# Supplementary material for: Real-time emotion detection by quantitative facial motion analysis
Source: PLoS One. 2023 Mar 10;18(3):e0282730. doi: 10.1371/journal.pone.0282730 (PMC10004542; doi:10.1371/journal.pone.0282730)
Supplement: S1 Dataset — Data from each participant is organized into folders by Study ID and subsequently by emotions. The data files (.csv) contain the pixel displacement results after DISC-processing of videos. (ZIP) [file pone.0282730.s004.zip]

Archive with 2,569 entries (2,499 files):
- S1_Dataset/1/
- S1_Dataset/1/.DS_Store
- S1_Dataset/1/happy/
- S1_Dataset/1/happy/.DS_Store
- S1_Dataset/1/happy/result/
- S1_Dataset/1/happy/result/100350_cropped_result.csv
- S1_Dataset/1/happy/result/100375_cropped_result.csv
- S1_Dataset/1/happy/result/100400_cropped_result.csv
- S1_Dataset/1/happy/result/100425_cropped_result.csv
- S1_Dataset/1/happy/result/100450_cropped_result.csv
- S1_Dataset/1/happy/result/100475_cropped_result.csv
- S1_Dataset/1/happy/result/100500_cropped_result.csv
- S1_Dataset/1/happy/result/100525_cropped_result.csv
- S1_Dataset/1/happy/result/100550_cropped_result.csv
- S1_Dataset/1/happy/result/100575_cropped_result.csv
- S1_Dataset/1/happy/result/100600_cropped_result.csv
- S1_Dataset/1/happy/result/100625_cropped_result.csv
- S1_Dataset/1/happy/result/100650_cropped_result.csv
- S1_Dataset/1/happy/result/100675_cropped_result.csv
- S1_Dataset/1/happy/result/100700_cropped_result.csv
- S1_Dataset/1/happy/result/100725_cropped_result.csv
- S1_Dataset/1/happy/result/100750_cropped_result.csv
- S1_Dataset/1/happy/result/100775_cropped_result.csv
- S1_Dataset/1/happy/result/100800_cropped_result.csv
- S1_Dataset/1/happy/result/100825_cropped_result.csv
- S1_Dataset/1/happy/result/100850_cropped_result.csv
- S1_Dataset/1/happy/result/100875_cropped_result.csv
- S1_Dataset/1/happy/result/100900_cropped_result.csv
- S1_Dataset/1/happy/result/100925_cropped_result.csv
- S1_Dataset/1/happy/result/100950_cropped_result.csv
- S1_Dataset/1/happy/result/100975_cropped_result.csv
- S1_Dataset/1/happy/result/101000_cropped_result.csv
- S1_Dataset/1/happy/result/101025_cropped_result.csv
- S1_Dataset/1/happy/result/101050_cropped_result.csv
- S1_Dataset/1/happy/result/101075_cropped_result.csv
- S1_Dataset/1/happy/result/101100_cropped_result.csv
- S1_Dataset/1/happy/result/101125_cropped_result.csv
- S1_Dataset/1/happy/result/101150_cropped_result.csv
- S1_Dataset/1/happy/result/101175_cropped_result.csv
- S1_Dataset/1/happy/result/101200_cropped_result.csv
- S1_Dataset/1/happy/result/101225_cropped_result.csv
- S1_Dataset/1/happy/result/101250_cropped_result.csv
- S1_Dataset/1/happy/result/101275_cropped_result.csv
- S1_Dataset/1/happy/result/101300_cropped_result.csv
- S1_Dataset/1/happy/result/101325_cropped_result.csv
- S1_Dataset/1/happy/result/101350_cropped_result.csv
- S1_Dataset/1/happy/result/101375_cropped_result.csv
- S1_Dataset/1/happy/result/101400_cropped_result.csv
- S1_Dataset/1/happy/result/101425_cropped_result.csv
- S1_Dataset/1/happy/result/101450_cropped_result.csv
- S1_Dataset/1/happy/result/101475_cropped_result.csv
- S1_Dataset/1/happy/result/101500_cropped_result.csv
- S1_Dataset/1/happy/result/101525_cropped_result.csv
- S1_Dataset/1/happy/result/101550_cropped_result.csv
- S1_Dataset/1/happy/result/101575_cropped_result.csv
- S1_Dataset/1/happy/result/101600_cropped_result.csv
- S1_Dataset/1/happy/result/101625_cropped_result.csv
- S1_Dataset/1/happy/result/101650_cropped_result.csv
- S1_Dataset/1/happy/result/101675_cropped_result.csv
- S1_Dataset/1/happy/result/101700_cropped_result.csv
- S1_Dataset/1/happy/result/101725_cropped_result.csv
- S1_Dataset/1/happy/result/101750_cropped_result.csv
- S1_Dataset/1/happy/result/101775_cropped_result.csv
- S1_Dataset/1/happy/result/101800_cropped_result.csv
- S1_Dataset/1/happy/result/101825_cropped_result.csv
- S1_Dataset/1/happy/result/101850_cropped_result.csv
- S1_Dataset/1/happy/result/101875_cropped_result.csv
- S1_Dataset/1/happy/result/101900_cropped_result.csv
- S1_Dataset/1/happy/result/101925_cropped_result.csv
- S1_Dataset/1/happy/result/101950_cropped_result.csv
- S1_Dataset/1/happy/result/101975_cropped_result.csv
- S1_Dataset/1/happy/result/102000_cropped_result.csv
- S1_Dataset/1/happy/result/102025_cropped_result.csv
- S1_Dataset/1/happy/result/102050_cropped_result.csv
- S1_Dataset/1/happy/result/102075_cropped_result.csv
- S1_Dataset/1/happy/result/102100_cropped_result.csv
- S1_Dataset/1/happy/result/102125_cropped_result.csv
- S1_Dataset/1/happy/result/102150_cropped_result.csv
- S1_Dataset/1/happy/result/102175_cropped_result.csv
- S1_Dataset/1/happy/result/102200_cropped_result.csv
- S1_Dataset/1/happy/result/102225_cropped_result.csv
- S1_Dataset/1/happy/result/102250_cropped_result.csv
- S1_Dataset/1/happy/result/102275_cropped_result.csv
- S1_Dataset/1/happy/result/102300_cropped_result.csv
- S1_Dataset/1/happy/result/102325_cropped_result.csv
- S1_Dataset/1/happy/result/102350_cropped_result.csv
- S1_Dataset/1/happy/result/102375_cropped_result.csv
- S1_Dataset/1/happy/result/102400_cropped_result.csv
- S1_Dataset/1/happy/result/102425_cropped_result.csv
- S1_Dataset/1/happy/result/102450_cropped_result.csv
- S1_Dataset/1/happy/result/102475_cropped_result.csv
- S1_Dataset/1/happy/result/102500_cropped_result.csv
- S1_Dataset/1/happy/result/102525_cropped_result.csv
- S1_Dataset/1/happy/result/102550_cropped_result.csv
- S1_Dataset/1/happy/result/102575_cropped_result.csv
- S1_Dataset/1/happy/result/102600_cropped_result.csv
- S1_Dataset/1/happy/result/102625_cropped_result.csv
- S1_Dataset/1/happy/result/102650_cropped_result.csv
- S1_Dataset/1/happy/result/102675_cropped_result.csv
- S1_Dataset/1/happy/result/102700_cropped_result.csv
- S1_Dataset/1/happy/result/102725_cropped_result.csv
- S1_Dataset/1/happy/result/102750_cropped_result.csv
- S1_Dataset/1/happy/result/102775_cropped_result.csv
- S1_Dataset/1/happy/result/102800_cropped_result.csv
- S1_Dataset/1/happy/result/102825_cropped_result.csv
- S1_Dataset/1/neutral/
- S1_Dataset/1/neutral/result/
- S1_Dataset/1/neutral/result/100001_cropped_result.csv
- S1_Dataset/1/neutral/result/100002_cropped_result.csv
- S1_Dataset/1/neutral/result/100003_cropped_result.csv
- S1_Dataset/1/neutral/result/100004_cropped_result.csv
- S1_Dataset/1/neutral/result/100005_cropped_result.csv
- S1_Dataset/1/neutral/result/100006_cropped_result.csv
- S1_Dataset/1/neutral/result/100007_cropped_result.csv
- S1_Dataset/1/neutral/result/100008_cropped_result.csv
- S1_Dataset/1/neutral/result/100009_cropped_result.csv
- S1_Dataset/1/neutral/result/100010_cropped_result.csv
- S1_Dataset/1/neutral/result/100011_cropped_result.csv
- S1_Dataset/1/neutral/result/100012_cropped_result.csv
- S1_Dataset/1/neutral/result/100013_cropped_result.csv
- S1_Dataset/1/neutral/result/100014_cropped_result.csv
- S1_Dataset/1/neutral/result/100015_cropped_result.csv
- S1_Dataset/1/neutral/result/100016_cropped_result.csv
- S1_Dataset/1/neutral/result/100017_cropped_result.csv
- S1_Dataset/1/neutral/result/100018_cropped_result.csv
- S1_Dataset/1/neutral/result/100019_cropped_result.csv
- S1_Dataset/1/neutral/result/100020_cropped_result.csv
- S1_Dataset/1/neutral/result/100021_cropped_result.csv
- S1_Dataset/1/neutral/result/100022_cropped_result.csv
- S1_Dataset/1/neutral/result/100023_cropped_result.csv
- S1_Dataset/1/neutral/result/100024_cropped_result.csv
- S1_Dataset/1/neutral/result/100025_cropped_result.csv
- S1_Dataset/1/neutral/result/100026_cropped_result.csv
- S1_Dataset/1/neutral/result/100027_cropped_result.csv
- S1_Dataset/1/neutral/result/100028_cropped_result.csv
- S1_Dataset/1/neutral/result/100029_cropped_result.csv
- S1_Dataset/1/neutral/result/100030_cropped_result.csv
- S1_Dataset/1/neutral/result/100031_cropped_result.csv
- S1_Dataset/1/neutral/result/100032_cropped_result.csv
- S1_Dataset/1/neutral/result/100033_cropped_result.csv
- S1_Dataset/1/neutral/result/100034_cropped_result.csv
- S1_Dataset/1/neutral/result/100035_cropped_result.csv
- S1_Dataset/1/neutral/result/100036_cropped_result.csv
- S1_Dataset/1/neutral/result/100037_cropped_result.csv
- S1_Dataset/1/neutral/result/100038_cropped_result.csv
- S1_Dataset/1/neutral/result/100039_cropped_result.csv
- S1_Dataset/1/neutral/result/100040_cropped_result.csv
- S1_Dataset/1/neutral/result/100041_cropped_result.csv
- S1_Dataset/1/neutral/result/100042_cropped_result.csv
- S1_Dataset/1/neutral/result/100043_cropped_result.csv
- S1_Dataset/1/neutral/result/100044_cropped_result.csv
- S1_Dataset/1/neutral/result/100045_cropped_result.csv
- S1_Dataset/1/neutral/result/100046_cropped_result.csv
- S1_Dataset/1/neutral/result/100047_cropped_result.csv
- S1_Dataset/1/neutral/result/100048_cropped_result.csv
- S1_Dataset/1/neutral/result/100049_cropped_result.csv
- S1_Dataset/1/neutral/result/100050_cropped_result.csv
- S1_Dataset/1/neutral/result/100051_cropped_result.csv
- S1_Dataset/1/neutral/result/100052_cropped_result.csv
- S1_Dataset/1/neutral/result/100053_cropped_result.csv
- S1_Dataset/1/neutral/result/100054_cropped_result.csv
- S1_Dataset/1/neutral/result/100055_cropped_result.csv
- S1_Dataset/1/neutral/result/100056_cropped_result.csv
- S1_Dataset/1/neutral/result/100057_cropped_result.csv
- S1_Dataset/1/neutral/result/100058_cropped_result.csv
- S1_Dataset/1/neutral/result/100059_cropped_result.csv
- S1_Dataset/1/neutral/result/100060_cropped_result.csv
- S1_Dataset/1/sad/
- S1_Dataset/1/sad/result/
- S1_Dataset/1/sad/result/103125_cropped_result.csv
- S1_Dataset/1/sad/result/103150_cropped_result.csv
- S1_Dataset/1/sad/result/103175_cropped_result.csv
- S1_Dataset/1/sad/result/103200_cropped_result.csv
- S1_Dataset/1/sad/result/103225_cropped_result.csv
- S1_Dataset/1/sad/result/103250_cropped_result.csv
- S1_Dataset/1/sad/result/103275_cropped_result.csv
- S1_Dataset/1/sad/result/103300_cropped_result.csv
- S1_Dataset/1/sad/result/103325_cropped_result.csv
- S1_Dataset/1/sad/result/103350_cropped_result.csv
- S1_Dataset/1/sad/result/103375_cropped_result.csv
- S1_Dataset/1/sad/result/103400_cropped_result.csv
- S1_Dataset/1/sad/result/103425_cropped_result.csv
- S1_Dataset/1/sad/result/103450_cropped_result.csv
- S1_Dataset/1/sad/result/103475_cropped_result.csv
- S1_Dataset/1/sad/result/103500_cropped_result.csv
- S1_Dataset/1/sad/result/103525_cropped_result.csv
- S1_Dataset/1/sad/result/103550_cropped_result.csv
- S1_Dataset/1/sad/result/103575_cropped_result.csv
- S1_Dataset/1/sad/result/103600_cropped_result.csv
- S1_Dataset/1/sad/result/103625_cropped_result.csv
- S1_Dataset/1/sad/result/103650_cropped_result.csv
- S1_Dataset/1/sad/result/103675_cropped_result.csv
- S1_Dataset/1/sad/result/103700_cropped_result.csv
- S1_Dataset/1/sad/result/103725_cropped_result.csv
- S1_Dataset/1/sad/result/103750_cropped_result.csv
- S1_Dataset/1/sad/result/103775_cropped_result.csv
- S1_Dataset/1/sad/result/103800_cropped_result.csv
- S1_Dataset/1/sad/result/103825_cropped_result.csv
- S1_Dataset/1/sad/result/103850_cropped_result.csv
- S1_Dataset/1/sad/result/103875_cropped_result.csv
- S1_Dataset/1/sad/result/103900_cropped_result.csv
- S1_Dataset/1/sad/result/103925_cropped_result.csv
- S1_Dataset/1/sad/result/103950_cropped_result.csv
- S1_Dataset/1/sad/result/103975_cropped_result.csv
- S1_Dataset/1/sad/result/104000_cropped_result.csv
- S1_Dataset/1/sad/result/104025_cropped_result.csv
- S1_Dataset/1/sad/result/104050_cropped_result.csv
- S1_Dataset/1/sad/result/104075_cropped_result.csv
- S1_Dataset/1/sad/result/104100_cropped_result.csv
- S1_Dataset/1/sad/result/104125_cropped_result.csv
- S1_Dataset/1/sad/result/104150_cropped_result.csv
- S1_Dataset/1/sad/result/104175_cropped_result.csv
- S1_Dataset/1/sad/result/104200_cropped_result.csv
- S1_Dataset/1/sad/result/104225_cropped_result.csv
- S1_Dataset/1/sad/result/104250_cropped_result.csv
- S1_Dataset/1/sad/result/104275_cropped_result.csv
- S1_Dataset/1/sad/result/104300_cropped_result.csv
- S1_Dataset/1/sad/result/104325_cropped_result.csv
- S1_Dataset/1/sad/result/104350_cropped_result.csv
- S1_Dataset/1/sad/result/104375_cropped_result.csv
- S1_Dataset/1/sad/result/104400_cropped_result.csv
- S1_Dataset/1/sad/result/104425_cropped_result.csv
- S1_Dataset/1/sad/result/104450_cropped_result.csv
- S1_Dataset/1/sad/result/104475_cropped_result.csv
- S1_Dataset/1/sad/result/104500_cropped_result.csv
- S1_Dataset/1/sad/result/104525_cropped_result.csv
- S1_Dataset/1/sad/result/104550_cropped_result.csv
- S1_Dataset/1/sad/result/104575_cropped_result.csv
- S1_Dataset/1/sad/result/104600_cropped_result.csv
- S1_Dataset/1/sad/result/104625_cropped_result.csv
- S1_Dataset/1/sad/result/104650_cropped_result.csv
- S1_Dataset/1/sad/result/104675_cropped_result.csv
- S1_Dataset/1/sad/result/104700_cropped_result.csv
- S1_Dataset/1/sad/result/104725_cropped_result.csv
- S1_Dataset/1/sad/result/104750_cropped_result.csv
- S1_Dataset/1/sad/result/104775_cropped_result.csv
- S1_Dataset/1/sad/result/104800_cropped_result.csv
- S1_Dataset/1/sad/result/104825_cropped_result.csv
- S1_Dataset/1/sad/result/104850_cropped_result.csv
- S1_Dataset/1/sad/result/104875_cropped_result.csv
- S1_Dataset/1/sad/result/104900_cropped_result.csv
- S1_Dataset/1/sad/result/104925_cropped_result.csv
- S1_Dataset/1/sad/result/104950_cropped_result.csv
- S1_Dataset/1/sad/result/104975_cropped_result.csv
- S1_Dataset/1/sad/result/105000_cropped_result.csv
- S1_Dataset/1/sad/result/105025_cropped_result.csv
- S1_Dataset/1/sad/result/105050_cropped_result.csv
- S1_Dataset/1/sad/result/105075_cropped_result.csv
- S1_Dataset/1/sad/result/105100_cropped_result.csv
- S1_Dataset/1/sad/result/105125_cropped_result.csv
- S1_Dataset/1/sad/result/105150_cropped_result.csv
- S1_Dataset/1/sad/result/105175_cropped_result.csv
- S1_Dataset/1/sad/result/105200_cropped_result.csv
- S1_Dataset/1/sad/result/105225_cropped_result.csv
- S1_Dataset/1/sad/result/105250_cropped_result.csv
- S1_Dataset/1/sad/result/105275_cropped_result.csv
- S1_Dataset/1/sad/result/105300_cropped_result.csv
- S1_Dataset/1/sad/result/105325_cropped_result.csv
- S1_Dataset/1/sad/result/105350_cropped_result.csv
- S1_Dataset/1/sad/result/105375_cropped_result.csv
- S1_Dataset/1/sad/result/105400_cropped_result.csv
- S1_Dataset/1/sad/result/105425_cropped_result.csv
- S1_Dataset/1/sad/result/105450_cropped_result.csv
- S1_Dataset/1/sad/result/105475_cropped_result.csv
- S1_Dataset/1/sad/result/105500_cropped_result.csv
- S1_Dataset/1/sad/result/105525_cropped_result.csv
- S1_Dataset/1/sad/result/105550_cropped_result.csv
- S1_Dataset/1/sad/result/105575_cropped_result.csv
- S1_Dataset/1/sad/result/105600_cropped_result.csv
- S1_Dataset/10/
- S1_Dataset/10/.DS_Store
- S1_Dataset/10/happy/
- S1_Dataset/10/happy/.DS_Store
- S1_Dataset/10/happy/result/
- S1_Dataset/10/happy/result/100350_cropped_result.csv
- S1_Dataset/10/happy/result/100375_cropped_result.csv
- S1_Dataset/10/happy/result/100400_cropped_result.csv
- S1_Dataset/10/happy/result/100425_cropped_result.csv
- S1_Dataset/10/happy/result/100450_cropped_result.csv
- S1_Dataset/10/happy/result/100475_cropped_result.csv
- S1_Dataset/10/happy/result/100500_cropped_result.csv
- S1_Dataset/10/happy/result/100525_cropped_result.csv
- S1_Dataset/10/happy/result/100550_cropped_result.csv
- S1_Dataset/10/happy/result/100575_cropped_result.csv
- S1_Dataset/10/happy/result/100600_cropped_result.csv
- S1_Dataset/10/happy/result/100625_cropped_result.csv
- S1_Dataset/10/happy/result/100650_cropped_result.csv
- S1_Dataset/10/happy/result/100675_cropped_result.csv
- S1_Dataset/10/happy/result/100700_cropped_result.csv
- S1_Dataset/10/happy/result/100725_cropped_result.csv
- S1_Dataset/10/happy/result/100750_cropped_result.csv
- S1_Dataset/10/happy/result/100775_cropped_result.csv
- S1_Dataset/10/happy/result/100800_cropped_result.csv
- S1_Dataset/10/happy/result/100825_cropped_result.csv
- S1_Dataset/10/happy/result/100850_cropped_result.csv
- S1_Dataset/10/happy/result/100875_cropped_result.csv
- S1_Dataset/10/happy/result/100900_cropped_result.csv
- S1_Dataset/10/happy/result/100925_cropped_result.csv
- S1_Dataset/10/happy/result/100950_cropped_result.csv
- S1_Dataset/10/happy/result/100975_cropped_result.csv
[truncated: 2,269 more entries]
