# Supplementary material for: Real-time emotion detection by quantitative facial motion analysis
Source: PLoS One. 2023 Mar 10;18(3):e0282730. doi: 10.1371/journal.pone.0282730 (PMC10004542; doi:10.1371/journal.pone.0282730)
Supplement: S1 Dataset — Data from each participant is organized into folders by Study ID and subsequently by emotions. The data files (.csv) contain the pixel displacement results after DISC-processing of videos. (ZIP) [file pone.0282730.s004.zip › S1_Dataset/1/happy/result/100350_cropped_result.csv]

pos_x	pos_y	disp_x	disp_y	disp_xy_indi
0.0	0.0	-0.7657463550567627	0.12660765647888184	0.7761423702915543
0.0	20.0	-0.6021422147750854	0.15900039672851562	0.6227811597777108
0.0	40.0	-0.4515061378479004	0.15491485595703125	0.4773430685686291
0.0	60.0	-0.4023895263671875	0.31459808349609375	0.5107732227411933
0.0	80.0	-0.4306983947753906	0.44356536865234375	0.6182647843196213
0.0	100.0	-0.42869460582733154	0.4832763671875	0.6460147925143808
0.0	120.0	-0.38280653953552246	0.417816162109375	0.5666667380665368
0.0	140.0	-0.35458946228027344	0.34393310546875	0.4939875178560606
0.0	160.0	-0.40670907497406006	0.2769775390625	0.49206587852783934
0.0	180.0	-0.4960970878601074	0.2752227783203125	0.5673269765220327
0.0	200.0	-0.8294628858566284	0.4452362060546875	0.9414053102652323
0.0	220.0	-0.8256433010101318	0.4053497314453125	0.9197800091792027
0.0	240.0	-0.7804906368255615	0.293304443359375	0.8337824240572137
0.0	260.0	-0.7798184156417847	0.15899658203125	0.7958622207842783
0.0	280.0	-0.8501932621002197	0.001434326171875	0.8501944719957782
0.0	300.0	-0.897124171257019	-0.158935546875	0.9110940054209821
0.0	320.0	-0.9256060123443604	-0.27227783203125	0.964822112051577
0.0	340.0	-1.007434368133545	-0.03472900390625	1.0080327920305745
0.0	360.0	-1.097110390663147	-0.04266357421875	1.097939611211
0.0	380.0	-1.1208395957946777	-0.018280029296875	1.1209886524725712
0.0	400.0	-1.131790041923523	-0.117950439453125	1.1379195952106789
0.0	420.0	-1.1512947082519531	-0.103912353515625	1.1559746028620639
0.0	440.0	-1.2025930881500244	-0.219024658203125	1.2223755300917996
0.0	460.0	-1.3719799518585205	-0.229827880859375	1.3910966332796653
0.0	480.0	-1.5338528156280518	-0.498504638671875	1.612827124892026
0.0	500.0	-1.5296804904937744	0.064300537109375	1.5310313393493382
0.0	520.0	-1.6015050411224365	-0.0087890625	1.6015291581361253
0.0	540.0	-1.717545747756958	-0.1064453125	1.720841073484484
0.0	560.0	-1.643202304840088	-0.1165771484375	1.647332403059442
0.0	580.0	-1.5632846355438232	-0.177490234375	1.5733282032131366
0.0	600.0	-1.6637425422668457	-0.22509765625	1.678900890999165
0.0	620.0	-1.5887994766235352	-0.27294921875	1.6120747665463455
0.0	640.0	-1.6312434673309326	-0.2410888671875	1.6489630352411164
0.0	660.0	-1.6235790252685547	-0.2178955078125	1.6381353129753529
0.0	680.0	-1.4884941577911377	-0.2135009765625	1.503727875904244
0.0	700.0	-1.3937256336212158	-0.182373046875	1.4056070112372556
0.0	720.0	-1.2193818092346191	-0.2293701171875	1.2407669593243127
0.0	740.0	-1.0345685482025146	0.1295166015625	1.0426440576774791
0.0	760.0	-0.9215764999389648	-0.032958984375	0.922165679198041
0.0	780.0	0.5910747051239014	-2.2015380859375	2.2795041677677754
0.0	800.0	0.7989935874938965	-2.399169921875	2.5287164860628524
20.0	0.0	-0.7113857269287109	0.20918476581573486	0.741503822463023
20.0	20.0	-0.5606975555419922	0.3668785095214844	0.6700608849496226
20.0	40.0	-0.5176429748535156	0.4856758117675781	0.7098135273093162
20.0	60.0	-0.47690773010253906	0.6045074462890625	0.7699806722577393
20.0	80.0	-0.5092601776123047	0.7306365966796875	0.8906041572491072
20.0	100.0	-0.4884490966796875	0.71533203125	0.8661884523470939
20.0	120.0	-0.39728355407714844	0.5504531860351562	0.6788467664771077
20.0	140.0	-0.351226806640625	0.4518585205078125	0.5723079522935883
20.0	160.0	-0.3564033508300781	0.3364715576171875	0.49013922263806237
20.0	180.0	-0.4712791442871094	0.3487548828125	0.5862883250803743
20.0	200.0	-0.755859375	0.4756317138671875	0.8930559456224614
20.0	220.0	-0.7638416290283203	0.4680633544921875	0.8958444831861818
20.0	240.0	-0.7003574371337891	0.259246826171875	0.7467994755145451
20.0	260.0	-0.7185707092285156	0.152557373046875	0.7345866975600194
20.0	280.0	-0.8312759399414062	0.199737548828125	0.8549355395217443
20.0	300.0	-0.8997936248779297	0.088470458984375	0.9041325065961684
20.0	320.0	-0.9485626220703125	-0.15606689453125	0.961315725221186
20.0	340.0	-1.0174179077148438	-0.000396728515625	1.0174179850643321
20.0	360.0	-1.1017589569091797	-0.00579833984375	1.101774214562379
20.0	380.0	-1.1213722229003906	0.03533935546875	1.121928933728652
20.0	400.0	-1.1239738464355469	-0.0474853515625	1.1249764735691732
20.0	420.0	-1.1352405548095703	-0.051849365234375	1.1364239851215516
20.0	440.0	-1.1671009063720703	-0.060791015625	1.1686830508034363
20.0	460.0	-1.3354511260986328	-0.090789794921875	1.3385337115889395
20.0	480.0	-1.4892597198486328	-0.33056640625	1.525506034765077
20.0	500.0	-1.4953060150146484	0.02587890625	1.4955299382920038
20.0	520.0	-1.5577583312988281	-0.0892333984375	1.5603120258870067
20.0	540.0	-1.5453319549560547	-0.1793212890625	1.5557014417038182
20.0	560.0	-1.369943618774414	-0.1717529296875	1.3806681670397767
20.0	580.0	-1.3139820098876953	-0.280517578125	1.3435917661051748
20.0	600.0	-1.2861289978027344	-0.4774169921875	1.37188001786542
20.0	620.0	-1.0249156951904297	-0.484375	1.1336098636094702
20.0	640.0	-0.9667873382568359	-0.431884765625	1.0588683620699502
20.0	660.0	-0.9522132873535156	-0.3984375	1.0322124713540517
20.0	680.0	-0.8922996520996094	-0.3529052734375	0.9595523962541496
20.0	700.0	-0.9358482360839844	-0.2296142578125	0.9636050167845175
20.0	720.0	-0.9550228118896484	-0.1400146484375	0.9652319270551962
20.0	740.0	-0.9223976135253906	-0.047119140625	0.9236003306899443
20.0	760.0	-0.9249916076660156	-0.153564453125	0.9376521292655078
20.0	780.0	0.5172615051269531	-2.1124267578125	2.174834768852207
20.0	800.0	0.7672367095947266	-2.27001953125	2.3961721225333985
40.0	0.0	-0.695648193359375	0.6019346714019775	0.919919429928496
40.0	20.0	-0.5885505676269531	0.6639957427978516	0.8872891958700271
40.0	40.0	-0.4898185729980469	0.6652565002441406	0.8261285890047174
40.0	60.0	-0.45807647705078125	0.7531890869140625	0.8815485576380317
40.0	80.0	-0.4601860046386719	0.8334197998046875	0.9520292650815882
40.0	100.0	-0.44378662109375	0.7992095947265625	0.9141567378545125
40.0	120.0	-0.3502464294433594	0.6328506469726562	0.7233066450071723
40.0	140.0	-0.2541618347167969	0.46649169921875	0.5312369938799492
40.0	160.0	-0.28252410888671875	0.2991180419921875	0.4114504528463598
40.0	180.0	-0.4436378479003906	0.3167266845703125	0.5450966270383558
40.0	200.0	-0.7418403625488281	0.49127197265625	0.889761358243962
40.0	220.0	-0.8366050720214844	0.6181182861328125	1.0401818409219796
40.0	240.0	-0.8035202026367188	0.5248260498046875	0.9597328266757087
40.0	260.0	-0.8703231811523438	0.66796875	1.0971074198216408
40.0	280.0	-0.973785400390625	0.977813720703125	1.3799919124434095
40.0	300.0	-0.9575157165527344	0.502197265625	1.081220810494657
40.0	320.0	-1.0179252624511719	0.444427490234375	1.1107149202258484
40.0	340.0	-1.0500946044921875	0.4395751953125	1.1383870302834735
40.0	360.0	-1.1086273193359375	0.250335693359375	1.1365397012633152
40.0	380.0	-1.1147003173828125	0.296844482421875	1.1535481976569744
40.0	400.0	-1.0950775146484375	0.277679443359375	1.1297347637180026
40.0	420.0	-1.0817413330078125	0.257232666015625	1.1119051020671797
40.0	440.0	-1.0731544494628906	0.332244873046875	1.12340870927189
40.0	460.0	-1.2336387634277344	0.26025390625	1.2607920900568395
40.0	480.0	-1.4025611877441406	-0.0150146484375	1.4026415525835374
40.0	500.0	-1.4354019165039062	0.045166015625	1.4361123322604414
40.0	520.0	-1.5308265686035156	-0.1578369140625	1.538941998446721
40.0	540.0	-1.5311279296875	-0.26025390625	1.5530888038961306
40.0	560.0	-1.3581886291503906	-0.251708984375	1.381315954142466
40.0	580.0	-1.3076972961425781	-0.3643798828125	1.3575142420383888
40.0	600.0	-1.2828598022460938	-0.5643310546875	1.4014987732793749
40.0	620.0	-1.0138626098632812	-0.57666015625	1.1663851540057677
40.0	640.0	-0.9478645324707031	-0.52294921875	1.0825539512223583
40.0	660.0	-0.9286384582519531	-0.498779296875	1.0541110819717645
40.0	680.0	-0.8653106689453125	-0.461669921875	0.9807658591909961
40.0	700.0	-0.8968048095703125	-0.35693359375	0.9652255989227256
40.0	720.0	-0.9388580322265625	-0.259033203125	0.9739366534829309
40.0	740.0	-0.9247169494628906	-0.152587890625	0.9372216925516296
40.0	760.0	-0.9303550720214844	-0.2811279296875	0.9719019872839448
40.0	780.0	0.4111480712890625	-1.837158203125	1.8826027195970463
40.0	800.0	0.7521476745605469	-2.0252685546875	2.1604256161582684
60.0	0.0	-0.57220458984375	0.8991396427154541	1.065772109665443
60.0	20.0	-0.5006103515625	0.8970260620117188	1.027261641462282
60.0	40.0	-0.329681396484375	0.8281898498535156	0.8913967974972069
60.0	60.0	-0.19573974609375	0.7797012329101562	0.8038955534162777
60.0	80.0	-0.11588287353515625	0.7422103881835938	0.7512024365684699
60.0	100.0	-0.00597381591796875	0.6256484985351562	0.625677017474605
60.0	120.0	0.2796897888183594	0.19927215576171875	0.34341777768656817
60.0	140.0	0.37534332275390625	-0.12060546875	0.39424394608966445
60.0	160.0	0.3323249816894531	-0.26214599609375	0.4232734538367363
60.0	180.0	0.024379730224609375	-0.11968994140625	0.1221476701360132
60.0	200.0	-0.720001220703125	0.5895843505859375	0.9305973695803313
60.0	220.0	-0.8056755065917969	0.746673583984375	1.098469145193446
60.0	240.0	-0.77691650390625	0.7544403076171875	1.0829494133150572
60.0	260.0	-0.8819694519042969	1.31353759765625	1.5821665950679524
60.0	280.0	-0.9942550659179688	1.882720947265625	2.129126887100982
60.0	300.0	-0.995269775390625	1.74908447265625	2.012426003184539
60.0	320.0	-1.0565681457519531	1.706756591796875	2.007325163061482
60.0	340.0	-1.0889167785644531	1.431976318359375	1.7989707965893322
60.0	360.0	-1.0497474670410156	0.5723876953125	1.195657734598068
60.0	380.0	-1.0429840087890625	0.53564453125	1.1724891071765808
60.0	400.0	-0.9773712158203125	0.55023193359375	1.1216103040987064
60.0	420.0	-0.9185447692871094	0.536285400390625	1.0636383426037452
60.0	440.0	-0.8883094787597656	0.52667236328125	1.0327039790272445
60.0	460.0	-0.9796943664550781	0.51708984375	1.107782902094637
60.0	480.0	-1.1623687744140625	0.327728271484375	1.2076866264321162
60.0	500.0	-1.2339630126953125	0.20355224609375	1.2506391300410773
60.0	520.0	-1.4458656311035156	-0.16796875	1.4555895452300178
60.0	540.0	-1.4909439086914062	-0.3040771484375	1.5216361756562866
60.0	560.0	-1.3265953063964844	-0.307861328125	1.3618493691697593
60.0	580.0	-1.2791786193847656	-0.421630859375	1.3468743526656137
60.0	600.0	-1.2592658996582031	-0.631591796875	1.4087791891995618
60.0	620.0	-0.9784049987792969	-0.64013671875	1.169209716145197
60.0	640.0	-0.9230613708496094	-0.6025390625	1.102313755785139
60.0	660.0	-0.9141120910644531	-0.5836181640625	1.0845326534751778
60.0	680.0	-0.8545951843261719	-0.5472412109375	1.0147935120120866
60.0	700.0	-0.8887443542480469	-0.45166015625	0.9969269902814109
60.0	720.0	-0.928741455078125	-0.368408203125	0.9991422794129093
60.0	740.0	-0.9205322265625	-0.3045654296875	0.9696080038349753
60.0	760.0	-0.16153335571289062	0.8828125	0.8974691834063815
60.0	780.0	1.1718521118164062	0.769775390625	1.4020668757161487
60.0	800.0	1.2839431762695312	0.815673828125	1.5211291443454709
80.0	0.0	-0.11670684814453125	0.7665088176727295	0.7753426700329837
80.0	20.0	0.1121673583984375	0.6477775573730469	0.6574171279532307
80.0	40.0	0.181549072265625	0.6306571960449219	0.6562686679735306
80.0	60.0	0.2432708740234375	0.5722465515136719	0.6218093227569178
80.0	80.0	0.28873443603515625	0.5468521118164062	0.6183969653471814
80.0	100.0	0.2046356201171875	0.5620574951171875	0.5981507877100498
80.0	120.0	0.4895782470703125	0.14017486572265625	0.5092502852083685
80.0	140.0	0.5987091064453125	-0.15289306640625	0.6179230404311289
80.0	160.0	0.5599517822265625	-0.3776397705078125	0.6753945474223915
80.0	180.0	0.09201812744140625	-0.01287841796875	0.09291495803798604
80.0	200.0	-0.5584487915039062	0.626983642578125	0.8396270248108426
80.0	220.0	-0.61077880859375	0.762054443359375	0.9766154451323036
80.0	240.0	-0.7353134155273438	1.20086669921875	1.4081074704535246
80.0	260.0	-0.819091796875	1.860626220703125	2.0329390804635317
80.0	280.0	-0.771484375	1.991912841796875	2.1360957165315515
80.0	300.0	-0.6388015747070312	1.902008056640625	2.006415236030177
80.0	320.0	-0.5448684692382812	1.839263916015625	1.9182735471061472
80.0	340.0	-0.262451171875	1.33721923828125	1.362731047877037
80.0	360.0	0.31418609619140625	0.36669921875	0.48288841368566293
80.0	380.0	0.2741546630859375	0.201416015625	0.34018993318735075
80.0	400.0	0.366302490234375	0.16815185546875	0.4030540420954587
80.0	420.0	0.5217971801757812	0.181304931640625	0.5523982037231914
80.0	440.0	0.665740966796875	0.183990478515625	0.690697858007426
80.0	460.0	0.7403030395507812	0.204315185546875	0.7679800032638737
80.0	480.0	0.7249221801757812	0.25506591796875	0.7684860374919306
80.0	500.0	-0.241485595703125	0.40643310546875	0.47276121049961917
80.0	520.0	-0.7370681762695312	0.313232421875	0.8008645619472563
80.0	540.0	-0.717376708984375	0.2989501953125	0.7771747305919272
80.0	560.0	-0.7073898315429688	0.1417236328125	0.7214471303345533
80.0	580.0	-1.0181884765625	-0.391357421875	1.0908108935380647
80.0	600.0	-0.9727401733398438	-0.635498046875	1.1619299515939716
80.0	620.0	-0.7843551635742188	-0.6080322265625	0.9924294489605248
80.0	640.0	-0.6826858520507812	-0.60791015625	0.9141196478920036
80.0	660.0	-0.5242156982421875	-0.603759765625	0.7995798602210408
80.0	680.0	-0.471649169921875	-0.6217041015625	0.7803646131057129
80.0	700.0	-0.4289398193359375	-0.575439453125	0.7177185610145148
80.0	720.0	-0.47560882568359375	-0.4622802734375	0.6632547069396317
80.0	740.0	-0.5393524169921875	-0.5252685546875	0.7528665779929467
80.0	760.0	0.8907394409179688	0.8282470703125	1.2163099773857382
80.0	780.0	1.1522750854492188	0.8392333984375	1.4255001121009987
80.0	800.0	1.267669677734375	0.84228515625	1.521982488823791
100.0	0.0	0.24716949462890625	0.6221615672111511	0.6694608090020988
100.0	20.0	0.3456573486328125	0.5826854705810547	0.6774963913484195
100.0	40.0	0.3648681640625	0.6089897155761719	0.7099276377377388
100.0	60.0	0.4465789794921875	0.5238685607910156	0.6883829267998544
100.0	80.0	0.36749267578125	0.5689468383789062	0.6773118717800657
100.0	100.0	0.232025146484375	0.6776809692382812	0.7163010293646324
100.0	120.0	0.5363540649414062	0.284027099609375	0.6069160372668397
100.0	140.0	0.6611557006835938	-0.0225982666015625	0.6615417917258207
100.0	160.0	0.6224822998046875	-0.1526336669921875	0.6409221870629966
100.0	180.0	0.3125457763671875	0.0813751220703125	0.32296559076305054
100.0	200.0	-0.07224273681640625	0.48455810546875	0.48991383997412113
100.0	220.0	-0.03852081298828125	0.593841552734375	0.595089609039892
100.0	240.0	-0.45073699951171875	1.2113189697265625	1.2924617940768106
100.0	260.0	-0.5548171997070312	1.741455078125	1.8277001707660099
100.0	280.0	-0.279144287109375	1.823089599609375	1.8443365260249205
100.0	300.0	-0.066680908203125	1.730499267578125	1.7317834906844507
100.0	320.0	0.09177398681640625	1.67816162109375	1.680669179573476
100.0	340.0	0.37744140625	1.167236328125	1.2267447415198935
100.0	360.0	0.44557952880859375	0.317413330078125	0.5470761725798092
100.0	380.0	0.41416168212890625	0.1068115234375	0.42771322224463065
100.0	400.0	0.5002212524414062	0.079010009765625	0.5064226328248109
100.0	420.0	0.6265182495117188	0.12591552734375	0.6390460366808348
100.0	440.0	0.772552490234375	0.137969970703125	0.7847758042798945
100.0	460.0	0.8472976684570312	0.178314208984375	0.8658575495417503
100.0	480.0	0.9889984130859375	0.20623779296875	1.0102731751042011
100.0	500.0	1.0057144165039062	0.150970458984375	1.0169825795212746
100.0	520.0	0.9636001586914062	0.132080078125	0.9726101032107416
100.0	540.0	0.868927001953125	0.1334228515625	0.8791107962266844
100.0	560.0	0.5555343627929688	0.137451171875	0.5722859887273151
100.0	580.0	0.309417724609375	0.17041015625	0.35324063986975285
100.0	600.0	0.0470733642578125	0.319091796875	0.32254530915123375
100.0	620.0	-0.1735687255859375	0.3353271484375	0.3775849559777927
100.0	640.0	-0.23968505859375	0.1668701171875	0.29205232976858675
100.0	660.0	-0.25997161865234375	-0.10107421875	0.2789287367781285
100.0	680.0	-0.19312286376953125	-0.0823974609375	0.2099661450793717
100.0	700.0	-0.1788330078125	-0.0369873046875	0.18261792187874565
100.0	720.0	-0.30927276611328125	-0.142333984375	0.3404535312894009
100.0	740.0	-0.36341094970703125	-0.026123046875	0.36434864065205436
100.0	760.0	0.99798583984375	0.7623291015625	1.2558349396388537
100.0	780.0	1.1603927612304688	0.7490234375	1.3811399169672811
100.0	800.0	1.2780838012695312	0.7491455078125	1.481457793844706
120.0	0.0	0.431671142578125	0.5520743727684021	0.7008038872625697
120.0	20.0	0.496826171875	0.5581531524658203	0.7472423881629711
120.0	40.0	0.48033905029296875	0.6417274475097656	0.8015857534436039
120.0	60.0	0.48122406005859375	0.6313972473144531	0.79387598521151
120.0	80.0	0.4599609375	0.6485214233398438	0.7950749024819082
120.0	100.0	0.4095458984375	0.680084228515625	0.793878076786777
120.0	120.0	0.7471923828125	0.21361541748046875	0.7771280483410546
120.0	140.0	0.812713623046875	0.0533599853515625	0.8144634559774288
120.0	160.0	0.6590652465820312	0.135345458984375	0.67281898941686
120.0	180.0	0.47246551513671875	0.295867919921875	0.5574598541888932
120.0	200.0	0.3455047607421875	0.4996795654296875	0.6074974961294224
120.0	220.0	0.49432373046875	0.5972900390625	0.7753137050690024
120.0	240.0	-0.21207427978515625	1.18988037109375	1.2086317874607606
120.0	260.0	-0.922943115234375	1.658538818359375	1.8980450484547107
120.0	280.0	-1.2062454223632812	1.960113525390625	2.3015371062382712
120.0	300.0	-1.1005630493164062	1.842559814453125	2.1462212596463957
120.0	320.0	-1.1198883056640625	1.830413818359375	2.1458249144802264
120.0	340.0	-1.0609054565429688	1.49664306640625	1.8345192438196303
120.0	360.0	-0.5594253540039062	0.6607666015625	0.865776661987866
120.0	380.0	0.5763473510742188	0.06170654296875	0.5796412395054573
120.0	400.0	0.656829833984375	0.02459716796875	0.6572902338267507
120.0	420.0	0.7928390502929688	0.070556640625	0.7959723608302879
120.0	440.0	0.9414749145507812	0.09033203125	0.9457985465193695
120.0	460.0	0.9855194091796875	0.156280517578125	0.9978337066086548
120.0	480.0	1.0852890014648438	0.183074951171875	1.1006219398354469
120.0	500.0	1.1060409545898438	0.16766357421875	1.1186767483727456
120.0	520.0	1.058563232421875	0.1640625	1.0712014847551783
120.0	540.0	0.905670166015625	0.159912109375	0.9196794726074577
120.0	560.0	0.6663818359375	0.18212890625	0.6908224734034457
120.0	580.0	0.37982177734375	0.1805419921875	0.42054725476169325
120.0	600.0	0.352691650390625	0.1839599609375	0.397784699911132
120.0	620.0	0.34149932861328125	0.16162109375	0.3778136701977155
120.0	640.0	0.20331573486328125	0.20361328125	0.28774234367640034
120.0	660.0	-0.1258087158203125	0.2467041015625	0.27693094212116576
120.0	680.0	-0.307769775390625	0.0478515625	0.3114675050108553
120.0	700.0	-0.35678863525390625	-0.076904296875	0.3649827408579522
120.0	720.0	-0.40918731689453125	-0.296875	0.5055383525830118
120.0	740.0	-0.01007843017578125	0.0081787109375	0.012979447885302371
120.0	760.0	1.0710296630859375	0.65185546875	1.253802253686465
120.0	780.0	1.2052688598632812	0.6494140625	1.3690915415445704
120.0	800.0	1.3170166015625	0.6494140625	1.4684247864170608
140.0	0.0	0.527252197265625	0.5186367630958557	0.739580267148858
140.0	20.0	0.5477752685546875	0.6089096069335938	0.8190413019232813
140.0	40.0	0.539886474609375	0.6826591491699219	0.8703452874644299
140.0	60.0	0.582122802734375	0.7017593383789062	0.9117747125607972
140.0	80.0	0.56683349609375	0.7468185424804688	0.9375703427938167
140.0	100.0	0.6231842041015625	0.5881576538085938	0.8569060496783341
140.0	120.0	0.7748260498046875	0.3638916015625	0.8560213228323564
140.0	140.0	0.6118011474609375	0.463165283203125	0.7673478504558091
140.0	160.0	0.393035888671875	0.5384063720703125	0.6666023036788924
140.0	180.0	0.37921142578125	0.5445709228515625	0.6635953552116312
140.0	200.0	0.6284027099609375	0.56463623046875	0.8448100606906913
140.0	220.0	0.6412811279296875	0.6002044677734375	0.8783432632940084
140.0	240.0	-0.145263671875	1.1762237548828125	1.185159844036757
140.0	260.0	-0.932891845703125	1.4898681640625	1.757837973780959
140.0	280.0	-1.375457763671875	1.821441650390625	2.2824403048980186
140.0	300.0	-1.1870880126953125	1.645538330078125	2.0290328596750746
140.0	320.0	-1.25555419921875	1.585052490234375	2.02208005379956
140.0	340.0	-1.23748779296875	1.127777099609375	1.6742930520521198
140.0	360.0	-0.544769287109375	0.647186279296875	0.8459454215774144
140.0	380.0	0.6549072265625	0.013763427734375	0.655051835618209
140.0	400.0	0.77825927734375	-0.044830322265625	0.779549395847406
140.0	420.0	0.9456024169921875	0.0140380859375	0.9457066135320485
140.0	440.0	1.1002655029296875	0.035888671875	1.1008506591295977
140.0	460.0	1.108489990234375	0.15277099609375	1.1189678439067323
140.0	480.0	1.1753692626953125	0.18243408203125	1.1894431882084606
140.0	500.0	1.1601715087890625	0.186676025390625	1.1750939827356495
140.0	520.0	1.0805511474609375	0.19677734375	1.0983224049851912
140.0	540.0	0.9308624267578125	0.2113037109375	0.9545439307886266
140.0	560.0	0.7718048095703125	0.2103271484375	0.7999501068477437
140.0	580.0	0.43914794921875	0.1568603515625	0.4663218750984613
140.0	600.0	0.419769287109375	0.1312255859375	0.43980269303967784
140.0	620.0	0.3869171142578125	0.103271484375	0.4004620491265171
140.0	640.0	0.4012298583984375	0.0792236328125	0.4089765069859637
140.0	660.0	0.4464569091796875	0.063232421875	0.45091253135220993
140.0	680.0	0.200225830078125	-0.0777587890625	0.2147948144321472
140.0	700.0	0.0971221923828125	0.0888671875	0.13164382730460322
140.0	720.0	0.15899658203125	0.0264892578125	0.16118806989686643
140.0	740.0	0.566162109375	0.112060546875	0.5771456490851106
140.0	760.0	1.159881591796875	0.5496826171875	1.283540527847622
140.0	780.0	1.2565155029296875	0.5499267578125	1.3715869086794368
140.0	800.0	1.3619232177734375	0.5517578125	1.469445995865496
160.0	0.0	0.451812744140625	0.7161716818809509	0.8467801566499252
160.0	20.0	0.6437225341796875	0.6945629119873047	0.9469933155619438
160.0	40.0	0.732696533203125	0.6728286743164062	0.9947575758697447
160.0	60.0	0.8084259033203125	0.6609153747558594	1.0442037989530306
160.0	80.0	0.9409027099609375	0.5928802490234375	1.1121173046463801
160.0	100.0	0.9286346435546875	0.4977264404296875	1.0536099423945984
160.0	120.0	0.8142242431640625	0.48923492431640625	0.9499010102778974
160.0	140.0	0.7557220458984375	0.5394744873046875	0.9285195383563964
160.0	160.0	0.670013427734375	0.53515625	0.8575023062700351
160.0	180.0	0.697357177734375	0.5267181396484375	0.8739216394919876
160.0	200.0	0.8791656494140625	0.5449676513671875	1.0343703302716676
160.0	220.0	0.8176422119140625	0.567413330078125	0.9952369938130655
160.0	240.0	0.0261077880859375	1.072601318359375	1.0729190112701934
160.0	260.0	-1.1016387939453125	1.329376220703125	1.726513587695216
160.0	280.0	-1.8386077880859375	1.5465087890625	2.4025336694951487
160.0	300.0	-1.7736053466796875	1.372283935546875	2.2425073300952203
160.0	320.0	-2.007904052734375	1.252471923828125	2.3665089488452926
160.0	340.0	-2.0424957275390625	0.6033935546875	2.129758807671362
160.0	360.0	-1.362823486328125	0.359130859375	1.4093483703623355
160.0	380.0	0.80352783203125	-0.04345703125	0.8047021128429477
160.0	400.0	0.947235107421875	-0.066009521484375	0.9495323089074574
160.0	420.0	1.0757598876953125	0.004119873046875	1.0757677766730855
160.0	440.0	1.25030517578125	0.05657958984375	1.251584708508485
160.0	460.0	1.3419189453125	0.20098876953125	1.35688722496245
160.0	480.0	1.4098968505859375	0.2191162109375	1.4268220082363996
160.0	500.0	1.3602294921875	0.26483154296875	1.385770550115665
160.0	520.0	1.193572998046875	0.2728271484375	1.2243574455979525
160.0	540.0	0.9448699951171875	0.26708984375	0.9818942368234744
160.0	560.0	0.76934814453125	0.2618408203125	0.8126851682389682
160.0	580.0	0.481719970703125	0.1885986328125	0.5173234717978334
160.0	600.0	0.4608612060546875	0.0943603515625	0.47042207345444553
160.0	620.0	0.433563232421875	0.05517578125	0.4370599997078807
160.0	640.0	0.4415130615234375	0.0382080078125	0.4431632152568608
160.0	660.0	0.500823974609375	0.0233154296875	0.5013663957676509
160.0	680.0	0.4165496826171875	-0.285888671875	0.5052187355937338
160.0	700.0	0.3934173583984375	-0.1328125	0.4152305119393981
160.0	720.0	0.41754150390625	-0.1298828125	0.4372761741362124
160.0	740.0	0.6822052001953125	-0.029296875	0.6828339784005275
160.0	760.0	1.28277587890625	0.457763671875	1.3620064371331675
160.0	780.0	1.4447784423828125	0.4739990234375	1.520545895984008
160.0	800.0	1.6392059326171875	0.490966796875	1.7111529695386911
180.0	0.0	0.54345703125	0.8735121488571167	1.0287706347947734
180.0	20.0	0.783447265625	0.7700824737548828	1.0985520626714644
180.0	40.0	0.8590545654296875	0.7483444213867188	1.1392954486902036
180.0	60.0	1.0225830078125	0.6698226928710938	1.222431367297135
180.0	80.0	1.171600341796875	0.5915908813476562	1.3124889073025536
180.0	100.0	1.10784912109375	0.5319747924804688	1.2289535609382611
180.0	120.0	1.0059051513671875	0.5503387451171875	1.146611489530872
180.0	140.0	1.02301025390625	0.5820159912109375	1.1769845341475733
180.0	160.0	0.832672119140625	0.5186920166015625	0.9810118582771233
180.0	180.0	0.780853271484375	0.4881591796875	0.9208861038700844
180.0	200.0	0.8744354248046875	0.475128173828125	0.9951804327450391
180.0	220.0	0.8925018310546875	0.49713134765625	1.0216159235537048
180.0	240.0	0.2752685546875	0.9622802734375	1.0008776657747414
180.0	260.0	-1.302886962890625	1.148712158203125	1.7369669140412658
180.0	280.0	-2.77288818359375	1.2626953125	3.046852200373907
180.0	300.0	-2.7603302001953125	1.0701904296875	2.9605287314777087
180.0	320.0	-2.952545166015625	0.894439697265625	3.0850519168089954
180.0	340.0	-3.2657928466796875	0.218505859375	3.273094518648281
180.0	360.0	-1.4537353515625	0.337799072265625	1.4924659746895614
180.0	380.0	0.7873992919921875	-0.060455322265625	0.7897167156772349
180.0	400.0	0.92803955078125	-0.018280029296875	0.928219568467159
180.0	420.0	1.255706787109375	0.0867919921875	1.2587026595270323
180.0	440.0	1.5648345947265625	0.202880859375	1.577931542226653
180.0	460.0	1.6101226806640625	0.430816650390625	1.6667627404770675
180.0	480.0	1.6508026123046875	0.43572998046875	1.7073400014851399
180.0	500.0	1.674468994140625	0.375152587890625	1.7159795676345768
180.0	520.0	1.6173858642578125	0.2412109375	1.635273601043758
180.0	540.0	1.4209136962890625	0.1148681640625	1.4255491669588025
180.0	560.0	0.927459716796875	0.2142333984375	0.9518810195013977
180.0	580.0	0.72149658203125	0.184814453125	0.7447910444995086
180.0	600.0	0.620697021484375	0.04736328125	0.622501464167227
180.0	620.0	0.5555877685546875	0.0028076171875	0.5555948625409063
180.0	640.0	0.5225067138671875	-0.01318359375	0.5226730078935127
180.0	660.0	0.521270751953125	-0.03857421875	0.522696056225747
180.0	680.0	0.4561309814453125	-0.32470703125	0.5599018917430557
180.0	700.0	0.4742584228515625	-0.2855224609375	0.5535739583338957
180.0	720.0	0.5048370361328125	-0.3349609375	0.6058541595980352
180.0	740.0	0.6821441650390625	-0.198974609375	0.7105712892263334
180.0	760.0	1.2371063232421875	0.3416748046875	1.2834226611541675
180.0	780.0	1.3952484130859375	0.36279296875	1.4416438091266737
180.0	800.0	1.59857177734375	0.39111328125	1.6457221290637425
200.0	0.0	1.2384490966796875	0.5753869414329529	1.3655864298675138
200.0	20.0	1.3063812255859375	0.5612659454345703	1.4218478709299311
200.0	40.0	1.3370361328125	0.5807609558105469	1.4577204492769473
200.0	60.0	1.414642333984375	0.5790634155273438	1.5285703687769672
200.0	80.0	1.4400634765625	0.5477142333984375	1.5407055844633368
200.0	100.0	1.2563323974609375	0.6063461303710938	1.3950006174643603
200.0	120.0	1.053466796875	0.6081161499023438	1.2163870863709967
200.0	140.0	0.8918914794921875	0.5544891357421875	1.050204081522673
200.0	160.0	0.8634185791015625	0.491119384765625	0.9933226529332386
200.0	180.0	0.8355255126953125	0.4608917236328125	0.9542138456750613
200.0	200.0	0.8841094970703125	0.4253387451171875	0.9811027728570462
200.0	220.0	0.8901824951171875	0.4266357421875	0.987138759812895
200.0	240.0	0.44415283203125	0.9051513671875	1.0082513256737033
200.0	260.0	-0.52593994140625	1.123748779296875	1.2407353226766884
200.0	280.0	-1.77093505859375	0.93603515625	2.0030908105955683
200.0	300.0	-1.923126220703125	0.778717041015625	2.074804735565257
200.0	320.0	-2.0410308837890625	0.642120361328125	2.1396554925999007
200.0	340.0	-1.820343017578125	0.078369140625	1.8220292049930855
200.0	360.0	-0.495941162109375	0.204498291015625	0.5364486809590537
200.0	380.0	0.77459716796875	-0.05279541015625	0.7763943121628175
200.0	400.0	0.9688262939453125	0.03558349609375	0.969479537192025
200.0	420.0	1.9187469482421875	0.078369140625	1.9203467326477812
200.0	440.0	2.0753326416015625	0.278594970703125	2.093948597983722
200.0	460.0	1.9513092041015625	0.63250732421875	2.051261349804514
200.0	480.0	1.947235107421875	0.64642333984375	2.0517279785271314
200.0	500.0	1.8785552978515625	0.5274658203125	1.951202244433957
200.0	520.0	1.6811065673828125	0.3260498046875	1.712433288053692
200.0	540.0	1.527130126953125	0.2032470703125	1.5405959224399115
200.0	560.0	1.150299072265625	0.20361328125	1.168180775375348
200.0	580.0	0.832305908203125	0.238037109375	0.8656759152647338
200.0	600.0	0.801788330078125	-0.0035400390625	0.8017961449932473
200.0	620.0	0.8295135498046875	-0.0611572265625	0.8317649521772306
200.0	640.0	0.8369903564453125	-0.0758056640625	0.840416179928973
200.0	660.0	0.7562103271484375	-0.1199951171875	0.765671526853904
200.0	680.0	0.6873016357421875	-0.4425048828125	0.8174314098484294
200.0	700.0	0.5933685302734375	-0.4769287109375	0.7612799800568545
200.0	720.0	0.64935302734375	-0.562255859375	0.8589476151209763
200.0	740.0	0.5928955078125	-0.496337890625	0.7732246664807821
200.0	760.0	1.0975799560546875	0.1739501953125	1.111278736583341
200.0	780.0	1.2707672119140625	0.2109375	1.2881552452177842
200.0	800.0	1.4525604248046875	0.253173828125	1.4744588074803044
220.0	0.0	1.758087158203125	0.31769686937332153	1.7865614337739268
220.0	20.0	1.6595306396484375	0.4200401306152344	1.7118632116086892
220.0	40.0	1.72857666015625	0.4332313537597656	1.7820400320748844
220.0	60.0	1.692230224609375	0.5044822692871094	1.7658271413438427
220.0	80.0	1.6140899658203125	0.5734939575195312	1.71294533977977
220.0	100.0	1.5578765869140625	0.6766738891601562	1.6984896267937994
220.0	120.0	1.0721435546875	0.5834121704101562	1.220598854022335
220.0	140.0	0.9849853515625	0.5269775390625	1.117095103144343
220.0	160.0	0.9256591796875	0.45428466796875	1.0311253447041309
220.0	180.0	0.900726318359375	0.4176177978515625	0.9928305624161772
220.0	200.0	0.905548095703125	0.365875244140625	0.976668852736954
220.0	220.0	0.9125213623046875	0.33599853515625	0.9724146503881709
220.0	240.0	0.5798797607421875	0.761260986328125	0.9569633358826692
220.0	260.0	-0.3762664794921875	1.053863525390625	1.1190195680765378
220.0	280.0	-1.7509307861328125	0.51361083984375	1.824706747023387
220.0	300.0	-1.81951904296875	0.391143798828125	1.8610865157449323
220.0	320.0	-1.904937744140625	0.278961181640625	1.9252550869726086
220.0	340.0	-1.3553009033203125	-0.196929931640625	1.3695334740402794
220.0	360.0	-0.0837554931640625	-0.074005126953125	0.11176645941651489
220.0	380.0	0.809661865234375	-0.004150390625	0.8096725027794555
220.0	400.0	1.091278076171875	0.115264892578125	1.0973485476339937
220.0	420.0	1.9260711669921875	0.19622802734375	1.9360412131547888
220.0	440.0	2.06170654296875	0.394500732421875	2.0991104537878775
220.0	460.0	1.9905242919921875	0.60870361328125	2.081515564638576
220.0	480.0	2.0159454345703125	0.525543212890625	2.0833222659445387
220.0	500.0	1.9112548828125	0.3826904296875	1.9491914200634648
220.0	520.0	1.742095947265625	0.213623046875	1.7551447506218607
220.0	540.0	1.62451171875	0.0810546875	1.6265325655276017
220.0	560.0	1.43011474609375	0.00390625	1.4301200808966545
220.0	580.0	0.97576904296875	0.2601318359375	1.0098484031201735
220.0	600.0	0.888397216796875	-0.060546875	0.8904580500420552
220.0	620.0	0.96783447265625	-0.125244140625	0.9759045348919618
220.0	640.0	0.989990234375	-0.150634765625	1.001384789565313
220.0	660.0	0.911407470703125	-0.201416015625	0.9333980871009528
220.0	680.0	0.793121337890625	-0.5347900390625	0.9565781946594253
220.0	700.0	0.670379638671875	-0.656005859375	0.9379512500552286
220.0	720.0	0.6624603271484375	-0.78564453125	1.0276628895355944
220.0	740.0	0.7800140380859375	-0.949462890625	1.2287805663685893
220.0	760.0	0.704742431640625	-0.3302001953125	0.7782634926161924
220.0	780.0	0.8299102783203125	-0.2540283203125	0.867917886428485
220.0	800.0	1.016448974609375	-0.1163330078125	1.023084496359491
240.0	0.0	1.76824951171875	0.40149039030075073	1.8132569782569283
240.0	20.0	1.748138427734375	0.4741477966308594	1.8112990077763282
240.0	40.0	1.78680419921875	0.5059967041015625	1.8570680953878353
240.0	60.0	1.7912445068359375	0.5597496032714844	1.876666326663455
240.0	80.0	1.6003570556640625	0.6685028076171875	1.734369830631809
240.0	100.0	1.2695465087890625	0.6760330200195312	1.4383215850897966
240.0	120.0	1.147216796875	0.573211669921875	1.2824499980766344
240.0	140.0	0.976593017578125	0.5023345947265625	1.098213989640201
240.0	160.0	0.94598388671875	0.43035888671875	1.039275846591902
240.0	180.0	0.9334259033203125	0.3808746337890625	1.008141559332465
240.0	200.0	0.926025390625	0.32745361328125	0.982216316771988
240.0	220.0	0.9422607421875	0.267486572265625	0.9794918951222372
240.0	240.0	0.7056732177734375	0.462982177734375	0.8439947791203343
240.0	260.0	-0.0751800537109375	0.590057373046875	0.5948274909273767
240.0	280.0	-1.1022491455078125	-0.0399169921875	1.102971688230482
240.0	300.0	-0.90771484375	0.125030517578125	0.9162853637868177
240.0	320.0	-0.7894439697265625	0.11212158203125	0.7973663088536059
240.0	340.0	-0.324951171875	-0.004119873046875	0.3249772876015463
240.0	360.0	0.6324462890625	0.090850830078125	0.6389383239991256
240.0	380.0	1.07421875	0.049652099609375	1.0753656372821208
240.0	400.0	1.31951904296875	0.1641845703125	1.3296943550627964
240.0	420.0	1.92218017578125	0.34246826171875	1.9524500348155134
240.0	440.0	2.0556640625	0.424163818359375	2.0989687188377077
240.0	460.0	2.02850341796875	0.47039794921875	2.0823305086705393
240.0	480.0	2.0374298095703125	0.424774169921875	2.0812384112250424
240.0	500.0	1.951416015625	0.32763671875	1.9787294624356855
240.0	520.0	1.803314208984375	0.17041015625	1.8113480498452228
240.0	540.0	1.740234375	0.072509765625	1.7417443400346198
240.0	560.0	1.594024658203125	-0.0247802734375	1.5942172602601024
240.0	580.0	1.161346435546875	0.15185546875	1.1712325246281006
240.0	600.0	0.96575927734375	-0.13330078125	0.974915422002023
240.0	620.0	1.0169677734375	-0.1966552734375	1.0358072932651152
240.0	640.0	1.0502166748046875	-0.2281494140625	1.0747126216691032
240.0	660.0	0.9649810791015625	-0.28173828125	1.0052685920418085
240.0	680.0	0.8618011474609375	-0.47705078125	0.9850272410731715
240.0	700.0	0.70831298828125	-0.84716796875	1.1042648489578555
240.0	720.0	0.6852264404296875	-1.014404296875	1.2241533205372614
240.0	740.0	0.7264556884765625	-1.1617431640625	1.3701770128585231
240.0	760.0	0.766876220703125	-1.33984375	1.5437876836838578
240.0	780.0	0.732208251953125	-1.1845703125	1.3926003552651416
240.0	800.0	0.77252197265625	-0.9647216796875	1.23591185668549
260.0	0.0	1.82977294921875	0.48387783765792847	1.8926718699946894
260.0	20.0	1.8587646484375	0.52001953125	1.9301363504069997
260.0	40.0	1.850982666015625	0.5856552124023438	1.941424440379884
260.0	60.0	1.793243408203125	0.6228446960449219	1.8983301705591813
260.0	80.0	1.518524169921875	0.7091751098632812	1.6759609157395396
260.0	100.0	1.344573974609375	0.6699981689453125	1.5022572081993562
260.0	120.0	1.169464111328125	0.5675430297851562	1.2999043804611923
260.0	140.0	1.027801513671875	0.499298095703125	1.1426611658225567
260.0	160.0	1.009490966796875	0.4219207763671875	1.0941156947849617
260.0	180.0	0.97137451171875	0.3323211669921875	1.0266478461711637
260.0	200.0	0.981689453125	0.2763824462890625	1.0198536360643071
260.0	220.0	0.937225341796875	0.2395477294921875	0.9673543590696904
260.0	240.0	0.938079833984375	0.3179931640625	0.990511699738389
260.0	260.0	0.582275390625	0.491912841796875	0.7622485647426132
260.0	280.0	0.361358642578125	0.610931396484375	0.7098008451504223
260.0	300.0	0.30963134765625	0.441131591796875	0.5389514381951961
260.0	320.0	0.336822509765625	0.419036865234375	0.5376256109136416
260.0	340.0	0.528350830078125	0.3563232421875	0.6372761195645538
260.0	360.0	0.847930908203125	0.171478271484375	0.8650963083249433
260.0	380.0	1.1737060546875	0.15692138671875	1.1841495785667586
260.0	400.0	1.43218994140625	0.177581787109375	1.4431574132360605
260.0	420.0	1.910552978515625	0.278167724609375	1.930696756802912
260.0	440.0	2.036712646484375	0.258941650390625	2.0531072019396377
260.0	460.0	2.11260986328125	0.244598388671875	2.1267225503516203
260.0	480.0	2.14239501953125	0.291015625	2.1620699604098026
260.0	500.0	2.043304443359375	0.218597412109375	2.0549642032972453
260.0	520.0	1.902984619140625	0.0750732421875	1.9044648729704448
260.0	540.0	1.824920654296875	0.0030517578125	1.8249232059747282
260.0	560.0	1.683563232421875	-0.0802001953125	1.6854724052594143
260.0	580.0	1.239837646484375	0.0767822265625	1.2422129044394157
260.0	600.0	1.06744384765625	-0.2469482421875	1.09563671087577
260.0	620.0	1.0980224609375	-0.2926025390625	1.136340429004031
260.0	640.0	1.120208740234375	-0.33154296875	1.1682415682661909
260.0	660.0	1.080657958984375	-0.373046875	1.1432347069887008
260.0	680.0	0.852813720703125	-0.5374755859375	1.0080531968593556
260.0	700.0	0.739105224609375	-0.987060546875	1.2331119398667945
260.0	720.0	0.72174072265625	-1.1424560546875	1.3513384134377644
260.0	740.0	0.745025634765625	-1.2691650390625	1.4716803636783498
260.0	760.0	0.71453857421875	-1.505615234375	1.666566112708599
260.0	780.0	0.6890869140625	-1.5450439453125	1.6917451250347952
260.0	800.0	0.6383056640625	-1.469970703125	1.6025754237539263
280.0	0.0	1.765716552734375	0.5653306841850281	1.8540101744815958
280.0	20.0	1.79681396484375	0.6050128936767578	1.8959380332101154
280.0	40.0	1.8145751953125	0.6571731567382812	1.9299118366860064
280.0	60.0	1.778350830078125	0.7208518981933594	1.91889528999592
280.0	80.0	1.3736572265625	0.6986007690429688	1.5410961068651128
280.0	100.0	1.2152099609375	0.6407470703125	1.3737874862131232
280.0	120.0	1.07330322265625	0.5639877319335938	1.2124611208347635
280.0	140.0	1.007659912109375	0.5045623779296875	1.1269257702680928
280.0	160.0	1.0028076171875	0.4124603271484375	1.0843185134270592
280.0	180.0	0.99761962890625	0.2998199462890625	1.0416990564322406
280.0	200.0	1.07293701171875	0.2483673095703125	1.1013083816893234
280.0	220.0	1.02667236328125	0.2647247314453125	1.0602524817062677
280.0	240.0	1.009735107421875	0.3672332763671875	1.0744418394830149
280.0	260.0	0.924224853515625	0.388763427734375	1.0026607515006056
280.0	280.0	0.819610595703125	0.37384033203125	0.9008430065455727
280.0	300.0	0.72100830078125	0.34991455078125	0.8014319451106934
280.0	320.0	0.701141357421875	0.280609130859375	0.7552090355716378
280.0	340.0	0.827484130859375	0.25946044921875	0.8672079978487807
280.0	360.0	0.956329345703125	0.204071044921875	0.977860321737452
280.0	380.0	1.1275634765625	0.181396484375	1.1420613285727352
280.0	400.0	1.34912109375	0.1617431640625	1.3587820195756732
280.0	420.0	1.526580810546875	0.1676025390625	1.5357537505180154
280.0	440.0	1.66925048828125	0.130096435546875	1.6743124783531877
280.0	460.0	1.839569091796875	0.0997314453125	1.8422705568614235
280.0	480.0	1.998748779296875	0.0748291015625	2.0001490137440756
280.0	500.0	1.875457763671875	-0.011016845703125	1.8754901210633868
280.0	520.0	1.870635986328125	-0.083984375	1.87252032528086
280.0	540.0	1.880462646484375	-0.0662841796875	1.881630504987593
280.0	560.0	1.84930419921875	-0.076171875	1.8508722743045014
280.0	580.0	1.3310546875	-0.0546875	1.3321776547337718
280.0	600.0	1.083648681640625	-0.3553466796875	1.1404234862481548
280.0	620.0	1.09124755859375	-0.3797607421875	1.1554390747432859
280.0	640.0	1.1041259765625	-0.424072265625	1.1827643292695358
280.0	660.0	1.076812744140625	-0.4556884765625	1.169263731420553
280.0	680.0	0.835113525390625	-0.590087890625	1.0225547999753462
280.0	700.0	0.685272216796875	-1.1171875	1.3106128037181513
280.0	720.0	0.657501220703125	-1.248291015625	1.4108643857281937
280.0	740.0	0.672149658203125	-1.3687744140625	1.5249028033336152
280.0	760.0	0.61004638671875	-1.5546875	1.6700927568865307
280.0	780.0	0.615753173828125	-1.7313232421875	1.837561465643543
280.0	800.0	0.5484619140625	-1.7188720703125	1.8042537696448029
300.0	0.0	1.94635009765625	0.46145135164260864	2.0003039900423345
300.0	20.0	1.98992919921875	0.5042343139648438	2.052820123947291
300.0	40.0	1.976226806640625	0.5894012451171875	2.0622478558676436
300.0	60.0	1.94464111328125	0.6775741577148438	2.0593046881573205
300.0	80.0	1.45806884765625	0.6509857177734375	1.5967927759263638
300.0	100.0	1.217926025390625	0.5917434692382812	1.354069472630545
300.0	120.0	1.038299560546875	0.5021209716796875	1.1533392595556553
300.0	140.0	0.982635498046875	0.471466064453125	1.089886586738615
300.0	160.0	0.9764404296875	0.3767547607421875	1.0466040619404324
300.0	180.0	0.983367919921875	0.28143310546875	1.0228475247001674
300.0	200.0	1.066802978515625	0.225128173828125	1.090298715775175
300.0	220.0	0.99249267578125	0.258544921875	1.0256155167053467
300.0	240.0	0.94219970703125	0.33660888671875	1.0005227786251594
300.0	260.0	0.827239990234375	0.342010498046875	0.895152044189835
300.0	280.0	0.70977783203125	0.314178466796875	0.7762040194702785
300.0	300.0	0.681060791015625	0.291473388671875	0.7408107297837246
300.0	320.0	0.684722900390625	0.2318115234375	0.7228983557304335
300.0	340.0	0.795623779296875	0.2158203125	0.8243758884575896
300.0	360.0	0.906982421875	0.14520263671875	0.9185319370061761
300.0	380.0	1.013214111328125	0.126922607421875	1.021132794336373
300.0	400.0	1.1923828125	0.094390869140625	1.1961130413646248
300.0	420.0	1.329833984375	0.09423828125	1.333168886394984
300.0	440.0	1.47149658203125	0.05865478515625	1.4726651264803472
300.0	460.0	1.625762939453125	0.02362060546875	1.625934521529688
300.0	480.0	1.76275634765625	0.015716552734375	1.7628264098408142
300.0	500.0	1.436126708984375	-0.027008056640625	1.4363806457140096
300.0	520.0	1.33074951171875	-0.0406494140625	1.3313702106489074
300.0	540.0	1.295257568359375	-0.00830078125	1.2952841662591268
300.0	560.0	1.2725830078125	0.0057373046875	1.2725959407597474
300.0	580.0	1.300872802734375	-0.2647705078125	1.3275441501890914
300.0	600.0	0.990814208984375	-0.466064453125	1.094956104687324
300.0	620.0	0.94091796875	-0.4776611328125	1.0552188311986983
300.0	640.0	0.953857421875	-0.5167236328125	1.0848259279593981
300.0	660.0	0.94500732421875	-0.54248046875	1.089643933494929
300.0	680.0	0.755218505859375	-0.6561279296875	1.000429333690527
300.0	700.0	0.592254638671875	-1.1905517578125	1.3297289366855136
300.0	720.0	0.57489013671875	-1.3199462890625	1.4397072186060498
300.0	740.0	0.563934326171875	-1.4334716796875	1.5404100040901543
300.0	760.0	0.53936767578125	-1.59912109375	1.68763318353067
300.0	780.0	0.543121337890625	-1.8572998046875	1.9350822597926756
300.0	800.0	0.46966552734375	-1.928955078125	1.9853093967941893
320.0	0.0	1.977386474609375	0.5551156401634216	2.053828289785234
320.0	20.0	2.011627197265625	0.6112251281738281	2.1024367144078004
320.0	40.0	2.053375244140625	0.6362075805664062	2.1496767149550027
320.0	60.0	1.95306396484375	0.6635360717773438	2.0627018614722044
320.0	80.0	1.349456787109375	0.6145858764648438	1.482818067001349
320.0	100.0	1.170013427734375	0.5461502075195312	1.2912054330169032
320.0	120.0	1.03369140625	0.48812103271484375	1.1431448140693758
320.0	140.0	1.02099609375	0.4826507568359375	1.129329348120849
320.0	160.0	1.00701904296875	0.392791748046875	1.0809129059435902
320.0	180.0	1.02178955078125	0.349578857421875	1.0799348423132444
320.0	200.0	1.036102294921875	0.2707366943359375	1.0708904347328567
320.0	220.0	0.982421875	0.2487030029296875	1.0134130076848036
320.0	240.0	0.9674072265625	0.2880859375	1.009391028982625
320.0	260.0	0.893768310546875	0.26434326171875	0.9320403172362893
320.0	280.0	0.708099365234375	0.234222412109375	0.7458316494891181
320.0	300.0	0.641021728515625	0.218994140625	0.6773974387737541
320.0	320.0	0.66497802734375	0.179290771484375	0.6887241520300036
320.0	340.0	0.749847412109375	0.16241455078125	0.7672350537824781
320.0	360.0	0.83612060546875	0.10198974609375	0.8423179774869445
320.0	380.0	0.9295654296875	0.07806396484375	0.9328375371291792
320.0	400.0	1.09283447265625	0.038482666015625	1.093511819876463
320.0	420.0	1.229217529296875	0.038299560546875	1.2298140471911994
320.0	440.0	1.35174560546875	0.004058837890625	1.351751699118259
320.0	460.0	1.5062255859375	-0.022430419921875	1.5063925914152116
320.0	480.0	1.6458740234375	-0.043182373046875	1.646440408386621
320.0	500.0	1.17828369140625	-0.112152099609375	1.183609120816805
320.0	520.0	0.982147216796875	-0.113525390625	0.9886865882464506
320.0	540.0	0.895233154296875	-0.0849609375	0.8992556707929127
320.0	560.0	0.898193359375	-0.069091796875	0.9008468167345457
320.0	580.0	0.93157958984375	-0.3656005859375	1.0007518776656343
320.0	600.0	0.73516845703125	-0.5679931640625	0.9290257771641425
320.0	620.0	0.746337890625	-0.55322265625	0.9290185974300408
320.0	640.0	0.816650390625	-0.5899658203125	1.0074609320688153
320.0	660.0	0.8375244140625	-0.6134033203125	1.038128497596099
320.0	680.0	0.70654296875	-0.717041015625	1.0066532594585857
320.0	700.0	0.51702880859375	-1.211669921875	1.3173696476283492
320.0	720.0	0.449462890625	-1.339111328125	1.4125282436686646
320.0	740.0	0.434326171875	-1.4595947265625	1.5228447029768502
320.0	760.0	0.41546630859375	-1.6336669921875	1.685669034816583
320.0	780.0	0.400604248046875	-1.8931884765625	1.9351088784206023
320.0	800.0	0.35272216796875	-2.0159912109375	2.0466151300021758
340.0	0.0	1.933380126953125	0.6069301962852478	2.0264064198625436
340.0	20.0	1.980133056640625	0.6620311737060547	2.0878726486449217
340.0	40.0	2.020965576171875	0.6399879455566406	2.119878871664494
340.0	60.0	1.7183837890625	0.6603126525878906	1.8408844737463703
340.0	80.0	1.19073486328125	0.59326171875	1.3303416785050453
340.0	100.0	1.007354736328125	0.5240249633789062	1.1355024117310233
340.0	120.0	0.948944091796875	0.494842529296875	1.0702168089490673
340.0	140.0	0.916290283203125	0.5129241943359375	1.0500852880731324
340.0	160.0	0.943084716796875	0.4725341796875	1.054844696639643
340.0	180.0	0.99853515625	0.4739837646484375	1.1053203460615015
340.0	200.0	0.99957275390625	0.40618896484375	1.0789509560274562
340.0	220.0	0.956512451171875	0.325042724609375	1.0102320733714183
340.0	240.0	0.9400634765625	0.2280426025390625	0.967327642807525
340.0	260.0	0.888671875	0.223052978515625	0.916237050462765
340.0	280.0	0.70428466796875	0.179473876953125	0.7267927944362395
340.0	300.0	0.57318115234375	0.158477783203125	0.59468633847692
340.0	320.0	0.563507080078125	0.110809326171875	0.5742986471034381
340.0	340.0	0.633758544921875	0.093780517578125	0.6406595654001532
340.0	360.0	0.72052001953125	0.054168701171875	0.7225533521699009
340.0	380.0	0.79620361328125	0.04736328125	0.7976111046198422
340.0	400.0	0.9522705078125	0.0418701171875	0.953190551129611
340.0	420.0	0.868621826171875	0.118865966796875	0.876717169311015
340.0	440.0	0.794952392578125	0.134521484375	0.806253890672249
340.0	460.0	0.685943603515625	0.15472412109375	0.703177204445817
340.0	480.0	0.618499755859375	0.136016845703125	0.6332791882835991
340.0	500.0	0.49658203125	-0.0623779296875	0.5004844851466174
340.0	520.0	0.529998779296875	-0.119873046875	0.5433859157387809
340.0	540.0	0.575042724609375	-0.12939453125	0.5894209699727189
340.0	560.0	0.648529052734375	-0.1322021484375	0.6618665577682835
340.0	580.0	0.64166259765625	-0.339111328125	0.7257598653092274
340.0	600.0	0.590728759765625	-0.548095703125	0.8058345781848292
340.0	620.0	0.5963134765625	-0.5927734375	0.8408151464713404
340.0	640.0	0.68646240234375	-0.635498046875	0.9354615959051938
340.0	660.0	0.68438720703125	-0.665283203125	0.9544566986030822
340.0	680.0	0.63189697265625	-0.7691650390625	0.9954439418511475
340.0	700.0	0.3790283203125	-1.212158203125	1.2700354235225662
340.0	720.0	0.255126953125	-1.38671875	1.4099924304096134
340.0	740.0	0.245849609375	-1.5272216796875	1.5468833470360164
340.0	760.0	0.262847900390625	-1.6851806640625	1.7055564749576275
340.0	780.0	0.283721923828125	-1.9237060546875	1.9445161647314941
340.0	800.0	0.313079833984375	-2.0361328125	2.0600620894979946
360.0	0.0	1.91973876953125	0.631824254989624	2.02103904772633
360.0	20.0	1.96148681640625	0.6631298065185547	2.070548640150446
360.0	40.0	1.973907470703125	0.6058998107910156	2.064806354991721
360.0	60.0	1.5650634765625	0.6357841491699219	1.6892735628090616
360.0	80.0	0.9805908203125	0.564666748046875	1.1315506587117408
360.0	100.0	0.9393310546875	0.5166778564453125	1.072053560994624
360.0	120.0	0.919830322265625	0.5134811401367188	1.053447057537961
360.0	140.0	0.89520263671875	0.5255584716796875	1.0380748855176543
360.0	160.0	0.931732177734375	0.505645751953125	1.0600955039494706
360.0	180.0	0.959503173828125	0.497711181640625	1.0809083036577858
360.0	200.0	0.938720703125	0.4724273681640625	1.0508968439699098
360.0	220.0	0.891876220703125	0.34039306640625	0.9546259124458853
360.0	240.0	0.89556884765625	0.2473602294921875	0.929102063299168
360.0	260.0	0.872314453125	0.2413330078125	0.9050823861895645
360.0	280.0	0.659576416015625	0.147216796875	0.6758060623034924
360.0	300.0	0.468719482421875	0.203216552734375	0.5108766196520187
360.0	320.0	0.4815673828125	0.175079345703125	0.5124060123385705
360.0	340.0	0.53692626953125	0.1710205078125	0.5635049538426348
360.0	360.0	0.569183349609375	0.16900634765625	0.5937447524152557
360.0	380.0	0.59527587890625	0.142974853515625	0.6122051786332935
360.0	400.0	0.666015625	0.07183837890625	0.6698787692023226
360.0	420.0	0.49139404296875	0.11334228515625	0.5042961224019221
360.0	440.0	0.38946533203125	0.12213134765625	0.4081657885400779
360.0	460.0	0.28814697265625	0.12054443359375	0.31234538306400444
360.0	480.0	0.242645263671875	0.032318115234375	0.24478804005648658
360.0	500.0	0.21588134765625	-0.15399169921875	0.2651757901735312
360.0	520.0	0.29986572265625	-0.201171875	0.36109496661566837
360.0	540.0	0.371185302734375	-0.223876953125	0.433473665989692
360.0	560.0	0.4373779296875	-0.22509765625	0.4919028442964798
360.0	580.0	0.389678955078125	-0.339599609375	0.516892235111374
360.0	600.0	0.323577880859375	-0.5335693359375	0.6240183340529576
360.0	620.0	0.351806640625	-0.6177978515625	0.7109445110436459
360.0	640.0	0.4598388671875	-0.654052734375	0.7995228346455763
360.0	660.0	0.475372314453125	-0.6842041015625	0.8331350970541744
360.0	680.0	0.491302490234375	-0.767822265625	0.911553162739292
360.0	700.0	0.22808837890625	-1.263916015625	1.284331734072415
360.0	720.0	0.09942626953125	-1.4700927734375	1.4734511683751388
360.0	740.0	0.09381103515625	-1.625732421875	1.6284368019215976
360.0	760.0	0.08441162109375	-1.5770263671875	1.579283851807609
360.0	780.0	0.105682373046875	-1.6103515625	1.6138156396624153
360.0	800.0	0.02032470703125	-1.40234375	1.4024910291620294
380.0	0.0	1.694915771484375	0.7928562164306641	1.8711922542484036
380.0	20.0	1.72198486328125	0.7615756988525391	1.8828779605838712
380.0	40.0	1.7200927734375	0.6369438171386719	1.8342346020678741
380.0	60.0	0.891754150390625	0.648712158203125	1.1027478990863966
380.0	80.0	0.762176513671875	0.5554351806640625	0.9430913412349482
380.0	100.0	0.78985595703125	0.544281005859375	0.9592258577608533
380.0	120.0	0.825714111328125	0.5688552856445312	1.0026964294601415
380.0	140.0	0.82904052734375	0.5425567626953125	0.990795658410361
380.0	160.0	0.85687255859375	0.5269317626953125	1.0059262717556334
380.0	180.0	0.8892822265625	0.495941162109375	1.0182241967044168
380.0	200.0	0.843505859375	0.4832611083984375	0.9721334443842798
380.0	220.0	0.834991455078125	0.34637451171875	0.9039834248601503
380.0	240.0	0.766357421875	0.28948974609375	0.8192118231302088
380.0	260.0	0.5323486328125	0.32501220703125	0.6237210927783845
380.0	280.0	0.444488525390625	0.27447509765625	0.5224046596627372
380.0	300.0	0.310546875	0.36578369140625	0.4798302517255955
380.0	320.0	0.37109375	0.349578857421875	0.5098195257593083
380.0	340.0	0.51202392578125	0.323272705078125	0.605535913403137
380.0	360.0	0.575714111328125	0.324462890625	0.6608501383635048
380.0	380.0	0.519317626953125	0.2606201171875	0.5810453021469594
380.0	400.0	0.3841552734375	0.00091552734375	0.3841563643884578
380.0	420.0	0.18914794921875	-0.031951904296875	0.1918277114544598
380.0	440.0	0.117034912109375	-0.06024169921875	0.13162914942067913
380.0	460.0	0.0538330078125	-0.055389404296875	0.07723974908363802
380.0	480.0	0.02288818359375	-0.1473388671875	0.14910603855081447
380.0	500.0	0.01605224609375	-0.288299560546875	0.2887461016467158
380.0	520.0	0.081787109375	-0.3248291015625	0.33496727673284615
380.0	540.0	0.1336669921875	-0.345947265625	0.37087245165132915
380.0	560.0	0.227447509765625	-0.358642578125	0.42468443407161843
380.0	580.0	0.29437255859375	-0.383056640625	0.4831020525519853
380.0	600.0	0.282073974609375	-0.5794677734375	0.6444754670307817
380.0	620.0	0.315277099609375	-0.6800537109375	0.7495816828724969
380.0	640.0	0.369720458984375	-0.713134765625	0.8032772944224432
380.0	660.0	0.3370361328125	-0.738037109375	0.811352038042557
380.0	680.0	0.3660888671875	-0.8031005859375	0.8826050134753274
380.0	700.0	0.086944580078125	-1.33984375	1.3426617721596992
380.0	720.0	0.021453857421875	-1.5538330078125	1.553981108046658
380.0	740.0	0.09918212890625	-1.67919921875	1.6821257714407047
380.0	760.0	0.019622802734375	-1.272705078125	1.2728563431402282
380.0	780.0	-0.04345703125	-1.1602783203125	1.1610918543131115
380.0	800.0	-0.440673828125	-0.8931884765625	0.9959814644150672
400.0	0.0	0.615325927734375	0.8389832973480225	1.0404417189689816
400.0	20.0	0.547821044921875	0.7826251983642578	0.9553062851117378
400.0	40.0	0.6021728515625	0.6593475341796875	0.8929453029092805
400.0	60.0	0.5799560546875	0.6495132446289062	0.8707562691804521
400.0	80.0	0.620758056640625	0.5637283325195312	0.8385285909076068
400.0	100.0	0.6602783203125	0.5732269287109375	0.8743892566094752
400.0	120.0	0.697601318359375	0.5800247192382812	0.9072355120387346
400.0	140.0	0.69635009765625	0.547332763671875	0.8857068435405484
400.0	160.0	0.73187255859375	0.53350830078125	0.90568678306855
400.0	180.0	0.7742919921875	0.502685546875	0.9231580840802432
400.0	200.0	0.735565185546875	0.4971771240234375	0.8878295077551912
400.0	220.0	0.74102783203125	0.3611602783203125	0.8243536828821353
400.0	240.0	0.482269287109375	0.4866485595703125	0.6851353777326381
400.0	260.0	-0.0234375	0.540557861328125	0.5410657241499284
400.0	280.0	-1.597869873046875	1.330596923828125	2.0793451625191297
400.0	300.0	-1.757476806640625	1.1507568359375	2.1007060768552592
400.0	320.0	-1.479888916015625	1.001953125	1.787171303608909
400.0	340.0	-1.465850830078125	0.933929443359375	1.7380859763585574
400.0	360.0	-0.720733642578125	0.64276123046875	0.965711645853789
400.0	380.0	0.3734130859375	0.198486328125	0.42288787544916906
400.0	400.0	0.257904052734375	-0.04144287109375	0.2612125800594383
400.0	420.0	0.123138427734375	-0.0899658203125	0.15250220067066222
400.0	440.0	0.0794677734375	-0.13702392578125	0.15840038905135095
400.0	460.0	0.024169921875	-0.13555908203125	0.1376969492929991
400.0	480.0	-0.011474609375	-0.201385498046875	0.20171213519244877
400.0	500.0	-0.031768798828125	-0.336944580078125	0.33843892598666286
400.0	520.0	0.02325439453125	-0.39697265625	0.397653186426559
400.0	540.0	0.094512939453125	-0.4136962890625	0.4243551758941484
400.0	560.0	0.17913818359375	-0.4281005859375	0.46406960738805003
400.0	580.0	0.22589111328125	-0.4556884765625	0.5086047411608494
400.0	600.0	0.17803955078125	-0.565673828125	0.5930303208673072
400.0	620.0	0.0704345703125	-0.708740234375	0.7122315273259366
400.0	640.0	0.0526123046875	-0.74658203125	0.7484335534901587
400.0	660.0	0.073638916015625	-0.78173828125	0.7851989749889262
400.0	680.0	0.1385498046875	-0.8480224609375	0.8592660488076077
400.0	700.0	0.01123046875	-1.398193359375	1.3982384609317156
400.0	720.0	-0.006103515625	-1.6142578125	1.6142693511679733
400.0	740.0	0.24029541015625	-1.61474609375	1.6325277429259952
400.0	760.0	-0.10992431640625	-1.0059814453125	1.0119693788106474
400.0	780.0	-0.32806396484375	-0.8695068359375	0.9293374536577356
400.0	800.0	-0.78558349609375	-0.66162109375	1.0270754115593583
420.0	0.0	0.18377685546875	0.7731181383132935	0.7946606750022267
420.0	20.0	0.18511962890625	0.7324581146240234	0.755489355772116
420.0	40.0	0.2239990234375	0.6553230285644531	0.6925487955861599
420.0	60.0	0.273681640625	0.6540985107421875	0.7090461918453121
420.0	80.0	0.390777587890625	0.5808639526367188	0.7000786060653242
420.0	100.0	0.486083984375	0.5959091186523438	0.7690158109940838
420.0	120.0	0.539703369140625	0.5937042236328125	0.8023493203220043
420.0	140.0	0.579559326171875	0.5517120361328125	0.8001719711203409
420.0	160.0	0.642242431640625	0.5338592529296875	0.835153305051418
420.0	180.0	0.679107666015625	0.507110595703125	0.8475543512457286
420.0	200.0	0.649932861328125	0.485595703125	0.8113050666226773
420.0	220.0	0.6685791015625	0.3876190185546875	0.7728172608006494
420.0	240.0	0.473724365234375	0.5904541015625	0.7570012022901222
420.0	260.0	-0.16949462890625	0.8778076171875	0.8940216116070483
420.0	280.0	-1.567718505859375	1.274322509765625	2.0203067025848607
420.0	300.0	-1.8707275390625	1.163360595703125	2.202959237262816
420.0	320.0	-1.861541748046875	1.094512939453125	2.1594666596990413
420.0	340.0	-2.1680908203125	0.943817138671875	2.3646159511375404
420.0	360.0	-1.306976318359375	0.658966064453125	1.4637019405784315
420.0	380.0	0.27984619140625	0.203338623046875	0.3459197688296849
420.0	400.0	0.229248046875	-0.082000732421875	0.243472353900245
420.0	420.0	0.17645263671875	-0.130706787109375	0.21959006626315009
420.0	440.0	0.117767333984375	-0.16363525390625	0.2016076419056337
420.0	460.0	0.075775146484375	-0.15655517578125	0.17392928416062253
420.0	480.0	-0.00994873046875	-0.21246337890625	0.21269617912459216
420.0	500.0	-0.0849609375	-0.37469482421875	0.38420641873503214
420.0	520.0	-0.065643310546875	-0.47900390625	0.4834809059542189
420.0	540.0	-0.011566162109375	-0.5244140625	0.5245415951606643
420.0	560.0	0.045318603515625	-0.534423828125	0.5363418722162069
420.0	580.0	0.110595703125	-0.5235595703125	0.5351131031992421
420.0	600.0	0.012969970703125	-0.6309814453125	0.6311147316207183
420.0	620.0	-0.23541259765625	-0.7498779296875	0.7859618314954452
420.0	640.0	-0.3182373046875	-0.7850341796875	0.8470853825750925
420.0	660.0	-0.32989501953125	-0.8175048828125	0.8815582552127813
420.0	680.0	-0.31707763671875	-0.8720703125	0.9279250280335126
420.0	700.0	-0.3028564453125	-1.5081787109375	1.5382864007045056
420.0	720.0	0.05706787109375	-1.5191650390625	1.5202365466666494
420.0	740.0	0.19207763671875	-1.496337890625	1.5086155578700409
420.0	760.0	-0.375091552734375	-0.9166259765625	0.9904023696669153
420.0	780.0	-0.550933837890625	-0.8160400390625	0.9846062355510552
420.0	800.0	-0.969451904296875	-0.6705322265625	1.1787495330237467
440.0	0.0	-0.240692138671875	0.6897867918014526	0.7305741055924317
440.0	20.0	-0.17205810546875	0.6705646514892578	0.6922867494647036
440.0	40.0	-0.0826416015625	0.6297760009765625	0.635175129956177
440.0	60.0	0.021728515625	0.6263313293457031	0.6267081158810867
440.0	80.0	0.208740234375	0.5700149536132812	0.6070333868822053
440.0	100.0	0.32110595703125	0.5747604370117188	0.658375725247261
440.0	120.0	0.370269775390625	0.5633468627929688	0.6741360355199119
440.0	140.0	0.391876220703125	0.532257080078125	0.660957314541458
440.0	160.0	0.457275390625	0.51446533203125	0.6883134175165196
440.0	180.0	0.492034912109375	0.485809326171875	0.6914543051641602
440.0	200.0	0.50543212890625	0.447174072265625	0.6748527897529405
440.0	220.0	0.530059814453125	0.3876800537109375	0.6567033051107606
440.0	240.0	0.283447265625	0.67132568359375	0.7287115518796893
440.0	260.0	-0.536102294921875	1.105926513671875	1.2290155101799687
440.0	280.0	-1.79522705078125	1.38043212890625	2.264604386283261
440.0	300.0	-2.3651123046875	1.067413330078125	2.5948270522354067
440.0	320.0	-2.4866943359375	0.96484375	2.667315538570138
440.0	340.0	-2.959869384765625	0.605438232421875	3.0211557768759563
440.0	360.0	-2.363067626953125	0.263519287109375	2.3777155053186045
440.0	380.0	0.13116455078125	0.09271240234375	0.1606229402358097
440.0	400.0	0.153472900390625	-0.111114501953125	0.18947391297643515
440.0	420.0	0.086883544921875	-0.18072509765625	0.20052508895660057
440.0	440.0	0.08160400390625	-0.20513916015625	0.2207742930758535
440.0	460.0	0.08819580078125	-0.19549560546875	0.21446918434366996
440.0	480.0	0.04620361328125	-0.2352294921875	0.23972419125952313
440.0	500.0	-0.01409912109375	-0.318359375	0.3186714246147697
440.0	520.0	-0.0543212890625	-0.4442138671875	0.44752291812496664
440.0	540.0	-0.05816650390625	-0.5302734375	0.5334540848983558
440.0	560.0	-0.0172119140625	-0.561767578125	0.5620311929227085
440.0	580.0	0.006378173828125	-0.58349609375	0.583530952497715
440.0	600.0	-0.15771484375	-0.70751953125	0.72488472120697
440.0	620.0	-0.36993408203125	-0.798583984375	0.8801065873793661
440.0	640.0	-0.42919921875	-0.8338623046875	0.9378370394446784
440.0	660.0	-0.45330810546875	-0.86279296875	0.9746281062067242
440.0	680.0	-0.419219970703125	-0.9130859375	1.004724496116514
440.0	700.0	-0.3531494140625	-1.5311279296875	1.5713265878619305
440.0	720.0	0.2135009765625	-1.3876953125	1.404023129199663
440.0	740.0	0.1400146484375	-1.3939208984375	1.4009352493523333
440.0	760.0	-0.53076171875	-0.904541015625	1.0487623424963162
440.0	780.0	-0.662841796875	-0.8350830078125	1.0661720675489725
440.0	800.0	-1.000946044921875	-0.7454833984375	1.248053877919807
460.0	0.0	-0.33111572265625	0.6748225688934326	0.7516801988067148
460.0	20.0	-0.27899169921875	0.6701412200927734	0.7258964272541892
460.0	40.0	-0.20159912109375	0.6531219482421875	0.6835279693629538
460.0	60.0	-0.20916748046875	0.6057891845703125	0.6408834301399975
460.0	80.0	-0.13128662109375	0.556976318359375	0.5722401559584732
460.0	100.0	0.042266845703125	0.549713134765625	0.5513356661595021
460.0	120.0	0.130096435546875	0.5341567993164062	0.5497713786638494
460.0	140.0	0.200775146484375	0.5080413818359375	0.5462753015683494
460.0	160.0	0.31207275390625	0.4942474365234375	0.5845253905867737
460.0	180.0	0.35870361328125	0.4654998779296875	0.5876720331388746
460.0	200.0	0.43792724609375	0.399200439453125	0.5925717372021923
460.0	220.0	0.4288330078125	0.370361328125	0.5666262100891818
460.0	240.0	0.29278564453125	0.692108154296875	0.7514899406431242
460.0	260.0	-0.729400634765625	1.19598388671875	1.4008578597728552
460.0	280.0	-2.850921630859375	1.311798095703125	3.1382428824411
460.0	300.0	-3.510406494140625	0.986602783203125	3.646414513728359
460.0	320.0	-3.616180419921875	0.847320556640625	3.71412344371214
460.0	340.0	-4.09423828125	0.39385986328125	4.113139031877829
460.0	360.0	-3.61846923828125	0.17388916015625	3.622645037594428
460.0	380.0	-0.09014892578125	-0.001220703125	0.09015719014938689
460.0	400.0	-0.0189208984375	-0.17852783203125	0.17952767810970097
460.0	420.0	-0.074737548828125	-0.22784423828125	0.23978886154865367
460.0	440.0	-0.066131591796875	-0.23907470703125	0.24805262138438797
460.0	460.0	-0.05419921875	-0.235687255859375	0.2418388676115418
460.0	480.0	-0.0738525390625	-0.2933349609375	0.30248900283180996
460.0	500.0	-0.098419189453125	-0.337799072265625	0.3518444970098681
460.0	520.0	-0.11181640625	-0.4166259765625	0.43137004190523226
460.0	540.0	-0.082733154296875	-0.5089111328125	0.5155921992431737
460.0	560.0	-0.106231689453125	-0.5599365234375	0.5699246284583069
460.0	580.0	-0.15948486328125	-0.621826171875	0.6419526537405668
460.0	600.0	-0.335113525390625	-0.7452392578125	0.8171184897459235
460.0	620.0	-0.510009765625	-0.8212890625	0.9667604073476511
460.0	640.0	-0.519927978515625	-0.89013671875	1.0308581284106755
460.0	660.0	-0.51470947265625	-0.9449462890625	1.076034074950726
460.0	680.0	-0.471466064453125	-1.036376953125	1.138576935871958
460.0	700.0	-0.3095703125	-1.386474609375	1.4206145222483495
460.0	720.0	0.139434814453125	-1.24755859375	1.2553264564729985
460.0	740.0	0.024688720703125	-1.343505859375	1.3437326843925894
460.0	760.0	-0.314788818359375	-0.9356689453125	0.9872022970933049
460.0	780.0	-0.340301513671875	-0.908447265625	0.9700935803461997
460.0	800.0	-0.550079345703125	-0.861083984375	1.0217890754535905
480.0	0.0	-0.388519287109375	0.6785002946853638	0.7818630867000325
480.0	20.0	-0.3331298828125	0.6699752807617188	0.748226166111834
480.0	40.0	-0.259124755859375	0.6581954956054688	0.7073662061015562
480.0	60.0	-0.3416748046875	0.5578384399414062	0.6541600700398208
480.0	80.0	-0.302825927734375	0.5029067993164062	0.5870424101433022
480.0	100.0	-0.231597900390625	0.48532867431640625	0.5377559944613042
480.0	120.0	-0.169830322265625	0.48516082763671875	0.5140266209390248
480.0	140.0	-0.024261474609375	0.46820068359375	0.46882885925236745
480.0	160.0	0.140869140625	0.456085205078125	0.4773445601152079
480.0	180.0	0.179290771484375	0.4690399169921875	0.5021390489411279
480.0	200.0	0.243743896484375	0.4310455322265625	0.49518818435607515
480.0	220.0	0.236572265625	0.4428863525390625	0.5021103047421954
480.0	240.0	0.271575927734375	0.7196502685546875	0.769187879230829
480.0	260.0	-0.51470947265625	1.246246337890625	1.3483529864052175
480.0	280.0	-2.11578369140625	1.20916748046875	2.4369297537360004
480.0	300.0	-3.097442626953125	0.835205078125	3.2080708143356285
480.0	320.0	-3.247528076171875	0.704925537109375	3.323154919409196
480.0	340.0	-3.72296142578125	0.1485595703125	3.7259242777848547
480.0	360.0	-3.151947021484375	0.005279541015625	3.151951443121794
480.0	380.0	-0.272247314453125	-0.0927734375	0.28762042857298076
480.0	400.0	-0.1431884765625	-0.238800048828125	0.2784392270148093
480.0	420.0	-0.179779052734375	-0.278289794921875	0.3313090970072033
480.0	440.0	-0.1700439453125	-0.2777099609375	0.325634405033234
480.0	460.0	-0.15087890625	-0.301177978515625	0.3368569712711236
480.0	480.0	-0.1856689453125	-0.365936279296875	0.41034414551580556
480.0	500.0	-0.20294189453125	-0.41033935546875	0.457781388003534
480.0	520.0	-0.20294189453125	-0.4901123046875	0.5304672315629174
480.0	540.0	-0.186492919921875	-0.561767578125	0.5919142007195087
480.0	560.0	-0.228424072265625	-0.6148681640625	0.6559271422711526
480.0	580.0	-0.330291748046875	-0.673095703125	0.7497669400508391
480.0	600.0	-0.44049072265625	-0.7501220703125	0.8698937849623577
480.0	620.0	-0.5843505859375	-0.8316650390625	1.0164311803975363
480.0	640.0	-0.562652587890625	-0.9093017578125	1.0693023994272715
480.0	660.0	-0.5731201171875	-0.939453125	1.1004720999631383
480.0	680.0	-0.761932373046875	-1.2275390625	1.4447813298420704
480.0	700.0	-0.733367919921875	-1.4254150390625	1.603008589982002
480.0	720.0	-0.549224853515625	-1.1715087890625	1.29386273714407
480.0	740.0	0.1591796875	-1.510009765625	1.5183766545872157
480.0	760.0	0.86456298828125	-1.1307373046875	1.423388918362707
480.0	780.0	1.09307861328125	-1.125732421875	1.5691062234512403
480.0	800.0	1.19390869140625	-1.1221923828125	1.6385157025362256
500.0	0.0	-0.390411376953125	0.6216812133789062	0.7341039261049516
500.0	20.0	-0.350616455078125	0.6173934936523438	0.7100046651788969
500.0	40.0	-0.283966064453125	0.6121139526367188	0.6747741968788844
500.0	60.0	-0.286590576171875	0.5487174987792969	0.6190517359778058
500.0	80.0	-0.240631103515625	0.492340087890625	0.5479982574089955
500.0	100.0	-0.2071533203125	0.44846343994140625	0.4939959059350315
500.0	120.0	-0.210479736328125	0.4358673095703125	0.48402689073730154
500.0	140.0	-0.184173583984375	0.4196014404296875	0.45824150602964614
500.0	160.0	-0.09423828125	0.405609130859375	0.4164128008232356
500.0	180.0	-0.03436279296875	0.4333648681640625	0.4347250976185622
500.0	200.0	0.016693115234375	0.4369659423828125	0.43728468404316145
500.0	220.0	0.0538330078125	0.4379425048828125	0.44123874525382845
500.0	240.0	0.281707763671875	0.71124267578125	0.765000266644059
500.0	260.0	-0.16595458984375	1.489410400390625	1.498627460939499
500.0	280.0	-1.26165771484375	1.543914794921875	1.9938538269901855
500.0	300.0	-2.37689208984375	0.83746337890625	2.520111290751038
500.0	320.0	-2.7220458984375	0.57940673828125	2.7830282142957397
500.0	340.0	-2.963043212890625	-0.053009033203125	2.9635173424595185
500.0	360.0	-2.096588134765625	-0.359375	2.1271652962252374
500.0	380.0	-0.357086181640625	-0.21697998046875	0.41784070295137665
500.0	400.0	-0.2847900390625	-0.274810791015625	0.3957604543254086
500.0	420.0	-0.280059814453125	-0.31390380859375	0.42067695530083465
500.0	440.0	-0.236663818359375	-0.329803466796875	0.4059311390269003
500.0	460.0	-0.244873046875	-0.3662109375	0.4405374669996581
500.0	480.0	-0.277679443359375	-0.4482421875	0.5272825920881112
500.0	500.0	-0.3070068359375	-0.49664306640625	0.5838728737677046
500.0	520.0	-0.2998046875	-0.54833984375	0.6249475457114357
500.0	540.0	-0.264312744140625	-0.633544921875	0.6864695147992715
500.0	560.0	-0.256103515625	-0.683349609375	0.7297641395330753
500.0	580.0	-0.424468994140625	-0.7349853515625	0.8487504898367987
500.0	600.0	-0.561370849609375	-0.8258056640625	0.9985450543610229
500.0	620.0	-0.673583984375	-0.9002685546875	1.1243659789257323
500.0	640.0	-1.06793212890625	-1.1722412109375	1.5857580170285919
500.0	660.0	-1.30084228515625	-1.390625	1.9042133655332678
500.0	680.0	-1.4814453125	-1.3056640625	1.974699688062017
500.0	700.0	-1.575408935546875	-1.090576171875	1.9160557666368867
500.0	720.0	-1.7340087890625	-0.6854248046875	1.8645625876936647
500.0	740.0	-0.170257568359375	-1.6724853515625	1.6811290523855646
500.0	760.0	0.949432373046875	-1.18505859375	1.5184813800669892
500.0	780.0	1.1572265625	-1.1727294921875	1.647564195654275
500.0	800.0	1.264923095703125	-1.16796875	1.7216798305781884
520.0	0.0	-0.3482666015625	0.5539118647575378	0.6542996100282087
520.0	20.0	-0.31494140625	0.5520610809326172	0.6355781041313626
520.0	40.0	-0.2430419921875	0.5456008911132812	0.5972853106766275
520.0	60.0	-0.238037109375	0.4840278625488281	0.5393928412235307
520.0	80.0	-0.1964111328125	0.438568115234375	0.4805406588343192
520.0	100.0	-0.1494140625	0.40795135498046875	0.4344523795574773
520.0	120.0	-0.1732177734375	0.41934967041015625	0.45371636856934283
520.0	140.0	-0.2392578125	0.379364013671875	0.4485101511800148
520.0	160.0	-0.33642578125	0.3359375	0.4754327609619712
520.0	180.0	-0.2491455078125	0.39996337890625	0.47121564970749114
520.0	200.0	-0.2122802734375	0.4268951416015625	0.47676238989009806
520.0	220.0	-0.134521484375	0.416778564453125	0.4379502272474134
520.0	240.0	0.111083984375	0.65423583984375	0.6635994166066469
520.0	260.0	-0.0863037109375	1.472625732421875	1.4751524932401556
520.0	280.0	-1.2642822265625	1.550933837890625	2.000951103329608
520.0	300.0	-2.01708984375	1.06072998046875	2.278990901523004
520.0	320.0	-2.1552734375	0.880340576171875	2.3281329688073433
520.0	340.0	-2.747314453125	0.284881591796875	2.7620452975456864
520.0	360.0	-1.932373046875	-0.174041748046875	1.9401948671079878
520.0	380.0	-0.4732666015625	-0.26031494140625	0.5401343766821897
520.0	400.0	-0.3968505859375	-0.34844970703125	0.5281170191246454
520.0	420.0	-0.3895263671875	-0.3768310546875	0.5419708797630964
520.0	440.0	-0.3453369140625	-0.391845703125	0.5223032062621635
520.0	460.0	-0.352783203125	-0.434417724609375	0.5596201817857552
520.0	480.0	-0.390380859375	-0.509185791015625	0.6416131117258836
520.0	500.0	-0.375732421875	-0.533294677734375	0.6523634463608946
520.0	520.0	-0.3250732421875	-0.5816650390625	0.6663383753423426
520.0	540.0	-0.275634765625	-0.6815185546875	0.735147648030304
520.0	560.0	-0.2930908203125	-0.755615234375	0.8104669094855387
520.0	580.0	-0.5576171875	-0.8353271484375	1.004344747938742
520.0	600.0	-1.15869140625	-1.135498046875	1.6223198172291868
520.0	620.0	-1.68798828125	-1.42578125	2.209560275369036
520.0	640.0	-1.661376953125	-1.5130615234375	2.247115607636135
520.0	660.0	-1.6129150390625	-1.5577392578125	2.2423305997475538
520.0	680.0	-1.737548828125	-1.2596435546875	2.1461075963204457
520.0	700.0	-1.848876953125	-0.9141845703125	2.0625419793047204
520.0	720.0	-1.9686279296875	-0.5897216796875	2.05505902227628
520.0	740.0	-0.1785888671875	-1.9842529296875	1.9922734933880792
520.0	760.0	1.0023193359375	-1.2369384765625	1.5920618222905005
520.0	780.0	1.1922607421875	-1.213623046875	1.701283802681859
520.0	800.0	1.3001708984375	-1.20654296875	1.7737503490017528
540.0	0.0	-0.27294921875	0.45330673456192017	0.5291391798151281
540.0	20.0	-0.28466796875	0.4632282257080078	0.5437060249112934
540.0	40.0	-0.2266845703125	0.4571495056152344	0.5102661706423579
540.0	60.0	-0.171875	0.37918853759765625	0.4163231469309017
540.0	80.0	-0.099853515625	0.3336029052734375	0.3482263961700064
540.0	100.0	-0.05810546875	0.2513427734375	0.25797177221144113
540.0	120.0	-0.0228271484375	0.2622833251953125	0.26327480202499004
540.0	140.0	-0.0872802734375	0.23468017578125	0.25038496567494456
540.0	160.0	-0.506591796875	0.18597412109375	0.5396495366231996
540.0	180.0	-0.5494384765625	0.3248443603515625	0.6382840261040038
540.0	200.0	-0.486572265625	0.37457275390625	0.6140499309049369
540.0	220.0	-0.4080810546875	0.352081298828125	0.538972530078632
540.0	240.0	-0.3023681640625	0.4394989013671875	0.5334658292163535
540.0	260.0	0.0013427734375	0.928924560546875	0.9289255310452551
540.0	280.0	-0.13671875	1.433258056640625	1.4397641034304278
540.0	300.0	-0.2625732421875	1.3734130859375	1.3982875999368736
540.0	320.0	-0.1722412109375	1.307098388671875	1.3183979795243272
540.0	340.0	-0.3116455078125	1.0010986328125	1.0484852860955025
540.0	360.0	-0.3555908203125	0.301513671875	0.4662138198488563
540.0	380.0	-0.6475830078125	-0.326324462890625	0.7251561260089715
540.0	400.0	-0.6517333984375	-0.378387451171875	0.7536136184035167
540.0	420.0	-0.6177978515625	-0.397003173828125	0.7343607461083723
540.0	440.0	-0.515869140625	-0.426300048828125	0.6692179778517892
540.0	460.0	-0.5015869140625	-0.492218017578125	0.7027574326802108
540.0	480.0	-0.463134765625	-0.5804443359375	0.74256948378751
540.0	500.0	-0.4066162109375	-0.634521484375	0.753627399402797
540.0	520.0	-0.358642578125	-0.675048828125	0.7644052715654717
540.0	540.0	-0.5147705078125	-0.7958984375	0.947862330999856
540.0	560.0	-1.9136962890625	-1.0975341796875	2.2060858465512845
540.0	580.0	-2.111083984375	-1.248291015625	2.452530539825084
540.0	600.0	-2.0574951171875	-1.474853515625	2.5314973928096047
540.0	620.0	-1.9876708984375	-1.4866943359375	2.4821554441662155
540.0	640.0	-1.8848876953125	-1.50341796875	2.411030321812823
540.0	660.0	-1.8388671875	-1.3900146484375	2.3051189245101837
540.0	680.0	-1.9486083984375	-1.03515625	2.2064956724125295
540.0	700.0	-2.0633544921875	-0.7928466796875	2.2104383316260665
540.0	720.0	-1.9013671875	-0.8408203125	2.0789843625227817
540.0	740.0	-0.1396484375	-2.2919921875	2.2962425554930443
540.0	760.0	0.9925537109375	-1.30859375	1.6424312684660094
540.0	780.0	1.1702880859375	-1.275146484375	1.730772301806676
540.0	800.0	1.269287109375	-1.2752685546875	1.799277536290688
560.0	0.0	-0.259521484375	0.3464664816856384	0.43288615568510413
560.0	20.0	-0.2774658203125	0.35240745544433594	0.4485290359546862
560.0	40.0	-0.22607421875	0.3466148376464844	0.4138253231257381
560.0	60.0	-0.164794921875	0.2665557861328125	0.3133837159085791
560.0	80.0	-0.0931396484375	0.2022247314453125	0.2226428443026855
560.0	100.0	-0.0469970703125	0.08945465087890625	0.10104879604342187
560.0	120.0	-0.011962890625	0.032958984375	0.03506287785018804
560.0	140.0	-0.064208984375	-0.05426025390625	0.08406526529096135
560.0	160.0	-0.2327880859375	-0.0096893310546875	0.23298964803340988
560.0	180.0	-0.261962890625	0.337005615234375	0.4268458044354018
560.0	200.0	-0.2161865234375	0.4066925048828125	0.4605815958588111
560.0	220.0	-0.177490234375	0.34527587890625	0.3882244400510816
560.0	240.0	-0.111083984375	0.345672607421875	0.36308291491953043
560.0	260.0	-0.046630859375	0.505218505859375	0.5073659189468981
560.0	280.0	-0.0006103515625	1.056060791015625	1.056060967392308
560.0	300.0	-0.0462646484375	1.210906982421875	1.2117904677678797
560.0	320.0	-0.077880859375	1.17486572265625	1.1774442214090572
560.0	340.0	-0.064208984375	1.024139404296875	1.0261502390527553
560.0	360.0	-0.321533203125	0.41650390625	0.5261740250462116
560.0	380.0	-0.84912109375	-0.369384765625	0.9259868988960008
560.0	400.0	-1.0615234375	-0.44598388671875	1.1514050701532363
560.0	420.0	-1.14208984375	-0.45745849609375	1.2302997548749064
560.0	440.0	-1.1722412109375	-0.47265625	1.26394358548326
560.0	460.0	-1.2569580078125	-0.587249755859375	1.387373673226094
560.0	480.0	-1.380126953125	-0.63165283203125	1.5178062152182652
560.0	500.0	-1.4503173828125	-0.593109130859375	1.5669074484464176
560.0	520.0	-1.6978759765625	-0.394775390625	1.7431667851445496
560.0	540.0	-2.458740234375	-0.42724609375	2.4955846538955684
560.0	560.0	-2.8641357421875	-0.3138427734375	2.881279374881041
560.0	580.0	-2.816650390625	-0.2548828125	2.8281592372276134
560.0	600.0	-2.919677734375	-0.1676025390625	2.924484344923961
560.0	620.0	-2.871826171875	-0.2100830078125	2.8795000315398096
560.0	640.0	-2.7470703125	-0.4188232421875	2.7788141733508014
560.0	660.0	-2.6278076171875	-0.5638427734375	2.6876181920254854
560.0	680.0	-2.5177001953125	-0.7109375	2.6161510664300045
560.0	700.0	-2.419189453125	-0.74755859375	2.5320587396821415
560.0	720.0	-2.3116455078125	-0.8447265625	2.4611517464761854
560.0	740.0	-2.2479248046875	-0.9263916015625	2.43133036154589
560.0	760.0	-1.6939697265625	-1.2235107421875	2.0896200541625833
560.0	780.0	-0.67919921875	-1.7872314453125	1.9119382358916353
560.0	800.0	-0.12548828125	-3.232666015625	3.235100752265359
580.0	0.0	-0.028076171875	0.2674098014831543	0.2688796633373646
580.0	20.0	-0.0606689453125	0.2782135009765625	0.28475159885585694
580.0	40.0	-0.10400390625	0.2633018493652344	0.2830983510980086
580.0	60.0	-0.0970458984375	0.18734359741210938	0.21098703726734513
580.0	80.0	-0.0706787109375	0.103302001953125	0.12516702356175977
580.0	100.0	-0.0458984375	-0.03556060791015625	0.058062237296553375
580.0	120.0	-0.0252685546875	-0.1466064453125	0.14876810700940651
580.0	140.0	-0.068359375	-0.2705841064453125	0.27908558330949096
580.0	160.0	-0.1817626953125	-0.2589111328125	0.3163426182187862
580.0	180.0	-0.2095947265625	0.0524749755859375	0.21606381572478506
580.0	200.0	-0.1998291015625	0.3108673095703125	0.3695539933362383
580.0	220.0	-0.161865234375	0.24237060546875	0.2914513072445587
580.0	240.0	-0.1162109375	0.214996337890625	0.2443939592154616
580.0	260.0	-0.1053466796875	0.174896240234375	0.20417300940452668
580.0	280.0	-0.0482177734375	0.696685791015625	0.6983523788735435
580.0	300.0	-0.0302734375	0.904571533203125	0.9050779743754229
580.0	320.0	0.00244140625	0.83929443359375	0.8392979844643564
580.0	340.0	0.0096435546875	0.80487060546875	0.8049283755059471
580.0	360.0	-0.116943359375	0.2711181640625	0.29526396357586726
580.0	380.0	-0.3818359375	-0.656005859375	0.7590404275800046
580.0	400.0	-0.6375732421875	-1.0830078125	1.2567440316506444
580.0	420.0	-1.0001220703125	-1.215911865234375	1.5743842667988963
580.0	440.0	-1.5640869140625	-1.207672119140625	1.9760667554744102
580.0	460.0	-1.773193359375	-0.983642578125	2.0277493462536227
580.0	480.0	-1.894775390625	-0.780029296875	2.0490533143140586
580.0	500.0	-2.15185546875	-0.40338134765625	2.189337450012276
580.0	520.0	-3.0211181640625	-0.416748046875	3.0497268559335766
580.0	540.0	-3.0830078125	-0.464111328125	3.117745418861198
580.0	560.0	-3.1610107421875	-0.3787841796875	3.1836247214466566
580.0	580.0	-3.072265625	-0.3519287109375	3.09235668837519
580.0	600.0	-3.0426025390625	-0.3115234375	3.0585089607227554
580.0	620.0	-3.0172119140625	-0.2213134765625	3.025317733605658
580.0	640.0	-2.925048828125	-0.3328857421875	2.943929952337039
580.0	660.0	-2.806396484375	-0.453369140625	2.842781174340264
580.0	680.0	-2.7027587890625	-0.60888671875	2.7704960039900315
580.0	700.0	-2.6339111328125	-0.6846923828125	2.721450259445336
580.0	720.0	-2.51220703125	-0.8192138671875	2.642403362103189
580.0	740.0	-2.494140625	-0.912841796875	2.6559400602041774
580.0	760.0	-2.4398193359375	-1.24560546875	2.7393888690352837
580.0	780.0	-0.0179443359375	-1.2879638671875	1.2880888643151986
580.0	800.0	1.0146484375	-1.4068603515625	1.7345799204763535
600.0	0.0	0.1064453125	0.15936577320098877	0.19164564754038022
600.0	20.0	0.0810546875	0.16464805603027344	0.18351796838530748
600.0	40.0	0.0106201171875	0.1482086181640625	0.14858863141969209
600.0	60.0	-0.033935546875	0.05816650390625	0.06734213776218512
600.0	80.0	-0.0128173828125	-0.00299072265625	0.013161676343413762
600.0	100.0	-0.0294189453125	-0.171722412109375	0.17422416928762177
600.0	120.0	-0.014892578125	-0.30654144287109375	0.3069029896900668
600.0	140.0	-0.064453125	-0.4781951904296875	0.48251926953475205
600.0	160.0	-0.1561279296875	-0.467193603515625	0.4925908988140361
600.0	180.0	-0.1884765625	-0.2211456298828125	0.2905663508186767
600.0	200.0	-0.1937255859375	0.2179107666015625	0.29157281225743314
600.0	220.0	-0.163818359375	0.160736083984375	0.22950499681477243
600.0	240.0	-0.1263427734375	0.1243896484375	0.17729997472725229
600.0	260.0	-0.11865234375	0.063018798828125	0.13434934939592322
600.0	280.0	-0.1669921875	-0.207611083984375	0.2664371462075106
600.0	300.0	-0.19189453125	-0.488372802734375	0.5247204070495887
600.0	320.0	-0.1787109375	-0.56024169921875	0.5880547259614884
600.0	340.0	-0.1651611328125	-0.3929443359375	0.42624341747089906
600.0	360.0	-0.2401123046875	-0.481689453125	0.5382180302760252
600.0	380.0	-0.404296875	-0.879913330078125	0.968350882471814
600.0	400.0	-0.6365966796875	-1.5423583984375	1.6685696754465602
600.0	420.0	-0.9063720703125	-2.19561767578125	2.375341513981858
600.0	440.0	-1.2100830078125	-3.114898681640625	3.341690393002178
600.0	460.0	-1.504638671875	-2.61285400390625	3.0151191649138323
600.0	480.0	-1.9249267578125	-1.01129150390625	2.174408776843836
600.0	500.0	-2.2325439453125	-0.376007080078125	2.2639862614469153
600.0	520.0	-3.0687255859375	-0.4639892578125	3.1036047997695917
600.0	540.0	-3.1051025390625	-0.5357666015625	3.150985183945208
600.0	560.0	-3.175537109375	-0.4593505859375	3.208588302325316
600.0	580.0	-3.08984375	-0.4326171875	3.119982697121007
600.0	600.0	-3.0535888671875	-0.3955078125	3.079095873720072
600.0	620.0	-3.03369140625	-0.321044921875	3.050631637909898
600.0	640.0	-2.9444580078125	-0.45361328125	2.979194181099572
600.0	660.0	-2.8194580078125	-0.57421875	2.877337420371409
600.0	680.0	-2.7176513671875	-0.72900390625	2.813729846467824
600.0	700.0	-2.6463623046875	-0.80029296875	2.7647246306823443
600.0	720.0	-2.516357421875	-0.9254150390625	2.68112805907298
600.0	740.0	-2.4935302734375	-1.0133056640625	2.6915574661096198
600.0	760.0	-2.4364013671875	-1.353759765625	2.787241849043275
600.0	780.0	0.046142578125	-1.4229736328125	1.4237215658953914
600.0	800.0	1.02978515625	-1.488037109375	1.8096165082442033
620.0	0.0	0.1124267578125	0.07285058498382568	0.13396635250956165
620.0	20.0	0.095703125	0.0687103271484375	0.11781424867820926
620.0	40.0	0.080078125	0.046405792236328125	0.09255270745146722
620.0	60.0	-0.0093994140625	-0.03749847412109375	0.03865856368424286
620.0	80.0	-0.01513671875	-0.1051483154296875	0.10623223847880482
620.0	100.0	-0.0194091796875	-0.2870635986328125	0.28771900513550047
620.0	120.0	0.0047607421875	-0.412017822265625	0.4120453258206966
620.0	140.0	-0.02587890625	-0.615203857421875	0.6157479224288548
620.0	160.0	-0.09765625	-0.6992645263671875	0.7060507212655402
620.0	180.0	-0.1298828125	-0.5572662353515625	0.572202063999959
620.0	200.0	-0.1483154296875	-0.212890625	0.25946075791201717
620.0	220.0	-0.13427734375	-0.11065673828125	0.17399804243611686
620.0	240.0	-0.1068115234375	-0.117401123046875	0.15871901345367256
620.0	260.0	-0.1126708984375	-0.205352783203125	0.2342317163067015
620.0	280.0	-0.1666259765625	-0.38446044921875	0.41901557617693624
620.0	300.0	-0.22314453125	-0.861846923828125	0.8902660287457812
620.0	320.0	-0.2359619140625	-1.11627197265625	1.140938710810495
620.0	340.0	-0.197509765625	-0.715911865234375	0.7426573276421665
620.0	360.0	-0.2801513671875	-0.878570556640625	0.9221556330321055
620.0	380.0	-0.4486083984375	-1.263702392578125	1.340967274826771
620.0	400.0	-0.6837158203125	-1.9609375	2.076714521028792
620.0	420.0	-0.982666015625	-2.764678955078125	2.934123757259769
620.0	440.0	-1.3162841796875	-3.842620849609375	4.061814746581664
620.0	460.0	-1.5689697265625	-3.357635498046875	3.7061276476416856
620.0	480.0	-2.0009765625	-1.19097900390625	2.3285914608234393
620.0	500.0	-2.3294677734375	-0.239013671875	2.3416975985013595
620.0	520.0	-3.11865234375	-0.5115966796875	3.160335995403755
620.0	540.0	-3.126708984375	-0.61181640625	3.186005082847171
620.0	560.0	-3.1854248046875	-0.5426025390625	3.2313075838916157
620.0	580.0	-3.1214599609375	-0.5281982421875	3.1658341192781885
620.0	600.0	-3.08642578125	-0.5164794921875	3.129341011940842
620.0	620.0	-3.0755615234375	-0.476318359375	3.1122271549369414
620.0	640.0	-2.9791259765625	-0.633056640625	3.0456448076669873
620.0	660.0	-2.837158203125	-0.7197265625	2.9270245974927414
620.0	680.0	-2.7242431640625	-0.841064453125	2.851120872788756
620.0	700.0	-2.6463623046875	-0.89453125	2.793460149151496
620.0	720.0	-2.52001953125	-1.0250244140625	2.720509784453208
620.0	740.0	-2.5194091796875	-1.1087646484375	2.7525954407283275
620.0	760.0	-2.52099609375	-1.425048828125	2.895891135254085
620.0	780.0	0.08447265625	-1.5032958984375	1.505667356328396
620.0	800.0	1.1446533203125	-1.5750732421875	1.9470713756710292
