# Supplementary material for: Real-time emotion detection by quantitative facial motion analysis
Source: PLoS One. 2023 Mar 10;18(3):e0282730. doi: 10.1371/journal.pone.0282730 (PMC10004542; doi:10.1371/journal.pone.0282730)
Supplement: S1 Dataset — Data from each participant is organized into folders by Study ID and subsequently by emotions. The data files (.csv) contain the pixel displacement results after DISC-processing of videos. (ZIP) [file pone.0282730.s004.zip › S1_Dataset/1/happy/result/100375_cropped_result.csv]

pos_x	pos_y	disp_x	disp_y	disp_xy_indi
0.0	0.0	0.3629807233810425	1.3076581954956055	1.3571016770283086
0.0	20.0	0.39441192150115967	1.305877685546875	1.3641397631590026
0.0	40.0	0.4443507194519043	1.3167800903320312	1.3897328405748557
0.0	60.0	0.40726661682128906	1.4352264404296875	1.4918917629927213
0.0	80.0	0.37859344482421875	1.5317230224609375	1.5778176111327755
0.0	100.0	0.4511222839355469	1.44207763671875	1.510992794618015
0.0	120.0	0.5961126089096069	1.1290359497070312	1.2767428943338106
0.0	140.0	0.7043269872665405	0.86016845703125	1.1117402032235242
0.0	160.0	0.6309430599212646	0.8567352294921875	1.0639945480667838
0.0	180.0	0.4745432138442993	1.0028076171875	1.1094207402491392
0.0	200.0	-0.017818093299865723	1.4512786865234375	1.451388063340069
0.0	220.0	-0.10323220491409302	1.5660858154296875	1.5694845234730717
0.0	240.0	-0.07425129413604736	1.542144775390625	1.5439312688541156
0.0	260.0	-0.00988626480102539	1.37713623046875	1.377171716054826
0.0	280.0	0.08479487895965576	0.94720458984375	0.9509924849959905
0.0	300.0	0.11431890726089478	0.74041748046875	0.7491908020931763
0.0	320.0	0.11557883024215698	0.59881591796875	0.6098679935960749
0.0	340.0	0.05818796157836914	0.833709716796875	0.8357378361389242
0.0	360.0	-0.04024004936218262	1.17596435546875	1.1766526364674086
0.0	380.0	-0.06191796064376831	1.17730712890625	1.1789342261652094
0.0	400.0	-0.08170485496520996	1.026702880859375	1.0299487797409277
0.0	420.0	-0.0801471471786499	0.911376953125	0.9148942648679598
0.0	440.0	-0.20081260800361633	0.347869873046875	0.4016704521207192
0.0	460.0	-0.29049479961395264	0.25775146484375	0.38835942917849875
0.0	480.0	-0.3852597773075104	0.179229736328125	0.42490986620138826
0.0	500.0	-0.4769945740699768	0.205780029296875	0.5194894071582417
0.0	520.0	-0.48009616136550903	0.08453369140625	0.487481557744151
0.0	540.0	-0.3449728786945343	0.11669921875	0.3641771474044661
0.0	560.0	-0.23757916688919067	0.12359619140625	0.2678056740808385
0.0	580.0	-0.18877047300338745	0.10919189453125	0.21807604478540565
0.0	600.0	-0.08548152446746826	0.12701416015625	0.15310025442656816
0.0	620.0	-0.04574543237686157	0.176513671875	0.18234506009799437
0.0	640.0	-0.022585034370422363	0.132080078125	0.13399712987605095
0.0	660.0	0.019370317459106445	0.12139892578125	0.12293456950470852
0.0	680.0	0.044948697090148926	0.08331298828125	0.09466487937167438
0.0	700.0	0.09441721439361572	0.0633544921875	0.11370313124178241
0.0	720.0	0.12108230590820312	0.07208251953125	0.14091420945391106
0.0	740.0	0.1436142921447754	-0.1717529296875	0.2238841972191968
0.0	760.0	0.2481898069381714	-0.1983642578125	0.31772088229373713
0.0	780.0	0.6485390663146973	-7.5433349609375	7.571162741180399
0.0	800.0	0.7717633247375488	-8.67535400390625	8.709614556483091
20.0	0.0	0.32135009765625	1.338244915008545	1.37628679344456
20.0	20.0	0.3979816436767578	1.3809146881103516	1.4371203027382793
20.0	40.0	0.45171356201171875	1.3716659545898438	1.444130407229964
20.0	60.0	0.4459991455078125	1.4153594970703125	1.4839668944221185
20.0	80.0	0.4408702850341797	1.4729461669921875	1.5375100061733245
20.0	100.0	0.5160408020019531	1.2948150634765625	1.3938594469804455
20.0	120.0	0.6016750335693359	1.0846405029296875	1.2403458657230357
20.0	140.0	0.6644287109375	0.9415130615234375	1.152350795954645
20.0	160.0	0.579803466796875	0.9611358642578125	1.122476819213781
20.0	180.0	0.34510231018066406	1.1580047607421875	1.2083338240708161
20.0	200.0	-0.1510162353515625	1.607147216796875	1.6142267745882857
20.0	220.0	-0.203887939453125	1.6806488037109375	1.692970966457915
20.0	240.0	-0.15308570861816406	1.5569305419921875	1.5644385404263128
20.0	260.0	-0.09040069580078125	1.4114990234375	1.4143909569020447
20.0	280.0	0.029850006103515625	1.07958984375	1.0800024322160249
20.0	300.0	0.1261730194091797	0.694793701171875	0.7061571482431811
20.0	320.0	0.16578102111816406	0.217193603515625	0.2732332490219367
20.0	340.0	0.11307144165039062	0.43768310546875	0.45205270901706435
20.0	360.0	0.022623062133789062	0.6884765625	0.6888481545682805
20.0	380.0	-0.03429985046386719	0.675537109375	0.6764073224652246
20.0	400.0	-0.07322883605957031	0.626617431640625	0.6308818178284525
20.0	420.0	-0.08212661743164062	0.586029052734375	0.5917557198198526
20.0	440.0	-0.21909332275390625	-0.05718994140625	0.22643447942704673
20.0	460.0	-0.3124198913574219	-0.135955810546875	0.34072007709737484
20.0	480.0	-0.42502784729003906	-0.2261962890625	0.4814700740000886
20.0	500.0	-0.5144500732421875	0.007171630859375	0.5145000584529367
20.0	520.0	-0.5061130523681641	-0.03363037109375	0.5072291628419282
20.0	540.0	-0.4365367889404297	0.00921630859375	0.43663406697429885
20.0	560.0	-0.417755126953125	0.006103515625	0.4177997115827226
20.0	580.0	-0.34866905212402344	0.00909423828125	0.34878763320820466
20.0	600.0	-0.28125762939453125	0.068359375	0.2894457777253317
20.0	620.0	-0.29622650146484375	0.09991455078125	0.3126228680501797
20.0	640.0	-0.2538795471191406	0.02008056640625	0.25467244372451403
20.0	660.0	-0.1860198974609375	0.01800537109375	0.1868892603645307
20.0	680.0	-0.12180900573730469	-0.017578125	0.12307081033789592
20.0	700.0	-0.03649711608886719	-0.0672607421875	0.07652481246247905
20.0	720.0	0.05048561096191406	-0.066162109375	0.08322392463196626
20.0	740.0	0.14337921142578125	-0.21490478515625	0.25834408247941903
20.0	760.0	0.2376861572265625	-0.3829345703125	0.4507034440489103
20.0	780.0	0.6551990509033203	-8.33868408203125	8.364385094926343
20.0	800.0	0.7511672973632812	-9.4827880859375	9.512492953554618
40.0	0.0	0.3943443298339844	1.4057273864746094	1.4599921011967667
40.0	20.0	0.4357757568359375	1.3924999237060547	1.4590944272963633
40.0	40.0	0.5013084411621094	1.3709945678710938	1.45977267350517
40.0	60.0	0.48387908935546875	1.4054718017578125	1.4864353193636881
40.0	80.0	0.4725227355957031	1.4032745361328125	1.4806948231872787
40.0	100.0	0.5213279724121094	1.2816085815429688	1.3835835396187328
40.0	120.0	0.5928573608398438	1.1298675537109375	1.2759625931941434
40.0	140.0	0.6646652221679688	0.97979736328125	1.183969058148263
40.0	160.0	0.5658111572265625	0.9633331298828125	1.1172076730724139
40.0	180.0	0.284210205078125	1.1819000244140625	1.215591670085194
40.0	200.0	-0.2152099609375	1.6422119140625	1.6562533918381994
40.0	220.0	-0.2719764709472656	1.7093353271484375	1.730837502883094
40.0	240.0	-0.19966506958007812	1.61004638671875	1.6223795817861244
40.0	260.0	-0.17090225219726562	1.6722412109375	1.6809515898335128
40.0	280.0	-0.051441192626953125	1.66119384765625	1.6619901310747485
40.0	300.0	0.17004776000976562	0.848724365234375	0.8655918719736407
40.0	320.0	0.24764633178710938	0.1988525390625	0.31760201186266773
40.0	340.0	0.21191787719726562	0.12493896484375	0.2460059584888609
40.0	360.0	0.11010360717773438	0.106292724609375	0.15303903952401582
40.0	380.0	0.00576019287109375	-0.08807373046875	0.08826189336624397
40.0	400.0	-0.056270599365234375	-0.248077392578125	0.2543791914864183
40.0	420.0	-0.0952911376953125	-0.278533935546875	0.29438334561333074
40.0	440.0	-0.252899169921875	-0.802886962890625	0.8417751869275462
40.0	460.0	-0.35529327392578125	-0.874969482421875	0.9443542267954881
40.0	480.0	-0.4870643615722656	-0.983978271484375	1.0979275618487665
40.0	500.0	-0.5726661682128906	-0.37774658203125	0.6860313552979387
40.0	520.0	-0.5233802795410156	-0.1881103515625	0.5561586296888676
40.0	540.0	-0.4390106201171875	-0.09466552734375	0.4491011986656769
40.0	560.0	-0.4185752868652344	-0.0938720703125	0.428972302554685
40.0	580.0	-0.3492469787597656	-0.0823974609375	0.35883532956186326
40.0	600.0	-0.2805633544921875	-0.0130615234375	0.2808672271348461
40.0	620.0	-0.29401397705078125	0.01531982421875	0.29441283211726815
40.0	640.0	-0.2503776550292969	-0.06231689453125	0.258016211665059
40.0	660.0	-0.18238449096679688	-0.062744140625	0.1928754254123303
40.0	680.0	-0.11877059936523438	-0.09832763671875	0.1541907241576856
40.0	700.0	-0.035449981689453125	-0.146484375	0.1507128837257226
40.0	720.0	0.051605224609375	-0.1514892578125	0.1600377906607253
40.0	740.0	0.14209365844726562	-0.31854248046875	0.3487978205696133
40.0	760.0	0.23287200927734375	-0.55902099609375	0.6055855404305124
40.0	780.0	0.6254348754882812	-7.05413818359375	7.08181010030009
40.0	800.0	0.8164176940917969	-8.51055908203125	8.549628865627488
60.0	0.0	0.5343742370605469	1.34806227684021	1.4501130050701747
60.0	20.0	0.5556221008300781	1.3568859100341797	1.4662384839377642
60.0	40.0	0.5967369079589844	1.3336143493652344	1.4610346231877283
60.0	60.0	0.6153564453125	1.2831497192382812	1.423072997695099
60.0	80.0	0.62811279296875	1.2664108276367188	1.4136201983016947
60.0	100.0	0.7190055847167969	1.1373291015625	1.3455432048488472
60.0	120.0	0.8593559265136719	0.903350830078125	1.246810061972957
60.0	140.0	0.9276885986328125	0.700469970703125	1.1624389514680538
60.0	160.0	0.7903289794921875	0.7326507568359375	1.077681319925995
60.0	180.0	0.4880180358886719	0.9358062744140625	1.0554122353778947
60.0	200.0	-0.21484756469726562	1.60418701171875	1.6185102547168118
60.0	220.0	-0.3424949645996094	1.784912109375	1.8174746322767754
60.0	240.0	-0.2886962890625	1.7264251708984375	1.7503969315644259
60.0	260.0	-0.18898773193359375	1.9329833984375	1.942200087904537
60.0	280.0	-0.3448028564453125	2.84539794921875	2.866213268274208
60.0	300.0	-0.08835983276367188	2.203643798828125	2.20541457602866
60.0	320.0	0.03363800048828125	1.60955810546875	1.6099095657697675
60.0	340.0	0.12577438354492188	0.309967041015625	0.33451272333363835
60.0	360.0	-0.041057586669921875	-0.4176025390625	0.4196160221614577
60.0	380.0	-0.18465805053710938	-0.786834716796875	0.8082125136280581
60.0	400.0	-0.216064453125	-1.323883056640625	1.3413985968250934
60.0	420.0	-0.3015937805175781	-1.427886962890625	1.4593902792741558
60.0	440.0	-0.4097747802734375	-1.502349853515625	1.557231663210893
60.0	460.0	-0.560516357421875	-1.56597900390625	1.663270521476497
60.0	480.0	-0.7285194396972656	-1.6456298828125	1.7996772725192427
60.0	500.0	-0.8437690734863281	-0.931976318359375	1.257189765848685
60.0	520.0	-0.6255302429199219	-0.3822021484375	0.7330529087846915
60.0	540.0	-0.4728202819824219	-0.21966552734375	0.5213558889637142
60.0	560.0	-0.465118408203125	-0.2205810546875	0.5147728968549711
60.0	580.0	-0.3867340087890625	-0.20623779296875	0.43828896951974466
60.0	600.0	-0.3136138916015625	-0.12664794921875	0.33822089829990054
60.0	620.0	-0.32469940185546875	-0.09930419921875	0.3395453217874992
60.0	640.0	-0.26543426513671875	-0.154296875	0.3070225964704154
60.0	660.0	-0.19095230102539062	-0.14044189453125	0.23703735360997039
60.0	680.0	-0.12606048583984375	-0.170654296875	0.21216534856587227
60.0	700.0	-0.04090118408203125	-0.2081298828125	0.21211071396527142
60.0	720.0	0.042186737060546875	-0.2069091796875	0.21116611807477514
60.0	740.0	0.11312103271484375	-0.3521728515625	0.36989469504189354
60.0	760.0	0.760955810546875	0.47528076171875	0.8971875768561481
60.0	780.0	1.8480644226074219	0.2779541015625	1.8688500722858215
60.0	800.0	1.9418830871582031	0.36627197265625	1.9761237517282602
80.0	0.0	0.706878662109375	1.235668420791626	1.4235708233478273
80.0	20.0	0.6845779418945312	1.268850326538086	1.4417448143428016
80.0	40.0	0.7326431274414062	1.2318458557128906	1.4332516054148163
80.0	60.0	0.727203369140625	1.202850341796875	1.405586598132728
80.0	80.0	0.7640914916992188	1.1582565307617188	1.3875856725764033
80.0	100.0	0.8343887329101562	1.0257186889648438	1.3222342404049192
80.0	120.0	0.9677352905273438	0.8013916015625	1.256479244391626
80.0	140.0	1.0321121215820312	0.6459808349609375	1.2175987313780314
80.0	160.0	0.9091339111328125	0.5914306640625	1.0845804252175375
80.0	180.0	0.348785400390625	1.045440673828125	1.1020877723756184
80.0	200.0	-0.233154296875	1.6178131103515625	1.6345275115998117
80.0	220.0	-0.309600830078125	1.7371826171875	1.7645555019447465
80.0	240.0	-0.49422454833984375	2.1749267578125	2.230373131570257
80.0	260.0	-0.5892486572265625	3.11773681640625	3.17293189911449
80.0	280.0	-0.40250396728515625	3.082611083984375	3.1087779815843417
80.0	300.0	-0.0798492431640625	2.731170654296875	2.732337651998064
80.0	320.0	0.8261260986328125	1.677642822265625	1.87001865497156
80.0	340.0	1.962066650390625	-0.637451171875	2.0630195193211085
80.0	360.0	1.5198135375976562	-0.847442626953125	1.7401126960752615
80.0	380.0	0.9581985473632812	-1.457061767578125	1.7438960550178995
80.0	400.0	0.7736892700195312	-1.901611328125	2.052978502029839
80.0	420.0	0.6240310668945312	-1.96307373046875	2.059872142562742
80.0	440.0	0.467437744140625	-2.010833740234375	2.0644491699996497
80.0	460.0	0.04592132568359375	-1.967193603515625	1.9677295144062175
80.0	480.0	-0.4848175048828125	-1.89892578125	1.9598385483852283
80.0	500.0	-1.0237655639648438	-1.63763427734375	1.9313057645778
80.0	520.0	-1.0587387084960938	-1.56524658203125	1.889688999658009
80.0	540.0	-1.0371475219726562	-1.5042724609375	1.827159166320489
80.0	560.0	-1.0278396606445312	-1.558349609375	1.866790795197223
80.0	580.0	-0.6572418212890625	-0.87725830078125	1.0961518772236674
80.0	600.0	-0.5071792602539062	-0.46173095703125	0.685876285282334
80.0	620.0	-0.42572021484375	-0.332275390625	0.5400413285495889
80.0	640.0	-0.3666229248046875	-0.3494873046875	0.5065113474840194
80.0	660.0	-0.328338623046875	-0.32049560546875	0.4588286003608521
80.0	680.0	-0.26092529296875	-0.30474853515625	0.4011903266414934
80.0	700.0	-0.205413818359375	-0.32562255859375	0.3849998538157105
80.0	720.0	-0.1325225830078125	-0.25469970703125	0.28711352418314806
80.0	740.0	-0.03989410400390625	-0.189453125	0.1936079185016463
80.0	760.0	1.4225921630859375	0.7138671875	1.5916578853078593
80.0	780.0	1.7843399047851562	0.66595458984375	1.9045641001401497
80.0	800.0	1.9063568115234375	0.654052734375	2.015435752433012
100.0	0.0	0.660308837890625	1.2663410902023315	1.428155285020259
100.0	20.0	0.6812744140625	1.260843276977539	1.4331296509233427
100.0	40.0	0.706878662109375	1.2519874572753906	1.437758684940014
100.0	60.0	0.7369461059570312	1.2103500366210938	1.4170521423835873
100.0	80.0	0.7239532470703125	1.190216064453125	1.3930981961175366
100.0	100.0	0.7784423828125	1.0940704345703125	1.3427444504296695
100.0	120.0	0.9615097045898438	0.8621597290039062	1.2914411757167021
100.0	140.0	1.0571060180664062	0.606597900390625	1.2187838800175066
100.0	160.0	0.9151992797851562	0.52947998046875	1.0573262369942669
100.0	180.0	0.292449951171875	1.0612335205078125	1.100792241519642
100.0	200.0	-0.0809173583984375	1.377227783203125	1.379602836223808
100.0	220.0	-0.12252044677734375	1.5423583984375	1.5472170788577826
100.0	240.0	-0.5329360961914062	2.2737884521484375	2.335408916602684
100.0	260.0	-0.246337890625	2.81817626953125	2.8289220283540244
100.0	280.0	0.31105804443359375	2.7928466796875	2.8101155996236784
100.0	300.0	0.9588394165039062	2.24853515625	2.4444392763032106
100.0	320.0	2.4250259399414062	0.644439697265625	2.509193761509962
100.0	340.0	2.2176132202148438	-0.45684814453125	2.2641816671003445
100.0	360.0	1.5158157348632812	-0.8878173828125	1.7566778439096755
100.0	380.0	1.3486862182617188	-1.76434326171875	2.220779516408924
100.0	400.0	1.0593414306640625	-2.15325927734375	2.399735356698382
100.0	420.0	0.858795166015625	-2.14581298828125	2.3112859013649336
100.0	440.0	0.7310333251953125	-2.182708740234375	2.301874707111933
100.0	460.0	0.267608642578125	-2.03753662109375	2.0550352473572424
100.0	480.0	-0.00852203369140625	-1.945953369140625	1.9459720295852114
100.0	500.0	-0.10329437255859375	-1.70330810546875	1.7064372914226342
100.0	520.0	0.05239105224609375	-1.60125732421875	1.602114178427881
100.0	540.0	0.2176666259765625	-1.62188720703125	1.6364280834780518
100.0	560.0	0.06534576416015625	-1.78643798828125	1.7876327237069796
100.0	580.0	-0.5178680419921875	-2.15045166015625	2.2119289436113436
100.0	600.0	-0.7472152709960938	-2.13067626953125	2.2578999151320613
100.0	620.0	-0.706268310546875	-2.02410888671875	2.1437891015154813
100.0	640.0	-0.5299835205078125	-1.5233154296875	1.6128770660945824
100.0	660.0	-0.33287811279296875	-0.82861328125	0.8929769357830581
100.0	680.0	-0.26859283447265625	-0.6661376953125	0.7182489400244909
100.0	700.0	-0.21893310546875	-0.54498291015625	0.5873142915275994
100.0	720.0	-0.20236968994140625	-0.36151123046875	0.4142992410830734
100.0	740.0	-0.6918487548828125	-0.5677490234375	0.8949824876762298
100.0	760.0	1.50640869140625	0.6778564453125	1.6518948229218435
100.0	780.0	1.7759017944335938	0.64373779296875	1.8889747297327022
100.0	800.0	1.918701171875	0.6197509765625	2.016309862075934
120.0	0.0	0.6510162353515625	1.2503056526184082	1.409640508662001
120.0	20.0	0.6631393432617188	1.270599365234375	1.4332398736832506
120.0	40.0	0.6797409057617188	1.2985343933105469	1.4656873027955697
120.0	60.0	0.68701171875	1.276336669921875	1.4494897021666246
120.0	80.0	0.7289810180664062	1.2177886962890625	1.4193035734156907
120.0	100.0	0.8924636840820312	1.0230026245117188	1.357580862108455
120.0	120.0	1.0936050415039062	0.71240234375	1.3051777986861612
120.0	140.0	1.1090240478515625	0.5067596435546875	1.2193193490832246
120.0	160.0	0.8422698974609375	0.565032958984375	1.0142390373612606
120.0	180.0	0.29816436767578125	1.0308685302734375	1.073122507852489
120.0	200.0	0.240692138671875	1.11480712890625	1.1404944718316865
120.0	220.0	0.6080169677734375	1.3092803955078125	1.4435718849996695
120.0	240.0	-0.0847625732421875	2.0846710205078125	2.086393528931616
120.0	260.0	-0.78790283203125	2.627532958984375	2.7431223675352236
120.0	280.0	-1.2368087768554688	3.083404541015625	3.3222100346098675
120.0	300.0	-1.1758956909179688	2.821044921875	3.0563090693115726
120.0	320.0	-1.2159652709960938	2.556243896484375	2.8307162342033196
120.0	340.0	-1.0245208740234375	1.9091796875	2.1667048946435568
120.0	360.0	-0.14640045166015625	-0.566650390625	0.5852570011898729
120.0	380.0	1.811614990234375	-2.1083984375	2.779800864107776
120.0	400.0	1.1800460815429688	-2.309295654296875	2.593328975182159
120.0	420.0	0.9468154907226562	-2.257904052734375	2.4483852402811737
120.0	440.0	0.8524627685546875	-2.27886962890625	2.43309259119402
120.0	460.0	0.37232208251953125	-2.06036376953125	2.0937341273257934
120.0	480.0	0.25444793701171875	-1.881988525390625	1.8991115191982535
120.0	500.0	0.2464599609375	-1.5106201171875	1.5305932349245799
120.0	520.0	0.482330322265625	-1.41241455078125	1.4925003862764867
120.0	540.0	0.4232025146484375	-1.509765625	1.5679581023855202
120.0	560.0	0.20117950439453125	-1.72119140625	1.732908840631059
120.0	580.0	-0.3675994873046875	-2.2239990234375	2.254174136866454
120.0	600.0	-0.26043701171875	-2.58935546875	2.602419870162869
120.0	620.0	-0.244354248046875	-2.78546142578125	2.796158856906
120.0	640.0	-0.5428924560546875	-2.70745849609375	2.761351793399624
120.0	660.0	-0.780303955078125	-2.34918212890625	2.4753850078488933
120.0	680.0	-0.7799301147460938	-1.8507080078125	2.008335408757503
120.0	700.0	-0.69451904296875	-1.42645263671875	1.5865446182972929
120.0	720.0	-0.5818557739257812	-1.0247802734375	1.178444207621815
120.0	740.0	-0.48337554931640625	-0.61798095703125	0.7845714657889344
120.0	760.0	1.5807418823242188	0.57672119140625	1.6826622451196076
120.0	780.0	1.8142623901367188	0.57244873046875	1.902431488721705
120.0	800.0	1.9497299194335938	0.559326171875	2.0283718902801997
140.0	0.0	0.578887939453125	1.2702339887619019	1.3959246514945771
140.0	20.0	0.590911865234375	1.3158092498779297	1.4424045252768338
140.0	40.0	0.6256256103515625	1.3219528198242188	1.4625206535871444
140.0	60.0	0.690277099609375	1.2922935485839844	1.4650955907233214
140.0	80.0	0.8039398193359375	1.1750335693359375	1.4237356222909692
140.0	100.0	1.0583038330078125	0.8200302124023438	1.3388265579273744
140.0	120.0	1.2129669189453125	0.5173416137695312	1.3186853649727623
140.0	140.0	0.7900543212890625	0.75286865234375	1.0913281075228547
140.0	160.0	0.219268798828125	0.9108428955078125	0.9368636968292584
140.0	180.0	-0.3426055908203125	1.18707275390625	1.2355243072994977
140.0	200.0	0.5539703369140625	1.103271484375	1.234540846799204
140.0	220.0	1.11785888671875	1.3115997314453125	1.7233404614711219
140.0	240.0	0.0103302001953125	2.054046630859375	2.054072606988571
140.0	260.0	-1.043304443359375	2.401336669921875	2.618186770237161
140.0	280.0	-1.7599029541015625	2.831268310546875	3.333667448046125
140.0	300.0	-1.545745849609375	2.38201904296875	2.8396029568674503
140.0	320.0	-1.6177520751953125	1.89666748046875	2.492883733403228
140.0	340.0	-1.821746826171875	0.243072509765625	1.837891657217873
140.0	360.0	-0.7598876953125	-0.7684326171875	1.0807025477183692
140.0	380.0	1.6079864501953125	-2.3873291015625	2.878360759734425
140.0	400.0	1.234130859375	-2.520355224609375	2.8062910462525887
140.0	420.0	1.0129852294921875	-2.382232666015625	2.5886621158817253
140.0	440.0	1.0350341796875	-2.39251708984375	2.606805282010105
140.0	460.0	0.60284423828125	-2.0223388671875	2.110278576246776
140.0	480.0	0.649749755859375	-1.72418212890625	1.8425468132123553
140.0	500.0	0.709320068359375	-1.173797607421875	1.3714721224168818
140.0	520.0	0.6737518310546875	-1.16998291015625	1.3501116768279697
140.0	540.0	0.45037841796875	-1.2686767578125	1.3462471671968974
140.0	560.0	0.1546173095703125	-1.5472412109375	1.5549475480678128
140.0	580.0	-0.444854736328125	-2.137939453125	2.1837309453460585
140.0	600.0	-0.2572174072265625	-2.5125732421875	2.525704870315802
140.0	620.0	-0.2453765869140625	-2.64398193359375	2.6553436942467052
140.0	640.0	-0.2111053466796875	-2.720458984375	2.72863749022537
140.0	660.0	0.1570892333984375	-2.66253662109375	2.667166715058328
140.0	680.0	-0.3115386962890625	-2.74444580078125	2.7620715256327677
140.0	700.0	-0.7845306396484375	-1.54071044921875	1.7289525768160992
140.0	720.0	-0.8958892822265625	-0.9022216796875	1.2714643389834255
140.0	740.0	0.0394744873046875	-0.51055908203125	0.5120828169276535
140.0	760.0	1.65386962890625	0.51092529296875	1.730990873578974
140.0	780.0	1.8439178466796875	0.517578125	1.9151814902986013
140.0	800.0	1.964263916015625	0.5118408203125	2.0298556000610515
160.0	0.0	0.4727325439453125	1.3601820468902588	1.4399900203777736
160.0	20.0	0.5681304931640625	1.3349666595458984	1.4508301897058717
160.0	40.0	0.6984405517578125	1.2587852478027344	1.4395692079318552
160.0	60.0	0.8447723388671875	1.1485595703125	1.4257732607506612
160.0	80.0	0.9627685546875	1.0106964111328125	1.395861929193502
160.0	100.0	1.1719207763671875	0.6748046875	1.3523164098512759
160.0	120.0	0.957275390625	0.6722488403320312	1.169741286278298
160.0	140.0	0.4169921875	0.803253173828125	0.905040411087257
160.0	160.0	-0.3694610595703125	0.821075439453125	0.9003701193464609
160.0	180.0	0.207305908203125	1.0954437255859375	1.1148868532283989
160.0	200.0	1.2771453857421875	1.1433563232421875	1.7141656915889008
160.0	220.0	1.8592376708984375	1.35626220703125	2.3013500149062773
160.0	240.0	-0.0103607177734375	1.9756011962890625	1.9756283636482737
160.0	260.0	-1.5984649658203125	2.201904296875	2.720932336452254
160.0	280.0	-3.1605072021484375	2.3709716796875	3.950988797846978
160.0	300.0	-3.32208251953125	1.938262939453125	3.8461793365666876
160.0	320.0	-4.0451812744140625	1.195587158203125	4.21816550122567
160.0	340.0	-4.6145477294921875	-0.7684326171875	4.678091430799438
160.0	360.0	-4.68408203125	-1.396575927734375	4.887847051351572
160.0	380.0	1.723114013671875	-2.594451904296875	3.114530877647881
160.0	400.0	1.22369384765625	-2.63287353515625	2.9033514573537125
160.0	420.0	0.8782196044921875	-2.372772216796875	2.5300825414435733
160.0	440.0	1.0262908935546875	-2.326690673828125	2.542982990480285
160.0	460.0	0.9392242431640625	-1.810760498046875	2.0398518966420265
160.0	480.0	1.1246337890625	-1.4239501953125	1.8145069077387341
160.0	500.0	1.106048583984375	-1.049468994140625	1.5247060830849912
160.0	520.0	0.9417572021484375	-1.1063232421875	1.452879122295697
160.0	540.0	0.4727935791015625	-1.20281982421875	1.2924044637702587
160.0	560.0	0.0069427490234375	-1.40887451171875	1.408891618093723
160.0	580.0	-0.4729766845703125	-1.8079833984375	1.8688260788989266
160.0	600.0	-0.250213623046875	-2.1170654296875	2.1318003871695312
160.0	620.0	-0.2304840087890625	-2.23260498046875	2.2444705115285752
160.0	640.0	-0.181671142578125	-2.26593017578125	2.2732012593612754
160.0	660.0	0.2098236083984375	-2.20068359375	2.2106637524602775
160.0	680.0	-0.06011962890625	-2.95648193359375	2.95709313235922
160.0	700.0	-0.278472900390625	-1.9263916015625	1.9464151044477898
160.0	720.0	-0.595977783203125	-1.0673828125	1.2224956386393047
160.0	740.0	0.2177886962890625	-0.65155029296875	0.6869859536402134
160.0	760.0	1.4582061767578125	0.38018798828125	1.5069532707977313
160.0	780.0	1.6722869873046875	0.413818359375	1.7227273151791622
160.0	800.0	1.9352874755859375	0.43682861328125	1.9839750125797981
180.0	0.0	0.5929107666015625	1.2839897871017456	1.4142747082987939
180.0	20.0	0.682037353515625	1.2441272735595703	1.4188120468918242
180.0	40.0	0.824066162109375	1.1534576416015625	1.4175858247396216
180.0	60.0	0.9995880126953125	0.99517822265625	1.4105161785578415
180.0	80.0	1.044921875	0.89300537109375	1.374525488179758
180.0	100.0	1.2023773193359375	0.548919677734375	1.3217503662407228
180.0	120.0	0.7231903076171875	0.6346435546875	0.9621728859918202
180.0	140.0	0.0851287841796875	0.6941070556640625	0.6993078825657164
180.0	160.0	0.1277618408203125	0.813995361328125	0.8239608827083357
180.0	180.0	0.5543975830078125	1.03924560546875	1.1778744026979333
180.0	200.0	1.003997802734375	1.1087188720703125	1.495750355233225
180.0	220.0	1.4847564697265625	1.28131103515625	1.9611883497532983
180.0	240.0	-0.1701812744140625	1.840606689453125	1.8484573707339824
180.0	260.0	-2.739044189453125	1.94580078125	3.3598368639102163
180.0	280.0	-5.504180908203125	1.770904541015625	5.782050705728681
180.0	300.0	-5.7256011962890625	1.2440185546875	5.859188614761734
180.0	320.0	-6.0578765869140625	0.26409912109375	6.063630685327403
180.0	340.0	-6.5965423583984375	-1.32452392578125	6.7282044199111395
180.0	360.0	-4.42303466796875	-1.190185546875	4.580368687130281
180.0	380.0	1.2819671630859375	-2.547637939453125	2.851999101993472
180.0	400.0	0.74188232421875	-2.418975830078125	2.530184469458772
180.0	420.0	0.7332611083984375	-2.100677490234375	2.2249759034801024
180.0	440.0	0.8690185546875	-1.90509033203125	2.0939346746233727
180.0	460.0	0.2365264892578125	-0.980743408203125	1.0088619394419176
180.0	480.0	0.106842041015625	-0.48028564453125	0.4920259363805761
180.0	500.0	0.146728515625	-0.536834716796875	0.556525624258126
180.0	520.0	0.1009674072265625	-0.792724609375	0.7991287278222456
180.0	540.0	0.075103759765625	-1.0216064453125	1.0243633651370858
180.0	560.0	0.1399993896484375	-1.34783935546875	1.3550906822985502
180.0	580.0	-0.0976104736328125	-1.42034912109375	1.4236992064177778
180.0	600.0	-0.07745361328125	-1.74517822265625	1.7468961305824537
180.0	620.0	-0.169403076171875	-1.86663818359375	1.8743093423089658
180.0	640.0	-0.2401580810546875	-1.88037109375	1.8956453661237487
180.0	660.0	-0.2188262939453125	-1.9014892578125	1.9140392745443267
180.0	680.0	-0.471710205078125	-2.55035400390625	2.5936106228220703
180.0	700.0	-0.4086151123046875	-1.7493896484375	1.796477233939816
180.0	720.0	-0.15496826171875	-1.26312255859375	1.2725933208093434
180.0	740.0	0.3830108642578125	-0.70013427734375	0.798050956049281
180.0	760.0	1.416046142578125	0.2786865234375	1.4432092212344223
180.0	780.0	1.6303558349609375	0.31732177734375	1.6609495052432426
180.0	800.0	1.8770751953125	0.35791015625	1.9108927151476505
200.0	0.0	0.7812652587890625	1.1379938125610352	1.3803641990496354
200.0	20.0	0.8337554931640625	1.1120052337646484	1.3898574971201973
200.0	40.0	0.964691162109375	1.0145187377929688	1.3999561805945837
200.0	60.0	1.0882415771484375	0.8755416870117188	1.3967258055645155
200.0	80.0	1.2131500244140625	0.6698532104492188	1.3857980752205445
200.0	100.0	1.1550750732421875	0.30950927734375	1.1958237401838514
200.0	120.0	-0.036346435546875	0.515869140625	0.517147980394528
200.0	140.0	0.120452880859375	0.678253173828125	0.6888659262260309
200.0	160.0	0.547210693359375	0.82208251953125	0.9875521312040676
200.0	180.0	0.774261474609375	0.967620849609375	1.2392622562085285
200.0	200.0	0.866363525390625	1.0767669677734375	1.3820321490527183
200.0	220.0	0.9143829345703125	1.190765380859375	1.5013388502555274
200.0	240.0	-0.3532562255859375	1.7900390625	1.8245629082580577
200.0	260.0	-2.02215576171875	1.898223876953125	2.773511819280259
200.0	280.0	-4.713043212890625	1.146514892578125	4.85049200859849
200.0	300.0	-5.26971435546875	0.430938720703125	5.287305322112075
200.0	320.0	-5.356842041015625	-0.38531494140625	5.370681917267429
200.0	340.0	-4.8076019287109375	-1.44561767578125	5.02024369622395
200.0	360.0	-1.7250518798828125	-1.20458984375	2.104005864999638
200.0	380.0	0.895355224609375	-2.3084716796875	2.476025539883329
200.0	400.0	0.3751373291015625	-1.9364013671875	1.9724041853867258
200.0	420.0	0.2169952392578125	-1.48553466796875	1.501299498300582
200.0	440.0	0.241241455078125	-1.168487548828125	1.193130584393247
200.0	460.0	-0.0287933349609375	-0.30657958984375	0.30792872721935954
200.0	480.0	-0.021636962890625	-0.06036376953125	0.06412443243532179
200.0	500.0	0.075042724609375	-0.3760986328125	0.3835121798851116
200.0	520.0	0.0708465576171875	-0.55560302734375	0.5601017396149964
200.0	540.0	0.0650482177734375	-0.73797607421875	0.7408373348818339
200.0	560.0	0.158843994140625	-0.92218017578125	0.9357604880943008
200.0	580.0	-0.0039520263671875	-0.83673095703125	0.836740290034392
200.0	600.0	0.2626953125	-1.43267822265625	1.4565629807471232
200.0	620.0	0.3007049560546875	-1.5604248046875	1.5891346833040534
200.0	640.0	0.328887939453125	-1.54803466796875	1.5825860513573473
200.0	660.0	0.21087646484375	-1.62469482421875	1.6383229703779998
200.0	680.0	0.252593994140625	-2.03814697265625	2.0537397128223795
200.0	700.0	0.0626220703125	-1.20855712890625	1.2101784403633795
200.0	720.0	0.2989349365234375	-1.121826171875	1.1609720307475062
200.0	740.0	0.451141357421875	-0.87774658203125	0.9868979616171035
200.0	760.0	1.196502685546875	0.12518310546875	1.2030334519104962
200.0	780.0	1.4607391357421875	0.18780517578125	1.4727625765000478
200.0	800.0	1.6547698974609375	0.24029541015625	1.6721259814036267
220.0	0.0	0.9723968505859375	0.9511017799377441	1.3602022757039467
220.0	20.0	0.9955596923828125	0.9272632598876953	1.360498531507813
220.0	40.0	1.12548828125	0.8389091491699219	1.403742295363391
220.0	60.0	1.1858978271484375	0.7490959167480469	1.4026754253653915
220.0	80.0	1.158416748046875	0.5657424926757812	1.2891834354251157
220.0	100.0	0.52716064453125	0.299530029296875	0.6063139315512961
220.0	120.0	-0.069580078125	0.5168914794921875	0.5215536298823963
220.0	140.0	0.517669677734375	0.69140625	0.8637270968220657
220.0	160.0	0.76654052734375	0.78240966796875	1.0953306663247424
220.0	180.0	0.842132568359375	0.8846588134765625	1.2213961187728233
220.0	200.0	0.697235107421875	1.0282440185546875	1.2423455866686557
220.0	220.0	0.651519775390625	1.07098388671875	1.2535886499710545
220.0	240.0	-0.33062744140625	1.72174072265625	1.753198682712176
220.0	260.0	-2.1519012451171875	1.81439208984375	2.814728694639054
220.0	280.0	-5.3369903564453125	-0.0284423828125	5.337066144796251
220.0	300.0	-5.321868896484375	-0.491180419921875	5.344487511097996
220.0	320.0	-5.245941162109375	-1.144500732421875	5.369337072938118
220.0	340.0	-3.8538665771484375	-1.77447509765625	4.242764366149029
220.0	360.0	-1.1731414794921875	-1.560943603515625	1.952640741217253
220.0	380.0	0.6810302734375	-2.22320556640625	2.3251763855325236
220.0	400.0	0.1081695556640625	-1.576873779296875	1.5805795040448203
220.0	420.0	0.0170135498046875	-1.10699462890625	1.1071253629577107
220.0	440.0	0.0126800537109375	-0.664520263671875	0.6646412299825001
220.0	460.0	-0.1176300048828125	-0.05975341796875	0.1319366856021426
220.0	480.0	-0.004150390625	-0.11822509765625	0.1182979266858466
220.0	500.0	0.027435302734375	-0.44219970703125	0.44304997092275056
220.0	520.0	0.0364227294921875	-0.5604248046875	0.561607137537161
220.0	540.0	0.04278564453125	-0.70361328125	0.704912945638925
220.0	560.0	0.1744537353515625	-0.78656005859375	0.8056741472537867
220.0	580.0	0.3617706298828125	-0.29364013671875	0.46594261292353706
220.0	600.0	0.3030242919921875	-0.904052734375	0.9534857461274818
220.0	620.0	0.48785400390625	-1.06146240234375	1.1682054445673178
220.0	640.0	0.44183349609375	-1.0791015625	1.1660518944113796
220.0	660.0	0.372833251953125	-1.15435791015625	1.213073294777462
220.0	680.0	0.8538818359375	-1.56036376953125	1.7787212493838847
220.0	700.0	0.498626708984375	-1.01885986328125	1.134329765067494
220.0	720.0	0.4567718505859375	-0.90045166015625	1.0096800066188538
220.0	740.0	0.6540985107421875	-0.92620849609375	1.1338902239597066
220.0	760.0	0.6022491455078125	-0.4337158203125	0.7421680712980282
220.0	780.0	0.8415069580078125	-0.3590087890625	0.9148886659040459
220.0	800.0	1.08697509765625	-0.20623779296875	1.1063674300039004
240.0	0.0	1.036102294921875	0.8275068402290344	1.325999825101126
240.0	20.0	1.1132965087890625	0.7747135162353516	1.356322287924097
240.0	40.0	1.2000732421875	0.7286262512207031	1.4039487172195262
240.0	60.0	1.1507110595703125	0.6879425048828125	1.3406717840850795
240.0	80.0	0.813446044921875	0.4981689453125	0.9538693653078548
240.0	100.0	-0.4894561767578125	0.46364593505859375	0.6741920364871813
240.0	120.0	0.1854705810546875	0.5920333862304688	0.6204054052378
240.0	140.0	0.592926025390625	0.67462158203125	0.8981511846720855
240.0	160.0	0.7975616455078125	0.7472381591796875	1.0929178582672066
240.0	180.0	0.7484283447265625	0.8097076416015625	1.102620266482576
240.0	200.0	0.484100341796875	1.011260986328125	1.1211609712245532
240.0	220.0	0.362030029296875	1.0106353759765625	1.0735220562652563
240.0	240.0	-0.41400146484375	1.2846527099609375	1.3497147098934468
240.0	260.0	-1.94500732421875	1.1524658203125	2.2608031666319706
240.0	280.0	-5.3570404052734375	-2.1861572265625	5.785945499482659
240.0	300.0	-3.8557586669921875	-1.03009033203125	3.990984964921519
240.0	320.0	-3.2650146484375	-1.0853271484375	3.440676630206176
240.0	340.0	-2.1233673095703125	-1.17095947265625	2.4248370703936524
240.0	360.0	-0.439483642578125	-0.987884521484375	1.081231566262357
240.0	380.0	0.1329498291015625	-1.490081787109375	1.4960011327981018
240.0	400.0	-0.0350494384765625	-0.988037109375	0.9886585824437211
240.0	420.0	-0.068756103515625	-0.59063720703125	0.5946256907503468
240.0	440.0	-0.065643310546875	-0.31475830078125	0.32153045288161014
240.0	460.0	-0.132293701171875	-0.12481689453125	0.18188150134133638
240.0	480.0	-0.060455322265625	-0.20001220703125	0.20894910612814832
240.0	500.0	-0.0114288330078125	-0.452484130859375	0.45262844243759637
240.0	520.0	0.0003662109375	-0.559326171875	0.5593262917607152
240.0	540.0	0.1146392822265625	-0.6375732421875	0.6477976568210956
240.0	560.0	0.5603179931640625	-0.55560302734375	0.7890823641781269
240.0	580.0	0.9852447509765625	-0.02874755859375	0.9856640611546967
240.0	600.0	0.6357269287109375	-0.34686279296875	0.7241978493715121
240.0	620.0	0.6436309814453125	-0.560791015625	0.8536670331469848
240.0	640.0	0.5743408203125	-0.60693359375	0.8356050293646666
240.0	660.0	0.5196685791015625	-0.64739990234375	0.8301699016828628
240.0	680.0	1.0740509033203125	-0.89752197265625	1.3996896207102294
240.0	700.0	0.796356201171875	-1.07550048828125	1.3382393281614866
240.0	720.0	0.6806640625	-0.93597412109375	1.1573033834462862
240.0	740.0	0.6799468994140625	-1.05206298828125	1.2526628905392188
240.0	760.0	0.5514373779296875	-1.29754638671875	1.4098616270630437
240.0	780.0	0.6888275146484375	-1.25225830078125	1.4292075415461138
240.0	800.0	0.809051513671875	-1.13824462890625	1.396483149561311
260.0	0.0	1.0777587890625	0.7112178802490234	1.2912764539738888
260.0	20.0	1.186859130859375	0.6366176605224609	1.3468172267213403
260.0	40.0	1.211700439453125	0.6470375061035156	1.3736358648766978
260.0	60.0	1.034149169921875	0.5995101928710938	1.1953564225813316
260.0	80.0	0.32147216796875	0.4984893798828125	0.5931576659156309
260.0	100.0	-0.21197509765625	0.5935211181640625	0.6302386529982874
260.0	120.0	0.339385986328125	0.6641998291015625	0.7458848843450704
260.0	140.0	0.638702392578125	0.682586669921875	0.9348076316761946
260.0	160.0	0.737579345703125	0.735015869140625	1.0412836400791086
260.0	180.0	0.77435302734375	0.7764739990234375	1.0966013323518624
260.0	200.0	0.592498779296875	0.944580078125	1.1150275007635095
260.0	220.0	0.168609619140625	1.0686798095703125	1.0818991353402525
260.0	240.0	-0.163848876953125	1.0151519775390625	1.0282898385087103
260.0	260.0	-0.882720947265625	0.95745849609375	1.3022761007112231
260.0	280.0	-1.160125732421875	0.80230712890625	1.4105277183101301
260.0	300.0	-1.153289794921875	0.1441650390625	1.1622654213039432
260.0	320.0	-1.1253662109375	-0.07696533203125	1.127995022619562
260.0	340.0	-0.835693359375	-0.2750244140625	0.8797850983245251
260.0	360.0	-0.35943603515625	-0.657196044921875	0.7490666891738013
260.0	380.0	0.021575927734375	-0.704010009765625	0.7043405529342992
260.0	400.0	0.0670166015625	-0.456207275390625	0.46110335392873086
260.0	420.0	0.0595703125	-0.284088134765625	0.2902665851350437
260.0	440.0	-0.022186279296875	-0.244110107421875	0.2451162490218841
260.0	460.0	-0.055145263671875	-0.175567626953125	0.18402443245230313
260.0	480.0	-0.00762939453125	-0.17913818359375	0.17930057579991635
260.0	500.0	0.018218994140625	-0.41448974609375	0.4148899629592857
260.0	520.0	0.177886962890625	-0.37603759765625	0.41599044029584903
260.0	540.0	0.375030517578125	-0.40667724609375	0.5532036438828949
260.0	560.0	0.795440673828125	-0.39501953125	0.8881251576490282
260.0	580.0	1.119659423828125	0.0242919921875	1.119922910852156
260.0	600.0	0.833770751953125	-0.18450927734375	0.8539422347198857
260.0	620.0	0.836181640625	-0.38262939453125	0.9195678276656201
260.0	640.0	0.812286376953125	-0.4508056640625	0.9289967195498948
260.0	660.0	0.933563232421875	-0.44122314453125	1.0325784097103832
260.0	680.0	1.06475830078125	-0.71038818359375	1.2799850040028602
260.0	700.0	0.87091064453125	-1.093994140625	1.398323471332606
260.0	720.0	0.73028564453125	-0.90399169921875	1.1621179436119322
260.0	740.0	0.69451904296875	-1.09637451171875	1.2978419668791559
260.0	760.0	0.6033935546875	-1.49176025390625	1.6091713510291117
260.0	780.0	0.62109375	-1.3516845703125	1.487551217239242
260.0	800.0	0.57916259765625	-1.36968994140625	1.4871045188934744
280.0	0.0	1.2135009765625	0.493471622467041	1.3099995657626742
280.0	20.0	1.3302001953125	0.4203777313232422	1.3950448009300236
280.0	40.0	1.261688232421875	0.5088729858398438	1.3604443801748725
280.0	60.0	0.98883056640625	0.4971160888671875	1.1067566556700323
280.0	80.0	-0.011505126953125	0.5540084838867188	0.55412793483515
280.0	100.0	0.02484130859375	0.6570358276367188	0.6575052618883882
280.0	120.0	0.38006591796875	0.7063674926757812	0.8021253871499757
280.0	140.0	0.584259033203125	0.7021331787109375	0.9134274018914561
280.0	160.0	0.705413818359375	0.7503509521484375	1.02987145145519
280.0	180.0	0.7235107421875	0.820648193359375	1.0940435326460796
280.0	200.0	0.7242431640625	0.8691558837890625	1.131353221154387
280.0	220.0	0.386444091796875	0.9647674560546875	1.0392859473441103
280.0	240.0	0.1097412109375	0.856689453125	0.8636897316013664
280.0	260.0	-0.21875	0.66845703125	0.7033394380578722
280.0	280.0	-0.514862060546875	0.415771484375	0.6617770535535097
280.0	300.0	-0.558563232421875	0.23846435546875	0.6073369192159324
280.0	320.0	-0.523895263671875	0.045257568359375	0.5258464555282529
280.0	340.0	-0.3009033203125	-0.07806396484375	0.31086458592482547
280.0	360.0	-0.0614013671875	-0.2542724609375	0.2615809860897895
280.0	380.0	0.2000732421875	-0.35491943359375	0.40742742492611655
280.0	400.0	0.329833984375	-0.3046875	0.44902664721031615
280.0	420.0	0.41796875	-0.2899169921875	0.5086744915322661
280.0	440.0	0.48272705078125	-0.2518310546875	0.5444669738937176
280.0	460.0	0.55950927734375	-0.200897216796875	0.5944832404285725
280.0	480.0	0.6849365234375	-0.194366455078125	0.7119805896218561
280.0	500.0	0.748870849609375	-0.27557373046875	0.7979651811445976
280.0	520.0	0.93914794921875	-0.28753662109375	0.9821793008365604
280.0	540.0	1.080596923828125	-0.372802734375	1.143097367044594
280.0	560.0	1.126373291015625	-0.3994140625	1.195093462468992
280.0	580.0	1.62823486328125	-0.145263671875	1.634701900766962
280.0	600.0	0.877838134765625	-0.200439453125	0.9004308775346616
280.0	620.0	0.69110107421875	-0.3873291015625	0.7922401957130953
280.0	640.0	0.5552978515625	-0.4886474609375	0.7396837466313518
280.0	660.0	0.660186767578125	-0.4625244140625	0.8060864728359558
280.0	680.0	0.7728271484375	-0.663818359375	1.0187819274041694
280.0	700.0	0.74798583984375	-1.15252685546875	1.3739726959381124
280.0	720.0	0.653656005859375	-0.91265869140625	1.1225916715330646
280.0	740.0	0.670135498046875	-1.1348876953125	1.3179725591658769
280.0	760.0	0.636505126953125	-1.5164794921875	1.6446424617110162
280.0	780.0	0.5985107421875	-1.423095703125	1.5438317553304408
280.0	800.0	0.723236083984375	-1.51312255859375	1.677083871039952
300.0	0.0	0.45611572265625	0.7766965627670288	0.9007214347778953
300.0	20.0	0.571197509765625	0.7032451629638672	0.9059913655187489
300.0	40.0	0.59222412109375	0.7346725463867188	0.9436488541929197
300.0	60.0	0.064117431640625	0.6390800476074219	0.6422883715980656
300.0	80.0	-0.078887939453125	0.6180953979492188	0.6231093226370177
300.0	100.0	0.22894287109375	0.69512939453125	0.731860446646785
300.0	120.0	0.4180908203125	0.7106170654296875	0.8244856261387944
300.0	140.0	0.5159912109375	0.69012451171875	0.8616952892059877
300.0	160.0	0.61181640625	0.7669525146484375	0.9810889229230074
300.0	180.0	0.618438720703125	0.858612060546875	1.0581498579036281
300.0	200.0	0.70654296875	0.9039764404296875	1.147334463677437
300.0	220.0	0.607330322265625	0.920196533203125	1.1025478583999508
300.0	240.0	0.619842529296875	0.6571502685546875	0.9033555427331175
300.0	260.0	0.3756103515625	0.4815673828125	0.6107293020559811
300.0	280.0	-0.00244140625	0.283172607421875	0.28318313166320636
300.0	300.0	-0.07598876953125	0.18438720703125	0.1994315301341753
300.0	320.0	-0.104339599609375	0.078582763671875	0.1306216015556173
300.0	340.0	0.037445068359375	0.00274658203125	0.03754566362834265
300.0	360.0	0.1976318359375	-0.134521484375	0.2390698064049082
300.0	380.0	0.32806396484375	-0.278564453125	0.4303767182060753
300.0	400.0	0.4560546875	-0.285125732421875	0.5378499430880637
300.0	420.0	0.544586181640625	-0.327606201171875	0.6355312205393082
300.0	440.0	0.614013671875	-0.308013916015625	0.6869391251841029
300.0	460.0	0.702484130859375	-0.242889404296875	0.7432894569607067
300.0	480.0	0.82366943359375	-0.24029541015625	0.858005372931201
300.0	500.0	0.66192626953125	-0.254852294921875	0.7092926606997307
300.0	520.0	0.906646728515625	-0.29010009765625	0.9519277057572446
300.0	540.0	1.09600830078125	-0.3927001953125	1.164236934124613
300.0	560.0	1.081207275390625	-0.39959716796875	1.1526868911401154
300.0	580.0	1.559539794921875	-0.65447998046875	1.691303762420973
300.0	600.0	0.696319580078125	-0.2711181640625	0.7472389286465186
300.0	620.0	0.39935302734375	-0.45556640625	0.6058247196608586
300.0	640.0	0.30267333984375	-0.5528564453125	0.6302867599559295
300.0	660.0	0.432220458984375	-0.50823974609375	0.6671747632173322
300.0	680.0	0.654815673828125	-0.65740966796875	0.9278852505723774
300.0	700.0	0.60198974609375	-1.25628662109375	1.3930713293802184
300.0	720.0	0.58636474609375	-1.0062255859375	1.1646087520093833
300.0	740.0	0.6181640625	-1.20343017578125	1.3529120430195727
300.0	760.0	0.625091552734375	-1.55908203125	1.6797250457936554
300.0	780.0	0.628631591796875	-1.44293212890625	1.573922109519717
300.0	800.0	0.8675537109375	-1.67413330078125	1.885569343764941
320.0	0.0	0.3021240234375	0.6742296814918518	0.7388264944780114
320.0	20.0	0.38275146484375	0.6372699737548828	0.7433785733323133
320.0	40.0	0.39031982421875	0.6861610412597656	0.7894089812770322
320.0	60.0	-0.2261962890625	0.5922393798828125	0.6339654913870505
320.0	80.0	0.059814453125	0.6602554321289062	0.6629592781297895
320.0	100.0	0.343505859375	0.7171783447265625	0.7951987509859968
320.0	120.0	0.48516845703125	0.7416610717773438	0.8862559320467209
320.0	140.0	0.533477783203125	0.729949951171875	0.9041158534099173
320.0	160.0	0.51312255859375	0.800689697265625	0.9509988177937524
320.0	180.0	0.48065185546875	0.8759765625	0.9991802361010093
320.0	200.0	0.463836669921875	0.8625946044921875	0.9793946640978027
320.0	220.0	0.503753662109375	0.8956146240234375	1.02756669216808
320.0	240.0	0.638031005859375	0.6324310302734375	0.8983610479593644
320.0	260.0	0.8365478515625	0.44305419921875	0.9466305147200793
320.0	280.0	0.78167724609375	0.22735595703125	0.8140700511984854
320.0	300.0	0.7501220703125	0.129486083984375	0.7612159787573562
320.0	320.0	0.7454833984375	0.037750244140625	0.7464385964555967
320.0	340.0	0.671356201171875	-0.061981201171875	0.6742112563215179
320.0	360.0	0.613311767578125	-0.1826171875	0.6399221526250003
320.0	380.0	0.5557861328125	-0.303924560546875	0.6334574681304854
320.0	400.0	0.529510498046875	-0.29833984375	0.6077730085407084
320.0	420.0	0.57293701171875	-0.359130859375	0.6761891699462785
320.0	440.0	0.6683349609375	-0.34710693359375	0.7530968353141484
320.0	460.0	0.769805908203125	-0.30181884765625	0.8268589680864474
320.0	480.0	0.8966064453125	-0.3009033203125	0.9457515138507598
320.0	500.0	0.650115966796875	-0.296783447265625	0.7146545912922574
320.0	520.0	0.69549560546875	-0.33856201171875	0.7735233500065724
320.0	540.0	0.689910888671875	-0.4207763671875	0.8081025835198933
320.0	560.0	0.6431884765625	-0.41265869140625	0.7641849330992521
320.0	580.0	0.797210693359375	-0.7913818359375	1.1233121115070128
320.0	600.0	0.108642578125	-0.3309326171875	0.34830964227281325
320.0	620.0	0.161407470703125	-0.5047607421875	0.5299394101710647
320.0	640.0	0.140380859375	-0.60687255859375	0.6228973334771855
320.0	660.0	0.404327392578125	-0.55816650390625	0.6892245544609906
320.0	680.0	0.54754638671875	-0.702880859375	0.890981788862431
320.0	700.0	0.579833984375	-1.37060546875	1.4882092596149221
320.0	720.0	0.648040771484375	-1.09417724609375	1.2716841932552936
320.0	740.0	0.637451171875	-1.263916015625	1.4155662086522784
320.0	760.0	0.70489501953125	-1.54498291015625	1.6981899720687426
320.0	780.0	0.726470947265625	-1.42327880859375	1.5979620158855652
320.0	800.0	0.748016357421875	-1.79608154296875	1.9456200502574228
340.0	0.0	-0.24285888671875	0.41050106287002563	0.4769607546493646
340.0	20.0	-0.187469482421875	0.4354209899902344	0.47406354570205195
340.0	40.0	-0.171478271484375	0.568603515625	0.5938979336320162
340.0	60.0	-0.869049072265625	0.5824089050292969	1.046157933900598
340.0	80.0	0.207305908203125	0.696075439453125	0.7262897197302076
340.0	100.0	0.4337158203125	0.73968505859375	0.8574633512262692
340.0	120.0	0.490386962890625	0.772369384765625	0.9148955349635942
340.0	140.0	0.51800537109375	0.767974853515625	0.9263449358172793
340.0	160.0	0.498443603515625	0.8592376708984375	0.9933455597004565
340.0	180.0	0.48236083984375	0.8927154541015625	1.0146984092855014
340.0	200.0	0.495391845703125	0.90899658203125	1.0352235830648584
340.0	220.0	0.598419189453125	0.902587890625	1.082945255591723
340.0	240.0	0.892822265625	0.7510223388671875	1.1666902551548541
340.0	260.0	1.159088134765625	0.511505126953125	1.2669344099257025
340.0	280.0	1.221160888671875	0.27093505859375	1.2508555959810397
340.0	300.0	1.164794921875	0.161895751953125	1.1759921107415028
340.0	320.0	1.087860107421875	0.008148193359375	1.0878906224317568
340.0	340.0	0.942474365234375	-0.13482666015625	0.9520694078757216
340.0	360.0	0.81463623046875	-0.2674560546875	0.85741759323059
340.0	380.0	0.65948486328125	-0.415771484375	0.7796064469438923
340.0	400.0	0.602386474609375	-0.39715576171875	0.7215276598015572
340.0	420.0	0.53515625	-0.335845947265625	0.6318106616770625
340.0	440.0	0.625152587890625	-0.28857421875	0.6885425461607427
340.0	460.0	0.74224853515625	-0.26385498046875	0.7877514447208354
340.0	480.0	0.871795654296875	-0.24066162109375	0.9044034933139014
340.0	500.0	0.62322998046875	-0.358428955078125	0.71894848521537
340.0	520.0	0.5770263671875	-0.4371337890625	0.7239097857949855
340.0	540.0	0.444427490234375	-0.43505859375	0.6219258589830086
340.0	560.0	0.33599853515625	-0.416748046875	0.535326022346451
340.0	580.0	0.2869873046875	-0.67919921875	0.7373420453238825
340.0	600.0	-0.102874755859375	-0.32147216796875	0.3375315839616409
340.0	620.0	0.0203857421875	-0.598876953125	0.5992238175079647
340.0	640.0	0.12725830078125	-0.71173095703125	0.7230184163037274
340.0	660.0	0.29974365234375	-0.68316650390625	0.7460313191682096
340.0	680.0	0.573333740234375	-0.81591796875	0.9972129709446542
340.0	700.0	0.539581298828125	-1.48590087890625	1.5808381953822512
340.0	720.0	0.544769287109375	-1.27288818359375	1.3845641567331768
340.0	740.0	0.561065673828125	-1.396484375	1.5049795015106846
340.0	760.0	0.632354736328125	-1.56951904296875	1.692117767414004
340.0	780.0	0.66387939453125	-1.59185791015625	1.7247456208409988
340.0	800.0	0.768646240234375	-1.82598876953125	1.981174406527777
360.0	0.0	-0.598907470703125	-0.14677870273590088	0.6166312885678511
360.0	20.0	-0.59649658203125	0.06504631042480469	0.6000326615067249
360.0	40.0	-0.6024169921875	0.3930397033691406	0.7192957951362823
360.0	60.0	-0.72613525390625	0.6233673095703125	0.9570053341577694
360.0	80.0	0.28436279296875	0.7292556762695312	0.7827362514898103
360.0	100.0	0.41693115234375	0.767791748046875	0.8736908802108233
360.0	120.0	0.407135009765625	0.8124847412109375	0.9087851070948839
360.0	140.0	0.3621826171875	0.797821044921875	0.8761818691989807
360.0	160.0	0.318359375	0.8729705810546875	0.92920951729809
360.0	180.0	0.4141845703125	0.89117431640625	0.9827209779520825
360.0	200.0	0.52239990234375	0.960205078125	1.0931127343626534
360.0	220.0	0.697418212890625	0.9347076416015625	1.166220621897893
360.0	240.0	1.01885986328125	1.04254150390625	1.4577270692323008
360.0	260.0	1.202362060546875	0.66070556640625	1.3719352645524974
360.0	280.0	1.23443603515625	0.33734130859375	1.279699762981937
360.0	300.0	1.15838623046875	0.2235107421875	1.1797523938576293
360.0	320.0	1.104736328125	0.069488525390625	1.1069196040544549
360.0	340.0	1.088897705078125	-0.07958984375	1.0918025258042576
360.0	360.0	0.966766357421875	-0.239837646484375	0.9960719283836507
360.0	380.0	0.726318359375	-0.4781494140625	0.8695776108740977
360.0	400.0	0.61236572265625	-0.555999755859375	0.8271200074958869
360.0	420.0	0.47918701171875	-0.297515869140625	0.5640353575711783
360.0	440.0	0.459625244140625	-0.021148681640625	0.4601115427659533
360.0	460.0	0.493438720703125	0.062286376953125	0.49735436445564984
360.0	480.0	0.552154541015625	0.050079345703125	0.5544209393865176
360.0	500.0	0.30853271484375	-0.35711669921875	0.471937255352605
360.0	520.0	0.25567626953125	-0.457763671875	0.5243261714714411
360.0	540.0	0.197967529296875	-0.47747802734375	0.516891099993014
360.0	560.0	0.1134033203125	-0.447509765625	0.4616549614026063
360.0	580.0	-0.016204833984375	-0.5709228515625	0.5711527808570291
360.0	600.0	-0.23583984375	-0.3878173828125	0.453897294893417
360.0	620.0	-0.093994140625	-0.8204345703125	0.8258012973080684
360.0	640.0	0.091705322265625	-0.9298095703125	0.9343209850883999
360.0	660.0	0.349365234375	-0.9197998046875	0.9839145022272321
360.0	680.0	0.702545166015625	-1.023681640625	1.2415690925778613
360.0	700.0	0.5611572265625	-1.63018798828125	1.724067954014512
360.0	720.0	0.5712890625	-1.4188232421875	1.5295197238033833
360.0	740.0	0.6099853515625	-1.4951171875	1.614762376784503
360.0	760.0	0.630126953125	-1.45159912109375	1.5824664247353697
360.0	780.0	0.610107421875	-1.3511962890625	1.4825526897224361
360.0	800.0	0.704437255859375	-1.2733154296875	1.4551852222047024
380.0	0.0	-1.07958984375	0.04606527090072632	1.080572181721937
380.0	20.0	-0.993438720703125	0.21898841857910156	1.0172887590374904
380.0	40.0	-0.856658935546875	0.4204597473144531	0.9542803209560798
380.0	60.0	0.234893798828125	0.7167549133300781	0.7542630194505863
380.0	80.0	0.37774658203125	0.7751922607421875	0.8623314451826951
380.0	100.0	0.42047119140625	0.8168792724609375	0.9187424930734954
380.0	120.0	0.369659423828125	0.855743408203125	0.9321721248289082
380.0	140.0	0.313323974609375	0.8354034423828125	0.8922280115587435
380.0	160.0	0.2586669921875	0.8848419189453125	0.9218751728787098
380.0	180.0	0.34393310546875	0.90673828125	0.9697753820971031
380.0	200.0	0.428314208984375	0.976959228515625	1.0667250797650518
380.0	220.0	0.615203857421875	0.945556640625	1.128074973934264
380.0	240.0	0.81121826171875	1.1598663330078125	1.4154027619695322
380.0	260.0	0.7193603515625	0.96905517578125	1.2068749931573497
380.0	280.0	0.8822021484375	0.687713623046875	1.118584220357144
380.0	300.0	1.08673095703125	0.26458740234375	1.1184769405084174
380.0	320.0	1.1097412109375	0.057342529296875	1.1112217244633007
380.0	340.0	1.20184326171875	-0.074981689453125	1.204180002944746
380.0	360.0	1.12249755859375	-0.2498779296875	1.149973803525037
380.0	380.0	0.662933349609375	-0.52752685546875	0.8472102509206633
380.0	400.0	0.44903564453125	-0.807830810546875	0.9242421914890145
380.0	420.0	0.36322021484375	-0.46636962890625	0.5911256678890651
380.0	440.0	0.32818603515625	-0.176239013671875	0.37251344084692395
380.0	460.0	0.2725830078125	-0.01763916015625	0.27315313675505776
380.0	480.0	0.28033447265625	-0.034820556640625	0.2824887391104657
380.0	500.0	0.088958740234375	-0.334686279296875	0.34630703575537247
380.0	520.0	0.01934814453125	-0.51708984375	0.5174516955293523
380.0	540.0	-0.04022216796875	-0.5377197265625	0.5392219646217651
380.0	560.0	-0.017242431640625	-0.5185546875	0.5188412718520996
380.0	580.0	0.04278564453125	-0.5550537109375	0.5567003084276533
380.0	600.0	-0.17889404296875	-0.781494140625	0.8017082826321007
380.0	620.0	-0.34417724609375	-1.1363525390625	1.187331069989524
380.0	640.0	-0.269927978515625	-1.261962890625	1.2905082141932058
380.0	660.0	-0.17291259765625	-1.26611328125	1.2778660365569914
380.0	680.0	0.155426025390625	-1.3350830078125	1.344099656691571
380.0	700.0	0.504364013671875	-1.7203369140625	1.7927470976613764
380.0	720.0	0.5625	-1.49981689453125	1.6018292565443306
380.0	740.0	0.67401123046875	-1.51556396484375	1.6586817869413366
380.0	760.0	0.673126220703125	-1.109375	1.2976177401773883
380.0	780.0	0.54241943359375	-0.93218994140625	1.0785160772094
380.0	800.0	0.315704345703125	-0.7635498046875	0.8262430260729331
400.0	0.0	-0.5535888671875	0.21225249767303467	0.5928842691810782
400.0	20.0	-0.294158935546875	0.3781471252441406	0.47908739045447474
400.0	40.0	-0.046630859375	0.5212783813476562	0.5233599028455309
400.0	60.0	0.23822021484375	0.7811164855957031	0.8166344560631671
400.0	80.0	0.327056884765625	0.8160629272460938	0.8791614795349365
400.0	100.0	0.358245849609375	0.85894775390625	0.9306617713771931
400.0	120.0	0.327362060546875	0.8888931274414062	0.9472575735765114
400.0	140.0	0.265899658203125	0.8706207275390625	0.9103203169506793
400.0	160.0	0.247650146484375	0.9029693603515625	0.9363141891413599
400.0	180.0	0.24505615234375	0.945220947265625	0.9764707660504992
400.0	200.0	0.344879150390625	1.0059661865234375	1.0634423335577095
400.0	220.0	0.477142333984375	0.9787750244140625	1.0888826177769602
400.0	240.0	0.42041015625	1.3644256591796875	1.4277261918540523
400.0	260.0	-0.22845458984375	1.1878662109375	1.2096353312910835
400.0	280.0	-2.508056640625	2.473663330078125	3.5226919228278195
400.0	300.0	-2.301788330078125	1.727508544921875	2.877935942522338
400.0	320.0	-1.775970458984375	1.178131103515625	2.1312118543814726
400.0	340.0	-1.5142822265625	0.80633544921875	1.7155837252521038
400.0	360.0	-0.695404052734375	0.133941650390625	0.7081858246736924
400.0	380.0	0.272979736328125	-0.6593017578125	0.7135802297572608
400.0	400.0	0.184326171875	-1.007965087890625	1.0246803189504752
400.0	420.0	0.27508544921875	-0.59881591796875	0.6589783820313366
400.0	440.0	0.250091552734375	-0.450103759765625	0.5149166721948728
400.0	460.0	0.175018310546875	-0.317596435546875	0.36262777734029517
400.0	480.0	0.162261962890625	-0.24560546875	0.29436540367547576
400.0	500.0	0.069549560546875	-0.448028564453125	0.45339468009471773
400.0	520.0	-0.031951904296875	-0.58843994140625	0.5893067866827834
400.0	540.0	0.010101318359375	-0.594970703125	0.5950564462382155
400.0	560.0	0.09918212890625	-0.5765380859375	0.5850070591290776
400.0	580.0	0.17852783203125	-0.63580322265625	0.660392250673682
400.0	600.0	0.1307373046875	-0.96783447265625	0.9766247023799642
400.0	620.0	-0.35955810546875	-1.32037353515625	1.3684547137371006
400.0	640.0	-0.401397705078125	-1.46783447265625	1.5217286738311915
400.0	660.0	-0.285919189453125	-1.51416015625	1.540918804373727
400.0	680.0	-0.036346435546875	-1.546142578125	1.5465697317832083
400.0	700.0	0.5130615234375	-1.80462646484375	1.8761420000752764
400.0	720.0	0.610015869140625	-1.580078125	1.693743263221114
400.0	740.0	0.9886474609375	-1.39752197265625	1.7118678296162884
400.0	760.0	0.67950439453125	-0.807861328125	1.0556354236511627
400.0	780.0	0.379241943359375	-0.63482666015625	0.7394791004809631
400.0	800.0	-0.014617919921875	-0.458740234375	0.45897307787850944
420.0	0.0	-0.492828369140625	0.3552060127258301	0.6074957719247029
420.0	20.0	-0.2340087890625	0.5134906768798828	0.5642984924674687
420.0	40.0	-0.029876708984375	0.6029319763183594	0.6036717533617916
420.0	60.0	0.20916748046875	0.8284759521484375	0.8544726082057312
420.0	80.0	0.267578125	0.8629226684570312	0.9034564653128113
420.0	100.0	0.264190673828125	0.904571533203125	0.9423621229756696
420.0	120.0	0.232940673828125	0.9317703247070312	0.9604464042975783
420.0	140.0	0.15362548828125	0.9154205322265625	0.9282217092223255
420.0	160.0	0.165069580078125	0.9359283447265625	0.9503735227423856
420.0	180.0	0.13494873046875	1.007568359375	1.0165653735342142
420.0	200.0	0.169677734375	1.0290374755859375	1.0429327206022985
420.0	220.0	0.2696533203125	1.0685882568359375	1.1020861018102095
420.0	240.0	0.281585693359375	1.4255828857421875	1.4531266520251092
420.0	260.0	-0.599578857421875	1.77581787109375	1.8743062496729983
420.0	280.0	-2.429107666015625	2.353973388671875	3.38256629907992
420.0	300.0	-2.41119384765625	1.82293701171875	3.0227396711707475
420.0	320.0	-2.564422607421875	1.60888671875	3.027338729515835
420.0	340.0	-3.049896240234375	0.769195556640625	3.145398048030083
420.0	360.0	-1.854766845703125	0.049530029296875	1.8554280572745658
420.0	380.0	-0.079925537109375	-0.73077392578125	0.7351317039034312
420.0	400.0	0.055328369140625	-1.087890625	1.0892966723508577
420.0	420.0	0.117523193359375	-0.809600830078125	0.8180863065964215
420.0	440.0	-0.090118408203125	-0.718994140625	0.724619832567497
420.0	460.0	-0.281707763671875	-0.6195068359375	0.6805497659145152
420.0	480.0	-0.49029541015625	-0.557220458984375	0.7422157564556568
420.0	500.0	-0.5391845703125	-0.57696533203125	0.7896891763402901
420.0	520.0	-0.32818603515625	-0.6697998046875	0.7458805883189296
420.0	540.0	-0.097198486328125	-0.71380615234375	0.7203934819723645
420.0	560.0	0.171142578125	-0.6474609375	0.6696980272000588
420.0	580.0	0.4322509765625	-0.60089111328125	0.7402101301384729
420.0	600.0	0.315673828125	-1.064697265625	1.110508997348713
420.0	620.0	-0.3883056640625	-1.45123291015625	1.5022843433463577
420.0	640.0	-0.52001953125	-1.60882568359375	1.6907810009200974
420.0	660.0	-0.567291259765625	-1.67645263671875	1.769834121201114
420.0	680.0	-0.683013916015625	-1.700439453125	1.832485291404831
420.0	700.0	-0.145050048828125	-1.94085693359375	1.9462695479670784
420.0	720.0	0.70501708984375	-1.341064453125	1.5150917346508117
420.0	740.0	1.073272705078125	-1.16754150390625	1.5858964224719672
420.0	760.0	0.49346923828125	-0.681884765625	0.8417117812656172
420.0	780.0	0.304168701171875	-0.57275390625	0.648510320578801
420.0	800.0	-0.10198974609375	-0.44189453125	0.4535115048782388
440.0	0.0	0.295440673828125	0.49804162979125977	0.5790774186213367
440.0	20.0	0.3807373046875	0.5706501007080078	0.6860046884816179
440.0	40.0	0.4342041015625	0.6154747009277344	0.753221288397893
440.0	60.0	0.376220703125	0.8117866516113281	0.89472877744834
440.0	80.0	0.254364013671875	0.8708877563476562	0.9072742339598984
440.0	100.0	0.209991455078125	0.9027938842773438	0.9268943891805593
440.0	120.0	0.1744384765625	0.9173507690429688	0.9337886353823183
440.0	140.0	0.155029296875	0.91595458984375	0.9289816432768675
440.0	160.0	0.197998046875	0.9275054931640625	0.9484037465213987
440.0	180.0	0.13623046875	1.028289794921875	1.0372746227283864
440.0	200.0	-0.080413818359375	1.0576171875	1.0606698343398593
440.0	220.0	-0.3133544921875	1.2252044677734375	1.2646410659258531
440.0	240.0	-0.574066162109375	1.78411865234375	1.8742015164116868
440.0	260.0	-1.688720703125	2.2578125	2.819484863998962
440.0	280.0	-3.276885986328125	2.6826171875	4.234904572958411
440.0	300.0	-3.961456298828125	1.84600830078125	4.37045565748908
440.0	320.0	-4.25616455078125	1.503265380859375	4.513839107524463
440.0	340.0	-6.30914306640625	-0.176239013671875	6.311604108491129
440.0	360.0	-5.898193359375	-0.682220458984375	5.937517129173793
440.0	380.0	-0.294677734375	-0.946502685546875	0.9913134221243197
440.0	400.0	-0.07830810546875	-1.1737060546875	1.1763154603218482
440.0	420.0	0.076934814453125	-0.88568115234375	0.8890163492826719
440.0	440.0	0.046142578125	-0.846343994140625	0.8476009048685166
440.0	460.0	-0.178558349609375	-0.802337646484375	0.8219664124411105
440.0	480.0	-0.324920654296875	-0.695159912109375	0.7673465546887034
440.0	500.0	-0.39581298828125	-0.596405029296875	0.7157980725475163
440.0	520.0	-0.27667236328125	-0.62274169921875	0.6814358521163149
440.0	540.0	0.048919677734375	-0.67266845703125	0.674444948053166
440.0	560.0	0.47064208984375	-0.61053466796875	0.7708803782197367
440.0	580.0	0.711700439453125	-0.58831787109375	0.923382603781365
440.0	600.0	0.135498046875	-1.2364501953125	1.2438524053099143
440.0	620.0	-0.585540771484375	-1.60107421875	1.7047863939556884
440.0	640.0	-0.7640380859375	-1.769775390625	1.9276563827676627
440.0	660.0	-0.870208740234375	-1.8619384765625	2.0552562229766345
440.0	680.0	-0.90582275390625	-1.8822021484375	2.088827371775141
440.0	700.0	-0.16632080078125	-1.833251953125	1.8407811745042222
440.0	720.0	1.31268310546875	-0.85479736328125	1.566465916531751
440.0	740.0	1.191680908203125	-1.01544189453125	1.565639047847568
440.0	760.0	0.485687255859375	-0.6480712890625	0.8098694377560747
440.0	780.0	0.318115234375	-0.5728759765625	0.655274131080954
440.0	800.0	-0.168121337890625	-0.47796630859375	0.5066720600199596
460.0	0.0	0.523406982421875	0.6897806525230408	0.8658823348718259
460.0	20.0	0.575103759765625	0.7191104888916016	0.9207954331611751
460.0	40.0	0.62481689453125	0.7272987365722656	0.9588324170110692
460.0	60.0	0.622802734375	0.8233070373535156	1.032336051729668
460.0	80.0	0.42864990234375	0.8680496215820312	0.9681171852146898
460.0	100.0	0.233856201171875	0.9081802368164062	0.9378059849299557
460.0	120.0	0.113128662109375	0.9296493530273438	0.9365073484894905
460.0	140.0	0.12457275390625	0.9408111572265625	0.9490226575681799
460.0	160.0	0.1746826171875	0.95562744140625	0.971461694312303
460.0	180.0	0.137359619140625	1.0610809326171875	1.0699347692893328
460.0	200.0	-0.1241455078125	1.0686798095703125	1.0758664612735462
460.0	220.0	-0.600372314453125	1.309173583984375	1.4402716372144164
460.0	240.0	-0.744049072265625	1.9379425048828125	2.0758685348958896
460.0	260.0	-2.408721923828125	2.447601318359375	3.434049143498796
460.0	280.0	-5.973388671875	2.614166259765625	6.520370960227767
460.0	300.0	-7.0762939453125	1.627197265625	7.260971487461153
460.0	320.0	-7.16204833984375	1.218292236328125	7.264927556098272
460.0	340.0	-7.741302490234375	-0.470458984375	7.755584820069219
460.0	360.0	-7.5704345703125	-0.75201416015625	7.607693795129909
460.0	380.0	-0.687286376953125	-1.0997314453125	1.2968314523308235
460.0	400.0	-0.16253662109375	-1.131378173828125	1.1429937556309029
460.0	420.0	-0.125091552734375	-0.899139404296875	0.9077992977111384
460.0	440.0	0.03509521484375	-0.886138916015625	0.8868336104265985
460.0	460.0	0.0517578125	-0.876312255859375	0.8778394163650501
460.0	480.0	-0.007080078125	-0.77691650390625	0.776948763785725
460.0	500.0	-0.0155029296875	-0.64959716796875	0.6497821338432721
460.0	520.0	-0.0455322265625	-0.59124755859375	0.5929981949372263
460.0	540.0	0.18524169921875	-0.59075927734375	0.6191211601109751
460.0	560.0	0.327178955078125	-0.59136962890625	0.6758432559689632
460.0	580.0	0.4586181640625	-0.56463623046875	0.7274233245958075
460.0	600.0	-0.056915283203125	-1.07379150390625	1.075298815829041
460.0	620.0	-0.74700927734375	-1.3807373046875	1.569859345608177
460.0	640.0	-0.83026123046875	-1.6417236328125	1.839725576643037
460.0	660.0	-0.885894775390625	-1.86175537109375	2.0617814178182985
460.0	680.0	-0.82379150390625	-1.79681396484375	1.9766569925421147
460.0	700.0	0.396392822265625	-1.0208740234375	1.0951306046646567
460.0	720.0	1.615631103515625	-0.22259521484375	1.630893157848929
460.0	740.0	1.378814697265625	-0.9896240234375	1.6971993628210926
460.0	760.0	0.905242919921875	-0.6624755859375	1.1217569460591346
460.0	780.0	0.7510986328125	-0.6273193359375	0.978610599500063
460.0	800.0	0.225311279296875	-0.5537109375	0.5977967672089933
480.0	0.0	0.516448974609375	0.7932522892951965	0.9465562518134594
480.0	20.0	0.535980224609375	0.820404052734375	0.979968168317371
480.0	40.0	0.634857177734375	0.8175163269042969	1.0350732248860217
480.0	60.0	0.700653076171875	0.8954086303710938	1.136957056573444
480.0	80.0	0.630035400390625	0.8817596435546875	1.0837179867230518
480.0	100.0	0.58441162109375	0.881988525390625	1.0580362478621204
480.0	120.0	0.235198974609375	0.9275054931640625	0.9568620577213898
480.0	140.0	0.14752197265625	0.962982177734375	0.9742163040364449
480.0	160.0	0.161285400390625	0.98236083984375	0.9955128326835783
480.0	180.0	0.065948486328125	1.17169189453125	1.1735463768250494
480.0	200.0	-0.31524658203125	1.1781005859375	1.2195496701933326
480.0	220.0	-0.786163330078125	1.3895416259765625	1.5965208147346892
480.0	240.0	-0.904815673828125	1.93304443359375	2.134327103761939
480.0	260.0	-2.26446533203125	2.563873291015625	3.420708916636242
480.0	280.0	-5.06512451171875	2.388580322265625	5.600071631249788
480.0	300.0	-6.920166015625	1.341827392578125	7.049056563490195
480.0	320.0	-6.9791259765625	0.956878662109375	7.044417376244092
480.0	340.0	-7.228729248046875	-0.87677001953125	7.281706682414306
480.0	360.0	-6.63800048828125	-1.126495361328125	6.732907416674902
480.0	380.0	-0.650787353515625	-1.18377685546875	1.350870764743746
480.0	400.0	-0.130126953125	-1.1358642578125	1.143293766319723
480.0	420.0	-0.1943359375	-0.9212646484375	0.941538639177742
480.0	440.0	-0.0804443359375	-0.905609130859375	0.9091750046499837
480.0	460.0	0.0643310546875	-0.923583984375	0.9258217219266387
480.0	480.0	0.121673583984375	-0.830474853515625	0.8393407790411482
480.0	500.0	0.1981201171875	-0.717559814453125	0.7444082671171727
480.0	520.0	0.22265625	-0.6397705078125	0.6774083763364066
480.0	540.0	0.330230712890625	-0.59130859375	0.6772726015267803
480.0	560.0	0.377105712890625	-0.59783935546875	0.7068384636124699
480.0	580.0	0.32061767578125	-0.48193359375	0.5788399457606228
480.0	600.0	0.04998779296875	-0.72967529296875	0.7313855430721322
480.0	620.0	-0.4573974609375	-0.948974609375	1.0534539603183928
480.0	640.0	-0.622222900390625	-1.1251220703125	1.2857142026417876
480.0	660.0	-0.696685791015625	-1.13543701171875	1.3321367418489258
480.0	680.0	-0.4569091796875	-0.317626953125	0.5564646258605979
480.0	700.0	0.208648681640625	0.1630859375	0.26482313977563365
480.0	720.0	0.977386474609375	0.13995361328125	0.9873557285091428
480.0	740.0	1.6669921875	-0.99957275390625	1.9437100204345708
480.0	760.0	1.861328125	-0.77545166015625	2.0163996791695586
480.0	780.0	1.97589111328125	-0.7847900390625	2.126038827715886
480.0	800.0	2.012420654296875	-0.7945556640625	2.163597835350753
500.0	0.0	0.40679931640625	0.7854529023170471	0.8845461805846346
500.0	20.0	0.257171630859375	0.8387641906738281	0.8773041748878165
500.0	40.0	0.28192138671875	0.828399658203125	0.8750575192525788
500.0	60.0	0.2613525390625	0.8200225830078125	0.8606638056275053
500.0	80.0	0.256622314453125	0.8196792602539062	0.858911579829769
500.0	100.0	0.36395263671875	0.8305816650390625	0.906822708181479
500.0	120.0	0.352935791015625	0.9068145751953125	0.9730757146113965
500.0	140.0	0.421142578125	0.9688262939453125	1.056402129375732
500.0	160.0	0.3780517578125	1.014617919921875	1.0827615873366183
500.0	180.0	0.131805419921875	1.2386016845703125	1.2455949589417892
500.0	200.0	-0.154052734375	1.238555908203125	1.2480997487033165
500.0	220.0	-0.50726318359375	1.39593505859375	1.4852442981680833
500.0	240.0	-0.70635986328125	1.9615936279296875	2.0848965963781176
500.0	260.0	-1.417816162109375	3.09637451171875	3.4055451525945277
500.0	280.0	-2.78656005859375	3.0980224609375	4.166852544622049
500.0	300.0	-7.195404052734375	0.7664794921875	7.236112927121182
500.0	320.0	-7.249603271484375	0.20465087890625	7.252491266878854
500.0	340.0	-6.35784912109375	-1.497467041015625	6.531818505249565
500.0	360.0	-3.757537841796875	-1.99749755859375	4.255477309200874
500.0	380.0	-0.284149169921875	-1.387359619140625	1.4161594061366505
500.0	400.0	0.02691650390625	-1.181060791015625	1.1813674662258942
500.0	420.0	-0.1151123046875	-0.928985595703125	0.9360903160028726
500.0	440.0	-0.024261474609375	-0.90692138671875	0.9072458436598548
500.0	460.0	0.0982666015625	-0.9210205078125	0.9262478614247045
500.0	480.0	0.274200439453125	-0.844482421875	0.8878831239820657
500.0	500.0	0.4462890625	-0.749114990234375	0.8719788964768451
500.0	520.0	0.567108154296875	-0.65545654296875	0.8667381025376426
500.0	540.0	0.734039306640625	-0.60638427734375	0.9521111256062242
500.0	560.0	0.808685302734375	-0.60711669921875	1.0112183766767977
500.0	580.0	0.651763916015625	-0.5167236328125	0.8317448616775279
500.0	600.0	0.088165283203125	-0.76495361328125	0.7700176281321924
500.0	620.0	-0.35748291015625	-0.924072265625	0.9908095594770481
500.0	640.0	-0.2789306640625	-0.92669677734375	0.9677650709204373
500.0	660.0	-0.181915283203125	-0.590576171875	0.6179590480358732
500.0	680.0	-0.309722900390625	0.19134521484375	0.3640621736324468
500.0	700.0	-0.467803955078125	1.0718994140625	1.169533622541168
500.0	720.0	-0.220367431640625	0.94061279296875	0.9660818967480749
500.0	740.0	1.592620849609375	-1.12786865234375	1.9515452512176585
500.0	760.0	1.9549560546875	-0.80078125	2.1126059230511682
500.0	780.0	2.034393310546875	-0.8089599609375	2.1893314870978027
500.0	800.0	2.07952880859375	-0.8270263671875	2.237948318839087
520.0	0.0	0.1507568359375	0.7959384322166443	0.8100898786316095
520.0	20.0	0.1142578125	0.8196735382080078	0.8275986690151934
520.0	40.0	0.115478515625	0.8108787536621094	0.8190602180008313
520.0	60.0	0.14453125	0.739288330078125	0.7532838224841054
520.0	80.0	0.16796875	0.720245361328125	0.7395720935049157
520.0	100.0	0.2733154296875	0.7290802001953125	0.7786265230661615
520.0	120.0	0.4305419921875	0.8907394409179688	0.9893347050637802
520.0	140.0	0.6566162109375	1.0091705322265625	1.2039809016676148
520.0	160.0	0.8990478515625	1.1510162353515625	1.4605223084369614
520.0	180.0	0.655029296875	1.4006195068359375	1.5462206772300977
520.0	200.0	0.4622802734375	1.4462127685546875	1.518299846255694
520.0	220.0	0.3427734375	1.5131988525390625	1.551536140984509
520.0	240.0	-0.11181640625	1.9249114990234375	1.9281564220206104
520.0	260.0	-0.9444580078125	3.407318115234375	3.5357909535103302
520.0	280.0	-2.4669189453125	3.258575439453125	4.087053092063873
520.0	300.0	-4.99267578125	1.750244140625	5.290573315669337
520.0	320.0	-6.5460205078125	0.181304931640625	6.548530825073593
520.0	340.0	-6.4207763671875	-1.713958740234375	6.645601832840974
520.0	360.0	-3.3798828125	-2.37646484375	4.1317300226191715
520.0	380.0	-0.1204833984375	-1.460845947265625	1.465805966334375
520.0	400.0	0.0655517578125	-1.272918701171875	1.2746054498335562
520.0	420.0	-0.1246337890625	-0.965240478515625	0.9732536990636863
520.0	440.0	-0.0367431640625	-0.92608642578125	0.9268150452607113
520.0	460.0	0.1923828125	-0.916290283203125	0.9362686738526891
520.0	480.0	0.4482421875	-0.795196533203125	0.9128299869488589
520.0	500.0	0.736083984375	-0.7193603515625	1.029222496573748
520.0	520.0	0.9697265625	-0.658447265625	1.1721443629634984
520.0	540.0	1.030029296875	-0.6114501953125	1.1978446033474046
520.0	560.0	1.0540771484375	-0.63763427734375	1.2319318595205733
520.0	580.0	0.71435546875	-0.6845703125	0.9894140935368668
520.0	600.0	0.2501220703125	-0.8763427734375	0.9113384149774115
520.0	620.0	-0.0107421875	-0.98931884765625	0.989377166160699
520.0	640.0	0.0211181640625	-0.97528076171875	0.9755093751635993
520.0	660.0	-0.0025634765625	-0.72265625	0.7226607966924379
520.0	680.0	-0.271484375	0.01324462890625	0.27180725903478903
520.0	700.0	-0.301025390625	0.497314453125	0.5813243080139963
520.0	720.0	-0.185302734375	0.8018798828125	0.8230118163345169
520.0	740.0	1.615234375	-1.3707275390625	2.1184607790860746
520.0	760.0	1.990234375	-0.83819580078125	2.1595381607832174
520.0	780.0	2.0599365234375	-0.84228515625	2.2254848381938848
520.0	800.0	2.11767578125	-0.848876953125	2.2814782041561523
540.0	0.0	-0.22802734375	0.8376224637031555	0.8681059043675632
540.0	20.0	-0.08740234375	0.8121376037597656	0.8168271892717867
540.0	40.0	-0.015869140625	0.7956314086914062	0.7957896506743773
540.0	60.0	0.0322265625	0.7099723815917969	0.7107034078669487
540.0	80.0	0.0706787109375	0.6480255126953125	0.6518685030616292
540.0	100.0	0.1561279296875	0.6444549560546875	0.6630973690280743
540.0	120.0	0.295654296875	0.8347702026367188	0.8855804618840679
540.0	140.0	0.5211181640625	1.0458221435546875	1.1684639904015837
540.0	160.0	0.968017578125	1.35736083984375	1.6671791988566558
540.0	180.0	0.94140625	1.468597412109375	1.7444265781033652
540.0	200.0	0.868408203125	1.55029296875	1.7769471281415437
540.0	220.0	0.8458251953125	1.5660400390625	1.779860012746032
540.0	240.0	0.7589111328125	1.7574615478515625	1.9143189910993315
540.0	260.0	0.4205322265625	2.496551513671875	2.531722104417257
540.0	280.0	-0.29150390625	3.122711181640625	3.1362875587711017
540.0	300.0	-0.64013671875	2.905914306640625	2.9755861567480584
540.0	320.0	-0.576416015625	2.5113525390625	2.5766542256431433
540.0	340.0	-0.5648193359375	1.212493896484375	1.3375957278866963
540.0	360.0	0.1151123046875	-1.43487548828125	1.439485501684829
540.0	380.0	0.3204345703125	-1.636749267578125	1.6678208773033407
540.0	400.0	0.4451904296875	-1.451507568359375	1.5182452831113578
540.0	420.0	0.3074951171875	-1.0560302734375	1.0998878058741426
540.0	440.0	0.3634033203125	-0.96795654296875	1.0339254529656203
540.0	460.0	0.6728515625	-0.911407470703125	1.1328692787838142
540.0	480.0	1.1734619140625	-0.6824951171875	1.3575022831435701
540.0	500.0	1.70166015625	-0.59100341796875	1.8013695699160457
540.0	520.0	2.4591064453125	-0.391357421875	2.490053240602322
540.0	540.0	1.735595703125	-0.5885009765625	1.832655407904328
540.0	560.0	0.1502685546875	-0.94439697265625	0.956277303134483
540.0	580.0	-0.1353759765625	-1.03961181640625	1.0483889468330696
540.0	600.0	-0.1104736328125	-1.12432861328125	1.1297430036029121
540.0	620.0	-0.09814453125	-1.06256103515625	1.067084018457124
540.0	640.0	-0.0699462890625	-0.96453857421875	0.9670714267878842
540.0	660.0	-0.0833740234375	-0.68212890625	0.6872052622950279
540.0	680.0	-0.14453125	-0.3072509765625	0.3395474117485987
540.0	700.0	0.003662109375	-0.29296875	0.29299163728959393
540.0	720.0	0.55029296875	-0.69927978515625	0.8898396312728826
540.0	740.0	1.5618896484375	-1.54608154296875	2.1976959324266967
540.0	760.0	2.0006103515625	-0.8916015625	2.190295670687287
540.0	780.0	2.0733642578125	-0.8878173828125	2.255450963953421
540.0	800.0	2.1387939453125	-0.88629150390625	2.3151570509150803
560.0	0.0	-0.579833984375	0.8350797891616821	1.0166443349089727
560.0	20.0	-0.33056640625	0.7742481231689453	0.841863590596288
560.0	40.0	-0.1834716796875	0.75518798828125	0.7771555538575492
560.0	60.0	-0.083984375	0.6429252624511719	0.6483874369094831
560.0	80.0	-0.020263671875	0.5759429931640625	0.5762993560404497
560.0	100.0	0.047607421875	0.5060653686523438	0.5082997383107892
560.0	120.0	0.0965576171875	0.5013961791992188	0.5106089520880954
560.0	140.0	0.076416015625	0.442962646484375	0.4495056324724326
560.0	160.0	-0.0196533203125	0.434356689453125	0.4348010886278738
560.0	180.0	-0.09033203125	1.0520477294921875	1.055918699995136
560.0	200.0	-0.0836181640625	1.182159423828125	1.1851130328820234
560.0	220.0	-0.0592041015625	1.197174072265625	1.1986370947650848
560.0	240.0	-0.0078125	1.3396148681640625	1.3396376488298873
560.0	260.0	0.0220947265625	1.666900634765625	1.667047060860585
560.0	280.0	0.009765625	2.46337890625	2.4633982632106175
560.0	300.0	-0.11962890625	2.595428466796875	2.598183981451304
560.0	320.0	-0.149658203125	2.248046875	2.253022931521086
560.0	340.0	0.20947265625	1.3892822265625	1.4049853731476667
560.0	360.0	0.7275390625	-1.220245361328125	1.4206730198417177
560.0	380.0	0.8795166015625	-1.815032958984375	2.016902103381229
560.0	400.0	0.943359375	-1.578033447265625	1.8385093067725882
560.0	420.0	0.6954345703125	-0.969451904296875	1.1930910427668833
560.0	440.0	0.6317138671875	-0.813079833984375	1.029641309597204
560.0	460.0	0.7545166015625	-0.6414794921875	0.9903490500477886
560.0	480.0	0.7664794921875	-0.557373046875	0.9477106759590338
560.0	500.0	0.9638671875	-0.483184814453125	1.0781964199798018
560.0	520.0	0.8272705078125	0.95635986328125	1.2645159869260976
560.0	540.0	-0.51953125	0.7384033203125	0.9028577867942919
560.0	560.0	-1.0972900390625	0.9796142578125	1.4709485116533882
560.0	580.0	-1.165283203125	1.12017822265625	1.6163799658491735
560.0	600.0	-1.2626953125	1.14825439453125	1.70671837359589
560.0	620.0	-1.2698974609375	1.1807861328125	1.7340402108191748
560.0	640.0	-1.2159423828125	1.1949462890625	1.7048203753076099
560.0	660.0	-1.1318359375	1.068359375	1.556420362102377
560.0	680.0	-1.0921630859375	1.06878662109375	1.5281115953075934
560.0	700.0	-1.03759765625	1.02838134765625	1.4608822993187296
560.0	720.0	-0.9664306640625	0.83612060546875	1.2779224919100978
560.0	740.0	-1.06201171875	0.66595458984375	1.2535407478404068
560.0	760.0	-0.48193359375	-0.53125	0.7172771788400841
560.0	780.0	0.6483154296875	-1.15277099609375	1.3225709303496218
560.0	800.0	1.3939208984375	-2.50799560546875	2.8693304843031533
580.0	0.0	-0.603759765625	0.7620465159416199	0.9722349237948185
580.0	20.0	-0.43798828125	0.7219829559326172	0.844448413563273
580.0	40.0	-0.2872314453125	0.6969528198242188	0.7538203607208004
580.0	60.0	-0.2210693359375	0.5517768859863281	0.5944151606416315
580.0	80.0	-0.179443359375	0.40511322021484375	0.4430763370082247
580.0	100.0	-0.1373291015625	0.26496124267578125	0.2984354909461301
580.0	120.0	-0.120849609375	0.17240142822265625	0.21053949876282546
580.0	140.0	-0.09814453125	0.084808349609375	0.12971046672396258
580.0	160.0	-0.121337890625	-0.000732421875	0.12134010113366249
580.0	180.0	-0.0924072265625	0.403656005859375	0.41409813642096605
580.0	200.0	-0.0709228515625	0.9938201904296875	0.9963476410266934
580.0	220.0	-0.0306396484375	1.001129150390625	1.0015979052585064
580.0	240.0	0.0123291015625	1.110260009765625	1.1103284631270622
580.0	260.0	0.02490234375	1.16510009765625	1.1653661932126083
580.0	280.0	0.1094970703125	1.846405029296875	1.849648923612212
580.0	300.0	0.10302734375	2.21832275390625	2.2207139559291265
580.0	320.0	0.082275390625	1.84674072265625	1.848572567312256
580.0	340.0	0.0621337890625	1.326171875	1.3276266228817042
580.0	360.0	-0.0872802734375	0.14007568359375	0.16504254986390973
580.0	380.0	-0.22216796875	-1.05206298828125	1.075265147603034
580.0	400.0	-0.105224609375	-0.8599853515625	0.8663988823401136
580.0	420.0	0.068115234375	-0.245391845703125	0.2546700671291141
580.0	440.0	0.13525390625	-0.194549560546875	0.2369454592619702
580.0	460.0	0.240966796875	-0.196136474609375	0.3107000384106695
580.0	480.0	0.2896728515625	-0.176788330078125	0.3393589170541452
580.0	500.0	0.348388671875	0.00531005859375	0.3484291368601304
580.0	520.0	-0.8046875	0.8475341796875	1.168689932529075
580.0	540.0	-1.1168212890625	0.99432373046875	1.495315843785692
580.0	560.0	-1.321533203125	1.0811767578125	1.7074522507513268
580.0	580.0	-1.3179931640625	1.13983154296875	1.7425044983764035
580.0	600.0	-1.369140625	1.173828125	1.8034462892103014
580.0	620.0	-1.434814453125	1.20123291015625	1.8712704292375397
580.0	640.0	-1.4656982421875	1.24029541015625	1.9200531350997003
580.0	660.0	-1.400146484375	1.009521484375	1.7261355118073365
580.0	680.0	-1.389892578125	0.906005859375	1.659110603892577
580.0	700.0	-1.4327392578125	0.8525390625	1.667202637343611
580.0	720.0	-1.365966796875	0.56048583984375	1.476485579621522
580.0	740.0	-1.5557861328125	0.47509765625	1.6267108759782474
580.0	760.0	-1.6995849609375	-0.41082763671875	1.7485332100182818
580.0	780.0	0.86474609375	-0.90032958984375	1.2483505825704968
580.0	800.0	1.8438720703125	-1.11224365234375	2.1533578787227796
600.0	0.0	-0.6116943359375	0.6589962244033813	0.8991362435114775
600.0	20.0	-0.5335693359375	0.6260166168212891	0.8225527586660673
600.0	40.0	-0.4237060546875	0.5933036804199219	0.7290652083172475
600.0	60.0	-0.3873291015625	0.4090766906738281	0.5633538601712642
600.0	80.0	-0.328125	0.2401885986328125	0.4066406011924957
600.0	100.0	-0.3212890625	-0.0037689208984375	0.3213111676348452
600.0	120.0	-0.254638671875	-0.01141357421875	0.25489433671761097
600.0	140.0	-0.2047119140625	-0.0485992431640625	0.21040164969707834
600.0	160.0	-0.190673828125	-0.07965087890625	0.20664164934102744
600.0	180.0	-0.1290283203125	-0.0880279541015625	0.1561961207776041
600.0	200.0	-0.102783203125	0.680084228515625	0.6878073456428972
600.0	220.0	-0.0621337890625	0.741546630859375	0.7441451561907485
600.0	240.0	-0.0140380859375	0.8254547119140625	0.8255740725567371
600.0	260.0	0.0126953125	0.912384033203125	0.9124723530077357
600.0	280.0	0.035400390625	0.818603515625	0.8193686004784491
600.0	300.0	0.0340576171875	0.916229248046875	0.9168620159353491
600.0	320.0	-0.05029296875	0.215301513671875	0.22109754520367034
600.0	340.0	-0.110107421875	-0.174957275390625	0.20672129199497138
600.0	360.0	-0.1917724609375	-0.445465087890625	0.48499053733390224
600.0	380.0	-0.1671142578125	-0.49224853515625	0.5198420871069374
600.0	400.0	-0.04736328125	-0.14923095703125	0.15656678749731498
600.0	420.0	0.0614013671875	0.232757568359375	0.24072019757607238
600.0	440.0	0.0787353515625	0.218963623046875	0.23268932894201325
600.0	460.0	0.12109375	0.302703857421875	0.32602656576902644
600.0	480.0	0.152587890625	0.256744384765625	0.29866493512641595
600.0	500.0	0.2022705078125	0.424774169921875	0.4704747110775929
600.0	520.0	-0.8909912109375	0.8966064453125	1.2640286609661149
600.0	540.0	-1.15478515625	0.97857666015625	1.513651557293784
600.0	560.0	-1.344482421875	1.04095458984375	1.700358621246599
600.0	580.0	-1.339111328125	1.10400390625	1.7355240632523539
600.0	600.0	-1.38330078125	1.1260986328125	1.7837093883895554
600.0	620.0	-1.4515380859375	1.13824462890625	1.8446039277202648
600.0	640.0	-1.4805908203125	1.16717529296875	1.8853242006907802
600.0	660.0	-1.41162109375	0.91778564453125	1.6837471905329457
600.0	680.0	-1.4039306640625	0.8106689453125	1.6211740956445897
600.0	700.0	-1.4439697265625	0.7659912109375	1.634561441629674
600.0	720.0	-1.3681640625	0.484375	1.4513759135873463
600.0	740.0	-1.556640625	0.39593505859375	1.6062050323741446
600.0	760.0	-1.6998291015625	-0.4613037109375	1.7613120360241352
600.0	780.0	0.921630859375	-0.96087646484375	1.331422931169102
600.0	800.0	1.837158203125	-1.04669189453125	2.114406343489088
620.0	0.0	-0.705810546875	0.520102858543396	0.8767414165790267
620.0	20.0	-0.648193359375	0.4852142333984375	0.8096835699396903
620.0	40.0	-0.6365966796875	0.44963836669921875	0.7793779528554106
620.0	60.0	-0.616943359375	0.3082847595214844	0.6896800719392506
620.0	80.0	-0.423828125	0.18076324462890625	0.46076635093047474
620.0	100.0	-0.4053955078125	-0.0902862548828125	0.4153277327308146
620.0	120.0	-0.3358154296875	-0.0992584228515625	0.3501774369133166
620.0	140.0	-0.2852783203125	-0.1590576171875	0.3266237064661514
620.0	160.0	-0.301025390625	-0.140350341796875	0.33213627360382286
620.0	180.0	-0.232666015625	-0.101654052734375	0.2539035668598136
620.0	200.0	-0.165283203125	-0.029388427734375	0.1678755995371531
620.0	220.0	-0.1279296875	0.266082763671875	0.2952389575701529
620.0	240.0	-0.0770263671875	0.3458251953125	0.354299487658439
620.0	260.0	-0.0535888671875	0.404205322265625	0.40774220928706567
620.0	280.0	-0.0435791015625	0.42730712890625	0.4295235971481628
620.0	300.0	-0.0743408203125	0.249786376953125	0.2606142583898741
620.0	320.0	-0.1231689453125	-0.17962646484375	0.21779865922832622
620.0	340.0	-0.09130859375	0.0418701171875	0.1004508138637887
620.0	360.0	-0.13720703125	-0.031463623046875	0.14076835226596324
620.0	380.0	-0.0467529296875	0.17462158203125	0.18077204802032004
620.0	400.0	0.0240478515625	0.3162841796875	0.31719707042368284
620.0	420.0	0.0477294921875	0.3203125	0.3238490421179699
620.0	440.0	0.0274658203125	0.074066162109375	0.07899473181833555
620.0	460.0	0.045654296875	0.11700439453125	0.12559595201587923
620.0	480.0	0.0457763671875	0.16888427734375	0.1749782127203427
620.0	500.0	0.064697265625	0.428375244140625	0.43323329277871975
620.0	520.0	-0.9635009765625	0.88134765625	1.3057977726333658
620.0	540.0	-1.188720703125	0.9317626953125	1.510376982880105
620.0	560.0	-1.36328125	0.98394775390625	1.6812759883548913
620.0	580.0	-1.367919921875	1.04168701171875	1.7193942953976686
620.0	600.0	-1.4075927734375	1.05169677734375	1.7570951958584096
620.0	620.0	-1.4881591796875	1.03118896484375	1.8105160660164543
620.0	640.0	-1.5142822265625	1.03875732421875	1.836318991978567
620.0	660.0	-1.431884765625	0.80474853515625	1.6425328571645352
620.0	680.0	-1.410400390625	0.7315673828125	1.5888423765340234
620.0	700.0	-1.445068359375	0.70343017578125	1.6071828071088847
620.0	720.0	-1.373779296875	0.41900634765625	1.43625759385237
620.0	740.0	-1.592041015625	0.33599853515625	1.6271108170802095
620.0	760.0	-1.8624267578125	-0.46612548828125	1.9198714537805426
620.0	780.0	0.6751708984375	-0.98193359375	1.191658224757288
620.0	800.0	1.7760009765625	-1.101318359375	2.0897563488233253
