# Supplementary material for: Real-time emotion detection by quantitative facial motion analysis
Source: PLoS One. 2023 Mar 10;18(3):e0282730. doi: 10.1371/journal.pone.0282730 (PMC10004542; doi:10.1371/journal.pone.0282730)
Supplement: S1 Dataset — Data from each participant is organized into folders by Study ID and subsequently by emotions. The data files (.csv) contain the pixel displacement results after DISC-processing of videos. (ZIP) [file pone.0282730.s004.zip › S1_Dataset/1/happy/result/100400_cropped_result.csv]

pos_x	pos_y	disp_x	disp_y	disp_xy_indi
0.0	0.0	0.5745940208435059	0.29212868213653564	0.644590921217431
0.0	20.0	0.6560075283050537	0.30157470703125	0.722006358084117
0.0	40.0	0.6660408973693848	0.312164306640625	0.7355657899257125
0.0	60.0	0.6595028638839722	0.2802886962890625	0.7165931765922583
0.0	80.0	0.6244412660598755	0.30445098876953125	0.6947066282404433
0.0	100.0	0.5890496969223022	0.3077850341796875	0.6646135514035563
0.0	120.0	0.5898329019546509	0.26938629150390625	0.6484379895398421
0.0	140.0	0.48918068408966064	0.49212646484375	0.6938920658762681
0.0	160.0	0.4889097213745117	0.52606201171875	0.7181740428531798
0.0	180.0	0.501404881477356	0.522857666015625	0.72442183434835
0.0	200.0	0.29154205322265625	0.72149658203125	0.7781735581989782
0.0	220.0	0.22596371173858643	0.72235107421875	0.7568689935832099
0.0	240.0	0.289913535118103	0.5985260009765625	0.6650437817840805
0.0	260.0	0.4369734525680542	0.46453857421875	0.6377631889553007
0.0	280.0	0.6549878120422363	0.216278076171875	0.6897718754461385
0.0	300.0	0.8297141790390015	0.204071044921875	0.8544416950698684
0.0	320.0	0.9274063110351562	0.166748046875	0.9422777599436719
0.0	340.0	0.9003987312316895	0.2852783203125	0.944511299690987
0.0	360.0	0.9604766368865967	-0.00543212890625	0.9604919978997438
0.0	380.0	0.9121876955032349	-0.21038818359375	0.9361354494000212
0.0	400.0	0.8436969518661499	-0.321990966796875	0.903051897338696
0.0	420.0	0.7964291572570801	-0.504669189453125	0.9428628708950718
0.0	440.0	0.6780072450637817	-0.942596435546875	1.16111233938179
0.0	460.0	0.5961610078811646	-0.85418701171875	1.0416541644456156
0.0	480.0	0.6214637756347656	-0.628753662109375	0.8840522563978718
0.0	500.0	0.5039738416671753	-1.1639404296875	1.2683638897989382
0.0	520.0	0.4640846252441406	-1.3111572265625	1.390865849805459
0.0	540.0	0.7528833150863647	-1.178466796875	1.3984338659630124
0.0	560.0	0.7993392944335938	-1.168212890625	1.4155086242930537
0.0	580.0	1.0916913747787476	-1.07275390625	1.5305525149895856
0.0	600.0	1.3967194557189941	-1.103271484375	1.7798969650569605
0.0	620.0	1.560042142868042	-1.1768798828125	1.9541693238031028
0.0	640.0	1.5523624420166016	-1.1861572265625	1.953662744055429
0.0	660.0	1.5778005123138428	-1.215087890625	1.9914550054172293
0.0	680.0	1.6186355352401733	-1.2342529296875	2.0355248193977933
0.0	700.0	1.6248993873596191	-1.2164306640625	2.029778702103557
0.0	720.0	1.6759209632873535	-1.2491455078125	2.0902333780882363
0.0	740.0	1.7364449501037598	-1.14013671875	2.0772945872415076
0.0	760.0	1.7767435312271118	-1.0474853515625	2.0625331845804085
0.0	780.0	3.3287854194641113	2.7520751953125	4.319112206170522
0.0	800.0	3.2983601093292236	2.6539306640625	4.2335006059365945
20.0	0.0	0.5094528198242188	0.45334121584892273	0.681953395485518
20.0	20.0	0.5734653472900391	0.44989967346191406	0.7288842299869177
20.0	40.0	0.5129661560058594	0.5642204284667969	0.7625476831691796
20.0	60.0	0.5131340026855469	0.5587387084960938	0.7586141635139524
20.0	80.0	0.4848957061767578	0.5837554931640625	0.7588770135324132
20.0	100.0	0.4364280700683594	0.653045654296875	0.7854540641817486
20.0	120.0	0.4971790313720703	0.5276336669921875	0.7249719137867981
20.0	140.0	0.42727088928222656	0.67095947265625	0.7954539752714659
20.0	160.0	0.47135353088378906	0.6394805908203125	0.7944240537096741
20.0	180.0	0.512969970703125	0.585479736328125	0.778411660045002
20.0	200.0	0.3909454345703125	0.6819305419921875	0.786045543790644
20.0	220.0	0.3546180725097656	0.692047119140625	0.7776137810387492
20.0	240.0	0.38045692443847656	0.6310882568359375	0.7368988120966181
20.0	260.0	0.46933937072753906	0.60198974609375	0.7633289587831317
20.0	280.0	0.6247138977050781	0.60394287109375	0.86891567227829
20.0	300.0	0.7819995880126953	0.553558349609375	0.9580971777822332
20.0	320.0	0.9369335174560547	0.071624755859375	0.9396672399229901
20.0	340.0	0.907623291015625	0.145782470703125	0.9192565295706859
20.0	360.0	0.9631309509277344	-0.18280029296875	0.9803250357633547
20.0	380.0	0.9206047058105469	-0.50823974609375	1.0515800796277777
20.0	400.0	0.8490066528320312	-0.708984375	1.1061062971284406
20.0	420.0	0.7855892181396484	-0.941497802734375	1.226200853127627
20.0	440.0	0.6432456970214844	-1.4945068359375	1.6270573774149986
20.0	460.0	0.5534858703613281	-1.401611328125	1.5069375978513389
20.0	480.0	0.5714950561523438	-1.121795654296875	1.2589805753886454
20.0	500.0	0.46848106384277344	-1.3118896484375	1.3930286992222105
20.0	520.0	0.41647911071777344	-1.3724365234375	1.43423737942137
20.0	540.0	0.6123600006103516	-1.2255859375	1.370053159751571
20.0	560.0	0.546173095703125	-1.2303466796875	1.3461270380940986
20.0	580.0	0.8991909027099609	-1.0699462890625	1.3976155912821555
20.0	600.0	1.102386474609375	-1.1202392578125	1.5716844257502798
20.0	620.0	1.3832855224609375	-1.1475830078125	1.7973384757663242
20.0	640.0	1.5326576232910156	-1.1822509765625	1.9356540914675457
20.0	660.0	1.6260261535644531	-1.2369384765625	2.0430315335002467
20.0	680.0	1.698516845703125	-1.279541015625	2.1265428953594965
20.0	700.0	1.6869335174560547	-1.25830078125	2.104534520603313
20.0	720.0	1.7027130126953125	-1.25830078125	2.1172039249199184
20.0	740.0	1.7416038513183594	-1.200927734375	2.115516815843829
20.0	760.0	1.7819156646728516	-1.0006103515625	2.04363512194827
20.0	780.0	3.3025970458984375	2.8466796875	4.36012987086419
20.0	800.0	3.297840118408203	2.56298828125	4.176680305746115
40.0	0.0	0.42917633056640625	0.6469932198524475	0.7763971594831364
40.0	20.0	0.4950408935546875	0.6071701049804688	0.7834034865083362
40.0	40.0	0.4567985534667969	0.6841926574707031	0.822669138223977
40.0	60.0	0.4550933837890625	0.6842231750488281	0.8217489526871806
40.0	80.0	0.44940948486328125	0.6945037841796875	0.8272269285540611
40.0	100.0	0.4093513488769531	0.7510452270507812	0.8553580886991954
40.0	120.0	0.48389434814453125	0.606536865234375	0.7759128231022885
40.0	140.0	0.4380149841308594	0.6991729736328125	0.8250454371619217
40.0	160.0	0.478851318359375	0.6568450927734375	0.8128616493567999
40.0	180.0	0.5335350036621094	0.5807647705078125	0.7886363666454389
40.0	200.0	0.391571044921875	0.72418212890625	0.8232664447482343
40.0	220.0	0.2307281494140625	0.948577880859375	0.9762353583986295
40.0	240.0	0.23360061645507812	0.9851837158203125	1.01249997625961
40.0	260.0	0.2765617370605469	1.13555908203125	1.1687518227534888
40.0	280.0	0.42391204833984375	1.352569580078125	1.4174434357957277
40.0	300.0	0.6896018981933594	0.809356689453125	1.0633010057149417
40.0	320.0	0.8949012756347656	0.033721923828125	0.895536409801076
40.0	340.0	0.90472412109375	-0.14794921875	0.916741352082251
40.0	360.0	0.9407005310058594	-0.385284423828125	1.0165439372104268
40.0	380.0	0.8926887512207031	-0.80242919921875	1.200327382973005
40.0	400.0	0.8342323303222656	-1.622711181640625	1.82459177899508
40.0	420.0	0.7365303039550781	-1.90814208984375	2.045356478386453
40.0	440.0	0.5680694580078125	-2.39923095703125	2.4655652687159546
40.0	460.0	0.46190643310546875	-2.320220947265625	2.3657520573962123
40.0	480.0	0.448394775390625	-2.1243896484375	2.1711953511800854
40.0	500.0	0.3579559326171875	-1.73992919921875	1.776368787158185
40.0	520.0	0.37554931640625	-1.4892578125	1.5358795920076178
40.0	540.0	0.591461181640625	-1.289306640625	1.4184984818276851
40.0	560.0	0.5263290405273438	-1.2845458984375	1.388193222896236
40.0	580.0	0.8890724182128906	-1.1026611328125	1.4164431999350566
40.0	600.0	1.0968589782714844	-1.1397705078125	1.5818269275410406
40.0	620.0	1.3658599853515625	-1.1331787109375	1.7747302585200222
40.0	640.0	1.49871826171875	-1.1258544921875	1.874487867548906
40.0	660.0	1.5819664001464844	-1.1761474609375	1.9712789100130288
40.0	680.0	1.6530265808105469	-1.2034912109375	2.04472197906464
40.0	700.0	1.6367988586425781	-1.169189453125	2.0114955831302197
40.0	720.0	1.6732940673828125	-1.2098388671875	2.064854261321135
40.0	740.0	1.7397804260253906	-1.1842041015625	2.104560591890511
40.0	760.0	1.779266357421875	-0.96435546875	2.023800939015826
40.0	780.0	3.1786041259765625	1.6357421875	3.5747974339313986
40.0	800.0	3.2782821655273438	1.8245849609375	3.7518321173120137
60.0	0.0	0.3016548156738281	0.8925352692604065	0.9421331300261963
60.0	20.0	0.33991241455078125	0.8561172485351562	0.9211282173536693
60.0	40.0	0.31554412841796875	0.9076652526855469	0.9609496906247347
60.0	60.0	0.31705474853515625	0.9288253784179688	0.9814480613674745
60.0	80.0	0.3300933837890625	0.9254684448242188	0.9825749255841365
60.0	100.0	0.3260688781738281	0.9400863647460938	0.9950292892649263
60.0	120.0	0.322174072265625	0.92742919921875	0.9817948117624925
60.0	140.0	0.32900238037109375	0.91290283203125	0.970378352510258
60.0	160.0	0.3645057678222656	0.857818603515625	0.932050004727856
60.0	180.0	0.33437347412109375	0.864776611328125	0.9271699993506933
60.0	200.0	0.1682891845703125	1.0693511962890625	1.082512462121425
60.0	220.0	0.09816360473632812	1.221099853515625	1.2250391608233229
60.0	240.0	0.10675430297851562	1.3264007568359375	1.3306898394965585
60.0	260.0	0.20554733276367188	1.50469970703125	1.5186740645530854
60.0	280.0	0.06466293334960938	2.408660888671875	2.409528703204625
60.0	300.0	0.24448013305664062	2.105987548828125	2.120130677877778
60.0	320.0	0.5118942260742188	1.48779296875	1.5733923911567838
60.0	340.0	0.709625244140625	0.36785888671875	0.7993047902143461
60.0	360.0	0.8214492797851562	-0.488494873046875	0.955722846986842
60.0	380.0	0.7526893615722656	-1.3438720703125	1.540303027455984
60.0	400.0	0.6692428588867188	-2.585693359375	2.670898004957666
60.0	420.0	0.5446586608886719	-2.86248779296875	2.913844440215734
60.0	440.0	0.4372138977050781	-2.9952392578125	3.026981037913459
60.0	460.0	0.3141746520996094	-2.973114013671875	2.9896676488054648
60.0	480.0	0.29547882080078125	-2.922393798828125	2.9372935244831933
60.0	500.0	0.21120834350585938	-2.24871826171875	2.258615236146672
60.0	520.0	0.31810760498046875	-1.6690673828125	1.6991110548504411
60.0	540.0	0.5691452026367188	-1.39404296875	1.5057496672440958
60.0	560.0	0.4874267578125	-1.388427734375	1.4715014161778102
60.0	580.0	0.8660011291503906	-1.168212890625	1.454193698759615
60.0	600.0	1.0826568603515625	-1.184326171875	1.6046103448047426
60.0	620.0	1.3594131469726562	-1.1671142578125	1.7916918805841933
60.0	640.0	1.4976158142089844	-1.1446533203125	1.8849626921165494
60.0	660.0	1.5714492797851562	-1.17431640625	1.9617522424927163
60.0	680.0	1.6390342712402344	-1.1910400390625	2.02608235690211
60.0	700.0	1.6158180236816406	-1.1470947265625	1.981588806327372
60.0	720.0	1.6358451843261719	-1.1661376953125	2.0089466372982328
60.0	740.0	1.699432373046875	-1.110595703125	2.0301461046829723
60.0	760.0	2.137317657470703	-0.058837890625	2.138127373733673
60.0	780.0	2.7346267700195312	0.325439453125	2.7539234573527556
60.0	800.0	2.7576446533203125	0.3133544921875	2.7753909763779574
80.0	0.0	0.3348846435546875	0.8955416083335876	0.9561079942901111
80.0	20.0	0.34040069580078125	0.8839797973632812	0.9472554649343987
80.0	40.0	0.30205535888671875	0.9453010559082031	0.9923867825265249
80.0	60.0	0.29449462890625	0.9763031005859375	1.0197523379077613
80.0	80.0	0.307342529296875	0.9746627807617188	1.02197209674079
80.0	100.0	0.2863311767578125	1.0159149169921875	1.0554945103366273
80.0	120.0	0.29615020751953125	1.0008010864257812	1.0436990754067408
80.0	140.0	0.31002044677734375	0.9728851318359375	1.0210867530075265
80.0	160.0	0.310150146484375	0.96197509765625	1.0107369597848053
80.0	180.0	0.281494140625	0.9957122802734375	1.0347375977964346
80.0	200.0	0.15828704833984375	1.219482421875	1.229712229318004
80.0	220.0	0.23439788818359375	1.300048828125	1.3210107211881796
80.0	240.0	0.25249481201171875	1.5830230712890625	1.6030332729941352
80.0	260.0	0.23613739013671875	2.03826904296875	2.0519019368735254
80.0	280.0	-0.17929840087890625	2.754302978515625	2.7601327529700046
80.0	300.0	-0.223846435546875	2.569244384765625	2.578977304156967
80.0	320.0	-0.1656951904296875	2.2393798828125	2.245501537669671
80.0	340.0	-0.41268157958984375	1.574432373046875	1.6276189306563078
80.0	360.0	0.06514739990234375	-0.464569091796875	0.469114724525898
80.0	380.0	-0.0859375	-1.732391357421875	1.7345215678037147
80.0	400.0	0.080291748046875	-2.7755126953125	2.776673817113793
80.0	420.0	0.00152587890625	-3.006927490234375	3.006927877391414
80.0	440.0	-0.0140533447265625	-3.11932373046875	3.119355387249661
80.0	460.0	-0.2957000732421875	-3.1304931640625	3.1444277672666416
80.0	480.0	-0.5521469116210938	-3.13433837890625	3.1826000825578715
80.0	500.0	-0.6426773071289062	-3.122589111328125	3.1880396608705217
80.0	520.0	-0.5646591186523438	-3.0380859375	3.090114250948093
80.0	540.0	-0.49969482421875	-2.9747314453125	3.016408806690831
80.0	560.0	-0.43437957763671875	-2.879150390625	2.911733605483844
80.0	580.0	0.5590286254882812	-1.6214599609375	1.7151225638533114
80.0	600.0	0.8523941040039062	-1.408203125	1.6460898364914316
80.0	620.0	1.3088531494140625	-1.2354736328125	1.7998587900460488
80.0	640.0	1.4982223510742188	-1.1641845703125	1.8973655227741595
80.0	660.0	1.582427978515625	-1.162841796875	1.9637411621057714
80.0	680.0	1.6656951904296875	-1.185302734375	2.044378399303183
80.0	700.0	1.6275787353515625	-1.1029052734375	1.9660652537351955
80.0	720.0	1.6065216064453125	-1.055908203125	1.9224603521015182
80.0	740.0	1.6884765625	-0.869140625	1.899041476149799
80.0	760.0	2.5691604614257812	0.24365234375	2.5806882688865
80.0	780.0	2.7408676147460938	0.2564697265625	2.7528407150082232
80.0	800.0	2.7610092163085938	0.255859375	2.7728389625646104
100.0	0.0	0.368499755859375	0.915080726146698	0.9864911583149578
100.0	20.0	0.3465423583984375	0.9251384735107422	0.9879133571999811
100.0	40.0	0.313018798828125	0.9731369018554688	1.022240773092456
100.0	60.0	0.28366851806640625	1.0092849731445312	1.048391141300492
100.0	80.0	0.262603759765625	1.042816162109375	1.0753726250000826
100.0	100.0	0.23920440673828125	1.09161376953125	1.1175148187085655
100.0	120.0	0.22812652587890625	1.1091461181640625	1.1323633795067676
100.0	140.0	0.24083709716796875	1.107818603515625	1.1336950937829815
100.0	160.0	0.2509002685546875	1.1307525634765625	1.1582539896627302
100.0	180.0	0.289215087890625	1.12139892578125	1.1580936567510087
100.0	200.0	0.20365142822265625	1.3630828857421875	1.378212196151368
100.0	220.0	0.30593109130859375	1.4176788330078125	1.4503127615061726
100.0	240.0	-0.21767425537109375	1.9451904296875	1.9573318290977646
100.0	260.0	-0.4312286376953125	2.65936279296875	2.694098847962915
100.0	280.0	0.01822662353515625	2.653564453125	2.6536270492844456
100.0	300.0	0.3371124267578125	2.32830810546875	2.3525865387411407
100.0	320.0	1.1594924926757812	1.591064453125	1.9687328245776399
100.0	340.0	1.1962356567382812	0.20806884765625	1.2141961916498778
100.0	360.0	0.469818115234375	-0.848175048828125	0.9696029985808484
100.0	380.0	-0.04907989501953125	-1.940673828125	1.9412943474044502
100.0	400.0	-0.01432037353515625	-2.90899658203125	2.9090318298993707
100.0	420.0	-0.0952606201171875	-3.0576171875	3.059100758562967
100.0	440.0	-0.09917449951171875	-3.11737060546875	3.1189477509560817
100.0	460.0	-0.31093597412109375	-3.125091552734375	3.140521993709705
100.0	480.0	-0.6234207153320312	-3.104705810546875	3.1666783162090573
100.0	500.0	-0.9086227416992188	-3.090911865234375	3.2216969822408266
100.0	520.0	-1.0549545288085938	-3.065673828125	3.242111206961346
100.0	540.0	-1.2129287719726562	-3.04931640625	3.281695712783943
100.0	560.0	-1.3328094482421875	-3.1044921875	3.378498596650912
100.0	580.0	-1.2244415283203125	-3.2777099609375	3.4989483626233024
100.0	600.0	-0.9467697143554688	-3.4722900390625	3.5990514038275965
100.0	620.0	1.0272369384765625	-2.842041015625	3.02198823000115
100.0	640.0	1.4822463989257812	-0.8009033203125	1.68478500575475
100.0	660.0	1.5626220703125	-0.2532958984375	1.583018176393747
100.0	680.0	1.605865478515625	-0.21240234375	1.6198514409410236
100.0	700.0	1.5357208251953125	-0.2918701171875	1.5632103563646245
100.0	720.0	1.3322830200195312	-0.5855712890625	1.4552909606008968
100.0	740.0	1.7439422607421875	-0.1470947265625	1.7501346997831535
100.0	760.0	2.6820831298828125	0.2352294921875	2.6923786564294354
100.0	780.0	2.7483444213867188	0.2261962890625	2.7576369992718663
100.0	800.0	2.763641357421875	0.23193359375	2.773356584423001
120.0	0.0	0.362091064453125	0.9175940155982971	0.9864525920786082
120.0	20.0	0.350738525390625	0.9280338287353516	0.9921009527615554
120.0	40.0	0.304779052734375	0.99102783203125	1.0368348156028628
120.0	60.0	0.26140594482421875	1.0586395263671875	1.0904360204873946
120.0	80.0	0.2183990478515625	1.1287460327148438	1.1496807167522505
120.0	100.0	0.16886138916015625	1.2043380737304688	1.2161185651842972
120.0	120.0	0.207427978515625	1.1826171875	1.2006705536663622
120.0	140.0	0.225128173828125	1.2313232421875	1.2517346449636693
120.0	160.0	0.2167205810546875	1.3056793212890625	1.3235430859229889
120.0	180.0	0.33880615234375	1.204345703125	1.2510947931718153
120.0	200.0	0.31353759765625	1.3763580322265625	1.411618665935892
120.0	220.0	0.21047210693359375	1.3287353515625	1.3453015060903584
120.0	240.0	-0.632781982421875	1.9270782470703125	2.0283105303698807
120.0	260.0	-1.260833740234375	2.67767333984375	2.9596682644214343
120.0	280.0	-0.9388961791992188	2.86328125	3.0132881627744226
120.0	300.0	-0.870819091796875	2.67425537109375	2.812466476326732
120.0	320.0	-0.6730728149414062	2.553863525390625	2.641069086664296
120.0	340.0	-0.5264434814453125	1.767242431640625	1.843987134268385
120.0	360.0	-0.4005279541015625	-0.7659912109375	0.864387168605759
120.0	380.0	0.16289520263671875	-2.30450439453125	2.310254391069499
120.0	400.0	-0.19037628173828125	-2.956207275390625	2.9623309375761777
120.0	420.0	-0.1746368408203125	-3.06243896484375	3.067414292130256
120.0	440.0	-0.11246490478515625	-3.080474853515625	3.082527157698768
120.0	460.0	-0.30033111572265625	-3.0750732421875	3.0897045528478544
120.0	480.0	-0.4809417724609375	-3.067596435546875	3.1050689009871846
120.0	500.0	-0.7564849853515625	-3.016632080078125	3.110038366261553
120.0	520.0	-0.9123611450195312	-2.898193359375	3.038408729461311
120.0	540.0	-0.9943771362304688	-2.8634033203125	3.0311490335901596
120.0	560.0	-1.0416793823242188	-2.942138671875	3.121101712553078
120.0	580.0	-0.985687255859375	-3.4130859375	3.5525673791110335
120.0	600.0	-0.9174957275390625	-3.6044921875	3.7194303784048666
120.0	620.0	-0.8669052124023438	-3.763427734375	3.8619830345501645
120.0	640.0	-0.8791046142578125	-3.826171875	3.9258650180374763
120.0	660.0	-0.61273193359375	-3.6761474609375	3.726862028168304
120.0	680.0	-0.0407867431640625	-2.67138671875	2.671698066685647
120.0	700.0	0.3085174560546875	-2.168701171875	2.1905359603490773
120.0	720.0	0.541290283203125	-1.8472900390625	1.9249612097675246
120.0	740.0	1.7634429931640625	-0.468505859375	1.824617475091186
120.0	760.0	2.7145767211914062	0.21826171875	2.723337098690867
120.0	780.0	2.7658615112304688	0.22021484375	2.774614293323295
120.0	800.0	2.7750167846679688	0.224365234375	2.784072181820202
140.0	0.0	0.4013519287109375	0.8834195733070374	0.9703161923733816
140.0	20.0	0.3509521484375	0.9291362762451172	0.9932077478189242
140.0	40.0	0.3143768310546875	0.9818534851074219	1.030955410345946
140.0	60.0	0.2622222900390625	1.0564041137695312	1.0884623011305992
140.0	80.0	0.1711578369140625	1.1795501708984375	1.1919033563186379
140.0	100.0	0.122650146484375	1.2742767333984375	1.2801657125986585
140.0	120.0	0.159454345703125	1.3061752319335938	1.315872115701366
140.0	140.0	0.2924041748046875	1.24627685546875	1.2801196045371253
140.0	160.0	0.373809814453125	1.25347900390625	1.308030347742469
140.0	180.0	0.4102935791015625	1.1578521728515625	1.2283983373600986
140.0	200.0	0.2258758544921875	1.250274658203125	1.2705143142001656
140.0	220.0	-0.0782928466796875	1.1989288330078125	1.201482466147003
140.0	240.0	-0.7525634765625	1.880828857421875	2.025800823666214
140.0	260.0	-1.3050079345703125	2.40960693359375	2.7403013125776057
140.0	280.0	-1.0612945556640625	2.65875244140625	2.8627453045225444
140.0	300.0	-0.8237762451171875	2.276885986328125	2.4213254834401696
140.0	320.0	-0.44940185546875	1.931976318359375	1.9835560295590846
140.0	340.0	-0.8114471435546875	0.163909912109375	0.8278362918299516
140.0	360.0	-1.0559844970703125	-1.067108154296875	1.5012738161373906
140.0	380.0	-0.2590789794921875	-2.509521484375	2.522859488389002
140.0	400.0	-0.2343292236328125	-2.968841552734375	2.978074940341598
140.0	420.0	-0.1380462646484375	-3.017669677734375	3.0208255585354267
140.0	440.0	-0.0059967041015625	-2.973846435546875	2.973852481659932
140.0	460.0	-0.2581024169921875	-2.96966552734375	2.9808606478584405
140.0	480.0	-0.457794189453125	-2.934295654296875	2.9697923339389525
140.0	500.0	-0.72003173828125	-2.78326416015625	2.874892187429399
140.0	520.0	-0.6545867919921875	-2.575439453125	2.6573242641731594
140.0	540.0	-0.5395355224609375	-2.5709228515625	2.6269265099510215
140.0	560.0	-0.36602783203125	-2.7213134765625	2.7458192605381324
140.0	580.0	-0.5502777099609375	-3.3631591796875	3.4078798725888433
140.0	600.0	-0.68682861328125	-3.635009765625	3.699328255266213
140.0	620.0	-0.7298583984375	-3.6771240234375	3.7488577414341746
140.0	640.0	-0.73785400390625	-3.724609375	3.796991378370298
140.0	660.0	-0.564056396484375	-3.656005859375	3.69926188072692
140.0	680.0	-0.1812286376953125	-2.9139404296875	2.9195706271450725
140.0	700.0	0.3386077880859375	-2.328369140625	2.3528616808404297
140.0	720.0	0.7742462158203125	-1.8878173828125	2.0404194847043367
140.0	740.0	1.70904541015625	-0.58154296875	1.8052779393984484
140.0	760.0	2.5966033935546875	0.222412109375	2.606111342559323
140.0	780.0	2.6811676025390625	0.2288818359375	2.690919286735889
140.0	800.0	2.6962890625	0.235595703125	2.706562403471993
160.0	0.0	0.3402252197265625	0.9619734287261963	1.0203656588268846
160.0	20.0	0.330718994140625	0.9707107543945312	1.025502034021672
160.0	40.0	0.2922210693359375	1.0264892578125	1.0672737932547092
160.0	60.0	0.273345947265625	1.0656242370605469	1.1001240936809877
160.0	80.0	0.213836669921875	1.160003662109375	1.1795484803561225
160.0	100.0	0.150970458984375	1.308929443359375	1.3176070609931612
160.0	120.0	0.2786407470703125	1.27276611328125	1.3029099144012073
160.0	140.0	0.49957275390625	1.21795654296875	1.316431189620583
160.0	160.0	0.669219970703125	1.1965484619140625	1.3709790628951268
160.0	180.0	0.2767333984375	1.0570220947265625	1.092646824253335
160.0	200.0	-0.025146484375	1.07037353515625	1.070668879924746
160.0	220.0	-0.33758544921875	1.019439697265625	1.073881386320321
160.0	240.0	-0.7594451904296875	1.7599639892578125	1.916828171942143
160.0	260.0	-1.3658447265625	2.147247314453125	2.5448384715939727
160.0	280.0	-1.3363800048828125	2.315277099609375	2.6732788042825213
160.0	300.0	-1.291534423828125	1.9344482421875	2.325973166146883
160.0	320.0	-1.2494964599609375	1.54449462890625	1.9866315869267683
160.0	340.0	-1.578948974609375	-0.462432861328125	1.6452732343462326
160.0	360.0	-1.8606109619140625	-1.284454345703125	2.2609060391335185
160.0	380.0	-0.01953125	-2.283416748046875	2.2835002769843338
160.0	400.0	0.0966644287109375	-2.708282470703125	2.7100070023702587
160.0	420.0	0.1787109375	-2.771636962890625	2.7773924917525963
160.0	440.0	0.1264801025390625	-2.671844482421875	2.674836472494442
160.0	460.0	-0.188995361328125	-2.712646484375	2.7192223512974434
160.0	480.0	-0.3697357177734375	-2.641082763671875	2.6668375776492477
160.0	500.0	-0.567535400390625	-2.2591552734375	2.3293516222753947
160.0	520.0	-0.472259521484375	-2.113525390625	2.165645084599323
160.0	540.0	-0.2642059326171875	-2.1243896484375	2.140755977036739
160.0	560.0	-0.0394744873046875	-2.310546875	2.3108840509035136
160.0	580.0	-0.3104705810546875	-3.2064208984375	3.2214169180093997
160.0	600.0	-0.528533935546875	-3.23779296875	3.2806480197533547
160.0	620.0	-0.621826171875	-3.2132568359375	3.2728714123423472
160.0	640.0	-0.630950927734375	-3.2152099609375	3.2765338646381466
160.0	660.0	-0.3317413330078125	-3.0859375	3.103717539650161
160.0	680.0	-0.128173828125	-2.3145751953125	2.3181214085919044
160.0	700.0	0.179473876953125	-2.013916015625	2.021897274962173
160.0	720.0	0.561920166015625	-1.78955078125	1.87569887552547
160.0	740.0	1.0666961669921875	-1.0772705078125	1.5160318135443023
160.0	760.0	2.0192413330078125	0.1173095703125	2.0226460630110425
160.0	780.0	2.0966796875	0.135009765625	2.10102197722661
160.0	800.0	2.1608428955078125	0.1529541015625	2.1662495184653543
180.0	0.0	0.345794677734375	0.9379004240036011	0.9996155083308557
180.0	20.0	0.2834625244140625	1.0016441345214844	1.040981255819953
180.0	40.0	0.25506591796875	1.0540618896484375	1.0844837895139217
180.0	60.0	0.2230682373046875	1.1295547485351562	1.15137021345549
180.0	80.0	0.204620361328125	1.217071533203125	1.2341525874880537
180.0	100.0	0.1867828369140625	1.3936996459960938	1.4061602083032012
180.0	120.0	0.527069091796875	1.2471389770507812	1.3539414520601885
180.0	140.0	0.7174835205078125	1.1952972412109375	1.3941011789130524
180.0	160.0	0.4658355712890625	1.0725555419921875	1.1693494645042442
180.0	180.0	0.0299072265625	0.935821533203125	0.9362993026844078
180.0	200.0	-0.01116943359375	0.961334228515625	0.9613991133564338
180.0	220.0	-0.1492462158203125	0.9359893798828125	0.9478135640462713
180.0	240.0	-0.3856658935546875	1.6149749755859375	1.6603862060436827
180.0	260.0	-1.46343994140625	1.903656005859375	2.401158605912487
180.0	280.0	-2.2792816162109375	1.978515625	3.01821946921795
180.0	300.0	-2.343353271484375	1.539520263671875	2.8038236744190677
180.0	320.0	-2.628448486328125	1.027587890625	2.8221761671163885
180.0	340.0	-3.191070556640625	-0.795196533203125	3.288657602104083
180.0	360.0	-2.1399383544921875	-1.101531982421875	2.4068047011182685
180.0	380.0	0.2228240966796875	-2.040191650390625	2.052323694835866
180.0	400.0	0.2845306396484375	-2.239532470703125	2.2575347997832487
180.0	420.0	0.291656494140625	-2.2283935546875	2.247398795306964
180.0	440.0	0.1212005615234375	-2.080841064453125	2.0843677966299543
180.0	460.0	-0.18792724609375	-2.040740966796875	2.0493755984170945
180.0	480.0	-0.497528076171875	-1.689910888671875	1.7616279397849743
180.0	500.0	-0.5483245849609375	-1.508148193359375	1.6047338793724433
180.0	520.0	-0.5761260986328125	-1.467041015625	1.5761125032978758
180.0	540.0	-0.63690185546875	-1.4940185546875	1.6241106536348018
180.0	560.0	-0.2902069091796875	-1.9132080078125	1.9350930032671563
180.0	580.0	0.01904296875	-2.8585205078125	2.8585839375892825
180.0	600.0	-0.27398681640625	-2.817138671875	2.8304308986686233
180.0	620.0	-0.3410186767578125	-2.7137451171875	2.73508798742502
180.0	640.0	-0.3189544677734375	-2.6932373046875	2.712058098911789
180.0	660.0	-0.2617645263671875	-2.6290283203125	2.642027739496579
180.0	680.0	-0.0061798095703125	-1.774169921875	1.7741806846350991
180.0	700.0	0.1030426025390625	-1.58154296875	1.5848961921654638
180.0	720.0	0.4530181884765625	-1.5076904296875	1.5742794894369503
180.0	740.0	0.8920135498046875	-1.22412109375	1.514648680453278
180.0	760.0	1.8253936767578125	0.06201171875	1.826446694653237
180.0	780.0	1.9273529052734375	0.091552734375	1.9295261399207577
180.0	800.0	2.0537872314453125	0.12353515625	2.0574991924366612
200.0	0.0	0.4535369873046875	0.8531804084777832	0.9662363107768872
200.0	20.0	0.350189208984375	0.9488372802734375	1.0113973830922225
200.0	40.0	0.3189239501953125	1.0002708435058594	1.0498829679426682
200.0	60.0	0.2501983642578125	1.1223831176757812	1.1499317737678578
200.0	80.0	0.153717041015625	1.286712646484375	1.295862015540784
200.0	100.0	0.2237548828125	1.461151123046875	1.4781843091994922
200.0	120.0	0.832122802734375	1.2370758056640625	1.4909007035312247
200.0	140.0	0.5057830810546875	1.099700927734375	1.2104373819165606
200.0	160.0	0.059722900390625	0.9370269775390625	0.9389283154038222
200.0	180.0	-0.1513671875	0.85174560546875	0.865091094559982
200.0	200.0	-0.0367279052734375	0.84368896484375	0.8444880155602523
200.0	220.0	0.0295867919921875	0.83856201171875	0.8390838013918431
200.0	240.0	-0.0823516845703125	1.51422119140625	1.5164589069458267
200.0	260.0	-0.58953857421875	1.86444091796875	1.9554272339026149
200.0	280.0	-1.6108245849609375	1.73956298828125	2.3708300727197993
200.0	300.0	-1.905426025390625	1.126220703125	2.213373310217525
200.0	320.0	-2.220001220703125	0.672149658203125	2.3195237836560207
200.0	340.0	-2.20892333984375	-0.605194091796875	2.2903279699755474
200.0	360.0	-1.2555999755859375	-0.803955078125	1.490930939491961
200.0	380.0	0.3636627197265625	-1.698638916015625	1.737131181207009
200.0	400.0	0.345245361328125	-1.674102783203125	1.7093315910750135
200.0	420.0	0.1605224609375	-1.6513671875	1.6591507009362023
200.0	440.0	0.0868988037109375	-1.505706787109375	1.508212296340813
200.0	460.0	-0.126373291015625	-1.39794921875	1.403649609726678
200.0	480.0	-0.3963623046875	-0.9805908203125	1.0576679221089804
200.0	500.0	-0.48040771484375	-0.915802001953125	1.0341590202975293
200.0	520.0	-0.5897064208984375	-0.96337890625	1.1295364446782101
200.0	540.0	-0.623870849609375	-0.963134765625	1.1475379792180507
200.0	560.0	-0.4633941650390625	-1.1072998046875	1.2003528688070126
200.0	580.0	-0.1447296142578125	-2.1602783203125	2.16512103182603
200.0	600.0	-0.2592620849609375	-2.4461669921875	2.459867838394155
200.0	620.0	-0.415130615234375	-2.3040771484375	2.341175972381562
200.0	640.0	-0.4355621337890625	-2.277587890625	2.3188619993247803
200.0	660.0	-0.3985595703125	-2.2413330078125	2.276493659775382
200.0	680.0	-0.260284423828125	-1.331298828125	1.3565045341076223
200.0	700.0	-0.3170928955078125	-1.0908203125	1.1359739691313908
200.0	720.0	-0.1220550537109375	-1.145751953125	1.152234773918116
200.0	740.0	0.494537353515625	-1.25927734375	1.3529030351449043
200.0	760.0	1.3420257568359375	-0.0743408203125	1.3440832152719586
200.0	780.0	1.5379486083984375	-0.009765625	1.5379796128383272
200.0	800.0	1.7540283203125	0.0516357421875	1.7547881918709005
220.0	0.0	0.3768463134765625	0.8768516778945923	0.9544013877857876
220.0	20.0	0.3198394775390625	0.9509868621826172	1.0033311035926278
220.0	40.0	0.29449462890625	1.0013046264648438	1.043713582087792
220.0	60.0	0.2599639892578125	1.1269187927246094	1.15651512791953
220.0	80.0	0.268463134765625	1.2690887451171875	1.297173349137001
220.0	100.0	0.6696014404296875	1.3915328979492188	1.5442570689818658
220.0	120.0	0.7982330322265625	1.1606521606445312	1.408648079452931
220.0	140.0	0.2381744384765625	0.9993438720703125	1.0273340439156637
220.0	160.0	-0.044830322265625	0.8455047607421875	0.8466924224487565
220.0	180.0	-0.160980224609375	0.7631378173828125	0.7799320233424755
220.0	200.0	-0.0115814208984375	0.7116546630859375	0.7117488944859598
220.0	220.0	0.048858642578125	0.670440673828125	0.6722186133079678
220.0	240.0	0.06011962890625	1.2252044677734375	1.226678587744898
220.0	260.0	-0.3541259765625	1.743377685546875	1.778980315163471
220.0	280.0	-1.4974212646484375	1.3006591796875	1.9834275246468387
220.0	300.0	-1.916900634765625	0.594818115234375	2.007066673973695
220.0	320.0	-2.1793212890625	0.33319091796875	2.204644522089195
220.0	340.0	-1.64727783203125	-0.474517822265625	1.7142611876692788
220.0	360.0	-0.788116455078125	-0.663543701171875	1.0302513237699726
220.0	380.0	0.2445831298828125	-1.12060546875	1.1469862789134315
220.0	400.0	0.2149200439453125	-1.130096435546875	1.1503515023353545
220.0	420.0	0.0053863525390625	-1.182861328125	1.1828735918800934
220.0	440.0	-0.092132568359375	-1.06927490234375	1.0732367990964207
220.0	460.0	-0.25274658203125	-0.95220947265625	0.98518207177393
220.0	480.0	-0.4681396484375	-0.60491943359375	0.7649066946880315
220.0	500.0	-0.542022705078125	-0.532196044921875	0.7596191434203685
220.0	520.0	-0.623748779296875	-0.58447265625	0.8547928553622055
220.0	540.0	-0.71307373046875	-0.62451171875	0.9478866134410269
220.0	560.0	-0.82080078125	-0.659423828125	1.0528787715590242
220.0	580.0	-0.7694854736328125	-1.596923828125	1.772645933898058
220.0	600.0	-0.950897216796875	-1.800048828125	2.0357753561103515
220.0	620.0	-0.9128265380859375	-1.67578125	1.9082701817314864
220.0	640.0	-0.92181396484375	-1.6190185546875	1.8630518152223667
220.0	660.0	-0.8465423583984375	-1.5670166015625	1.781060075947826
220.0	680.0	-0.43157958984375	-0.889892578125	0.9890246422469253
220.0	700.0	-0.482513427734375	-0.6990966796875	0.8494441567837541
220.0	720.0	-0.2537384033203125	-0.9234619140625	0.9576873623701618
220.0	740.0	-0.0170135498046875	-0.8704833984375	0.8706496470063352
220.0	760.0	0.532073974609375	-0.424072265625	0.6803969436504976
220.0	780.0	0.831756591796875	-0.2437744140625	0.8667439027469813
220.0	800.0	1.1134796142578125	-0.1024169921875	1.1181798118623236
240.0	0.0	0.3159637451171875	0.8871604204177856	0.941746621859798
240.0	20.0	0.25048828125	0.9752712249755859	1.006925191515715
240.0	40.0	0.2425994873046875	1.0088615417480469	1.0376204130888826
240.0	60.0	0.2875518798828125	1.1431198120117188	1.1787319407896975
240.0	80.0	0.5855865478515625	1.2222518920898438	1.3552901138656304
240.0	100.0	1.2471160888671875	1.1573410034179688	1.701392587648101
240.0	120.0	0.54840087890625	0.9867401123046875	1.128893074306072
240.0	140.0	0.0434722900390625	0.8828277587890625	0.8838974441018367
240.0	160.0	-0.1829986572265625	0.7433319091796875	0.7655265088495917
240.0	180.0	-0.179473876953125	0.67071533203125	0.6943125586725156
240.0	200.0	0.0122222900390625	0.567596435546875	0.5677280141223584
240.0	220.0	0.1194000244140625	0.474822998046875	0.48960519329792795
240.0	240.0	0.208099365234375	0.8076629638671875	0.8340412513860928
240.0	260.0	-0.1701507568359375	1.0760498046875	1.0894193234103429
240.0	280.0	-0.9398345947265625	0.671661376953125	1.1551701479589098
240.0	300.0	-0.966552734375	0.308135986328125	1.0144811355556078
240.0	320.0	-0.9610443115234375	0.251373291015625	0.9933754074606358
240.0	340.0	-0.7149658203125	-0.045928955078125	0.7164395251029179
240.0	360.0	-0.095062255859375	-0.174560546875	0.19876674021166707
240.0	380.0	0.1407623291015625	-0.31793212890625	0.34769939874114963
240.0	400.0	-0.059478759765625	-0.258544921875	0.2652983216882587
240.0	420.0	-0.3142242431640625	-0.35833740234375	0.4765947638303367
240.0	440.0	-0.3999481201171875	-0.340606689453125	0.5253298161017417
240.0	460.0	-0.43499755859375	-0.36962890625	0.5708313273797211
240.0	480.0	-0.4688720703125	-0.397125244140625	0.6144505495586126
240.0	500.0	-0.518310546875	-0.36767578125	0.6354772247057006
240.0	520.0	-0.593597412109375	-0.4658203125	0.7545504961237153
240.0	540.0	-0.7101287841796875	-0.5240478515625	0.8825582365191508
240.0	560.0	-0.929412841796875	-0.5916748046875	1.1017655399398432
240.0	580.0	-1.2379150390625	-1.253662109375	1.761846283992927
240.0	600.0	-0.973724365234375	-0.9830322265625	1.3836515088386645
240.0	620.0	-0.8554840087890625	-0.9072265625	1.2469614769508204
240.0	640.0	-0.80767822265625	-0.8529052734375	1.1746452727571228
240.0	660.0	-0.62786865234375	-0.794189453125	1.0124010727231294
240.0	680.0	-0.52191162109375	-0.5123291015625	0.7313500178030657
240.0	700.0	-0.4115753173828125	-0.496337890625	0.6447833307001952
240.0	720.0	-0.1604461669921875	-0.78125	0.7975553491780272
240.0	740.0	0.03118896484375	-0.782958984375	0.7835799402368313
240.0	760.0	0.3040008544921875	-0.7593994140625	0.8179877686190965
240.0	780.0	0.51336669921875	-0.576171875	0.7716990329187734
240.0	800.0	0.708648681640625	-0.4683837890625	0.849450603535921
260.0	0.0	0.0823974609375	1.0138659477233887	1.017208681403178
260.0	20.0	0.05133056640625	1.0851173400878906	1.0863307363814232
260.0	40.0	0.1007080078125	1.0722846984863281	1.0770035178426662
260.0	60.0	0.3673095703125	1.126739501953125	1.1850984033846006
260.0	80.0	0.9072265625	1.1431427001953125	1.4593955148332465
260.0	100.0	1.08184814453125	0.9950408935546875	1.4698645473892549
260.0	120.0	0.397918701171875	0.8582534790039062	0.946011800647656
260.0	140.0	0.011383056640625	0.8134613037109375	0.8135409434156229
260.0	160.0	-0.116943359375	0.7041778564453125	0.7138222487495227
260.0	180.0	-0.1585693359375	0.607513427734375	0.6278668642134488
260.0	200.0	-0.02728271484375	0.473846435546875	0.47463121579782774
260.0	220.0	0.158050537109375	0.31103515625	0.3488880059618327
260.0	240.0	0.344146728515625	0.4636688232421875	0.5774302974340731
260.0	260.0	0.2921142578125	0.67706298828125	0.7373906900128885
260.0	280.0	0.149078369140625	0.81494140625	0.8284647583128422
260.0	300.0	0.05523681640625	0.55615234375	0.558888660956112
260.0	320.0	0.008453369140625	0.520416259765625	0.520484911287801
260.0	340.0	-0.0118408203125	0.410614013671875	0.4107847042544302
260.0	360.0	0.07952880859375	0.167572021484375	0.18548642478818
260.0	380.0	-0.005828857421875	0.163360595703125	0.1634645521430393
260.0	400.0	-0.231536865234375	0.147918701171875	0.2747530930106804
260.0	420.0	-0.4305419921875	0.058837890625	0.434543788829136
260.0	440.0	-0.487396240234375	0.030792236328125	0.48836795227849633
260.0	460.0	-0.492767333984375	-0.0206298828125	0.4931989836839955
260.0	480.0	-0.43231201171875	-0.151763916015625	0.458176779944936
260.0	500.0	-0.470947265625	-0.18402099609375	0.5056234310264905
260.0	520.0	-0.548583984375	-0.3359375	0.6432716314427368
260.0	540.0	-0.6722412109375	-0.4234619140625	0.7944987340104404
260.0	560.0	-0.8564453125	-0.4786376953125	0.9811180442114416
260.0	580.0	-1.091156005859375	-0.890380859375	1.4083321709967247
260.0	600.0	-0.904083251953125	-0.5860595703125	1.0774192992595826
260.0	620.0	-0.776885986328125	-0.5147705078125	0.9319552089379418
260.0	640.0	-0.7252197265625	-0.468017578125	0.8631246174390913
260.0	660.0	-0.6090087890625	-0.4403076171875	0.7515068215982518
260.0	680.0	-0.436614990234375	-0.350341796875	0.559796413292339
260.0	700.0	-0.314727783203125	-0.3653564453125	0.4822228837906172
260.0	720.0	-0.108489990234375	-0.6446533203125	0.653718579643401
260.0	740.0	0.0159912109375	-0.646728515625	0.6469261872499548
260.0	760.0	0.221771240234375	-0.679443359375	0.7147207577745859
260.0	780.0	0.44140625	-0.733642578125	0.8561956026381817
260.0	800.0	0.639801025390625	-0.68994140625	0.9409380936858295
280.0	0.0	-0.0174560546875	1.1166341304779053	1.1167705651535595
280.0	20.0	-0.07232666015625	1.2103252410888672	1.212484364841948
280.0	40.0	0.053802490234375	1.1273612976074219	1.1286444095898893
280.0	60.0	0.473388671875	1.1433944702148438	1.2375167672308363
280.0	80.0	1.06884765625	1.0517349243164062	1.499527146569196
280.0	100.0	0.6917724609375	0.8904647827148438	1.1275977416467802
280.0	120.0	0.0953369140625	0.789093017578125	0.7948313768174428
280.0	140.0	-0.102996826171875	0.7726593017578125	0.7794939017044006
280.0	160.0	-0.191741943359375	0.654022216796875	0.6815497288585246
280.0	180.0	-0.2169189453125	0.5399627685546875	0.5819051643186631
280.0	200.0	-0.1070556640625	0.4569854736328125	0.46935768697153435
280.0	220.0	0.08673095703125	0.3477020263671875	0.35835590974254194
280.0	240.0	0.22528076171875	0.4810791015625	0.5312141974390014
280.0	260.0	0.368194580078125	0.50958251953125	0.6286824261984134
280.0	280.0	0.443695068359375	0.46417236328125	0.6421224933924454
280.0	300.0	0.379364013671875	0.466064453125	0.6009435325685267
280.0	320.0	0.255828857421875	0.396270751953125	0.4716767040497942
280.0	340.0	0.102691650390625	0.34893798828125	0.3637351986345508
280.0	360.0	-0.07373046875	0.296966552734375	0.305982541111471
280.0	380.0	-0.280120849609375	0.215118408203125	0.35319062832091735
280.0	400.0	-0.418853759765625	0.178009033203125	0.45511063267266255
280.0	420.0	-0.505157470703125	0.149261474609375	0.5267476226901681
280.0	440.0	-0.58544921875	0.103240966796875	0.5944825354542712
280.0	460.0	-0.63238525390625	0.05816650390625	0.635054683893244
280.0	480.0	-0.65863037109375	-0.0091552734375	0.6586939993341416
280.0	500.0	-0.702392578125	-0.0765380859375	0.7065503608406554
280.0	520.0	-0.679962158203125	-0.2008056640625	0.7089932660525298
280.0	540.0	-0.666412353515625	-0.205810546875	0.6974692868673293
280.0	560.0	-0.666717529296875	-0.21533203125	0.7006283947671407
280.0	580.0	-0.8941650390625	-0.6614990234375	1.1122554001174407
280.0	600.0	-0.84368896484375	-0.502685546875	0.9820915580719225
280.0	620.0	-0.750335693359375	-0.4168701171875	0.8583614316434622
280.0	640.0	-0.65692138671875	-0.364013671875	0.7510337286969245
280.0	660.0	-0.55926513671875	-0.36181640625	0.6660995458493476
280.0	680.0	-0.2802734375	-0.2965087890625	0.40800816383912775
280.0	700.0	-0.11468505859375	-0.3175048828125	0.33758260215009783
280.0	720.0	0.07611083984375	-0.5865478515625	0.5914653346683181
280.0	740.0	0.170074462890625	-0.575439453125	0.6000465708095778
280.0	760.0	0.27197265625	-0.650390625	0.7049660210503562
280.0	780.0	0.446441650390625	-0.8048095703125	0.9203415625028003
280.0	800.0	0.5411376953125	-0.7877197265625	0.9556842433062417
300.0	0.0	-0.4111328125	1.3545464277267456	1.4155656870599287
300.0	20.0	-0.421142578125	1.4220314025878906	1.4830827289992474
300.0	40.0	-0.175384521484375	1.1763381958007812	1.1893406918440739
300.0	60.0	0.31866455078125	1.1163101196289062	1.1609028293145465
300.0	80.0	0.94891357421875	0.943572998046875	1.338195416962624
300.0	100.0	0.36627197265625	0.8045730590820312	0.8840209077584752
300.0	120.0	-0.091705322265625	0.72760009765625	0.7333565082831315
300.0	140.0	-0.253509521484375	0.7264404296875	0.7694041690605766
300.0	160.0	-0.34649658203125	0.5805206298828125	0.6760651470671123
300.0	180.0	-0.3377685546875	0.459228515625	0.5700687906725148
300.0	200.0	-0.264190673828125	0.368255615234375	0.45322059782120094
300.0	220.0	-0.18218994140625	0.3218841552734375	0.36986833355358667
300.0	240.0	-0.12640380859375	0.5362091064453125	0.5509066424194629
300.0	260.0	0.015045166015625	0.53399658203125	0.5342084861189451
300.0	280.0	0.124908447265625	0.4849853515625	0.5008122516757264
300.0	300.0	0.112548828125	0.465576171875	0.47898685841063565
300.0	320.0	0.006591796875	0.398773193359375	0.39882767146735787
300.0	340.0	-0.108551025390625	0.35504150390625	0.3712651271118361
300.0	360.0	-0.242156982421875	0.25469970703125	0.35144266231843974
300.0	380.0	-0.4180908203125	0.207794189453125	0.4668815258714574
300.0	400.0	-0.539825439453125	0.167633056640625	0.5652542319695082
300.0	420.0	-0.629302978515625	0.155548095703125	0.6482418135584171
300.0	440.0	-0.69732666015625	0.116485595703125	0.7069889426087101
300.0	460.0	-0.747528076171875	0.072967529296875	0.7510808778000642
300.0	480.0	-0.8218994140625	0.058197021484375	0.8239572441249203
300.0	500.0	-0.720367431640625	-0.00628662109375	0.7203948626783001
300.0	520.0	-0.638671875	-0.077392578125	0.6433439010862307
300.0	540.0	-0.589111328125	-0.0775146484375	0.5941890925013608
300.0	560.0	-0.54852294921875	-0.0887451171875	0.5556555782535243
300.0	580.0	-0.695281982421875	-0.4300537109375	0.8175348490257814
300.0	600.0	-0.6551513671875	-0.4468994140625	0.7930588882403729
300.0	620.0	-0.61004638671875	-0.3599853515625	0.7083403470706574
300.0	640.0	-0.56719970703125	-0.321044921875	0.6517555903235972
300.0	660.0	-0.501007080078125	-0.3385009765625	0.604641220412713
300.0	680.0	-0.17236328125	-0.294921875	0.3415962720475477
300.0	700.0	0.066314697265625	-0.3739013671875	0.3797365816696005
300.0	720.0	0.262664794921875	-0.6131591796875	0.6670509531710441
300.0	740.0	0.33233642578125	-0.6165771484375	0.7004390622148191
300.0	760.0	0.403778076171875	-0.6934814453125	0.8024669773827297
300.0	780.0	0.543701171875	-0.908935546875	1.0591387032259767
300.0	800.0	0.565155029296875	-0.87841796875	1.0445182310340149
320.0	0.0	-0.526947021484375	1.4983031749725342	1.588264955095349
320.0	20.0	-0.478912353515625	1.5149250030517578	1.5888218299171382
320.0	40.0	-0.188079833984375	1.1534996032714844	1.16873237257255
320.0	60.0	0.2864990234375	1.0341224670410156	1.0730754713763788
320.0	80.0	0.675567626953125	0.8813858032226562	1.1105100416968428
320.0	100.0	0.22186279296875	0.75830078125	0.7900906110999262
320.0	120.0	-0.072235107421875	0.7192459106445312	0.7228641578631014
320.0	140.0	-0.145782470703125	0.7365875244140625	0.7508752958293039
320.0	160.0	-0.18231201171875	0.6110382080078125	0.6376561465730072
320.0	180.0	-0.17095947265625	0.537750244140625	0.5642716246314401
320.0	200.0	-0.145416259765625	0.4320831298828125	0.45589661079410443
320.0	220.0	-0.153656005859375	0.3268280029296875	0.36114638532825455
320.0	240.0	-0.17340087890625	0.4740447998046875	0.5047636447163427
320.0	260.0	-0.235137939453125	0.4998779296875	0.5524199445701817
320.0	280.0	-0.297698974609375	0.470489501953125	0.5567630114614053
320.0	300.0	-0.25634765625	0.454681396484375	0.5219667548549903
320.0	320.0	-0.31036376953125	0.39093017578125	0.4991513515698479
320.0	340.0	-0.340362548828125	0.350341796875	0.488452699124881
320.0	360.0	-0.363861083984375	0.227752685546875	0.42926236058161227
320.0	380.0	-0.497650146484375	0.17083740234375	0.5261569027728138
320.0	400.0	-0.590789794921875	0.143157958984375	0.6078871466023962
320.0	420.0	-0.655914306640625	0.1474609375	0.6722858809645126
320.0	440.0	-0.729034423828125	0.11151123046875	0.7375133528601776
320.0	460.0	-0.772064208984375	0.08258056640625	0.7764680886827519
320.0	480.0	-0.825225830078125	0.06182861328125	0.8275387894524417
320.0	500.0	-0.70611572265625	-0.010040283203125	0.7061871006108488
320.0	520.0	-0.5712890625	-0.0677490234375	0.5752922067166075
320.0	540.0	-0.4801025390625	-0.072265625	0.4855108325989235
320.0	560.0	-0.4410400390625	-0.079833984375	0.4482072970372518
320.0	580.0	-0.3375244140625	-0.1668701171875	0.3765214019128314
320.0	600.0	-0.45697021484375	-0.3741455078125	0.5905985423878191
320.0	620.0	-0.55389404296875	-0.32861328125	0.6440382748332268
320.0	640.0	-0.50640869140625	-0.30712890625	0.5922650823627135
320.0	660.0	-0.473052978515625	-0.3380126953125	0.5814049386399511
320.0	680.0	-0.0323486328125	-0.3184814453125	0.3201200791159106
320.0	700.0	0.27301025390625	-0.529296875	0.5955583771744972
320.0	720.0	0.37066650390625	-0.7119140625	0.8026302321139765
320.0	740.0	0.43865966796875	-0.74072265625	0.8608672126318377
320.0	760.0	0.4263916015625	-0.83349609375	0.936229424969939
320.0	780.0	0.45159912109375	-1.0552978515625	1.1478655503520767
320.0	800.0	0.471466064453125	-1.018798828125	1.1226002414572123
340.0	0.0	-0.655181884765625	1.582518219947815	1.712783471017816
340.0	20.0	-0.547271728515625	1.5298309326171875	1.6247735310574374
340.0	40.0	-0.2366943359375	1.0460968017578125	1.0725403150058361
340.0	60.0	0.15997314453125	0.9301795959472656	0.9438355194035847
340.0	80.0	0.39385986328125	0.8194503784179688	0.9091889322870561
340.0	100.0	-0.00616455078125	0.7277450561523438	0.7277711648866783
340.0	120.0	-0.188629150390625	0.7436904907226562	0.7672395338930302
340.0	140.0	-0.217864990234375	0.7635955810546875	0.794067607560005
340.0	160.0	-0.1954345703125	0.6942596435546875	0.721242763528282
340.0	180.0	-0.178070068359375	0.67279052734375	0.6959569260586417
340.0	200.0	-0.217010498046875	0.58441162109375	0.6234023573359163
340.0	220.0	-0.3115234375	0.4576416015625	0.553608785689413
340.0	240.0	-0.423309326171875	0.37744140625	0.5671444267345527
340.0	260.0	-0.537506103515625	0.439117431640625	0.694072712392015
340.0	280.0	-0.608123779296875	0.40997314453125	0.7334115558014855
340.0	300.0	-0.510711669921875	0.4063720703125	0.6526596887539919
340.0	320.0	-0.512237548828125	0.35064697265625	0.620758089647198
340.0	340.0	-0.516510009765625	0.347259521484375	0.6223919709071151
340.0	360.0	-0.50439453125	0.258636474609375	0.5668391916172285
340.0	380.0	-0.599761962890625	0.191009521484375	0.6294434441855006
340.0	400.0	-0.659637451171875	0.180938720703125	0.684003207330354
340.0	420.0	-0.67059326171875	0.119049072265625	0.681078559543536
340.0	440.0	-0.69110107421875	0.052520751953125	0.6930938783253189
340.0	460.0	-0.650634765625	0.016571044921875	0.6508457557437872
340.0	480.0	-0.644073486328125	-0.030364990234375	0.6447888711995572
340.0	500.0	-0.537109375	-0.06646728515625	0.5412064122947297
340.0	520.0	-0.3812255859375	-0.1160888671875	0.39850918742014874
340.0	540.0	-0.32843017578125	-0.124755859375	0.3513266355004948
340.0	560.0	-0.278045654296875	-0.13134765625	0.3075086871549249
340.0	580.0	-0.12091064453125	-0.1895751953125	0.22485137010642123
340.0	600.0	-0.243682861328125	-0.3858642578125	0.4563688884688062
340.0	620.0	-0.467864990234375	-0.365478515625	0.5936936874099852
340.0	640.0	-0.468231201171875	-0.361083984375	0.5912885095475661
340.0	660.0	-0.38946533203125	-0.398681640625	0.557342170866025
340.0	680.0	0.007965087890625	-0.395751953125	0.395832099541406
340.0	700.0	0.336151123046875	-0.638671875	0.7217335667971186
340.0	720.0	0.41204833984375	-0.806640625	0.9057885692965998
340.0	740.0	0.45941162109375	-0.858154296875	0.9733898678540952
340.0	760.0	0.42340087890625	-0.9349365234375	1.0263403953445387
340.0	780.0	0.481842041015625	-1.0819091796875	1.184356038352565
340.0	800.0	0.539276123046875	-1.0645751953125	1.1933729858527533
360.0	0.0	-0.59466552734375	1.3336657285690308	1.4602367496302042
360.0	20.0	-0.477935791015625	1.1665058135986328	1.260618274297632
360.0	40.0	-0.333709716796875	0.8969230651855469	0.9569917240741883
360.0	60.0	-0.08624267578125	0.8380088806152344	0.8424349726334419
360.0	80.0	0.064697265625	0.7628555297851562	0.7655940801123943
360.0	100.0	-0.04559326171875	0.71160888671875	0.7130679863598234
360.0	120.0	-0.1416015625	0.7442245483398438	0.7575758581515688
360.0	140.0	-0.1214599609375	0.769378662109375	0.7789069571008792
360.0	160.0	-0.10040283203125	0.7431793212890625	0.7499308183236417
360.0	180.0	-0.161376953125	0.7288818359375	0.7465328202828923
360.0	200.0	-0.26312255859375	0.677520751953125	0.7268203699457311
360.0	220.0	-0.399139404296875	0.5246734619140625	0.6592378218058726
360.0	240.0	-0.493927001953125	0.3145904541015625	0.5856031395665751
360.0	260.0	-0.59027099609375	0.424041748046875	0.7267951932395792
360.0	280.0	-0.517333984375	0.548095703125	0.7536865072252527
360.0	300.0	-0.403717041015625	0.521514892578125	0.6595189401277154
360.0	320.0	-0.403350830078125	0.505645751953125	0.6468149028840892
360.0	340.0	-0.4041748046875	0.5096435546875	0.650456628514684
360.0	360.0	-0.44677734375	0.385894775390625	0.5903598669981612
360.0	380.0	-0.594635009765625	0.214385986328125	0.6321013731774737
360.0	400.0	-0.664886474609375	0.08428955078125	0.6702079919617402
360.0	420.0	-0.636688232421875	-0.07391357421875	0.6409642125409828
360.0	440.0	-0.571929931640625	-0.2144775390625	0.6108227741896631
360.0	460.0	-0.5028076171875	-0.205535888671875	0.5431947177890346
360.0	480.0	-0.457763671875	-0.23138427734375	0.5129193533981459
360.0	500.0	-0.384307861328125	-0.134185791015625	0.4070606328166436
360.0	520.0	-0.285736083984375	-0.141845703125	0.31900676040759923
360.0	540.0	-0.266998291015625	-0.1505126953125	0.30649985131398977
360.0	560.0	-0.231903076171875	-0.1583251953125	0.28079512853452376
360.0	580.0	-0.130523681640625	-0.2132568359375	0.2500298173080503
360.0	600.0	-0.22857666015625	-0.455810546875	0.5099122907036782
360.0	620.0	-0.50091552734375	-0.5494384765625	0.743504542730835
360.0	640.0	-0.541046142578125	-0.5552978515625	0.7752977701171319
360.0	660.0	-0.418701171875	-0.58251953125	0.7173839108993301
360.0	680.0	0.0084228515625	-0.590087890625	0.5901480010054307
360.0	700.0	0.2552490234375	-0.7581787109375	0.7999918885117815
360.0	720.0	0.311737060546875	-0.915771484375	0.967376558798484
360.0	740.0	0.344818115234375	-0.9884033203125	1.0468240808266502
360.0	760.0	0.2501220703125	-0.8970947265625	0.9313109032346061
360.0	780.0	0.251983642578125	-0.875	0.9105606822869854
360.0	800.0	0.0072021484375	-0.6343994140625	0.6344402946731545
380.0	0.0	-0.78399658203125	1.312291145324707	1.5286460318642487
380.0	20.0	-0.587493896484375	1.0971927642822266	1.2445806684982967
380.0	40.0	-0.445831298828125	0.8767127990722656	0.9835603077960698
380.0	60.0	0.19757080078125	0.8092079162597656	0.8329775945719166
380.0	80.0	-0.02227783203125	0.74658203125	0.7469143399248594
380.0	100.0	-0.0743408203125	0.7273483276367188	0.7311375706942347
380.0	120.0	-0.08209228515625	0.7703704833984375	0.7747320988404426
380.0	140.0	-0.062652587890625	0.7740325927734375	0.7765641000232772
380.0	160.0	-0.08135986328125	0.7556915283203125	0.7600586249285205
380.0	180.0	-0.150634765625	0.7256317138671875	0.7411020285930477
380.0	200.0	-0.293212890625	0.6938629150390625	0.7532725563135654
380.0	220.0	-0.41888427734375	0.5579071044921875	0.6976563445197445
380.0	240.0	-0.541046142578125	0.3581695556640625	0.648857734024386
380.0	260.0	-0.642486572265625	0.592681884765625	0.8741057213352202
380.0	280.0	-0.457061767578125	1.057098388671875	1.1516781072479907
380.0	300.0	-0.061126708984375	0.612823486328125	0.6158645142777899
380.0	320.0	-0.060699462890625	0.615325927734375	0.6183125602293549
380.0	340.0	0.059600830078125	0.615509033203125	0.6183879275185175
380.0	360.0	0.002838134765625	0.378997802734375	0.37900842930788764
380.0	380.0	-0.353240966796875	0.144195556640625	0.3815383849345838
380.0	400.0	-0.438201904296875	-0.128509521484375	0.45665698948067207
380.0	420.0	-0.46307373046875	-0.3282470703125	0.5676120321302076
380.0	440.0	-0.442138671875	-0.443603515625	0.626315163669417
380.0	460.0	-0.353057861328125	-0.391876220703125	0.5274626297645681
380.0	480.0	-0.3155517578125	-0.375885009765625	0.49077739600053166
380.0	500.0	-0.272125244140625	-0.2481689453125	0.36829332591850394
380.0	520.0	-0.18927001953125	-0.210205078125	0.28285917903242436
380.0	540.0	-0.1959228515625	-0.21826171875	0.2932983832824271
380.0	560.0	-0.21038818359375	-0.2176513671875	0.3027132396088176
380.0	580.0	-0.158477783203125	-0.254150390625	0.29951231831732195
380.0	600.0	-0.4100341796875	-0.723388671875	0.8315162049587954
380.0	620.0	-0.8033447265625	-0.7830810546875	1.1218639346668853
380.0	640.0	-0.95318603515625	-0.795654296875	1.2416236860468401
380.0	660.0	-0.794891357421875	-0.8184814453125	1.1409487922009602
380.0	680.0	-0.322906494140625	-0.823486328125	0.8845328352113248
380.0	700.0	0.189849853515625	-0.8358154296875	0.8571058274119974
380.0	720.0	0.264068603515625	-0.980712890625	1.015642654283846
380.0	740.0	0.358642578125	-1.02490234375	1.0858403718173266
380.0	760.0	0.185760498046875	-0.5423583984375	0.5732884047234106
380.0	780.0	0.02288818359375	-0.390625	0.3912949776999715
380.0	800.0	-0.630615234375	-0.0740966796875	0.6349534563781413
400.0	0.0	0.48028564453125	1.0437803268432617	1.1489785337628482
400.0	20.0	0.28564453125	0.9399089813232422	0.9823551757918961
400.0	40.0	0.1778564453125	0.8246231079101562	0.8435853159216343
400.0	60.0	-0.09375	0.7854690551757812	0.7910440563829138
400.0	80.0	-0.148101806640625	0.7481842041015625	0.7627016116393787
400.0	100.0	-0.17645263671875	0.756011962890625	0.7763308708525862
400.0	120.0	-0.18804931640625	0.7853317260742188	0.8075323308571426
400.0	140.0	-0.1693115234375	0.809967041015625	0.8274738663549045
400.0	160.0	-0.17987060546875	0.7944183349609375	0.8145268108747575
400.0	180.0	-0.17462158203125	0.761199951171875	0.7809725107679281
400.0	200.0	-0.330474853515625	0.755157470703125	0.8243036056969028
400.0	220.0	-0.44354248046875	0.6112823486328125	0.7552456830266684
400.0	240.0	-0.79705810546875	0.664703369140625	1.0378497928122021
400.0	260.0	-1.016143798828125	1.31396484375	1.6610393825878467
400.0	280.0	-2.1903076171875	2.449249267578125	3.2857677082596033
400.0	300.0	-1.50689697265625	1.558502197265625	2.167871671728369
400.0	320.0	-1.1746826171875	1.335174560546875	1.7783617062493264
400.0	340.0	-0.99456787109375	1.082122802734375	1.4697465803360976
400.0	360.0	-0.57342529296875	0.550201416015625	0.7946937553560464
400.0	380.0	-0.122711181640625	0.015289306640625	0.12366000564931866
400.0	400.0	-0.304168701171875	-0.296966552734375	0.4250973208754952
400.0	420.0	-0.40667724609375	-0.4822998046875	0.6308720029387872
400.0	440.0	-0.4105224609375	-0.5616455078125	0.6956826628428671
400.0	460.0	-0.33380126953125	-0.515106201171875	0.6138059025672483
400.0	480.0	-0.29150390625	-0.498016357421875	0.5770570332460748
400.0	500.0	-0.18255615234375	-0.37847900390625	0.4202060270348602
400.0	520.0	-0.08172607421875	-0.29296875	0.3041543024252183
400.0	540.0	-0.09600830078125	-0.3001708984375	0.315151014733697
400.0	560.0	-0.120941162109375	-0.29345703125	0.31740162867009614
400.0	580.0	-0.16943359375	-0.3118896484375	0.35494069292419456
400.0	600.0	-0.501678466796875	-0.8504638671875	0.9874057288871585
400.0	620.0	-0.73883056640625	-0.904052734375	1.167553832757657
400.0	640.0	-0.92962646484375	-0.9263916015625	1.312404954114172
400.0	660.0	-0.791107177734375	-0.9530029296875	1.238573837385485
400.0	680.0	-0.37628173828125	-0.951171875	1.0228958316245964
400.0	700.0	0.09033203125	-0.873779296875	0.8784361875043174
400.0	720.0	0.2017822265625	-1.00732421875	1.0273354606148948
400.0	740.0	0.460723876953125	-0.9432373046875	1.0497443039849552
400.0	760.0	0.04876708984375	-0.1448974609375	0.15288395350056436
400.0	780.0	-0.283050537109375	0.019287109375	0.28370688949327416
400.0	800.0	-0.927398681640625	0.257080078125	0.9623712803681983
420.0	0.0	0.084320068359375	0.9446765780448914	0.9484322385045414
420.0	20.0	-0.015960693359375	0.8789997100830078	0.8791446036111032
420.0	40.0	-0.119964599609375	0.8071556091308594	0.8160218639906938
420.0	60.0	-0.316650390625	0.8183631896972656	0.8774883361814263
420.0	80.0	-0.302825927734375	0.7751007080078125	0.8321566259199028
420.0	100.0	-0.27532958984375	0.7928619384765625	0.8393071169293991
420.0	120.0	-0.26055908203125	0.8156814575195312	0.8562869118292972
420.0	140.0	-0.193817138671875	0.82867431640625	0.8510383104856788
420.0	160.0	-0.181732177734375	0.8167877197265625	0.8367608759497519
420.0	180.0	-0.151611328125	0.7867889404296875	0.80126327233831
420.0	200.0	-0.253631591796875	0.7788543701171875	0.8191111732897175
420.0	220.0	-0.34588623046875	0.660552978515625	0.7456322966809746
420.0	240.0	-0.42193603515625	0.8984222412109375	0.9925686582125491
420.0	260.0	-1.183013916015625	2.11163330078125	2.4204373824693217
420.0	280.0	-2.207061767578125	2.7542724609375	3.5294671602075844
420.0	300.0	-1.571533203125	2.009124755859375	2.550744772244239
420.0	320.0	-1.537933349609375	1.821929931640625	2.3842541105445796
420.0	340.0	-1.521881103515625	0.869720458984375	1.7528650176251246
420.0	360.0	-1.07550048828125	0.27362060546875	1.1097610265414317
420.0	380.0	-0.257904052734375	-0.24139404296875	0.3532500309944983
420.0	400.0	-0.301483154296875	-0.519683837890625	0.600802283359112
420.0	420.0	-0.355682373046875	-0.658447265625	0.7483734041942536
420.0	440.0	-0.33294677734375	-0.692352294921875	0.7682481739823243
420.0	460.0	-0.246368408203125	-0.66943359375	0.7133293271705444
420.0	480.0	-0.159881591796875	-0.65948486328125	0.6785885412328974
420.0	500.0	-0.046173095703125	-0.563262939453125	0.5651522748146598
420.0	520.0	-0.01727294921875	-0.408203125	0.4085684104706079
420.0	540.0	-0.069793701171875	-0.3826904296875	0.3890027322496236
420.0	560.0	-0.14837646484375	-0.3663330078125	0.39524099981211686
420.0	580.0	-0.247528076171875	-0.380126953125	0.4536150890187026
420.0	600.0	-0.53509521484375	-0.8531494140625	1.007070410479757
420.0	620.0	-0.542572021484375	-0.978271484375	1.1186596871430143
420.0	640.0	-0.5780029296875	-1.0062255859375	1.160421180659246
420.0	660.0	-0.503448486328125	-1.0386962890625	1.1542748196587713
420.0	680.0	-0.3914794921875	-1.064453125	1.1341590047809207
420.0	700.0	-0.104644775390625	-0.9027099609375	0.9087550839430485
420.0	720.0	0.252593994140625	-0.9061279296875	0.9406761136733881
420.0	740.0	0.49481201171875	-0.7830810546875	0.9263125094435699
420.0	760.0	-0.139556884765625	0.01806640625	0.14072142381412994
420.0	780.0	-0.4072265625	0.12841796875	0.42699490383778865
420.0	800.0	-0.8917236328125	0.2657470703125	0.9304797379287736
440.0	0.0	-0.2318115234375	0.8553210496902466	0.886177567105848
440.0	20.0	-0.264923095703125	0.8254928588867188	0.8669617677325197
440.0	40.0	-0.300201416015625	0.7724227905273438	0.8287085479852583
440.0	60.0	-0.379730224609375	0.8145980834960938	0.8987575207570702
440.0	80.0	-0.36920166015625	0.7845077514648438	0.8670422584687301
440.0	100.0	-0.35833740234375	0.8053665161132812	0.8814879007649002
440.0	120.0	-0.32733154296875	0.82958984375	0.8918325223243723
440.0	140.0	-0.287506103515625	0.8386688232421875	0.8865805968084193
440.0	160.0	-0.28631591796875	0.8326263427734375	0.8804790920644043
440.0	180.0	-0.2352294921875	0.8044281005859375	0.8381154353709805
440.0	200.0	-0.204681396484375	0.7778778076171875	0.8043558650560808
440.0	220.0	-0.1490478515625	0.64599609375	0.6629677331481947
440.0	240.0	-0.4794921875	1.1046905517578125	1.2042649098169869
440.0	260.0	-1.426055908203125	2.4200439453125	2.8089585526605285
440.0	280.0	-2.105438232421875	2.849853515625	3.5432379557495035
440.0	300.0	-2.12384033203125	2.108978271484375	2.9930731874706695
440.0	320.0	-2.30352783203125	1.77044677734375	2.905292113428435
440.0	340.0	-2.390960693359375	0.139739990234375	2.395040772525647
440.0	360.0	-2.140350341796875	-0.365875244140625	2.171396849934383
440.0	380.0	-0.6207275390625	-0.61737060546875	0.8754708117621275
440.0	400.0	-0.291168212890625	-0.746002197265625	0.8008109680336932
440.0	420.0	-0.328033447265625	-0.780487060546875	0.8466203365181295
440.0	440.0	-0.3304443359375	-0.772796630859375	0.8404808693960717
440.0	460.0	-0.2103271484375	-0.749664306640625	0.7786103531425839
440.0	480.0	-0.21240234375	-0.800567626953125	0.82826522379963
440.0	500.0	-0.127685546875	-0.819854736328125	0.8297381439709923
440.0	520.0	-0.073516845703125	-0.681884765625	0.6858363946260058
440.0	540.0	-0.103851318359375	-0.5980224609375	0.6069727836655644
440.0	560.0	-0.17034912109375	-0.545166015625	0.5711609297298361
440.0	580.0	-0.269195556640625	-0.498291015625	0.5663569404250732
440.0	600.0	-0.505126953125	-0.9324951171875	1.0605189212606607
440.0	620.0	-0.526397705078125	-1.0377197265625	1.1635964828102852
440.0	640.0	-0.5228271484375	-1.067626953125	1.188770599477569
440.0	660.0	-0.4779052734375	-1.124267578125	1.2216263903511682
440.0	680.0	-0.401092529296875	-1.1793212890625	1.2456620408015173
440.0	700.0	-0.096221923828125	-0.8486328125	0.8540704356649079
440.0	720.0	0.4296875	-0.71142578125	0.8311185173508185
440.0	740.0	0.475128173828125	-0.4881591796875	0.6812093410093712
440.0	760.0	-0.268646240234375	0.128662109375	0.29786698504683257
440.0	780.0	-0.463165283203125	0.19287109375	0.5017183855201564
440.0	800.0	-0.799591064453125	0.263427734375	0.8418669975662587
460.0	0.0	-0.296783447265625	0.731850266456604	0.7897374418649975
460.0	20.0	-0.329071044921875	0.7402248382568359	0.8100744186667874
460.0	40.0	-0.35748291015625	0.7293472290039062	0.8122446746574938
460.0	60.0	-0.398651123046875	0.8001823425292969	0.8939879748644316
460.0	80.0	-0.555511474609375	0.7992706298828125	0.9733583811813356
460.0	100.0	-0.5374755859375	0.8214797973632812	0.9816868456666191
460.0	120.0	-0.469482421875	0.8524627685546875	0.9731939766673128
460.0	140.0	-0.388397216796875	0.860137939453125	0.9437635683274844
460.0	160.0	-0.312042236328125	0.85540771484375	0.9105452849072713
460.0	180.0	-0.2579345703125	0.837799072265625	0.8766056856143679
460.0	200.0	-0.114532470703125	0.797607421875	0.8057886114083808
460.0	220.0	0.004974365234375	0.666259765625	0.666278334932305
460.0	240.0	-0.319000244140625	1.231353759765625	1.2720036310682132
460.0	260.0	-1.474639892578125	2.5897216796875	2.9801377805440925
460.0	280.0	-2.547088623046875	2.864593505859375	3.8332175006731006
460.0	300.0	-3.1087646484375	2.21417236328125	3.816670917657587
460.0	320.0	-3.48583984375	1.81463623046875	3.929883467127856
460.0	340.0	-3.810699462890625	-0.017578125	3.810740005163487
460.0	360.0	-3.244415283203125	-0.567138671875	3.2936115136758546
460.0	380.0	-0.996978759765625	-0.829315185546875	1.2968154550291462
460.0	400.0	-0.27606201171875	-0.848388671875	0.8921735105236143
460.0	420.0	-0.305908203125	-0.891326904296875	0.9423605886615891
460.0	440.0	-0.376129150390625	-0.842010498046875	0.9222010716729405
460.0	460.0	-0.34814453125	-0.808624267578125	0.8803850411925122
460.0	480.0	-0.4046630859375	-0.88507080078125	0.9731919314893767
460.0	500.0	-0.330474853515625	-0.887237548828125	0.9467861938456398
460.0	520.0	-0.23577880859375	-0.85986328125	0.8916033361444453
460.0	540.0	-0.19952392578125	-0.790771484375	0.8155546195441497
460.0	560.0	-0.148590087890625	-0.6650390625	0.6814366946901397
460.0	580.0	-0.20794677734375	-0.557861328125	0.5953579793914247
460.0	600.0	-0.430572509765625	-0.7794189453125	0.8904417883713225
460.0	620.0	-0.467864990234375	-0.806640625	0.9325056283944899
460.0	640.0	-0.46112060546875	-0.836181640625	0.9548989207796725
460.0	660.0	-0.438140869140625	-0.927490234375	1.0257707132065599
460.0	680.0	-0.355987548828125	-1.060546875	1.1186987123407814
460.0	700.0	0.03515625	-0.5975341796875	0.5985675048053277
460.0	720.0	0.561370849609375	-0.5111083984375	0.7591897165692497
460.0	740.0	0.462432861328125	-0.29345703125	0.5476871190982863
460.0	760.0	0.262420654296875	0.137451171875	0.2962387963306136
460.0	780.0	0.23736572265625	0.1513671875	0.28152177845378845
460.0	800.0	0.0458984375	0.18408203125	0.18971784521775326
480.0	0.0	-0.324005126953125	0.6676464080810547	0.7421125578478274
480.0	20.0	-0.354400634765625	0.6791305541992188	0.7660405469485384
480.0	40.0	-0.393157958984375	0.6791839599609375	0.7847700505122376
480.0	60.0	-0.44921875	0.7552375793457031	0.8787384631433404
480.0	80.0	-0.587890625	0.7770309448242188	0.9743677314942797
480.0	100.0	-0.73406982421875	0.8263168334960938	1.1052863955317453
480.0	120.0	-0.689727783203125	0.8794021606445312	1.1176191547519965
480.0	140.0	-0.55328369140625	0.874267578125	1.0346335782955622
480.0	160.0	-0.41015625	0.8714599609375	0.9631565879602607
480.0	180.0	-0.3564453125	0.9109344482421875	0.9781895674139657
480.0	200.0	-0.17828369140625	0.906341552734375	0.9237099570938904
480.0	220.0	-0.009124755859375	0.8209991455078125	0.8210498511625537
480.0	240.0	-0.1729736328125	1.30029296875	1.3117475680286363
480.0	260.0	-0.995697021484375	2.7098388671875	2.8869775275732383
480.0	280.0	-2.007659912109375	2.902740478515625	3.529390968468093
480.0	300.0	-3.0987548828125	2.197540283203125	3.7988768234906987
480.0	320.0	-3.68408203125	1.805450439453125	4.102695662890511
480.0	340.0	-4.098236083984375	-0.0625	4.098712633263228
480.0	360.0	-3.337890625	-0.591766357421875	3.3899411862507653
480.0	380.0	-1.159088134765625	-0.864715576171875	1.4461045369642933
480.0	400.0	-0.313201904296875	-0.8935546875	0.9468555393556144
480.0	420.0	-0.302001953125	-0.937408447265625	0.9848552059547966
480.0	440.0	-0.367401123046875	-0.892913818359375	0.9655457898169428
480.0	460.0	-0.400482177734375	-0.8450927734375	0.9351832817149552
480.0	480.0	-0.51885986328125	-0.9063720703125	1.0443782301287234
480.0	500.0	-0.493927001953125	-0.90509033203125	1.0310928146364131
480.0	520.0	-0.43145751953125	-0.898681640625	0.9968872967173875
480.0	540.0	-0.361480712890625	-0.876220703125	0.9478560156356998
480.0	560.0	-0.243316650390625	-0.7410888671875	0.7800100649520912
480.0	580.0	-0.21832275390625	-0.5927734375	0.6317002240610458
480.0	600.0	-0.22711181640625	-0.46435546875	0.5169195087335924
480.0	620.0	-0.2967529296875	-0.40478515625	0.5019096771317039
480.0	640.0	-0.29449462890625	-0.3658447265625	0.46964821984994287
480.0	660.0	-0.297119140625	-0.37890625	0.48150776734628176
480.0	680.0	-0.209625244140625	-0.369140625	0.42450859120447404
480.0	700.0	0.03985595703125	-0.468017578125	0.4697115612212109
480.0	720.0	0.3853759765625	-0.40576171875	0.5596045172391433
480.0	740.0	1.5557861328125	-0.5281982421875	1.643004526500654
480.0	760.0	2.413604736328125	-0.0775146484375	2.4148491348214587
480.0	780.0	2.579193115234375	-0.0723876953125	2.5802087326619634
480.0	800.0	2.61883544921875	-0.06396484375	2.6196165008108983
500.0	0.0	-0.274139404296875	0.6275924444198608	0.6848537721887363
500.0	20.0	-0.284637451171875	0.6314144134521484	0.6926056887759025
500.0	40.0	-0.286407470703125	0.6372718811035156	0.6986735215533609
500.0	60.0	-0.277008056640625	0.7099456787109375	0.7620737038923134
500.0	80.0	-0.29693603515625	0.7528152465820312	0.8092600351312785
500.0	100.0	-0.373931884765625	0.8438644409179688	0.9230017600688357
500.0	120.0	-0.503631591796875	0.9059982299804688	1.0365701003712178
500.0	140.0	-0.654266357421875	0.8879852294921875	1.1029878667738742
500.0	160.0	-0.614776611328125	0.8853302001953125	1.0778496394274875
500.0	180.0	-0.5338134765625	0.9654541015625	1.1032037209797638
500.0	200.0	-0.39434814453125	1.0288238525390625	1.101811680210624
500.0	220.0	-0.212310791015625	0.9568023681640625	0.9800748153615818
500.0	240.0	-0.14227294921875	1.360015869140625	1.3674372952328493
500.0	260.0	-0.396148681640625	3.027313232421875	3.0531228578559015
500.0	280.0	-1.121856689453125	3.35272216796875	3.5354360929395683
500.0	300.0	-3.065155029296875	2.05914306640625	3.6925933328154157
500.0	320.0	-3.95501708984375	1.36065673828125	4.182528773408055
500.0	340.0	-3.682464599609375	-0.28033447265625	3.693119676362478
500.0	360.0	-2.5452880859375	-0.822509765625	2.6748857461513893
500.0	380.0	-1.20294189453125	-0.8660888671875	1.4822884764729705
500.0	400.0	-0.43267822265625	-0.845855712890625	0.9500959590434426
500.0	420.0	-0.40728759765625	-0.914093017578125	1.000724353650735
500.0	440.0	-0.438232421875	-0.885498046875	0.9880052867276914
500.0	460.0	-0.483642578125	-0.862823486328125	0.9891281574876012
500.0	480.0	-0.626251220703125	-0.930206298828125	1.1213716376882703
500.0	500.0	-0.639556884765625	-0.908966064453125	1.111419054712719
500.0	520.0	-0.580718994140625	-0.907470703125	1.0773753418311935
500.0	540.0	-0.525726318359375	-0.905029296875	1.0466452073256534
500.0	560.0	-0.42535400390625	-0.77001953125	0.8796909156888844
500.0	580.0	-0.359527587890625	-0.627197265625	0.7229360251515538
500.0	600.0	-0.29351806640625	-0.44873046875	0.5362013510720189
500.0	620.0	-0.263458251953125	-0.3160400390625	0.41145055208715275
500.0	640.0	-0.222991943359375	-0.24072265625	0.3281353440811373
500.0	660.0	-0.157806396484375	-0.1973876953125	0.2527147819819096
500.0	680.0	-0.044677734375	-0.3165283203125	0.3196658841802416
500.0	700.0	0.08050537109375	-0.3963623046875	0.4044554256678095
500.0	720.0	0.113525390625	-0.26123046875	0.28483218238096547
500.0	740.0	1.6229248046875	-0.5238037109375	1.7053607387476282
500.0	760.0	2.566436767578125	-0.0418701171875	2.5667782897418605
500.0	780.0	2.675323486328125	-0.0263671875	2.6754534167268793
500.0	800.0	2.71142578125	-0.013427734375	2.7114590299832337
520.0	0.0	-0.19134521484375	0.5810384750366211	0.6117341748803012
520.0	20.0	-0.23089599609375	0.5935249328613281	0.6368554050490339
520.0	40.0	-0.2091064453125	0.6003646850585938	0.6357383585538425
520.0	60.0	-0.22332763671875	0.6618194580078125	0.6984842362717548
520.0	80.0	-0.20953369140625	0.73504638671875	0.7643281745838104
520.0	100.0	-0.23590087890625	0.8439483642578125	0.8762979323279148
520.0	120.0	-0.34332275390625	0.9676895141601562	1.0267879572556793
520.0	140.0	-0.5078125	0.938751220703125	1.067299109681938
520.0	160.0	-0.7069091796875	0.8964385986328125	1.1416316172238814
520.0	180.0	-0.62567138671875	1.026092529296875	1.201803046608479
520.0	200.0	-0.49493408203125	1.1241607666015625	1.2282903462627754
520.0	220.0	-0.45538330078125	1.04901123046875	1.1435901854598034
520.0	240.0	-0.25482177734375	1.36224365234375	1.3858722547765603
520.0	260.0	-0.07391357421875	3.047821044921875	3.048717162729672
520.0	280.0	-1.2301025390625	3.40576171875	3.621099990543062
520.0	300.0	-2.47613525390625	2.52947998046875	3.53970546334431
520.0	320.0	-3.1373291015625	2.00164794921875	3.7214820171703895
520.0	340.0	-3.81378173828125	0.15283203125	3.816842776041941
520.0	360.0	-2.55767822265625	-0.592193603515625	2.6253401978971898
520.0	380.0	-1.11651611328125	-0.652557373046875	1.2932282692295693
520.0	400.0	-0.55615234375	-0.79095458984375	0.9669098161946196
520.0	420.0	-0.52386474609375	-0.889404296875	1.0322181336808525
520.0	440.0	-0.5185546875	-0.888916015625	1.0291115812985723
520.0	460.0	-0.58819580078125	-0.888641357421875	1.0656724460064118
520.0	480.0	-0.7041015625	-0.92816162109375	1.165007727522148
520.0	500.0	-0.70611572265625	-0.878448486328125	1.127063066964104
520.0	520.0	-0.64837646484375	-0.8411865234375	1.0620672329829908
520.0	540.0	-0.505859375	-0.822265625	0.9654089627365344
520.0	560.0	-0.37152099609375	-0.7010498046875	0.7934095280439188
520.0	580.0	-0.2684326171875	-0.546142578125	0.6085456314945927
520.0	600.0	-0.17510986328125	-0.4024658203125	0.43891024223432246
520.0	620.0	-0.07672119140625	-0.22900390625	0.24151383042913555
520.0	640.0	-0.12188720703125	-0.1849365234375	0.22149042629203589
520.0	660.0	-0.10137939453125	-0.1920166015625	0.2171362634640624
520.0	680.0	-0.03192138671875	-0.28271484375	0.28451126130020743
520.0	700.0	0.02301025390625	-0.3585205078125	0.35925816108609554
520.0	720.0	0.10693359375	-0.334716796875	0.3513831634875952
520.0	740.0	1.6373291015625	-0.71240234375	1.7855989712709728
520.0	760.0	2.61578369140625	-0.0245361328125	2.6158987637216202
520.0	780.0	2.70953369140625	0.004150390625	2.7095368701325913
520.0	800.0	2.73931884765625	0.0155029296875	2.739362716026058
540.0	0.0	-0.06451416015625	0.5077271461486816	0.5118094682564509
540.0	20.0	-0.17486572265625	0.5387458801269531	0.5664142868200429
540.0	40.0	-0.162109375	0.5439453125	0.5675878367738453
540.0	60.0	-0.1470947265625	0.5827598571777344	0.6010373613348092
540.0	80.0	-0.09722900390625	0.6743011474609375	0.6812749200342976
540.0	100.0	-0.10186767578125	0.6996994018554688	0.7070758632042071
540.0	120.0	-0.100830078125	0.849822998046875	0.8557837534471384
540.0	140.0	-0.195068359375	0.893218994140625	0.9142712050167849
540.0	160.0	-0.519287109375	0.8822021484375	1.0236892754497255
540.0	180.0	-0.49407958984375	1.0821380615234375	1.1895954880957944
540.0	200.0	-0.37109375	1.16192626953125	1.2197471980356707
540.0	220.0	-0.35565185546875	1.09521484375	1.1515136978206997
540.0	240.0	-0.33917236328125	1.1560211181640625	1.204750064393058
540.0	260.0	-0.1038818359375	1.877593994140625	1.8804655388149742
540.0	280.0	-0.2745361328125	3.3992919921875	3.4103601182821888
540.0	300.0	-0.50396728515625	3.348785400390625	3.386494748612075
540.0	320.0	-0.48992919921875	3.321533203125	3.3574712865055076
540.0	340.0	-1.0135498046875	2.538848876953125	2.7336855756630487
540.0	360.0	-0.97528076171875	0.350250244140625	1.03626627741101
540.0	380.0	-1.0072021484375	-0.5059814453125	1.1271527806014774
540.0	400.0	-0.83935546875	-0.710205078125	1.0995039135515023
540.0	420.0	-0.81610107421875	-0.838409423828125	1.1700219336853503
540.0	440.0	-0.72589111328125	-0.874267578125	1.1363369687294547
540.0	460.0	-0.7623291015625	-0.9212646484375	1.1957734783602447
540.0	480.0	-0.755859375	-0.8929443359375	1.1699029796774831
540.0	500.0	-0.68170166015625	-0.825927734375	1.0709219279992392
540.0	520.0	-0.6229248046875	-0.779052734375	0.997476052460471
540.0	540.0	-0.51824951171875	-0.727783203125	0.893448905728586
540.0	560.0	0.0567626953125	-0.5643310546875	0.5671785811046163
540.0	580.0	0.13653564453125	-0.4185791015625	0.44028450630522253
540.0	600.0	0.107177734375	-0.31298828125	0.33083036581545405
540.0	620.0	0.0740966796875	-0.23876953125	0.25000241397645884
540.0	640.0	0.033447265625	-0.231689453125	0.23409126909637376
540.0	660.0	-0.0205078125	-0.2249755859375	0.22590835451894337
540.0	680.0	-0.0460205078125	-0.24755859375	0.25179981032319687
540.0	700.0	-0.10302734375	-0.2127685546875	0.23640027796935506
540.0	720.0	0.01177978515625	-0.1092529296875	0.10988615009922419
540.0	740.0	1.72802734375	-0.97021484375	1.981765713645414
540.0	760.0	2.65765380859375	-0.0069580078125	2.6576629169639974
540.0	780.0	2.73486328125	0.0457763671875	2.7352463587257367
540.0	800.0	2.745361328125	0.0406494140625	2.7456622510476207
560.0	0.0	-0.01068115234375	0.4494447708129883	0.44957167284708893
560.0	20.0	-0.12335205078125	0.4802570343017578	0.4958452857779933
560.0	40.0	-0.12127685546875	0.4858207702636719	0.5007293645193734
560.0	60.0	-0.1112060546875	0.49889373779296875	0.5111376998502446
560.0	80.0	-0.073486328125	0.5680007934570312	0.5727347918444559
560.0	100.0	-0.06866455078125	0.5641326904296875	0.5682961489799385
560.0	120.0	-0.0574951171875	0.6222152709960938	0.62486601120652
560.0	140.0	-0.04736328125	0.7192535400390625	0.7208113035111824
560.0	160.0	-0.061279296875	0.9085693359375	0.910633510492231
560.0	180.0	-0.01312255859375	1.2606048583984375	1.2606731577065449
560.0	200.0	0.0361328125	1.3090057373046875	1.3095043338743666
560.0	220.0	0.0797119140625	1.213348388671875	1.2159639392416794
560.0	240.0	0.12841796875	1.2026214599609375	1.2094583707827453
560.0	260.0	0.171142578125	1.437774658203125	1.4479246354069624
560.0	280.0	0.33935546875	2.584808349609375	2.6069898999384087
560.0	300.0	0.3328857421875	3.05126953125	3.0693743124106447
560.0	320.0	0.29583740234375	3.0048828125	3.0194106188929335
560.0	340.0	0.27947998046875	2.63397216796875	2.6487579053429573
560.0	360.0	0.06817626953125	1.2120361328125	1.2139520546423066
560.0	380.0	-0.79608154296875	-0.2733154296875	0.8416930243032602
560.0	400.0	-0.8262939453125	-0.56512451171875	1.0010631337760134
560.0	420.0	-0.6488037109375	-0.708587646484375	0.9607511166147749
560.0	440.0	-0.484619140625	-0.78778076171875	0.9249076926884582
560.0	460.0	-0.32513427734375	-0.971343994140625	1.0243151142382432
560.0	480.0	-0.1083984375	-0.82861328125	0.8356734955210277
560.0	500.0	-0.02899169921875	-0.74163818359375	0.7422046308046234
560.0	520.0	0.10968017578125	0.010009765625	0.11013599033591757
560.0	540.0	0.3604736328125	0.100341796875	0.37417872220791076
560.0	560.0	0.29150390625	0.37646484375	0.4761305555608889
560.0	580.0	0.22857666015625	0.3736572265625	0.4380262692243072
560.0	600.0	0.363525390625	0.255859375	0.444538782790039
560.0	620.0	0.35888671875	0.1439208984375	0.38666898233786323
560.0	640.0	0.59112548828125	0.0018310546875	0.5911283241877476
560.0	660.0	0.74786376953125	-0.12646484375	0.7584810969840993
560.0	680.0	0.7655029296875	0.082275390625	0.769911667181789
560.0	700.0	0.79736328125	0.2257080078125	0.8286931320316672
560.0	720.0	0.83026123046875	0.262451171875	0.8707550335416061
560.0	740.0	0.68902587890625	0.3599853515625	0.7773970125631479
560.0	760.0	0.86029052734375	0.325439453125	0.919788361030779
560.0	780.0	1.8922119140625	0.2681884765625	1.9111229648248655
560.0	800.0	2.62579345703125	0.082275390625	2.62708213021417
580.0	0.0	0.0899658203125	0.42580899596214294	0.4352093173023635
580.0	20.0	0.03375244140625	0.44627952575683594	0.44755406646642004
580.0	40.0	-0.01446533203125	0.45169830322265625	0.4519298650952391
580.0	60.0	-0.024169921875	0.4604911804199219	0.46112505068362597
580.0	80.0	-0.0113525390625	0.5301055908203125	0.530227137708094
580.0	100.0	0.00054931640625	0.5723876953125	0.5723879588999663
580.0	120.0	0.01568603515625	0.5894241333007812	0.5896328184695118
580.0	140.0	0.02667236328125	0.6725311279296875	0.673059828690871
580.0	160.0	0.0072021484375	0.8264617919921875	0.8264931727274301
580.0	180.0	0.018310546875	1.0734100341796875	1.0735661961912266
580.0	200.0	0.024169921875	1.2325286865234375	1.2327656501649589
580.0	220.0	0.05548095703125	1.164642333984375	1.1659630794762226
580.0	240.0	0.10443115234375	1.1229095458984375	1.1277551657384144
580.0	260.0	0.1463623046875	1.105194091796875	1.114843444065648
580.0	280.0	0.3245849609375	1.723480224609375	1.7537786295557316
580.0	300.0	0.4609375	2.384765625	2.4289031403264914
580.0	320.0	0.53839111328125	2.23809814453125	2.3019444596719634
580.0	340.0	0.60369873046875	1.988433837890625	2.0780570937387695
580.0	360.0	0.5653076171875	1.2880859375	1.4066762543085254
580.0	380.0	0.3291015625	0.223419189453125	0.3977737706986633
580.0	400.0	0.19049072265625	-0.10626220703125	0.2181246709137978
580.0	420.0	0.04180908203125	-0.26129150390625	0.26461528556356234
580.0	440.0	-0.12921142578125	-0.48052978515625	0.49759870073658274
580.0	460.0	-0.04351806640625	-0.592132568359375	0.5937295685879294
580.0	480.0	0.08685302734375	-0.447174072265625	0.45553056896919286
580.0	500.0	0.22271728515625	-0.395904541015625	0.4542503656621127
580.0	520.0	0.40985107421875	0.4644775390625	0.6194491805885448
580.0	540.0	0.4002685546875	0.5458984375	0.6769195077234528
580.0	560.0	0.30828857421875	0.583740234375	0.6601473367529477
580.0	580.0	0.2635498046875	0.58642578125	0.642925887226119
580.0	600.0	0.2735595703125	0.572509765625	0.6345094721480146
580.0	620.0	0.16766357421875	0.614013671875	0.6364934118820292
580.0	640.0	0.22662353515625	0.5906982421875	0.6326789391232479
580.0	660.0	0.36297607421875	0.4683837890625	0.5925664556079765
580.0	680.0	0.3890380859375	0.4747314453125	0.6137756735798583
580.0	700.0	0.31201171875	0.482666015625	0.5747328033761792
580.0	720.0	0.37005615234375	0.3548583984375	0.5127046311757757
580.0	740.0	0.091796875	0.3643798828125	0.375765039962763
580.0	760.0	-0.3736572265625	0.2523193359375	0.4508711237707738
580.0	780.0	1.86334228515625	0.2261962890625	1.877021372504043
580.0	800.0	2.64599609375	0.16162109375	2.650927518074609
600.0	0.0	0.12847900390625	0.41692250967025757	0.4362696798019411
600.0	20.0	0.11065673828125	0.4330310821533203	0.4469461173764917
600.0	40.0	0.06719970703125	0.4398536682128906	0.4449573575809501
600.0	60.0	0.0753173828125	0.4769630432128906	0.48287312282278294
600.0	80.0	0.06231689453125	0.54266357421875	0.5462299425405822
600.0	100.0	0.0699462890625	0.6025543212890625	0.606600522137706
600.0	120.0	0.066162109375	0.577545166015625	0.5813224952683023
600.0	140.0	0.0479736328125	0.5831451416015625	0.5851151387707679
600.0	160.0	0.0296630859375	0.65631103515625	0.6569810298138021
600.0	180.0	0.03680419921875	0.846405029296875	0.8472048292468458
600.0	200.0	0.0321044921875	1.11114501953125	1.1116087229091536
600.0	220.0	0.06536865234375	1.07672119140625	1.0787036593673596
600.0	240.0	0.10076904296875	1.0468902587890625	1.051728869038151
600.0	260.0	0.1361083984375	1.028228759765625	1.0371980903059823
600.0	280.0	0.18634033203125	0.83367919921875	0.8542503886750844
600.0	300.0	0.19000244140625	0.56451416015625	0.5956317358546737
600.0	320.0	0.23785400390625	0.33251953125	0.4088321976519879
600.0	340.0	0.32867431640625	0.420623779296875	0.5338081771339794
600.0	360.0	0.4014892578125	0.459381103515625	0.6101021409617127
600.0	380.0	0.42242431640625	0.1907958984375	0.4635141615440249
600.0	400.0	0.327392578125	-0.11956787109375	0.3485432197148954
600.0	420.0	0.2525634765625	-0.305023193359375	0.39601446713533983
600.0	440.0	0.154296875	-0.640472412109375	0.6587962024085801
600.0	460.0	0.10235595703125	-0.47357177734375	0.4845069351787458
600.0	480.0	0.11810302734375	-0.015228271484375	0.11908075125796104
600.0	500.0	0.271240234375	0.0084228515625	0.2713709807113665
600.0	520.0	0.41925048828125	0.5745849609375	0.7112797264505821
600.0	540.0	0.4056396484375	0.583984375	0.711042385957855
600.0	560.0	0.3115234375	0.59716796875	0.6735402252373777
600.0	580.0	0.26910400390625	0.596923828125	0.6547786049511541
600.0	600.0	0.2781982421875	0.57666015625	0.6402586959678793
600.0	620.0	0.1881103515625	0.642578125	0.6695462277494235
600.0	640.0	0.25933837890625	0.66748046875	0.7160911750164509
600.0	660.0	0.39593505859375	0.54248046875	0.6716022852841226
600.0	680.0	0.42437744140625	0.5347900390625	0.6827126765008729
600.0	700.0	0.33221435546875	0.5294189453125	0.6250206377675195
600.0	720.0	0.3748779296875	0.3634033203125	0.522106727959845
600.0	740.0	0.09088134765625	0.3536376953125	0.3651287976834377
600.0	760.0	-0.36688232421875	0.226318359375	0.431071501742279
600.0	780.0	1.91107177734375	0.121826171875	1.914950901280113
600.0	800.0	2.66729736328125	0.0711669921875	2.6682466087196897
620.0	0.0	0.1219482421875	0.42743146419525146	0.4444873792997026
620.0	20.0	0.1300048828125	0.4444751739501953	0.4630976676826911
620.0	40.0	0.1353759765625	0.4502906799316406	0.4702003312031477
620.0	60.0	0.16815185546875	0.4878730773925781	0.5160379696709225
620.0	80.0	0.09075927734375	0.5231857299804688	0.5309995804886815
620.0	100.0	0.0982666015625	0.5818710327148438	0.5901103487444377
620.0	120.0	0.1029052734375	0.5576019287109375	0.5670179946028204
620.0	140.0	0.08709716796875	0.53350830078125	0.5405710163065287
620.0	160.0	0.0833740234375	0.5520172119140625	0.5582779146926123
620.0	180.0	0.08697509765625	0.6975860595703125	0.7029871820447011
620.0	200.0	0.07366943359375	0.7388153076171875	0.7424791203902662
620.0	220.0	0.095947265625	0.82647705078125	0.8320277599028696
620.0	240.0	0.11871337890625	0.7766876220703125	0.7857076610346723
620.0	260.0	0.14404296875	0.7095947265625	0.7240670223201873
620.0	280.0	0.1910400390625	0.679534912109375	0.7058781717127237
620.0	300.0	0.19244384765625	0.439239501953125	0.4795476770632627
620.0	320.0	0.2481689453125	0.296722412109375	0.38682297665149673
620.0	340.0	0.3526611328125	0.50067138671875	0.6124064925157733
620.0	360.0	0.42205810546875	0.479095458984375	0.6384868857003403
620.0	380.0	0.4444580078125	0.17138671875	0.47635735333103435
620.0	400.0	0.3858642578125	-0.040008544921875	0.38793286677459693
620.0	420.0	0.3382568359375	-0.16302490234375	0.3754927507191557
620.0	440.0	0.23126220703125	-0.47882080078125	0.5317438929238043
620.0	460.0	0.16448974609375	-0.249542236328125	0.2988782432389955
620.0	480.0	0.1363525390625	0.326690673828125	0.35400397070522377
620.0	500.0	0.28643798828125	0.224761962890625	0.3640943024726646
620.0	520.0	0.4229736328125	0.6146240234375	0.7461027973685022
620.0	540.0	0.40972900390625	0.587890625	0.7165844288043792
620.0	560.0	0.31427001953125	0.5928955078125	0.6710370543870245
620.0	580.0	0.3017578125	0.6070556640625	0.677919137268707
620.0	600.0	0.33447265625	0.6337890625	0.7166313791089248
620.0	620.0	0.2486572265625	0.7406005859375	0.7812295720290693
620.0	640.0	0.31231689453125	0.788330078125	0.8479423062250241
620.0	660.0	0.42864990234375	0.6300048828125	0.7620018970756558
620.0	680.0	0.4373779296875	0.556396484375	0.707726289749493
620.0	700.0	0.33258056640625	0.5185546875	0.6160428532815917
620.0	720.0	0.3720703125	0.3458251953125	0.507967895793402
620.0	740.0	0.06768798828125	0.3350830078125	0.3418512628062599
620.0	760.0	-0.48394775390625	0.199951171875	0.5236276345315344
620.0	780.0	1.8055419921875	0.120361328125	1.8095493181619615
620.0	800.0	2.66864013671875	0.0594482421875	2.669302207095602
