# Supplementary material for: Real-time emotion detection by quantitative facial motion analysis
Source: PLoS One. 2023 Mar 10;18(3):e0282730. doi: 10.1371/journal.pone.0282730 (PMC10004542; doi:10.1371/journal.pone.0282730)
Supplement: S1 Dataset — Data from each participant is organized into folders by Study ID and subsequently by emotions. The data files (.csv) contain the pixel displacement results after DISC-processing of videos. (ZIP) [file pone.0282730.s004.zip › S1_Dataset/1/happy/result/100425_cropped_result.csv]

pos_x	pos_y	disp_x	disp_y	disp_xy_indi
0.0	0.0	0.6233570575714111	-0.4862457513809204	0.7905750767384989
0.0	20.0	0.676011323928833	-0.47382164001464844	0.8255290767902634
0.0	40.0	0.7297866344451904	-0.5287437438964844	0.9011983569251051
0.0	60.0	0.6781795024871826	-0.43659210205078125	0.8065606618022493
0.0	80.0	0.6151988506317139	-0.3548583984375	0.710207088644016
0.0	100.0	0.4293339252471924	-0.09991455078125	0.44080668872645384
0.0	120.0	0.3569810390472412	-0.0230255126953125	0.35772284868893955
0.0	140.0	0.2024080753326416	0.262939453125	0.33182252028688225
0.0	160.0	0.16923785209655762	0.2458038330078125	0.29843085447652506
0.0	180.0	0.24178695678710938	0.1275787353515625	0.27338117379635984
0.0	200.0	0.31236934661865234	0.0793914794921875	0.3223005053097531
0.0	220.0	0.41962194442749023	-0.0977020263671875	0.4308459843161618
0.0	240.0	0.5601136684417725	-0.3240509033203125	0.647098377001527
0.0	260.0	0.7323408126831055	-0.5736083984375	0.9302417216398032
0.0	280.0	1.0026423931121826	-0.96258544921875	1.3899145713004766
0.0	300.0	1.2114982604980469	-1.128662109375	1.655779632779863
0.0	320.0	1.2800090312957764	-1.133819580078125	1.709961976292832
0.0	340.0	1.186917781829834	-0.692596435546875	1.3742138273777083
0.0	360.0	1.2016980648040771	-1.137359619140625	1.6545891158247028
0.0	380.0	1.124540090560913	-1.24053955078125	1.6743741494454853
0.0	400.0	1.0754122734069824	-1.332275390625	1.7121534026655938
0.0	420.0	1.0684938430786133	-1.56011962890625	1.890939541390861
0.0	440.0	1.0391170978546143	-1.671661376953125	1.9683028482046694
0.0	460.0	1.0026240348815918	-1.762969970703125	2.028131670509393
0.0	480.0	1.053692102432251	-1.645294189453125	1.9537809540929385
0.0	500.0	0.9097671508789062	-2.883392333984375	3.0235124640884457
0.0	520.0	0.9902822971343994	-3.05584716796875	3.212298389315727
0.0	540.0	1.5427318811416626	-2.88336181640625	3.2701371563591093
0.0	560.0	1.6736832857131958	-2.830322265625	3.288151436319251
0.0	580.0	2.101172685623169	-2.70440673828125	3.4247251657424878
0.0	600.0	2.601544141769409	-2.8013916015625	3.8230651088988323
0.0	620.0	2.828007698059082	-2.88458251953125	4.039609368771526
0.0	640.0	2.9885551929473877	-2.92352294921875	4.180723451258346
0.0	660.0	3.1385109424591064	-3.01641845703125	4.35304850005767
0.0	680.0	3.215552806854248	-3.0611572265625	4.439646767413377
0.0	700.0	3.265270709991455	-3.08184814453125	4.489964453698805
0.0	720.0	3.294793128967285	-3.1192626953125	4.537120400106023
0.0	740.0	3.3151469230651855	-3.27734375	4.6616715003497005
0.0	760.0	3.45522141456604	-3.21575927734375	4.720133764364962
0.0	780.0	4.498856544494629	-1.580078125	4.768265626938758
0.0	800.0	4.570647239685059	-1.53326416015625	4.820966207562577
20.0	0.0	0.5198173522949219	-0.27270811796188354	0.5870091969886123
20.0	20.0	0.5716571807861328	-0.23072052001953125	0.6164607779108353
20.0	40.0	0.5181198120117188	-0.12823867797851562	0.533753967787347
20.0	60.0	0.44815826416015625	-0.00997161865234375	0.44826918577300423
20.0	80.0	0.37494468688964844	0.08971405029296875	0.3855283764481492
20.0	100.0	0.24184799194335938	0.30503082275390625	0.38927400894095177
20.0	120.0	0.2096710205078125	0.320709228515625	0.38316621210106055
20.0	140.0	0.1436939239501953	0.4565887451171875	0.47866609024234474
20.0	160.0	0.19008636474609375	0.3642730712890625	0.41088647644909343
20.0	180.0	0.3386402130126953	0.1545867919921875	0.3722556515725712
20.0	200.0	0.4137458801269531	0.0703277587890625	0.4196804105248655
20.0	220.0	0.5064506530761719	-0.0576934814453125	0.509726202782005
20.0	240.0	0.6192550659179688	-0.2606658935546875	0.6718806030298325
20.0	260.0	0.7349205017089844	-0.389556884765625	0.8317828504486515
20.0	280.0	0.9361400604248047	-0.458526611328125	1.0424034084883886
20.0	300.0	1.1118144989013672	-0.53070068359375	1.2319799899081851
20.0	320.0	1.2230777740478516	-0.89031982421875	1.5128081936474145
20.0	340.0	1.1629467010498047	-0.660797119140625	1.337571628791211
20.0	360.0	1.172506332397461	-1.074615478515625	1.5904620480154534
20.0	380.0	1.1188468933105469	-1.31256103515625	1.7247129737092803
20.0	400.0	1.0735721588134766	-1.55767822265625	1.8918030091732496
20.0	420.0	1.0580825805664062	-1.798126220703125	2.0863356999481577
20.0	440.0	1.0141830444335938	-1.96923828125	2.2150545492057407
20.0	460.0	0.967987060546875	-2.06182861328125	2.2777480501432685
20.0	480.0	1.002878189086914	-1.992889404296875	2.231002653495733
20.0	500.0	0.8905887603759766	-2.91021728515625	3.043437692302938
20.0	520.0	0.9415626525878906	-3.089599609375	3.2298863718401143
20.0	540.0	1.3099899291992188	-2.947021484375	3.2250595721585054
20.0	560.0	1.214029312133789	-2.91534423828125	3.15802140562722
20.0	580.0	1.7174358367919922	-2.6700439453125	3.174700068258
20.0	600.0	2.042257308959961	-2.7744140625	3.4450237018340144
20.0	620.0	2.358135223388672	-2.8218994140625	3.6774880060814095
20.0	640.0	2.614429473876953	-2.91705322265625	3.917198102941149
20.0	660.0	2.830577850341797	-3.03863525390625	4.152767170589689
20.0	680.0	2.9713668823242188	-3.1083984375	4.300135113647662
20.0	700.0	3.052976608276367	-3.170654296875	4.401558228738383
20.0	720.0	3.167665481567383	-3.2579345703125	4.544033700089692
20.0	740.0	3.264158248901367	-3.2650146484375	4.616822470962284
20.0	760.0	3.4618568420410156	-3.2012939453125	4.715160200786466
20.0	780.0	4.52545166015625	-1.06475830078125	4.649023872545024
20.0	800.0	4.596233367919922	-1.0107421875	4.7060557733597665
40.0	0.0	0.238037109375	0.19577637314796448	0.3082045647335171
40.0	20.0	0.3297004699707031	0.15569305419921875	0.3646131196553182
40.0	40.0	0.3393135070800781	0.1759185791015625	0.3822054454872339
40.0	60.0	0.2864799499511719	0.2783012390136719	0.39940248041364346
40.0	80.0	0.2790260314941406	0.317962646484375	0.42303164280076827
40.0	100.0	0.19798660278320312	0.4557647705078125	0.4969106770010812
40.0	120.0	0.1913604736328125	0.434051513671875	0.4743622533358027
40.0	140.0	0.18196868896484375	0.468475341796875	0.5025751184005063
40.0	160.0	0.22470855712890625	0.35699462890625	0.42182828344584256
40.0	180.0	0.3593902587890625	0.1468963623046875	0.38825236557015247
40.0	200.0	0.4016075134277344	0.1192626953125	0.4189417445598016
40.0	220.0	0.32036590576171875	0.3082275390625	0.4445655513094232
40.0	240.0	0.40323638916015625	0.2525482177734375	0.47579427050297757
40.0	260.0	0.47812652587890625	0.376800537109375	0.6087557962885823
40.0	280.0	0.6778678894042969	0.569366455078125	0.885258739382824
40.0	300.0	0.9991455078125	-0.1812744140625	1.015456625846521
40.0	320.0	1.1154212951660156	-0.5665283203125	1.2510471627504434
40.0	340.0	1.1119842529296875	-0.635040283203125	1.2805409560237815
40.0	360.0	1.1103630065917969	-0.890960693359375	1.4236280987389203
40.0	380.0	1.0767555236816406	-1.13385009765625	1.563655493302157
40.0	400.0	1.0592803955078125	-1.822509765625	2.107988805023803
40.0	420.0	1.030609130859375	-2.113525390625	2.3514133531617265
40.0	440.0	0.9715995788574219	-2.329193115234375	2.523716764950285
40.0	460.0	0.9145660400390625	-2.405487060546875	2.573479947474077
40.0	480.0	0.9310455322265625	-2.3636474609375	2.5404084519374703
40.0	500.0	0.8631858825683594	-2.915740966796875	3.040828053889745
40.0	520.0	0.9174041748046875	-3.11566162109375	3.247918988691929
40.0	540.0	1.2891273498535156	-2.98919677734375	3.2553258973292687
40.0	560.0	1.1913185119628906	-2.9581298828125	3.1890080276684425
40.0	580.0	1.7054595947265625	-2.71038818359375	3.2023111240180144
40.0	600.0	2.0356826782226562	-2.80670166015625	3.467214757631782
40.0	620.0	2.3194656372070312	-2.78509521484375	3.624455296721119
40.0	640.0	2.532379150390625	-2.78863525390625	3.7668860801279775
40.0	660.0	2.729522705078125	-2.90240478515625	3.984249958829755
40.0	680.0	2.871166229248047	-2.947509765625	4.1147793785851015
40.0	700.0	2.9337501525878906	-2.96484375	4.170993696917263
40.0	720.0	3.0975570678710938	-3.1461181640625	4.415078627947883
40.0	740.0	3.264598846435547	-3.28387451171875	4.630489978054629
40.0	760.0	3.4657058715820312	-3.2103271484375	4.724120827023057
40.0	780.0	4.476718902587891	-1.72149658203125	4.796307185192896
40.0	800.0	4.591197967529297	-1.025390625	4.704309164041309
60.0	0.0	-0.044403076171875	0.6928836703300476	0.6943049861433831
60.0	20.0	0.0194854736328125	0.6435031890869141	0.6437981345481856
60.0	40.0	0.09032440185546875	0.6167335510253906	0.6233127389448545
60.0	60.0	0.1190185546875	0.6490669250488281	0.6598888463614478
60.0	80.0	0.180633544921875	0.604888916015625	0.6312836749588895
60.0	100.0	0.2107086181640625	0.5933151245117188	0.6296196937381843
60.0	120.0	0.19149398803710938	0.6198501586914062	0.648755860616394
60.0	140.0	0.21817779541015625	0.5382080078125	0.5807490078196742
60.0	160.0	0.256500244140625	0.445037841796875	0.513664341642887
60.0	180.0	0.25705718994140625	0.3935699462890625	0.4700805266361794
60.0	200.0	0.16135787963867188	0.55841064453125	0.5812562371685092
60.0	220.0	0.2116546630859375	0.645477294921875	0.6792927459245262
60.0	240.0	0.2850761413574219	0.6995849609375	0.7554386301620802
60.0	260.0	0.5730209350585938	0.856689453125	1.0306647423440063
60.0	280.0	0.75634765625	1.36163330078125	1.5575965533190264
60.0	300.0	1.0402717590332031	1.00225830078125	1.444536961841736
60.0	320.0	1.0840606689453125	1.148162841796875	1.5790710703566304
60.0	340.0	1.0668754577636719	0.340301513671875	1.1198340781498899
60.0	360.0	1.0004119873046875	-0.530426025390625	1.1323320682355553
60.0	380.0	0.9749069213867188	-1.2230224609375	1.5640420215983164
60.0	400.0	0.920684814453125	-2.112518310546875	2.304429243860702
60.0	420.0	0.8784980773925781	-2.37786865234375	2.534959210674116
60.0	440.0	0.8501434326171875	-2.5538330078125	2.6916178940954407
60.0	460.0	0.8308601379394531	-2.647857666015625	2.7751538314649298
60.0	480.0	0.88824462890625	-2.65704345703125	2.8015814200792697
60.0	500.0	0.8559913635253906	-3.053985595703125	3.171679245004486
60.0	520.0	0.9179458618164062	-3.17730712890625	3.307250398234815
60.0	540.0	1.2754707336425781	-3.0430908203125	3.2995798722032688
60.0	560.0	1.1332817077636719	-3.0672607421875	3.2699259761830017
60.0	580.0	1.668609619140625	-2.79510498046875	3.2552833844275115
60.0	600.0	2.0104827880859375	-2.87567138671875	3.508778557501562
60.0	620.0	2.2899017333984375	-2.853515625	3.6587158089608858
60.0	640.0	2.519927978515625	-2.83428955078125	3.792523470536949
60.0	660.0	2.694103240966797	-2.8975830078125	3.9565363084586416
60.0	680.0	2.8278350830078125	-2.91412353515625	4.060636309107399
60.0	700.0	2.879100799560547	-2.8970947265625	4.084406844170451
60.0	720.0	3.008197784423828	-3.0220947265625	4.264072049875483
60.0	740.0	3.175586700439453	-3.0028076171875	4.3704924754365155
60.0	760.0	4.245552062988281	-0.86065673828125	4.331909779842254
60.0	780.0	4.7452239990234375	0.3031005859375	4.7548944011516845
60.0	800.0	4.775596618652344	0.35260009765625	4.788595816411205
80.0	0.0	-0.07828521728515625	0.8159167766571045	0.8196638101538358
80.0	20.0	0.0040740966796875	0.7705745697021484	0.7705853396836763
80.0	40.0	0.0529327392578125	0.7488899230957031	0.7507582778761908
80.0	60.0	0.0771484375	0.7595024108886719	0.7634106323299383
80.0	80.0	0.12688446044921875	0.7240982055664062	0.7351311975477431
80.0	100.0	0.14690399169921875	0.7109375	0.7259565494459115
80.0	120.0	0.12444305419921875	0.7478408813476562	0.7581240383692295
80.0	140.0	0.16876983642578125	0.660430908203125	0.6816540487646131
80.0	160.0	0.18447113037109375	0.595916748046875	0.6238159732991387
80.0	180.0	0.18255615234375	0.588287353515625	0.6159616538916789
80.0	200.0	0.12412261962890625	0.7845306396484375	0.7942888323844977
80.0	220.0	0.2940673828125	0.812347412109375	0.863935150109655
80.0	240.0	0.400054931640625	1.2042694091796875	1.268979415993805
80.0	260.0	1.0406265258789062	1.95648193359375	2.2160155962541284
80.0	280.0	0.8734970092773438	3.476165771484375	3.5842329020385972
80.0	300.0	1.168609619140625	3.79010009765625	3.966170343316322
80.0	320.0	1.7122268676757812	4.100250244140625	4.443396551171871
80.0	340.0	0.7550811767578125	1.845977783203125	1.9944376549728213
80.0	360.0	0.13149261474609375	0.18487548828125	0.22686836249242695
80.0	380.0	0.369415283203125	-1.321533203125	1.3721944681516056
80.0	400.0	0.5349273681640625	-2.22796630859375	2.2912837365633685
80.0	420.0	0.47762298583984375	-2.472076416015625	2.517793780916782
80.0	440.0	0.41539764404296875	-2.581512451171875	2.61472020266641
80.0	460.0	0.17623138427734375	-2.636260986328125	2.6421448652259865
80.0	480.0	-0.036346435546875	-2.677032470703125	2.677279199593468
80.0	500.0	-0.04395294189453125	-2.781829833984375	2.7821770407985755
80.0	520.0	0.006561279296875	-2.87335205078125	2.87335954208916
80.0	540.0	0.11188507080078125	-2.85321044921875	2.855403322929907
80.0	560.0	0.18206787109375	-2.978515625	2.9840750724560787
80.0	580.0	1.2641372680664062	-2.61541748046875	2.904901311517467
80.0	600.0	1.6030502319335938	-3.02178955078125	3.420669837226782
80.0	620.0	2.1326904296875	-2.93914794921875	3.6313852916314784
80.0	640.0	2.3557968139648438	-2.89251708984375	3.730473662113843
80.0	660.0	2.4363021850585938	-2.88092041015625	3.7729657759614166
80.0	680.0	2.589385986328125	-2.8692626953125	3.864917618902689
80.0	700.0	2.535400390625	-2.67633056640625	3.6865974070220635
80.0	720.0	2.5796737670898438	-2.6002197265625	3.662766627976217
80.0	740.0	2.8615493774414062	-1.95654296875	3.466486005755737
80.0	760.0	4.538169860839844	0.39697265625	4.55549920158541
80.0	780.0	4.7217254638671875	0.40069580078125	4.7386969180245675
80.0	800.0	4.756843566894531	0.40869140625	4.77436795664604
100.0	0.0	0.02108001708984375	0.7848937511444092	0.7851767748131945
100.0	20.0	0.04987335205078125	0.7798385620117188	0.7814317206546497
100.0	40.0	0.061492919921875	0.7963447570800781	0.7987154382691289
100.0	60.0	0.0554046630859375	0.8305130004882812	0.8323590094855189
100.0	80.0	0.08414459228515625	0.8142929077148438	0.8186288853720777
100.0	100.0	0.08771514892578125	0.837371826171875	0.8419533969392207
100.0	120.0	0.07305908203125	0.8836669921875	0.8866820075703308
100.0	140.0	0.11766815185546875	0.8273162841796875	0.8356422847307137
100.0	160.0	0.14151763916015625	0.811859130859375	0.8241010196287856
100.0	180.0	0.200225830078125	0.743560791015625	0.7700474225437393
100.0	200.0	0.05371856689453125	1.024688720703125	1.0260958331293473
100.0	220.0	0.23719024658203125	1.0243682861328125	1.0514702081886678
100.0	240.0	0.3388519287109375	2.1681671142578125	2.1944861049776945
100.0	260.0	4.0547027587890625	4.393768310546875	5.978780346266082
100.0	280.0	5.065269470214844	5.55657958984375	7.518811843912488
100.0	300.0	5.121437072753906	5.311279296875	7.378265748778035
100.0	320.0	5.578857421875	5.40704345703125	7.769154978492463
100.0	340.0	4.6099853515625	2.864990234375	5.42771904069149
100.0	360.0	1.4492034912109375	-0.372833251953125	1.4963941301341408
100.0	380.0	0.43149566650390625	-1.441009521484375	1.5042263630252855
100.0	400.0	0.5402603149414062	-2.398284912109375	2.458383966664292
100.0	420.0	0.4274139404296875	-2.58038330078125	2.615542134132878
100.0	440.0	0.362213134765625	-2.629852294921875	2.654679161048015
100.0	460.0	0.10877227783203125	-2.64178466796875	2.644023002989862
100.0	480.0	-0.15772247314453125	-2.648956298828125	2.6536476502422146
100.0	500.0	-0.41082000732421875	-2.6993408203125	2.7304237661255497
100.0	520.0	-0.6066665649414062	-2.71563720703125	2.7825761016062605
100.0	540.0	-0.7900314331054688	-2.69415283203125	2.807598466240621
100.0	560.0	-1.032470703125	-2.8253173828125	3.0080581886715403
100.0	580.0	-0.9908905029296875	-3.01617431640625	3.1747710934404325
100.0	600.0	-1.1172561645507812	-3.05133056640625	3.249442961910827
100.0	620.0	1.9413833618164062	-2.67095947265625	3.3019681800571195
100.0	640.0	2.202606201171875	-1.046630859375	2.4386287608483683
100.0	660.0	2.1890487670898438	-0.9412841796875	2.3828450246769166
100.0	680.0	2.2606277465820312	-0.8790283203125	2.4255161505395026
100.0	700.0	2.1625518798828125	-0.99322509765625	2.379732490806257
100.0	720.0	1.8195343017578125	-1.52044677734375	2.3711734390398957
100.0	740.0	3.1919021606445312	0.01959228515625	3.19196228999731
100.0	760.0	4.607872009277344	0.3858642578125	4.623999965326429
100.0	780.0	4.725128173828125	0.3692626953125	4.739534913602153
100.0	800.0	4.757759094238281	0.37725830078125	4.77269268069037
120.0	0.0	0.076629638671875	0.7578317523002625	0.7616961771713631
120.0	20.0	0.10091400146484375	0.7612228393554688	0.7678827038344126
120.0	40.0	0.0662689208984375	0.8357353210449219	0.8383585728786352
120.0	60.0	0.011871337890625	0.9334678649902344	0.9335433485557807
120.0	80.0	0.01706695556640625	0.9608154296875	0.960966997819322
120.0	100.0	-0.033843994140625	1.0560531616210938	1.0565953322390265
120.0	120.0	0.06925201416015625	0.9698028564453125	0.9722722981936315
120.0	140.0	0.12354278564453125	0.963592529296875	0.9714799958833735
120.0	160.0	0.13504791259765625	1.012420654296875	1.021388035931446
120.0	180.0	0.285552978515625	0.8402557373046875	0.8874515240916481
120.0	200.0	0.10683441162109375	1.1219635009765625	1.1270384594280758
120.0	220.0	0.01305389404296875	1.0322265625	1.0323091012290124
120.0	240.0	0.23047637939453125	3.937255859375	3.943995824495962
120.0	260.0	2.0220413208007812	6.549774169921875	6.854793416289185
120.0	280.0	2.5029983520507812	7.776153564453125	8.169061452108558
120.0	300.0	2.93316650390625	6.974395751953125	7.566086296395212
120.0	320.0	3.1227798461914062	6.359161376953125	7.08453861489311
120.0	340.0	1.618408203125	4.39202880859375	4.680722398034274
120.0	360.0	0.17436981201171875	0.19903564453125	0.2646129610109305
120.0	380.0	0.5468292236328125	-1.828704833984375	1.9087125424370965
120.0	400.0	0.4071807861328125	-2.538330078125	2.5707811610694917
120.0	420.0	0.380401611328125	-2.674652099609375	2.701567922493505
120.0	440.0	0.34053802490234375	-2.646087646484375	2.6679104144033037
120.0	460.0	0.02715301513671875	-2.602294921875	2.6024365787944626
120.0	480.0	-0.18154144287109375	-2.61846923828125	2.624754930904009
120.0	500.0	-0.4385986328125	-2.623046875	2.6594630415089924
120.0	520.0	-0.6581497192382812	-2.54168701171875	2.625515933768679
120.0	540.0	-0.7389373779296875	-2.50885009765625	2.6154076663134904
120.0	560.0	-0.855499267578125	-2.5889892578125	2.726672766192384
120.0	580.0	-0.8283920288085938	-3.08087158203125	3.190298271065161
120.0	600.0	-0.7633209228515625	-3.2862548828125	3.37374124468252
120.0	620.0	-0.7385177612304688	-3.41143798828125	3.4904609482905387
120.0	640.0	-0.5224990844726562	-3.60040283203125	3.6381184486178304
120.0	660.0	-0.04892730712890625	-3.6790771484375	3.6794024712632205
120.0	680.0	0.5771484375	-2.95684814453125	3.01264854716354
120.0	700.0	1.07598876953125	-2.3714599609375	2.6041455755174407
120.0	720.0	1.42132568359375	-2.013427734375	2.4645603949576254
120.0	740.0	3.191802978515625	-0.298828125	3.20576114237356
120.0	760.0	4.588623046875	0.361572265625	4.602846507280208
120.0	780.0	4.710044860839844	0.3590087890625	4.723707220155367
120.0	800.0	4.747459411621094	0.3609619140625	4.761162081718429
140.0	0.0	0.1314239501953125	0.7245262861251831	0.7363495053106851
140.0	20.0	0.1109161376953125	0.7804756164550781	0.7883175613178866
140.0	40.0	0.0762786865234375	0.8565139770507812	0.8599038498001315
140.0	60.0	3.0517578125e-05	0.9863357543945312	0.9863357548666436
140.0	80.0	-0.062164306640625	1.1049728393554688	1.1067200986398487
140.0	100.0	-0.124237060546875	1.2275543212890625	1.2338251330430818
140.0	120.0	0.0449371337890625	1.10980224609375	1.1107116508923045
140.0	140.0	0.1891021728515625	1.03790283203125	1.054989061799065
140.0	160.0	0.279083251953125	1.0342254638671875	1.0712188252789578
140.0	180.0	0.3603363037109375	0.8664093017578125	0.9383535207716339
140.0	200.0	-0.072784423828125	1.060791015625	1.0632850752186411
140.0	220.0	-0.500274658203125	0.954010009765625	1.0772232045278551
140.0	240.0	1.123687744140625	4.767333984375	4.8979738121909815
140.0	260.0	2.119659423828125	6.8812255859375	7.200293163308301
140.0	280.0	2.504669189453125	8.54638671875	8.905846040383933
140.0	300.0	3.3049163818359375	7.634429931640625	8.31907402732166
140.0	320.0	3.7629852294921875	6.745635986328125	7.724225702128427
140.0	340.0	1.86376953125	4.067138671875	4.47384106131152
140.0	360.0	-0.505035400390625	-0.31292724609375	0.5941247486812322
140.0	380.0	-0.5462188720703125	-2.28192138671875	2.3463845105545227
140.0	400.0	0.17755126953125	-2.728607177734375	2.73437773244585
140.0	420.0	0.2516632080078125	-2.76617431640625	2.7775987325404596
140.0	440.0	0.2405242919921875	-2.62548828125	2.6364826284311875
140.0	460.0	-0.1436614990234375	-2.529998779296875	2.534074278616422
140.0	480.0	-0.3555908203125	-2.5274658203125	2.552357401372005
140.0	500.0	-0.57598876953125	-2.494049072265625	2.559696043965992
140.0	520.0	-0.5560760498046875	-2.3389892578125	2.404182048291821
140.0	540.0	-0.4679107666015625	-2.28680419921875	2.3341837826242755
140.0	560.0	-0.3871307373046875	-2.39068603515625	2.421827806937806
140.0	580.0	-0.5009307861328125	-3.00494384765625	3.0464108685570936
140.0	600.0	-0.617279052734375	-3.21563720703125	3.274348191043278
140.0	620.0	-0.6534881591796875	-3.252197265625	3.317202711431242
140.0	640.0	-0.639984130859375	-3.29437255859375	3.3559604053932697
140.0	660.0	-0.4919891357421875	-3.2520751953125	3.2890798691511245
140.0	680.0	0.0472564697265625	-2.79833984375	2.7987388329477603
140.0	700.0	0.9253387451171875	-2.43646240234375	2.606261850092912
140.0	720.0	1.65435791015625	-2.07342529296875	2.6525445407040955
140.0	740.0	3.0719146728515625	-0.4249267578125	3.101164701654165
140.0	760.0	4.33612060546875	0.37640380859375	4.352427108211527
140.0	780.0	4.521697998046875	0.38128662109375	4.537745285157179
140.0	800.0	4.564483642578125	0.38616943359375	4.5807900797575725
160.0	0.0	0.08319091796875	0.8094582557678223	0.8137219406303166
160.0	20.0	0.086212158203125	0.8693428039550781	0.8736071468403392
160.0	40.0	0.0603485107421875	0.9401473999023438	0.9420823086609457
160.0	60.0	-0.0029449462890625	1.0611305236816406	1.0611346102156494
160.0	80.0	-0.005157470703125	1.15313720703125	1.1531487405117717
160.0	100.0	-0.015228271484375	1.2667770385742188	1.2668685668652726
160.0	120.0	0.219482421875	1.1163406372070312	1.1377121568269877
160.0	140.0	0.4867401123046875	1.0596466064453125	1.1660904199406865
160.0	160.0	0.7037200927734375	1.0285186767578125	1.2462233497301747
160.0	180.0	0.2007293701171875	0.8198394775390625	0.8440551219909549
160.0	200.0	-0.444549560546875	0.8798675537109375	0.9857947168937806
160.0	220.0	-0.9458465576171875	0.79632568359375	1.2364304690953458
160.0	240.0	0.4378814697265625	5.0392913818359375	5.058280123972559
160.0	260.0	-0.8916168212890625	6.7393798828125	6.798104276992479
160.0	280.0	0.59686279296875	8.59149169921875	8.612199185537637
160.0	300.0	0.8272552490234375	7.79779052734375	7.841548849262418
160.0	320.0	1.0157318115234375	5.669342041015625	5.759613727583465
160.0	340.0	0.1317596435546875	2.584625244140625	2.5879815023138484
160.0	360.0	-2.1681671142578125	-1.14190673828125	2.4504896723473806
160.0	380.0	-0.7324371337890625	-2.31396484375	2.4271171074062536
160.0	400.0	0.23968505859375	-2.776458740234375	2.786785256085754
160.0	420.0	0.3524932861328125	-2.747467041015625	2.76998676138278
160.0	440.0	0.199249267578125	-2.5201416015625	2.528005926131587
160.0	460.0	-0.26397705078125	-2.395751953125	2.410251294832433
160.0	480.0	-0.4386749267578125	-2.38702392578125	2.426997922046515
160.0	500.0	-0.5250244140625	-2.122467041015625	2.186439337269455
160.0	520.0	-0.4334716796875	-1.96771240234375	2.014892005897218
160.0	540.0	-0.268310546875	-1.91864013671875	1.9373101258684695
160.0	560.0	-0.108917236328125	-2.044189453125	2.047089027042264
160.0	580.0	-0.3228759765625	-2.8460693359375	2.8643253239122317
160.0	600.0	-0.492401123046875	-2.8612060546875	2.9032669449015938
160.0	620.0	-0.5731964111328125	-2.84765625	2.9047719779527617
160.0	640.0	-0.5626678466796875	-2.85626220703125	2.911155938970323
160.0	660.0	-0.320465087890625	-2.753662109375	2.772246901912656
160.0	680.0	-0.1796112060546875	-2.15643310546875	2.1639001649110376
160.0	700.0	0.3360137939453125	-2.01800537109375	2.0457885881695463
160.0	720.0	1.2311553955078125	-1.99884033203125	2.3475745527762895
160.0	740.0	2.0674285888671875	-1.21588134765625	2.3984637628373187
160.0	760.0	3.2166900634765625	0.16900634765625	3.2211268385484226
160.0	780.0	3.3195037841796875	0.18548583984375	3.3246819953141094
160.0	800.0	3.39715576171875	0.20257568359375	3.4031902939686427
180.0	0.0	-0.032867431640625	0.9936236143112183	0.9941670659298365
180.0	20.0	-0.0299224853515625	1.0452938079833984	1.0457219994520763
180.0	40.0	-0.0352020263671875	1.0988082885742188	1.0993720197002286
180.0	60.0	-0.0446319580078125	1.1907920837402344	1.191628213149563
180.0	80.0	0.0157928466796875	1.2511520385742188	1.2512517083443568
180.0	100.0	0.065887451171875	1.39190673828125	1.393465293537903
180.0	120.0	0.5127716064453125	1.1710891723632812	1.2784305104318425
180.0	140.0	0.7565155029296875	1.1112213134765625	1.3442948016330105
180.0	160.0	0.3818206787109375	0.9435882568359375	1.0179124859878497
180.0	180.0	-0.144073486328125	0.7371063232421875	0.7510545261339929
180.0	200.0	-0.3847198486328125	0.760528564453125	0.8522986913525007
180.0	220.0	-0.563934326171875	0.7273712158203125	0.9203753635549173
180.0	240.0	0.2028045654296875	4.22161865234375	4.226487162831065
180.0	260.0	-3.2259674072265625	5.828369140625	6.661587840138256
180.0	280.0	-4.57049560546875	7.6175537109375	8.883499007633581
180.0	300.0	-5.1378326416015625	6.9757080078125	8.663592006977586
180.0	320.0	-5.9890899658203125	4.05474853515625	7.23257798451156
180.0	340.0	-5.4219207763671875	1.15716552734375	5.544028946792658
180.0	360.0	-3.76092529296875	-1.115997314453125	3.9230102045697848
180.0	380.0	-0.4160003662109375	-2.333770751953125	2.370557366392868
180.0	400.0	0.14605712890625	-2.5653076171875	2.5694621724603275
180.0	420.0	0.264556884765625	-2.488311767578125	2.5023360681460565
180.0	440.0	0.0639495849609375	-2.18695068359375	2.1878854727539663
180.0	460.0	-0.2218170166015625	-1.9820556640625	1.9944291023489042
180.0	480.0	-0.474212646484375	-1.69610595703125	1.761151058700703
180.0	500.0	-0.477203369140625	-1.48223876953125	1.557162427436739
180.0	520.0	-0.46356201171875	-1.410400390625	1.4846275629207102
180.0	540.0	-0.5576934814453125	-1.38128662109375	1.4896223510874096
180.0	560.0	-0.3447265625	-1.6766357421875	1.7117078649330602
180.0	580.0	-0.1093597412109375	-2.5672607421875	2.5695889304273622
180.0	600.0	-0.3655548095703125	-2.498779296875	2.5253768616369134
180.0	620.0	-0.4008026123046875	-2.42767333984375	2.460536644518502
180.0	640.0	-0.3498382568359375	-2.41900634765625	2.4441723580687262
180.0	660.0	-0.30389404296875	-2.37774658203125	2.3970878994549167
180.0	680.0	-0.12017822265625	-1.73675537109375	1.7409083905317375
180.0	700.0	0.097869873046875	-1.6043701171875	1.6073524768931187
180.0	720.0	0.825225830078125	-1.674560546875	1.8668558315463006
180.0	740.0	1.6101531982421875	-1.53741455078125	2.2262607265914425
180.0	760.0	2.9320220947265625	0.076904296875	2.933030486517755
180.0	780.0	3.0700225830078125	0.1053466796875	3.0718295172582644
180.0	800.0	3.248382568359375	0.1407470703125	3.2514303080679126
200.0	0.0	0.0472869873046875	1.006343960762024	1.0074543297492704
200.0	20.0	0.045501708984375	1.0552444458007812	1.0562249977698392
200.0	40.0	0.0513153076171875	1.1022529602050781	1.1034468039179344
200.0	60.0	0.05401611328125	1.2075424194335938	1.2087499473528633
200.0	80.0	0.0228118896484375	1.3537979125976562	1.35399009245382
200.0	100.0	0.212249755859375	1.5317001342773438	1.5463360760868243
200.0	120.0	1.0130767822265625	1.2506179809570312	1.609462612482678
200.0	140.0	0.470794677734375	1.05645751953125	1.1566114815084343
200.0	160.0	-0.0855712890625	0.8475341796875	0.851843079005976
200.0	180.0	-0.3294677734375	0.7135162353515625	0.7859099387615162
200.0	200.0	-0.347503662109375	0.662994384765625	0.7485454892056836
200.0	220.0	-0.275848388671875	0.6497955322265625	0.7059224937870102
200.0	240.0	-0.5645599365234375	2.441558837890625	2.50598034326073
200.0	260.0	-2.092132568359375	4.225738525390625	4.715282045494259
200.0	280.0	-3.77117919921875	5.644012451171875	6.78797975111913
200.0	300.0	-5.28826904296875	4.730560302734375	7.09534990318504
200.0	320.0	-5.49749755859375	2.379547119140625	5.990385955759002
200.0	340.0	-4.39666748046875	0.57977294921875	4.4347290341640075
200.0	360.0	-3.3939208984375	-0.290679931640625	3.4063461197461136
200.0	380.0	-0.0527496337890625	-2.0565185546875	2.0571949566433525
200.0	400.0	0.1018524169921875	-2.027435302734375	2.0299920742753597
200.0	420.0	0.3330078125	-2.02288818359375	2.0501148276399683
200.0	440.0	0.284393310546875	-1.753692626953125	1.7766027650866594
200.0	460.0	0.0228424072265625	-1.477691650390625	1.4778681907403222
200.0	480.0	-0.2524566650390625	-1.011688232421875	1.042711583969193
200.0	500.0	-0.34051513671875	-0.879241943359375	0.9428769555445501
200.0	520.0	-0.455047607421875	-0.92791748046875	1.033488836698223
200.0	540.0	-0.5257415771484375	-0.9180908203125	1.057967372032146
200.0	560.0	-0.4637908935546875	-1.0233154296875	1.1235107750176534
200.0	580.0	-0.3111572265625	-1.939453125	1.9642548825736268
200.0	600.0	-0.4324188232421875	-2.20574951171875	2.2477359602812923
200.0	620.0	-0.52105712890625	-2.099609375	2.163298421201272
200.0	640.0	-0.5105133056640625	-2.08209228515625	2.1437658732163882
200.0	660.0	-0.494873046875	-2.06549072265625	2.123947093950879
200.0	680.0	-0.4306793212890625	-1.3638916015625	1.430274441706461
200.0	700.0	-0.394683837890625	-1.23712158203125	1.2985550202511928
200.0	720.0	-0.103118896484375	-1.29254150390625	1.2966483895537702
200.0	740.0	0.953338623046875	-1.6680908203125	1.921296831570734
200.0	760.0	2.276123046875	-0.11138916015625	2.2788470044116274
200.0	780.0	2.5192413330078125	-0.0435791015625	2.5196182314049036
200.0	800.0	2.80291748046875	0.02874755859375	2.8030648983643576
220.0	0.0	0.077423095703125	1.0079596042633057	1.0109287312045765
220.0	20.0	0.0605926513671875	1.0835914611816406	1.0852842596045833
220.0	40.0	0.062774658203125	1.1384010314941406	1.1401305040298864
220.0	60.0	0.07708740234375	1.2644119262695312	1.2667596405367254
220.0	80.0	0.1599578857421875	1.4051513671875	1.414226604869252
220.0	100.0	0.9093780517578125	1.51025390625	1.7629053583111653
220.0	120.0	1.0138397216796875	1.1938858032226562	1.5662804003090103
220.0	140.0	0.1657257080078125	0.96771240234375	0.9818005418335246
220.0	160.0	-0.2385101318359375	0.77630615234375	0.8121196495314923
220.0	180.0	-0.3822021484375	0.6517333984375	0.755536170483673
220.0	200.0	-0.2957305908203125	0.550384521484375	0.6248037322523894
220.0	220.0	-0.2204132080078125	0.513641357421875	0.5589359769405451
220.0	240.0	-0.2674560546875	1.4134368896484375	1.4385188848979538
220.0	260.0	-1.51153564453125	1.8883056640625	2.41876792719331
220.0	280.0	-3.78021240234375	3.311859130859375	5.025775234676748
220.0	300.0	-4.6559906005859375	2.644256591796875	5.354469291723114
220.0	320.0	-4.9550018310546875	1.715576171875	5.243590825690024
220.0	340.0	-3.2087249755859375	0.664306640625	3.2767696412362355
220.0	360.0	-2.254791259765625	-0.12933349609375	2.258497460332264
220.0	380.0	-0.2560272216796875	-1.127410888671875	1.1561164518061866
220.0	400.0	0.0088958740234375	-1.349090576171875	1.3491199054533303
220.0	420.0	0.164398193359375	-1.489837646484375	1.4988805752500525
220.0	440.0	0.0680389404296875	-1.22845458984375	1.2303373426515878
220.0	460.0	-0.1281280517578125	-0.963165283203125	0.9716502253460392
220.0	480.0	-0.373291015625	-0.5	0.6239761071918892
220.0	500.0	-0.4822845458984375	-0.35223388671875	0.597216120148694
220.0	520.0	-0.5590667724609375	-0.41143798828125	0.6941447070105856
220.0	540.0	-0.6844635009765625	-0.47296142578125	0.8319752366784277
220.0	560.0	-0.968505859375	-0.4951171875	1.08772451889328
220.0	580.0	-0.8907012939453125	-1.4429931640625	1.695752949744437
220.0	600.0	-1.085357666015625	-1.65960693359375	1.9830018752415073
220.0	620.0	-1.05523681640625	-1.565673828125	1.8880834925327825
220.0	640.0	-1.0443572998046875	-1.5257568359375	1.8489499971782226
220.0	660.0	-0.9821014404296875	-1.504150390625	1.796382931590981
220.0	680.0	-0.7120208740234375	-1.01165771484375	1.2371034948814825
220.0	700.0	-0.745208740234375	-0.9891357421875	1.2384367496947597
220.0	720.0	-0.388580322265625	-1.2725830078125	1.330587155591533
220.0	740.0	-0.0966339111328125	-1.29248046875	1.2960879117100985
220.0	760.0	0.7863922119140625	-0.760986328125	1.0943093267226875
220.0	780.0	1.2400665283203125	-0.511474609375	1.3414064524579048
220.0	800.0	1.649627685546875	-0.298095703125	1.676344997052912
240.0	0.0	-0.0218963623046875	1.1041579246520996	1.1043750147727038
240.0	20.0	-0.03594970703125	1.191854476928711	1.1923965261651193
240.0	40.0	-0.0043182373046875	1.2184638977050781	1.2184715495997724
240.0	60.0	0.1387786865234375	1.3103675842285156	1.3176959928716663
240.0	80.0	0.5276641845703125	1.3855667114257812	1.4826410905844702
240.0	100.0	1.549591064453125	1.2887802124023438	2.015486765749852
240.0	120.0	0.6118316650390625	1.0497817993164062	1.2150637071859496
240.0	140.0	-0.051513671875	0.8992767333984375	0.9007509653737872
240.0	160.0	-0.3693084716796875	0.729888916015625	0.8180015751677076
240.0	180.0	-0.354339599609375	0.621734619140625	0.7156189548141316
240.0	200.0	-0.18157958984375	0.45880126953125	0.4934265420215163
240.0	220.0	-0.122344970703125	0.3231353759765625	0.34552100234842875
240.0	240.0	-0.263214111328125	0.8459625244140625	0.8859651579578443
240.0	260.0	-1.13006591796875	1.070343017578125	1.5564970781317902
240.0	280.0	-1.9540557861328125	1.802093505859375	2.6581713675343916
240.0	300.0	-1.9349212646484375	1.50128173828125	2.4490339234248024
240.0	320.0	-1.85650634765625	1.86456298828125	2.631199528001678
240.0	340.0	-0.841766357421875	0.79608154296875	1.1585838008287521
240.0	360.0	-0.3621673583984375	0.18603515625	0.40715387122102153
240.0	380.0	-0.0657806396484375	-0.073516845703125	0.09864998304457369
240.0	400.0	-0.3630523681640625	-0.080352783203125	0.3718381257994161
240.0	420.0	-0.41778564453125	-0.119354248046875	0.4345000360221239
240.0	440.0	-0.4960784912109375	0.035491943359375	0.49734650645756556
240.0	460.0	-0.44525146484375	-0.030914306640625	0.44632338197833166
240.0	480.0	-0.393524169921875	-0.178436279296875	0.4320888543829997
240.0	500.0	-0.476104736328125	-0.1146240234375	0.4897084711367305
240.0	520.0	-0.5345458984375	-0.27191162109375	0.5997293116249907
240.0	540.0	-0.7065887451171875	-0.3831787109375	0.80379946456937
240.0	560.0	-1.162841796875	-0.4698486328125	1.2541765355464334
240.0	580.0	-1.4696197509765625	-1.103271484375	1.8376588858369307
240.0	600.0	-1.20281982421875	-1.00653076171875	1.568400364645377
240.0	620.0	-1.10400390625	-0.9444580078125	1.4528680440894883
240.0	640.0	-1.0391387939453125	-0.90203857421875	1.376038888426019
240.0	660.0	-0.893524169921875	-0.8797607421875	1.2539395542564549
240.0	680.0	-0.8699493408203125	-0.65966796875	1.0917754735239509
240.0	700.0	-0.7661895751953125	-0.8837890625	1.1696707109834812
240.0	720.0	-0.4239959716796875	-1.2918701171875	1.3596694391221151
240.0	740.0	-0.1941375732421875	-1.35150146484375	1.3653737974705562
240.0	760.0	0.1707916259765625	-1.42486572265625	1.4350651926321798
240.0	780.0	0.4477691650390625	-1.33990478515625	1.412742743192969
240.0	800.0	0.7430419921875	-1.17236328125	1.3880011042420808
260.0	0.0	-0.1734619140625	1.2653887271881104	1.277222637806335
260.0	20.0	-0.18536376953125	1.3459701538085938	1.3586741264918398
260.0	40.0	-0.069671630859375	1.2982826232910156	1.300150724372373
260.0	60.0	0.250701904296875	1.2939529418945312	1.318015804402812
260.0	80.0	0.937042236328125	1.2956771850585938	1.5990082928315834
260.0	100.0	1.17755126953125	1.1011505126953125	1.6121908832343048
260.0	120.0	0.369171142578125	0.9295120239257812	1.0001399577734311
260.0	140.0	-0.1474609375	0.851837158203125	0.864506374866001
260.0	160.0	-0.281646728515625	0.71405029296875	0.7675888877337347
260.0	180.0	-0.3533935546875	0.58465576171875	0.6831613017476904
260.0	200.0	-0.212158203125	0.412109375	0.46351401285842414
260.0	220.0	-0.034088134765625	0.1907958984375	0.19381711945122965
260.0	240.0	0.172576904296875	0.27862548828125	0.32774220145818533
260.0	260.0	-0.088836669921875	0.621124267578125	0.6274450650832074
260.0	280.0	-0.17205810546875	0.8818359375	0.8984645860154975
260.0	300.0	-0.0445556640625	0.84686279296875	0.8480340779207415
260.0	320.0	-0.077545166015625	0.954254150390625	0.9573997265040994
260.0	340.0	-0.026336669921875	0.794677734375	0.7951140306232539
260.0	360.0	0.01708984375	0.638916015625	0.6391445359083692
260.0	380.0	-0.276458740234375	0.621429443359375	0.6801499747305151
260.0	400.0	-0.575439453125	0.5888671875	0.8233438702795808
260.0	420.0	-0.643585205078125	0.55810546875	0.8518706653266735
260.0	440.0	-0.675140380859375	0.588714599609375	0.8957674997789151
260.0	460.0	-0.588836669921875	0.52960205078125	0.7919639865779181
260.0	480.0	-0.387542724609375	0.259857177734375	0.46659952445082115
260.0	500.0	-0.435211181640625	0.1993408203125	0.47869148234315756
260.0	520.0	-0.509796142578125	-0.12664794921875	0.5252921187576024
260.0	540.0	-0.72412109375	-0.304443359375	0.7855171019661072
260.0	560.0	-1.15155029296875	-0.4041748046875	1.2204201530541
260.0	580.0	-1.363922119140625	-0.7003173828125	1.5332083954082703
260.0	600.0	-1.1685791015625	-0.67474365234375	1.3493910156017799
260.0	620.0	-1.072021484375	-0.61224365234375	1.234533253013783
260.0	640.0	-1.02850341796875	-0.575927734375	1.1787756512567273
260.0	660.0	-0.967041015625	-0.5816650390625	1.1284956994019122
260.0	680.0	-0.835662841796875	-0.53314208984375	0.9912481390262431
260.0	700.0	-0.68853759765625	-0.7540283203125	1.0210987862197909
260.0	720.0	-0.38726806640625	-1.20452880859375	1.2652534157196789
260.0	740.0	-0.24090576171875	-1.25555419921875	1.278456856215777
260.0	760.0	0.0177001953125	-1.41876220703125	1.418872614794677
260.0	780.0	0.255889892578125	-1.66119384765625	1.6807869099367179
260.0	800.0	0.489593505859375	-1.596435546875	1.6698228218304343
280.0	0.0	-0.266204833984375	1.402596116065979	1.4276347146381732
280.0	20.0	-0.29925537109375	1.5028095245361328	1.5323153213894898
280.0	40.0	-0.07568359375	1.3588523864746094	1.3609584176567102
280.0	60.0	0.3812255859375	1.348419189453125	1.4012734415019834
280.0	80.0	1.147796630859375	1.2139663696289062	1.6706739515543176
280.0	100.0	0.6318359375	0.99102783203125	1.1753096680352217
280.0	120.0	0.01678466796875	0.85748291015625	0.8576471688805675
280.0	140.0	-0.284454345703125	0.8304443359375	0.8778109533835109
280.0	160.0	-0.390045166015625	0.673431396484375	0.7782320202247219
280.0	180.0	-0.44189453125	0.5118408203125	0.6762039648558933
280.0	200.0	-0.34759521484375	0.4455718994140625	0.5651165817154263
280.0	220.0	-0.172027587890625	0.3499755859375	0.38996974465689405
280.0	240.0	0.00750732421875	0.4970245361328125	0.4970812302179221
280.0	260.0	0.10369873046875	0.578277587890625	0.5875018258332735
280.0	280.0	0.340240478515625	0.600799560546875	0.6904518051058014
280.0	300.0	0.527587890625	0.700836181640625	0.8772230821351819
280.0	320.0	0.399688720703125	0.685150146484375	0.7932098062208139
280.0	340.0	0.201934814453125	0.67401123046875	0.7036112620518638
280.0	360.0	-0.107513427734375	0.715850830078125	0.7238795121197555
280.0	380.0	-0.5794677734375	0.66851806640625	0.8847029476407124
280.0	400.0	-0.793609619140625	0.674072265625	1.041244278196691
280.0	420.0	-0.924102783203125	0.7078857421875	1.1640739572364418
280.0	440.0	-1.0374755859375	0.706298828125	1.2550751475617334
280.0	460.0	-1.06756591796875	0.663330078125	1.256862674182736
280.0	480.0	-1.05517578125	0.559234619140625	1.194210738765109
280.0	500.0	-1.119659423828125	0.421722412109375	1.19644766631996
280.0	520.0	-1.009857177734375	0.15777587890625	1.0221079920371803
280.0	540.0	-0.960174560546875	0.1129150390625	0.9667910802070272
280.0	560.0	-0.923431396484375	0.06829833984375	0.9259536744559608
280.0	580.0	-1.208740234375	-0.48321533203125	1.3017488280413396
280.0	600.0	-1.149810791015625	-0.6170654296875	1.3049270476357657
280.0	620.0	-1.074920654296875	-0.53045654296875	1.1986820082959364
280.0	640.0	-0.999664306640625	-0.49072265625	1.113614588324137
280.0	660.0	-0.937255859375	-0.51385498046875	1.0688758051735052
280.0	680.0	-0.676483154296875	-0.49298095703125	0.8370541691210294
280.0	700.0	-0.49432373046875	-0.78900146484375	0.9310635112762848
280.0	720.0	-0.251129150390625	-1.2259521484375	1.2514090140455434
280.0	740.0	-0.135711669921875	-1.27801513671875	1.2852005084947753
280.0	760.0	-0.007232666015625	-1.46026611328125	1.4602840247894318
280.0	780.0	0.1973876953125	-1.90338134765625	1.9135888944249502
280.0	800.0	0.333038330078125	-1.90386962890625	1.9327788526297696
300.0	0.0	-0.042572021484375	1.2778416872024536	1.278550646069869
300.0	20.0	-0.063690185546875	1.3797435760498047	1.3812127914936563
300.0	40.0	0.22100830078125	1.1610183715820312	1.1818664595313664
300.0	60.0	0.944061279296875	1.0954818725585938	1.446143918208743
300.0	80.0	1.111785888671875	1.057098388671875	1.5341202252700359
300.0	100.0	0.309234619140625	0.8855743408203125	0.9380127732575811
300.0	120.0	-0.21173095703125	0.78033447265625	0.8085492485811095
300.0	140.0	-0.383056640625	0.798065185546875	0.8852346752747988
300.0	160.0	-0.4989013671875	0.607696533203125	0.7862554614428148
300.0	180.0	-0.488555908203125	0.4671783447265625	0.6759752075495308
300.0	200.0	-0.4619140625	0.3839263916015625	0.6006363919239744
300.0	220.0	-0.507720947265625	0.3799591064453125	0.6341525706508048
300.0	240.0	-0.482818603515625	0.6180267333984375	0.7842645262256362
300.0	260.0	-0.42669677734375	0.647247314453125	0.7752413984445904
300.0	280.0	-0.1099853515625	0.63922119140625	0.6486142991803006
300.0	300.0	-0.039306640625	0.655853271484375	0.6570300797634612
300.0	320.0	-0.140869140625	0.619415283203125	0.6352317749026992
300.0	340.0	-0.254669189453125	0.611053466796875	0.6619990448189418
300.0	360.0	-0.48699951171875	0.597869873046875	0.7711140703627365
300.0	380.0	-0.7890625	0.632476806640625	1.0112598775016106
300.0	400.0	-0.988800048828125	0.6519775390625	1.1843986862558131
300.0	420.0	-1.128997802734375	0.699981689453125	1.3283863911335052
300.0	440.0	-1.219085693359375	0.702056884765625	1.406788469244869
300.0	460.0	-1.27423095703125	0.65924072265625	1.4346647212032189
300.0	480.0	-1.395416259765625	0.6732177734375	1.549325242965605
300.0	500.0	-1.2071533203125	0.487548828125	1.3018920840636348
300.0	520.0	-1.02691650390625	0.323974609375	1.076808735809066
300.0	540.0	-0.913909912109375	0.3070068359375	0.9640977775952606
300.0	560.0	-0.821441650390625	0.27520751953125	0.8663172420095407
300.0	580.0	-1.068084716796875	-0.257568359375	1.0987021534547885
300.0	600.0	-1.07080078125	-0.580078125	1.217827961671568
300.0	620.0	-1.04412841796875	-0.49554443359375	1.1557544890138542
300.0	640.0	-1.02197265625	-0.46923828125	1.1245499876453402
300.0	660.0	-0.989990234375	-0.50927734375	1.1133032277932742
300.0	680.0	-0.6092529296875	-0.50799560546875	0.7932519571412123
300.0	700.0	-0.298126220703125	-0.8955078125	0.9438291612994714
300.0	720.0	-0.066192626953125	-1.2821044921875	1.2838120550728298
300.0	740.0	0.013397216796875	-1.3538818359375	1.3539481197961014
300.0	760.0	0.119537353515625	-1.55364990234375	1.5582417007442277
300.0	780.0	0.261962890625	-2.166015625	2.1817993133670077
300.0	800.0	0.3125	-2.20599365234375	2.2280180080468197
320.0	0.0	0.31640625	1.1665046215057373	1.2086546020403455
320.0	20.0	0.3402099609375	1.2454853057861328	1.291114427326359
320.0	40.0	0.63104248046875	1.0141410827636719	1.1944441166941322
320.0	60.0	1.116546630859375	1.0294876098632812	1.5187235158992676
320.0	80.0	0.769134521484375	0.95849609375	1.228935585729784
320.0	100.0	0.09326171875	0.8040313720703125	0.8094221367478612
320.0	120.0	-0.275360107421875	0.7584304809570312	0.8068704872556067
320.0	140.0	-0.3271484375	0.80010986328125	0.8644084066450488
320.0	160.0	-0.384490966796875	0.6509552001953125	0.7560264388298302
320.0	180.0	-0.37408447265625	0.5872650146484375	0.6962897314426906
320.0	200.0	-0.36761474609375	0.4838104248046875	0.6076291045492015
320.0	220.0	-0.42657470703125	0.414154052734375	0.5945498802246152
320.0	240.0	-0.501800537109375	0.5701446533203125	0.7595187323252776
320.0	260.0	-0.64556884765625	0.603607177734375	0.8837990507330702
320.0	280.0	-0.65020751953125	0.6226806640625	0.900278305776773
320.0	300.0	-0.561798095703125	0.627655029296875	0.842358555567235
320.0	320.0	-0.63568115234375	0.58740234375	0.8655241422907111
320.0	340.0	-0.6480712890625	0.595916748046875	0.8804051148817191
320.0	360.0	-0.715240478515625	0.53704833984375	0.8944215233524897
320.0	380.0	-0.941986083984375	0.565704345703125	1.0987989757765606
320.0	400.0	-1.089508056640625	0.612396240234375	1.2498227716512569
320.0	420.0	-1.1856689453125	0.67498779296875	1.3643384362156188
320.0	440.0	-1.29742431640625	0.683380126953125	1.466396349803386
320.0	460.0	-1.359039306640625	0.664703369140625	1.5128841350021252
320.0	480.0	-1.430419921875	0.661651611328125	1.576034266020249
320.0	500.0	-1.26177978515625	0.417388916015625	1.3290228491044278
320.0	520.0	-1.026123046875	0.2647705078125	1.0597320081677832
320.0	540.0	-0.864959716796875	0.23760986328125	0.8970026526214203
320.0	560.0	-0.7518310546875	0.20361328125	0.778914824030144
320.0	580.0	-0.68365478515625	-0.05810546875	0.68611960383427
320.0	600.0	-0.84405517578125	-0.50262451171875	0.9823749485525517
320.0	620.0	-0.989532470703125	-0.46636962890625	1.0939264789472756
320.0	640.0	-0.99298095703125	-0.45782470703125	1.093441650658574
320.0	660.0	-0.99969482421875	-0.5074462890625	1.1211117151528922
320.0	680.0	-0.45355224609375	-0.5400390625	0.7052317554978395
320.0	700.0	-0.08355712890625	-1.0897216796875	1.092920460496555
320.0	720.0	0.028167724609375	-1.414306640625	1.414587110935782
320.0	740.0	0.1038818359375	-1.5185546875	1.5221037332474974
320.0	760.0	0.14501953125	-1.74578857421875	1.7518014757148441
320.0	780.0	0.2091064453125	-2.33294677734375	2.342299334284544
320.0	800.0	0.25970458984375	-2.3897705078125	2.40384058414786
340.0	0.0	2.250885009765625	0.8116359710693359	2.3927465968466577
340.0	20.0	2.252838134765625	0.9109840393066406	2.430055880288703
340.0	40.0	1.901336669921875	0.8803253173828125	2.0952455218457704
340.0	60.0	1.411224365234375	0.9388351440429688	1.694982488617905
340.0	80.0	0.461761474609375	0.8709335327148438	0.985773238549608
340.0	100.0	-0.09063720703125	0.7655792236328125	0.7709258401147582
340.0	120.0	-0.331817626953125	0.7776565551757812	0.8454895950658803
340.0	140.0	-0.380889892578125	0.8364105224609375	0.9190536830629394
340.0	160.0	-0.44842529296875	0.7676239013671875	0.8890060164724932
340.0	180.0	-0.431610107421875	0.7594757080078125	0.8735505914843688
340.0	200.0	-0.50048828125	0.660614013671875	0.8287939398476821
340.0	220.0	-0.622833251953125	0.5374298095703125	0.8226494149717042
340.0	240.0	-0.787353515625	0.44268798828125	0.9032708417388149
340.0	260.0	-0.96820068359375	0.514984130859375	1.096640879571973
340.0	280.0	-1.010162353515625	0.536834716796875	1.143949078245447
340.0	300.0	-0.880035400390625	0.573028564453125	1.0501542941967608
340.0	320.0	-0.920684814453125	0.56280517578125	1.0790784000482767
340.0	340.0	-0.90679931640625	0.618743896484375	1.0977836807274506
340.0	360.0	-0.93438720703125	0.6094970703125	1.1156012421036383
340.0	380.0	-1.084991455078125	0.60272216796875	1.241160936121298
340.0	400.0	-1.190826416015625	0.67352294921875	1.3681011352253682
340.0	420.0	-1.2147216796875	0.63116455078125	1.3689110450521313
340.0	440.0	-1.273101806640625	0.576873779296875	1.3977022455844745
340.0	460.0	-1.2833251953125	0.55145263671875	1.3967904522396792
340.0	480.0	-1.27496337890625	0.493927001953125	1.3672949575020177
340.0	500.0	-1.121368408203125	0.302032470703125	1.1613314429029487
340.0	520.0	-0.8868408203125	0.17388916015625	0.9037278797250828
340.0	540.0	-0.75177001953125	0.14105224609375	0.7648881607098569
340.0	560.0	-0.6239013671875	0.1053466796875	0.6327328337455015
340.0	580.0	-0.471099853515625	-0.1131591796875	0.4844998162331863
340.0	600.0	-0.612060546875	-0.4696044921875	0.7714573819230741
340.0	620.0	-0.91070556640625	-0.5003662109375	1.0391106648145227
340.0	640.0	-0.939422607421875	-0.51220703125	1.0699863915944225
340.0	660.0	-0.918121337890625	-0.57208251953125	1.08176947647976
340.0	680.0	-0.433837890625	-0.636474609375	0.7702695915853152
340.0	700.0	-0.06103515625	-1.24652099609375	1.2480143765201652
340.0	720.0	0.01763916015625	-1.581298828125	1.5813972062073829
340.0	740.0	0.072540283203125	-1.72381591796875	1.7253415348068433
340.0	760.0	0.11077880859375	-1.934326171875	1.9374957248040685
340.0	780.0	0.23260498046875	-2.4183349609375	2.4294956390640934
340.0	800.0	0.296478271484375	-2.50341796875	2.520912710056169
360.0	0.0	5.1614990234375	0.7275803685188293	5.21252773245383
360.0	20.0	5.043212890625	0.7932510375976562	5.105217279295361
360.0	40.0	4.13995361328125	0.8551483154296875	4.2273507734162195
360.0	60.0	0.780975341796875	0.8466529846191406	1.151843635594365
360.0	80.0	0.100067138671875	0.8010177612304688	0.8072440065114441
360.0	100.0	-0.105072021484375	0.74609375	0.7534560461552322
360.0	120.0	-0.259185791015625	0.7844772338867188	0.8261850910969968
360.0	140.0	-0.2835693359375	0.8497467041015625	0.895813054948131
360.0	160.0	-0.34832763671875	0.8253631591796875	0.8958551707910959
360.0	180.0	-0.451141357421875	0.7965850830078125	0.9154650833576425
360.0	200.0	-0.57769775390625	0.7287139892578125	0.9299240684100833
360.0	220.0	-0.733489990234375	0.5298309326171875	0.9048361083268186
360.0	240.0	-0.87823486328125	0.287322998046875	0.9240405728588331
360.0	260.0	-0.985198974609375	0.436431884765625	1.0775387740640425
360.0	280.0	-0.76580810546875	0.733428955078125	1.0603679015080691
360.0	300.0	-0.5701904296875	0.881622314453125	1.0499404894797137
360.0	320.0	-0.644561767578125	0.920135498046875	1.1234363386455894
360.0	340.0	-0.6497802734375	1.0087890625	1.1999457389266155
360.0	360.0	-0.814117431640625	0.924560546875	1.2319088429502107
360.0	380.0	-1.11798095703125	0.718017578125	1.3286950977485392
360.0	400.0	-1.222381591796875	0.569305419921875	1.3484529717851803
360.0	420.0	-1.22454833984375	0.330474853515625	1.2683580982594223
360.0	440.0	-1.15606689453125	0.094818115234375	1.1599487659408616
360.0	460.0	-1.10906982421875	0.080902099609375	1.1120166476783584
360.0	480.0	-1.066864013671875	0.005096435546875	1.0668761865012013
360.0	500.0	-0.9346923828125	0.124481201171875	0.9429450778984436
360.0	520.0	-0.782501220703125	0.0653076171875	0.7852217809412764
360.0	540.0	-0.71356201171875	0.04571533203125	0.7150249199509322
360.0	560.0	-0.628143310546875	0.016357421875	0.6283562555073233
360.0	580.0	-0.523834228515625	-0.1783447265625	0.5533616723782132
360.0	600.0	-0.654632568359375	-0.49981689453125	0.8236265704891109
360.0	620.0	-1.009613037109375	-0.6373291015625	1.1939459235659209
360.0	640.0	-1.0789794921875	-0.6597900390625	1.2647211709334554
360.0	660.0	-1.019195556640625	-0.7081298828125	1.241050971398048
360.0	680.0	-0.460418701171875	-0.78509521484375	0.9101427782273231
360.0	700.0	-0.131988525390625	-1.3853759765625	1.3916492256568436
360.0	720.0	-0.091522216796875	-1.72052001953125	1.722952539617742
360.0	740.0	-0.04632568359375	-1.89642333984375	1.8969890755786
360.0	760.0	-0.1669921875	-1.83746337890625	1.8450360591347825
360.0	780.0	-0.148681640625	-1.96026611328125	1.9658966059123557
360.0	800.0	-0.9891357421875	-1.2838134765625	1.6206685531213065
380.0	0.0	4.12548828125	1.2311642169952393	4.3052780267876525
380.0	20.0	4.063018798828125	1.1226024627685547	4.215253023134526
380.0	40.0	3.758209228515625	0.9404335021972656	3.874087218604535
380.0	60.0	0.178131103515625	0.7818374633789062	0.8018731253648902
380.0	80.0	-0.091033935546875	0.7616729736328125	0.7670937988172005
380.0	100.0	-0.13427734375	0.7531204223632812	0.7649972389657382
380.0	120.0	-0.2025146484375	0.8150787353515625	0.8398604215309033
380.0	140.0	-0.244110107421875	0.8360137939453125	0.8709241116264693
380.0	160.0	-0.3408203125	0.8126678466796875	0.8812420294332299
380.0	180.0	-0.4620361328125	0.7606048583984375	0.8899422108449724
380.0	200.0	-0.596221923828125	0.7042388916015625	0.9227312712255437
380.0	220.0	-0.707672119140625	0.5134735107421875	0.8743311011526985
380.0	240.0	-0.765838623046875	0.2605438232421875	0.8089449180135752
380.0	260.0	-0.47314453125	0.509124755859375	0.6950350814747773
380.0	280.0	0.309051513671875	2.747711181640625	2.7650369935709356
380.0	300.0	1.167999267578125	2.04681396484375	2.356622518720898
380.0	320.0	1.070709228515625	2.536041259765625	2.7528028486003393
380.0	340.0	1.089508056640625	2.525665283203125	2.7506386400729474
380.0	360.0	0.727508544921875	1.625946044921875	1.7812830274640332
380.0	380.0	-0.646026611328125	0.706695556640625	0.9574805440946061
380.0	400.0	-0.866180419921875	0.38458251953125	0.9477194912974197
380.0	420.0	-1.03570556640625	-0.11358642578125	1.041915493889332
380.0	440.0	-1.04931640625	-0.322967529296875	1.0978947788406423
380.0	460.0	-0.962677001953125	-0.290252685546875	1.0054817907633287
380.0	480.0	-0.90472412109375	-0.27874755859375	0.9466921023811461
380.0	500.0	-0.843902587890625	-0.123779296875	0.8529319387755177
380.0	520.0	-0.725830078125	-0.10980224609375	0.7340884385128102
380.0	540.0	-0.706817626953125	-0.1268310546875	0.7181067289789106
380.0	560.0	-0.706787109375	-0.14141845703125	0.720796224995503
380.0	580.0	-0.63653564453125	-0.220947265625	0.6737917489447153
380.0	600.0	-0.8624267578125	-0.70318603515625	1.112767052275429
380.0	620.0	-1.158843994140625	-0.7918701171875	1.403558935438887
380.0	640.0	-1.260040283203125	-0.8125	1.499285751714666
380.0	660.0	-1.087615966796875	-0.8553466796875	1.3836641332649813
380.0	680.0	-0.5570068359375	-0.9317626953125	1.085558996856974
380.0	700.0	-0.163299560546875	-1.4893798828125	1.4983054367522595
380.0	720.0	-0.124114990234375	-1.83746337890625	1.8416504010323056
380.0	740.0	-0.032196044921875	-2.0150146484375	2.015271847351199
380.0	760.0	-0.402862548828125	-1.251953125	1.3151748402572028
380.0	780.0	-1.464691162109375	-0.63580322265625	1.5967360264932287
380.0	800.0	-3.82720947265625	0.324462890625	3.840938494037943
400.0	0.0	0.812255859375	1.2377015352249146	1.4804271921939054
400.0	20.0	0.46588134765625	1.0708503723144531	1.1678039004815863
400.0	40.0	0.27154541015625	0.8740882873535156	0.9152962601614453
400.0	60.0	-0.114837646484375	0.80706787109375	0.8151970520075917
400.0	80.0	-0.2049560546875	0.7601699829101562	0.7873153035923364
400.0	100.0	-0.255889892578125	0.7742996215820312	0.8154873028476416
400.0	120.0	-0.3226318359375	0.8143234252929688	0.8759074965664326
400.0	140.0	-0.34808349609375	0.8256072998046875	0.8959852307620002
400.0	160.0	-0.4229736328125	0.8018646240234375	0.9065834596521449
400.0	180.0	-0.442840576171875	0.7321319580078125	0.8556430212656395
400.0	200.0	-0.605682373046875	0.6901397705078125	0.918228751377493
400.0	220.0	-0.72564697265625	0.5123138427734375	0.8882730449712334
400.0	240.0	-0.71368408203125	0.49658203125	0.869447343261893
400.0	260.0	0.450042724609375	1.3115234375	1.3865901272855097
400.0	280.0	-1.3709716796875	6.48583984375	6.629153929822432
400.0	300.0	-0.38818359375	6.279693603515625	6.2916800821793
400.0	320.0	0.71844482421875	5.835418701171875	5.879479091163873
400.0	340.0	0.67730712890625	5.069091796875	5.114140845930296
400.0	360.0	1.4942626953125	3.888916015625	4.166111949910516
400.0	380.0	0.497406005859375	1.000213623046875	1.1170676015324823
400.0	400.0	-0.50860595703125	0.316375732421875	0.5989771478054497
400.0	420.0	-0.95196533203125	-0.3643798828125	1.0193187393488943
400.0	440.0	-0.9892578125	-0.4912109375	1.1044995268047488
400.0	460.0	-0.914764404296875	-0.4508056640625	1.0198135428201804
400.0	480.0	-0.854034423828125	-0.443145751953125	0.9621605658919606
400.0	500.0	-0.730316162109375	-0.310882568359375	0.7937314835307268
400.0	520.0	-0.60821533203125	-0.241943359375	0.6545704540105244
400.0	540.0	-0.611175537109375	-0.2513427734375	0.6608394108406274
400.0	560.0	-0.64739990234375	-0.2615966796875	0.698254578487117
400.0	580.0	-0.716644287109375	-0.3157958984375	0.7831386107940612
400.0	600.0	-1.053466796875	-0.79290771484375	1.3185199795137008
400.0	620.0	-1.208770751953125	-0.88543701171875	1.4983742631594927
400.0	640.0	-1.27764892578125	-0.91741943359375	1.5729097859335288
400.0	660.0	-1.07379150390625	-0.9703369140625	1.447267052293246
400.0	680.0	-0.5855712890625	-1.0518798828125	1.2038874625312603
400.0	700.0	-0.25360107421875	-1.54791259765625	1.5685493026449069
400.0	720.0	-0.178009033203125	-1.8885498046875	1.8969205520229637
400.0	740.0	0.164398193359375	-1.876708984375	1.8838957980773965
400.0	760.0	-2.112548828125	0.06134033203125	2.113439184728535
400.0	780.0	-3.102691650390625	0.39599609375	3.1278600326211783
400.0	800.0	-3.39947509765625	0.4891357421875	3.4344846358471726
420.0	0.0	0.400787353515625	1.098196268081665	1.1690447151270797
420.0	20.0	0.16387939453125	0.9625358581542969	0.9763870821476275
420.0	40.0	0.004852294921875	0.8246726989746094	0.8246869740696015
420.0	60.0	-0.34246826171875	0.8258399963378906	0.8940336737707532
420.0	80.0	-0.36920166015625	0.7690887451171875	0.8531162662428031
420.0	100.0	-0.362274169921875	0.7925262451171875	0.8714014134669119
420.0	120.0	-0.3896484375	0.8083343505859375	0.8973462693873423
420.0	140.0	-0.365509033203125	0.7996978759765625	0.8792687565212974
420.0	160.0	-0.398193359375	0.7750396728515625	0.8713463409828522
420.0	180.0	-0.400054931640625	0.6974029541015625	0.8039992715914432
420.0	200.0	-0.523834228515625	0.6618804931640625	0.8440900936485765
420.0	220.0	-0.617584228515625	0.52056884765625	0.8077141848831155
420.0	240.0	-0.424041748046875	1.030181884765625	1.114040448002632
420.0	260.0	1.419952392578125	4.181610107421875	4.416121362426663
420.0	280.0	-0.9326171875	7.030426025390625	7.092014165024646
420.0	300.0	0.1669921875	7.435699462890625	7.437574395803915
420.0	320.0	0.48486328125	6.9813232421875	6.998140225332149
420.0	340.0	0.01947021484375	5.591400146484375	5.591434045696287
420.0	360.0	2.104949951171875	4.795867919921875	5.237476816394919
420.0	380.0	0.67132568359375	0.9539794921875	1.1665140569092753
420.0	400.0	-0.403900146484375	0.123809814453125	0.4224502319623186
420.0	420.0	-0.849853515625	-0.606689453125	1.044185371738794
420.0	440.0	-0.829681396484375	-0.612945556640625	1.0315393715596843
420.0	460.0	-0.69024658203125	-0.590240478515625	0.908198307906471
420.0	480.0	-0.585601806640625	-0.565216064453125	0.8138787842526939
420.0	500.0	-0.523834228515625	-0.50323486328125	0.7263935755403254
420.0	520.0	-0.591156005859375	-0.38824462890625	0.7072477042296859
420.0	540.0	-0.68878173828125	-0.369384765625	0.7815787791806892
420.0	560.0	-0.8194580078125	-0.3779296875	0.9024091506971098
420.0	580.0	-0.914642333984375	-0.423828125	1.008067893872928
420.0	600.0	-1.16558837890625	-0.81585693359375	1.4227504367014956
420.0	620.0	-1.053955078125	-0.93780517578125	1.4107798745472577
420.0	640.0	-0.97442626953125	-0.9769287109375	1.3798174738010074
420.0	660.0	-0.80755615234375	-1.03521728515625	1.3129439312760156
420.0	680.0	-0.58074951171875	-1.1302490234375	1.2707213897400913
420.0	700.0	-0.3419189453125	-1.601318359375	1.6374153575788442
420.0	720.0	0.021270751953125	-1.75408935546875	1.7542183193255696
420.0	740.0	0.274383544921875	-1.6556396484375	1.6782219683945694
420.0	760.0	-2.33563232421875	0.15765380859375	2.3409470470943154
420.0	780.0	-2.823150634765625	0.2969970703125	2.838729780439089
420.0	800.0	-3.16644287109375	0.3779296875	3.188916948525671
440.0	0.0	0.0091552734375	0.8965979814529419	0.8966447230521157
440.0	20.0	-0.074737548828125	0.8215541839599609	0.8249466518429865
440.0	40.0	-0.136077880859375	0.7400474548339844	0.7524542677568096
440.0	60.0	-0.4339599609375	0.7999916076660156	0.9101141796680968
440.0	80.0	-0.456695556640625	0.757659912109375	0.8846577721768323
440.0	100.0	-0.449462890625	0.7789154052734375	0.8992919985306576
440.0	120.0	-0.458343505859375	0.779937744140625	0.9046444904483916
440.0	140.0	-0.43194580078125	0.7551116943359375	0.8699257702444765
440.0	160.0	-0.464599609375	0.732147216796875	0.8671172608677634
440.0	180.0	-0.44476318359375	0.6512603759765625	0.7886408351065657
440.0	200.0	-0.430145263671875	0.5981292724609375	0.7367384708524438
440.0	220.0	-0.4581298828125	0.4985504150390625	0.6770786555943235
440.0	240.0	-2.426971435546875	2.45233154296875	3.4502348247039576
440.0	260.0	-1.6688232421875	5.9521484375	6.181669842016709
440.0	280.0	-1.60675048828125	7.69158935546875	7.857620119651511
440.0	300.0	-0.645965576171875	8.529022216796875	8.553449099644759
440.0	320.0	0.311126708984375	7.644287109375	7.65061600393068
440.0	340.0	0.0391845703125	6.695037841796875	6.695152510110784
440.0	360.0	3.561737060546875	5.669647216796875	6.695585893064598
440.0	380.0	0.95831298828125	0.817138671875	1.2593964398005015
440.0	400.0	-0.355560302734375	-0.055938720703125	0.3599337013318739
440.0	420.0	-0.93609619140625	-0.778656005859375	1.2176129331713594
440.0	440.0	-0.900848388671875	-0.687835693359375	1.1334221457303038
440.0	460.0	-0.681640625	-0.638641357421875	0.9340753315766591
440.0	480.0	-0.642608642578125	-0.648681640625	0.9130902137248225
440.0	500.0	-0.613433837890625	-0.697021484375	0.92851495580284
440.0	520.0	-0.6861572265625	-0.61273193359375	0.9199196497572371
440.0	540.0	-0.788726806640625	-0.58056640625	0.9793606728777493
440.0	560.0	-0.9664306640625	-0.5693359375	1.121664672782953
440.0	580.0	-1.044952392578125	-0.56793212890625	1.1893159402777436
440.0	600.0	-1.207550048828125	-0.88677978515625	1.498184070061677
440.0	620.0	-1.07147216796875	-0.9788818359375	1.451296749620843
440.0	640.0	-0.9544677734375	-1.01300048828125	1.3918256786641026
440.0	660.0	-0.813934326171875	-1.08953857421875	1.359993894115518
440.0	680.0	-0.587921142578125	-1.2110595703125	1.3462230694561228
440.0	700.0	-0.272308349609375	-1.5489501953125	1.5727042140293304
440.0	720.0	0.36016845703125	-1.5341796875	1.5758897902384763
440.0	740.0	0.240692138671875	-1.21710205078125	1.2406732477305882
440.0	760.0	-2.325286865234375	0.1676025390625	2.3313192867412442
440.0	780.0	-2.693450927734375	0.25506591796875	2.705501159235088
440.0	800.0	-3.02099609375	0.31207275390625	3.0370720772124242
460.0	0.0	-0.142181396484375	0.6413355469703674	0.656907020295892
460.0	20.0	-0.200775146484375	0.6428909301757812	0.6735127374802228
460.0	40.0	-0.23492431640625	0.62701416015625	0.6695791151726519
460.0	60.0	-0.41119384765625	0.7103004455566406	0.820735708561723
460.0	80.0	-0.644073486328125	0.7326507568359375	0.9755038632845784
460.0	100.0	-0.62322998046875	0.75823974609375	0.9815004437652552
460.0	120.0	-0.5703125	0.7549057006835938	0.9461178386336649
460.0	140.0	-0.518096923828125	0.7240142822265625	0.8902927065567877
460.0	160.0	-0.470733642578125	0.7030487060546875	0.8460896201585505
460.0	180.0	-0.451141357421875	0.6306610107421875	0.775410752341499
460.0	200.0	-0.35693359375	0.565399169921875	0.6686387751960211
460.0	220.0	-0.30548095703125	0.476226806640625	0.5657831620610988
460.0	240.0	-4.442169189453125	3.8560028076171875	5.882314575069771
460.0	260.0	0.57232666015625	5.754638671875	5.783028968435561
460.0	280.0	-0.73876953125	7.421966552734375	7.458643839882095
460.0	300.0	-0.78631591796875	8.73468017578125	8.770001738656442
460.0	320.0	-0.412841796875	7.77227783203125	7.7832346134194985
460.0	340.0	-2.936248779296875	6.603302001953125	7.226697324706532
460.0	360.0	-2.701904296875	4.103363037109375	4.9130311462260305
460.0	380.0	-1.746307373046875	0.9302978515625	1.9786468946680913
460.0	400.0	-0.941253662109375	-0.298858642578125	0.9875600967424458
460.0	420.0	-1.058074951171875	-0.87078857421875	1.3703267286626533
460.0	440.0	-1.035186767578125	-0.75311279296875	1.2801525388413828
460.0	460.0	-0.9503173828125	-0.673675537109375	1.164878473221651
460.0	480.0	-0.97625732421875	-0.7105712890625	1.2074725338204164
460.0	500.0	-0.9107666015625	-0.733673095703125	1.1695178553063277
460.0	520.0	-0.919189453125	-0.74554443359375	1.1835310529085674
460.0	540.0	-0.939239501953125	-0.73040771484375	1.1898177473598313
460.0	560.0	-0.94110107421875	-0.6771240234375	1.1593826697910716
460.0	580.0	-0.974334716796875	-0.6419677734375	1.1668122224625297
460.0	600.0	-1.1181640625	-0.8016357421875	1.3758309248664997
460.0	620.0	-1.001068115234375	-0.84637451171875	1.3109108228350457
460.0	640.0	-0.9066162109375	-0.88018798828125	1.2635995602441714
460.0	660.0	-0.8135986328125	-0.972412109375	1.2678832934357587
460.0	680.0	-0.622222900390625	-1.20306396484375	1.3544461012812896
460.0	700.0	-0.139129638671875	-1.2900390625	1.297519880053036
460.0	720.0	0.52386474609375	-1.33062744140625	1.4300362443040429
460.0	740.0	0.016021728515625	-0.83538818359375	0.8355418080938221
460.0	760.0	-1.17510986328125	0.06915283203125	1.1771428566485973
460.0	780.0	-1.493133544921875	0.12384033203125	1.498260394860845
460.0	800.0	-1.95648193359375	0.18768310546875	1.965463432515887
480.0	0.0	-0.176788330078125	0.5410762429237366	0.5692254512126794
480.0	20.0	-0.231231689453125	0.5512809753417969	0.5978116827071459
480.0	40.0	-0.281829833984375	0.5504302978515625	0.6183862612612122
480.0	60.0	-0.453155517578125	0.5809555053710938	0.736789808787066
480.0	80.0	-0.649200439453125	0.6434707641601562	0.9140655528543815
480.0	100.0	-0.832275390625	0.716644287109375	1.098299303508156
480.0	120.0	-0.8050537109375	0.7280120849609375	1.085409173235334
480.0	140.0	-0.684906005859375	0.6888885498046875	0.9714235280835274
480.0	160.0	-0.5521240234375	0.670013427734375	0.8681929109369527
480.0	180.0	-0.549560546875	0.6549835205078125	0.8549971969652047
480.0	200.0	-0.419891357421875	0.637725830078125	0.7635463223579945
480.0	220.0	-0.314971923828125	0.603790283203125	0.6810066217669988
480.0	240.0	-2.2694091796875	2.5232086181640625	3.393641076429163
480.0	260.0	-0.011260986328125	5.80316162109375	5.803172547008104
480.0	280.0	-1.877471923828125	6.87347412109375	7.1252752450770895
480.0	300.0	-3.469482421875	7.922607421875	8.648989341931717
480.0	320.0	-4.213043212890625	7.2821044921875	8.413012477633748
480.0	340.0	-6.918304443359375	4.465911865234375	8.23451912129951
480.0	360.0	-8.495941162109375	3.62420654296875	9.236660072565293
480.0	380.0	-6.1807861328125	1.9127197265625	6.469977895785164
480.0	400.0	-1.6566162109375	-0.350341796875	1.6932562254362225
480.0	420.0	-1.196044921875	-0.862701416015625	1.4747125782125612
480.0	440.0	-1.117919921875	-0.8126220703125	1.3820635227383653
480.0	460.0	-1.117279052734375	-0.730865478515625	1.3350943147826284
480.0	480.0	-1.1842041015625	-0.73822021484375	1.3954599384294055
480.0	500.0	-1.15399169921875	-0.75164794921875	1.3771969653722487
480.0	520.0	-1.1566162109375	-0.77001953125	1.389493122656564
480.0	540.0	-1.1212158203125	-0.78887939453125	1.370932388863515
480.0	560.0	-1.025238037109375	-0.73406982421875	1.2609407359445688
480.0	580.0	-0.940948486328125	-0.68603515625	1.164486277091384
480.0	600.0	-0.95220947265625	-0.63238525390625	1.143072171463537
480.0	620.0	-0.887939453125	-0.6207275390625	1.083392426670277
480.0	640.0	-0.813201904296875	-0.62689208984375	1.0267867497492984
480.0	660.0	-0.772857666015625	-0.68695068359375	1.034026215145941
480.0	680.0	-0.722320556640625	-1.02703857421875	1.2556095011901214
480.0	700.0	-0.341644287109375	-1.37896728515625	1.4206588585743136
480.0	720.0	0.100189208984375	-1.2899169921875	1.2938020421729755
480.0	740.0	1.719879150390625	-1.2655029296875	2.135294349029197
480.0	760.0	4.07525634765625	-0.4976806640625	4.105532893851205
480.0	780.0	4.366607666015625	-0.4840087890625	4.39335031801428
480.0	800.0	4.452545166015625	-0.46624755859375	4.476890130582137
500.0	0.0	-0.142181396484375	0.4253673851490021	0.44850079359433304
500.0	20.0	-0.19903564453125	0.4434356689453125	0.4860559435774311
500.0	40.0	-0.202545166015625	0.4499702453613281	0.49345492801960233
500.0	60.0	-0.24945068359375	0.4956474304199219	0.5548801842085014
500.0	80.0	-0.266693115234375	0.5727386474609375	0.631786970432914
500.0	100.0	-0.36083984375	0.6908493041992188	0.7794088490324376
500.0	120.0	-0.602203369140625	0.69927978515625	0.9228440365156461
500.0	140.0	-0.796966552734375	0.642547607421875	1.0237300005279173
500.0	160.0	-0.7625732421875	0.6203155517578125	0.9830103424954159
500.0	180.0	-0.696746826171875	0.6507720947265625	0.9533941782155894
500.0	200.0	-0.592620849609375	0.7046356201171875	0.9207121311950174
500.0	220.0	-0.494293212890625	0.6779632568359375	0.839023216561573
500.0	240.0	-1.3975830078125	1.79644775390625	2.2760630035746034
500.0	260.0	-1.850067138671875	5.180389404296875	5.500834736450902
500.0	280.0	-3.46502685546875	6.055908203125	6.977136609942242
500.0	300.0	-4.96697998046875	7.183441162109375	8.733425276251273
500.0	320.0	-5.911102294921875	6.43536376953125	8.738136940288022
500.0	340.0	-7.4373779296875	4.362030029296875	8.622174693514996
500.0	360.0	-9.428985595703125	3.7899169921875	10.162147419303096
500.0	380.0	-7.075592041015625	1.504730224609375	7.233824422788864
500.0	400.0	-2.0748291015625	-0.316131591796875	2.0987746386934156
500.0	420.0	-1.527252197265625	-0.7728271484375	1.711654484823008
500.0	440.0	-1.30877685546875	-0.78912353515625	1.528271183772097
500.0	460.0	-1.29681396484375	-0.7572021484375	1.501692895705421
500.0	480.0	-1.344451904296875	-0.774505615234375	1.5515830209811756
500.0	500.0	-1.3538818359375	-0.754241943359375	1.5497989981942892
500.0	520.0	-1.351165771484375	-0.7777099609375	1.5590002326402566
500.0	540.0	-1.346893310546875	-0.8114013671875	1.5724165379026211
500.0	560.0	-1.294342041015625	-0.76544189453125	1.5037362179066125
500.0	580.0	-1.11248779296875	-0.72216796875	1.3263316570876913
500.0	600.0	-1.028411865234375	-0.63946533203125	1.2110106834477898
500.0	620.0	-0.90374755859375	-0.59326171875	1.0810731319380606
500.0	640.0	-0.90771484375	-0.6429443359375	1.1123505098116329
500.0	660.0	-0.9873046875	-0.7901611328125	1.2645652066093729
500.0	680.0	-0.860809326171875	-1.1153564453125	1.4089047860393595
500.0	700.0	-0.694427490234375	-1.23309326171875	1.4151849812972856
500.0	720.0	-0.714813232421875	-0.950439453125	1.1892405607369598
500.0	740.0	1.376495361328125	-1.1904296875	1.819852279895045
500.0	760.0	4.324310302734375	-0.4456787109375	4.347216248096887
500.0	780.0	4.534942626953125	-0.41583251953125	4.553967645257948
500.0	800.0	4.618804931640625	-0.3887939453125	4.635139666553687
520.0	0.0	-0.06787109375	0.3696116805076599	0.375791537603653
520.0	20.0	-0.138671875	0.3905906677246094	0.414476728694835
520.0	40.0	-0.1146240234375	0.3965492248535156	0.41278318095693367
520.0	60.0	-0.16748046875	0.4169654846191406	0.44934388031483696
520.0	80.0	-0.1634521484375	0.49839019775390625	0.5245087168446415
520.0	100.0	-0.1845703125	0.6530227661132812	0.6786051379989609
520.0	120.0	-0.3726806640625	0.757568359375	0.8442752492476581
520.0	140.0	-0.630859375	0.66534423828125	0.9168786759650632
520.0	160.0	-0.91064453125	0.5725250244140625	1.075666475203097
520.0	180.0	-0.8416748046875	0.6439666748046875	1.0597686328179126
520.0	200.0	-0.749267578125	0.7343292236328125	1.049114537269631
520.0	220.0	-0.733642578125	0.6721954345703125	0.9950267004935436
520.0	240.0	-0.955078125	1.1485595703125	1.4937748529848633
520.0	260.0	-0.892333984375	3.886627197265625	3.9877475986069393
520.0	280.0	-3.5831298828125	4.45233154296875	5.71507444620089
520.0	300.0	-4.3846435546875	6.224853515625	7.614059389882086
520.0	320.0	-4.89361572265625	6.350006103515625	8.01686050494295
520.0	340.0	-6.72705078125	4.310821533203125	7.989768113321186
520.0	360.0	-8.525482177734375	3.72515869140625	9.303797807294933
520.0	380.0	-5.172119140625	1.233612060546875	5.3171999323653605
520.0	400.0	-2.179931640625	-0.265716552734375	2.19606631142938
520.0	420.0	-1.669921875	-0.70745849609375	1.813597693067221
520.0	440.0	-1.4339599609375	-0.7904052734375	1.6373703508521478
520.0	460.0	-1.46240234375	-0.80084228515625	1.6673238979573757
520.0	480.0	-1.4803466796875	-0.800537109375	1.6829396767407578
520.0	500.0	-1.4619140625	-0.728668212890625	1.6334473026738485
520.0	520.0	-1.451171875	-0.73248291015625	1.6255556048508413
520.0	540.0	-1.3861083984375	-0.77435302734375	1.5877402505370335
520.0	560.0	-1.250732421875	-0.72882080078125	1.4475881150315948
520.0	580.0	-1.0760498046875	-0.69232177734375	1.2795282824355294
520.0	600.0	-0.9462890625	-0.6552734375	1.151019664341229
520.0	620.0	-0.84814453125	-0.637451171875	1.0609868719329627
520.0	640.0	-0.8448486328125	-0.72515869140625	1.1133841835086284
520.0	660.0	-0.820556640625	-0.8831787109375	1.205536327087247
520.0	680.0	-0.6812744140625	-1.17169189453125	1.3553585219293205
520.0	700.0	-0.719482421875	-1.20050048828125	1.3995915038862714
520.0	720.0	-0.71875	-1.1351318359375	1.3435497190126011
520.0	740.0	1.5833740234375	-1.62200927734375	2.266712905042421
520.0	760.0	4.41845703125	-0.42364501953125	4.438720270480693
520.0	780.0	4.599853515625	-0.3731689453125	4.6149655932578
520.0	800.0	4.66943359375	-0.35205078125	4.68268617772105
540.0	0.0	0.0693359375	0.2919316291809082	0.3000525759683179
540.0	20.0	-0.067626953125	0.32961463928222656	0.3364806312674227
540.0	40.0	-0.0440673828125	0.32909393310546875	0.3320312500876539
540.0	60.0	-0.0672607421875	0.3084907531738281	0.31573810703392946
540.0	80.0	-0.01025390625	0.408172607421875	0.4083013838366898
540.0	100.0	-0.0050048828125	0.4403076171875	0.44033606098672057
540.0	120.0	-0.0286865234375	0.5930557250976562	0.5937491134292641
540.0	140.0	-0.1728515625	0.5791168212890625	0.6043624370844364
540.0	160.0	-0.708740234375	0.439422607421875	0.8339094361712003
540.0	180.0	-0.719970703125	0.66180419921875	0.9779277127998152
540.0	200.0	-0.63037109375	0.76055908203125	0.9878349219863555
540.0	220.0	-0.634033203125	0.693389892578125	0.9395677973379309
540.0	240.0	-0.6571044921875	0.7250823974609375	0.978535025822118
540.0	260.0	-1.22900390625	1.202117919921875	1.719167849564159
540.0	280.0	-3.9815673828125	1.90020751953125	4.411764662939252
540.0	300.0	-5.4869384765625	4.674652099609375	7.208249863730054
540.0	320.0	-6.2918701171875	5.669830322265625	8.469628413032048
540.0	340.0	-6.0706787109375	2.252227783203125	6.475003474814654
540.0	360.0	-5.3990478515625	2.442596435546875	5.925875045122699
540.0	380.0	-2.6917724609375	0.311737060546875	2.7097636384710624
540.0	400.0	-2.064697265625	-0.342498779296875	2.0929118979305366
540.0	420.0	-1.86572265625	-0.64984130859375	1.9756555257431374
540.0	440.0	-1.6121826171875	-0.777862548828125	1.7900287528503347
540.0	460.0	-1.6353759765625	-0.856475830078125	1.846078392762822
540.0	480.0	-1.5047607421875	-0.785186767578125	1.6972987807715119
540.0	500.0	-1.4796142578125	-0.724945068359375	1.6476661385306837
540.0	520.0	-1.488525390625	-0.7332763671875	1.6593378405891328
540.0	540.0	-1.440673828125	-0.73944091796875	1.6193560294792526
540.0	560.0	-0.71484375	-0.63189697265625	0.954094005308804
540.0	580.0	-0.62109375	-0.59332275390625	0.858946643623432
540.0	600.0	-0.615478515625	-0.630859375	0.8813610805006902
540.0	620.0	-0.574951171875	-0.76849365234375	0.9597662964144305
540.0	640.0	-0.5643310546875	-0.9180908203125	1.0776642768630615
540.0	660.0	-0.546630859375	-1.17840576171875	1.29901710368763
540.0	680.0	-0.5501708984375	-1.395263671875	1.499816232590391
540.0	700.0	-0.7000732421875	-1.37652587890625	1.5443205754394203
540.0	720.0	-0.5748291015625	-1.3851318359375	1.4996728639709196
540.0	740.0	2.0396728515625	-2.509521484375	3.2338774593266213
540.0	760.0	4.4892578125	-0.42822265625	4.509635279090548
540.0	780.0	4.6173095703125	-0.36016845703125	4.6313355509550025
540.0	800.0	4.65234375	-0.36041259765625	4.666283275660983
560.0	0.0	0.205322265625	0.1926964819431305	0.28158332144259235
560.0	20.0	0.0224609375	0.2391357421875	0.2401882530536108
560.0	40.0	0.022216796875	0.24022674560546875	0.2412518919461143
560.0	60.0	-0.019287109375	0.19350051879882812	0.19445936172747982
560.0	80.0	0.03466796875	0.2737274169921875	0.27591405703672633
560.0	100.0	0.0645751953125	0.33000946044921875	0.3362680475983884
560.0	120.0	0.0791015625	0.42035675048828125	0.42773456123045345
560.0	140.0	0.11328125	0.5559844970703125	0.5674076159024399
560.0	160.0	0.05517578125	0.7241058349609375	0.7262049483864897
560.0	180.0	0.083251953125	0.9134368896484375	0.9172228949768638
560.0	200.0	0.1260986328125	1.01300048828125	1.020818717723785
560.0	220.0	0.158203125	0.94091796875	0.9541251766285133
560.0	240.0	0.1925048828125	0.894927978515625	0.9153983923061682
560.0	260.0	0.1441650390625	1.128143310546875	1.1373174084746769
560.0	280.0	-0.0894775390625	1.14312744140625	1.1466239912424128
560.0	300.0	-0.0194091796875	4.1903076171875	4.190352567853417
560.0	320.0	-0.7647705078125	4.312744140625	4.380026935090132
560.0	340.0	-1.312744140625	2.86724853515625	3.1534760727015088
560.0	360.0	-0.7791748046875	1.2720947265625	1.4917568064560407
560.0	380.0	-1.411865234375	0.1998291015625	1.425936572876946
560.0	400.0	-1.5185546875	-0.266265869140625	1.541721716782064
560.0	420.0	-1.217529296875	-0.49603271484375	1.3146961789494152
560.0	440.0	-0.976806640625	-0.629852294921875	1.1622672354443493
560.0	460.0	-0.8094482421875	-0.90411376953125	1.2135189182853474
560.0	480.0	-0.5694580078125	-0.80462646484375	0.9857515765083674
560.0	500.0	-0.570556640625	-0.753387451171875	0.945054248043222
560.0	520.0	-0.435302734375	-0.9666748046875	1.0601644441179718
560.0	540.0	-0.072509765625	-0.99493408203125	0.9975728012021772
560.0	560.0	0.0679931640625	-1.12188720703125	1.123945717399025
560.0	580.0	0.054443359375	-1.2257080078125	1.2269165414956809
560.0	600.0	0.3271484375	-1.4984130859375	1.5337104929768959
560.0	620.0	0.3812255859375	-1.6798095703125	1.7225252218434586
560.0	640.0	0.7412109375	-1.84661865234375	1.9898226305511444
560.0	660.0	0.975341796875	-2.02813720703125	2.2504737615168664
560.0	680.0	1.040283203125	-1.87127685546875	2.140996546591569
560.0	700.0	1.1217041015625	-1.72479248046875	2.057456972124491
560.0	720.0	1.1832275390625	-1.62762451171875	2.012259665237963
560.0	740.0	1.0491943359375	-1.4805908203125	1.8146509118166427
560.0	760.0	1.528076171875	-1.044677734375	1.8510452062959017
560.0	780.0	3.0013427734375	-0.7691650390625	3.0983339556899803
560.0	800.0	3.91259765625	-1.935302734375	4.365067822310708
580.0	0.0	0.105224609375	0.17569100856781006	0.2047914766529497
580.0	20.0	0.10205078125	0.186187744140625	0.2123210729577029
580.0	40.0	0.08203125	0.1868133544921875	0.20403028057909986
580.0	60.0	0.0423583984375	0.11693191528320312	0.12436762733922439
580.0	80.0	0.1011962890625	0.19274139404296875	0.21769229177361335
580.0	100.0	0.148193359375	0.3165740966796875	0.3495431739448048
580.0	120.0	0.1778564453125	0.3885345458984375	0.42730786149531974
580.0	140.0	0.21875	0.5521087646484375	0.5938650103362074
580.0	160.0	0.15625	0.7294464111328125	0.745993384162715
580.0	180.0	0.1268310546875	0.854766845703125	0.8641252669297511
580.0	200.0	0.130615234375	0.9767913818359375	0.9854855367177118
580.0	220.0	0.1552734375	0.9341583251953125	0.9469749822063821
580.0	240.0	0.1890869140625	0.869476318359375	0.8897993758468549
580.0	260.0	0.2197265625	0.8477783203125	0.8757898393221688
580.0	280.0	0.2166748046875	0.68939208984375	0.7226405915290804
580.0	300.0	0.29736328125	0.95751953125	1.0026308262570955
580.0	320.0	0.3851318359375	0.969512939453125	1.0432074917386418
580.0	340.0	0.462158203125	0.837646484375	0.9566827256209479
580.0	360.0	0.5037841796875	0.56390380859375	0.7561653291773855
580.0	380.0	0.4400634765625	0.2890625	0.5265102015255962
580.0	400.0	0.2728271484375	-0.13726806640625	0.30541312181936175
580.0	420.0	0.0152587890625	-0.490264892578125	0.4905022890245206
580.0	440.0	-0.2886962890625	-0.794158935546875	0.8450053030764979
580.0	460.0	-0.2625732421875	-0.96978759765625	1.0047052762281763
580.0	480.0	-0.2064208984375	-0.861907958984375	0.8862815111872501
580.0	500.0	-0.1434326171875	-0.855499267578125	0.8674398610278203
580.0	520.0	0.1048583984375	-1.0579833984375	1.0631670400704865
580.0	540.0	0.1962890625	-1.20648193359375	1.2223453080636595
580.0	560.0	0.185546875	-1.21148681640625	1.225613295109194
580.0	580.0	0.1668701171875	-1.22918701171875	1.2404621500828796
580.0	600.0	0.2576904296875	-1.28289794921875	1.3085226423956915
580.0	620.0	0.1993408203125	-1.29205322265625	1.3073401595679914
580.0	640.0	0.384521484375	-1.3597412109375	1.4130650843707562
580.0	660.0	0.6064453125	-1.52032470703125	1.6368149351294663
580.0	680.0	0.674560546875	-1.55059814453125	1.6909720687297156
580.0	700.0	0.6356201171875	-1.53973388671875	1.6657711053093338
580.0	720.0	0.7318115234375	-1.6226806640625	1.7800675951654843
580.0	740.0	0.403076171875	-1.5594482421875	1.6106983641871275
580.0	760.0	-0.0462646484375	-1.339599609375	1.340398273325021
580.0	780.0	4.00439453125	-0.50897216796875	4.036610983197628
580.0	800.0	4.5291748046875	-0.34326171875	4.542163913706248
600.0	0.0	0.0916748046875	0.13850843906402588	0.166098938908243
600.0	20.0	0.134521484375	0.15122032165527344	0.20239470210452085
600.0	40.0	0.1473388671875	0.1564178466796875	0.21488435155684554
600.0	60.0	0.1318359375	0.11675643920898438	0.17610445909534822
600.0	80.0	0.2152099609375	0.220703125	0.3082615718371103
600.0	100.0	0.265869140625	0.37847900390625	0.4625286546091423
600.0	120.0	0.269287109375	0.39006805419921875	0.4739922300864307
600.0	140.0	0.26904296875	0.4552459716796875	0.5288033791159019
600.0	160.0	0.199951171875	0.54632568359375	0.5817664683430663
600.0	180.0	0.1602783203125	0.722412109375	0.7399786454579843
600.0	200.0	0.1495361328125	0.909698486328125	0.9219069318777245
600.0	220.0	0.1749267578125	0.9097137451171875	0.9263792250768215
600.0	240.0	0.1993408203125	0.8568115234375	0.8796946909798592
600.0	260.0	0.22314453125	0.799957275390625	0.8304969140684235
600.0	280.0	0.2510986328125	0.601959228515625	0.6522311217623957
600.0	300.0	0.218994140625	0.072723388671875	0.230753385431293
600.0	320.0	0.2919921875	0.0452880859375	0.29548341457502747
600.0	340.0	0.4049072265625	0.177459716796875	0.4420880152279213
600.0	360.0	0.4852294921875	0.288543701171875	0.5645397484451413
600.0	380.0	0.5128173828125	0.02587890625	0.5134699464460977
600.0	400.0	0.3861083984375	-0.456878662109375	0.5981787418780642
600.0	420.0	0.2413330078125	-0.929168701171875	0.9599979666110013
600.0	440.0	0.093505859375	-1.531494140625	1.5343460002574922
600.0	460.0	-0.0113525390625	-1.483428955078125	1.4834723943866779
600.0	480.0	-0.0654296875	-0.994873046875	0.9970222782890529
600.0	500.0	0.0023193359375	-0.983612060546875	0.9836147950150304
600.0	520.0	0.1629638671875	-1.15264892578125	1.16411200840528
600.0	540.0	0.228759765625	-1.26788330078125	1.2883551896774283
600.0	560.0	0.198974609375	-1.25714111328125	1.2727901138357236
600.0	580.0	0.1832275390625	-1.27593994140625	1.2890287293721132
600.0	600.0	0.2679443359375	-1.3214111328125	1.3483032111071316
600.0	620.0	0.2261962890625	-1.2901611328125	1.3098398794530877
600.0	640.0	0.428466796875	-1.29217529296875	1.36135990237086
600.0	660.0	0.6397705078125	-1.43853759765625	1.5743877294165116
600.0	680.0	0.7103271484375	-1.49285888671875	1.6532369199429633
600.0	700.0	0.661865234375	-1.500732421875	1.6402022407438288
600.0	720.0	0.7327880859375	-1.6123046875	1.7710180078775082
600.0	740.0	0.4053955078125	-1.56243896484375	1.6141750328314968
600.0	760.0	-0.04443359375	-1.31329345703125	1.3140449187659575
600.0	780.0	4.0250244140625	-0.3955078125	4.044409470311791
600.0	800.0	4.5435791015625	-0.37109375	4.558708328402307
620.0	0.0	0.0079345703125	0.08476772904396057	0.08513827161338386
620.0	20.0	0.092041015625	0.10651206970214844	0.14077062743881205
620.0	40.0	0.144775390625	0.11640167236328125	0.18576668985474767
620.0	60.0	0.1827392578125	0.09875869750976562	0.20771835903378577
620.0	80.0	0.24267578125	0.1678924560546875	0.29509220864904756
620.0	100.0	0.2933349609375	0.34332275390625	0.45157049577887187
620.0	120.0	0.306396484375	0.338409423828125	0.45650820778277706
620.0	140.0	0.3233642578125	0.3828887939453125	0.5011669100803893
620.0	160.0	0.2799072265625	0.4299163818359375	0.5130069695947749
620.0	180.0	0.23974609375	0.5125885009765625	0.5658844058655293
620.0	200.0	0.2176513671875	0.57183837890625	0.6118588474711434
620.0	220.0	0.227783203125	0.7426605224609375	0.7768074660093308
620.0	240.0	0.240234375	0.6934051513671875	0.7338414398725333
620.0	260.0	0.2532958984375	0.58843994140625	0.6406405987817594
620.0	280.0	0.2763671875	0.46728515625	0.5428943171357083
620.0	300.0	0.2347412109375	-0.024078369140625	0.23597288821573564
620.0	320.0	0.297607421875	-0.083587646484375	0.30912306966624326
620.0	340.0	0.4041748046875	0.042022705078125	0.4063535166406978
620.0	360.0	0.47607421875	0.04095458984375	0.4778325440859932
620.0	380.0	0.4915771484375	-0.317626953125	0.5852648752636834
620.0	400.0	0.41162109375	-0.661163330078125	0.7788253166531902
620.0	420.0	0.3135986328125	-0.998565673828125	1.0466506138390625
620.0	440.0	0.166259765625	-1.539093017578125	1.5480470362438663
620.0	460.0	0.0662841796875	-1.5167236328125	1.5181713245904733
620.0	480.0	0.0003662109375	-1.029205322265625	1.0292053874180507
620.0	500.0	0.0562744140625	-1.067840576171875	1.0693223582237303
620.0	520.0	0.1884765625	-1.2061767578125	1.2208135753254428
620.0	540.0	0.2415771484375	-1.30877685546875	1.330885560842052
620.0	560.0	0.2066650390625	-1.29351806640625	1.3099234429882032
620.0	580.0	0.2296142578125	-1.29345703125	1.3136794887189374
620.0	600.0	0.3370361328125	-1.28277587890625	1.3263134283889715
620.0	620.0	0.3017578125	-1.19744873046875	1.2348851118650699
620.0	640.0	0.5035400390625	-1.148681640625	1.254201771027296
620.0	660.0	0.683349609375	-1.343017578125	1.5068718936212546
620.0	680.0	0.725341796875	-1.48687744140625	1.6543655122301872
620.0	700.0	0.662841796875	-1.53265380859375	1.6698463835579027
620.0	720.0	0.728515625	-1.64990234375	1.80358331101751
620.0	740.0	0.36865234375	-1.60504150390625	1.6468341688870816
620.0	760.0	-0.1785888671875	-1.33441162109375	1.3463091613716978
620.0	780.0	4.0374755859375	-0.409912109375	4.0582307776238675
620.0	800.0	4.6256103515625	-0.3916015625	4.6421571395456445
