# Supplementary material for: Real-time emotion detection by quantitative facial motion analysis
Source: PLoS One. 2023 Mar 10;18(3):e0282730. doi: 10.1371/journal.pone.0282730 (PMC10004542; doi:10.1371/journal.pone.0282730)
Supplement: S1 Dataset — Data from each participant is organized into folders by Study ID and subsequently by emotions. The data files (.csv) contain the pixel displacement results after DISC-processing of videos. (ZIP) [file pone.0282730.s004.zip › S1_Dataset/1/happy/result/100450_cropped_result.csv]

pos_x	pos_y	disp_x	disp_y	disp_xy_indi
0.0	0.0	1.0896166563034058	0.0032916665077209473	1.089621628255521
0.0	20.0	1.1347811222076416	-0.011959075927734375	1.134844136794071
0.0	40.0	1.138588547706604	-0.028141021728515625	1.138936257247331
0.0	60.0	1.1228652000427246	-0.02696990966796875	1.1231890461959138
0.0	80.0	1.1349916458129883	-0.05437469482421875	1.136293379151046
0.0	100.0	1.1238367557525635	-0.05188751220703125	1.1250339406006744
0.0	120.0	1.086400032043457	0.0137481689453125	1.086487018686083
0.0	140.0	1.0286381244659424	0.14996337890625	1.039512100034334
0.0	160.0	1.022303819656372	0.1797332763671875	1.0379832129267275
0.0	180.0	0.9639285802841187	0.239013671875	0.9931192492504245
0.0	200.0	0.8249841928482056	0.3657073974609375	0.9024083438261513
0.0	220.0	0.8811224699020386	0.276885986328125	0.9236030837925822
0.0	240.0	0.9619696140289307	0.15216064453125	0.9739293609185089
0.0	260.0	1.0936014652252197	0.0057373046875	1.0936165147837813
0.0	280.0	1.2999813556671143	-0.227142333984375	1.3196761591276769
0.0	300.0	1.4324126243591309	-0.196319580078125	1.4458033420716194
0.0	320.0	1.4914376735687256	-0.204132080078125	1.5053425657494424
0.0	340.0	1.4263941049575806	0.02691650390625	1.4266480437866491
0.0	360.0	1.40614914894104	-0.0948486328125	1.4093444193006945
0.0	380.0	1.3353341817855835	-0.241607666015625	1.357015711523817
0.0	400.0	1.2949342727661133	-0.3472900390625	1.3406957678818618
0.0	420.0	1.2928383350372314	-0.58148193359375	1.4175867520676704
0.0	440.0	1.2546164989471436	-0.977142333984375	1.5902420256976042
0.0	460.0	1.2683786153793335	-1.0672607421875	1.6576579272474188
0.0	480.0	1.3479069471359253	-0.8951416015625	1.6180641597245666
0.0	500.0	1.2875165939331055	-1.458892822265625	1.9457819113434234
0.0	520.0	1.2647989988327026	-1.61328125	2.0499738776505834
0.0	540.0	1.598285436630249	-1.463623046875	2.1671891380975508
0.0	560.0	1.6728984117507935	-1.4493408203125	2.21340866300429
0.0	580.0	2.0369207859039307	-1.3603515625	2.449408635088004
0.0	600.0	2.3605713844299316	-1.4197998046875	2.7546558308398725
0.0	620.0	2.5191116333007812	-1.51708984375	2.9406606426176976
0.0	640.0	2.5631275177001953	-1.532470703125	2.9863169838328276
0.0	660.0	2.5973267555236816	-1.572265625	3.0361366027430017
0.0	680.0	2.6383302211761475	-1.5740966796875	3.0722250426970015
0.0	700.0	2.6754581928253174	-1.56298828125	3.0985494846590624
0.0	720.0	2.7270255088806152	-1.592041015625	3.1577306283972133
0.0	740.0	2.7626547813415527	-1.4776611328125	3.1330087558597826
0.0	760.0	2.8302266597747803	-1.471435546875	3.1898754700312737
0.0	780.0	3.5772414207458496	1.000732421875	3.7145822864073947
0.0	800.0	3.595087766647339	0.7701416015625	3.676652572157805
20.0	0.0	1.0873832702636719	0.013150334358215332	1.0874627845324412
20.0	20.0	1.096536636352539	0.047809600830078125	1.097578403939724
20.0	40.0	1.010305404663086	0.17065811157226562	1.0246175880477817
20.0	60.0	0.9724597930908203	0.22370529174804688	0.9978587609147498
20.0	80.0	0.9647178649902344	0.23317718505859375	0.9924979388709911
20.0	100.0	0.9471931457519531	0.26256561279296875	0.9829117744644368
20.0	120.0	0.9866275787353516	0.20001983642578125	1.0066985219443698
20.0	140.0	0.9656467437744141	0.272308349609375	1.0033072665086755
20.0	160.0	0.9929523468017578	0.2651214599609375	1.0277371996531688
20.0	180.0	0.9781913757324219	0.2740325927734375	1.015850495623948
20.0	200.0	0.9137859344482422	0.319305419921875	0.9679672955151595
20.0	220.0	0.9604110717773438	0.2607574462890625	0.9951803216441226
20.0	240.0	1.009054183959961	0.1580963134765625	1.0213641811332441
20.0	260.0	1.1089591979980469	0.072601318359375	1.111333187775831
20.0	280.0	1.2631263732910156	0.018585205078125	1.2632630940350906
20.0	300.0	1.3632698059082031	0.088470458984375	1.3661374695885826
20.0	320.0	1.4648475646972656	-0.150054931640625	1.4725131137987133
20.0	340.0	1.412893295288086	-0.013671875	1.412959441751971
20.0	360.0	1.3985366821289062	-0.21893310546875	1.4155693398524567
20.0	380.0	1.3394031524658203	-0.494232177734375	1.4276786229202427
20.0	400.0	1.2950000762939453	-0.69873046875	1.4714786663628252
20.0	420.0	1.2802772521972656	-0.94744873046875	1.5927237486019434
20.0	440.0	1.2233467102050781	-1.39501953125	1.8554397500157631
20.0	460.0	1.23333740234375	-1.455718994140625	1.9079410205564065
20.0	480.0	1.3077259063720703	-1.275634765625	1.8268527859320798
20.0	500.0	1.2589454650878906	-1.586273193359375	2.025143532699822
20.0	520.0	1.2269439697265625	-1.674560546875	2.075944250214508
20.0	540.0	1.4171371459960938	-1.5389404296875	2.0920361700240035
20.0	560.0	1.3338699340820312	-1.5435791015625	2.0400601569141283
20.0	580.0	1.7393970489501953	-1.348876953125	2.2011295119934293
20.0	600.0	2.0013370513916016	-1.440185546875	2.4656610478126293
20.0	620.0	2.357088088989258	-1.4908447265625	2.7889930544865553
20.0	640.0	2.5600109100341797	-1.5625	2.999176905334867
20.0	660.0	2.6810455322265625	-1.6458740234375	3.1459349082424377
20.0	680.0	2.7713794708251953	-1.6873779296875	3.2446553667389413
20.0	700.0	2.768434524536133	-1.658935546875	3.22742883195417
20.0	720.0	2.767698287963867	-1.6346435546875	3.2143760458414796
20.0	740.0	2.7872238159179688	-1.5689697265625	3.1984812963170395
20.0	760.0	2.834707260131836	-1.4385986328125	3.178856913573515
20.0	780.0	3.557985305786133	1.348388671875	3.8049193745243626
20.0	800.0	3.591205596923828	1.0426025390625	3.739488961587746
40.0	0.0	0.9276580810546875	0.2710004448890686	0.9664319719856842
40.0	20.0	0.944610595703125	0.27628517150878906	0.984186300204516
40.0	40.0	0.8858299255371094	0.3756065368652344	0.9621719843733632
40.0	60.0	0.8552742004394531	0.42046356201171875	0.9530391203496992
40.0	80.0	0.87677001953125	0.3983154296875	0.9630061519408722
40.0	100.0	0.8757476806640625	0.4022674560546875	0.9637183750397181
40.0	120.0	0.9621429443359375	0.25547027587890625	0.9954818467421048
40.0	140.0	0.963836669921875	0.28936767578125	1.006337308298332
40.0	160.0	0.9853057861328125	0.2698822021484375	1.0215986957819052
40.0	180.0	0.9778556823730469	0.2621307373046875	1.0123804912132375
40.0	200.0	0.90582275390625	0.3287811279296875	0.9636451066533884
40.0	220.0	0.8739089965820312	0.4051971435546875	0.9632765228385309
40.0	240.0	0.9008140563964844	0.369781494140625	0.9737578331445461
40.0	260.0	0.9431076049804688	0.453765869140625	1.0465922886057124
40.0	280.0	1.0749092102050781	0.574310302734375	1.2187133108367014
40.0	300.0	1.2353630065917969	0.35699462890625	1.2859109312559074
40.0	320.0	1.3654823303222656	-0.0262451171875	1.3657345278634903
40.0	340.0	1.3726959228515625	-0.178619384765625	1.3842683920495162
40.0	360.0	1.3746795654296875	-0.459716796875	1.4495114490541166
40.0	380.0	1.3092384338378906	-0.794219970703125	1.5313035749001456
40.0	400.0	1.2736282348632812	-1.383514404296875	1.8804895606032739
40.0	420.0	1.2350807189941406	-1.615814208984375	2.033784634711081
40.0	440.0	1.1662521362304688	-1.96124267578125	2.28180123555224
40.0	460.0	1.1798973083496094	-1.944091796875	2.274126331787071
40.0	480.0	1.2359123229980469	-1.84375	2.2196606345652095
40.0	500.0	1.2032699584960938	-1.841156005859375	2.199480400215296
40.0	520.0	1.1953086853027344	-1.778564453125	2.1429079231455517
40.0	540.0	1.3975944519042969	-1.6195068359375	2.139175692560563
40.0	560.0	1.3155555725097656	-1.6142578125	2.0824300107275593
40.0	580.0	1.7283744812011719	-1.4013671875	2.2251086134094846
40.0	600.0	1.9945144653320312	-1.48046875	2.4839234432939516
40.0	620.0	2.327838897705078	-1.4649658203125	2.7504470160962327
40.0	640.0	2.495410919189453	-1.454345703125	2.8882861838481486
40.0	660.0	2.6000404357910156	-1.5345458984375	3.0191126812624414
40.0	680.0	2.6911468505859375	-1.5556640625	3.108434018404221
40.0	700.0	2.6783294677734375	-1.4976806640625	3.0686309829385214
40.0	720.0	2.715404510498047	-1.5552978515625	3.129276763520297
40.0	740.0	2.7852935791015625	-1.5806884765625	3.2025671549121135
40.0	760.0	2.830799102783203	-1.4295654296875	3.1712900968022137
40.0	780.0	3.4683380126953125	0.63720703125	3.526386446630844
40.0	800.0	3.578022003173828	0.7432861328125	3.654410449091264
60.0	0.0	0.728759765625	0.5896310806274414	0.9374196537494236
60.0	20.0	0.7342033386230469	0.588043212890625	0.9406643198675909
60.0	40.0	0.7225532531738281	0.6374969482421875	0.9635795570113473
60.0	60.0	0.7040138244628906	0.6748237609863281	0.9752038624957341
60.0	80.0	0.7373008728027344	0.6488189697265625	0.9821296413980752
60.0	100.0	0.7358970642089844	0.6542510986328125	0.9846770989383495
60.0	120.0	0.6837539672851562	0.70428466796875	0.9815988902367622
60.0	140.0	0.6985244750976562	0.6587677001953125	0.96016213481426
60.0	160.0	0.69317626953125	0.63775634765625	0.9419270139544251
60.0	180.0	0.6939773559570312	0.6219940185546875	0.9319233496907999
60.0	200.0	0.7060050964355469	0.6233367919921875	0.9418025018251318
60.0	220.0	0.7667694091796875	0.59503173828125	0.9705658640276676
60.0	240.0	0.8000030517578125	0.58563232421875	0.9914484868068882
60.0	260.0	0.8609428405761719	0.65118408203125	1.0794736140500376
60.0	280.0	0.5894660949707031	1.715240478515625	1.8137034422028646
60.0	300.0	0.6887016296386719	1.605010986328125	1.746530904650972
60.0	320.0	0.812652587890625	1.408599853515625	1.6262096346810795
60.0	340.0	0.9223251342773438	1.210540771484375	1.5218714179409856
60.0	360.0	1.2003135681152344	-0.672119140625	1.3756804865214938
60.0	380.0	1.1484756469726562	-1.245819091796875	1.6944207037140604
60.0	400.0	1.1113510131835938	-2.11468505859375	2.388931554386574
60.0	420.0	1.0556297302246094	-2.250030517578125	2.4853553986033803
60.0	440.0	1.0561141967773438	-2.303375244140625	2.5339523894411546
60.0	460.0	1.0536422729492188	-2.2874755859375	2.518473068270873
60.0	480.0	1.1279258728027344	-2.224334716796875	2.4939690669464296
60.0	500.0	1.0855064392089844	-2.123992919921875	2.3853029479381482
60.0	520.0	1.1395759582519531	-1.9239501953125	2.236116660344192
60.0	540.0	1.3765335083007812	-1.7275390625	2.2088992081890555
60.0	560.0	1.2772445678710938	-1.72900390625	2.149606520734429
60.0	580.0	1.70574951171875	-1.4857177734375	2.2620651403168823
60.0	600.0	1.9795722961425781	-1.546630859375	2.512125293616194
60.0	620.0	2.3247108459472656	-1.516845703125	2.775806442163003
60.0	640.0	2.4961776733398438	-1.4931640625	2.9086838766737473
60.0	660.0	2.5791397094726562	-1.5362548828125	3.002006113575378
60.0	680.0	2.6605682373046875	-1.531005859375	3.069625756797586
60.0	700.0	2.634967803955078	-1.45068359375	3.0079126012993234
60.0	720.0	2.6442222595214844	-1.467041015625	3.023924717858389
60.0	740.0	2.7123947143554688	-1.38330078125	3.0447670087989236
60.0	760.0	3.1248741149902344	-0.3338623046875	3.142658472221767
60.0	780.0	3.4754295349121094	0.427490234375	3.501622245849114
60.0	800.0	3.5227394104003906	0.4246826171875	3.5482458030594946
80.0	0.0	0.6642303466796875	0.7020366787910461	0.9664664773380297
80.0	20.0	0.662322998046875	0.7057838439941406	0.9678856276363165
80.0	40.0	0.6600112915039062	0.7379493713378906	0.9900425140218183
80.0	60.0	0.6613922119140625	0.7430534362792969	0.9947703590010346
80.0	80.0	0.6862640380859375	0.724853515625	0.9981838252966931
80.0	100.0	0.6732254028320312	0.7391128540039062	0.9997600982096407
80.0	120.0	0.6293487548828125	0.7876052856445312	1.0081676156511625
80.0	140.0	0.6500701904296875	0.7435455322265625	0.9876493360395542
80.0	160.0	0.6314163208007812	0.749237060546875	0.979817709102319
80.0	180.0	0.691680908203125	0.6858673095703125	0.9740823605373001
80.0	200.0	0.7397308349609375	0.67962646484375	1.0045366294506233
80.0	220.0	0.8811416625976562	0.597137451171875	1.0644171011203294
80.0	240.0	0.788421630859375	0.76507568359375	1.0986125202424195
80.0	260.0	0.3727874755859375	1.477142333984375	1.5234565884207343
80.0	280.0	-0.02652740478515625	2.032073974609375	2.0322471162458022
80.0	300.0	-0.240509033203125	1.986968994140625	2.0014720529471575
80.0	320.0	-0.45923614501953125	1.924652099609375	1.978682273995291
80.0	340.0	-0.36569976806640625	1.366119384765625	1.414220100902343
80.0	360.0	0.1658172607421875	-0.5216064453125	0.5473286469312424
80.0	380.0	0.09362030029296875	-1.411407470703125	1.4145090346065445
80.0	400.0	0.32970428466796875	-2.1812744140625	2.206051446537936
80.0	420.0	0.4232940673828125	-2.341583251953125	2.3795356675849297
80.0	440.0	0.55841064453125	-2.4212646484375	2.4848229203907017
80.0	460.0	0.5225601196289062	-2.429290771484375	2.4848586943819817
80.0	480.0	0.46810150146484375	-2.4306640625	2.475327614761861
80.0	500.0	0.357696533203125	-2.4307861328125	2.4569631729716837
80.0	520.0	0.355743408203125	-2.4229736328125	2.4489496927835366
80.0	540.0	0.3745880126953125	-2.349853515625	2.379522583240217
80.0	560.0	0.41965484619140625	-2.3084716796875	2.346305965949701
80.0	580.0	1.3800888061523438	-1.5892333984375	2.104829662366104
80.0	600.0	1.67999267578125	-1.737060546875	2.4165584483285976
80.0	620.0	2.2747879028320312	-1.5692138671875	2.763528933057242
80.0	640.0	2.4908447265625	-1.5087890625	2.9121730523723763
80.0	660.0	2.5828323364257812	-1.503662109375	2.9886489618649987
80.0	680.0	2.6862716674804688	-1.517578125	3.085303686347069
80.0	700.0	2.6046676635742188	-1.3173828125	2.9188681217793295
80.0	720.0	2.5270538330078125	-1.1846923828125	2.7909670576367316
80.0	740.0	2.6412734985351562	-0.85546875	2.776355970744873
80.0	760.0	3.2628173828125	0.413818359375	3.2889546831993943
80.0	780.0	3.4681167602539062	0.410400390625	3.4923147543397635
80.0	800.0	3.5152587890625	0.4100341796875	3.5390920279915234
100.0	0.0	0.6599502563476562	0.734691858291626	0.987576056561387
100.0	20.0	0.6471023559570312	0.7494087219238281	0.9901287247528202
100.0	40.0	0.64532470703125	0.77642822265625	1.0095963363850484
100.0	60.0	0.6484756469726562	0.7693710327148438	1.0062069621590333
100.0	80.0	0.6464462280273438	0.7747802734375	1.0090476687642997
100.0	100.0	0.6146621704101562	0.826263427734375	1.029815923233217
100.0	120.0	0.563201904296875	0.8971481323242188	1.0592786018496079
100.0	140.0	0.5489730834960938	0.9301605224609375	1.0800787211810134
100.0	160.0	0.555206298828125	0.943817138671875	1.095009052706502
100.0	180.0	0.7217025756835938	0.7317962646484375	1.0278036683636322
100.0	200.0	0.730010986328125	0.746673583984375	1.0442401453592145
100.0	220.0	0.7544326782226562	0.68975830078125	1.0222207097622544
100.0	240.0	-0.147430419921875	1.164825439453125	1.1741184067697372
100.0	260.0	-0.6581573486328125	1.826019287109375	1.9410094107074298
100.0	280.0	-0.18799591064453125	1.890899658203125	1.900222086970826
100.0	300.0	-0.0240478515625	1.728485107421875	1.7286523842993948
100.0	320.0	0.20363616943359375	1.64752197265625	1.6600591374667135
100.0	340.0	0.647491455078125	1.117156982421875	1.2912338702857578
100.0	360.0	0.28387451171875	-0.736968994140625	0.7897518830165606
100.0	380.0	0.0727386474609375	-1.6256103515625	1.6272368991457886
100.0	400.0	0.2544708251953125	-2.344085693359375	2.357857743522218
100.0	420.0	0.342071533203125	-2.460693359375	2.484356001602862
100.0	440.0	0.47483062744140625	-2.5030517578125	2.5476915486464695
100.0	460.0	0.4626922607421875	-2.508453369140625	2.5507689886196414
100.0	480.0	0.37041473388671875	-2.4930419921875	2.520409778169135
100.0	500.0	0.2474212646484375	-2.4967041015625	2.5089337681491797
100.0	520.0	0.07639312744140625	-2.4874267578125	2.48859956308802
100.0	540.0	-0.14704132080078125	-2.4080810546875	2.412566168205071
100.0	560.0	-0.5058135986328125	-2.3323974609375	2.3866137752786
100.0	580.0	-0.5937271118164062	-2.2933349609375	2.368944306302716
100.0	600.0	-0.6945266723632812	-2.21337890625	2.319787378458737
100.0	620.0	2.2340774536132812	-1.54931640625	2.7187282680361085
100.0	640.0	2.523193359375	0.332275390625	2.5449777334996653
100.0	660.0	2.501708984375	0.51123046875	2.553410353758467
100.0	680.0	2.5690460205078125	0.6085205078125	2.6401315618573653
100.0	700.0	2.4403305053710938	0.4716796875	2.4854968724673214
100.0	720.0	1.9836654663085938	-0.1019287109375	1.9862824935891348
100.0	740.0	2.1805572509765625	0.03173828125	2.180788216054729
100.0	760.0	3.3550796508789062	0.39794921875	3.3785977926420094
100.0	780.0	3.467742919921875	0.3839111328125	3.4889294513597817
100.0	800.0	3.5120086669921875	0.3883056640625	3.5334099911800867
120.0	0.0	0.6753005981445312	0.7183352112770081	0.9859190502342196
120.0	20.0	0.6610794067382812	0.7431240081787109	0.9946151384053185
120.0	40.0	0.63140869140625	0.7932929992675781	1.0138987712145147
120.0	60.0	0.5681991577148438	0.8650054931640625	1.0349322615668433
120.0	80.0	0.4910125732421875	0.961090087890625	1.0792532159431
120.0	100.0	0.42824554443359375	1.045654296875	1.1299500674367764
120.0	120.0	0.4367218017578125	1.0662841796875	1.1522533939990955
120.0	140.0	0.47843170166015625	1.0700225830078125	1.1721114372362995
120.0	160.0	0.5703964233398438	1.03594970703125	1.1826004715274805
120.0	180.0	0.774322509765625	0.731903076171875	1.0654846137038254
120.0	200.0	0.6645050048828125	0.7798309326171875	1.0245502354598817
120.0	220.0	0.441925048828125	0.719329833984375	0.8442352508878844
120.0	240.0	-0.76025390625	1.1899261474609375	1.412058865054716
120.0	260.0	-1.552520751953125	1.763916015625	2.3498341208313986
120.0	280.0	-2.114105224609375	2.316497802734375	3.136176489101633
120.0	300.0	-2.0815048217773438	2.18914794921875	3.020766635582926
120.0	320.0	-2.2207489013671875	2.302734375	3.1991110147555384
120.0	340.0	-2.233123779296875	2.1494140625	3.0994874779121004
120.0	360.0	-1.9542465209960938	-0.07110595703125	1.95553970093953
120.0	380.0	0.08447265625	-1.904754638671875	1.9066268285104864
120.0	400.0	0.05011749267578125	-2.432159423828125	2.4326757338346727
120.0	420.0	0.22423553466796875	-2.520263671875	2.5302194669199523
120.0	440.0	0.4149322509765625	-2.540740966796875	2.574399625788583
120.0	460.0	0.3808746337890625	-2.530364990234375	2.558869373467071
120.0	480.0	0.33527374267578125	-2.5213623046875	2.5435558484190763
120.0	500.0	0.19681549072265625	-2.501190185546875	2.508921816570698
120.0	520.0	-0.0028839111328125	-2.4185791015625	2.418580820948163
120.0	540.0	-0.19603729248046875	-2.3037109375	2.3120369165738253
120.0	560.0	-0.4474945068359375	-2.166015625	2.2117583551085502
120.0	580.0	-0.5103988647460938	-2.29248046875	2.3486110152033097
120.0	600.0	-0.4758758544921875	-2.350830078125	2.398512014792893
120.0	620.0	-0.44544219970703125	-2.3924560546875	2.433570366126839
120.0	640.0	-0.28003692626953125	-2.5125732421875	2.528130727915606
120.0	660.0	0.0914154052734375	-2.5020751953125	2.503744607446892
120.0	680.0	0.5534591674804688	-1.8956298828125	1.9747733294431302
120.0	700.0	0.9231414794921875	-1.4676513671875	1.7338369954428712
120.0	720.0	1.1358718872070312	-1.279296875	1.7107908810056325
120.0	740.0	2.173095703125	-0.1507568359375	2.1783187458501625
120.0	760.0	3.310150146484375	0.3756103515625	3.331392671011845
120.0	780.0	3.4371414184570312	0.374267578125	3.4574582210792317
120.0	800.0	3.4798583984375	0.3768310546875	3.50020229657557
140.0	0.0	0.6758270263671875	0.714925229549408	0.9837988887036765
140.0	20.0	0.615386962890625	0.7672119140625	0.9835218529220346
140.0	40.0	0.591094970703125	0.8100738525390625	1.0028025283962974
140.0	60.0	0.51812744140625	0.9006500244140625	1.039050774512602
140.0	80.0	0.382659912109375	1.051300048828125	1.1187762962279693
140.0	100.0	0.2597503662109375	1.2188491821289062	1.2462197163915438
140.0	120.0	0.32513427734375	1.2251205444335938	1.2675301364058795
140.0	140.0	0.6069793701171875	1.0209503173828125	1.1877556593474616
140.0	160.0	0.856109619140625	0.922637939453125	1.258643892172609
140.0	180.0	0.894744873046875	0.6840972900390625	1.1263025748361128
140.0	200.0	0.4543609619140625	0.7200164794921875	0.8513915752764974
140.0	220.0	0.0511627197265625	0.664947509765625	0.6669128988356161
140.0	240.0	-0.9951324462890625	1.2228851318359375	1.5766219049989925
140.0	260.0	-1.7982940673828125	1.640289306640625	2.4340112083274805
140.0	280.0	-2.67376708984375	2.229766845703125	3.4815069491426236
140.0	300.0	-2.470855712890625	1.977508544921875	3.1647540187451013
140.0	320.0	-2.7985687255859375	1.98883056640625	3.433283258587835
140.0	340.0	-3.362945556640625	1.45660400390625	3.6648462506801893
140.0	360.0	-3.2732696533203125	-0.339447021484375	3.2908233777798364
140.0	380.0	-0.364990234375	-2.088623046875	2.1202745348483827
140.0	400.0	-0.13177490234375	-2.513397216796875	2.516849259349869
140.0	420.0	0.09722900390625	-2.559417724609375	2.5612638615037757
140.0	440.0	0.3340301513671875	-2.526611328125	2.5485958772296486
140.0	460.0	0.213714599609375	-2.51751708984375	2.526572030982204
140.0	480.0	0.1371307373046875	-2.499603271484375	2.5033620101633556
140.0	500.0	-0.0067596435546875	-2.431121826171875	2.431131223622094
140.0	520.0	-0.060272216796875	-2.2406005859375	2.2414111014762725
140.0	540.0	-0.106964111328125	-2.0750732421875	2.077828260842257
140.0	560.0	-0.1455078125	-1.9932861328125	1.998590035690448
140.0	580.0	-0.296142578125	-2.2254638671875	2.245081257045202
140.0	600.0	-0.38421630859375	-2.2679443359375	2.300259481602107
140.0	620.0	-0.39984130859375	-2.27783203125	2.312659039860062
140.0	640.0	-0.36663818359375	-2.298583984375	2.327640842332462
140.0	660.0	-0.237640380859375	-2.2540283203125	2.266520818211423
140.0	680.0	0.1206512451171875	-1.7843017578125	1.788376214861153
140.0	700.0	0.7624664306640625	-1.50439453125	1.6865817393605633
140.0	720.0	1.2270050048828125	-1.2840576171875	1.776047647520953
140.0	740.0	2.0316925048828125	-0.211181640625	2.0426385191056355
140.0	760.0	3.0959930419921875	0.385498046875	3.1199009055110194
140.0	780.0	3.2740325927734375	0.3922119140625	3.297441372348465
140.0	800.0	3.3199310302734375	0.3966064453125	3.3435368576158786
160.0	0.0	0.5621490478515625	0.8017222881317139	0.9791681057344388
160.0	20.0	0.5219573974609375	0.8262901306152344	0.9773407311251978
160.0	40.0	0.4878997802734375	0.8880043029785156	1.0132116450669268
160.0	60.0	0.4114837646484375	0.9792556762695312	1.0621961062230212
160.0	80.0	0.263671875	1.1399765014648438	1.170072340309795
160.0	100.0	0.18206787109375	1.3048477172851562	1.3174886242350987
160.0	120.0	0.4733123779296875	1.1487655639648438	1.2424519821920366
160.0	140.0	0.820281982421875	0.9905242919921875	1.2860796646058072
160.0	160.0	1.1227569580078125	0.9064483642578125	1.44299404843562
160.0	180.0	0.59307861328125	0.6473236083984375	0.8779351317276147
160.0	200.0	0.0582275390625	0.57562255859375	0.5785600887265644
160.0	220.0	-0.29388427734375	0.5306549072265625	0.6065992079070742
160.0	240.0	-1.1682281494140625	1.1649932861328125	1.6498382847473065
160.0	260.0	-2.5263671875	1.51971435546875	2.9482304672963506
160.0	280.0	-4.243438720703125	2.0076904296875	4.6944214806322355
160.0	300.0	-4.2538909912109375	1.694244384765625	4.578870231882033
160.0	320.0	-4.8235931396484375	1.467987060546875	5.042027051374926
160.0	340.0	-5.36553955078125	0.222076416015625	5.370133388059202
160.0	360.0	-6.262176513671875	-0.75738525390625	6.307811594461131
160.0	380.0	-0.3296356201171875	-1.96038818359375	1.987908818941162
160.0	400.0	0.0007476806640625	-2.433319091796875	2.4333192066659777
160.0	420.0	0.1770782470703125	-2.47857666015625	2.4848941558659607
160.0	440.0	0.2546539306640625	-2.4144287109375	2.427820962221468
160.0	460.0	0.060791015625	-2.419464111328125	2.4202277028382086
160.0	480.0	-0.0245208740234375	-2.3785400390625	2.378666431151353
160.0	500.0	-0.090789794921875	-2.0577392578125	2.0597411584965464
160.0	520.0	-0.0907135009765625	-1.795166015625	1.7974565260151252
160.0	540.0	-0.03350830078125	-1.617431640625	1.617778698807759
160.0	560.0	0.0211639404296875	-1.6337890625	1.633926134535812
160.0	580.0	-0.17041015625	-2.0999755859375	2.106878516404469
160.0	600.0	-0.2989501953125	-2.0107421875	2.032844156316383
160.0	620.0	-0.32989501953125	-1.988037109375	2.015222635880123
160.0	640.0	-0.303375244140625	-1.9857177734375	2.008758724810664
160.0	660.0	-0.1061553955078125	-1.8983154296875	1.9012812623557458
160.0	680.0	-0.049774169921875	-1.392578125	1.3934673667581625
160.0	700.0	0.2361907958984375	-1.2171630859375	1.2398677630441222
160.0	720.0	0.8374176025390625	-1.22216796875	1.4815406794552664
160.0	740.0	1.337310791015625	-0.688232421875	1.5040159634414672
160.0	760.0	2.07818603515625	0.1971435546875	2.0875159347591286
160.0	780.0	2.1907501220703125	0.2164306640625	2.2014150743777567
160.0	800.0	2.25640869140625	0.2294921875	2.26804912794613
180.0	0.0	0.3978424072265625	0.9074540138244629	0.9908336733246174
180.0	20.0	0.314178466796875	0.9709701538085938	1.0205347365895583
180.0	40.0	0.29620361328125	1.0242424011230469	1.0662124913820756
180.0	60.0	0.22454833984375	1.1144752502441406	1.1368716023955054
180.0	80.0	0.1314239501953125	1.2356414794921875	1.242611009337428
180.0	100.0	0.1623992919921875	1.3780136108398438	1.387550014125411
180.0	120.0	0.6692352294921875	1.0977554321289062	1.2856682235950232
180.0	140.0	0.9309844970703125	0.9578399658203125	1.3357355778401352
180.0	160.0	0.7196807861328125	0.781036376953125	1.0620537915062527
180.0	180.0	0.175811767578125	0.5662994384765625	0.5929627573784163
180.0	200.0	0.007232666015625	0.4850921630859375	0.4851460791814022
180.0	220.0	-0.0923004150390625	0.4660491943359375	0.47510127147541886
180.0	240.0	-0.8961181640625	1.0849151611328125	1.4071491288483187
180.0	260.0	-3.2927093505859375	1.28533935546875	3.5346898203594734
180.0	280.0	-6.3358306884765625	1.4796142578125	6.506305315996432
180.0	300.0	-6.4635467529296875	1.11163330078125	6.558442286298914
180.0	320.0	-6.6685943603515625	0.664581298828125	6.701628089178386
180.0	340.0	-7.523834228515625	-0.493133544921875	7.539977598859994
180.0	360.0	-5.8902740478515625	-0.502593994140625	5.9116773492588255
180.0	380.0	-0.27703857421875	-1.70965576171875	1.7319564645750416
180.0	400.0	0.0127410888671875	-2.093597412109375	2.0936361812255235
180.0	420.0	0.0843658447265625	-2.122344970703125	2.1240211322925378
180.0	440.0	0.0113525390625	-2.037445068359375	2.0374766959955894
180.0	460.0	-0.2551422119140625	-1.9627685546875	1.979282179874931
180.0	480.0	-0.5145111083984375	-1.565704345703125	1.6480751738980353
180.0	500.0	-0.515899658203125	-1.285125732421875	1.3848106749541476
180.0	520.0	-0.483154296875	-1.167236328125	1.26328093482151
180.0	540.0	-0.4810028076171875	-1.072998046875	1.1758777613056477
180.0	560.0	-0.2114410400390625	-1.2979736328125	1.3150828357519078
180.0	580.0	-0.063629150390625	-1.8638916015625	1.8649773647834587
180.0	600.0	-0.2641448974609375	-1.7298583984375	1.749909313507246
180.0	620.0	-0.249755859375	-1.6759033203125	1.6944113810779857
180.0	640.0	-0.1912384033203125	-1.661376953125	1.6723473046228798
180.0	660.0	-0.1519775390625	-1.617431640625	1.62455602688069
180.0	680.0	0.0070343017578125	-1.113525390625	1.1135476087567064
180.0	700.0	0.0787811279296875	-0.9415283203125	0.9448185244100326
180.0	720.0	0.549072265625	-1.00830078125	1.1481074942477865
180.0	740.0	1.09515380859375	-0.837158203125	1.3784758690440957
180.0	760.0	1.883697509765625	0.126220703125	1.887921601707705
180.0	780.0	2.0214080810546875	0.1573486328125	2.027522927712818
180.0	800.0	2.1555023193359375	0.1824951171875	2.1632139784265183
200.0	0.0	0.2597503662109375	0.9637539386749268	0.9981442315908812
200.0	20.0	0.158905029296875	1.0358219146728516	1.0479398108920057
200.0	40.0	0.146453857421875	1.0934638977050781	1.103228003604934
200.0	60.0	0.078338623046875	1.1899147033691406	1.1924906461498765
200.0	80.0	0.0586090087890625	1.2856521606445312	1.286987371375954
200.0	100.0	0.2648468017578125	1.4206619262695312	1.4451381031421173
200.0	120.0	1.2070465087890625	1.121795654296875	1.6478430642446562
200.0	140.0	0.8199615478515625	0.9145355224609375	1.2282964470346847
200.0	160.0	0.22259521484375	0.6854400634765625	0.7206779518551191
200.0	180.0	-0.05609130859375	0.5384521484375	0.5413658199930236
200.0	200.0	-0.0391082763671875	0.4149017333984375	0.41674081352495396
200.0	220.0	0.0413360595703125	0.3856048583984375	0.38781410062203703
200.0	240.0	-0.515960693359375	1.0682830810546875	1.1863575255206935
200.0	260.0	-1.94720458984375	1.280975341796875	2.3307731637806772
200.0	280.0	-4.282623291015625	0.8404541015625	4.364312700710472
200.0	300.0	-4.87371826171875	0.45306396484375	4.8947315197925585
200.0	320.0	-5.185791015625	0.111572265625	5.18699111510649
200.0	340.0	-4.9815673828125	-0.747222900390625	5.037296462624526
200.0	360.0	-2.339324951171875	-0.56793212890625	2.407278158048895
200.0	380.0	-0.0926055908203125	-1.464080810546875	1.4670066173207172
200.0	400.0	0.0039825439453125	-1.591705322265625	1.5917103045419394
200.0	420.0	-0.1819610595703125	-1.62469482421875	1.6348526230346103
200.0	440.0	-0.1964263916015625	-1.539886474609375	1.5523639012816872
200.0	460.0	-0.323516845703125	-1.44744873046875	1.4831624917011945
200.0	480.0	-0.531463623046875	-1.0013427734375	1.133640565848636
200.0	500.0	-0.5390167236328125	-0.82525634765625	0.9856911624351642
200.0	520.0	-0.534210205078125	-0.795654296875	0.9583560420560111
200.0	540.0	-0.5084686279296875	-0.7244873046875	0.8851114055541581
200.0	560.0	-0.3624267578125	-0.823974609375	0.9001596034443916
200.0	580.0	-0.2343292236328125	-1.4127197265625	1.4320220706634312
200.0	600.0	-0.3369598388671875	-1.5201416015625	1.557039633988295
200.0	620.0	-0.368194580078125	-1.4381103515625	1.4844960869164068
200.0	640.0	-0.363739013671875	-1.421630859375	1.4674264446282441
200.0	660.0	-0.35064697265625	-1.39990234375	1.4431492893909958
200.0	680.0	-0.3001861572265625	-0.8446044921875	0.8963640316376797
200.0	700.0	-0.3531341552734375	-0.666748046875	0.7544910136193217
200.0	720.0	-0.1681060791015625	-0.6993408203125	0.7192615913464734
200.0	740.0	0.61541748046875	-0.9554443359375	1.1364913349170571
200.0	760.0	1.454437255859375	0.0	1.454437255859375
200.0	780.0	1.6716766357421875	0.064453125	1.672918700896306
200.0	800.0	1.895538330078125	0.120849609375	1.8993867928574888
220.0	0.0	0.1314697265625	0.9962937831878662	1.0049306401046838
220.0	20.0	0.0847930908203125	1.0514659881591797	1.0548794208374823
220.0	40.0	0.07745361328125	1.1129188537597656	1.1156107911203943
220.0	60.0	0.054351806640625	1.1774177551269531	1.178671578079871
220.0	80.0	0.13189697265625	1.2515029907226562	1.2584341648189772
220.0	100.0	0.7870330810546875	1.3395462036132812	1.5536425271886674
220.0	120.0	1.215789794921875	1.0579299926757812	1.6116329280698982
220.0	140.0	0.46063232421875	0.8223419189453125	0.9425647827973558
220.0	160.0	0.03753662109375	0.6234893798828125	0.6246182872361246
220.0	180.0	-0.1077728271484375	0.499298095703125	0.5107969955318198
220.0	200.0	-0.029144287109375	0.331390380859375	0.33266946658392815
220.0	220.0	0.0445404052734375	0.249542236328125	0.2534860457965366
220.0	240.0	-0.3295745849609375	0.849517822265625	0.9112079550789184
220.0	260.0	-1.670684814453125	1.15301513671875	2.029933904034028
220.0	280.0	-4.205780029296875	-0.03973388671875	4.2059677170166445
220.0	300.0	-4.326019287109375	-0.302215576171875	4.336562824048927
220.0	320.0	-4.5390472412109375	-0.52435302734375	4.569233628873575
220.0	340.0	-3.387939453125	-0.9881591796875	3.5291064453260117
220.0	360.0	-1.2222137451171875	-0.7783203125	1.4489958411270472
220.0	380.0	-0.0554962158203125	-1.078643798828125	1.0800704952551676
220.0	400.0	-0.0673828125	-1.165679931640625	1.167625858933461
220.0	420.0	-0.3305511474609375	-1.244598388671875	1.2877457863151291
220.0	440.0	-0.3921661376953125	-1.144073486328125	1.2094206967279206
220.0	460.0	-0.47943115234375	-1.003570556640625	1.1122086548816412
220.0	480.0	-0.6309051513671875	-0.62542724609375	0.8883696022366288
220.0	500.0	-0.6260986328125	-0.481597900390625	0.7898962182909475
220.0	520.0	-0.596160888671875	-0.4617919921875	0.7540952520938848
220.0	540.0	-0.6114959716796875	-0.4613037109375	0.7659820083430118
220.0	560.0	-0.70025634765625	-0.460693359375	0.838210787215897
220.0	580.0	-0.661529541015625	-1.0843505859375	1.2702116071188072
220.0	600.0	-0.7661590576171875	-1.1563720703125	1.3871539447976473
220.0	620.0	-0.7064056396484375	-1.0762939453125	1.2874073110105693
220.0	640.0	-0.713470458984375	-1.0394287109375	1.2607347623368557
220.0	660.0	-0.6593170166015625	-1.012939453125	1.2086129504839667
220.0	680.0	-0.5267486572265625	-0.5838623046875	0.7863582763123853
220.0	700.0	-0.602630615234375	-0.46337890625	0.7601866015493878
220.0	720.0	-0.3721923828125	-0.6790771484375	0.7743855263069248
220.0	740.0	-0.1203155517578125	-0.690185546875	0.7005939773577344
220.0	760.0	0.5292205810546875	-0.382568359375	0.6530183557961753
220.0	780.0	0.8419189453125	-0.2281494140625	0.872284165632493
220.0	800.0	1.1429901123046875	-0.0870361328125	1.1462991255519814
240.0	0.0	0.1011962890625	0.9696040153503418	0.9748705737191614
240.0	20.0	0.0655364990234375	1.0485343933105469	1.0505805093658294
240.0	40.0	0.0887603759765625	1.0849609375	1.088585614567995
240.0	60.0	0.0983734130859375	1.1773719787597656	1.1814745468146415
240.0	80.0	0.4954833984375	1.2140121459960938	1.3112319736618747
240.0	100.0	1.6032562255859375	1.1693267822265625	1.9843778996230514
240.0	120.0	0.8997955322265625	0.9168014526367188	1.2845843309692364
240.0	140.0	0.206146240234375	0.7492218017578125	0.7770647209801713
240.0	160.0	-0.093841552734375	0.57373046875	0.5813543564743393
240.0	180.0	-0.12841796875	0.46295166015625	0.48043252839426265
240.0	200.0	0.0005035400390625	0.2722625732421875	0.2722630388815721
240.0	220.0	0.114654541015625	0.113616943359375	0.16141398202705695
240.0	240.0	-0.03619384765625	0.4424591064453125	0.443936994949225
240.0	260.0	-1.0105133056640625	0.563385009765625	1.156952812414026
240.0	280.0	-3.03399658203125	-0.972625732421875	3.1860847564285693
240.0	300.0	-2.2532958984375	-0.36474609375	2.28262614521545
240.0	320.0	-2.0298919677734375	-0.2930908203125	2.050942132236444
240.0	340.0	-1.2572784423828125	-0.4093017578125	1.3222242663893873
240.0	360.0	-0.1984710693359375	-0.280731201171875	0.34380339247127023
240.0	380.0	-0.037322998046875	-0.364654541015625	0.3665596001559953
240.0	400.0	-0.336029052734375	-0.284698486328125	0.44041883747075006
240.0	420.0	-0.677703857421875	-0.369659423828125	0.771965418907758
240.0	440.0	-0.7623138427734375	-0.3018798828125	0.8199108845056845
240.0	460.0	-0.7048492431640625	-0.361907958984375	0.7923318915487296
240.0	480.0	-0.654876708984375	-0.41375732421875	0.774634512086097
240.0	500.0	-0.63671875	-0.352142333984375	0.7276090914670635
240.0	520.0	-0.6113433837890625	-0.4129638671875	0.7377532707518931
240.0	540.0	-0.670379638671875	-0.4404296875	0.8021141873680963
240.0	560.0	-0.9053192138671875	-0.486572265625	1.0277915395023194
240.0	580.0	-1.19390869140625	-0.86474609375	1.4741790156121706
240.0	600.0	-0.9055023193359375	-0.7037353515625	1.1468120575584988
240.0	620.0	-0.782623291015625	-0.6383056640625	1.0099174899041985
240.0	640.0	-0.73260498046875	-0.5982666015625	0.9458504025229152
240.0	660.0	-0.6044769287109375	-0.5701904296875	0.8309690027016794
240.0	680.0	-0.6401824951171875	-0.4249267578125	0.7683725506286068
240.0	700.0	-0.603363037109375	-0.4337158203125	0.7430722490708382
240.0	720.0	-0.3632354736328125	-0.7296142578125	0.8150318855778214
240.0	740.0	-0.1844635009765625	-0.7677001953125	0.7895507412924017
240.0	760.0	0.10736083984375	-0.8046875	0.8118179122119722
240.0	780.0	0.3242034912109375	-0.6864013671875	0.7591144449885205
240.0	800.0	0.5606689453125	-0.5570068359375	0.7903203663824792
260.0	0.0	-0.01934814453125	1.0344252586364746	1.034606189040999
260.0	20.0	-0.0439453125	1.123849868774414	1.1247087258641637
260.0	40.0	0.034332275390625	1.11114501953125	1.1116752941226138
260.0	60.0	0.266693115234375	1.1434440612792969	1.1741335268990098
260.0	80.0	0.8983154296875	1.1823959350585938	1.4849345973670773
260.0	100.0	1.200714111328125	1.0107803344726562	1.5695194365471057
260.0	120.0	0.6298828125	0.830657958984375	1.0424706241937938
260.0	140.0	0.0791015625	0.73876953125	0.7429922459173354
260.0	160.0	-0.07275390625	0.58807373046875	0.5925570380495584
260.0	180.0	-0.16485595703125	0.4510040283203125	0.48018967099453375
260.0	200.0	-0.04400634765625	0.268280029296875	0.2718652842007873
260.0	220.0	0.1092529296875	0.0822906494140625	0.13677702155804522
260.0	240.0	0.32647705078125	0.1756134033203125	0.37071192604577163
260.0	260.0	0.09771728515625	0.48419189453125	0.4939539032623075
260.0	280.0	-0.0306396484375	0.69189453125	0.6925726174416881
260.0	300.0	-0.13067626953125	0.43084716796875	0.45022835268927275
260.0	320.0	-0.18719482421875	0.422393798828125	0.4620156095877533
260.0	340.0	-0.13983154296875	0.31103515625	0.34102159584472547
260.0	360.0	-0.028167724609375	0.049102783203125	0.05660833885535491
260.0	380.0	-0.243011474609375	0.18963623046875	0.30824742772360614
260.0	400.0	-0.5543212890625	0.213836669921875	0.5941365271645808
260.0	420.0	-0.820709228515625	0.160552978515625	0.8362660441994229
260.0	440.0	-0.878082275390625	0.155181884765625	0.891689351576315
260.0	460.0	-0.8319091796875	0.09576416015625	0.8374029242955634
260.0	480.0	-0.681427001953125	-0.130859375	0.6938781845657167
260.0	500.0	-0.649810791015625	-0.1842041015625	0.6754148467074144
260.0	520.0	-0.64605712890625	-0.3748779296875	0.7469426189322531
260.0	540.0	-0.74005126953125	-0.4500732421875	0.8661649986393949
260.0	560.0	-0.94195556640625	-0.4827880859375	1.058472779530449
260.0	580.0	-1.176483154296875	-0.6485595703125	1.3434069110244518
260.0	600.0	-0.8858642578125	-0.4913330078125	1.0129973385136655
260.0	620.0	-0.779571533203125	-0.4156494140625	0.8834569660097602
260.0	640.0	-0.7362060546875	-0.379638671875	0.8283265516338035
260.0	660.0	-0.662322998046875	-0.3759765625	0.7615970911782143
260.0	680.0	-0.642242431640625	-0.346923828125	0.7299530693959492
260.0	700.0	-0.540283203125	-0.3990478515625	0.6716733785223715
260.0	720.0	-0.30999755859375	-0.6937255859375	0.7598379267438636
260.0	740.0	-0.191619873046875	-0.71875	0.7438546486017954
260.0	760.0	0.011322021484375	-0.7943115234375	0.7943922107096059
260.0	780.0	0.20941162109375	-0.917236328125	0.940837769586949
260.0	800.0	0.384429931640625	-0.8736572265625	0.9544963707977601
280.0	0.0	-0.103973388671875	1.1092116832733154	1.1140740656984771
280.0	20.0	-0.13775634765625	1.2110233306884766	1.2188331792297915
280.0	40.0	0.018829345703125	1.1276512145996094	1.127808408395496
280.0	60.0	0.395233154296875	1.1517829895019531	1.2177082167586428
280.0	80.0	1.157135009765625	1.0952529907226562	1.5932798073509298
280.0	100.0	0.8232421875	0.8997039794921875	1.2195060270428613
280.0	120.0	0.331085205078125	0.772613525390625	0.8405647343531336
280.0	140.0	-0.026214599609375	0.7243804931640625	0.7248546779246791
280.0	160.0	-0.15155029296875	0.557159423828125	0.5774029051359217
280.0	180.0	-0.20916748046875	0.3882293701171875	0.4409910188509887
280.0	200.0	-0.122222900390625	0.2731475830078125	0.29924578440289923
280.0	220.0	0.0220947265625	0.1936798095703125	0.19493600379884715
280.0	240.0	0.21588134765625	0.342041015625	0.4044710281783606
280.0	260.0	0.31329345703125	0.433624267578125	0.5349605552293151
280.0	280.0	0.3837890625	0.464813232421875	0.6027813745704995
280.0	300.0	0.303253173828125	0.4739990234375	0.5627055727967644
280.0	320.0	0.1478271484375	0.415069580078125	0.44060824109564006
280.0	340.0	-0.020111083984375	0.37542724609375	0.3759655207709395
280.0	360.0	-0.230743408203125	0.31060791015625	0.3869364214969005
280.0	380.0	-0.547119140625	0.287078857421875	0.61786214030064
280.0	400.0	-0.735504150390625	0.274658203125	0.7851136757092497
280.0	420.0	-0.847503662109375	0.2821044921875	0.8932219219215172
280.0	440.0	-0.96734619140625	0.2554931640625	1.0005175715152856
280.0	460.0	-1.008392333984375	0.204559326171875	1.0289312985629053
280.0	480.0	-1.022918701171875	0.11285400390625	1.029125208808349
280.0	500.0	-0.996826171875	0.028106689453125	0.9972223437764426
280.0	520.0	-0.909942626953125	-0.1663818359375	0.9250289182919025
280.0	540.0	-0.84765625	-0.15576171875	0.86184849665821
280.0	560.0	-0.788604736328125	-0.1558837890625	0.8038639100318122
280.0	580.0	-1.105224609375	-0.4820556640625	1.2057773842724282
280.0	600.0	-0.93023681640625	-0.4588623046875	1.0372536571450397
280.0	620.0	-0.84100341796875	-0.3634033203125	0.916159768953685
280.0	640.0	-0.761444091796875	-0.3226318359375	0.8269754570075037
280.0	660.0	-0.682220458984375	-0.3367919921875	0.7608242902658119
280.0	680.0	-0.56939697265625	-0.3262939453125	0.6562626389013008
280.0	700.0	-0.399017333984375	-0.4371337890625	0.5918621312097408
280.0	720.0	-0.18341064453125	-0.7191162109375	0.7421371769157475
280.0	740.0	-0.089447021484375	-0.73388671875	0.7393175810232486
280.0	760.0	0.01507568359375	-0.82568359375	0.8258212114154818
280.0	780.0	0.190826416015625	-1.0823974609375	1.099090071146726
280.0	800.0	0.269287109375	-1.0750732421875	1.1082860746860832
300.0	0.0	0.078765869140625	0.9857535362243652	0.988895392000751
300.0	20.0	0.058868408203125	1.0908756256103516	1.0924628689503115
300.0	40.0	0.18695068359375	1.0073814392089844	1.024581827946863
300.0	60.0	0.554901123046875	1.1007423400878906	1.23269986437123
300.0	80.0	1.11737060546875	0.9820709228515625	1.4876089430613546
300.0	100.0	0.566680908203125	0.8180923461914062	0.9951895993321465
300.0	120.0	0.141204833984375	0.7015304565429688	0.7156002980700477
300.0	140.0	-0.085845947265625	0.699462890625	0.7047111905053113
300.0	160.0	-0.15869140625	0.519287109375	0.5429936135726144
300.0	180.0	-0.195587158203125	0.3618011474609375	0.4112838518080005
300.0	200.0	-0.2059326171875	0.2403717041015625	0.31652298329565665
300.0	220.0	-0.2415771484375	0.243408203125	0.34293887501380643
300.0	240.0	-0.186370849609375	0.4525604248046875	0.4894333781869801
300.0	260.0	-0.120758056640625	0.4893798828125	0.5040587048600556
300.0	280.0	-0.01239013671875	0.475799560546875	0.4759608569037045
300.0	300.0	-0.0794677734375	0.468780517578125	0.4754685065027216
300.0	320.0	-0.21502685546875	0.40887451171875	0.46196852155317353
300.0	340.0	-0.332122802734375	0.375701904296875	0.5014553589188521
300.0	360.0	-0.505279541015625	0.291748046875	0.5834589423638461
300.0	380.0	-0.716064453125	0.275665283203125	0.7672937178112854
300.0	400.0	-0.84881591796875	0.255096435546875	0.886319724493285
300.0	420.0	-0.948638916015625	0.269256591796875	0.9861110004484125
300.0	440.0	-1.0465087890625	0.245819091796875	1.0749919401916
300.0	460.0	-1.098297119140625	0.195281982421875	1.1155230228781536
300.0	480.0	-1.21881103515625	0.19482421875	1.234283928288057
300.0	500.0	-1.04425048828125	0.118377685546875	1.0509387987466559
300.0	520.0	-0.90447998046875	0.0262451171875	0.9048606750461289
300.0	540.0	-0.805450439453125	0.042236328125	0.8065570766094082
300.0	560.0	-0.7200927734375	0.029052734375	0.7206786133441001
300.0	580.0	-0.920379638671875	-0.2469482421875	0.9529334255871537
300.0	600.0	-0.895111083984375	-0.4501953125	1.0019479388015404
300.0	620.0	-0.8504638671875	-0.3502197265625	0.9197514046007377
300.0	640.0	-0.800872802734375	-0.32421875	0.8640110207695129
300.0	660.0	-0.7493896484375	-0.3555908203125	0.8294755431450626
300.0	680.0	-0.497222900390625	-0.34619140625	0.6058705327330401
300.0	700.0	-0.241180419921875	-0.535888671875	0.5876603301207624
300.0	720.0	-0.017181396484375	-0.77294921875	0.773140152334225
300.0	740.0	0.05364990234375	-0.8072509765625	0.8090317986226523
300.0	760.0	0.14208984375	-0.9185791015625	0.9295036791343373
300.0	780.0	0.28338623046875	-1.2640380859375	1.2954150062122278
300.0	800.0	0.273193359375	-1.294921875	1.3234263386981966
320.0	0.0	-0.042327880859375	1.1742217540740967	1.1749844157429892
320.0	20.0	-0.011566162109375	1.237966537475586	1.238020566878932
320.0	40.0	0.177520751953125	1.0548820495605469	1.0697148011778947
320.0	60.0	0.675079345703125	1.0841636657714844	1.2771620794456835
320.0	80.0	0.8851318359375	0.9207077026367188	1.2771691511638832
320.0	100.0	0.366119384765625	0.7735977172851562	0.8558602877163798
320.0	120.0	0.025604248046875	0.696746826171875	0.6972171234978577
320.0	140.0	-0.105010986328125	0.721405029296875	0.7290079036227459
320.0	160.0	-0.108795166015625	0.560760498046875	0.5712168802811649
320.0	180.0	-0.1485595703125	0.4769287109375	0.49953072102518387
320.0	200.0	-0.130645751953125	0.3348541259765625	0.35943789197429515
320.0	220.0	-0.211334228515625	0.2790374755859375	0.3500343824878737
320.0	240.0	-0.25634765625	0.423492431640625	0.4950353123987799
320.0	260.0	-0.346038818359375	0.454925537109375	0.5715768610832719
320.0	280.0	-0.430938720703125	0.445953369140625	0.6201472312678018
320.0	300.0	-0.45294189453125	0.441497802734375	0.632516141802594
320.0	320.0	-0.528350830078125	0.38641357421875	0.654576236953919
320.0	340.0	-0.5634765625	0.365020751953125	0.6713761880222154
320.0	360.0	-0.62725830078125	0.262664794921875	0.6800336538659919
320.0	380.0	-0.797607421875	0.24078369140625	0.8331592797762649
320.0	400.0	-0.897979736328125	0.231048583984375	0.9272276176954145
320.0	420.0	-0.97735595703125	0.248077392578125	1.0083486795017047
320.0	440.0	-1.080963134765625	0.224945068359375	1.1041202753783352
320.0	460.0	-1.13507080078125	0.19329833984375	1.1514121638112644
320.0	480.0	-1.23175048828125	0.18170166015625	1.2450802217867871
320.0	500.0	-1.059173583984375	0.093109130859375	1.0632581959522787
320.0	520.0	-0.87158203125	0.0147705078125	0.8717071785289571
320.0	540.0	-0.728424072265625	0.0169677734375	0.7286216675281232
320.0	560.0	-0.63665771484375	0.003662109375	0.6366682471390733
320.0	580.0	-0.599609375	-0.0584716796875	0.6024535998011533
320.0	600.0	-0.687164306640625	-0.35595703125	0.7738864208766066
320.0	620.0	-0.812408447265625	-0.30517578125	0.867836241839491
320.0	640.0	-0.787567138671875	-0.297607421875	0.8419217157615597
320.0	660.0	-0.773193359375	-0.3414306640625	0.8452235617537869
320.0	680.0	-0.36285400390625	-0.3580322265625	0.5097549444665527
320.0	700.0	-0.053009033203125	-0.678955078125	0.6810212593692321
320.0	720.0	0.06304931640625	-0.8780517578125	0.8803125045669388
320.0	740.0	0.1639404296875	-0.9388427734375	0.9530489062592429
320.0	760.0	0.183074951171875	-1.09375	1.108965959913371
320.0	780.0	0.260711669921875	-1.441162109375	1.464554130215627
320.0	800.0	0.34619140625	-1.458984375	1.4994945469242271
340.0	0.0	-0.00762939453125	1.389425277709961	1.3894462242203962
340.0	20.0	0.076690673828125	1.3879890441894531	1.3901061276903155
340.0	40.0	0.305023193359375	1.0647392272949219	1.1075688559307444
340.0	60.0	0.72930908203125	1.0056991577148438	1.2423053300061184
340.0	80.0	0.570770263671875	0.8544540405273438	1.0275555465596813
340.0	100.0	0.12286376953125	0.7501983642578125	0.7601927989651873
340.0	120.0	-0.1217041015625	0.7263031005859375	0.7364292785175517
340.0	140.0	-0.229339599609375	0.7662200927734375	0.7998061530888116
340.0	160.0	-0.216094970703125	0.6768341064453125	0.710493802936246
340.0	180.0	-0.23291015625	0.6444244384765625	0.685222589959082
340.0	200.0	-0.270904541015625	0.522979736328125	0.5889796897624923
340.0	220.0	-0.373748779296875	0.40386962890625	0.5502715940140617
340.0	240.0	-0.50152587890625	0.2941741943359375	0.5814350039564908
340.0	260.0	-0.626495361328125	0.387725830078125	0.7367684555377143
340.0	280.0	-0.734039306640625	0.37799072265625	0.8256456201710536
340.0	300.0	-0.72283935546875	0.37890625	0.8161290829908835
340.0	320.0	-0.73919677734375	0.336883544921875	0.8123437686561733
340.0	340.0	-0.749725341796875	0.35028076171875	0.827517190252087
340.0	360.0	-0.774932861328125	0.28155517578125	0.8244963654106703
340.0	380.0	-0.88592529296875	0.260406494140625	0.9234041189600449
340.0	400.0	-0.95977783203125	0.28143310546875	1.0001890219915388
340.0	420.0	-0.96966552734375	0.20684814453125	0.9914824203256726
340.0	440.0	-1.019989013671875	0.142486572265625	1.0298932038261694
340.0	460.0	-1.00335693359375	0.102142333984375	1.0085426082136681
340.0	480.0	-1.003021240234375	0.045928955078125	1.0040722470399588
340.0	500.0	-0.848236083984375	0.01300048828125	0.8483357041105241
340.0	520.0	-0.68927001953125	-0.018798828125	0.6895263270996134
340.0	540.0	-0.57525634765625	-0.0330810546875	0.5762067525619998
340.0	560.0	-0.491546630859375	-0.0396728515625	0.49314503491397216
340.0	580.0	-0.394927978515625	-0.050537109375	0.39814834878273536
340.0	600.0	-0.503143310546875	-0.264892578125	0.5686134617591975
340.0	620.0	-0.72772216796875	-0.2769775390625	0.7786501851911783
340.0	640.0	-0.744476318359375	-0.2838134765625	0.7967402826997153
340.0	660.0	-0.69140625	-0.3360595703125	0.7687513494867405
340.0	680.0	-0.312103271484375	-0.3770751953125	0.48948355946978395
340.0	700.0	-0.06842041015625	-0.7459716796875	0.749102863044682
340.0	720.0	0.021270751953125	-0.960693359375	0.9609288088281432
340.0	740.0	0.09912109375	-1.04931640625	1.0539876240504968
340.0	760.0	0.12017822265625	-1.20458984375	1.2105699058156305
340.0	780.0	0.2373046875	-1.4803466796875	1.4992464129592835
340.0	800.0	0.32769775390625	-1.513671875	1.5487376676123097
360.0	0.0	0.08343505859375	1.5140856504440308	1.5163827900246911
360.0	20.0	0.20184326171875	1.3786735534667969	1.3933705427236607
360.0	40.0	0.34588623046875	1.02484130859375	1.0816362568941702
360.0	60.0	0.50860595703125	0.9242706298828125	1.0549674008194019
360.0	80.0	0.247528076171875	0.8016281127929688	0.8389742425804061
360.0	100.0	0.073822021484375	0.7428817749023438	0.7465407037383133
360.0	120.0	-0.12042236328125	0.7447357177734375	0.75440893082317
360.0	140.0	-0.171539306640625	0.7912750244140625	0.8096554192891082
360.0	160.0	-0.144927978515625	0.7381744384765625	0.7522669875628026
360.0	180.0	-0.248565673828125	0.697967529296875	0.7409072588107191
360.0	200.0	-0.337158203125	0.6133270263671875	0.6998897736121706
360.0	220.0	-0.47271728515625	0.41046142578125	0.6260512868287006
360.0	240.0	-0.596893310546875	0.163360595703125	0.6188443329336449
360.0	260.0	-0.671478271484375	0.323822021484375	0.7454822403477303
360.0	280.0	-0.766845703125	0.3880615234375	0.859444051916068
360.0	300.0	-0.74627685546875	0.414764404296875	0.8537907566143282
360.0	320.0	-0.71990966796875	0.40643310546875	0.8267150653374159
360.0	340.0	-0.705902099609375	0.433990478515625	0.8286407603269014
360.0	360.0	-0.73004150390625	0.386474609375	0.8260285837168457
360.0	380.0	-0.8355712890625	0.3228759765625	0.8957836096662832
360.0	400.0	-0.911376953125	0.234619140625	0.9410919677879639
360.0	420.0	-0.880645751953125	0.052001953125	0.8821797682796289
360.0	440.0	-0.816650390625	-0.127044677734375	0.8264733574947206
360.0	460.0	-0.76666259765625	-0.1361083984375	0.7786507784432315
360.0	480.0	-0.7315673828125	-0.1861572265625	0.7548810161850494
360.0	500.0	-0.662689208984375	-0.0684814453125	0.6662182045369411
360.0	520.0	-0.59368896484375	-0.043212890625	0.5952595575825823
360.0	540.0	-0.55224609375	-0.042724609375	0.5538963263178229
360.0	560.0	-0.50506591796875	-0.045654296875	0.5071251288555584
360.0	580.0	-0.45147705078125	-0.0592041015625	0.4553423470576377
360.0	600.0	-0.562652587890625	-0.2689208984375	0.6236155741131307
360.0	620.0	-0.77142333984375	-0.3319091796875	0.8397962090986807
360.0	640.0	-0.818389892578125	-0.3482666015625	0.8894108398473273
360.0	660.0	-0.706512451171875	-0.388916015625	0.8064834225639832
360.0	680.0	-0.309661865234375	-0.435546875	0.5344076637761643
360.0	700.0	-0.110687255859375	-0.816162109375	0.8236335698532012
360.0	720.0	-0.052154541015625	-1.03466796875	1.0359816126292019
360.0	740.0	0.010833740234375	-1.1492919921875	1.149343052893164
360.0	760.0	-0.05859375	-1.121826171875	1.1233553255505488
360.0	780.0	-0.01702880859375	-1.199462890625	1.1995837637733362
360.0	800.0	-0.2276611328125	-0.9544677734375	0.9812432531865937
380.0	0.0	-0.2674560546875	1.583405613899231	1.6058350099921859
380.0	20.0	-0.109344482421875	1.3779830932617188	1.3823145883449406
380.0	40.0	0.039337158203125	1.0518569946289062	1.052592299594317
380.0	60.0	0.41473388671875	0.9311752319335938	1.0193583812180205
380.0	80.0	0.10260009765625	0.8077316284179688	0.8142218147322114
380.0	100.0	0.053924560546875	0.7926025390625	0.7944347947808527
380.0	120.0	-0.057647705078125	0.8195419311523438	0.8215669387321324
380.0	140.0	-0.174163818359375	0.8104705810546875	0.8289726161826095
380.0	160.0	-0.2254638671875	0.7588958740234375	0.7916797982877546
380.0	180.0	-0.327423095703125	0.68536376953125	0.7595586746169792
380.0	200.0	-0.434234619140625	0.6114654541015625	0.7499664699303787
380.0	220.0	-0.509521484375	0.3949432373046875	0.6446644892751656
380.0	240.0	-0.655792236328125	0.1639862060546875	0.6759844177231112
380.0	260.0	-0.871856689453125	0.3350830078125	0.934031428308938
380.0	280.0	-0.807098388671875	0.618072509765625	1.0165733797049359
380.0	300.0	-0.5482177734375	0.472198486328125	0.7235427683304855
380.0	320.0	-0.46881103515625	0.475006103515625	0.6673938755048411
380.0	340.0	-0.30841064453125	0.498992919921875	0.5866098019913576
380.0	360.0	-0.142608642578125	0.46063232421875	0.48220261618239174
380.0	380.0	-0.366363525390625	0.361328125	0.5145680194616283
380.0	400.0	-0.51483154296875	0.090301513671875	0.5226909995465923
380.0	420.0	-0.598388671875	-0.15570068359375	0.6183135980227893
380.0	440.0	-0.61737060546875	-0.326507568359375	0.6983936258964588
380.0	460.0	-0.57086181640625	-0.271820068359375	0.6322731711796242
380.0	480.0	-0.54119873046875	-0.29510498046875	0.6164276237795059
380.0	500.0	-0.5369873046875	-0.168975830078125	0.5629459978951243
380.0	520.0	-0.511383056640625	-0.087890625	0.5188809040444631
380.0	540.0	-0.521240234375	-0.083984375	0.5279628369264693
380.0	560.0	-0.5506591796875	-0.0718994140625	0.5553332854391507
380.0	580.0	-0.557647705078125	-0.0869140625	0.5643802062786694
380.0	600.0	-0.666778564453125	-0.378662109375	0.7667976572020122
380.0	620.0	-0.840240478515625	-0.4110107421875	0.9353790097760832
380.0	640.0	-0.90557861328125	-0.4215087890625	0.998870504164242
380.0	660.0	-0.718719482421875	-0.453369140625	0.8497654217981683
380.0	680.0	-0.3681640625	-0.4947509765625	0.616703580114508
380.0	700.0	-0.14776611328125	-0.849365234375	0.8621230339105584
380.0	720.0	-0.0909423828125	-1.08056640625	1.0843865894171023
380.0	740.0	0.001373291015625	-1.1868896484375	1.1868904429206202
380.0	760.0	-0.1883544921875	-0.737548828125	0.7612198687605124
380.0	780.0	-0.339630126953125	-0.6124267578125	0.7002964777998861
380.0	800.0	-1.233734130859375	-0.1744384765625	1.2460050913831706
400.0	0.0	0.950042724609375	1.3895319700241089	1.6832647665481166
400.0	20.0	0.727294921875	1.240732192993164	1.438184368610224
400.0	40.0	0.54644775390625	1.0270538330078125	1.1633764324779943
400.0	60.0	0.15606689453125	0.9174575805664062	0.930637033277417
400.0	80.0	0.006011962890625	0.830413818359375	0.8304355805358988
400.0	100.0	-0.0531005859375	0.840667724609375	0.8423430984027884
400.0	120.0	-0.16192626953125	0.8433151245117188	0.8587202780850832
400.0	140.0	-0.263580322265625	0.8170166015625	0.858481632601646
400.0	160.0	-0.309600830078125	0.7688140869140625	0.8288110606299651
400.0	180.0	-0.308380126953125	0.6649017333984375	0.7329342520143757
400.0	200.0	-0.46490478515625	0.6134185791015625	0.7696874771283205
400.0	220.0	-0.52484130859375	0.38250732421875	0.6494384130057198
400.0	240.0	-0.830078125	0.350677490234375	0.9011128651620705
400.0	260.0	-1.362060546875	0.508514404296875	1.4538898970454501
400.0	280.0	-4.661468505859375	2.98870849609375	5.537297816240499
400.0	300.0	-3.9500732421875	2.134246826171875	4.4897759558434975
400.0	320.0	-3.01678466796875	1.561767578125	3.3970734023529356
400.0	340.0	-2.911041259765625	1.595672607421875	3.31968858270386
400.0	360.0	-1.188995361328125	0.921112060546875	1.5040470063614064
400.0	380.0	-0.039215087890625	0.298309326171875	0.30087585014319035
400.0	400.0	-0.3504638671875	-0.0001220703125	0.35046388844669696
400.0	420.0	-0.536834716796875	-0.268707275390625	0.6003291705441559
400.0	440.0	-0.571380615234375	-0.387054443359375	0.6901354574211127
400.0	460.0	-0.536407470703125	-0.34222412109375	0.6362784953811605
400.0	480.0	-0.5032958984375	-0.3818359375	0.6317479280144211
400.0	500.0	-0.451934814453125	-0.260406494140625	0.5215904702977153
400.0	520.0	-0.42596435546875	-0.1536865234375	0.4528412300312471
400.0	540.0	-0.47705078125	-0.13671875	0.49625544278405437
400.0	560.0	-0.554534912109375	-0.1129150390625	0.5659141054918477
400.0	580.0	-0.632049560546875	-0.1146240234375	0.6423591781367325
400.0	600.0	-0.86767578125	-0.3956298828125	0.9536164142578663
400.0	620.0	-0.958831787109375	-0.4371337890625	1.0537762312329388
400.0	640.0	-0.99810791015625	-0.4521484375	1.0957452303570243
400.0	660.0	-0.7728271484375	-0.4874267578125	0.9136994284739611
400.0	680.0	-0.4552001953125	-0.526611328125	0.6960795275843951
400.0	700.0	-0.22216796875	-0.832275390625	0.8614179776267137
400.0	720.0	-0.151153564453125	-1.06640625	1.0770653137511892
400.0	740.0	0.11407470703125	-1.0450439453125	1.0512515809351162
400.0	760.0	-0.334259033203125	-0.2882080078125	0.4413535510734426
400.0	780.0	-0.731170654296875	-0.09912109375	0.7378587377886885
400.0	800.0	-1.389404296875	0.14501953125	1.3969520265988675
420.0	0.0	0.712158203125	1.2518446445465088	1.4402375916347983
420.0	20.0	0.526123046875	1.1447982788085938	1.2599081552304328
420.0	40.0	0.33203125	0.9965248107910156	1.0503839533706862
420.0	60.0	-0.04522705078125	0.9516410827636719	0.9527151917157528
420.0	80.0	-0.12835693359375	0.8727493286132812	0.8821376836959883
420.0	100.0	-0.16339111328125	0.8837966918945312	0.8987731908012183
420.0	120.0	-0.228546142578125	0.865936279296875	0.8955886215723468
420.0	140.0	-0.2745361328125	0.8123321533203125	0.8574693088021625
420.0	160.0	-0.291534423828125	0.7640838623046875	0.8178120009581942
420.0	180.0	-0.26922607421875	0.6408843994140625	0.6951370314201103
420.0	200.0	-0.384552001953125	0.58087158203125	0.6966290526655082
420.0	220.0	-0.429351806640625	0.3827972412109375	0.5752188294416946
420.0	240.0	-0.603302001953125	0.6285400390625	0.8712266560805733
420.0	260.0	-1.410400390625	1.089202880859375	1.7820191293999945
420.0	280.0	-3.6810302734375	1.97235107421875	4.176140878123631
420.0	300.0	-4.239471435546875	1.891754150390625	4.642397206006616
420.0	320.0	-4.091217041015625	1.704559326171875	4.432107779954833
420.0	340.0	-4.851776123046875	1.817718505859375	5.181103368464231
420.0	360.0	-2.36285400390625	0.9552001953125	2.548624424449557
420.0	380.0	-0.08380126953125	0.174468994140625	0.19355124048037164
420.0	400.0	-0.298858642578125	-0.190765380859375	0.3545531254664974
420.0	420.0	-0.4388427734375	-0.389923095703125	0.5870459950983614
420.0	440.0	-0.416168212890625	-0.4393310546875	0.6051510200217857
420.0	460.0	-0.377899169921875	-0.427001953125	0.5702091288292452
420.0	480.0	-0.2952880859375	-0.443115234375	0.5324905300865392
420.0	500.0	-0.27447509765625	-0.359649658203125	0.4524206625244172
420.0	520.0	-0.370361328125	-0.2269287109375	0.4343548701445275
420.0	540.0	-0.504974365234375	-0.1888427734375	0.5391295786946093
420.0	560.0	-0.6689453125	-0.1781005859375	0.6922482573665343
420.0	580.0	-0.804534912109375	-0.1806640625	0.8245701475810555
420.0	600.0	-0.95867919921875	-0.3917236328125	1.035622137422007
420.0	620.0	-0.861480712890625	-0.4444580078125	0.9693770883362138
420.0	640.0	-0.792755126953125	-0.4598388671875	0.91646738899251
420.0	660.0	-0.61981201171875	-0.494140625	0.7926801922252343
420.0	680.0	-0.49114990234375	-0.5404052734375	0.7302507008769894
420.0	700.0	-0.286895751953125	-0.816162109375	0.8651183510180549
420.0	720.0	-0.0135498046875	-0.9149169921875	0.9150173221313853
420.0	740.0	0.1890869140625	-0.8670654296875	0.8874436998643059
420.0	760.0	-0.515533447265625	-0.1402587890625	0.5342726487093064
420.0	780.0	-0.764251708984375	-0.039306640625	0.7652618419095262
420.0	800.0	-1.242828369140625	0.0938720703125	1.246368453036862
440.0	0.0	0.430816650390625	1.1091076135635376	1.189841453605649
440.0	20.0	0.3531494140625	1.0454063415527344	1.1034441207471084
440.0	40.0	0.28680419921875	0.94879150390625	0.9911921945688394
440.0	60.0	-0.107666015625	0.94287109375	0.9489983510785907
440.0	80.0	-0.213775634765625	0.8813247680664062	0.9068811216619026
440.0	100.0	-0.225494384765625	0.8885040283203125	0.9166717656294703
440.0	120.0	-0.2623291015625	0.852874755859375	0.8923070697404436
440.0	140.0	-0.326568603515625	0.7889862060546875	0.8539006301360336
440.0	160.0	-0.364654541015625	0.746795654296875	0.8310696021152583
440.0	180.0	-0.34649658203125	0.6117095947265625	0.7030281001779901
440.0	200.0	-0.359222412109375	0.5260162353515625	0.6369723865405061
440.0	220.0	-0.32373046875	0.348052978515625	0.4753338745036933
440.0	240.0	-0.754791259765625	0.8322601318359375	1.123550965849859
440.0	260.0	-1.957427978515625	1.4903564453125	2.4602208488589548
440.0	280.0	-4.1072998046875	2.088714599609375	4.607888927069242
440.0	300.0	-5.58154296875	1.73553466796875	5.845143496589623
440.0	320.0	-5.74481201171875	1.513946533203125	5.940951031222677
440.0	340.0	-6.885772705078125	0.9732666015625	6.954215528995053
440.0	360.0	-5.69195556640625	0.36138916015625	5.703416545810199
440.0	380.0	-0.27532958984375	-0.045257568359375	0.2790244264169915
440.0	400.0	-0.160736083984375	-0.238983154296875	0.28800874419419287
440.0	420.0	-0.3328857421875	-0.4052734375	0.5244611296319196
440.0	440.0	-0.371429443359375	-0.415252685546875	0.5571307066103492
440.0	460.0	-0.314727783203125	-0.402313232421875	0.5107930251106517
440.0	480.0	-0.330352783203125	-0.477386474609375	0.5805435448870466
440.0	500.0	-0.361785888671875	-0.4986572265625	0.616074718557013
440.0	520.0	-0.4559326171875	-0.397705078125	0.6050156035854413
440.0	540.0	-0.59912109375	-0.3406982421875	0.6892179460851616
440.0	560.0	-0.79388427734375	-0.2998046875	0.8486077400428191
440.0	580.0	-0.906463623046875	-0.245361328125	0.9390838520848557
440.0	600.0	-0.954071044921875	-0.4100341796875	1.0384505704511502
440.0	620.0	-0.857452392578125	-0.443115234375	0.9651817012734764
440.0	640.0	-0.767242431640625	-0.452392578125	0.8906851259858354
440.0	660.0	-0.620849609375	-0.4981689453125	0.7960066177707688
440.0	680.0	-0.48675537109375	-0.5601806640625	0.7421139856370568
440.0	700.0	-0.223297119140625	-0.7132568359375	0.7473934154299704
440.0	720.0	0.227569580078125	-0.7000732421875	0.7361320929044272
440.0	740.0	0.2166748046875	-0.6148681640625	0.6519285468239259
440.0	760.0	-0.611419677734375	-0.068115234375	0.6152021679698213
440.0	780.0	-0.78314208984375	-0.0115966796875	0.78322794629955
440.0	800.0	-1.13580322265625	0.060546875	1.137415880260421
460.0	0.0	0.278167724609375	0.8860712051391602	0.9287084922574579
460.0	20.0	0.226104736328125	0.887939453125	0.9162749719412481
460.0	40.0	0.1873779296875	0.8682632446289062	0.8882519634132477
460.0	60.0	-0.059783935546875	0.9073486328125	0.9093160398982225
460.0	80.0	-0.357696533203125	0.8831253051757812	0.9528153622330777
460.0	100.0	-0.412567138671875	0.8884048461914062	0.9795278529211277
460.0	120.0	-0.403961181640625	0.8494110107421875	0.9405762603013934
460.0	140.0	-0.396514892578125	0.782257080078125	0.8770120862158036
460.0	160.0	-0.360626220703125	0.7433624267578125	0.8262196854190071
460.0	180.0	-0.339508056640625	0.6088409423828125	0.6971033019900889
460.0	200.0	-0.263580322265625	0.4893035888671875	0.5557810615376889
460.0	220.0	-0.18951416015625	0.3336334228515625	0.38370154774691523
460.0	240.0	-0.693817138671875	0.921600341796875	1.153572456291734
460.0	260.0	-2.227569580078125	1.652191162109375	2.773409791257282
460.0	280.0	-6.288360595703125	1.90155029296875	6.5695793243008564
460.0	300.0	-7.46051025390625	1.5198974609375	7.613757386494829
460.0	320.0	-7.541473388671875	1.291748046875	7.651302757612682
460.0	340.0	-8.055145263671875	0.651275634765625	8.081430886377412
460.0	360.0	-7.91937255859375	0.397125244140625	7.92932343780612
460.0	380.0	-0.457794189453125	-0.15460205078125	0.483194902707812
460.0	400.0	-0.01373291015625	-0.26373291015625	0.26409021322427734
460.0	420.0	-0.167572021484375	-0.3831787109375	0.41821801360066263
460.0	440.0	-0.319671630859375	-0.371856689453125	0.49037470271959416
460.0	460.0	-0.36749267578125	-0.35858154296875	0.5134506692085544
460.0	480.0	-0.521728515625	-0.47760009765625	0.7073206467349341
460.0	500.0	-0.579254150390625	-0.5045166015625	0.7681616834995997
460.0	520.0	-0.60504150390625	-0.4964599609375	0.7826542750558517
460.0	540.0	-0.689849853515625	-0.4656982421875	0.8323266625382468
460.0	560.0	-0.74761962890625	-0.390625	0.8435182275155166
460.0	580.0	-0.84320068359375	-0.291259765625	0.8920872400639397
460.0	600.0	-0.908538818359375	-0.3333740234375	0.9677711630177643
460.0	620.0	-0.796234130859375	-0.3131103515625	0.8555856961175641
460.0	640.0	-0.713897705078125	-0.30908203125	0.7779342101729679
460.0	660.0	-0.5928955078125	-0.367431640625	0.6975178088885053
460.0	680.0	-0.44903564453125	-0.489501953125	0.6642628788158983
460.0	700.0	-0.086883544921875	-0.471435546875	0.4793748274946462
460.0	720.0	0.40142822265625	-0.502685546875	0.643301932984795
460.0	740.0	0.24591064453125	-0.443359375	0.5069907104614102
460.0	760.0	0.08843994140625	-0.100830078125	0.13412057221259735
460.0	780.0	0.13739013671875	-0.0968017578125	0.16806733764532217
460.0	800.0	-0.13262939453125	-0.0546875	0.14346176825194915
480.0	0.0	0.260284423828125	0.8241879940032959	0.8643111886043798
480.0	20.0	0.20001220703125	0.8396415710449219	0.8631354764973435
480.0	40.0	0.153167724609375	0.838165283203125	0.852045417703181
480.0	60.0	-0.062835693359375	0.8769912719726562	0.8792394528660387
480.0	80.0	-0.3277587890625	0.8464813232421875	0.9077204715139794
480.0	100.0	-0.574066162109375	0.8591384887695312	1.0332816176455386
480.0	120.0	-0.602508544921875	0.8405380249023438	1.0341763476364212
480.0	140.0	-0.519287109375	0.76995849609375	0.9287061901753387
480.0	160.0	-0.4039306640625	0.7327117919921875	0.8366758939364602
480.0	180.0	-0.405548095703125	0.6485748291015625	0.7649304327012699
480.0	200.0	-0.29144287109375	0.5641021728515625	0.6349411063454801
480.0	220.0	-0.169464111328125	0.495758056640625	0.5239218794365438
480.0	240.0	-0.592803955078125	1.000701904296875	1.1631082625532585
480.0	260.0	-1.78326416015625	1.799835205078125	2.5336609541010793
480.0	280.0	-4.610504150390625	1.639678955078125	4.893393055589881
480.0	300.0	-6.83941650390625	1.207794189453125	6.945241890530662
480.0	320.0	-7.07171630859375	1.04144287109375	7.147990962709928
480.0	340.0	-7.4990234375	0.303680419921875	7.505169839092134
480.0	360.0	-7.6090087890625	0.273406982421875	7.613919235851363
480.0	380.0	-0.4854736328125	-0.190948486328125	0.5216761184750249
480.0	400.0	0.08526611328125	-0.3131103515625	0.3245125611277371
480.0	420.0	-0.02716064453125	-0.3875732421875	0.3885237684763745
480.0	440.0	-0.1912841796875	-0.356964111328125	0.404985202414851
480.0	460.0	-0.346038818359375	-0.356597900390625	0.4968952871325654
480.0	480.0	-0.645721435546875	-0.478271484375	0.8035544692744748
480.0	500.0	-0.769927978515625	-0.50592041015625	0.9212733326835337
480.0	520.0	-0.8232421875	-0.522216796875	0.9749041400148889
480.0	540.0	-0.88140869140625	-0.5245361328125	1.0256799870877713
480.0	560.0	-0.84161376953125	-0.4390869140625	0.9492686949254827
480.0	580.0	-0.833099365234375	-0.3231201171875	0.8935665406029829
480.0	600.0	-0.784027099609375	-0.1676025390625	0.8017412949462474
480.0	620.0	-0.69464111328125	-0.0892333984375	0.7003491098425985
480.0	640.0	-0.62847900390625	-0.0517578125	0.6306066361098472
480.0	660.0	-0.54632568359375	-0.0604248046875	0.5496570836218713
480.0	680.0	-0.436187744140625	-0.2012939453125	0.48039463002614746
480.0	700.0	-0.115020751953125	-0.480224609375	0.4938070967789281
480.0	720.0	0.255615234375	-0.48095703125	0.5446639458908582
480.0	740.0	1.84698486328125	-0.8455810546875	2.0313444821685174
480.0	760.0	3.06695556640625	-0.42578125	3.0963698291970623
480.0	780.0	3.274749755859375	-0.4207763671875	3.3016721088994507
480.0	800.0	3.34796142578125	-0.4124755859375	3.3732746430603164
500.0	0.0	0.263214111328125	0.7471308708190918	0.7921402694808218
500.0	20.0	0.18450927734375	0.7787876129150391	0.8003460623104343
500.0	40.0	0.160888671875	0.7858963012695312	0.8021958371163685
500.0	60.0	0.113311767578125	0.8592605590820312	0.8666996394747398
500.0	80.0	0.02996826171875	0.8520278930664062	0.8525547649703349
500.0	100.0	-0.1038818359375	0.8704071044921875	0.8765842591492385
500.0	120.0	-0.301971435546875	0.8437881469726562	0.896194836437808
500.0	140.0	-0.549102783203125	0.7660064697265625	0.9424859564918563
500.0	160.0	-0.524871826171875	0.7269287109375	0.8966135090964525
500.0	180.0	-0.535736083984375	0.6753692626953125	0.8620538223780018
500.0	200.0	-0.48681640625	0.660797119140625	0.8207576049350468
500.0	220.0	-0.349456787109375	0.618896484375	0.7107410952157907
500.0	240.0	-0.57159423828125	1.01727294921875	1.1668608427951193
500.0	260.0	-1.189697265625	2.23828125	2.5348141032306817
500.0	280.0	-2.281707763671875	2.28448486328125	3.2287863678728668
500.0	300.0	-5.563873291015625	0.900665283203125	5.636300555403731
500.0	320.0	-6.27496337890625	0.533355712890625	6.297589516877677
500.0	340.0	-6.266021728515625	-0.3243408203125	6.274410352371841
500.0	360.0	-4.354736328125	-0.58355712890625	4.393662186626199
500.0	380.0	-0.470123291015625	-0.256927490234375	0.5357496094198267
500.0	400.0	-0.01251220703125	-0.274993896484375	0.2752784016744721
500.0	420.0	-0.0811767578125	-0.33984375	0.34940440813334306
500.0	440.0	-0.197845458984375	-0.322662353515625	0.3784888637951983
500.0	460.0	-0.386444091796875	-0.353546142578125	0.5237689481217681
500.0	480.0	-0.7196044921875	-0.4659423828125	0.8572822926419396
500.0	500.0	-0.897216796875	-0.46649169921875	1.011243040042616
500.0	520.0	-0.989593505859375	-0.496337890625	1.1070892504713084
500.0	540.0	-1.067779541015625	-0.5052490234375	1.1812830837255253
500.0	560.0	-1.030975341796875	-0.427978515625	1.1162776380586334
500.0	580.0	-0.9149169921875	-0.323974609375	0.9705836646642606
500.0	600.0	-0.787353515625	-0.1580810546875	0.8030661108639559
500.0	620.0	-0.5950927734375	-0.04541015625	0.5968228307363795
500.0	640.0	-0.4935302734375	0.004638671875	0.49355207230449094
500.0	660.0	-0.48724365234375	-0.0545654296875	0.49028946844314186
500.0	680.0	-0.310546875	-0.3248291015625	0.4493921525729689
500.0	700.0	-0.160614013671875	-0.4365234375	0.4651339300401613
500.0	720.0	-0.092132568359375	-0.3388671875	0.35116859329480915
500.0	740.0	1.855712890625	-0.8946533203125	2.060115262789433
500.0	760.0	3.243377685546875	-0.4005126953125	3.268013040091775
500.0	780.0	3.3929443359375	-0.3848876953125	3.4147049367073183
500.0	800.0	3.458648681640625	-0.37158203125	3.478551984513428
520.0	0.0	0.26995849609375	0.6932108402252197	0.7439212717881875
520.0	20.0	0.19696044921875	0.7277069091796875	0.7538904192416201
520.0	40.0	0.2174072265625	0.7413063049316406	0.7725289249555649
520.0	60.0	0.18402099609375	0.8059768676757812	0.8267178710006212
520.0	80.0	0.15966796875	0.8509979248046875	0.8658471737360096
520.0	100.0	0.1051025390625	0.9039382934570312	0.9100280117091969
520.0	120.0	-0.10089111328125	0.9096527099609375	0.915230609998599
520.0	140.0	-0.36212158203125	0.813690185546875	0.8906311010896281
520.0	160.0	-0.56707763671875	0.7180938720703125	0.9150059317684541
520.0	180.0	-0.56036376953125	0.6944122314453125	0.8923093081348699
520.0	200.0	-0.52703857421875	0.7295379638671875	0.8999973885728861
520.0	220.0	-0.4219970703125	0.6884002685546875	0.8074505911190473
520.0	240.0	-0.4847412109375	0.9711761474609375	1.0854294776622857
520.0	260.0	-0.9273681640625	2.1683349609375	2.358323178561514
520.0	280.0	-2.05377197265625	2.263275146484375	3.056205769309752
520.0	300.0	-3.24591064453125	1.637908935546875	3.6357504855841762
520.0	320.0	-3.72174072265625	1.33575439453125	3.954186870797511
520.0	340.0	-5.652587890625	-0.152435302734375	5.654642904972878
520.0	360.0	-3.16925048828125	-0.44329833984375	3.200103447637149
520.0	380.0	-0.37750244140625	-0.115447998046875	0.3947611094329208
520.0	400.0	-0.1180419921875	-0.240875244140625	0.2682439098272308
520.0	420.0	-0.1826171875	-0.320281982421875	0.3686862967815544
520.0	440.0	-0.2620849609375	-0.31842041015625	0.4124076676708198
520.0	460.0	-0.48162841796875	-0.372406005859375	0.6088120943240318
520.0	480.0	-0.82025146484375	-0.446685791015625	0.933991788761321
520.0	500.0	-0.9556884765625	-0.41729736328125	1.0428219184673075
520.0	520.0	-1.0504150390625	-0.4176025390625	1.1303820747517719
520.0	540.0	-1.0391845703125	-0.4183349609375	1.1202270799789456
520.0	560.0	-0.953369140625	-0.353759765625	1.016886763642396
520.0	580.0	-0.81903076171875	-0.2579345703125	0.8586859910374047
520.0	600.0	-0.58984375	-0.1124267578125	0.6004626760143323
520.0	620.0	-0.36749267578125	0.0009765625	0.3674939733208959
520.0	640.0	-0.35589599609375	-0.013916015625	0.3561679597134444
520.0	660.0	-0.32086181640625	-0.1197509765625	0.3424800747710595
520.0	680.0	-0.18505859375	-0.341064453125	0.3880356224706475
520.0	700.0	-0.1861572265625	-0.4029541015625	0.44387669567964877
520.0	720.0	-0.12628173828125	-0.4100341796875	0.4290397486659426
520.0	740.0	1.86773681640625	-1.15380859375	2.195384951750081
520.0	760.0	3.29876708984375	-0.40771484375	3.32386758262875
520.0	780.0	3.430419921875	-0.378662109375	3.4512556893793316
520.0	800.0	3.48834228515625	-0.3680419921875	3.5077039222862685
540.0	0.0	0.2899169921875	0.6398090124130249	0.7024296653217155
540.0	20.0	0.2130126953125	0.6763572692871094	0.7091075828686444
540.0	40.0	0.2489013671875	0.6841773986816406	0.7280457426938113
540.0	60.0	0.28973388671875	0.7224617004394531	0.7783936238915499
540.0	80.0	0.3272705078125	0.812652587890625	0.8760766027518265
540.0	100.0	0.32208251953125	0.7938766479492188	0.8567247408279312
540.0	120.0	0.28350830078125	0.845184326171875	0.8914670503268632
540.0	140.0	0.096435546875	0.792938232421875	0.7987808555150829
540.0	160.0	-0.32861328125	0.67449951171875	0.7502907969065886
540.0	180.0	-0.4169921875	0.7185211181640625	0.8307557292512462
540.0	200.0	-0.36492919921875	0.818145751953125	0.8958436202158179
540.0	220.0	-0.31707763671875	0.7838592529296875	0.8455610895202282
540.0	240.0	-0.32586669921875	0.8565216064453125	0.9164160452367593
540.0	260.0	-0.2818603515625	1.412200927734375	1.4400544149707557
540.0	280.0	-0.45196533203125	2.045562744140625	2.0948984704692117
540.0	300.0	-0.57562255859375	1.99639892578125	2.0777271237634993
540.0	320.0	-0.51123046875	1.972259521484375	2.037440603370837
540.0	340.0	-0.41552734375	1.65545654296875	1.7068096962057533
540.0	360.0	-0.24591064453125	0.79693603515625	0.8340138423457601
540.0	380.0	-0.49810791015625	-0.00592041015625	0.4981430933142053
540.0	400.0	-0.5262451171875	-0.13226318359375	0.5426117148551436
540.0	420.0	-0.54620361328125	-0.24688720703125	0.5994094428328475
540.0	440.0	-0.5260009765625	-0.283111572265625	0.5973518140052961
540.0	460.0	-0.69586181640625	-0.398956298828125	0.802115824495965
540.0	480.0	-0.9249267578125	-0.43487548828125	1.0220597818256028
540.0	500.0	-0.98675537109375	-0.405914306640625	1.0669829364698873
540.0	520.0	-1.084228515625	-0.401123046875	1.1560498141640239
540.0	540.0	-1.04498291015625	-0.3450927734375	1.1004900293948197
540.0	560.0	-0.1953125	-0.1927490234375	0.2744069217282245
540.0	580.0	-0.03021240234375	-0.0562744140625	0.06387173814339428
540.0	600.0	-0.0355224609375	0.0098876953125	0.03687291349553284
540.0	620.0	-0.0325927734375	-0.046630859375	0.05689223080877767
540.0	640.0	-0.03924560546875	-0.1317138671875	0.13743638658701401
540.0	660.0	-0.072021484375	-0.3179931640625	0.3260471539548512
540.0	680.0	-0.14532470703125	-0.400146484375	0.4257187797494853
540.0	700.0	-0.27447509765625	-0.3486328125	0.4437132150218969
540.0	720.0	-0.1253662109375	-0.38330078125	0.40328175727608373
540.0	740.0	2.01068115234375	-1.5272216796875	2.524924702896682
540.0	760.0	3.3385009765625	-0.429931640625	3.3660704071839125
540.0	780.0	3.44744873046875	-0.3792724609375	3.468248887960059
540.0	800.0	3.48712158203125	-0.3828125	3.5080710280757397
560.0	0.0	0.34674072265625	0.5778424143791199	0.6738924132260794
560.0	20.0	0.2747802734375	0.6137752532958984	0.6724762153629165
560.0	40.0	0.30450439453125	0.6228065490722656	0.6932610791441761
560.0	60.0	0.331787109375	0.6290931701660156	0.7112249311553593
560.0	80.0	0.37286376953125	0.7231063842773438	0.8135786585276845
560.0	100.0	0.39166259765625	0.7627639770507812	0.857442986494826
560.0	120.0	0.395263671875	0.817169189453125	0.9077438264706541
560.0	140.0	0.37994384765625	0.9074554443359375	0.9837848905257538
560.0	160.0	0.3052978515625	1.0171356201171875	1.0619659353669748
560.0	180.0	0.327880859375	1.0364532470703125	1.0870792019476239
560.0	200.0	0.36572265625	1.13092041015625	1.1885848877562495
560.0	220.0	0.39093017578125	1.0781097412109375	1.1467985945362305
560.0	240.0	0.42327880859375	1.0484466552734375	1.1306658829020193
560.0	260.0	0.42132568359375	1.200653076171875	1.2724319789193947
560.0	280.0	0.425048828125	1.648223876953125	1.7021481882752822
560.0	300.0	0.33538818359375	1.763336181640625	1.7949483901152294
560.0	320.0	0.24066162109375	1.767547607421875	1.7838560929543241
560.0	340.0	0.344970703125	1.695953369140625	1.7306827023790334
560.0	360.0	0.14697265625	1.1107177734375	1.1203994528359689
560.0	380.0	-0.53155517578125	0.2161865234375	0.5738357934251125
560.0	400.0	-0.6507568359375	0.017974853515625	0.6510050344492694
560.0	420.0	-0.5384521484375	-0.145751953125	0.5578300350435711
560.0	440.0	-0.41845703125	-0.254486083984375	0.4897646924230715
560.0	460.0	-0.31365966796875	-0.511016845703125	0.5996003701655278
560.0	480.0	-0.126953125	-0.415374755859375	0.4343423577691923
560.0	500.0	-0.09051513671875	-0.3709716796875	0.38185465442413963
560.0	520.0	-0.00189208984375	0.079833984375	0.07985640278127087
560.0	540.0	0.3392333984375	0.152099609375	0.37177088345845916
560.0	560.0	0.37738037109375	0.2613525390625	0.4590436734791931
560.0	580.0	0.34649658203125	0.230224609375	0.41600871640052217
560.0	600.0	0.51068115234375	0.0906982421875	0.5186727393020023
560.0	620.0	0.529052734375	-0.0767822265625	0.5345954601991673
560.0	640.0	0.770263671875	-0.136474609375	0.7822604701852296
560.0	660.0	0.95147705078125	-0.2755126953125	0.990563386887353
560.0	680.0	0.9951171875	-0.0748291015625	0.9979266562721737
560.0	700.0	1.0621337890625	0.0706787109375	1.0644828162295763
560.0	720.0	1.124267578125	0.0457763671875	1.1251991214962522
560.0	740.0	0.9833984375	0.1334228515625	0.9924082548006694
560.0	760.0	1.3377685546875	-0.0626220703125	1.3392334485073565
560.0	780.0	2.51715087890625	-0.2606201171875	2.5306069217998544
560.0	800.0	3.322998046875	-0.5562744140625	3.3692368933151084
580.0	0.0	0.31787109375	0.5447834730148315	0.6307385073958328
580.0	20.0	0.35467529296875	0.5608539581298828	0.663590028400386
580.0	40.0	0.36822509765625	0.5725517272949219	0.6807387185788344
580.0	60.0	0.40576171875	0.5848388671875	0.7118139314287916
580.0	80.0	0.445068359375	0.6787185668945312	0.8116309121541149
580.0	100.0	0.46685791015625	0.761474609375	0.893196444797151
580.0	120.0	0.48065185546875	0.8048019409179688	0.9374072595573825
580.0	140.0	0.475830078125	0.934600830078125	1.0487578246817346
580.0	160.0	0.39984130859375	1.073822021484375	1.1458476364171424
580.0	180.0	0.36956787109375	1.1254730224609375	1.1845969507102931
580.0	200.0	0.367431640625	1.1699371337890625	1.2262784787930292
580.0	220.0	0.384033203125	1.121429443359375	1.1853630235230745
580.0	240.0	0.40631103515625	1.0572662353515625	1.1326519984991898
580.0	260.0	0.42803955078125	1.042694091796875	1.1271330117165073
580.0	280.0	0.5224609375	1.418182373046875	1.511359214228783
580.0	300.0	0.56121826171875	1.5146484375	1.6152788695788127
580.0	320.0	0.63543701171875	1.492095947265625	1.6217677120070426
580.0	340.0	0.72308349609375	1.497406005859375	1.6628513128680167
580.0	360.0	0.69171142578125	1.163604736328125	1.3536767261652891
580.0	380.0	0.57989501953125	0.65478515625	0.8746552661034436
580.0	400.0	0.45904541015625	0.382659912109375	0.5976213658505479
580.0	420.0	0.24786376953125	0.083587646484375	0.2615785596929486
580.0	440.0	0.07464599609375	-0.18212890625	0.19683232261153003
580.0	460.0	0.1221923828125	-0.360931396484375	0.3810543942609213
580.0	480.0	0.20703125	-0.222381591796875	0.3038346768337585
580.0	500.0	0.3255615234375	-0.18011474609375	0.3720640096856479
580.0	520.0	0.5015869140625	0.374267578125	0.6258319681785957
580.0	540.0	0.5198974609375	0.41796875	0.6670766416730703
580.0	560.0	0.46697998046875	0.4256591796875	0.6318671058148458
580.0	580.0	0.4417724609375	0.421875	0.6108530288602775
580.0	600.0	0.47003173828125	0.3917236328125	0.6118637425894068
580.0	620.0	0.39776611328125	0.35595703125	0.53378206130516
580.0	640.0	0.49163818359375	0.3282470703125	0.5911465492888385
580.0	660.0	0.64483642578125	0.2462158203125	0.690243613651365
580.0	680.0	0.69354248046875	0.2567138671875	0.7395290270307906
580.0	700.0	0.66131591796875	0.292724609375	0.7232056694278584
580.0	720.0	0.7408447265625	0.1416015625	0.7542558659883971
580.0	740.0	0.49603271484375	0.1380615234375	0.5148877920956607
580.0	760.0	0.11810302734375	-0.139892578125	0.1830799237552217
580.0	780.0	2.56787109375	-0.2574462890625	2.580744184507421
580.0	800.0	3.4031982421875	-0.3118896484375	3.417460084394631
600.0	0.0	0.34063720703125	0.5232256650924683	0.6243386928787182
600.0	20.0	0.41143798828125	0.5388412475585938	0.6779609931783861
600.0	40.0	0.44195556640625	0.5518913269042969	0.7070422613887056
600.0	60.0	0.5216064453125	0.601654052734375	0.7962794000620889
600.0	80.0	0.55322265625	0.6957778930664062	0.8889106726034023
600.0	100.0	0.57098388671875	0.8029708862304688	0.9852841432937987
600.0	120.0	0.5521240234375	0.7884674072265625	0.9625600186561828
600.0	140.0	0.51898193359375	0.848175048828125	0.9943556510883316
600.0	160.0	0.43096923828125	0.942291259765625	1.036169533703539
600.0	180.0	0.3895263671875	1.10064697265625	1.1675420973787878
600.0	200.0	0.38043212890625	1.179473876953125	1.2393091749515037
600.0	220.0	0.3983154296875	1.1409912109375	1.2085181525172721
600.0	240.0	0.4097900390625	1.0821685791015625	1.1571588956187218
600.0	260.0	0.4212646484375	1.03955078125	1.1216638225514166
600.0	280.0	0.43084716796875	0.84307861328125	0.9467897497960821
600.0	300.0	0.4173583984375	0.52813720703125	0.673139615679455
600.0	320.0	0.47613525390625	0.501495361328125	0.6915217837826917
600.0	340.0	0.58428955078125	0.704498291015625	0.9152661477385096
600.0	360.0	0.62261962890625	0.77313232421875	0.9926675138490444
600.0	380.0	0.63446044921875	0.521881103515625	0.821522944189354
600.0	400.0	0.5567626953125	0.23870849609375	0.6057775540567507
600.0	420.0	0.445068359375	-0.08453369140625	0.45302515327465126
600.0	440.0	0.36639404296875	-0.438140869140625	0.5711497316241062
600.0	460.0	0.2764892578125	-0.339630126953125	0.4379439836553334
600.0	480.0	0.2703857421875	0.051605224609375	0.27526632337659696
600.0	500.0	0.4072265625	0.062774658203125	0.41203656502558794
600.0	520.0	0.527587890625	0.4171142578125	0.6725572736983889
600.0	540.0	0.532958984375	0.41357421875	0.6746027819692892
600.0	560.0	0.47357177734375	0.405517578125	0.6234699146429471
600.0	580.0	0.45208740234375	0.400634765625	0.6040622772407812
600.0	600.0	0.4769287109375	0.3663330078125	0.6013824639357708
600.0	620.0	0.42626953125	0.3751220703125	0.5678224026116184
600.0	640.0	0.53350830078125	0.4156494140625	0.6763102412450933
600.0	660.0	0.67816162109375	0.334716796875	0.7562661690402149
600.0	680.0	0.7296142578125	0.3173828125	0.7956562165116888
600.0	700.0	0.68927001953125	0.3365478515625	0.7670447289538885
600.0	720.0	0.7493896484375	0.1253662109375	0.7598036141201919
600.0	740.0	0.49627685546875	0.0955810546875	0.5053973241808126
600.0	760.0	0.12164306640625	-0.196533203125	0.23113272277046332
600.0	780.0	2.6153564453125	-0.3934326171875	2.6447832728419622
600.0	800.0	3.42657470703125	-0.4404296875	3.4547637448163724
620.0	0.0	0.3671875	0.512895405292511	0.6307839225332389
620.0	20.0	0.45404052734375	0.5334644317626953	0.7005263024515824
620.0	40.0	0.4970703125	0.5452957153320312	0.7378525006587152
620.0	60.0	0.56011962890625	0.5796928405761719	0.8060879530803982
620.0	80.0	0.556640625	0.6465225219726562	0.8531354856166015
620.0	100.0	0.5706787109375	0.7952728271484375	0.9788427150047935
620.0	120.0	0.56561279296875	0.78271484375	0.9656916475751962
620.0	140.0	0.55718994140625	0.809844970703125	0.9830104309606514
620.0	160.0	0.49395751953125	0.844390869140625	0.9782586421747193
620.0	180.0	0.45135498046875	0.97430419921875	1.0737737149927051
620.0	200.0	0.4334716796875	1.053314208984375	1.1390208601862752
620.0	220.0	0.44439697265625	1.0603179931640625	1.149679484001304
620.0	240.0	0.44744873046875	1.000396728515625	1.09590327165442
620.0	260.0	0.45306396484375	0.938873291015625	1.0424730273836582
620.0	280.0	0.46075439453125	0.8140869140625	0.9354315131144894
620.0	300.0	0.43621826171875	0.510498046875	0.6714868782933272
620.0	320.0	0.4969482421875	0.524200439453125	0.7223182512826984
620.0	340.0	0.605224609375	0.746429443359375	0.9609650054538447
620.0	360.0	0.63214111328125	0.694976806640625	0.9394653526707937
620.0	380.0	0.64599609375	0.39306640625	0.756182618725496
620.0	400.0	0.60699462890625	0.212493896484375	0.643114403169567
620.0	420.0	0.5274658203125	-0.021942138671875	0.5279220103835739
620.0	440.0	0.451416015625	-0.308990478515625	0.5470388788523766
620.0	460.0	0.3533935546875	-0.144195556640625	0.3816796602513248
620.0	480.0	0.30645751953125	0.329254150390625	0.4498049653201916
620.0	500.0	0.4443359375	0.225250244140625	0.4981687443421306
620.0	520.0	0.5396728515625	0.4334716796875	0.6922026320411551
620.0	540.0	0.54034423828125	0.3912353515625	0.6671109324212707
620.0	560.0	0.47918701171875	0.374755859375	0.6083273348583312
620.0	580.0	0.494140625	0.388427734375	0.6285308760173093
620.0	600.0	0.54388427734375	0.41943359375	0.6868294160181065
620.0	620.0	0.501220703125	0.483154296875	0.6961754576469175
620.0	640.0	0.59747314453125	0.557373046875	0.8170917156713687
620.0	660.0	0.715576171875	0.4248046875	0.8321708239762148
620.0	680.0	0.74468994140625	0.3221435546875	0.8113812782276544
620.0	700.0	0.68798828125	0.2972412109375	0.7494532758063844
620.0	720.0	0.74652099609375	0.0843505859375	0.7512713351092295
620.0	740.0	0.47100830078125	0.05419921875	0.47411641473160454
620.0	760.0	0.0091552734375	-0.2437744140625	0.24394627273895905
620.0	780.0	2.5086669921875	-0.418212890625	2.543287655688203
620.0	800.0	3.438232421875	-0.4769287109375	3.471153004716003
