# Supplementary material for: Real-time emotion detection by quantitative facial motion analysis
Source: PLoS One. 2023 Mar 10;18(3):e0282730. doi: 10.1371/journal.pone.0282730 (PMC10004542; doi:10.1371/journal.pone.0282730)
Supplement: S1 Dataset — Data from each participant is organized into folders by Study ID and subsequently by emotions. The data files (.csv) contain the pixel displacement results after DISC-processing of videos. (ZIP) [file pone.0282730.s004.zip › S1_Dataset/1/happy/result/100475_cropped_result.csv]

pos_x	pos_y	disp_x	disp_y	disp_xy_indi
0.0	0.0	0.3080296814441681	0.2519441246986389	0.39794236595361265
0.0	20.0	0.3277875483036041	0.26571083068847656	0.42195606686958287
0.0	40.0	0.405599445104599	0.22219467163085938	0.46247311486215503
0.0	60.0	0.44170498847961426	0.21078109741210938	0.4894200321544157
0.0	80.0	0.4618902802467346	0.22589874267578125	0.5141720265912041
0.0	100.0	0.49080193042755127	0.22373199462890625	0.539390897524272
0.0	120.0	0.48345187306404114	0.28488922119140625	0.5611484490936206
0.0	140.0	0.47326183319091797	0.365997314453125	0.5982731791933581
0.0	160.0	0.5127325057983398	0.3277740478515625	0.6085478197703472
0.0	180.0	0.47945496439933777	0.3558807373046875	0.5970997923895957
0.0	200.0	0.2960026264190674	0.49810791015625	0.5794213018238221
0.0	220.0	0.2952580749988556	0.47772216796875	0.5616011045402176
0.0	240.0	0.36981892585754395	0.3824310302734375	0.5319957996435972
0.0	260.0	0.4927005171775818	0.28070068359375	0.567050856094103
0.0	280.0	0.6155293583869934	0.117401123046875	0.6266254181957283
0.0	300.0	0.6794205904006958	0.134063720703125	0.6925210609571347
0.0	320.0	0.69851154088974	0.19305419921875	0.7246987626539401
0.0	340.0	0.6017904281616211	0.37127685546875	0.7071055245390961
0.0	360.0	0.5627985596656799	0.0753173828125	0.5678159269653226
0.0	380.0	0.49978357553482056	-0.111907958984375	0.5121591682850345
0.0	400.0	0.42926743626594543	-0.26361083984375	0.5037471654723873
0.0	420.0	0.39604249596595764	-0.339935302734375	0.5219249645840451
0.0	440.0	0.3070429265499115	-0.632232666015625	0.7028467135311648
0.0	460.0	0.20357823371887207	-0.5784912109375	0.6132668084741182
0.0	480.0	0.19357603788375854	-0.488037109375	0.5250256208699534
0.0	500.0	0.11293971538543701	-0.67822265625	0.6875618886777751
0.0	520.0	0.07924556732177734	-0.7275390625	0.7318421601708454
0.0	540.0	0.31702396273612976	-0.61798095703125	0.6945535661143629
0.0	560.0	0.37285906076431274	-0.624267578125	0.7271408998894908
0.0	580.0	0.6434298157691956	-0.6043701171875	0.8827599709830602
0.0	600.0	0.7810432314872742	-0.6240234375	0.9997168499137143
0.0	620.0	0.9106358289718628	-0.7344970703125	1.1699331430919107
0.0	640.0	0.8336228728294373	-0.68951416015625	1.0818303338141257
0.0	660.0	0.7843242287635803	-0.649658203125	1.0184401193556687
0.0	680.0	0.8802112936973572	-0.61566162109375	1.074156019040139
0.0	700.0	0.9389306306838989	-0.54083251953125	1.0835545871893044
0.0	720.0	1.0882407426834106	-0.60528564453125	1.2452464115634914
0.0	740.0	1.2396408319473267	-0.137451171875	1.2472378349299988
0.0	760.0	1.3306388854980469	-0.223876953125	1.3493408515790284
0.0	780.0	3.1674273014068604	2.228759765625	3.8729789313352003
0.0	800.0	3.234265089035034	2.43634033203125	4.04922521967264
20.0	0.0	0.3488655090332031	0.33852124214172363	0.4861108667517847
20.0	20.0	0.32654571533203125	0.3894500732421875	0.5082356380165142
20.0	40.0	0.316497802734375	0.4468231201171875	0.5475598230394063
20.0	60.0	0.3417320251464844	0.43431854248046875	0.5526421747867929
20.0	80.0	0.3418598175048828	0.46747589111328125	0.5791388810955694
20.0	100.0	0.3661785125732422	0.47423553466796875	0.5991544420365806
20.0	120.0	0.4223613739013672	0.4174346923828125	0.5938357117659595
20.0	140.0	0.43444252014160156	0.4485321044921875	0.624436827923511
20.0	160.0	0.49442100524902344	0.387939453125	0.628449798888009
20.0	180.0	0.48241233825683594	0.388397216796875	0.6193335628867425
20.0	200.0	0.372528076171875	0.45965576171875	0.5916591813008251
20.0	220.0	0.38010597229003906	0.460479736328125	0.5970947477070749
20.0	240.0	0.4347724914550781	0.3852081298828125	0.5808721224623108
20.0	260.0	0.5262565612792969	0.34039306640625	0.6267482811679344
20.0	280.0	0.5895233154296875	0.406219482421875	0.71592737574024
20.0	300.0	0.6321353912353516	0.45159912109375	0.7768763859359599
20.0	320.0	0.6969776153564453	0.145416259765625	0.7119857336437162
20.0	340.0	0.6057014465332031	0.24139404296875	0.652031691187793
20.0	360.0	0.5642795562744141	-0.07891845703125	0.5697714809372639
20.0	380.0	0.5049991607666016	-0.338287353515625	0.6078342585965169
20.0	400.0	0.43174171447753906	-0.537506103515625	0.6894299959651847
20.0	420.0	0.39035987854003906	-0.661346435546875	0.7679582948209824
20.0	440.0	0.2863597869873047	-1.044403076171875	1.0829495432016627
20.0	460.0	0.1771697998046875	-0.993865966796875	1.0095339013227442
20.0	480.0	0.16060638427734375	-0.89404296875	0.9083541383414044
20.0	500.0	0.08671951293945312	-0.846405029296875	0.8508359110565913
20.0	520.0	0.05579185485839844	-0.82525634765625	0.8271401153465319
20.0	540.0	0.221771240234375	-0.7086181640625	0.7425107308547136
20.0	560.0	0.2020587921142578	-0.72210693359375	0.7498441031406737
20.0	580.0	0.5607833862304688	-0.6470947265625	0.8562765858162348
20.0	600.0	0.7185478210449219	-0.73394775390625	1.027127195917056
20.0	620.0	1.1840705871582031	-0.78082275390625	1.4183466883632196
20.0	640.0	1.3857784271240234	-0.75006103515625	1.575745349205257
20.0	660.0	1.4314231872558594	-0.75689697265625	1.6192175172687329
20.0	680.0	1.5160350799560547	-0.74493408203125	1.689168182931795
20.0	700.0	1.4257335662841797	-0.594482421875	1.5447088890621983
20.0	720.0	1.3577423095703125	-0.500732421875	1.4471341117927286
20.0	740.0	1.3469924926757812	-0.31402587890625	1.3831128037682818
20.0	760.0	1.331747055053711	-0.232421875	1.3518765278762508
20.0	780.0	3.0836334228515625	2.35406494140625	3.8794866715694813
20.0	800.0	3.2109298706054688	2.1527099609375	3.865776870160251
40.0	0.0	0.3165855407714844	0.4517053961753845	0.5516014589896715
40.0	20.0	0.30332183837890625	0.4875373840332031	0.5741923357791344
40.0	40.0	0.28144073486328125	0.5559120178222656	0.6230947430364076
40.0	60.0	0.2952461242675781	0.5539817810058594	0.6277468339875958
40.0	80.0	0.30239105224609375	0.5805892944335938	0.6546176573309018
40.0	100.0	0.3275604248046875	0.5712738037109375	0.6585207595092125
40.0	120.0	0.4122352600097656	0.46016693115234375	0.6178118759958284
40.0	140.0	0.4517402648925781	0.440185546875	0.6307397106595235
40.0	160.0	0.5007896423339844	0.3648834228515625	0.6196209955616999
40.0	180.0	0.48989105224609375	0.3499908447265625	0.6020687954571285
40.0	200.0	0.36946868896484375	0.458953857421875	0.5891907631385774
40.0	220.0	0.2814598083496094	0.630096435546875	0.6901022690913833
40.0	240.0	0.32083892822265625	0.630889892578125	0.7077850481751511
40.0	260.0	0.3940086364746094	0.6966552734375	0.8003570300964806
40.0	280.0	0.4619026184082031	0.873443603515625	0.9880575678647041
40.0	300.0	0.5889015197753906	0.466217041015625	0.7511080676754376
40.0	320.0	0.6614227294921875	0.061492919921875	0.6642750983511376
40.0	340.0	0.6099891662597656	-0.082550048828125	0.6155495865613182
40.0	360.0	0.5558242797851562	-0.30303955078125	0.6330668205935212
40.0	380.0	0.48894500732421875	-0.580657958984375	0.7590987323920259
40.0	400.0	0.4298133850097656	-1.1226806640625	1.2021445085318856
40.0	420.0	0.3718833923339844	-1.2723388671875	1.3255728763254788
40.0	440.0	0.26293182373046875	-1.579193115234375	1.6009322406441442
40.0	460.0	0.1512451171875	-1.529205322265625	1.5366665230682208
40.0	480.0	0.1106719970703125	-1.49072265625	1.4948251833550927
40.0	500.0	0.02239990234375	-1.224853515625	1.2250583212092114
40.0	520.0	0.026641845703125	-0.982421875	0.9827830525711078
40.0	540.0	0.20547103881835938	-0.816650390625	0.8421022552523303
40.0	560.0	0.1873626708984375	-0.82037353515625	0.8414971821883654
40.0	580.0	0.5526924133300781	-0.72705078125	0.9132752828522522
40.0	600.0	0.7140960693359375	-0.80230712890625	1.0740716574488065
40.0	620.0	1.1649665832519531	-0.799560546875	1.4129558408573069
40.0	640.0	1.3483123779296875	-0.713134765625	1.525289304499783
40.0	660.0	1.3790206909179688	-0.72418212890625	1.5576064399607048
40.0	680.0	1.4688034057617188	-0.70062255859375	1.6273461261783484
40.0	700.0	1.3897552490234375	-0.556884765625	1.4971774425142157
40.0	720.0	1.3343925476074219	-0.511962890625	1.4292338760634424
40.0	740.0	1.3439064025878906	-0.35443115234375	1.3898582160308455
40.0	760.0	1.3239479064941406	-0.25323486328125	1.347948795426329
40.0	780.0	2.9265708923339844	1.666259765625	3.367675577367454
40.0	800.0	3.1731338500976562	1.7100830078125	3.6046029357260174
60.0	0.0	0.22250747680664062	0.6430799961090088	0.6804861928286425
60.0	20.0	0.1962738037109375	0.6784801483154297	0.7062993116811648
60.0	40.0	0.20741653442382812	0.7245330810546875	0.7536377142201612
60.0	60.0	0.23606109619140625	0.7162971496582031	0.7541925800109377
60.0	80.0	0.24546432495117188	0.7456893920898438	0.7850512112588931
60.0	100.0	0.3029899597167969	0.706146240234375	0.7684044691998673
60.0	120.0	0.2956123352050781	0.7205657958984375	0.7788464026649594
60.0	140.0	0.327728271484375	0.644256591796875	0.7228225065698088
60.0	160.0	0.35284423828125	0.5695648193359375	0.6700023432148985
60.0	180.0	0.2937355041503906	0.591461181640625	0.6603838851654457
60.0	200.0	0.18532562255859375	0.72198486328125	0.7453909908121882
60.0	220.0	0.20140457153320312	0.7955169677734375	0.8206162607759595
60.0	240.0	0.2586250305175781	0.828125	0.8675701251398749
60.0	260.0	0.44121551513671875	1.02490234375	1.115838673385003
60.0	280.0	0.5125999450683594	1.28485107421875	1.383329673868511
60.0	300.0	0.6760902404785156	0.840545654296875	1.0787098823259471
60.0	320.0	0.7053680419921875	0.612579345703125	0.934236334899238
60.0	340.0	0.5463790893554688	0.1761474609375	0.5740714565972074
60.0	360.0	0.4554862976074219	-0.39410400390625	0.6023169707081599
60.0	380.0	0.3816642761230469	-0.995635986328125	1.0662826252641031
60.0	400.0	0.32898712158203125	-1.70941162109375	1.7407816107993537
60.0	420.0	0.27596282958984375	-1.89422607421875	1.9142225324045818
60.0	440.0	0.2471466064453125	-1.9671630859375	1.9826275625423404
60.0	460.0	0.18262100219726562	-1.943634033203125	1.9521945818665156
60.0	480.0	0.1687469482421875	-1.94268798828125	1.9500031159855364
60.0	500.0	0.041656494140625	-1.530914306640625	1.5314809426764127
60.0	520.0	0.03661346435546875	-1.13995361328125	1.140541444317166
60.0	540.0	0.20406723022460938	-0.94671630859375	0.9684602229358313
60.0	560.0	0.17789840698242188	-0.94683837890625	0.9634058121979018
60.0	580.0	0.5611572265625	-0.81573486328125	0.9901115089199785
60.0	600.0	0.7269859313964844	-0.8780517578125	1.1399488733474126
60.0	620.0	1.2017097473144531	-0.84967041015625	1.4717493409835987
60.0	640.0	1.3751220703125	-0.76611328125	1.5741315916937115
60.0	660.0	1.3783378601074219	-0.75872802734375	1.5733669235376868
60.0	680.0	1.4576835632324219	-0.72265625	1.6269829212939
60.0	700.0	1.3658370971679688	-0.57720947265625	1.4827952492924739
60.0	720.0	1.2945404052734375	-0.5206298828125	1.395310121715912
60.0	740.0	1.3010978698730469	-0.3570556640625	1.349201398690089
60.0	760.0	1.813446044921875	0.651611328125	1.9269623454503768
60.0	780.0	2.848155975341797	0.6666259765625	2.9251295103812223
60.0	800.0	2.9317550659179688	0.6480712890625	3.0025296272048347
80.0	0.0	0.2806396484375	0.6541812419891357	0.711836856060131
80.0	20.0	0.2924957275390625	0.6674175262451172	0.7286974028825389
80.0	40.0	0.29190826416015625	0.7083778381347656	0.7661655149153346
80.0	60.0	0.30423736572265625	0.6980476379394531	0.7614662694661604
80.0	80.0	0.28777313232421875	0.7499160766601562	0.8032356427108135
80.0	100.0	0.28934478759765625	0.74896240234375	0.8029103849337447
80.0	120.0	0.26428985595703125	0.7938690185546875	0.8367061291652949
80.0	140.0	0.30902862548828125	0.709259033203125	0.7736582369182196
80.0	160.0	0.2991943359375	0.66510009765625	0.7292978750547919
80.0	180.0	0.30047607421875	0.6453094482421875	0.7118357641819834
80.0	200.0	0.235870361328125	0.7774810791015625	0.8124725568989948
80.0	220.0	0.3553466796875	0.7856903076171875	0.8623111516433737
80.0	240.0	0.4261627197265625	1.124969482421875	1.202984206074744
80.0	260.0	0.8475875854492188	1.685394287109375	1.886520240556288
80.0	280.0	0.9484405517578125	1.965301513671875	2.182189157671632
80.0	300.0	1.1926727294921875	1.868194580078125	2.2164429225016433
80.0	320.0	1.4695358276367188	1.763702392578125	2.295687626462655
80.0	340.0	0.5816726684570312	0.5528564453125	0.8024919578123488
80.0	360.0	0.16095733642578125	-0.314910888671875	0.35366104104550755
80.0	380.0	-0.01964569091796875	-1.28668212890625	1.2868321001662821
80.0	400.0	0.19644927978515625	-1.961944580078125	1.9717552725493184
80.0	420.0	0.26708221435546875	-2.162994384765625	2.1794213951763997
80.0	440.0	0.3347930908203125	-2.2625732421875	2.287208798934604
80.0	460.0	0.21981048583984375	-2.2666015625	2.277235010448546
80.0	480.0	0.00353240966796875	-2.2601318359375	2.2601345963761266
80.0	500.0	-0.39904022216796875	-2.2109375	2.246659237137246
80.0	520.0	-0.46318817138671875	-2.13623046875	2.1858691401198787
80.0	540.0	-0.4184722900390625	-2.08697509765625	2.1285168817201923
80.0	560.0	-0.3717193603515625	-2.04022216796875	2.073808519977503
80.0	580.0	0.42157745361328125	-1.1920166015625	1.2643698540362587
80.0	600.0	0.7159194946289062	-1.05035400390625	1.2711350267818124
80.0	620.0	1.3503036499023438	-0.81439208984375	1.5768812329847997
80.0	640.0	1.6417999267578125	-0.7091064453125	1.7883900442257243
80.0	660.0	1.8172531127929688	-0.69891357421875	1.9470205597740777
80.0	680.0	1.8956832885742188	-0.73712158203125	2.0339526438134734
80.0	700.0	1.8225326538085938	-0.564697265625	1.908011602690861
80.0	720.0	1.6471786499023438	-0.39068603515625	1.692877161155002
80.0	740.0	1.574981689453125	-0.3251953125	1.6082037536906175
80.0	760.0	2.55181884765625	0.51934814453125	2.604131702983112
80.0	780.0	2.8534164428710938	0.49603271484375	2.8962102566357966
80.0	800.0	2.938018798828125	0.488037109375	2.978277133242399
100.0	0.0	0.32769775390625	0.6572281718254089	0.734394095670826
100.0	20.0	0.33001708984375	0.6739349365234375	0.750399612377157
100.0	40.0	0.3272247314453125	0.7117347717285156	0.783353311192912
100.0	60.0	0.328460693359375	0.7044105529785156	0.7772262567808808
100.0	80.0	0.26697540283203125	0.7784423828125	0.8229510368643618
100.0	100.0	0.22220611572265625	0.851776123046875	0.8802829781708355
100.0	120.0	0.18891143798828125	0.9199752807617188	0.9391709368455795
100.0	140.0	0.2220611572265625	0.8819122314453125	0.9094395755198091
100.0	160.0	0.2419281005859375	0.849945068359375	0.8837057344396618
100.0	180.0	0.38974761962890625	0.657623291015625	0.7644420186597672
100.0	200.0	0.35689544677734375	0.7948455810546875	0.8712943576384296
100.0	220.0	0.4847259521484375	0.7817535400390625	0.9198357712384398
100.0	240.0	0.7332611083984375	1.453399658203125	1.6278950886204755
100.0	260.0	2.300567626953125	2.453765869140625	3.363566313712899
100.0	280.0	2.9851455688476562	2.60064697265625	3.959098223534864
100.0	300.0	3.260223388671875	2.57952880859375	4.157285823516133
100.0	320.0	3.4312896728515625	2.37261962890625	4.171699021081101
100.0	340.0	2.292877197265625	0.475738525390625	2.341711550614532
100.0	360.0	0.8541793823242188	-0.67462158203125	1.088456106662152
100.0	380.0	0.00766754150390625	-1.431365966796875	1.4313865033934987
100.0	400.0	0.17192840576171875	-2.129150390625	2.1360807013327836
100.0	420.0	0.2104339599609375	-2.281829833984375	2.291512566573878
100.0	440.0	0.27136993408203125	-2.334503173828125	2.350222693647833
100.0	460.0	0.212432861328125	-2.350433349609375	2.360013697317878
100.0	480.0	0.0283203125	-2.3359375	2.3361091678272117
100.0	500.0	-0.20786285400390625	-2.34423828125	2.3534358043831585
100.0	520.0	-0.41399383544921875	-2.28546142578125	2.3226546933463914
100.0	540.0	-0.5799407958984375	-2.24078369140625	2.314615060527243
100.0	560.0	-0.9025726318359375	-2.20281982421875	2.3805571897583926
100.0	580.0	-1.0115890502929688	-2.2335205078125	2.4519229729931644
100.0	600.0	-0.9170761108398438	-2.26953125	2.4478154930058955
100.0	620.0	1.603851318359375	-1.39874267578125	2.1281024703840736
100.0	640.0	2.0053863525390625	1.05419921875	2.265592729455812
100.0	660.0	1.999908447265625	1.21258544921875	2.3388025288812737
100.0	680.0	2.0803756713867188	1.28448486328125	2.4449671364041667
100.0	700.0	1.95440673828125	1.1429443359375	2.26407319972009
100.0	720.0	1.4520263671875	0.569091796875	1.5595659794565104
100.0	740.0	1.0134048461914062	0.0164794921875	1.0135388280411293
100.0	760.0	2.675506591796875	0.4371337890625	2.7109816436650154
100.0	780.0	2.8588790893554688	0.4158935546875	2.8889716330183237
100.0	800.0	2.9419403076171875	0.413818359375	2.9709019519564306
120.0	0.0	0.3680572509765625	0.6112797260284424	0.7135327907320251
120.0	20.0	0.37255096435546875	0.6400394439697266	0.7405705306581315
120.0	40.0	0.35820770263671875	0.6871147155761719	0.774880242740515
120.0	60.0	0.25399017333984375	0.7975349426269531	0.8370023852201266
120.0	80.0	0.11281585693359375	0.9622726440429688	0.9688632819180977
120.0	100.0	0.05206298828125	1.0435256958007812	1.0448236370532964
120.0	120.0	0.05127716064453125	1.07537841796875	1.0766002456978805
120.0	140.0	0.1567840576171875	1.02398681640625	1.03591999734377
120.0	160.0	0.29854583740234375	0.931427001953125	0.9781032036537113
120.0	180.0	0.5123138427734375	0.643890380859375	0.8228367371845507
120.0	200.0	0.45391082763671875	0.7505340576171875	0.8771182423648312
120.0	220.0	0.32877349853515625	0.6579742431640625	0.7355420572655021
120.0	240.0	0.99017333984375	2.0661468505859375	2.291158233541174
120.0	260.0	1.8208541870117188	4.012481689453125	4.406304492264999
120.0	280.0	2.9048080444335938	3.82147216796875	4.800162424915005
120.0	300.0	3.1816558837890625	3.331634521484375	4.606812645158905
120.0	320.0	3.2896499633789062	2.902587890625	4.387119025552159
120.0	340.0	2.164764404296875	0.635711669921875	2.2561769109238003
120.0	360.0	1.2250442504882812	-1.056396484375	1.6176238585821656
120.0	380.0	0.15724945068359375	-1.78521728515625	1.7921295000532032
120.0	400.0	0.07582855224609375	-2.254241943359375	2.255516949290426
120.0	420.0	0.16947174072265625	-2.366851806640625	2.3729113227218495
120.0	440.0	0.24578857421875	-2.379852294921875	2.3925110175005257
120.0	460.0	0.15232086181640625	-2.378021240234375	2.382894597742487
120.0	480.0	0.0213470458984375	-2.376708984375	2.376804849535913
120.0	500.0	-0.22438812255859375	-2.341949462890625	2.3526745028326927
120.0	520.0	-0.4284210205078125	-2.201904296875	2.243195734529099
120.0	540.0	-0.5451431274414062	-2.1282958984375	2.197003518591284
120.0	560.0	-0.7581329345703125	-2.0465087890625	2.1824215381521173
120.0	580.0	-0.8720703125	-2.2752685546875	2.4366685506842316
120.0	600.0	-0.8541717529296875	-2.35546875	2.505562295320062
120.0	620.0	-0.80859375	-2.419921875	2.551439933379302
120.0	640.0	-0.7585220336914062	-2.46014404296875	2.5744250596492364
120.0	660.0	-0.5947341918945312	-2.32452392578125	2.399399975105842
120.0	680.0	-0.222015380859375	-1.74749755859375	1.7615443640820545
120.0	700.0	0.0458221435546875	-1.426513671875	1.4272494263044009
120.0	720.0	0.2106475830078125	-1.29071044921875	1.307786629366389
120.0	740.0	1.1127395629882812	-0.21728515625	1.133755782417862
120.0	760.0	2.649261474609375	0.38812255859375	2.6775409392460836
120.0	780.0	2.834014892578125	0.3841552734375	2.8599328113549176
120.0	800.0	2.9101943969726562	0.38482666015625	2.93552771857771
140.0	0.0	0.395782470703125	0.577682614326477	0.7002577861123311
140.0	20.0	0.3557891845703125	0.6317996978759766	0.7250908922979127
140.0	40.0	0.3390960693359375	0.6738777160644531	0.754385392519849
140.0	60.0	0.2230682373046875	0.8164176940917969	0.8463434821160893
140.0	80.0	0.035736083984375	1.0095138549804688	1.010146173133406
140.0	100.0	-0.1025238037109375	1.166900634765625	1.1713958433184648
140.0	120.0	-0.069061279296875	1.20458984375	1.2065679226482737
140.0	140.0	0.3562164306640625	0.8425750732421875	0.9147802465751665
140.0	160.0	0.617401123046875	0.7122039794921875	0.942559629489854
140.0	180.0	0.70166015625	0.4995269775390625	0.8613095704554115
140.0	200.0	0.3666839599609375	0.59674072265625	0.7003974704187172
140.0	220.0	0.001068115234375	0.5126190185546875	0.5126201313391086
140.0	240.0	1.487548828125	2.43670654296875	2.8548800837518162
140.0	260.0	1.8925323486328125	4.450103759765625	4.8358145294564165
140.0	280.0	2.97802734375	4.521575927734375	5.41417544325908
140.0	300.0	3.614288330078125	3.830108642578125	5.26619524390148
140.0	320.0	3.9021759033203125	3.464569091796875	5.218257925044327
140.0	340.0	2.2641143798828125	0.216644287109375	2.2744556870445427
140.0	360.0	1.12060546875	-1.351104736328125	1.7553462977773644
140.0	380.0	-0.1173095703125	-2.0947265625	2.098008795722737
140.0	400.0	-0.0330047607421875	-2.400421142578125	2.4006480325044985
140.0	420.0	0.06719970703125	-2.442169189453125	2.443093561560674
140.0	440.0	0.150177001953125	-2.39105224609375	2.395763756188326
140.0	460.0	-0.0428466796875	-2.37359619140625	2.3739828806919605
140.0	480.0	-0.194305419921875	-2.343017578125	2.3510606048364124
140.0	500.0	-0.419403076171875	-2.241912841796875	2.2808051496162864
140.0	520.0	-0.4601898193359375	-2.04217529296875	2.0933835284133777
140.0	540.0	-0.4420623779296875	-1.9295654296875	1.9795559839079966
140.0	560.0	-0.409027099609375	-1.88482666015625	1.9286976712410429
140.0	580.0	-0.6143341064453125	-2.2105712890625	2.2943477980396527
140.0	600.0	-0.756805419921875	-2.25335693359375	2.377051096168981
140.0	620.0	-0.757080078125	-2.2784423828125	2.400931056171763
140.0	640.0	-0.7248077392578125	-2.309326171875	2.420399476738264
140.0	660.0	-0.61334228515625	-2.2425537109375	2.3249163221931757
140.0	680.0	-0.271087646484375	-1.79180908203125	1.812199850603158
140.0	700.0	0.1658172607421875	-1.3709716796875	1.3809629649144135
140.0	720.0	0.553466796875	-1.126220703125	1.2548699404282668
140.0	740.0	1.3250732421875	-0.18353271484375	1.337723198041811
140.0	760.0	2.4795989990234375	0.3516845703125	2.504414748589762
140.0	780.0	2.6947021484375	0.357177734375	2.7182707007814613
140.0	800.0	2.7690887451171875	0.35968017578125	2.792350677688014
160.0	0.0	0.2436370849609375	0.7020676136016846	0.7431406079852099
160.0	20.0	0.225555419921875	0.7059574127197266	0.7411147792549165
160.0	40.0	0.21588134765625	0.75396728515625	0.7842648936116959
160.0	60.0	0.1021728515625	0.8752670288085938	0.8812103399959832
160.0	80.0	-0.1172637939453125	1.0791015625	1.0854542733622592
160.0	100.0	-0.174652099609375	1.1950302124023438	1.20772536797583
160.0	120.0	0.1001129150390625	1.0514984130859375	1.0562535247183147
160.0	140.0	0.52587890625	0.7768707275390625	0.9381240596774867
160.0	160.0	0.84014892578125	0.6752777099609375	1.0778915544067855
160.0	180.0	0.428466796875	0.42633056640625	0.60443489961831
160.0	200.0	0.0163116455078125	0.407989501953125	0.40831544605014825
160.0	220.0	-0.33935546875	0.34130859375	0.4813041557457558
160.0	240.0	1.016448974609375	2.5902862548828125	2.782579989904922
160.0	260.0	0.7068023681640625	4.64581298828125	4.699270997689438
160.0	280.0	1.9886322021484375	4.804473876953125	5.1997718478551285
160.0	300.0	2.5135345458984375	4.0494384765625	4.766110352151919
160.0	320.0	2.9348602294921875	2.969390869140625	4.175007389261802
160.0	340.0	1.9084930419921875	-0.54669189453125	1.9852500393851553
160.0	360.0	1.098052978515625	-1.567474365234375	1.9138171880547898
160.0	380.0	0.01068115234375	-2.15875244140625	2.158778865537838
160.0	400.0	0.1261444091796875	-2.427825927734375	2.4311008097869102
160.0	420.0	0.128204345703125	-2.42840576171875	2.431787593069343
160.0	440.0	0.041534423828125	-2.330230712890625	2.330600841770526
160.0	460.0	-0.2324371337890625	-2.311279296875	2.322937581883566
160.0	480.0	-0.3846282958984375	-2.25872802734375	2.291242289133544
160.0	500.0	-0.5037994384765625	-1.966949462890625	2.0304443020617478
160.0	520.0	-0.43231201171875	-1.77001953125	1.8220490708218542
160.0	540.0	-0.3140411376953125	-1.66064453125	1.6900775412197804
160.0	560.0	-0.2010345458984375	-1.663330078125	1.67543482040929
160.0	580.0	-0.4583740234375	-2.1314697265625	2.1801995185337284
160.0	600.0	-0.6532135009765625	-1.992431640625	2.0967765070273194
160.0	620.0	-0.6721038818359375	-1.97296142578125	2.0842985428195546
160.0	640.0	-0.6459808349609375	-1.97430419921875	2.077298319979492
160.0	660.0	-0.447998046875	-1.87567138671875	1.9284308131118557
160.0	680.0	-0.2849578857421875	-1.4344482421875	1.4624782925436761
160.0	700.0	-0.010955810546875	-1.127685546875	1.1277387651471005
160.0	720.0	0.4241485595703125	-1.06060791015625	1.1422745465393067
160.0	740.0	0.85113525390625	-0.59423828125	1.0380512296341693
160.0	760.0	1.4614715576171875	0.142333984375	1.4683862151464344
160.0	780.0	1.58929443359375	0.15814208984375	1.597142985844482
160.0	800.0	1.6786346435546875	0.16827392578125	1.6870478299798752
180.0	0.0	0.1187591552734375	0.7496578693389893	0.759006362307414
180.0	20.0	0.078369140625	0.765869140625	0.7698683411882691
180.0	40.0	0.060211181640625	0.8240203857421875	0.8262172731874249
180.0	60.0	-0.067291259765625	0.9455223083496094	0.9479137878666068
180.0	80.0	-0.2105865478515625	1.0792007446289062	1.0995548832794224
180.0	100.0	-0.2053985595703125	1.2089309692382812	1.2262555429668685
180.0	120.0	0.2850341796875	0.9271316528320312	0.9699575172517506
180.0	140.0	0.5774383544921875	0.7118988037109375	0.916643311197823
180.0	160.0	0.5236663818359375	0.5426025390625	0.7540848724528385
180.0	180.0	0.17596435546875	0.3250885009765625	0.36965658098121434
180.0	200.0	0.070220947265625	0.2775115966796875	0.2862580439508927
180.0	220.0	-0.046539306640625	0.24371337890625	0.24811714596232867
180.0	240.0	0.8769378662109375	2.3348846435546875	2.4941343828875966
180.0	260.0	0.460174560546875	4.258941650390625	4.283730221151482
180.0	280.0	0.78582763671875	4.78570556640625	4.849794103151467
180.0	300.0	0.7149810791015625	4.002899169921875	4.066251309011099
180.0	320.0	0.6381072998046875	2.133697509765625	2.22707116842818
180.0	340.0	0.4502410888671875	-0.86798095703125	0.9778077417740132
180.0	360.0	0.40301513671875	-1.634490966796875	1.6834434712710182
180.0	380.0	0.1763763427734375	-2.215301513671875	2.222311726731206
180.0	400.0	0.137969970703125	-2.29266357421875	2.2968112628958686
180.0	420.0	-0.023956298828125	-2.236541748046875	2.236670046075217
180.0	440.0	-0.2462158203125	-2.099456787109375	2.113845082098444
180.0	460.0	-0.3610992431640625	-2.046356201171875	2.077971695064263
180.0	480.0	-0.5481109619140625	-1.759918212890625	1.8432953487258872
180.0	500.0	-0.52386474609375	-1.520538330078125	1.6082509398214702
180.0	520.0	-0.452484130859375	-1.37652587890625	1.4489877100852815
180.0	540.0	-0.4835205078125	-1.30584716796875	1.3924901822157536
180.0	560.0	-0.3220672607421875	-1.43865966796875	1.4742689580541029
180.0	580.0	-0.1721038818359375	-1.95489501953125	1.9624561863978225
180.0	600.0	-0.4581451416015625	-1.75177001953125	1.8106891428684362
180.0	620.0	-0.4676055908203125	-1.6943359375	1.7576772336439979
180.0	640.0	-0.4357147216796875	-1.6864013671875	1.7417798052395361
180.0	660.0	-0.41656494140625	-1.63525390625	1.6874779075041773
180.0	680.0	-0.241729736328125	-1.1072998046875	1.1333781905816966
180.0	700.0	-0.1280364990234375	-0.89532470703125	0.9044333453067575
180.0	720.0	0.2430572509765625	-0.89251708984375	0.9250208553948609
180.0	740.0	0.6818695068359375	-0.7379150390625	1.0047211698910776
180.0	760.0	1.272308349609375	0.03680419921875	1.272840557794206
180.0	780.0	1.42529296875	0.06219482421875	1.426649306216419
180.0	800.0	1.564605712890625	0.08050537109375	1.5666755093461195
200.0	0.0	-0.1200103759765625	0.841992974281311	0.8505025920484455
200.0	20.0	-0.184295654296875	0.8671207427978516	0.8864892953572598
200.0	40.0	-0.2165985107421875	0.9429779052734375	0.967534105181628
200.0	60.0	-0.265777587890625	0.9992866516113281	1.0340268557022776
200.0	80.0	-0.292205810546875	1.0783538818359375	1.1172427355718144
200.0	100.0	-0.13470458984375	1.161468505859375	1.1692537862364107
200.0	120.0	0.830352783203125	0.8664169311523438	1.2000683493704103
200.0	140.0	0.6349639892578125	0.645416259765625	0.9053957234403331
200.0	160.0	0.1979522705078125	0.423187255859375	0.46719648427721105
200.0	180.0	-0.003265380859375	0.2635345458984375	0.2635547753201456
200.0	200.0	0.075408935546875	0.15618896484375	0.17344019228331972
200.0	220.0	0.1244049072265625	0.1269683837890625	0.1777570010549691
200.0	240.0	0.397064208984375	1.849090576171875	1.8912419054536689
200.0	260.0	0.7874603271484375	3.731658935546875	3.8138395585131213
200.0	280.0	0.419525146484375	4.557830810546875	4.57709766621853
200.0	300.0	-0.608917236328125	2.73284912109375	2.799865089492771
200.0	320.0	-0.78167724609375	0.92608642578125	1.2118809285886958
200.0	340.0	-0.1431732177734375	-0.48651123046875	0.5071407572457742
200.0	360.0	-0.1610260009765625	-1.068450927734375	1.0805168938831777
200.0	380.0	0.3402557373046875	-2.0872802734375	2.1148316497182655
200.0	400.0	0.155120849609375	-1.98712158203125	1.9931669924414042
200.0	420.0	0.0408172607421875	-1.975738525390625	1.976160107250224
200.0	440.0	-0.0437164306640625	-1.84954833984375	1.8500649144634838
200.0	460.0	-0.187042236328125	-1.705108642578125	1.7153367835982654
200.0	480.0	-0.39666748046875	-1.262939453125	1.3237677864040582
200.0	500.0	-0.4396514892578125	-1.10833740234375	1.192352812484922
200.0	520.0	-0.4738922119140625	-1.09637451171875	1.194408179166289
200.0	540.0	-0.4832611083984375	-1.05108642578125	1.1568595305187617
200.0	560.0	-0.3898773193359375	-1.10101318359375	1.1680044326028138
200.0	580.0	-0.302520751953125	-1.49896240234375	1.5291851061929784
200.0	600.0	-0.4661712646484375	-1.5311279296875	1.6005212854108044
200.0	620.0	-0.5030670166015625	-1.4537353515625	1.53831820361554
200.0	640.0	-0.51470947265625	-1.44195556640625	1.531065542924941
200.0	660.0	-0.5102996826171875	-1.41998291015625	1.5088927169335185
200.0	680.0	-0.41864013671875	-0.90093994140625	0.9934547509036287
200.0	700.0	-0.4450836181640625	-0.6875	0.8189967503952705
200.0	720.0	-0.297454833984375	-0.64862060546875	0.7135741503861529
200.0	740.0	0.34600830078125	-0.84234619140625	0.910641999023844
200.0	760.0	0.9396209716796875	-0.076904296875	0.9427628764955259
200.0	780.0	1.150146484375	-0.0289306640625	1.1505102862831211
200.0	800.0	1.352783203125	0.00701904296875	1.3528014124849708
220.0	0.0	-0.213775634765625	0.8210320472717285	0.8484065326638237
220.0	20.0	-0.2612152099609375	0.8552989959716797	0.8942984727847297
220.0	40.0	-0.262176513671875	0.9215660095214844	0.9581338289751028
220.0	60.0	-0.291046142578125	0.9504623413085938	0.9940254118257843
220.0	80.0	-0.260650634765625	1.0156097412109375	1.048523676340344
220.0	100.0	0.39239501953125	1.0620574951171875	1.1322278809000972
220.0	120.0	0.95867919921875	0.80316162109375	1.2506535877742662
220.0	140.0	0.3812103271484375	0.5475921630859375	0.6672169741529023
220.0	160.0	0.0838775634765625	0.3429107666015625	0.35302016869583536
220.0	180.0	-0.038482666015625	0.20196533203125	0.2055989078914652
220.0	200.0	0.105224609375	0.041717529296875	0.11319262638863435
220.0	220.0	0.1518707275390625	-0.0196075439453125	0.15313123020080363
220.0	240.0	0.1977996826171875	1.0081939697265625	1.0274141302495625
220.0	260.0	0.148162841796875	2.26129150390625	2.2661402192556213
220.0	280.0	-0.0431060791015625	3.410186767578125	3.410459195448679
220.0	300.0	-0.9657745361328125	1.639556884765625	1.9028576491752898
220.0	320.0	-1.084747314453125	1.10113525390625	1.545695825060173
220.0	340.0	-0.2944488525390625	-0.028411865234375	0.29581643099677013
220.0	360.0	-0.459503173828125	-0.674407958984375	0.8160693977227613
220.0	380.0	0.1586761474609375	-1.549041748046875	1.5571475385990767
220.0	400.0	0.0597686767578125	-1.591705322265625	1.5928270865508587
220.0	420.0	-0.0802154541015625	-1.6737060546875	1.675627189017389
220.0	440.0	-0.195770263671875	-1.52447509765625	1.5369939230563627
220.0	460.0	-0.293914794921875	-1.34539794921875	1.377128007280364
220.0	480.0	-0.478271484375	-0.944732666015625	1.058897267445363
220.0	500.0	-0.518890380859375	-0.8128662109375	0.9643644042747925
220.0	520.0	-0.5255584716796875	-0.8218994140625	0.9755666835181334
220.0	540.0	-0.5671234130859375	-0.8427734375	1.0158228352551488
220.0	560.0	-0.661102294921875	-0.84637451171875	1.073967438257847
220.0	580.0	-0.6584930419921875	-1.20684814453125	1.3748074520857987
220.0	600.0	-0.827484130859375	-1.1741943359375	1.4364756612528462
220.0	620.0	-0.7381744384765625	-1.1029052734375	1.3271403632609609
220.0	640.0	-0.7490234375	-1.0765380859375	1.3114764048195044
220.0	660.0	-0.7000885009765625	-1.0523681640625	1.2639630777565805
220.0	680.0	-0.500274658203125	-0.68194580078125	0.8457687679522304
220.0	700.0	-0.5732269287109375	-0.50140380859375	0.7615739564032452
220.0	720.0	-0.404754638671875	-0.59356689453125	0.7184343921402094
220.0	740.0	-0.1523284912109375	-0.56689453125	0.5870037297971435
220.0	760.0	0.377044677734375	-0.32952880859375	0.5007513601589466
220.0	780.0	0.6711883544921875	-0.19476318359375	0.6988751711783036
220.0	800.0	0.9416351318359375	-0.09356689453125	0.9462724159880734
240.0	0.0	-0.2216033935546875	0.7629164457321167	0.7944492225457077
240.0	20.0	-0.199951171875	0.7977714538574219	0.8224474230757675
240.0	40.0	-0.146820068359375	0.8272705078125	0.8401979680821676
240.0	60.0	-0.1313323974609375	0.8528633117675781	0.8629160023907303
240.0	80.0	0.178009033203125	0.8994140625	0.9168603338157154
240.0	100.0	1.2065582275390625	0.9054794311523438	1.5085343074263098
240.0	120.0	0.6970367431640625	0.6516647338867188	0.9542154613673011
240.0	140.0	0.2189788818359375	0.4712066650390625	0.5196031869295575
240.0	160.0	0.0121917724609375	0.279632568359375	0.2798982182919352
240.0	180.0	0.0020294189453125	0.155364990234375	0.155378244074848
240.0	200.0	0.151458740234375	-0.05499267578125	0.16113331245575996
240.0	220.0	0.204803466796875	-0.197784423828125	0.28471589053131907
240.0	240.0	0.1940155029296875	0.244110107421875	0.3118200762019324
240.0	260.0	-0.02606201171875	0.704315185546875	0.7047972112932608
240.0	280.0	-0.0399322509765625	1.522308349609375	1.522831998599476
240.0	300.0	-0.2761077880859375	0.855377197265625	0.8988357248372502
240.0	320.0	-0.2922210693359375	0.8233642578125	0.8736829255553572
240.0	340.0	-0.05828857421875	0.191986083984375	0.20063951337687752
240.0	360.0	-0.060089111328125	-0.37091064453125	0.37574646708490966
240.0	380.0	0.1015625	-0.77294921875	0.7795931221941901
240.0	400.0	-0.2527008056640625	-0.695892333984375	0.7403538597734783
240.0	420.0	-0.44671630859375	-0.799407958984375	0.9157557235699871
240.0	440.0	-0.5446929931640625	-0.718170166015625	0.9013649894226732
240.0	460.0	-0.4941253662109375	-0.736907958984375	0.8872390982974152
240.0	480.0	-0.4818878173828125	-0.754058837890625	0.8948858025150085
240.0	500.0	-0.5082244873046875	-0.689910888671875	0.8568950716418718
240.0	520.0	-0.510284423828125	-0.7652587890625	0.919788675424418
240.0	540.0	-0.594940185546875	-0.81927490234375	1.012504414799714
240.0	560.0	-0.8383026123046875	-0.8714599609375	1.209212029924468
240.0	580.0	-1.1142578125	-1.03118896484375	1.5181966782774918
240.0	600.0	-0.9246978759765625	-0.80853271484375	1.2283286664440307
240.0	620.0	-0.7867889404296875	-0.7528076171875	1.0889243064960905
240.0	640.0	-0.7410125732421875	-0.72100830078125	1.0339016411141215
240.0	660.0	-0.62115478515625	-0.69171142578125	0.929676268213208
240.0	680.0	-0.5392913818359375	-0.534912109375	0.7595828850616152
240.0	700.0	-0.4907684326171875	-0.47406005859375	0.6823390605904374
240.0	720.0	-0.31292724609375	-0.6458740234375	0.7176884529509742
240.0	740.0	-0.1164093017578125	-0.64984130859375	0.6601854677971781
240.0	760.0	0.1474456787109375	-0.63885498046875	0.6556492310986538
240.0	780.0	0.36029052734375	-0.51458740234375	0.6281794797225757
240.0	800.0	0.56805419921875	-0.41900634765625	0.705869600299011
260.0	0.0	-0.2032470703125	0.7206801176071167	0.7487918292187902
260.0	20.0	-0.2081298828125	0.7949619293212891	0.8217557527573331
260.0	40.0	-0.1148681640625	0.7911834716796875	0.7994785681769163
260.0	60.0	0.051910400390625	0.7936782836914062	0.7953740677643767
260.0	80.0	0.565948486328125	0.8582382202148438	1.0280420865969635
260.0	100.0	0.958984375	0.7438125610351562	1.2136342766450767
260.0	120.0	0.474761962890625	0.553436279296875	0.7291711984504927
260.0	140.0	0.14599609375	0.4388427734375	0.4624909071415088
260.0	160.0	0.038543701171875	0.2674407958984375	0.27020398999795786
260.0	180.0	-0.02301025390625	0.10858154296875	0.1109928973326879
260.0	200.0	0.0845947265625	-0.0949249267578125	0.12714955557201216
260.0	220.0	0.208709716796875	-0.26959228515625	0.34093950504627735
260.0	240.0	0.406219482421875	-0.1690673828125	0.4399977816195946
260.0	260.0	0.354034423828125	0.1180419921875	0.3731947014293025
260.0	280.0	0.115814208984375	0.443115234375	0.4580000457837179
260.0	300.0	0.09002685546875	0.2828369140625	0.2968190604762255
260.0	320.0	0.034576416015625	0.295013427734375	0.2970327441344992
260.0	340.0	0.03253173828125	0.163665771484375	0.1668676084540538
260.0	360.0	0.106414794921875	-0.04833984375	0.11687963497564119
260.0	380.0	-0.102691650390625	-0.15771484375	0.18820081561735397
260.0	400.0	-0.389678955078125	-0.16790771484375	0.42431437488592044
260.0	420.0	-0.5362548828125	-0.2371826171875	0.5863658356658924
260.0	440.0	-0.578857421875	-0.25146484375	0.6311184377769229
260.0	460.0	-0.5205078125	-0.30157470703125	0.601561041619651
260.0	480.0	-0.425872802734375	-0.467071533203125	0.6320786827900066
260.0	500.0	-0.45281982421875	-0.512237548828125	0.6836907924163856
260.0	520.0	-0.499969482421875	-0.7060546875	0.865148949657757
260.0	540.0	-0.625030517578125	-0.81402587890625	1.0263046718363273
260.0	560.0	-0.83111572265625	-0.8641357421875	1.198951177226313
260.0	580.0	-1.042205810546875	-0.8756103515625	1.3612077135033704
260.0	600.0	-0.909698486328125	-0.60791015625	1.094123436409065
260.0	620.0	-0.772064208984375	-0.54888916015625	0.9472921687271051
260.0	640.0	-0.728668212890625	-0.51708984375	0.8934983329512242
260.0	660.0	-0.64666748046875	-0.50634765625	0.8213201442103252
260.0	680.0	-0.50384521484375	-0.4552001953125	0.6790193063039391
260.0	700.0	-0.427032470703125	-0.43017578125	0.6061418429780798
260.0	720.0	-0.245086669921875	-0.61572265625	0.6627079788209508
260.0	740.0	-0.129180908203125	-0.61492919921875	0.6283515155516037
260.0	760.0	0.06329345703125	-0.62969970703125	0.6328726433795419
260.0	780.0	0.27978515625	-0.7108154296875	0.7638967919422507
260.0	800.0	0.424896240234375	-0.68670654296875	0.8075287556003188
280.0	0.0	-0.209197998046875	0.7105861902236938	0.7407405322536657
280.0	20.0	-0.22613525390625	0.8055267333984375	0.8366662842966732
280.0	40.0	-0.092987060546875	0.7668342590332031	0.7724515352150902
280.0	60.0	0.203704833984375	0.7951698303222656	0.820847561026615
280.0	80.0	0.959869384765625	0.7762527465820312	1.2344705595462724
280.0	100.0	0.715728759765625	0.6242446899414062	0.9497100033566469
280.0	120.0	0.28369140625	0.5011444091796875	0.5758702395784666
280.0	140.0	0.02923583984375	0.4143524169921875	0.41538254633366223
280.0	160.0	-0.05902099609375	0.2266693115234375	0.23422735699829686
280.0	180.0	-0.113677978515625	0.02532958984375	0.11646574999136657
280.0	200.0	-0.04925537109375	-0.104736328125	0.11574018321521135
280.0	220.0	0.08502197265625	-0.1662750244140625	0.18675149150209538
280.0	240.0	0.234710693359375	-0.0170440673828125	0.2353287271248209
280.0	260.0	0.35479736328125	0.06243896484375	0.36024962640103647
280.0	280.0	0.45819091796875	0.0765380859375	0.4645395525765507
280.0	300.0	0.466827392578125	0.12664794921875	0.48370188908314793
280.0	320.0	0.327484130859375	0.08111572265625	0.337380521706227
280.0	340.0	0.18182373046875	0.053741455078125	0.1895996122239884
280.0	360.0	-0.031890869140625	0.016387939453125	0.03585515435838701
280.0	380.0	-0.388427734375	-0.064239501953125	0.3937039731103575
280.0	400.0	-0.554046630859375	-0.103057861328125	0.5635499906380548
280.0	420.0	-0.63275146484375	-0.12945556640625	0.6458584674179587
280.0	440.0	-0.708648681640625	-0.164276123046875	0.7274404433314853
280.0	460.0	-0.712799072265625	-0.20849609375	0.742666236294437
280.0	480.0	-0.75634765625	-0.296905517578125	0.8125359459637478
280.0	500.0	-0.80181884765625	-0.363067626953125	0.8801883697244416
280.0	520.0	-0.7216796875	-0.5086669921875	0.8829290346857871
280.0	540.0	-0.67486572265625	-0.49530029296875	0.837117747889311
280.0	560.0	-0.620269775390625	-0.49066162109375	0.7908750980259038
280.0	580.0	-0.899139404296875	-0.781982421875	1.1916157839172952
280.0	600.0	-0.916351318359375	-0.6002197265625	1.0954284361900264
280.0	620.0	-0.7962646484375	-0.50982666015625	0.9454949041414088
280.0	640.0	-0.721282958984375	-0.472900390625	0.8624870354820026
280.0	660.0	-0.645355224609375	-0.47833251953125	0.8032965611601549
280.0	680.0	-0.432220458984375	-0.43389892578125	0.6124400402968331
280.0	700.0	-0.322296142578125	-0.4298095703125	0.5372253440158561
280.0	720.0	-0.130645751953125	-0.62091064453125	0.634506375851031
280.0	740.0	-0.0411376953125	-0.61968994140625	0.6210538893330478
280.0	760.0	0.075653076171875	-0.68212890625	0.6863113234357195
280.0	780.0	0.260498046875	-0.86090087890625	0.8994495848724615
280.0	800.0	0.3267822265625	-0.869384765625	0.9287714973544253
300.0	0.0	-0.831298828125	0.996300995349884	1.2975644165039237
300.0	20.0	-0.778289794921875	1.0513343811035156	1.3080668888745126
300.0	40.0	-0.4903564453125	0.849700927734375	0.9810408299618157
300.0	60.0	-0.031707763671875	0.7742233276367188	0.7748723400237909
300.0	80.0	0.939544677734375	0.6502532958984375	1.142616974443217
300.0	100.0	0.48089599609375	0.5172882080078125	0.7062917592630781
300.0	120.0	0.168609619140625	0.42333221435546875	0.45567462885029175
300.0	140.0	-0.031494140625	0.38348388671875	0.3847749631494055
300.0	160.0	-0.11480712890625	0.1807861328125	0.21415952620650613
300.0	180.0	-0.1356201171875	-0.0401763916015625	0.14144595656318118
300.0	200.0	-0.148529052734375	-0.19842529296875	0.24785777453189767
300.0	220.0	-0.19000244140625	-0.1737518310546875	0.25746966138788496
300.0	240.0	-0.191986083984375	0.0545654296875	0.19958968550663383
300.0	260.0	-0.0975341796875	0.1046142578125	0.1430281760527406
300.0	280.0	0.060577392578125	0.082122802734375	0.10204790649745513
300.0	300.0	0.045318603515625	0.079742431640625	0.09172039701487433
300.0	320.0	-0.05926513671875	0.034271240234375	0.06846075034276482
300.0	340.0	-0.151397705078125	0.005218505859375	0.15148761634644348
300.0	360.0	-0.344879150390625	-0.068450927734375	0.35160653845151396
300.0	380.0	-0.552581787109375	-0.1011962890625	0.5617715909201992
300.0	400.0	-0.6751708984375	-0.146881103515625	0.6909629517324852
300.0	420.0	-0.7498779296875	-0.1624755859375	0.7672778020105528
300.0	440.0	-0.80438232421875	-0.19677734375	0.8281015919130116
300.0	460.0	-0.82293701171875	-0.23773193359375	0.8565872970729891
300.0	480.0	-0.911865234375	-0.24298095703125	0.9436831836700259
300.0	500.0	-0.803985595703125	-0.232330322265625	0.8368812441094363
300.0	520.0	-0.66876220703125	-0.282958984375	0.7261602277678391
300.0	540.0	-0.597930908203125	-0.2535400390625	0.6494643349656914
300.0	560.0	-0.51959228515625	-0.2608642578125	0.5814002956638054
300.0	580.0	-0.74273681640625	-0.5994873046875	0.9544857290325377
300.0	600.0	-0.848358154296875	-0.60540771484375	1.042223612836675
300.0	620.0	-0.78765869140625	-0.50604248046875	0.9362078862019757
300.0	640.0	-0.757232666015625	-0.48272705078125	0.8980126480384865
300.0	660.0	-0.70452880859375	-0.50244140625	0.8653370492779137
300.0	680.0	-0.4337158203125	-0.46075439453125	0.6327748611229775
300.0	700.0	-0.24908447265625	-0.5167236328125	0.5736256507735593
300.0	720.0	-0.017791748046875	-0.6973876953125	0.6976146098469009
300.0	740.0	0.06597900390625	-0.70977783203125	0.7128378495839305
300.0	760.0	0.16357421875	-0.77239990234375	0.7895303250542739
300.0	780.0	0.34515380859375	-1.02001953125	1.076833782771622
300.0	800.0	0.341278076171875	-1.01239013671875	1.0683653467802976
320.0	0.0	-1.0230712890625	1.0788034200668335	1.486772235970225
320.0	20.0	-0.9107666015625	1.0884208679199219	1.4192095645975833
320.0	40.0	-0.589111328125	0.8086814880371094	1.0005088235588504
320.0	60.0	0.067626953125	0.7154960632324219	0.7186849249080328
320.0	80.0	0.78228759765625	0.5867538452148438	0.9778823857300998
320.0	100.0	0.32159423828125	0.467010498046875	0.5670287994288188
320.0	120.0	0.09429931640625	0.40045166015625	0.41140478023059335
320.0	140.0	-0.03448486328125	0.3838348388671875	0.38538083673650186
320.0	160.0	-0.057708740234375	0.1976776123046875	0.20592896130928479
320.0	180.0	-0.06121826171875	0.0477447509765625	0.07763528072776794
320.0	200.0	-0.083770751953125	-0.1510009765625	0.17268130705325538
320.0	220.0	-0.159027099609375	-0.19720458984375	0.2533362758580219
320.0	240.0	-0.230072021484375	-0.0056304931640625	0.23014090797417408
320.0	260.0	-0.27471923828125	0.042633056640625	0.27800762111919336
320.0	280.0	-0.353485107421875	0.034423828125	0.3551573188205954
320.0	300.0	-0.34906005859375	0.029998779296875	0.3503467586046356
320.0	320.0	-0.420654296875	-0.011627197265625	0.4208149583791603
320.0	340.0	-0.449188232421875	-0.03118896484375	0.4502697188067537
320.0	360.0	-0.51788330078125	-0.127532958984375	0.5333551995203505
320.0	380.0	-0.662750244140625	-0.156219482421875	0.6809129260020084
320.0	400.0	-0.73712158203125	-0.18603515625	0.7602350334319083
320.0	420.0	-0.779632568359375	-0.1993408203125	0.8047134299174433
320.0	440.0	-0.84259033203125	-0.232635498046875	0.8741154057583299
320.0	460.0	-0.86737060546875	-0.257049560546875	0.9046580811602621
320.0	480.0	-0.921173095703125	-0.2747802734375	0.9612825135815516
320.0	500.0	-0.771148681640625	-0.259735107421875	0.8137153158344305
320.0	520.0	-0.579620361328125	-0.30169677734375	0.653437608900613
320.0	540.0	-0.45538330078125	-0.282958984375	0.5361340666931713
320.0	560.0	-0.376312255859375	-0.28497314453125	0.47203877702366825
320.0	580.0	-0.290496826171875	-0.31829833984375	0.4309318265842289
320.0	600.0	-0.5916748046875	-0.50115966796875	0.7753967289720398
320.0	620.0	-0.733367919921875	-0.4490966796875	0.8599513554131272
320.0	640.0	-0.733062744140625	-0.44329833984375	0.856676371189966
320.0	660.0	-0.732574462890625	-0.47625732421875	0.8737770782937094
320.0	680.0	-0.35211181640625	-0.46331787109375	0.5819331412866545
320.0	700.0	-0.10986328125	-0.66455078125	0.6735708436586325
320.0	720.0	0.041290283203125	-0.80670166015625	0.8077576715735011
320.0	740.0	0.15606689453125	-0.84033203125	0.8547015843634428
320.0	760.0	0.197662353515625	-0.9378662109375	0.9584693190789151
320.0	780.0	0.303314208984375	-1.1800537109375	1.2184113714461065
320.0	800.0	0.387176513671875	-1.16107177734375	1.2239253755369575
340.0	0.0	-1.3858642578125	1.3506301641464233	1.9351541492564321
340.0	20.0	-1.177154541015625	1.2659778594970703	1.7286968369759026
340.0	40.0	-0.710968017578125	0.7662925720214844	1.0453132678552735
340.0	60.0	0.014801025390625	0.6438484191894531	0.6440185224396668
340.0	80.0	0.509521484375	0.5302200317382812	0.7353539454550083
340.0	100.0	0.11212158203125	0.4301300048828125	0.4445031723820187
340.0	120.0	-0.018707275390625	0.39937591552734375	0.39981381173721936
340.0	140.0	-0.173431396484375	0.3867950439453125	0.42389722257544543
340.0	160.0	-0.168487548828125	0.2378387451171875	0.29147096388667654
340.0	180.0	-0.139678955078125	0.173736572265625	0.2229228723893661
340.0	200.0	-0.217132568359375	0.05389404296875	0.22372107658836288
340.0	220.0	-0.31103515625	-0.1126251220703125	0.3307979542633459
340.0	240.0	-0.46685791015625	-0.1644744873046875	0.49498299490952313
340.0	260.0	-0.52215576171875	-0.045745849609375	0.5241558186766332
340.0	280.0	-0.604736328125	-0.055572509765625	0.6072843900478244
340.0	300.0	-0.55377197265625	-0.025787353515625	0.5543720639615007
340.0	320.0	-0.60552978515625	-0.043670654296875	0.6071025010309968
340.0	340.0	-0.626495361328125	-0.02166748046875	0.6268699366499574
340.0	360.0	-0.678863525390625	-0.066802978515625	0.6821424514310386
340.0	380.0	-0.796844482421875	-0.1168212890625	0.8053622431827867
340.0	400.0	-0.831787109375	-0.124114990234375	0.8409960321685812
340.0	420.0	-0.83587646484375	-0.207427978515625	0.8612292556286992
340.0	440.0	-0.860504150390625	-0.28082275390625	0.9051678363436151
340.0	460.0	-0.8333740234375	-0.29925537109375	0.8854750363894314
340.0	480.0	-0.8184814453125	-0.340850830078125	0.886617823352196
340.0	500.0	-0.66754150390625	-0.3084716796875	0.735368231980853
340.0	520.0	-0.49774169921875	-0.31109619140625	0.5869647684901051
340.0	540.0	-0.382965087890625	-0.31439208984375	0.49548425272595165
340.0	560.0	-0.281280517578125	-0.3184814453125	0.42491076778231546
340.0	580.0	-0.143798828125	-0.284423828125	0.318708357241229
340.0	600.0	-0.335784912109375	-0.404541015625	0.5257422757618101
340.0	620.0	-0.59857177734375	-0.40264892578125	0.7213974840996124
340.0	640.0	-0.64263916015625	-0.41339111328125	0.7641186443911977
340.0	660.0	-0.612762451171875	-0.455322265625	0.7634108901109857
340.0	680.0	-0.278717041015625	-0.4747314453125	0.5505026195405438
340.0	700.0	-0.095184326171875	-0.753662109375	0.7596490183343676
340.0	720.0	0.035919189453125	-0.8983154296875	0.8990332582199655
340.0	740.0	0.14349365234375	-0.96087646484375	0.9715317848395756
340.0	760.0	0.176422119140625	-1.060791015625	1.0753614940813103
340.0	780.0	0.30419921875	-1.2532958984375	1.2896851451917908
340.0	800.0	0.4398193359375	-1.26904296875	1.3430975782862231
360.0	0.0	-1.406036376953125	1.2973501682281494	1.9131272180168986
360.0	20.0	-1.159393310546875	1.073019027709961	1.5797350038435156
360.0	40.0	-0.831390380859375	0.6597938537597656	1.0613848947694045
360.0	60.0	-0.258941650390625	0.5700874328613281	0.6261393290741606
360.0	80.0	0.133636474609375	0.46991729736328125	0.48854986818873736
360.0	100.0	-0.030670166015625	0.4008331298828125	0.40200479735331224
360.0	120.0	-0.1025390625	0.3802947998046875	0.3938761151642306
360.0	140.0	-0.144134521484375	0.371185302734375	0.39818750513990187
360.0	160.0	-0.10601806640625	0.265716552734375	0.286085855647496
360.0	180.0	-0.154327392578125	0.203765869140625	0.25561195888807126
360.0	200.0	-0.277801513671875	0.12451171875	0.3044287258201237
360.0	220.0	-0.43499755859375	-0.1322021484375	0.45464302923723987
360.0	240.0	-0.57928466796875	-0.3414154052734375	0.6724099980679128
360.0	260.0	-0.59625244140625	-0.1138916015625	0.6070323473995309
360.0	280.0	-0.307647705078125	0.258148193359375	0.40160627506868746
360.0	300.0	-0.245941162109375	0.38531494140625	0.4571155863571179
360.0	320.0	-0.339019775390625	0.41546630859375	0.5362337752160218
360.0	340.0	-0.369476318359375	0.461944580078125	0.5915281437868815
360.0	360.0	-0.589569091796875	0.36346435546875	0.6926023763303919
360.0	380.0	-0.8245849609375	0.09075927734375	0.8295647076800328
360.0	400.0	-0.871734619140625	-0.077728271484375	0.8751930817803574
360.0	420.0	-0.84136962890625	-0.25006103515625	0.8777433416148801
360.0	440.0	-0.74261474609375	-0.452239990234375	0.8694812648257997
360.0	460.0	-0.691070556640625	-0.43780517578125	0.8180781663120185
360.0	480.0	-0.63568115234375	-0.46759033203125	0.7891332245281354
360.0	500.0	-0.54315185546875	-0.365936279296875	0.65492236074575
360.0	520.0	-0.46075439453125	-0.3245849609375	0.5636044791754738
360.0	540.0	-0.4066162109375	-0.3192138671875	0.5169470340392411
360.0	560.0	-0.34033203125	-0.3167724609375	0.46494159149634157
360.0	580.0	-0.27056884765625	-0.28228759765625	0.3910163540218847
360.0	600.0	-0.421722412109375	-0.40704345703125	0.5861178796004269
360.0	620.0	-0.65118408203125	-0.40582275390625	0.767289265061707
360.0	640.0	-0.725860595703125	-0.42510986328125	0.841184878759419
360.0	660.0	-0.6644287109375	-0.45989990234375	0.8080677150424083
360.0	680.0	-0.327728271484375	-0.4959716796875	0.594469281781806
360.0	700.0	-0.166748046875	-0.83251953125	0.8490545807245533
360.0	720.0	-0.066497802734375	-0.9849853515625	0.9872274816683344
360.0	740.0	0.035369873046875	-1.07147216796875	1.0720557982917704
360.0	760.0	-0.00518798828125	-1.061767578125	1.0617802527735363
360.0	780.0	0.071258544921875	-1.10662841796875	1.1089203017712326
360.0	800.0	0.01837158203125	-0.9813232421875	0.981495196464923
380.0	0.0	-1.8519287109375	1.458125352859497	2.357067986937641
380.0	20.0	-1.460540771484375	1.1099090576171875	1.834414746274366
380.0	40.0	-1.064483642578125	0.6898384094238281	1.268464605904631
380.0	60.0	0.284759521484375	0.5822372436523438	0.6481421086242499
380.0	80.0	0.02545166015625	0.4651947021484375	0.46589043552286274
380.0	100.0	-0.063690185546875	0.41591644287109375	0.420764693368561
380.0	120.0	-0.0921630859375	0.408416748046875	0.4186863676962836
380.0	140.0	-0.159942626953125	0.35809326171875	0.39218927573945683
380.0	160.0	-0.173797607421875	0.262786865234375	0.3150595894196489
380.0	180.0	-0.216705322265625	0.1751556396484375	0.27864079887715953
380.0	200.0	-0.353363037109375	0.1022796630859375	0.3678675923156787
380.0	220.0	-0.4512939453125	-0.1513214111328125	0.4759878092377445
380.0	240.0	-0.468902587890625	-0.3658905029296875	0.5947650772066774
380.0	260.0	-0.14056396484375	0.005218505859375	0.1406608012773968
380.0	280.0	0.5120849609375	1.598846435546875	1.6788510748959564
380.0	300.0	1.00482177734375	0.904754638671875	1.352127124357221
380.0	320.0	0.880767822265625	1.0255126953125	1.3518240436482998
380.0	340.0	0.83349609375	1.080535888671875	1.3646514371825604
380.0	360.0	0.31927490234375	0.592254638671875	0.6728313461001681
380.0	380.0	-0.543853759765625	0.1107177734375	0.5550093128643552
380.0	400.0	-0.670745849609375	-0.12139892578125	0.6816433773968935
380.0	420.0	-0.7135009765625	-0.35711669921875	0.7978821845464005
380.0	440.0	-0.64892578125	-0.556793212890625	0.8550575135579991
380.0	460.0	-0.55059814453125	-0.52301025390625	0.7594063750406204
380.0	480.0	-0.48870849609375	-0.534881591796875	0.7245235064491515
380.0	500.0	-0.434844970703125	-0.430877685546875	0.612164788637858
380.0	520.0	-0.395843505859375	-0.33807373046875	0.5205630877848506
380.0	540.0	-0.38519287109375	-0.3306884765625	0.5076695938035618
380.0	560.0	-0.39337158203125	-0.3160400390625	0.5046013355515372
380.0	580.0	-0.41705322265625	-0.3038330078125	0.5159921386652653
380.0	600.0	-0.540130615234375	-0.47406005859375	0.718661269769962
380.0	620.0	-0.707672119140625	-0.4622802734375	0.8452827215899026
380.0	640.0	-0.7410888671875	-0.47314453125	0.8792488023995451
380.0	660.0	-0.6142578125	-0.496826171875	0.7900309521007719
380.0	680.0	-0.313507080078125	-0.53265380859375	0.6180669616380892
380.0	700.0	-0.197540283203125	-0.8680419921875	0.8902353979082244
380.0	720.0	-0.0914306640625	-1.0208740234375	1.0249601641334063
380.0	740.0	0.023590087890625	-1.10931396484375	1.1095647636997346
380.0	760.0	-0.11419677734375	-0.83514404296875	0.8429154622273145
380.0	780.0	-0.129730224609375	-0.77252197265625	0.783339089675667
380.0	800.0	-0.468048095703125	-0.57110595703125	0.7383976124337766
400.0	0.0	0.850006103515625	1.169630765914917	1.4458722296899305
400.0	20.0	0.526153564453125	0.9545917510986328	1.0899921947666795
400.0	40.0	0.379302978515625	0.7099723815917969	0.8049419433312894
400.0	60.0	-0.066741943359375	0.5580177307128906	0.5619949063766949
400.0	80.0	-0.153289794921875	0.464447021484375	0.48908976373759655
400.0	100.0	-0.1812744140625	0.42437744140625	0.4614722374837059
400.0	120.0	-0.219085693359375	0.38964080810546875	0.4470106266922978
400.0	140.0	-0.262054443359375	0.318023681640625	0.41208202262249866
400.0	160.0	-0.2684326171875	0.2386474609375	0.3591777840875553
400.0	180.0	-0.25433349609375	0.1353759765625	0.28811834767248007
400.0	200.0	-0.429290771484375	0.0808563232421875	0.436838999506563
400.0	220.0	-0.490020751953125	-0.173675537109375	0.5198879971060458
400.0	240.0	-0.4376220703125	-0.1329498291015625	0.45737154861527335
400.0	260.0	0.35125732421875	0.63330078125	0.7241902977458179
400.0	280.0	0.944488525390625	2.561798095703125	2.7303604263435104
400.0	300.0	1.889556884765625	1.452484130859375	2.383303457632596
400.0	320.0	2.069854736328125	1.3751220703125	2.485006908996534
400.0	340.0	1.71533203125	1.1376953125	2.0583281083240164
400.0	360.0	1.08251953125	0.52197265625	1.201791990907911
400.0	380.0	-0.113861083984375	0.105682373046875	0.15534835183842713
400.0	400.0	-0.5169677734375	-0.264434814453125	0.5806732729063608
400.0	420.0	-0.648529052734375	-0.505889892578125	0.8225050246978753
400.0	440.0	-0.60443115234375	-0.626953125	0.8708657984275529
400.0	460.0	-0.5162353515625	-0.5841064453125	0.7795378615939462
400.0	480.0	-0.468353271484375	-0.585174560546875	0.74952255017534
400.0	500.0	-0.41497802734375	-0.49822998046875	0.6484133532061174
400.0	520.0	-0.38092041015625	-0.39666748046875	0.549950405886778
400.0	540.0	-0.424835205078125	-0.37445068359375	0.5663022743355347
400.0	560.0	-0.494842529296875	-0.3463134765625	0.6039885370184883
400.0	580.0	-0.541168212890625	-0.3455810546875	0.6420975782559515
400.0	600.0	-0.76727294921875	-0.4947509765625	0.9129547126842524
400.0	620.0	-0.914306640625	-0.48931884765625	1.0370099169065903
400.0	640.0	-0.89910888671875	-0.50091552734375	1.0292293989731818
400.0	660.0	-0.727569580078125	-0.5218505859375	0.8953689339587181
400.0	680.0	-0.42425537109375	-0.5594482421875	0.7021217526815269
400.0	700.0	-0.286712646484375	-0.8538818359375	0.9007321085639558
400.0	720.0	-0.1690673828125	-1.01324462890625	1.0272528695206613
400.0	740.0	0.047088623046875	-1.0252685546875	1.0263493302240938
400.0	760.0	-0.202392578125	-0.55523681640625	0.5909743462901177
400.0	780.0	-0.278656005859375	-0.48077392578125	0.5556912247936032
400.0	800.0	-0.614959716796875	-0.33526611328125	0.7004133208310709
420.0	0.0	0.5186767578125	1.0520343780517578	1.1729458264121304
420.0	20.0	0.246185302734375	0.8742618560791016	0.9082626251681237
420.0	40.0	0.059661865234375	0.7111854553222656	0.7136836063867399
420.0	60.0	-0.3260498046875	0.5738067626953125	0.659971723675819
420.0	80.0	-0.342376708984375	0.48175811767578125	0.5910268139445818
420.0	100.0	-0.32830810546875	0.43428802490234375	0.5444192324762771
420.0	120.0	-0.31988525390625	0.3720245361328125	0.49064124485361027
420.0	140.0	-0.28369140625	0.27984619140625	0.3984905329172652
420.0	160.0	-0.27069091796875	0.2156829833984375	0.3461108527602323
420.0	180.0	-0.22515869140625	0.0847930908203125	0.24059572848792782
420.0	200.0	-0.35443115234375	0.013885498046875	0.3547030431328836
420.0	220.0	-0.407745361328125	-0.1958160400390625	0.4523275375446237
420.0	240.0	-0.108367919921875	0.2592010498046875	0.2809426814993514
420.0	260.0	0.844940185546875	0.72784423828125	1.1152045338641698
420.0	280.0	0.88641357421875	2.989105224609375	3.117768283299181
420.0	300.0	1.99542236328125	1.709197998046875	2.6273690651315764
420.0	320.0	1.9569091796875	1.338165283203125	2.370691853176052
420.0	340.0	1.44842529296875	0.734832763671875	1.6241659459172437
420.0	360.0	0.89031982421875	0.253631591796875	0.9257420665359885
420.0	380.0	-0.40765380859375	-0.196624755859375	0.4525957603400065
420.0	400.0	-0.532073974609375	-0.492919921875	0.7253087369099271
420.0	420.0	-0.62322998046875	-0.662933349609375	0.909888034089571
420.0	440.0	-0.531402587890625	-0.67041015625	0.855475591714926
420.0	460.0	-0.439422607421875	-0.642791748046875	0.778635639609822
420.0	480.0	-0.35443115234375	-0.6142578125	0.7091784697584972
420.0	500.0	-0.31689453125	-0.58544921875	0.6657123490450981
420.0	520.0	-0.429412841796875	-0.48565673828125	0.6482729796451882
420.0	540.0	-0.54144287109375	-0.450927734375	0.7046248677749131
420.0	560.0	-0.71343994140625	-0.43310546875	0.8346118241763117
420.0	580.0	-0.804779052734375	-0.4246826171875	0.9099585974434565
420.0	600.0	-0.941314697265625	-0.49481201171875	1.063443598048073
420.0	620.0	-0.91937255859375	-0.49346923828125	1.0434355709027248
420.0	640.0	-0.8388671875	-0.50152587890625	0.9773568260757413
420.0	660.0	-0.709991455078125	-0.5130615234375	0.8759680320171288
420.0	680.0	-0.567291259765625	-0.55224609375	0.7917039354888945
420.0	700.0	-0.398712158203125	-0.80859375	0.9015515723673584
420.0	720.0	-0.10107421875	-0.85968017578125	0.8656015262967157
420.0	740.0	0.04876708984375	-0.8770751953125	0.8784299216695025
420.0	760.0	-0.3170166015625	-0.48095703125	0.576037491466528
420.0	780.0	-0.322052001953125	-0.44091796875	0.5460092921632759
420.0	800.0	-0.580322265625	-0.3529052734375	0.6792025206079035
440.0	0.0	0.045623779296875	0.8948346376419067	0.8959969631427622
440.0	20.0	-0.022125244140625	0.7901287078857422	0.7904384235685122
440.0	40.0	-0.06640625	0.6863670349121094	0.6895719662610301
440.0	60.0	-0.440887451171875	0.5567169189453125	0.7101517249438982
440.0	80.0	-0.427490234375	0.4919891357421875	0.6517677578511667
440.0	100.0	-0.398040771484375	0.418487548828125	0.5775537068429643
440.0	120.0	-0.370269775390625	0.33469390869140625	0.49911894282120295
440.0	140.0	-0.362762451171875	0.2371673583984375	0.43341083497060834
440.0	160.0	-0.371002197265625	0.180877685546875	0.4127461296059794
440.0	180.0	-0.32537841796875	0.018768310546875	0.32591926049350095
440.0	200.0	-0.324859619140625	-0.0770416259765625	0.33387001105415937
440.0	220.0	-0.282379150390625	-0.27264404296875	0.3925210296808017
440.0	240.0	-0.7730712890625	0.7497711181640625	1.0769382283147646
440.0	260.0	0.225433349609375	1.39544677734375	1.413538787410929
440.0	280.0	0.29150390625	4.313079833984375	4.322919404948662
440.0	300.0	1.39117431640625	2.316375732421875	2.7020293322577706
440.0	320.0	1.661407470703125	1.170562744140625	2.0323611691031163
440.0	340.0	0.9632568359375	0.1292724609375	0.9718925357966082
440.0	360.0	0.363372802734375	-0.318450927734375	0.4831674524861118
440.0	380.0	-0.728515625	-0.5445556640625	0.9095470780183349
440.0	400.0	-0.570892333984375	-0.670989990234375	0.8809912735077765
440.0	420.0	-0.661102294921875	-0.739471435546875	0.9919043544317798
440.0	440.0	-0.604400634765625	-0.66839599609375	0.9011400195858836
440.0	460.0	-0.48553466796875	-0.618072509765625	0.7859755346876282
440.0	480.0	-0.4412841796875	-0.61883544921875	0.7600585769874858
440.0	500.0	-0.411712646484375	-0.66387939453125	0.7811806153242329
440.0	520.0	-0.49560546875	-0.5985107421875	0.7770713539751284
440.0	540.0	-0.623138427734375	-0.5565185546875	0.8354725619855704
440.0	560.0	-0.848052978515625	-0.5213623046875	0.9954961110513113
440.0	580.0	-0.941314697265625	-0.46807861328125	1.051271110370476
440.0	600.0	-0.97100830078125	-0.5050048828125	1.0944802656286488
440.0	620.0	-0.931304931640625	-0.5052490234375	1.0595307694364975
440.0	640.0	-0.821624755859375	-0.5067138671875	0.9653114433389304
440.0	660.0	-0.716033935546875	-0.5238037109375	0.8871724321949157
440.0	680.0	-0.56903076171875	-0.56585693359375	0.8024899233500333
440.0	700.0	-0.32275390625	-0.6949462890625	0.766237840804912
440.0	720.0	0.117919921875	-0.66033935546875	0.6707854890767169
440.0	740.0	0.06927490234375	-0.7286376953125	0.7319234270912823
440.0	760.0	-0.356048583984375	-0.4749755859375	0.5936096372145165
440.0	780.0	-0.3367919921875	-0.4542236328125	0.5654626023062974
440.0	800.0	-0.55035400390625	-0.40289306640625	0.682064771538504
460.0	0.0	-0.1259765625	0.7217830419540405	0.7326942431544994
460.0	20.0	-0.15740966796875	0.7059154510498047	0.7232526720316222
460.0	40.0	-0.173248291015625	0.6702995300292969	0.692326823326477
460.0	60.0	-0.4681396484375	0.5378265380859375	0.7130302346385393
460.0	80.0	-0.59954833984375	0.4951324462890625	0.7775695153345379
460.0	100.0	-0.55023193359375	0.39810943603515625	0.6791511641796303
460.0	120.0	-0.492431640625	0.3037109375	0.5785579091549592
460.0	140.0	-0.4638671875	0.2038116455078125	0.5066674989416258
460.0	160.0	-0.403045654296875	0.1522064208984375	0.43082780087908484
460.0	180.0	-0.373046875	-0.0151824951171875	0.37335570051259304
460.0	200.0	-0.264923095703125	-0.1505126953125	0.30469381038537785
460.0	220.0	-0.1539306640625	-0.3260498046875	0.3605594603882682
460.0	240.0	-0.86309814453125	1.0649261474609375	1.3707684365491062
460.0	260.0	-0.969268798828125	2.69891357421875	2.867684865093085
460.0	280.0	0.15521240234375	5.39324951171875	5.39548247939847
460.0	300.0	0.0616455078125	3.66015625	3.6606753397491456
460.0	320.0	-0.2120361328125	1.82745361328125	1.8397135729000795
460.0	340.0	-0.580596923828125	-0.1063232421875	0.5902519968521439
460.0	360.0	-0.600555419921875	-0.452545166015625	0.7519733636782949
460.0	380.0	-1.75323486328125	-0.644012451171875	1.8677752870967188
460.0	400.0	-0.73468017578125	-0.63189697265625	0.969045274864958
460.0	420.0	-0.69842529296875	-0.748291015625	1.023590413165138
460.0	440.0	-0.704742431640625	-0.67303466796875	0.9744934885583107
460.0	460.0	-0.672943115234375	-0.613250732421875	0.9104553240864218
460.0	480.0	-0.711883544921875	-0.644439697265625	0.960250334518216
460.0	500.0	-0.706939697265625	-0.66802978515625	0.9726394652829583
460.0	520.0	-0.754669189453125	-0.66021728515625	1.0027025726150929
460.0	540.0	-0.833160400390625	-0.625244140625	1.0416748476203894
460.0	560.0	-0.887725830078125	-0.55560302734375	1.0472592197643504
460.0	580.0	-0.94012451171875	-0.46734619140625	1.0498793074236417
460.0	600.0	-0.955474853515625	-0.4306640625	1.0480475802317895
460.0	620.0	-0.903045654296875	-0.40264892578125	0.9887454734041848
460.0	640.0	-0.798675537109375	-0.38690185546875	0.887454595651017
460.0	660.0	-0.71112060546875	-0.4039306640625	0.8178340277172464
460.0	680.0	-0.548553466796875	-0.4818115234375	0.7301049582436999
460.0	700.0	-0.19561767578125	-0.4122314453125	0.4562905210307255
460.0	720.0	0.232635498046875	-0.474365234375	0.5283385756644751
460.0	740.0	0.133392333984375	-0.64990234375	0.6634505039394741
460.0	760.0	0.24285888671875	-0.538818359375	0.5910208653320433
460.0	780.0	0.377777099609375	-0.54779052734375	0.6654246755545028
460.0	800.0	0.276275634765625	-0.52734375	0.5953315521868562
480.0	0.0	-0.196197509765625	0.6627920866012573	0.6912212474305757
480.0	20.0	-0.204681396484375	0.6623382568359375	0.6932434208380648
480.0	40.0	-0.22747802734375	0.6530990600585938	0.6915812571011613
480.0	60.0	-0.439208984375	0.5628433227539062	0.7139307654978716
480.0	80.0	-0.58843994140625	0.48944854736328125	0.7653897341604583
480.0	100.0	-0.769195556640625	0.363006591796875	0.8505501690339401
480.0	120.0	-0.711456298828125	0.2730712890625	0.7620616733916421
480.0	140.0	-0.59576416015625	0.17694091796875	0.6214845315680075
480.0	160.0	-0.4720458984375	0.1237335205078125	0.48799314987909803
480.0	180.0	-0.472900390625	-0.0275115966796875	0.47369997615066795
480.0	200.0	-0.323638916015625	-0.12799072265625	0.34802840838908233
480.0	220.0	-0.188720703125	-0.2012176513671875	0.2758696195845447
480.0	240.0	-0.610107421875	0.830535888671875	1.0305439964402008
480.0	260.0	-2.556976318359375	2.738555908203125	3.746707401840302
480.0	280.0	-1.085845947265625	5.364837646484375	5.473622602475365
480.0	300.0	-2.197479248046875	3.92822265625	4.501094120619171
480.0	320.0	-2.723052978515625	2.56573486328125	3.741391841609172
480.0	340.0	-1.919342041015625	0.235809326171875	1.9337734895068912
480.0	360.0	-1.642242431640625	-0.254791259765625	1.6618901258307863
480.0	380.0	-2.446929931640625	-0.551727294921875	2.5083598422715596
480.0	400.0	-1.02166748046875	-0.53851318359375	1.154902978414914
480.0	420.0	-0.795074462890625	-0.710235595703125	1.066104123875613
480.0	440.0	-0.758087158203125	-0.66949462890625	1.0113946794238178
480.0	460.0	-0.770782470703125	-0.62628173828125	0.9931437120818909
480.0	480.0	-0.867401123046875	-0.656524658203125	1.087846190916579
480.0	500.0	-0.89630126953125	-0.66644287109375	1.1169163201399697
480.0	520.0	-0.946502685546875	-0.68048095703125	1.1657279556695948
480.0	540.0	-0.98883056640625	-0.6614990234375	1.1896919126681795
480.0	560.0	-0.937530517578125	-0.5780029296875	1.1013858806601982
480.0	580.0	-0.94091796875	-0.46923828125	1.0514329215442515
480.0	600.0	-0.878021240234375	-0.2725830078125	0.9193599917610182
480.0	620.0	-0.83026123046875	-0.19482421875	0.8528131020516926
480.0	640.0	-0.745208740234375	-0.15008544921875	0.7601721572044705
480.0	660.0	-0.682403564453125	-0.13079833984375	0.694825755484216
480.0	680.0	-0.56158447265625	-0.21441650390625	0.6011252424212257
480.0	700.0	-0.28277587890625	-0.41845703125	0.5050430523170927
480.0	720.0	0.066802978515625	-0.47882080078125	0.4834583717336546
480.0	740.0	1.6226806640625	-1.073486328125	1.9456272598300044
480.0	760.0	2.515869140625	-0.81951904296875	2.645979779691748
480.0	780.0	2.733123779296875	-0.819091796875	2.853222207376416
480.0	800.0	2.81854248046875	-0.8153076171875	2.9340941063385975
500.0	0.0	-0.212554931640625	0.5604397058486938	0.599393245588004
500.0	20.0	-0.214630126953125	0.5745658874511719	0.6133449685278809
500.0	40.0	-0.19482421875	0.5793991088867188	0.6112771904711246
500.0	60.0	-0.2254638671875	0.6000556945800781	0.6410154381956199
500.0	80.0	-0.26129150390625	0.54302978515625	0.6026230974501665
500.0	100.0	-0.367095947265625	0.39544677734375	0.5395716710599288
500.0	120.0	-0.527923583984375	0.26059722900390625	0.5887395232965269
500.0	140.0	-0.679168701171875	0.1661376953125	0.6991937202630188
500.0	160.0	-0.64276123046875	0.1050262451171875	0.6512852766316133
500.0	180.0	-0.65460205078125	-0.043365478515625	0.6560368965339581
500.0	200.0	-0.5628662109375	-0.08135986328125	0.5687159209731005
500.0	220.0	-0.41619873046875	-0.144744873046875	0.4406500442722719
500.0	240.0	-0.71435546875	0.6493072509765625	0.9653515638894324
500.0	260.0	-3.39825439453125	2.7056884765625	4.343832761761674
500.0	280.0	-1.4683837890625	5.2972412109375	5.496991486152779
500.0	300.0	-3.27728271484375	4.22216796875	5.344837167711671
500.0	320.0	-3.876495361328125	3.056793212890625	4.93671966317439
500.0	340.0	-2.667999267578125	0.890045166015625	2.8125434199928705
500.0	360.0	-2.091461181640625	0.077545166015625	2.0928982600886243
500.0	380.0	-2.718963623046875	-0.472381591796875	2.759693380019008
500.0	400.0	-1.27789306640625	-0.420806884765625	1.3453955267635307
500.0	420.0	-0.97076416015625	-0.626068115234375	1.1551382339603309
500.0	440.0	-0.847900390625	-0.631011962890625	1.0569347991873042
500.0	460.0	-0.865142822265625	-0.633880615234375	1.0725095511405205
500.0	480.0	-0.9730224609375	-0.665618896484375	1.1789067922638947
500.0	500.0	-1.045684814453125	-0.6400146484375	1.2259997884960843
500.0	520.0	-1.1239013671875	-0.6533203125	1.2999929668621402
500.0	540.0	-1.17681884765625	-0.63885498046875	1.3390437955006218
500.0	560.0	-1.1551513671875	-0.5654296875	1.2861125194249134
500.0	580.0	-1.08392333984375	-0.463134765625	1.1787211789853245
500.0	600.0	-0.9444580078125	-0.275390625	0.9837890652264066
500.0	620.0	-0.829315185546875	-0.1800537109375	0.8486359736665731
500.0	640.0	-0.769775390625	-0.12445068359375	0.7797705589843867
500.0	660.0	-0.69171142578125	-0.12286376953125	0.7025383992492922
500.0	680.0	-0.54217529296875	-0.279541015625	0.6099977276370843
500.0	700.0	-0.40533447265625	-0.3428955078125	0.5309174738144457
500.0	720.0	-0.2557373046875	-0.3505859375	0.4339493848153044
500.0	740.0	1.69873046875	-1.17974853515625	2.0682098084244047
500.0	760.0	2.65277099609375	-0.85345458984375	2.7866787928718284
500.0	780.0	2.8228759765625	-0.84149169921875	2.9456301632940525
500.0	800.0	2.90203857421875	-0.833984375	3.0194962864686117
520.0	0.0	-0.199462890625	0.5074613690376282	0.5452545147011848
520.0	20.0	-0.19757080078125	0.5233707427978516	0.5594203747970924
520.0	40.0	-0.13848876953125	0.5275650024414062	0.5454392460093798
520.0	60.0	-0.13787841796875	0.5638313293457031	0.5804448518966363
520.0	80.0	-0.14056396484375	0.5532608032226562	0.5708377568058841
520.0	100.0	-0.172119140625	0.4690704345703125	0.49965195001868085
520.0	120.0	-0.33721923828125	0.35111236572265625	0.48682307672330694
520.0	140.0	-0.56365966796875	0.226348876953125	0.607409281615438
520.0	160.0	-0.78436279296875	0.087432861328125	0.7892208158897999
520.0	180.0	-0.76641845703125	-0.0457305908203125	0.7677815693378793
520.0	200.0	-0.70135498046875	-0.0491943359375	0.7030781544868624
520.0	220.0	-0.603515625	-0.12060546875	0.615448445210115
520.0	240.0	-0.63031005859375	0.2848663330078125	0.6916932829265978
520.0	260.0	-1.9090576171875	2.302276611328125	2.9908157049223427
520.0	280.0	-1.7510986328125	4.596588134765625	4.918838165919461
520.0	300.0	-3.04217529296875	4.170440673828125	5.162112544982866
520.0	320.0	-3.44757080078125	3.988861083984375	5.272263003087429
520.0	340.0	-3.12518310546875	2.645294189453125	4.094429238790404
520.0	360.0	-2.34832763671875	0.80078125	2.4811072729184107
520.0	380.0	-2.50347900390625	-0.028564453125	2.503641957425574
520.0	400.0	-1.37158203125	-0.30487060546875	1.4050563527939932
520.0	420.0	-1.07427978515625	-0.573699951171875	1.2178705558350487
520.0	440.0	-0.93280029296875	-0.612396240234375	1.1158608970726522
520.0	460.0	-0.97882080078125	-0.650665283203125	1.1753533387062167
520.0	480.0	-1.09014892578125	-0.662017822265625	1.2754184714748857
520.0	500.0	-1.1219482421875	-0.585693359375	1.2656241817236245
520.0	520.0	-1.19805908203125	-0.57867431640625	1.3304922128692833
520.0	540.0	-1.16217041015625	-0.55340576171875	1.2872055000450613
520.0	560.0	-1.07464599609375	-0.47137451171875	1.1734811235032365
520.0	580.0	-0.98675537109375	-0.36248779296875	1.051229547926484
520.0	600.0	-0.84930419921875	-0.251953125	0.885888254808623
520.0	620.0	-0.7562255859375	-0.17266845703125	0.7756877805406424
520.0	640.0	-0.74151611328125	-0.15313720703125	0.7571638861125533
520.0	660.0	-0.67950439453125	-0.17535400390625	0.7017658077116851
520.0	680.0	-0.56689453125	-0.28314208984375	0.6336709340045853
520.0	700.0	-0.5538330078125	-0.2423095703125	0.604520411903245
520.0	720.0	-0.39727783203125	-0.28656005859375	0.4898431820539136
520.0	740.0	1.71099853515625	-1.4073486328125	2.2154336283414238
520.0	760.0	2.693603515625	-0.887939453125	2.8361834164601
520.0	780.0	2.85186767578125	-0.86517333984375	2.9802137755775737
520.0	800.0	2.92742919921875	-0.85931396484375	3.0509444777992956
540.0	0.0	-0.17767333984375	0.4555904269218445	0.4890096653380802
540.0	20.0	-0.1766357421875	0.4711112976074219	0.5031362043736047
540.0	40.0	-0.1033935546875	0.47098541259765625	0.4822006698779063
540.0	60.0	-0.0545654296875	0.47463226318359375	0.47775848644661634
540.0	80.0	0.0001220703125	0.5163192749023438	0.5163192893325246
540.0	100.0	0.00927734375	0.46541595458984375	0.46550841012148336
540.0	120.0	-0.050048828125	0.403106689453125	0.4062017827121687
540.0	140.0	-0.23468017578125	0.275909423828125	0.3622165030225519
540.0	160.0	-0.6663818359375	0.0547332763671875	0.6686258167385702
540.0	180.0	-0.752685546875	-0.0590667724609375	0.7549996133002123
540.0	200.0	-0.689697265625	-0.006134033203125	0.6897245425341474
540.0	220.0	-0.63739013671875	-0.057586669921875	0.6399862583985986
540.0	240.0	-0.6256103515625	-0.0224609375	0.6260134229355899
540.0	260.0	-1.09918212890625	0.56988525390625	1.2381318811526771
540.0	280.0	-3.288330078125	3.392913818359375	4.724931627178912
540.0	300.0	-4.00830078125	3.439208984375	5.281537048168372
540.0	320.0	-4.390625	3.75714111328125	5.778727994613804
540.0	340.0	-4.9901123046875	2.734527587890625	5.6902426962589665
540.0	360.0	-2.46148681640625	0.8978271484375	2.6201165882099957
540.0	380.0	-1.851318359375	0.08221435546875	1.853142970200649
540.0	400.0	-1.46075439453125	-0.189117431640625	1.4729456215667656
540.0	420.0	-1.281494140625	-0.454010009765625	1.359541217258083
540.0	440.0	-1.12957763671875	-0.543365478515625	1.2534718507480056
540.0	460.0	-1.174072265625	-0.63323974609375	1.333955869188594
540.0	480.0	-1.17095947265625	-0.583740234375	1.3083954860177343
540.0	500.0	-1.17864990234375	-0.5255126953125	1.2904957129837897
540.0	520.0	-1.2591552734375	-0.5238037109375	1.3637603639266547
540.0	540.0	-1.21221923828125	-0.46868896484375	1.2996710458517877
540.0	560.0	-0.63775634765625	-0.36102294921875	0.7328510959522704
540.0	580.0	-0.536865234375	-0.25726318359375	0.5953222870960865
540.0	600.0	-0.51300048828125	-0.18890380859375	0.5466755435155528
540.0	620.0	-0.50341796875	-0.2159423828125	0.5477780243448219
540.0	640.0	-0.50445556640625	-0.236572265625	0.5571730928007885
540.0	660.0	-0.5550537109375	-0.2293701171875	0.600579114425483
540.0	680.0	-0.645263671875	-0.17938232421875	0.6697336966912508
540.0	700.0	-0.752685546875	-0.03765869140625	0.7536270360814751
540.0	720.0	-0.4539794921875	-0.2452392578125	0.5159841789233912
540.0	740.0	1.764404296875	-1.784912109375	2.509787592810291
540.0	760.0	2.7261962890625	-0.92919921875	2.8802009295574775
540.0	780.0	2.8709716796875	-0.8834228515625	3.003816625599919
540.0	800.0	2.9351806640625	-0.884521484375	3.0655609253458547
560.0	0.0	-0.09295654296875	0.36653393507003784	0.37813759987420953
560.0	20.0	-0.1302490234375	0.3931121826171875	0.41412799498279684
560.0	40.0	-0.06170654296875	0.3941497802734375	0.3989508074120834
560.0	60.0	-0.02825927734375	0.3801689147949219	0.3812177731065795
560.0	80.0	0.029052734375	0.42498016357421875	0.42597206575811286
560.0	100.0	0.06072998046875	0.43703460693359375	0.441233926829449
560.0	120.0	0.05914306640625	0.4573974609375	0.4612053117387157
560.0	140.0	0.0174560546875	0.463623046875	0.4639515529006358
560.0	160.0	-0.07818603515625	0.5004119873046875	0.5064831814894558
560.0	180.0	-0.08050537109375	0.305023193359375	0.31546832370634786
560.0	200.0	-0.01934814453125	0.329803466796875	0.3303705153430608
560.0	220.0	-0.00506591796875	0.3111419677734375	0.31118320590094983
560.0	240.0	0.01678466796875	0.249267578125	0.2498320447483152
560.0	260.0	-0.01092529296875	0.49957275390625	0.4996922037333859
560.0	280.0	-0.12908935546875	1.108612060546875	1.1161024874469752
560.0	300.0	-0.1307373046875	2.327606201171875	2.331274945297255
560.0	320.0	-0.45367431640625	2.631134033203125	2.6699600532679177
560.0	340.0	-0.6820068359375	2.016448974609375	2.1286615023222173
560.0	360.0	-0.5311279296875	0.990631103515625	1.1240315213314593
560.0	380.0	-1.15728759765625	0.25531005859375	1.1851151039912193
560.0	400.0	-1.1707763671875	-0.034637451171875	1.1712886300944119
560.0	420.0	-0.97637939453125	-0.259552001953125	1.0102890496204961
560.0	440.0	-0.854248046875	-0.36273193359375	0.9280701381029415
560.0	460.0	-0.759765625	-0.611328125	0.9751747952791111
560.0	480.0	-0.599609375	-0.4957275390625	0.7779956269625512
560.0	500.0	-0.609619140625	-0.420989990234375	0.7408563075886596
560.0	520.0	-0.5478515625	0.28887939453125	0.6193485602780013
560.0	540.0	-0.32568359375	0.38525390625	0.5044703911220151
560.0	560.0	-0.35076904296875	0.681884765625	0.7668153331126563
560.0	580.0	-0.38092041015625	0.64300537109375	0.7473662195530494
560.0	600.0	-0.2218017578125	0.52313232421875	0.5682107429565427
560.0	620.0	-0.18890380859375	0.3416748046875	0.3904181361815373
560.0	640.0	0.05999755859375	0.3154296875	0.3210850273581098
560.0	660.0	0.25469970703125	0.23486328125	0.3464573590520501
560.0	680.0	0.32720947265625	0.45953369140625	0.5641252099786321
560.0	700.0	0.42547607421875	0.63665771484375	0.7657433875670524
560.0	720.0	0.5145263671875	0.55303955078125	0.7553741637489946
560.0	740.0	0.4825439453125	0.62542724609375	0.7899417062759537
560.0	760.0	1.0357666015625	0.009033203125	1.0358059913280229
560.0	780.0	2.136474609375	-0.769287109375	2.2707545911336613
560.0	800.0	2.9154052734375	-1.086181640625	3.1111699511306035
580.0	0.0	-0.109375	0.3264452815055847	0.34428100796044564
580.0	20.0	-0.0748291015625	0.3352546691894531	0.34350413047586575
580.0	40.0	-0.0140380859375	0.3397712707519531	0.340061147861948
580.0	60.0	0.02581787109375	0.3134117126464844	0.31447331220918573
580.0	80.0	0.08734130859375	0.37516021728515625	0.3851930591538668
580.0	100.0	0.12652587890625	0.42600250244140625	0.4443950158578957
580.0	120.0	0.13726806640625	0.45099639892578125	0.47142366709673483
580.0	140.0	0.11444091796875	0.4988250732421875	0.5117843074974103
580.0	160.0	0.0196533203125	0.582305908203125	0.5826374719562517
580.0	180.0	-0.033203125	0.5388946533203125	0.5399165628937358
580.0	200.0	-0.0201416015625	0.4275970458984375	0.42807115970895887
580.0	220.0	-0.00872802734375	0.4326171875	0.4327052222723033
580.0	240.0	0.0028076171875	0.36932373046875	0.36933440213663477
580.0	260.0	0.0064697265625	0.331329345703125	0.33139250547629234
580.0	280.0	-0.00701904296875	0.627960205078125	0.6279994316286902
580.0	300.0	-0.021728515625	0.3944091796875	0.39500725235498213
580.0	320.0	0.0450439453125	0.568115234375	0.5698981282108906
580.0	340.0	0.079833984375	0.60235595703125	0.6076233735071593
580.0	360.0	0.069091796875	0.408447265625	0.41424973770897616
580.0	380.0	0.0513916015625	0.444122314453125	0.4470858160424676
580.0	400.0	-0.06402587890625	0.1558837890625	0.16852023279772604
580.0	420.0	-0.25579833984375	-0.04229736328125	0.2592717832841913
580.0	440.0	-0.4674072265625	-0.20458984375	0.5102220297169632
580.0	460.0	-0.464111328125	-0.2723388671875	0.5381150281073018
580.0	480.0	-0.41265869140625	-0.163818359375	0.44398609264416755
580.0	500.0	-0.3795166015625	-0.10736083984375	0.3944099400287786
580.0	520.0	-0.343017578125	0.7611083984375	0.8348335481249162
580.0	540.0	-0.29119873046875	0.8563232421875	0.9044811748937197
580.0	560.0	-0.3255615234375	0.90771484375	0.964332174671691
580.0	580.0	-0.32867431640625	0.89447021484375	0.9529447893281856
580.0	600.0	-0.2635498046875	0.84844970703125	0.8884398712981275
580.0	620.0	-0.298095703125	0.81182861328125	0.8648275814078465
580.0	640.0	-0.16693115234375	0.7696533203125	0.7875482481034848
580.0	660.0	0.0087890625	0.7440185546875	0.7440704653048025
580.0	680.0	0.091796875	0.7884521484375	0.7937779643171478
580.0	700.0	0.1175537109375	0.841796875	0.8499652073555382
580.0	720.0	0.221923828125	0.69866943359375	0.7330683207777199
580.0	740.0	0.10662841796875	0.65740966796875	0.6660008191115838
580.0	760.0	-0.08026123046875	0.03973388671875	0.08955806423843841
580.0	780.0	1.97735595703125	-0.7440185546875	2.1126997397941447
580.0	800.0	2.90869140625	-0.88201904296875	3.0394807597601456
600.0	0.0	-0.1038818359375	0.28154242038726807	0.30009593518617816
600.0	20.0	-0.0474853515625	0.29050254821777344	0.2943579269087789
600.0	40.0	0.0322265625	0.30184173583984375	0.3035572183713911
600.0	60.0	0.09930419921875	0.3033103942871094	0.3191528149101601
600.0	80.0	0.177001953125	0.3765869140625	0.4161098355640989
600.0	100.0	0.211181640625	0.44374847412109375	0.4914370698490964
600.0	120.0	0.1898193359375	0.39752960205078125	0.44052373920415
600.0	140.0	0.14471435546875	0.3746795654296875	0.40165535155069854
600.0	160.0	0.04925537109375	0.4444732666015625	0.4471941147924989
600.0	180.0	-0.0101318359375	0.58197021484375	0.5820584034826273
600.0	200.0	-0.0048828125	0.47747802734375	0.47750299313615724
600.0	220.0	0.006103515625	0.508331298828125	0.5083679398538751
600.0	240.0	0.0106201171875	0.460845947265625	0.460968300428812
600.0	260.0	0.00738525390625	0.37518310546875	0.3752557855709022
600.0	280.0	-0.01031494140625	0.3826904296875	0.38282941761392597
600.0	300.0	-0.030517578125	0.22607421875	0.2281246916886428
600.0	320.0	0.01300048828125	0.22967529296875	0.2300429370700871
600.0	340.0	0.0858154296875	0.46954345703125	0.4773210093986096
600.0	360.0	0.0771484375	0.42962646484375	0.43649831695303176
600.0	380.0	0.06640625	0.32666015625	0.3333416381437172
600.0	400.0	-0.0078125	0.066375732421875	0.0668339211088976
600.0	420.0	-0.10662841796875	-0.176513671875	0.2062200181294571
600.0	440.0	-0.207763671875	-0.468597412109375	0.5125907509764355
600.0	460.0	-0.30908203125	-0.294464111328125	0.426896726272161
600.0	480.0	-0.37152099609375	0.146392822265625	0.399322812958873
600.0	500.0	-0.31884765625	0.1785888671875	0.3654556216278971
600.0	520.0	-0.33489990234375	0.82977294921875	0.894807851912932
600.0	540.0	-0.285888671875	0.8466796875	0.893643567610459
600.0	560.0	-0.3232421875	0.87261962890625	0.930564628885209
600.0	580.0	-0.32379150390625	0.8590087890625	0.9180071011100588
600.0	600.0	-0.26007080078125	0.806396484375	0.8472969440705899
600.0	620.0	-0.27056884765625	0.814453125	0.8582198984784125
600.0	640.0	-0.1253662109375	0.84210205078125	0.8513827287271059
600.0	660.0	0.04241943359375	0.81036376953125	0.8114732573013799
600.0	680.0	0.12908935546875	0.827880859375	0.8378847050846708
600.0	700.0	0.14532470703125	0.86279296875	0.874946271149353
600.0	720.0	0.23175048828125	0.65423583984375	0.6940697536664847
600.0	740.0	0.10760498046875	0.5828857421875	0.5927348650679769
600.0	760.0	-0.07183837890625	-0.0797119140625	0.10730676552475771
600.0	780.0	2.03729248046875	-0.9400634765625	2.2437201231306205
600.0	800.0	2.9356689453125	-0.99591064453125	3.099998414251668
620.0	0.0	-0.1162109375	0.22154414653778076	0.25017352150014316
620.0	20.0	-0.0489501953125	0.23323822021484375	0.2383195103010239
620.0	40.0	0.03564453125	0.24833297729492188	0.25087805846704175
620.0	60.0	0.10125732421875	0.25565338134765625	0.27497581184975384
620.0	80.0	0.1630859375	0.3118133544921875	0.35188718511750966
620.0	100.0	0.2042236328125	0.4236907958984375	0.4703415596438255
620.0	120.0	0.19232177734375	0.36492919921875	0.4125057411516803
620.0	140.0	0.18011474609375	0.30084228515625	0.3506385636213599
620.0	160.0	0.1097412109375	0.325103759765625	0.34312619834657637
620.0	180.0	0.04296875	0.440216064453125	0.44230814697353293
620.0	200.0	0.02960205078125	0.59503173828125	0.595767614907408
620.0	220.0	0.0360107421875	0.6600189208984375	0.6610005669413851
620.0	240.0	0.04248046875	0.6505126953125	0.6518982719626991
620.0	260.0	0.0428466796875	0.55078125	0.5524453125077683
620.0	280.0	0.023193359375	0.454986572265625	0.4555773401532617
620.0	300.0	-0.00390625	0.26788330078125	0.26791177955909323
620.0	320.0	0.025634765625	0.1817626953125	0.1835614845655629
620.0	340.0	0.10015869140625	0.452606201171875	0.4635559694399892
620.0	360.0	0.082275390625	0.303985595703125	0.31492297835737565
620.0	380.0	0.05438232421875	0.089874267578125	0.10504675701866123
620.0	400.0	0.02056884765625	-0.0303955078125	0.036701013461289726
620.0	420.0	-0.05035400390625	-0.188018798828125	0.1946447903802246
620.0	440.0	-0.150634765625	-0.428863525390625	0.45454895888713015
620.0	460.0	-0.25830078125	-0.152984619140625	0.3002059081496606
620.0	480.0	-0.3707275390625	0.47906494140625	0.605757481426281
620.0	500.0	-0.30706787109375	0.444854736328125	0.5405427031156868
620.0	520.0	-0.33203125	0.84136962890625	0.9045151206156828
620.0	540.0	-0.28204345703125	0.80462646484375	0.8526266824238431
620.0	560.0	-0.31854248046875	0.819580078125	0.879307009139905
620.0	580.0	-0.276123046875	0.828125	0.8729461338711189
620.0	600.0	-0.18572998046875	0.84271240234375	0.8629367408500443
620.0	620.0	-0.18359375	0.9112548828125	0.9295655579294478
620.0	640.0	-0.0533447265625	0.9664306640625	0.9679017968225457
620.0	660.0	0.083740234375	0.88153076171875	0.885499243765696
620.0	680.0	0.14642333984375	0.8118896484375	0.8249876336594177
620.0	700.0	0.1455078125	0.80084228515625	0.8139538618329786
620.0	720.0	0.22967529296875	0.58953857421875	0.6326977719987307
620.0	740.0	0.084716796875	0.51885986328125	0.5257304379594142
620.0	760.0	-0.18389892578125	-0.1553955078125	0.2407624944874148
620.0	780.0	1.917236328125	-0.98486328125	2.1554003852270114
620.0	800.0	2.942138671875	-1.057373046875	3.1263745336731668
