# Supplementary material for: Real-time emotion detection by quantitative facial motion analysis
Source: PLoS One. 2023 Mar 10;18(3):e0282730. doi: 10.1371/journal.pone.0282730 (PMC10004542; doi:10.1371/journal.pone.0282730)
Supplement: S1 Dataset — Data from each participant is organized into folders by Study ID and subsequently by emotions. The data files (.csv) contain the pixel displacement results after DISC-processing of videos. (ZIP) [file pone.0282730.s004.zip › S1_Dataset/1/happy/result/100500_cropped_result.csv]

pos_x	pos_y	disp_x	disp_y	disp_xy_indi
0.0	0.0	0.6484095454216003	-0.7776308059692383	1.012494251334897
0.0	20.0	0.7395018935203552	-0.7583255767822266	1.0592075957631193
0.0	40.0	0.8267205357551575	-0.713470458984375	1.0920196610330188
0.0	60.0	0.8107737302780151	-0.5633811950683594	0.987295504226359
0.0	80.0	0.7224661111831665	-0.3650665283203125	0.80946331103267
0.0	100.0	0.6707891821861267	-0.21521759033203125	0.7044691179365201
0.0	120.0	0.6740037202835083	-0.1542816162109375	0.6914360650535006
0.0	140.0	0.6571896076202393	-0.0577850341796875	0.6597251628816289
0.0	160.0	0.7087438702583313	-0.12652587890625	0.7199490757419982
0.0	180.0	0.7476521730422974	-0.17242431640625	0.7672769491800415
0.0	200.0	0.5925881862640381	-0.08349609375	0.5984416063169498
0.0	220.0	0.7049709558486938	-0.2332611083984375	0.7425596227115292
0.0	240.0	0.8856282830238342	-0.49920654296875	1.0166339696442153
0.0	260.0	1.0832840204238892	-0.777313232421875	1.333311715317873
0.0	280.0	1.2715786695480347	-1.152191162109375	1.7159419532409894
0.0	300.0	1.4212806224822998	-1.304351806640625	1.9290858569100382
0.0	320.0	1.4903415441513062	-1.423980712890625	2.0612712070243915
0.0	340.0	1.3829371929168701	-1.07635498046875	1.7524426733941043
0.0	360.0	1.2796999216079712	-1.16656494140625	1.7316193726918208
0.0	380.0	1.1672548055648804	-1.143798828125	1.6342458628781749
0.0	400.0	1.1040483713150024	-1.1229248046875	1.574764402437955
0.0	420.0	1.1018710136413574	-1.300079345703125	1.7042083311106357
0.0	440.0	1.0543980598449707	-1.5311279296875	1.8590610548537583
0.0	460.0	0.9847869277000427	-1.5833740234375	1.8646389975181645
0.0	480.0	0.9712666869163513	-1.667877197265625	1.9300708075798936
0.0	500.0	0.8003804683685303	-2.9249267578125	3.0324586448480004
0.0	520.0	0.8784758448600769	-3.1639404296875	3.283631960590856
0.0	540.0	1.473265290260315	-3.02923583984375	3.3684982394057563
0.0	560.0	1.6713385581970215	-2.9969482421875	3.431482382654302
0.0	580.0	2.3332347869873047	-2.86114501953125	3.691901325062219
0.0	600.0	2.8776025772094727	-2.991943359375	4.151183163637899
0.0	620.0	3.1973752975463867	-3.1422119140625	4.482934809501044
0.0	640.0	3.2989490032196045	-3.2032470703125	4.598244917281945
0.0	660.0	3.40279483795166	-3.2515869140625	4.7065730812229996
0.0	680.0	3.554063320159912	-3.2874755859375	4.8413698280384665
0.0	700.0	3.667722702026367	-3.28436279296875	4.923335127207682
0.0	720.0	3.824676513671875	-3.3199462890625	5.064602037326636
0.0	740.0	3.9660351276397705	-3.08209228515625	5.022820670489072
0.0	760.0	4.050074577331543	-3.1724853515625	5.144683409873334
0.0	780.0	4.776843070983887	-2.41064453125	5.3506482580012955
0.0	800.0	4.918250560760498	-2.74359130859375	5.6317387942812225
20.0	0.0	0.7012481689453125	-0.6836967468261719	0.9793825790107991
20.0	20.0	0.7253971099853516	-0.5125637054443359	0.8882131046736071
20.0	40.0	0.5939235687255859	-0.20226287841796875	0.6274196980280885
20.0	60.0	0.5452957153320312	-0.0445556640625	0.547112990486903
20.0	80.0	0.45618629455566406	0.1525115966796875	0.4810049089793313
20.0	100.0	0.4352550506591797	0.26970672607421875	0.5120436282329844
20.0	120.0	0.5291233062744141	0.16320037841796875	0.5537199985177848
20.0	140.0	0.560272216796875	0.1708984375	0.5857569742260231
20.0	160.0	0.6705226898193359	0.034912109375	0.6714309591786555
20.0	180.0	0.7402820587158203	-0.073974609375	0.7439689303248604
20.0	200.0	0.689605712890625	-0.09259033203125	0.6957937976419769
20.0	220.0	0.8004131317138672	-0.226318359375	0.8317939535787647
20.0	240.0	0.9506511688232422	-0.514678955078125	1.0810328725738672
20.0	260.0	1.1109256744384766	-0.743438720703125	1.3367337003185351
20.0	280.0	1.2315444946289062	-0.846099853515625	1.4941843274408717
20.0	300.0	1.3090496063232422	-0.76885986328125	1.5181424047762773
20.0	320.0	1.3889293670654297	-1.000152587890625	1.7115577658265262
20.0	340.0	1.3190860748291016	-0.880157470703125	1.58576960686052
20.0	360.0	1.2231807708740234	-1.025115966796875	1.595942963773412
20.0	380.0	1.1493797302246094	-1.112396240234375	1.5995309185941886
20.0	400.0	1.0966072082519531	-1.2027587890625	1.6276289730332383
20.0	420.0	1.0946979522705078	-1.38348388671875	1.7641970614179308
20.0	440.0	1.0480060577392578	-1.586456298828125	1.9013574848380337
20.0	460.0	0.9746017456054688	-1.64764404296875	1.9143091325247432
20.0	480.0	0.9618263244628906	-1.71063232421875	1.9624914845909107
20.0	500.0	0.8113918304443359	-2.90423583984375	3.0154506323176213
20.0	520.0	0.8432216644287109	-3.2254638671875	3.3338626147299575
20.0	540.0	1.2450675964355469	-3.14208984375	3.379781339952437
20.0	560.0	1.2122020721435547	-3.1304931640625	3.356995876367913
20.0	580.0	1.9346599578857422	-2.84698486328125	3.4421260820020843
20.0	600.0	2.4256420135498047	-3.0430908203125	3.8915473681516657
20.0	620.0	3.0616512298583984	-3.1759033203125	4.411356951468041
20.0	640.0	3.4617671966552734	-3.27813720703125	4.767600620014344
20.0	660.0	3.691560745239258	-3.39306640625	5.014032346626188
20.0	680.0	3.8832759857177734	-3.4344482421875	5.184136100597394
20.0	700.0	3.920370101928711	-3.3922119140625	5.184245693059319
20.0	720.0	3.9574432373046875	-3.33892822265625	5.177817943162837
20.0	740.0	4.015144348144531	-3.2528076171875	5.167411492311213
20.0	760.0	4.050926208496094	-3.24249267578125	5.188811222156342
20.0	780.0	4.781625747680664	-1.9066162109375	5.147730584120768
20.0	800.0	4.956857681274414	-2.14581298828125	5.401384216391727
40.0	0.0	0.41861724853515625	-0.038667917251586914	0.4203993441904023
40.0	20.0	0.438568115234375	0.05136871337890625	0.44156623106215476
40.0	40.0	0.405303955078125	0.17596435546875	0.4418537658518974
40.0	60.0	0.37757110595703125	0.2930107116699219	0.47792804605602485
40.0	80.0	0.3555564880371094	0.4142913818359375	0.545946668868685
40.0	100.0	0.38100433349609375	0.42745208740234375	0.572607709664674
40.0	120.0	0.5030708312988281	0.2691497802734375	0.570545235301228
40.0	140.0	0.5849342346191406	0.2077178955078125	0.6207211797124973
40.0	160.0	0.6933784484863281	0.01361083984375	0.6935120242552106
40.0	180.0	0.7415084838867188	-0.1025848388671875	0.7485709591223714
40.0	200.0	0.7023391723632812	-0.1090087890625	0.7107483585129208
40.0	220.0	0.7136802673339844	-0.0904083251953125	0.7193838955985384
40.0	240.0	0.8040122985839844	-0.230377197265625	0.8363668030800043
40.0	260.0	0.8986549377441406	-0.211639404296875	0.9232399117147511
40.0	280.0	0.9995002746582031	-0.03173828125	1.000004058761027
40.0	300.0	1.1392402648925781	-0.271087646484375	1.171049483680749
40.0	320.0	1.2212257385253906	-0.40728759765625	1.2873521241841663
40.0	340.0	1.2103919982910156	-0.52484130859375	1.319282831212973
40.0	360.0	1.1309852600097656	-0.700714111328125	1.330461545544899
40.0	380.0	1.0949859619140625	-0.837005615234375	1.3782498527925695
40.0	400.0	1.0709037780761719	-1.224029541015625	1.6263711812426893
40.0	420.0	1.0683670043945312	-1.36553955078125	1.7338126544776407
40.0	440.0	1.0305061340332031	-1.448028564453125	1.7772815240563988
40.0	460.0	0.9624710083007812	-1.476959228515625	1.7628837183765107
40.0	480.0	0.9516868591308594	-1.527099609375	1.7993724169264231
40.0	500.0	0.8687477111816406	-2.571075439453125	2.713881261411858
40.0	520.0	0.8439369201660156	-3.23162841796875	3.3400077480512684
40.0	540.0	1.2357826232910156	-3.21282958984375	3.4423004902831456
40.0	560.0	1.2000617980957031	-3.20660400390625	3.423807464960068
40.0	580.0	1.9246444702148438	-2.93865966796875	3.5128303376159202
40.0	600.0	2.41900634765625	-3.1356201171875	3.96026580286124
40.0	620.0	3.012714385986328	-3.160400390625	4.366300333301825
40.0	640.0	3.352081298828125	-3.14501953125	4.5964765729738275
40.0	660.0	3.5529632568359375	-3.260009765625	4.8219510134795645
40.0	680.0	3.7512474060058594	-3.2840576171875	4.985668614546391
40.0	700.0	3.7761001586914062	-3.19891357421875	4.948937306512403
40.0	720.0	3.870159149169922	-3.27001953125	5.066671449251483
40.0	740.0	4.012092590332031	-3.352294921875	5.228266270631795
40.0	760.0	4.042987823486328	-3.35308837890625	5.2525186546660505
40.0	780.0	4.674358367919922	-2.6710205078125	5.383676875974071
40.0	800.0	4.941139221191406	-2.2919921875	5.4468417446036606
60.0	0.0	-0.053379058837890625	0.7475007176399231	0.7494041945403155
60.0	20.0	0.01116180419921875	0.7369804382324219	0.7370649579312765
60.0	40.0	0.13925552368164062	0.7077369689941406	0.7213069514131006
60.0	60.0	0.24771881103515625	0.6797714233398438	0.7235010693358708
60.0	80.0	0.3343048095703125	0.6548004150390625	0.735202889845498
60.0	100.0	0.4324150085449219	0.5879669189453125	0.7298546686765445
60.0	120.0	0.3140716552734375	0.7433700561523438	0.8069944516724608
60.0	140.0	0.35347747802734375	0.60784912109375	0.7031549484196322
60.0	160.0	0.3658561706542969	0.466522216796875	0.5928690549951957
60.0	180.0	0.2918128967285156	0.4423370361328125	0.5299215227105315
60.0	200.0	0.45139312744140625	0.2818756103515625	0.5321744217945837
60.0	220.0	0.63079833984375	0.12579345703125	0.6432188891672135
60.0	240.0	0.7056961059570312	0.077545166015625	0.7099438335074884
60.0	260.0	0.8428802490234375	0.13922119140625	0.8543006814526064
60.0	280.0	0.5660743713378906	1.277435302734375	1.3972405471348348
60.0	300.0	0.6477012634277344	1.1956787109375	1.3598398826461315
60.0	320.0	0.71331787109375	1.197509765625	1.393862268658192
60.0	340.0	0.7999496459960938	0.91070556640625	1.2121485324879144
60.0	360.0	1.0017051696777344	-0.404937744140625	1.0804572289492986
60.0	380.0	0.9747581481933594	-0.696319580078125	1.1979208676158553
60.0	400.0	0.9363899230957031	-1.066131591796875	1.4189653480978721
60.0	420.0	0.9236907958984375	-1.174713134765625	1.4943746636698476
60.0	440.0	0.9047889709472656	-1.271759033203125	1.5607735647689447
60.0	460.0	0.8587303161621094	-1.3172607421875	1.5724482881176856
60.0	480.0	0.9073867797851562	-1.383331298828125	1.6543748820767266
60.0	500.0	0.88726806640625	-2.450927734375	2.6065861544926645
60.0	520.0	0.8468513488769531	-3.30780029296875	3.4144838534189708
60.0	540.0	1.2398185729980469	-3.2835693359375	3.5098401214100834
60.0	560.0	1.1577033996582031	-3.334228515625	3.5294981167280786
60.0	580.0	1.8973007202148438	-3.0540771484375	3.5954328322937554
60.0	600.0	2.4029922485351562	-3.24578857421875	4.03850408134609
60.0	620.0	3.0254859924316406	-3.27105712890625	4.4557132123789644
60.0	640.0	3.36224365234375	-3.24041748046875	4.669581118842811
60.0	660.0	3.5220069885253906	-3.30242919921875	4.828102302465668
60.0	680.0	3.7004737854003906	-3.28436279296875	4.947781845663063
60.0	700.0	3.6983184814453125	-3.15936279296875	4.864065464998931
60.0	720.0	3.7455101013183594	-3.169189453125	4.90638438250374
60.0	740.0	3.8953285217285156	-3.0592041015625	4.953010602371903
60.0	760.0	4.9417572021484375	-0.40203857421875	4.958084232861095
60.0	780.0	5.3224945068359375	1.15167236328125	5.445667728354765
60.0	800.0	5.426055908203125	1.2198486328125	5.5614848202544405
80.0	0.0	0.0051422119140625	0.8536784648895264	0.8536939520457595
80.0	20.0	0.18518829345703125	0.7781047821044922	0.79983858119461
80.0	40.0	0.2783966064453125	0.7577629089355469	0.807285139612224
80.0	60.0	0.36615753173828125	0.6970138549804688	0.7873370638318791
80.0	80.0	0.4528350830078125	0.6553268432617188	0.7965631700637821
80.0	100.0	0.45475006103515625	0.6557464599609375	0.797998143959483
80.0	120.0	0.2882843017578125	0.845703125	0.8934884522335782
80.0	140.0	0.3046112060546875	0.7781219482421875	0.8356205796833326
80.0	160.0	0.27497100830078125	0.66925048828125	0.7235366414153742
80.0	180.0	0.2714996337890625	0.597686767578125	0.6564613646556686
80.0	200.0	0.49393463134765625	0.4166412353515625	0.6461898629967985
80.0	220.0	0.7676544189453125	0.16864013671875	0.7859597970881106
80.0	240.0	0.8053741455078125	0.288726806640625	0.8555645405960511
80.0	260.0	0.9596939086914062	0.4420166015625	1.056594091615248
80.0	280.0	-0.1158905029296875	2.158111572265625	2.1612209898610795
80.0	300.0	-0.28740692138671875	2.1844482421875	2.203274123039857
80.0	320.0	-0.37103271484375	2.090850830078125	2.123516533753083
80.0	340.0	-0.28020477294921875	1.3564453125	1.385084329774453
80.0	360.0	0.22243499755859375	-0.111907958984375	0.24899943659161192
80.0	380.0	-0.00084686279296875	-0.489990234375	0.48999096620188576
80.0	400.0	-0.03546142578125	-0.783111572265625	0.7839140560895552
80.0	420.0	-0.00848388671875	-0.905059814453125	0.9050995768818929
80.0	440.0	0.02336883544921875	-0.97894287109375	0.9792217559549661
80.0	460.0	-0.03574371337890625	-1.06732177734375	1.067920123154506
80.0	480.0	-0.11376190185546875	-1.149200439453125	1.1548174835674376
80.0	500.0	0.003570556640625	-1.404052734375	1.4040572743946873
80.0	520.0	0.17193603515625	-1.666259765625	1.6751070433634774
80.0	540.0	0.30712890625	-1.80133056640625	1.827325908130179
80.0	560.0	0.42549896240234375	-2.07904052734375	2.1221354531092613
80.0	580.0	1.5534820556640625	-2.2645263671875	2.7461584377012294
80.0	600.0	2.043975830078125	-3.20733642578125	3.8032675612013946
80.0	620.0	3.018707275390625	-3.290283203125	4.465261153758289
80.0	640.0	3.4461288452148438	-3.22369384765625	4.718898816592548
80.0	660.0	3.6474075317382812	-3.22052001953125	4.865730253392877
80.0	680.0	3.8333663940429688	-3.220703125	5.006758085863821
80.0	700.0	3.7335281372070312	-2.87310791015625	4.711048865668771
80.0	720.0	3.5765457153320312	-2.52972412109375	4.3807742903171185
80.0	740.0	3.75018310546875	-1.8509521484375	4.182092440435605
80.0	760.0	5.080116271972656	1.1920166015625	5.218092076148328
80.0	780.0	5.303901672363281	1.2041015625	5.438863256500659
80.0	800.0	5.4109954833984375	1.21575927734375	5.545894223820509
100.0	0.0	0.1838226318359375	0.8405969142913818	0.8604614647334785
100.0	20.0	0.26267242431640625	0.8308219909667969	0.8713564042171782
100.0	40.0	0.31182098388671875	0.8451080322265625	0.900799595984553
100.0	60.0	0.404052734375	0.7741661071777344	0.873265007691618
100.0	80.0	0.4036407470703125	0.7839431762695312	0.88175549690095
100.0	100.0	0.374481201171875	0.838043212890625	0.9179066383370216
100.0	120.0	0.16082763671875	1.1053924560546875	1.1170308906360435
100.0	140.0	0.18602752685546875	1.056396484375	1.072650815945162
100.0	160.0	0.19750213623046875	1.002471923828125	1.021742165068693
100.0	180.0	0.37284088134765625	0.7172393798828125	0.8083579967185198
100.0	200.0	0.5540695190429688	0.5501861572265625	0.7808315052149462
100.0	220.0	0.7347488403320312	0.3108367919921875	0.7977940646716164
100.0	240.0	-0.02362823486328125	0.8949737548828125	0.8952856054979299
100.0	260.0	-0.677734375	1.88568115234375	2.0037757587517357
100.0	280.0	-0.352630615234375	2.02032470703125	2.0508681753446467
100.0	300.0	-0.08154296875	1.878753662109375	1.8805224217333734
100.0	320.0	0.23419952392578125	1.760162353515625	1.7756747809609525
100.0	340.0	0.5256881713867188	0.98980712890625	1.120743595105297
100.0	360.0	0.33832550048828125	-0.185028076171875	0.3856157844960592
100.0	380.0	-0.15961456298828125	-0.47113037109375	0.4974340511915872
100.0	400.0	-0.20093536376953125	-0.7657470703125	0.7916713940173478
100.0	420.0	-0.19179534912109375	-0.88177490234375	0.902392616518892
100.0	440.0	-0.16814422607421875	-0.931854248046875	0.9469027512712722
100.0	460.0	-0.18438720703125	-1.034210205078125	1.0505186292515343
100.0	480.0	-0.35076904296875	-1.115509033203125	1.1693585098946273
100.0	500.0	-0.514129638671875	-1.32342529296875	1.4197830085721883
100.0	520.0	-0.6486587524414062	-1.428466796875	1.5688452973104658
100.0	540.0	-0.7320556640625	-1.51959228515625	1.6867324056863262
100.0	560.0	-0.869415283203125	-1.7186279296875	1.9260230775795788
100.0	580.0	-0.8693618774414062	-2.01312255859375	2.1928183941830417
100.0	600.0	-1.460601806640625	-1.69744873046875	2.239350314294713
100.0	620.0	3.4955368041992188	-0.447021484375	3.524004222046863
100.0	640.0	3.5250778198242188	1.77093505859375	3.9449188353593683
100.0	660.0	3.4231109619140625	1.2550048828125	3.6459190766471266
100.0	680.0	3.5572052001953125	1.3204345703125	3.794371659546931
100.0	700.0	3.3989410400390625	0.8570556640625	3.5053308838058976
100.0	720.0	2.534271240234375	-0.399169921875	2.5655150254108374
100.0	740.0	3.2618026733398438	0.48760986328125	3.298047916355387
100.0	760.0	5.149383544921875	1.11260986328125	5.268211423299458
100.0	780.0	5.3173065185546875	1.09881591796875	5.429654227834925
100.0	800.0	5.4166107177734375	1.1112060546875	5.52941683759438
120.0	0.0	0.2982330322265625	0.8142299056053162	0.8671293333137173
120.0	20.0	0.33522796630859375	0.8512535095214844	0.9148826847569252
120.0	40.0	0.3368072509765625	0.91748046875	0.9773482157594134
120.0	60.0	0.2823944091796875	0.9970703125	1.0362894433529624
120.0	80.0	0.15422821044921875	1.1757125854492188	1.1857851510632333
120.0	100.0	0.08612060546875	1.2723617553710938	1.2752729885076823
120.0	120.0	0.01012420654296875	1.3697967529296875	1.3698341665671945
120.0	140.0	0.0963592529296875	1.33514404296875	1.3386167192666116
120.0	160.0	0.2364349365234375	1.20147705078125	1.224519735554659
120.0	180.0	0.540313720703125	0.74127197265625	0.9172911501948238
120.0	200.0	0.536346435546875	0.6879730224609375	0.8723384541322684
120.0	220.0	0.34612274169921875	0.5559844970703125	0.6549196235446854
120.0	240.0	-0.6925201416015625	1.1297454833984375	1.3251071669050083
120.0	260.0	-1.37945556640625	1.846435546875	2.3048257826683494
120.0	280.0	-1.185516357421875	2.090789794921875	2.4035080612022686
120.0	300.0	-1.0160980224609375	1.915283203125	2.1681247518124476
120.0	320.0	-0.8746185302734375	1.93707275390625	2.1253725385032176
120.0	340.0	-0.6227798461914062	1.37689208984375	1.5111871372852803
120.0	360.0	-0.3769073486328125	0.02899169921875	0.3780207244014631
120.0	380.0	-0.23120880126953125	-0.436004638671875	0.4935155060663098
120.0	400.0	-0.28240966796875	-0.747100830078125	0.7986957310926628
120.0	420.0	-0.2628021240234375	-0.873931884765625	0.9125907601993501
120.0	440.0	-0.28200531005859375	-0.89483642578125	0.9382213085441015
120.0	460.0	-0.35939788818359375	-1.0001220703125	1.0627375017176104
120.0	480.0	-0.5083236694335938	-1.126800537109375	1.2361522573438959
120.0	500.0	-0.6667556762695312	-1.339324951171875	1.496113116268013
120.0	520.0	-0.7753982543945312	-1.37109375	1.5751636499764552
120.0	540.0	-0.753173828125	-1.43218994140625	1.6181590909541945
120.0	560.0	-0.756195068359375	-1.58740234375	1.7583165762609512
120.0	580.0	-0.7267608642578125	-2.1031494140625	2.2251783774988017
120.0	600.0	-0.6328811645507812	-2.28240966796875	2.368529598903162
120.0	620.0	-0.5698013305664062	-2.39971923828125	2.46643994025648
120.0	640.0	-0.251129150390625	-2.62030029296875	2.6323068733542514
120.0	660.0	0.27508544921875	-2.72125244140625	2.7351209944408965
120.0	680.0	0.7450790405273438	-2.315673828125	2.432588755810616
120.0	700.0	1.2235488891601562	-1.88348388671875	2.246015012348364
120.0	720.0	1.5348281860351562	-1.73394775390625	2.31565808657593
120.0	740.0	3.4371566772460938	0.27838134765625	3.448411547170714
120.0	760.0	5.123382568359375	1.0438232421875	5.2286342291940375
120.0	780.0	5.298728942871094	1.041259765625	5.400069472657666
120.0	800.0	5.400909423828125	1.04608154296875	5.501282504919678
140.0	0.0	0.34930419921875	0.8066892623901367	0.8790682508471086
140.0	20.0	0.2979278564453125	0.9347286224365234	0.9810599396816585
140.0	40.0	0.2969818115234375	1.0068130493164062	1.0497002965844788
140.0	60.0	0.15472412109375	1.2435874938964844	1.253175729346835
140.0	80.0	-0.0736541748046875	1.517578125	1.5193644404634048
140.0	100.0	-0.143035888671875	1.59490966796875	1.6013107488642988
140.0	120.0	0.0285491943359375	1.4447174072265625	1.444999461328852
140.0	140.0	0.455657958984375	1.0782928466796875	1.1706150685799284
140.0	160.0	0.7386474609375	0.9446868896484375	1.1991802996309833
140.0	180.0	0.8533172607421875	0.6383056640625	1.0656380568724164
140.0	200.0	0.3408050537109375	0.6832122802734375	0.7634966303470796
140.0	220.0	-0.0980377197265625	0.565399169921875	0.5738358788342964
140.0	240.0	-0.8727874755859375	1.142303466796875	1.4375726721789868
140.0	260.0	-1.37603759765625	1.61322021484375	2.1203676407038707
140.0	280.0	-1.2780914306640625	1.83349609375	2.2350001411484115
140.0	300.0	-1.016510009765625	1.576995849609375	1.876221871111971
140.0	320.0	-0.8636474609375	1.496368408203125	1.727716802561156
140.0	340.0	-0.7405242919921875	0.583251953125	0.9426341113362373
140.0	360.0	-0.49462890625	-0.09185791015625	0.5030861065029971
140.0	380.0	-0.358734130859375	-0.45367431640625	0.5783688805685429
140.0	400.0	-0.335235595703125	-0.7069091796875	0.7823704320543328
140.0	420.0	-0.3416290283203125	-0.833038330078125	0.90036839814069
140.0	440.0	-0.4146575927734375	-0.8299560546875	0.9277758198816686
140.0	460.0	-0.591156005859375	-0.981964111328125	1.1461757889608573
140.0	480.0	-0.7846832275390625	-1.1273193359375	1.373527084829304
140.0	500.0	-0.8954620361328125	-1.352783203125	1.6223053512863284
140.0	520.0	-0.7550201416015625	-1.32965087890625	1.5290607816565718
140.0	540.0	-0.58197021484375	-1.33154296875	1.4531675776017177
140.0	560.0	-0.4179534912109375	-1.48052978515625	1.538393176515751
140.0	580.0	-0.4899139404296875	-2.0614013671875	2.1188183654267863
140.0	600.0	-0.557861328125	-2.21380615234375	2.283012689752825
140.0	620.0	-0.5568084716796875	-2.25677490234375	2.3244501788558325
140.0	640.0	-0.4776763916015625	-2.29705810546875	2.3461991976371426
140.0	660.0	-0.32659912109375	-2.24530029296875	2.268929349165541
140.0	680.0	0.191131591796875	-1.9564208984375	1.9657349814320857
140.0	700.0	1.088958740234375	-1.7470703125	2.0586611704580444
140.0	720.0	1.9312896728515625	-1.5777587890625	2.493832912792487
140.0	740.0	3.5747528076171875	0.251953125	3.5836207964521343
140.0	760.0	4.869110107421875	0.99639892578125	4.970014492684694
140.0	780.0	5.106536865234375	0.999267578125	5.203388746642857
140.0	800.0	5.209197998046875	1.0054931640625	5.305352041649262
160.0	0.0	0.15179443359375	1.1061031818389893	1.116470240957807
160.0	20.0	0.1316375732421875	1.2066402435302734	1.2137994595467119
160.0	40.0	0.155914306640625	1.2520103454589844	1.2616810913030092
160.0	60.0	0.0288848876953125	1.4387359619140625	1.439025887481512
160.0	80.0	-0.1458740234375	1.6463470458984375	1.6527969706689192
160.0	100.0	-0.1231842041015625	1.637481689453125	1.6421085930700186
160.0	120.0	0.2068634033203125	1.3830795288085938	1.3984639611526155
160.0	140.0	0.650665283203125	1.1298675537109375	1.3038274424533873
160.0	160.0	0.9869537353515625	1.0048370361328125	1.4084655284772067
160.0	180.0	0.504669189453125	0.65899658203125	0.8300406531683518
160.0	200.0	0.02093505859375	0.60845947265625	0.6088195188587876
160.0	220.0	-0.436065673828125	0.4925079345703125	0.6578125397907005
160.0	240.0	-0.8230133056640625	1.04669189453125	1.3315084766450063
160.0	260.0	-1.484161376953125	1.40045166015625	2.0405881125973937
160.0	280.0	-1.5951690673828125	1.51397705078125	2.1992477950033833
160.0	300.0	-1.465240478515625	1.244903564453125	1.9226842030528033
160.0	320.0	-1.5057220458984375	1.107269287109375	1.869022245367957
160.0	340.0	-1.502685546875	-0.019256591796875	1.5028089263491382
160.0	360.0	-1.2348480224609375	-0.362945556640625	1.287081627427282
160.0	380.0	-0.3620147705078125	-0.35076904296875	0.5040769936934604
160.0	400.0	-0.353729248046875	-0.578399658203125	0.6779900777543131
160.0	420.0	-0.365081787109375	-0.729400634765625	0.8156653708938928
160.0	440.0	-0.611907958984375	-0.75958251953125	0.9753957936375701
160.0	460.0	-0.930267333984375	-0.986602783203125	1.3560170959477424
160.0	480.0	-1.05499267578125	-1.145263671875	1.5571250508769967
160.0	500.0	-0.9785614013671875	-1.20562744140625	1.5527781373130853
160.0	520.0	-0.7052154541015625	-1.1864013671875	1.3801728300354423
160.0	540.0	-0.3953094482421875	-1.1728515625	1.2376794203380106
160.0	560.0	-0.1542510986328125	-1.330810546875	1.3397201622365644
160.0	580.0	-0.3207550048828125	-2.0234375	2.0487027821437698
160.0	600.0	-0.4639739990234375	-1.95458984375	2.0089035141241727
160.0	620.0	-0.494842529296875	-1.9404296875	2.0025325218163816
160.0	640.0	-0.42340087890625	-1.951416015625	1.9968206655321692
160.0	660.0	-0.1954498291015625	-1.84954833984375	1.8598466864541823
160.0	680.0	-0.122711181640625	-1.38336181640625	1.3887937028912674
160.0	700.0	0.3441314697265625	-1.27825927734375	1.3237723552679026
160.0	720.0	1.4983367919921875	-1.50634765625	2.124640299845437
160.0	740.0	2.458648681640625	-0.67010498046875	2.548331615897391
160.0	760.0	3.6303863525390625	0.71478271484375	3.7000837015047754
160.0	780.0	3.80535888671875	0.7301025390625	3.8747652798943673
160.0	800.0	3.918243408203125	0.74456787109375	3.988359652863859
180.0	0.0	-0.129241943359375	1.4695345163345337	1.4752068243544292
180.0	20.0	-0.12982177734375	1.5062313079833984	1.5118156127722948
180.0	40.0	-0.0945281982421875	1.5401458740234375	1.543044034865607
180.0	60.0	-0.1719207763671875	1.6658477783203125	1.674695666048437
180.0	80.0	-0.209503173828125	1.7424697875976562	1.7550192422120843
180.0	100.0	-0.08154296875	1.7101058959960938	1.712048898622106
180.0	120.0	0.43414306640625	1.400299072265625	1.4660551469493197
180.0	140.0	0.8165130615234375	1.185455322265625	1.4394436080396737
180.0	160.0	0.6389617919921875	0.948944091796875	1.1440135755235004
180.0	180.0	0.09344482421875	0.6334381103515625	0.6402935067756281
180.0	200.0	-0.045684814453125	0.51800537109375	0.5200160254776675
180.0	220.0	-0.267364501953125	0.428558349609375	0.5051198233335867
180.0	240.0	-0.4531402587890625	0.9230499267578125	1.02827878584702
180.0	260.0	-1.522003173828125	1.174652099609375	1.9225767127112505
180.0	280.0	-2.3963165283203125	1.208251953125	2.6836925468711
180.0	300.0	-2.3380889892578125	0.920166015625	2.51264116379554
180.0	320.0	-2.5228424072265625	0.73577880859375	2.627946777786102
180.0	340.0	-2.7770233154296875	-0.30548095703125	2.793774706297704
180.0	360.0	-1.4129791259765625	-0.285888671875	1.4416110235260904
180.0	380.0	-0.2770843505859375	-0.316131591796875	0.4203747383842858
180.0	400.0	-0.258941650390625	-0.454345703125	0.5229539140834222
180.0	420.0	-0.5287322998046875	-0.5946044921875	0.7956835721480674
180.0	440.0	-0.9076690673828125	-0.691253662109375	1.1409183850141107
180.0	460.0	-0.78436279296875	-1.0372314453125	1.3004130352079666
180.0	480.0	-0.8057708740234375	-1.094451904296875	1.3590775078131307
180.0	500.0	-0.689666748046875	-1.0548095703125	1.260263247494107
180.0	520.0	-0.540069580078125	-0.9580078125	1.0997518447980879
180.0	540.0	-0.5467987060546875	-0.9217529296875	1.0717356429318612
180.0	560.0	-0.338836669921875	-1.14080810546875	1.1900644614418767
180.0	580.0	-0.131744384765625	-1.87884521484375	1.8834585008060385
180.0	600.0	-0.4116363525390625	-1.71771240234375	1.7663466205411666
180.0	620.0	-0.425750732421875	-1.6536865234375	1.7076131892078394
180.0	640.0	-0.3325042724609375	-1.65032958984375	1.6834924550821775
180.0	660.0	-0.2851104736328125	-1.60565185546875	1.6307684885186389
180.0	680.0	-0.1536407470703125	-1.04730224609375	1.0585119148282354
180.0	700.0	0.0165863037109375	-0.95904541015625	0.959188826150806
180.0	720.0	0.9285430908203125	-1.23223876953125	1.5429208199535154
180.0	740.0	1.92852783203125	-1.09136962890625	2.2159213130926196
180.0	760.0	3.33697509765625	0.56622314453125	3.3846730199209487
180.0	780.0	3.545562744140625	0.59307861328125	3.594823697230451
180.0	800.0	3.7856292724609375	0.6273193359375	3.8372540361245555
200.0	0.0	-0.0604095458984375	1.4919384717941284	1.4931609815606135
200.0	20.0	-0.138397216796875	1.5528297424316406	1.5589849257120598
200.0	40.0	-0.1343536376953125	1.6317024230957031	1.6372243882554256
200.0	60.0	-0.1830902099609375	1.7323799133300781	1.7420281826345603
200.0	80.0	-0.15570068359375	1.7543182373046875	1.7612141211707868
200.0	100.0	0.130035400390625	1.7414016723632812	1.7462499792024002
200.0	120.0	1.200408935546875	1.4323501586914062	1.8688522118252364
200.0	140.0	0.893157958984375	1.1910247802734375	1.4887146022399742
200.0	160.0	0.2769622802734375	0.9202728271484375	0.9610463990266235
200.0	180.0	-0.0322418212890625	0.69671630859375	0.6974619342304907
200.0	200.0	-0.072052001953125	0.481475830078125	0.4868372068103183
200.0	220.0	-0.1253204345703125	0.373199462890625	0.393678867127438
200.0	240.0	-0.18133544921875	0.865753173828125	0.8845400517426203
200.0	260.0	-0.7340545654296875	1.15301513671875	1.3668503980065723
200.0	280.0	-1.7885284423828125	0.997161865234375	2.047722094106031
200.0	300.0	-1.9352569580078125	0.689483642578125	2.0544116400810357
200.0	320.0	-2.1335906982421875	0.549072265625	2.203109080482434
200.0	340.0	-2.0266571044921875	-0.18585205078125	2.035160928272812
200.0	360.0	-0.995208740234375	-0.13092041015625	1.0037831391462861
200.0	380.0	-0.0935516357421875	-0.249176025390625	0.2661589753878466
200.0	400.0	-0.11077880859375	-0.329864501953125	0.3479691567973143
200.0	420.0	-0.333831787109375	-0.5538330078125	0.6466642580406619
200.0	440.0	-0.448089599609375	-0.728057861328125	0.8548991395011305
200.0	460.0	-0.43707275390625	-0.9825439453125	1.0753721200949216
200.0	480.0	-0.53314208984375	-0.758758544921875	0.9273375962695151
200.0	500.0	-0.542510986328125	-0.66107177734375	0.8551807207176385
200.0	520.0	-0.5362548828125	-0.66143798828125	0.8515101359830047
200.0	540.0	-0.5350799560546875	-0.6434326171875	0.8368489064533945
200.0	560.0	-0.448944091796875	-0.70703125	0.8375225286736372
200.0	580.0	-0.37445068359375	-1.40399169921875	1.4530677912330792
200.0	600.0	-0.5695648193359375	-1.51373291015625	1.6173408443229549
200.0	620.0	-0.6190185546875	-1.41693115234375	1.5462463780166436
200.0	640.0	-0.578582763671875	-1.404541015625	1.5190436066785875
200.0	660.0	-0.5627593994140625	-1.39495849609375	1.504196578726668
200.0	680.0	-0.5386505126953125	-0.8251953125	0.9854398401723444
200.0	700.0	-0.5911407470703125	-0.7314453125	0.9404571377926109
200.0	720.0	-0.244232177734375	-0.8511962890625	0.8855419127035413
200.0	740.0	1.0772705078125	-1.3656005859375	1.7393610054601791
200.0	760.0	2.6396942138671875	0.31121826171875	2.6579771159946337
200.0	780.0	2.9361724853515625	0.37115478515625	2.959537926481084
200.0	800.0	3.2946319580078125	0.44207763671875	3.324158897467633
220.0	0.0	0.025146484375	1.4537529945373535	1.4539704655881922
220.0	20.0	-0.0340118408203125	1.5223541259765625	1.5227340182033926
220.0	40.0	0.0088043212890625	1.5940322875976562	1.594056601873716
220.0	60.0	-0.0363006591796875	1.6649627685546875	1.6653584474611374
220.0	80.0	0.018768310546875	1.7146682739257812	1.7147709873590706
220.0	100.0	0.83184814453125	1.6974105834960938	1.8902841121177083
220.0	120.0	1.5150604248046875	1.4133224487304688	2.071928675146625
220.0	140.0	0.5738067626953125	1.120941162109375	1.2592709358299312
220.0	160.0	0.165283203125	0.898162841796875	0.9132442321853986
220.0	180.0	-0.0311737060546875	0.731964111328125	0.7326276409074093
220.0	200.0	0.0167694091796875	0.480560302734375	0.4808528024753417
220.0	220.0	-0.02099609375	0.3280792236328125	0.32875038088535774
220.0	240.0	0.01593017578125	0.753265380859375	0.7534338089717243
220.0	260.0	-0.4851226806640625	1.14044189453125	1.2393351968280062
220.0	280.0	-1.7005767822265625	0.659210205078125	1.8238748550071062
220.0	300.0	-1.962371826171875	0.37042236328125	1.997026767815596
220.0	320.0	-2.0919342041015625	0.33099365234375	2.1179578636464638
220.0	340.0	-1.7447967529296875	-0.14141845703125	1.7505184629197947
220.0	360.0	-0.832763671875	-0.035400390625	0.8335157592098276
220.0	380.0	-0.1617431640625	0.13348388671875	0.20971122796477273
220.0	400.0	-0.2079315185546875	-0.01409912109375	0.20840897683179238
220.0	420.0	-0.40692138671875	-0.394378662109375	0.5666741074870909
220.0	440.0	-0.5302276611328125	-0.60015869140625	0.8008319595900473
220.0	460.0	-0.516693115234375	-0.72674560546875	0.8917011553198432
220.0	480.0	-0.68487548828125	-0.2799072265625	0.7398665352145557
220.0	500.0	-0.7635955810546875	-0.09619140625	0.7696304295196483
220.0	520.0	-0.720672607421875	-0.12689208984375	0.7317585732693251
220.0	540.0	-0.8111419677734375	-0.20928955078125	0.8377072328382881
220.0	560.0	-1.1901092529296875	-0.1470947265625	1.1991650814176318
220.0	580.0	-0.946197509765625	-1.01416015625	1.387014978293924
220.0	600.0	-1.171051025390625	-1.0860595703125	1.5971493024560373
220.0	620.0	-1.0876617431640625	-1.00067138671875	1.4779551047783261
220.0	640.0	-1.050689697265625	-0.968994140625	1.4292999980779797
220.0	660.0	-0.9777984619140625	-0.9600830078125	1.370346384682283
220.0	680.0	-0.871734619140625	-0.59625244140625	1.0561430869400055
220.0	700.0	-0.996490478515625	-0.617919921875	1.1725264618004598
220.0	720.0	-0.6143341064453125	-0.93927001953125	1.1223344260656871
220.0	740.0	-0.2036895751953125	-1.04547119140625	1.0651288443675022
220.0	760.0	0.90997314453125	-0.5662841796875	1.0717877102917517
220.0	780.0	1.5597076416015625	-0.24639892578125	1.579050460845524
220.0	800.0	2.1392364501953125	0.02337646484375	2.1393641693159284
240.0	0.0	-0.0710601806640625	1.5475634336471558	1.5491940260786523
240.0	20.0	-0.07989501953125	1.641082763671875	1.6430264305137694
240.0	40.0	0.020355224609375	1.6701278686523438	1.6702519069943067
240.0	60.0	0.0857696533203125	1.699554443359375	1.701717291260003
240.0	80.0	0.4759979248046875	1.720245361328125	1.784886026498415
240.0	100.0	1.8928985595703125	1.635833740234375	2.501802746523504
240.0	120.0	1.063751220703125	1.3004226684570312	1.6800790981927887
240.0	140.0	0.3217315673828125	1.094757080078125	1.1410540152997943
240.0	160.0	0.0041961669921875	0.893035888671875	0.8930457470216135
240.0	180.0	-0.0135040283203125	0.763580322265625	0.7636997232762046
240.0	200.0	0.1083984375	0.5354156494140625	0.5462784444675844
240.0	220.0	0.134613037109375	0.307647705078125	0.335809142519448
240.0	240.0	0.2140045166015625	0.5401763916015625	0.5810236373587163
240.0	260.0	-0.199188232421875	0.757537841796875	0.7832876442850468
240.0	280.0	-1.1123504638671875	0.217987060546875	1.133508673558087
240.0	300.0	-1.0458831787109375	0.270172119140625	1.0802150700075568
240.0	320.0	-0.97833251953125	0.324859619140625	1.030858036259385
240.0	340.0	-0.7547607421875	0.22393798828125	0.7872813985754262
240.0	360.0	-0.115020751953125	0.3408203125	0.35970579477186626
240.0	380.0	-0.130096435546875	0.5775146484375	0.591986698923119
240.0	400.0	-0.50811767578125	0.683746337890625	0.8518759457926842
240.0	420.0	-0.82098388671875	0.431304931640625	0.9273825997447599
240.0	440.0	-1.0072479248046875	0.390594482421875	1.0803297791516078
240.0	460.0	-0.8532562255859375	0.269775390625	0.8948882320647823
240.0	480.0	-0.7047271728515625	0.046356201171875	0.706250157906137
240.0	500.0	-0.7765045166015625	0.156951904296875	0.7922077786572419
240.0	520.0	-0.7105712890625	0.03558349609375	0.7114616940034065
240.0	540.0	-0.8724212646484375	-0.14569091796875	0.8845025192668227
240.0	560.0	-1.5110931396484375	-0.19317626953125	1.5233908059990984
240.0	580.0	-1.6962432861328125	-0.666015625	1.822311196940518
240.0	600.0	-1.34564208984375	-0.563720703125	1.458949507382212
240.0	620.0	-1.1788787841796875	-0.50469970703125	1.2823716240101415
240.0	640.0	-1.0761871337890625	-0.473876953125	1.1758988534887476
240.0	660.0	-0.9545440673828125	-0.4681396484375	1.0631599630417379
240.0	680.0	-1.08038330078125	-0.328369140625	1.1291830538587577
240.0	700.0	-1.073333740234375	-0.6697998046875	1.2651786815643575
240.0	720.0	-0.7055206298828125	-1.1051025390625	1.3111105906950127
240.0	740.0	-0.3798065185546875	-1.24285888671875	1.2995965542553591
240.0	760.0	0.0919342041015625	-1.40838623046875	1.4113836020224135
240.0	780.0	0.47503662109375	-1.3287353515625	1.4110979504882315
240.0	800.0	0.8616943359375	-1.15802001953125	1.4434429307118193
260.0	0.0	-0.155487060546875	1.6641654968261719	1.671413481704694
260.0	20.0	-0.145751953125	1.765878677368164	1.7718834992807198
260.0	40.0	0.021575927734375	1.7393569946289062	1.7394908092376056
260.0	60.0	0.23248291015625	1.7129325866699219	1.7286371365877884
260.0	80.0	0.987640380859375	1.7342071533203125	1.9957224187074196
260.0	100.0	1.6123046875	1.5418853759765625	2.2309049549420203
260.0	120.0	0.790863037109375	1.23907470703125	1.4699559425610151
260.0	140.0	0.1732177734375	1.100433349609375	1.1139829235527599
260.0	160.0	0.004669189453125	0.9248809814453125	0.9248927673894923
260.0	180.0	-0.06787109375	0.75091552734375	0.7539765344974361
260.0	200.0	0.058929443359375	0.5497283935546875	0.5528779123593772
260.0	220.0	0.16259765625	0.3233489990234375	0.36192896124440244
260.0	240.0	0.385284423828125	0.46295166015625	0.6023025210689378
260.0	260.0	0.3330078125	0.719207763671875	0.7925616761564583
260.0	280.0	0.18511962890625	0.930755615234375	0.9489864552756839
260.0	300.0	0.013153076171875	0.703704833984375	0.7038277465301861
260.0	320.0	0.001129150390625	0.733795166015625	0.7337960347729492
260.0	340.0	0.0087890625	0.731597900390625	0.7316506922538922
260.0	360.0	0.026641845703125	0.65167236328125	0.6522167254885746
260.0	380.0	-0.3704833984375	1.12274169921875	1.1822888275216024
260.0	400.0	-0.78070068359375	1.228759765625	1.4557967299669805
260.0	420.0	-1.068756103515625	1.20166015625	1.608174971798988
260.0	440.0	-1.177093505859375	1.232147216796875	1.7040351772767486
260.0	460.0	-1.053375244140625	1.173797607421875	1.5771493994411687
260.0	480.0	-0.718231201171875	0.71661376953125	1.0145892533525978
260.0	500.0	-0.74884033203125	0.616851806640625	0.9701896692051899
260.0	520.0	-0.7244873046875	0.208740234375	0.7539591103636114
260.0	540.0	-0.92120361328125	-0.0537109375	0.922768097589833
260.0	560.0	-1.503692626953125	-0.1488037109375	1.5110374120920902
260.0	580.0	-1.56060791015625	-0.2052001953125	1.5740407140218915
260.0	600.0	-1.321258544921875	-0.28765869140625	1.3522099190845431
260.0	620.0	-1.176025390625	-0.24072265625	1.2004095620356994
260.0	640.0	-1.0872802734375	-0.21624755859375	1.1085762939933734
260.0	660.0	-1.03619384765625	-0.23931884765625	1.0634712975742124
260.0	680.0	-1.101104736328125	-0.2735595703125	1.134577665421715
260.0	700.0	-1.030303955078125	-0.68115234375	1.2351092078216181
260.0	720.0	-0.6912841796875	-1.150146484375	1.3419056422142326
260.0	740.0	-0.485565185546875	-1.2574462890625	1.3479409183240278
260.0	760.0	-0.130096435546875	-1.5177001953125	1.5232658879504926
260.0	780.0	0.221588134765625	-1.85333251953125	1.8665322738760666
260.0	800.0	0.5098876953125	-1.85247802734375	1.9213693823995646
280.0	0.0	-0.326873779296875	1.8034847974777222	1.8328676663428494
280.0	20.0	-0.3228759765625	1.9247074127197266	1.951601270961733
280.0	40.0	-0.0147705078125	1.7871856689453125	1.787246704622656
280.0	60.0	0.35443115234375	1.74395751953125	1.7796093031003486
280.0	80.0	1.575439453125	1.6469192504882812	2.2791122148967746
280.0	100.0	1.098724365234375	1.4047927856445312	1.7834343277392084
280.0	120.0	0.422821044921875	1.2052154541015625	1.277232135061619
280.0	140.0	0.047393798828125	1.1290130615234375	1.130007373983854
280.0	160.0	-0.102783203125	0.914154052734375	0.919914136740662
280.0	180.0	-0.139739990234375	0.720489501953125	0.7339157903297662
280.0	200.0	-0.017669677734375	0.6039276123046875	0.6041860461937842
280.0	220.0	0.088134765625	0.5247802734375	0.5321297513773412
280.0	240.0	0.264617919921875	0.738677978515625	0.7846450149511625
280.0	260.0	0.382415771484375	0.826385498046875	0.910579383503806
280.0	280.0	0.410980224609375	0.92669677734375	1.0137414177980812
280.0	300.0	0.2864990234375	0.942535400390625	0.9851165775785914
280.0	320.0	0.1229248046875	0.9483642578125	0.9562976906297087
280.0	340.0	-0.06072998046875	0.9915771484375	0.993435137203823
280.0	360.0	-0.32049560546875	1.03033447265625	1.0790303789368552
280.0	380.0	-0.74981689453125	1.172088623046875	1.3914083209469488
280.0	400.0	-1.025970458984375	1.288726806640625	1.6472498793026977
280.0	420.0	-1.217620849609375	1.420989990234375	1.8713131981979247
280.0	440.0	-1.384735107421875	1.441314697265625	1.9987194336075715
280.0	460.0	-1.457000732421875	1.412017822265625	2.028951814280871
280.0	480.0	-1.477752685546875	1.251983642578125	1.9368056280701458
280.0	500.0	-1.612884521484375	1.04443359375	1.921519714027785
280.0	520.0	-1.467376708984375	0.69580078125	1.6239868020578017
280.0	540.0	-1.3394775390625	0.6334228515625	1.4816965230891581
280.0	560.0	-1.251373291015625	0.6036376953125	1.389357254513562
280.0	580.0	-1.40576171875	0.0274658203125	1.4060300072147793
280.0	600.0	-1.35504150390625	-0.28253173828125	1.3841826687416428
280.0	620.0	-1.219696044921875	-0.193603515625	1.2349658955859568
280.0	640.0	-1.10247802734375	-0.16802978515625	1.1152093119569177
280.0	660.0	-1.061737060546875	-0.210205078125	1.0823454904087955
280.0	680.0	-1.013916015625	-0.2586669921875	1.0463910834808385
280.0	700.0	-0.873016357421875	-0.7708740234375	1.1646477237074215
280.0	720.0	-0.59112548828125	-1.23675537109375	1.3707637253826734
280.0	740.0	-0.417205810546875	-1.336181640625	1.3998007233522176
280.0	760.0	-0.196075439453125	-1.574462890625	1.5866250256163132
280.0	780.0	0.13995361328125	-2.19891357421875	2.203362866337262
280.0	800.0	0.325531005859375	-2.29791259765625	2.3208560365182307
300.0	0.0	-1.07562255859375	2.1762430667877197	2.427549747028346
300.0	20.0	-0.996978759765625	2.2627716064453125	2.4726710234802574
300.0	40.0	-0.540924072265625	1.9110527038574219	1.9861322435520727
300.0	60.0	0.114349365234375	1.6921768188476562	1.6960360148224678
300.0	80.0	1.64056396484375	1.4982147216796875	2.22173298913294
300.0	100.0	0.78997802734375	1.2838287353515625	1.507408871341918
300.0	120.0	0.243438720703125	1.1074447631835938	1.1338854943248635
300.0	140.0	-0.024322509765625	1.1135101318359375	1.1137757396274108
300.0	160.0	-0.203155517578125	0.8760986328125	0.899344749658532
300.0	180.0	-0.21417236328125	0.7021331787109375	0.7340713874278175
300.0	200.0	-0.14178466796875	0.585784912109375	0.6026996393942814
300.0	220.0	-0.19940185546875	0.5821380615234375	0.6153420371132187
300.0	240.0	-0.221923828125	0.8562469482421875	0.8845388752698854
300.0	260.0	-0.120574951171875	0.898712158203125	0.9067645020357925
300.0	280.0	-0.072174072265625	0.947845458984375	0.95058934920643
300.0	300.0	-0.213653564453125	0.96441650390625	0.9877990881805265
300.0	320.0	-0.30279541015625	0.9501953125	0.9972743816566554
300.0	340.0	-0.4239501953125	0.98980712890625	1.0767784918631782
300.0	360.0	-0.677001953125	1.020355224609375	1.2245229393207433
300.0	380.0	-0.940399169921875	1.129241943359375	1.469536649911056
300.0	400.0	-1.189849853515625	1.238433837890625	1.717399500624027
300.0	420.0	-1.394683837890625	1.366546630859375	1.9525861573785757
300.0	440.0	-1.55548095703125	1.3885498046875	2.085087904090508
300.0	460.0	-1.6630859375	1.355010986328125	2.145206192555898
300.0	480.0	-1.816009521484375	1.379486083984375	2.2805421368675596
300.0	500.0	-1.666107177734375	1.128021240234375	2.012049961138615
300.0	520.0	-1.42681884765625	0.9324951171875	1.7045114160971873
300.0	540.0	-1.2081298828125	0.9102783203125	1.512674596261698
300.0	560.0	-1.05487060546875	0.874267578125	1.3700714552323758
300.0	580.0	-1.235992431640625	0.24395751953125	1.2598383080414508
300.0	600.0	-1.345855712890625	-0.30279541015625	1.3794972491208615
300.0	620.0	-1.28289794921875	-0.20343017578125	1.2989268588061704
300.0	640.0	-1.20489501953125	-0.19146728515625	1.22001300377345
300.0	660.0	-1.175018310546875	-0.247802734375	1.2008639495314026
300.0	680.0	-0.9561767578125	-0.3031005859375	1.0030672746014995
300.0	700.0	-0.710784912109375	-0.922607421875	1.1646543032939716
300.0	720.0	-0.407562255859375	-1.35162353515625	1.411734101447387
300.0	740.0	-0.273529052734375	-1.4586181640625	1.484043493709946
300.0	760.0	-0.06719970703125	-1.71539306640625	1.7167088200681335
300.0	780.0	0.255279541015625	-2.4722900390625	2.485434706708025
300.0	800.0	0.316192626953125	-2.5821533203125	2.6014406675802517
320.0	0.0	-1.239715576171875	2.2724380493164062	2.5886037544947116
320.0	20.0	-1.084808349609375	2.295480728149414	2.5389054587927413
320.0	40.0	-0.56964111328125	1.7918205261230469	1.8801892978570467
320.0	60.0	0.224273681640625	1.5601997375488281	1.5762366273260093
320.0	80.0	1.26495361328125	1.4094924926757812	1.893878752893827
320.0	100.0	0.524871826171875	1.2313690185546875	1.3385664323317439
320.0	120.0	0.07861328125	1.1198883056640625	1.1226441400337046
320.0	140.0	-0.059967041015625	1.1627197265625	1.1642650937590393
320.0	160.0	-0.136627197265625	0.938812255859375	0.9487019778541776
320.0	180.0	-0.15966796875	0.8345794677734375	0.8497156867292407
320.0	200.0	-0.111358642578125	0.6835784912109375	0.69258956166193
320.0	220.0	-0.20208740234375	0.59375	0.6271988366427704
320.0	240.0	-0.262298583984375	0.7836456298828125	0.8263782550349678
320.0	260.0	-0.337738037109375	0.826385498046875	0.8927373483240607
320.0	280.0	-0.48199462890625	0.878204345703125	1.0017792646617953
320.0	300.0	-0.658233642578125	0.909393310546875	1.1226164623276607
320.0	320.0	-0.722869873046875	0.911163330078125	1.163081883376172
320.0	340.0	-0.74114990234375	0.956787109375	1.2102663964641498
320.0	360.0	-0.87384033203125	0.962860107421875	1.3002678617688548
320.0	380.0	-1.056365966796875	1.046173095703125	1.4867370991469058
320.0	400.0	-1.247711181640625	1.15185546875	1.6981031222161764
320.0	420.0	-1.4375	1.280426025390625	1.9250706627284189
320.0	440.0	-1.626373291015625	1.3153076171875	2.0916797578884903
320.0	460.0	-1.742919921875	1.3148193359375	2.1832360706583898
320.0	480.0	-1.831573486328125	1.315765380859375	2.2551939990360426
320.0	500.0	-1.67547607421875	1.006134033203125	1.9543607057165935
320.0	520.0	-1.357086181640625	0.82452392578125	1.587930290845809
320.0	540.0	-1.100738525390625	0.79205322265625	1.3560876110337705
320.0	560.0	-0.939300537109375	0.76385498046875	1.2106857272640472
320.0	580.0	-0.813232421875	0.5513916015625	0.9825373632907487
320.0	600.0	-1.11572265625	-0.22442626953125	1.138070382764295
320.0	620.0	-1.3402099609375	-0.1771240234375	1.3518637723804805
320.0	640.0	-1.298095703125	-0.18109130859375	1.3106664398388268
320.0	660.0	-1.27947998046875	-0.24871826171875	1.3034300112137627
320.0	680.0	-0.85699462890625	-0.337158203125	0.9209318367331211
320.0	700.0	-0.535400390625	-1.094482421875	1.2184192012910697
320.0	720.0	-0.341583251953125	-1.500244140625	1.5386395287703085
320.0	740.0	-0.217376708984375	-1.64324951171875	1.6575649584172525
320.0	760.0	-0.067535400390625	-1.94415283203125	1.9453254906572965
320.0	780.0	0.182098388671875	-2.6597900390625	2.6660162930959346
320.0	800.0	0.27142333984375	-2.8028564453125	2.815967841159014
340.0	0.0	-1.53240966796875	2.4522366523742676	2.89166802896388
340.0	20.0	-1.2723388671875	2.348430633544922	2.6709497624493377
340.0	40.0	-0.680450439453125	1.6132392883300781	1.7508722974459583
340.0	60.0	0.18768310546875	1.4024085998535156	1.4149115975994726
340.0	80.0	0.7264404296875	1.2803726196289062	1.4720970562364248
340.0	100.0	0.22393798828125	1.1534957885742188	1.1750322365169017
340.0	120.0	-0.093994140625	1.1155929565429688	1.1195456860531037
340.0	140.0	-0.2308349609375	1.163116455078125	1.1858012764643666
340.0	160.0	-0.255401611328125	1.03436279296875	1.0654277875797664
340.0	180.0	-0.25408935546875	1.0059661865234375	1.0375593327569428
340.0	200.0	-0.263336181640625	0.8849945068359375	0.9233424184401193
340.0	220.0	-0.3460693359375	0.7133941650390625	0.7929030331560117
340.0	240.0	-0.48406982421875	0.6311187744140625	0.7953832423034067
340.0	260.0	-0.605621337890625	0.73480224609375	0.9522140230918943
340.0	280.0	-0.769012451171875	0.77734375	1.0934548256427596
340.0	300.0	-0.946533203125	0.82366943359375	1.2547336133437732
340.0	320.0	-0.99951171875	0.84796142578125	1.3107487385199155
340.0	340.0	-0.98736572265625	0.925323486328125	1.353186840250427
340.0	360.0	-1.07513427734375	0.953338623046875	1.4369301460100206
340.0	380.0	-1.177825927734375	1.01519775390625	1.5549599337538045
340.0	400.0	-1.336883544921875	1.142364501953125	1.7584806703531006
340.0	420.0	-1.477874755859375	1.16766357421875	1.8834946287589232
340.0	440.0	-1.593536376953125	1.14996337890625	1.9651396788774003
340.0	460.0	-1.63140869140625	1.141876220703125	1.9913250919433283
340.0	480.0	-1.59857177734375	1.085601806640625	1.932346503580904
340.0	500.0	-1.394012451171875	0.7979736328125	1.606247998500293
340.0	520.0	-1.15899658203125	0.6912841796875	1.3494987566672079
340.0	540.0	-0.962677001953125	0.65887451171875	1.1665601708793585
340.0	560.0	-0.799835205078125	0.6365966796875	1.0222483494100227
340.0	580.0	-0.6585693359375	0.51129150390625	0.8337461077593553
340.0	600.0	-0.9061279296875	-0.05926513671875	0.9080639742826753
340.0	620.0	-1.267059326171875	-0.12615966796875	1.2733246239121865
340.0	640.0	-1.29608154296875	-0.16064453125	1.305999246341585
340.0	660.0	-1.21868896484375	-0.24530029296875	1.2431311382000234
340.0	680.0	-0.78564453125	-0.36767578125	0.867423085697418
340.0	700.0	-0.502532958984375	-1.22802734375	1.3268724625461454
340.0	720.0	-0.358551025390625	-1.6802978515625	1.7181268020068314
340.0	740.0	-0.245849609375	-1.88775634765625	1.9036979956249114
340.0	760.0	-0.119964599609375	-2.18206787109375	2.1853630589032678
340.0	780.0	0.15447998046875	-2.791259765625	2.795531281091763
340.0	800.0	0.290740966796875	-3.01507568359375	3.0290611891429826
360.0	0.0	-1.522674560546875	2.2274699211120605	2.6981771748340746
360.0	20.0	-1.174957275390625	1.8890113830566406	2.2246097645004896
360.0	40.0	-0.801361083984375	1.4036636352539062	1.6163078877054406
360.0	60.0	-0.072357177734375	1.2851982116699219	1.2872334692856806
360.0	80.0	0.381072998046875	1.1888580322265625	1.2484390456205894
360.0	100.0	0.14654541015625	1.1134033203125	1.1230060155318684
360.0	120.0	-0.08892822265625	1.102325439453125	1.1059066883106932
360.0	140.0	-0.16595458984375	1.1332855224609375	1.1453719925464247
360.0	160.0	-0.147186279296875	1.04791259765625	1.0581987588066466
360.0	180.0	-0.2379150390625	1.00567626953125	1.0334352059565235
360.0	200.0	-0.3448486328125	0.92205810546875	0.9844347258265888
360.0	220.0	-0.46990966796875	0.635986328125	0.7907551489635847
360.0	240.0	-0.5826416015625	0.4006195068359375	0.707083605473062
360.0	260.0	-0.624420166015625	0.580841064453125	0.852805303619777
360.0	280.0	-0.68072509765625	0.790496826171875	1.0432027083778679
360.0	300.0	-0.8912353515625	0.920928955078125	1.2815656800086448
360.0	320.0	-0.901763916015625	0.975189208984375	1.3282214248939843
360.0	340.0	-0.896728515625	1.082916259765625	1.4059977440948426
360.0	360.0	-1.01104736328125	1.094940185546875	1.4903391495640825
360.0	380.0	-1.1412353515625	1.083404541015625	1.5735893769180256
360.0	400.0	-1.315032958984375	1.05413818359375	1.6853839305409113
360.0	420.0	-1.416717529296875	0.86279296875	1.6587646803394025
360.0	440.0	-1.394073486328125	0.663970947265625	1.5441173219985145
360.0	460.0	-1.387664794921875	0.64556884765625	1.530481205415404
360.0	480.0	-1.327239990234375	0.57281494140625	1.445573570862303
360.0	500.0	-1.196258544921875	0.575836181640625	1.3276376818940687
360.0	520.0	-1.073760986328125	0.55828857421875	1.210226750598231
360.0	540.0	-0.963592529296875	0.54229736328125	1.105711080137368
360.0	560.0	-0.85064697265625	0.529541015625	1.0020049697074358
360.0	580.0	-0.78466796875	0.4267578125	0.8932110902312153
360.0	600.0	-1.042938232421875	0.00042724609375	1.0429383199338729
360.0	620.0	-1.39373779296875	-0.15277099609375	1.402085593962394
360.0	640.0	-1.451812744140625	-0.196533203125	1.4650547921425001
360.0	660.0	-1.335235595703125	-0.278564453125	1.3639839627273882
360.0	680.0	-0.851898193359375	-0.3988037109375	0.9406247560565734
360.0	700.0	-0.570281982421875	-1.3624267578125	1.476965879727255
360.0	720.0	-0.472900390625	-1.85406494140625	1.9134240477230966
360.0	740.0	-0.3663330078125	-2.12457275390625	2.155924223912738
360.0	760.0	-0.48016357421875	-2.13275146484375	2.1861349155072034
360.0	780.0	-0.32879638671875	-2.33673095703125	2.359749696359232
360.0	800.0	-2.58074951171875	-0.8472900390625	2.716278419553323
380.0	0.0	-1.593902587890625	2.255335807800293	2.7617141534979015
380.0	20.0	-1.035064697265625	1.7565593719482422	2.0388378441418
380.0	40.0	-0.643096923828125	1.362030029296875	1.5062202541938026
380.0	60.0	0.615875244140625	1.2436637878417969	1.3878047173627421
380.0	80.0	0.218017578125	1.1355743408203125	1.1563134297849254
380.0	100.0	0.11187744140625	1.095245361328125	1.1009445778087033
380.0	120.0	-0.00872802734375	1.1060104370117188	1.1060448748763163
380.0	140.0	-0.130218505859375	1.08209228515625	1.0898993407021234
380.0	160.0	-0.1656494140625	0.9980926513671875	1.0117453578309277
380.0	180.0	-0.26300048828125	0.9206695556640625	0.9574976175233222
380.0	200.0	-0.3974609375	0.8509521484375	0.9391989968951074
380.0	220.0	-0.454345703125	0.51641845703125	0.6878357657978302
380.0	240.0	-0.523529052734375	0.2535247802734375	0.5816850378595334
380.0	260.0	-0.599761962890625	0.52716064453125	0.7985065793548719
380.0	280.0	-0.5452880859375	1.047088623046875	1.1805649838867758
380.0	300.0	-0.5496826171875	1.052276611328125	1.187197138804799
380.0	320.0	-0.54986572265625	1.134368896484375	1.2606129882971453
380.0	340.0	-0.434356689453125	1.21466064453125	1.2899869049900274
380.0	360.0	-0.544677734375	1.1243896484375	1.2493702076795683
380.0	380.0	-0.78759765625	1.0806884765625	1.337235077129474
380.0	400.0	-0.977325439453125	0.915435791015625	1.339099586317107
380.0	420.0	-1.187652587890625	0.620880126953125	1.3401532754012233
380.0	440.0	-1.213958740234375	0.417877197265625	1.2838680520154728
380.0	460.0	-1.158538818359375	0.411712646484375	1.2295200270514932
380.0	480.0	-1.1158447265625	0.37713623046875	1.177854485974188
380.0	500.0	-1.07861328125	0.387725830078125	1.146184073261648
380.0	520.0	-1.013824462890625	0.40740966796875	1.0926219287154506
380.0	540.0	-0.978851318359375	0.39691162109375	1.0562616808410477
380.0	560.0	-0.95733642578125	0.39263916015625	1.0347263127106723
380.0	580.0	-0.95465087890625	0.3492431640625	1.016527957431994
380.0	600.0	-1.183319091796875	-0.10540771484375	1.1880045704287348
380.0	620.0	-1.397308349609375	-0.22686767578125	1.4156057241345352
380.0	640.0	-1.408447265625	-0.26104736328125	1.4324347894136864
380.0	660.0	-1.215240478515625	-0.33721923828125	1.2611606698949471
380.0	680.0	-0.827972412109375	-0.44439697265625	0.9396951551009809
380.0	700.0	-0.5992431640625	-1.4649658203125	1.5827878014312318
380.0	720.0	-0.5089111328125	-1.9775390625	2.0419724006004296
380.0	740.0	-0.376708984375	-2.2606201171875	2.291792524017318
380.0	760.0	-0.872894287109375	-1.44091796875	1.6846925622008337
380.0	780.0	-2.753936767578125	-0.48016357421875	2.7954829239015533
380.0	800.0	-4.996368408203125	0.3692626953125	5.009995230400891
400.0	0.0	1.292633056640625	1.6619280576705933	2.105446529359707
400.0	20.0	0.948486328125	1.5014686584472656	1.7759601479029525
400.0	40.0	0.760345458984375	1.2848587036132812	1.4929792715402854
400.0	60.0	0.230499267578125	1.1776695251464844	1.2000147594145658
400.0	80.0	0.04864501953125	1.0914840698242188	1.0925675322858701
400.0	100.0	-0.00775146484375	1.0739517211914062	1.0739796947136422
400.0	120.0	-0.092193603515625	1.058837890625	1.062843986270984
400.0	140.0	-0.195892333984375	0.993804931640625	1.01292746466224
400.0	160.0	-0.2216796875	0.92156982421875	0.9478569642940202
400.0	180.0	-0.225311279296875	0.811248779296875	0.8419559100624356
400.0	200.0	-0.403472900390625	0.74749755859375	0.8494368613694839
400.0	220.0	-0.45013427734375	0.4228363037109375	0.6175851418029001
400.0	240.0	-0.670379638671875	0.374481201171875	0.7678834742179076
400.0	260.0	-0.90350341796875	0.992950439453125	1.3424861271131885
400.0	280.0	-2.154266357421875	2.15142822265625	3.0445864967120815
400.0	300.0	-1.7041015625	1.625091552734375	2.3547578835378307
400.0	320.0	-1.43389892578125	1.542449951171875	2.105995722034293
400.0	340.0	-1.28314208984375	1.484161376953125	1.9619349162416122
400.0	360.0	-0.856292724609375	1.200103759765625	1.474274826625801
400.0	380.0	-0.527069091796875	0.977386474609375	1.1104441220867105
400.0	400.0	-0.834716796875	0.832183837890625	1.1786781032290496
400.0	420.0	-1.1248779296875	0.4896240234375	1.2268178516084456
400.0	440.0	-1.14154052734375	0.35968017578125	1.1968644887447693
400.0	460.0	-1.0814208984375	0.339752197265625	1.1335354935440662
400.0	480.0	-1.043792724609375	0.293182373046875	1.0841859415307227
400.0	500.0	-0.980926513671875	0.282867431640625	1.0208970609750148
400.0	520.0	-0.933685302734375	0.28936767578125	0.9774977730558899
400.0	540.0	-0.95635986328125	0.2889404296875	0.9990549334262497
400.0	560.0	-1.0150146484375	0.2874755859375	1.0549393106017098
400.0	580.0	-1.12152099609375	0.2532958984375	1.1497687405928105
400.0	600.0	-1.482696533203125	-0.10357666015625	1.4863099051347566
400.0	620.0	-1.603851318359375	-0.2581787109375	1.6244984758947774
400.0	640.0	-1.568878173828125	-0.2984619140625	1.597015415849241
400.0	660.0	-1.3052978515625	-0.38568115234375	1.3610850203300604
400.0	680.0	-0.91015625	-0.5025634765625	1.0396895918439546
400.0	700.0	-0.6822509765625	-1.5037841796875	1.65131258521786
400.0	720.0	-0.57080078125	-2.03399658203125	2.112570857412934
400.0	740.0	-0.18951416015625	-2.09857177734375	2.1071115588794616
400.0	760.0	-3.527496337890625	0.16778564453125	3.5314844522300444
400.0	780.0	-4.053955078125	0.35479736328125	4.069451184674268
400.0	800.0	-4.17156982421875	0.40716552734375	4.191393391819666
420.0	0.0	0.809967041015625	1.419851303100586	1.6346327815286341
420.0	20.0	0.5679931640625	1.3160076141357422	1.4333500182736172
420.0	40.0	0.37371826171875	1.1838951110839844	1.2414801541670506
420.0	60.0	-0.068511962890625	1.155426025390625	1.1574554804436772
420.0	80.0	-0.135467529296875	1.0781631469726562	1.0866403374547537
420.0	100.0	-0.12957763671875	1.0437774658203125	1.0517897898781343
420.0	120.0	-0.155426025390625	0.9888534545898438	1.0009937082834215
420.0	140.0	-0.169677734375	0.8879852294921875	0.9040510501840734
420.0	160.0	-0.170562744140625	0.8218994140625	0.8394106840665427
420.0	180.0	-0.149383544921875	0.6705474853515625	0.6869857157210256
420.0	200.0	-0.311004638671875	0.5769805908203125	0.6554620412035929
420.0	220.0	-0.351898193359375	0.3022308349609375	0.4638704733983157
420.0	240.0	-0.467132568359375	0.4937286376953125	0.6796916978325507
420.0	260.0	-1.15826416015625	1.643829345703125	2.0109079497821942
420.0	280.0	-2.13446044921875	2.23626708984375	3.0914093721791915
420.0	300.0	-1.735595703125	1.80645751953125	2.505111018413547
420.0	320.0	-1.614349365234375	1.69384765625	2.339923878167033
420.0	340.0	-1.643585205078125	1.2464599609375	2.0627735601786292
420.0	360.0	-1.167694091796875	0.942840576171875	1.5008190577459501
420.0	380.0	-0.646484375	0.7032470703125	0.9552478678449143
420.0	400.0	-0.80889892578125	0.7412109375	1.0971376969185267
420.0	420.0	-0.9837646484375	0.466644287109375	1.0888295432284958
420.0	440.0	-0.93841552734375	0.394134521484375	1.017824013759533
420.0	460.0	-0.852020263671875	0.364532470703125	0.9267267406870355
420.0	480.0	-0.760406494140625	0.31317138671875	0.8223711776263691
420.0	500.0	-0.77618408203125	0.232635498046875	0.8102968617427886
420.0	520.0	-0.96405029296875	0.19970703125	0.9845180880531456
420.0	540.0	-1.109954833984375	0.1865234375	1.1255179812966551
420.0	560.0	-1.29931640625	0.15887451171875	1.3089935958683245
420.0	580.0	-1.436065673828125	0.12188720703125	1.4412290278735387
420.0	600.0	-1.66009521484375	-0.14337158203125	1.6662747471174313
420.0	620.0	-1.580047607421875	-0.29180908203125	1.6067678681363753
420.0	640.0	-1.4451904296875	-0.3265380859375	1.4816215777411137
420.0	660.0	-1.23944091796875	-0.41204833984375	1.3061384396392322
420.0	680.0	-1.018341064453125	-0.51800537109375	1.142518309714771
420.0	700.0	-0.772491455078125	-1.5322265625	1.7159432645047694
420.0	720.0	-0.374725341796875	-1.8475341796875	1.8851529452270839
420.0	740.0	-0.120758056640625	-1.82476806640625	1.828759416768544
420.0	760.0	-3.222442626953125	0.02630615234375	3.2225499992483733
420.0	780.0	-3.55517578125	0.1373291015625	3.5578271624296915
420.0	800.0	-3.77056884765625	0.20037841796875	3.7758894244010164
440.0	0.0	0.37811279296875	1.199065923690796	1.2572702070609525
440.0	20.0	0.333404541015625	1.1518516540527344	1.199133362438832
440.0	40.0	0.2962646484375	1.0633163452148438	1.103818097294499
440.0	60.0	-0.1444091796875	1.0781288146972656	1.0877572120002457
440.0	80.0	-0.2003173828125	1.01666259765625	1.0362093858530734
440.0	100.0	-0.1688232421875	0.9653167724609375	0.9799682435146052
440.0	120.0	-0.1846923828125	0.8879165649414062	0.9069217731239588
440.0	140.0	-0.21685791015625	0.77691650390625	0.8066142865330655
440.0	160.0	-0.241180419921875	0.7156524658203125	0.7551996072485642
440.0	180.0	-0.215606689453125	0.5243377685546875	0.5669359223667568
440.0	200.0	-0.257904052734375	0.4007415771484375	0.47655882330750354
440.0	220.0	-0.186798095703125	0.157623291015625	0.24441487358364722
440.0	240.0	-0.444244384765625	0.540863037109375	0.6999184940455323
440.0	260.0	-1.36383056640625	1.83624267578125	2.2873174196478017
440.0	280.0	-2.04705810546875	2.230743408203125	3.0276497552403585
440.0	300.0	-2.104644775390625	1.706268310546875	2.7094060563443683
440.0	320.0	-2.190948486328125	1.52764892578125	2.6709486161631992
440.0	340.0	-2.27362060546875	0.75286865234375	2.3950285729598257
440.0	360.0	-2.069122314453125	0.41064453125	2.1094776801884842
440.0	380.0	-0.90478515625	0.453582763671875	1.0121133841969252
440.0	400.0	-0.6845703125	0.795074462890625	1.049180591841635
440.0	420.0	-0.945220947265625	0.5421142578125	1.0896469646969715
440.0	440.0	-0.960205078125	0.497406005859375	1.0813910147222483
440.0	460.0	-0.82470703125	0.487518310546875	0.9580270301571181
440.0	480.0	-0.83050537109375	0.36279296875	0.9062879838053718
440.0	500.0	-0.8896484375	0.227447509765625	0.9182628774184305
440.0	520.0	-1.048309326171875	0.1612548828125	1.060639232052918
440.0	540.0	-1.248260498046875	0.11773681640625	1.2538007133997457
440.0	560.0	-1.522918701171875	0.064208984375	1.5242716831501855
440.0	580.0	-1.66973876953125	0.04034423828125	1.6702260972809122
440.0	600.0	-1.73382568359375	-0.21160888671875	1.746691106643554
440.0	620.0	-1.6041259765625	-0.31427001953125	1.6346209939489846
440.0	640.0	-1.434112548828125	-0.3438720703125	1.4747633042109862
440.0	660.0	-1.248504638671875	-0.4432373046875	1.3248483464351037
440.0	680.0	-0.983917236328125	-0.575927734375	1.1400815247893004
440.0	700.0	-0.653411865234375	-1.37890625	1.5258864675715973
440.0	720.0	-0.0218505859375	-1.5721435546875	1.5722953935731225
440.0	740.0	-0.260772705078125	-1.36456298828125	1.3892568346784613
440.0	760.0	-2.844512939453125	-0.1153564453125	2.8468510625235375
440.0	780.0	-3.150848388671875	-0.029541015625	3.150986867633743
440.0	800.0	-3.442047119140625	0.0294189453125	3.442172837718579
460.0	0.0	0.250457763671875	0.9864696860313416	1.0177679169841671
460.0	20.0	0.22662353515625	0.9835281372070312	1.009299669753562
460.0	40.0	0.22076416015625	0.9533805847167969	0.9786068432851039
460.0	60.0	-0.06634521484375	0.9688377380371094	0.9711067141038239
460.0	80.0	-0.3236083984375	0.9426498413085938	0.9966499480050158
460.0	100.0	-0.312774658203125	0.8791275024414062	0.9331093999970992
460.0	120.0	-0.2625732421875	0.7765579223632812	0.8197480797769712
460.0	140.0	-0.26654052734375	0.652984619140625	0.7052891361356075
460.0	160.0	-0.21856689453125	0.592864990234375	0.6318705437276215
460.0	180.0	-0.2025146484375	0.3842926025390625	0.4343880606071144
460.0	200.0	-0.18682861328125	0.237762451171875	0.30238371968056266
460.0	220.0	-0.063720703125	0.038665771484375	0.07453435376540332
460.0	240.0	-0.31964111328125	0.51629638671875	0.6072333984873641
460.0	260.0	-1.465301513671875	1.8890380859375	2.3907265456533295
460.0	280.0	-2.58392333984375	2.134613037109375	3.351601504413463
460.0	300.0	-2.9840087890625	1.6607666015625	3.4150335515288432
460.0	320.0	-3.14703369140625	1.447723388671875	3.46406178711547
460.0	340.0	-3.466339111328125	0.59649658203125	3.5172880187863518
460.0	360.0	-3.007965087890625	0.2481689453125	3.018185182421114
460.0	380.0	-1.06451416015625	0.3994140625	1.1369793272069286
460.0	400.0	-0.686920166015625	0.82537841796875	1.073829058708848
460.0	420.0	-0.904296875	0.634918212890625	1.1049316608709294
460.0	440.0	-1.0263671875	0.607574462890625	1.192718043601878
460.0	460.0	-1.030364990234375	0.59332275390625	1.1889843999832714
460.0	480.0	-1.157623291015625	0.385009765625	1.2199689354768275
460.0	500.0	-1.22528076171875	0.240020751953125	1.248568342705446
460.0	520.0	-1.264923095703125	0.18646240234375	1.2785924548232637
460.0	540.0	-1.38299560546875	0.12542724609375	1.3886716094197853
460.0	560.0	-1.5059814453125	0.065673828125	1.5074127388761576
460.0	580.0	-1.636505126953125	0.0203857421875	1.6366320933638077
460.0	600.0	-1.69647216796875	-0.15618896484375	1.7036469145429027
460.0	620.0	-1.55303955078125	-0.2086181640625	1.5669886357812666
460.0	640.0	-1.40673828125	-0.2349853515625	1.426229542318892
460.0	660.0	-1.26165771484375	-0.33172607421875	1.3045391438133762
460.0	680.0	-1.0048828125	-0.59429931640625	1.1674678343915288
460.0	700.0	-0.541015625	-0.92889404296875	1.0749614177062219
460.0	720.0	0.049224853515625	-1.2674560546875	1.268411580192974
460.0	740.0	-0.4456787109375	-1.07928466796875	1.16768356496755
460.0	760.0	-1.430694580078125	-0.315185546875	1.4650013346150288
460.0	780.0	-1.72906494140625	-0.25494384765625	1.7477591187168706
460.0	800.0	-2.1446533203125	-0.1895751953125	2.153015703381005
480.0	0.0	0.24420166015625	0.8540619015693665	0.888288344252783
480.0	20.0	0.202850341796875	0.8658485412597656	0.8892929537384028
480.0	40.0	0.1827392578125	0.8558807373046875	0.8751716819202269
480.0	60.0	-0.085845947265625	0.8299026489257812	0.8343308296808652
480.0	80.0	-0.291748046875	0.8309249877929688	0.8806550165610382
480.0	100.0	-0.53631591796875	0.766143798828125	0.9352064394289923
480.0	120.0	-0.493927001953125	0.6653671264648438	0.8286599400468722
480.0	140.0	-0.384063720703125	0.5351715087890625	0.6587210983260591
480.0	160.0	-0.26318359375	0.465606689453125	0.5348412785889509
480.0	180.0	-0.271240234375	0.241180419921875	0.3629590330843095
480.0	200.0	-0.1876220703125	0.118194580078125	0.2217476043347323
480.0	220.0	-0.03533935546875	0.0199432373046875	0.04057835333201373
480.0	240.0	-0.185089111328125	0.435302734375	0.4730184453978374
480.0	260.0	-1.017974853515625	1.881317138671875	2.1390715225655006
480.0	280.0	-2.075592041015625	2.03912353515625	2.909657559293796
480.0	300.0	-2.833953857421875	1.544952392578125	3.2277193746249377
480.0	320.0	-3.114013671875	1.3489990234375	3.3936528275384545
480.0	340.0	-3.5155029296875	0.46685791015625	3.5463667544286586
480.0	360.0	-3.0543212890625	0.209014892578125	3.0614646432940975
480.0	380.0	-1.14300537109375	0.451324462890625	1.2288836597305184
480.0	400.0	-0.83770751953125	0.819366455078125	1.1718000153552195
480.0	420.0	-0.9033203125	0.6566162109375	1.1167508385674116
480.0	440.0	-1.0003662109375	0.640167236328125	1.1876643660788346
480.0	460.0	-1.088226318359375	0.59967041015625	1.2425140324306059
480.0	480.0	-1.370849609375	0.372802734375	1.4206373676209798
480.0	500.0	-1.49114990234375	0.227630615234375	1.508424253402124
480.0	520.0	-1.533905029296875	0.1451416015625	1.540756542548619
480.0	540.0	-1.580169677734375	0.060302734375	1.5813199012863464
480.0	560.0	-1.547943115234375	0.04364013671875	1.5485581518090732
480.0	580.0	-1.60076904296875	0.0028076171875	1.6007715051316223
480.0	600.0	-1.551605224609375	-0.00311279296875	1.5516083470113118
480.0	620.0	-1.450469970703125	-0.0313720703125	1.4508092027235067
480.0	640.0	-1.340484619140625	-0.06573486328125	1.3420954088302333
480.0	660.0	-1.24200439453125	-0.16455078125	1.2528574841716524
480.0	680.0	-1.179290771484375	-0.5977783203125	1.322144335518572
480.0	700.0	-0.766754150390625	-1.16290283203125	1.3929303370547828
480.0	720.0	-0.331878662109375	-1.30731201171875	1.348780242421883
480.0	740.0	1.318817138671875	-1.564208984375	2.045978590321546
480.0	760.0	4.542388916015625	-1.03851318359375	4.659592975447494
480.0	780.0	4.931243896484375	-1.0262451171875	5.0368983915863925
480.0	800.0	5.0931396484375	-1.00848388671875	5.192023808521819
500.0	0.0	0.29071044921875	0.7649654746055603	0.8183426804361835
500.0	20.0	0.260833740234375	0.7840118408203125	0.8262619479263876
500.0	40.0	0.27996826171875	0.7853317260742188	0.8337434542762722
500.0	60.0	0.206207275390625	0.7726364135742188	0.7996802285944403
500.0	80.0	0.19366455078125	0.768402099609375	0.7924315395751227
500.0	100.0	0.077056884765625	0.7111358642578125	0.7152985257383722
500.0	120.0	-0.2437744140625	0.56243896484375	0.6129955579986076
500.0	140.0	-0.497772216796875	0.4237518310546875	0.6537146121489679
500.0	160.0	-0.464813232421875	0.336944580078125	0.5740931902387416
500.0	180.0	-0.474090576171875	0.1152191162109375	0.48789068361202587
500.0	200.0	-0.42919921875	0.050750732421875	0.4321893175646144
500.0	220.0	-0.279083251953125	-0.0209503173828125	0.27986850004809766
500.0	240.0	-0.181427001953125	0.3238525390625	0.3712091379464241
500.0	260.0	-0.380401611328125	2.13507080078125	2.168693779732335
500.0	280.0	-1.0626220703125	2.527557373046875	2.741844623307244
500.0	300.0	-2.68023681640625	1.368133544921875	3.0092289359169744
500.0	320.0	-3.159515380859375	1.034912109375	3.3246925445848334
500.0	340.0	-3.20599365234375	0.25543212890625	3.216153116900064
500.0	360.0	-2.6903076171875	0.087493896484375	2.69172997475956
500.0	380.0	-1.35675048828125	0.489044189453125	1.4421983589954865
500.0	400.0	-1.053131103515625	0.83612060546875	1.3446868736183406
500.0	420.0	-1.010894775390625	0.668731689453125	1.2120686116680413
500.0	440.0	-1.055938720703125	0.632598876953125	1.2309296978310773
500.0	460.0	-1.195465087890625	0.564056396484375	1.321853393830147
500.0	480.0	-1.52587890625	0.34466552734375	1.564321182582989
500.0	500.0	-1.7034912109375	0.215606689453125	1.717081404674294
500.0	520.0	-1.796905517578125	0.11944580078125	1.8008711054450797
500.0	540.0	-1.8521728515625	0.01904296875	1.8522707433644727
500.0	560.0	-1.83209228515625	-0.015625	1.8321589128550095
500.0	580.0	-1.7420654296875	-0.046875	1.7426959651463287
500.0	600.0	-1.577972412109375	-0.01458740234375	1.5780398365331014
500.0	620.0	-1.41253662109375	-0.02685546875	1.4127918891799778
500.0	640.0	-1.533355712890625	-0.1944580078125	1.5456369751842518
500.0	660.0	-1.57684326171875	-0.45233154296875	1.6404385074705838
500.0	680.0	-1.391510009765625	-0.8612060546875	1.6364522528654293
500.0	700.0	-1.1593017578125	-1.07354736328125	1.5800267424557335
500.0	720.0	-0.962127685546875	-1.098388671875	1.4601874392690524
500.0	740.0	1.144561767578125	-1.62237548828125	1.98547824585851
500.0	760.0	4.804718017578125	-1.05499267578125	4.919179278537421
500.0	780.0	5.10577392578125	-1.02496337890625	5.207636441735021
500.0	800.0	5.261932373046875	-0.9969482421875	5.35554274524249
520.0	0.0	0.4052734375	0.7048147916793823	0.8130254914288466
520.0	20.0	0.3541259765625	0.7302970886230469	0.8116274052344725
520.0	40.0	0.3843994140625	0.7395668029785156	0.8334998293937773
520.0	60.0	0.3160400390625	0.69525146484375	0.7637119258319898
520.0	80.0	0.3167724609375	0.71978759765625	0.7864089125564102
520.0	100.0	0.28662109375	0.721588134765625	0.7764284175743312
520.0	120.0	0.040283203125	0.582794189453125	0.5841847342359564
520.0	140.0	-0.3701171875	0.38690185546875	0.5354248577046752
520.0	160.0	-0.7003173828125	0.1879730224609375	0.7251057121844027
520.0	180.0	-0.7552490234375	-0.032440185546875	0.7559454034793869
520.0	200.0	-0.7750244140625	-0.0552520751953125	0.7769913990555558
520.0	220.0	-0.6695556640625	-0.1224822998046875	0.680666365441705
520.0	240.0	-0.4754638671875	0.1385498046875	0.49523927285690605
520.0	260.0	-0.0655517578125	1.99468994140625	1.9957667687632183
520.0	280.0	-0.9893798828125	2.732391357421875	2.9059998421589484
520.0	300.0	-2.2537841796875	1.733673095703125	2.843442549336018
520.0	320.0	-2.603515625	1.419403076171875	2.9652990915361848
520.0	340.0	-3.053466796875	0.899261474609375	3.1831322120412624
520.0	360.0	-2.7374267578125	0.57696533203125	2.7975693465495697
520.0	380.0	-1.385009765625	0.811187744140625	1.605078691877932
520.0	400.0	-1.2022705078125	0.831146240234375	1.4615944877466747
520.0	420.0	-1.1324462890625	0.63604736328125	1.2988421174062912
520.0	440.0	-1.1531982421875	0.59515380859375	1.297718860796893
520.0	460.0	-1.352783203125	0.503631591796875	1.4434913144570662
520.0	480.0	-1.7066650390625	0.30450439453125	1.7336171670374771
520.0	500.0	-1.857177734375	0.231689453125	1.8715739738913928
520.0	520.0	-1.93896484375	0.1439208984375	1.9442988171331892
520.0	540.0	-1.9090576171875	0.0130615234375	1.9091022992852227
520.0	560.0	-1.844970703125	-0.0208740234375	1.845088783837793
520.0	580.0	-1.7239990234375	-0.048583984375	1.724683459754631
520.0	600.0	-1.6859130859375	-0.101806640625	1.6889841696743793
520.0	620.0	-1.622314453125	-0.193115234375	1.633767939018874
520.0	640.0	-1.580810546875	-0.35577392578125	1.6203509099503846
520.0	660.0	-1.4498291015625	-0.63232421875	1.5817200578342945
520.0	680.0	-1.182861328125	-1.0367431640625	1.5728945641091023
520.0	700.0	-1.12841796875	-1.17205810546875	1.6269748967924709
520.0	720.0	-1.0810546875	-1.134521484375	1.5671050494061258
520.0	740.0	1.400146484375	-2.092529296875	2.5177547608907136
520.0	760.0	4.8997802734375	-1.10479736328125	5.022790453710016
520.0	780.0	5.1702880859375	-1.05267333984375	5.276362388237284
520.0	800.0	5.3111572265625	-1.03082275390625	5.410266780412767
540.0	0.0	0.576416015625	0.5976645946502686	0.8303363118444659
540.0	20.0	0.4383544921875	0.6421051025390625	0.7774661558728206
540.0	40.0	0.44091796875	0.6515007019042969	0.7866777102145563
540.0	60.0	0.39794921875	0.5861968994140625	0.7085127984633699
540.0	80.0	0.4544677734375	0.6686019897460938	0.8084365020121707
540.0	100.0	0.477783203125	0.6730499267578125	0.8253926296600193
540.0	120.0	0.3953857421875	0.588775634765625	0.709215505483929
540.0	140.0	0.1212158203125	0.373504638671875	0.3926817925540223
540.0	160.0	-0.5418701171875	0.0052490234375	0.5418955398855414
540.0	180.0	-0.70654296875	-0.1293792724609375	0.7182910014977112
540.0	200.0	-0.701171875	-0.0576934814453125	0.7035414245744853
540.0	220.0	-0.697021484375	-0.1208038330078125	0.7074125498955386
540.0	240.0	-0.6822509765625	-0.0770721435546875	0.6865904968266013
540.0	260.0	-0.3538818359375	0.710845947265625	0.7940619085124656
540.0	280.0	-0.01806640625	2.837432861328125	2.8374903766496726
540.0	300.0	-0.1285400390625	2.793670654296875	2.7966262292844424
540.0	320.0	-0.057373046875	2.859344482421875	2.8599200225992583
540.0	340.0	-0.4072265625	2.72662353515625	2.7568658610228995
540.0	360.0	-0.9267578125	1.72283935546875	1.9562861467029211
540.0	380.0	-1.4752197265625	0.887969970703125	1.7218489801691803
540.0	400.0	-1.488037109375	0.862335205078125	1.7198477969850232
540.0	420.0	-1.3953857421875	0.638763427734375	1.534640050992782
540.0	440.0	-1.350341796875	0.564788818359375	1.463697160525832
540.0	460.0	-1.5615234375	0.43817138671875	1.6218352598216776
540.0	480.0	-1.822998046875	0.263580322265625	1.8419545231073744
540.0	500.0	-1.9354248046875	0.194091796875	1.9451325919365532
540.0	520.0	-2.052978515625	0.0782470703125	2.0544691259861554
540.0	540.0	-1.9765625	0.0	1.9765625
540.0	560.0	-1.3140869140625	0.01953125	1.3142320523548596
540.0	580.0	-1.1922607421875	-0.01922607421875	1.1924157493472456
540.0	600.0	-1.1995849609375	-0.20123291015625	1.21634648132733
540.0	620.0	-1.1094970703125	-0.47802734375	1.2080951495659193
540.0	640.0	-1.0574951171875	-0.739013671875	1.2901306639614356
540.0	660.0	-0.9678955078125	-1.24993896484375	1.5808760640474897
540.0	680.0	-1.0230712890625	-1.3809814453125	1.718657794559873
540.0	700.0	-1.0516357421875	-1.521240234375	1.8493538290244944
540.0	720.0	-0.832275390625	-1.57843017578125	1.7844114283586126
540.0	740.0	2.322265625	-3.33367919921875	4.062798867327843
540.0	760.0	4.96337890625	-1.17706298828125	5.101039839619863
540.0	780.0	5.183349609375	-1.1019287109375	5.2991848483513335
540.0	800.0	5.289794921875	-1.0992431640625	5.402801666657094
560.0	0.0	0.6766357421875	0.5181341171264648	0.8522317119985915
560.0	20.0	0.5355224609375	0.5683879852294922	0.78092842688802
560.0	40.0	0.52783203125	0.5723495483398438	0.7785824674999586
560.0	60.0	0.493408203125	0.5227737426757812	0.7188491086050571
560.0	80.0	0.5443115234375	0.5925445556640625	0.8046018176675799
560.0	100.0	0.589111328125	0.706634521484375	0.9199915781563726
560.0	120.0	0.587646484375	0.760345458984375	0.9609649356747919
560.0	140.0	0.513427734375	0.72125244140625	0.885332210336844
560.0	160.0	0.3699951171875	0.7126007080078125	0.8029297327885097
560.0	180.0	0.327880859375	0.3419036865234375	0.47371298145903235
560.0	200.0	0.365234375	0.4296112060546875	0.563881137341376
560.0	220.0	0.356689453125	0.4658050537109375	0.5866870665297309
560.0	240.0	0.36083984375	0.3968353271484375	0.5363615102806426
560.0	260.0	0.40576171875	0.783111572265625	0.8819899699085547
560.0	280.0	0.4827880859375	2.435394287109375	2.4827866742046476
560.0	300.0	0.4449462890625	2.670684814453125	2.7074959978365642
560.0	320.0	0.432373046875	2.76123046875	2.794877484473571
560.0	340.0	0.2862548828125	2.815826416015625	2.8303392487589534
560.0	360.0	-0.20703125	2.184722900390625	2.1945104442603567
560.0	380.0	-1.2508544921875	1.066497802734375	1.6437927253345839
560.0	400.0	-1.3546142578125	0.94757080078125	1.6531395010591603
560.0	420.0	-1.144775390625	0.640350341796875	1.311700901585417
560.0	440.0	-1.0377197265625	0.47552490234375	1.1414841933403996
560.0	460.0	-0.986328125	0.19989013671875	1.006379270913037
560.0	480.0	-0.8187255859375	0.156982421875	0.8336396498766377
560.0	500.0	-0.8431396484375	0.068267822265625	0.8458989078632281
560.0	520.0	-0.6473388671875	-0.63787841796875	0.9088104780876545
560.0	540.0	-0.3355712890625	-0.716796875	0.7914580532490864
560.0	560.0	-0.18359375	-1.03497314453125	1.0511308552887058
560.0	580.0	-0.171630859375	-1.1964111328125	1.2086590712882979
560.0	600.0	0.09814453125	-1.54736328125	1.5504726612149757
560.0	620.0	0.1744384765625	-1.8277587890625	1.8360639893807247
560.0	640.0	0.3673095703125	-1.88409423828125	1.9195643826576272
560.0	660.0	0.5621337890625	-1.978759765625	2.057057268736597
560.0	680.0	0.658447265625	-1.849609375	1.9633154717713936
560.0	700.0	0.76708984375	-1.69122314453125	1.8570574985666353
560.0	720.0	0.9019775390625	-1.65570068359375	1.8854464284688799
560.0	740.0	0.9962158203125	-1.51953125	1.816981337374567
560.0	760.0	1.873046875	-1.41259765625	2.346004419090096
560.0	780.0	3.4117431640625	-1.65185546875	3.7905959831095797
560.0	800.0	4.29443359375	-3.1243896484375	5.310741056236121
580.0	0.0	0.559326171875	0.4989546537399292	0.7495341973739922
580.0	20.0	0.5787353515625	0.5210494995117188	0.7787343501410369
580.0	40.0	0.5784912109375	0.5188446044921875	0.7770790209126672
580.0	60.0	0.5657958984375	0.4772491455078125	0.7401970991409214
580.0	80.0	0.632568359375	0.5716323852539062	0.8525880090368674
580.0	100.0	0.6800537109375	0.6862106323242188	0.9661045914778943
580.0	120.0	0.7100830078125	0.8097457885742188	1.0769893778945687
580.0	140.0	0.6549072265625	0.8732147216796875	1.0915161132855162
580.0	160.0	0.502197265625	0.98834228515625	1.1086129018864543
580.0	180.0	0.381591796875	0.7770538330078125	0.8656933399503687
580.0	200.0	0.3602294921875	0.6029815673828125	0.7023902459780441
580.0	220.0	0.3533935546875	0.6877899169921875	0.7732670783182142
580.0	240.0	0.3385009765625	0.58575439453125	0.6765287295055824
580.0	260.0	0.322509765625	0.54541015625	0.6336282723049389
580.0	280.0	0.42041015625	2.06005859375	2.1025189913913684
580.0	300.0	0.4432373046875	2.341278076171875	2.382864313852074
580.0	320.0	0.5089111328125	2.3846435546875	2.43834276179809
580.0	340.0	0.5626220703125	2.4735107421875	2.5366905577385035
580.0	360.0	0.503662109375	2.08026123046875	2.140364993969821
580.0	380.0	0.2557373046875	0.9716796875	1.0047701150556405
580.0	400.0	0.1239013671875	0.674102783203125	0.6853948578105405
580.0	420.0	-0.1392822265625	0.288055419921875	0.3199616595509145
580.0	440.0	-0.445068359375	0.038970947265625	0.446771282926213
580.0	460.0	-0.4588623046875	-0.206939697265625	0.5033673141628413
580.0	480.0	-0.41015625	-0.190155029296875	0.45209189838013897
580.0	500.0	-0.313720703125	-0.398101806640625	0.5068586864400905
580.0	520.0	-0.134033203125	-1.0164794921875	1.025278234226059
580.0	540.0	-0.0286865234375	-1.18414306640625	1.1844904889212606
580.0	560.0	-0.0164794921875	-1.23394775390625	1.2340577916098732
580.0	580.0	0.008544921875	-1.27008056640625	1.2701093105920729
580.0	600.0	0.1256103515625	-1.37725830078125	1.3829744710190826
580.0	620.0	0.1539306640625	-1.51220703125	1.5200213007391248
580.0	640.0	0.275634765625	-1.617919921875	1.6412310616184287
580.0	660.0	0.453369140625	-1.59979248046875	1.6627926985151837
580.0	680.0	0.5684814453125	-1.56280517578125	1.6629886262729678
580.0	700.0	0.650146484375	-1.5079345703125	1.6421197031546502
580.0	720.0	0.790771484375	-1.497802734375	1.6937333236380123
580.0	740.0	0.837890625	-1.5009765625	1.7190088250608857
580.0	760.0	0.8994140625	-1.5987548828125	1.8343835016537748
580.0	780.0	4.40869140625	-1.2830810546875	4.591607224974779
580.0	800.0	5.19189453125	-1.19647216796875	5.327974706429029
600.0	0.0	0.6177978515625	0.4614502191543579	0.7711099079591999
600.0	20.0	0.664794921875	0.4816741943359375	0.8209520799900332
600.0	40.0	0.6986083984375	0.48040008544921875	0.8478431084033328
600.0	60.0	0.7005615234375	0.47949981689453125	0.8489443577307996
600.0	80.0	0.77490234375	0.5938339233398438	0.976274741483377
600.0	100.0	0.811279296875	0.739593505859375	1.0978035577676708
600.0	120.0	0.8050537109375	0.7846603393554688	1.124190075410595
600.0	140.0	0.7222900390625	0.7597198486328125	1.048273413254181
600.0	160.0	0.5618896484375	0.84844970703125	1.0176378935469292
600.0	180.0	0.421630859375	0.9506072998046875	1.039916737060838
600.0	200.0	0.3846435546875	0.7259674072265625	0.8215712632011257
600.0	220.0	0.373046875	0.893829345703125	0.9685529774810163
600.0	240.0	0.351806640625	0.8332061767578125	0.904433770585342
600.0	260.0	0.3245849609375	0.67626953125	0.750130572476481
600.0	280.0	0.247802734375	0.802978515625	0.8403455787466577
600.0	300.0	0.160400390625	0.283447265625	0.32568487484521275
600.0	320.0	0.1839599609375	0.278961181640625	0.3341565622435991
600.0	340.0	0.2626953125	0.683624267578125	0.7323598612917017
600.0	360.0	0.2628173828125	0.77020263671875	0.8138089937552466
600.0	380.0	0.2237548828125	0.603790283203125	0.6439168841340825
600.0	400.0	0.1494140625	0.2764892578125	0.31427833485377416
600.0	420.0	0.0145263671875	-0.17645263671875	0.17704956466669225
600.0	440.0	-0.125	-0.783294677734375	0.7932058699776486
600.0	460.0	-0.2308349609375	-0.861236572265625	0.8916351342330899
600.0	480.0	-0.2738037109375	-0.51904296875	0.586833942041494
600.0	500.0	-0.1722412109375	-0.701416015625	0.7222544300455807
600.0	520.0	-0.069580078125	-1.2296142578125	1.23158134537986
600.0	540.0	0.0076904296875	-1.339111328125	1.3391334107629007
600.0	560.0	-0.0020751953125	-1.35791015625	1.3579117419340936
600.0	580.0	0.026123046875	-1.39447021484375	1.394714878985812
600.0	600.0	0.135498046875	-1.4903564453125	1.4965032759040158
600.0	620.0	0.1910400390625	-1.55841064453125	1.5700764419331015
600.0	640.0	0.3260498046875	-1.58477783203125	1.6179707203884828
600.0	660.0	0.4918212890625	-1.56121826171875	1.636853885079305
600.0	680.0	0.6103515625	-1.55474853515625	1.6702610686406771
600.0	700.0	0.6812744140625	-1.51922607421875	1.6649872947990676
600.0	720.0	0.801025390625	-1.56243896484375	1.7558067078377229
600.0	740.0	0.837890625	-1.59124755859375	1.7983685640583968
600.0	760.0	0.901611328125	-1.67169189453125	1.89933061293836
600.0	780.0	4.4512939453125	-1.3116455078125	4.640520630892662
600.0	800.0	5.205810546875	-1.31072998046875	5.368284319189381
620.0	0.0	0.62548828125	0.4076399803161621	0.746596238627841
620.0	20.0	0.6868896484375	0.4269866943359375	0.8087861437181795
620.0	40.0	0.7724609375	0.4311256408691406	0.884627163373478
620.0	60.0	0.78515625	0.42589569091796875	0.8932286809415361
620.0	80.0	0.798583984375	0.502838134765625	0.943706824111611
620.0	100.0	0.8236083984375	0.740020751953125	1.1072314605799694
620.0	120.0	0.822998046875	0.7642669677734375	1.123133911512634
620.0	140.0	0.77880859375	0.690582275390625	1.0408874601908438
620.0	160.0	0.6524658203125	0.7054290771484375	0.9609067746470309
620.0	180.0	0.50244140625	0.8157958984375	0.9581076738143398
620.0	200.0	0.4365234375	1.03875732421875	1.126751742889672
620.0	220.0	0.417724609375	1.3487091064453125	1.411917172884447
620.0	240.0	0.4052734375	1.373291015625	1.431843138314882
620.0	260.0	0.39306640625	1.24310302734375	1.3037662122917153
620.0	280.0	0.316162109375	1.0625	1.1085417129745048
620.0	300.0	0.223388671875	0.52020263671875	0.5661389246211712
620.0	320.0	0.2301025390625	0.392608642578125	0.4550700217659336
620.0	340.0	0.2855224609375	0.628631591796875	0.6904351916761479
620.0	360.0	0.259521484375	0.472686767578125	0.5392440830418631
620.0	380.0	0.2154541015625	0.262786865234375	0.33981966750000453
620.0	400.0	0.1749267578125	0.011016845703125	0.17527333364787553
620.0	420.0	0.0799560546875	-0.321807861328125	0.33159202386935094
620.0	440.0	-0.054443359375	-0.827301025390625	0.8290905053083257
620.0	460.0	-0.1539306640625	-0.921966552734375	0.934728288701925
620.0	480.0	-0.197265625	-0.668487548828125	0.6969858892006893
620.0	500.0	-0.0943603515625	-0.981201171875	0.9857279622877053
620.0	520.0	-0.033935546875	-1.39276123046875	1.3931746001268226
620.0	540.0	0.0230712890625	-1.45928955078125	1.4594719173037718
620.0	560.0	0.008056640625	-1.46514892578125	1.4651710767607007
620.0	580.0	0.09228515625	-1.47113037109375	1.4740220889859559
620.0	600.0	0.232177734375	-1.473388671875	1.4915698705555447
620.0	620.0	0.30029296875	-1.4696044921875	1.4999710765672678
620.0	640.0	0.406494140625	-1.4876708984375	1.5422069214020198
620.0	660.0	0.53759765625	-1.52032470703125	1.612575100519399
620.0	680.0	0.627685546875	-1.6103515625	1.7283579781405123
620.0	700.0	0.68115234375	-1.619140625	1.7565832968924384
620.0	720.0	0.796875	-1.6678466796875	1.8484378032732447
620.0	740.0	0.8099365234375	-1.69281005859375	1.876593473950658
620.0	760.0	0.7933349609375	-1.75006103515625	1.9214822369769309
620.0	780.0	4.4913330078125	-1.3966064453125	4.703464866473916
620.0	800.0	5.3121337890625	-1.40203857421875	5.4940401851913006
