# Supplementary material for: Real-time emotion detection by quantitative facial motion analysis
Source: PLoS One. 2023 Mar 10;18(3):e0282730. doi: 10.1371/journal.pone.0282730 (PMC10004542; doi:10.1371/journal.pone.0282730)
Supplement: S1 Dataset — Data from each participant is organized into folders by Study ID and subsequently by emotions. The data files (.csv) contain the pixel displacement results after DISC-processing of videos. (ZIP) [file pone.0282730.s004.zip › S1_Dataset/1/happy/result/100525_cropped_result.csv]

pos_x	pos_y	disp_x	disp_y	disp_xy_indi
0.0	0.0	0.8413552045822144	0.2196187973022461	0.8695464314262148
0.0	20.0	0.8008004426956177	0.26274871826171875	0.8428037956545243
0.0	40.0	0.8760621547698975	0.228912353515625	0.9054754356757219
0.0	60.0	0.8617953062057495	0.2669715881347656	0.9022000768507286
0.0	80.0	0.7818183898925781	0.42313385009765625	0.8889782055105114
0.0	100.0	0.7715647220611572	0.5001678466796875	0.9194998614363714
0.0	120.0	0.7648724317550659	0.56146240234375	0.9488255193156027
0.0	140.0	0.7861776351928711	0.575225830078125	0.9741457948718575
0.0	160.0	0.8181338310241699	0.5229034423828125	0.9709639414118736
0.0	180.0	0.7783910036087036	0.5490264892578125	0.9525348499691356
0.0	200.0	0.5423593521118164	0.75128173828125	0.9265947966063947
0.0	220.0	0.6146354675292969	0.7029876708984375	0.9337924948189331
0.0	240.0	0.7907240390777588	0.5279388427734375	0.9507701760595992
0.0	260.0	0.9613800048828125	0.3829345703125	1.0348383443460605
0.0	280.0	1.1470026969909668	0.144195556640625	1.156030944853749
0.0	300.0	1.2647860050201416	0.121826171875	1.270639702924683
0.0	320.0	1.2999141216278076	0.144073486328125	1.3078738062481927
0.0	340.0	1.2358108758926392	0.254791259765625	1.261803117379049
0.0	360.0	1.1473321914672852	0.193756103515625	1.1635774942936463
0.0	380.0	1.0637367963790894	0.118133544921875	1.0702763691713728
0.0	400.0	0.9931474924087524	0.03033447265625	0.9936106490517932
0.0	420.0	0.9802303314208984	-0.014739990234375	0.9803411497788073
0.0	440.0	0.9068151712417603	-0.38592529296875	0.9855212258227818
0.0	460.0	0.8531792163848877	-0.45306396484375	0.9660133184956974
0.0	480.0	0.8719919919967651	-0.390380859375	0.9553885332538015
0.0	500.0	0.742957353591919	-0.870361328125	1.1443401901322097
0.0	520.0	0.6656137704849243	-1.02984619140625	1.2262238251694166
0.0	540.0	1.0548055171966553	-0.8985595703125	1.3856492992487992
0.0	560.0	1.175055980682373	-0.91748046875	1.4908141964292978
0.0	580.0	1.6660058498382568	-0.84576416015625	1.8683930277915564
0.0	600.0	1.996736764907837	-0.89227294921875	2.187031944037887
0.0	620.0	2.231199026107788	-0.9901123046875	2.4410185312688504
0.0	640.0	2.17051100730896	-0.943115234375	2.3665553824408097
0.0	660.0	2.1465964317321777	-0.90875244140625	2.3310313684047963
0.0	680.0	2.273463726043701	-0.86993408203125	2.4342190987493426
0.0	700.0	2.363744020462036	-0.80462646484375	2.49694003576317
0.0	720.0	2.5593101978302	-0.87908935546875	2.7060795966889297
0.0	740.0	2.7409374713897705	-0.38427734375	2.7677440811946656
0.0	760.0	2.7899110317230225	-0.470458984375	2.8292994222791226
0.0	780.0	3.421734094619751	1.18975830078125	3.6226770527554804
0.0	800.0	3.5463571548461914	1.22540283203125	3.7521009008925894
20.0	0.0	0.8637981414794922	0.2214888334274292	0.8917424137924966
20.0	20.0	0.8241920471191406	0.29149818420410156	0.874221780744868
20.0	40.0	0.7807407379150391	0.41814422607421875	0.8856639846122948
20.0	60.0	0.7385177612304688	0.4757041931152344	0.8784662560396272
20.0	80.0	0.6639766693115234	0.6097259521484375	0.901460345280558
20.0	100.0	0.6676788330078125	0.6515274047851562	0.9328895879109999
20.0	120.0	0.7221240997314453	0.5979537963867188	0.937556375918931
20.0	140.0	0.7575435638427734	0.57818603515625	0.9529802423814013
20.0	160.0	0.8100757598876953	0.5143890380859375	0.9595930487767214
20.0	180.0	0.7873744964599609	0.5313873291015625	0.9499110964744382
20.0	200.0	0.6683120727539062	0.6308135986328125	0.9190031680079789
20.0	220.0	0.752960205078125	0.570526123046875	0.9446952564240968
20.0	240.0	0.8975028991699219	0.3728485107421875	0.9718680290971002
20.0	260.0	1.0245609283447266	0.26495361328125	1.05826533207953
20.0	280.0	1.1544551849365234	0.158843994140625	1.1653317933109735
20.0	300.0	1.2243099212646484	0.229156494140625	1.2455711469498127
20.0	320.0	1.2852725982666016	0.066864013671875	1.287010663584142
20.0	340.0	1.229574203491211	0.104461669921875	1.23400363142655
20.0	360.0	1.1449508666992188	-0.011749267578125	1.145011149484543
20.0	380.0	1.0668773651123047	-0.159393310546875	1.0787184709812225
20.0	400.0	0.9907379150390625	-0.305938720703125	1.0368992801238766
20.0	420.0	0.9690475463867188	-0.392333984375	1.0454564086817215
20.0	440.0	0.8799915313720703	-0.807861328125	1.1945815253746603
20.0	460.0	0.8219203948974609	-0.847930908203125	1.180906414850294
20.0	480.0	0.8336086273193359	-0.785186767578125	1.1451731762144153
20.0	500.0	0.7171745300292969	-1.0372314453125	1.2610267156836132
20.0	520.0	0.6295890808105469	-1.153076171875	1.313760658880366
20.0	540.0	0.8909320831298828	-1.03173828125	1.3631741846685832
20.0	560.0	0.8611564636230469	-1.07147216796875	1.3746428851055845
20.0	580.0	1.4702739715576172	-0.892333984375	1.7198736846380236
20.0	600.0	1.767293930053711	-0.98040771484375	2.0210213067975893
20.0	620.0	2.375051498413086	-1.03839111328125	2.5921276442829195
20.0	640.0	2.6919403076171875	-1.03985595703125	2.885800241033238
20.0	660.0	2.8038177490234375	-1.06939697265625	3.000833859923806
20.0	680.0	2.9570446014404297	-1.074951171875	3.1463681915541013
20.0	700.0	2.8856201171875	-0.91558837890625	3.0273925315864436
20.0	720.0	2.8465518951416016	-0.81292724609375	2.9603561270860324
20.0	740.0	2.8570098876953125	-0.60906982421875	2.9212106307424395
20.0	760.0	2.789081573486328	-0.53546142578125	2.8400167186234415
20.0	780.0	3.3476428985595703	1.1492919921875	3.539432872591686
20.0	800.0	3.5214176177978516	1.08538818359375	3.6848947811331105
40.0	0.0	0.7668113708496094	0.38998937606811523	0.8602856455330723
40.0	20.0	0.7359886169433594	0.4380226135253906	0.8564712804465849
40.0	40.0	0.7032089233398438	0.5260353088378906	0.8781890092736058
40.0	60.0	0.655426025390625	0.5863761901855469	0.879443182460282
40.0	80.0	0.6083755493164062	0.67034912109375	0.9052561809549837
40.0	100.0	0.6333503723144531	0.668701171875	0.9210287462277466
40.0	120.0	0.7131004333496094	0.5799331665039062	0.9191489028740926
40.0	140.0	0.7801895141601562	0.5235443115234375	0.9395713512735533
40.0	160.0	0.8296318054199219	0.4434661865234375	0.9407184441446651
40.0	180.0	0.8028984069824219	0.452178955078125	0.9214725494286066
40.0	200.0	0.7352218627929688	0.4927825927734375	0.8850908830562398
40.0	220.0	0.804962158203125	0.4264984130859375	0.9109692489342633
40.0	240.0	0.899017333984375	0.2883148193359375	0.9441173665668308
40.0	260.0	0.9749870300292969	0.277984619140625	1.0138417811493603
40.0	280.0	1.0607528686523438	0.32421875	1.1091954048794734
40.0	300.0	1.147613525390625	0.279876708984375	1.1812483972016314
40.0	320.0	1.2194290161132812	0.078277587890625	1.2219388307542156
40.0	340.0	1.2034645080566406	-0.078125	1.2059976524757468
40.0	360.0	1.1312637329101562	-0.2412109375	1.1566937147609346
40.0	380.0	1.0480079650878906	-0.413482666015625	1.1266270944651786
40.0	400.0	0.974029541015625	-0.8031005859375	1.2624199372254326
40.0	420.0	0.9377098083496094	-0.94561767578125	1.331725374626839
40.0	440.0	0.8420600891113281	-1.23870849609375	1.497819726124949
40.0	460.0	0.781005859375	-1.239959716796875	1.4654249389365082
40.0	480.0	0.7808952331542969	-1.218414306640625	1.4471802886267
40.0	500.0	0.6708488464355469	-1.276519775390625	1.4420613411804768
40.0	520.0	0.6016845703125	-1.3023681640625	1.434638336625529
40.0	540.0	0.8706245422363281	-1.16717529296875	1.4561199325814145
40.0	560.0	0.8420982360839844	-1.20220947265625	1.4678000733615517
40.0	580.0	1.4573631286621094	-1.01153564453125	1.7740100475874039
40.0	600.0	1.7610855102539062	-1.0894775390625	2.0708412499629087
40.0	620.0	2.3393211364746094	-1.06719970703125	2.5712523396672764
40.0	640.0	2.6126861572265625	-0.97607421875	2.7890589518100413
40.0	660.0	2.7036170959472656	-1.0113525390625	2.886586108150334
40.0	680.0	2.8590469360351562	-0.99749755859375	3.0280605611269578
40.0	700.0	2.796642303466797	-0.8170166015625	2.913541539221435
40.0	720.0	2.7925033569335938	-0.80517578125	2.906266167644825
40.0	740.0	2.852367401123047	-0.70294189453125	2.9377077965782483
40.0	760.0	2.7763824462890625	-0.6259765625	2.8460755690707433
40.0	780.0	3.1940879821777344	0.65863037109375	3.2612868631292344
40.0	800.0	3.48980712890625	0.83636474609375	3.588629234885285
60.0	0.0	0.5461044311523438	0.7216598391532898	0.9049988802042669
60.0	20.0	0.5247917175292969	0.7340202331542969	0.9023259108920887
60.0	40.0	0.5460014343261719	0.7661514282226562	0.9408004981152237
60.0	60.0	0.5625457763671875	0.7344856262207031	0.9251631670323782
60.0	80.0	0.6130523681640625	0.7058792114257812	0.9349324399306337
60.0	100.0	0.6812362670898438	0.657012939453125	0.9464400954140418
60.0	120.0	0.6180648803710938	0.746795654296875	0.9693853442387254
60.0	140.0	0.6376152038574219	0.6788482666015625	0.9313367367703733
60.0	160.0	0.6377334594726562	0.6356048583984375	0.9003874173658025
60.0	180.0	0.627166748046875	0.6146240234375	0.8781234651472383
60.0	200.0	0.6954116821289062	0.516265869140625	0.8660992179195637
60.0	220.0	0.8216514587402344	0.3643646240234375	0.8988173890672655
60.0	240.0	0.90167236328125	0.23431396484375	0.9316201397704928
60.0	260.0	0.988189697265625	0.210296630859375	1.0103185392403387
60.0	280.0	0.6300735473632812	1.37078857421875	1.508659666822051
60.0	300.0	0.6845970153808594	1.404693603515625	1.5626378957474738
60.0	320.0	0.7408943176269531	1.34808349609375	1.5382631446967245
60.0	340.0	0.7929763793945312	1.09832763671875	1.3546715970514234
60.0	360.0	0.9879531860351562	-0.395233154296875	1.0640774145016298
60.0	380.0	0.8993644714355469	-0.74346923828125	1.1668774403299786
60.0	400.0	0.8267784118652344	-1.315155029296875	1.55344626344501
60.0	420.0	0.7582206726074219	-1.428466796875	1.6172247766292642
60.0	440.0	0.7096405029296875	-1.493316650390625	1.6533554553489627
60.0	460.0	0.6421966552734375	-1.48077392578125	1.6140346846700677
60.0	480.0	0.6495819091796875	-1.493011474609375	1.6282014371842288
60.0	500.0	0.5314788818359375	-1.528961181640625	1.6187007434363754
60.0	520.0	0.5299720764160156	-1.48028564453125	1.5722964069112417
60.0	540.0	0.8493728637695312	-1.3173828125	1.5674602822331622
60.0	560.0	0.8193817138671875	-1.3489990234375	1.5783487441802138
60.0	580.0	1.4556083679199219	-1.1343994140625	1.8454424270033032
60.0	600.0	1.7676925659179688	-1.2032470703125	2.1383499526076797
60.0	620.0	2.3742141723632812	-1.16375732421875	2.6440922914912495
60.0	640.0	2.6389846801757812	-1.0733642578125	2.8489210189388983
60.0	660.0	2.688739776611328	-1.073486328125	2.895115625152686
60.0	680.0	2.825664520263672	-1.03045654296875	3.007693579476479
60.0	700.0	2.7446746826171875	-0.826416015625	2.866391903470504
60.0	720.0	2.7098388671875	-0.77752685546875	2.819179791551996
60.0	740.0	2.774761199951172	-0.57763671875	2.834248382834986
60.0	760.0	3.0314903259277344	0.29119873046875	3.0454441871129494
60.0	780.0	3.4352035522460938	0.97802734375	3.571716804351496
60.0	800.0	3.5626678466796875	0.98931884765625	3.6974794073927133
80.0	0.0	0.5040817260742188	0.7850646376609802	0.9329656327366672
80.0	20.0	0.5442657470703125	0.7721500396728516	0.9446908950555158
80.0	40.0	0.5799713134765625	0.78564453125	0.9765265249540134
80.0	60.0	0.60992431640625	0.7205696105957031	0.9440488522622517
80.0	80.0	0.6613845825195312	0.6871795654296875	0.9537532810631211
80.0	100.0	0.6551666259765625	0.6939468383789062	0.954361316425594
80.0	120.0	0.5691757202148438	0.8095550537109375	0.9896162819350766
80.0	140.0	0.5975341796875	0.7583770751953125	0.9654961854283062
80.0	160.0	0.6145782470703125	0.68792724609375	0.9224696838867654
80.0	180.0	0.6997604370117188	0.567108154296875	0.900708791939348
80.0	200.0	0.8337783813476562	0.3934478759765625	0.9219477318770225
80.0	220.0	1.0071640014648438	0.179290771484375	1.0229978038031842
80.0	240.0	1.000274658203125	0.191497802734375	1.0184403764067251
80.0	260.0	1.1410751342773438	0.19403076171875	1.157454274932369
80.0	280.0	-0.106475830078125	2.15570068359375	2.15832864495595
80.0	300.0	-0.24166107177734375	2.1533203125	2.16683835157071
80.0	320.0	-0.41681671142578125	2.088287353515625	2.1294788662433577
80.0	340.0	-0.23691558837890625	1.23675537109375	1.2592429646204748
80.0	360.0	0.34114837646484375	-0.3297119140625	0.4744387853447019
80.0	380.0	0.18216705322265625	-0.843505859375	0.8629524726656639
80.0	400.0	0.16692352294921875	-1.327239990234375	1.337695576052759
80.0	420.0	0.17984771728515625	-1.458099365234375	1.4691490599355699
80.0	440.0	0.21360015869140625	-1.523712158203125	1.5386109868478839
80.0	460.0	0.1160888671875	-1.564697265625	1.5689978196731915
80.0	480.0	-0.09108734130859375	-1.60272216796875	1.6053084599057958
80.0	500.0	-0.25739288330078125	-1.690185546875	1.7096719800122573
80.0	520.0	-0.18590545654296875	-1.81103515625	1.820551887737867
80.0	540.0	-0.04764556884765625	-1.82769775390625	1.8283186756866998
80.0	560.0	0.0438385009765625	-1.92041015625	1.9209104566314437
80.0	580.0	1.1946334838867188	-1.20367431640625	1.6958717583589191
80.0	600.0	1.64337158203125	-1.35302734375	2.128697524206545
80.0	620.0	2.5072555541992188	-1.15972900390625	2.7624810907161366
80.0	640.0	2.92236328125	-1.03936767578125	3.1016918468889174
80.0	660.0	3.1343460083007812	-1.015625	3.2947866456534087
80.0	680.0	3.2741546630859375	-1.05828857421875	3.4409393287486694
80.0	700.0	3.1838760375976562	-0.7415771484375	3.2690982380273073
80.0	720.0	2.9688262939453125	-0.46026611328125	3.0042926719372876
80.0	740.0	2.9602584838867188	-0.2781982421875	2.9733019613519764
80.0	760.0	3.1189651489257812	0.95013427734375	3.2604752330292515
80.0	780.0	3.4236831665039062	0.926513671875	3.5468343644401426
80.0	800.0	3.5537033081054688	0.92236328125	3.671452195608438
100.0	0.0	0.5331497192382812	0.8038835525512695	0.9646125591066642
100.0	20.0	0.5396194458007812	0.8199329376220703	0.9815697471315527
100.0	40.0	0.5612716674804688	0.8423004150390625	1.0121738358065193
100.0	60.0	0.6167755126953125	0.7482185363769531	0.9696612868618791
100.0	80.0	0.6005706787109375	0.75286865234375	0.9630661180880628
100.0	100.0	0.571990966796875	0.8139190673828125	0.9948054655793418
100.0	120.0	0.4695587158203125	0.9764480590820312	1.0834833638260843
100.0	140.0	0.5092697143554688	0.9427032470703125	1.071468643496678
100.0	160.0	0.58416748046875	0.8716888427734375	1.049329826057042
100.0	180.0	0.8643798828125	0.4705047607421875	0.9841378519760402
100.0	200.0	1.0008087158203125	0.2439422607421875	1.0301096602973454
100.0	220.0	1.0555572509765625	0.0384063720703125	1.0562557263772827
100.0	240.0	0.18508148193359375	0.6085052490234375	0.6360297108184576
100.0	260.0	-0.7793960571289062	1.7781982421875	1.941506426048289
100.0	280.0	-0.48273468017578125	1.99871826171875	2.056187603593708
100.0	300.0	-0.21009063720703125	1.871307373046875	1.8830638226734782
100.0	320.0	0.11579132080078125	1.71331787109375	1.71722618119513
100.0	340.0	0.5081024169921875	0.767852783203125	0.9207420718236394
100.0	360.0	0.4639129638671875	-0.478057861328125	0.6661490500043209
100.0	380.0	0.10164642333984375	-0.956756591796875	0.9621409311138129
100.0	400.0	0.05223846435546875	-1.428741455078125	1.4296961224739246
100.0	420.0	0.05246734619140625	-1.52777099609375	1.528671658310462
100.0	440.0	0.0767059326171875	-1.56402587890625	1.565905728320559
100.0	460.0	0.0153961181640625	-1.604766845703125	1.6048406991108117
100.0	480.0	-0.21436309814453125	-1.643096923828125	1.657021134125805
100.0	500.0	-0.4266357421875	-1.747222900390625	1.7985566213387074
100.0	520.0	-0.590240478515625	-1.82080078125	1.914079232288717
100.0	540.0	-0.7292633056640625	-1.85113525390625	1.9896046585295866
100.0	560.0	-0.8930511474609375	-1.91552734375	2.1134770773858014
100.0	580.0	-0.88330078125	-2.06842041015625	2.249129445653987
100.0	600.0	-1.5084686279296875	-1.6962890625	2.269994313870676
100.0	620.0	3.0647811889648438	-0.33135986328125	3.0826422262770827
100.0	640.0	3.3110504150390625	2.91339111328125	4.410317747042328
100.0	660.0	3.2318878173828125	2.3883056640625	4.018594631104319
100.0	680.0	3.3522872924804688	2.49603271484375	4.179474776200509
100.0	700.0	3.1891326904296875	2.2012939453125	3.875082237944992
100.0	720.0	2.40362548828125	1.237548828125	2.7035056112219995
100.0	740.0	1.6232986450195312	0.2364501953125	1.6404289639559422
100.0	760.0	3.2040634155273438	0.85089111328125	3.3151226308210306
100.0	780.0	3.4245758056640625	0.8311767578125	3.5239997519107975
100.0	800.0	3.5506057739257812	0.8323974609375	3.6468735781228134
120.0	0.0	0.5957565307617188	0.7433722615242004	0.9526427258678056
120.0	20.0	0.576873779296875	0.8055210113525391	0.9907812356775219
120.0	40.0	0.547393798828125	0.8764762878417969	1.0333685954897325
120.0	60.0	0.48294830322265625	0.9215087890625	1.0403929603304118
120.0	80.0	0.38359832763671875	1.0432052612304688	1.1114966909643131
120.0	100.0	0.34247589111328125	1.1148452758789062	1.166263145753715
120.0	120.0	0.35619354248046875	1.1349563598632812	1.1895376322331697
120.0	140.0	0.4699249267578125	1.0710601806640625	1.1696150423932097
120.0	160.0	0.660430908203125	0.899810791015625	1.1161668531801907
120.0	180.0	0.9681777954101562	0.365509033203125	1.0348744353197414
120.0	200.0	0.841552734375	0.2567596435546875	0.8798502823164686
120.0	220.0	0.5311660766601562	0.11065673828125	0.5425701012049854
120.0	240.0	-0.6026763916015625	0.853179931640625	1.044573993907651
120.0	260.0	-1.4794692993164062	1.73541259765625	2.280457474219546
120.0	280.0	-1.34918212890625	2.059051513671875	2.4617037906528156
120.0	300.0	-1.1990966796875	1.9058837890625	2.2517162042870367
120.0	320.0	-1.0670166015625	1.932525634765625	2.207527974236401
120.0	340.0	-0.8551483154296875	1.366973876953125	1.6124193690397326
120.0	360.0	-0.5004119873046875	-0.262847900390625	0.565244350505148
120.0	380.0	0.06777191162109375	-1.11126708984375	1.1133317461451346
120.0	400.0	-0.05157470703125	-1.51153564453125	1.5124152720380275
120.0	420.0	-0.029754638671875	-1.595977783203125	1.596255124659105
120.0	440.0	-0.02117156982421875	-1.60205078125	1.6021906693875598
120.0	460.0	-0.158355712890625	-1.63006591796875	1.637739731681564
120.0	480.0	-0.33704376220703125	-1.69049072265625	1.7237625651549346
120.0	500.0	-0.527313232421875	-1.784576416015625	1.860852554526118
120.0	520.0	-0.6483535766601562	-1.794677734375	1.9082008622336906
120.0	540.0	-0.6955108642578125	-1.8016357421875	1.9312241480025443
120.0	560.0	-0.731597900390625	-1.83819580078125	1.978433544465366
120.0	580.0	-0.7339935302734375	-2.15924072265625	2.2805847936133286
120.0	600.0	-0.6898574829101562	-2.28143310546875	2.3834513549590057
120.0	620.0	-0.6297149658203125	-2.37359619140625	2.455707600272543
120.0	640.0	-0.502227783203125	-2.48309326171875	2.5333742109317736
120.0	660.0	-0.2474822998046875	-2.41326904296875	2.4259255888151072
120.0	680.0	0.15283966064453125	-1.866455078125	1.8727024644947032
120.0	700.0	0.47037506103515625	-1.55389404296875	1.6235268383422536
120.0	720.0	0.71380615234375	-1.31890869140625	1.4996797522773773
120.0	740.0	1.685791015625	-0.0626220703125	1.6869537255218925
120.0	760.0	3.2003326416015625	0.74560546875	3.2860396424769958
120.0	780.0	3.4171829223632812	0.742919921875	3.4970085981035295
120.0	800.0	3.5364761352539062	0.74395751953125	3.6138810503512
140.0	0.0	0.607635498046875	0.6962852478027344	0.924139624079819
140.0	20.0	0.511962890625	0.8170509338378906	0.9641982316217318
140.0	40.0	0.4936370849609375	0.8808059692382812	1.0097013058793773
140.0	60.0	0.4093780517578125	1.0095863342285156	1.0894287289777125
140.0	80.0	0.2269134521484375	1.2257919311523438	1.2466176531896673
140.0	100.0	0.143890380859375	1.3306503295898438	1.3384075393322528
140.0	120.0	0.35345458984375	1.1622848510742188	1.214839998566985
140.0	140.0	0.8132476806640625	0.7402496337890625	1.099700554892248
140.0	160.0	1.122467041015625	0.5235595703125	1.238566462420238
140.0	180.0	1.1096038818359375	0.194000244140625	1.1264354705494688
140.0	200.0	0.5236968994140625	0.1707916259765625	0.5508431918065437
140.0	220.0	0.15899658203125	0.065673828125	0.17202605848595162
140.0	240.0	-0.7214202880859375	0.834686279296875	1.1032444955260179
140.0	260.0	-1.37200927734375	1.42193603515625	1.975933082164777
140.0	280.0	-1.441192626953125	1.762664794921875	2.2768450468226917
140.0	300.0	-1.189178466796875	1.49359130859375	1.9091779442996288
140.0	320.0	-1.052001953125	1.399627685546875	1.7509042713775407
140.0	340.0	-1.0065460205078125	0.380035400390625	1.0759004586624994
140.0	360.0	-0.7601318359375	-0.39007568359375	0.8543766423169853
140.0	380.0	-0.1912384033203125	-1.220245361328125	1.2351400198954403
140.0	400.0	-0.154205322265625	-1.5618896484375	1.5694835313921782
140.0	420.0	-0.135772705078125	-1.637664794921875	1.6432833620440324
140.0	440.0	-0.1483917236328125	-1.619354248046875	1.6261390728686698
140.0	460.0	-0.3711700439453125	-1.657257080078125	1.6983133488821895
140.0	480.0	-0.5547637939453125	-1.7200927734375	1.8073411455241393
140.0	500.0	-0.6639251708984375	-1.79144287109375	1.9105141174419877
140.0	520.0	-0.5771484375	-1.7213134765625	1.815494534143348
140.0	540.0	-0.4773406982421875	-1.69677734375	1.7626421918420212
140.0	560.0	-0.354278564453125	-1.759521484375	1.7948340188463585
140.0	580.0	-0.4745025634765625	-2.15478515625	2.2064115101995743
140.0	600.0	-0.617889404296875	-2.17132568359375	2.2575301858837267
140.0	620.0	-0.608978271484375	-2.20025634765625	2.2829766819969315
140.0	640.0	-0.5564117431640625	-2.23565673828125	2.3038565665755386
140.0	660.0	-0.469329833984375	-2.1656494140625	2.2159214511568432
140.0	680.0	-0.1820068359375	-1.80859375	1.8177287588820954
140.0	700.0	0.33258056640625	-1.462158203125	1.4995053998291672
140.0	720.0	0.7509613037109375	-1.19366455078125	1.4102403835740325
140.0	740.0	1.738494873046875	-0.09539794921875	1.741110333185526
140.0	760.0	3.0401763916015625	0.68182373046875	3.115695121715509
140.0	780.0	3.2871856689453125	0.687255859375	3.3582600016027215
140.0	800.0	3.40460205078125	0.6907958984375	3.473976697889893
160.0	0.0	0.395599365234375	0.8723375797271729	0.9578474360659437
160.0	20.0	0.3871917724609375	0.9119663238525391	0.9907573085789256
160.0	40.0	0.3990631103515625	0.9620819091796875	1.0415627518370152
160.0	60.0	0.308502197265625	1.0909347534179688	1.1337161205226125
160.0	80.0	0.1321258544921875	1.2880401611328125	1.2947990956578292
160.0	100.0	0.1587982177734375	1.2976303100585938	1.307310711174196
160.0	120.0	0.5381927490234375	1.0198822021484375	1.1531743759555841
160.0	140.0	0.974273681640625	0.713623046875	1.2076700955843596
160.0	160.0	1.2254486083984375	0.525238037109375	1.3332663977810948
160.0	180.0	0.6776580810546875	0.1515960693359375	0.6944075482429809
160.0	200.0	0.2112884521484375	0.0574951171875	0.2189714559290478
160.0	220.0	-0.1423797607421875	-0.0406494140625	0.14806880540014877
160.0	240.0	-0.737762451171875	0.710205078125	1.0240530686217735
160.0	260.0	-1.43896484375	1.15093994140625	1.8426292546990248
160.0	280.0	-1.716339111328125	1.378936767578125	2.2016554121963376
160.0	300.0	-1.5951080322265625	1.116668701171875	1.9471308694205889
160.0	320.0	-1.6171112060546875	0.962890625	1.8820751867182504
160.0	340.0	-1.6700897216796875	-0.1387939453125	1.6758470806477377
160.0	360.0	-1.4111175537109375	-0.61968994140625	1.541190570264178
160.0	380.0	-0.1351165771484375	-1.130279541015625	1.1383269874068704
160.0	400.0	-0.09674072265625	-1.446868896484375	1.4500994348781626
160.0	420.0	-0.108673095703125	-1.555084228515625	1.5588767749593735
160.0	440.0	-0.30706787109375	-1.5633544921875	1.5932256418037227
160.0	460.0	-0.656951904296875	-1.65594482421875	1.7814991062069487
160.0	480.0	-0.7875213623046875	-1.726837158203125	1.8979347899854926
160.0	500.0	-0.7612762451171875	-1.625213623046875	1.7946756926856935
160.0	520.0	-0.5703277587890625	-1.5224609375	1.625780138474675
160.0	540.0	-0.3460693359375	-1.4886474609375	1.5283439561276406
160.0	560.0	-0.15313720703125	-1.57904052734375	1.586448861820437
160.0	580.0	-0.3351287841796875	-2.13232421875	2.1584989867622255
160.0	600.0	-0.5391693115234375	-1.94000244140625	2.0135324728324764
160.0	620.0	-0.552764892578125	-1.920166015625	1.9981457789731194
160.0	640.0	-0.50177001953125	-1.92181396484375	1.9862381700009808
160.0	660.0	-0.340179443359375	-1.82330322265625	1.8547659408758188
160.0	680.0	-0.2588043212890625	-1.4053955078125	1.4290263153971123
160.0	700.0	0.00299072265625	-1.21136474609375	1.2113684379662457
160.0	720.0	0.48779296875	-1.15362548828125	1.2525149690020039
160.0	740.0	1.082916259765625	-0.6636962890625	1.2701182581870494
160.0	760.0	2.1148681640625	0.43572998046875	2.159288764210194
160.0	780.0	2.3069000244140625	0.45733642578125	2.3517959794565453
160.0	800.0	2.465728759765625	0.473388671875	2.510759875295705
180.0	0.0	0.2271270751953125	1.0198619365692139	1.0448469160357818
180.0	20.0	0.1896820068359375	1.0685310363769531	1.085236305796168
180.0	40.0	0.2026824951171875	1.1266250610351562	1.1447114142784627
180.0	60.0	0.1290283203125	1.2427177429199219	1.24939813350695
180.0	80.0	0.05511474609375	1.3408966064453125	1.3420288165361927
180.0	100.0	0.1699676513671875	1.3408966064453125	1.3516259511003157
180.0	120.0	0.7479705810546875	0.9488143920898438	1.2081840674169257
180.0	140.0	1.0344085693359375	0.684783935546875	1.240536225468119
180.0	160.0	0.76947021484375	0.400787353515625	0.8675914443271933
180.0	180.0	0.264129638671875	0.0902557373046875	0.2791246390796556
180.0	200.0	0.1419525146484375	-0.0490570068359375	0.15019023381936683
180.0	220.0	-0.0127105712890625	-0.12506103515625	0.12570529478445663
180.0	240.0	-0.31512451171875	0.5331268310546875	0.6192961132417948
180.0	260.0	-1.4661407470703125	0.882659912109375	1.7113319989601152
180.0	280.0	-2.5043792724609375	1.051177978515625	2.716043203420772
180.0	300.0	-2.444488525390625	0.766815185546875	2.5619386564771065
180.0	320.0	-2.59515380859375	0.56744384765625	2.6564667907770985
180.0	340.0	-2.946533203125	-0.46502685546875	2.983003166848005
180.0	360.0	-1.62371826171875	-0.56939697265625	1.7206608921891209
180.0	380.0	-0.10894775390625	-1.071868896484375	1.0773915464360433
180.0	400.0	-0.098052978515625	-1.26348876953125	1.2672877563234712
180.0	420.0	-0.345611572265625	-1.355682373046875	1.3990432643324235
180.0	440.0	-0.725433349609375	-1.385986328125	1.56435662381533
180.0	460.0	-0.7662506103515625	-1.55792236328125	1.7361630360873304
180.0	480.0	-0.812347412109375	-1.4818115234375	1.6898738736819867
180.0	500.0	-0.7119293212890625	-1.3673095703125	1.541550783976726
180.0	520.0	-0.5701904296875	-1.2547607421875	1.37823860279784
180.0	540.0	-0.5099639892578125	-1.21124267578125	1.3142191940363162
180.0	560.0	-0.314788818359375	-1.39788818359375	1.4328933575095968
180.0	580.0	-0.1572723388671875	-2.0025634765625	2.0087297145795504
180.0	600.0	-0.4604034423828125	-1.74969482421875	1.8092549040021493
180.0	620.0	-0.4657135009765625	-1.6943359375	1.7571748160316465
180.0	640.0	-0.4023284912109375	-1.68304443359375	1.7304643250558436
180.0	660.0	-0.369232177734375	-1.62744140625	1.6688013458322253
180.0	680.0	-0.22979736328125	-1.14630126953125	1.169107962807529
180.0	700.0	-0.1642303466796875	-1.00250244140625	1.0158655185584469
180.0	720.0	0.2382049560546875	-1.0577392578125	1.0842296521525105
180.0	740.0	0.83349609375	-0.937255859375	1.2542584598994255
180.0	760.0	1.8994598388671875	0.2852783203125	1.9207632335896279
180.0	780.0	2.12493896484375	0.32098388671875	2.149045429916339
180.0	800.0	2.3535614013671875	0.352783203125	2.379854461603191
200.0	0.0	0.152984619140625	1.0567686557769775	1.0677847561780802
200.0	20.0	0.0500946044921875	1.1361732482910156	1.1372770636618794
200.0	40.0	0.0585479736328125	1.2163124084472656	1.2177207151721188
200.0	60.0	0.0086822509765625	1.3087158203125	1.3087446197857853
200.0	80.0	0.0463409423828125	1.3371047973632812	1.3379075910065046
200.0	100.0	0.318206787109375	1.34527587890625	1.3823974644542194
200.0	120.0	1.3732147216796875	0.922393798828125	1.6542457471471406
200.0	140.0	0.97802734375	0.6291046142578125	1.1628886880536553
200.0	160.0	0.41156005859375	0.3468170166015625	0.5382041664964137
200.0	180.0	0.1499176025390625	0.1190643310546875	0.19144608243722444
200.0	200.0	0.1324005126953125	-0.0990142822265625	0.16532913792439305
200.0	220.0	0.0750579833984375	-0.1949005126953125	0.20885380226545025
200.0	240.0	-0.0383758544921875	0.44842529296875	0.45006438381870967
200.0	260.0	-0.6655731201171875	0.815338134765625	1.0525036115024102
200.0	280.0	-1.7023162841796875	0.758148193359375	1.8635099716603136
200.0	300.0	-1.83941650390625	0.4661865234375	1.8975729101874936
200.0	320.0	-1.9823760986328125	0.311065673828125	2.006633212588887
200.0	340.0	-1.9124298095703125	-0.472412109375	1.9699139518307085
200.0	360.0	-0.9908599853515625	-0.4814453125	1.10163201637349
200.0	380.0	0.013031005859375	-0.9580078125	0.9580964335205211
200.0	400.0	-0.0593719482421875	-1.0172119140625	1.0189431320484807
200.0	420.0	-0.54052734375	-1.1552734375	1.2754710991372942
200.0	440.0	-0.6461181640625	-1.258758544921875	1.4148999103630375
200.0	460.0	-0.630584716796875	-1.40997314453125	1.5445586273615957
200.0	480.0	-0.6943817138671875	-1.165618896484375	1.3567731484646153
200.0	500.0	-0.65771484375	-1.07000732421875	1.2559874559767132
200.0	520.0	-0.591522216796875	-1.0430908203125	1.199140105402406
200.0	540.0	-0.51812744140625	-1.0137939453125	1.138522818871221
200.0	560.0	-0.423248291015625	-1.09649658203125	1.1753484037739026
200.0	580.0	-0.373931884765625	-1.57794189453125	1.621642894400997
200.0	600.0	-0.558807373046875	-1.57672119140625	1.6728166054894045
200.0	620.0	-0.59002685546875	-1.50146484375	1.6132353725329585
200.0	640.0	-0.5529327392578125	-1.48284912109375	1.5825852678676289
200.0	660.0	-0.52362060546875	-1.4627685546875	1.5536635359864819
200.0	680.0	-0.4900665283203125	-0.96435546875	1.081733179803576
200.0	700.0	-0.54302978515625	-0.7880859375	0.9570584059774497
200.0	720.0	-0.3577117919921875	-0.8052978515625	0.8811710139702964
200.0	740.0	0.3907012939453125	-1.08349609375	1.1517861286984012
200.0	760.0	1.4161529541015625	0.07708740234375	1.418249504498658
200.0	780.0	1.729278564453125	0.1473388671875	1.7355440343768742
200.0	800.0	2.0415191650390625	0.2108154296875	2.0523751232696514
220.0	0.0	0.1779937744140625	1.0105212926864624	1.0260775149582428
220.0	20.0	0.089935302734375	1.1049461364746094	1.1086001638048273
220.0	40.0	0.1279144287109375	1.1835441589355469	1.1904364230075022
220.0	60.0	0.0947723388671875	1.2394332885742188	1.2430513557533573
220.0	80.0	0.1811676025390625	1.2649765014648438	1.277883895143838
220.0	100.0	0.9552001953125	1.2362823486328125	1.5623064547860324
220.0	120.0	1.53656005859375	0.8575363159179688	1.7596548942289199
220.0	140.0	0.6583404541015625	0.5457611083984375	0.8551417081086283
220.0	160.0	0.3068695068359375	0.3243408203125	0.44650404471484567
220.0	180.0	0.1576995849609375	0.1530914306640625	0.21978659021792343
220.0	200.0	0.1771697998046875	-0.134368896484375	0.22236037935131728
220.0	220.0	0.1386871337890625	-0.275360107421875	0.3083136549652186
220.0	240.0	0.07574462890625	0.226654052734375	0.238975539394856
220.0	260.0	-0.4902191162109375	0.67510986328125	0.8343189494421547
220.0	280.0	-1.5775604248046875	0.318145751953125	1.6093208547072786
220.0	300.0	-1.7835235595703125	0.05316162109375	1.7843156798895405
220.0	320.0	-1.8860931396484375	-0.025238037109375	1.8862619886818572
220.0	340.0	-1.5020751953125	-0.548675537109375	1.5991481286595517
220.0	360.0	-0.6622467041015625	-0.521942138671875	0.8432047753747326
220.0	380.0	-0.05218505859375	-0.648406982421875	0.6505035704697361
220.0	400.0	-0.1906890869140625	-0.733489990234375	0.7578719506896547
220.0	420.0	-0.63995361328125	-0.97027587890625	1.162314892074873
220.0	440.0	-0.764251708984375	-1.0767822265625	1.3204319892089986
220.0	460.0	-0.7276458740234375	-1.153350830078125	1.3637032870918924
220.0	480.0	-0.8075408935546875	-0.822113037109375	1.1523854131966023
220.0	500.0	-0.7961578369140625	-0.708465576171875	1.0657348515931275
220.0	520.0	-0.7091522216796875	-0.70477294921875	0.9998008719058668
220.0	540.0	-0.6934661865234375	-0.73419189453125	1.0099173678310247
220.0	560.0	-0.9121246337890625	-0.73486328125	1.1713220691570478
220.0	580.0	-0.860321044921875	-1.3028564453125	1.5612774312811257
220.0	600.0	-1.0377044677734375	-1.2581787109375	1.6309028883085903
220.0	620.0	-0.956787109375	-1.19189453125	1.528415567275414
220.0	640.0	-0.903778076171875	-1.15557861328125	1.4670299050946276
220.0	660.0	-0.8229522705078125	-1.133056640625	1.4003813017883286
220.0	680.0	-0.684722900390625	-0.75640869140625	1.0202938590201673
220.0	700.0	-0.785003662109375	-0.64007568359375	1.0128808568894647
220.0	720.0	-0.5815582275390625	-0.8231201171875	1.0078376354042053
220.0	740.0	-0.2943878173828125	-0.8502197265625	0.8997431691651948
220.0	760.0	0.394500732421875	-0.4486083984375	0.597394612488307
220.0	780.0	0.83929443359375	-0.25592041015625	0.8774453843949473
220.0	800.0	1.2506256103515625	-0.090087890625	1.2538661193701983
240.0	0.0	0.1144866943359375	1.0454614162445068	1.0517113558557503
240.0	20.0	0.0791015625	1.1633377075195312	1.1660238757961776
240.0	40.0	0.1706695556640625	1.2008819580078125	1.212949122716714
240.0	60.0	0.21343994140625	1.2404899597167969	1.2587183754699396
240.0	80.0	0.6033935546875	1.2550277709960938	1.3925438908019527
240.0	100.0	2.049591064453125	1.1526260375976562	2.3514613145944305
240.0	120.0	1.155426025390625	0.7340011596679688	1.368856092708032
240.0	140.0	0.415130615234375	0.5045013427734375	0.6533414364366248
240.0	160.0	0.1536865234375	0.3115386962890625	0.3473843789979537
240.0	180.0	0.1438751220703125	0.1787567138671875	0.2294646236423882
240.0	200.0	0.2202911376953125	-0.1010894775390625	0.24237835674048075
240.0	220.0	0.2515411376953125	-0.301513671875	0.39266198985972317
240.0	240.0	0.24462890625	-0.0694580078125	0.2542984793944954
240.0	260.0	-0.209320068359375	0.1595458984375	0.26319153619788477
240.0	280.0	-1.01922607421875	-0.255889892578125	1.050857472491398
240.0	300.0	-0.9509735107421875	-0.184295654296875	0.9686668706660896
240.0	320.0	-0.8898162841796875	-0.161224365234375	0.9043043268372509
240.0	340.0	-0.6541595458984375	-0.300506591796875	0.7198811868658769
240.0	360.0	-0.0750732421875	-0.24853515625	0.25962610728652646
240.0	380.0	-0.095306396484375	-0.2305908203125	0.2495103918141057
240.0	400.0	-0.4502716064453125	-0.167236328125	0.48032541991401523
240.0	420.0	-0.905120849609375	-0.409088134765625	0.9932758199028179
240.0	440.0	-1.061309814453125	-0.4453125	1.1509481938431358
240.0	460.0	-0.9397735595703125	-0.53521728515625	1.0814952083099962
240.0	480.0	-0.81353759765625	-0.62408447265625	1.0253413342935767
240.0	500.0	-0.7982940673828125	-0.58349609375	0.9888079234310894
240.0	520.0	-0.7019805908203125	-0.6552734375	0.9602916368382584
240.0	540.0	-0.73046875	-0.7196044921875	1.0253854006679597
240.0	560.0	-1.15570068359375	-0.799072265625	1.4050482396523372
240.0	580.0	-1.3852386474609375	-1.08074951171875	1.7569591963104105
240.0	600.0	-1.143341064453125	-0.8214111328125	1.4078156977293297
240.0	620.0	-0.99127197265625	-0.77276611328125	1.2568960138410905
240.0	640.0	-0.8855133056640625	-0.73382568359375	1.1500582369645156
240.0	660.0	-0.7674713134765625	-0.71356201171875	1.0479422510699479
240.0	680.0	-0.785400390625	-0.55792236328125	0.96339562851574
240.0	700.0	-0.77874755859375	-0.65289306640625	1.016226901915651
240.0	720.0	-0.567657470703125	-0.9158935546875	1.0775416500364028
240.0	740.0	-0.3223114013671875	-0.9732666015625	1.025247539459763
240.0	760.0	-0.0060882568359375	-1.01593017578125	1.015948418441715
240.0	780.0	0.252838134765625	-0.8787841796875	0.9144335715954399
240.0	800.0	0.577545166015625	-0.7200927734375	0.9230883062551094
260.0	0.0	0.0279541015625	1.1094331741333008	1.1097852943978206
260.0	20.0	0.00787353515625	1.240457534790039	1.2404825223167144
260.0	40.0	0.15484619140625	1.22967529296875	1.2393864083209893
260.0	60.0	0.35791015625	1.2323532104492188	1.2832747621812703
260.0	80.0	1.09210205078125	1.2342681884765625	1.6480609364965324
260.0	100.0	1.671783447265625	0.9803848266601562	1.9380439372978109
260.0	120.0	0.8016357421875	0.6412200927734375	1.026539366283086
260.0	140.0	0.284271240234375	0.4884033203125	0.5651087871522299
260.0	160.0	0.13360595703125	0.3229827880859375	0.34952601212785556
260.0	180.0	0.07464599609375	0.16033935546875	0.1768636018093104
260.0	200.0	0.18359375	-0.051361083984375	0.19064266570501084
260.0	220.0	0.24212646484375	-0.271514892578125	0.3637932955256906
260.0	240.0	0.4063720703125	-0.1716461181640625	0.44113563606997197
260.0	260.0	0.342864990234375	0.10150146484375	0.3575736971504547
260.0	280.0	0.16790771484375	0.29388427734375	0.338468564528389
260.0	300.0	0.03729248046875	0.133636474609375	0.13874233833092994
260.0	320.0	0.01885986328125	0.149749755859375	0.1509327128985955
260.0	340.0	0.0093994140625	0.096649169921875	0.09710515450430934
260.0	360.0	0.0338134765625	-0.0123291015625	0.03599108143111536
260.0	380.0	-0.301361083984375	0.17242431640625	0.34720116334540146
260.0	400.0	-0.666168212890625	0.19635009765625	0.6945023028871165
260.0	420.0	-1.0115966796875	0.079254150390625	1.014696537250874
260.0	440.0	-1.103118896484375	0.064117431640625	1.1049806988455027
260.0	460.0	-1.008056640625	-0.00018310546875	1.0080566572548257
260.0	480.0	-0.783782958984375	-0.289794921875	0.8356415640325939
260.0	500.0	-0.761627197265625	-0.382354736328125	0.8522154258209841
260.0	520.0	-0.710357666015625	-0.61279296875	0.9381488347893444
260.0	540.0	-0.774169921875	-0.73028564453125	1.0642632148788977
260.0	560.0	-1.149871826171875	-0.79559326171875	1.398275314348402
260.0	580.0	-1.305908203125	-0.81103515625	1.5372619359310984
260.0	600.0	-1.17230224609375	-0.61090087890625	1.3219275471994976
260.0	620.0	-1.01971435546875	-0.55902099609375	1.1628937358257188
260.0	640.0	-0.929718017578125	-0.52569580078125	1.068050404788294
260.0	660.0	-0.84942626953125	-0.52886962890625	1.0006138474702468
260.0	680.0	-0.80767822265625	-0.502197265625	0.9510763402347815
260.0	700.0	-0.73321533203125	-0.6229248046875	0.9621018841165712
260.0	720.0	-0.541168212890625	-0.89990234375	1.0500891690375518
260.0	740.0	-0.37310791015625	-0.94183349609375	1.0130448395729283
260.0	760.0	-0.149566650390625	-1.0513916015625	1.0619766865356461
260.0	780.0	0.107940673828125	-1.18255615234375	1.1874722070484531
260.0	800.0	0.347930908203125	-1.11639404296875	1.169355196704219
280.0	0.0	-0.032745361328125	1.1587096452713013	1.159172248086217
280.0	20.0	-0.04132080078125	1.2984600067138672	1.2991173147997759
280.0	40.0	0.186004638671875	1.2217445373535156	1.235822576327448
280.0	60.0	0.549560546875	1.2509651184082031	1.3663566599375139
280.0	80.0	1.6773681640625	1.1541290283203125	2.0360691962263933
280.0	100.0	1.1708984375	0.86248779296875	1.4542655685809407
280.0	120.0	0.496246337890625	0.6183700561523438	0.7928694433610801
280.0	140.0	0.173126220703125	0.505401611328125	0.5342316698100295
280.0	160.0	0.036163330078125	0.288421630859375	0.2906799332425976
280.0	180.0	-0.021453857421875	0.10357666015625	0.10577519807309012
280.0	200.0	0.063751220703125	-0.035614013671875	0.07302448980279871
280.0	220.0	0.142120361328125	-0.0886077880859375	0.1674799606326656
280.0	240.0	0.267608642578125	0.0655364990234375	0.27551663885645034
280.0	260.0	0.396759033203125	0.1514892578125	0.42469603913959514
280.0	280.0	0.40106201171875	0.20806884765625	0.45182229096060605
280.0	300.0	0.277618408203125	0.23516845703125	0.36383538002192123
280.0	320.0	0.1083984375	0.2205810546875	0.2457767746136548
280.0	340.0	-0.02703857421875	0.224365234375	0.22598859018085743
280.0	360.0	-0.22137451171875	0.223846435546875	0.3148236032221159
280.0	380.0	-0.605804443359375	0.227996826171875	0.6472878620354396
280.0	400.0	-0.828857421875	0.213592529296875	0.8559359756247591
280.0	420.0	-0.9462890625	0.210845947265625	0.9694941997172895
280.0	440.0	-1.069549560546875	0.185394287109375	1.0854986430939502
280.0	460.0	-1.090667724609375	0.132720947265625	1.0987133089881438
280.0	480.0	-1.14312744140625	0.04876708984375	1.1441671977241035
280.0	500.0	-1.1817626953125	-0.0672607421875	1.1836752407108455
280.0	520.0	-1.084503173828125	-0.29046630859375	1.122727843455998
280.0	540.0	-0.980712890625	-0.29876708984375	1.0252119526282097
280.0	560.0	-0.91241455078125	-0.28973388671875	0.9573118810453068
280.0	580.0	-1.243988037109375	-0.6790771484375	1.4172692087254426
280.0	600.0	-1.23162841796875	-0.622802734375	1.3801419513561577
280.0	620.0	-1.098175048828125	-0.53143310546875	1.220003927639913
280.0	640.0	-0.9683837890625	-0.495361328125	1.0877269916301646
280.0	660.0	-0.895904541015625	-0.51153564453125	1.031655786703307
280.0	680.0	-0.775054931640625	-0.50262451171875	0.9237648763841185
280.0	700.0	-0.656402587890625	-0.64935302734375	0.9233221060442572
280.0	720.0	-0.47479248046875	-0.91302490234375	1.0290978436521392
280.0	740.0	-0.31597900390625	-0.9407958984375	0.9924412594337303
280.0	760.0	-0.18865966796875	-1.04193115234375	1.0588734563404891
280.0	780.0	0.044525146484375	-1.35162353515625	1.3523567093994593
280.0	800.0	0.213287353515625	-1.32635498046875	1.3433945918396268
300.0	0.0	-0.4288330078125	1.329431414604187	1.3968842596027795
300.0	20.0	-0.367919921875	1.4275074005126953	1.4741582165531009
300.0	40.0	-0.029144287109375	1.2292823791503906	1.229627812454142
300.0	60.0	0.430084228515625	1.2129974365234375	1.2869868781888614
300.0	80.0	1.6614990234375	1.0021591186523438	1.9403355132506874
300.0	100.0	0.852874755859375	0.7510986328125	1.1364613963505295
300.0	120.0	0.325469970703125	0.5265350341796875	0.6190071437779193
300.0	140.0	0.06719970703125	0.47869873046875	0.4833924649572837
300.0	160.0	-0.093536376953125	0.2336883544921875	0.25171273475687195
300.0	180.0	-0.1295166015625	0.07183837890625	0.14810571482619206
300.0	200.0	-0.117156982421875	-0.043792724609375	0.12507422299943377
300.0	220.0	-0.17498779296875	-0.01861572265625	0.17597520512301876
300.0	240.0	-0.1800537109375	0.1682586669921875	0.246435220373129
300.0	260.0	-0.05859375	0.198394775390625	0.20686641690076
300.0	280.0	-0.00750732421875	0.213165283203125	0.2132974399283637
300.0	300.0	-0.0828857421875	0.219879150390625	0.23498273773721295
300.0	320.0	-0.199249267578125	0.193878173828125	0.27800902308620834
300.0	340.0	-0.29541015625	0.19403076171875	0.3534332990944794
300.0	360.0	-0.489837646484375	0.171142578125	0.5188744568396322
300.0	380.0	-0.757720947265625	0.161529541015625	0.7747469435537223
300.0	400.0	-0.93707275390625	0.14105224609375	0.9476291902645967
300.0	420.0	-1.0474853515625	0.141937255859375	1.057058061952561
300.0	440.0	-1.14971923828125	0.124969482421875	1.156491114713299
300.0	460.0	-1.200408935546875	0.071807861328125	1.202554772760601
300.0	480.0	-1.32373046875	0.083160400390625	1.3263400793500224
300.0	500.0	-1.2470703125	0.0635986328125	1.2486909747469415
300.0	520.0	-1.11529541015625	-0.004150390625	1.1153031326316347
300.0	540.0	-0.981292724609375	0.02447509765625	0.9815979022881893
300.0	560.0	-0.8734130859375	0.02545166015625	0.8737838438032464
300.0	580.0	-1.100189208984375	-0.429931640625	1.181210189244983
300.0	600.0	-1.1932373046875	-0.63836669921875	1.353265424064818
300.0	620.0	-1.128875732421875	-0.5220947265625	1.2437617628611182
300.0	640.0	-1.04217529296875	-0.50238037109375	1.156942253759795
300.0	660.0	-0.950592041015625	-0.52789306640625	1.0873345014309281
300.0	680.0	-0.752410888671875	-0.524169921875	0.9169930492596137
300.0	700.0	-0.5538330078125	-0.71917724609375	0.9077152151647734
300.0	720.0	-0.343536376953125	-0.95477294921875	1.0146963224777892
300.0	740.0	-0.218780517578125	-1.00140380859375	1.025024147392548
300.0	760.0	-0.094818115234375	-1.104736328125	1.1087979210188423
300.0	780.0	0.11126708984375	-1.52667236328125	1.5307216827656993
300.0	800.0	0.190826416015625	-1.54180908203125	1.5535732897045489
320.0	0.0	-0.5894775390625	1.4222838878631592	1.539602294988652
320.0	20.0	-0.45721435546875	1.4735527038574219	1.5428553198184927
320.0	40.0	-0.070953369140625	1.1728897094726562	1.1750338936299913
320.0	60.0	0.552520751953125	1.1142578125	1.243724106888715
320.0	80.0	1.292144775390625	0.9141769409179688	1.5828321451990492
320.0	100.0	0.566070556640625	0.7082977294921875	0.9067091863983816
320.0	120.0	0.124755859375	0.5387725830078125	0.5530279564807777
320.0	140.0	0.00408935546875	0.532257080078125	0.532272789198773
320.0	160.0	-0.0821533203125	0.269805908203125	0.28203616104975143
320.0	180.0	-0.092620849609375	0.1676788330078125	0.19155890170186385
320.0	200.0	-0.09185791015625	0.02508544921875	0.09522161215175987
320.0	220.0	-0.178924560546875	-0.0376129150390625	0.18283525301382136
320.0	240.0	-0.2069091796875	0.0912017822265625	0.22611761037180517
320.0	260.0	-0.24871826171875	0.12628173828125	0.2789405871072382
320.0	280.0	-0.389373779296875	0.1375732421875	0.41296287601903403
320.0	300.0	-0.482025146484375	0.148284912109375	0.5043180117768631
320.0	320.0	-0.549713134765625	0.135345458984375	0.5661297764660868
320.0	340.0	-0.566436767578125	0.13677978515625	0.5827171880867636
320.0	360.0	-0.650360107421875	0.098480224609375	0.6577739915540183
320.0	380.0	-0.845794677734375	0.0782470703125	0.8494064050242879
320.0	400.0	-0.98797607421875	0.061431884765625	0.9898841344796623
320.0	420.0	-1.07891845703125	0.069488525390625	1.0811538706787562
320.0	440.0	-1.19573974609375	0.052520751953125	1.196892630846254
320.0	460.0	-1.26129150390625	0.019256591796875	1.2614384940034618
320.0	480.0	-1.349609375	0.0238037109375	1.3498192774376452
320.0	500.0	-1.241058349609375	-0.00103759765625	1.2410587833555837
320.0	520.0	-1.03997802734375	-0.05511474609375	1.041437435756357
320.0	540.0	-0.858734130859375	-0.036865234375	0.8595250741010002
320.0	560.0	-0.748443603515625	-0.03057861328125	0.7490680070819059
320.0	580.0	-0.66729736328125	-0.07769775390625	0.6718055611590192
320.0	600.0	-0.98626708984375	-0.5279541015625	1.1186859728563356
320.0	620.0	-1.22613525390625	-0.45068359375	1.306339681150029
320.0	640.0	-1.176605224609375	-0.4515380859375	1.26027239025148
320.0	660.0	-1.095611572265625	-0.48974609375	1.2000899773040932
320.0	680.0	-0.72344970703125	-0.5185546875	0.8901002429680739
320.0	700.0	-0.459075927734375	-0.832763671875	0.9509185247012016
320.0	720.0	-0.310516357421875	-1.0374755859375	1.082947828680084
320.0	740.0	-0.17742919921875	-1.11114501953125	1.1252219226288247
320.0	760.0	-0.089019775390625	-1.2598876953125	1.2630287111583964
320.0	780.0	0.0611572265625	-1.6708984375	1.6720172830448727
320.0	800.0	0.181365966796875	-1.70843505859375	1.718034913307758
340.0	0.0	-0.7613525390625	1.68300199508667	1.8472015061174638
340.0	20.0	-0.53460693359375	1.6085376739501953	1.6950510381589154
340.0	40.0	-0.069915771484375	1.1014823913574219	1.1036990865143996
340.0	60.0	0.561859130859375	0.9872779846191406	1.135959287053759
340.0	80.0	0.807647705078125	0.8095855712890625	1.143557437454455
340.0	100.0	0.2841796875	0.6620101928710938	0.7204273663963775
340.0	120.0	-0.06695556640625	0.576141357421875	0.5800188890068172
340.0	140.0	-0.18402099609375	0.57391357421875	0.6026943816528213
340.0	160.0	-0.19976806640625	0.3843994140625	0.4332091756730058
340.0	180.0	-0.160858154296875	0.3427276611328125	0.3785995186332983
340.0	200.0	-0.21002197265625	0.216949462890625	0.3019541330184988
340.0	220.0	-0.3033447265625	0.071014404296875	0.3115462545929864
340.0	240.0	-0.406463623046875	-0.0595703125	0.4108056705934568
340.0	260.0	-0.483551025390625	0.011474609375	0.48368715180024546
340.0	280.0	-0.628082275390625	0.03045654296875	0.628820280898662
340.0	300.0	-0.701080322265625	0.061004638671875	0.7037294822640008
340.0	320.0	-0.767822265625	0.060546875	0.7702057878656675
340.0	340.0	-0.76422119140625	0.09710693359375	0.7703660077822548
340.0	360.0	-0.8216552734375	0.099517822265625	0.8276600662809251
340.0	380.0	-0.95513916015625	0.06591796875	0.9574110892757157
340.0	400.0	-1.05389404296875	0.075958251953125	1.056627800999383
340.0	420.0	-1.090606689453125	0.01568603515625	1.0907194885848643
340.0	440.0	-1.150390625	-0.0361328125	1.1509579359068909
340.0	460.0	-1.162933349609375	-0.05877685546875	1.1644177490799748
340.0	480.0	-1.136138916015625	-0.095306396484375	1.1401293548084779
340.0	500.0	-1.023345947265625	-0.1126708984375	1.0295298243080153
340.0	520.0	-0.897857666015625	-0.10272216796875	0.9037146851828987
340.0	540.0	-0.758758544921875	-0.10113525390625	0.76546905167658
340.0	560.0	-0.648834228515625	-0.0902099609375	0.655075333947029
340.0	580.0	-0.516326904296875	-0.04486083984375	0.518272097505047
340.0	600.0	-0.74310302734375	-0.3282470703125	0.812371988941141
340.0	620.0	-1.035003662109375	-0.3135986328125	1.0814696866217224
340.0	640.0	-1.0445556640625	-0.3408203125	1.0987515737133886
340.0	660.0	-0.95587158203125	-0.3922119140625	1.0332089173383545
340.0	680.0	-0.608978271484375	-0.45892333984375	0.7625386331153584
340.0	700.0	-0.46710205078125	-0.8800048828125	0.9962895761865078
340.0	720.0	-0.345611572265625	-1.10675048828125	1.1594584952445268
340.0	740.0	-0.2247314453125	-1.20855712890625	1.229273995634156
340.0	760.0	-0.142181396484375	-1.35516357421875	1.3626018723000437
340.0	780.0	0.03887939453125	-1.72662353515625	1.7270612147444522
340.0	800.0	0.154144287109375	-1.839111328125	1.8455597900057745
360.0	0.0	-0.73724365234375	1.6477344036102295	1.8051473257775696
360.0	20.0	-0.466766357421875	1.3947257995605469	1.4707586098271506
360.0	40.0	-0.1314697265625	0.9595489501953125	0.9685135398244801
360.0	60.0	0.25689697265625	0.8555793762207031	0.8933152431108257
360.0	80.0	0.442779541015625	0.7231063842773438	0.8479012707412704
360.0	100.0	0.17633056640625	0.6292648315429688	0.6535034023369348
360.0	120.0	-0.1146240234375	0.5737686157226562	0.5851060511884095
360.0	140.0	-0.191070556640625	0.5474853515625	0.5798690953917724
360.0	160.0	-0.1654052734375	0.4165802001953125	0.4482164295022002
360.0	180.0	-0.184600830078125	0.343475341796875	0.38993945284878895
360.0	200.0	-0.26824951171875	0.239990234375	0.3599348734600681
360.0	220.0	-0.396148681640625	-0.0080718994140625	0.3962309093518021
360.0	240.0	-0.472442626953125	-0.23504638671875	0.5276825178759571
360.0	260.0	-0.509063720703125	-0.095977783203125	0.5180324377919739
360.0	280.0	-0.5018310546875	0.080230712890625	0.5082040680078295
360.0	300.0	-0.608734130859375	0.252288818359375	0.6589437684220775
360.0	320.0	-0.644012451171875	0.28814697265625	0.7055357645898388
360.0	340.0	-0.634765625	0.348724365234375	0.7242486324389977
360.0	360.0	-0.743408203125	0.37890625	0.8344014038594397
360.0	380.0	-0.9139404296875	0.2579345703125	0.9496406433907861
360.0	400.0	-1.05487060546875	0.113128662109375	1.0609194542813627
360.0	420.0	-1.06463623046875	-0.04498291015625	1.0655861135698206
360.0	440.0	-0.976806640625	-0.202178955078125	0.9975106731487039
360.0	460.0	-0.96844482421875	-0.196075439453125	0.9880946085840271
360.0	480.0	-0.9034423828125	-0.24444580078125	0.9359283565431247
360.0	500.0	-0.883514404296875	-0.203643798828125	0.9066799321707808
360.0	520.0	-0.862884521484375	-0.1309814453125	0.8727690624864463
360.0	540.0	-0.79791259765625	-0.11773681640625	0.8065522124673787
360.0	560.0	-0.732421875	-0.103515625	0.7397008095153447
360.0	580.0	-0.671234130859375	-0.03326416015625	0.6720578567217567
360.0	600.0	-0.854248046875	-0.26239013671875	0.8936376835368104
360.0	620.0	-1.089202880859375	-0.2196044921875	1.1111206274123848
360.0	640.0	-1.106536865234375	-0.25238037109375	1.1349536051469842
360.0	660.0	-1.002197265625	-0.30584716796875	1.0478272039705456
360.0	680.0	-0.65631103515625	-0.3756103515625	0.7561926415066291
360.0	700.0	-0.524658203125	-0.93157958984375	1.0691617100887045
360.0	720.0	-0.435821533203125	-1.166259765625	1.2450310235970838
360.0	740.0	-0.3282470703125	-1.28936767578125	1.3304943226178314
360.0	760.0	-0.34576416015625	-1.32427978515625	1.3686744696318554
360.0	780.0	-0.218170166015625	-1.46490478515625	1.4810618659978267
360.0	800.0	-0.309722900390625	-1.33624267578125	1.3716678765668517
380.0	0.0	-1.083740234375	1.7435284852981567	2.052896605932521
380.0	20.0	-0.66790771484375	1.3341388702392578	1.4919876811257804
380.0	40.0	-0.354278564453125	0.9464378356933594	1.0105730443975325
380.0	60.0	0.563873291015625	0.8266448974609375	1.0006472279574834
380.0	80.0	0.188446044921875	0.68310546875	0.7086218972645811
380.0	100.0	0.06121826171875	0.625213623046875	0.6282035896198503
380.0	120.0	-0.081024169921875	0.6046066284179688	0.6100115500861214
380.0	140.0	-0.183563232421875	0.5175018310546875	0.5490934396276481
380.0	160.0	-0.21429443359375	0.3920745849609375	0.4468160521305804
380.0	180.0	-0.247283935546875	0.2764434814453125	0.3709047629960498
380.0	200.0	-0.351104736328125	0.174041748046875	0.39187378827277297
380.0	220.0	-0.414703369140625	-0.12152099609375	0.43214145469765186
380.0	240.0	-0.483917236328125	-0.35986328125	0.6030567741162245
380.0	260.0	-0.5135498046875	-0.03656005859375	0.5148495312020278
380.0	280.0	-0.39227294921875	0.5281982421875	0.6579296692950858
380.0	300.0	-0.348663330078125	0.57940673828125	0.6762235474359677
380.0	320.0	-0.313446044921875	0.629486083984375	0.703207759490145
380.0	340.0	-0.191558837890625	0.6771240234375	0.7036986084185436
380.0	360.0	-0.254150390625	0.581390380859375	0.6345133536897779
380.0	380.0	-0.51654052734375	0.42230224609375	0.667198099101298
380.0	400.0	-0.753082275390625	0.148895263671875	0.7676605454570649
380.0	420.0	-0.8319091796875	-0.04876708984375	0.8333373340371578
380.0	440.0	-0.79229736328125	-0.2164306640625	0.8213265758569825
380.0	460.0	-0.75714111328125	-0.204833984375	0.7843593733587356
380.0	480.0	-0.729278564453125	-0.250335693359375	0.7710481074099915
380.0	500.0	-0.770172119140625	-0.2490234375	0.8094305192701085
380.0	520.0	-0.804840087890625	-0.14898681640625	0.8185136764518102
380.0	540.0	-0.802001953125	-0.1336669921875	0.8130645716157898
380.0	560.0	-0.803924560546875	-0.112060546875	0.8116971511693325
380.0	580.0	-0.833099365234375	-0.080322265625	0.8369624954017065
380.0	600.0	-0.9022216796875	-0.19207763671875	0.9224412056199538
380.0	620.0	-0.961761474609375	-0.17547607421875	0.9776384744198766
380.0	640.0	-0.902801513671875	-0.1956787109375	0.9237644348005558
380.0	660.0	-0.759368896484375	-0.2401123046875	0.7964264183276697
380.0	680.0	-0.5107421875	-0.302978515625	0.5938464136648579
380.0	700.0	-0.564208984375	-0.94659423828125	1.1019856759489792
380.0	720.0	-0.470611572265625	-1.19146728515625	1.2810423660238284
380.0	740.0	-0.342041015625	-1.31036376953125	1.354269273397993
380.0	760.0	-0.44384765625	-1.05877685546875	1.1480458055473712
380.0	780.0	-0.417449951171875	-1.02056884765625	1.1026446547006006
380.0	800.0	-0.980926513671875	-0.70245361328125	1.2065064873577527
400.0	0.0	1.05291748046875	1.4468706846237183	1.789432870688411
400.0	20.0	0.7593994140625	1.187021255493164	1.4091511384770037
400.0	40.0	0.638916015625	0.9345321655273438	1.1320618549475783
400.0	60.0	0.1256103515625	0.7821159362792969	0.7921384337359828
400.0	80.0	-0.01458740234375	0.6625213623046875	0.6626819356351865
400.0	100.0	-0.09747314453125	0.6235275268554688	0.6311003015775759
400.0	120.0	-0.199066162109375	0.5764923095703125	0.6098940234915152
400.0	140.0	-0.256591796875	0.4407501220703125	0.5100000199299375
400.0	160.0	-0.26934814453125	0.3394927978515625	0.4333633380380821
400.0	180.0	-0.2401123046875	0.192779541015625	0.30792510501181597
400.0	200.0	-0.37969970703125	0.101318359375	0.39298508555167677
400.0	220.0	-0.403961181640625	-0.21551513671875	0.4578552286775718
400.0	240.0	-0.633636474609375	-0.2459716796875	0.6797037951664587
400.0	260.0	-0.789520263671875	0.490142822265625	0.9292912530348164
400.0	280.0	-2.117462158203125	1.805084228515625	2.7824404869571038
400.0	300.0	-1.75262451171875	1.29876708984375	2.181396028404423
400.0	320.0	-1.424163818359375	1.172149658203125	1.8444992281781138
400.0	340.0	-1.29937744140625	1.063812255859375	1.679308861094964
400.0	360.0	-0.836029052734375	0.728546142578125	1.1089292397990964
400.0	380.0	-0.3011474609375	0.336273193359375	0.45140830054532083
400.0	400.0	-0.6483154296875	0.1046142578125	0.656701636444244
400.0	420.0	-0.79388427734375	-0.1199951171875	0.8029016589610772
400.0	440.0	-0.75787353515625	-0.2109375	0.7866809545149048
400.0	460.0	-0.716156005859375	-0.180206298828125	0.7384806936310419
400.0	480.0	-0.6890869140625	-0.23065185546875	0.7266643334878604
400.0	500.0	-0.72283935546875	-0.272613525390625	0.7725379395475557
400.0	520.0	-0.7791748046875	-0.2000732421875	0.8044517875542461
400.0	540.0	-0.84246826171875	-0.17626953125	0.8607111708642493
400.0	560.0	-0.92449951171875	-0.1416015625	0.9352808934596326
400.0	580.0	-0.982452392578125	-0.09832763671875	0.9873606371661657
400.0	600.0	-1.179046630859375	-0.10308837890625	1.183544748459627
400.0	620.0	-1.26116943359375	-0.14532470703125	1.2695147146468602
400.0	640.0	-1.186798095703125	-0.15692138671875	1.1971274124228797
400.0	660.0	-0.9310302734375	-0.20513916015625	0.9533621793876227
400.0	680.0	-0.6488037109375	-0.283203125	0.7079196743529852
400.0	700.0	-0.61822509765625	-0.91827392578125	1.106991090362424
400.0	720.0	-0.498199462890625	-1.19647216796875	1.2960510613198648
400.0	740.0	-0.212799072265625	-1.21722412109375	1.23568523748144
400.0	760.0	-0.468658447265625	-0.75146484375	0.8856298050458998
400.0	780.0	-0.54656982421875	-0.66314697265625	0.8593616701306059
400.0	800.0	-1.0220947265625	-0.451904296875	1.1175397637672495
420.0	0.0	0.708770751953125	1.245941400527954	1.4334315304100709
420.0	20.0	0.456207275390625	1.0688228607177734	1.16211332739637
420.0	40.0	0.26068115234375	0.9000358581542969	0.9370267921200583
420.0	60.0	-0.225341796875	0.7746849060058594	0.80679342400156
420.0	80.0	-0.238250732421875	0.6692352294921875	0.7103796195647935
420.0	100.0	-0.2530517578125	0.6009140014648438	0.6520221079752483
420.0	120.0	-0.273529052734375	0.5229721069335938	0.5901846891612207
420.0	140.0	-0.260162353515625	0.3602142333984375	0.44434079728246095
420.0	160.0	-0.241455078125	0.2723388671875	0.3639629285151451
420.0	180.0	-0.1956787109375	0.0771484375	0.2103379169880055
420.0	200.0	-0.320404052734375	-0.0370635986328125	0.3225406444965136
420.0	220.0	-0.31439208984375	-0.311614990234375	0.4426582070797854
420.0	240.0	-0.365478515625	-0.0582122802734375	0.3700854157597765
420.0	260.0	-1.01544189453125	1.262664794921875	1.6203223832016624
420.0	280.0	-2.094512939453125	1.97222900390625	2.87692052330015
420.0	300.0	-1.788848876953125	1.55218505859375	2.3683873755570772
420.0	320.0	-1.68121337890625	1.424652099609375	2.2036587826464356
420.0	340.0	-1.740814208984375	0.8883056640625	1.954359501987138
420.0	360.0	-1.238311767578125	0.555572509765625	1.3572313168099739
420.0	380.0	-0.4063720703125	0.12841796875	0.42618004907309237
420.0	400.0	-0.60443115234375	0.03961181640625	0.605727755615174
420.0	420.0	-0.74383544921875	-0.12261962890625	0.7538744914822135
420.0	440.0	-0.695281982421875	-0.15521240234375	0.7123959046217283
420.0	460.0	-0.655517578125	-0.124359130859375	0.6672094788437621
420.0	480.0	-0.589111328125	-0.15301513671875	0.6086590087974211
420.0	500.0	-0.60723876953125	-0.214996337890625	0.6441757124637705
420.0	520.0	-0.804412841796875	-0.19970703125	0.8288322619073251
420.0	540.0	-0.953033447265625	-0.2010498046875	0.9740091249941567
420.0	560.0	-1.13592529296875	-0.1954345703125	1.15261482832704
420.0	580.0	-1.28253173828125	-0.1551513671875	1.2918821952635136
420.0	600.0	-1.399932861328125	-0.062255859375	1.4013164554278492
420.0	620.0	-1.386077880859375	-0.104736328125	1.390029348696179
420.0	640.0	-1.2486572265625	-0.10284423828125	1.2528853925217602
420.0	660.0	-1.054168701171875	-0.1412353515625	1.0635878313808318
420.0	680.0	-0.853546142578125	-0.2279052734375	0.8834488277034604
420.0	700.0	-0.667633056640625	-0.84759521484375	1.078958547185816
420.0	720.0	-0.30316162109375	-1.0068359375	1.0514873149713668
420.0	740.0	-0.114013671875	-1.05841064453125	1.0645337992903168
420.0	760.0	-0.511260986328125	-0.70526123046875	0.8710804781095157
420.0	780.0	-0.476898193359375	-0.66644287109375	0.8194986194382005
420.0	800.0	-0.7958984375	-0.553955078125	0.9697012691522149
440.0	0.0	0.308807373046875	1.083872675895691	1.1270057547330437
440.0	20.0	0.246612548828125	0.9739265441894531	1.0046644527982043
440.0	40.0	0.1986083984375	0.8585662841796875	0.8812385376616394
440.0	60.0	-0.34326171875	0.7246246337890625	0.8018163551918464
440.0	80.0	-0.354583740234375	0.6418304443359375	0.7332639007308799
440.0	100.0	-0.332305908203125	0.5519332885742188	0.6442496190631823
440.0	120.0	-0.31884765625	0.4444580078125	0.546997942048025
440.0	140.0	-0.314453125	0.2877655029296875	0.4262508093818024
440.0	160.0	-0.325439453125	0.205474853515625	0.3848775819368629
440.0	180.0	-0.274169921875	-0.020751953125	0.2749541591237452
440.0	200.0	-0.284210205078125	-0.1839447021484375	0.3385426031078323
440.0	220.0	-0.197113037109375	-0.4265899658203125	0.4699282374331822
440.0	240.0	-0.414398193359375	0.044952392578125	0.41682919794324846
440.0	260.0	-1.287384033203125	1.504669189453125	1.9802492314443323
440.0	280.0	-2.00006103515625	1.996978759765625	2.8263347840100868
440.0	300.0	-2.140960693359375	1.47064208984375	2.597402711735292
440.0	320.0	-2.223663330078125	1.274871826171875	2.563196593845456
440.0	340.0	-2.294586181640625	0.4532470703125	2.3389225407702083
440.0	360.0	-1.9649658203125	0.08642578125	1.9668655497163625
440.0	380.0	-0.58038330078125	-0.086029052734375	0.5867246149089986
440.0	400.0	-0.491302490234375	0.07421875	0.4968768054176615
440.0	420.0	-0.71728515625	-0.02044677734375	0.7175765228045938
440.0	440.0	-0.76043701171875	-0.004608154296875	0.7604509740132931
440.0	460.0	-0.698272705078125	0.04046630859375	0.6994442742551594
440.0	480.0	-0.708984375	-0.037445068359375	0.7099725185798242
440.0	500.0	-0.7532958984375	-0.1602783203125	0.7701583282448854
440.0	520.0	-0.883056640625	-0.201904296875	0.9058445648390779
440.0	540.0	-1.047210693359375	-0.23162841796875	1.0725213099500304
440.0	560.0	-1.27423095703125	-0.23016357421875	1.2948512666534042
440.0	580.0	-1.431884765625	-0.12969970703125	1.437746846991136
440.0	600.0	-1.480804443359375	0.00482177734375	1.480812293644816
440.0	620.0	-1.48345947265625	-0.0260009765625	1.4836873180679826
440.0	640.0	-1.32806396484375	-0.0048828125	1.3280729409841958
440.0	660.0	-1.14459228515625	-0.0435791015625	1.1454215980730418
440.0	680.0	-0.886016845703125	-0.15570068359375	0.8995935491883411
440.0	700.0	-0.548248291015625	-0.64886474609375	0.8494713928819853
440.0	720.0	-0.004364013671875	-0.7113037109375	0.7113170979308644
440.0	740.0	-0.074737548828125	-0.90191650390625	0.9050077796479481
440.0	760.0	-0.47271728515625	-0.7369384765625	0.8755226724213107
440.0	780.0	-0.37725830078125	-0.72564697265625	0.8178553383291794
440.0	800.0	-0.6458740234375	-0.6605224609375	0.9238198826363695
460.0	0.0	0.112213134765625	0.9504954814910889	0.9570963629378733
460.0	20.0	0.094482421875	0.927276611328125	0.9320777016748851
460.0	40.0	0.097320556640625	0.8780670166015625	0.8834438162036167
460.0	60.0	-0.2962646484375	0.7013473510742188	0.7613546143372475
460.0	80.0	-0.478759765625	0.62567138671875	0.7878296753358993
460.0	100.0	-0.46783447265625	0.5016708374023438	0.6859611671993687
460.0	120.0	-0.406890869140625	0.36850738525390625	0.548960720249349
460.0	140.0	-0.371734619140625	0.2136077880859375	0.42873641575983756
460.0	160.0	-0.317474365234375	0.143524169921875	0.34840947164612585
460.0	180.0	-0.290191650390625	-0.0921783447265625	0.30447995203783734
460.0	200.0	-0.236358642578125	-0.3007354736328125	0.38250128499460745
460.0	220.0	-0.129547119140625	-0.49713134765625	0.5137334259128509
460.0	240.0	-0.2825927734375	0.06390380859375	0.28972810072874333
460.0	260.0	-1.3973388671875	1.59539794921875	2.1208136471939816
460.0	280.0	-2.50347900390625	1.918609619140625	3.154119527484392
460.0	300.0	-2.9525146484375	1.428192138671875	3.2797980935115745
460.0	320.0	-3.118896484375	1.2052001953125	3.3436541075637627
460.0	340.0	-3.398468017578125	0.327301025390625	3.4141925586766697
460.0	360.0	-2.851287841796875	-0.055877685546875	2.851835316514745
460.0	380.0	-0.7381591796875	-0.154571533203125	0.7541693002460971
460.0	400.0	-0.50421142578125	0.17120361328125	0.5324845904708575
460.0	420.0	-0.706512451171875	0.1038818359375	0.7141087308657111
460.0	440.0	-0.8494873046875	0.119842529296875	0.857899127318303
460.0	460.0	-0.8892822265625	0.153900146484375	0.9025010435273023
460.0	480.0	-1.01483154296875	0.026458740234375	1.015176401192977
460.0	500.0	-1.08673095703125	-0.08740234375	1.0902400390111573
460.0	520.0	-1.1107177734375	-0.12066650390625	1.117253049848115
460.0	540.0	-1.19573974609375	-0.177734375	1.2088767714059967
460.0	560.0	-1.29052734375	-0.17230224609375	1.3019788358400384
460.0	580.0	-1.4461669921875	-0.0418701171875	1.4467729870321522
460.0	600.0	-1.483428955078125	0.06719970703125	1.4849502568736987
460.0	620.0	-1.429901123046875	0.1190185546875	1.4348458586379986
460.0	640.0	-1.27581787109375	0.176513671875	1.2879706194478908
460.0	660.0	-1.119873046875	0.155517578125	1.13061989997654
460.0	680.0	-0.873291015625	-0.04376220703125	0.8743868301476126
460.0	700.0	-0.399261474609375	-0.32891845703125	0.5172978605050197
460.0	720.0	0.135284423828125	-0.5230712890625	0.540282748912098
460.0	740.0	0.0458984375	-0.883544921875	0.8847362858705645
460.0	760.0	0.368377685546875	-0.86614990234375	0.9412320503143526
460.0	780.0	0.630218505859375	-0.88922119140625	1.0899035243422115
460.0	800.0	0.52923583984375	-0.86492919921875	1.0139985669794152
480.0	0.0	0.037353515625	0.8501853942871094	0.8510055756507561
480.0	20.0	0.018524169921875	0.8546047210693359	0.8548054598242175
480.0	40.0	0.023162841796875	0.8412437438964844	0.8415625668273755
480.0	60.0	-0.26080322265625	0.706634521484375	0.7532268369497579
480.0	80.0	-0.441619873046875	0.5972366333007812	0.7427783710006571
480.0	100.0	-0.660400390625	0.42182159423828125	0.7836211669572088
480.0	120.0	-0.610870361328125	0.28841400146484375	0.6755332964333564
480.0	140.0	-0.50506591796875	0.1502532958984375	0.5269417751725133
480.0	160.0	-0.375274658203125	0.0809478759765625	0.3839057536877889
480.0	180.0	-0.39630126953125	-0.1553192138671875	0.42565097724356465
480.0	200.0	-0.30755615234375	-0.335601806640625	0.4552135317243364
480.0	220.0	-0.208526611328125	-0.42364501953125	0.472184762784256
480.0	240.0	-0.189453125	0.0597991943359375	0.19866663085554365
480.0	260.0	-0.938812255859375	1.6160888671875	1.8689868053036505
480.0	280.0	-1.9144287109375	1.84344482421875	2.657691876271724
480.0	300.0	-2.75811767578125	1.305908203125	3.051656820228338
480.0	320.0	-3.052276611328125	1.093048095703125	3.2420898586530464
480.0	340.0	-3.413360595703125	0.185760498046875	3.4184115490872973
480.0	360.0	-2.818695068359375	-0.113525390625	2.8209803088128815
480.0	380.0	-0.7891845703125	-0.088623046875	0.7941450311226116
480.0	400.0	-0.593231201171875	0.2447509765625	0.6417369387623897
480.0	420.0	-0.705810546875	0.1661376953125	0.7251001736889432
480.0	440.0	-0.82415771484375	0.186370849609375	0.8449674742382646
480.0	460.0	-0.93756103515625	0.16253662109375	0.9515455048708035
480.0	480.0	-1.201019287109375	0.011444091796875	1.20107380924145
480.0	500.0	-1.314483642578125	-0.083160400390625	1.317111574164689
480.0	520.0	-1.346343994140625	-0.140625	1.3536681798666657
480.0	540.0	-1.433013916015625	-0.19305419921875	1.4459594763790684
480.0	560.0	-1.42974853515625	-0.135009765625	1.4361088087591274
480.0	580.0	-1.52630615234375	-0.016845703125	1.5263991117647304
480.0	600.0	-1.451080322265625	0.18157958984375	1.462397090093636
480.0	620.0	-1.364990234375	0.26849365234375	1.391145995676947
480.0	640.0	-1.205474853515625	0.32818603515625	1.2493501095089787
480.0	660.0	-1.09423828125	0.3277587890625	1.1422710886478176
480.0	680.0	-0.9459228515625	0.0589599609375	0.9477585758524599
480.0	700.0	-0.48577880859375	-0.43402099609375	0.6514255720563741
480.0	720.0	-0.03802490234375	-0.56854248046875	0.5698126405195051
480.0	740.0	2.011810302734375	-1.4962158203125	2.5071981324062893
480.0	760.0	3.00897216796875	-1.23553466796875	3.2527618147296318
480.0	780.0	3.2589111328125	-1.2333984375	3.484504767853919
480.0	800.0	3.389892578125	-1.2313232421875	3.606595155819141
500.0	0.0	0.038116455078125	0.7580085396766663	0.758966277492271
500.0	20.0	0.04266357421875	0.7790031433105469	0.7801705440817611
500.0	40.0	0.078887939453125	0.7799568176269531	0.7839361864041767
500.0	60.0	0.047698974609375	0.77227783203125	0.7737494698063925
500.0	80.0	0.029541015625	0.6795578002929688	0.6801995850801255
500.0	100.0	-0.132080078125	0.4497528076171875	0.468745917312406
500.0	120.0	-0.389923095703125	0.24394989013671875	0.45994735509667356
500.0	140.0	-0.603485107421875	0.107025146484375	0.6129018329716382
500.0	160.0	-0.56494140625	0.0221710205078125	0.5653762876581272
500.0	180.0	-0.57318115234375	-0.211517333984375	0.6109633507649758
500.0	200.0	-0.5657958984375	-0.317352294921875	0.6487198762030331
500.0	220.0	-0.454620361328125	-0.3846435546875	0.5955084693744924
500.0	240.0	-0.183349609375	-0.00189208984375	0.1833593718955808
500.0	260.0	-0.28021240234375	1.886993408203125	1.907685276199746
500.0	280.0	-0.902008056640625	2.31756591796875	2.4869118034974487
500.0	300.0	-2.461456298828125	1.148468017578125	2.7162006366320735
500.0	320.0	-2.989990234375	0.773651123046875	3.0884587842238655
500.0	340.0	-2.96685791015625	-0.085601806640625	2.9680925740880877
500.0	360.0	-2.2181396484375	-0.343414306640625	2.244566079663483
500.0	380.0	-0.962646484375	-0.05035400390625	0.9639625405527633
500.0	400.0	-0.8118896484375	0.28753662109375	0.8613025657165884
500.0	420.0	-0.813385009765625	0.198089599609375	0.8371586848291239
500.0	440.0	-0.879364013671875	0.196014404296875	0.9009454563029708
500.0	460.0	-1.03314208984375	0.137237548828125	1.0422172146990585
500.0	480.0	-1.330596923828125	-0.008697509765625	1.3306253493666023
500.0	500.0	-1.50323486328125	-0.06793212890625	1.5047690282305566
500.0	520.0	-1.581390380859375	-0.13153076171875	1.5868509312323176
500.0	540.0	-1.672760009765625	-0.169921875	1.6813683397383838
500.0	560.0	-1.65716552734375	-0.1072998046875	1.660635671392875
500.0	580.0	-1.64410400390625	-0.0106201171875	1.6441383039603568
500.0	600.0	-1.485687255859375	0.1458740234375	1.4928314884597003
500.0	620.0	-1.342620849609375	0.23004150390625	1.3621856845985605
500.0	640.0	-1.274566650390625	0.23529052734375	1.296102533963142
500.0	660.0	-1.21697998046875	0.14349365234375	1.225410421501575
500.0	680.0	-0.97430419921875	-0.1468505859375	0.9853089704277926
500.0	700.0	-0.70513916015625	-0.3531494140625	0.7886290280217617
500.0	720.0	-0.46087646484375	-0.43829345703125	0.6360096464074083
500.0	740.0	1.995819091796875	-1.6744384765625	2.6051944378441023
500.0	760.0	3.1451416015625	-1.297119140625	3.402121949439036
500.0	780.0	3.348175048828125	-1.28436279296875	3.5860652450224193
500.0	800.0	3.4722900390625	-1.27728271484375	3.699763404464031
520.0	0.0	0.06878662109375	0.682316243648529	0.6857747848879645
520.0	20.0	0.0848388671875	0.7020320892333984	0.7071397936045379
520.0	40.0	0.1375732421875	0.7080192565917969	0.7212611625970036
520.0	60.0	0.12835693359375	0.7011222839355469	0.7127748308074493
520.0	80.0	0.14666748046875	0.6776351928710938	0.693325900601222
520.0	100.0	0.1181640625	0.5538787841796875	0.5663430526022835
520.0	120.0	-0.0965576171875	0.3394927978515625	0.35295712661739764
520.0	140.0	-0.3857421875	0.1497802734375	0.41380087666448634
520.0	160.0	-0.703857421875	-0.0429840087890625	0.7051686999152046
520.0	180.0	-0.76495361328125	-0.2827301025390625	0.8155307114718544
520.0	200.0	-0.7841796875	-0.3064422607421875	0.8419291190215364
520.0	220.0	-0.70391845703125	-0.3746337890625	0.797403078785492
520.0	240.0	-0.454345703125	-0.0970458984375	0.4645943653895215
520.0	260.0	0.0137939453125	1.69097900390625	1.6910352641441448
520.0	280.0	-0.8353271484375	2.539306640625	2.6731722091999512
520.0	300.0	-1.97039794921875	1.660430908203125	2.576722507217591
520.0	320.0	-2.40887451171875	1.2236328125	2.701842644018135
520.0	340.0	-2.94744873046875	0.408233642578125	2.975585442509499
520.0	360.0	-2.32843017578125	0.033905029296875	2.3286770137784942
520.0	380.0	-1.050048828125	0.27471923828125	1.0853908058061466
520.0	400.0	-0.958251953125	0.3203125	1.010369686463389
520.0	420.0	-0.9124755859375	0.18292236328125	0.9306300478280193
520.0	440.0	-0.9490966796875	0.17291259765625	0.9647192720279144
520.0	460.0	-1.16754150390625	0.0926513671875	1.1712119531431453
520.0	480.0	-1.49755859375	-0.032012939453125	1.4979007210115451
520.0	500.0	-1.655029296875	-0.03778076171875	1.6554604675046172
520.0	520.0	-1.72052001953125	-0.085205078125	1.7226285272646857
520.0	540.0	-1.72784423828125	-0.1214599609375	1.7321080318134467
520.0	560.0	-1.640380859375	-0.051025390625	1.6411742607938675
520.0	580.0	-1.5567626953125	0.033935546875	1.557132528354072
520.0	600.0	-1.312744140625	0.1317138671875	1.319335333247297
520.0	620.0	-1.16815185546875	0.17437744140625	1.1810953600393466
520.0	640.0	-1.14239501953125	0.10791015625	1.1474802754172746
520.0	660.0	-1.03033447265625	-0.037841796875	1.031029159206742
520.0	680.0	-0.810302734375	-0.30023193359375	0.8641352528887152
520.0	700.0	-0.76953125	-0.37353515625	0.8553986542433151
520.0	720.0	-0.62518310546875	-0.38983154296875	0.7367649199418675
520.0	740.0	1.97283935546875	-2.0308837890625	2.8313572870909827
520.0	760.0	3.1773681640625	-1.38134765625	3.4646485820967863
520.0	780.0	3.3712158203125	-1.3570556640625	3.6341018398621405
520.0	800.0	3.4925537109375	-1.3487548828125	3.7439379211859087
540.0	0.0	0.10443115234375	0.6095969676971436	0.6184774277250511
540.0	20.0	0.1234130859375	0.6281852722167969	0.6401933504892939
540.0	40.0	0.1697998046875	0.6330757141113281	0.6554516255754358
540.0	60.0	0.1890869140625	0.6093254089355469	0.6379900587345784
540.0	80.0	0.255126953125	0.6473007202148438	0.6957643168498233
540.0	100.0	0.27880859375	0.6097793579101562	0.670496157544676
540.0	120.0	0.2176513671875	0.490997314453125	0.537075860971957
540.0	140.0	-0.01214599609375	0.2440338134765625	0.24433589040708506
540.0	160.0	-0.576416015625	-0.11431884765625	0.5876429375041047
540.0	180.0	-0.7197265625	-0.333526611328125	0.793250480763856
540.0	200.0	-0.68792724609375	-0.2381134033203125	0.7279710768697564
540.0	220.0	-0.66607666015625	-0.2896728515625	0.7263390930806731
540.0	240.0	-0.62384033203125	-0.2391204833984375	0.668098320196633
540.0	260.0	-0.17034912109375	0.582366943359375	0.606770203433849
540.0	280.0	0.12591552734375	2.56842041015625	2.5715050307812843
540.0	300.0	0.03668212890625	2.553680419921875	2.553943865020032
540.0	320.0	0.10614013671875	2.569610595703125	2.5718017696106448
540.0	340.0	-0.2103271484375	2.3829345703125	2.3921987115957295
540.0	360.0	-0.61175537109375	1.181884765625	1.3308253954890223
540.0	380.0	-1.1068115234375	0.39605712890625	1.1755394496874623
540.0	400.0	-1.15496826171875	0.390655517578125	1.2192470705283092
540.0	420.0	-1.1162109375	0.225677490234375	1.138796376264482
540.0	440.0	-1.114501953125	0.199371337890625	1.1321941237666522
540.0	460.0	-1.345703125	0.094482421875	1.3490158741386742
540.0	480.0	-1.6209716796875	-0.011810302734375	1.6210147036962967
540.0	500.0	-1.7078857421875	-0.03363037109375	1.708216821784416
540.0	520.0	-1.77215576171875	-0.09027099609375	1.774453407821327
540.0	540.0	-1.74664306640625	-0.0924072265625	1.7490857889040208
540.0	560.0	-0.906494140625	0.0584716796875	0.9083779853744447
540.0	580.0	-0.786376953125	0.13604736328125	0.7980586428715241
540.0	600.0	-0.76129150390625	0.10809326171875	0.7689271143280344
540.0	620.0	-0.70672607421875	-0.03363037109375	0.7075257916433503
540.0	640.0	-0.689697265625	-0.1763916015625	0.7118962812884932
540.0	660.0	-0.69464111328125	-0.39337158203125	0.7982903468102209
540.0	680.0	-0.782958984375	-0.409423828125	0.88354549529159
540.0	700.0	-0.891845703125	-0.35235595703125	0.9589282969221076
540.0	720.0	-0.58245849609375	-0.537109375	0.7923032124033599
540.0	740.0	2.05328369140625	-2.43157958984375	3.1825388008851636
540.0	760.0	3.20770263671875	-1.4720458984375	3.52934488718786
540.0	780.0	3.390380859375	-1.4239501953125	3.677270255277258
540.0	800.0	3.498291015625	-1.4276123046875	3.7783749049687683
560.0	0.0	0.20440673828125	0.5227067470550537	0.5612525795679297
560.0	20.0	0.20098876953125	0.5504741668701172	0.5860190217638294
560.0	40.0	0.2352294921875	0.5510063171386719	0.599116746153462
560.0	60.0	0.24725341796875	0.5219306945800781	0.5775343302714326
560.0	80.0	0.2991943359375	0.5421371459960938	0.6192171959222963
560.0	100.0	0.35333251953125	0.6022109985351562	0.6982134029900967
560.0	120.0	0.37615966796875	0.6487655639648438	0.7499285651266939
560.0	140.0	0.323486328125	0.5762481689453125	0.6608368608791587
560.0	160.0	0.18505859375	0.4850616455078125	0.5191642158926926
560.0	180.0	0.16839599609375	0.1062469482421875	0.19911209283010495
560.0	200.0	0.231201171875	0.191986083984375	0.3005206121383836
560.0	220.0	0.245849609375	0.20648193359375	0.3210557885017086
560.0	240.0	0.28192138671875	0.1598052978515625	0.32406388492217025
560.0	260.0	0.34588623046875	0.542724609375	0.6435738388476707
560.0	280.0	0.48199462890625	2.12286376953125	2.1768944407763327
560.0	300.0	0.4892578125	2.44873046875	2.4971291748079194
560.0	320.0	0.5303955078125	2.466522216796875	2.5229053174188385
560.0	340.0	0.47607421875	2.461456298828125	2.507072749801863
560.0	360.0	0.037353515625	1.684295654296875	1.6847098077155263
560.0	380.0	-0.8553466796875	0.633392333984375	1.0643325566770026
560.0	400.0	-1.00103759765625	0.52655029296875	1.131075365723643
560.0	420.0	-0.872802734375	0.2965087890625	0.9217928591195459
560.0	440.0	-0.814208984375	0.19879150390625	0.8381254871809338
560.0	460.0	-0.76007080078125	-0.033843994140625	0.7608239205884902
560.0	480.0	-0.60546875	-0.0186767578125	0.6057567403743431
560.0	500.0	-0.61798095703125	-0.04010009765625	0.6192806157835884
560.0	520.0	-0.50018310546875	0.36767578125	0.6207806529799077
560.0	540.0	-0.24591064453125	0.4083251953125	0.4766565956962791
560.0	560.0	-0.214111328125	0.61553955078125	0.6517151213585844
560.0	580.0	-0.24188232421875	0.5328369140625	0.5851685532879501
560.0	600.0	-0.04345703125	0.3116455078125	0.3146608270897006
560.0	620.0	0.02288818359375	0.03076171875	0.03834256497256421
560.0	640.0	0.2550048828125	-0.05133056640625	0.2601198133664625
560.0	660.0	0.4815673828125	-0.12945556640625	0.4986641032422967
560.0	680.0	0.5955810546875	0.08502197265625	0.6016190892392254
560.0	700.0	0.73016357421875	0.2833251953125	0.7832062381102224
560.0	720.0	0.876953125	0.16168212890625	0.8917330846474874
560.0	740.0	0.931640625	0.2633056640625	0.9681343537328818
560.0	760.0	1.65191650390625	-0.5205078125	1.7319805191604734
560.0	780.0	2.7926025390625	-1.426025390625	3.135630296429333
560.0	800.0	3.44952392578125	-1.82879638671875	3.9043195999575704
580.0	0.0	0.12176513671875	0.46731406450271606	0.48291736705381033
580.0	20.0	0.19110107421875	0.4728565216064453	0.5100126572873529
580.0	40.0	0.25396728515625	0.4725494384765625	0.5364721369597405
580.0	60.0	0.28192138671875	0.4377899169921875	0.5207107447608983
580.0	80.0	0.353271484375	0.4785308837890625	0.5948046304564694
580.0	100.0	0.42877197265625	0.5719146728515625	0.7147949339205208
580.0	120.0	0.468505859375	0.6548995971679688	0.8052274353494638
580.0	140.0	0.44781494140625	0.6727294921875	0.8081480009289974
580.0	160.0	0.3131103515625	0.6781005859375	0.7468992548559499
580.0	180.0	0.2301025390625	0.5565338134765625	0.6022267546578901
580.0	200.0	0.24383544921875	0.39056396484375	0.4604301650958369
580.0	220.0	0.2586669921875	0.4362030029296875	0.5071308239618305
580.0	240.0	0.2796630859375	0.3570098876953125	0.4535057899832208
580.0	260.0	0.2825927734375	0.320281982421875	0.4271290482549559
580.0	280.0	0.41583251953125	1.69049072265625	1.7408835594854004
580.0	300.0	0.48712158203125	2.1123046875	2.167745033096628
580.0	320.0	0.5738525390625	2.096282958984375	2.173409528992814
580.0	340.0	0.65447998046875	2.143035888671875	2.2407469435369154
580.0	360.0	0.58013916015625	1.617584228515625	1.7184703027661807
580.0	380.0	0.38287353515625	0.702972412109375	0.8004763307618266
580.0	400.0	0.2540283203125	0.464385986328125	0.5293247885927275
580.0	420.0	0.009765625	0.1829833984375	0.1832438035388305
580.0	440.0	-0.27972412109375	0.01751708984375	0.28027206845896174
580.0	460.0	-0.30206298828125	0.039306640625	0.3046096861339466
580.0	480.0	-0.277099609375	0.1444091796875	0.31247112617615447
580.0	500.0	-0.25146484375	0.181640625	0.31020619641232594
580.0	520.0	-0.13653564453125	0.62518310546875	0.6399186648247682
580.0	540.0	-0.08966064453125	0.6671142578125	0.6731125196833602
580.0	560.0	-0.1007080078125	0.7161865234375	0.7232324931797902
580.0	580.0	-0.088134765625	0.69244384765625	0.698030242230783
580.0	600.0	-0.01019287109375	0.61395263671875	0.6140372421564014
580.0	620.0	0.010986328125	0.48504638671875	0.485170791242203
580.0	640.0	0.16790771484375	0.360595703125	0.3977716201745207
580.0	660.0	0.37664794921875	0.41845703125	0.5630008567073886
580.0	680.0	0.5130615234375	0.502197265625	0.7179374766880715
580.0	700.0	0.61749267578125	0.56488037109375	0.8368912941896938
580.0	720.0	0.7718505859375	0.481201171875	0.9095646732508554
580.0	740.0	0.7991943359375	0.389892578125	0.8892287720668629
580.0	760.0	0.8846435546875	-0.45477294921875	0.9946922409425216
580.0	780.0	2.58544921875	-1.36865234375	2.9253644047857277
580.0	800.0	3.46954345703125	-1.54058837890625	3.796201305706712
600.0	0.0	0.1136474609375	0.3909038305282593	0.4070891181291962
600.0	20.0	0.20404052734375	0.39534759521484375	0.4448957831232788
600.0	40.0	0.306884765625	0.4033088684082031	0.5067901959483988
600.0	60.0	0.3575439453125	0.3925895690917969	0.5310030532768251
600.0	80.0	0.43914794921875	0.44793701171875	0.6272945781453538
600.0	100.0	0.52020263671875	0.5736541748046875	0.7743964717894748
600.0	120.0	0.52557373046875	0.5750961303710938	0.7790784975383702
600.0	140.0	0.4876708984375	0.53778076171875	0.7259690440078265
600.0	160.0	0.36053466796875	0.55615234375	0.6627900695287724
600.0	180.0	0.2686767578125	0.7060089111328125	0.7554043836168653
600.0	200.0	0.26983642578125	0.515045166015625	0.5814492408753001
600.0	220.0	0.280517578125	0.5689544677734375	0.6343495077924085
600.0	240.0	0.29595947265625	0.5218353271484375	0.5999200931083092
600.0	260.0	0.2882080078125	0.4005126953125	0.49343112475170586
600.0	280.0	0.2401123046875	0.389862060546875	0.45787153778783635
600.0	300.0	0.20904541015625	0.076416015625	0.2225744615884649
600.0	320.0	0.27166748046875	0.1231689453125	0.29828477841424006
600.0	340.0	0.387451171875	0.53729248046875	0.662421029372991
600.0	360.0	0.40924072265625	0.642059326171875	0.7613922428055673
600.0	380.0	0.37921142578125	0.46234130859375	0.5979638710450905
600.0	400.0	0.30548095703125	0.197662353515625	0.36385302129577585
600.0	420.0	0.184326171875	-0.186859130859375	0.2624737556854267
600.0	440.0	0.0672607421875	-0.632781982421875	0.6363466388041752
600.0	460.0	-0.0421142578125	-0.3909912109375	0.39325276571369505
600.0	480.0	-0.182373046875	0.2567138671875	0.3148998854125424
600.0	500.0	-0.1397705078125	0.31512451171875	0.3447306959644655
600.0	520.0	-0.10296630859375	0.59393310546875	0.6027923311366665
600.0	540.0	-0.07159423828125	0.5914306640625	0.5957482399038054
600.0	560.0	-0.0927734375	0.627685546875	0.6345045756031505
600.0	580.0	-0.07647705078125	0.60333251953125	0.6081602325211046
600.0	600.0	-0.00335693359375	0.5208740234375	0.5208848407230932
600.0	620.0	0.05096435546875	0.46051025390625	0.4633217666817996
600.0	640.0	0.224365234375	0.43316650390625	0.48782474158504097
600.0	660.0	0.421142578125	0.48443603515625	0.641902907975715
600.0	680.0	0.56219482421875	0.53265380859375	0.7744566483592084
600.0	700.0	0.654052734375	0.5723876953125	0.8691447825814579
600.0	720.0	0.78436279296875	0.40093994140625	0.880896036776523
600.0	740.0	0.8004150390625	0.265869140625	0.8434160507685987
600.0	760.0	0.8939208984375	-0.63372802734375	1.0957672130997111
600.0	780.0	2.63092041015625	-1.62567138671875	3.0926606121869877
600.0	800.0	3.48663330078125	-1.69451904296875	3.8765972915819464
620.0	0.0	0.11553955078125	0.29456692934036255	0.3164159661833505
620.0	20.0	0.2025146484375	0.29948997497558594	0.3615334395911965
620.0	40.0	0.33001708984375	0.3107757568359375	0.45331319264487274
620.0	60.0	0.39752197265625	0.3032875061035156	0.5000070300535847
620.0	80.0	0.4483642578125	0.34323883056640625	0.5646622021105611
620.0	100.0	0.529052734375	0.5154342651367188	0.7386266157042363
620.0	120.0	0.53997802734375	0.4983367919921875	0.7347896489929022
620.0	140.0	0.53179931640625	0.4431304931640625	0.6922247806182469
620.0	160.0	0.43865966796875	0.40618896484375	0.5978392588842683
620.0	180.0	0.333984375	0.5582275390625	0.6505102213738964
620.0	200.0	0.31463623046875	0.7017974853515625	0.7691005577747041
620.0	220.0	0.32232666015625	0.8238983154296875	0.8847049847352277
620.0	240.0	0.34149169921875	0.8574371337890625	0.9229382531002341
620.0	260.0	0.34136962890625	0.7305908203125	0.8064094309124135
620.0	280.0	0.29547119140625	0.540985107421875	0.6164155346868592
620.0	300.0	0.25067138671875	0.169281005859375	0.3024767810332933
620.0	320.0	0.289306640625	0.055206298828125	0.29452685402187545
620.0	340.0	0.39837646484375	0.432220458984375	0.5878080748901527
620.0	360.0	0.41455078125	0.4398193359375	0.6043950682289597
620.0	380.0	0.38031005859375	0.20294189453125	0.43106977767353927
620.0	400.0	0.33636474609375	0.00634765625	0.33642463517789695
620.0	420.0	0.250244140625	-0.263702392578125	0.3635396563905681
620.0	440.0	0.13250732421875	-0.668426513671875	0.6814339257412638
620.0	460.0	0.028564453125	-0.377105712890625	0.3781859948187886
620.0	480.0	-0.1343994140625	0.402923583984375	0.4247477098598143
620.0	500.0	-0.0916748046875	0.363037109375	0.37443318842998813
620.0	520.0	-0.08782958984375	0.52117919921875	0.5285279505857934
620.0	540.0	-0.06475830078125	0.49774169921875	0.5019366859089336
620.0	560.0	-0.0863037109375	0.52716064453125	0.5341785054307094
620.0	580.0	-0.0032958984375	0.536865234375	0.5368753512939796
620.0	600.0	0.10211181640625	0.55224609375	0.5616071323549208
620.0	620.0	0.17437744140625	0.57177734375	0.5977765660321553
620.0	640.0	0.3172607421875	0.56939697265625	0.6518184494193653
620.0	660.0	0.47369384765625	0.54571533203125	0.7226279021193134
620.0	680.0	0.58331298828125	0.481689453125	0.7564910915202262
620.0	700.0	0.6541748046875	0.466064453125	0.8032189922770963
620.0	720.0	0.78192138671875	0.29229736328125	0.8347687126320344
620.0	740.0	0.77996826171875	0.1605224609375	0.7963152326522454
620.0	760.0	0.79351806640625	-0.7298583984375	1.078129956676312
620.0	780.0	2.528076171875	-1.72283935546875	3.0593045901894325
620.0	800.0	3.48492431640625	-1.7998046875	3.922243542186862
