# Supplementary material for: Real-time emotion detection by quantitative facial motion analysis
Source: PLoS One. 2023 Mar 10;18(3):e0282730. doi: 10.1371/journal.pone.0282730 (PMC10004542; doi:10.1371/journal.pone.0282730)
Supplement: S1 Dataset — Data from each participant is organized into folders by Study ID and subsequently by emotions. The data files (.csv) contain the pixel displacement results after DISC-processing of videos. (ZIP) [file pone.0282730.s004.zip › S1_Dataset/1/happy/result/100550_cropped_result.csv]

pos_x	pos_y	disp_x	disp_y	disp_xy_indi
0.0	0.0	0.3825472593307495	-0.38202792406082153	0.5406364216214891
0.0	20.0	0.3550351858139038	-0.36191558837890625	0.5069840986436982
0.0	40.0	0.4282132387161255	-0.3925743103027344	0.5809312927717193
0.0	60.0	0.44383668899536133	-0.3618659973144531	0.5726587173096633
0.0	80.0	0.41358494758605957	-0.2528228759765625	0.4847390179125505
0.0	100.0	0.44499850273132324	-0.20787811279296875	0.4911588105811457
0.0	120.0	0.4702526330947876	-0.17901611328125	0.5031742319981283
0.0	140.0	0.492458701133728	-0.1533203125	0.5157738754022116
0.0	160.0	0.5322068929672241	-0.19830322265625	0.5679510058426525
0.0	180.0	0.4876769781112671	-0.130584716796875	0.5048576068959022
0.0	200.0	0.24284064769744873	0.0960845947265625	0.26115862903201986
0.0	220.0	0.25856536626815796	0.116302490234375	0.28351775582510447
0.0	240.0	0.414761483669281	0.0055084228515625	0.414798060576294
0.0	260.0	0.6238012313842773	-0.1783447265625	0.6487948965344854
0.0	280.0	0.8259559869766235	-0.305816650390625	0.8807537204455455
0.0	300.0	0.9861364364624023	-0.219390869140625	1.0102462198796116
0.0	320.0	1.0476737022399902	-0.130950927734375	1.0558259003451949
0.0	340.0	1.0420191287994385	-0.117279052734375	1.0485982266789378
0.0	360.0	1.0232356786727905	-0.2822265625	1.0614438688359986
0.0	380.0	1.007454752922058	-0.525970458984375	1.1364902124125307
0.0	400.0	0.9723490476608276	-0.65008544921875	1.1696468534446038
0.0	420.0	0.9637110233306885	-0.697418212890625	1.189592829568435
0.0	440.0	0.887649655342102	-1.09503173828125	1.4096156988598731
0.0	460.0	0.7901929616928101	-1.13067626953125	1.3794323989199175
0.0	480.0	0.7787941694259644	-1.05120849609375	1.308265898275867
0.0	500.0	0.6649819612503052	-1.144195556640625	1.3233988365660792
0.0	520.0	0.6124767065048218	-1.20513916015625	1.351846186277531
0.0	540.0	0.9465224742889404	-1.0670166015625	1.4263341902738098
0.0	560.0	1.0381869077682495	-1.08746337890625	1.5034655486320923
0.0	580.0	1.4654293060302734	-1.05975341796875	1.8084690646701196
0.0	600.0	1.681868076324463	-1.0845947265625	2.0012560923196543
0.0	620.0	1.9073688983917236	-1.18316650390625	2.2445353841091022
0.0	640.0	1.7022013664245605	-1.19964599609375	2.0824600855241875
0.0	660.0	1.555128574371338	-1.115234375	1.91368037927128
0.0	680.0	1.6660475730895996	-1.05963134765625	1.9744703362505969
0.0	700.0	1.7260286808013916	-0.968017578125	1.9789474572378072
0.0	720.0	1.9592015743255615	-1.010986328125	2.204668719897715
0.0	740.0	2.147722005844116	-0.267578125	2.1643261924593507
0.0	760.0	2.1868343353271484	-0.41778564453125	2.226384794895555
0.0	780.0	3.568084239959717	1.760009765625	3.978549926611991
0.0	800.0	3.677454948425293	2.01885986328125	4.195172230703486
20.0	0.0	0.4381122589111328	-0.4112425446510315	0.6008849989301372
20.0	20.0	0.4062004089355469	-0.3633747100830078	0.5450137173937143
20.0	40.0	0.37113380432128906	-0.2576866149902344	0.45182152699392064
20.0	60.0	0.3524131774902344	-0.2014007568359375	0.40590308267227027
20.0	80.0	0.3142585754394531	-0.09943389892578125	0.32961424801245615
20.0	100.0	0.3532543182373047	-0.08724212646484375	0.36386783587370114
20.0	120.0	0.42811012268066406	-0.15091705322265625	0.45393197077873165
20.0	140.0	0.46878814697265625	-0.16314697265625	0.496366055879082
20.0	160.0	0.5245590209960938	-0.2014312744140625	0.5619045513434232
20.0	180.0	0.5100440979003906	-0.16082763671875	0.5347995049881418
20.0	200.0	0.38222312927246094	-0.028350830078125	0.383273127308648
20.0	220.0	0.4121246337890625	0.025665283203125	0.4129230201110922
20.0	240.0	0.5670146942138672	-0.059600830078125	0.5701385115920927
20.0	260.0	0.7173690795898438	-0.13031005859375	0.7291084334461412
20.0	280.0	0.8227710723876953	0.10430908203125	0.8293567520387112
20.0	300.0	0.9886722564697266	0.086151123046875	0.9924186851904687
20.0	320.0	1.0989761352539062	-0.4471435546875	1.186459398528321
20.0	340.0	1.0787601470947266	-0.425811767578125	1.1597582146153755
20.0	360.0	1.0534439086914062	-0.605712890625	1.2151675500227617
20.0	380.0	1.0213813781738281	-0.84930419921875	1.328358965976769
20.0	400.0	0.9766864776611328	-0.997833251953125	1.3962763603060317
20.0	420.0	0.9591274261474609	-1.096588134765625	1.45685653270904
20.0	440.0	0.8707199096679688	-1.523956298828125	1.7551626596501286
20.0	460.0	0.7671623229980469	-1.568145751953125	1.745743145252586
20.0	480.0	0.7492446899414062	-1.464752197265625	1.6452557870434221
20.0	500.0	0.6401424407958984	-1.35443115234375	1.498087477735312
20.0	520.0	0.5869789123535156	-1.338623046875	1.4616620352094476
20.0	540.0	0.8239994049072266	-1.19769287109375	1.4537686310951456
20.0	560.0	0.8126258850097656	-1.2281494140625	1.472654681943451
20.0	580.0	1.3745136260986328	-1.11468505859375	1.7696922015375907
20.0	600.0	1.6052570343017578	-1.185791015625	1.9957330680509966
20.0	620.0	2.2959632873535156	-1.20684814453125	2.5938253335245385
20.0	640.0	2.6259689331054688	-1.19866943359375	2.8866106853309876
20.0	660.0	2.636251449584961	-1.1949462890625	2.8944288450716917
20.0	680.0	2.7299976348876953	-1.1800537109375	2.9741240470413763
20.0	700.0	2.549163818359375	-0.99395751953125	2.736089860268713
20.0	720.0	2.4266910552978516	-0.84515380859375	2.5696525909241354
20.0	740.0	2.3380508422851562	-0.5601806640625	2.4042221439583806
20.0	760.0	2.1878738403320312	-0.4656982421875	2.236887747292152
20.0	780.0	3.4827709197998047	1.89703369140625	3.9659084843366723
20.0	800.0	3.6511096954345703	1.89959716796875	4.115710316415773
40.0	0.0	0.3643798828125	-0.31471359729766846	0.4814741398273538
40.0	20.0	0.3420677185058594	-0.26749610900878906	0.4342401321603587
40.0	40.0	0.3179283142089844	-0.1852264404296875	0.3679500607555586
40.0	60.0	0.29529571533203125	-0.12828445434570312	0.32195723430330125
40.0	80.0	0.2875938415527344	-0.06580352783203125	0.295025968304826
40.0	100.0	0.3376731872558594	-0.08412933349609375	0.3479955835151182
40.0	120.0	0.4327659606933594	-0.1802520751953125	0.4688039967268441
40.0	140.0	0.4971656799316406	-0.2054595947265625	0.537947356501632
40.0	160.0	0.5485649108886719	-0.2600860595703125	0.6070981962097307
40.0	180.0	0.5370712280273438	-0.2354583740234375	0.5864180674847596
40.0	200.0	0.38665008544921875	-0.0399322509765625	0.38870666735463044
40.0	220.0	0.2737846374511719	0.28973388671875	0.39862733576289405
40.0	240.0	0.3913383483886719	0.3397979736328125	0.5182744116822082
40.0	260.0	0.5243911743164062	0.454193115234375	0.6937416591406673
40.0	280.0	0.6977920532226562	0.772125244140625	1.040716648362997
40.0	300.0	1.0783500671386719	-0.24237060546875	1.1052521783255016
40.0	320.0	1.2131767272949219	-0.990478515625	1.5661562698417808
40.0	340.0	1.1841278076171875	-0.944183349609375	1.5144770920855377
40.0	360.0	1.1234169006347656	-1.050140380859375	1.5378102458181555
40.0	380.0	1.0494842529296875	-1.231964111328125	1.6183796738552672
40.0	400.0	0.9815101623535156	-1.3651123046875	1.68133690948972
40.0	420.0	0.9547500610351562	-1.5966796875	1.8603584879054178
40.0	440.0	0.8601036071777344	-2.05133056640625	2.2243505361684197
40.0	460.0	0.7534294128417969	-2.118804931640625	2.2487752707818025
40.0	480.0	0.7067337036132812	-2.10272216796875	2.2183131076315954
40.0	500.0	0.5821495056152344	-1.757965087890625	1.8518475361460929
40.0	520.0	0.5590286254882812	-1.52886962890625	1.627868344279491
40.0	540.0	0.8064155578613281	-1.34307861328125	1.5665778670127708
40.0	560.0	0.7956504821777344	-1.365478515625	1.5803769380825305
40.0	580.0	1.3647727966308594	-1.233642578125	1.8396953000392522
40.0	600.0	1.5992813110351562	-1.29229736328125	2.0561452251652845
40.0	620.0	2.2638168334960938	-1.23919677734375	2.5807896676403943
40.0	640.0	2.5633316040039062	-1.158447265625	2.812946671965055
40.0	660.0	2.5542259216308594	-1.162841796875	2.80646950870493
40.0	680.0	2.6539268493652344	-1.1318359375	2.885200220296363
40.0	700.0	2.5048179626464844	-0.96136474609375	2.6829713380929707
40.0	720.0	2.3983192443847656	-0.887451171875	2.5572455455917065
40.0	740.0	2.3331451416015625	-0.6556396484375	2.4235159583510533
40.0	760.0	2.1747779846191406	-0.552734375	2.243919466400417
40.0	780.0	3.313751220703125	1.08807373046875	3.4878147306942258
40.0	800.0	3.620189666748047	1.39373779296875	3.8792110356074643
60.0	0.0	0.23490524291992188	-0.1141209602355957	0.26115908315883235
60.0	20.0	0.20627975463867188	-0.0704345703125	0.2179733145797833
60.0	40.0	0.2154388427734375	-0.013149261474609375	0.21583975086365711
60.0	60.0	0.2258758544921875	-0.003265380859375	0.225899456295788
60.0	80.0	0.2889595031738281	-0.02440643310546875	0.2899883936494654
60.0	100.0	0.37929534912109375	-0.08994293212890625	0.38981366433828024
60.0	120.0	0.35823822021484375	-0.03269195556640625	0.3597268218821815
60.0	140.0	0.3895606994628906	-0.076202392578125	0.39694375319514386
60.0	160.0	0.39456939697265625	-0.0963287353515625	0.40615789329003193
60.0	180.0	0.3538169860839844	-0.0478057861328125	0.35703200532911694
60.0	200.0	0.2513618469238281	0.1666107177734375	0.3015657629206904
60.0	220.0	0.24179840087890625	0.402679443359375	0.46969905340740503
60.0	240.0	0.36916351318359375	0.4929656982421875	0.6158708298900516
60.0	260.0	0.8022994995117188	0.5970458984375	1.0000741431302962
60.0	280.0	1.2733650207519531	0.907257080078125	1.5635133147583065
60.0	300.0	1.7492866516113281	0.301361083984375	1.7750555744668417
60.0	320.0	1.8266258239746094	-0.21624755859375	1.8393816644211385
60.0	340.0	1.5678443908691406	-0.8477783203125	1.7823759744710739
60.0	360.0	1.1090354919433594	-0.93304443359375	1.4493210953582132
60.0	380.0	0.9700431823730469	-1.543487548828125	1.8230023557461141
60.0	400.0	0.9116287231445312	-2.013519287109375	2.210277550088127
60.0	420.0	0.8705215454101562	-2.279998779296875	2.440533178348233
60.0	440.0	0.83587646484375	-2.423004150390625	2.5631306204112736
60.0	460.0	0.7519721984863281	-2.480926513671875	2.592384723287893
60.0	480.0	0.7030448913574219	-2.5096435546875	2.6062584083026534
60.0	500.0	0.5208740234375	-2.1510009765625	2.2131685316452514
60.0	520.0	0.5330619812011719	-1.73309326171875	1.8132201547570153
60.0	540.0	0.8027496337890625	-1.5047607421875	1.7054946103043391
60.0	560.0	0.7931327819824219	-1.51507568359375	1.7101210298900615
60.0	580.0	1.3832626342773438	-1.3453369140625	1.9295976077221662
60.0	600.0	1.6209182739257812	-1.39630126953125	2.1394002164254156
60.0	620.0	2.3129196166992188	-1.326171875	2.6661449689304364
60.0	640.0	2.5965003967285156	-1.24591064453125	2.8799492433665588
60.0	660.0	2.5428504943847656	-1.22320556640625	2.821758404697341
60.0	680.0	2.622852325439453	-1.17022705078125	2.8720699280211353
60.0	700.0	2.4606895446777344	-0.99359130859375	2.6537175290146005
60.0	720.0	2.333026885986328	-0.8941650390625	2.4985086687495612
60.0	740.0	2.272991180419922	-0.6455078125	2.3628730905965485
60.0	760.0	2.474468231201172	-0.03240966796875	2.4746804670101756
60.0	780.0	3.2244720458984375	0.099365234375	3.226002700647173
60.0	800.0	3.349578857421875	0.0977783203125	3.351005688149569
80.0	0.0	0.20606231689453125	-0.0663653314113617	0.21648564769351822
80.0	20.0	0.2524261474609375	-0.062038421630859375	0.25993792659098297
80.0	40.0	0.2715301513671875	-0.022327423095703125	0.2724465762742896
80.0	60.0	0.285858154296875	-0.032810211181640625	0.2877349376349696
80.0	80.0	0.35101318359375	-0.06327056884765625	0.3566699033264871
80.0	100.0	0.37380218505859375	-0.08145904541015625	0.38257502484311895
80.0	120.0	0.313690185546875	0.02935028076171875	0.31506026643996954
80.0	140.0	0.35584259033203125	-0.001708984375	0.35584669412796827
80.0	160.0	0.35442352294921875	-0.0205230712890625	0.35501722503967514
80.0	180.0	0.34191131591796875	0.02203369140625	0.3426205357385089
80.0	200.0	0.3056182861328125	0.236663818359375	0.3865388722227001
80.0	220.0	0.4660797119140625	0.377349853515625	0.5996859259697188
80.0	240.0	0.676055908203125	0.8217926025390625	1.0641403444115243
80.0	260.0	1.7215499877929688	1.20904541015625	2.103693220098849
80.0	280.0	3.7005157470703125	0.074432373046875	3.701264239752782
80.0	300.0	4.286041259765625	2.112396240234375	4.7783226718347125
80.0	320.0	6.507698059082031	3.1820068359375	7.243983816390883
80.0	340.0	3.9945831298828125	-1.205596923828125	4.172548181182358
80.0	360.0	0.5918045043945312	-0.066162109375	0.595491390482353
80.0	380.0	1.149169921875	-1.6629638671875	2.021395639876914
80.0	400.0	1.2248687744140625	-2.415557861328125	2.7083617365408768
80.0	420.0	1.2364578247070312	-2.641265869140625	2.9163527467997463
80.0	440.0	1.1055984497070312	-2.733917236328125	2.9490085430677553
80.0	460.0	0.9333877563476562	-2.8543701171875	3.0031053044461653
80.0	480.0	0.550628662109375	-2.85601806640625	2.908613263941299
80.0	500.0	-0.0004730224609375	-2.8795166015625	2.87951664041455
80.0	520.0	-0.08684539794921875	-2.89715576171875	2.898457112121052
80.0	540.0	0.01081085205078125	-2.83062744140625	2.8306480859626753
80.0	560.0	0.08309173583984375	-2.822998046875	2.8242206374900922
80.0	580.0	1.2596588134765625	-1.59906005859375	2.035616220548222
80.0	600.0	1.6717071533203125	-1.480712890625	2.2331850507571795
80.0	620.0	2.5844802856445312	-1.220703125	2.858260741477237
80.0	640.0	3.0076828002929688	-1.12237548828125	3.2102776459167406
80.0	660.0	3.2438201904296875	-1.0958251953125	3.4239162207216713
80.0	680.0	3.3325653076171875	-1.1724853515625	3.532805320020094
80.0	700.0	3.2299270629882812	-0.909423828125	3.355514942804701
80.0	720.0	2.9403076171875	-0.611328125	3.0031868007346545
80.0	740.0	2.7551651000976562	-0.78546142578125	2.8649405543896442
80.0	760.0	2.8888320922851562	-0.02117919921875	2.8889097278897764
80.0	780.0	3.22320556640625	-0.0577392578125	3.2237226842898528
80.0	800.0	3.3490829467773438	-0.0621337890625	3.349659265080268
100.0	0.0	0.2473602294921875	-0.06099829077720642	0.25477023886664685
100.0	20.0	0.268585205078125	-0.039752960205078125	0.27151116041872936
100.0	40.0	0.28449249267578125	-0.006023406982421875	0.28455625071425744
100.0	60.0	0.33434295654296875	-0.058155059814453125	0.339362967295956
100.0	80.0	0.34017181396484375	-0.04819488525390625	0.3435689304648624
100.0	100.0	0.3245391845703125	0.00634002685546875	0.3246011063784155
100.0	120.0	0.246063232421875	0.16150665283203125	0.294332317727612
100.0	140.0	0.286407470703125	0.177276611328125	0.33683265310617455
100.0	160.0	0.32077789306640625	0.1889801025390625	0.37230623931892054
100.0	180.0	0.48486328125	0.0568389892578125	0.4881834411411005
100.0	200.0	0.49082183837890625	0.2572784423828125	0.554164482752707
100.0	220.0	0.792022705078125	0.3479766845703125	0.8650940633039955
100.0	240.0	1.246185302734375	1.8269500732421875	2.2114982204086893
100.0	260.0	4.446739196777344	1.08880615234375	4.57809876712349
100.0	280.0	6.64752197265625	-0.23193359375	6.651566850664393
100.0	300.0	7.5929718017578125	3.53955078125	8.377448329613067
100.0	320.0	8.108551025390625	3.978118896484375	9.031834237071084
100.0	340.0	4.280204772949219	0.7913818359375	4.352750637083301
100.0	360.0	5.2703094482421875	3.671600341796875	6.4231464836257475
100.0	380.0	0.30213165283203125	-1.20098876953125	1.2384092862148608
100.0	400.0	2.216278076171875	1.757476806640625	2.828535528643725
100.0	420.0	1.1198806762695312	-2.802154541015625	3.017648554887794
100.0	440.0	0.9954376220703125	-2.848907470703125	3.0178087805659715
100.0	460.0	0.8728561401367188	-2.95037841796875	3.076785766118622
100.0	480.0	0.61016845703125	-2.969573974609375	3.0316126297126447
100.0	500.0	0.28168487548828125	-3.066802978515625	3.079712142085873
100.0	520.0	0.04400634765625	-3.04931640625	3.0496339295166983
100.0	540.0	-0.25484466552734375	-2.96612548828125	2.97705327728266
100.0	560.0	-0.5517959594726562	-2.9417724609375	2.993076008527118
100.0	580.0	-0.690460205078125	-2.96990966796875	3.049114417448249
100.0	600.0	-1.2577590942382812	-2.62603759765625	2.911705926676544
100.0	620.0	3.3313446044921875	-0.64239501953125	3.392716940005129
100.0	640.0	3.637939453125	2.72967529296875	4.548156843123097
100.0	660.0	3.531097412109375	2.2061767578125	4.163636009609582
100.0	680.0	3.6363449096679688	2.27069091796875	4.287078439568597
100.0	700.0	3.4711227416992188	1.95904541015625	3.985793773766497
100.0	720.0	2.6870269775390625	0.9906005859375	2.8638092637049746
100.0	740.0	1.3193435668945312	-0.72747802734375	1.506615985503253
100.0	760.0	2.989715576171875	-0.149169921875	2.99343463132184
100.0	780.0	3.2252273559570312	-0.16864013671875	3.2296332598804622
100.0	800.0	3.3499298095703125	-0.168212890625	3.354150459597811
120.0	0.0	0.29787445068359375	-0.11587667465209961	0.31961944887394017
120.0	20.0	0.30310821533203125	-0.06755638122558594	0.3105454151103599
120.0	40.0	0.288970947265625	-0.00057220458984375	0.2889715137893098
120.0	60.0	0.245849609375	0.0527801513671875	0.25145133685901
120.0	80.0	0.1761322021484375	0.16656494140625	0.24241788782869458
120.0	100.0	0.12603759765625	0.2663116455078125	0.2946309022421741
120.0	120.0	0.128021240234375	0.3341217041015625	0.35780826024964774
120.0	140.0	0.229156494140625	0.341339111328125	0.411126607906976
120.0	160.0	0.3862457275390625	0.2531585693359375	0.4618170885430707
120.0	180.0	0.6415481567382812	-0.035003662109375	0.642502368692407
120.0	200.0	0.6420135498046875	0.15380859375	0.6601806431910652
120.0	220.0	0.7550506591796875	0.12939453125	0.7660577280108124
120.0	240.0	2.3155899047851562	1.8086700439453125	2.9382382365982624
120.0	260.0	8.014480590820312	1.5667724609375	8.166190977744009
120.0	280.0	6.729911804199219	3.41754150390625	7.547933679042349
120.0	300.0	6.2381591796875	6.025848388671875	8.673262290186942
120.0	320.0	5.271270751953125	4.044403076171875	6.6440568618085285
120.0	340.0	-0.8055953979492188	2.862396240234375	2.9735998690652456
120.0	360.0	-3.5911483764648438	5.382293701171875	6.470350233755552
120.0	380.0	-3.3924484252929688	0.46240234375	3.423816911836589
120.0	400.0	0.2742919921875	1.082977294921875	1.117173181872215
120.0	420.0	1.040863037109375	-2.9351806640625	3.1142706036417147
120.0	440.0	0.918975830078125	-2.918426513671875	3.0596944115337323
120.0	460.0	0.7118377685546875	-2.9715576171875	3.0556288519723678
120.0	480.0	0.4998931884765625	-3.0283203125	3.069302382461748
120.0	500.0	0.19944000244140625	-3.089874267578125	3.096304136226815
120.0	520.0	-0.0452728271484375	-2.99224853515625	2.992591005303387
120.0	540.0	-0.28530120849609375	-2.89306640625	2.907099931296071
120.0	560.0	-0.4543609619140625	-2.83111572265625	2.8673437392093213
120.0	580.0	-0.5787811279296875	-3.02252197265625	3.077438329071338
120.0	600.0	-0.537353515625	-3.1165771484375	3.1625625563642794
120.0	620.0	-0.4997711181640625	-3.2020263671875	3.240793734058824
120.0	640.0	-0.4134674072265625	-3.27996826171875	3.3059260570558706
120.0	660.0	-0.22583770751953125	-3.20745849609375	3.2153993024664382
120.0	680.0	0.065673828125	-2.753662109375	2.754445146360364
120.0	700.0	0.32277679443359375	-2.47772216796875	2.4986580399623692
120.0	720.0	0.5360870361328125	-2.2747802734375	2.337095334540303
120.0	740.0	1.43133544921875	-1.0093994140625	1.7514589191014327
120.0	760.0	2.9842147827148438	-0.25048828125	2.994709042364113
120.0	780.0	3.214141845703125	-0.25146484375	3.223963767157147
120.0	800.0	3.332183837890625	-0.250244140625	3.3415671861293825
140.0	0.0	0.3109283447265625	-0.16145873069763184	0.35035033505462854
140.0	20.0	0.253387451171875	-0.05969429016113281	0.260324045545587
140.0	40.0	0.2627716064453125	-0.01263427734375	0.263075164388144
140.0	60.0	0.2123870849609375	0.09719085693359375	0.23356869766664104
140.0	80.0	0.0690460205078125	0.2970733642578125	0.3049916993942953
140.0	100.0	-0.0111541748046875	0.4224090576171875	0.4225563010684067
140.0	120.0	0.133453369140625	0.3707733154296875	0.39405920008255924
140.0	140.0	0.5231170654296875	0.0823211669921875	0.5295547551280448
140.0	160.0	0.7887725830078125	-0.053436279296875	0.7905805611384017
140.0	180.0	0.871856689453125	-0.25054931640625	0.9071433441831572
140.0	200.0	0.4988250732421875	-0.0690460205078125	0.5035809832023436
140.0	220.0	0.33697509765625	-0.03955078125	0.33928819716860853
140.0	240.0	2.4445953369140625	1.4115142822265625	2.8228388069798718
140.0	260.0	10.470550537109375	3.087799072265625	10.916360733360083
140.0	280.0	8.559310913085938	5.47503662109375	10.160601818258094
140.0	300.0	7.0132293701171875	9.971405029296875	12.190746673447093
140.0	320.0	6.4415283203125	6.70703125	9.299330905493392
140.0	340.0	-1.63568115234375	7.0283203125	7.216144347727024
140.0	360.0	-3.4405059814453125	9.58880615234375	10.187359070710443
140.0	380.0	-5.8339691162109375	1.03192138671875	5.924530141477092
140.0	400.0	-2.578582763671875	-1.36883544921875	2.9193834205433826
140.0	420.0	0.8301239013671875	-3.086822509765625	3.1964947831048987
140.0	440.0	0.7059326171875	-2.972564697265625	3.0552384095908245
140.0	460.0	0.4168853759765625	-2.988800048828125	3.0177341083299773
140.0	480.0	0.1772003173828125	-3.060791015625	3.0659161100413836
140.0	500.0	-0.0707244873046875	-3.0645751953125	3.065391179087778
140.0	520.0	-0.1325531005859375	-2.88702392578125	2.8900653059244745
140.0	540.0	-0.2221832275390625	-2.74859619140625	2.7575616783696093
140.0	560.0	-0.215545654296875	-2.72271728515625	2.7312358638489806
140.0	580.0	-0.397735595703125	-2.99749755859375	3.023770033892262
140.0	600.0	-0.5145416259765625	-2.98638916015625	3.0303916084825335
140.0	620.0	-0.503021240234375	-3.01422119140625	3.0559057182526823
140.0	640.0	-0.456512451171875	-3.0362548828125	3.0703822777429037
140.0	660.0	-0.3274688720703125	-2.9666748046875	2.98469349497442
140.0	680.0	-0.107696533203125	-2.5782470703125	2.58049539794958
140.0	700.0	0.3554229736328125	-2.19488525390625	2.2234762800626173
140.0	720.0	0.8330230712890625	-1.91705322265625	2.0902202027051064
140.0	740.0	1.6891632080078125	-0.9310302734375	1.928753409159489
140.0	760.0	2.83123779296875	-0.3043212890625	2.8475461168014857
140.0	780.0	3.0762939453125	-0.29693603515625	3.0905914396666314
140.0	800.0	3.1887359619140625	-0.29388427734375	3.2022499907524176
160.0	0.0	0.167449951171875	-0.03218302130699158	0.17051461230026474
160.0	20.0	0.1744537353515625	0.0015621185302734375	0.17446072908369847
160.0	40.0	0.1953125	0.0504608154296875	0.20172572109197923
160.0	60.0	0.1434173583984375	0.15314102172851562	0.20981113227386092
160.0	80.0	-0.0083465576171875	0.35822296142578125	0.35832018519295533
160.0	100.0	-0.00921630859375	0.44081878662109375	0.44091511992920884
160.0	120.0	0.335479736328125	0.25058746337890625	0.4187370658175163
160.0	140.0	0.7771148681640625	0.0160980224609375	0.7772815864593738
160.0	160.0	1.0787811279296875	-0.0975341796875	1.0831812582317708
160.0	180.0	0.5458526611328125	-0.3563995361328125	0.6519016467393351
160.0	200.0	0.0716705322265625	-0.3382720947265625	0.34578125348308747
160.0	220.0	0.0352935791015625	-0.23492431640625	0.2375606683875555
160.0	240.0	1.76837158203125	1.2813568115234375	2.1838070726539045
160.0	260.0	2.8384246826171875	2.62286376953125	3.8647210808039123
160.0	280.0	2.5110931396484375	6.388885498046875	6.8646519695570225
160.0	300.0	1.9762725830078125	10.75054931640625	10.93068908746522
160.0	320.0	-1.0380401611328125	5.637176513671875	5.73195310713708
160.0	340.0	-4.0037994384765625	9.92724609375	10.704233973032347
160.0	360.0	-4.7861328125	10.3084716796875	11.365370898910795
160.0	380.0	-9.966033935546875	1.927734375	10.150763135106079
160.0	400.0	-2.4490203857421875	-1.7564697265625	3.013782797434373
160.0	420.0	0.7166595458984375	-3.150238037109375	3.230727564369686
160.0	440.0	0.470703125	-2.98785400390625	3.024703783933788
160.0	460.0	0.042022705078125	-2.972259521484375	2.97255657150484
160.0	480.0	-0.129608154296875	-3.052978515625	3.055728405884278
160.0	500.0	-0.2437744140625	-2.821746826171875	2.832257247490518
160.0	520.0	-0.151702880859375	-2.6329345703125	2.6373013130106506
160.0	540.0	-0.1141510009765625	-2.49578857421875	2.498397698170732
160.0	560.0	-0.0248870849609375	-2.501953125	2.5020768986374335
160.0	580.0	-0.2678070068359375	-2.96051025390625	2.9725984519262725
160.0	600.0	-0.4320831298828125	-2.75335693359375	2.787054042335402
160.0	620.0	-0.4442138671875	-2.7333984375	2.769258561046461
160.0	640.0	-0.3978271484375	-2.72955322265625	2.758392146767213
160.0	660.0	-0.192596435546875	-2.62701416015625	2.6340646887741404
160.0	680.0	-0.16510009765625	-2.20233154296875	2.2085113238109555
160.0	700.0	0.099639892578125	-1.97137451171875	1.973890973090287
160.0	720.0	0.61383056640625	-1.9073486328125	2.0036882919621832
160.0	740.0	1.116363525390625	-1.4219970703125	1.8078559646166277
160.0	760.0	1.8670806884765625	-0.55413818359375	1.9475778351066473
160.0	780.0	2.040496826171875	-0.53485107421875	2.1094295364411786
160.0	800.0	2.1858978271484375	-0.5211181640625	2.247156748348484
180.0	0.0	-0.0298614501953125	0.14759577810764313	0.150586254097005
180.0	20.0	-0.04595947265625	0.18425941467285156	0.1899047261718951
180.0	40.0	-0.011749267578125	0.228607177734375	0.22890890546306517
180.0	60.0	-0.0579376220703125	0.323211669921875	0.32836344441007653
180.0	80.0	-0.1045379638671875	0.4239959716796875	0.43669299271925555
180.0	100.0	0.0036163330078125	0.49371337890625	0.49372662311794546
180.0	120.0	0.59381103515625	0.17682647705078125	0.6195798160524014
180.0	140.0	0.9160919189453125	-0.029296875	0.9165602603438961
180.0	160.0	0.6774749755859375	-0.2432861328125	0.719833650897225
180.0	180.0	0.20526123046875	-0.4862060546875	0.5277579941112494
180.0	200.0	0.0755462646484375	-0.5054168701171875	0.5110317511675627
180.0	220.0	0.28546142578125	-0.3636322021484375	0.4622949318869786
180.0	240.0	-0.802490234375	0.1401214599609375	0.8146315730493308
180.0	260.0	1.069793701171875	2.4317626953125	2.656676188281239
180.0	280.0	-0.129791259765625	9.850433349609375	9.851288390165426
180.0	300.0	-3.2198944091796875	13.01654052734375	13.408879420229303
180.0	320.0	-6.1620025634765625	7.0738525390625	9.381346669678758
180.0	340.0	-10.854095458984375	12.017181396484375	16.19333310188966
180.0	360.0	-16.816421508789062	10.414581298828125	19.78018038318063
180.0	380.0	-11.441543579101562	2.9298095703125	11.81070292534593
180.0	400.0	-5.218780517578125	-0.406494140625	5.234587622441281
180.0	420.0	0.3619232177734375	-3.044769287109375	3.0662042376997674
180.0	440.0	-0.08990478515625	-2.81658935546875	2.8180238586168604
180.0	460.0	-0.329376220703125	-2.739044189453125	2.758777223072135
180.0	480.0	-0.4919281005859375	-2.57470703125	2.621280136291098
180.0	500.0	-0.415771484375	-2.342041015625	2.3786597163295915
180.0	520.0	-0.2901153564453125	-2.203125	2.222144614031767
180.0	540.0	-0.310516357421875	-2.141357421875	2.1637541487991876
180.0	560.0	-0.1563720703125	-2.28582763671875	2.291170052431954
180.0	580.0	-0.0741729736328125	-2.828857421875	2.8298296668377065
180.0	600.0	-0.367645263671875	-2.54217529296875	2.568621860080053
180.0	620.0	-0.349395751953125	-2.48883056640625	2.5132359578362204
180.0	640.0	-0.2862701416015625	-2.4732666015625	2.4897787605281514
180.0	660.0	-0.2530670166015625	-2.42095947265625	2.434150300029898
180.0	680.0	-0.147247314453125	-1.96636962890625	1.9718750693435325
180.0	700.0	-0.074615478515625	-1.76763916015625	1.7692132913111434
180.0	720.0	0.3734130859375	-1.7689208984375	1.8079044437354257
180.0	740.0	0.899566650390625	-1.6324462890625	1.8638940541696398
180.0	760.0	1.68524169921875	-0.68499755859375	1.8191374989442382
180.0	780.0	1.8866424560546875	-0.65472412109375	1.9970186357993875
180.0	800.0	2.0870361328125	-0.63067626953125	2.180245944065671
200.0	0.0	-0.0774383544921875	0.14848336577415466	0.16746345469408871
200.0	20.0	-0.1670684814453125	0.2289142608642578	0.2833965707616664
200.0	40.0	-0.14984130859375	0.307830810546875	0.34236271070756735
200.0	60.0	-0.1872711181640625	0.4004478454589844	0.4420734651968617
200.0	80.0	-0.1559600830078125	0.46616363525390625	0.4915608632966428
200.0	100.0	0.1418914794921875	0.55950927734375	0.577220775255194
200.0	120.0	1.2331695556640625	0.14589691162109375	1.2417701324469335
200.0	140.0	0.8810272216796875	-0.1157379150390625	0.8885967760003513
200.0	160.0	0.280914306640625	-0.3626708984375	0.4587406982695633
200.0	180.0	0.063323974609375	-0.542510986328125	0.5461941926156335
200.0	200.0	0.0630340576171875	-0.6549072265625	0.6579337108124743
200.0	220.0	0.2764739990234375	-0.554443359375	0.619552508582644
200.0	240.0	-1.182098388671875	-0.516571044921875	1.2900396292177698
200.0	260.0	-2.941192626953125	1.655731201171875	3.3752125680284917
200.0	280.0	-1.7348785400390625	5.607177734375	5.869433166291174
200.0	300.0	-7.12225341796875	10.54437255859375	12.724397290409964
200.0	320.0	-8.743301391601562	7.8609619140625	11.757552527576603
200.0	340.0	-8.33905029296875	9.89898681640625	12.943326457292459
200.0	360.0	-14.935195922851562	10.71051025390625	18.378659014002977
200.0	380.0	-7.2075653076171875	1.82061767578125	7.433952272172183
200.0	400.0	-1.4458160400390625	-1.56597900390625	2.13135502962539
200.0	420.0	0.138214111328125	-2.71087646484375	2.714397603191907
200.0	440.0	-0.001739501953125	-2.606170654296875	2.606171234816555
200.0	460.0	-0.1525421142578125	-2.4974365234375	2.502090782769848
200.0	480.0	-0.3403778076171875	-2.0950927734375	2.1225623150400836
200.0	500.0	-0.3421173095703125	-1.92803955078125	1.9581574918490068
200.0	520.0	-0.328765869140625	-1.91632080078125	1.9443179802230606
200.0	540.0	-0.3235015869140625	-1.8890380859375	1.9165380681996198
200.0	560.0	-0.246673583984375	-1.95709228515625	1.9725765053994253
200.0	580.0	-0.2490081787109375	-2.3992919921875	2.412178918911282
200.0	600.0	-0.455657958984375	-2.3673095703125	2.4107631109835244
200.0	620.0	-0.4537811279296875	-2.29083251953125	2.3353438600358265
200.0	640.0	-0.41412353515625	-2.27191162109375	2.309346382947162
200.0	660.0	-0.3944091796875	-2.25103759765625	2.2853290500677987
200.0	680.0	-0.33245849609375	-1.7259521484375	1.7576801387968575
200.0	700.0	-0.3950958251953125	-1.48443603515625	1.53611557298179
200.0	720.0	-0.207366943359375	-1.4578857421875	1.4725596376621926
200.0	740.0	0.5325469970703125	-1.7025146484375	1.783861662863147
200.0	760.0	1.2670440673828125	-0.861083984375	1.531948529434689
200.0	780.0	1.5346221923828125	-0.806396484375	1.7335918099039893
200.0	800.0	1.796539306640625	-0.7606201171875	1.9509219469202512
220.0	0.0	-0.1022796630859375	0.11876881122589111	0.15673914635783953
220.0	20.0	-0.1890716552734375	0.2243633270263672	0.293405850899702
220.0	40.0	-0.1519317626953125	0.3063926696777344	0.34199375513005204
220.0	60.0	-0.179107666015625	0.3681488037109375	0.40940578610879336
220.0	80.0	-0.078826904296875	0.4320831298828125	0.4392146536380089
220.0	100.0	0.7982025146484375	0.483734130859375	0.9333412900699101
220.0	120.0	1.378936767578125	0.07215118408203125	1.3808230887203643
220.0	140.0	0.5565185546875	-0.226593017578125	0.6008804351338329
220.0	160.0	0.179718017578125	-0.4279937744140625	0.46419525717030613
220.0	180.0	0.0478973388671875	-0.5915679931640625	0.5935038716021274
220.0	200.0	0.0822906494140625	-0.7904815673828125	0.7947533323950118
220.0	220.0	0.2420654296875	-0.767608642578125	0.8048718534092404
220.0	240.0	0.2125701904296875	-0.2505340576171875	0.3285626270369864
220.0	260.0	-4.2235870361328125	0.07183837890625	4.224197936232751
220.0	280.0	-4.1551971435546875	3.677734375	5.548999318333142
220.0	300.0	-6.0911865234375	8.402191162109375	10.377830678322686
220.0	320.0	-9.7315673828125	8.38360595703125	12.844775302393966
220.0	340.0	-9.654937744140625	8.497222900390625	12.86159476356467
220.0	360.0	-9.62078857421875	7.776336669921875	12.370569299502336
220.0	380.0	-3.890411376953125	0.78814697265625	3.9694428239280035
220.0	400.0	-0.5262451171875	-1.532501220703125	1.620337592855345
220.0	420.0	-0.024078369140625	-2.356964111328125	2.357087098507234
220.0	440.0	-0.183868408203125	-2.283935546875	2.291324763933379
220.0	460.0	-0.275543212890625	-2.165374755859375	2.1828357463362047
220.0	480.0	-0.467071533203125	-1.695892333984375	1.7590357090166444
220.0	500.0	-0.490631103515625	-1.5340576171875	1.6106059892437847
220.0	520.0	-0.445709228515625	-1.5445556640625	1.6075785877435491
220.0	540.0	-0.4838104248046875	-1.597412109375	1.6690709913983823
220.0	560.0	-0.6869659423828125	-1.59234619140625	1.7342112326011199
220.0	580.0	-0.6746826171875	-2.124267578125	2.2288358794240613
220.0	600.0	-0.90435791015625	-2.052734375	2.2431187315808363
220.0	620.0	-0.8043060302734375	-1.9869384765625	2.143556087434785
220.0	640.0	-0.75244140625	-1.95159912109375	2.0916278826056454
220.0	660.0	-0.6658935546875	-1.92596435546875	2.037830445525464
220.0	680.0	-0.473663330078125	-1.4990234375	1.572077675064122
220.0	700.0	-0.5614013671875	-1.3048095703125	1.4204575001945976
220.0	720.0	-0.37115478515625	-1.42120361328125	1.468868811347039
220.0	740.0	-0.1011505126953125	-1.38262939453125	1.38632444573425
220.0	760.0	0.5255889892578125	-1.1949462890625	1.3054272937905385
220.0	780.0	0.8543548583984375	-1.078857421875	1.3761742479801697
220.0	800.0	1.17730712890625	-0.967041015625	1.523555184978381
240.0	0.0	-0.202880859375	0.15387806296348572	0.25463523197337207
240.0	20.0	-0.2415924072265625	0.2775287628173828	0.3679525858320231
240.0	40.0	-0.1634979248046875	0.3263130187988281	0.3649818593478909
240.0	60.0	-0.1507720947265625	0.39129638671875	0.41933886870571047
240.0	80.0	0.3086395263671875	0.44521331787109375	0.5417317192540505
240.0	100.0	1.8112335205078125	0.376373291015625	1.8499253282230224
240.0	120.0	0.9543304443359375	-0.0788116455078125	0.9575791729429358
240.0	140.0	0.314849853515625	-0.2957000732421875	0.4319362957361254
240.0	160.0	0.039764404296875	-0.480499267578125	0.48214184011782246
240.0	180.0	0.043670654296875	-0.628570556640625	0.6300857645767141
240.0	200.0	0.1312713623046875	-0.852935791015625	0.8629783509201019
240.0	220.0	0.236785888671875	-0.9902496337890625	1.018165946343474
240.0	240.0	0.1254730224609375	-0.4279022216796875	0.4459190405038737
240.0	260.0	-1.4419708251953125	-0.572998046875	1.5516464231380211
240.0	280.0	-0.934661865234375	1.42926025390625	1.7077405176781275
240.0	300.0	-1.868896484375	2.5079345703125	3.1277004137669224
240.0	320.0	-2.6324310302734375	6.76544189453125	7.2595383570462015
240.0	340.0	-2.3959503173828125	5.0517578125	5.591138964425905
240.0	360.0	-1.4342803955078125	1.87841796875	2.3633904286556047
240.0	380.0	-0.1222381591796875	-0.54949951171875	0.5629315064364254
240.0	400.0	-0.2664794921875	-0.998504638671875	1.0334519017379376
240.0	420.0	-0.5025787353515625	-1.38751220703125	1.475728806349021
240.0	440.0	-0.6471710205078125	-1.366546630859375	1.5120449808448928
240.0	460.0	-0.559722900390625	-1.42254638671875	1.5287013925512938
240.0	480.0	-0.4834442138671875	-1.48406982421875	1.5608272009028847
240.0	500.0	-0.490997314453125	-1.40069580078125	1.4842597781811673
240.0	520.0	-0.43609619140625	-1.48297119140625	1.545763061630051
240.0	540.0	-0.5022430419921875	-1.56500244140625	1.6436181779346106
240.0	560.0	-0.864471435546875	-1.61871337890625	1.8350868823918294
240.0	580.0	-1.1566162109375	-1.88604736328125	2.212450161233824
240.0	600.0	-0.98138427734375	-1.628173828125	1.9010694659608658
240.0	620.0	-0.8196563720703125	-1.58502197265625	1.7844134112022854
240.0	640.0	-0.7138824462890625	-1.54718017578125	1.703935046722778
240.0	660.0	-0.591888427734375	-1.5169677734375	1.628349820073622
240.0	680.0	-0.5439910888671875	-1.351318359375	1.4567043671077704
240.0	700.0	-0.50762939453125	-1.28662109375	1.3831418730826601
240.0	720.0	-0.316131591796875	-1.47528076171875	1.508771854598793
240.0	740.0	-0.0997314453125	-1.487060546875	1.4904010974419921
240.0	760.0	0.1920623779296875	-1.4930419921875	1.5053445942544932
240.0	780.0	0.47100830078125	-1.43890380859375	1.5140320306355608
240.0	800.0	0.7330780029296875	-1.3438720703125	1.530815305562818
260.0	0.0	-0.398040771484375	0.21749112010002136	0.4535844387611179
260.0	20.0	-0.435028076171875	0.3588714599609375	0.5639487138315836
260.0	40.0	-0.2921142578125	0.354644775390625	0.4594601792638994
260.0	60.0	-0.108489990234375	0.394195556640625	0.40885231423616397
260.0	80.0	0.74560546875	0.4189605712890625	0.8552517029066735
260.0	100.0	1.38031005859375	0.1819610595703125	1.3922520192318029
260.0	120.0	0.6297607421875	-0.18719482421875	0.6569935270722532
260.0	140.0	0.20294189453125	-0.334686279296875	0.39140812217622517
260.0	160.0	0.0684814453125	-0.500579833984375	0.5052423958298763
260.0	180.0	-0.002716064453125	-0.6865234375	0.6865288102060466
260.0	200.0	0.061279296875	-0.8891143798828125	0.8912236154523132
260.0	220.0	0.218353271484375	-1.07513427734375	1.0970833448227153
260.0	240.0	0.45172119140625	-0.988494873046875	1.0868183605393495
260.0	260.0	0.25323486328125	-0.6683349609375	0.7147023968005166
260.0	280.0	0.20257568359375	-0.508453369140625	0.5473223329756678
260.0	300.0	0.293609619140625	-0.08929443359375	0.3068877715431677
260.0	320.0	0.21490478515625	0.064422607421875	0.2243531569425467
260.0	340.0	0.2545166015625	0.000823974609375	0.254517935330855
260.0	360.0	0.262176513671875	0.021148681640625	0.2630281183757268
260.0	380.0	-0.05511474609375	-0.442718505859375	0.4461359777773319
260.0	400.0	-0.39813232421875	-0.61041259765625	0.7287749220200122
260.0	420.0	-0.664642333984375	-0.787841796875	1.0307493046456186
260.0	440.0	-0.722564697265625	-0.794281005859375	1.0737700210024235
260.0	460.0	-0.63824462890625	-0.843414306640625	1.057687996988603
260.0	480.0	-0.437957763671875	-1.11407470703125	1.1970670221868263
260.0	500.0	-0.431976318359375	-1.165863037109375	1.243318205819096
260.0	520.0	-0.43243408203125	-1.41058349609375	1.475379623945741
260.0	540.0	-0.532501220703125	-1.54937744140625	1.6383308597438113
260.0	560.0	-0.861663818359375	-1.60992431640625	1.8260122782790342
260.0	580.0	-1.023040771484375	-1.577880859375	1.8805106823683118
260.0	600.0	-0.9212646484375	-1.4107666015625	1.6849305494722553
260.0	620.0	-0.79449462890625	-1.35272216796875	1.5687826423934434
260.0	640.0	-0.709747314453125	-1.32122802734375	1.4997949028490796
260.0	660.0	-0.62176513671875	-1.314208984375	1.4538697121306485
260.0	680.0	-0.594940185546875	-1.27239990234375	1.4046192850245702
260.0	700.0	-0.449310302734375	-1.27984619140625	1.356423983052622
260.0	720.0	-0.25579833984375	-1.48309326171875	1.5049911672904859
260.0	740.0	-0.10247802734375	-1.4984130859375	1.5019132871763963
260.0	760.0	0.146636962890625	-1.5565185546875	1.5634105059043995
260.0	780.0	0.390533447265625	-1.67279052734375	1.7177731287350357
260.0	800.0	0.604583740234375	-1.63262939453125	1.7409768059463808
280.0	0.0	-0.63958740234375	0.35472291707992554	0.7313688488980903
280.0	20.0	-0.656768798828125	0.497711181640625	0.8240519858869617
280.0	40.0	-0.38555908203125	0.390228271484375	0.5485744339672267
280.0	60.0	-0.02606201171875	0.4153594970703125	0.41617633313456354
280.0	80.0	1.252410888671875	0.29268646240234375	1.2861564443478384
280.0	100.0	0.859283447265625	0.01328277587890625	0.8593861034946664
280.0	120.0	0.3033447265625	-0.23406219482421875	0.3831489712621038
280.0	140.0	0.05267333984375	-0.3358154296875	0.33992129022245055
280.0	160.0	-0.071014404296875	-0.5487060546875	0.5532823692007199
280.0	180.0	-0.114593505859375	-0.765838623046875	0.7743645576441862
280.0	200.0	-0.06805419921875	-0.89996337890625	0.902532801289604
280.0	220.0	0.08062744140625	-0.947021484375	0.950447513635312
280.0	240.0	0.2838134765625	-0.804107666015625	0.8527245909574724
280.0	260.0	0.40826416015625	-0.6953125	0.806312034589797
280.0	280.0	0.531829833984375	-0.67071533203125	0.8559801568597474
280.0	300.0	0.686981201171875	-0.535888671875	0.8712748357478848
280.0	320.0	0.55877685546875	-0.508514404296875	0.7555252964560154
280.0	340.0	0.409027099609375	-0.49346923828125	0.6409485606074287
280.0	360.0	0.13336181640625	-0.4000244140625	0.4216691901493643
280.0	380.0	-0.356353759765625	-0.543853759765625	0.6502037481515336
280.0	400.0	-0.62481689453125	-0.61328125	0.8755055929537159
280.0	420.0	-0.748016357421875	-0.654510498046875	0.9939378567215652
280.0	440.0	-0.855865478515625	-0.67364501953125	1.0891755274766497
280.0	460.0	-0.8580322265625	-0.7093505859375	1.1132823341765896
280.0	480.0	-0.858428955078125	-0.80389404296875	1.1760722355523763
280.0	500.0	-0.897308349609375	-0.90899658203125	1.2772772057870583
280.0	520.0	-0.785308837890625	-1.1153564453125	1.3640857637880617
280.0	540.0	-0.688568115234375	-1.12200927734375	1.3164463026507627
280.0	560.0	-0.630035400390625	-1.11053466796875	1.276805331483949
280.0	580.0	-0.863494873046875	-1.42108154296875	1.6628578254152344
280.0	600.0	-0.950714111328125	-1.4163818359375	1.7058706945874031
280.0	620.0	-0.8427734375	-1.3201904296875	1.5662598244205947
280.0	640.0	-0.733123779296875	-1.28765869140625	1.481733910432163
280.0	660.0	-0.665740966796875	-1.29766845703125	1.4584767599264319
280.0	680.0	-0.566162109375	-1.278076171875	1.3978620229502638
280.0	700.0	-0.359527587890625	-1.32159423828125	1.3696245533403117
280.0	720.0	-0.151458740234375	-1.52752685546875	1.5350172781345595
280.0	740.0	-0.00872802734375	-1.53887939453125	1.5389041456095243
280.0	760.0	0.15673828125	-1.59796142578125	1.6056299720340454
280.0	780.0	0.3575439453125	-1.7974853515625	1.8327005379797847
280.0	800.0	0.515167236328125	-1.77484130859375	1.848096034322008
300.0	0.0	-1.911651611328125	1.028990626335144	2.170998293914348
300.0	20.0	-1.839874267578125	1.1282768249511719	2.1582738274412816
300.0	40.0	-1.12347412109375	0.5933685302734375	1.2705433142896914
300.0	60.0	-0.017913818359375	0.3115119934082031	0.31202664457601226
300.0	80.0	1.376251220703125	0.1244659423828125	1.3818680086390607
300.0	100.0	0.594573974609375	-0.11695098876953125	0.6059667854403908
300.0	120.0	0.11822509765625	-0.33879852294921875	0.35883368413291716
300.0	140.0	-0.09173583984375	-0.37939453125	0.3903276503839375
300.0	160.0	-0.2451171875	-0.6290283203125	0.6750992988909671
300.0	180.0	-0.253662109375	-0.836669921875	0.8742774295970891
300.0	200.0	-0.25189208984375	-0.9581298828125	0.990687890944543
300.0	220.0	-0.28375244140625	-0.9091644287109375	0.9524155639411258
300.0	240.0	-0.18505859375	-0.7204437255859375	0.7438318659864427
300.0	260.0	-0.04840087890625	-0.659759521484375	0.6615325171661548
300.0	280.0	0.1805419921875	-0.684326171875	0.7077412807347918
300.0	300.0	0.1968994140625	-0.668304443359375	0.6967066874029845
300.0	320.0	0.10723876953125	-0.684295654296875	0.6926475988409725
300.0	340.0	-0.007476806640625	-0.685638427734375	0.685679193372241
300.0	360.0	-0.23699951171875	-0.6768798828125	0.7171716282112599
300.0	380.0	-0.530426025390625	-0.691253662109375	0.8713113070489318
300.0	400.0	-0.77587890625	-0.716094970703125	1.0558314658268173
300.0	420.0	-0.890869140625	-0.723358154296875	1.1475603884352699
300.0	440.0	-0.97235107421875	-0.73834228515625	1.220907835008077
300.0	460.0	-0.9920654296875	-0.770660400390625	1.2562289876894588
300.0	480.0	-1.063934326171875	-0.75439453125	1.304249730376322
300.0	500.0	-0.941741943359375	-0.792510986328125	1.2308336814261582
300.0	520.0	-0.7767333984375	-0.8641357421875	1.161914520597023
300.0	540.0	-0.64324951171875	-0.8428955078125	1.060303150715352
300.0	560.0	-0.547760009765625	-0.84918212890625	1.010520319613707
300.0	580.0	-0.695220947265625	-1.220947265625	1.4050069006784547
300.0	600.0	-0.9022216796875	-1.43695068359375	1.696711886673362
300.0	620.0	-0.854705810546875	-1.3125	1.5662625171351674
300.0	640.0	-0.772308349609375	-1.29150390625	1.5048064748449768
300.0	660.0	-0.72698974609375	-1.31610107421875	1.503541196138371
300.0	680.0	-0.545928955078125	-1.3001708984375	1.4101357342952732
300.0	700.0	-0.285491943359375	-1.401611328125	1.4303915424985703
300.0	720.0	-0.047607421875	-1.59222412109375	1.5929356918627786
300.0	740.0	0.078643798828125	-1.62774658203125	1.6296452934330634
300.0	760.0	0.236785888671875	-1.68890380859375	1.705421833962672
300.0	780.0	0.42608642578125	-1.9752197265625	2.02065400562211
300.0	800.0	0.505706787109375	-1.9705810546875	2.0344358057264396
320.0	0.0	-2.319183349609375	1.1858012676239014	2.6047525900560715
320.0	20.0	-2.091583251953125	1.1625099182128906	2.392937485559151
320.0	40.0	-1.310577392578125	0.4676780700683594	1.3915228633262704
320.0	60.0	0.367034912109375	0.20292282104492188	0.4193951573492069
320.0	80.0	1.067138671875	0.01142120361328125	1.0671997886539872
320.0	100.0	0.35888671875	-0.19818878173828125	0.40997374318612856
320.0	120.0	-0.0184326171875	-0.36789703369140625	0.3683585057729991
320.0	140.0	-0.141204833984375	-0.3740386962890625	0.39980464162160056
320.0	160.0	-0.22442626953125	-0.6250152587890625	0.6640867595238381
320.0	180.0	-0.22119140625	-0.7240142822265625	0.7570484258400496
320.0	200.0	-0.234771728515625	-0.8834228515625	0.9140862646233304
320.0	220.0	-0.273193359375	-0.9152679443359375	0.955170153185039
320.0	240.0	-0.2349853515625	-0.812469482421875	0.8457687481314388
320.0	260.0	-0.262420654296875	-0.75579833984375	0.8000598292078965
320.0	280.0	-0.34088134765625	-0.761749267578125	0.8345430125737984
320.0	300.0	-0.36785888671875	-0.7540283203125	0.8389748913830785
320.0	320.0	-0.4261474609375	-0.7744140625	0.8839223940263262
320.0	340.0	-0.433563232421875	-0.765716552734375	0.8799425638298898
320.0	360.0	-0.493988037109375	-0.801788330078125	0.9417476875770079
320.0	380.0	-0.685516357421875	-0.819793701171875	1.0686413751928368
320.0	400.0	-0.848968505859375	-0.811309814453125	1.174296018459172
320.0	420.0	-0.9271240234375	-0.799835205078125	1.22445714915521
320.0	440.0	-1.017242431640625	-0.802581787109375	1.2957313339306917
320.0	460.0	-1.04559326171875	-0.8101806640625	1.3227463768131849
320.0	480.0	-1.08428955078125	-0.807220458984375	1.3517724288268163
320.0	500.0	-0.95697021484375	-0.8529052734375	1.2818889958009585
320.0	520.0	-0.73162841796875	-0.9141845703125	1.1709028869111675
320.0	540.0	-0.560333251953125	-0.9036865234375	1.0633074277399361
320.0	560.0	-0.459075927734375	-0.90496826171875	1.0147503447367894
320.0	580.0	-0.36224365234375	-0.9337158203125	1.0015216906114337
320.0	600.0	-0.7392578125	-1.27557373046875	1.4743101624842205
320.0	620.0	-0.96051025390625	-1.203369140625	1.5397003723022216
320.0	640.0	-0.894439697265625	-1.19921875	1.4960441111131
320.0	660.0	-0.8555908203125	-1.2369384765625	1.5040121165082996
320.0	680.0	-0.4991455078125	-1.25830078125	1.3536864829286577
320.0	700.0	-0.146636962890625	-1.524169921875	1.5312074809228924
320.0	720.0	0.025848388671875	-1.688720703125	1.6889185156069333
320.0	740.0	0.17889404296875	-1.74200439453125	1.7511660084571914
320.0	760.0	0.284576416015625	-1.83148193359375	1.8534588772434633
320.0	780.0	0.418212890625	-2.11962890625	2.160492703550625
320.0	800.0	0.51641845703125	-2.1231689453125	2.1850707981898276
340.0	0.0	-2.985260009765625	1.604856252670288	3.3892979977630735
340.0	20.0	-2.643768310546875	1.4256534576416016	3.003664205788878
340.0	40.0	-1.603302001953125	0.33032989501953125	1.6369774430365598
340.0	60.0	0.470550537109375	0.0648193359375	0.474994057105244
340.0	80.0	0.506500244140625	-0.1114654541015625	0.5186203281520888
340.0	100.0	0.042236328125	-0.259521484375	0.26293593947135874
340.0	120.0	-0.23199462890625	-0.35961151123046875	0.42795086966941687
340.0	140.0	-0.35760498046875	-0.3588714599609375	0.5066261410848731
340.0	160.0	-0.362060546875	-0.53802490234375	0.6485049229924363
340.0	180.0	-0.312225341796875	-0.563507080078125	0.6442242570396972
340.0	200.0	-0.36102294921875	-0.69354248046875	0.781881539670397
340.0	220.0	-0.4376220703125	-0.822418212890625	0.9316033454849806
340.0	240.0	-0.490509033203125	-0.9733123779296875	1.089924812399923
340.0	260.0	-0.55755615234375	-0.89337158203125	1.053081975250448
340.0	280.0	-0.5633544921875	-0.896087646484375	1.0584617867687725
340.0	300.0	-0.514556884765625	-0.837005615234375	0.9825208331600808
340.0	320.0	-0.558685302734375	-0.82440185546875	0.9958753369733172
340.0	340.0	-0.5650634765625	-0.7730712890625	0.9575677263346204
340.0	360.0	-0.6243896484375	-0.75616455078125	0.9806361511458337
340.0	380.0	-0.805999755859375	-0.80328369140625	1.1379368591115342
340.0	400.0	-0.92388916015625	-0.77130126953125	1.2035268292126848
340.0	420.0	-0.96661376953125	-0.83551025390625	1.2776617564245627
340.0	440.0	-1.01702880859375	-0.878753662109375	1.3440816925247736
340.0	460.0	-1.003692626953125	-0.86822509765625	1.3271072713237124
340.0	480.0	-0.96905517578125	-0.89678955078125	1.3203406500213744
340.0	500.0	-0.821685791015625	-0.951995849609375	1.2575625776995947
340.0	520.0	-0.652557373046875	-0.9549560546875	1.1566210232838385
340.0	540.0	-0.508514404296875	-0.962158203125	1.08827170652284
340.0	560.0	-0.400482177734375	-0.9595947265625	1.039811528080655
340.0	580.0	-0.285430908203125	-0.90924072265625	0.9529897665211944
340.0	600.0	-0.526092529296875	-1.114501953125	1.2324317234238265
340.0	620.0	-0.7933349609375	-1.09130859375	1.3491978383611156
340.0	640.0	-0.7830810546875	-1.110107421875	1.3585118425366953
340.0	660.0	-0.733062744140625	-1.16015625	1.372349631566623
340.0	680.0	-0.3564453125	-1.20379638671875	1.2554596773613802
340.0	700.0	-0.14471435546875	-1.5869140625	1.5934988190892987
340.0	720.0	-0.01739501953125	-1.76715087890625	1.7672364911136327
340.0	740.0	0.12188720703125	-1.84228515625	1.8463128359454597
340.0	760.0	0.204193115234375	-1.93817138671875	1.948897932833939
340.0	780.0	0.361358642578125	-2.19549560546875	2.2250350608919622
340.0	800.0	0.481414794921875	-2.2568359375	2.3076110273530013
360.0	0.0	-2.95635986328125	1.3003360033035278	3.229696171887957
360.0	20.0	-2.445831298828125	0.7409458160400391	2.555600016558638
360.0	40.0	-1.832794189453125	0.09386825561523438	1.8351963901188844
360.0	60.0	0.03466796875	-0.0508880615234375	0.06157485576811477
360.0	80.0	0.18634033203125	-0.1865081787109375	0.2636437370156695
360.0	100.0	-0.067962646484375	-0.28106689453125	0.2891669422990826
360.0	120.0	-0.303192138671875	-0.34743499755859375	0.46112530887055586
360.0	140.0	-0.38824462890625	-0.3597259521484375	0.5292793709598473
360.0	160.0	-0.3575439453125	-0.49237060546875	0.60849526371147
360.0	180.0	-0.356719970703125	-0.5543212890625	0.6591822426357904
360.0	200.0	-0.45172119140625	-0.658477783203125	0.7985267846087466
360.0	220.0	-0.55487060546875	-0.8967132568359375	1.054502751916073
360.0	240.0	-0.59381103515625	-1.169219970703125	1.3113683255913853
360.0	260.0	-0.623382568359375	-1.002593994140625	1.1805933015315573
360.0	280.0	-0.466552734375	-0.875244140625	0.9918284930627795
360.0	300.0	-0.356597900390625	-0.284027099609375	0.4558875474012379
360.0	320.0	-0.436004638671875	-0.2225341796875	0.48951149738548616
360.0	340.0	-0.438507080078125	-0.1351318359375	0.45885626547153363
360.0	360.0	-0.566131591796875	0.04376220703125	0.5678204909957983
360.0	380.0	-0.872711181640625	-0.14892578125	0.8853268858910244
360.0	400.0	-0.9945068359375	-0.72149658203125	1.2286582782080597
360.0	420.0	-0.9998779296875	-0.89990234375	1.3452063420021867
360.0	440.0	-0.891754150390625	-1.085723876953125	1.404998861823393
360.0	460.0	-0.849884033203125	-1.042755126953125	1.3452290231334731
360.0	480.0	-0.786834716796875	-1.05517578125	1.3162464818161401
360.0	500.0	-0.714019775390625	-1.042755126953125	1.2637889437860683
360.0	520.0	-0.633453369140625	-0.9932861328125	1.1780834064331864
360.0	540.0	-0.551849365234375	-0.990966796875	1.1342631592440442
360.0	560.0	-0.481170654296875	-0.98065185546875	1.0923384366535789
360.0	580.0	-0.43115234375	-0.915771484375	1.0121905725284686
360.0	600.0	-0.645843505859375	-1.072509765625	1.2519548839402006
360.0	620.0	-0.8297119140625	-1.024658203125	1.3184636110142027
360.0	640.0	-0.835540771484375	-1.0537109375	1.3447806961061843
360.0	660.0	-0.764739990234375	-1.10052490234375	1.3401426466396749
360.0	680.0	-0.39678955078125	-1.1568603515625	1.2230158709626369
360.0	700.0	-0.201751708984375	-1.6453857421875	1.6577086573556965
360.0	720.0	-0.108154296875	-1.84033203125	1.8435073466567136
360.0	740.0	0.021240234375	-1.9368896484375	1.93700610680004
360.0	760.0	0.020599365234375	-1.960205078125	1.9603133122424834
360.0	780.0	0.14794921875	-2.05621337890625	2.0615291486956457
360.0	800.0	0.0828857421875	-1.9500732421875	1.9518339314997166
380.0	0.0	-3.12359619140625	1.1797020435333252	3.3389444557351258
380.0	20.0	-2.27783203125	0.47417259216308594	2.3266625044787137
380.0	40.0	-1.666717529296875	0.03475189208984375	1.6670797870735832
380.0	60.0	0.303558349609375	-0.08842849731445312	0.31617601230147074
380.0	80.0	-0.06793212890625	-0.23983001708984375	0.24926534302836828
380.0	100.0	-0.17938232421875	-0.2859039306640625	0.3375190006670466
380.0	120.0	-0.27685546875	-0.31751251220703125	0.4212637487190209
380.0	140.0	-0.39471435546875	-0.3797607421875	0.5477386637073483
380.0	160.0	-0.431182861328125	-0.4936676025390625	0.6554588939817468
380.0	180.0	-0.426513671875	-0.6154937744140625	0.7488300866276435
380.0	200.0	-0.550506591796875	-0.71405029296875	0.901623717800596
380.0	220.0	-0.58367919921875	-1.0017242431640625	1.1593674425924057
380.0	240.0	-0.487091064453125	-1.25555419921875	1.3467271632539068
380.0	260.0	-0.310394287109375	-1.138153076171875	1.1797190505665487
380.0	280.0	0.0316162109375	-0.85614013671875	0.8567237118784821
380.0	300.0	0.64208984375	1.32330322265625	1.4708537610990822
380.0	320.0	0.815643310546875	1.39349365234375	1.6146512221412368
380.0	340.0	0.962493896484375	1.479644775390625	1.765146782029882
380.0	360.0	1.1845703125	1.72283935546875	2.09078508460538
380.0	380.0	1.53497314453125	3.269500732421875	3.6118939067668268
380.0	400.0	-0.842132568359375	-0.557159423828125	1.0097593209532882
380.0	420.0	-0.9368896484375	-0.90960693359375	1.3058127687349237
380.0	440.0	-0.830230712890625	-1.106842041015625	1.3836120628219855
380.0	460.0	-0.677978515625	-1.13128662109375	1.3188875185984559
380.0	480.0	-0.635345458984375	-1.142333984375	1.3071307448415896
380.0	500.0	-0.613739013671875	-1.1197509765625	1.2769173138522316
380.0	520.0	-0.5938720703125	-1.02459716796875	1.1842649165228352
380.0	540.0	-0.572845458984375	-1.0167236328125	1.1669956578318819
380.0	560.0	-0.5660400390625	-0.99285888671875	1.1428779876952186
380.0	580.0	-0.588592529296875	-0.960693359375	1.126664500324438
380.0	600.0	-0.6968994140625	-1.02484130859375	1.2393419629467912
380.0	620.0	-0.74810791015625	-1.0057373046875	1.2534643877184661
380.0	640.0	-0.69384765625	-1.02423095703125	1.2371231237935731
380.0	660.0	-0.574920654296875	-1.05914306640625	1.2051214851016394
380.0	680.0	-0.3021240234375	-1.11602783203125	1.1561993977711782
380.0	700.0	-0.244232177734375	-1.6571044921875	1.6750058670550583
380.0	720.0	-0.155120849609375	-1.86773681640625	1.874167360014278
380.0	740.0	-0.018310546875	-1.967529296875	1.9676144973516263
380.0	760.0	-0.08355712890625	-1.79205322265625	1.7940001523477378
380.0	780.0	0.005401611328125	-1.78509521484375	1.7851033873316677
380.0	800.0	-0.294708251953125	-1.58856201171875	1.6156677315726735
400.0	0.0	0.770599365234375	0.3350560665130615	0.8402892058135858
400.0	20.0	0.488128662109375	0.17418289184570312	0.5182752845587182
400.0	40.0	0.362213134765625	-0.02101898193359375	0.3628224808336241
400.0	60.0	-0.11102294921875	-0.1364898681640625	0.17594197726714425
400.0	80.0	-0.24395751953125	-0.25328826904296875	0.3516677673182795
400.0	100.0	-0.32611083984375	-0.285064697265625	0.43313988674646253
400.0	120.0	-0.413543701171875	-0.32547760009765625	0.5262642501104012
400.0	140.0	-0.487396240234375	-0.4416046142578125	0.6577003347485814
400.0	160.0	-0.49432373046875	-0.5396881103515625	0.7318601006745632
400.0	180.0	-0.425048828125	-0.6958465576171875	0.8153949583104654
400.0	200.0	-0.58447265625	-0.7813873291015625	0.975794263143827
400.0	220.0	-0.631072998046875	-1.0492706298828125	1.2244272063289614
400.0	240.0	-0.443756103515625	-0.9068756103515625	1.0096251047086187
400.0	260.0	0.171783447265625	-0.72967529296875	0.7496236295124994
400.0	280.0	6.33306884765625	-3.995330810546875	7.488019051448735
400.0	300.0	8.848236083984375	8.393829345703125	12.196214694843237
400.0	320.0	12.9725341796875	11.784515380859375	17.526021961782188
400.0	340.0	13.79742431640625	10.086456298828125	17.091094711431683
400.0	360.0	11.88653564453125	15.285369873046875	19.363167658845516
400.0	380.0	13.30438232421875	12.4119873046875	18.19516468407769
400.0	400.0	5.65399169921875	6.332977294921875	8.489653912429558
400.0	420.0	0.37139892578125	1.1724853515625	1.2299020537018814
400.0	440.0	-0.872589111328125	-1.141845703125	1.4370885035214194
400.0	460.0	-0.68316650390625	-1.1697998046875	1.3546763654491065
400.0	480.0	-0.612091064453125	-1.1951904296875	1.3428088599647943
400.0	500.0	-0.5716552734375	-1.185821533203125	1.3164203205120746
400.0	520.0	-0.57159423828125	-1.09039306640625	1.2311283493215268
400.0	540.0	-0.611968994140625	-1.067138671875	1.2301589307079908
400.0	560.0	-0.671234130859375	-1.03131103515625	1.2305111578793573
400.0	580.0	-0.736785888671875	-0.9805908203125	1.2265446598583951
400.0	600.0	-0.94061279296875	-0.9595947265625	1.3437166611838345
400.0	620.0	-0.99664306640625	-0.99041748046875	1.4050708834196657
400.0	640.0	-0.952423095703125	-1.0029296875	1.3831043746939606
400.0	660.0	-0.728515625	-1.04296875	1.272210214290745
400.0	680.0	-0.43408203125	-1.11199951171875	1.193721124851556
400.0	700.0	-0.29962158203125	-1.63934326171875	1.6664991515634142
400.0	720.0	-0.191375732421875	-1.883056640625	1.8927564509893817
400.0	740.0	0.053955078125	-1.91876220703125	1.9195206582860493
400.0	760.0	-0.07696533203125	-1.59442138671875	1.5962779271670777
400.0	780.0	-0.024658203125	-1.5587158203125	1.5589108491103087
400.0	800.0	-0.277252197265625	-1.41998291015625	1.44679654617518
420.0	0.0	0.466094970703125	0.15409451723098755	0.49090695855263455
420.0	20.0	0.2908935546875	0.04683113098144531	0.2946391267088111
420.0	40.0	0.117706298828125	-0.0876007080078125	0.14672646941600512
420.0	60.0	-0.36334228515625	-0.1445770263671875	0.3910500386596888
420.0	80.0	-0.3946533203125	-0.2457275390625	0.46490135156546186
420.0	100.0	-0.419342041015625	-0.29322052001953125	0.5116893791390187
420.0	120.0	-0.463836669921875	-0.35997772216796875	0.5871357737537832
420.0	140.0	-0.488494873046875	-0.5055389404296875	0.7029913664362129
420.0	160.0	-0.462646484375	-0.59228515625	0.7515606933698928
420.0	180.0	-0.389251708984375	-0.784820556640625	0.8760480575133747
420.0	200.0	-0.536468505859375	-0.89178466796875	1.0407105033596633
420.0	220.0	-0.570892333984375	-1.0634002685546875	1.2069540953011877
420.0	240.0	-0.293121337890625	-0.2654876708984375	0.3954792309665161
420.0	260.0	2.39190673828125	2.255340576171875	3.2875186629375253
420.0	280.0	15.660308837890625	-4.494964599609375	16.2926357490081
420.0	300.0	9.2548828125	15.166748046875	17.767473151534364
420.0	320.0	10.672637939453125	14.71728515625	18.1797602557633
420.0	340.0	11.02203369140625	13.3876953125	17.341153723868228
420.0	360.0	6.162353515625	16.850677490234375	17.94212731900616
420.0	380.0	11.585479736328125	13.548126220703125	17.82624651498383
420.0	400.0	8.093719482421875	8.345367431640625	11.625551712896186
420.0	420.0	5.787139892578125	5.70977783203125	8.129732531112241
420.0	440.0	-0.87139892578125	-1.140106201171875	1.4349837064591642
420.0	460.0	-0.633026123046875	-1.16107177734375	1.3224257047577122
420.0	480.0	-0.4993896484375	-1.1822509765625	1.2833968180377864
420.0	500.0	-0.473388671875	-1.227203369140625	1.3153421394791842
420.0	520.0	-0.617034912109375	-1.15240478515625	1.307198864600504
420.0	540.0	-0.7611083984375	-1.1287841796875	1.3614109293247496
420.0	560.0	-0.925323486328125	-1.10400390625	1.4405027522936895
420.0	580.0	-1.038970947265625	-1.05364990234375	1.4797427972357304
420.0	600.0	-1.114532470703125	-0.94140625	1.4589134161391055
420.0	620.0	-1.070770263671875	-0.97381591796875	1.4473653304032317
420.0	640.0	-0.941619873046875	-0.97540283203125	1.3557502240646675
420.0	660.0	-0.782623291015625	-1.00347900390625	1.2725837209868778
420.0	680.0	-0.6326904296875	-1.0789794921875	1.250797315466958
420.0	700.0	-0.382904052734375	-1.55902099609375	1.6053541602592114
420.0	720.0	-0.066802978515625	-1.72650146484375	1.7277933748125596
420.0	740.0	0.10498046875	-1.80438232421875	1.8074336698125406
420.0	760.0	-0.068389892578125	-1.58489990234375	1.5863747595874298
420.0	780.0	0.062713623046875	-1.5767822265625	1.5780288934360678
420.0	800.0	-0.100799560546875	-1.5030517578125	1.5064279398861697
440.0	0.0	-0.000701904296875	0.012820601463317871	0.012839801070234691
440.0	20.0	-0.004730224609375	-0.04178619384765625	0.04205307386064712
440.0	40.0	-0.01629638671875	-0.13389205932617188	0.13488015336101222
440.0	60.0	-0.431304931640625	-0.18426132202148438	0.4690161818643674
440.0	80.0	-0.44940185546875	-0.26873016357421875	0.5236200230256495
440.0	100.0	-0.45452880859375	-0.33509063720703125	0.564696531763272
440.0	120.0	-0.472442626953125	-0.42940521240234375	0.6384284393733346
440.0	140.0	-0.4923095703125	-0.57745361328125	0.7588289586677948
440.0	160.0	-0.501373291015625	-0.653778076171875	0.8238937733875871
440.0	180.0	-0.4517822265625	-0.875701904296875	0.9853735359887352
440.0	200.0	-0.501434326171875	-1.024322509765625	1.1404705114451628
440.0	220.0	-0.6583251953125	-1.0533294677734375	1.2421332579329458
440.0	240.0	-2.93792724609375	1.535064697265625	3.314791113800568
440.0	260.0	-3.6444091796875	7.596588134765625	8.425548620609366
440.0	280.0	4.05511474609375	2.174896240234375	4.601535532816475
440.0	300.0	1.155914306640625	19.0904541015625	19.12541700690892
440.0	320.0	7.886627197265625	15.67425537109375	17.546542963983278
440.0	340.0	7.493438720703125	14.910247802734375	16.687333921267296
440.0	360.0	7.39459228515625	18.196075439453125	19.64121066691057
440.0	380.0	11.2169189453125	13.680816650390625	17.69135424006076
440.0	400.0	7.444854736328125	7.90106201171875	10.85599571472154
440.0	420.0	3.715484619140625	3.821624755859375	5.330069580190092
440.0	440.0	-0.987884521484375	-1.136749267578125	1.5060261369338237
440.0	460.0	-0.684906005859375	-1.11041259765625	1.304650287968367
440.0	480.0	-0.618682861328125	-1.183349609375	1.3353219764944786
440.0	500.0	-0.612945556640625	-1.27142333984375	1.4114600825049646
440.0	520.0	-0.717926025390625	-1.21063232421875	1.40749721220913
440.0	540.0	-0.883026123046875	-1.1844482421875	1.4773803749895467
440.0	560.0	-1.1024169921875	-1.150634765625	1.5935129709320326
440.0	580.0	-1.207275390625	-1.0455322265625	1.5970759235520036
440.0	600.0	-1.191192626953125	-0.89971923828125	1.492794219656842
440.0	620.0	-1.152008056640625	-0.9259033203125	1.477978186960356
440.0	640.0	-1.00006103515625	-0.909423828125	1.3517299187335168
440.0	660.0	-0.858642578125	-0.9365234375	1.2705680721456694
440.0	680.0	-0.6668701171875	-1.030517578125	1.2274698497406302
440.0	700.0	-0.2919921875	-1.41693115234375	1.4467042987574283
440.0	720.0	0.183685302734375	-1.48016357421875	1.4915175147763582
440.0	740.0	0.1387939453125	-1.6671142578125	1.6728818571127884
440.0	760.0	0.034027099609375	-1.63372802734375	1.6340823451822515
440.0	780.0	0.196533203125	-1.64093017578125	1.6526575996618467
440.0	800.0	0.071533203125	-1.602294921875	1.603890898975281
460.0	0.0	-0.19305419921875	-0.11117389798164368	0.22277692750468062
460.0	20.0	-0.192779541015625	-0.10988044738769531	0.2218956154418449
460.0	40.0	-0.170806884765625	-0.14370346069335938	0.22321665820136583
460.0	60.0	-0.46380615234375	-0.20879745483398438	0.5086379105975719
460.0	80.0	-0.6163330078125	-0.2812347412109375	0.6774653911331457
460.0	100.0	-0.583465576171875	-0.37481689453125	0.6934838015437911
460.0	120.0	-0.55230712890625	-0.48838043212890625	0.7372642749564652
460.0	140.0	-0.54010009765625	-0.634979248046875	0.8336106770780144
460.0	160.0	-0.4696044921875	-0.7033538818359375	0.8457157100210222
460.0	180.0	-0.446197509765625	-0.9290924072265625	1.030681773821141
460.0	200.0	-0.424346923828125	-1.128204345703125	1.2053693862985773
460.0	220.0	-0.665863037109375	-1.05804443359375	1.2501326360219704
460.0	240.0	-5.142181396484375	3.625335693359375	6.291668173377828
460.0	260.0	-2.049407958984375	7.894073486328125	8.155762943458887
460.0	280.0	-5.384490966796875	3.122406005859375	6.224320222879269
460.0	300.0	-5.50048828125	20.779510498046875	21.495195460162925
460.0	320.0	-3.6751708984375	18.182220458984375	18.549933206128582
460.0	340.0	-6.769134521484375	16.73974609375	18.056585542487536
460.0	360.0	-5.0374755859375	19.173675537109375	19.824378776679556
460.0	380.0	0.8702392578125	13.357452392578125	13.385770459178998
460.0	400.0	3.893096923828125	5.9971923828125	7.150001408026734
460.0	420.0	3.2550048828125	3.2222900390625	4.580197581215752
460.0	440.0	-1.199127197265625	-1.160400390625	1.668662668661574
460.0	460.0	-1.059295654296875	-1.076751708984375	1.510464010168073
460.0	480.0	-1.05633544921875	-1.19384765625	1.5940880802546002
460.0	500.0	-1.001617431640625	-1.2449951171875	1.5978893332102442
460.0	520.0	-0.99713134765625	-1.20245361328125	1.562102946854625
460.0	540.0	-1.08056640625	-1.1796875	1.5997769706969438
460.0	560.0	-1.141448974609375	-1.13812255859375	1.611902205475499
460.0	580.0	-1.212310791015625	-0.98614501953125	1.5627474055519082
460.0	600.0	-1.17852783203125	-0.846923828125	1.4512779959463944
460.0	620.0	-1.109527587890625	-0.8050537109375	1.3708256438309827
460.0	640.0	-0.951263427734375	-0.7525634765625	1.2129525527409508
460.0	660.0	-0.821075439453125	-0.77191162109375	1.1269482810017164
460.0	680.0	-0.638427734375	-0.944091796875	1.13969263090794
460.0	700.0	-0.163177490234375	-1.182373046875	1.1935798738650298
460.0	720.0	0.323699951171875	-1.352294921875	1.3904974700148096
460.0	740.0	0.288543701171875	-1.69317626953125	1.7175864889983632
460.0	760.0	0.7828369140625	-1.76776123046875	1.9333425464638405
460.0	780.0	1.06915283203125	-1.79705810546875	2.091053708700801
460.0	800.0	1.092864990234375	-1.78997802734375	2.097230370096095
480.0	0.0	-0.2255859375	-0.1477058231830597	0.26964054850845265
480.0	20.0	-0.238067626953125	-0.1373920440673828	0.2748686391280496
480.0	40.0	-0.228607177734375	-0.151397705078125	0.2741942866191764
480.0	60.0	-0.45465087890625	-0.21028900146484375	0.5009280245976528
480.0	80.0	-0.630096435546875	-0.31418609619140625	0.7040841008919835
480.0	100.0	-0.8017578125	-0.43607330322265625	0.9126749233370576
480.0	120.0	-0.773681640625	-0.5472030639648438	0.9476362562991691
480.0	140.0	-0.679718017578125	-0.674896240234375	0.9578629956850987
480.0	160.0	-0.54443359375	-0.7404632568359375	0.9190722347713609
480.0	180.0	-0.57379150390625	-0.9268951416015625	1.090124439446973
480.0	200.0	-0.543121337890625	-1.086517333984375	1.214701899529517
480.0	220.0	-0.74755859375	-0.9409027099609375	1.2017244945083352
480.0	240.0	-4.938720703125	2.66021728515625	5.609609450551757
480.0	260.0	-4.3497314453125	8.773345947265625	9.792433954678609
480.0	280.0	-7.7384033203125	3.76702880859375	8.606590032794566
480.0	300.0	-5.800506591796875	18.38494873046875	19.278283547646133
480.0	320.0	-5.772216796875	16.833984375	17.79610959417451
480.0	340.0	-8.017852783203125	13.0040283203125	15.277130483458196
480.0	360.0	-9.648834228515625	18.3399658203125	20.723280345051684
480.0	380.0	-14.594696044921875	12.77801513671875	19.398010812397022
480.0	400.0	-3.38250732421875	6.01055908203125	6.8969686295489145
480.0	420.0	-1.1318359375	4.064971923828125	4.219602982619032
480.0	440.0	-1.285064697265625	-1.2186279296875	1.7710012160280508
480.0	460.0	-1.259033203125	-1.1268310546875	1.6896487304701358
480.0	480.0	-1.30767822265625	-1.208709716796875	1.7807306122736788
480.0	500.0	-1.264923095703125	-1.24237060546875	1.7729960968304375
480.0	520.0	-1.254302978515625	-1.23382568359375	1.7594322321160178
480.0	540.0	-1.291015625	-1.2147216796875	1.7726449455818731
480.0	560.0	-1.24139404296875	-1.13555908203125	1.6824249162152687
480.0	580.0	-1.2408447265625	-0.98065185546875	1.581573171583366
480.0	600.0	-1.10394287109375	-0.7386474609375	1.3282657618820592
480.0	620.0	-1.025482177734375	-0.65380859375	1.2161740722907182
480.0	640.0	-0.876739501953125	-0.59686279296875	1.0606212084978646
480.0	660.0	-0.7860107421875	-0.58056640625	0.9771746204748589
480.0	680.0	-0.66778564453125	-0.8033447265625	1.0446532519155793
480.0	700.0	-0.229644775390625	-1.23626708984375	1.2574152219115788
480.0	720.0	0.185546875	-1.39007568359375	1.4024043813896536
480.0	740.0	2.074310302734375	-2.24676513671875	3.0578941792686023
480.0	760.0	2.896331787109375	-2.08001708984375	3.5658391600102
480.0	780.0	3.111114501953125	-2.079345703125	3.742019775117101
480.0	800.0	3.23382568359375	-2.077880859375	3.8438545000594875
500.0	0.0	-0.217010498046875	-0.22766733169555664	0.31452499135033346
500.0	20.0	-0.207366943359375	-0.20643997192382812	0.2926064100564463
500.0	40.0	-0.15911865234375	-0.205535888671875	0.2599302734500708
500.0	60.0	-0.168548583984375	-0.18544387817382812	0.25059540521583296
500.0	80.0	-0.1898193359375	-0.25969696044921875	0.3216735792108462
500.0	100.0	-0.324310302734375	-0.41326904296875	0.5253270165677456
500.0	120.0	-0.555145263671875	-0.57659912109375	0.8004079023993957
500.0	140.0	-0.756561279296875	-0.697540283203125	1.0290517071665641
500.0	160.0	-0.7259521484375	-0.776580810546875	1.063054221162149
500.0	180.0	-0.745208740234375	-0.94659423828125	1.204730973482862
500.0	200.0	-0.809173583984375	-1.024627685546875	1.305612416840183
500.0	220.0	-0.956756591796875	-0.9246673583984375	1.330561122096357
500.0	240.0	-4.03607177734375	1.5428466796875	4.320908616123868
500.0	260.0	-4.278411865234375	8.38446044921875	9.412968985027613
500.0	280.0	-13.206695556640625	4.502838134765625	13.9532203735801
500.0	300.0	-9.38568115234375	15.076141357421875	17.758970942102106
500.0	320.0	-9.932037353515625	13.07684326171875	16.420998620156716
500.0	340.0	-11.30133056640625	10.456298828125	15.396566427429086
500.0	360.0	-5.11328125	14.494720458984375	15.370184329594156
500.0	380.0	-16.29107666015625	10.46771240234375	19.36419845191814
500.0	400.0	-6.100494384765625	5.45318603515625	8.182497764899178
500.0	420.0	-4.927886962890625	4.950775146484375	6.985287715625947
500.0	440.0	-1.545013427734375	-1.21624755859375	1.966297183964006
500.0	460.0	-1.481231689453125	-1.164642333984375	1.8842608853204832
500.0	480.0	-1.515838623046875	-1.238616943359375	1.9575338218016993
500.0	500.0	-1.521881103515625	-1.219573974609375	1.9502519767410684
500.0	520.0	-1.506866455078125	-1.21197509765625	1.9337864801416396
500.0	540.0	-1.50494384765625	-1.1929931640625	1.92043970852986
500.0	560.0	-1.43621826171875	-1.11517333984375	1.8183328829432448
500.0	580.0	-1.306060791015625	-0.9801025390625	1.632910217037397
500.0	600.0	-1.122589111328125	-0.80926513671875	1.383877297443992
500.0	620.0	-0.983306884765625	-0.7178955078125	1.2174836301835212
500.0	640.0	-0.916412353515625	-0.694580078125	1.1498926413383894
500.0	660.0	-0.81475830078125	-0.73443603515625	1.0969172158499394
500.0	680.0	-0.578857421875	-1.0020751953125	1.1572513175280281
500.0	700.0	-0.3104248046875	-1.204833984375	1.2441818553853814
500.0	720.0	-0.041778564453125	-1.32342529296875	1.3240845722676424
500.0	740.0	2.1409912109375	-2.4000244140625	3.2162028159628973
500.0	760.0	3.016571044921875	-2.141357421875	3.6993394649964473
500.0	780.0	3.1881103515625	-2.13153076171875	3.8350320731244585
500.0	800.0	3.30303955078125	-2.1263427734375	3.9282825591058343
520.0	0.0	-0.1890869140625	-0.29976969957351685	0.35442310005426536
520.0	20.0	-0.1697998046875	-0.2799854278564453	0.3274504748566871
520.0	40.0	-0.09228515625	-0.27498626708984375	0.29005860985685944
520.0	60.0	-0.0782470703125	-0.25122833251953125	0.26313167630111256
520.0	80.0	-0.0672607421875	-0.26194000244140625	0.27043774203801
520.0	100.0	-0.0921630859375	-0.324127197265625	0.3369754804385512
520.0	120.0	-0.3037109375	-0.4750213623046875	0.5638134693344334
520.0	140.0	-0.602783203125	-0.6376495361328125	0.8774648260186991
520.0	160.0	-0.888916015625	-0.81085205078125	1.2031844127525855
520.0	180.0	-0.886474609375	-0.9607391357421875	1.3072325424396396
520.0	200.0	-0.903076171875	-0.940185546875	1.3036469747447148
520.0	220.0	-0.984130859375	-0.9513397216796875	1.3687807766109814
520.0	240.0	-1.6998291015625	-0.236846923828125	1.7162504012659754
520.0	260.0	-1.868896484375	6.62725830078125	6.8857335596567495
520.0	280.0	-7.6202392578125	3.877105712890625	8.549853510747182
520.0	300.0	-6.350341796875	13.101715087890625	14.559594059636362
520.0	320.0	-6.798828125	12.812255859375	14.504411883264348
520.0	340.0	-8.8382568359375	8.638031005859375	12.358412663290698
520.0	360.0	-4.8011474609375	11.5997314453125	12.554074499740642
520.0	380.0	-15.57550048828125	7.52325439453125	17.297270655952726
520.0	400.0	-5.39794921875	3.74383544921875	6.569182570079073
520.0	420.0	-5.070556640625	4.709442138671875	6.920216030102283
520.0	440.0	-1.7664794921875	-1.236175537109375	2.1560565286806974
520.0	460.0	-1.707763671875	-1.2235107421875	2.100817768209368
520.0	480.0	-1.72021484375	-1.2666015625	2.1362159597721573
520.0	500.0	-1.6500244140625	-1.17816162109375	2.027472656392818
520.0	520.0	-1.624755859375	-1.1646728515625	1.9990733987875782
520.0	540.0	-1.53076171875	-1.16046142578125	1.9209118044087046
520.0	560.0	-1.3990478515625	-1.0987548828125	1.778931472391772
520.0	580.0	-1.2213134765625	-0.972900390625	1.5614550195607486
520.0	600.0	-0.995361328125	-0.8438720703125	1.3049384064316096
520.0	620.0	-0.8726806640625	-0.77325439453125	1.1659733702321233
520.0	640.0	-0.8267822265625	-0.7890625	1.1428860306548048
520.0	660.0	-0.7119140625	-0.87774658203125	1.1301595881347004
520.0	680.0	-0.503173828125	-1.105712890625	1.2148188744846946
520.0	700.0	-0.38720703125	-1.22613525390625	1.2858215062446197
520.0	720.0	-0.174072265625	-1.29571533203125	1.3073558717199663
520.0	740.0	2.110107421875	-2.7242431640625	3.445874946772332
520.0	760.0	3.0400390625	-2.227294921875	3.7686443412102504
520.0	780.0	3.205322265625	-2.206787109375	3.8915292845634673
520.0	800.0	3.3187255859375	-2.2005615234375	3.982010865528844
540.0	0.0	-0.1231689453125	-0.3746706247329712	0.39439658483205525
540.0	20.0	-0.115478515625	-0.35051536560058594	0.3690478411982189
540.0	40.0	-0.0469970703125	-0.3468971252441406	0.3500661939128185
540.0	60.0	-0.0159912109375	-0.35309600830078125	0.3534579322991535
540.0	80.0	0.042724609375	-0.3090362548828125	0.3119756385973767
540.0	100.0	0.0694580078125	-0.32135772705078125	0.3287783502369427
540.0	120.0	0.008056640625	-0.3886566162109375	0.3887401121349537
540.0	140.0	-0.21435546875	-0.563201904296875	0.6026148454748345
540.0	160.0	-0.7130126953125	-0.8259124755859375	1.0911088492929053
540.0	180.0	-0.804931640625	-0.9588775634765625	1.2519429411191243
540.0	200.0	-0.7403564453125	-0.8027191162109375	1.0920099109652024
540.0	220.0	-0.7564697265625	-0.8448028564453125	1.1339922016767587
540.0	240.0	-0.81494140625	-0.6631622314453125	1.0506729466566909
540.0	260.0	-2.8385009765625	5.34259033203125	6.049823075913878
540.0	280.0	-2.1478271484375	5.024139404296875	5.463985561234009
540.0	300.0	-2.7733154296875	8.712677001953125	9.143413969240683
540.0	320.0	-2.7303466796875	8.963470458984375	9.370090483040498
540.0	340.0	-2.220458984375	3.867156982421875	4.459298288742963
540.0	360.0	-0.691162109375	4.338165283203125	4.392878678705405
540.0	380.0	-5.580078125	2.064453125	5.949725925320071
540.0	400.0	-1.895263671875	-0.763946533203125	2.0434379588140623
540.0	420.0	-2.611328125	2.072509765625	3.3338163274282233
540.0	440.0	-1.8372802734375	-1.24932861328125	2.2218057491882197
540.0	460.0	-1.85986328125	-1.302978515625	2.270868652547378
540.0	480.0	-1.716064453125	-1.219207763671875	2.105075955465023
540.0	500.0	-1.6395263671875	-1.174530029296875	2.0168211369437694
540.0	520.0	-1.6307373046875	-1.18511962890625	2.0158900495112175
540.0	540.0	-1.5133056640625	-1.14263916015625	1.8962379289546512
540.0	560.0	-0.6007080078125	-0.98931884765625	1.1574117214621393
540.0	580.0	-0.43310546875	-0.8875732421875	0.9876065042861898
540.0	600.0	-0.4171142578125	-0.86993408203125	0.9647640183744552
540.0	620.0	-0.3907470703125	-0.96636962890625	1.0423787855814244
540.0	640.0	-0.396240234375	-1.02801513671875	1.1017356509891223
540.0	660.0	-0.4476318359375	-1.11993408203125	1.2060790225519866
540.0	680.0	-0.5379638671875	-1.10491943359375	1.2289231371947
540.0	700.0	-0.5618896484375	-1.07708740234375	1.214840421334763
540.0	720.0	-0.1053466796875	-1.41607666015625	1.419989799386059
540.0	740.0	2.1583251953125	-3.02874755859375	3.7190965868619683
540.0	760.0	3.073486328125	-2.306640625	3.842773631385498
540.0	780.0	3.2294921875	-2.26519775390625	3.9447104650944227
540.0	800.0	3.3282470703125	-2.2723388671875	4.02998169826796
560.0	0.0	-0.04931640625	-0.46101999282836914	0.4636502363990388
560.0	20.0	-0.048828125	-0.43302154541015625	0.43576581391891633
560.0	40.0	0.0079345703125	-0.4299507141113281	0.43002392255650734
560.0	60.0	0.0316162109375	-0.46103668212890625	0.46211947271509196
560.0	80.0	0.0880126953125	-0.42816925048828125	0.4371214266080622
560.0	100.0	0.1455078125	-0.35300445556640625	0.38181758622183715
560.0	120.0	0.16796875	-0.29392242431640625	0.3385319667218977
560.0	140.0	0.15234375	-0.2755126953125	0.3148267197085104
560.0	160.0	0.080078125	-0.19366455078125	0.20956732649155732
560.0	180.0	0.1090087890625	-0.4461822509765625	0.45930547262076554
560.0	200.0	0.1785888671875	-0.2699127197265625	0.323646195332966
560.0	220.0	0.2025146484375	-0.2757720947265625	0.3421438747977821
560.0	240.0	0.2462158203125	-0.298919677734375	0.3872663216818368
560.0	260.0	0.194091796875	0.307861328125	0.36393711403078305
560.0	280.0	-0.134033203125	0.69171142578125	0.7045776011883128
560.0	300.0	-0.4141845703125	4.1915283203125	4.2119423688206705
560.0	320.0	-2.7608642578125	4.78619384765625	5.525397994480498
560.0	340.0	-5.6905517578125	0.34698486328125	5.7011207497902765
560.0	360.0	-3.4114990234375	-1.387237548828125	3.6827643969976793
560.0	380.0	-1.69873046875	-0.409423828125	1.747373193252124
560.0	400.0	-1.41357421875	-1.30767822265625	1.925672455513679
560.0	420.0	-1.1246337890625	-1.10504150390625	1.576679385562094
560.0	440.0	-0.9349365234375	-1.12091064453125	1.45963933075293
560.0	460.0	-0.7322998046875	-1.32708740234375	1.5157255613747604
560.0	480.0	-0.466796875	-1.193450927734375	1.2814930508667637
560.0	500.0	-0.4295654296875	-1.1529541015625	1.2303778357449382
560.0	520.0	-0.2911376953125	-0.34039306640625	0.44791583728343853
560.0	540.0	-0.0606689453125	-0.228515625	0.2364320447707369
560.0	560.0	-0.1065673828125	0.0771484375	0.13156172881274147
560.0	580.0	-0.150390625	0.03985595703125	0.15558225283999289
560.0	600.0	-0.0609130859375	-0.10498046875	0.12137257868809984
560.0	620.0	-0.035888671875	-0.3177490234375	0.3197693522907352
560.0	640.0	0.0635986328125	-0.277099609375	0.28430437845977113
560.0	660.0	0.1961669921875	-0.2666015625	0.33099528992318317
560.0	680.0	0.273193359375	-0.07232666015625	0.2826053031631848
560.0	700.0	0.380615234375	0.08270263671875	0.38949670442581374
560.0	720.0	0.5057373046875	-0.01385498046875	0.5059270518922334
560.0	740.0	0.562744140625	0.04583740234375	0.5646078597233594
560.0	760.0	1.4388427734375	-1.08892822265625	1.8044481707077697
560.0	780.0	2.6485595703125	-2.20086669921875	3.443643713455846
560.0	800.0	3.3463134765625	-2.38226318359375	4.107674738745758
580.0	0.0	-0.0743408203125	-0.5106583833694458	0.5160412212897642
580.0	20.0	-0.0101318359375	-0.5020256042480469	0.5021278337436405
580.0	40.0	0.0498046875	-0.5000152587890625	0.5024895679701876
580.0	60.0	0.076171875	-0.5449790954589844	0.5502766295494552
580.0	80.0	0.1431884765625	-0.494384765625	0.514703056433878
580.0	100.0	0.2216796875	-0.3812103271484375	0.4409798151556559
580.0	120.0	0.264404296875	-0.2926483154296875	0.39440165913671943
580.0	140.0	0.2764892578125	-0.1949462890625	0.33830513638569976
580.0	160.0	0.2083740234375	-0.0457611083984375	0.21333966505407603
580.0	180.0	0.1683349609375	-0.0875091552734375	0.18972219514463837
580.0	200.0	0.1951904296875	-0.1098480224609375	0.22397743609607088
580.0	220.0	0.2213134765625	-0.1179962158203125	0.250804230139952
580.0	240.0	0.2569580078125	-0.1859130859375	0.31716098956487865
580.0	260.0	0.268310546875	-0.1693115234375	0.3172647814256866
580.0	280.0	0.221435546875	-0.092681884765625	0.24004923074973375
580.0	300.0	0.263671875	0.0802001953125	0.2755992180579959
580.0	320.0	0.35302734375	0.1649169921875	0.3896484566212891
580.0	340.0	0.42822265625	0.053131103515625	0.43150614999857617
580.0	360.0	0.3670654296875	-0.628936767578125	0.7282159619805717
580.0	380.0	0.43603515625	-0.4801025390625	0.6485561698883306
580.0	400.0	0.302490234375	-0.755706787109375	0.8139982125136496
580.0	420.0	0.060791015625	-0.8958740234375	0.8979341921604351
580.0	440.0	-0.225341796875	-1.050628662109375	1.0745229225403192
580.0	460.0	-0.197021484375	-1.05218505859375	1.0704722615898374
580.0	480.0	-0.114501953125	-0.928314208984375	0.9353491155027226
580.0	500.0	-0.060791015625	-0.811553955078125	0.8138276043386992
580.0	520.0	-0.0279541015625	0.12994384765625	0.13291664808396755
580.0	540.0	-0.0125732421875	0.23260498046875	0.23294454996409145
580.0	560.0	-0.0638427734375	0.27874755859375	0.2859652096709809
580.0	580.0	-0.0567626953125	0.2635498046875	0.26959321788568624
580.0	600.0	-0.03125	0.19677734375	0.19924328222880103
580.0	620.0	-0.033935546875	0.0594482421875	0.068452281487829
580.0	640.0	0.0347900390625	-0.0059814453125	0.03530048875011087
580.0	660.0	0.1622314453125	0.07354736328125	0.17812427261270947
580.0	680.0	0.2576904296875	0.17864990234375	0.3135604330268087
580.0	700.0	0.340576171875	0.24920654296875	0.42201425320416014
580.0	720.0	0.4609375	0.184814453125	0.49660825707003986
580.0	740.0	0.4951171875	0.10498046875	0.5061244196606995
580.0	760.0	0.65380859375	-0.93157958984375	1.1381152004409756
580.0	780.0	2.37548828125	-2.19970703125	3.2375385090662268
580.0	800.0	3.296875	-2.38836669921875	4.071078512576498
600.0	0.0	-0.05859375	-0.571439802646637	0.5744359630001328
600.0	20.0	0.0201416015625	-0.5631885528564453	0.5635486049863309
600.0	40.0	0.102294921875	-0.5564460754394531	0.565770700826211
600.0	60.0	0.1343994140625	-0.5958023071289062	0.6107729460941037
600.0	80.0	0.2178955078125	-0.5397415161132812	0.5820647356962374
600.0	100.0	0.30712890625	-0.40099334716796875	0.5050978415389363
600.0	120.0	0.3287353515625	-0.38393402099609375	0.5054426414986665
600.0	140.0	0.3240966796875	-0.350677490234375	0.47750744490692726
600.0	160.0	0.256591796875	-0.1981964111328125	0.3242239466934361
600.0	180.0	0.204345703125	-0.03387451171875	0.2071343740904304
600.0	200.0	0.215576171875	-0.0597076416015625	0.22369194966717104
600.0	220.0	0.2440185546875	-0.0661468505859375	0.25282496093980666
600.0	240.0	0.275390625	-0.12054443359375	0.30061762557828947
600.0	260.0	0.2830810546875	-0.2083740234375	0.35150336721931863
600.0	280.0	0.2830810546875	-0.282806396484375	0.4001429012433744
600.0	300.0	0.2760009765625	-0.620269775390625	0.6789043624300776
600.0	320.0	0.3265380859375	-0.78875732421875	0.8536774789558692
600.0	340.0	0.4747314453125	-0.342926025390625	0.5856348726456672
600.0	360.0	0.50048828125	-0.368743896484375	0.6216595377399582
600.0	380.0	0.5201416015625	-0.5263671875	0.7400065552092513
600.0	400.0	0.439697265625	-0.87030029296875	0.9750673234908418
600.0	420.0	0.3193359375	-1.22869873046875	1.2695180232019243
600.0	440.0	0.1986083984375	-1.719879150390625	1.7313086344953885
600.0	460.0	0.0870361328125	-1.454620361328125	1.4572219062329939
600.0	480.0	-0.0230712890625	-0.66229248046875	0.6626942085641424
600.0	500.0	0.0477294921875	-0.48052978515625	0.4828943764911623
600.0	520.0	-0.00341796875	0.1552734375	0.1553110520968884
600.0	540.0	-0.000732421875	0.1859130859375	0.1859145286539146
600.0	560.0	-0.058837890625	0.20404052734375	0.21235450118119714
600.0	580.0	-0.0489501953125	0.1900634765625	0.19626575540362584
600.0	600.0	-0.0264892578125	0.1175537109375	0.12050126860176369
600.0	620.0	0.003173828125	0.04302978515625	0.04314667537087966
600.0	640.0	0.083984375	0.05780029296875	0.101952190321807
600.0	660.0	0.2005615234375	0.125732421875	0.2367141030739906
600.0	680.0	0.3001708984375	0.1982421875	0.3597256359693608
600.0	700.0	0.371826171875	0.24688720703125	0.44632722870883457
600.0	720.0	0.4716796875	0.10687255859375	0.4836356804253303
600.0	740.0	0.496337890625	-0.013671875	0.4965261542316679
600.0	760.0	0.6630859375	-1.11431884765625	1.2966840227103158
600.0	780.0	2.4205322265625	-2.45452880859375	3.447272535214509
600.0	800.0	3.306396484375	-2.52764892578125	4.161882603328746
620.0	0.0	-0.073486328125	-0.6677511930465698	0.6717826257327683
620.0	20.0	0.014892578125	-0.6593723297119141	0.6595404900936154
620.0	40.0	0.120361328125	-0.6514549255371094	0.6624804671192763
620.0	60.0	0.180419921875	-0.6774940490722656	0.7011059368866552
620.0	80.0	0.2276611328125	-0.6557159423828125	0.6941130948832839
620.0	100.0	0.3209228515625	-0.4748077392578125	0.5730914987278395
620.0	120.0	0.353759765625	-0.46764373779296875	0.5863758498369743
620.0	140.0	0.3736572265625	-0.4529571533203125	0.5871881348481256
620.0	160.0	0.3333740234375	-0.3587646484375	0.4897451505338157
620.0	180.0	0.2728271484375	-0.2295684814453125	0.3565618327831015
620.0	200.0	0.2620849609375	-0.0411224365234375	0.265291502945788
620.0	220.0	0.286376953125	-0.026885986328125	0.28763625561113565
620.0	240.0	0.3179931640625	-0.0463104248046875	0.3213476432713809
620.0	260.0	0.3265380859375	-0.14422607421875	0.3569709820871698
620.0	280.0	0.3275146484375	-0.276397705078125	0.4285575064254427
620.0	300.0	0.3193359375	-0.586456298828125	0.6677622566559052
620.0	320.0	0.362548828125	-0.786407470703125	0.8659551736392
620.0	340.0	0.529052734375	-0.209381103515625	0.5689791228675136
620.0	360.0	0.547119140625	-0.357574462890625	0.6536045062189806
620.0	380.0	0.551025390625	-0.639251708984375	0.8439619236392587
620.0	400.0	0.4945068359375	-0.9609375	1.0807117514375273
620.0	420.0	0.40673828125	-1.2662353515625	1.3299578921833624
620.0	440.0	0.2841796875	-1.689361572265625	1.713096791379688
620.0	460.0	0.169677734375	-1.394805908203125	1.4050886289131292
620.0	480.0	0.0093994140625	-0.37310791015625	0.3732262873993238
620.0	500.0	0.073974609375	-0.27105712890625	0.28097012290114276
620.0	520.0	0.001953125	0.1234130859375	0.12342853996496267
620.0	540.0	0.0023193359375	0.1064453125	0.10647057749638458
620.0	560.0	-0.054931640625	0.11322021484375	0.1258423704124293
620.0	580.0	0.013916015625	0.1295166015625	0.13026206497355483
620.0	600.0	0.0675048828125	0.14825439453125	0.16289958471818425
620.0	620.0	0.1103515625	0.142333984375	0.18010116727621214
620.0	640.0	0.1591796875	0.16632080078125	0.23021898636974733
620.0	660.0	0.2430419921875	0.1722412109375	0.29788663063602766
620.0	680.0	0.318115234375	0.14764404296875	0.3507079493903999
620.0	700.0	0.371826171875	0.14703369140625	0.3998419794115738
620.0	720.0	0.4691162109375	0.0052490234375	0.4691455761396503
620.0	740.0	0.476806640625	-0.11346435546875	0.4901211406438583
620.0	760.0	0.5670166015625	-1.20703125	1.333578743428392
620.0	780.0	2.306640625	-2.54766845703125	3.4367434498158835
620.0	800.0	3.287353515625	-2.629638671875	4.209714085459078
