# Supplementary material for: Real-time emotion detection by quantitative facial motion analysis
Source: PLoS One. 2023 Mar 10;18(3):e0282730. doi: 10.1371/journal.pone.0282730 (PMC10004542; doi:10.1371/journal.pone.0282730)
Supplement: S1 Dataset — Data from each participant is organized into folders by Study ID and subsequently by emotions. The data files (.csv) contain the pixel displacement results after DISC-processing of videos. (ZIP) [file pone.0282730.s004.zip › S1_Dataset/1/happy/result/100575_cropped_result.csv]

pos_x	pos_y	disp_x	disp_y	disp_xy_indi
0.0	0.0	-0.32963132858276367	-1.2292041778564453	1.2726349530179413
0.0	20.0	-0.14119303226470947	-1.2621879577636719	1.2700605942567198
0.0	40.0	0.01688408851623535	-1.2152671813964844	1.215384463708657
0.0	60.0	0.12129652500152588	-1.0507583618164062	1.0577362534699013
0.0	80.0	0.07334184646606445	-0.8471145629882812	0.8502835463948943
0.0	100.0	-0.013594329357147217	-0.5651702880859375	0.5653337601150423
0.0	120.0	-0.0133514404296875	-0.40174102783203125	0.4019628271433621
0.0	140.0	-0.026455283164978027	-0.229339599609375	0.23086042093942308
0.0	160.0	0.05612623691558838	-0.2817535400390625	0.2872894216549721
0.0	180.0	0.1433083713054657	-0.3382720947265625	0.36737623678855674
0.0	200.0	-0.021745026111602783	-0.2279510498046875	0.2289858669605035
0.0	220.0	0.08870694041252136	-0.37017822265625	0.38065842668498856
0.0	240.0	0.3295125961303711	-0.6920928955078125	0.7665318825860833
0.0	260.0	0.5502490401268005	-1.030975341796875	1.1686249019910746
0.0	280.0	0.7419151067733765	-1.421173095703125	1.6031752847424245
0.0	300.0	0.906198263168335	-1.49578857421875	1.7488792842654028
0.0	320.0	0.9491674304008484	-1.552276611328125	1.8194728602015684
0.0	340.0	0.8438392877578735	-1.22705078125	1.4892005786091915
0.0	360.0	0.7487894296646118	-1.460174560546875	1.6409739051080958
0.0	380.0	0.6325939297676086	-1.546112060546875	1.6705201536489556
0.0	400.0	0.5699973106384277	-1.556121826171875	1.6572302411021624
0.0	420.0	0.5781919360160828	-1.6575927734375	1.7555397225429703
0.0	440.0	0.5595011115074158	-1.7666015625	1.8530846106979235
0.0	460.0	0.49633264541625977	-1.859283447265625	1.92439108088295
0.0	480.0	0.5023511052131653	-1.96575927734375	2.028932273234351
0.0	500.0	0.3910190165042877	-3.425750732421875	3.4479941925642787
0.0	520.0	0.5165942311286926	-3.591796875	3.628756590196594
0.0	540.0	1.2723244428634644	-3.371337890625	3.6034328994268296
0.0	560.0	1.4932379722595215	-3.3338623046875	3.6529984271025873
0.0	580.0	2.2846648693084717	-3.2005615234375	3.932338697309893
0.0	600.0	2.8184354305267334	-3.3438720703125	4.373220632287424
0.0	620.0	3.181124448776245	-3.503662109375	4.7323568055750025
0.0	640.0	3.126164436340332	-3.4610595703125	4.663886515803189
0.0	660.0	3.0983641147613525	-3.407958984375	4.605870669789066
0.0	680.0	3.2501680850982666	-3.354248046875	4.670607298987583
0.0	700.0	3.3674471378326416	-3.270263671875	4.694073360066138
0.0	720.0	3.593991994857788	-3.3260498046875	4.8968751017729275
0.0	740.0	3.803056478500366	-2.8304443359375	4.740744004637277
0.0	760.0	3.906312942504883	-3.0472412109375	4.954287012519258
0.0	780.0	4.638273239135742	-4.5704345703125	6.511716425213123
0.0	800.0	4.854788303375244	-4.9149169921875	6.908355702385518
20.0	0.0	-0.181671142578125	-1.2316429615020752	1.2449693926612186
20.0	20.0	-0.06916046142578125	-1.0088176727294922	1.0111855745786604
20.0	40.0	-0.21623611450195312	-0.5784912109375	0.6175841143899646
20.0	60.0	-0.20612525939941406	-0.3513069152832031	0.40731335761091286
20.0	80.0	-0.338592529296875	-0.0388946533203125	0.3408191528546517
20.0	100.0	-0.37134361267089844	0.195831298828125	0.41981659837622504
20.0	120.0	-0.18893814086914062	0.00037384033203125	0.18893851071626738
20.0	140.0	-0.15251731872558594	0.0832672119140625	0.17376697353405035
20.0	160.0	0.03164863586425781	-0.1020355224609375	0.10683110032169876
20.0	180.0	0.1783466339111328	-0.264739990234375	0.319209624317201
20.0	200.0	0.12064361572265625	-0.26739501953125	0.29335128853433307
20.0	220.0	0.22068214416503906	-0.3858489990234375	0.44449978492758324
20.0	240.0	0.43093109130859375	-0.75799560546875	0.8719282902660932
20.0	260.0	0.5977001190185547	-1.030364990234375	1.1911748173024304
20.0	280.0	0.7169647216796875	-1.138824462890625	1.3457189786175092
20.0	300.0	0.7887840270996094	-0.91485595703125	1.2079493629796911
20.0	320.0	0.8223819732666016	-1.00189208984375	1.2961866646611306
20.0	340.0	0.7583351135253906	-0.92059326171875	1.1927129151340377
20.0	360.0	0.6770553588867188	-1.20733642578125	1.3842200706590941
20.0	380.0	0.6071262359619141	-1.38568115234375	1.512849801650509
20.0	400.0	0.5631446838378906	-1.538238525390625	1.638081101756199
20.0	420.0	0.5751228332519531	-1.67584228515625	1.7717826159112962
20.0	440.0	0.5626239776611328	-1.74652099609375	1.8349063545684121
20.0	460.0	0.5022354125976562	-1.830810546875	1.8984487531181542
20.0	480.0	0.5117263793945312	-1.924835205078125	1.9916963759761133
20.0	500.0	0.41309547424316406	-3.42315673828125	3.4479921585874456
20.0	520.0	0.48670005798339844	-3.6864013671875	3.7183910480801927
20.0	540.0	1.0155086517333984	-3.5330810546875	3.6761283384475467
20.0	560.0	0.9558048248291016	-3.5260009765625	3.653251394290611
20.0	580.0	1.8618278503417969	-3.214599609375	3.7148423375565023
20.0	600.0	2.408010482788086	-3.40234375	4.168267923056455
20.0	620.0	3.211099624633789	-3.57080078125	4.802268111913252
20.0	640.0	3.704099655151367	-3.61181640625	5.173545400182465
20.0	660.0	3.852846145629883	-3.641845703125	5.301647248475239
20.0	680.0	4.044502258300781	-3.6214599609375	5.428901432709343
20.0	700.0	3.9913463592529297	-3.4427490234375	5.270992942311864
20.0	720.0	3.943845748901367	-3.2940673828125	5.138560033086757
20.0	740.0	3.959775924682617	-3.1083984375	5.034080474123206
20.0	760.0	3.903949737548828	-3.1685791015625	5.027993344880857
20.0	780.0	4.565557479858398	-4.155029296875	6.173215010007389
20.0	800.0	4.847444534301758	-4.6710205078125	6.731727200172102
40.0	0.0	-0.5503311157226562	-0.3472011089324951	0.6507018879460071
40.0	20.0	-0.4767951965332031	-0.1952342987060547	0.515218488438042
40.0	40.0	-0.5094566345214844	0.025638580322265625	0.5101013617497002
40.0	60.0	-0.45455169677734375	0.16504287719726562	0.48358701011991
40.0	80.0	-0.4643096923828125	0.3475799560546875	0.5799959623062909
40.0	100.0	-0.4357337951660156	0.43309783935546875	0.6143595679275734
40.0	120.0	-0.22266769409179688	0.18936920166015625	0.2923039454567163
40.0	140.0	-0.11607742309570312	0.1575469970703125	0.19569114552889696
40.0	160.0	0.07251358032226562	-0.130950927734375	0.14968755728398794
40.0	180.0	0.19929122924804688	-0.3193206787109375	0.3764076113837383
40.0	200.0	0.15432357788085938	-0.32177734375	0.35687032048176176
40.0	220.0	0.15313720703125	-0.3009185791015625	0.33764329613637417
40.0	240.0	0.2952384948730469	-0.5246124267578125	0.6019833612016393
40.0	260.0	0.365753173828125	-0.486419677734375	0.6085881095228199
40.0	280.0	0.4410896301269531	-0.213104248046875	0.4898708833367792
40.0	300.0	0.56951904296875	-0.274078369140625	0.6320370975938244
40.0	320.0	0.5950393676757812	-0.214141845703125	0.6323990663854071
40.0	340.0	0.5902137756347656	-0.344268798828125	0.6832812794125165
40.0	360.0	0.5669937133789062	-0.73394775390625	0.9274487460098432
40.0	380.0	0.5432853698730469	-0.88043212890625	1.0345625774831047
40.0	400.0	0.5457649230957031	-1.42816162109375	1.5288901096046068
40.0	420.0	0.5648307800292969	-1.5625	1.6614572098216986
40.0	440.0	0.5622329711914062	-1.57476806640625	1.6721245099775304
40.0	460.0	0.5106735229492188	-1.620147705078125	1.6987248256593184
40.0	480.0	0.5218544006347656	-1.69305419921875	1.771655874303504
40.0	500.0	0.48810577392578125	-3.088165283203125	3.126501569313651
40.0	520.0	0.4917144775390625	-3.7452392578125	3.7773800742950714
40.0	540.0	1.0068016052246094	-3.6353759765625	3.7722152594000518
40.0	560.0	0.9454727172851562	-3.6314697265625	3.7525312835565403
40.0	580.0	1.8517265319824219	-3.3348388671875	3.8144516538228737
40.0	600.0	2.4020347595214844	-3.5245361328125	4.265222847337561
40.0	620.0	3.1480865478515625	-3.561279296875	4.753226182616862
40.0	640.0	3.5701751708984375	-3.4749755859375	4.98212866892871
40.0	660.0	3.687347412109375	-3.5186767578125	5.096824213523514
40.0	680.0	3.8833351135253906	-3.4765625	5.212175977492079
40.0	700.0	3.836711883544922	-3.2752685546875	5.0445755205626135
40.0	720.0	3.8522911071777344	-3.2584228515625	5.045539243135995
40.0	740.0	3.9546279907226562	-3.2508544921875	5.119290719853949
40.0	760.0	3.8906288146972656	-3.33984375	5.127528532165054
40.0	780.0	4.404575347900391	-4.5130615234375	6.306188096597172
40.0	800.0	4.829708099365234	-4.7745361328125	6.791338278175097
60.0	0.0	-1.1432113647460938	0.7231738567352295	1.3527426405454706
60.0	20.0	-1.0108375549316406	0.7113857269287109	1.236067237223796
60.0	40.0	-0.7471771240234375	0.6145591735839844	0.9674485167181586
60.0	60.0	-0.49927520751953125	0.546722412109375	0.7403925504395383
60.0	80.0	-0.39151763916015625	0.5592498779296875	0.6826759756560301
60.0	100.0	-0.2766151428222656	0.5462722778320312	0.6123147383220319
60.0	120.0	-0.3055419921875	0.621612548828125	0.6926457029755576
60.0	140.0	-0.23657989501953125	0.468292236328125	0.52465957089588
60.0	160.0	-0.14667892456054688	0.2533721923828125	0.2927664167610615
60.0	180.0	-0.1880950927734375	0.18756103515625	0.2656292638892261
60.0	200.0	-0.10549163818359375	0.096099853515625	0.14270132295246193
60.0	220.0	0.06399154663085938	-0.0630645751953125	0.08984463637176499
60.0	240.0	0.171783447265625	-0.165008544921875	0.23819608026098205
60.0	260.0	0.044345855712890625	0.365081787109375	0.36776523244847864
60.0	280.0	0.08743667602539062	0.80169677734375	0.8064508014241931
60.0	300.0	0.16365814208984375	0.75469970703125	0.7722406589045633
60.0	320.0	0.20654678344726562	0.725006103515625	0.7538537151777663
60.0	340.0	0.3069801330566406	0.479461669921875	0.5693156374242199
60.0	360.0	0.4799003601074219	-0.4912109375	0.6867259575339075
60.0	380.0	0.4708747863769531	-0.694976806640625	0.8394735411041505
60.0	400.0	0.4530220031738281	-1.122344970703125	1.2103252325809895
60.0	420.0	0.4680900573730469	-1.272003173828125	1.3553967596391565
60.0	440.0	0.4787864685058594	-1.375030517578125	1.456003230317666
60.0	460.0	0.4866828918457031	-1.44500732421875	1.52476437663697
60.0	480.0	0.5790290832519531	-1.49212646484375	1.6005361808902365
60.0	500.0	0.6065711975097656	-2.861053466796875	2.924646227754538
60.0	520.0	0.5410194396972656	-3.8143310546875	3.8525087188588945
60.0	540.0	1.0355682373046875	-3.7220458984375	3.8634217015735874
60.0	560.0	0.9284744262695312	-3.7857666015625	3.897960174468515
60.0	580.0	1.8542976379394531	-3.46923828125	3.9337048671905075
60.0	600.0	2.419525146484375	-3.65478515625	4.383098957680008
60.0	620.0	3.206939697265625	-3.6881103515625	4.8873940077714835
60.0	640.0	3.6064491271972656	-3.5943603515625	5.091748387729544
60.0	660.0	3.656726837158203	-3.5810546875	5.118164108003842
60.0	680.0	3.8220977783203125	-3.4930419921875	5.17781554192753
60.0	700.0	3.7494888305664062	-3.2567138671875	4.966372086671879
60.0	720.0	3.7164955139160156	-3.18310546875	4.893311693540891
60.0	740.0	3.8247413635253906	-2.9705810546875	4.842829575808999
60.0	760.0	4.960899353027344	-0.04443359375	4.96109833959383
60.0	780.0	5.442962646484375	1.47265625	5.638666402766549
60.0	800.0	5.581703186035156	1.5469970703125	5.792116227472518
80.0	0.0	-0.96026611328125	0.8209964036941528	1.2633867591497905
80.0	20.0	-0.5908279418945312	0.6217021942138672	0.8576661793574845
80.0	40.0	-0.42595672607421875	0.5826225280761719	0.7217258085379354
80.0	60.0	-0.24839019775390625	0.5005378723144531	0.5587806832392334
80.0	80.0	-0.16381072998046875	0.5199966430664062	0.545188466548097
80.0	100.0	-0.18308258056640625	0.582183837890625	0.6102927595899464
80.0	120.0	-0.30829620361328125	0.7581863403320312	0.8184699602480475
80.0	140.0	-0.24935150146484375	0.6477203369140625	0.6940589356350357
80.0	160.0	-0.1956024169921875	0.436676025390625	0.47848328777935323
80.0	180.0	-0.1643218994140625	0.322479248046875	0.36193169527954194
80.0	200.0	-0.0109710693359375	0.1949005126953125	0.19520905258534918
80.0	220.0	0.246917724609375	-0.052978515625	0.25253729594675617
80.0	240.0	0.143280029296875	0.2277679443359375	0.269086237593698
80.0	260.0	-0.0625762939453125	0.742218017578125	0.7448512456736124
80.0	280.0	-0.12026214599609375	0.810577392578125	0.8194502383417419
80.0	300.0	-0.21996307373046875	0.733489990234375	0.76576192095127
80.0	320.0	-0.35338592529296875	0.6640625	0.7522370743996986
80.0	340.0	-0.43505096435546875	0.369293212890625	0.5706547280744318
80.0	360.0	-0.3504791259765625	-0.365997314453125	0.50674416812845
80.0	380.0	-0.44532012939453125	-0.60430908203125	0.7506660271181946
80.0	400.0	-0.3506317138671875	-0.8807373046875	0.9479666653620492
80.0	420.0	-0.2169036865234375	-1.022064208984375	1.0448265198176747
80.0	440.0	-0.08954620361328125	-1.112884521484375	1.1164812943981899
80.0	460.0	-0.0553741455078125	-1.22607421875	1.227324034586687
80.0	480.0	-0.05910491943359375	-1.293609619140625	1.294959164697638
80.0	500.0	-0.118438720703125	-1.49578857421875	1.500470322707235
80.0	520.0	-0.069671630859375	-1.763671875	1.7650474834441765
80.0	540.0	0.0802459716796875	-1.8868408203125	1.888546450889775
80.0	560.0	0.175933837890625	-2.211669921875	2.218656476032622
80.0	580.0	1.4112930297851562	-2.4278564453125	2.808244101741445
80.0	600.0	2.111083984375	-3.5120849609375	4.097733075973591
80.0	620.0	3.341583251953125	-3.6832275390625	4.973162347464842
80.0	640.0	3.958984375	-3.5858154296875	5.341500685882114
80.0	660.0	4.2006378173828125	-3.56103515625	5.506934669748235
80.0	680.0	4.373176574707031	-3.5635986328125	5.641268347574811
80.0	700.0	4.2546539306640625	-3.1151123046875	5.273139931817723
80.0	720.0	3.889801025390625	-2.5242919921875	4.637089828648125
80.0	740.0	3.9327316284179688	-1.95458984375	4.391673885712565
80.0	760.0	5.1384429931640625	1.5601806640625	5.370080083063134
80.0	780.0	5.4225616455078125	1.5574951171875	5.641805193322019
80.0	800.0	5.568855285644531	1.56396484375	5.784300755055618
100.0	0.0	-0.613006591796875	0.7080141305923462	0.9365153980073453
100.0	20.0	-0.4195709228515625	0.6396350860595703	0.7649658833052267
100.0	40.0	-0.32410430908203125	0.6572685241699219	0.7328338938873175
100.0	60.0	-0.1298675537109375	0.5459671020507812	0.561200194252097
100.0	80.0	-0.17378997802734375	0.6445541381835938	0.6675724631171809
100.0	100.0	-0.2704925537109375	0.8402252197265625	0.8826917023953577
100.0	120.0	-0.44794464111328125	1.1187667846679688	1.2051114139275303
100.0	140.0	-0.37653350830078125	1.01861572265625	1.0859813411453296
100.0	160.0	-0.28330230712890625	0.87054443359375	0.915482281688523
100.0	180.0	-0.02504730224609375	0.4652557373046875	0.46592946724234513
100.0	200.0	0.11194610595703125	0.2712860107421875	0.2934757745766303
100.0	220.0	0.24941253662109375	0.0401153564453125	0.2526180026175944
100.0	240.0	-0.3417205810546875	0.488006591796875	0.5957544705275446
100.0	260.0	-0.5076141357421875	0.774871826171875	0.9263360393508526
100.0	280.0	-0.31700897216796875	0.707855224609375	0.775598934657456
100.0	300.0	-0.19382476806640625	0.6131591796875	0.6430647093030717
100.0	320.0	-0.10689544677734375	0.538116455078125	0.5486309832369802
100.0	340.0	-0.01503753662109375	0.1771240234375	0.177761208328248
100.0	360.0	-0.2365875244140625	-0.508209228515625	0.560580303486326
100.0	380.0	-0.5776443481445312	-0.652618408203125	0.871541037283329
100.0	400.0	-0.48056793212890625	-0.89971923828125	1.0200197278112055
100.0	420.0	-0.35947418212890625	-1.008819580078125	1.0709522084417449
100.0	440.0	-0.2222137451171875	-1.055572509765625	1.078708613060963
100.0	460.0	-0.126861572265625	-1.158782958984375	1.1657065688029258
100.0	480.0	-0.152557373046875	-1.236480712890625	1.2458564545811333
100.0	500.0	-0.26662445068359375	-1.462432861328125	1.4865390918488135
100.0	520.0	-0.43553924560546875	-1.55126953125	1.6112515610689646
100.0	540.0	-0.5968780517578125	-1.66064453125	1.7646539796347425
100.0	560.0	-0.8782424926757812	-1.8602294921875	2.05712509088425
100.0	580.0	-0.930511474609375	-2.0982666015625	2.2953375210657705
100.0	600.0	-1.4675827026367188	-1.84912109375	2.3607303548753067
100.0	620.0	4.34039306640625	1.16943359375	4.495173734250823
100.0	640.0	4.1474761962890625	3.60986328125	5.498424475074783
100.0	660.0	3.9907455444335938	2.7490234375	4.845944681931574
100.0	680.0	4.146980285644531	2.8167724609375	5.013147971706031
100.0	700.0	3.9908981323242188	2.096435546875	4.508027274184354
100.0	720.0	2.7230682373046875	0.293701171875	2.738861260337662
100.0	740.0	2.6982269287109375	0.4354248046875	2.7331343397934185
100.0	760.0	5.212677001953125	1.4293212890625	5.405086574150159
100.0	780.0	5.4398345947265625	1.41064453125	5.619761419449178
100.0	800.0	5.575752258300781	1.4210205078125	5.7539823191916355
120.0	0.0	-0.40450286865234375	0.6602129936218262	0.774276286408843
120.0	20.0	-0.2923583984375	0.6778640747070312	0.7382229588107916
120.0	40.0	-0.27393341064453125	0.7658538818359375	0.8133705685544071
120.0	60.0	-0.28325653076171875	0.8543472290039062	0.9000796908751011
120.0	80.0	-0.4573974609375	1.125091552734375	1.214513663696839
120.0	100.0	-0.5496292114257812	1.285247802734375	1.3978391125183416
120.0	120.0	-0.5574493408203125	1.3453445434570312	1.4562629255016446
120.0	140.0	-0.43726348876953125	1.3062591552734375	1.3775022102873653
120.0	160.0	-0.2220458984375	1.1424102783203125	1.1637893387657452
120.0	180.0	0.10619354248046875	0.5789794921875	0.5886376821426288
120.0	200.0	-0.004730224609375	0.502899169921875	0.502921415464649
120.0	220.0	-0.22386932373046875	0.3520050048828125	0.4171630347598961
120.0	240.0	-0.6493911743164062	0.6228179931640625	0.8997839462276216
120.0	260.0	-0.38311767578125	0.790130615234375	0.8781147662046681
120.0	280.0	0.174957275390625	0.63067626953125	0.6544941597615405
120.0	300.0	0.29730224609375	0.4957275390625	0.5780436129889778
120.0	320.0	0.49759674072265625	0.395538330078125	0.635651702537484
120.0	340.0	0.6637954711914062	-0.01068115234375	0.6638814009969035
120.0	360.0	0.07830810546875	-0.69476318359375	0.6991623850432942
120.0	380.0	-0.6572113037109375	-0.697265625	0.958178506089586
120.0	400.0	-0.5388412475585938	-0.923492431640625	1.0691997761728236
120.0	420.0	-0.38626861572265625	-1.023712158203125	1.0941617916675748
120.0	440.0	-0.24599456787109375	-1.033477783203125	1.0623510040455233
120.0	460.0	-0.180999755859375	-1.116485595703125	1.1310618891261943
120.0	480.0	-0.21010589599609375	-1.2178955078125	1.2358858990546775
120.0	500.0	-0.3097381591796875	-1.38507080078125	1.419281103386089
120.0	520.0	-0.4651641845703125	-1.4073486328125	1.4822307151338407
120.0	540.0	-0.546783447265625	-1.509033203125	1.6050399827846589
120.0	560.0	-0.6803131103515625	-1.708251953125	1.8387361592875675
120.0	580.0	-0.7772674560546875	-2.1375732421875	2.2745030367000405
120.0	600.0	-0.712799072265625	-2.2999267578125	2.4078508277558752
120.0	620.0	-0.6783676147460938	-2.4107666015625	2.504391788028684
120.0	640.0	-0.353302001953125	-2.6409912109375	2.6645181329525998
120.0	660.0	0.0737457275390625	-2.7066650390625	2.7076694898036338
120.0	680.0	0.5026702880859375	-2.2969970703125	2.351355557874778
120.0	700.0	0.91131591796875	-1.9383544921875	2.141895151431714
120.0	720.0	1.1570663452148438	-1.9141845703125	2.2367174824843854
120.0	740.0	3.0067520141601562	0.23876953125	3.0162175922352654
120.0	760.0	5.200889587402344	1.3193359375	5.365622034427055
120.0	780.0	5.427207946777344	1.313720703125	5.5839455748943685
120.0	800.0	5.565483093261719	1.318359375	5.719499410178519
140.0	0.0	-0.353515625	0.6996959447860718	0.7839309359052073
140.0	20.0	-0.35137939453125	0.8276805877685547	0.8991788666722812
140.0	40.0	-0.32830810546875	0.900390625	0.9583785732706938
140.0	60.0	-0.41571044921875	1.1375236511230469	1.2111049642594824
140.0	80.0	-0.70074462890625	1.5496902465820312	1.7007595054246896
140.0	100.0	-0.7850189208984375	1.6729278564453125	1.8479562546335493
140.0	120.0	-0.6031494140625	1.5753173828125	1.6868355202197878
140.0	140.0	-0.10589599609375	1.1578369140625	1.1626694635856145
140.0	160.0	0.3074951171875	0.93865966796875	0.9877424863623911
140.0	180.0	0.46881103515625	0.5527801513671875	0.7248101009435544
140.0	200.0	-0.1572113037109375	0.5826416015625	0.6034787733514806
140.0	220.0	-0.5517730712890625	0.43804931640625	0.7045145320032424
140.0	240.0	-0.7047119140625	0.599151611328125	0.924987316225861
140.0	260.0	-0.29541015625	0.6944580078125	0.7546781333989714
140.0	280.0	0.32000732421875	0.530029296875	0.6191411334255309
140.0	300.0	0.4865875244140625	0.35406494140625	0.6017718850597933
140.0	320.0	0.7705230712890625	0.220001220703125	0.8013153814195724
140.0	340.0	0.895660400390625	-0.29058837890625	0.9416204961571605
140.0	360.0	0.2058868408203125	-0.599853515625	0.634203146815467
140.0	380.0	-0.6845855712890625	-0.668212890625	0.9566430220383099
140.0	400.0	-0.5247039794921875	-0.903167724609375	1.0445219982705074
140.0	420.0	-0.343994140625	-1.0087890625	1.065827069183346
140.0	440.0	-0.237335205078125	-0.99755859375	1.0254029196047538
140.0	460.0	-0.31439208984375	-1.095184326171875	1.1394169976127548
140.0	480.0	-0.4196014404296875	-1.201080322265625	1.2722654240937172
140.0	500.0	-0.507965087890625	-1.3280029296875	1.4218369497851409
140.0	520.0	-0.415435791015625	-1.308837890625	1.3731873580806362
140.0	540.0	-0.354278564453125	-1.337158203125	1.3832951100236874
140.0	560.0	-0.2977752685546875	-1.5428466796875	1.5713198234559251
140.0	580.0	-0.5050811767578125	-2.107177734375	2.166865247162549
140.0	600.0	-0.6665191650390625	-2.1109619140625	2.2136865180026692
140.0	620.0	-0.682220458984375	-2.1392822265625	2.2454294020394094
140.0	640.0	-0.5877685546875	-2.16357421875	2.241991363480044
140.0	660.0	-0.442474365234375	-2.0794677734375	2.1260220564835817
140.0	680.0	0.0177001953125	-1.791015625	1.7911030863432291
140.0	700.0	0.8586578369140625	-1.527587890625	1.7523749725666804
140.0	720.0	1.760772705078125	-1.3988037109375	2.24877129577035
140.0	740.0	3.6022796630859375	0.469482421875	3.6327444880602533
140.0	760.0	4.977874755859375	1.231689453125	5.12799141906082
140.0	780.0	5.2559967041015625	1.23193359375	5.398440676059734
140.0	800.0	5.3891143798828125	1.236572265625	5.529164924974896
160.0	0.0	-0.522735595703125	0.9624894857406616	1.0952801071764355
160.0	20.0	-0.47003173828125	1.0546455383300781	1.154645853286294
160.0	40.0	-0.4118499755859375	1.0995140075683594	1.1741173089726475
160.0	60.0	-0.5500946044921875	1.3795433044433594	1.4851746707798108
160.0	80.0	-0.730010986328125	1.6735458374023438	1.8258345242782748
160.0	100.0	-0.754150390625	1.7426223754882812	1.898808983345155
160.0	120.0	-0.3935546875	1.5195693969726562	1.5697058464148832
160.0	140.0	0.1891021728515625	1.16925048828125	1.1844434710542853
160.0	160.0	0.7882232666015625	1.004364013671875	1.2767313695414224
160.0	180.0	0.1783447265625	0.596466064453125	0.6225581157906885
160.0	200.0	-0.4296112060546875	0.5203399658203125	0.674773642340635
160.0	220.0	-0.8533172607421875	0.3828887939453125	0.9352829390133481
160.0	240.0	-0.745452880859375	0.520172119140625	0.9089989170030898
160.0	260.0	-0.2332305908203125	0.575439453125	0.6209082643250862
160.0	280.0	0.477325439453125	0.476226806640625	0.6742637069516987
160.0	300.0	0.6664581298828125	0.2926025390625	0.7278617209008299
160.0	320.0	1.0004119873046875	0.181671142578125	1.016773597409254
160.0	340.0	1.1130523681640625	-0.23223876953125	1.137022612065836
160.0	360.0	0.559722900390625	-0.452972412109375	0.720051200508602
160.0	380.0	-0.609161376953125	-0.457611083984375	0.7618959819796807
160.0	400.0	-0.3792724609375	-0.7344970703125	0.8266399130959218
160.0	420.0	-0.2088623046875	-0.8953857421875	0.919423237487521
160.0	440.0	-0.2887725830078125	-0.912139892578125	0.9567595248177242
160.0	460.0	-0.5043182373046875	-1.09283447265625	1.203587998072418
160.0	480.0	-0.597625732421875	-1.211944580078125	1.3512831610116087
160.0	500.0	-0.522491455078125	-1.16839599609375	1.2799009822316578
160.0	520.0	-0.3535919189453125	-1.131103515625	1.1850832916730634
160.0	540.0	-0.2193450927734375	-1.121337890625	1.1425895740269612
160.0	560.0	-0.0901031494140625	-1.2884521484375	1.2915988217506016
160.0	580.0	-0.3639068603515625	-2.0389404296875	2.0711606115473464
160.0	600.0	-0.5867919921875	-1.814453125	1.9069779717966437
160.0	620.0	-0.6369476318359375	-1.789794921875	1.8997547599811262
160.0	640.0	-0.5374603271484375	-1.7799072265625	1.8592830173020771
160.0	660.0	-0.3117523193359375	-1.6552734375	1.684375154620966
160.0	680.0	-0.2523956298828125	-1.1612548828125	1.1883671389094428
160.0	700.0	0.2337799072265625	-1.05517578125	1.0807631444305492
160.0	720.0	1.513458251953125	-1.3603515625	2.034972298091844
160.0	740.0	2.6882781982421875	-0.3997802734375	2.7178417794592136
160.0	760.0	3.7231597900390625	0.92529296875	3.836415762164198
160.0	780.0	3.9117431640625	0.935791015625	4.0221187708114945
160.0	800.0	4.048583984375	0.9473876953125	4.15795330947418
180.0	0.0	-0.8475341796875	1.484398603439331	1.7093137218285004
180.0	20.0	-0.7500762939453125	1.4660205841064453	1.6467637352585034
180.0	40.0	-0.6913299560546875	1.5013046264648438	1.6528317184708552
180.0	60.0	-0.741943359375	1.6522865295410156	1.8112235434157082
180.0	80.0	-0.7874755859375	1.7810440063476562	1.9473663114561983
180.0	100.0	-0.7873992919921875	1.9039382934570312	2.060334601544582
180.0	120.0	-0.0987548828125	1.5467071533203125	1.549856620791593
180.0	140.0	0.4488983154296875	1.24249267578125	1.3210971754438285
180.0	160.0	0.4091949462890625	0.952056884765625	1.0362686986964988
180.0	180.0	-0.21282958984375	0.5948028564453125	0.6317332287829744
180.0	200.0	-0.5037689208984375	0.4417724609375	0.6700343520342454
180.0	220.0	-0.6949615478515625	0.336700439453125	0.7722297190086426
180.0	240.0	-0.5384674072265625	0.437774658203125	0.6939695958831047
180.0	260.0	-0.0565185546875	0.48681640625	0.4900862785450425
180.0	280.0	0.56988525390625	0.495147705078125	0.7549440061778919
180.0	300.0	0.710235595703125	0.2908935546875	0.7674983137196475
180.0	320.0	0.96478271484375	0.212158203125	0.9878343940228571
180.0	340.0	1.0865631103515625	-0.1356201171875	1.0949941593281733
180.0	360.0	0.4260711669921875	-0.3892822265625	0.5771284876520497
180.0	380.0	-0.4701385498046875	-0.361358642578125	0.5929673891356587
180.0	400.0	-0.2598876953125	-0.53802490234375	0.5975051545525315
180.0	420.0	-0.2143402099609375	-0.673675537109375	0.7069515223165614
180.0	440.0	-0.351654052734375	-0.736785888671875	0.8164030980774848
180.0	460.0	-0.173614501953125	-1.01806640625	1.032763865955438
180.0	480.0	-0.3082427978515625	-0.919586181640625	0.9698723461836325
180.0	500.0	-0.1889190673828125	-0.87060546875	0.8908671597035098
180.0	520.0	-0.0962982177734375	-0.852294921875	0.8577178910342566
180.0	540.0	-0.2895355224609375	-0.8782958984375	0.9247888969807452
180.0	560.0	-0.1940460205078125	-1.1165771484375	1.1333130134643903
180.0	580.0	-0.1297149658203125	-1.8187255859375	1.8233454772207782
180.0	600.0	-0.53582763671875	-1.5401611328125	1.630707690328921
180.0	620.0	-0.592529296875	-1.461181640625	1.5767506951178898
180.0	640.0	-0.480438232421875	-1.4412841796875	1.5192501379924654
180.0	660.0	-0.4508514404296875	-1.405029296875	1.475592879629941
180.0	680.0	-0.3313446044921875	-0.79736328125	0.8634682676345731
180.0	700.0	-0.173828125	-0.64892578125	0.6718042025857969
180.0	720.0	0.95672607421875	-1.0003662109375	1.3842172290054302
180.0	740.0	2.0968780517578125	-0.906982421875	2.2846257193540214
180.0	760.0	3.42889404296875	0.7393798828125	3.507705370896251
180.0	780.0	3.6490478515625	0.7596435546875	3.727278974422381
180.0	800.0	3.8978729248046875	0.7861328125	3.9763573955084333
200.0	0.0	-0.764404296875	1.563025712966919	1.7399319838650902
200.0	20.0	-0.7805328369140625	1.5759010314941406	1.7586061442419139
200.0	40.0	-0.768585205078125	1.673736572265625	1.8417701623178901
200.0	60.0	-0.7786865234375	1.7734107971191406	1.936837256230354
200.0	80.0	-0.7562103271484375	1.8336639404296875	1.9834761166492718
200.0	100.0	-0.5220489501953125	1.9970779418945312	2.064183957984783
200.0	120.0	1.1502838134765625	1.632110595703125	1.9967317917418435
200.0	140.0	0.7532501220703125	1.3108062744140625	1.511819709966177
200.0	160.0	0.0711212158203125	0.93475341796875	0.9374551614578801
200.0	180.0	-0.3313140869140625	0.6640777587890625	0.7421376515889779
200.0	200.0	-0.4915771484375	0.4321136474609375	0.6545000360488449
200.0	220.0	-0.5470123291015625	0.31146240234375	0.6294690749058734
200.0	240.0	-0.4232635498046875	0.36895751953125	0.561499495825168
200.0	260.0	-0.0606689453125	0.38165283203125	0.38644482804509706
200.0	280.0	0.2279052734375	0.493743896484375	0.543804973291156
200.0	300.0	0.2961578369140625	0.2884521484375	0.41341759312325593
200.0	320.0	0.448211669921875	0.235321044921875	0.5062308714779048
200.0	340.0	0.375732421875	0.070098876953125	0.3822155221836789
200.0	360.0	0.1060638427734375	-0.157989501953125	0.1902898354386407
200.0	380.0	-0.3512115478515625	-0.2393798828125	0.4250320924819873
200.0	400.0	-0.148834228515625	-0.349578857421875	0.379943423596494
200.0	420.0	0.2519683837890625	-0.600250244140625	0.650990339421525
200.0	440.0	0.27996826171875	-0.691192626953125	0.7457408900711965
200.0	460.0	0.254486083984375	-0.782562255859375	0.8229014833121984
200.0	480.0	0.0341644287109375	-0.29815673828125	0.30010772861034174
200.0	500.0	-0.0030975341796875	-0.215606689453125	0.2156289388160379
200.0	520.0	-0.0973663330078125	-0.305419921875	0.3205643952180581
200.0	540.0	-0.2422637939453125	-0.35400390625	0.4289644641424691
200.0	560.0	-0.2736663818359375	-0.4422607421875	0.520084466819969
200.0	580.0	-0.3798828125	-1.2640380859375	1.3198875838242623
200.0	600.0	-0.6819000244140625	-1.3336181640625	1.4978401285896077
200.0	620.0	-0.757843017578125	-1.219970703125	1.4361944700406089
200.0	640.0	-0.6915435791015625	-1.1983642578125	1.3835857097408542
200.0	660.0	-0.6842193603515625	-1.197021484375	1.378773573555582
200.0	680.0	-0.6473846435546875	-0.51220703125	0.825507673842205
200.0	700.0	-0.7455291748046875	-0.31494140625	0.8093218394777728
200.0	720.0	-0.366729736328125	-0.439697265625	0.5725595033753242
200.0	740.0	1.2120361328125	-1.0877685546875	1.6285797542061036
200.0	760.0	2.70623779296875	0.48486328125	2.749329989942438
200.0	780.0	3.01043701171875	0.5335693359375	3.0573562497325857
200.0	800.0	3.3705291748046875	0.5892333984375	3.421646228943573
220.0	0.0	-0.57537841796875	1.472564697265625	1.5809829573708958
220.0	20.0	-0.65167236328125	1.5476398468017578	1.6792456534030802
220.0	40.0	-0.598785400390625	1.6414642333984375	1.7472689504616286
220.0	60.0	-0.6590728759765625	1.7313766479492188	1.8525771651706955
220.0	80.0	-0.5521240234375	1.7765960693359375	1.860412462556816
220.0	100.0	0.6414794921875	1.8738861083984375	1.9806425942470725
220.0	120.0	1.797119140625	1.6114044189453125	2.413764985866938
220.0	140.0	0.4301605224609375	1.2391204833984375	1.3116621697149935
220.0	160.0	-0.0266876220703125	0.9508514404296875	0.951225888492833
220.0	180.0	-0.3018798828125	0.7098846435546875	0.7714062942455515
220.0	200.0	-0.3803253173828125	0.4344482421875	0.5774016125558932
220.0	220.0	-0.417266845703125	0.281341552734375	0.5032541006470038
220.0	240.0	-0.2889251708984375	0.3299407958984375	0.4385643432573899
220.0	260.0	0.06109619140625	0.357208251953125	0.3623954744029737
220.0	280.0	0.3166351318359375	0.516387939453125	0.6057345216556556
220.0	300.0	0.2673797607421875	0.339630126953125	0.43225057500105796
220.0	320.0	0.4319000244140625	0.363555908203125	0.5645445327680243
220.0	340.0	0.2691192626953125	0.37359619140625	0.4604338082579558
220.0	360.0	-0.1824798583984375	0.17474365234375	0.25265439389717165
220.0	380.0	-0.3425140380859375	0.173858642578125	0.3841128660759013
220.0	400.0	-0.0953369140625	-0.095306396484375	0.1348051794027121
220.0	420.0	0.245025634765625	-0.46502685546875	0.5256306098387452
220.0	440.0	0.22430419921875	-0.581329345703125	0.6231020638408993
220.0	460.0	0.1755218505859375	-0.50848388671875	0.5379254437984122
220.0	480.0	-0.1619415283203125	0.3453369140625	0.381421869861875
220.0	500.0	-0.327178955078125	0.540802001953125	0.6320703077684646
220.0	520.0	-0.3558807373046875	0.4462890625	0.5708108500122058
220.0	540.0	-0.586883544921875	0.2635498046875	0.6433434501499847
220.0	560.0	-1.2378387451171875	0.3330078125	1.2818498204155309
220.0	580.0	-0.9884033203125	-0.7779541015625	1.2578369161948981
220.0	600.0	-1.33416748046875	-0.850341796875	1.582113787770316
220.0	620.0	-1.2674102783203125	-0.76318359375	1.4794519293850465
220.0	640.0	-1.247528076171875	-0.7161865234375	1.438488594737752
220.0	660.0	-1.1754302978515625	-0.7110595703125	1.3737693029182192
220.0	680.0	-0.969482421875	-0.253173828125	1.0019945875962017
220.0	700.0	-1.1379241943359375	-0.10400390625	1.142667180140548
220.0	720.0	-0.7151947021484375	-0.43408203125	0.8366185940052482
220.0	740.0	-0.30316162109375	-0.5009765625	0.5855633908284456
220.0	760.0	0.988616943359375	-0.3125	1.0368315729650759
220.0	780.0	1.6344757080078125	-0.044921875	1.6350929071221474
220.0	800.0	2.1798248291015625	0.1622314453125	2.1858534551556374
240.0	0.0	-0.577789306640625	1.5011718273162842	1.6085264492685116
240.0	20.0	-0.601806640625	1.6202507019042969	1.7284049206484327
240.0	40.0	-0.4934234619140625	1.6770744323730469	1.748154845683481
240.0	60.0	-0.51019287109375	1.7731094360351562	1.8450511748652918
240.0	80.0	-0.038421630859375	1.8349075317382812	1.8353097481754315
240.0	100.0	2.505523681640625	1.8096847534179688	3.0907293356124614
240.0	120.0	1.3300323486328125	1.446685791015625	1.9651681420011418
240.0	140.0	0.185882568359375	1.19952392578125	1.2138410018373655
240.0	160.0	-0.182861328125	0.9601898193359375	0.9774470596815048
240.0	180.0	-0.2214813232421875	0.798736572265625	0.8288751947185719
240.0	200.0	-0.22882080078125	0.519927978515625	0.5680528687662062
240.0	220.0	-0.161285400390625	0.351287841796875	0.38654382438925405
240.0	240.0	0.0496826171875	0.4554901123046875	0.45819166825460333
240.0	260.0	0.2984466552734375	0.582183837890625	0.6542235299536081
240.0	280.0	0.4314727783203125	0.774078369140625	0.8862088241508652
240.0	300.0	0.350067138671875	0.495758056640625	0.6068962450880735
240.0	320.0	0.4114990234375	0.50604248046875	0.652234956383803
240.0	340.0	0.3275299072265625	0.458099365234375	0.5631437370298794
240.0	360.0	0.094696044921875	0.348388671875	0.36102909524672966
240.0	380.0	-0.193695068359375	0.77734375	0.8011124048289388
240.0	400.0	-0.498382568359375	0.961334228515625	1.0828428710391083
240.0	420.0	-0.3806915283203125	0.78045654296875	0.8683538767101737
240.0	440.0	-0.5447235107421875	1.005340576171875	1.1434305301385352
240.0	460.0	-0.3296356201171875	0.93133544921875	0.987950080227505
240.0	480.0	-0.20166015625	0.765899658203125	0.7920032228813454
240.0	500.0	-0.33935546875	0.921478271484375	0.9819798057945813
240.0	520.0	-0.3045501708984375	0.7320556640625	0.7928784912458248
240.0	540.0	-0.5760498046875	0.41259765625	0.7085691239558072
240.0	560.0	-1.4771575927734375	0.35205078125	1.51853031134283
240.0	580.0	-1.706207275390625	-0.2547607421875	1.725122112302728
240.0	600.0	-1.3730010986328125	-0.179443359375	1.384677556715171
240.0	620.0	-1.23480224609375	-0.1314697265625	1.2417813317813198
240.0	640.0	-1.173858642578125	-0.0909423828125	1.177376163232029
240.0	660.0	-1.0476837158203125	-0.0860595703125	1.0512123562998246
240.0	680.0	-1.147735595703125	0.1214599609375	1.1541444969131665
240.0	700.0	-1.15814208984375	-0.0377197265625	1.1587561771311505
240.0	720.0	-0.78436279296875	-0.488037109375	0.9237993348778964
240.0	740.0	-0.4499664306640625	-0.59521484375	0.7461571543213222
240.0	760.0	0.044403076171875	-0.7486572265625	0.7499728502137792
240.0	780.0	0.49078369140625	-0.8087158203125	0.9459862101394846
240.0	800.0	0.892852783203125	-0.7589111328125	1.1718072366990735
260.0	0.0	-0.587738037109375	1.5773942470550537	1.6833325906984515
260.0	20.0	-0.648223876953125	1.7709026336669922	1.8858129102805583
260.0	40.0	-0.479736328125	1.7753753662109375	1.8390499274004168
260.0	60.0	-0.311798095703125	1.8340644836425781	1.8603791502387925
260.0	80.0	0.715484619140625	1.903045654296875	2.033101326192334
260.0	100.0	2.01947021484375	1.6960601806640625	2.637210663764894
260.0	120.0	0.869781494140625	1.3468704223632812	1.6033027730864005
260.0	140.0	0.0543212890625	1.20361328125	1.2048384676988046
260.0	160.0	-0.1656494140625	0.9953765869140625	1.0090660425145312
260.0	180.0	-0.280242919921875	0.8031768798828125	0.8506639727557693
260.0	200.0	-0.199737548828125	0.6013336181640625	0.6336380739398084
260.0	220.0	-0.0972900390625	0.42535400390625	0.43633860743677144
260.0	240.0	0.180694580078125	0.640106201171875	0.6651214024885223
260.0	260.0	0.4105224609375	0.86248779296875	0.9552035824651657
260.0	280.0	0.475006103515625	0.987335205078125	1.0956557879022772
260.0	300.0	0.345733642578125	0.6527099609375	0.7386217196355462
260.0	320.0	0.35205078125	0.666717529296875	0.7539575693966237
260.0	340.0	0.289947509765625	0.63055419921875	0.6940231671721674
260.0	360.0	0.1602783203125	0.68023681640625	0.6988642689082813
260.0	380.0	-0.504669189453125	1.60791015625	1.6852495546224522
260.0	400.0	-0.9063720703125	1.876220703125	2.0836781077405973
260.0	420.0	-0.89013671875	2.0025634765625	2.191484395502077
260.0	440.0	-0.9189453125	2.107452392578125	2.2990902710309107
260.0	460.0	-0.688690185546875	2.068115234375	2.179769436046517
260.0	480.0	-0.25347900390625	1.534210205078125	1.5550088613211075
260.0	500.0	-0.326629638671875	1.435638427734375	1.4723262600546618
260.0	520.0	-0.293792724609375	0.9832763671875	1.026229301522251
260.0	540.0	-0.585174560546875	0.5758056640625	0.8209637197085417
260.0	560.0	-1.426910400390625	0.4244384765625	1.4886978575686973
260.0	580.0	-1.453277587890625	0.296142578125	1.4831440166226997
260.0	600.0	-1.319793701171875	0.142333984375	1.3274465626762606
260.0	620.0	-1.195831298828125	0.206298828125	1.2134956537799007
260.0	640.0	-1.153839111328125	0.236083984375	1.1777437507831883
260.0	660.0	-1.06988525390625	0.220703125	1.0924121593569007
260.0	680.0	-1.172393798828125	0.2354736328125	1.1958072801587043
260.0	700.0	-1.115875244140625	0.0191650390625	1.1160398107631138
260.0	720.0	-0.77508544921875	-0.4862060546875	0.9149610817982455
260.0	740.0	-0.5562744140625	-0.585205078125	0.807407088898695
260.0	760.0	-0.21197509765625	-0.8046875	0.8321390597025395
260.0	780.0	0.167572021484375	-1.215087890625	1.2265883434664915
260.0	800.0	0.480712890625	-1.2491455078125	1.3384503662449316
280.0	0.0	-0.719482421875	1.718828558921814	1.8633374816045416
280.0	20.0	-0.75604248046875	1.926858901977539	2.0698757113419703
280.0	40.0	-0.45941162109375	1.8224601745605469	1.8794733638589418
280.0	60.0	-0.05499267578125	1.9064712524414062	1.9072642267853412
280.0	80.0	1.893341064453125	1.85125732421875	2.647998124398516
280.0	100.0	1.301361083984375	1.5497512817382812	2.0236772732227917
280.0	120.0	0.3458251953125	1.3042755126953125	1.3493441661524124
280.0	140.0	-0.0755615234375	1.2227630615234375	1.225095526255143
280.0	160.0	-0.29290771484375	0.9928131103515625	1.035119703947776
280.0	180.0	-0.387969970703125	0.78497314453125	0.8756160892780936
280.0	200.0	-0.2369384765625	0.7080230712890625	0.7466167096665833
280.0	220.0	-0.116180419921875	0.7426910400390625	0.7517232675177266
280.0	240.0	0.103851318359375	1.002777099609375	1.0081403710922257
280.0	260.0	0.2620849609375	1.188507080078125	1.2170610527600665
280.0	280.0	0.35565185546875	1.314849853515625	1.3621007229968074
280.0	300.0	0.26568603515625	1.313385009765625	1.339988527247192
280.0	320.0	0.0806884765625	1.33685302734375	1.3392858720109484
280.0	340.0	-0.0977783203125	1.408935546875	1.4123243165686445
280.0	360.0	-0.355682373046875	1.4942626953125	1.5360113779197189
280.0	380.0	-0.798126220703125	1.796539306640625	1.96584814888603
280.0	400.0	-1.073455810546875	2.02178955078125	2.2890916025456685
280.0	420.0	-1.221099853515625	2.236785888671875	2.548390857780162
280.0	440.0	-1.353179931640625	2.300140380859375	2.6686591575273972
280.0	460.0	-1.371063232421875	2.30267333984375	2.679947554958173
280.0	480.0	-1.3731689453125	2.1744384765625	2.571726198631201
280.0	500.0	-1.552978515625	1.97467041015625	2.512183412639189
280.0	520.0	-1.341827392578125	1.6102294921875	2.0960295248358083
280.0	540.0	-1.185882568359375	1.5020751953125	1.9137782939284562
280.0	560.0	-1.09197998046875	1.4437255859375	1.810183373372739
280.0	580.0	-1.206634521484375	0.58203125	1.3396743053497702
280.0	600.0	-1.41143798828125	0.155517578125	1.4199798984032441
280.0	620.0	-1.273651123046875	0.27099609375	1.3021620736553206
280.0	640.0	-1.1964111328125	0.3001708984375	1.233491859310983
280.0	660.0	-1.13201904296875	0.2657470703125	1.1627934550140715
280.0	680.0	-1.102783203125	0.2379150390625	1.1281552902445415
280.0	700.0	-0.995941162109375	-0.0753173828125	0.9987850151746857
280.0	720.0	-0.676666259765625	-0.5667724609375	0.8826710879950415
280.0	740.0	-0.499603271484375	-0.668701171875	0.8347243174515095
280.0	760.0	-0.27545166015625	-0.8736572265625	0.9160516178729852
280.0	780.0	0.081329345703125	-1.536865234375	1.5390156630466834
280.0	800.0	0.276580810546875	-1.6414794921875	1.6646176341835681
300.0	0.0	-1.4586181640625	2.075650453567505	2.53690594108809
300.0	20.0	-1.38397216796875	2.213621139526367	2.6106507830558523
300.0	40.0	-0.85540771484375	1.8899612426757812	2.0745302739248683
300.0	60.0	0.266876220703125	1.7507781982421875	1.7710017551140211
300.0	80.0	2.29132080078125	1.6711578369140625	2.83600414808796
300.0	100.0	0.906280517578125	1.3949508666992188	1.6635000141408403
300.0	120.0	0.11724853515625	1.1881256103515625	1.1938968485466235
300.0	140.0	-0.156036376953125	1.2009124755859375	1.2110070705617713
300.0	160.0	-0.372528076171875	0.9264373779296875	0.9985306118299794
300.0	180.0	-0.410797119140625	0.771759033203125	0.8742804346574725
300.0	200.0	-0.341339111328125	0.692535400390625	0.7720865687968399
300.0	220.0	-0.390289306640625	0.8287353515625	0.9160393145533876
300.0	240.0	-0.332000732421875	1.158294677734375	1.2049361173093125
300.0	260.0	-0.258392333984375	1.288116455078125	1.313777226208815
300.0	280.0	-0.18304443359375	1.3486328125	1.360998063048334
300.0	300.0	-0.25823974609375	1.372711181640625	1.3967905192489551
300.0	320.0	-0.384796142578125	1.3802490234375	1.4328836093846482
300.0	340.0	-0.485992431640625	1.45745849609375	1.5363508425642312
300.0	360.0	-0.69036865234375	1.53717041015625	1.685082118473417
300.0	380.0	-0.9964599609375	1.7509765625	2.014659121582577
300.0	400.0	-1.2786865234375	1.95672607421875	2.337480728208941
300.0	420.0	-1.44830322265625	2.160736083984375	2.6012232986402015
300.0	440.0	-1.56915283203125	2.219268798828125	2.7179761977846164
300.0	460.0	-1.662506103515625	2.22149658203125	2.7747024359745733
300.0	480.0	-1.771026611328125	2.26812744140625	2.8776617849379806
300.0	500.0	-1.583099365234375	1.99517822265625	2.546947141258969
300.0	520.0	-1.27178955078125	1.785400390625	2.1920545650873464
300.0	540.0	-1.01763916015625	1.744873046875	2.019943417522967
300.0	560.0	-0.8626708984375	1.7010498046875	1.9072942921946643
300.0	580.0	-1.0321044921875	0.82080078125	1.3186939012880234
300.0	600.0	-1.376983642578125	0.146484375	1.3847532719032882
300.0	620.0	-1.32086181640625	0.285400390625	1.35134352442631
300.0	640.0	-1.259429931640625	0.302001953125	1.295132785626101
300.0	660.0	-1.20751953125	0.2529296875	1.23372478501855
300.0	680.0	-1.017974853515625	0.215576171875	1.0405507619863807
300.0	700.0	-0.819183349609375	-0.2144775390625	0.8467951198722993
300.0	720.0	-0.490936279296875	-0.6954345703125	0.8512623989790638
300.0	740.0	-0.347503662109375	-0.81005859375	0.8814497833045591
300.0	760.0	-0.1326904296875	-1.017333984375	1.0259508691428485
300.0	780.0	0.169525146484375	-1.8515625	1.8593069855988813
300.0	800.0	0.253082275390625	-1.9857177734375	2.001780635799657
320.0	0.0	-1.730743408203125	2.2530629634857178	2.841085261386855
320.0	20.0	-1.549224853515625	2.3195571899414062	2.789344583259548
320.0	40.0	-0.913238525390625	1.8215484619140625	2.037656350653645
320.0	60.0	0.8302001953125	1.659149169921875	1.8552650302178824
320.0	80.0	1.697265625	1.5594100952148438	2.3048797033391155
320.0	100.0	0.542938232421875	1.31768798828125	1.4251608887020712
320.0	120.0	-0.046539306640625	1.21038818359375	1.2112825690341489
320.0	140.0	-0.161285400390625	1.2761993408203125	1.2863505501570573
320.0	160.0	-0.273101806640625	0.9895782470703125	1.026571821094426
320.0	180.0	-0.27789306640625	0.9555816650390625	0.9951687670518481
320.0	200.0	-0.244171142578125	0.8054656982421875	0.8416617716830684
320.0	220.0	-0.333953857421875	0.8239288330078125	0.8890353765450314
320.0	240.0	-0.32440185546875	1.0941314697265625	1.1412099880729993
320.0	260.0	-0.428009033203125	1.20257568359375	1.276471702496553
320.0	280.0	-0.618438720703125	1.248291015625	1.393088981707562
320.0	300.0	-0.7364501953125	1.295623779296875	1.490301938418969
320.0	320.0	-0.814300537109375	1.3265380859375	1.556530969232332
320.0	340.0	-0.80865478515625	1.413665771484375	1.6286109035072232
320.0	360.0	-0.869842529296875	1.464111328125	1.7030114523741573
320.0	380.0	-1.107269287109375	1.640960693359375	1.9795952291633216
320.0	400.0	-1.3470458984375	1.83636474609375	2.27744772348198
320.0	420.0	-1.515625	2.052459716796875	2.55141333964117
320.0	440.0	-1.684173583984375	2.128692626953125	2.7143641909359495
320.0	460.0	-1.799713134765625	2.17034912109375	2.819464962520429
320.0	480.0	-1.852630615234375	2.1904296875	2.8688364213361917
320.0	500.0	-1.631378173828125	1.836395263671875	2.4563677066919936
320.0	520.0	-1.244293212890625	1.6326904296875	2.0527892339056213
320.0	540.0	-0.970550537109375	1.58251953125	1.8564310953738672
320.0	560.0	-0.793701171875	1.5460205078125	1.7378552761414192
320.0	580.0	-0.621002197265625	1.133544921875	1.2925044753954757
320.0	600.0	-1.21514892578125	0.3177490234375	1.2560061121359285
320.0	620.0	-1.516326904296875	0.3818359375	1.5636642746641776
320.0	640.0	-1.491058349609375	0.3753662109375	1.5375808252750192
320.0	660.0	-1.42205810546875	0.31298828125	1.456094406118367
320.0	680.0	-0.96771240234375	0.218505859375	0.9920746465015217
320.0	700.0	-0.660308837890625	-0.42626953125	0.785947501216565
320.0	720.0	-0.453887939453125	-0.903076171875	1.010722926320269
320.0	740.0	-0.3134765625	-1.0609130859375	1.1062568106684114
320.0	760.0	-0.165496826171875	-1.3038330078125	1.314294377882807
320.0	780.0	0.06500244140625	-2.114990234375	2.1159888962115065
320.0	800.0	0.188201904296875	-2.244873046875	2.252748311145037
340.0	0.0	-2.21649169921875	2.751661539077759	3.533337894731468
340.0	20.0	-1.89508056640625	2.696256637573242	3.2956228863188213
340.0	40.0	-0.9334716796875	1.6617164611816406	1.905956708359515
340.0	60.0	1.306976318359375	1.4515266418457031	1.9532323693662488
340.0	80.0	0.980987548828125	1.3759536743164062	1.6898476513640606
340.0	100.0	0.167755126953125	1.2065887451171875	1.2181946406311794
340.0	120.0	-0.18438720703125	1.223541259765625	1.237356802408116
340.0	140.0	-0.28973388671875	1.31146240234375	1.3430857596871442
340.0	160.0	-0.34039306640625	1.2081756591796875	1.2552114814212472
340.0	180.0	-0.321929931640625	1.2418060302734375	1.2828566161927883
340.0	200.0	-0.3599853515625	1.120574951171875	1.1769781962863317
340.0	220.0	-0.453582763671875	1.0042877197265625	1.101966944828108
340.0	240.0	-0.52734375	0.922576904296875	1.0626568472494156
340.0	260.0	-0.670989990234375	1.110260009765625	1.2972682283473578
340.0	280.0	-0.9429931640625	1.145721435546875	1.4838846704984174
340.0	300.0	-1.059814453125	1.193939208984375	1.5964640646763328
340.0	320.0	-1.10296630859375	1.240478515625	1.6599161501775102
340.0	340.0	-1.071044921875	1.352630615234375	1.7253251305025232
340.0	360.0	-1.08038330078125	1.40899658203125	1.775527934103751
340.0	380.0	-1.229095458984375	1.54669189453125	1.9755838286199547
340.0	400.0	-1.432769775390625	1.770751953125	2.277804141880707
340.0	420.0	-1.628265380859375	1.909576416015625	2.509527891677677
340.0	440.0	-1.7685546875	1.916412353515625	2.6077618739803525
340.0	460.0	-1.816619873046875	1.932647705078125	2.652401725812398
340.0	480.0	-1.771026611328125	1.8759765625	2.5798882380990262
340.0	500.0	-1.47332763671875	1.6085205078125	2.1812914865218356
340.0	520.0	-1.11187744140625	1.4466552734375	1.8245774647497532
340.0	540.0	-0.884918212890625	1.4085693359375	1.6634746218830474
340.0	560.0	-0.673492431640625	1.371337890625	1.5277956884809651
340.0	580.0	-0.51495361328125	1.0806884765625	1.1971068487008134
340.0	600.0	-0.90863037109375	0.534912109375	1.0543908744056816
340.0	620.0	-1.369476318359375	0.478515625	1.4506697039354923
340.0	640.0	-1.375274658203125	0.4454345703125	1.4456114076490971
340.0	660.0	-1.2620849609375	0.3695068359375	1.3150641620959616
340.0	680.0	-0.83050537109375	0.2271728515625	0.861014910383441
340.0	700.0	-0.6224365234375	-0.593994140625	0.8603814647037636
340.0	720.0	-0.486846923828125	-1.13525390625	1.2352414172528348
340.0	740.0	-0.35968017578125	-1.3460693359375	1.3932955486906764
340.0	760.0	-0.209014892578125	-1.587646484375	1.6013458666595866
340.0	780.0	0.080169677734375	-2.2945556640625	2.295955764536707
340.0	800.0	0.219757080078125	-2.5096435546875	2.519246702057775
360.0	0.0	-2.242919921875	2.698063611984253	3.5085947372498394
360.0	20.0	-1.67236328125	2.129068374633789	2.7073476112865578
360.0	40.0	-1.09271240234375	1.4279098510742188	1.7980397484568151
360.0	60.0	0.59564208984375	1.2797660827636719	1.4115915577055933
360.0	80.0	0.463623046875	1.2338180541992188	1.3180490584426685
360.0	100.0	0.0797119140625	1.1500167846679688	1.1527760382058436
360.0	120.0	-0.170166015625	1.2055892944335938	1.217539329847943
360.0	140.0	-0.215423583984375	1.29656982421875	1.3143441823249014
360.0	160.0	-0.202606201171875	1.24462890625	1.261011652216731
360.0	180.0	-0.284912109375	1.2337188720703125	1.266190019456383
360.0	200.0	-0.408416748046875	1.15570068359375	1.22574398229983
360.0	220.0	-0.547119140625	0.873870849609375	1.0310138776152575
360.0	240.0	-0.611572265625	0.631744384765625	0.8792733384816087
360.0	260.0	-0.691070556640625	0.88592529296875	1.123584504600054
360.0	280.0	-0.9156494140625	1.05975341796875	1.400532454593412
360.0	300.0	-1.045074462890625	1.13507080078125	1.5429084080956705
360.0	320.0	-1.052520751953125	1.1968994140625	1.5938532368681653
360.0	340.0	-1.0244140625	1.315093994140625	1.6670022150172734
360.0	360.0	-1.038330078125	1.34844970703125	1.7018948156486442
360.0	380.0	-1.244354248046875	1.438323974609375	1.9018920449301042
360.0	400.0	-1.449737548828125	1.5908203125	2.1523122977729736
360.0	420.0	-1.636566162109375	1.478759765625	2.2056924643731985
360.0	440.0	-1.61529541015625	1.276947021484375	2.059070896727372
360.0	460.0	-1.620361328125	1.2774658203125	2.0633685457885855
360.0	480.0	-1.548736572265625	1.171661376953125	1.9420029228908926
360.0	500.0	-1.316436767578125	1.3150634765625	1.8607519207084515
360.0	520.0	-1.0889892578125	1.25634765625	1.6626205330729822
360.0	540.0	-0.94927978515625	1.2371826171875	1.5594078808243879
360.0	560.0	-0.804290771484375	1.218994140625	1.460421295370967
360.0	580.0	-0.760223388671875	0.9925537109375	1.2502409646862285
360.0	600.0	-1.084503173828125	0.556396484375	1.2189028598982512
360.0	620.0	-1.52105712890625	0.45458984375	1.5875347918824247
360.0	640.0	-1.566802978515625	0.416015625	1.6210924013545849
360.0	660.0	-1.43060302734375	0.3424072265625	1.4710090858479854
360.0	680.0	-0.962432861328125	0.2052001953125	0.9840651059358472
360.0	700.0	-0.67919921875	-0.781982421875	1.035764493923257
360.0	720.0	-0.605560302734375	-1.3629150390625	1.4913888439808325
360.0	740.0	-0.484710693359375	-1.60791015625	1.6793806974086685
360.0	760.0	-0.648468017578125	-1.6888427734375	1.8090607184983512
360.0	780.0	-0.446441650390625	-2.0218505859375	2.0705530514959807
360.0	800.0	-1.32501220703125	-1.4482421875	1.9629220011087067
380.0	0.0	-2.705718994140625	2.85025691986084	3.929997428048517
380.0	20.0	-1.685791015625	1.9086570739746094	2.5465394507832166
380.0	40.0	-1.092620849609375	1.3535041809082031	1.7394809250857275
380.0	60.0	0.656524658203125	1.2246818542480469	1.3895575810138867
380.0	80.0	0.17578125	1.1488723754882812	1.1622421361367212
380.0	100.0	0.07110595703125	1.1284637451171875	1.1307017649094029
380.0	120.0	-0.022918701171875	1.2012710571289062	1.2014896668548614
380.0	140.0	-0.1195068359375	1.2270355224609375	1.2328414566426529
380.0	160.0	-0.190643310546875	1.1721038818359375	1.1875067922631624
380.0	180.0	-0.29278564453125	1.10986328125	1.1478327128595858
380.0	200.0	-0.455078125	1.0424957275390625	1.137494370003964
380.0	220.0	-0.525543212890625	0.6880950927734375	0.8658351605902167
380.0	240.0	-0.4671630859375	0.4126434326171875	0.6233104774867364
380.0	260.0	-0.42388916015625	0.685821533203125	0.806246361544073
380.0	280.0	-0.538848876953125	0.98321533203125	1.1211915542559912
380.0	300.0	-0.575439453125	0.9747314453125	1.1319151711562994
380.0	320.0	-0.6092529296875	1.077117919921875	1.2374862204281827
380.0	340.0	-0.62823486328125	1.1851806640625	1.3413919076502734
380.0	360.0	-0.68927001953125	1.162200927734375	1.3512232074129173
380.0	380.0	-0.9053955078125	1.2303466796875	1.5275778139869374
380.0	400.0	-1.0888671875	1.3609619140625	1.7429426506752377
380.0	420.0	-1.406951904296875	1.0958251953125	1.7833526066614762
380.0	440.0	-1.46234130859375	0.85687255859375	1.6948960689348125
380.0	460.0	-1.43646240234375	0.90643310546875	1.6985420830927032
380.0	480.0	-1.382293701171875	0.84228515625	1.6186970565051781
380.0	500.0	-1.25244140625	1.04534912109375	1.6313688304797762
380.0	520.0	-1.10601806640625	1.04443359375	1.5212223686793986
380.0	540.0	-1.055206298828125	1.03369140625	1.47715207627436
380.0	560.0	-0.99493408203125	1.0216064453125	1.4260342060032811
380.0	580.0	-0.9827880859375	0.90869140625	1.338503826536666
380.0	600.0	-1.194061279296875	0.476318359375	1.2855588349794735
380.0	620.0	-1.435943603515625	0.39111328125	1.4882552305460177
380.0	640.0	-1.46710205078125	0.361328125	1.510942236262712
380.0	660.0	-1.288421630859375	0.2940673828125	1.3215543592681025
380.0	680.0	-0.9293212890625	0.183349609375	0.9472355238074381
380.0	700.0	-0.72381591796875	-0.9140625	1.1659415667224469
380.0	720.0	-0.647979736328125	-1.5025634765625	1.6363296549874824
380.0	740.0	-0.57672119140625	-1.790771484375	1.8813478790132583
380.0	760.0	-1.081695556640625	-1.2523193359375	1.6548017997388729
380.0	780.0	-1.8245849609375	-0.8629150390625	2.0183489897239113
380.0	800.0	-4.378265380859375	0.169677734375	4.38155203994821
400.0	0.0	1.46673583984375	1.5485138893127441	2.1328875472646542
400.0	20.0	1.069305419921875	1.405202865600586	1.76578854186066
400.0	40.0	0.768524169921875	1.1785202026367188	1.4069610043554865
400.0	60.0	0.171142578125	1.144287109375	1.1570145940000347
400.0	80.0	-0.015655517578125	1.0840911865234375	1.0842042224269528
400.0	100.0	-0.076080322265625	1.102935791015625	1.1055566808351818
400.0	120.0	-0.13409423828125	1.135711669921875	1.1436005692272817
400.0	140.0	-0.218719482421875	1.1191864013671875	1.1403580196570409
400.0	160.0	-0.2532958984375	1.0638580322265625	1.093596234859207
400.0	180.0	-0.245819091796875	0.9611053466796875	0.9920436045397011
400.0	200.0	-0.43902587890625	0.9052581787109375	1.0060994446238647
400.0	220.0	-0.453399658203125	0.541168212890625	0.7059987851986315
400.0	240.0	-0.5130615234375	0.4711151123046875	0.6965497655400271
400.0	260.0	-0.34881591796875	0.828643798828125	0.8990679006419303
400.0	280.0	0.037353515625	0.759246826171875	0.7601651321795894
400.0	300.0	0.276336669921875	0.66766357421875	0.7225902043911664
400.0	320.0	0.33721923828125	0.70111083984375	0.7779930747849848
400.0	340.0	0.4091796875	0.73248291015625	0.839022782964543
400.0	360.0	0.113372802734375	0.796600341796875	0.8046275516975202
400.0	380.0	-0.64044189453125	1.065155029296875	1.2428680769523381
400.0	400.0	-0.86724853515625	1.2100830078125	1.488764893301561
400.0	420.0	-1.272369384765625	0.874664306640625	1.5440082579442314
400.0	440.0	-1.348175048828125	0.72637939453125	1.531405559308932
400.0	460.0	-1.3326416015625	0.76251220703125	1.5353691751779872
400.0	480.0	-1.2977294921875	0.72125244140625	1.4846908496814084
400.0	500.0	-1.155792236328125	0.858245849609375	1.4395977326767664
400.0	520.0	-1.030059814453125	0.87255859375	1.3499561922070598
400.0	540.0	-1.036224365234375	0.88427734375	1.3622435009112501
400.0	560.0	-1.054901123046875	0.8743896484375	1.3701728492056078
400.0	580.0	-1.1884765625	0.7840576171875	1.4238057756174318
400.0	600.0	-1.53472900390625	0.485595703125	1.609719324082473
400.0	620.0	-1.68975830078125	0.3453369140625	1.7246856812977105
400.0	640.0	-1.66705322265625	0.3138427734375	1.6963383311142652
400.0	660.0	-1.40167236328125	0.2401123046875	1.4220897766487133
400.0	680.0	-1.00018310546875	0.1170654296875	1.0070107046566246
400.0	700.0	-0.760101318359375	-0.9696044921875	1.2320255214247144
400.0	720.0	-0.67645263671875	-1.59375	1.731365713020721
400.0	740.0	-0.444793701171875	-1.756103515625	1.811557615476985
400.0	760.0	-2.236419677734375	-0.329833984375	2.2606112961334626
400.0	780.0	-3.39166259765625	0.095947265625	3.39301945973218
400.0	800.0	-3.662109375	0.2105712890625	3.668158303868623
420.0	0.0	0.918121337890625	1.2470279932022095	1.5485559747455049
420.0	20.0	0.607147216796875	1.1513671875	1.301642863198601
420.0	40.0	0.3812255859375	1.0198631286621094	1.0887854465310678
420.0	60.0	-0.190948486328125	1.1177978515625	1.1339900182050735
420.0	80.0	-0.23602294921875	1.0510940551757812	1.077267629414244
420.0	100.0	-0.218994140625	1.0662078857421875	1.0884657501487622
420.0	120.0	-0.20745849609375	1.0452957153320312	1.0656838931376336
420.0	140.0	-0.198455810546875	0.982177734375	1.0020268512579018
420.0	160.0	-0.16302490234375	0.923919677734375	0.9381922455920112
420.0	180.0	-0.098480224609375	0.778717041015625	0.7849194765115995
420.0	200.0	-0.28680419921875	0.7135009765625	0.768986535802253
420.0	220.0	-0.297515869140625	0.400421142578125	0.4988514646806929
420.0	240.0	-0.3873291015625	0.5501708984375	0.6728386510930681
420.0	260.0	-0.341583251953125	0.9432373046875	1.003182800375391
420.0	280.0	-0.046600341796875	0.91314697265625	0.914335269759873
420.0	300.0	0.273529052734375	0.785064697265625	0.8313511421670942
420.0	320.0	0.410369873046875	0.734375	0.8412550584272931
420.0	340.0	0.53302001953125	0.55242919921875	0.7676511977262613
420.0	360.0	0.335357666015625	0.585296630859375	0.6745642373049308
420.0	380.0	-0.54327392578125	0.833709716796875	0.995097206465427
420.0	400.0	-0.76715087890625	1.074005126953125	1.3198513112196502
420.0	420.0	-0.937591552734375	0.858062744140625	1.2709640406561453
420.0	440.0	-0.95306396484375	0.801116943359375	1.2450378620833813
420.0	460.0	-0.9259033203125	0.8160400390625	1.2341873050387606
420.0	480.0	-0.863067626953125	0.774261474609375	1.159468222832684
420.0	500.0	-0.95098876953125	0.695343017578125	1.1780838475546693
420.0	520.0	-1.174163818359375	0.6834716796875	1.3586000917411716
420.0	540.0	-1.349517822265625	0.6781005859375	1.5103041936184034
420.0	560.0	-1.514556884765625	0.6529541015625	1.6493124676477307
420.0	580.0	-1.6275634765625	0.627685546875	1.7444059206491989
420.0	600.0	-1.7957763671875	0.4427490234375	1.8495511506049231
420.0	620.0	-1.785552978515625	0.2982177734375	1.8102854138174014
420.0	640.0	-1.6695556640625	0.272705078125	1.691680872693883
420.0	660.0	-1.44659423828125	0.2049560546875	1.4610413664854174
420.0	680.0	-1.202545166015625	0.0869140625	1.2056819359050714
420.0	700.0	-0.89422607421875	-1.045166015625	1.3755043700512606
420.0	720.0	-0.4927978515625	-1.52880859375	1.6062706617592404
420.0	740.0	-0.38433837890625	-1.61572265625	1.6608057356054138
420.0	760.0	-2.4853515625	-0.267578125	2.499714072088987
420.0	780.0	-2.9820556640625	-0.0947265625	2.983559804195368
420.0	800.0	-3.299163818359375	0.005126953125	3.299167802040381
440.0	0.0	0.377777099609375	0.9643945693969727	1.035747277317997
440.0	20.0	0.313690185546875	0.9277858734130859	0.979381518823648
440.0	40.0	0.286590576171875	0.8416213989257812	0.8890785890349155
440.0	60.0	-0.29449462890625	1.02197265625	1.063557801239458
440.0	80.0	-0.34173583984375	0.973876953125	1.0320948135039467
440.0	100.0	-0.281005859375	0.9781951904296875	1.0177573991786328
440.0	120.0	-0.243072509765625	0.9217758178710938	0.9532863700985573
440.0	140.0	-0.242340087890625	0.83917236328125	0.8734637791539349
440.0	160.0	-0.24383544921875	0.785919189453125	0.822875870740154
440.0	180.0	-0.175750732421875	0.611083984375	0.6358552947852607
440.0	200.0	-0.22271728515625	0.513031005859375	0.5592886572070387
440.0	220.0	-0.12432861328125	0.2437744140625	0.27364862329628814
440.0	240.0	-0.263580322265625	0.4835662841796875	0.5507367224736344
440.0	260.0	-0.20770263671875	0.82586669921875	0.8515845173430493
440.0	280.0	0.04632568359375	0.836578369140625	0.837860034059637
440.0	300.0	0.358062744140625	0.757415771484375	0.8377873116935979
440.0	320.0	0.4534912109375	0.6895751953125	0.8253291636600713
440.0	340.0	0.676239013671875	0.4859619140625	0.8327413677314217
440.0	360.0	0.597015380859375	0.510345458984375	0.7854169927424776
440.0	380.0	-0.503204345703125	0.621795654296875	0.7999027748651638
440.0	400.0	-0.53912353515625	1.029052734375	1.161724457986504
440.0	420.0	-0.836578369140625	0.872039794921875	1.208435671288039
440.0	440.0	-0.9427490234375	0.850830078125	1.269916352770746
440.0	460.0	-0.850006103515625	0.882537841796875	1.2253095193530903
440.0	480.0	-0.8878173828125	0.7852783203125	1.1852770754455932
440.0	500.0	-1.0361328125	0.654510498046875	1.225542817364097
440.0	520.0	-1.248809814453125	0.607666015625	1.3888066601294837
440.0	540.0	-1.527252197265625	0.5565185546875	1.6254882884118678
440.0	560.0	-1.813079833984375	0.51318359375	1.8843078000408993
440.0	580.0	-1.911651611328125	0.5257568359375	1.9826326269958405
440.0	600.0	-1.94500732421875	0.3857421875	1.982889438794273
440.0	620.0	-1.892791748046875	0.28466796875	1.9140784868721021
440.0	640.0	-1.737060546875	0.2667236328125	1.757418800346227
440.0	660.0	-1.532379150390625	0.195068359375	1.5447451328232589
440.0	680.0	-1.23828125	0.0635986328125	1.2399134002813188
440.0	700.0	-0.7972412109375	-0.9112548828125	1.2107762013959122
440.0	720.0	-0.208343505859375	-1.32470703125	1.3409905797868096
440.0	740.0	-0.55908203125	-1.284423828125	1.4008273583571622
440.0	760.0	-2.511505126953125	-0.329345703125	2.5330074210074343
440.0	780.0	-2.7772216796875	-0.2403564453125	2.7876031781674953
440.0	800.0	-3.04193115234375	-0.1746826171875	3.0469425909174674
460.0	0.0	0.207061767578125	0.662122368812561	0.6937439058287536
460.0	20.0	0.174407958984375	0.6769828796386719	0.6990879454553368
460.0	40.0	0.1878662109375	0.6643943786621094	0.6904444971247317
460.0	60.0	-0.105621337890625	0.8551139831542969	0.861612320712635
460.0	80.0	-0.499114990234375	0.8725738525390625	1.005236739087625
460.0	100.0	-0.4615478515625	0.8726882934570312	0.9872240256491457
460.0	120.0	-0.354461669921875	0.7932586669921875	0.8688511887556042
460.0	140.0	-0.312744140625	0.6894989013671875	0.7571113738954318
460.0	160.0	-0.211883544921875	0.6380462646484375	0.6723077215386449
460.0	180.0	-0.155120849609375	0.4578704833984375	0.4834334054976478
460.0	200.0	-0.113128662109375	0.319244384765625	0.33869613430778855
460.0	220.0	0.02838134765625	0.1250152587890625	0.12819639552218773
460.0	240.0	-0.163055419921875	0.3843841552734375	0.4175383201469933
460.0	260.0	-0.10662841796875	0.719329833984375	0.7271898167456052
460.0	280.0	0.302642822265625	0.75299072265625	0.8115341682734525
460.0	300.0	0.488677978515625	0.728485107421875	0.8772096205705786
460.0	320.0	0.56787109375	0.659027099609375	0.8699392491067215
460.0	340.0	0.77166748046875	0.526275634765625	0.9340432239253975
460.0	360.0	0.712646484375	0.4515380859375	0.8436537528774161
460.0	380.0	-0.415374755859375	0.5406494140625	0.6817902732742379
460.0	400.0	-0.492645263671875	0.932891845703125	1.0549817778510273
460.0	420.0	-0.79644775390625	0.836669921875	1.1551387721276736
460.0	440.0	-1.013671875	0.854736328125	1.3259354662963894
460.0	460.0	-1.04742431640625	0.884124755859375	1.3706838740287637
460.0	480.0	-1.19183349609375	0.7484130859375	1.4073340859986099
460.0	500.0	-1.3558349609375	0.637969970703125	1.498430553886078
460.0	520.0	-1.43017578125	0.6123046875	1.555737701416444
460.0	540.0	-1.610076904296875	0.562744140625	1.7055874664050443
460.0	560.0	-1.75592041015625	0.525146484375	1.8327671201914102
460.0	580.0	-1.896697998046875	0.5155029296875	1.965504150672651
460.0	600.0	-1.981719970703125	0.4066162109375	2.0230053843924303
460.0	620.0	-1.880889892578125	0.3485107421875	1.912905257827118
460.0	640.0	-1.71734619140625	0.3375244140625	1.7502001803296063
460.0	660.0	-1.51202392578125	0.246826171875	1.5320376990327
460.0	680.0	-1.2432861328125	-0.02978515625	1.2436428601397984
460.0	700.0	-0.673583984375	-0.6337890625	0.9248805110667697
460.0	720.0	-0.0787353515625	-1.1900634765625	1.1926652228658696
460.0	740.0	-0.585601806640625	-1.137451171875	1.2793453968106403
460.0	760.0	-1.142303466796875	-0.556640625	1.2707108229870987
460.0	780.0	-1.298065185546875	-0.51025390625	1.3947516892881782
460.0	800.0	-1.627227783203125	-0.4461669921875	1.6872863548745356
480.0	0.0	0.227325439453125	0.5307885408401489	0.5774195446205219
480.0	20.0	0.156280517578125	0.5576019287109375	0.5790885174795336
480.0	40.0	0.137420654296875	0.5574607849121094	0.5741489031098173
480.0	60.0	-0.110992431640625	0.6467247009277344	0.6561799742994039
480.0	80.0	-0.41546630859375	0.7152786254882812	0.8271854481655985
480.0	100.0	-0.706268310546875	0.7364730834960938	1.0203957708639237
480.0	120.0	-0.607818603515625	0.6559677124023438	0.8942802102775441
480.0	140.0	-0.48162841796875	0.5425872802734375	0.7255114676623704
480.0	160.0	-0.279632568359375	0.48553466796875	0.5603019606308591
480.0	180.0	-0.22943115234375	0.3317413330078125	0.40334968165548535
480.0	200.0	-0.144378662109375	0.23541259765625	0.27615989789930856
480.0	220.0	0.0093994140625	0.168670654296875	0.1689323491982937
480.0	240.0	-0.094696044921875	0.346649169921875	0.35935078674099313
480.0	260.0	-0.012176513671875	0.62115478515625	0.6212741219523862
480.0	280.0	0.21905517578125	0.693328857421875	0.7271107718707495
480.0	300.0	0.318389892578125	0.682098388671875	0.7527485207721621
480.0	320.0	0.348663330078125	0.6226806640625	0.7136507038730386
480.0	340.0	0.4117431640625	0.56683349609375	0.700594494301848
480.0	360.0	0.34375	0.459381103515625	0.573755227224322
480.0	380.0	-0.497039794921875	0.495452880859375	0.701799198409227
480.0	400.0	-0.629302978515625	0.825469970703125	1.037989841617564
480.0	420.0	-0.815460205078125	0.76251220703125	1.116422953874438
480.0	440.0	-0.974090576171875	0.805877685546875	1.2642354585476723
480.0	460.0	-1.1025390625	0.810546875	1.3684219454943876
480.0	480.0	-1.41217041015625	0.668701171875	1.5624936878553686
480.0	500.0	-1.6046142578125	0.570709228515625	1.7030842433326838
480.0	520.0	-1.65887451171875	0.516357421875	1.7373801060089062
480.0	540.0	-1.7762451171875	0.4478759765625	1.831840497072343
480.0	560.0	-1.81640625	0.459716796875	1.8736785205493691
480.0	580.0	-1.911651611328125	0.4627685546875	1.9668672091173247
480.0	600.0	-1.900421142578125	0.492919921875	1.9633060302813727
480.0	620.0	-1.819671630859375	0.46533203125	1.8782275536956827
480.0	640.0	-1.66448974609375	0.4493408203125	1.724074617773357
480.0	660.0	-1.511016845703125	0.3421630859375	1.5492732119858312
480.0	680.0	-1.482452392578125	-0.3411865234375	1.521207855631825
480.0	700.0	-0.990020751953125	-1.057373046875	1.448509181729806
480.0	720.0	-0.473907470703125	-1.3519287109375	1.4325849120542082
480.0	740.0	0.876434326171875	-1.567626953125	1.7959931492787826
480.0	760.0	4.682373046875	-1.2904052734375	4.856929392097108
480.0	780.0	5.11077880859375	-1.2811279296875	5.268903946989006
480.0	800.0	5.3035888671875	-1.2645263671875	5.452254745100197
500.0	0.0	0.299041748046875	0.4203454256057739	0.5158645596497494
500.0	20.0	0.256317138671875	0.45325279235839844	0.5207077581116135
500.0	40.0	0.2923583984375	0.4660530090332031	0.5501625581279073
500.0	60.0	0.266387939453125	0.5370063781738281	0.5994484001859162
500.0	80.0	0.272979736328125	0.6057357788085938	0.6644048240151679
500.0	100.0	0.09649658203125	0.6612014770507812	0.6682057943462093
500.0	120.0	-0.260101318359375	0.5357437133789062	0.5955451471024716
500.0	140.0	-0.636871337890625	0.4097900390625	0.7573196003943381
500.0	160.0	-0.5706787109375	0.341644287109375	0.6651278148083718
500.0	180.0	-0.49517822265625	0.1996002197265625	0.5338929854454868
500.0	200.0	-0.441864013671875	0.1723175048828125	0.47427537261306013
500.0	220.0	-0.2393798828125	0.1251983642578125	0.27014321888242565
500.0	240.0	-0.1016845703125	0.2335205078125	0.2546989976592873
500.0	260.0	0.027191162109375	0.521270751953125	0.5219794594987763
500.0	280.0	0.31072998046875	0.722869873046875	0.7868252500529676
500.0	300.0	0.282989501953125	0.69793701171875	0.7531262381185351
500.0	320.0	0.2906494140625	0.653289794921875	0.7150277183745677
500.0	340.0	0.26043701171875	0.729339599609375	0.7744441158865859
500.0	360.0	-0.08782958984375	0.5953369140625	0.6017807558385212
500.0	380.0	-0.77703857421875	0.478912353515625	0.9127683102374791
500.0	400.0	-0.88909912109375	0.7991943359375	1.1954952253038322
500.0	420.0	-0.9302978515625	0.71356201171875	1.1724439590828692
500.0	440.0	-1.02764892578125	0.74346923828125	1.2683882776696807
500.0	460.0	-1.2054443359375	0.718658447265625	1.4034122740200186
500.0	480.0	-1.596923828125	0.572235107421875	1.6963545416567638
500.0	500.0	-1.869842529296875	0.499603271484375	1.9354365174929467
500.0	520.0	-1.96832275390625	0.4342041015625	2.015645719207317
500.0	540.0	-2.098114013671875	0.3377685546875	2.125128233990125
500.0	560.0	-2.08245849609375	0.34912109375	2.1115205246585314
500.0	580.0	-2.023162841796875	0.354248046875	2.05394244397022
500.0	600.0	-1.92327880859375	0.3690185546875	1.9583605565087971
500.0	620.0	-1.797943115234375	0.370361328125	1.8356925012074334
500.0	640.0	-1.9622802734375	0.1695556640625	1.96959208841263
500.0	660.0	-2.054901123046875	-0.2650146484375	2.071919735266248
500.0	680.0	-1.8331298828125	-0.73974609375	1.9767623657077635
500.0	700.0	-1.560516357421875	-0.982666015625	1.8441376846769197
500.0	720.0	-1.2513427734375	-1.15869140625	1.7054103645609338
500.0	740.0	0.477508544921875	-1.608642578125	1.6780182819713416
500.0	760.0	4.9356689453125	-1.355224609375	5.118345599857226
500.0	780.0	5.277618408203125	-1.3272705078125	5.44195764991913
500.0	800.0	5.461761474609375	-1.30029296875	5.614410050050482
520.0	0.0	0.4696044921875	0.3579319715499878	0.5904605620533356
520.0	20.0	0.4052734375	0.3955497741699219	0.5663092644385598
520.0	40.0	0.452392578125	0.4105186462402344	0.6108883724981995
520.0	60.0	0.416748046875	0.42498016357421875	0.5952201895145165
520.0	80.0	0.4339599609375	0.5030593872070312	0.6643718798639737
520.0	100.0	0.4117431640625	0.6284255981445312	0.7512996509752355
520.0	120.0	0.09423828125	0.5372848510742188	0.5454868145489857
520.0	140.0	-0.3729248046875	0.36163330078125	0.5194723805797109
520.0	160.0	-0.8306884765625	0.1552276611328125	0.8450674362880695
520.0	180.0	-0.7978515625	0.040679931640625	0.7988879599931252
520.0	200.0	-0.76708984375	0.072967529296875	0.7705524568230834
520.0	220.0	-0.60888671875	0.023834228515625	0.6093530230655105
520.0	240.0	-0.2421875	0.11932373046875	0.26998692155219095
520.0	260.0	0.0242919921875	0.400604248046875	0.4013400857597453
520.0	280.0	0.29150390625	0.715911865234375	0.7729840400308216
520.0	300.0	0.2818603515625	0.736663818359375	0.788745103986548
520.0	320.0	0.3453369140625	0.76983642578125	0.8437450483847952
520.0	340.0	0.311767578125	0.982147216796875	1.030442709825139
520.0	360.0	-0.1873779296875	0.880401611328125	0.9001208173146161
520.0	380.0	-0.9547119140625	0.64996337890625	1.154957675749251
520.0	400.0	-1.0411376953125	0.7408447265625	1.2778179093580155
520.0	420.0	-1.0283203125	0.6114501953125	1.1963753618525383
520.0	440.0	-1.1063232421875	0.636444091796875	1.2763276218069601
520.0	460.0	-1.3525390625	0.59954833984375	1.4794661629783141
520.0	480.0	-1.7796630859375	0.48101806640625	1.8435235500686702
520.0	500.0	-2.0230712890625	0.466827392578125	2.0762334298171523
520.0	520.0	-2.15771484375	0.406494140625	2.1956709301034945
520.0	540.0	-2.145263671875	0.2894287109375	2.1646997945631052
520.0	560.0	-2.08544921875	0.2998046875	2.106889008617198
520.0	580.0	-2.0648193359375	0.2777099609375	2.083411076207786
520.0	600.0	-2.111572265625	0.1783447265625	2.1190904356467066
520.0	620.0	-2.2115478515625	0.019775390625	2.211636264358378
520.0	640.0	-2.1173095703125	-0.20556640625	2.1272652312101195
520.0	660.0	-1.9200439453125	-0.6060791015625	2.0134300656546276
520.0	680.0	-1.6181640625	-1.0357666015625	1.921267130328012
520.0	700.0	-1.4501953125	-1.271240234375	1.9285015369168823
520.0	720.0	-1.315673828125	-1.273681640625	1.8311915638944725
520.0	740.0	0.3009033203125	-1.828125	1.8527233532829683
520.0	760.0	5.0296630859375	-1.443603515625	5.232733689799931
520.0	780.0	5.3399658203125	-1.3927001953125	5.518591196685004
520.0	800.0	5.5093994140625	-1.3717041015625	5.6775922754205945
540.0	0.0	0.732421875	0.22801971435546875	0.7670950352552578
540.0	20.0	0.54150390625	0.2888450622558594	0.6137246536302742
540.0	40.0	0.5350341796875	0.304107666015625	0.615421031460046
540.0	60.0	0.502685546875	0.30008697509765625	0.5854442344581413
540.0	80.0	0.57861328125	0.40792083740234375	0.7079496725233517
540.0	100.0	0.6239013671875	0.506500244140625	0.8036139703196706
540.0	120.0	0.550537109375	0.49849700927734375	0.7426913067065192
540.0	140.0	0.2110595703125	0.319915771484375	0.3832652385293245
540.0	160.0	-0.607421875	-0.0620269775390625	0.6105806090690622
540.0	180.0	-0.7813720703125	-0.0672454833984375	0.784260331332608
540.0	200.0	-0.7567138671875	0.037841796875	0.7576594738961495
540.0	220.0	-0.6939697265625	-0.0035400390625	0.693978755627141
540.0	240.0	-0.5408935546875	0.045440673828125	0.542798942832826
540.0	260.0	-0.2684326171875	0.303863525390625	0.40544927183674895
540.0	280.0	-0.1783447265625	0.73321533203125	0.754593642047393
540.0	300.0	-0.121337890625	0.756561279296875	0.7662296346609472
540.0	320.0	-0.0179443359375	0.848052978515625	0.8482428034245035
540.0	340.0	-0.17724609375	1.017303466796875	1.0326289368919381
540.0	360.0	-0.71142578125	0.90093994140625	1.1479631615379782
540.0	380.0	-1.2808837890625	0.730377197265625	1.4744877521935191
540.0	400.0	-1.4310302734375	0.7529296875	1.61701909630451
540.0	420.0	-1.3662109375	0.572052001953125	1.4811400401998478
540.0	440.0	-1.3465576171875	0.56024169921875	1.45845403696832
540.0	460.0	-1.6217041015625	0.476287841796875	1.6901994856430884
540.0	480.0	-2.005126953125	0.38079833984375	2.0409658188652013
540.0	500.0	-2.1688232421875	0.33038330078125	2.1938430621372653
540.0	520.0	-2.35400390625	0.232421875	2.3654501302328854
540.0	540.0	-2.27392578125	0.1741943359375	2.28058810952485
540.0	560.0	-1.712158203125	0.2298583984375	1.7275186238823828
540.0	580.0	-1.671875	0.19482421875	1.6831881926381695
540.0	600.0	-1.6806640625	-0.0887451171875	1.68300546249964
540.0	620.0	-1.5589599609375	-0.49853515625	1.6367325565966675
540.0	640.0	-1.4517822265625	-0.8599853515625	1.687378569931729
540.0	660.0	-1.2779541015625	-1.539794921875	2.0010335047500964
540.0	680.0	-1.365234375	-1.58154296875	2.0892924784922298
540.0	700.0	-1.3006591796875	-1.795166015625	2.216830017245413
540.0	720.0	-0.927490234375	-2.0323486328125	2.233982788688362
540.0	740.0	1.9967041015625	-3.5648193359375	4.085922682463582
540.0	760.0	5.0924072265625	-1.5533447265625	5.324048384517697
540.0	780.0	5.353271484375	-1.478515625	5.553694629594938
540.0	800.0	5.4908447265625	-1.4715576171875	5.684615873735161
560.0	0.0	0.8310546875	0.13877582550048828	0.8425619403694097
560.0	20.0	0.633056640625	0.20479965209960938	0.6653597581305406
560.0	40.0	0.6253662109375	0.21132659912109375	0.6601074376784534
560.0	60.0	0.60693359375	0.20916748046875	0.6419652810767378
560.0	80.0	0.6817626953125	0.320037841796875	0.7531431423718643
560.0	100.0	0.766357421875	0.5234603881835938	0.928070296938877
560.0	120.0	0.7933349609375	0.6601486206054688	1.032073912824565
560.0	140.0	0.738525390625	0.6909637451171875	1.0113607910454996
560.0	160.0	0.544677734375	0.673797607421875	0.8664162106582068
560.0	180.0	0.5302734375	0.444610595703125	0.6920032516755641
560.0	200.0	0.58837890625	0.56170654296875	0.8134518902392756
560.0	220.0	0.60107421875	0.6033935546875	0.8516889093350576
560.0	240.0	0.6429443359375	0.5103302001953125	0.8208619447541107
560.0	260.0	0.623779296875	0.52972412109375	0.8183570465746692
560.0	280.0	0.495361328125	0.76220703125	0.9090337748888665
560.0	300.0	0.4346923828125	0.715850830078125	0.8374961961697197
560.0	320.0	0.29296875	0.829193115234375	0.8794270355343017
560.0	340.0	0.12109375	1.02740478515625	1.0345164517063141
560.0	360.0	-0.4876708984375	0.93939208984375	1.0584329944043915
560.0	380.0	-1.174072265625	0.91375732421875	1.4877493513603797
560.0	400.0	-1.3677978515625	0.811737060546875	1.5905307347562547
560.0	420.0	-1.199951171875	0.526763916015625	1.3104819869423243
560.0	440.0	-1.103759765625	0.42962646484375	1.1844258184904164
560.0	460.0	-1.050537109375	0.17608642578125	1.0651923054164427
560.0	480.0	-0.896484375	0.204620361328125	0.9195399539384861
560.0	500.0	-0.89599609375	0.117523193359375	0.9036706817157696
560.0	520.0	-0.806640625	-0.845947265625	1.1688865959188706
560.0	540.0	-0.7030029296875	-0.9185791015625	1.1567197953595234
560.0	560.0	-0.7581787109375	-1.2554931640625	1.4666622115287884
560.0	580.0	-0.740234375	-1.342041015625	1.532651629546461
560.0	600.0	-0.7381591796875	-1.5379638671875	1.7059342986560921
560.0	620.0	-0.6807861328125	-1.8590087890625	1.9797432753873472
560.0	640.0	-0.7431640625	-1.952880859375	2.0895062753446667
560.0	660.0	-0.70703125	-1.9935302734375	2.115196477774194
560.0	680.0	-0.638671875	-2.0	2.0995003605420064
560.0	700.0	-0.56640625	-1.885986328125	1.9692030037336128
560.0	720.0	-0.4404296875	-1.833251953125	1.8854153476801803
560.0	740.0	-0.323486328125	-1.773681640625	1.802939257649571
560.0	760.0	0.653076171875	-1.7315673828125	1.8506307269390714
560.0	780.0	2.8968505859375	-2.0587158203125	3.553878746672628
560.0	800.0	4.391845703125	-3.8258056640625	5.824525530824827
580.0	0.0	0.804443359375	0.11834478378295898	0.8131018425087787
580.0	20.0	0.78759765625	0.14839935302734375	0.8014564467951002
580.0	40.0	0.7490234375	0.14575958251953125	0.7630740238145867
580.0	60.0	0.7374267578125	0.16025924682617188	0.7546398143029213
580.0	80.0	0.814208984375	0.30965423583984375	0.8711039065522129
580.0	100.0	0.9005126953125	0.5082931518554688	1.0340623978475139
580.0	120.0	0.950439453125	0.7050857543945312	1.1834192304955393
580.0	140.0	0.9136962890625	0.823577880859375	1.2300900107258015
580.0	160.0	0.7296142578125	0.9553680419921875	1.2021085894640597
580.0	180.0	0.620361328125	0.8914947509765625	1.0860990141104894
580.0	200.0	0.608642578125	0.732086181640625	0.9520482998544753
580.0	220.0	0.620361328125	0.84033203125	1.0445123743535856
580.0	240.0	0.640869140625	0.7275238037109375	0.9695381067144585
580.0	260.0	0.6297607421875	0.66705322265625	0.9173650278142499
580.0	280.0	0.5494384765625	0.802459716796875	0.9725349539266143
580.0	300.0	0.5438232421875	0.641143798828125	0.84071938809515
580.0	320.0	0.5858154296875	0.665985107421875	0.8869700564098411
580.0	340.0	0.6353759765625	0.8304443359375	1.0456292013345008
580.0	360.0	0.6016845703125	0.79345703125	0.995790330638032
580.0	380.0	0.55322265625	0.808074951171875	0.9793060982653655
580.0	400.0	0.390869140625	0.4591064453125	0.602957223375262
580.0	420.0	-0.0098876953125	-0.087738037109375	0.08829342939539102
580.0	440.0	-0.4442138671875	-0.400421142578125	0.5980493718960376
580.0	460.0	-0.5118408203125	-0.66156005859375	0.8364464934858289
580.0	480.0	-0.54248046875	-0.424713134765625	0.6889603078680685
580.0	500.0	-0.521240234375	-0.481719970703125	0.7097503167350646
580.0	520.0	-0.6856689453125	-1.42626953125	1.5825254115931444
580.0	540.0	-0.6337890625	-1.5780029296875	1.700523984496238
580.0	560.0	-0.69482421875	-1.5726318359375	1.7192881045263182
580.0	580.0	-0.6524658203125	-1.5736083984375	1.703512558893857
580.0	600.0	-0.7022705078125	-1.575439453125	1.724874875637658
580.0	620.0	-0.7020263671875	-1.69580078125	1.8353695295265717
580.0	640.0	-0.751220703125	-1.8167724609375	1.965958982182619
580.0	660.0	-0.6964111328125	-1.766357421875	1.898685600018625
580.0	680.0	-0.6085205078125	-1.749755859375	1.8525503436736956
580.0	700.0	-0.53759765625	-1.7083740234375	1.7909642776899612
580.0	720.0	-0.4173583984375	-1.6256103515625	1.6783316263043695
580.0	740.0	-0.31689453125	-1.6910400390625	1.7204762589610643
580.0	760.0	-0.1136474609375	-1.8365478515625	1.8400608023802842
580.0	780.0	4.7222900390625	-1.7867431640625	5.049007263547259
580.0	800.0	5.365966796875	-1.6273193359375	5.6072959513727305
600.0	0.0	0.812744140625	0.06506633758544922	0.8153445078045558
600.0	20.0	0.8516845703125	0.09248161315917969	0.856690992179159
600.0	40.0	0.8966064453125	0.0992431640625	0.9020822154266502
600.0	60.0	0.8861083984375	0.1511688232421875	0.89891051106431
600.0	80.0	0.982666015625	0.35137176513671875	1.0435969603250128
600.0	100.0	1.0748291015625	0.6051712036132812	1.2334868395116336
600.0	120.0	1.0697021484375	0.6642227172851562	1.259148325071149
600.0	140.0	0.9949951171875	0.667724609375	1.1982785307231216
600.0	160.0	0.8057861328125	0.75897216796875	1.1069462695109047
600.0	180.0	0.673583984375	1.031005859375	1.2315390639651194
600.0	200.0	0.6434326171875	0.8754425048828125	1.0864645011302712
600.0	220.0	0.648193359375	1.040191650390625	1.2256236374516527
600.0	240.0	0.66357421875	0.9757537841796875	1.1800110978845297
600.0	260.0	0.6416015625	0.7880859375	1.016234229834685
600.0	280.0	0.5675048828125	0.808074951171875	0.9874446408419347
600.0	300.0	0.488037109375	0.1170654296875	0.5018809968060404
600.0	320.0	0.5147705078125	0.055419921875	0.517745152999205
600.0	340.0	0.62060546875	0.554412841796875	0.8321807177480706
600.0	360.0	0.6123046875	0.68511962890625	0.9188612170763931
600.0	380.0	0.528076171875	0.3773193359375	0.6490256732783923
600.0	400.0	0.4080810546875	-0.1044921875	0.42124667885147477
600.0	420.0	0.140380859375	-1.011260986328125	1.0209581618010581
600.0	440.0	-0.1068115234375	-2.197662353515625	2.200256467232599
600.0	460.0	-0.2117919921875	-2.218048095703125	2.228136710977809
600.0	480.0	-0.34912109375	-1.2269287109375	1.2756330192590468
600.0	500.0	-0.3621826171875	-1.0765380859375	1.1358303124440565
600.0	520.0	-0.628662109375	-1.68798828125	1.8012552527060548
600.0	540.0	-0.60302734375	-1.757568359375	1.8581411451195815
600.0	560.0	-0.6822509765625	-1.7274169921875	1.8572656944870851
600.0	580.0	-0.6363525390625	-1.7301025390625	1.843420556910929
600.0	600.0	-0.693603515625	-1.7218017578125	1.8562562134828193
600.0	620.0	-0.672119140625	-1.788330078125	1.9104629301614457
600.0	640.0	-0.719970703125	-1.87060546875	2.004375871206724
600.0	660.0	-0.674072265625	-1.8182373046875	1.9391648499913785
600.0	680.0	-0.58544921875	-1.8212890625	1.9130720417478047
600.0	700.0	-0.5211181640625	-1.7913818359375	1.865640110804514
600.0	720.0	-0.4111328125	-1.7362060546875	1.7842201808767029
600.0	740.0	-0.3173828125	-1.8095703125	1.8371925771545448
600.0	760.0	-0.1138916015625	-1.93017578125	1.933532995175029
600.0	780.0	4.74658203125	-1.7862548828125	5.071562627608662
600.0	800.0	5.3905029296875	-1.7646484375	5.6719931190843935
620.0	0.0	0.83447265625	0.011125802993774414	0.8345468216470463
620.0	20.0	0.8955078125	0.03838157653808594	0.8963299546852621
620.0	40.0	1.000244140625	0.043346405029296875	1.0011829261846252
620.0	60.0	1.041015625	0.07181167602539062	1.0434895535211248
620.0	80.0	1.025146484375	0.2343292236328125	1.0515871335627776
620.0	100.0	1.1075439453125	0.5907516479492188	1.255245434308803
620.0	120.0	1.1114501953125	0.6108474731445312	1.268249254723713
620.0	140.0	1.074951171875	0.5524444580078125	1.2086003893342834
620.0	160.0	0.9320068359375	0.5342559814453125	1.0742747301990885
620.0	180.0	0.7911376953125	0.7879180908203125	1.1165633751768416
620.0	200.0	0.7193603515625	1.083465576171875	1.3005294960705722
620.0	220.0	0.7095947265625	1.4902496337890625	1.6505661595264045
620.0	240.0	0.733642578125	1.573577880859375	1.7361966419642039
620.0	260.0	0.720947265625	1.34979248046875	1.530262951306783
620.0	280.0	0.6510009765625	1.073028564453125	1.2550667598250154
620.0	300.0	0.565185546875	0.379425048828125	0.6807334794724128
620.0	320.0	0.568603515625	0.1800537109375	0.5964304626722837
620.0	340.0	0.6746826171875	0.6558837890625	0.940946427109406
620.0	360.0	0.632080078125	0.474761962890625	0.7905214396651524
620.0	380.0	0.5330810546875	0.041900634765625	0.5347252323020671
620.0	400.0	0.4251708984375	-0.46954345703125	0.633436145889235
620.0	420.0	0.20654296875	-1.254791259765625	1.2716764932655897
620.0	440.0	-0.02880859375	-2.238067626953125	2.238253032588015
620.0	460.0	-0.142578125	-2.31842041015625	2.3228004046748376
620.0	480.0	-0.261474609375	-1.5538330078125	1.5756795319846766
620.0	500.0	-0.28271484375	-1.42596435546875	1.4537200645048531
620.0	520.0	-0.60400390625	-1.8717041015625	1.9667478136688354
620.0	540.0	-0.5928955078125	-1.904541015625	1.9946933507138758
620.0	560.0	-0.6754150390625	-1.8642578125	1.9828370246843494
620.0	580.0	-0.591796875	-1.84716796875	1.9396528158502404
620.0	600.0	-0.634765625	-1.7779541015625	1.8878686887452096
620.0	620.0	-0.6131591796875	-1.808837890625	1.9099368298966717
620.0	640.0	-0.696044921875	-1.9298095703125	2.0514978700787605
620.0	660.0	-0.6607666015625	-1.8970947265625	2.008875532055608
620.0	680.0	-0.5792236328125	-1.9322509765625	2.0171995075438733
620.0	700.0	-0.5216064453125	-1.9190673828125	1.9886912539573256
620.0	720.0	-0.4156494140625	-1.8668212890625	1.9125339632820835
620.0	740.0	-0.3455810546875	-1.93603515625	1.966636314013063
620.0	760.0	-0.2271728515625	-2.0216064453125	2.0343303871829863
620.0	780.0	4.8143310546875	-1.9017333984375	5.1763281795942095
620.0	800.0	5.488525390625	-1.884521484375	5.803045078974164
