# Supplementary material for: Real-time emotion detection by quantitative facial motion analysis
Source: PLoS One. 2023 Mar 10;18(3):e0282730. doi: 10.1371/journal.pone.0282730 (PMC10004542; doi:10.1371/journal.pone.0282730)
Supplement: S1 Dataset — Data from each participant is organized into folders by Study ID and subsequently by emotions. The data files (.csv) contain the pixel displacement results after DISC-processing of videos. (ZIP) [file pone.0282730.s004.zip › S1_Dataset/1/happy/result/100600_cropped_result.csv]

pos_x	pos_y	disp_x	disp_y	disp_xy_indi
0.0	0.0	0.5198526382446289	-0.7846400737762451	0.9412262272511813
0.0	20.0	0.5291945934295654	-0.7115573883056641	0.886769888171368
0.0	40.0	0.568306565284729	-0.6512413024902344	0.8643422853331328
0.0	60.0	0.5194555521011353	-0.4524421691894531	0.6888671766527659
0.0	80.0	0.4358077049255371	-0.233673095703125	0.4945012349104356
0.0	100.0	0.41323041915893555	-0.088897705078125	0.4226844937851717
0.0	120.0	0.44535696506500244	-0.04347991943359375	0.4474743900223359
0.0	140.0	0.48105454444885254	0.0012969970703125	0.48105629289750845
0.0	160.0	0.5526185035705566	-0.058990478515625	0.5557581191886123
0.0	180.0	0.5895305871963501	-0.0520172119140625	0.5918210063654262
0.0	200.0	0.5298551321029663	0.0138397216796875	0.5300358468179517
0.0	220.0	0.6193444728851318	-0.0500030517578125	0.6213597036165576
0.0	240.0	0.7988003492355347	-0.2154541015625	0.8273466430819165
0.0	260.0	1.018875002861023	-0.452301025390625	1.1147566949897454
0.0	280.0	1.237412691116333	-0.79974365234375	1.4733567380644397
0.0	300.0	1.38346266746521	-0.82281494140625	1.6096562925268627
0.0	320.0	1.4251270294189453	-0.789947509765625	1.6294183373723825
0.0	340.0	1.3410930633544922	-0.558624267578125	1.4527875539474906
0.0	360.0	1.2420310974121094	-0.58148193359375	1.371408941940607
0.0	380.0	1.129777193069458	-0.62200927734375	1.2896868019335537
0.0	400.0	1.0673030614852905	-0.670867919921875	1.2606345985400278
0.0	420.0	1.0722684860229492	-0.797515869140625	1.3363350132541894
0.0	440.0	1.0097154378890991	-1.101348876953125	1.4941534774839849
0.0	460.0	0.9816566705703735	-1.302764892578125	1.6312100368160454
0.0	480.0	1.012520432472229	-1.29827880859375	1.6464281007737194
0.0	500.0	0.901381254196167	-1.970489501953125	2.166868026143662
0.0	520.0	0.8988890647888184	-2.0977783203125	2.2822522717635865
0.0	540.0	1.5215914249420166	-1.907470703125	2.440017407261116
0.0	560.0	1.7158403396606445	-1.907958984375	2.5660116050524864
0.0	580.0	2.5171046257019043	-1.7659912109375	3.0748236784957963
0.0	600.0	3.0556509494781494	-1.8504638671875	3.572284877891632
0.0	620.0	3.4539732933044434	-2.0189208984375	4.000746568455446
0.0	640.0	3.3173766136169434	-1.97509765625	3.860828712633709
0.0	660.0	3.244546413421631	-1.9249267578125	3.772588561159262
0.0	680.0	3.4101672172546387	-1.8822021484375	3.895115579443181
0.0	700.0	3.4925284385681152	-1.7772216796875	3.9187079239155214
0.0	720.0	3.742464542388916	-1.8681640625	4.18283131568257
0.0	740.0	3.9538702964782715	-1.0970458984375	4.1032426231764205
0.0	760.0	3.943844795227051	-1.35107421875	4.168850358721265
0.0	780.0	3.2892093658447266	-0.4630126953125	3.321638000803401
0.0	800.0	3.4175171852111816	-0.772216796875	3.503675568968914
20.0	0.0	0.44327735900878906	-0.6526370048522949	0.7889422520770334
20.0	20.0	0.4661827087402344	-0.5291481018066406	0.7052120472410784
20.0	40.0	0.3540840148925781	-0.27669525146484375	0.44937262020025276
20.0	60.0	0.3263416290283203	-0.12115097045898438	0.3481040311171526
20.0	80.0	0.2367229461669922	0.108856201171875	0.26055215557648415
20.0	100.0	0.23310470581054688	0.23314666748046875	0.3296895091267993
20.0	120.0	0.3441123962402344	0.1296539306640625	0.3677274574774606
20.0	140.0	0.40041542053222656	0.1288299560546875	0.420630082824627
20.0	160.0	0.5182609558105469	0.0206451416015625	0.5186719967276141
20.0	180.0	0.6113376617431641	-0.0511932373046875	0.6134773705780299
20.0	200.0	0.6396465301513672	-0.07476806640625	0.644001511868422
20.0	220.0	0.7533969879150391	-0.1690216064453125	0.7721239051116133
20.0	240.0	0.9019489288330078	-0.360504150390625	0.9713264706945223
20.0	260.0	1.0761356353759766	-0.551300048828125	1.2091317751030901
20.0	280.0	1.2284774780273438	-0.711883544921875	1.4198362918135872
20.0	300.0	1.2941150665283203	-0.509002685546875	1.3906176826538377
20.0	320.0	1.348236083984375	-0.527801513671875	1.4478656622739021
20.0	340.0	1.2922306060791016	-0.464080810546875	1.3730371218599324
20.0	360.0	1.2088375091552734	-0.59149169921875	1.345789936723191
20.0	380.0	1.120950698852539	-0.731719970703125	1.3386353442158092
20.0	400.0	1.0635948181152344	-0.866943359375	1.37216060484405
20.0	420.0	1.0663890838623047	-1.004791259765625	1.4651932138397574
20.0	440.0	1.0017433166503906	-1.2750244140625	1.6214736904770137
20.0	460.0	0.9719657897949219	-1.456634521484375	1.751142948394471
20.0	480.0	0.9997043609619141	-1.46820068359375	1.7762381756485879
20.0	500.0	0.8926067352294922	-2.05474853515625	2.2402540763279077
20.0	520.0	0.8586826324462891	-2.1993408203125	2.3610243343002097
20.0	540.0	1.2825908660888672	-2.0511474609375	2.4191414254410475
20.0	560.0	1.2378387451171875	-2.0943603515625	2.4328152500981846
20.0	580.0	2.187044143676758	-1.7855224609375	2.8233406710673634
20.0	600.0	2.6896018981933594	-1.8765869140625	3.2795635101025167
20.0	620.0	3.5976123809814453	-2.0400390625	4.135767670012045
20.0	640.0	4.139781951904297	-2.04248046875	4.616223681163833
20.0	660.0	4.262905120849609	-2.0653076171875	4.7368613683512555
20.0	680.0	4.459413528442383	-2.0428466796875	4.905057754437269
20.0	700.0	4.341680526733398	-1.855224609375	4.721445556971575
20.0	720.0	4.245647430419922	-1.7000732421875	4.573376338355854
20.0	740.0	4.168416976928711	-1.36181640625	4.38523021264325
20.0	760.0	3.94439697265625	-1.427734375	4.194841227443112
20.0	780.0	3.2483692169189453	-0.416015625	3.274900238124933
20.0	800.0	3.406513214111328	-0.81884765625	3.5035473112348874
40.0	0.0	0.18732070922851562	-0.18370938301086426	0.26237032132485283
40.0	20.0	0.2248077392578125	-0.11870574951171875	0.2542234737339326
40.0	40.0	0.17616653442382812	0.0226898193359375	0.1776217209476344
40.0	60.0	0.16503143310546875	0.15028762817382812	0.22320785177712638
40.0	80.0	0.13742446899414062	0.30034637451171875	0.33029294476366755
40.0	100.0	0.17644119262695312	0.33056640625	0.37470741038397093
40.0	120.0	0.3056678771972656	0.20433807373046875	0.367677711489507
40.0	140.0	0.4024505615234375	0.152252197265625	0.4302873296330499
40.0	160.0	0.5272102355957031	-0.0082855224609375	0.5272753383189162
40.0	180.0	0.6294364929199219	-0.11334228515625	0.639559826930813
40.0	200.0	0.7051582336425781	-0.201812744140625	0.7334688256302991
40.0	220.0	0.8019294738769531	-0.31219482421875	0.8605559187766609
40.0	240.0	0.9007568359375	-0.459075927734375	1.0109963327892508
40.0	260.0	1.0355339050292969	-0.578399658203125	1.1861183048392419
40.0	280.0	1.174102783203125	-0.696563720703125	1.365180706912131
40.0	300.0	1.2322273254394531	-0.56146240234375	1.3541138101375685
40.0	320.0	1.2813186645507812	-0.532257080078125	1.3874707634467434
40.0	340.0	1.256103515625	-0.592498779296875	1.388830747583654
40.0	360.0	1.1584701538085938	-0.564666748046875	1.2887597268750834
40.0	380.0	1.0853614807128906	-0.70513916015625	1.2943070651901503
40.0	400.0	1.0476570129394531	-1.1038818359375	1.521887093208285
40.0	420.0	1.0470695495605469	-1.246734619140625	1.6280976175219488
40.0	440.0	0.9856529235839844	-1.436309814453125	1.7419809324054112
40.0	460.0	0.9621315002441406	-1.5308837890625	1.8081211793948981
40.0	480.0	0.9832305908203125	-1.569244384765625	1.851828915921583
40.0	500.0	0.8923530578613281	-2.0423583984375	2.22879380103738
40.0	520.0	0.84674072265625	-2.28125	2.4333251763593844
40.0	540.0	1.265716552734375	-2.1629638671875	2.506082816393843
40.0	560.0	1.2212295532226562	-2.204833984375	2.52045522085185
40.0	580.0	2.171234130859375	-1.8984375	2.884150237490224
40.0	600.0	2.6822052001953125	-1.984130859375	3.3363153332799573
40.0	620.0	3.5366859436035156	-2.027099609375	4.076429846079896
40.0	640.0	4.015708923339844	-1.90673828125	4.445398635687856
40.0	660.0	4.102745056152344	-1.9366455078125	4.536861560452648
40.0	680.0	4.308437347412109	-1.89111328125	4.705203695813353
40.0	700.0	4.201328277587891	-1.6541748046875	4.515246790655253
40.0	720.0	4.155986785888672	-1.6290283203125	4.463850292389006
40.0	740.0	4.162960052490234	-1.4722900390625	4.415639745014549
40.0	760.0	3.9315338134765625	-1.5491943359375	4.22574978163762
40.0	780.0	3.1310043334960938	-0.999755859375	3.2867460983054295
40.0	800.0	3.3734893798828125	-1.165771484375	3.5692371383762125
60.0	0.0	-0.16757583618164062	0.3350551128387451	0.3746245981130447
60.0	20.0	-0.10934829711914062	0.35073089599609375	0.36738156117186743
60.0	40.0	-0.043666839599609375	0.3889808654785156	0.3914242028656801
60.0	60.0	0.0443115234375	0.39898681640625	0.4014398968405442
60.0	80.0	0.09398651123046875	0.4388580322265625	0.4488093545627649
60.0	100.0	0.18772125244140625	0.40354156494140625	0.4450674816851141
60.0	120.0	0.11093521118164062	0.5417633056640625	0.553004611593762
60.0	140.0	0.1541748046875	0.47967529296875	0.5038434847103661
60.0	160.0	0.20825958251953125	0.3787689208984375	0.4322475554005786
60.0	180.0	0.2815704345703125	0.2808990478515625	0.3977262685667481
60.0	200.0	0.5939979553222656	-0.0620880126953125	0.5972340347363716
60.0	220.0	0.797454833984375	-0.3274383544921875	0.8620615339043951
60.0	240.0	0.8699378967285156	-0.46405029296875	0.9859688730222756
60.0	260.0	0.9423484802246094	-0.40704345703125	1.0265013561089835
60.0	280.0	1.2387351989746094	-0.96856689453125	1.572446095216168
60.0	300.0	1.282745361328125	-0.90972900390625	1.5725910220260955
60.0	320.0	1.2899703979492188	-0.8350830078125	1.5366805971061253
60.0	340.0	1.2020988464355469	-0.992462158203125	1.5588530309387338
60.0	360.0	1.0449638366699219	-0.616790771484375	1.2134167774248936
60.0	380.0	0.9869956970214844	-0.859771728515625	1.308956810247638
60.0	400.0	0.9393386840820312	-1.3282470703125	1.626836636914322
60.0	420.0	0.9047927856445312	-1.44293212890625	1.7031450653377456
60.0	440.0	0.8675956726074219	-1.5108642578125	1.7422494243541713
60.0	460.0	0.8165626525878906	-1.557525634765625	1.758596221010791
60.0	480.0	0.8393440246582031	-1.609832763671875	1.8155054168800646
60.0	500.0	0.7566642761230469	-2.14306640625	2.2727240150000845
60.0	520.0	0.7682991027832031	-2.4112548828125	2.5306982477617908
60.0	540.0	1.2527236938476562	-2.280029296875	2.6015092249952954
60.0	560.0	1.1998443603515625	-2.3272705078125	2.6183610342352144
60.0	580.0	2.1799163818359375	-2.00732421875	2.9633403366770046
60.0	600.0	2.7020606994628906	-2.09033203125	3.416228918625278
60.0	620.0	3.5947723388671875	-2.1221923828125	4.174456692547195
60.0	640.0	4.0511627197265625	-2.0028076171875	4.5191987932781394
60.0	660.0	4.0704345703125	-1.981689453125	4.527198988317386
60.0	680.0	4.244476318359375	-1.885009765625	4.644226634609381
60.0	700.0	4.1023406982421875	-1.6094970703125	4.406776602438422
60.0	720.0	4.017860412597656	-1.53369140625	4.300629212653018
60.0	740.0	4.046112060546875	-1.2410888671875	4.2321772626816605
60.0	760.0	3.943359375	-0.6024169921875	3.9891088469577545
60.0	780.0	3.5393142700195312	0.8380126953125	3.6371707107955227
60.0	800.0	3.6590652465820312	0.876708984375	3.762629017326617
80.0	0.0	-0.19754791259765625	0.44724035263061523	0.4889264881276615
80.0	20.0	-0.03557586669921875	0.4013481140136719	0.40292176773380206
80.0	40.0	0.03009033203125	0.4210777282714844	0.4221514909697997
80.0	60.0	0.115478515625	0.39340972900390625	0.4100079297353654
80.0	80.0	0.158905029296875	0.43048858642578125	0.4588804107593917
80.0	100.0	0.1776123046875	0.4473876953125	0.4813542154104768
80.0	120.0	0.0496063232421875	0.6461181640625	0.6480196518911321
80.0	140.0	0.0771942138671875	0.635009765625	0.6396845699981285
80.0	160.0	0.12082672119140625	0.538299560546875	0.5516933146584473
80.0	180.0	0.3847808837890625	0.2296142578125	0.44808373762085724
80.0	200.0	0.7217788696289062	-0.1449737548828125	0.7361943535830762
80.0	220.0	0.9823150634765625	-0.499755859375	1.1021337500106816
80.0	240.0	1.042022705078125	-0.5714874267578125	1.1884482306102353
80.0	260.0	1.1822128295898438	-0.3636474609375	1.236877783086557
80.0	280.0	1.3521270751953125	-0.47100830078125	1.4318157866433345
80.0	300.0	1.2173004150390625	-0.229888916015625	1.2388176678434615
80.0	320.0	1.1224594116210938	-0.00726318359375	1.122482910592713
80.0	340.0	0.672332763671875	-0.414794921875	0.7899912482552883
80.0	360.0	0.20276641845703125	-0.4119873046875	0.45918161949011294
80.0	380.0	0.1715850830078125	-0.881805419921875	0.898344165292118
80.0	400.0	0.2901153564453125	-1.31890869140625	1.3504395789195227
80.0	420.0	0.36170196533203125	-1.454742431640625	1.4990343071927115
80.0	440.0	0.4339447021484375	-1.526641845703125	1.5871179318420356
80.0	460.0	0.3834075927734375	-1.59417724609375	1.6396348600098056
80.0	480.0	0.24355316162109375	-1.64154052734375	1.6595100016112068
80.0	500.0	0.0180511474609375	-1.763397216796875	1.7634896053369924
80.0	520.0	0.0150299072265625	-1.939453125	1.939511361705186
80.0	540.0	0.17498016357421875	-1.98193359375	1.989642889485259
80.0	560.0	0.29473114013671875	-2.1566162109375	2.1766625660043655
80.0	580.0	1.6355056762695312	-1.65966796875	2.330102268915381
80.0	600.0	2.5167236328125	-1.990234375	3.2085714440212465
80.0	620.0	3.8314208984375	-2.045166015625	4.343096836642151
80.0	640.0	4.519950866699219	-1.8961181640625	4.901552807984707
80.0	660.0	4.8440093994140625	-1.8480224609375	5.184555340406859
80.0	680.0	4.987052917480469	-1.8843994140625	5.331196671805454
80.0	700.0	4.852226257324219	-1.4544677734375	5.065528220850697
80.0	720.0	4.475250244140625	-0.9346923828125	4.571817428350396
80.0	740.0	4.4037017822265625	-0.734375	4.464515206314164
80.0	760.0	3.276580810546875	0.90771484375	3.3999894184553137
80.0	780.0	3.5182342529296875	0.8878173828125	3.628524764103416
80.0	800.0	3.6400375366210938	0.894287109375	3.748282633687707
100.0	0.0	-0.08180999755859375	0.4294200539588928	0.4371435215608205
100.0	20.0	0.01468658447265625	0.4246063232421875	0.42486024231589553
100.0	40.0	0.06249237060546875	0.4552345275878906	0.45950383185786514
100.0	60.0	0.1452789306640625	0.4223136901855469	0.44660365046988537
100.0	80.0	0.1197357177734375	0.499603271484375	0.5137509814964935
100.0	100.0	0.09656524658203125	0.5898590087890625	0.5977110481637962
100.0	120.0	-0.079681396484375	0.8794021606445312	0.8830046914325937
100.0	140.0	-0.02916717529296875	0.8815155029296875	0.8819979059045155
100.0	160.0	0.0789947509765625	0.7984466552734375	0.8023448335966206
100.0	180.0	0.5943450927734375	0.1548309326171875	0.6141813307151025
100.0	200.0	0.8470916748046875	-0.22509765625	0.8764891672876817
100.0	220.0	0.9317398071289062	-0.57293701171875	1.0937988332348059
100.0	240.0	0.7332916259765625	-0.322509765625	0.8010799945391491
100.0	260.0	1.10247802734375	0.165802001953125	1.1148758247569235
100.0	280.0	1.1017532348632812	0.428253173828125	1.1820579391153239
100.0	300.0	1.258026123046875	0.508392333984375	1.3568686345856888
100.0	320.0	1.4173583984375	0.46923828125	1.4930135278060173
100.0	340.0	1.0789642333984375	-0.379730224609375	1.1438351543972427
100.0	360.0	0.38753509521484375	-0.56103515625	0.6818679465788372
100.0	380.0	0.08489990234375	-0.975128173828125	0.978817117142601
100.0	400.0	0.17394256591796875	-1.415771484375	1.4264168087230036
100.0	420.0	0.2351226806640625	-1.5362548828125	1.5541434103479328
100.0	440.0	0.30115509033203125	-1.587005615234375	1.6153269672788637
100.0	460.0	0.2949371337890625	-1.652496337890625	1.6786101571328687
100.0	480.0	0.1831207275390625	-1.706878662109375	1.7166735181794834
100.0	500.0	-0.0211944580078125	-1.85186767578125	1.8519889561370753
100.0	520.0	-0.20731353759765625	-1.9295654296875	1.940670412593638
100.0	540.0	-0.35475921630859375	-1.9547119140625	1.9866435937363727
100.0	560.0	-0.5627899169921875	-2.013916015625	2.0910739366791766
100.0	580.0	-0.6748199462890625	-2.1724853515625	2.274879021544489
100.0	600.0	-1.1625518798828125	-1.94091796875	2.2624520845391816
100.0	620.0	4.386680603027344	2.013671875	4.826783725540472
100.0	640.0	5.024085998535156	5.5660400390625	7.498149227450989
100.0	660.0	4.823936462402344	4.518798828125	6.609834025326106
100.0	680.0	4.93878173828125	4.577880859375	6.734133813714452
100.0	700.0	4.762519836425781	3.81640625	6.102995318479944
100.0	720.0	3.5051422119140625	2.0782470703125	4.074939608264679
100.0	740.0	2.1461715698242188	0.0341796875	2.146443723501585
100.0	760.0	3.3324508666992188	0.799560546875	3.427028719909336
100.0	780.0	3.5260391235351562	0.785888671875	3.6125576680908535
100.0	800.0	3.6391677856445312	0.7969970703125	3.7254189700166114
120.0	0.0	0.01303863525390625	0.3911818861961365	0.3913991237819158
120.0	20.0	0.0823974609375	0.4155158996582031	0.42360689847748323
120.0	40.0	0.08709716796875	0.4912872314453125	0.4989479536478496
120.0	60.0	0.0112457275390625	0.6241188049316406	0.6242201126663431
120.0	80.0	-0.15007781982421875	0.8815994262695312	0.894282338191892
120.0	100.0	-0.24036407470703125	1.0448760986328125	1.0721664749020527
120.0	120.0	-0.25551605224609375	1.127960205078125	1.1565390945382323
120.0	140.0	-0.0622100830078125	1.054290771484375	1.0561245784778222
120.0	160.0	0.29656982421875	0.739593505859375	0.7968388887011613
120.0	180.0	0.7394485473632812	0.0333709716796875	0.7402011726203311
120.0	200.0	0.5722274780273438	-0.0809783935546875	0.5779288769669084
120.0	220.0	0.1614227294921875	-0.294464111328125	0.3358071030472261
120.0	240.0	-0.31838226318359375	0.4498138427734375	0.5510896103725
120.0	260.0	-1.2844467163085938	1.770294189453125	2.187177378322898
120.0	280.0	-1.318817138671875	2.63665771484375	2.9480913402572413
120.0	300.0	-0.9922256469726562	2.281646728515625	2.4880561746585146
120.0	320.0	-0.6008148193359375	2.21307373046875	2.2931798410993727
120.0	340.0	-0.45217132568359375	0.6605224609375	0.8004678814127334
120.0	360.0	-0.34442138671875	-0.457855224609375	0.5729376042217581
120.0	380.0	0.03295135498046875	-1.1287841796875	1.1292650335983272
120.0	400.0	0.0680389404296875	-1.497528076171875	1.4990729256236441
120.0	420.0	0.16290283203125	-1.606964111328125	1.6151999838349405
120.0	440.0	0.222259521484375	-1.637725830078125	1.652738693622058
120.0	460.0	0.16783905029296875	-1.699951171875	1.7082165944523637
120.0	480.0	0.0941162109375	-1.78668212890625	1.78915926929779
120.0	500.0	-0.07233428955078125	-1.93634033203125	1.9376909275980283
120.0	520.0	-0.2703704833984375	-1.931396484375	1.9502288527629814
120.0	540.0	-0.36769866943359375	-1.9156494140625	1.9506191296870936
120.0	560.0	-0.46112823486328125	-1.939697265625	1.9937564372964987
120.0	580.0	-0.5515365600585938	-2.2384033203125	2.3053507328533094
120.0	600.0	-0.5046234130859375	-2.372802734375	2.4258684229141485
120.0	620.0	-0.47574615478515625	-2.459716796875	2.5053026014080357
120.0	640.0	-0.2855224609375	-2.6182861328125	2.63380814581815
120.0	660.0	0.0522918701171875	-2.6214599609375	2.6219814580730336
120.0	680.0	0.47809600830078125	-2.12060546875	2.1738314900758864
120.0	700.0	0.8544082641601562	-1.72705078125	1.926841426501259
120.0	720.0	1.1513671875	-1.4761962890625	1.872111611067448
120.0	740.0	2.2618026733398438	-0.111328125	2.264540855127873
120.0	760.0	3.3524551391601562	0.694091796875	3.4235535460352464
120.0	780.0	3.5361557006835938	0.6934814453125	3.603514070247235
120.0	800.0	3.6474685668945312	0.698486328125	3.713746100241802
140.0	0.0	0.0462188720703125	0.3799118399620056	0.38271293455900923
140.0	20.0	0.0405426025390625	0.4783821105957031	0.4800970176523074
140.0	40.0	0.0392913818359375	0.5593376159667969	0.5607159542245943
140.0	60.0	-0.1265411376953125	0.8432846069335938	0.8527259746368523
140.0	80.0	-0.3807220458984375	1.1782073974609375	1.238193017128092
140.0	100.0	-0.5222930908203125	1.388763427734375	1.4837297364854443
140.0	120.0	-0.300537109375	1.2668914794921875	1.3020509110328153
140.0	140.0	0.4907684326171875	0.547393798828125	0.7351827156897914
140.0	160.0	0.927154541015625	0.3065948486328125	0.9765326129393076
140.0	180.0	0.9687652587890625	-0.1104736328125	0.9750438709019356
140.0	200.0	0.16204833984375	-0.09893798828125	0.18986413555818343
140.0	220.0	-0.3276824951171875	-0.251068115234375	0.41280869188228947
140.0	240.0	-0.7183990478515625	0.7138824462890625	1.0127809926502807
140.0	260.0	-1.6722564697265625	2.042633056640625	2.6398468714346612
140.0	280.0	-1.199005126953125	2.340118408203125	2.6294043924187482
140.0	300.0	-0.754241943359375	1.93463134765625	2.076458369545791
140.0	320.0	-0.3144073486328125	1.812713623046875	1.8397778833473466
140.0	340.0	-0.5406494140625	0.236785888671875	0.5902282151848166
140.0	360.0	-0.499542236328125	-0.562957763671875	0.7526379538358021
140.0	380.0	-0.1592864990234375	-1.224853515625	1.2351673261182332
140.0	400.0	-0.0037841796875	-1.53826904296875	1.5382736975492695
140.0	420.0	0.1026153564453125	-1.648773193359375	1.651963363552252
140.0	440.0	0.10540771484375	-1.65435791015625	1.657712544817447
140.0	460.0	-0.0653839111328125	-1.750335693359375	1.7515564779026875
140.0	480.0	-0.2078094482421875	-1.85064697265625	1.8622779019739415
140.0	500.0	-0.358062744140625	-2.005828857421875	2.037537320887119
140.0	520.0	-0.2994842529296875	-1.925537109375	1.9486877577829353
140.0	540.0	-0.235015869140625	-1.8341064453125	1.8491021906549074
140.0	560.0	-0.1582794189453125	-1.871337890625	1.8780196685206707
140.0	580.0	-0.3404083251953125	-2.2275390625	2.2533992328980803
140.0	600.0	-0.5037689208984375	-2.184814453125	2.2421412355708257
140.0	620.0	-0.52276611328125	-2.2105712890625	2.2715434913781922
140.0	640.0	-0.4781951904296875	-2.23779296875	2.2883155401161406
140.0	660.0	-0.39178466796875	-2.1549072265625	2.190232951342544
140.0	680.0	0.00738525390625	-1.8292236328125	1.8292385412556285
140.0	700.0	0.6054840087890625	-1.540771484375	1.6554720329750106
140.0	720.0	1.1667022705078125	-1.3048095703125	1.7503491659629447
140.0	740.0	2.12774658203125	-0.1829833984375	2.1356002531956686
140.0	760.0	3.173736572265625	0.62841796875	3.2353536087395818
140.0	780.0	3.4017486572265625	0.63427734375	3.460375944277916
140.0	800.0	3.51593017578125	0.6402587890625	3.573751015101773
160.0	0.0	-0.10430908203125	0.5913033485412598	0.6004332057692251
160.0	20.0	-0.1104736328125	0.687835693359375	0.6966508197124032
160.0	40.0	-0.1030731201171875	0.7658538818359375	0.7727588475157475
160.0	60.0	-0.28936767578125	1.0358772277832031	1.0755348821990185
160.0	80.0	-0.5006103515625	1.3129501342773438	1.4051508030067181
160.0	100.0	-0.5068817138671875	1.4146347045898438	1.5027043685578783
160.0	120.0	-0.0029296875	1.0681076049804688	1.0681116228587537
160.0	140.0	0.728118896484375	0.60028076171875	0.9436599601060048
160.0	160.0	1.23895263671875	0.38800048828125	1.2982865688817824
160.0	180.0	0.47772216796875	-0.0792694091796875	0.48425417809293014
160.0	200.0	-0.2784576416015625	-0.181884765625	0.33259694245853405
160.0	220.0	-0.7996673583984375	-0.3133392333984375	0.8588651577952476
160.0	240.0	-1.0723419189453125	0.832794189453125	1.3577420053582354
160.0	260.0	-1.798553466796875	1.82208251953125	2.560230317941807
160.0	280.0	-1.49774169921875	2.076873779296875	2.5605926838740976
160.0	300.0	-1.3336029052734375	1.738494873046875	2.1910867469281134
160.0	320.0	-1.11138916015625	1.5908203125	1.9405914387050698
160.0	340.0	-1.18255615234375	-0.318450927734375	1.2246836517325357
160.0	360.0	-1.0825347900390625	-0.7894287109375	1.3398056804243517
160.0	380.0	-0.1238250732421875	-1.1552734375	1.1618904269149046
160.0	400.0	0.060821533203125	-1.459930419921875	1.4611968005420903
160.0	420.0	0.1571044921875	-1.617889404296875	1.6254992912953206
160.0	440.0	-0.055908203125	-1.6549072265625	1.6558513386489295
160.0	460.0	-0.4197235107421875	-1.818115234375	1.865934305096567
160.0	480.0	-0.543304443359375	-1.9300537109375	2.005065346884648
160.0	500.0	-0.5209197998046875	-1.880645751953125	1.951457373904921
160.0	520.0	-0.3124542236328125	-1.7652587890625	1.792698032081362
160.0	540.0	-0.1362457275390625	-1.6390380859375	1.6446910790255755
160.0	560.0	0.0306243896484375	-1.698486328125	1.698762390703563
160.0	580.0	-0.2178802490234375	-2.211669921875	2.222376126185908
160.0	600.0	-0.451812744140625	-1.947265625	1.9989942896553063
160.0	620.0	-0.5030059814453125	-1.910888671875	1.9759834345636513
160.0	640.0	-0.45806884765625	-1.9046630859375	1.9589712964017838
160.0	660.0	-0.30511474609375	-1.7960205078125	1.821753186566974
160.0	680.0	-0.2660064697265625	-1.2421875	1.2703500411668582
160.0	700.0	0.0584564208984375	-1.10302734375	1.104575246058156
160.0	720.0	0.7788238525390625	-1.2266845703125	1.4530387566498528
160.0	740.0	1.41009521484375	-0.7769775390625	1.609988388508706
160.0	760.0	2.3879241943359375	0.400390625	2.421258889603263
160.0	780.0	2.570037841796875	0.4173583984375	2.6037055403816796
160.0	800.0	2.7116851806640625	0.43212890625	2.745900928775456
180.0	0.0	-0.3736724853515625	0.938338041305542	1.0100046564595306
180.0	20.0	-0.37530517578125	0.9809188842773438	1.0502646487910101
180.0	40.0	-0.3623199462890625	1.0488700866699219	1.1096865333011294
180.0	60.0	-0.5089874267578125	1.2584381103515625	1.3574736381170542
180.0	80.0	-0.5781097412109375	1.3968582153320312	1.511761802210773
180.0	100.0	-0.538299560546875	1.5611724853515625	1.6513709292293277
180.0	120.0	0.322784423828125	1.0015869140625	1.0523146538404264
180.0	140.0	0.8751373291015625	0.6612548828125	1.0968698030442763
180.0	160.0	0.6185760498046875	0.2959136962890625	0.6857122173648554
180.0	180.0	-0.058502197265625	-0.090545654296875	0.10780084692132665
180.0	200.0	-0.3255767822265625	-0.2546234130859375	0.41331988050000024
180.0	220.0	-0.5482635498046875	-0.3418121337890625	0.6460870334946128
180.0	240.0	-0.47607421875	0.6490936279296875	0.8049653406062565
180.0	260.0	-1.6519012451171875	1.471038818359375	2.2119522889836167
180.0	280.0	-2.17694091796875	1.741363525390625	2.787726437060762
180.0	300.0	-2.1458892822265625	1.33990478515625	2.529858819155616
180.0	320.0	-2.19598388671875	1.0819091796875	2.448034457237166
180.0	340.0	-2.4495697021484375	-0.63079833984375	2.5294857720954305
180.0	360.0	-1.3813934326171875	-0.75469970703125	1.574109101514552
180.0	380.0	-0.0651702880859375	-1.10321044921875	1.1051336849968154
180.0	400.0	0.059173583984375	-1.292327880859375	1.2936819024350765
180.0	420.0	-0.2032623291015625	-1.441192626953125	1.455455860689647
180.0	440.0	-0.632904052734375	-1.517333984375	1.6440407416201428
180.0	460.0	-0.76141357421875	-1.76483154296875	1.922077263291471
180.0	480.0	-0.9212188720703125	-1.56683349609375	1.817583949846571
180.0	500.0	-0.8136444091796875	-1.398101806640625	1.617623530467192
180.0	520.0	-0.671234130859375	-1.253173828125	1.4216187611058062
180.0	540.0	-0.64892578125	-1.146728515625	1.3176080441916096
180.0	560.0	-0.2168121337890625	-1.460693359375	1.4766965129912069
180.0	580.0	-0.0982513427734375	-2.0704345703125	2.0727644912777454
180.0	600.0	-0.494140625	-1.7120361328125	1.7819210637205485
180.0	620.0	-0.5224761962890625	-1.6275634765625	1.7093695463324772
180.0	640.0	-0.4572296142578125	-1.6090087890625	1.6727128275453382
180.0	660.0	-0.4195709228515625	-1.546630859375	1.602531364583409
180.0	680.0	-0.276031494140625	-0.932373046875	0.9723748681946057
180.0	700.0	-0.2038726806640625	-0.80712890625	0.8324789133818778
180.0	720.0	0.4111480712890625	-1.0074462890625	1.0881133956856328
180.0	740.0	1.1033477783203125	-1.0338134765625	1.5120008678061703
180.0	760.0	2.127197265625	0.2412109375	2.140829494203615
180.0	780.0	2.3358154296875	0.2691650390625	2.3512727489212555
180.0	800.0	2.5756683349609375	0.3006591796875	2.5931570168523943
200.0	0.0	-0.341766357421875	0.967019259929657	1.025636627729489
200.0	20.0	-0.4539031982421875	1.0555706024169922	1.1490245471970817
200.0	40.0	-0.4669189453125	1.1632347106933594	1.2534465659347434
200.0	60.0	-0.5671234130859375	1.3396949768066406	1.4547891931655212
200.0	80.0	-0.5460662841796875	1.408660888671875	1.5107990885593119
200.0	100.0	-0.270965576171875	1.587890625	1.6108441825431306
200.0	120.0	1.50543212890625	1.02783203125	1.8228451879429326
200.0	140.0	0.9384613037109375	0.656463623046875	1.1452746862419785
200.0	160.0	0.204132080078125	0.2789154052734375	0.3456352259476281
200.0	180.0	-0.182159423828125	-0.01519775390625	0.1827923067669682
200.0	200.0	-0.27984619140625	-0.261627197265625	0.3830961774719891
200.0	220.0	-0.3495330810546875	-0.3590850830078125	0.5011142300816355
200.0	240.0	-0.2234954833984375	0.5933074951171875	0.6340063208373657
200.0	260.0	-0.726165771484375	1.391021728515625	1.5691584295022905
200.0	280.0	-1.6689453125	1.524169921875	2.2601930021270675
200.0	300.0	-1.913726806640625	1.004150390625	2.1611728985546863
200.0	320.0	-2.049346923828125	0.809478759765625	2.2034243070084103
200.0	340.0	-1.95343017578125	-0.41082763671875	1.9961635200415517
200.0	360.0	-1.061065673828125	-0.494598388671875	1.1706784059907949
200.0	380.0	0.022064208984375	-1.019317626953125	1.0195564005661757
200.0	400.0	0.020751953125	-1.090911865234375	1.091109225177592
200.0	420.0	-0.47625732421875	-1.26116943359375	1.3480984307917518
200.0	440.0	-0.5893402099609375	-1.4034423828125	1.5221604399508055
200.0	460.0	-0.6224365234375	-1.605712890625	1.7221327221873042
200.0	480.0	-0.8399658203125	-1.039794921875	1.3366809861931486
200.0	500.0	-0.8093414306640625	-0.8394775390625	1.1660857987214246
200.0	520.0	-0.7584991455078125	-0.8026123046875	1.1043131192609559
200.0	540.0	-0.7165374755859375	-0.72509765625	1.0194079482809182
200.0	560.0	-0.4861907958984375	-0.83056640625	0.9624043044414318
200.0	580.0	-0.386322021484375	-1.549072265625	1.596517957434975
200.0	600.0	-0.70330810546875	-1.49560546875	1.6527183696483045
200.0	620.0	-0.7889404296875	-1.384521484375	1.59352651132369
200.0	640.0	-0.755767822265625	-1.3646240234375	1.559930680035134
200.0	660.0	-0.723052978515625	-1.3426513671875	1.524965017156387
200.0	680.0	-0.7027435302734375	-0.6641845703125	0.9669486091734008
200.0	700.0	-0.736541748046875	-0.4696044921875	0.8735113769714886
200.0	720.0	-0.488037109375	-0.592041015625	0.7672631779965641
200.0	740.0	0.5395355224609375	-1.165771484375	1.2845706418017997
200.0	760.0	1.5783538818359375	0.0218505859375	1.5785051233405563
200.0	780.0	1.8634490966796875	0.0784912109375	1.8651014466003661
200.0	800.0	2.186004638671875	0.13720703125	2.190306382613947
220.0	0.0	-0.23291015625	0.9069420695304871	0.9363712182508828
220.0	20.0	-0.361328125	1.0262336730957031	1.0879860135642894
220.0	40.0	-0.3358154296875	1.129852294921875	1.1787019178555822
220.0	60.0	-0.4358367919921875	1.2641983032226562	1.3372176558530344
220.0	80.0	-0.3842315673828125	1.360382080078125	1.4136029503262715
220.0	100.0	0.8445281982421875	1.4345169067382812	1.6646521057999364
220.0	120.0	1.7555999755859375	0.9709701538085938	2.0062189097564675
220.0	140.0	0.50726318359375	0.5703582763671875	0.7632984349847808
220.0	160.0	0.023834228515625	0.285858154296875	0.28685005634817473
220.0	180.0	-0.2100372314453125	0.044189453125	0.21463538003017663
220.0	200.0	-0.2295989990234375	-0.2712860107421875	0.35540371407312943
220.0	220.0	-0.2484588623046875	-0.39300537109375	0.4649570173320065
220.0	240.0	-0.130035400390625	0.3040313720703125	0.3306724671902802
220.0	260.0	-0.6253814697265625	1.12274169921875	1.2851657114325614
220.0	280.0	-1.7240753173828125	0.902740478515625	1.9461182059575068
220.0	300.0	-2.034912109375	0.496307373046875	2.094561601247789
220.0	320.0	-2.1690826416015625	0.4423828125	2.2137348664401126
220.0	340.0	-1.7010345458984375	-0.319366455078125	1.730755170140789
220.0	360.0	-0.8758544921875	-0.370941162109375	0.9511668819045779
220.0	380.0	-0.13201904296875	-0.577789306640625	0.592679939406286
220.0	400.0	-0.134246826171875	-0.797576904296875	0.8087960982874535
220.0	420.0	-0.597198486328125	-1.10211181640625	1.2535136568601426
220.0	440.0	-0.71771240234375	-1.248687744140625	1.4402542049391975
220.0	460.0	-0.75030517578125	-1.290283203125	1.4925778375249454
220.0	480.0	-1.0429840087890625	-0.43585205078125	1.1303904868495331
220.0	500.0	-1.05377197265625	-0.178009033203125	1.068701355036923
220.0	520.0	-0.96307373046875	-0.14306640625	0.973642134932689
220.0	540.0	-0.9932098388671875	-0.1705322265625	1.007743531023121
220.0	560.0	-1.294097900390625	-0.1429443359375	1.3019686858646167
220.0	580.0	-1.05694580078125	-1.155029296875	1.5656395186723777
220.0	600.0	-1.360748291015625	-1.0987548828125	1.7489706126765694
220.0	620.0	-1.28924560546875	-0.9959716796875	1.629145118754012
220.0	640.0	-1.249786376953125	-0.951416015625	1.5707190782585436
220.0	660.0	-1.13348388671875	-0.9195556640625	1.459578137942765
220.0	680.0	-0.967620849609375	-0.3834228515625	1.0408185200596152
220.0	700.0	-1.0818634033203125	-0.2667236328125	1.1142575643649482
220.0	720.0	-0.761688232421875	-0.545654296875	0.936967222003049
220.0	740.0	-0.4532470703125	-0.616943359375	0.7655403421269024
220.0	760.0	0.44384765625	-0.4556884765625	0.6361232031850986
220.0	780.0	0.8492889404296875	-0.3140869140625	0.905506650401578
220.0	800.0	1.25732421875	-0.1796875	1.270099125545541
240.0	0.0	-0.2748870849609375	0.9684865474700928	1.0067418249525852
240.0	20.0	-0.3500823974609375	1.1259384155273438	1.1791077137277253
240.0	40.0	-0.2693023681640625	1.1893157958984375	1.2194243838271834
240.0	60.0	-0.2618255615234375	1.3026199340820312	1.328672765331983
240.0	80.0	0.21124267578125	1.376007080078125	1.3921274914663346
240.0	100.0	2.5547943115234375	1.2734756469726562	2.8545952773773275
240.0	120.0	1.2385101318359375	0.813262939453125	1.4816558154133532
240.0	140.0	0.2445068359375	0.54852294921875	0.6005505962363229
240.0	160.0	-0.1398162841796875	0.3054351806640625	0.3359155294253358
240.0	180.0	-0.1533203125	0.139495849609375	0.20728292327960599
240.0	200.0	-0.095977783203125	-0.1882781982421875	0.21133010860241974
240.0	220.0	-0.0234222412109375	-0.3681182861328125	0.3688626763020387
240.0	240.0	0.1387481689453125	0.0084381103515625	0.13900451824304894
240.0	260.0	-0.2837066650390625	0.38897705078125	0.48144845811578413
240.0	280.0	-1.062164306640625	0.215972900390625	1.0838991226145072
240.0	300.0	-1.044708251953125	0.187713623046875	1.0614385219956635
240.0	320.0	-0.9786376953125	0.261566162109375	1.0129899287984996
240.0	340.0	-0.750518798828125	0.0277099609375	0.7510301653925555
240.0	360.0	-0.196533203125	-0.017852783203125	0.19734239736729228
240.0	380.0	-0.2157135009765625	0.06976318359375	0.2267139525673281
240.0	400.0	-0.686737060546875	0.251373291015625	0.7312976970868897
240.0	420.0	-1.159027099609375	-0.01385498046875	1.1591099076932738
240.0	440.0	-1.3626251220703125	0.09161376953125	1.3657013971087746
240.0	460.0	-1.202545166015625	-0.015777587890625	1.2026486638196516
240.0	480.0	-1.089324951171875	-0.0623779296875	1.091109460758959
240.0	500.0	-1.0724334716796875	0.1026611328125	1.0773360011478743
240.0	520.0	-0.9532623291015625	0.01611328125	0.9533985032067007
240.0	540.0	-1.0403900146484375	-0.10498046875	1.0456731235903243
240.0	560.0	-1.5787353515625	-0.1744384765625	1.588343190994508
240.0	580.0	-1.8678741455078125	-0.714599609375	1.9999016038734114
240.0	600.0	-1.515625	-0.5125732421875	1.5999532709525006
240.0	620.0	-1.3491668701171875	-0.439697265625	1.419008431553495
240.0	640.0	-1.2669219970703125	-0.39697265625	1.3276590814176694
240.0	660.0	-1.084259033203125	-0.3665771484375	1.1445507663879066
240.0	680.0	-1.1564788818359375	-0.160400390625	1.1675494376878235
240.0	700.0	-1.131683349609375	-0.2401123046875	1.1568755865024716
240.0	720.0	-0.820465087890625	-0.5892333984375	1.0101281890342317
240.0	740.0	-0.5847320556640625	-0.6676025390625	0.8874709725302665
240.0	760.0	-0.2152557373046875	-0.7625732421875	0.7923717449170813
240.0	780.0	0.0921478271484375	-0.7786865234375	0.7841198402230098
240.0	800.0	0.3934783935546875	-0.697265625	0.8006276275529206
260.0	0.0	-0.37286376953125	1.1000940799713135	1.1615654847734516
260.0	20.0	-0.4322509765625	1.2709846496582031	1.3424764006886751
260.0	40.0	-0.296295166015625	1.28253173828125	1.3163124572467404
260.0	60.0	-0.1220703125	1.3531837463378906	1.358678553796628
260.0	80.0	0.869964599609375	1.368988037109375	1.622025477704367
260.0	100.0	1.758270263671875	1.1198577880859375	2.0846092645024616
260.0	120.0	0.732940673828125	0.7120819091796875	1.0218917147783393
260.0	140.0	0.111572265625	0.5413970947265625	0.5527740810087409
260.0	160.0	-0.10675048828125	0.3272857666015625	0.3442551957026324
260.0	180.0	-0.19439697265625	0.1221466064453125	0.22958653367308124
260.0	200.0	-0.1141357421875	-0.1379852294921875	0.17907230719098674
260.0	220.0	0.01214599609375	-0.345428466796875	0.3456419403005792
260.0	240.0	0.307769775390625	-0.11553955078125	0.3287424865129678
260.0	260.0	0.2557373046875	0.27557373046875	0.3759553829024004
260.0	280.0	0.09857177734375	0.633941650390625	0.6415593592090254
260.0	300.0	-0.001953125	0.499267578125	0.4992713984037826
260.0	320.0	-0.055267333984375	0.541015625	0.5438312097515929
260.0	340.0	-0.07696533203125	0.520904541015625	0.5265597812075847
260.0	360.0	-0.0535888671875	0.38775634765625	0.39144188819562237
260.0	380.0	-0.532623291015625	0.788665771484375	0.9516728793253276
260.0	400.0	-0.98382568359375	0.930999755859375	1.3545012074962965
260.0	420.0	-1.354339599609375	0.925384521484375	1.6402963950679608
260.0	440.0	-1.47479248046875	0.982330322265625	1.7720004860297458
260.0	460.0	-1.3699951171875	0.91766357421875	1.6489369474196165
260.0	480.0	-1.089599609375	0.530975341796875	1.212089981126179
260.0	500.0	-1.05926513671875	0.4677734375	1.1579527704955668
260.0	520.0	-0.9927978515625	0.1688232421875	1.007049582279748
260.0	540.0	-1.08441162109375	-0.016845703125	1.0845424572956794
260.0	560.0	-1.552001953125	-0.1251220703125	1.5570374417409174
260.0	580.0	-1.696502685546875	-0.230224609375	1.7120527833071124
260.0	600.0	-1.52227783203125	-0.2080078125	1.53642345984263
260.0	620.0	-1.37164306640625	-0.1246337890625	1.3772938259487029
260.0	640.0	-1.30377197265625	-0.0897216796875	1.306855514771972
260.0	660.0	-1.169921875	-0.088623046875	1.1732737268177977
260.0	680.0	-1.162322998046875	-0.045654296875	1.1632192685009248
260.0	700.0	-1.069610595703125	-0.1793212890625	1.084538128030283
260.0	720.0	-0.787567138671875	-0.5245361328125	0.9462558599774678
260.0	740.0	-0.642181396484375	-0.5904541015625	0.8723720490952247
260.0	760.0	-0.387298583984375	-0.741455078125	0.8365140919516251
260.0	780.0	-0.10650634765625	-1.042236328125	1.0476641474034303
260.0	800.0	0.0906982421875	-1.0521240234375	1.0560261037636407
280.0	0.0	-0.584503173828125	1.2851283550262451	1.4118069447015813
280.0	20.0	-0.605987548828125	1.446603775024414	1.568401540183382
280.0	40.0	-0.322296142578125	1.3416328430175781	1.379801974554381
280.0	60.0	0.081390380859375	1.4063529968261719	1.4087061956910634
280.0	80.0	1.78912353515625	1.2746505737304688	2.1967469378973563
280.0	100.0	1.170806884765625	0.9704971313476562	1.520741083606482
280.0	120.0	0.2896728515625	0.6951522827148438	0.7530916657990634
280.0	140.0	-0.108062744140625	0.565093994140625	0.5753336239826479
280.0	160.0	-0.28076171875	0.312530517578125	0.4201219669728123
280.0	180.0	-0.33306884765625	0.070159912109375	0.3403781287718961
280.0	200.0	-0.239105224609375	-0.06201171875	0.24701571143922965
280.0	220.0	-0.085845947265625	-0.07684326171875	0.11521464114212558
280.0	240.0	0.156005859375	0.2211456298828125	0.2706348421316039
280.0	260.0	0.308319091796875	0.423065185546875	0.5234928973618092
280.0	280.0	0.44708251953125	0.578399658203125	0.7310464717648957
280.0	300.0	0.341552734375	0.644317626953125	0.729248568570104
280.0	320.0	0.156646728515625	0.66302490234375	0.6812783709193968
280.0	340.0	-0.039886474609375	0.716522216796875	0.7176315336022187
280.0	360.0	-0.314056396484375	0.788818359375	0.8490381759731523
280.0	380.0	-0.789703369140625	0.94317626953125	1.230127183115201
280.0	400.0	-1.074493408203125	1.073455810546875	1.5188296354327617
280.0	420.0	-1.251922607421875	1.202178955078125	1.7356683021265091
280.0	440.0	-1.380523681640625	1.22479248046875	1.8455249268929907
280.0	460.0	-1.4354248046875	1.2054443359375	1.8744440287605144
280.0	480.0	-1.479095458984375	1.118865966796875	1.8546116651322198
280.0	500.0	-1.5670166015625	0.96441650390625	1.8400109300162433
280.0	520.0	-1.4722900390625	0.6689453125	1.6171350562764943
280.0	540.0	-1.352508544921875	0.629638671875	1.4918861287669383
280.0	560.0	-1.25811767578125	0.6031494140625	1.395223746141511
280.0	580.0	-1.5159912109375	0.0234375	1.5161723741204354
280.0	600.0	-1.596527099609375	-0.1790771484375	1.606538952182495
280.0	620.0	-1.443634033203125	-0.0460205078125	1.4443673732681868
280.0	640.0	-1.34765625	-0.0089111328125	1.3476857113036647
280.0	660.0	-1.233428955078125	-0.028076171875	1.2337484584194096
280.0	680.0	-1.106414794921875	-0.013916015625	1.106502306329675
280.0	700.0	-0.9464111328125	-0.2073974609375	0.968869309615472
280.0	720.0	-0.702392578125	-0.54296875	0.8877896131863938
280.0	740.0	-0.569061279296875	-0.5931396484375	0.8219765094840346
280.0	760.0	-0.42633056640625	-0.71630859375	0.8335800821351098
280.0	780.0	-0.177459716796875	-1.1627197265625	1.1761841325333384
280.0	800.0	-0.09796142578125	-1.206298828125	1.210269930088674
300.0	0.0	-1.70745849609375	1.8907749652862549	2.5476350769362495
300.0	20.0	-1.618255615234375	2.0001888275146484	2.572840178081804
300.0	40.0	-0.79510498046875	1.4307861328125	1.636869233572053
300.0	60.0	0.782623291015625	1.1842842102050781	1.4195169270499008
300.0	80.0	2.096405029296875	1.10760498046875	2.3710130407950967
300.0	100.0	0.783111572265625	0.8395462036132812	1.1480860432118372
300.0	120.0	0.12078857421875	0.5940170288085938	0.6061733334421666
300.0	140.0	-0.16021728515625	0.5574188232421875	0.5799873472478035
300.0	160.0	-0.318115234375	0.264617919921875	0.41378731962838233
300.0	180.0	-0.35479736328125	0.0496673583984375	0.3582569126780475
300.0	200.0	-0.3359375	-0.0794677734375	0.34520882219515164
300.0	220.0	-0.351959228515625	-0.0095367431640625	0.3520884093626077
300.0	240.0	-0.296295166015625	0.3454742431640625	0.45512995736823186
300.0	260.0	-0.24102783203125	0.500244140625	0.555282465096215
300.0	280.0	-0.08502197265625	0.5894775390625	0.5955774549909871
300.0	300.0	-0.156646728515625	0.628204345703125	0.6474402655959385
300.0	320.0	-0.279083251953125	0.6361083984375	0.6946375717476364
300.0	340.0	-0.37420654296875	0.69775390625	0.7917645170678949
300.0	360.0	-0.610870361328125	0.766754150390625	0.9803440852529295
300.0	380.0	-0.938751220703125	0.91058349609375	1.3078287952671495
300.0	400.0	-1.18157958984375	1.03179931640625	1.5686746496554758
300.0	420.0	-1.34857177734375	1.140228271484375	1.7660029302751246
300.0	440.0	-1.460601806640625	1.160369873046875	1.865426460581247
300.0	460.0	-1.532470703125	1.1483154296875	1.9149660002190168
300.0	480.0	-1.651763916015625	1.179412841796875	2.0296154033822895
300.0	500.0	-1.546478271484375	1.0772705078125	1.8847033695454312
300.0	520.0	-1.36767578125	0.9635009765625	1.6729827179187144
300.0	540.0	-1.190155029296875	0.9598388671875	1.5289733956888945
300.0	560.0	-1.042755126953125	0.931396484375	1.398155093647746
300.0	580.0	-1.346466064453125	0.2939453125	1.3781780398281673
300.0	600.0	-1.51947021484375	-0.1622314453125	1.5281062710575775
300.0	620.0	-1.4300537109375	-0.0108642578125	1.4300949787562822
300.0	640.0	-1.3763427734375	0.010009765625	1.376379172103929
300.0	660.0	-1.265380859375	-0.0235595703125	1.26560016301592
300.0	680.0	-1.029296875	-0.01025390625	1.029347948692836
300.0	700.0	-0.8011474609375	-0.27197265625	0.846053414338766
300.0	720.0	-0.518280029296875	-0.5819091796875	0.7792512317427216
300.0	740.0	-0.40557861328125	-0.646484375	0.7631749856161969
300.0	760.0	-0.288665771484375	-0.775146484375	0.8271517393233188
300.0	780.0	-0.0650634765625	-1.334716796875	1.3363016814487134
300.0	800.0	-0.071258544921875	-1.3892822265625	1.391108509522834
320.0	0.0	-2.573333740234375	2.391047954559326	3.5127136034170188
320.0	20.0	-2.16351318359375	2.2928848266601562	3.1524768236915457
320.0	40.0	-0.914581298828125	1.3527030944824219	1.6328700542261347
320.0	60.0	1.30859375	1.1047172546386719	1.7125471716818392
320.0	80.0	1.518890380859375	0.9832305908203125	1.809356345165871
320.0	100.0	0.499267578125	0.7558975219726562	0.9058968916445211
320.0	120.0	-0.03253173828125	0.5949783325195312	0.5958670406754527
320.0	140.0	-0.189208984375	0.6042022705078125	0.6331353910934175
320.0	160.0	-0.256744384765625	0.301971435546875	0.396364008198171
320.0	180.0	-0.265167236328125	0.1967620849609375	0.3301953683807071
320.0	200.0	-0.268218994140625	0.04327392578125	0.2716874334052456
320.0	220.0	-0.310791015625	0.0020599365234375	0.3107978422249736
320.0	240.0	-0.3265380859375	0.2874908447265625	0.43506103867080376
320.0	260.0	-0.493621826171875	0.433013916015625	0.6566304582765282
320.0	280.0	-0.631988525390625	0.514739990234375	0.8150869608648522
320.0	300.0	-0.69720458984375	0.56756591796875	0.8990135212214005
320.0	320.0	-0.7532958984375	0.594024658203125	0.9593331043782967
320.0	340.0	-0.721527099609375	0.671051025390625	0.9853480776601364
320.0	360.0	-0.785369873046875	0.720184326171875	1.0655849572668066
320.0	380.0	-1.01678466796875	0.8372802734375	1.3171519719849702
320.0	400.0	-1.206451416015625	0.93731689453125	1.5277722277812924
320.0	420.0	-1.36273193359375	1.049560546875	1.7200626919948905
320.0	440.0	-1.497467041015625	1.082061767578125	1.8475024242967553
320.0	460.0	-1.582275390625	1.096832275390625	1.9252626969107547
320.0	480.0	-1.654693603515625	1.110260009765625	1.992658578582967
320.0	500.0	-1.538238525390625	0.96636962890625	1.8166034296643634
320.0	520.0	-1.29443359375	0.85888671875	1.5534621734286553
320.0	540.0	-1.05078125	0.84228515625	1.3466942933682646
320.0	560.0	-0.892242431640625	0.8201904296875	1.2119442634754047
320.0	580.0	-0.811676025390625	0.606689453125	1.0133558421043587
320.0	600.0	-1.17279052734375	0.019287109375	1.1729491095590099
320.0	620.0	-1.49505615234375	0.0921630859375	1.497894166178112
320.0	640.0	-1.489776611328125	0.091064453125	1.4925572304884214
320.0	660.0	-1.406982421875	0.0499267578125	1.4078679684583026
320.0	680.0	-0.9561767578125	0.0198974609375	0.9563837624785271
320.0	700.0	-0.663848876953125	-0.3848876953125	0.7673551129919531
320.0	720.0	-0.48541259765625	-0.67626953125	0.8324457152634538
320.0	740.0	-0.355987548828125	-0.77587890625	0.8536481781649586
320.0	760.0	-0.282196044921875	-0.9404296875	0.9818567130192147
320.0	780.0	-0.1290283203125	-1.4971923828125	1.5027419401196058
320.0	800.0	-0.066253662109375	-1.576416015625	1.5778076568650259
340.0	0.0	-4.495513916015625	3.767695903778076	5.865592705979187
340.0	20.0	-3.5269775390625	3.168752670288086	4.741367318243678
340.0	40.0	-1.270599365234375	1.234893798828125	1.7718310984171586
340.0	60.0	2.009857177734375	0.9559211730957031	2.225603550514568
340.0	80.0	0.99884033203125	0.8355178833007812	1.3022181622937516
340.0	100.0	0.227813720703125	0.678436279296875	0.7156639409714513
340.0	120.0	-0.214599609375	0.620635986328125	0.656690200832468
340.0	140.0	-0.37738037109375	0.6479339599609375	0.7498228863921921
340.0	160.0	-0.393035888671875	0.4686431884765625	0.6116401293976462
340.0	180.0	-0.359588623046875	0.4336700439453125	0.5633592857495799
340.0	200.0	-0.41461181640625	0.297882080078125	0.5105258974188875
340.0	220.0	-0.447357177734375	0.1320648193359375	0.4664435238876181
340.0	240.0	-0.560699462890625	0.11328125	0.572028433985058
340.0	260.0	-0.7813720703125	0.316986083984375	0.8432214950439723
340.0	280.0	-0.97296142578125	0.39599609375	1.0504603002129789
340.0	300.0	-1.019927978515625	0.474578857421875	1.124934741783194
340.0	320.0	-1.035980224609375	0.524383544921875	1.1611344142546647
340.0	340.0	-0.970794677734375	0.65057373046875	1.1686267518302902
340.0	360.0	-0.98681640625	0.73699951171875	1.2316553494861462
340.0	380.0	-1.134490966796875	0.819305419921875	1.399403846234913
340.0	400.0	-1.275177001953125	0.931915283203125	1.5794120682639223
340.0	420.0	-1.334747314453125	0.942352294921875	1.6338844026381896
340.0	440.0	-1.384674072265625	0.92791748046875	1.6668392654854705
340.0	460.0	-1.3619384765625	0.93682861328125	1.653034864908739
340.0	480.0	-1.311431884765625	0.90399169921875	1.592813416768054
340.0	500.0	-1.1888427734375	0.77264404296875	1.4178596394176903
340.0	520.0	-1.0142822265625	0.7105712890625	1.238418342871473
340.0	540.0	-0.8505859375	0.695068359375	1.0984609511844325
340.0	560.0	-0.70294189453125	0.6790771484375	0.9773807244964418
340.0	580.0	-0.558349609375	0.5457763671875	0.7807855846963364
340.0	600.0	-0.839935302734375	0.2294921875	0.8707226750826128
340.0	620.0	-1.281158447265625	0.2181396484375	1.29959681179222
340.0	640.0	-1.32049560546875	0.197998046875	1.3352572301353007
340.0	660.0	-1.220794677734375	0.1416015625	1.2289795147548301
340.0	680.0	-0.839599609375	0.07470703125	0.8429167483096068
340.0	700.0	-0.635528564453125	-0.451416015625	0.7795338192782916
340.0	720.0	-0.50653076171875	-0.7889404296875	0.9375502195417983
340.0	740.0	-0.40350341796875	-0.9234619140625	1.0077682843969837
340.0	760.0	-0.32220458984375	-1.0860595703125	1.1328464979792061
340.0	780.0	-0.151947021484375	-1.5462646484375	1.5537124123677195
340.0	800.0	-0.087127685546875	-1.6851806640625	1.6874315109416689
360.0	0.0	-4.50048828125	3.4071247577667236	5.644722657904065
360.0	20.0	-3.312530517578125	2.2269744873046875	3.991525246944127
360.0	40.0	-2.005767822265625	1.005615234375	2.2437394136671207
360.0	60.0	1.329071044921875	0.8261985778808594	1.5649389548931547
360.0	80.0	0.523895263671875	0.725189208984375	0.8946315644583568
360.0	100.0	0.137420654296875	0.6352996826171875	0.6499924022331957
360.0	120.0	-0.192535400390625	0.6105270385742188	0.6401664980563915
360.0	140.0	-0.30096435546875	0.6270599365234375	0.6955456183856653
360.0	160.0	-0.25823974609375	0.5042572021484375	0.566536046850626
360.0	180.0	-0.331085205078125	0.447174072265625	0.5564009920266556
360.0	200.0	-0.466766357421875	0.322357177734375	0.5672609474111161
360.0	220.0	-0.546112060546875	-0.0058135986328125	0.5461430038037813
360.0	240.0	-0.66778564453125	-0.218170166015625	0.7025210946165975
360.0	260.0	-0.80963134765625	0.07257080078125	0.8128772602513293
360.0	280.0	-0.759735107421875	0.484222412109375	0.9009266217835664
360.0	300.0	-0.861602783203125	0.7491455078125	1.1417435561013776
360.0	320.0	-0.872711181640625	0.826873779296875	1.2022250427641545
360.0	340.0	-0.83111572265625	0.947601318359375	1.2604370682437287
360.0	360.0	-0.905792236328125	0.996368408203125	1.3465547074877926
360.0	380.0	-1.101226806640625	0.951629638671875	1.45543788904325
360.0	400.0	-1.249359130859375	0.909515380859375	1.5453531848355788
360.0	420.0	-1.242919921875	0.731170654296875	1.4420334454854633
360.0	440.0	-1.139739990234375	0.56390380859375	1.271611084681944
360.0	460.0	-1.076751708984375	0.58837890625	1.2270224040826305
360.0	480.0	-0.993682861328125	0.543609619140625	1.1326592810370932
360.0	500.0	-0.978271484375	0.58929443359375	1.1420521120359808
360.0	520.0	-0.920440673828125	0.5958251953125	1.0964573395286985
360.0	540.0	-0.854034423828125	0.6002197265625	1.04385751769013
360.0	560.0	-0.770721435546875	0.5955810546875	0.9740268599551609
360.0	580.0	-0.722381591796875	0.5042724609375	0.8809800673266958
360.0	600.0	-0.961944580078125	0.2701416015625	0.99915657433479
360.0	620.0	-1.3438720703125	0.2818603515625	1.3731123039099682
360.0	640.0	-1.41387939453125	0.2532958984375	1.4363891375408386
360.0	660.0	-1.27862548828125	0.197998046875	1.2938648947431797
360.0	680.0	-0.910064697265625	0.1163330078125	0.9174699569554726
360.0	700.0	-0.6922607421875	-0.5111083984375	0.8604979547490712
360.0	720.0	-0.6142578125	-0.8743896484375	1.0685831355172792
360.0	740.0	-0.52911376953125	-1.030517578125	1.1584160996516684
360.0	760.0	-0.59979248046875	-1.1373291015625	1.2857948922311906
360.0	780.0	-0.4774169921875	-1.3369140625	1.4196007167297477
360.0	800.0	-0.62030029296875	-1.24755859375	1.3932605277896144
380.0	0.0	-5.283050537109375	3.8208746910095215	6.519946808222346
380.0	20.0	-3.3135986328125	2.1052417755126953	3.925809322004918
380.0	40.0	-1.4718017578125	0.9726371765136719	1.7641495093773807
380.0	60.0	0.665863037109375	0.7916984558105469	1.0344853933822968
380.0	80.0	0.20745849609375	0.6578369140625	0.6897741899380938
380.0	100.0	0.070526123046875	0.6116409301757812	0.615693561358504
380.0	120.0	-0.0621337890625	0.6205215454101562	0.6236245633884796
380.0	140.0	-0.21270751953125	0.5763092041015625	0.6143100093579084
380.0	160.0	-0.2557373046875	0.460845947265625	0.5270489124549812
380.0	180.0	-0.3331298828125	0.35418701171875	0.4862344682279609
380.0	200.0	-0.47845458984375	0.2308197021484375	0.5312217328408585
380.0	220.0	-0.51593017578125	-0.1410064697265625	0.5348521017874189
380.0	240.0	-0.547332763671875	-0.4186859130859375	0.6891088796447901
380.0	260.0	-0.542938232421875	-0.01763916015625	0.543224690341306
380.0	280.0	-0.4036865234375	1.01416015625	1.0915510211300614
380.0	300.0	-0.3284912109375	1.079193115234375	1.1280798977166733
380.0	320.0	-0.337371826171875	1.179718017578125	1.2270103300677655
380.0	340.0	-0.21966552734375	1.28643798828125	1.3050577158104224
380.0	360.0	-0.339080810546875	1.108978271484375	1.1596588303055333
380.0	380.0	-0.66265869140625	0.996063232421875	1.1963521656598268
380.0	400.0	-0.8358154296875	0.8531494140625	1.1943413897286184
380.0	420.0	-0.92010498046875	0.600860595703125	1.0989206661775512
380.0	440.0	-0.88427734375	0.41680908203125	0.9775869432092927
380.0	460.0	-0.828582763671875	0.440277099609375	0.9382927691795167
380.0	480.0	-0.767181396484375	0.3973388671875	0.8639707578903129
380.0	500.0	-0.827789306640625	0.409088134765625	0.9233570480559429
380.0	520.0	-0.84674072265625	0.45751953125	0.962441672455868
380.0	540.0	-0.856201171875	0.4688720703125	0.9761769639974369
380.0	560.0	-0.88824462890625	0.4859619140625	1.0124907420317928
380.0	580.0	-0.920806884765625	0.460205078125	1.0294046983396823
380.0	600.0	-1.0732421875	0.2921142578125	1.1122857243744222
380.0	620.0	-1.271575927734375	0.279052734375	1.301835538213526
380.0	640.0	-1.29248046875	0.2655029296875	1.3194686687348303
380.0	660.0	-1.10357666015625	0.2200927734375	1.125309856777694
380.0	680.0	-0.824462890625	0.139404296875	0.836165423827692
380.0	700.0	-0.73638916015625	-0.534912109375	0.910164798238011
380.0	720.0	-0.664215087890625	-0.9248046875	1.1386155597933498
380.0	740.0	-0.59881591796875	-1.1038818359375	1.2558405994892434
380.0	760.0	-0.75634765625	-0.98193359375	1.2394576877205845
380.0	780.0	-0.683258056640625	-1.002685546875	1.2133506821510183
380.0	800.0	-1.21392822265625	-0.7166748046875	1.409696600490768
400.0	0.0	1.66802978515625	1.3952676057815552	2.1746482602737847
400.0	20.0	1.0924072265625	1.0957717895507812	1.5472780498091785
400.0	40.0	0.859954833984375	0.8508758544921875	1.2097570153757755
400.0	60.0	0.20294189453125	0.7179222106933594	0.7460547655251412
400.0	80.0	0.024169921875	0.6098785400390625	0.6103572877615389
400.0	100.0	-0.085205078125	0.5846710205078125	0.5908469408907304
400.0	120.0	-0.204742431640625	0.5620803833007812	0.5982088436371275
400.0	140.0	-0.305755615234375	0.45916748046875	0.5516532165839071
400.0	160.0	-0.315277099609375	0.3560943603515625	0.47560786685281836
400.0	180.0	-0.27630615234375	0.1988372802734375	0.3404135042114885
400.0	200.0	-0.422637939453125	0.07879638671875	0.4299205722283061
400.0	220.0	-0.43951416015625	-0.2825927734375	0.522524040190451
400.0	240.0	-0.42645263671875	-0.3773345947265625	0.5694236101022097
400.0	260.0	-0.199951171875	0.535552978515625	0.5716620189685014
400.0	280.0	-2.216583251953125	2.91937255859375	3.665511894498408
400.0	300.0	-1.21954345703125	1.88800048828125	2.2476281025423157
400.0	320.0	-0.893890380859375	1.76165771484375	1.9754690372823922
400.0	340.0	-0.747833251953125	1.60589599609375	1.7714842711683114
400.0	360.0	-0.540435791015625	1.136993408203125	1.2588982701187743
400.0	380.0	-0.37298583984375	0.897918701171875	0.972304700512208
400.0	400.0	-0.69293212890625	0.773406982421875	1.0384186514741818
400.0	420.0	-0.878173828125	0.477081298828125	0.9993977376876775
400.0	440.0	-0.851318359375	0.366729736328125	0.9269485684309771
400.0	460.0	-0.79144287109375	0.393798828125	0.8840018864446735
400.0	480.0	-0.728607177734375	0.34600830078125	0.8065916957516852
400.0	500.0	-0.7232666015625	0.31982421875	0.7908236894749777
400.0	520.0	-0.749267578125	0.354248046875	0.8287904333087196
400.0	540.0	-0.841827392578125	0.3807373046875	0.923923294476109
400.0	560.0	-0.96441650390625	0.407958984375	1.0471531530483187
400.0	580.0	-1.111572265625	0.4251708984375	1.1901105808221548
400.0	600.0	-1.41912841796875	0.3494873046875	1.4615289401254499
400.0	620.0	-1.57147216796875	0.300537109375	1.599952289542374
400.0	640.0	-1.55633544921875	0.2960205078125	1.584237410093733
400.0	660.0	-1.282318115234375	0.2432861328125	1.3051926643515512
400.0	680.0	-0.956207275390625	0.142578125	0.9667786071477162
400.0	700.0	-0.7921142578125	-0.5130615234375	0.9437569201133605
400.0	720.0	-0.717437744140625	-0.9498291015625	1.19033282694069
400.0	740.0	-0.549346923828125	-1.0718994140625	1.2044710028003807
400.0	760.0	-0.799224853515625	-0.7298583984375	1.0823371231953678
400.0	780.0	-0.796295166015625	-0.6861572265625	1.0511411565454916
400.0	800.0	-1.22637939453125	-0.4908447265625	1.3209598649940317
420.0	0.0	1.06640625	1.0349104404449463	1.486022176746032
420.0	20.0	0.7603759765625	0.9050197601318359	1.182045850194679
420.0	40.0	0.472991943359375	0.7417678833007812	0.8797391495093302
420.0	60.0	-0.08758544921875	0.70404052734375	0.7094675997234234
420.0	80.0	-0.160369873046875	0.5987701416015625	0.619874324887413
420.0	100.0	-0.1971435546875	0.546142578125	0.5806352528014855
420.0	120.0	-0.235992431640625	0.475067138671875	0.5304537812453952
420.0	140.0	-0.2537841796875	0.3248291015625	0.4122139675963907
420.0	160.0	-0.225555419921875	0.2278289794921875	0.32059521417604625
420.0	180.0	-0.165863037109375	0.009429931640625	0.1661308842145035
420.0	200.0	-0.291046142578125	-0.1190643310546875	0.3144585378696315
420.0	220.0	-0.302734375	-0.421234130859375	0.5187352839430663
420.0	240.0	-0.168853759765625	-0.145355224609375	0.22279976101474896
420.0	260.0	-1.435089111328125	2.547149658203125	2.9236025958971994
420.0	280.0	-2.288360595703125	3.433685302734375	4.126352987103844
420.0	300.0	-1.315338134765625	2.5772705078125	2.8935164902258315
420.0	320.0	-1.102935791015625	2.30279541015625	2.5532986625422325
420.0	340.0	-1.0450439453125	1.279144287109375	1.6517648001089218
420.0	360.0	-0.852294921875	0.851165771484375	1.20452887238144
420.0	380.0	-0.499664306640625	0.63720703125	0.8097513322033468
420.0	400.0	-0.6654052734375	0.642181396484375	0.924749222172723
420.0	420.0	-0.773101806640625	0.454376220703125	0.8967408507319454
420.0	440.0	-0.709686279296875	0.405517578125	0.8173733058955421
420.0	460.0	-0.6336669921875	0.414031982421875	0.7569387950529032
420.0	480.0	-0.515228271484375	0.381439208984375	0.6410585323411604
420.0	500.0	-0.533905029296875	0.30181884765625	0.6133100334325565
420.0	520.0	-0.785919189453125	0.29541015625	0.8396047479417362
420.0	540.0	-1.036834716796875	0.3193359375	1.0848970784983523
420.0	560.0	-1.3048095703125	0.31689453125	1.3427397956101725
420.0	580.0	-1.5240478515625	0.35693359375	1.5652870165562487
420.0	600.0	-1.737060546875	0.3751220703125	1.777103235927843
420.0	620.0	-1.65716552734375	0.3282470703125	1.6893619281211556
420.0	640.0	-1.514129638671875	0.3345947265625	1.55065863224246
420.0	660.0	-1.2894287109375	0.2955322265625	1.3228626903526048
420.0	680.0	-1.048675537109375	0.182373046875	1.0644154782593624
420.0	700.0	-0.816253662109375	-0.4871826171875	0.9505876831711149
420.0	720.0	-0.56182861328125	-0.80859375	0.9846193392578652
420.0	740.0	-0.474609375	-0.97412109375	1.0835893890799166
420.0	760.0	-0.8021240234375	-0.72021484375	1.0780131586086508
420.0	780.0	-0.7017822265625	-0.7064208984375	0.9957553812399231
420.0	800.0	-0.99298095703125	-0.6019287109375	1.1611758497650464
440.0	0.0	0.524566650390625	0.7956498861312866	0.9530104469536362
440.0	20.0	0.462005615234375	0.7253952026367188	0.8600275510217447
440.0	40.0	0.396575927734375	0.6102104187011719	0.7277562926899634
440.0	60.0	-0.14764404296875	0.6186866760253906	0.6360597192996148
440.0	80.0	-0.201324462890625	0.536102294921875	0.5726580218408712
440.0	100.0	-0.214630126953125	0.4597320556640625	0.5073654052071537
440.0	120.0	-0.230560302734375	0.357513427734375	0.4254102775055497
440.0	140.0	-0.25238037109375	0.19171142578125	0.3169370954755828
440.0	160.0	-0.262847900390625	0.100982666015625	0.28157861704217385
440.0	180.0	-0.205078125	-0.1609344482421875	0.260685507814556
440.0	200.0	-0.173736572265625	-0.3176116943359375	0.36202428775091006
440.0	220.0	-0.050750732421875	-0.58941650390625	0.5915973731503743
440.0	240.0	-0.25164794921875	-0.0008087158203125	0.2516492486920647
440.0	260.0	-1.807952880859375	2.895538330078125	3.4136250292554586
440.0	280.0	-2.12322998046875	3.4097900390625	4.016811379745279
440.0	300.0	-1.833404541015625	2.6533203125	3.2251326936642175
440.0	320.0	-1.843475341796875	2.21112060546875	2.8787941343106835
440.0	340.0	-1.797576904296875	0.71533203125	1.9346789505739157
440.0	360.0	-1.709625244140625	0.32586669921875	1.7404044303157284
440.0	380.0	-0.767791748046875	0.35540771484375	0.8460607614937193
440.0	400.0	-0.522216796875	0.62042236328125	0.8109465406534986
440.0	420.0	-0.7340087890625	0.499114990234375	0.8876286813176205
440.0	440.0	-0.75335693359375	0.50384521484375	0.9063148845267425
440.0	460.0	-0.650054931640625	0.5360107421875	0.8425431323621908
440.0	480.0	-0.621429443359375	0.457061767578125	0.7714142936552204
440.0	500.0	-0.65081787109375	0.329132080078125	0.7293091439654067
440.0	520.0	-0.872344970703125	0.293212890625	0.9203040514632673
440.0	540.0	-1.165679931640625	0.297607421875	1.2030710205905453
440.0	560.0	-1.54522705078125	0.2882080078125	1.5718748341497708
440.0	580.0	-1.781707763671875	0.3687744140625	1.81947166056407
440.0	600.0	-1.86614990234375	0.40234375	1.9090301074581433
440.0	620.0	-1.73968505859375	0.358154296875	1.7761696437740302
440.0	640.0	-1.555389404296875	0.3804931640625	1.6012530240087854
440.0	660.0	-1.351409912109375	0.3436279296875	1.394413462574421
440.0	680.0	-1.05438232421875	0.209716796875	1.075036381019937
440.0	700.0	-0.690185546875	-0.3338623046875	0.766694285622628
440.0	720.0	-0.349853515625	-0.6148681640625	0.7074322169457379
440.0	740.0	-0.471160888671875	-0.85302734375	0.9744989646989122
440.0	760.0	-0.758209228515625	-0.7664794921875	1.0781335938325394
440.0	780.0	-0.61865234375	-0.7689208984375	0.9868992200226426
440.0	800.0	-0.837677001953125	-0.710693359375	1.0985389436250763
460.0	0.0	0.379974365234375	0.5269604325294495	0.6496674654674426
460.0	20.0	0.35015869140625	0.5223369598388672	0.6288457750363341
460.0	40.0	0.331298828125	0.4872589111328125	0.589219958924791
460.0	60.0	-0.023284912109375	0.4991798400878906	0.4997226229440822
460.0	80.0	-0.306396484375	0.46213531494140625	0.5544798057218607
460.0	100.0	-0.34600830078125	0.366729736328125	0.5041948469756747
460.0	120.0	-0.268585205078125	0.2311553955078125	0.35435974554008204
460.0	140.0	-0.264739990234375	0.0498199462890625	0.26938687695866337
460.0	160.0	-0.19781494140625	-0.0361480712890625	0.2010906116691609
460.0	180.0	-0.162841796875	-0.307861328125	0.34827582196352314
460.0	200.0	-0.0714111328125	-0.4870452880859375	0.49225264096424953
460.0	220.0	0.0987548828125	-0.7045440673828125	0.7114315636543178
460.0	240.0	-0.04595947265625	0.0360260009765625	0.05839645428623106
460.0	260.0	-1.733642578125	2.9853515625	3.4522225508227433
460.0	280.0	-2.33306884765625	3.31329345703125	4.052298579856888
460.0	300.0	-2.698577880859375	2.6884765625	3.80922942419793
460.0	320.0	-2.925201416015625	2.2342529296875	3.6808544494555875
460.0	340.0	-3.0556640625	0.566650390625	3.1077605326101736
460.0	360.0	-2.651031494140625	0.14422607421875	2.654951815647513
460.0	380.0	-1.132843017578125	0.270050048828125	1.1645859055250432
460.0	400.0	-0.571533203125	0.632568359375	0.852521513838039
460.0	420.0	-0.720306396484375	0.53289794921875	0.8960030854287585
460.0	440.0	-0.86114501953125	0.5625	1.0285800866551311
460.0	460.0	-0.8839111328125	0.597412109375	1.0668646208107961
460.0	480.0	-1.01226806640625	0.489593505859375	1.1244502831363965
460.0	500.0	-1.073638916015625	0.37603759765625	1.1375872699860394
460.0	520.0	-1.13946533203125	0.3411865234375	1.189449236695898
460.0	540.0	-1.31658935546875	0.3284912109375	1.3569502594409286
460.0	560.0	-1.5157470703125	0.3154296875	1.5482199678719024
460.0	580.0	-1.75689697265625	0.4234619140625	1.8072097180986417
460.0	600.0	-1.856964111328125	0.4893798828125	1.9203667307215644
460.0	620.0	-1.7138671875	0.5257568359375	1.7926965685592673
460.0	640.0	-1.504364013671875	0.596435546875	1.6182850327451692
460.0	660.0	-1.319061279296875	0.5675048828125	1.43596115913918
460.0	680.0	-1.033416748046875	0.3173828125	1.081055976725622
460.0	700.0	-0.602325439453125	-0.1258544921875	0.6153334772431723
460.0	720.0	-0.191986083984375	-0.5574951171875	0.589626544629361
460.0	740.0	-0.310760498046875	-0.8857421875	0.9386752952238739
460.0	760.0	0.114227294921875	-0.9136962890625	0.9208087660050552
460.0	780.0	0.42529296875	-0.9444580078125	1.0357968129847401
460.0	800.0	0.38238525390625	-0.92578125	1.0016433523248232
480.0	0.0	0.358123779296875	0.3933517336845398	0.5319569791726676
480.0	20.0	0.329345703125	0.4011421203613281	0.5190217653382976
480.0	40.0	0.2919921875	0.3930931091308594	0.48967502489630904
480.0	60.0	0.01739501953125	0.37712860107421875	0.3775295597071702
480.0	80.0	-0.213958740234375	0.3489227294921875	0.40929868516641854
480.0	100.0	-0.5452880859375	0.24246978759765625	0.5967668678496109
480.0	120.0	-0.48638916015625	0.10906982421875	0.49846829555410166
480.0	140.0	-0.3875732421875	-0.067413330078125	0.3933923933326022
480.0	160.0	-0.228240966796875	-0.1565399169921875	0.276764673569972
480.0	180.0	-0.23651123046875	-0.449676513671875	0.5080812229220188
480.0	200.0	-0.075347900390625	-0.5974884033203125	0.602220639131151
480.0	220.0	0.14727783203125	-0.7050933837890625	0.7203106549752928
480.0	240.0	0.124664306640625	-0.080230712890625	0.1482503175076724
480.0	260.0	-0.9765625	2.94677734375	3.104379330887989
480.0	280.0	-1.858917236328125	3.207916259765625	3.7076003049393647
480.0	300.0	-2.851806640625	2.499603271484375	3.7922048507864443
480.0	320.0	-3.281158447265625	2.13543701171875	3.914855295803521
480.0	340.0	-3.494659423828125	0.55413818359375	3.5383207337757416
480.0	360.0	-2.905364990234375	0.14764404296875	2.909114038655712
480.0	380.0	-1.28948974609375	0.32537841796875	1.3299078615305537
480.0	400.0	-0.776641845703125	0.659393310546875	1.0188091550879999
480.0	420.0	-0.7847900390625	0.55224609375	0.9596203173515315
480.0	440.0	-0.8787841796875	0.58892822265625	1.0578743242512703
480.0	460.0	-0.9742431640625	0.58697509765625	1.1374047247972356
480.0	480.0	-1.241302490234375	0.477752685546875	1.3300674797954095
480.0	500.0	-1.37786865234375	0.37774658203125	1.4287107836605257
480.0	520.0	-1.446014404296875	0.3203125	1.481066424941939
480.0	540.0	-1.54632568359375	0.31787109375	1.5786592893919509
480.0	560.0	-1.6109619140625	0.3497314453125	1.6484872982223078
480.0	580.0	-1.735870361328125	0.448486328125	1.7928708536457612
480.0	600.0	-1.73931884765625	0.6175537109375	1.8456984151548006
480.0	620.0	-1.612091064453125	0.7010498046875	1.7579273104261142
480.0	640.0	-1.42803955078125	0.7667236328125	1.6208522720188634
480.0	660.0	-1.29473876953125	0.739990234375	1.4912860316846204
480.0	680.0	-1.1707763671875	0.2386474609375	1.1948514186193508
480.0	700.0	-0.75390625	-0.3837890625	0.8459720316202489
480.0	720.0	-0.36505126953125	-0.66064453125	0.7547937639229073
480.0	740.0	1.818756103515625	-1.5777587890625	2.4077368129717387
480.0	760.0	3.053192138671875	-1.3280029296875	3.3295005656864394
480.0	780.0	3.330322265625	-1.3275146484375	3.585155719732934
480.0	800.0	3.47509765625	-1.32275390625	3.7183304878633203
500.0	0.0	0.400299072265625	0.3033803701400757	0.5022738259585595
500.0	20.0	0.394012451171875	0.31836891174316406	0.5065615220711062
500.0	40.0	0.41314697265625	0.3218536376953125	0.5237176578202511
500.0	60.0	0.32952880859375	0.31336212158203125	0.45473624765968246
500.0	80.0	0.29193115234375	0.293670654296875	0.4140848353947587
500.0	100.0	0.11346435546875	0.19445037841796875	0.22513353732580604
500.0	120.0	-0.159027099609375	0.01096343994140625	0.1594045652593391
500.0	140.0	-0.5032958984375	-0.16912841796875	0.5309530894049139
500.0	160.0	-0.4381103515625	-0.279388427734375	0.5196138698092108
500.0	180.0	-0.430755615234375	-0.5739898681640625	0.7176452945647611
500.0	200.0	-0.3682861328125	-0.652740478515625	0.7494696844534764
500.0	220.0	-0.153717041015625	-0.735107421875	0.7510072239295096
500.0	240.0	0.007720947265625	-0.2359466552734375	0.2360729488132872
500.0	260.0	-0.835296630859375	2.76434326171875	2.8877870645417887
500.0	280.0	-1.34429931640625	3.284423828125	3.5488844070842305
500.0	300.0	-3.4176025390625	1.794036865234375	3.8598672760635733
500.0	320.0	-3.79180908203125	1.437347412109375	4.055093549805256
500.0	340.0	-3.379150390625	0.43701171875	3.4072916817886196
500.0	360.0	-2.69671630859375	0.126495361328125	2.69968144888856
500.0	380.0	-1.493988037109375	0.361236572265625	1.5370400502811048
500.0	400.0	-1.012115478515625	0.713836669921875	1.2385235295205597
500.0	420.0	-0.9510498046875	0.585784912109375	1.1169779291692026
500.0	440.0	-0.981170654296875	0.597015380859375	1.148530895464298
500.0	460.0	-1.124359130859375	0.555145263671875	1.2539416728557053
500.0	480.0	-1.46087646484375	0.4490966796875	1.5283480864124865
500.0	500.0	-1.677642822265625	0.383758544921875	1.7209753222809228
500.0	520.0	-1.7833251953125	0.3367919921875	1.814849194351418
500.0	540.0	-1.873687744140625	0.32275390625	1.9012826845428372
500.0	560.0	-1.918792724609375	0.3519287109375	1.9507996661871765
500.0	580.0	-1.868438720703125	0.4393310546875	1.9193944432126404
500.0	600.0	-1.754364013671875	0.5848388671875	1.84927812755141
500.0	620.0	-1.590057373046875	0.6544189453125	1.7194611381373683
500.0	640.0	-1.594696044921875	0.60107421875	1.7042140980919602
500.0	660.0	-1.638946533203125	0.3564453125	1.6772593715647455
500.0	680.0	-1.36773681640625	-0.0977783203125	1.3712274059674558
500.0	700.0	-1.094329833984375	-0.3656005859375	1.1537857574030428
500.0	720.0	-0.81146240234375	-0.5545654296875	0.9828601356357737
500.0	740.0	1.769989013671875	-1.76416015625	2.4990242426633564
500.0	760.0	3.206207275390625	-1.393798828125	3.496060678256371
500.0	780.0	3.429931640625	-1.3802490234375	3.697231183745571
500.0	800.0	3.565338134765625	-1.3692626953125	3.8192298103136553
520.0	0.0	0.5284423828125	0.2397160530090332	0.5802716071141018
520.0	20.0	0.5096435546875	0.26206398010253906	0.5730742382115033
520.0	40.0	0.532958984375	0.27323150634765625	0.5989163005688197
520.0	60.0	0.45977783203125	0.23163223266601562	0.5148292396874905
520.0	80.0	0.43756103515625	0.24434661865234375	0.5011635756256064
520.0	100.0	0.3778076171875	0.2326202392578125	0.44367868026000357
520.0	120.0	0.1182861328125	0.05344390869140625	0.1297993089039836
520.0	140.0	-0.29998779296875	-0.1647796630859375	0.34226453701337023
520.0	160.0	-0.66925048828125	-0.404266357421875	0.7818743529543879
520.0	180.0	-0.725341796875	-0.7072296142578125	1.0130619179384388
520.0	200.0	-0.7279052734375	-0.742034912109375	1.039452691509955
520.0	220.0	-0.5684814453125	-0.812164306640625	0.9913536274436262
520.0	240.0	-0.25775146484375	-0.4708099365234375	0.5367474396383295
520.0	260.0	-1.33892822265625	1.09429931640625	1.7292251962403886
520.0	280.0	-2.56060791015625	1.75921630859375	3.1066951717181683
520.0	300.0	-3.45465087890625	1.088623046875	3.622114414718996
520.0	320.0	-3.55328369140625	1.0987548828125	3.7192858567362013
520.0	340.0	-3.3572998046875	0.9302978515625	3.483807697215294
520.0	360.0	-2.63238525390625	0.485565185546875	2.6767939170579127
520.0	380.0	-1.4239501953125	0.713165283203125	1.592557339594622
520.0	400.0	-1.13934326171875	0.738525390625	1.3577639045952463
520.0	420.0	-1.0567626953125	0.551055908203125	1.1918095519711656
520.0	440.0	-1.07952880859375	0.556396484375	1.214479104969987
520.0	460.0	-1.2894287109375	0.495819091796875	1.3814713071143465
520.0	480.0	-1.671142578125	0.417724609375	1.7225595390870436
520.0	500.0	-1.84539794921875	0.418975830078125	1.892362105192984
520.0	520.0	-1.95758056640625	0.3861083984375	1.9952948076200132
520.0	540.0	-1.9627685546875	0.3499755859375	1.9937259866948502
520.0	560.0	-1.9285888671875	0.3970947265625	1.9690452611616909
520.0	580.0	-1.7965087890625	0.466552734375	1.856102174755366
520.0	600.0	-1.64239501953125	0.51416015625	1.720994499252127
520.0	620.0	-1.62579345703125	0.4560546875	1.688546784343373
520.0	640.0	-1.57647705078125	0.344970703125	1.613779624872772
520.0	660.0	-1.43475341796875	0.05810546875	1.435929530259639
520.0	680.0	-1.17742919921875	-0.28271484375	1.2108952068818728
520.0	700.0	-1.10986328125	-0.43115234375	1.190667395450188
520.0	720.0	-0.9566650390625	-0.50732421875	1.082860037075315
520.0	740.0	1.76763916015625	-2.135498046875	2.772165238351573
520.0	760.0	3.25457763671875	-1.4808349609375	3.5756324999871802
520.0	780.0	3.461669921875	-1.452880859375	3.754200506040175
520.0	800.0	3.592041015625	-1.4425048828125	3.8708628230499444
540.0	0.0	0.6849365234375	0.15181148052215576	0.7015588120442775
540.0	20.0	0.6087646484375	0.18848419189453125	0.6372759902753025
540.0	40.0	0.60125732421875	0.20074844360351562	0.6338850901669205
540.0	60.0	0.5263671875	0.13788986206054688	0.5441286889475107
540.0	80.0	0.56451416015625	0.21100616455078125	0.6026606329397562
540.0	100.0	0.57415771484375	0.24799346923828125	0.6254261285711009
540.0	120.0	0.44476318359375	0.1306610107421875	0.46355861464179243
540.0	140.0	0.14715576171875	-0.1278533935546875	0.19493924297194584
540.0	160.0	-0.51776123046875	-0.56829833984375	0.7687910605916776
540.0	180.0	-0.68707275390625	-0.8115692138671875	1.0633501577830904
540.0	200.0	-0.633056640625	-0.723236083984375	0.9611613513955211
540.0	220.0	-0.57550048828125	-0.7786865234375	0.9682734705624942
540.0	240.0	-0.553955078125	-0.7391357421875	0.9236816951523622
540.0	260.0	-1.10400390625	-0.2703857421875	1.136632339234435
540.0	280.0	-2.00311279296875	0.916839599609375	2.2029652091594514
540.0	300.0	-1.9560546875	1.385711669921875	2.3971538900638802
540.0	320.0	-0.9822998046875	2.8641357421875	3.0279013286375505
540.0	340.0	-1.78692626953125	2.136932373046875	2.7856032487984748
540.0	360.0	-1.1019287109375	1.146820068359375	1.5904223191279045
540.0	380.0	-1.32891845703125	0.85198974609375	1.5785787255905899
540.0	400.0	-1.36114501953125	0.815673828125	1.5868331853357551
540.0	420.0	-1.27716064453125	0.598297119140625	1.4103541238679913
540.0	440.0	-1.243896484375	0.559844970703125	1.3640765576249991
540.0	460.0	-1.526123046875	0.47943115234375	1.5996580209659468
540.0	480.0	-1.81622314453125	0.433349609375	1.8672060396957928
540.0	500.0	-1.9281005859375	0.362396240234375	1.9618621012773914
540.0	520.0	-2.062744140625	0.32763671875	2.0886022141987777
540.0	540.0	-2.02374267578125	0.352294921875	2.054177725942224
540.0	560.0	-1.05999755859375	0.498046875	1.1711727088358814
540.0	580.0	-0.9405517578125	0.5443115234375	1.0866980462258298
540.0	600.0	-0.95263671875	0.3983154296875	1.032556003051604
540.0	620.0	-0.871826171875	0.029052734375	0.8723101142030174
540.0	640.0	-0.84124755859375	-0.217529296875	0.8689168256161672
540.0	660.0	-0.8489990234375	-0.6058349609375	1.0429934523725308
540.0	680.0	-1.08349609375	-0.510986328125	1.1979444113572961
540.0	700.0	-1.19476318359375	-0.477783203125	1.28675399904545
540.0	720.0	-0.81353759765625	-0.80615234375	1.1453056466000335
540.0	740.0	1.85809326171875	-2.7154541015625	3.290319368532062
540.0	760.0	3.29107666015625	-1.58154296875	3.6513646414769068
540.0	780.0	3.48480224609375	-1.5234375	3.8032497302683526
540.0	800.0	3.59881591796875	-1.5238037109375	3.9081266306111617
560.0	0.0	0.79345703125	0.07998359203338623	0.7974781723875749
560.0	20.0	0.71234130859375	0.12608909606933594	0.7234145423452851
560.0	40.0	0.69024658203125	0.13060760498046875	0.702494619541358
560.0	60.0	0.620849609375	0.07693099975585938	0.6255978070490066
560.0	80.0	0.6627197265625	0.1632232666015625	0.6825241905860623
560.0	100.0	0.72760009765625	0.378997802734375	0.8203909047441157
560.0	120.0	0.7275390625	0.50006103515625	0.882821684342268
560.0	140.0	0.6514892578125	0.4423675537109375	0.787481622402251
560.0	160.0	0.504638671875	0.3251800537109375	0.6003351201480821
560.0	180.0	0.52191162109375	-0.209075927734375	0.562231699382644
560.0	200.0	0.57366943359375	-0.1384429931640625	0.590138188389803
560.0	220.0	0.57281494140625	-0.118621826171875	0.5849684561945167
560.0	240.0	0.5872802734375	-0.1919403076171875	0.6178504683635073
560.0	260.0	0.5631103515625	0.097808837890625	0.5715416317350442
560.0	280.0	0.4298095703125	0.75128173828125	0.8655405923508802
560.0	300.0	0.6204833984375	2.1649169921875	2.252080200791864
560.0	320.0	0.86346435546875	3.63104248046875	3.732296905142156
560.0	340.0	0.788330078125	3.671112060546875	3.754800670231283
560.0	360.0	0.244140625	1.89892578125	1.9145557624345428
560.0	380.0	-0.83123779296875	1.044830322265625	1.335150430020995
560.0	400.0	-1.00201416015625	0.91424560546875	1.3564208064876313
560.0	420.0	-0.8587646484375	0.6370849609375	1.0692773114859957
560.0	440.0	-0.77435302734375	0.53424072265625	0.940763392517323
560.0	460.0	-0.735595703125	0.3011474609375	0.7948527106861158
560.0	480.0	-0.5172119140625	0.33538818359375	0.6164360451356733
560.0	500.0	-0.4786376953125	0.238250732421875	0.534656389537824
560.0	520.0	-0.28778076171875	0.0911865234375	0.3018820115078765
560.0	540.0	0.06610107421875	0.0635986328125	0.09172861117716706
560.0	560.0	0.19073486328125	-0.1072998046875	0.21884477639846187
560.0	580.0	0.15203857421875	-0.256591796875	0.29825337931700224
560.0	600.0	0.3887939453125	-0.5872802734375	0.704314454970565
560.0	620.0	0.44000244140625	-0.9625244140625	1.0583266963040379
560.0	640.0	0.509033203125	-0.8748779296875	1.0121888132843515
560.0	660.0	0.66375732421875	-0.854248046875	1.0818102934635938
560.0	680.0	0.7509765625	-0.6251220703125	0.977109717593732
560.0	700.0	0.86676025390625	-0.4305419921875	0.9678015007161377
560.0	720.0	1.0234375	-0.5069580078125	1.1421167795332792
560.0	740.0	1.2017822265625	-0.3594970703125	1.2543997224349146
560.0	760.0	2.0672607421875	-0.9654541015625	2.2815934340748503
560.0	780.0	3.08721923828125	-1.4727783203125	3.420526071527064
560.0	800.0	3.64349365234375	-1.4671630859375	3.9278000859777533
580.0	0.0	0.7698974609375	0.07389163970947266	0.7734352427818142
580.0	20.0	0.81231689453125	0.09958648681640625	0.8183985615195863
580.0	40.0	0.78045654296875	0.09539031982421875	0.786264413908514
580.0	60.0	0.7235107421875	0.049007415771484375	0.7251686154690551
580.0	80.0	0.7803955078125	0.1789093017578125	0.8006407976548521
580.0	100.0	0.8565673828125	0.4063873291015625	0.9480814008050984
580.0	120.0	0.8956298828125	0.6044921875	1.0805386118669096
580.0	140.0	0.8426513671875	0.6759185791015625	1.080244070660718
580.0	160.0	0.6710205078125	0.7380218505859375	0.9974691844098429
580.0	180.0	0.58355712890625	0.4862518310546875	0.759591841650068
580.0	200.0	0.57708740234375	0.1060333251953125	0.586747761815784
580.0	220.0	0.57586669921875	0.2107086181640625	0.6132051671648788
580.0	240.0	0.573974609375	0.1126861572265625	0.5849316389439653
580.0	260.0	0.55340576171875	0.067596435546875	0.5575188025548131
580.0	280.0	0.48187255859375	0.495391845703125	0.6910964068166148
580.0	300.0	0.498291015625	0.5888671875	0.7714003505098725
580.0	320.0	0.89202880859375	2.85577392578125	2.99184894513965
580.0	340.0	0.95941162109375	3.0107421875	3.1599112611404174
580.0	360.0	0.80120849609375	2.0098876953125	2.163696744458752
580.0	380.0	0.5797119140625	1.03240966796875	1.1840336252916772
580.0	400.0	0.45013427734375	0.7515869140625	0.876072917644286
580.0	420.0	0.189453125	0.38677978515625	0.43068676410795415
580.0	440.0	-0.097412109375	0.206146240234375	0.22800305132970394
580.0	460.0	-0.12261962890625	0.08831787109375	0.15111459144516357
580.0	480.0	-0.04974365234375	0.165283203125	0.17260639670578803
580.0	500.0	0.08013916015625	-0.008148193359375	0.08055233109954578
580.0	520.0	0.25091552734375	-0.07861328125	0.262942293766301
580.0	540.0	0.353271484375	-0.1529541015625	0.3849619446871436
580.0	560.0	0.37176513671875	-0.160888671875	0.4050857706920996
580.0	580.0	0.38958740234375	-0.2095947265625	0.44238930080615657
580.0	600.0	0.501220703125	-0.3470458984375	0.6096417381244585
580.0	620.0	0.560791015625	-0.538330078125	0.777358241880658
580.0	640.0	0.677001953125	-0.63671875	0.9293774320138333
580.0	660.0	0.82977294921875	-0.4794921875	0.9583506170127494
580.0	680.0	0.95953369140625	-0.3082275390625	1.0078239532677469
580.0	700.0	1.10986328125	-0.201171875	1.127947971476536
580.0	720.0	1.25213623046875	-0.180419921875	1.2650677799477275
580.0	740.0	1.4451904296875	-0.222412109375	1.4622046793992207
580.0	760.0	1.80224609375	-0.86328125	1.9983356822712985
580.0	780.0	2.91839599609375	-1.4747314453125	3.2698422019739004
580.0	800.0	3.5880126953125	-1.6080322265625	3.9318701330775436
600.0	0.0	0.9129638671875	0.019260168075561523	0.9131670038192653
600.0	20.0	0.9547119140625	0.04689598083496094	0.9558629984842782
600.0	40.0	0.94830322265625	0.0489501953125	0.9495657553436524
600.0	60.0	0.84619140625	0.00545501708984375	0.8462089890935944
600.0	80.0	0.922119140625	0.19487762451171875	0.9424866036407727
600.0	100.0	1.01708984375	0.4984283447265625	1.132652888172833
600.0	120.0	1.01776123046875	0.5883636474609375	1.1755890880315292
600.0	140.0	0.92095947265625	0.5612335205078125	1.078494049504619
600.0	160.0	0.7396240234375	0.6224517822265625	0.9666901867935246
600.0	180.0	0.63238525390625	0.841400146484375	1.0525518114857815
600.0	200.0	0.6116943359375	0.3612213134765625	0.7103877799679216
600.0	220.0	0.609619140625	0.52154541015625	0.8022749600177077
600.0	240.0	0.6053466796875	0.46875	0.7656181588159209
600.0	260.0	0.5733642578125	0.28619384765625	0.640822510975674
600.0	280.0	0.497802734375	0.483184814453125	0.6937399565178062
600.0	300.0	0.43359375	0.0635986328125	0.43823318693896485
600.0	320.0	0.4765625	0.1214599609375	0.49179705013062963
600.0	340.0	0.58349609375	0.779693603515625	0.9738530724830565
600.0	360.0	0.5877685546875	0.848663330078125	1.0323281075795259
600.0	380.0	0.5628662109375	0.700103759765625	0.8983115527772657
600.0	400.0	0.489501953125	0.381439208984375	0.6205707310724664
600.0	420.0	0.35845947265625	-0.089569091796875	0.36948046733530293
600.0	440.0	0.23602294921875	-0.640777587890625	0.682863639170255
600.0	460.0	0.1519775390625	-0.636322021484375	0.6542192961121333
600.0	480.0	0.1083984375	-0.07440185546875	0.13147569109776214
600.0	500.0	0.24041748046875	-0.185546875	0.3036909740792561
600.0	520.0	0.31109619140625	-0.2265625	0.3848524479767852
600.0	540.0	0.3848876953125	-0.2794189453125	0.4756190544989947
600.0	560.0	0.385009765625	-0.2763671875	0.4739317904016121
600.0	580.0	0.40863037109375	-0.3267822265625	0.5232259586233857
600.0	600.0	0.51220703125	-0.460205078125	0.6885816994329546
600.0	620.0	0.614013671875	-0.5633544921875	0.8332953096695409
600.0	640.0	0.74774169921875	-0.5595703125	0.93393607028634
600.0	660.0	0.883056640625	-0.40625	0.9720226813464335
600.0	680.0	1.0191650390625	-0.2724609375	1.054956084067316
600.0	700.0	1.15350341796875	-0.1900634765625	1.1690569962104553
600.0	720.0	1.2657470703125	-0.2657470703125	1.2933434004100974
600.0	740.0	1.44573974609375	-0.346435546875	1.486667750902602
600.0	760.0	1.80755615234375	-1.0220947265625	2.076520376481438
600.0	780.0	2.95458984375	-1.749755859375	3.4338384807978075
600.0	800.0	3.61077880859375	-1.8092041015625	4.038680859600109
620.0	0.0	0.92999267578125	-0.04805314540863037	0.9312333122211813
620.0	20.0	0.98199462890625	-0.019025802612304688	0.9821789207500669
620.0	40.0	1.03668212890625	-0.019855499267578125	1.03687225695587
620.0	60.0	0.9935302734375	-0.057590484619140625	0.9951980044973266
620.0	80.0	0.97332763671875	0.09951019287109375	0.9784012300103415
620.0	100.0	1.048828125	0.49990081787109375	1.1618697274217984
620.0	120.0	1.05584716796875	0.5500106811523438	1.1905145910442656
620.0	140.0	0.9925537109375	0.47064208984375	1.0984838851017773
620.0	160.0	0.83563232421875	0.47882080078125	0.9630943570284417
620.0	180.0	0.71270751953125	0.7088470458984375	1.0051945796090072
620.0	200.0	0.65216064453125	0.920867919921875	1.1284109323365563
620.0	220.0	0.65032958984375	1.177398681640625	1.3450636531240527
620.0	240.0	0.66339111328125	1.1873779296875	1.3601301838756135
620.0	260.0	0.6513671875	0.9931640625	1.187709589080245
620.0	280.0	0.5848388671875	0.847564697265625	1.0297584263428625
620.0	300.0	0.5264892578125	0.517181396484375	0.7380159452623537
620.0	320.0	0.54888916015625	0.41070556640625	0.6855350993305245
620.0	340.0	0.6181640625	0.785919189453125	0.9998978850448484
620.0	360.0	0.594482421875	0.614593505859375	0.8550640486904376
620.0	380.0	0.55523681640625	0.366973876953125	0.6655507108094432
620.0	400.0	0.513916015625	0.113555908203125	0.5263122793586634
620.0	420.0	0.43499755859375	-0.191070556640625	0.4751113907258815
620.0	440.0	0.3177490234375	-0.638916015625	0.7135671775786847
620.0	460.0	0.24041748046875	-0.63482666015625	0.6788265267062571
620.0	480.0	0.18963623046875	-0.084869384765625	0.2077611907380504
620.0	500.0	0.31707763671875	-0.31988525390625	0.45040515469276504
620.0	520.0	0.3441162109375	-0.34912109375	0.49020557394951997
620.0	540.0	0.39996337890625	-0.3955078125	0.5624918970213169
620.0	560.0	0.3961181640625	-0.3880615234375	0.5545280388518502
620.0	580.0	0.49664306640625	-0.3980712890625	0.6364865172062039
620.0	600.0	0.638671875	-0.4114990234375	0.7597586526035961
620.0	620.0	0.76580810546875	-0.4210205078125	0.8739109350502096
620.0	640.0	0.858154296875	-0.3997802734375	0.9467064298264737
620.0	660.0	0.94451904296875	-0.3331298828125	1.0015446776620969
620.0	680.0	1.0440673828125	-0.3212890625	1.0923842554408556
620.0	700.0	1.15338134765625	-0.2999267578125	1.1917401533779355
620.0	720.0	1.26373291015625	-0.3768310546875	1.318720027901631
620.0	740.0	1.43017578125	-0.4549560546875	1.5007957146030446
620.0	760.0	1.74505615234375	-1.1253662109375	2.0764561357159943
620.0	780.0	2.9022216796875	-1.8565673828125	3.445247904719106
620.0	800.0	3.6080322265625	-1.921142578125	4.087625882269355
