# Supplementary material for: Real-time emotion detection by quantitative facial motion analysis
Source: PLoS One. 2023 Mar 10;18(3):e0282730. doi: 10.1371/journal.pone.0282730 (PMC10004542; doi:10.1371/journal.pone.0282730)
Supplement: S1 Dataset — Data from each participant is organized into folders by Study ID and subsequently by emotions. The data files (.csv) contain the pixel displacement results after DISC-processing of videos. (ZIP) [file pone.0282730.s004.zip › S1_Dataset/1/happy/result/100625_cropped_result.csv]

pos_x	pos_y	disp_x	disp_y	disp_xy_indi
0.0	0.0	0.607520341873169	0.006032109260559082	0.6075502877390673
0.0	20.0	0.49327945709228516	0.11763954162597656	0.5071130885150071
0.0	40.0	0.529998779296875	0.13291549682617188	0.546411232820781
0.0	60.0	0.48372435569763184	0.242431640625	0.541075182087682
0.0	80.0	0.40686988830566406	0.45894622802734375	0.6133308619582013
0.0	100.0	0.4528336524963379	0.5033721923828125	0.6770833633294008
0.0	120.0	0.5375757217407227	0.40888214111328125	0.6754052575501912
0.0	140.0	0.6093683242797852	0.324493408203125	0.69038085619666
0.0	160.0	0.6716315746307373	0.221649169921875	0.7072604375815318
0.0	180.0	0.6541292667388916	0.315399169921875	0.726196759832876
0.0	200.0	0.3444669246673584	0.650054931640625	0.7356825921143474
0.0	220.0	0.4273200035095215	0.6514739990234375	0.7791153680957444
0.0	240.0	0.5772640705108643	0.5932464599609375	0.8277530847776747
0.0	260.0	0.7888138294219971	0.338897705078125	0.8585329999450314
0.0	280.0	1.0240576267242432	-0.02001953125	1.024253291175361
0.0	300.0	1.1223304271697998	-0.068389892578125	1.124412186503683
0.0	320.0	1.1399803161621094	-0.035797119140625	1.1405422197252633
0.0	340.0	1.0714716911315918	0.223052978515625	1.0944424224787181
0.0	360.0	0.9449195861816406	0.302459716796875	0.9921466144852427
0.0	380.0	0.8406333923339844	0.3048095703125	0.8941886682691933
0.0	400.0	0.7849066257476807	0.210113525390625	0.8125429863672976
0.0	420.0	0.7827887535095215	0.100006103515625	0.7891510966610693
0.0	440.0	0.6913125514984131	-0.29095458984375	0.7500450767856495
0.0	460.0	0.6325562000274658	-0.507049560546875	0.8106951356977334
0.0	480.0	0.6300945281982422	-0.50579833984375	0.8079920018503024
0.0	500.0	0.526512861251831	-0.560882568359375	0.7692886639961614
0.0	520.0	0.6534907817840576	-0.485107421875	0.8138669502043612
0.0	540.0	1.1331501007080078	-0.290771484375	1.1698620460807374
0.0	560.0	1.3062005043029785	-0.30401611328125	1.3411135502171296
0.0	580.0	1.9423255920410156	-0.24090576171875	1.9572082902764265
0.0	600.0	2.3211989402770996	-0.26446533203125	2.336216264002528
0.0	620.0	2.7181925773620605	-0.43817138671875	2.7532825956964957
0.0	640.0	2.529775619506836	-0.35888671875	2.555105548102923
0.0	660.0	2.3170814514160156	-0.2327880859375	2.328745745127749
0.0	680.0	2.4765377044677734	-0.1263427734375	2.479758354769752
0.0	700.0	2.558342933654785	0.028564453125	2.5585023928391593
0.0	720.0	2.8400797843933105	-0.08935546875	2.841485101406496
0.0	740.0	3.0314722061157227	0.890380859375	3.1595255674220284
0.0	760.0	3.0222301483154297	0.6038818359375	3.0819715023280065
0.0	780.0	2.1888065338134766	0.15118408203125	2.194021574443651
0.0	800.0	2.3451247215270996	0.29736328125	2.3639024684942744
20.0	0.0	0.49147987365722656	0.12183630466461182	0.5063561506928217
20.0	20.0	0.4418201446533203	0.242706298828125	0.5040946217847677
20.0	40.0	0.3873176574707031	0.38250732421875	0.5443590918406533
20.0	60.0	0.36031532287597656	0.44765472412109375	0.5746493573712163
20.0	80.0	0.30765724182128906	0.60601806640625	0.6796402542932939
20.0	100.0	0.36934661865234375	0.555511474609375	0.6670906408671929
20.0	120.0	0.48655128479003906	0.3992919921875	0.6294173875544751
20.0	140.0	0.5454082489013672	0.364044189453125	0.6557425789471342
20.0	160.0	0.6107749938964844	0.3098602294921875	0.6848791535666724
20.0	180.0	0.6222267150878906	0.3530426025390625	0.715405594174816
20.0	200.0	0.427398681640625	0.5848236083984375	0.724353702281084
20.0	220.0	0.5235118865966797	0.5355377197265625	0.7489094368866913
20.0	240.0	0.6653270721435547	0.3744049072265625	0.763439026695941
20.0	260.0	0.8331260681152344	0.13214111328125	0.8435403482894925
20.0	280.0	1.0232429504394531	-0.15582275390625	1.0350395481617911
20.0	300.0	1.0856170654296875	-0.121673583984375	1.0924142409323347
20.0	320.0	1.129690170288086	-0.16827392578125	1.1421541029753202
20.0	340.0	1.080648422241211	-0.019287109375	1.0808205239911304
20.0	360.0	0.960052490234375	-6.103515625e-05	0.9600524921745243
20.0	380.0	0.8477630615234375	-0.0308837890625	0.8483254192292299
20.0	400.0	0.7843112945556641	-0.135894775390625	0.7959972341321608
20.0	420.0	0.7752418518066406	-0.228973388671875	0.8083493932158735
20.0	440.0	0.6771335601806641	-0.64288330078125	0.9337070186875196
20.0	460.0	0.6184120178222656	-0.830474853515625	1.0354331973183035
20.0	480.0	0.6078472137451172	-0.849639892578125	1.044684728670746
20.0	500.0	0.5019626617431641	-0.782958984375	0.9300490766609113
20.0	520.0	0.6123790740966797	-0.65008544921875	0.8930953038043872
20.0	540.0	0.9588851928710938	-0.460693359375	1.0638135101979376
20.0	560.0	0.9638881683349609	-0.5130615234375	1.0919306424348272
20.0	580.0	1.7474174499511719	-0.30316162109375	1.7735204292305309
20.0	600.0	2.1194019317626953	-0.35137939453125	2.1483323828636465
20.0	620.0	3.0760040283203125	-0.44970703125	3.108703459032154
20.0	640.0	3.7380313873291016	-0.40594482421875	3.7600092889469727
20.0	660.0	3.77996826171875	-0.39910888671875	3.8009798688047467
20.0	680.0	3.9581451416015625	-0.36651611328125	3.975078241151845
20.0	700.0	3.6860618591308594	-0.1063232421875	3.687594969782949
20.0	720.0	3.486665725708008	0.08551025390625	3.4877141348381837
20.0	740.0	3.3479576110839844	0.56353759765625	3.395054460474435
20.0	760.0	3.0208988189697266	0.476318359375	3.058219883188647
20.0	780.0	2.131937026977539	-0.13824462890625	2.1364145347800028
20.0	800.0	2.3185348510742188	-0.18194580078125	2.3256629442091734
40.0	0.0	0.3618278503417969	0.31936872005462646	0.48261348161059087
40.0	20.0	0.3266716003417969	0.3854999542236328	0.5052964963032038
40.0	40.0	0.3035545349121094	0.4767799377441406	0.5652118759376997
40.0	60.0	0.2669219970703125	0.5473365783691406	0.6089537605933987
40.0	80.0	0.23447799682617188	0.634521484375	0.6764594926003091
40.0	100.0	0.3093986511230469	0.5686874389648438	0.6474047640797477
40.0	120.0	0.4293937683105469	0.435455322265625	0.611555676903903
40.0	140.0	0.51629638671875	0.3734588623046875	0.637207564905462
40.0	160.0	0.5804405212402344	0.2962646484375	0.6516777889505139
40.0	180.0	0.5985336303710938	0.312713623046875	0.6753016486906456
40.0	200.0	0.4849891662597656	0.4256744384765625	0.6453008747566358
40.0	220.0	0.6490478515625	0.2003936767578125	0.6792795737414836
40.0	240.0	0.7540359497070312	0.0250701904296875	0.7544526014924764
40.0	260.0	0.8197135925292969	-0.05645751953125	0.8216555393161465
40.0	280.0	0.9302406311035156	-0.112579345703125	0.9370281430324335
40.0	300.0	0.9809379577636719	0.040863037109375	0.9817887067915201
40.0	320.0	1.0455284118652344	-0.037506103515625	1.0462009213427237
40.0	340.0	1.0551109313964844	-0.167755126953125	1.0683636366759288
40.0	360.0	0.9726486206054688	-0.363525390625	1.0383621953801958
40.0	380.0	0.8443717956542969	-0.463104248046875	0.963031294328239
40.0	400.0	0.7731666564941406	-0.752471923828125	1.0788886294997866
40.0	420.0	0.7491569519042969	-0.88494873046875	1.1594698763421107
40.0	440.0	0.6456871032714844	-1.190093994140625	1.3539702914837928
40.0	460.0	0.5973014831542969	-1.28143310546875	1.4138033334129636
40.0	480.0	0.5802955627441406	-1.302459716796875	1.4258836747852661
40.0	500.0	0.4677238464355469	-1.113800048828125	1.2080215831242407
40.0	520.0	0.5897598266601562	-0.85821533203125	1.0413213765575573
40.0	540.0	0.9437637329101562	-0.63006591796875	1.1347568217650494
40.0	560.0	0.9515228271484375	-0.670654296875	1.1641189271296364
40.0	580.0	1.7364120483398438	-0.4464111328125	1.7928774919438057
40.0	600.0	2.1140289306640625	-0.48370361328125	2.168660301934348
40.0	620.0	3.010730743408203	-0.45538330078125	3.0449751328925063
40.0	640.0	3.621227264404297	-0.295166015625	3.633236831978472
40.0	660.0	3.599811553955078	-0.2943115234375	3.611822600407802
40.0	680.0	3.7975997924804688	-0.23370361328125	3.804784036277015
40.0	700.0	3.5689697265625	0.0177001953125	3.5690136180790493
40.0	720.0	3.419147491455078	0.07501220703125	3.419970233719477
40.0	740.0	3.3416481018066406	0.41485595703125	3.3673012192841076
40.0	760.0	3.0085830688476562	0.2977294921875	3.0232788380622466
40.0	780.0	2.034088134765625	-0.53216552734375	2.1025495686160056
40.0	800.0	2.3093795776367188	-0.59625244140625	2.385110271557368
60.0	0.0	0.15814590454101562	0.5446392893791199	0.5671349774599418
60.0	20.0	0.1464691162109375	0.5986652374267578	0.6163223738489861
60.0	40.0	0.17632675170898438	0.6349220275878906	0.6589515190699237
60.0	60.0	0.20244216918945312	0.6115150451660156	0.6441533065431903
60.0	80.0	0.20858383178710938	0.6648330688476562	0.6967856372776247
60.0	100.0	0.3107795715332031	0.5824966430664062	0.6602168441247115
60.0	120.0	0.24433135986328125	0.6863250732421875	0.7285189905373327
60.0	140.0	0.2611236572265625	0.6418304443359375	0.6929154953093791
60.0	160.0	0.2523193359375	0.632843017578125	0.6812894628462471
60.0	180.0	0.3287620544433594	0.5614776611328125	0.6506471028084209
60.0	200.0	0.4802436828613281	0.364471435546875	0.6028875701636349
60.0	220.0	0.6726531982421875	0.065399169921875	0.6758249599799595
60.0	240.0	0.7541389465332031	-0.156951904296875	0.7702982869905819
60.0	260.0	0.6029777526855469	0.145904541015625	0.6203791625471415
60.0	280.0	0.47367095947265625	0.824737548828125	0.9510815960235854
60.0	300.0	0.5441017150878906	0.842987060546875	1.0033313812549893
60.0	320.0	0.6116905212402344	0.751373291015625	0.9688793094223865
60.0	340.0	0.7067375183105469	0.399200439453125	0.8116889248026726
60.0	360.0	0.8190956115722656	-0.84375	1.1759386392992381
60.0	380.0	0.7043113708496094	-1.07855224609375	1.2881496243301587
60.0	400.0	0.6481437683105469	-1.473419189453125	1.6096752629796172
60.0	420.0	0.602386474609375	-1.554046630859375	1.6667124514077662
60.0	440.0	0.5571441650390625	-1.5904541015625	1.6852162679650506
60.0	460.0	0.49922943115234375	-1.611785888671875	1.687330369503992
60.0	480.0	0.4658317565917969	-1.649322509765625	1.7138447907173449
60.0	500.0	0.3224143981933594	-1.44769287109375	1.4831607105024227
60.0	520.0	0.5280876159667969	-1.0684814453125	1.1918595257473021
60.0	540.0	0.9334297180175781	-0.7957763671875	1.2266014287667002
60.0	560.0	0.9399909973144531	-0.814453125	1.2437511679811544
60.0	580.0	1.7636032104492188	-0.568115234375	1.8528494821317119
60.0	600.0	2.1350936889648438	-0.6099853515625	2.2205195765357106
60.0	620.0	3.0608062744140625	-0.576904296875	3.1146996030508833
60.0	640.0	3.6458740234375	-0.41571044921875	3.6694975912740424
60.0	660.0	3.5506362915039062	-0.36041259765625	3.5688815215826284
60.0	680.0	3.70855712890625	-0.2569580078125	3.717448506185437
60.0	700.0	3.4688796997070312	0.0269775390625	3.4689846005212264
60.0	720.0	3.2870407104492188	0.13360595703125	3.2897548820398064
60.0	740.0	3.2369384765625	0.562744140625	3.2854910848849563
60.0	760.0	2.6998214721679688	0.2427978515625	2.7107170229115733
60.0	780.0	2.0794754028320312	0.87274169921875	2.255193123556976
60.0	800.0	2.2235641479492188	0.91094970703125	2.4029288147561623
80.0	0.0	0.1451873779296875	0.5565083622932434	0.5751355770706641
80.0	20.0	0.17087554931640625	0.5870265960693359	0.6113907734394877
80.0	40.0	0.2128143310546875	0.6044235229492188	0.640794611866079
80.0	60.0	0.2391815185546875	0.5788803100585938	0.626346718832038
80.0	80.0	0.22522735595703125	0.6540756225585938	0.6917675056670465
80.0	100.0	0.26822662353515625	0.606597900390625	0.6632545019307332
80.0	120.0	0.15880584716796875	0.772216796875	0.7883768632263515
80.0	140.0	0.1636199951171875	0.78753662109375	0.8043540466522868
80.0	160.0	0.1883392333984375	0.7188568115234375	0.7431196285328184
80.0	180.0	0.40103912353515625	0.4733428955078125	0.6203917112063686
80.0	200.0	0.7041091918945312	0.107696533203125	0.7122978993190571
80.0	220.0	0.9124755859375	-0.281585693359375	0.9549357034045087
80.0	240.0	0.7055892944335938	-0.21734619140625	0.7383059117588717
80.0	260.0	0.2443389892578125	0.558807373046875	0.60989115573443
80.0	280.0	0.034576416015625	0.892913818359375	0.8935830210795215
80.0	300.0	-0.0306549072265625	0.82159423828125	0.8221659295507304
80.0	320.0	-0.12818145751953125	0.707489013671875	0.7190070865563384
80.0	340.0	-0.10860443115234375	0.238677978515625	0.262225284620361
80.0	360.0	0.247314453125	-0.925445556640625	0.9579216653935718
80.0	380.0	0.0576324462890625	-1.306243896484375	1.307514671415944
80.0	400.0	0.1810455322265625	-1.643096923828125	1.653041132528966
80.0	420.0	0.278472900390625	-1.768096923828125	1.7898921443211167
80.0	440.0	0.4126434326171875	-1.86712646484375	1.9121809114730788
80.0	460.0	0.453826904296875	-1.94696044921875	1.9991532832391221
80.0	480.0	0.27098846435546875	-1.966796875	1.985377721070603
80.0	500.0	-0.15496826171875	-1.894775390625	1.9011020338367566
80.0	520.0	-0.156494140625	-1.86151123046875	1.868077749241513
80.0	540.0	-0.04204559326171875	-1.79364013671875	1.7941328746670873
80.0	560.0	0.05194091796875	-1.8544921875	1.8552194297327667
80.0	580.0	1.4539031982421875	-0.80224609375	1.660552108425386
80.0	600.0	2.1867752075195312	-0.65789794921875	2.2835970572341187
80.0	620.0	3.455657958984375	-0.474609375	3.4880977607185764
80.0	640.0	4.232276916503906	-0.33990478515625	4.245904280709108
80.0	660.0	4.6033935546875	-0.28265380859375	4.612063030233972
80.0	680.0	4.714241027832031	-0.338134765625	4.726352038117673
80.0	700.0	4.5981597900390625	0.05859375	4.598533101139007
80.0	720.0	4.1110076904296875	0.642333984375	4.160886585603493
80.0	740.0	3.9599761962890625	0.31451416015625	3.9724464291057195
80.0	760.0	1.9638824462890625	0.93231201171875	2.173945710002293
80.0	780.0	2.056976318359375	0.8837890625	2.2388020638917405
80.0	800.0	2.20489501953125	0.88543701171875	2.3760388778122175
100.0	0.0	0.14043426513671875	0.5563671588897705	0.5738172168169628
100.0	20.0	0.1708526611328125	0.5842266082763672	0.6086964445717351
100.0	40.0	0.19808197021484375	0.6207275390625	0.6515666847489838
100.0	60.0	0.24358367919921875	0.5867958068847656	0.6353442592404303
100.0	80.0	0.14984893798828125	0.7213134765625	0.7367142157491574
100.0	100.0	0.13611602783203125	0.7742919921875	0.7861651621627976
100.0	120.0	0.0095672607421875	1.0073471069335938	1.0073925383511584
100.0	140.0	0.0697479248046875	0.9772186279296875	0.9797045573984747
100.0	160.0	0.174163818359375	0.8521881103515625	0.8698032024832308
100.0	180.0	0.5772705078125	0.319244384765625	0.6596652305484079
100.0	200.0	0.8601837158203125	-0.1807098388671875	0.8789607902664629
100.0	220.0	0.8178024291992188	-0.486480712890625	0.9515588774315091
100.0	240.0	-0.144073486328125	0.0906219482421875	0.17020430948113544
100.0	260.0	-0.46102142333984375	0.6417236328125	0.7901581953560741
100.0	280.0	-0.20598602294921875	0.722442626953125	0.7512347109188767
100.0	300.0	-0.0029144287109375	0.610015869140625	0.6100228311285597
100.0	320.0	0.161529541015625	0.493133544921875	0.5189147191475044
100.0	340.0	0.3435211181640625	-0.04248046875	0.3461377599307933
100.0	360.0	0.297332763671875	-1.091033935546875	1.1308235144653023
100.0	380.0	0.07933807373046875	-1.508087158203125	1.5101726413494712
100.0	400.0	0.15904998779296875	-1.8585205078125	1.8653137474903723
100.0	420.0	0.25502777099609375	-1.97467041015625	1.991070664925253
100.0	440.0	0.37693023681640625	-2.0648193359375	2.0989414697622824
100.0	460.0	0.4364471435546875	-2.133209228515625	2.1773993023194604
100.0	480.0	0.4051666259765625	-2.146148681640625	2.1840591014240034
100.0	500.0	0.3200225830078125	-2.100738525390625	2.1249745423640656
100.0	520.0	0.22046661376953125	-2.04241943359375	2.0542839800057875
100.0	540.0	0.15328216552734375	-1.9918212890625	1.997710557070606
100.0	560.0	-0.10735321044921875	-1.94830322265625	1.9512586090025288
100.0	580.0	-0.49416351318359375	-1.97772216796875	2.0385246016266185
100.0	600.0	-1.0038986206054688	-1.69366455078125	1.9688352015916966
100.0	620.0	-1.6568527221679688	2.30853271484375	2.841563696005997
100.0	640.0	5.144584655761719	6.99786376953125	8.68543888454792
100.0	660.0	4.8928070068359375	6.0889892578125	7.81123233477912
100.0	680.0	4.986358642578125	6.1201171875	7.894276844724061
100.0	700.0	4.812705993652344	5.35430908203125	7.1993586330491635
100.0	720.0	3.4316635131835938	3.7008056640625	5.047006739729267
100.0	740.0	0.589263916015625	-0.18011474609375	0.6161763420308228
100.0	760.0	1.8355178833007812	0.7802734375	1.994480518126223
100.0	780.0	2.0601959228515625	0.77008056640625	2.1994161314518843
100.0	800.0	2.212310791015625	0.769287109375	2.3422471459465424
120.0	0.0	0.19005584716796875	0.49957919120788574	0.5345096756193096
120.0	20.0	0.19628143310546875	0.5672416687011719	0.6002412112582962
120.0	40.0	0.19651031494140625	0.6479034423828125	0.677048871596334
120.0	60.0	0.0870513916015625	0.7813758850097656	0.7862100345674577
120.0	80.0	-0.09940338134765625	1.0377197265625	1.0424697900276523
120.0	100.0	-0.1098480224609375	1.0987548828125	1.1042322584234212
120.0	120.0	-0.06740570068359375	1.1008224487304688	1.1028842151892426
120.0	140.0	0.13597869873046875	0.9427490234375	0.9525050801443483
120.0	160.0	0.425537109375	0.6124725341796875	0.745791148096918
120.0	180.0	0.653778076171875	0.0768280029296875	0.6582767768326345
120.0	200.0	0.5344772338867188	-0.19000244140625	0.5672449570366701
120.0	220.0	0.2541046142578125	-0.324981689453125	0.41253151814972766
120.0	240.0	-0.4344482421875	0.193328857421875	0.4755221574772897
120.0	260.0	-0.6887664794921875	0.594879150390625	0.9100991522035023
120.0	280.0	-0.610107421875	0.76568603515625	0.9790332837346529
120.0	300.0	-0.5121002197265625	0.615966796875	0.8010379079022671
120.0	320.0	-0.4075469970703125	0.503265380859375	0.6475882938971034
120.0	340.0	-0.39876556396484375	0.034637451171875	0.4002670708762887
120.0	360.0	-0.5037155151367188	-1.036376953125	1.1523048681482295
120.0	380.0	0.01802825927734375	-1.728973388671875	1.7290673777699
120.0	400.0	0.011260986328125	-1.9896240234375	1.9896558909652462
120.0	420.0	0.1342010498046875	-2.09625244140625	2.1005437914669485
120.0	440.0	0.29848480224609375	-2.192474365234375	2.2126990349755578
120.0	460.0	0.34112548828125	-2.25323486328125	2.278910693261409
120.0	480.0	0.35575103759765625	-2.246307373046875	2.2743033251869815
120.0	500.0	0.2746734619140625	-2.147796630859375	2.1652888671516184
120.0	520.0	0.18133544921875	-2.05078125	2.0587827181358715
120.0	540.0	0.045867919921875	-1.9937744140625	1.994301953127516
120.0	560.0	-0.16573333740234375	-1.92864990234375	1.9357577288847578
120.0	580.0	-0.48935699462890625	-1.996826171875	2.0559146453287407
120.0	600.0	-0.47272491455078125	-2.05682373046875	2.1104484601753315
120.0	620.0	-0.45477294921875	-2.0897216796875	2.138633941070109
120.0	640.0	-0.378204345703125	-2.134765625	2.1680089485032967
120.0	660.0	-0.27494049072265625	-2.01385498046875	2.03253638486439
120.0	680.0	-0.11399078369140625	-1.7144775390625	1.71826282352741
120.0	700.0	0.11055755615234375	-1.40753173828125	1.4118670502180493
120.0	720.0	0.27249908447265625	-1.1988525390625	1.2294320483276167
120.0	740.0	0.6642913818359375	-0.2568359375	0.7122132677597373
120.0	760.0	1.8602294921875	0.65142822265625	1.9709927683472726
120.0	780.0	2.0750045776367188	0.655029296875	2.1759382750845426
120.0	800.0	2.2262420654296875	0.65435791015625	2.320417636649208
140.0	0.0	0.16943359375	0.47889477014541626	0.5079841961751085
140.0	20.0	0.1000823974609375	0.6342067718505859	0.6420550722038338
140.0	40.0	0.0976409912109375	0.7139205932617188	0.7205667052034939
140.0	60.0	-0.016448974609375	0.9135856628417969	0.9137337315190817
140.0	80.0	-0.2277069091796875	1.1896438598632812	1.2112402527156092
140.0	100.0	-0.237457275390625	1.2208480834960938	1.2437266583184683
140.0	120.0	0.036773681640625	1.0	1.0006759233944855
140.0	140.0	0.63848876953125	0.40435791015625	0.7557600335579142
140.0	160.0	0.872222900390625	0.186614990234375	0.8919629715105947
140.0	180.0	0.6919097900390625	-0.116729736328125	0.7016872443582918
140.0	200.0	0.2492828369140625	-0.224761962890625	0.33564843622810125
140.0	220.0	0.0265350341796875	-0.2802886962890625	0.28154193525359505
140.0	240.0	-0.47784423828125	0.1824493408203125	0.5114908386514411
140.0	260.0	-0.645660400390625	0.43768310546875	0.7800281106763725
140.0	280.0	-0.651580810546875	0.6253662109375	0.9031281473053802
140.0	300.0	-0.511199951171875	0.41455078125	0.6581623966112867
140.0	320.0	-0.400604248046875	0.24298095703125	0.4685333595732798
140.0	340.0	-0.4698944091796875	-0.485870361328125	0.6759221580888218
140.0	360.0	-0.5852203369140625	-0.989715576171875	1.1497911829784726
140.0	380.0	-0.0558624267578125	-1.80322265625	1.8040877358755525
140.0	400.0	-0.0571746826171875	-2.10052490234375	2.101302883855299
140.0	420.0	0.0679779052734375	-2.198272705078125	2.199323505420897
140.0	440.0	0.204620361328125	-2.2828369140625	2.291989063777672
140.0	460.0	0.178314208984375	-2.352447509765625	2.3591958891385456
140.0	480.0	0.1963348388671875	-2.303192138671875	2.311545240005683
140.0	500.0	0.13702392578125	-2.134429931640625	2.1388236695248883
140.0	520.0	0.102996826171875	-1.99578857421875	1.9984444898929743
140.0	540.0	-0.016998291015625	-1.8768310546875	1.876908029109803
140.0	560.0	-0.134735107421875	-1.8472900390625	1.8521970838956412
140.0	580.0	-0.4736175537109375	-1.97906494140625	2.0349475741370973
140.0	600.0	-0.5344390869140625	-1.89300537109375	1.9670013911055892
140.0	620.0	-0.5175933837890625	-1.91064453125	1.979511413389108
140.0	640.0	-0.43536376953125	-1.917236328125	1.9660459683595122
140.0	660.0	-0.270721435546875	-1.83612060546875	1.855971167203707
140.0	680.0	-0.259124755859375	-1.59130859375	1.6122681785738324
140.0	700.0	-0.062469482421875	-1.10076904296875	1.1025402134128237
140.0	720.0	0.1750030517578125	-0.81451416015625	0.8331022657630868
140.0	740.0	0.75592041015625	-0.1827392578125	0.7776948648645281
140.0	760.0	1.777496337890625	0.56451416015625	1.8649851120669836
140.0	780.0	1.9985809326171875	0.57379150390625	2.0793177809502765
140.0	800.0	2.142425537109375	0.57513427734375	2.2182801038268614
160.0	0.0	-0.070037841796875	0.7035479545593262	0.7070254759541383
160.0	20.0	-0.037750244140625	0.7567939758300781	0.7577349159075182
160.0	40.0	0.00494384765625	0.8045578002929688	0.8045729896298464
160.0	60.0	-0.0771484375	0.9636726379394531	0.9667558298359911
160.0	80.0	-0.2507171630859375	1.180999755859375	1.2073191455475905
160.0	100.0	-0.1595458984375	1.1248703002929688	1.136128551788671
160.0	120.0	0.2624359130859375	0.7978973388671875	0.8399480768765348
160.0	140.0	0.701263427734375	0.4059295654296875	0.8102772409291156
160.0	160.0	0.849029541015625	0.20166015625	0.8726499757267958
160.0	180.0	0.3112335205078125	-0.1172943115234375	0.33260225465778814
160.0	200.0	0.1142425537109375	-0.25054931640625	0.2753657949528874
160.0	220.0	-0.0982666015625	-0.296600341796875	0.31245493712960626
160.0	240.0	-0.4625091552734375	0.1319732666015625	0.48096950195333155
160.0	260.0	-0.744354248046875	0.32568359375	0.8124857228427732
160.0	280.0	-0.811004638671875	0.4688720703125	0.9367868179401483
160.0	300.0	-0.721282958984375	0.253448486328125	0.7645163452427118
160.0	320.0	-0.6728363037109375	0.048828125	0.6746057199449265
160.0	340.0	-0.681182861328125	-0.70770263671875	0.9822693686488664
160.0	360.0	-0.7441253662109375	-1.0233154296875	1.265265596337415
160.0	380.0	-0.061309814453125	-1.754150390625	1.7552214920852913
160.0	400.0	0.004791259765625	-2.104644775390625	2.10465022907589
160.0	420.0	0.0636749267578125	-2.224700927734375	2.2256119864342487
160.0	440.0	0.089508056640625	-2.3245849609375	2.3263075748534154
160.0	460.0	0.0089874267578125	-2.398345947265625	2.398362786695369
160.0	480.0	0.019012451171875	-2.301971435546875	2.302049948062227
160.0	500.0	-0.0002899169921875	-2.000823974609375	2.000823995613687
160.0	520.0	0.0262451171875	-1.87017822265625	1.870362368813561
160.0	540.0	-0.0697174072265625	-1.7337646484375	1.7351658056341481
160.0	560.0	-0.1583251953125	-1.7254638671875	1.7327124471303321
160.0	580.0	-0.47052001953125	-1.91680908203125	1.9737137952948425
160.0	600.0	-0.5492706298828125	-1.67291259765625	1.7607767559372323
160.0	620.0	-0.5374603271484375	-1.666748046875	1.7512603047577286
160.0	640.0	-0.4448089599609375	-1.6549072265625	1.7136431773827119
160.0	660.0	-0.2689056396484375	-1.561279296875	1.584267428777487
160.0	680.0	-0.379730224609375	-1.40887451171875	1.4591512715454258
160.0	700.0	-0.40704345703125	-0.97467041015625	1.0562512884470738
160.0	720.0	-0.1288604736328125	-0.794189453125	0.8045756080815893
160.0	740.0	0.35272216796875	-0.53155517578125	0.6379371698501434
160.0	760.0	1.1865997314453125	0.34967041015625	1.2370482280028243
160.0	780.0	1.4182891845703125	0.37451171875	1.4669026002261367
160.0	800.0	1.6236572265625	0.38909912109375	1.6696289753728395
180.0	0.0	-0.25775146484375	0.9198769330978394	0.9553059141838208
180.0	20.0	-0.2314910888671875	0.9376010894775391	0.9657556249975375
180.0	40.0	-0.180023193359375	0.9762535095214844	0.9927130829198948
180.0	60.0	-0.2360382080078125	1.0776214599609375	1.103169092482146
180.0	80.0	-0.3179931640625	1.184417724609375	1.2263625070750204
180.0	100.0	-0.1558990478515625	1.1164398193359375	1.1272720981732336
180.0	120.0	0.384857177734375	0.7047958374023438	0.8030269109272362
180.0	140.0	0.619842529296875	0.4014434814453125	0.738486039082717
180.0	160.0	0.4824981689453125	0.132080078125	0.5002495677890041
180.0	180.0	-0.0177459716796875	-0.140350341796875	0.14146779829118677
180.0	200.0	-0.054168701171875	-0.3107452392578125	0.31543121581105926
180.0	220.0	-0.1249542236328125	-0.350341796875	0.3719582404535255
180.0	240.0	-0.4007720947265625	0.0350799560546875	0.4023044558892128
180.0	260.0	-0.911712646484375	0.178192138671875	0.9289630714102686
180.0	280.0	-1.268524169921875	0.330810546875	1.310949727335003
180.0	300.0	-1.2122802734375	0.099945068359375	1.2163932250941962
180.0	320.0	-1.2535247802734375	-0.11181640625	1.2585019997863471
180.0	340.0	-1.2617645263671875	-0.77777099609375	1.4822204432415838
180.0	360.0	-0.9076080322265625	-0.952880859375	1.3159537500708038
180.0	380.0	-0.14007568359375	-1.66668701171875	1.672562941167307
180.0	400.0	-0.0301666259765625	-1.97906494140625	1.9792948410042739
180.0	420.0	-0.157958984375	-2.059814453125	2.0658621982231593
180.0	440.0	-0.29412841796875	-2.1558837890625	2.1758553348509366
180.0	460.0	-0.50103759765625	-2.1119384765625	2.170558177762181
180.0	480.0	-0.73443603515625	-1.6309814453125	1.7887137179240518
180.0	500.0	-0.634033203125	-1.42108154296875	1.5561075973181901
180.0	520.0	-0.536956787109375	-1.38751220703125	1.487787859838745
180.0	540.0	-0.55340576171875	-1.35333251953125	1.4621104081170857
180.0	560.0	-0.275787353515625	-1.6046142578125	1.6281417569530954
180.0	580.0	-0.410980224609375	-1.7694091796875	1.8165113790401546
180.0	600.0	-0.6396636962890625	-1.45428466796875	1.5887459015963388
180.0	620.0	-0.6457366943359375	-1.4332275390625	1.571978707597229
180.0	640.0	-0.58203125	-1.4129638671875	1.5281450408760346
180.0	660.0	-0.5569915771484375	-1.37908935546875	1.4873221128530014
180.0	680.0	-0.584014892578125	-1.14849853515625	1.2884573256453202
180.0	700.0	-0.6482391357421875	-0.77490234375	1.0102908588406714
180.0	720.0	-0.25885009765625	-0.70770263671875	0.7535558340795466
180.0	740.0	0.2719879150390625	-0.66070556640625	0.7144993151903646
180.0	760.0	1.0478973388671875	0.20111083984375	1.067021275658359
180.0	780.0	1.2969818115234375	0.23541259765625	1.3181733234130788
180.0	800.0	1.5459136962890625	0.26165771484375	1.5679011180911138
200.0	0.0	-0.278717041015625	0.9258788824081421	0.9669203141116934
200.0	20.0	-0.319976806640625	0.9671669006347656	1.0187232060139744
200.0	40.0	-0.2900390625	1.0298233032226562	1.0698872340748355
200.0	60.0	-0.3040924072265625	1.0846023559570312	1.1264255246932167
200.0	80.0	-0.2319793701171875	1.0647659301757812	1.0897435084564917
200.0	100.0	0.046234130859375	0.9648208618164062	0.9659279943414388
200.0	120.0	0.8881988525390625	0.6334609985351562	1.0909491456144345
200.0	140.0	0.708831787109375	0.3918304443359375	0.8099219712572122
200.0	160.0	0.2198944091796875	0.1142730712890625	0.24781421672357498
200.0	180.0	-0.0490264892578125	-0.0913238525390625	0.10365154456892013
200.0	200.0	-0.0947723388671875	-0.300506591796875	0.31509682310002857
200.0	220.0	-0.204498291015625	-0.3804779052734375	0.4319525291389948
200.0	240.0	-0.3796844482421875	-0.0233306884765625	0.38040057999661986
200.0	260.0	-0.68572998046875	0.126922607421875	0.6973771966363969
200.0	280.0	-1.08721923828125	0.1666259765625	1.0999135821301
200.0	300.0	-1.1626129150390625	-0.066650390625	1.1645218180807484
200.0	320.0	-1.209014892578125	-0.23101806640625	1.2308884423382072
200.0	340.0	-1.060546875	-0.709259033203125	1.2758558109177138
200.0	360.0	-0.7412109375	-0.873199462890625	1.1453693534673017
200.0	380.0	-0.171630859375	-1.6033935546875	1.612553268299444
200.0	400.0	-0.1113433837890625	-1.765594482421875	1.7691018132013112
200.0	420.0	-0.4257965087890625	-1.79791259765625	1.847645089217082
200.0	440.0	-0.4285736083984375	-1.86322021484375	1.911874710021043
200.0	460.0	-0.5107421875	-1.711456298828125	1.7860403816517558
200.0	480.0	-0.7349700927734375	-1.054840087890625	1.2856393927896332
200.0	500.0	-0.66644287109375	-0.991241455078125	1.194447873578868
200.0	520.0	-0.6228790283203125	-1.03509521484375	1.2080564505492637
200.0	540.0	-0.620452880859375	-1.0421142578125	1.2128330073438782
200.0	560.0	-0.4731292724609375	-1.16778564453125	1.2599899285441463
200.0	580.0	-0.60076904296875	-1.33673095703125	1.465528264645643
200.0	600.0	-0.7145843505859375	-1.29833984375	1.4819976868980262
200.0	620.0	-0.7288665771484375	-1.26544189453125	1.4603388907095909
200.0	640.0	-0.6516876220703125	-1.23681640625	1.3980027108445905
200.0	660.0	-0.6723480224609375	-1.2391357421875	1.4097904989301424
200.0	680.0	-0.686248779296875	-0.88238525390625	1.1178287540574576
200.0	700.0	-0.8385009765625	-0.4317626953125	0.943134620698329
200.0	720.0	-0.6390838623046875	-0.4093017578125	0.7589177241352841
200.0	740.0	0.028564453125	-0.69140625	0.6919960480533056
200.0	760.0	0.68157958984375	0.00732421875	0.681618941544227
200.0	780.0	0.9842987060546875	0.06280517578125	0.9863003765820257
200.0	800.0	1.249420166015625	0.10260009765625	1.2536257540771822
220.0	0.0	-0.2017059326171875	0.8369265794754028	0.8608898783731675
220.0	20.0	-0.2712860107421875	0.9072055816650391	0.9468991852507912
220.0	40.0	-0.212921142578125	0.9721908569335938	0.9952338796795703
220.0	60.0	-0.259185791015625	1.0118255615234375	1.0444942514042932
220.0	80.0	-0.179931640625	0.9782485961914062	0.9946585902954145
220.0	100.0	0.452911376953125	0.8703689575195312	0.981157906550832
220.0	120.0	1.0871734619140625	0.58551025390625	1.234815125320211
220.0	140.0	0.4598388671875	0.3260040283203125	0.5636758024408661
220.0	160.0	0.1495513916015625	0.1259765625	0.19553954339028284
220.0	180.0	-0.0121307373046875	-0.0390472412109375	0.04088816251362334
220.0	200.0	-0.0993804931640625	-0.2773895263671875	0.2946547670745289
220.0	220.0	-0.1850738525390625	-0.3976287841796875	0.438589763790569
220.0	240.0	-0.359588623046875	-0.089996337890625	0.37067953633626866
220.0	260.0	-0.657379150390625	0.1041259765625	0.6655746136710702
220.0	280.0	-1.05523681640625	-0.002288818359375	1.055239298637366
220.0	300.0	-1.1766357421875	-0.2236328125	1.1976991711693672
220.0	320.0	-1.1737060546875	-0.34906005859375	1.224511668917683
220.0	340.0	-0.899627685546875	-0.70098876953125	1.1404890300267525
220.0	360.0	-0.5931549072265625	-0.88299560546875	1.0637264607238444
220.0	380.0	-0.20611572265625	-1.48974609375	1.5039372044635015
220.0	400.0	-0.2745513916015625	-1.602630615234375	1.6259776614446049
220.0	420.0	-0.577362060546875	-1.64251708984375	1.7410368575615265
220.0	440.0	-0.6608123779296875	-1.537017822265625	1.6730501441341359
220.0	460.0	-0.7307891845703125	-1.21173095703125	1.4150423119160824
220.0	480.0	-0.9382781982421875	-0.522430419921875	1.073917837153454
220.0	500.0	-0.928436279296875	-0.446136474609375	1.0300639197115422
220.0	520.0	-0.8469696044921875	-0.48590087890625	0.97645131729929
220.0	540.0	-0.89752197265625	-0.6072998046875	1.083678339810408
220.0	560.0	-1.1497650146484375	-0.61199951171875	1.3024987490410538
220.0	580.0	-0.9162750244140625	-0.9725341796875	1.3361821174620732
220.0	600.0	-1.09552001953125	-0.92987060546875	1.4369493575309362
220.0	620.0	-0.96923828125	-0.9124755859375	1.331177877209668
220.0	640.0	-0.9386749267578125	-0.87921142578125	1.2861272679436055
220.0	660.0	-0.8720703125	-0.86962890625	1.2315685382996022
220.0	680.0	-0.657623291015625	-0.619873046875	0.9037206355552125
220.0	700.0	-0.865692138671875	-0.28082275390625	0.9101012570421904
220.0	720.0	-0.7619171142578125	-0.31793212890625	0.8255898058901968
220.0	740.0	-0.516448974609375	-0.3712158203125	0.6360194404460898
220.0	760.0	-0.052734375	-0.3265380859375	0.33076885565960823
220.0	780.0	0.2842254638671875	-0.24261474609375	0.373692426110903
220.0	800.0	0.5984344482421875	-0.16143798828125	0.6198274057374589
240.0	0.0	-0.225738525390625	0.8234503269195557	0.8538315540839756
240.0	20.0	-0.217987060546875	0.8979721069335938	0.9240520891143661
240.0	40.0	-0.123809814453125	0.9417190551757812	0.9498229566798664
240.0	60.0	-0.2110748291015625	0.9936065673828125	1.015778811664483
240.0	80.0	0.0873260498046875	0.9149322509765625	0.9190902365119163
240.0	100.0	1.1738433837890625	0.8406143188476562	1.4437938643438908
240.0	120.0	0.7884368896484375	0.5025177001953125	0.9349635115704187
240.0	140.0	0.2746429443359375	0.3080291748046875	0.412687193167379
240.0	160.0	0.055511474609375	0.1322021484375	0.1433838619398922
240.0	180.0	0.0147857666015625	0.0231781005859375	0.02749260338286859
240.0	200.0	-0.045806884765625	-0.1773681640625	0.18318770787046046
240.0	220.0	-0.1047210693359375	-0.341888427734375	0.35756705578331066
240.0	240.0	-0.199676513671875	-0.1749420166015625	0.26547206874693213
240.0	260.0	-0.5222930908203125	-0.00531005859375	0.5223200833214288
240.0	280.0	-0.876190185546875	-0.183135986328125	0.8951245895053059
240.0	300.0	-0.9004974365234375	-0.366302490234375	0.9721487270665876
240.0	320.0	-0.866729736328125	-0.4556884765625	0.9792203140801733
240.0	340.0	-0.6976470947265625	-0.63800048828125	0.9453867419355566
240.0	360.0	-0.43890380859375	-0.764068603515625	0.8811568441976811
240.0	380.0	-0.4732666015625	-0.914031982421875	1.029288949248257
240.0	400.0	-0.84765625	-0.686614990234375	1.0908534562344354
240.0	420.0	-1.137298583984375	-0.621826171875	1.2961928317814373
240.0	440.0	-1.2845611572265625	-0.2894287109375	1.3167635875016397
240.0	460.0	-1.131744384765625	-0.19708251953125	1.148776249734172
240.0	480.0	-0.9978790283203125	-0.271575927734375	1.034174085773898
240.0	500.0	-0.962005615234375	-0.253448486328125	0.9948321159695671
240.0	520.0	-0.8522796630859375	-0.3543701171875	0.9230161450729676
240.0	540.0	-0.9031829833984375	-0.51458740234375	1.0394901135419186
240.0	560.0	-1.23486328125	-0.5316162109375	1.34443412598426
240.0	580.0	-1.2353973388671875	-0.54400634765625	1.3498701756726168
240.0	600.0	-1.1304931640625	-0.45257568359375	1.217718991956844
240.0	620.0	-1.01239013671875	-0.46875	1.115643469673627
240.0	640.0	-0.96636962890625	-0.44989013671875	1.065960315766595
240.0	660.0	-0.857513427734375	-0.43231201171875	0.9603244005132171
240.0	680.0	-0.6976165771484375	-0.33612060546875	0.77436809731095
240.0	700.0	-0.761871337890625	-0.275634765625	0.8101990246355518
240.0	720.0	-0.6811065673828125	-0.351318359375	0.7663750685962711
240.0	740.0	-0.546234130859375	-0.42431640625	0.6916763248287539
240.0	760.0	-0.3778228759765625	-0.509521484375	0.6343203202254396
240.0	780.0	-0.1125640869140625	-0.54248046875	0.5540358586210972
240.0	800.0	0.147125244140625	-0.5372314453125	0.55701298305874
260.0	0.0	-0.350494384765625	0.862822413444519	0.9312941699025387
260.0	20.0	-0.34210205078125	0.9680805206298828	1.0267490966987807
260.0	40.0	-0.200103759765625	0.9707794189453125	0.9911882742043197
260.0	60.0	-0.205291748046875	1.0095405578613281	1.0302023295368261
260.0	80.0	0.397369384765625	0.9372100830078125	1.0179711035390553
260.0	100.0	0.850738525390625	0.7589492797851562	1.1400701942732396
260.0	120.0	0.481414794921875	0.4662628173828125	0.6701949116812429
260.0	140.0	0.1474609375	0.322479248046875	0.35459497107158305
260.0	160.0	0.0235595703125	0.1639404296875	0.16562462932617167
260.0	180.0	-0.039703369140625	0.0214385986328125	0.04512173569861385
260.0	200.0	-0.03900146484375	-0.1165924072265625	0.12294268454382656
260.0	220.0	-0.120758056640625	-0.2194671630859375	0.25049619541344315
260.0	240.0	-0.0474853515625	-0.1403961181640625	0.14820907060147034
260.0	260.0	-0.180267333984375	0.043975830078125	0.1855537262705719
260.0	280.0	-0.285369873046875	0.182159423828125	0.3385528321136659
260.0	300.0	-0.405975341796875	-0.13116455078125	0.426638157609861
260.0	320.0	-0.45257568359375	-0.21173095703125	0.4996546282640832
260.0	340.0	-0.451995849609375	-0.323883056640625	0.5560579847848379
260.0	360.0	-0.417724609375	-0.48480224609375	0.6399430186313788
260.0	380.0	-0.795867919921875	-0.06805419921875	0.7987722579008847
260.0	400.0	-1.106201171875	0.188812255859375	1.1221992250132458
260.0	420.0	-1.3238525390625	0.28167724609375	1.3534872057574785
260.0	440.0	-1.391021728515625	0.396514892578125	1.4464319926076161
260.0	460.0	-1.262481689453125	0.410614013671875	1.327578202754227
260.0	480.0	-1.01751708984375	0.16448974609375	1.0307268817170145
260.0	500.0	-0.9749755859375	0.056793212890625	0.9766283132310937
260.0	520.0	-0.837554931640625	-0.14202880859375	0.8495118869009969
260.0	540.0	-0.872711181640625	-0.3599853515625	0.9440414503082758
260.0	560.0	-1.1595458984375	-0.43231201171875	1.2375137841897121
260.0	580.0	-1.11505126953125	-0.1796875	1.1294365548093006
260.0	600.0	-1.128875732421875	-0.16717529296875	1.1411871002733127
260.0	620.0	-1.013519287109375	-0.18505859375	1.0302757050728815
260.0	640.0	-0.966888427734375	-0.18212890625	0.9838923570078553
260.0	660.0	-0.826934814453125	-0.166748046875	0.843579337401795
260.0	680.0	-0.726593017578125	-0.19879150390625	0.7532964059509338
260.0	700.0	-0.724761962890625	-0.2510986328125	0.767027004904898
260.0	720.0	-0.654449462890625	-0.32568359375	0.7310088253336909
260.0	740.0	-0.55816650390625	-0.42138671875	0.6993687245093374
260.0	760.0	-0.472564697265625	-0.575927734375	0.7449900323655829
260.0	780.0	-0.294403076171875	-0.66839599609375	0.7303604444749312
260.0	800.0	-0.135986328125	-0.7127685546875	0.7256247611460264
280.0	0.0	-0.51788330078125	0.9412475824356079	1.0743137924596142
280.0	20.0	-0.461669921875	1.0240535736083984	1.1233097695578902
280.0	40.0	-0.24072265625	0.9658546447753906	0.9954007193418396
280.0	60.0	-0.134552001953125	1.0032386779785156	1.0122213622630543
280.0	80.0	0.754425048828125	0.8758010864257812	1.1559345557962604
280.0	100.0	0.606781005859375	0.6770782470703125	0.9091854275820318
280.0	120.0	0.2261962890625	0.47568511962890625	0.5267267737850554
280.0	140.0	-0.00439453125	0.349365234375	0.349392871843153
280.0	160.0	-0.111236572265625	0.1562042236328125	0.19176374654802536
280.0	180.0	-0.131439208984375	-0.01904296875	0.13281152177899205
280.0	200.0	-0.086456298828125	-0.120269775390625	0.14811991925318294
280.0	220.0	-0.105377197265625	-0.1295166015625	0.166969769071703
280.0	240.0	-0.04571533203125	0.0329742431640625	0.056366588463114875
280.0	260.0	-0.073028564453125	0.128875732421875	0.14812874681627114
280.0	280.0	-0.093017578125	0.216827392578125	0.23593725439715707
280.0	300.0	-0.211669921875	0.187164306640625	0.28255023182937666
280.0	320.0	-0.378662109375	0.136199951171875	0.402412002524211
280.0	340.0	-0.433319091796875	0.143768310546875	0.45654656107912067
280.0	360.0	-0.5562744140625	0.1126708984375	0.5675702204091501
280.0	380.0	-0.842559814453125	0.222259521484375	0.8713818541958214
280.0	400.0	-0.999267578125	0.361419677734375	1.062619346777303
280.0	420.0	-1.12188720703125	0.48876953125	1.2237346771170308
280.0	440.0	-1.240875244140625	0.555084228515625	1.359371131173471
280.0	460.0	-1.260162353515625	0.5782470703125	1.3864987672345865
280.0	480.0	-1.2806396484375	0.527069091796875	1.3848609087838772
280.0	500.0	-1.354522705078125	0.40557861328125	1.4139398042785636
280.0	520.0	-1.22216796875	0.24493408203125	1.2464699147508502
280.0	540.0	-1.0687255859375	0.169921875	1.0821496299685032
280.0	560.0	-0.95849609375	0.15899658203125	0.97159388369402
280.0	580.0	-0.950836181640625	-0.0927734375	0.9553514301148505
280.0	600.0	-1.2274169921875	-0.152587890625	1.2368652057018972
280.0	620.0	-1.143035888671875	-0.1173095703125	1.1490398505181647
280.0	640.0	-1.122802734375	-0.1307373046875	1.1303885275235808
280.0	660.0	-0.994873046875	-0.1195068359375	1.002025081140257
280.0	680.0	-0.8505859375	-0.14642333984375	0.8630968842046368
280.0	700.0	-0.73748779296875	-0.2376708984375	0.7748391450759353
280.0	720.0	-0.645477294921875	-0.28814697265625	0.7068731258936237
280.0	740.0	-0.54132080078125	-0.3914794921875	0.6680452096691036
280.0	760.0	-0.480194091796875	-0.54705810546875	0.7279140997093569
280.0	780.0	-0.350067138671875	-0.73895263671875	0.8176784214417712
280.0	800.0	-0.202239990234375	-0.8140869140625	0.8388316382312987
300.0	0.0	-1.777252197265625	1.5340948104858398	2.3477802836392243
300.0	20.0	-1.621246337890625	1.5558338165283203	2.24701102640304
300.0	40.0	-1.040496826171875	1.1777725219726562	1.571553931237352
300.0	60.0	-0.276092529296875	0.9125518798828125	0.953403386930842
300.0	80.0	0.90435791015625	0.7704925537109375	1.1880749155613808
300.0	100.0	0.508087158203125	0.6046981811523438	0.789817985753604
300.0	120.0	0.13995361328125	0.4153594970703125	0.43830414745582846
300.0	140.0	-0.023651123046875	0.3459930419921875	0.3468004624108596
300.0	160.0	-0.147857666015625	0.1392822265625	0.2031290920468944
300.0	180.0	-0.216217041015625	-0.0328826904296875	0.218703178201523
300.0	200.0	-0.18011474609375	-0.1238555908203125	0.21858986513071624
300.0	220.0	-0.2470703125	-0.1083526611328125	0.2697851710035408
300.0	240.0	-0.243408203125	0.0577850341796875	0.2501732670044681
300.0	260.0	-0.309844970703125	0.131134033203125	0.3364521370628201
300.0	280.0	-0.3536376953125	0.18048095703125	0.39703021975266883
300.0	300.0	-0.449798583984375	0.18310546875	0.48564017424478595
300.0	320.0	-0.543182373046875	0.14959716796875	0.5634060729643451
300.0	340.0	-0.55126953125	0.18353271484375	0.5810183762175788
300.0	360.0	-0.6904296875	0.185760498046875	0.7149825984008077
300.0	380.0	-0.852447509765625	0.22882080078125	0.8826243344570712
300.0	400.0	-0.996917724609375	0.350341796875	1.0566855370818404
300.0	420.0	-1.117828369140625	0.427703857421875	1.1968587437576503
300.0	440.0	-1.224761962890625	0.475006103515625	1.3136486075510427
300.0	460.0	-1.26275634765625	0.508056640625	1.3611300979808332
300.0	480.0	-1.33258056640625	0.54278564453125	1.4388840196043622
300.0	500.0	-1.355865478515625	0.5145263671875	1.4502098394237886
300.0	520.0	-1.142486572265625	0.450439453125	1.2280762471193742
300.0	540.0	-0.927154541015625	0.4071044921875	1.0125954821571823
300.0	560.0	-0.80218505859375	0.38623046875	0.8903228870594662
300.0	580.0	-0.7725830078125	-0.076904296875	0.7764011687513406
300.0	600.0	-1.269317626953125	-0.1822509765625	1.2823348457216226
300.0	620.0	-1.281219482421875	-0.1212158203125	1.286940805643915
300.0	640.0	-1.2850341796875	-0.14410400390625	1.2930888627263553
300.0	660.0	-1.159027099609375	-0.1336669921875	1.16670933930837
300.0	680.0	-0.903472900390625	-0.1348876953125	0.9134867114999353
300.0	700.0	-0.749176025390625	-0.2786865234375	0.7993315303212896
300.0	720.0	-0.590179443359375	-0.31964111328125	0.6711797200926579
300.0	740.0	-0.482574462890625	-0.4097900390625	0.633092401114577
300.0	760.0	-0.404693603515625	-0.5689697265625	0.698214481711077
300.0	780.0	-0.277862548828125	-0.78448486328125	0.8322404080304342
300.0	800.0	-0.122711181640625	-0.889892578125	0.8983133276878383
320.0	0.0	-2.1907958984375	1.6296056509017944	2.73042144110788
320.0	20.0	-1.933502197265625	1.573740005493164	2.493007892430472
320.0	40.0	-1.25164794921875	1.0519371032714844	1.634990598756673
320.0	60.0	0.03289794921875	0.8078765869140625	0.8085461364366997
320.0	80.0	0.7481689453125	0.6968307495117188	1.0224137441344783
320.0	100.0	0.339691162109375	0.5604782104492188	0.6553822625030192
320.0	120.0	0.017669677734375	0.427520751953125	0.4278857451023604
320.0	140.0	-0.089385986328125	0.399200439453125	0.40908537667755845
320.0	160.0	-0.178985595703125	0.172637939453125	0.24867589671663673
320.0	180.0	-0.231048583984375	0.064483642578125	0.23987827813565812
320.0	200.0	-0.220733642578125	-0.073272705078125	0.23257736406467702
320.0	220.0	-0.257232666015625	-0.1341552734375	0.2901142565552346
320.0	240.0	-0.251556396484375	-0.0236358642578125	0.25266435184136643
320.0	260.0	-0.297515869140625	0.035125732421875	0.299582224887717
320.0	280.0	-0.4393310546875	0.080474853515625	0.4466407702630744
320.0	300.0	-0.52313232421875	0.0960693359375	0.5318803868822234
320.0	320.0	-0.560699462890625	0.086944580078125	0.5674004297590872
320.0	340.0	-0.533233642578125	0.128875732421875	0.5485864307330344
320.0	360.0	-0.630401611328125	0.130706787109375	0.6438093318378911
320.0	380.0	-0.78924560546875	0.167816162109375	0.8068896393044428
320.0	400.0	-0.966156005859375	0.278167724609375	1.0054027604261377
320.0	420.0	-1.112518310546875	0.35052490234375	1.1664324663113457
320.0	440.0	-1.2291259765625	0.403778076171875	1.293749357896567
320.0	460.0	-1.289337158203125	0.45458984375	1.3671291941744057
320.0	480.0	-1.323822021484375	0.4774169921875	1.407278127804286
320.0	500.0	-1.305389404296875	0.430267333984375	1.3744713440245204
320.0	520.0	-1.091583251953125	0.35980224609375	1.1493527101106376
320.0	540.0	-0.907562255859375	0.3173828125	0.9614577983099247
320.0	560.0	-0.785491943359375	0.3045654296875	0.8424711829156052
320.0	580.0	-0.64056396484375	0.10791015625	0.6495897127250742
320.0	600.0	-1.282073974609375	-0.0126953125	1.282136828630296
320.0	620.0	-1.4747314453125	-0.00042724609375	1.4747315072014702
320.0	640.0	-1.502227783203125	-0.03900146484375	1.5027339840728078
320.0	660.0	-1.333251953125	-0.0323486328125	1.3336443321052525
320.0	680.0	-0.963043212890625	-0.066162109375	0.9653132417053271
320.0	700.0	-0.685150146484375	-0.3350830078125	0.7627000362870271
320.0	720.0	-0.5296630859375	-0.362548828125	0.6418602942850152
320.0	740.0	-0.422943115234375	-0.45880126953125	0.6240027913780871
320.0	760.0	-0.33990478515625	-0.6319580078125	0.7175696388577629
320.0	780.0	-0.223114013671875	-0.83258056640625	0.8619572278565368
320.0	800.0	-0.13409423828125	-0.97418212890625	0.9833677262451428
340.0	0.0	-2.875091552734375	1.8987759351730347	3.4455045332428154
340.0	20.0	-2.510406494140625	1.7292308807373047	3.048340565737191
340.0	40.0	-1.66717529296875	0.9216346740722656	1.9049629733771019
340.0	60.0	0.0164794921875	0.69732666015625	0.6975213578288683
340.0	80.0	0.386444091796875	0.609466552734375	0.7216567847575703
340.0	100.0	0.094512939453125	0.5150833129882812	0.5236826472617302
340.0	120.0	-0.137603759765625	0.4365081787109375	0.45768349848249457
340.0	140.0	-0.238922119140625	0.411529541015625	0.4758574809154291
340.0	160.0	-0.25970458984375	0.24017333984375	0.3537367766540706
340.0	180.0	-0.26934814453125	0.18115234375	0.3245991290939415
340.0	200.0	-0.295867919921875	0.069244384765625	0.3038628158568714
340.0	220.0	-0.31756591796875	-0.08331298828125	0.3283126044971264
340.0	240.0	-0.322479248046875	-0.124603271484375	0.34571497029415255
340.0	260.0	-0.359588623046875	-0.026214599609375	0.36054290043963894
340.0	280.0	-0.478118896484375	0.00982666015625	0.478219868287865
340.0	300.0	-0.573944091796875	0.03363037109375	0.5749285367490842
340.0	320.0	-0.59698486328125	0.02740478515625	0.5976135450576676
340.0	340.0	-0.560882568359375	0.07293701171875	0.5656050416747274
340.0	360.0	-0.651275634765625	0.0941162109375	0.6580408905232256
340.0	380.0	-0.770355224609375	0.108245849609375	0.7779230913404075
340.0	400.0	-0.94830322265625	0.24169921875	0.978620209501413
340.0	420.0	-1.095062255859375	0.290802001953125	1.1330168350681151
340.0	440.0	-1.1610107421875	0.318572998046875	1.203924706349755
340.0	460.0	-1.145477294921875	0.35821533203125	1.2001818434236518
340.0	480.0	-1.058807373046875	0.352508544921875	1.1159459339328952
340.0	500.0	-1.018280029296875	0.26422119140625	1.052001452495662
340.0	520.0	-0.890899658203125	0.2271728515625	0.9194072576793608
340.0	540.0	-0.803131103515625	0.2210693359375	0.8330013329677647
340.0	560.0	-0.727508544921875	0.2255859375	0.7616808374457754
340.0	580.0	-0.642486572265625	0.15655517578125	0.6612855046086601
340.0	600.0	-1.08868408203125	0.2342529296875	1.1136011249704278
340.0	620.0	-1.326385498046875	0.17596435546875	1.338006705448291
340.0	640.0	-1.335601806640625	0.11944580078125	1.340932319405411
340.0	660.0	-1.198974609375	0.10992431640625	1.2040031018495405
340.0	680.0	-0.83355712890625	0.048095703125	0.8349435213291488
340.0	700.0	-0.7169189453125	-0.34869384765625	0.7972202791834309
340.0	720.0	-0.592803955078125	-0.40960693359375	0.7205514341144166
340.0	740.0	-0.487091064453125	-0.51373291015625	0.7079401161452061
340.0	760.0	-0.398162841796875	-0.64715576171875	0.7598317106527859
340.0	780.0	-0.266571044921875	-0.87445068359375	0.9141794791113597
340.0	800.0	-0.17755126953125	-1.022705078125	1.0380029528545769
360.0	0.0	-2.910675048828125	1.4262102842330933	3.241312236536747
360.0	20.0	-2.506561279296875	1.144388198852539	2.755444391843781
360.0	40.0	-1.968780517578125	0.6998176574707031	2.0894596143747246
360.0	60.0	-0.12969970703125	0.6025657653808594	0.6163663809886235
360.0	80.0	0.182373046875	0.5326919555664062	0.56304586647238
360.0	100.0	0.009735107421875	0.475738525390625	0.47583812043315926
360.0	120.0	-0.20068359375	0.42314910888671875	0.46832581943774915
360.0	140.0	-0.326904296875	0.3600921630859375	0.48634636343993315
360.0	160.0	-0.2841796875	0.220245361328125	0.35953597034810575
360.0	180.0	-0.3096923828125	0.146636962890625	0.3426540104214025
360.0	200.0	-0.3355712890625	0.0503997802734375	0.3393349788846984
360.0	220.0	-0.33575439453125	-0.2177581787109375	0.4001870035902601
360.0	240.0	-0.33428955078125	-0.30914306640625	0.4553228956121019
360.0	260.0	-0.350250244140625	-0.176025390625	0.3919951168895491
360.0	280.0	-0.347808837890625	0.023040771484375	0.34857117618274497
360.0	300.0	-0.494781494140625	0.1458740234375	0.5158371425729962
360.0	320.0	-0.494415283203125	0.160675048828125	0.5198681982779353
360.0	340.0	-0.44683837890625	0.225189208984375	0.5003745763990952
360.0	360.0	-0.558868408203125	0.22943115234375	0.6041295815909661
360.0	380.0	-0.69964599609375	0.181915283203125	0.7229091852458985
360.0	400.0	-0.912200927734375	0.2525634765625	0.9465193300999145
360.0	420.0	-1.048431396484375	0.258514404296875	1.079832436243302
360.0	440.0	-1.017578125	0.27783203125	1.0548250461887112
360.0	460.0	-0.987152099609375	0.328887939453125	1.0404982193549972
360.0	480.0	-0.90234375	0.3231201171875	0.9584523218686083
360.0	500.0	-0.964111328125	0.17901611328125	0.9805903435345856
360.0	520.0	-0.92938232421875	0.1767578125	0.9460416633795949
360.0	540.0	-0.901123046875	0.18609619140625	0.9201383255061139
360.0	560.0	-0.8660888671875	0.2086181640625	0.8908599577054382
360.0	580.0	-0.86871337890625	0.2332763671875	0.8994891873607549
360.0	600.0	-1.19842529296875	0.309326171875	1.2377018475521786
360.0	620.0	-1.313446044921875	0.35125732421875	1.359603699883989
360.0	640.0	-1.27691650390625	0.2950439453125	1.310559684872736
360.0	660.0	-1.106781005859375	0.27374267578125	1.1401312413380174
360.0	680.0	-0.7874755859375	0.19244384765625	0.8106493896552016
360.0	700.0	-0.712615966796875	-0.346435546875	0.792362987697195
360.0	720.0	-0.627197265625	-0.42950439453125	0.7601647419665901
360.0	740.0	-0.529388427734375	-0.53314208984375	0.7513272225748477
360.0	760.0	-0.509124755859375	-0.67877197265625	0.8484924324309117
360.0	780.0	-0.35980224609375	-0.848876953125	0.9219814194661902
360.0	800.0	-0.213714599609375	-0.92498779296875	0.9493557537758933
380.0	0.0	-2.838134765625	1.3748117685317993	3.153587853024362
380.0	20.0	-2.18182373046875	0.9932136535644531	2.3972542944926434
380.0	40.0	-1.627655029296875	0.6534461975097656	1.7539249777101023
380.0	60.0	0.267242431640625	0.5921058654785156	0.6496213306252006
380.0	80.0	-0.056610107421875	0.48223876953125	0.4855501365475354
380.0	100.0	-0.141845703125	0.44678497314453125	0.46876114997169416
380.0	120.0	-0.212860107421875	0.40908050537109375	0.46114670681500225
380.0	140.0	-0.338592529296875	0.2910919189453125	0.44651921142423373
380.0	160.0	-0.35101318359375	0.153656005859375	0.3831715323367277
380.0	180.0	-0.345245361328125	0.0333099365234375	0.3468485424357194
380.0	200.0	-0.3856201171875	-0.0727691650390625	0.3924260773192622
380.0	220.0	-0.337066650390625	-0.37347412109375	0.5030873144219647
380.0	240.0	-0.252532958984375	-0.478668212890625	0.5411988113487581
380.0	260.0	-0.174957275390625	-0.22247314453125	0.2830271157499462
380.0	280.0	-0.1649169921875	0.18682861328125	0.24920382230769816
380.0	300.0	-0.272552490234375	0.325653076171875	0.4246584344542848
380.0	320.0	-0.253814697265625	0.349884033203125	0.43225078049498805
380.0	340.0	-0.21124267578125	0.38726806640625	0.44113492644457203
380.0	360.0	-0.31298828125	0.29840087890625	0.43244045686296695
380.0	380.0	-0.459716796875	0.2564697265625	0.5264183260222364
380.0	400.0	-0.7047119140625	0.225616455078125	0.739947070150056
380.0	420.0	-0.86480712890625	0.21099853515625	0.890175124368882
380.0	440.0	-0.845489501953125	0.2261962890625	0.8752241193537741
380.0	460.0	-0.8260498046875	0.294830322265625	0.8770879082232916
380.0	480.0	-0.78070068359375	0.279022216796875	0.8290639027421173
380.0	500.0	-0.885040283203125	0.1871337890625	0.9046078475788036
380.0	520.0	-0.924102783203125	0.16571044921875	0.9388428552766654
380.0	540.0	-0.961090087890625	0.1820068359375	0.9781720939433864
380.0	560.0	-0.984161376953125	0.22222900390625	1.0089397137903904
380.0	580.0	-1.037750244140625	0.24658203125	1.0666434584008393
380.0	600.0	-1.125244140625	0.4488525390625	1.2114631557887956
380.0	620.0	-1.03717041015625	0.45697021484375	1.1333773585871685
380.0	640.0	-0.89215087890625	0.41851806640625	0.9854392739492478
380.0	660.0	-0.77655029296875	0.39892578125	0.8730247055242906
380.0	680.0	-0.596893310546875	0.33056640625	0.6823164757769288
380.0	700.0	-0.733734130859375	-0.317626953125	0.7995327736493567
380.0	720.0	-0.632110595703125	-0.415771484375	0.7565908619720109
380.0	740.0	-0.565399169921875	-0.53643798828125	0.7793856148400352
380.0	760.0	-0.5611572265625	-0.7027587890625	0.8993149328949833
380.0	780.0	-0.312408447265625	-0.8199462890625	0.8774456991006815
380.0	800.0	-0.194122314453125	-0.8330078125	0.8553277083403023
400.0	0.0	0.8441162109375	0.8680681586265564	1.2108156364982996
400.0	20.0	0.624908447265625	0.7520160675048828	0.9777723320126434
400.0	40.0	0.535308837890625	0.6098175048828125	0.811438809267409
400.0	60.0	0.029022216796875	0.5540008544921875	0.5547605211673581
400.0	80.0	-0.158416748046875	0.4514312744140625	0.47842038165284273
400.0	100.0	-0.227630615234375	0.4093170166015625	0.468354691522978
400.0	120.0	-0.305938720703125	0.33575439453125	0.45423508701168275
400.0	140.0	-0.365814208984375	0.1526336669921875	0.39637995887071026
400.0	160.0	-0.34124755859375	0.029205322265625	0.3424950322192044
400.0	180.0	-0.27020263671875	-0.1343231201171875	0.30174851364634947
400.0	200.0	-0.34722900390625	-0.229248046875	0.41608009823798203
400.0	220.0	-0.305328369140625	-0.52349853515625	0.6060331090896052
400.0	240.0	-0.391143798828125	-0.4087677001953125	0.5657601117829549
400.0	260.0	-0.388397216796875	0.0338134765625	0.38986632223468787
400.0	280.0	-0.9443359375	0.63153076171875	1.1360464188804384
400.0	300.0	-0.949310302734375	0.587982177734375	1.116652628264891
400.0	320.0	-0.81292724609375	0.526092529296875	0.968309897100898
400.0	340.0	-0.795440673828125	0.49951171875	0.9392751581665091
400.0	360.0	-0.663848876953125	0.325714111328125	0.7394491285749112
400.0	380.0	-0.4127197265625	0.17681884765625	0.44900164540935583
400.0	400.0	-0.644805908203125	0.179412841796875	0.6693008494356535
400.0	420.0	-0.80914306640625	0.135955810546875	0.8204855174436456
400.0	440.0	-0.81170654296875	0.140625	0.8237978529489375
400.0	460.0	-0.797607421875	0.197357177734375	0.8216613992596719
400.0	480.0	-0.76727294921875	0.20135498046875	0.7932538098001227
400.0	500.0	-0.820587158203125	0.11419677734375	0.8284951346650012
400.0	520.0	-0.88336181640625	0.08697509765625	0.8876332386165265
400.0	540.0	-0.96502685546875	0.1356201171875	0.9745099527259098
400.0	560.0	-1.061431884765625	0.20135498046875	1.0803617330119935
400.0	580.0	-1.176116943359375	0.276123046875	1.2080956094086812
400.0	600.0	-1.28570556640625	0.58697509765625	1.4133571978649206
400.0	620.0	-1.388153076171875	0.51806640625	1.4816753234667268
400.0	640.0	-1.26531982421875	0.4937744140625	1.3582516075984352
400.0	660.0	-1.036163330078125	0.458740234375	1.133171235618439
400.0	680.0	-0.823150634765625	0.37982177734375	0.906554769475963
400.0	700.0	-0.75897216796875	-0.2728271484375	0.806519314508786
400.0	720.0	-0.633514404296875	-0.413330078125	0.7564272958681773
400.0	740.0	-0.520355224609375	-0.5137939453125	0.7312686086644615
400.0	760.0	-0.447357177734375	-0.77197265625	0.8922276763630155
400.0	780.0	-0.116180419921875	-0.86346435546875	0.8712454207272983
400.0	800.0	0.054046630859375	-0.8798828125	0.8815411516430527
420.0	0.0	0.730072021484375	0.7632978558540344	1.056233294923829
420.0	20.0	0.54840087890625	0.668670654296875	0.864791285746427
420.0	40.0	0.385528564453125	0.5698204040527344	0.6879880572249121
420.0	60.0	-0.12005615234375	0.5291824340820312	0.5426301947519775
420.0	80.0	-0.24066162109375	0.4365234375	0.49846838149905565
420.0	100.0	-0.299041748046875	0.34897613525390625	0.45957622877133597
420.0	120.0	-0.315643310546875	0.23015594482421875	0.390643646346539
420.0	140.0	-0.342987060546875	0.0145263671875	0.34329453687213224
420.0	160.0	-0.28790283203125	-0.0983123779296875	0.3042258443094601
420.0	180.0	-0.198089599609375	-0.31524658203125	0.3723169307938979
420.0	200.0	-0.3101806640625	-0.43841552734375	0.5370476878028169
420.0	220.0	-0.2572021484375	-0.67669677734375	0.7239278096801383
420.0	240.0	-0.279022216796875	-0.366729736328125	0.46080809126309663
420.0	260.0	-0.468841552734375	0.316070556640625	0.5654316920243277
420.0	280.0	-0.94610595703125	0.68017578125	1.165227692482918
420.0	300.0	-0.9378662109375	0.611297607421875	1.1194989032857388
420.0	320.0	-0.91326904296875	0.557098388671875	1.0697751911059894
420.0	340.0	-1.020477294921875	0.40576171875	1.0981878172034243
420.0	360.0	-0.867401123046875	0.262969970703125	0.9063872868451888
420.0	380.0	-0.433074951171875	0.1146240234375	0.4479872543739637
420.0	400.0	-0.602081298828125	0.137237548828125	0.6175241171054892
420.0	420.0	-0.696014404296875	0.144012451171875	0.7107570872536308
420.0	440.0	-0.728912353515625	0.159942626953125	0.7462538864383582
420.0	460.0	-0.74151611328125	0.20977783203125	0.7706185081267274
420.0	480.0	-0.739166259765625	0.230865478515625	0.7743808034463096
420.0	500.0	-0.816619873046875	0.160400390625	0.8322237093280549
420.0	520.0	-0.96417236328125	0.0955810546875	0.968898386896441
420.0	540.0	-1.118133544921875	0.1124267578125	1.123771507091984
420.0	560.0	-1.316253662109375	0.16864013671875	1.32701288566798
420.0	580.0	-1.438201904296875	0.2825927734375	1.465702354887327
420.0	600.0	-1.46734619140625	0.644287109375	1.602563797401283
420.0	620.0	-1.599853515625	0.58038330078125	1.7018742748168594
420.0	640.0	-1.460693359375	0.57373046875	1.5693284362727637
420.0	660.0	-1.2847900390625	0.54461669921875	1.3954543323026185
420.0	680.0	-1.131622314453125	0.4542236328125	1.2193802406032468
420.0	700.0	-0.834014892578125	-0.1708984375	0.8513442999057683
420.0	720.0	-0.4564208984375	-0.239990234375	0.5156698062964925
420.0	740.0	-0.437103271484375	-0.4556884765625	0.631435869755746
420.0	760.0	-0.2174072265625	-0.9105224609375	0.9361180769717458
420.0	780.0	0.184783935546875	-0.994140625	1.0111679806597824
420.0	800.0	0.3685302734375	-1.0146484375	1.079502669825837
440.0	0.0	0.681671142578125	0.6113628149032593	0.9156637145099741
440.0	20.0	0.65374755859375	0.5601329803466797	0.8608918782514692
440.0	40.0	0.624267578125	0.4968605041503906	0.7978598684497381
440.0	60.0	-0.05126953125	0.46265411376953125	0.4654861907967465
440.0	80.0	-0.2401123046875	0.3915863037109375	0.45934056223714603
440.0	100.0	-0.2763671875	0.25928497314453125	0.3789558280660431
440.0	120.0	-0.300048828125	0.1019744873046875	0.31690392127621214
440.0	140.0	-0.29803466796875	-0.124053955078125	0.3228220052626037
440.0	160.0	-0.287322998046875	-0.2287139892578125	0.3672391510839596
440.0	180.0	-0.212066650390625	-0.487579345703125	0.5317009333866051
440.0	200.0	-0.308013916015625	-0.6358489990234375	0.7065242543737532
440.0	220.0	-0.3076171875	-0.7973785400390625	0.8546583353365466
440.0	240.0	-0.399566650390625	-0.3702392578125	0.5447298561029447
440.0	260.0	-0.68475341796875	0.410614013671875	0.7984304050094864
440.0	280.0	-0.971954345703125	0.6881103515625	1.1908782918748066
440.0	300.0	-1.0494384765625	0.53363037109375	1.1773200452907757
440.0	320.0	-1.103912353515625	0.467864990234375	1.1989662769783886
440.0	340.0	-1.217926025390625	0.22528076171875	1.2385859780105641
440.0	360.0	-1.07379150390625	0.097412109375	1.0782009612841814
440.0	380.0	-0.377197265625	0.0567626953125	0.38144433509244374
440.0	400.0	-0.46624755859375	0.220428466796875	0.5157281210764576
440.0	420.0	-0.652313232421875	0.240570068359375	0.6952600311991978
440.0	440.0	-0.701629638671875	0.263671875	0.7495378626386004
440.0	460.0	-0.72406005859375	0.308563232421875	0.7870668566604877
440.0	480.0	-0.776580810546875	0.301788330078125	0.8331590193240331
440.0	500.0	-0.833984375	0.2608642578125	0.8738307037110833
440.0	520.0	-0.9744873046875	0.22454833984375	1.00002373168025
440.0	540.0	-1.176422119140625	0.2099609375	1.195011547090319
440.0	560.0	-1.435028076171875	0.2518310546875	1.4569572607000425
440.0	580.0	-1.56488037109375	0.41375732421875	1.6186555220858985
440.0	600.0	-1.629852294921875	0.76678466796875	1.8012154869126706
440.0	620.0	-1.73785400390625	0.697998046875	1.8727887794234295
440.0	640.0	-1.61859130859375	0.718505859375	1.7709004755240865
440.0	660.0	-1.468902587890625	0.69830322265625	1.6264385028287665
440.0	680.0	-1.209686279296875	0.56329345703125	1.3344063897678748
440.0	700.0	-0.737548828125	0.05291748046875	0.739444746825428
440.0	720.0	-0.187164306640625	0.00396728515625	0.18720634880200218
440.0	740.0	-0.317474365234375	-0.563720703125	0.646970635896803
440.0	760.0	0.128021240234375	-1.08746337890625	1.0949730765700798
440.0	780.0	0.519744873046875	-1.1571044921875	1.268473704457055
440.0	800.0	0.591033935546875	-1.16510009765625	1.306437656578618
460.0	0.0	0.612091064453125	0.48218441009521484	0.7792029751754224
460.0	20.0	0.637542724609375	0.4821281433105469	0.7993173789393175
460.0	40.0	0.656982421875	0.4610099792480469	0.8025933613100877
460.0	60.0	0.262969970703125	0.39525604248046875	0.47474260879862523
460.0	80.0	-0.035369873046875	0.3343353271484375	0.3362010394076806
460.0	100.0	-0.2266845703125	0.1575927734375	0.276082191851423
460.0	120.0	-0.2774658203125	-0.03430938720703125	0.2795789968724592
460.0	140.0	-0.277740478515625	-0.25701904296875	0.37841585835514413
460.0	160.0	-0.219390869140625	-0.3528594970703125	0.41550232025223727
460.0	180.0	-0.174041748046875	-0.6318511962890625	0.6553826853946718
460.0	200.0	-0.235809326171875	-0.8219146728515625	0.8550729604883578
460.0	220.0	-0.2957763671875	-0.9150390625	0.9616548992687105
460.0	240.0	-0.31927490234375	-0.42108154296875	0.5284374410425082
460.0	260.0	-0.76513671875	0.402496337890625	0.864544678079092
460.0	280.0	-1.290771484375	0.60968017578125	1.4275156537202305
460.0	300.0	-1.4112548828125	0.47406005859375	1.4887488987119462
460.0	320.0	-1.498870849609375	0.381683349609375	1.5467048856125598
460.0	340.0	-1.7017822265625	0.118988037109375	1.7059369565195432
460.0	360.0	-1.42388916015625	0.023468017578125	1.4240825426426371
460.0	380.0	-0.386077880859375	0.031829833984375	0.3873877494453569
460.0	400.0	-0.425201416015625	0.328216552734375	0.5371427647009027
460.0	420.0	-0.64837646484375	0.376007080078125	0.7495154197427536
460.0	440.0	-0.7490234375	0.397216796875	0.8478309345877582
460.0	460.0	-0.792236328125	0.424835205078125	0.8989568126861018
460.0	480.0	-0.956390380859375	0.37591552734375	1.027616195035126
460.0	500.0	-1.049285888671875	0.340423583984375	1.1031269612781174
460.0	520.0	-1.158538818359375	0.375	1.2177180271497736
460.0	540.0	-1.309326171875	0.37738037109375	1.3626264964559065
460.0	560.0	-1.49981689453125	0.38629150390625	1.5487646183689485
460.0	580.0	-1.654937744140625	0.60369873046875	1.7616103695627026
460.0	600.0	-1.70263671875	0.8443603515625	1.9005041960823226
460.0	620.0	-1.752899169921875	0.90216064453125	1.971433318287443
460.0	640.0	-1.600616455078125	0.965576171875	1.8693074599860888
460.0	660.0	-1.45025634765625	0.95721435546875	1.7376716595009254
460.0	680.0	-1.157867431640625	0.7933349609375	1.4035801899071396
460.0	700.0	-0.505523681640625	0.45489501953125	0.6800615203743176
460.0	720.0	0.02337646484375	0.1490478515625	0.15086988156682604
460.0	740.0	0.13629150390625	-0.84326171875	0.8542047180543031
460.0	760.0	0.929962158203125	-1.30853271484375	1.6053309570011316
460.0	780.0	1.23388671875	-1.3485107421875	1.8278286726339326
460.0	800.0	1.305755615234375	-1.3553466796875	1.882010188297617
480.0	0.0	0.57391357421875	0.4598042368888855	0.735388827038806
480.0	20.0	0.59381103515625	0.47631072998046875	0.7612381079319822
480.0	40.0	0.6239013671875	0.4707489013671875	0.7815736971756699
480.0	60.0	0.3912353515625	0.41948699951171875	0.5736152395740352
480.0	80.0	0.189239501953125	0.3104248046875	0.363559002728222
480.0	100.0	-0.163665771484375	0.0428924560546875	0.1691929299408783
480.0	120.0	-0.30426025390625	-0.15790557861328125	0.3427950901986358
480.0	140.0	-0.28790283203125	-0.3625946044921875	0.4629933994113307
480.0	160.0	-0.19451904296875	-0.462738037109375	0.5019603062646645
480.0	180.0	-0.2166748046875	-0.78167724609375	0.8111518279872612
480.0	200.0	-0.28009033203125	-0.9659576416015625	1.005745872209192
480.0	220.0	-0.342437744140625	-0.97174072265625	1.0303123995568582
480.0	240.0	-0.286895751953125	-0.5389251708984375	0.6105321550226974
480.0	260.0	-0.602294921875	0.345428466796875	0.6943198100227677
480.0	280.0	-0.993743896484375	0.555694580078125	1.1385619869502723
480.0	300.0	-1.211090087890625	0.405731201171875	1.277245868496467
480.0	320.0	-1.322357177734375	0.319000244140625	1.3602902856623655
480.0	340.0	-1.6024169921875	0.016571044921875	1.6025026728155674
480.0	360.0	-1.3035888671875	-0.04376220703125	1.304323221222192
480.0	380.0	-0.31182861328125	0.040679931640625	0.3144708903844572
480.0	400.0	-0.459747314453125	0.384124755859375	0.5990988409360221
480.0	420.0	-0.64404296875	0.438140869140625	0.7789472169586433
480.0	440.0	-0.73553466796875	0.48516845703125	0.8811354489986106
480.0	460.0	-0.80780029296875	0.460784912109375	0.9299806710615242
480.0	480.0	-1.07952880859375	0.38568115234375	1.1463561400616495
480.0	500.0	-1.217193603515625	0.364471435546875	1.2705902942211358
480.0	520.0	-1.3472900390625	0.3695068359375	1.3970417857607464
480.0	540.0	-1.492523193359375	0.39599609375	1.5441626821617356
480.0	560.0	-1.5848388671875	0.467041015625	1.6522232128935213
480.0	580.0	-1.72314453125	0.6845703125	1.8541476716629477
480.0	600.0	-1.694671630859375	0.94964599609375	1.9426115037074356
480.0	620.0	-1.664886474609375	1.04425048828125	1.9652750585128949
480.0	640.0	-1.519775390625	1.102294921875	1.8774374377701069
480.0	660.0	-1.3875732421875	1.1549072265625	1.8053172032640181
480.0	680.0	-1.119384765625	0.99871826171875	1.5001534654174078
480.0	700.0	-0.55084228515625	0.56170654296875	0.7867283289230557
480.0	720.0	-0.012298583984375	0.09539794921875	0.09618744140044441
480.0	740.0	1.604766845703125	-1.3365478515625	2.0884532047868087
480.0	760.0	1.952056884765625	-1.5244140625	2.47676488898495
480.0	780.0	2.105499267578125	-1.5328369140625	2.604364830603552
480.0	800.0	2.2261962890625	-1.54156494140625	2.7078353690740693
500.0	0.0	0.52044677734375	0.3591752052307129	0.632354074945374
500.0	20.0	0.485015869140625	0.39920997619628906	0.6281791133210953
500.0	40.0	0.505706787109375	0.4008026123046875	0.6452767534622245
500.0	60.0	0.45013427734375	0.3970794677734375	0.6002440931546236
500.0	80.0	0.414794921875	0.31816864013671875	0.5227677407604032
500.0	100.0	0.289764404296875	0.024261474609375	0.29077831615810723
500.0	120.0	0.0384521484375	-0.2506256103515625	0.25355820689449743
500.0	140.0	-0.1917724609375	-0.4447479248046875	0.4843319041650064
500.0	160.0	-0.193603515625	-0.56500244140625	0.597252107620712
500.0	180.0	-0.291961669921875	-0.907745361328125	0.9535424781918728
500.0	200.0	-0.3717041015625	-1.06103515625	1.1242595527354202
500.0	220.0	-0.399139404296875	-1.0592041015625	1.1319123609313961
500.0	240.0	-0.180511474609375	-0.7030792236328125	0.7258820752503601
500.0	260.0	-0.278778076171875	0.412933349609375	0.4982280270857011
500.0	280.0	-0.558685302734375	0.81866455078125	0.9911311286592033
500.0	300.0	-0.8643798828125	0.503631591796875	1.0003986015917883
500.0	320.0	-1.00384521484375	0.371856689453125	1.0705057743215272
500.0	340.0	-1.249847412109375	0.074554443359375	1.2520690550369529
500.0	360.0	-1.031036376953125	-0.132049560546875	1.0394580785396057
500.0	380.0	-0.373809814453125	0.01849365234375	0.3742670070397486
500.0	400.0	-0.575958251953125	0.4140625	0.7093487590030375
500.0	420.0	-0.6729736328125	0.4647216796875	0.8178384620647435
500.0	440.0	-0.74273681640625	0.501434326171875	0.8961553224239277
500.0	460.0	-0.885101318359375	0.466766357421875	1.0006373849614
500.0	480.0	-1.17340087890625	0.408905029296875	1.2426073175393095
500.0	500.0	-1.3472900390625	0.413848876953125	1.4094187959270288
500.0	520.0	-1.522979736328125	0.42291259765625	1.580608219174645
500.0	540.0	-1.583648681640625	0.4381103515625	1.6431323218196114
500.0	560.0	-1.629638671875	0.50341796875	1.7056235962635162
500.0	580.0	-1.663970947265625	0.68243408203125	1.7984759074454948
500.0	600.0	-1.66412353515625	0.83349609375	1.8611885660935712
500.0	620.0	-1.584564208984375	0.9254150390625	1.8350031953425385
500.0	640.0	-1.47821044921875	0.975830078125	1.7712567497550835
500.0	660.0	-1.3841552734375	1.01678466796875	1.7174798054129083
500.0	680.0	-1.0277099609375	0.7725830078125	1.2857185803163798
500.0	700.0	-0.723175048828125	0.60479736328125	0.9427417471818639
500.0	720.0	-0.25946044921875	0.14630126953125	0.29786538263996204
500.0	740.0	1.66033935546875	-1.58465576171875	2.2951820534473546
500.0	760.0	1.996673583984375	-1.6414794921875	2.5847940583832094
500.0	780.0	2.12457275390625	-1.64605712890625	2.6876222685235875
500.0	800.0	2.23822021484375	-1.65679931640625	2.784710704001301
520.0	0.0	0.5042724609375	0.32957446575164795	0.602420155153732
520.0	20.0	0.5030517578125	0.35519981384277344	0.6158148900377345
520.0	40.0	0.5111083984375	0.36110687255859375	0.6258034582537834
520.0	60.0	0.47930908203125	0.3109779357910156	0.5713531943259621
520.0	80.0	0.4747314453125	0.2704010009765625	0.5463393144352895
520.0	100.0	0.45953369140625	0.0942230224609375	0.4690940113656632
520.0	120.0	0.31341552734375	-0.18718719482421875	0.3650593632360646
520.0	140.0	0.09295654296875	-0.391876220703125	0.4027504081106131
520.0	160.0	-0.15283203125	-0.607391357421875	0.626324110063463
520.0	180.0	-0.32452392578125	-0.9987640380859375	1.050164454825149
520.0	200.0	-0.43341064453125	-1.10125732421875	1.1834747487540385
520.0	220.0	-0.37109375	-1.119384765625	1.1792933582456906
520.0	240.0	-0.1649169921875	-0.8223114013671875	0.8386856712324586
520.0	260.0	-0.0318603515625	0.279266357421875	0.2810778902535177
520.0	280.0	-0.52691650390625	0.909149169921875	1.0508059836422798
520.0	300.0	-0.77764892578125	0.721893310546875	1.0610691794511133
520.0	320.0	-0.76385498046875	0.67694091796875	1.0206485377480774
520.0	340.0	-1.0687255859375	0.567169189453125	1.2098988666423187
520.0	360.0	-1.04168701171875	0.26568603515625	1.0750353015880862
520.0	380.0	-0.4505615234375	0.204254150390625	0.49469732600259414
520.0	400.0	-0.6370849609375	0.396636962890625	0.750465274202501
520.0	420.0	-0.70733642578125	0.41717529296875	0.8211942792668225
520.0	440.0	-0.7845458984375	0.463836669921875	0.9114037102839325
520.0	460.0	-0.949951171875	0.43133544921875	1.0432916652113284
520.0	480.0	-1.27618408203125	0.4232177734375	1.3445293209831235
520.0	500.0	-1.4320068359375	0.45489501953125	1.5025222317709865
520.0	520.0	-1.56304931640625	0.45977783203125	1.6292694130638437
520.0	540.0	-1.5543212890625	0.46533203125	1.6224822245375026
520.0	560.0	-1.55206298828125	0.51904296875	1.6365528170521528
520.0	580.0	-1.49444580078125	0.65643310546875	1.6322599895323229
520.0	600.0	-1.31396484375	0.7698974609375	1.5229069935386637
520.0	620.0	-1.236572265625	0.81793212890625	1.4826071413594553
520.0	640.0	-1.187744140625	0.76751708984375	1.4141494358062867
520.0	660.0	-1.06280517578125	0.66583251953125	1.2541482311643812
520.0	680.0	-0.80377197265625	0.4488525390625	0.9206074004973959
520.0	700.0	-0.6151123046875	0.2484130859375	0.6633793851507293
520.0	720.0	-0.28125	0.06439208984375	0.28852712824697363
520.0	740.0	1.6715087890625	-1.85052490234375	2.4936687923835295
520.0	760.0	2.0	-1.77337646484375	2.6729878574474886
520.0	780.0	2.12542724609375	-1.77490234375	2.7690646991875987
520.0	800.0	2.24615478515625	-1.779296875	2.8655032172840227
540.0	0.0	0.396728515625	0.312366247177124	0.5049417664300865
540.0	20.0	0.464599609375	0.31587791442871094	0.5618110481783307
540.0	40.0	0.48748779296875	0.3183097839355469	0.582207408783706
540.0	60.0	0.45880126953125	0.25557708740234375	0.5251840177771521
540.0	80.0	0.49176025390625	0.24491119384765625	0.5493720416928984
540.0	100.0	0.5340576171875	0.22821044921875	0.5807732325173174
540.0	120.0	0.45843505859375	0.01248931884765625	0.4586051526456429
540.0	140.0	0.315673828125	-0.2632293701171875	0.4110227086857651
540.0	160.0	-0.040771484375	-0.639068603515625	0.6403678582951771
540.0	180.0	-0.201171875	-1.078277587890625	1.0968831659927325
540.0	200.0	-0.24853515625	-1.0102386474609375	1.040361402934536
540.0	220.0	-0.21343994140625	-1.0218353271484375	1.0438889042403208
540.0	240.0	-0.14691162109375	-0.9091339111328125	0.9209275176603413
540.0	260.0	0.18853759765625	-0.18365478515625	0.26320240470173967
540.0	280.0	0.2054443359375	0.9530029296875	0.9748958709327671
540.0	300.0	0.16070556640625	0.9874267578125	1.0004188528401787
540.0	320.0	0.2401123046875	1.012298583984375	1.0403856698355247
540.0	340.0	0.22845458984375	1.009429931640625	1.0349590748008701
540.0	360.0	0.0654296875	0.64727783203125	0.6505763874022963
540.0	380.0	-0.3916015625	0.260894775390625	0.4705506004443795
540.0	400.0	-0.5908203125	0.373199462890625	0.6988179167454486
540.0	420.0	-0.59527587890625	0.361785888671875	0.6965934260741389
540.0	440.0	-0.6812744140625	0.419952392578125	0.8003092147965649
540.0	460.0	-0.90081787109375	0.415252685546875	0.9919211812113742
540.0	480.0	-1.20458984375	0.478424072265625	1.2961197030324296
540.0	500.0	-1.27630615234375	0.475494384765625	1.3620030486214587
540.0	520.0	-1.3642578125	0.477783203125	1.4455020470949427
540.0	540.0	-1.2720947265625	0.46868896484375	1.3556896175431998
540.0	560.0	-0.56158447265625	0.5880126953125	0.8131027301499297
540.0	580.0	-0.53271484375	0.686279296875	0.868771764084694
540.0	600.0	-0.5411376953125	0.5728759765625	0.7880462485226118
540.0	620.0	-0.50799560546875	0.39007568359375	0.6404830787044208
540.0	640.0	-0.50250244140625	0.25543212890625	0.5636969718712536
540.0	660.0	-0.56036376953125	0.06439208984375	0.5640513234074692
540.0	680.0	-0.6240234375	0.054443359375	0.6263939095564003
540.0	700.0	-0.481201171875	-0.171142578125	0.5107292334115456
540.0	720.0	0.2525634765625	-0.987060546875	1.0188605561559985
540.0	740.0	1.652587890625	-2.03253173828125	2.6195862275101742
540.0	760.0	2.0076904296875	-1.8905029296875	2.757684207558182
540.0	780.0	2.15240478515625	-1.87030029296875	2.851467963180108
540.0	800.0	2.2747802734375	-1.87445068359375	2.9475736899432157
560.0	0.0	0.32305908203125	0.2550112009048462	0.4115797408398593
560.0	20.0	0.40386962890625	0.261138916015625	0.4809409637478261
560.0	40.0	0.4658203125	0.2541618347167969	0.530647530630461
560.0	60.0	0.47430419921875	0.204803466796875	0.5166323000050987
560.0	80.0	0.51971435546875	0.20760345458984375	0.5596447137585913
560.0	100.0	0.60174560546875	0.33644866943359375	0.6894167686273581
560.0	120.0	0.635986328125	0.414520263671875	0.7591479819880449
560.0	140.0	0.58709716796875	0.31536865234375	0.6664386479774711
560.0	160.0	0.47003173828125	0.1150054931640625	0.48389678491348
560.0	180.0	0.44708251953125	-0.5906829833984375	0.7408030548984591
560.0	200.0	0.482177734375	-0.5395965576171875	0.7236434291274445
560.0	220.0	0.4810791015625	-0.4633941650390625	0.6679605184084102
560.0	240.0	0.49371337890625	-0.48614501953125	0.6928851856736914
560.0	260.0	0.53033447265625	-0.118927001953125	0.5435055516562286
560.0	280.0	0.50897216796875	0.855316162109375	0.9952981487636356
560.0	300.0	0.453125	0.961334228515625	1.062772677735334
560.0	320.0	0.44903564453125	1.001373291015625	1.0974431548007664
560.0	340.0	0.52435302734375	1.063995361328125	1.1861838922411325
560.0	360.0	0.38616943359375	0.75494384765625	0.8479782099536172
560.0	380.0	-0.00439453125	0.376953125	0.3769787399206656
560.0	400.0	-0.119140625	0.433135986328125	0.44922296376947196
560.0	420.0	-0.082763671875	0.385986328125	0.3947597635038972
560.0	440.0	-0.04827880859375	0.387939453125	0.39093204351927463
560.0	460.0	0.00360107421875	0.354644775390625	0.3546630576299085
560.0	480.0	0.17681884765625	0.449798583984375	0.48330494622011994
560.0	500.0	0.27972412109375	0.44732666015625	0.52758575114214
560.0	520.0	0.330810546875	1.16119384765625	1.207396691132812
560.0	540.0	0.22161865234375	1.11761474609375	1.1393759466273006
560.0	560.0	0.069091796875	1.240234375	1.2421573899176612
560.0	580.0	-0.00189208984375	1.1722412109375	1.172242737927684
560.0	600.0	0.19415283203125	0.8475341796875	0.869488072330103
560.0	620.0	0.240234375	0.51812744140625	0.5711117232817303
560.0	640.0	0.36480712890625	0.5721435546875	0.6785517581373359
560.0	660.0	0.5648193359375	0.5338134765625	0.7771600285710925
560.0	680.0	0.6634521484375	0.88409423828125	1.105346721815575
560.0	700.0	0.80096435546875	1.09820556640625	1.3592642733542077
560.0	720.0	0.96728515625	0.99224853515625	1.3857119935330395
560.0	740.0	1.07073974609375	1.09033203125	1.5281713065735332
560.0	760.0	1.529052734375	-0.8704833984375	1.759472537851888
560.0	780.0	2.17926025390625	-1.9013671875	2.892122479418393
560.0	800.0	2.47076416015625	-1.67132568359375	2.982952409233633
580.0	0.0	0.30780029296875	0.2065180540084839	0.3706625513632304
580.0	20.0	0.41314697265625	0.208831787109375	0.46292670728995483
580.0	40.0	0.4891357421875	0.19970703125	0.5283338647257101
580.0	60.0	0.5035400390625	0.1666412353515625	0.53039784337661
580.0	80.0	0.55224609375	0.176055908203125	0.5796304261125023
580.0	100.0	0.63275146484375	0.2855377197265625	0.6941946453614839
580.0	120.0	0.67401123046875	0.42464447021484375	0.7966266784900213
580.0	140.0	0.66302490234375	0.4566802978515625	0.8050831730782423
580.0	160.0	0.56427001953125	0.43231201171875	0.7108405801711871
580.0	180.0	0.50018310546875	0.1237335205078125	0.5152602479268316
580.0	200.0	0.506103515625	-0.2616119384765625	0.5697206112485745
580.0	220.0	0.5064697265625	-0.1385498046875	0.5250786915341717
580.0	240.0	0.50115966796875	-0.1906890869140625	0.5362120295803393
580.0	260.0	0.4859619140625	-0.17254638671875	0.515685211625256
580.0	280.0	0.49761962890625	0.8515625	0.9862981225162318
580.0	300.0	0.48114013671875	0.944976806640625	1.0604135967868624
580.0	320.0	0.5074462890625	0.956329345703125	1.0826206878386675
580.0	340.0	0.5347900390625	1.032196044921875	1.1625098111555152
580.0	360.0	0.48883056640625	0.863311767578125	0.9921000608264883
580.0	380.0	0.49041748046875	0.676727294921875	0.8357446600736347
580.0	400.0	0.50836181640625	0.677825927734375	0.8472778320532339
580.0	420.0	0.4276123046875	0.552490234375	0.6986399231363019
580.0	440.0	0.33367919921875	0.460174560546875	0.5684210008134603
580.0	460.0	0.380859375	0.4490966796875	0.588847765752514
580.0	480.0	0.46441650390625	0.54522705078125	0.7162089262248298
580.0	500.0	0.57537841796875	0.578704833984375	0.8160634832787855
580.0	520.0	0.26275634765625	1.19122314453125	1.2198579746431841
580.0	540.0	0.2379150390625	1.23052978515625	1.2533184423636308
580.0	560.0	0.1533203125	1.306640625	1.3156051235555022
580.0	580.0	0.1572265625	1.29156494140625	1.3010996079567838
580.0	600.0	0.250244140625	1.1630859375	1.1897020752807816
580.0	620.0	0.281982421875	1.00640869140625	1.0451662740370697
580.0	640.0	0.4151611328125	0.91314697265625	1.003093295695586
580.0	660.0	0.60504150390625	1.0264892578125	1.1915348999729694
580.0	680.0	0.74493408203125	1.21661376953125	1.4265608472072893
580.0	700.0	0.8939208984375	1.3160400390625	1.590929274694175
580.0	720.0	1.05377197265625	1.30157470703125	1.6746737259356907
580.0	740.0	1.1822509765625	1.21697998046875	1.696690202849272
580.0	760.0	1.45465087890625	-0.0789794921875	1.4567933757705385
580.0	780.0	1.88397216796875	-1.9697265625	2.725651089317732
580.0	800.0	2.24615478515625	-2.06207275390625	3.0491564999656586
600.0	0.0	0.4383544921875	0.08652877807617188	0.4468130372497163
600.0	20.0	0.50140380859375	0.0974884033203125	0.5107932733056122
600.0	40.0	0.5904541015625	0.09728240966796875	0.5984144995592817
600.0	60.0	0.55792236328125	0.06534957885742188	0.5617365315752373
600.0	80.0	0.6163330078125	0.13126373291015625	0.6301559680719624
600.0	100.0	0.70025634765625	0.29308319091796875	0.7591157416570475
600.0	120.0	0.75439453125	0.3965606689453125	0.8522742944230226
600.0	140.0	0.72857666015625	0.375762939453125	0.8197693190104693
600.0	160.0	0.62384033203125	0.3787078857421875	0.729792040647319
600.0	180.0	0.55755615234375	0.3936309814453125	0.6825058333596622
600.0	200.0	0.539794921875	-0.036346435546875	0.5410172095774778
600.0	220.0	0.5328369140625	0.142791748046875	0.5516381606614341
600.0	240.0	0.533935546875	0.102447509765625	0.5436751424094016
600.0	260.0	0.51629638671875	-0.004180908203125	0.5163133146958734
600.0	280.0	0.462890625	0.25445556640625	0.5282190511407329
600.0	300.0	0.41900634765625	0.101531982421875	0.43113230316313134
600.0	320.0	0.4300537109375	0.151763916015625	0.45604657711193547
600.0	340.0	0.47998046875	0.493560791015625	0.6884645995324954
600.0	360.0	0.46527099609375	0.598358154296875	0.7579641024610817
600.0	380.0	0.462890625	0.544677734375	0.7148017662518565
600.0	400.0	0.46551513671875	0.3206787109375	0.5652779653965058
600.0	420.0	0.47119140625	0.21490478515625	0.5178855163131196
600.0	440.0	0.47210693359375	-0.007110595703125	0.4721604783530138
600.0	460.0	0.4974365234375	0.07177734375	0.5025883822029635
600.0	480.0	0.53753662109375	0.586090087890625	0.7952654966365171
600.0	500.0	0.6617431640625	0.60552978515625	0.896978447842992
600.0	520.0	0.286865234375	1.12762451171875	1.1635414483902038
600.0	540.0	0.24664306640625	1.1346435546875	1.161141162133254
600.0	560.0	0.15521240234375	1.19891357421875	1.2089187930904608
600.0	580.0	0.16424560546875	1.18646240234375	1.1977769621641163
600.0	600.0	0.2540283203125	1.0526123046875	1.0828310355269286
600.0	620.0	0.32763671875	0.97821044921875	1.031620813300127
600.0	640.0	0.47900390625	0.98663330078125	1.096763425909737
600.0	660.0	0.654052734375	1.0870361328125	1.2686341211647152
600.0	680.0	0.7999267578125	1.23907470703125	1.4748521781754929
600.0	700.0	0.93365478515625	1.31048583984375	1.609063203940772
600.0	720.0	1.06573486328125	1.20416259765625	1.6080417781909002
600.0	740.0	1.1822509765625	1.076416015625	1.5988711049603046
600.0	760.0	1.4674072265625	-0.372314453125	1.5139029098900683
600.0	780.0	1.90228271484375	-2.20147705078125	2.90949836437655
600.0	800.0	2.2552490234375	-2.2330322265625	3.1737329885455825
620.0	0.0	0.43804931640625	-0.032950758934020996	0.43928687223534335
620.0	20.0	0.48968505859375	-0.020524978637695312	0.49011501849876243
620.0	40.0	0.5938720703125	-0.019367218017578125	0.5941877859995065
620.0	60.0	0.6014404296875	-0.04521942138671875	0.6031379498367138
620.0	80.0	0.617431640625	0.0283966064453125	0.6180842969227491
620.0	100.0	0.68994140625	0.28411102294921875	0.7461489244242593
620.0	120.0	0.75335693359375	0.343902587890625	0.8281398790975151
620.0	140.0	0.7508544921875	0.286834716796875	0.8037764758924536
620.0	160.0	0.65985107421875	0.26611328125	0.711491193624545
620.0	180.0	0.5802001953125	0.3581085205078125	0.6818166755814626
620.0	200.0	0.54498291015625	0.443145751953125	0.7024133610890925
620.0	220.0	0.538818359375	0.752532958984375	0.92554366658594
620.0	240.0	0.56170654296875	0.7869110107421875	0.966821172317402
620.0	260.0	0.56597900390625	0.677276611328125	0.8826300703662996
620.0	280.0	0.50665283203125	0.484588623046875	0.7010871741743335
620.0	300.0	0.432373046875	0.0877685546875	0.44119130868128353
620.0	320.0	0.42913818359375	0.031341552734375	0.430281156391893
620.0	340.0	0.489990234375	0.43450927734375	0.6548959779084426
620.0	360.0	0.478759765625	0.522186279296875	0.7084415455541967
620.0	380.0	0.4853515625	0.479248046875	0.6820885790384513
620.0	400.0	0.48358154296875	0.18365478515625	0.5172815372800631
620.0	420.0	0.50958251953125	0.138763427734375	0.5281378921156954
620.0	440.0	0.5078125	-0.108245849609375	0.5192212429339784
620.0	460.0	0.5440673828125	-0.0523681640625	0.5465818709468147
620.0	480.0	0.5848388671875	0.541534423828125	0.7970545983582414
620.0	500.0	0.7020263671875	0.50177001953125	0.862910292398271
620.0	520.0	0.29248046875	1.03216552734375	1.0728049684994105
620.0	540.0	0.24810791015625	1.01837158203125	1.0481594411972506
620.0	560.0	0.15716552734375	1.0802001953125	1.091573847679763
620.0	580.0	0.23760986328125	1.10614013671875	1.1313728161789594
620.0	600.0	0.36993408203125	1.0887451171875	1.1498770174448774
620.0	620.0	0.464599609375	1.102783203125	1.196655167592585
620.0	640.0	0.5804443359375	1.131103515625	1.2713421216105285
620.0	660.0	0.71148681640625	1.15020751953125	1.3524758141667939
620.0	680.0	0.82269287109375	1.17510986328125	1.4344708958111891
620.0	700.0	0.9329833984375	1.18994140625	1.5120907949155085
620.0	720.0	1.0645751953125	1.090087890625	1.5236836796927076
620.0	740.0	1.17413330078125	0.96600341796875	1.5204445440497922
620.0	760.0	1.4246826171875	-0.4013671875	1.4801405943078128
620.0	780.0	1.8375244140625	-2.33184814453125	2.9688401340303874
620.0	800.0	2.18011474609375	-2.36212158203125	3.214423536877683
