# Supplementary material for: Real-time emotion detection by quantitative facial motion analysis
Source: PLoS One. 2023 Mar 10;18(3):e0282730. doi: 10.1371/journal.pone.0282730 (PMC10004542; doi:10.1371/journal.pone.0282730)
Supplement: S1 Dataset — Data from each participant is organized into folders by Study ID and subsequently by emotions. The data files (.csv) contain the pixel displacement results after DISC-processing of videos. (ZIP) [file pone.0282730.s004.zip › S1_Dataset/1/happy/result/100650_cropped_result.csv]

pos_x	pos_y	disp_x	disp_y	disp_xy_indi
0.0	0.0	0.5623316168785095	-0.24451398849487305	0.6131915996740902
0.0	20.0	0.5298458337783813	-0.21568870544433594	0.5720648785134091
0.0	40.0	0.5730308294296265	-0.18375396728515625	0.6017722592225733
0.0	60.0	0.5547212958335876	-0.06366348266601562	0.558362565969873
0.0	80.0	0.5463284254074097	0.02924346923828125	0.5471105271343533
0.0	100.0	0.5641135573387146	0.09210205078125	0.5715827965670863
0.0	120.0	0.6055284738540649	0.09902191162109375	0.6135715700952324
0.0	140.0	0.6494740843772888	0.093780517578125	0.6562098534424324
0.0	160.0	0.6774452924728394	0.1228790283203125	0.6884993681148552
0.0	180.0	0.7261208891868591	0.1872406005859375	0.7498737148489054
0.0	200.0	0.5530178546905518	0.3923187255859375	0.6780433098644322
0.0	220.0	0.6640079617500305	0.3256072998046875	0.7395449188207094
0.0	240.0	0.8085803985595703	0.200225830078125	0.8330021872511667
0.0	260.0	1.000544786453247	-0.0845947265625	1.0041146037484754
0.0	280.0	1.2536522150039673	-0.53277587890625	1.362165193113038
0.0	300.0	1.4301859140396118	-0.69085693359375	1.5883057172383026
0.0	320.0	1.471123218536377	-0.72784423828125	1.641328961334699
0.0	340.0	1.3661093711853027	-0.3968505859375	1.422583987537903
0.0	360.0	1.2441201210021973	-0.19085693359375	1.2586743997489307
0.0	380.0	1.1490507125854492	-0.160003662109375	1.1601373677205384
0.0	400.0	1.0828558206558228	-0.19775390625	1.100764886688038
0.0	420.0	1.1217801570892334	-0.369384765625	1.1810316786246597
0.0	440.0	1.0848344564437866	-0.81304931640625	1.3556972334545632
0.0	460.0	1.1219576597213745	-0.983856201171875	1.4922339008318424
0.0	480.0	1.1717236042022705	-0.949127197265625	1.5079053820562018
0.0	500.0	1.074681282043457	-1.467681884765625	1.8190739327591239
0.0	520.0	1.1986019611358643	-1.5811767578125	1.9841286754354388
0.0	540.0	1.9124033451080322	-1.3826904296875	2.3598981712628606
0.0	560.0	2.1416239738464355	-1.3680419921875	2.5412776585296895
0.0	580.0	3.044686794281006	-1.2113037109375	3.2767933037346295
0.0	600.0	3.67372727394104	-1.344482421875	3.9120205860947523
0.0	620.0	4.115883827209473	-1.5357666015625	4.39307167407491
0.0	640.0	3.9867472648620605	-1.533935546875	4.2716638463076455
0.0	660.0	3.909179210662842	-1.4755859375	4.178401124835469
0.0	680.0	4.0490312576293945	-1.4566650390625	4.303083448097054
0.0	700.0	4.114188194274902	-1.3739013671875	4.337528036182667
0.0	720.0	4.328063011169434	-1.4161376953125	4.553852808418167
0.0	740.0	4.488735675811768	-0.7884521484375	4.557455952357745
0.0	760.0	4.463042259216309	-1.087646484375	4.593660967303085
0.0	780.0	3.183544635772705	-3.05712890625	4.41372785719583
0.0	800.0	3.327338695526123	-3.2147216796875	4.6266206104021865
20.0	0.0	0.5489559173583984	-0.21589529514312744	0.5898842069997627
20.0	20.0	0.5193939208984375	-0.08670616149902344	0.526581431032416
20.0	40.0	0.41916465759277344	0.12665939331054688	0.43788310322352336
20.0	60.0	0.41115570068359375	0.21519088745117188	0.464064788845954
20.0	80.0	0.3807659149169922	0.34023284912109375	0.5106281167186459
20.0	100.0	0.4193611145019531	0.3402862548828125	0.5400541450803712
20.0	120.0	0.5225315093994141	0.22335052490234375	0.5682645821176808
20.0	140.0	0.5555095672607422	0.268768310546875	0.6171120514723711
20.0	160.0	0.6118297576904297	0.276336669921875	0.6713401578477495
20.0	180.0	0.6750392913818359	0.2693023681640625	0.7267749379333767
20.0	200.0	0.5740165710449219	0.4042816162109375	0.7020958973247868
20.0	220.0	0.7200031280517578	0.24005126953125	0.7589658203159618
20.0	240.0	0.8632297515869141	-0.0153045654296875	0.8633654114844982
20.0	260.0	1.0395069122314453	-0.333892822265625	1.0918145617903519
20.0	280.0	1.2626972198486328	-0.8001708984375	1.4948838535885463
20.0	300.0	1.3889141082763672	-0.79150390625	1.5986121586482898
20.0	320.0	1.4338188171386719	-0.6905517578125	1.5914452961377195
20.0	340.0	1.3535480499267578	-0.484405517578125	1.4376164401260372
20.0	360.0	1.2438106536865234	-0.364532470703125	1.296128413553619
20.0	380.0	1.1509761810302734	-0.376617431640625	1.2110271917321318
20.0	400.0	1.0793685913085938	-0.430938720703125	1.1622154434117387
20.0	420.0	1.112548828125	-0.58660888671875	1.257726075478966
20.0	440.0	1.069061279296875	-0.9739990234375	1.446224780782391
20.0	460.0	1.1023941040039062	-1.1302490234375	1.5788399588064643
20.0	480.0	1.1438465118408203	-1.12261962890625	1.602703863430802
20.0	500.0	1.0575942993164062	-1.532379150390625	1.861905358093814
20.0	520.0	1.1526260375976562	-1.661376953125	2.022058397505617
20.0	540.0	1.5895919799804688	-1.5284423828125	2.205207196704151
20.0	560.0	1.4883193969726562	-1.6004638671875	2.185538656161867
20.0	580.0	2.5327491760253906	-1.2061767578125	2.805295128813432
20.0	600.0	3.206418991088867	-1.3330078125	3.4724677931697774
20.0	620.0	4.177274703979492	-1.5177001953125	4.444438978696699
20.0	640.0	4.769128799438477	-1.559814453125	5.0177296294052285
20.0	660.0	4.908355712890625	-1.587646484375	5.158737942909519
20.0	680.0	5.089118957519531	-1.571533203125	5.326241486480781
20.0	700.0	4.966648101806641	-1.4158935546875	5.164527851157849
20.0	720.0	4.846437454223633	-1.24365234375	5.003461516771815
20.0	740.0	4.749107360839844	-1.01708984375	4.856798582918854
20.0	760.0	4.460142135620117	-1.2047119140625	4.619978210534993
20.0	780.0	3.177093505859375	-3.46630859375	4.702044067432686
20.0	800.0	3.3207435607910156	-3.53125	4.847377059713325
40.0	0.0	0.3540077209472656	0.19966810941696167	0.4064342756318921
40.0	20.0	0.3356895446777344	0.2679271697998047	0.4295025479818228
40.0	40.0	0.27420806884765625	0.40569305419921875	0.48967021478404343
40.0	60.0	0.2880363464355469	0.4432373046875	0.5286059450427871
40.0	80.0	0.2989616394042969	0.48110198974609375	0.5664249168009431
40.0	100.0	0.35052490234375	0.4488525390625	0.5695053195413968
40.0	120.0	0.47501373291015625	0.303009033203125	0.5634292507990101
40.0	140.0	0.5311775207519531	0.311279296875	0.6156657853212131
40.0	160.0	0.5913238525390625	0.275299072265625	0.6522679493673997
40.0	180.0	0.6468772888183594	0.2552642822265625	0.6954207938864305
40.0	200.0	0.6659317016601562	0.206390380859375	0.6971814832504297
40.0	220.0	0.9086380004882812	-0.2106170654296875	0.932728558682297
40.0	240.0	1.0111122131347656	-0.498504638671875	1.127321951497291
40.0	260.0	1.0960540771484375	-0.730804443359375	1.3173494883543695
40.0	280.0	1.2131729125976562	-0.949127197265625	1.5403346884524742
40.0	300.0	1.2788047790527344	-0.565887451171875	1.398417058792517
40.0	320.0	1.3277969360351562	-0.41644287109375	1.3915708276006487
40.0	340.0	1.304595947265625	-0.465911865234375	1.3852957993829578
40.0	360.0	1.2477531433105469	-0.58544921875	1.3782738096533416
40.0	380.0	1.1430549621582031	-0.614990234375	1.2979936960136242
40.0	400.0	1.0605506896972656	-0.733612060546875	1.2895559006096546
40.0	420.0	1.084808349609375	-0.887542724609375	1.4016209342719053
40.0	440.0	1.0365219116210938	-1.12322998046875	1.5284054639703677
40.0	460.0	1.0705795288085938	-1.211669921875	1.6168749262328856
40.0	480.0	1.1074485778808594	-1.229522705078125	1.6547411987839573
40.0	500.0	1.0447883605957031	-1.52569580078125	1.8491431515590664
40.0	520.0	1.1387786865234375	-1.716064453125	2.059537351969915
40.0	540.0	1.5711860656738281	-1.6107177734375	2.2501194187498275
40.0	560.0	1.4746437072753906	-1.6834716796875	2.2380015548959658
40.0	580.0	2.5199508666992188	-1.2965087890625	2.833917326016137
40.0	600.0	3.2017059326171875	-1.4183349609375	3.501798814948351
40.0	620.0	4.105113983154297	-1.468017578125	4.359706002057126
40.0	640.0	4.633415222167969	-1.38037109375	4.834662447108218
40.0	660.0	4.722743988037109	-1.414306640625	4.929966942105863
40.0	680.0	4.9260101318359375	-1.3782958984375	5.115200426434916
40.0	700.0	4.810749053955078	-1.18994140625	4.9557307241655
40.0	720.0	4.751560211181641	-1.1614990234375	4.891462401156814
40.0	740.0	4.7436676025390625	-1.1363525390625	4.877876527384892
40.0	760.0	4.445976257324219	-1.37939453125	4.65504394754046
40.0	780.0	3.1405029296875	-3.7442626953125	4.886948105196596
40.0	800.0	3.3263511657714844	-3.820068359375	5.065326677355303
60.0	0.0	0.154632568359375	0.5487444400787354	0.570115507344557
60.0	20.0	0.14237594604492188	0.5985012054443359	0.615202895742949
60.0	40.0	0.15378952026367188	0.6509895324707031	0.6689085049013467
60.0	60.0	0.1916351318359375	0.6370697021484375	0.6652682384942753
60.0	80.0	0.21268844604492188	0.6692733764648438	0.7022558134509505
60.0	100.0	0.2830963134765625	0.622589111328125	0.6839303504366249
60.0	120.0	0.19950103759765625	0.748199462890625	0.7743404291862599
60.0	140.0	0.1959075927734375	0.7500762939453125	0.7752381773655228
60.0	160.0	0.19782638549804688	0.73736572265625	0.7634418692654966
60.0	180.0	0.29302978515625	0.6225128173828125	0.6880324576606869
60.0	200.0	0.70086669921875	0.082183837890625	0.7056686993796865
60.0	220.0	0.9541740417480469	-0.4210205078125	1.0429316228519006
60.0	240.0	1.0313568115234375	-0.8094329833984375	1.3110601158181445
60.0	260.0	0.9763450622558594	-0.880126953125	1.314485882087934
60.0	280.0	0.6743507385253906	0.1680908203125	0.6949844907788008
60.0	300.0	0.7671127319335938	0.334991455078125	0.837067033438769
60.0	320.0	0.8370742797851562	0.327423095703125	0.8988321497797327
60.0	340.0	0.8939437866210938	0.075347900390625	0.897113593549744
60.0	360.0	0.9881553649902344	-0.81591796875	1.2814730418889464
60.0	380.0	0.904022216796875	-0.82220458984375	1.2219969541788822
60.0	400.0	0.8445510864257812	-0.9527587890625	1.2731912062682529
60.0	420.0	0.8255577087402344	-1.031585693359375	1.3212549236253268
60.0	440.0	0.7950859069824219	-1.106658935546875	1.362664888777796
60.0	460.0	0.7619972229003906	-1.18218994140625	1.4064895396944908
60.0	480.0	0.8055419921875	-1.223907470703125	1.4652124071343127
60.0	500.0	0.7905845642089844	-1.626312255859375	1.8082907694073758
60.0	520.0	1.0075340270996094	-1.83056640625	2.08952104163959
60.0	540.0	1.5199661254882812	-1.6986083984375	2.2793787561250687
60.0	560.0	1.4077835083007812	-1.7828369140625	2.27164298876112
60.0	580.0	2.4885215759277344	-1.3878173828125	2.8493467184416836
60.0	600.0	3.2033348083496094	-1.50537109375	3.539420294946942
60.0	620.0	4.154289245605469	-1.5498046875	4.433961400999137
60.0	640.0	4.664764404296875	-1.458984375	4.887602925165804
60.0	660.0	4.68310546875	-1.4342041015625	4.897797284124247
60.0	680.0	4.853111267089844	-1.3525390625	5.038060230519557
60.0	700.0	4.708038330078125	-1.123779296875	4.840300075983894
60.0	720.0	4.601203918457031	-1.0164794921875	4.712144740695271
60.0	740.0	4.614776611328125	-0.81787109375	4.686691402093049
60.0	760.0	4.356170654296875	-0.71044921875	4.413724148809002
60.0	780.0	3.724956512451172	0.5233154296875	3.7615369277200257
60.0	800.0	3.8156280517578125	0.63232421875	3.867667429728016
80.0	0.0	0.155731201171875	0.6389854550361633	0.6576888464663269
80.0	20.0	0.17513275146484375	0.6676349639892578	0.6902230985533477
80.0	40.0	0.1959381103515625	0.6899681091308594	0.7172501200458279
80.0	60.0	0.2005615234375	0.6932754516601562	0.7217033854418063
80.0	80.0	0.21799468994140625	0.7212066650390625	0.7534326370282989
80.0	100.0	0.23628997802734375	0.705718994140625	0.7442259417724016
80.0	120.0	0.09271240234375	0.91094970703125	0.9156554801281264
80.0	140.0	0.08393096923828125	0.946533203125	0.9502470795616
80.0	160.0	0.111907958984375	0.872406005859375	0.8795542225147671
80.0	180.0	0.472320556640625	0.4123992919921875	0.6270246281135753
80.0	200.0	1.00640869140625	-0.3387908935546875	1.061902878653987
80.0	220.0	1.1868057250976562	-0.8759307861328125	1.4750466335746204
80.0	240.0	0.9615631103515625	-1.0949554443359375	1.4572340375759418
80.0	260.0	0.38842010498046875	-0.371246337890625	0.53730254173067
80.0	280.0	0.092193603515625	0.275665283203125	0.29067337148878186
80.0	300.0	0.030853271484375	0.31903076171875	0.3205191901963662
80.0	320.0	-0.0470123291015625	0.334625244140625	0.33791154627169295
80.0	340.0	0.07587432861328125	0.014404296875	0.07722951191726725
80.0	360.0	0.38782501220703125	-0.70733642578125	0.8066802708200924
80.0	380.0	0.28887939453125	-0.75836181640625	0.8115195309835299
80.0	400.0	0.231964111328125	-0.832611083984375	0.8643197129059841
80.0	420.0	0.1956024169921875	-0.92431640625	0.9447862850381036
80.0	440.0	0.17386627197265625	-0.990081787109375	1.0052320258006922
80.0	460.0	0.073883056640625	-1.076171875	1.0787050619143201
80.0	480.0	0.007080078125	-1.171051025390625	1.1710724279798796
80.0	500.0	0.06302642822265625	-1.291748046875	1.2932847123738387
80.0	520.0	0.1959686279296875	-1.43212890625	1.4454746304413182
80.0	540.0	0.36468505859375	-1.4678955078125	1.5125185664373328
80.0	560.0	0.45743560791015625	-1.6092529296875	1.6730039829874692
80.0	580.0	1.618865966796875	-1.146728515625	1.9838632278966957
80.0	600.0	2.8139724731445312	-1.3551025390625	3.123258550134584
80.0	620.0	4.3748016357421875	-1.475341796875	4.616873700860667
80.0	640.0	5.1700897216796875	-1.348388671875	5.34303095074872
80.0	660.0	5.474662780761719	-1.2823486328125	5.62284185969459
80.0	680.0	5.615203857421875	-1.3037109375	5.764562131590103
80.0	700.0	5.4811859130859375	-0.833740234375	5.54423320146505
80.0	720.0	5.017112731933594	-0.2720947265625	5.024485615976355
80.0	740.0	4.976554870605469	-0.3814697265625	4.991153927943986
80.0	760.0	3.5186843872070312	0.7618408203125	3.6002140564512195
80.0	780.0	3.682891845703125	0.726318359375	3.7538288062073053
80.0	800.0	3.7865676879882812	0.7379150390625	3.8577990435728413
100.0	0.0	0.18682861328125	0.6790834069252014	0.7043147054419164
100.0	20.0	0.1975860595703125	0.70916748046875	0.7361784880658481
100.0	40.0	0.20571136474609375	0.7440986633300781	0.772010353787635
100.0	60.0	0.20560455322265625	0.7578010559082031	0.7851978557290358
100.0	80.0	0.16424560546875	0.8172073364257812	0.8335493084538649
100.0	100.0	0.14464569091796875	0.8690185546875	0.8809742472355749
100.0	120.0	-0.03253173828125	1.1414031982421875	1.141866706298548
100.0	140.0	0.0085601806640625	1.10943603515625	1.1094690589629894
100.0	160.0	0.09101104736328125	0.9878692626953125	0.992052766197616
100.0	180.0	0.7678985595703125	0.0389251708984375	0.7688844950443684
100.0	200.0	1.1792526245117188	-0.72882080078125	1.386295968424203
100.0	220.0	1.0305404663085938	-1.1798095703125	1.5665134135718404
100.0	240.0	-0.1670379638671875	-0.733489990234375	0.7522693979864656
100.0	260.0	-0.593048095703125	-0.09857177734375	0.6011841973187658
100.0	280.0	-0.31156158447265625	0.158447265625	0.3495370608435555
100.0	300.0	-0.0927276611328125	0.156280517578125	0.18171961730547515
100.0	320.0	0.087249755859375	0.20074462890625	0.21888564578845404
100.0	340.0	0.3527374267578125	-0.081146240234375	0.36195083166073544
100.0	360.0	0.3251190185546875	-0.7264404296875	0.7958756649819888
100.0	380.0	0.22640228271484375	-0.798370361328125	0.8298513285316189
100.0	400.0	0.1584320068359375	-0.889892578125	0.903885778952198
100.0	420.0	0.1149749755859375	-0.97406005859375	0.9808222279081192
100.0	440.0	0.09368896484375	-1.028350830078125	1.032609825566202
100.0	460.0	0.00615692138671875	-1.099029541015625	1.0990467868594027
100.0	480.0	-0.09329986572265625	-1.169464111328125	1.1731799404304297
100.0	500.0	-0.1455078125	-1.276947021484375	1.2852105738657584
100.0	520.0	-0.1345062255859375	-1.3353271484375	1.3420843930526873
100.0	540.0	-0.05182647705078125	-1.431884765625	1.4328223776003977
100.0	560.0	-0.153564453125	-1.554443359375	1.5620103068701614
100.0	580.0	-0.3629150390625	-1.7169189453125	1.7548555468615425
100.0	600.0	-0.7935333251953125	-1.5413818359375	1.7336531090023712
100.0	620.0	4.395294189453125	4.2261962890625	6.097486866367655
100.0	640.0	5.750396728515625	7.14013671875	9.167803166395165
100.0	660.0	5.469642639160156	5.9293212890625	8.066835906912242
100.0	680.0	5.540351867675781	5.9119873046875	8.102289349834694
100.0	700.0	5.346710205078125	5.0313720703125	7.341799161445868
100.0	720.0	3.8996505737304688	3.0322265625	4.939804907435813
100.0	740.0	1.8160552978515625	-0.2200927734375	1.8293435089600143
100.0	760.0	3.5041275024414062	0.666015625	3.566859454213242
100.0	780.0	3.6853408813476562	0.6497802734375	3.742185433069937
100.0	800.0	3.79522705078125	0.652587890625	3.8509244762747725
120.0	0.0	0.22417449951171875	0.6628072261810303	0.6996910927753197
120.0	20.0	0.205322265625	0.7388401031494141	0.7668389210148503
120.0	40.0	0.17769622802734375	0.827362060546875	0.8462292412151193
120.0	60.0	0.05840301513671875	0.9685707092285156	0.9703299083056698
120.0	80.0	-0.097625732421875	1.1751861572265625	1.1792341954708752
120.0	100.0	-0.1059722900390625	1.219757080078125	1.22435185329089
120.0	120.0	-0.10633087158203125	1.2544326782226562	1.2589311333207471
120.0	140.0	0.16242218017578125	0.9699554443359375	0.9834604865524491
120.0	160.0	0.5219650268554688	0.5268402099609375	0.7416253070735349
120.0	180.0	0.8815231323242188	-0.2877655029296875	0.9273036274592471
120.0	200.0	0.7188796997070312	-0.65899658203125	0.9752253676867422
120.0	220.0	0.2159271240234375	-0.8462982177734375	0.8734100962866925
120.0	240.0	-0.649078369140625	-0.4849700927734375	0.810246086180569
120.0	260.0	-1.013336181640625	-0.052886962890625	1.0147153531241144
120.0	280.0	-1.0861968994140625	0.2872314453125	1.123532646376166
120.0	300.0	-1.005615234375	0.228790283203125	1.031313237234572
120.0	320.0	-0.9435806274414062	0.287750244140625	0.9864809189668633
120.0	340.0	-0.83331298828125	0.158203125	0.8481973621734462
120.0	360.0	-0.7378311157226562	-0.46234130859375	0.8707205297687203
120.0	380.0	0.11537933349609375	-0.81781005859375	0.8259090037862014
120.0	400.0	0.06345367431640625	-0.93634033203125	0.938487925427197
120.0	420.0	0.0189361572265625	-1.01324462890625	1.013421558907187
120.0	440.0	0.006134033203125	-1.0606689453125	1.0606866822552588
120.0	460.0	-0.09844970703125	-1.122406005859375	1.1267153974290642
120.0	480.0	-0.150634765625	-1.19732666015625	1.2067650822491587
120.0	500.0	-0.17957305908203125	-1.289337158203125	1.3017821596071244
120.0	520.0	-0.134124755859375	-1.33056640625	1.3373093926146549
120.0	540.0	-0.10843658447265625	-1.4351806640625	1.439271354314736
120.0	560.0	-0.1489715576171875	-1.5689697265625	1.576026182475563
120.0	580.0	-0.30445098876953125	-1.82275390625	1.848004926214316
120.0	600.0	-0.24076080322265625	-1.9488525390625	1.9636679921460174
120.0	620.0	-0.2053680419921875	-2.0350341796875	2.04537041759386
120.0	640.0	-0.03404998779296875	-2.1717529296875	2.1720198409026885
120.0	660.0	0.267425537109375	-2.147705078125	2.164290535141285
120.0	680.0	0.5759201049804688	-1.793701171875	1.8838916798230365
120.0	700.0	0.8499679565429688	-1.457763671875	1.6874597625390397
120.0	720.0	1.0319747924804688	-1.302734375	1.6619533158671296
120.0	740.0	1.9096832275390625	-0.1932373046875	1.9194349912062405
120.0	760.0	3.4740066528320312	0.6038818359375	3.5261020257072055
120.0	780.0	3.6656265258789062	0.6025390625	3.7148177814080516
120.0	800.0	3.7784423828125	0.60107421875	3.8259530912806192
140.0	0.0	0.18682861328125	0.6997338533401489	0.7242460881847053
140.0	20.0	0.1094207763671875	0.8437328338623047	0.8507984492452448
140.0	40.0	0.0834808349609375	0.9230918884277344	0.9268590422965383
140.0	60.0	-0.0323486328125	1.1101264953613281	1.1105977083300969
140.0	80.0	-0.213623046875	1.3468093872070312	1.363645970046895
140.0	100.0	-0.2003021240234375	1.3478317260742188	1.3626339577085653
140.0	120.0	0.2941436767578125	0.8800506591796875	0.9279060649113179
140.0	140.0	0.8899078369140625	0.193359375	0.9106721726842522
140.0	160.0	1.1052093505859375	-0.039031982421875	1.105898369776523
140.0	180.0	0.871978759765625	-0.4308013916015625	0.9725928215282285
140.0	200.0	0.2408447265625	-0.602447509765625	0.6488059681721248
140.0	220.0	-0.1120147705078125	-0.6915283203125	0.7005417379472443
140.0	240.0	-0.7308502197265625	-0.3305206298828125	0.8021134149560746
140.0	260.0	-1.09375	-0.037445068359375	1.0943907874449776
140.0	280.0	-1.2882843017578125	0.22314453125	1.3074669877218303
140.0	300.0	-1.164825439453125	0.1241455078125	1.1714223881705477
140.0	320.0	-1.172698974609375	0.1480712890625	1.1820101487273744
140.0	340.0	-1.1138153076171875	-0.10333251953125	1.118598296563626
140.0	360.0	-0.7855682373046875	-0.482421875	0.9218721825396997
140.0	380.0	0.13861083984375	-0.812164306640625	0.8239076561746692
140.0	400.0	0.0290069580078125	-0.963623046875	0.9640595313991379
140.0	420.0	-0.0308837890625	-1.049468994140625	1.0499233200998024
140.0	440.0	-0.0657806396484375	-1.098602294921875	1.100569895536021
140.0	460.0	-0.232330322265625	-1.1756591796875	1.1983955463149614
140.0	480.0	-0.277740478515625	-1.242950439453125	1.2736033795270822
140.0	500.0	-0.2662200927734375	-1.32855224609375	1.3549628070161357
140.0	520.0	-0.1512908935546875	-1.3695068359375	1.3778381284287782
140.0	540.0	-0.1176910400390625	-1.431396484375	1.4362266800148875
140.0	560.0	-0.115478515625	-1.565673828125	1.5699266937174312
140.0	580.0	-0.2826385498046875	-1.830078125	1.8517749575580755
140.0	600.0	-0.2961883544921875	-1.8548583984375	1.8783575856558616
140.0	620.0	-0.2649383544921875	-1.8851318359375	1.9036581548550457
140.0	640.0	-0.2152252197265625	-1.8994140625	1.9115689043372466
140.0	660.0	-0.0211334228515625	-1.84033203125	1.8404533699081251
140.0	680.0	0.1747283935546875	-1.6693115234375	1.6784311048700893
140.0	700.0	0.5393829345703125	-1.261962890625	1.3724009208027688
140.0	720.0	0.9781646728515625	-1.0731201171875	1.4520306171452853
140.0	740.0	1.814300537109375	-0.19287109375	1.8245234166104
140.0	760.0	3.2623748779296875	0.5638427734375	3.3107413848418354
140.0	780.0	3.4998931884765625	0.5716552734375	3.546271574822428
140.0	800.0	3.60931396484375	0.5726318359375	3.654456801816826
160.0	0.0	-0.057098388671875	0.9712104201316833	0.9728874067235558
160.0	20.0	-0.0519256591796875	1.0446033477783203	1.0458931246886172
160.0	40.0	-0.0219268798828125	1.0787162780761719	1.0789391070157315
160.0	60.0	-0.11651611328125	1.2423362731933594	1.247788211334814
160.0	80.0	-0.245880126953125	1.4202346801757812	1.441361711578495
160.0	100.0	-0.0850067138671875	1.2709503173828125	1.2737899554706693
160.0	120.0	0.470916748046875	0.7471466064453125	0.8831707847940797
160.0	140.0	0.8869781494140625	0.266021728515625	0.9260117696770576
160.0	160.0	0.941558837890625	0.0427093505859375	0.9425269936916485
160.0	180.0	0.3306884765625	-0.32794189453125	0.4657260511502149
160.0	200.0	0.02545166015625	-0.513763427734375	0.5143934745718336
160.0	220.0	-0.2552490234375	-0.5990447998046875	0.6511579962949358
160.0	240.0	-0.7474212646484375	-0.2599334716796875	0.7913304976734592
160.0	260.0	-1.4874420166015625	-0.0262451171875	1.487673539096501
160.0	280.0	-1.9477081298828125	0.114410400390625	1.9510655291222656
160.0	300.0	-1.9024200439453125	-0.00262451171875	1.9024218542864373
160.0	320.0	-2.1043243408203125	-0.037841796875	2.1046645654259426
160.0	340.0	-1.9676971435546875	-0.565093994140625	2.047233076854485
160.0	360.0	-1.56097412109375	-0.689117431640625	1.7063185638430407
160.0	380.0	0.015655517578125	-0.780853271484375	0.7810101963601308
160.0	400.0	-0.0850982666015625	-0.94775390625	0.951566698550724
160.0	420.0	-0.1433563232421875	-1.04388427734375	1.0536818399777999
160.0	440.0	-0.2346649169921875	-1.12432861328125	1.1485566829329272
160.0	460.0	-0.3874969482421875	-1.234161376953125	1.293564141919465
160.0	480.0	-0.382354736328125	-1.293609619140625	1.348933278974799
160.0	500.0	-0.284149169921875	-1.34588623046875	1.3755546140130794
160.0	520.0	-0.148162841796875	-1.3929443359375	1.4008019669852296
160.0	540.0	-0.131439208984375	-1.43017578125	1.4362029908520892
160.0	560.0	-0.13262939453125	-1.5399169921875	1.545617966743892
160.0	580.0	-0.3048553466796875	-1.7955322265625	1.8212283654236447
160.0	600.0	-0.346282958984375	-1.65771484375	1.6934964986299976
160.0	620.0	-0.31219482421875	-1.6578369140625	1.686976242244463
160.0	640.0	-0.24249267578125	-1.648681640625	1.666419469983921
160.0	660.0	-0.04559326171875	-1.5760498046875	1.5767091464089569
160.0	680.0	-0.093475341796875	-1.395263671875	1.3983913449310783
160.0	700.0	-0.0724945068359375	-0.98974609375	0.992397492749135
160.0	720.0	0.5608673095703125	-1.0115966796875	1.1566762646909527
160.0	740.0	1.2548828125	-0.63330078125	1.4056317983881021
160.0	760.0	2.1574249267578125	0.3087158203125	2.1794007828545836
160.0	780.0	2.370513916015625	0.3353271484375	2.394113723803228
160.0	800.0	2.53753662109375	0.351806640625	2.5618079584113507
180.0	0.0	-0.339691162109375	1.3211610317230225	1.3641321627168896
180.0	20.0	-0.3113861083984375	1.3342781066894531	1.3701311522968578
180.0	40.0	-0.2620849609375	1.3503990173339844	1.3755966097538193
180.0	60.0	-0.305145263671875	1.4454727172851562	1.4773303653405054
180.0	80.0	-0.305877685546875	1.487945556640625	1.5190599520894796
180.0	100.0	-0.065277099609375	1.3001632690429688	1.301800916385417
180.0	120.0	0.5608673095703125	0.7167816162109375	0.9101362668757929
180.0	140.0	0.7393646240234375	0.2877349853515625	0.7933797760546856
180.0	160.0	0.5259857177734375	0.0238037109375	0.5265240658849644
180.0	180.0	-0.067169189453125	-0.2782440185546875	0.2862366745776143
180.0	200.0	-0.14697265625	-0.4980316162109375	0.5192653006227734
180.0	220.0	-0.254241943359375	-0.5684661865234375	0.6227300948112684
180.0	240.0	-0.6721649169921875	-0.2360992431640625	0.7124244017843279
180.0	260.0	-1.84014892578125	-0.10205078125	1.8429765139598562
180.0	280.0	-3.0483856201171875	-0.079925537109375	3.049433222816901
180.0	300.0	-3.029083251953125	-0.17999267578125	3.0344262572350993
180.0	320.0	-3.2910308837890625	-0.302276611328125	3.304883572504398
180.0	340.0	-3.4978179931640625	-0.861328125	3.602307156839667
180.0	360.0	-1.6204986572265625	-0.585601806640625	1.7230627887612964
180.0	380.0	-0.0668792724609375	-0.78369140625	0.7865399273495318
180.0	400.0	-0.1224822998046875	-0.919586181640625	0.9277072055502371
180.0	420.0	-0.2535552978515625	-1.0167236328125	1.0478631755091128
180.0	440.0	-0.257232666015625	-1.14227294921875	1.170878360455264
180.0	460.0	-0.03656005859375	-1.3349609375	1.335461471752464
180.0	480.0	-0.0778350830078125	-1.308197021484375	1.3105104910558416
180.0	500.0	0.041778564453125	-1.33258056640625	1.3332353184683363
180.0	520.0	0.109161376953125	-1.359130859375	1.363507572081552
180.0	540.0	-0.0750732421875	-1.4345703125	1.4365333178171993
180.0	560.0	-0.0991058349609375	-1.5545654296875	1.557721297826664
180.0	580.0	-0.2407989501953125	-1.7001953125	1.717162844654559
180.0	600.0	-0.4836883544921875	-1.4659423828125	1.5436779113524137
180.0	620.0	-0.4570770263671875	-1.4427490234375	1.5134213400975058
180.0	640.0	-0.4086761474609375	-1.42236328125	1.4799099625827852
180.0	660.0	-0.37530517578125	-1.3948974609375	1.444504379189651
180.0	680.0	-0.3149261474609375	-1.1612548828125	1.203200474239626
180.0	700.0	-0.35870361328125	-0.8057861328125	0.8820201664440266
180.0	720.0	0.254974365234375	-0.88427734375	0.9203033997526187
180.0	740.0	1.0265350341796875	-0.818359375	1.3128161497516257
180.0	760.0	1.9414215087890625	0.183349609375	1.9500601411358485
180.0	780.0	2.182403564453125	0.2215576171875	2.193621000964275
180.0	800.0	2.4242401123046875	0.2535400390625	2.437462342994217
200.0	0.0	-0.322509765625	1.3791216611862183	1.4163294480016033
200.0	20.0	-0.343353271484375	1.40155029296875	1.4429950425278015
200.0	40.0	-0.339599609375	1.4572715759277344	1.4963182618328745
200.0	60.0	-0.3193511962890625	1.4948654174804688	1.5285966776590585
200.0	80.0	-0.201416015625	1.4162368774414062	1.4304877854687312
200.0	100.0	0.206756591796875	1.1509933471679688	1.1694160822719961
200.0	120.0	1.0274810791015625	0.6981124877929688	1.2422070735284836
200.0	140.0	0.7395172119140625	0.3394622802734375	0.8137077770585643
200.0	160.0	0.1966094970703125	0.0552978515625	0.20423796592619478
200.0	180.0	-0.131378173828125	-0.154449462890625	0.2027679983271906
200.0	200.0	-0.2107391357421875	-0.3954925537109375	0.4481354074095941
200.0	220.0	-0.3510894775390625	-0.507659912109375	0.6172377237349886
200.0	240.0	-0.66790771484375	-0.1667022705078125	0.6883969512862909
200.0	260.0	-1.3764495849609375	-0.0396728515625	1.3770212035732192
200.0	280.0	-2.4406585693359375	-0.263031005859375	2.4547911442964634
200.0	300.0	-2.4869842529296875	-0.287933349609375	2.5035966704198804
200.0	320.0	-2.659637451171875	-0.38427734375	2.687255188588457
200.0	340.0	-2.3204803466796875	-0.737457275390625	2.4348454308956136
200.0	360.0	-0.9718170166015625	-0.5562744140625	1.119763161341245
200.0	380.0	-0.042205810546875	-0.752593994140625	0.7537765255435179
200.0	400.0	-0.0242462158203125	-0.868194580078125	0.868533078160318
200.0	420.0	0.1878509521484375	-1.0567626953125	1.0733291081617111
200.0	440.0	0.25927734375	-1.17364501953125	1.2019431654003294
200.0	460.0	0.2923126220703125	-1.228118896484375	1.2624273020350996
200.0	480.0	0.1585845947265625	-0.9036865234375	0.9174957255089221
200.0	500.0	0.1626434326171875	-0.938262939453125	0.9522553385120611
200.0	520.0	0.1011199951171875	-1.0457763671875	1.0506538267100087
200.0	540.0	-0.0811920166015625	-1.1444091796875	1.1472857159891974
200.0	560.0	-0.179168701171875	-1.2274169921875	1.2404248853478497
200.0	580.0	-0.458770751953125	-1.3192138671875	1.3967089282407537
200.0	600.0	-0.6409454345703125	-1.3026123046875	1.4517609536076548
200.0	620.0	-0.6307525634765625	-1.2691650390625	1.417260982568409
200.0	640.0	-0.566009521484375	-1.2393798828125	1.3625084485357504
200.0	660.0	-0.579193115234375	-1.24267578125	1.3710243477196886
200.0	680.0	-0.533233642578125	-0.9539794921875	1.0928929449362623
200.0	700.0	-0.65277099609375	-0.5582275390625	0.8589109143031084
200.0	720.0	-0.3445587158203125	-0.576904296875	0.671966722688394
200.0	740.0	0.53955078125	-0.974365234375	1.1137785486828762
200.0	760.0	1.4401397705078125	-0.0145263671875	1.4402130307499517
200.0	780.0	1.745391845703125	0.0504150390625	1.7461198043692863
200.0	800.0	2.019500732421875	0.1016845703125	2.022059089169287
220.0	0.0	-0.1723480224609375	1.3011600971221924	1.3125248337419102
220.0	20.0	-0.2474212646484375	1.370676040649414	1.3928280908319541
220.0	40.0	-0.2173004150390625	1.4261627197265625	1.442622463957225
220.0	60.0	-0.2294769287109375	1.4557075500488281	1.4736838643616093
220.0	80.0	-0.0948486328125	1.3715286254882812	1.3748043619657941
220.0	100.0	0.647186279296875	1.0863113403320312	1.264485036781419
220.0	120.0	1.1488494873046875	0.6976852416992188	1.344105591449251
220.0	140.0	0.4718017578125	0.3643341064453125	0.5961008637758121
220.0	160.0	0.17059326171875	0.138763427734375	0.21990304641008285
220.0	180.0	-0.0626220703125	-0.027069091796875	0.06822213292569604
220.0	200.0	-0.166839599609375	-0.2811431884765625	0.3269203946293111
220.0	220.0	-0.294830322265625	-0.4257354736328125	0.5178567489534219
220.0	240.0	-0.6357574462890625	-0.12359619140625	0.6476600566980494
220.0	260.0	-1.3095550537109375	0.029632568359375	1.3098902731936861
220.0	280.0	-2.5204010009765625	-0.53118896484375	2.575768413909805
220.0	300.0	-2.525634765625	-0.474456787109375	2.5698132640656595
220.0	320.0	-2.5908355712890625	-0.55224609375	2.6490384492337697
220.0	340.0	-2.0341033935546875	-0.805908203125	2.1879361616680826
220.0	360.0	-0.7914581298828125	-0.61431884765625	1.001895013433694
220.0	380.0	-0.0780487060546875	-0.631927490234375	0.6367291052172244
220.0	400.0	-0.097869873046875	-0.751220703125	0.7575691762828203
220.0	420.0	0.1164703369140625	-0.963623046875	0.9706362428065076
220.0	440.0	0.1186065673828125	-0.959228515625	0.9665334257098792
220.0	460.0	0.1538543701171875	-0.871337890625	0.8848168662740222
220.0	480.0	-0.0597686767578125	-0.27947998046875	0.28579950000689774
220.0	500.0	-0.1811065673828125	-0.233001708984375	0.29510910717703137
220.0	520.0	-0.208038330078125	-0.34814453125	0.4055669629308792
220.0	540.0	-0.487274169921875	-0.591796875	0.766589628114559
220.0	560.0	-1.1071014404296875	-0.5562744140625	1.2389975073187462
220.0	580.0	-0.7924957275390625	-0.975341796875	1.2567183848814427
220.0	600.0	-1.0876617431640625	-0.97119140625	1.458156649717903
220.0	620.0	-0.956939697265625	-0.95556640625	1.352346383496612
220.0	640.0	-0.9263458251953125	-0.921630859375	1.3067210983255324
220.0	660.0	-0.8749542236328125	-0.92138671875	1.2706291272207595
220.0	680.0	-0.6127777099609375	-0.7333984375	0.9557038191575946
220.0	700.0	-0.7828521728515625	-0.4735107421875	0.9149152679376216
220.0	720.0	-0.5966644287109375	-0.59912109375	0.8455498361806628
220.0	740.0	-0.268218994140625	-0.720458984375	0.7687669198036978
220.0	760.0	0.3631439208984375	-0.473876953125	0.5970199946304345
220.0	780.0	0.8089141845703125	-0.308349609375	0.865691422852721
220.0	800.0	1.212249755859375	-0.140869140625	1.2204071391800115
240.0	0.0	-0.1492767333984375	1.3201358318328857	1.328548891694699
240.0	20.0	-0.177398681640625	1.4010848999023438	1.412270933278099
240.0	40.0	-0.09710693359375	1.4233474731445312	1.4266561554414234
240.0	60.0	-0.1029052734375	1.4477119445800781	1.451364657755272
240.0	80.0	0.2918853759765625	1.2947540283203125	1.3272471761358755
240.0	100.0	1.3445281982421875	1.0787277221679688	1.7237777044741232
240.0	120.0	0.809051513671875	0.6716156005859375	1.0514903074803694
240.0	140.0	0.27447509765625	0.4356689453125	0.514921362096305
240.0	160.0	0.0681304931640625	0.2484130859375	0.2575865395624743
240.0	180.0	-0.0180816650390625	0.1148223876953125	0.11623737491288035
240.0	200.0	-0.0633392333984375	-0.0808258056640625	0.10268724043787786
240.0	220.0	-0.139556884765625	-0.2487640380859375	0.28523616658885964
240.0	240.0	-0.38018798828125	-0.123992919921875	0.39989642487036114
240.0	260.0	-0.98699951171875	-0.03887939453125	0.98776497379294
240.0	280.0	-1.90704345703125	-0.742095947265625	2.046343358763081
240.0	300.0	-1.624359130859375	-0.429901123046875	1.6802849644043085
240.0	320.0	-1.5043487548828125	-0.416015625	1.560812024736358
240.0	340.0	-1.12860107421875	-0.46575927734375	1.2209308289823337
240.0	360.0	-0.43408203125	-0.311187744140625	0.5341020707294225
240.0	380.0	-0.4542236328125	-0.2574462890625	0.5221088970295729
240.0	400.0	-0.6603240966796875	-0.11102294921875	0.6695924192440312
240.0	420.0	-0.4521331787109375	-0.0537109375	0.4553122841505437
240.0	440.0	-0.52899169921875	0.268402099609375	0.5931879170356231
240.0	460.0	-0.27978515625	0.282806396484375	0.3978180382414986
240.0	480.0	-0.1241455078125	0.0860595703125	0.15105746175676205
240.0	500.0	-0.2180023193359375	0.108428955078125	0.24347864287280335
240.0	520.0	-0.1804046630859375	-0.0882568359375	0.20083603151040755
240.0	540.0	-0.46240234375	-0.392822265625	0.6067332691358297
240.0	560.0	-1.2253570556640625	-0.434326171875	1.3000535132990843
240.0	580.0	-1.1388397216796875	-0.565673828125	1.271590654063272
240.0	600.0	-1.12200927734375	-0.5009765625	1.2287726944474964
240.0	620.0	-1.0135345458984375	-0.5220947265625	1.140103144120708
240.0	640.0	-0.9665069580078125	-0.4981689453125	1.0873398723266263
240.0	660.0	-0.9043121337890625	-0.4921875	1.0295770833086648
240.0	680.0	-0.7152099609375	-0.4473876953125	0.8436119001894476
240.0	700.0	-0.783721923828125	-0.5179443359375	0.939407466980434
240.0	720.0	-0.6455841064453125	-0.724365234375	0.9703008972818387
240.0	740.0	-0.4423828125	-0.8848876953125	0.9893072253404793
240.0	760.0	-0.2037506103515625	-1.066650390625	1.0859361707941675
240.0	780.0	0.1059112548828125	-1.0804443359375	1.0856229349872255
240.0	800.0	0.4306182861328125	-0.96044921875	1.0525658222407974
260.0	0.0	-0.224212646484375	1.3768421411514282	1.3949787068245798
260.0	20.0	-0.220672607421875	1.45465087890625	1.4712938452834956
260.0	40.0	-0.099945068359375	1.4436721801757812	1.4471276310342684
260.0	60.0	-0.03033447265625	1.4283561706542969	1.4286782459593692
260.0	80.0	0.584503173828125	1.2797470092773438	1.4069102202946202
260.0	100.0	0.97125244140625	1.0332794189453125	1.418096492680792
260.0	120.0	0.438568115234375	0.6833572387695312	0.8119846719482765
260.0	140.0	0.079986572265625	0.511810302734375	0.5180228158371566
260.0	160.0	-0.028472900390625	0.33990478515625	0.3410952492028743
260.0	180.0	-0.114593505859375	0.189483642578125	0.22144011016484172
260.0	200.0	-0.0657958984375	0.0570068359375	0.08705676076447398
260.0	220.0	-0.191680908203125	-0.05712890625	0.20001320581125667
260.0	240.0	-0.19366455078125	0.0089874267578125	0.19387297921327357
260.0	260.0	-0.380767822265625	0.1898193359375	0.4254591810839908
260.0	280.0	-0.45135498046875	0.3321533203125	0.5603990958134782
260.0	300.0	-0.50201416015625	0.09149169921875	0.5102832037440771
260.0	320.0	-0.5147705078125	0.07000732421875	0.5195090963186384
260.0	340.0	-0.445281982421875	0.02996826171875	0.44628930144021883
260.0	360.0	-0.41131591796875	-0.09185791015625	0.4214482886817186
260.0	380.0	-0.7362060546875	0.328765869140625	0.8062793260839104
260.0	400.0	-1.0145263671875	0.561553955078125	1.1595717287785827
260.0	420.0	-0.822113037109375	0.7066650390625	1.0840873226905687
260.0	440.0	-0.81597900390625	0.871368408203125	1.1937774657071911
260.0	460.0	-0.588592529296875	0.8946533203125	1.0709088332301089
260.0	480.0	-0.2159423828125	0.5831298828125	0.6218292152381233
260.0	500.0	-0.275634765625	0.518280029296875	0.5870167908919798
260.0	520.0	-0.20294189453125	0.21630859375	0.296605496048262
260.0	540.0	-0.4620361328125	-0.171142578125	0.4927140855218185
260.0	560.0	-1.18310546875	-0.298828125	1.2202609550736156
260.0	580.0	-1.07904052734375	-0.21923828125	1.1010875912549973
260.0	600.0	-1.16558837890625	-0.2340087890625	1.1888466605915993
260.0	620.0	-1.066558837890625	-0.2568359375	1.0970471518918885
260.0	640.0	-1.013458251953125	-0.2530517578125	1.0445730326711866
260.0	660.0	-0.920989990234375	-0.2493896484375	0.9541581414313322
260.0	680.0	-0.815643310546875	-0.3260498046875	0.8783976805391865
260.0	700.0	-0.76611328125	-0.529296875	0.9311738514329143
260.0	720.0	-0.64178466796875	-0.729248046875	0.9714372207769069
260.0	740.0	-0.518463134765625	-0.883056640625	1.0240083264617086
260.0	760.0	-0.334747314453125	-1.1724853515625	1.2193349269836482
260.0	780.0	-0.113861083984375	-1.345458984375	1.3502682048695005
260.0	800.0	0.087646484375	-1.326171875	1.3290649902334772
280.0	0.0	-0.29833984375	1.4366120100021362	1.467263006298173
280.0	20.0	-0.270233154296875	1.5098285675048828	1.5338214566679804
280.0	40.0	-0.050994873046875	1.4237632751464844	1.4246762231233139
280.0	60.0	0.130035400390625	1.3839035034179688	1.389999320908927
280.0	80.0	0.947601318359375	1.2002334594726562	1.5292183022034904
280.0	100.0	0.718963623046875	0.9755325317382812	1.2118466948192703
280.0	120.0	0.24188232421875	0.7390670776367188	0.7776420796330046
280.0	140.0	-0.026092529296875	0.5993194580078125	0.5998871834202548
280.0	160.0	-0.106048583984375	0.3794708251953125	0.39401067160611586
280.0	180.0	-0.16925048828125	0.2105255126953125	0.2701235259637074
280.0	200.0	-0.12445068359375	0.108489990234375	0.16510012304055519
280.0	220.0	-0.199432373046875	0.0971832275390625	0.22185096604256
280.0	240.0	-0.2093505859375	0.2682037353515625	0.3402365522528489
280.0	260.0	-0.211578369140625	0.319671630859375	0.38334756796476366
280.0	280.0	-0.170166015625	0.399871826171875	0.4345732967402829
280.0	300.0	-0.2557373046875	0.38714599609375	0.4639866283636298
280.0	320.0	-0.394927978515625	0.359649658203125	0.5341497775531341
280.0	340.0	-0.45135498046875	0.392333984375	0.5980361809201082
280.0	360.0	-0.585601806640625	0.40692138671875	0.7131020199872347
280.0	380.0	-0.868133544921875	0.55609130859375	1.0309672135000854
280.0	400.0	-1.06573486328125	0.725311279296875	1.2891343028126954
280.0	420.0	-1.193634033203125	0.876800537109375	1.4810608991854615
280.0	440.0	-1.346771240234375	0.979461669921875	1.6652741324984859
280.0	460.0	-1.40948486328125	1.0234375	1.7418587474951044
280.0	480.0	-1.398406982421875	0.953857421875	1.6927451284089627
280.0	500.0	-1.530487060546875	0.8150634765625	1.7339893636719814
280.0	520.0	-1.30950927734375	0.5926513671875	1.4373761478745093
280.0	540.0	-1.14776611328125	0.4649658203125	1.238370003212135
280.0	560.0	-1.047332763671875	0.4193115234375	1.128152503674944
280.0	580.0	-0.9481201171875	-0.06982421875	0.9506877395547323
280.0	600.0	-1.262908935546875	-0.2044677734375	1.2793537625921259
280.0	620.0	-1.21875	-0.1881103515625	1.2331816844508223
280.0	640.0	-1.20477294921875	-0.2032470703125	1.2217967223559978
280.0	660.0	-1.113311767578125	-0.2049560546875	1.1320203514871074
280.0	680.0	-0.9385986328125	-0.2802734375	0.9795512203481554
280.0	700.0	-0.798248291015625	-0.587890625	0.9913706275012674
280.0	720.0	-0.67401123046875	-0.7603759765625	1.0161017491035895
280.0	740.0	-0.544952392578125	-0.908935546875	1.0597815522783827
280.0	760.0	-0.45166015625	-1.1796875	1.263194163381079
280.0	780.0	-0.234405517578125	-1.513916015625	1.5319554983866026
280.0	800.0	-0.04278564453125	-1.5760498046875	1.576630457093057
300.0	0.0	-0.818389892578125	1.6372954845428467	1.8304367019862855
300.0	20.0	-0.714569091796875	1.6742115020751953	1.820327756375838
300.0	40.0	-0.271270751953125	1.4060287475585938	1.4319583303387013
300.0	60.0	0.553558349609375	1.1811103820800781	1.304395868239241
300.0	80.0	1.159332275390625	1.0961227416992188	1.5954737195054691
300.0	100.0	0.613555908203125	0.9019927978515625	1.090890397733453
300.0	120.0	0.19000244140625	0.6937332153320312	0.719282073873146
300.0	140.0	-0.052032470703125	0.6289520263671875	0.6311006492461111
300.0	160.0	-0.215728759765625	0.39959716796875	0.45411099352323564
300.0	180.0	-0.301544189453125	0.2287750244140625	0.3785061558133461
300.0	200.0	-0.257232666015625	0.1231231689453125	0.2851805729649936
300.0	220.0	-0.319091796875	0.1103515625	0.33763448013955516
300.0	240.0	-0.36175537109375	0.264923095703125	0.44838732715377216
300.0	260.0	-0.373138427734375	0.305908203125	0.48250607767285963
300.0	280.0	-0.36724853515625	0.357879638671875	0.5127858445299784
300.0	300.0	-0.477447509765625	0.3726806640625	0.605678959472312
300.0	320.0	-0.562408447265625	0.360809326171875	0.6681965514789295
300.0	340.0	-0.5787353515625	0.4068603515625	0.7074390099660405
300.0	360.0	-0.724517822265625	0.46240234375	0.8595010193629888
300.0	380.0	-0.940093994140625	0.570159912109375	1.0994812609571132
300.0	400.0	-1.178314208984375	0.730316162109375	1.3862849893628078
300.0	420.0	-1.35400390625	0.84820556640625	1.5977419256634677
300.0	440.0	-1.51318359375	0.936065673828125	1.7793098476975466
300.0	460.0	-1.621978759765625	0.97796630859375	1.893999260262612
300.0	480.0	-1.735076904296875	1.022857666015625	2.0141324854019307
300.0	500.0	-1.670318603515625	0.86798095703125	1.882380189818006
300.0	520.0	-1.360504150390625	0.7103271484375	1.5347756191174873
300.0	540.0	-1.110595703125	0.6231689453125	1.2734843344939923
300.0	560.0	-0.99566650390625	0.586181640625	1.1554049951453003
300.0	580.0	-0.842041015625	-0.019287109375	0.8422618741120986
300.0	600.0	-1.336273193359375	-0.201416015625	1.351367625274896
300.0	620.0	-1.382232666015625	-0.1654052734375	1.3920941230684067
300.0	640.0	-1.36431884765625	-0.1923828125	1.3778160489032953
300.0	660.0	-1.2679443359375	-0.19482421875	1.2828247406592748
300.0	680.0	-0.969329833984375	-0.256103515625	1.0025913114363503
300.0	700.0	-0.768890380859375	-0.6552734375	1.0102354654589896
300.0	720.0	-0.602569580078125	-0.7978515625	0.9998285926193646
300.0	740.0	-0.499755859375	-0.9473876953125	1.0711206114201963
300.0	760.0	-0.38812255859375	-1.2236328125	1.2837119537949389
300.0	780.0	-0.22247314453125	-1.6629638671875	1.6777792237385787
300.0	800.0	-0.04632568359375	-1.818603515625	1.8191934520561681
320.0	0.0	-1.213592529296875	1.753727674484253	2.132690222094417
320.0	20.0	-0.983062744140625	1.707468032836914	1.9702434981690098
320.0	40.0	-0.418853759765625	1.317413330078125	1.3823951512998498
320.0	60.0	0.769256591796875	1.1173019409179688	1.356509981976544
320.0	80.0	0.909515380859375	1.0188217163085938	1.3657290791521437
320.0	100.0	0.393096923828125	0.8641281127929688	0.9493379729275936
320.0	120.0	0.040679931640625	0.69976806640625	0.7009495014622864
320.0	140.0	-0.090545654296875	0.6691131591796875	0.6752117707056587
320.0	160.0	-0.200927734375	0.4354400634765625	0.4795623038996532
320.0	180.0	-0.245330810546875	0.2995452880859375	0.38718805020051167
320.0	200.0	-0.250274658203125	0.1596832275390625	0.2968773108473988
320.0	220.0	-0.28607177734375	0.057098388671875	0.291714394196681
320.0	240.0	-0.292999267578125	0.1793670654296875	0.3435420133872646
320.0	260.0	-0.296173095703125	0.2357177734375	0.3785252585134908
320.0	280.0	-0.432403564453125	0.291839599609375	0.5216734557670422
320.0	300.0	-0.57598876953125	0.320526123046875	0.6591661840397942
320.0	320.0	-0.624420166015625	0.335723876953125	0.7089506790203517
320.0	340.0	-0.6182861328125	0.3848876953125	0.7282968351099737
320.0	360.0	-0.71209716796875	0.4388427734375	0.8364600148407759
320.0	380.0	-0.916748046875	0.530914306640625	1.0593851907803993
320.0	400.0	-1.18243408203125	0.679046630859375	1.3635448966684423
320.0	420.0	-1.387176513671875	0.7904052734375	1.5965585414762173
320.0	440.0	-1.5714111328125	0.884307861328125	1.8031454023272186
320.0	460.0	-1.709930419921875	0.9423828125	1.9524209090945552
320.0	480.0	-1.78302001953125	0.96697998046875	2.028351713257975
320.0	500.0	-1.712310791015625	0.79547119140625	1.8880632037582412
320.0	520.0	-1.42254638671875	0.6463623046875	1.5625051844034017
320.0	540.0	-1.225250244140625	0.565673828125	1.3495277101979986
320.0	560.0	-1.1204833984375	0.5382080078125	1.2430409912177272
320.0	580.0	-0.8983154296875	0.196533203125	0.9195628913484984
320.0	600.0	-1.516082763671875	-0.013916015625	1.516146629384449
320.0	620.0	-1.6221923828125	-0.017822265625	1.6222902822882546
320.0	640.0	-1.58404541015625	-0.0643310546875	1.5853511743567381
320.0	660.0	-1.416229248046875	-0.0740966796875	1.4181662811405893
320.0	680.0	-1.005035400390625	-0.1796875	1.0209719651854277
320.0	700.0	-0.679168701171875	-0.75146484375	1.0129015431144843
320.0	720.0	-0.537017822265625	-0.873779296875	1.025611232913468
320.0	740.0	-0.4464111328125	-1.0330810546875	1.1254063110953203
320.0	760.0	-0.34918212890625	-1.32568359375	1.370899394516394
320.0	780.0	-0.20111083984375	-1.7349853515625	1.7466023417020573
320.0	800.0	-0.1016845703125	-1.9571533203125	1.9597930684258176
340.0	0.0	-2.228057861328125	2.057995080947876	3.0330818628305622
340.0	20.0	-1.52691650390625	1.7135448455810547	2.295149221231309
340.0	40.0	-0.74530029296875	1.1764564514160156	1.3926673360058635
340.0	60.0	1.068328857421875	1.0051345825195312	1.466840849096125
340.0	80.0	0.56939697265625	0.9154586791992188	1.0780897484863123
340.0	100.0	0.18896484375	0.8130950927734375	0.8347642434039128
340.0	120.0	-0.096221923828125	0.7108001708984375	0.717283445769128
340.0	140.0	-0.2474365234375	0.658172607421875	0.7031472209227212
340.0	160.0	-0.28118896484375	0.4580230712890625	0.537449874670155
340.0	180.0	-0.265106201171875	0.3721771240234375	0.4569432235476743
340.0	200.0	-0.292327880859375	0.2469940185546875	0.3827030639144744
340.0	220.0	-0.308349609375	0.081268310546875	0.3188793187098505
340.0	240.0	-0.313568115234375	0.0776824951171875	0.3230472611542623
340.0	260.0	-0.34332275390625	0.173492431640625	0.3846688669314797
340.0	280.0	-0.504150390625	0.243804931640625	0.5600075544665714
340.0	300.0	-0.663848876953125	0.279296875	0.7202097443222293
340.0	320.0	-0.7076416015625	0.3016357421875	0.7692468766442565
340.0	340.0	-0.69329833984375	0.362274169921875	0.7822436718968607
340.0	360.0	-0.763427734375	0.426788330078125	0.8746257395616825
340.0	380.0	-0.910186767578125	0.506256103515625	1.0415062142018832
340.0	400.0	-1.178192138671875	0.670318603515625	1.3555307985609713
340.0	420.0	-1.51470947265625	0.792144775390625	1.7093385070644254
340.0	440.0	-1.72930908203125	0.8525390625	1.9280385769699069
340.0	460.0	-1.83709716796875	0.87518310546875	2.034913136391017
340.0	480.0	-1.836761474609375	0.861083984375	2.028585305762696
340.0	500.0	-1.6683349609375	0.664764404296875	1.79589901027494
340.0	520.0	-1.36572265625	0.51904296875	1.4610283971242206
340.0	540.0	-1.2398681640625	0.482177734375	1.3303264380529776
340.0	560.0	-1.139434814453125	0.4630126953125	1.229915628166572
340.0	580.0	-1.023773193359375	0.270751953125	1.058970335544039
340.0	600.0	-1.435577392578125	0.21435546875	1.4514925825041065
340.0	620.0	-1.55596923828125	0.151611328125	1.5633381800792048
340.0	640.0	-1.493621826171875	0.0875244140625	1.4961840403753779
340.0	660.0	-1.331085205078125	0.0616455078125	1.3325119105701588
340.0	680.0	-0.874298095703125	-0.062255859375	0.8765118094906825
340.0	700.0	-0.663848876953125	-0.7777099609375	1.0225106917648017
340.0	720.0	-0.56610107421875	-0.966796875	1.120342190467443
340.0	740.0	-0.491790771484375	-1.148681640625	1.2495309817792188
340.0	760.0	-0.4093017578125	-1.408203125	1.4664801294965328
340.0	780.0	-0.2467041015625	-1.7982177734375	1.815062002917333
340.0	800.0	-0.12811279296875	-2.0279541015625	2.031996733699742
360.0	0.0	-3.156158447265625	1.6284618377685547	3.5515101156148634
360.0	20.0	-2.296173095703125	1.3655033111572266	2.67151832825684
360.0	40.0	-1.457122802734375	0.9873924255371094	1.7601564317572846
360.0	60.0	0.779388427734375	0.929962158203125	1.2133737828781679
360.0	80.0	0.352325439453125	0.8437576293945312	0.9143632497248109
360.0	100.0	0.077850341796875	0.7698974609375	0.7738234786279747
360.0	120.0	-0.14544677734375	0.6731338500976562	0.6886682402920701
360.0	140.0	-0.270660400390625	0.5862884521484375	0.6457485590090187
360.0	160.0	-0.25341796875	0.41839599609375	0.4891583347267603
360.0	180.0	-0.250091552734375	0.328399658203125	0.4127858043307933
360.0	200.0	-0.296234130859375	0.2414093017578125	0.3821427891001005
360.0	220.0	-0.333740234375	-0.0515289306640625	0.33769479524573914
360.0	240.0	-0.319091796875	-0.1269683837890625	0.34342473020288294
360.0	260.0	-0.32806396484375	0.002227783203125	0.32807152885765833
360.0	280.0	-0.444915771484375	0.199066162109375	0.48741910160814644
360.0	300.0	-0.59356689453125	0.316162109375	0.6725177601282524
360.0	320.0	-0.627838134765625	0.3485107421875	0.7180810963157721
360.0	340.0	-0.610137939453125	0.415863037109375	0.7383836203451013
360.0	360.0	-0.6834716796875	0.470703125	0.829876478049365
360.0	380.0	-0.863311767578125	0.49774169921875	0.9965209517014859
360.0	400.0	-1.15020751953125	0.6326904296875	1.3127355094627342
360.0	420.0	-1.5247802734375	0.65374755859375	1.65901800853138
360.0	440.0	-1.6715087890625	0.656097412109375	1.7956629544794325
360.0	460.0	-1.7498779296875	0.654541015625	1.8682871058653747
360.0	480.0	-1.748443603515625	0.585693359375	1.843933769388336
360.0	500.0	-1.63934326171875	0.510498046875	1.7169899783067635
360.0	520.0	-1.433197021484375	0.440673828125	1.4994155945520995
360.0	540.0	-1.352325439453125	0.4193115234375	1.4158411803163393
360.0	560.0	-1.28814697265625	0.4217529296875	1.3554328300817606
360.0	580.0	-1.235870361328125	0.3431396484375	1.2826224574437801
360.0	600.0	-1.58050537109375	0.32861328125	1.6143060170457408
360.0	620.0	-1.59954833984375	0.30224609375	1.6278536766810556
360.0	640.0	-1.478851318359375	0.2376708984375	1.4978279867118753
360.0	660.0	-1.278411865234375	0.20068359375	1.2940675415033207
360.0	680.0	-0.810394287109375	0.0809326171875	0.8144255577425911
360.0	700.0	-0.63629150390625	-0.802734375	1.024328733732447
360.0	720.0	-0.590972900390625	-1.019287109375	1.1782169496039983
360.0	740.0	-0.52667236328125	-1.2159423828125	1.3251036399331175
360.0	760.0	-0.614349365234375	-1.34423828125	1.477972157837161
360.0	780.0	-0.52716064453125	-1.52587890625	1.6143744242527194
360.0	800.0	-0.610015869140625	-1.4476318359375	1.5709097023773102
380.0	0.0	-4.66156005859375	2.2269811630249023	5.1661965971442
380.0	20.0	-3.129241943359375	1.4884700775146484	3.465212592574375
380.0	40.0	-1.650665283203125	1.0416030883789062	1.9518280843590012
380.0	60.0	0.323822021484375	0.9221153259277344	0.9773215314874828
380.0	80.0	0.052337646484375	0.80426025390625	0.8059614043196294
380.0	100.0	-0.0838623046875	0.735870361328125	0.7406335631259795
380.0	120.0	-0.154571533203125	0.6427383422851562	0.6610634882673793
380.0	140.0	-0.283477783203125	0.491241455078125	0.5671664841623061
380.0	160.0	-0.29443359375	0.3235015869140625	0.4374293289943608
380.0	180.0	-0.268035888671875	0.2015533447265625	0.33536098220661614
380.0	200.0	-0.32025146484375	0.1080474853515625	0.3379870705002837
380.0	220.0	-0.3043212890625	-0.2293548583984375	0.3810709881998746
380.0	240.0	-0.26934814453125	-0.3695068359375	0.45725673835053504
380.0	260.0	-0.297943115234375	-0.171539306640625	0.34379620945890377
380.0	280.0	-0.30780029296875	0.20849609375	0.37176826311649724
380.0	300.0	-0.41070556640625	0.380096435546875	0.5596001810154446
380.0	320.0	-0.42315673828125	0.417938232421875	0.5947554045763246
380.0	340.0	-0.380279541015625	0.47930908203125	0.6118412583609363
380.0	360.0	-0.42401123046875	0.456085205078125	0.6227352871443682
380.0	380.0	-0.64556884765625	0.4111328125	0.7653687520263541
380.0	400.0	-0.876190185546875	0.479095458984375	0.9986198976928691
380.0	420.0	-1.322509765625	0.42755126953125	1.3899036543053176
380.0	440.0	-1.509490966796875	0.426849365234375	1.5686820453623969
380.0	460.0	-1.622344970703125	0.466705322265625	1.6881401191242345
380.0	480.0	-1.632354736328125	0.40521240234375	1.6818974630535761
380.0	500.0	-1.610809326171875	0.43829345703125	1.6693734871977253
380.0	520.0	-1.48046875	0.3780517578125	1.5279760637234092
380.0	540.0	-1.46575927734375	0.3707275390625	1.5119157275915247
380.0	560.0	-1.4375	0.390625	1.489628860026886
380.0	580.0	-1.398101806640625	0.359130859375	1.4434900886002666
380.0	600.0	-1.512939453125	0.46875	1.5838915213240374
380.0	620.0	-1.397186279296875	0.405517578125	1.454845010722383
380.0	640.0	-1.23681640625	0.351806640625	1.2858781960811891
380.0	660.0	-1.05816650390625	0.31103515625	1.1029321005450143
380.0	680.0	-0.7247314453125	0.2025146484375	0.7524944190201741
380.0	700.0	-0.6749267578125	-0.801025390625	1.0474577818877604
380.0	720.0	-0.593048095703125	-1.033203125	1.1913079959972017
380.0	740.0	-0.540985107421875	-1.24365234375	1.3562212351114127
380.0	760.0	-0.710357666015625	-1.0196533203125	1.2426990413175154
380.0	780.0	-0.726837158203125	-0.993408203125	1.2309151524702406
380.0	800.0	-1.399505615234375	-0.6630859375	1.5486442224031962
400.0	0.0	0.6915283203125	1.1689953804016113	1.3582200179626773
400.0	20.0	0.52716064453125	1.0789623260498047	1.200857213067985
400.0	40.0	0.413299560546875	0.9548683166503906	1.0404758665586582
400.0	60.0	0.087188720703125	0.8719863891601562	0.8763344885934907
400.0	80.0	-0.05609130859375	0.7701492309570312	0.7721891431789661
400.0	100.0	-0.14910888671875	0.6885452270507812	0.7045054930892426
400.0	120.0	-0.2374267578125	0.5714645385742188	0.618824033286685
400.0	140.0	-0.310150146484375	0.32952880859375	0.4525288378186473
400.0	160.0	-0.27862548828125	0.1872711181640625	0.33571213028185803
400.0	180.0	-0.21142578125	0.039581298828125	0.2150989079332905
400.0	200.0	-0.32012939453125	-0.04400634765625	0.3231398890217478
400.0	220.0	-0.296051025390625	-0.3750762939453125	0.4778372483540719
400.0	240.0	-0.313751220703125	-0.3846435546875	0.49637736920143416
400.0	260.0	-0.500946044921875	-0.164794921875	0.5273559577729795
400.0	280.0	-1.696502685546875	0.892578125	1.916981239161269
400.0	300.0	-1.78125	0.8814697265625	1.987420549694042
400.0	320.0	-1.58685302734375	0.790771484375	1.7729698448903932
400.0	340.0	-1.606964111328125	0.8607177734375	1.822956044617587
400.0	360.0	-1.081207275390625	0.62872314453125	1.2507205782375541
400.0	380.0	-0.561248779296875	0.325347900390625	0.6487306440664109
400.0	400.0	-0.7344970703125	0.4345703125	0.8534267999096309
400.0	420.0	-1.178466796875	0.34124755859375	1.226879736397589
400.0	440.0	-1.35723876953125	0.35400390625	1.4026460149157236
400.0	460.0	-1.49267578125	0.40277099609375	1.5460612740847788
400.0	480.0	-1.541656494140625	0.367950439453125	1.5849581293585364
400.0	500.0	-1.525390625	0.33172607421875	1.5610441208224943
400.0	520.0	-1.420623779296875	0.2764892578125	1.4472795970334977
400.0	540.0	-1.417266845703125	0.2921142578125	1.4470577222580423
400.0	560.0	-1.4132080078125	0.32861328125	1.4509112867295735
400.0	580.0	-1.478729248046875	0.3695068359375	1.5241966706543546
400.0	600.0	-1.572998046875	0.633056640625	1.6956071377863373
400.0	620.0	-1.68597412109375	0.5035400390625	1.7595628172750488
400.0	640.0	-1.570220947265625	0.4571533203125	1.6354152321366278
400.0	660.0	-1.284393310546875	0.398681640625	1.3448469157301892
400.0	680.0	-0.9498291015625	0.27783203125	0.9896292031683013
400.0	700.0	-0.709075927734375	-0.728271484375	1.0164487327190341
400.0	720.0	-0.5789794921875	-0.9998779296875	1.155410371534658
400.0	740.0	-0.374359130859375	-1.104248046875	1.1659796344212188
400.0	760.0	-0.743194580078125	-0.6629638671875	0.9959213187063051
400.0	780.0	-0.914093017578125	-0.5648193359375	1.0745170668881723
400.0	800.0	-1.58953857421875	-0.3001708984375	1.617632667572633
420.0	0.0	0.526641845703125	1.0002461671829224	1.1304176345978156
420.0	20.0	0.427642822265625	0.9515457153320312	1.0432246315161735
420.0	40.0	0.25628662109375	0.8879280090332031	0.9241747569466067
420.0	60.0	-0.050201416015625	0.8388404846191406	0.8403413239904656
420.0	80.0	-0.1214599609375	0.7593002319335938	0.7689534214276885
420.0	100.0	-0.210052490234375	0.6311416625976562	0.6651780565534284
420.0	120.0	-0.24713134765625	0.45328521728515625	0.5162764677996138
420.0	140.0	-0.2664794921875	0.1717987060546875	0.31705853585508903
420.0	160.0	-0.233551025390625	0.0580291748046875	0.24065216930151562
420.0	180.0	-0.139312744140625	-0.1449737548828125	0.20106076266843576
420.0	200.0	-0.285430908203125	-0.2582550048828125	0.3849239547036301
420.0	220.0	-0.250030517578125	-0.5586700439453125	0.6120681969537729
420.0	240.0	-0.202789306640625	-0.362457275390625	0.41532972367912796
420.0	260.0	-0.623870849609375	0.2044677734375	0.6565225870956857
420.0	280.0	-1.633819580078125	0.78582763671875	1.8129786250470898
420.0	300.0	-1.73370361328125	0.7386474609375	1.8844968268091824
420.0	320.0	-1.731781005859375	0.6800537109375	1.8605210297159163
420.0	340.0	-1.935760498046875	0.64630126953125	2.040802302232235
420.0	360.0	-1.322601318359375	0.408966064453125	1.3843870445797426
420.0	380.0	-0.557769775390625	0.16326904296875	0.5811745888553971
420.0	400.0	-0.66314697265625	0.421356201171875	0.7856875686996344
420.0	420.0	-0.8609619140625	0.397064208984375	0.9481114931918878
420.0	440.0	-0.99285888671875	0.435699462890625	1.0842521804910399
420.0	460.0	-1.12042236328125	0.485870361328125	1.2212355547386688
420.0	480.0	-1.1888427734375	0.4703369140625	1.2785006658912628
420.0	500.0	-1.292816162109375	0.367767333984375	1.3441080466083033
420.0	520.0	-1.4210205078125	0.276123046875	1.4475991229063483
420.0	540.0	-1.4754638671875	0.262451171875	1.4986241159792049
420.0	560.0	-1.543121337890625	0.3026123046875	1.5725131701838406
420.0	580.0	-1.586822509765625	0.41064453125	1.6390956679048387
420.0	600.0	-1.6424560546875	0.703125	1.7866299720996028
420.0	620.0	-1.83380126953125	0.6085205078125	1.9321294740681347
420.0	640.0	-1.697357177734375	0.586181640625	1.7957255649492267
420.0	660.0	-1.5091552734375	0.538330078125	1.6022948893253963
420.0	680.0	-1.320556640625	0.4058837890625	1.381525059969061
420.0	700.0	-0.910125732421875	-0.646728515625	1.1165064360490584
420.0	720.0	-0.374847412109375	-0.7432861328125	0.8324571205752624
420.0	740.0	-0.313507080078125	-0.897216796875	0.9504128944062927
420.0	760.0	-0.832611083984375	-0.562255859375	1.0046755041181983
420.0	780.0	-0.90167236328125	-0.5084228515625	1.0351361488693835
420.0	800.0	-1.402801513671875	-0.3621826171875	1.4488023795372822
440.0	0.0	0.4698486328125	0.8479268550872803	0.9694006856475711
440.0	20.0	0.465484619140625	0.8255519866943359	0.9477404778690514
440.0	40.0	0.41943359375	0.787261962890625	0.8920235074147093
440.0	60.0	0.006591796875	0.7707023620605469	0.7707305512769995
440.0	80.0	-0.10003662109375	0.6989593505859375	0.7060817936552181
440.0	100.0	-0.157196044921875	0.5309677124023438	0.5537484159371097
440.0	120.0	-0.18719482421875	0.30425262451171875	0.3572276049475427
440.0	140.0	-0.19268798828125	0.0254669189453125	0.19436364060297454
440.0	160.0	-0.195892333984375	-0.0758056640625	0.21004834019292445
440.0	180.0	-0.147247314453125	-0.308380126953125	0.3417309970039051
440.0	200.0	-0.296478271484375	-0.45501708984375	0.5430837113302497
440.0	220.0	-0.2862548828125	-0.687164306640625	0.7444035479864998
440.0	240.0	-0.347564697265625	-0.3316802978515625	0.4804300560625311
440.0	260.0	-1.01666259765625	0.44989013671875	1.1117571554030896
440.0	280.0	-1.81524658203125	0.848541259765625	2.003782029837769
440.0	300.0	-2.168487548828125	0.573638916015625	2.2430782098246578
440.0	320.0	-2.3277587890625	0.498199462890625	2.380475516547529
440.0	340.0	-2.79248046875	0.183380126953125	2.798495209806793
440.0	360.0	-2.3187255859375	-0.05621337890625	2.319406882556241
440.0	380.0	-0.59039306640625	0.011810302734375	0.590511182037438
440.0	400.0	-0.5350341796875	0.482635498046875	0.7205543681144616
440.0	420.0	-0.8284912109375	0.503692626953125	0.9695895776294344
440.0	440.0	-0.966522216796875	0.539276123046875	1.1067899224561153
440.0	460.0	-1.05078125	0.5947265625	1.2074108329374178
440.0	480.0	-1.1343994140625	0.57391357421875	1.2713138170010911
440.0	500.0	-1.242919921875	0.523681640625	1.3487373328122298
440.0	520.0	-1.41650390625	0.4346923828125	1.481701988962935
440.0	540.0	-1.5555419921875	0.375732421875	1.6002767705327443
440.0	560.0	-1.655029296875	0.39697265625	1.7019721687867688
440.0	580.0	-1.729522705078125	0.5474853515625	1.8141083202378707
440.0	600.0	-1.817962646484375	0.797607421875	1.9852369590158645
440.0	620.0	-1.9852294921875	0.7269287109375	2.114133743980332
440.0	640.0	-1.859893798828125	0.731689453125	1.9986431394157576
440.0	660.0	-1.70172119140625	0.6944580078125	1.8379681547556839
440.0	680.0	-1.424530029296875	0.553466796875	1.5282706892470417
440.0	700.0	-0.817474365234375	-0.3328857421875	0.8826535306489557
440.0	720.0	0.014923095703125	-0.334716796875	0.335049299201811
440.0	740.0	-0.2867431640625	-0.7413330078125	0.7948561320194378
440.0	760.0	-0.81976318359375	-0.5601806640625	0.9928816916255752
440.0	780.0	-0.856201171875	-0.5316162109375	1.0078175640718254
440.0	800.0	-1.331878662109375	-0.4385986328125	1.4022373305853946
460.0	0.0	0.502227783203125	0.7023793458938599	0.8634636597792703
460.0	20.0	0.504974365234375	0.7126369476318359	0.873413148901412
460.0	40.0	0.500885009765625	0.702117919921875	0.8624705018047462
460.0	60.0	0.261932373046875	0.6978950500488281	0.7454301234405701
460.0	80.0	0.01397705078125	0.637725830078125	0.6378789793506094
460.0	100.0	-0.097869873046875	0.430084228515625	0.4410793076852413
460.0	120.0	-0.100250244140625	0.155120849609375	0.18469593778366988
460.0	140.0	-0.131195068359375	-0.1049957275390625	0.16803645069828785
460.0	160.0	-0.099853515625	-0.195587158203125	0.21960205153105097
460.0	180.0	-0.0821533203125	-0.4504241943359375	0.4578549146635281
460.0	200.0	-0.230560302734375	-0.647003173828125	0.6868559966547818
460.0	220.0	-0.29058837890625	-0.80352783203125	0.8544580638066465
460.0	240.0	-0.31109619140625	-0.3539276123046875	0.4712171421533509
460.0	260.0	-1.212371826171875	0.512908935546875	1.3164045810688885
460.0	280.0	-2.6866455078125	0.74664306640625	2.788465519467941
460.0	300.0	-3.355682373046875	0.452423095703125	3.38604353874889
460.0	320.0	-3.547149658203125	0.34490966796875	3.5638789789706466
460.0	340.0	-4.317230224609375	-0.076202392578125	4.317902687291059
460.0	360.0	-3.7342529296875	-0.21630859375	3.7405125785926425
460.0	380.0	-0.543060302734375	-0.023651123046875	0.5435750803958267
460.0	400.0	-0.547637939453125	0.56744384765625	0.7886062597845607
460.0	420.0	-0.855865478515625	0.61328125	1.0529100668700733
460.0	440.0	-1.023406982421875	0.63958740234375	1.20682803120688
460.0	460.0	-1.10443115234375	0.67236328125	1.292996733267571
460.0	480.0	-1.24530029296875	0.629638671875	1.395427417241244
460.0	500.0	-1.39923095703125	0.59283447265625	1.5196381092497653
460.0	520.0	-1.528656005859375	0.57666015625	1.633807246910177
460.0	540.0	-1.64453125	0.537353515625	1.7300959028276754
460.0	560.0	-1.76861572265625	0.5302734375	1.8463996027255194
460.0	580.0	-1.8685302734375	0.6939697265625	1.9932384112638533
460.0	600.0	-1.934814453125	0.9090576171875	2.1377307406191286
460.0	620.0	-1.989959716796875	0.9530029296875	2.206389416777387
460.0	640.0	-1.810394287109375	1.007568359375	2.071888383483022
460.0	660.0	-1.648651123046875	0.9932861328125	1.924751378012582
460.0	680.0	-1.367706298828125	0.7991943359375	1.5840871524157722
460.0	700.0	-0.566253662109375	0.2515869140625	0.6196282637031416
460.0	720.0	0.162933349609375	-0.065673828125	0.17567107933727413
460.0	740.0	-0.110626220703125	-0.7178955078125	0.7263691353880779
460.0	760.0	0.00665283203125	-0.65869140625	0.6587250024415641
460.0	780.0	0.133636474609375	-0.6702880859375	0.6834799378882891
460.0	800.0	-0.305084228515625	-0.6053466796875	0.677879774810884
480.0	0.0	0.535308837890625	0.6354654431343079	0.8308862024018052
480.0	20.0	0.505157470703125	0.6519813537597656	0.8247810350981618
480.0	40.0	0.502471923828125	0.6530952453613281	0.8240215007808416
480.0	60.0	0.32763671875	0.6326065063476562	0.7124161784706
480.0	80.0	0.1627197265625	0.5618057250976562	0.584896043895903
480.0	100.0	-0.078399658203125	0.31262969970703125	0.3223101542695721
480.0	120.0	-0.133819580078125	0.02509307861328125	0.13615191003646634
480.0	140.0	-0.12060546875	-0.2068328857421875	0.2394274873878269
480.0	160.0	-0.06658935546875	-0.3001708984375	0.3074682268633939
480.0	180.0	-0.089752197265625	-0.6146697998046875	0.6211879101414823
480.0	200.0	-0.187469482421875	-0.8428955078125	0.8634915424774107
480.0	220.0	-0.291748046875	-0.8790130615234375	0.9261646101985239
480.0	240.0	-0.288818359375	-0.4483184814453125	0.5332968268398919
480.0	260.0	-0.983367919921875	0.5228271484375	1.113714816761797
480.0	280.0	-1.97283935546875	0.651153564453125	2.0775216213041836
480.0	300.0	-2.74322509765625	0.323974609375	2.762289536585697
480.0	320.0	-2.965545654296875	0.227386474609375	2.974250432723237
480.0	340.0	-3.77398681640625	-0.285125732421875	3.7847421541892774
480.0	360.0	-3.10687255859375	-0.333099365234375	3.12467794859925
480.0	380.0	-0.395538330078125	0.012481689453125	0.3957352184638057
480.0	400.0	-0.623046875	0.6024169921875	0.866656587653668
480.0	420.0	-0.874114990234375	0.66339111328125	1.097344424204624
480.0	440.0	-1.013336181640625	0.705169677734375	1.2345503195163832
480.0	460.0	-1.11444091796875	0.6939697265625	1.3128490168440015
480.0	480.0	-1.3507080078125	0.640228271484375	1.4947589645078845
480.0	500.0	-1.5379638671875	0.615234375	1.6564559133752914
480.0	520.0	-1.675537109375	0.5791015625	1.772789672968193
480.0	540.0	-1.804840087890625	0.5560302734375	1.8885490218249619
480.0	560.0	-1.861968994140625	0.595458984375	1.9548657082300966
480.0	580.0	-1.99285888671875	0.7734375	2.1376838187113045
480.0	600.0	-1.95074462890625	1.03466796875	2.2081536207347154
480.0	620.0	-1.881317138671875	1.13525390625	2.1973064437889436
480.0	640.0	-1.714691162109375	1.216552734375	2.1024191629956404
480.0	660.0	-1.59417724609375	1.2347412109375	2.0164292573632374
480.0	680.0	-1.434326171875	0.8699951171875	1.6775527029740924
480.0	700.0	-0.809539794921875	0.2677001953125	0.8526535487127829
480.0	720.0	-0.174560546875	-0.1024169921875	0.20238731386634268
480.0	740.0	2.101226806640625	-1.3897705078125	2.5192491256980865
480.0	760.0	3.266021728515625	-1.0718994140625	3.4374214587396352
480.0	780.0	3.520172119140625	-1.0733642578125	3.680179693754692
480.0	800.0	3.625885009765625	-1.0711669921875	3.7807989670432205
500.0	0.0	0.559295654296875	0.5735421776771545	0.8011006544061877
500.0	20.0	0.49017333984375	0.6049747467041016	0.7786297883097385
500.0	40.0	0.48828125	0.6091804504394531	0.7807172345344872
500.0	60.0	0.425079345703125	0.6023292541503906	0.737219764079045
500.0	80.0	0.39178466796875	0.5415878295898438	0.6684404260779125
500.0	100.0	0.275543212890625	0.28345489501953125	0.3953109405020582
500.0	120.0	0.057708740234375	-0.08026123046875	0.09885425542583574
500.0	140.0	-0.137176513671875	-0.2832794189453125	0.31474533372420943
500.0	160.0	-0.109832763671875	-0.40167236328125	0.4164179671913142
500.0	180.0	-0.20489501953125	-0.7380523681640625	0.7659655783266583
500.0	200.0	-0.314910888671875	-0.9321136474609375	0.9838723085782234
500.0	220.0	-0.390594482421875	-0.9431610107421875	1.0208411932728014
500.0	240.0	-0.279998779296875	-0.5634307861328125	0.6291689496232147
500.0	260.0	-0.62744140625	0.705963134765625	0.9444928088265604
500.0	280.0	-1.19622802734375	1.024444580078125	1.574943869175713
500.0	300.0	-2.0989990234375	0.35467529296875	2.1287535000168636
500.0	320.0	-2.390625	0.19415283203125	2.3984960314352732
500.0	340.0	-2.986358642578125	-0.423828125	3.0162838430164487
500.0	360.0	-2.20947265625	-0.54840087890625	2.2765133302270772
500.0	380.0	-0.398681640625	0.003692626953125	0.3986987409877997
500.0	400.0	-0.699127197265625	0.606109619140625	0.9252825019264558
500.0	420.0	-0.877288818359375	0.680511474609375	1.1102844400843481
500.0	440.0	-0.992218017578125	0.723907470703125	1.2282258019380883
500.0	460.0	-1.154571533203125	0.697174072265625	1.3487353752024338
500.0	480.0	-1.432037353515625	0.652740478515625	1.5737855998060353
500.0	500.0	-1.6837158203125	0.6458740234375	1.8033447306940342
500.0	520.0	-1.861236572265625	0.6197509765625	1.9617066169254938
500.0	540.0	-1.96331787109375	0.5885009765625	2.0496220291485723
500.0	560.0	-2.00927734375	0.6324462890625	2.1064623786471914
500.0	580.0	-2.050079345703125	0.7933349609375	2.1982278507753144
500.0	600.0	-2.0089111328125	0.953369140625	2.2236538979423153
500.0	620.0	-1.891876220703125	1.0225830078125	2.1505514740012153
500.0	640.0	-1.820343017578125	1.039794921875	2.0963831188984687
500.0	660.0	-1.815216064453125	0.9013671875	2.0266899534340106
500.0	680.0	-1.530029296875	0.5687255859375	1.6323107674078976
500.0	700.0	-1.26190185546875	0.4351806640625	1.3348327622625062
500.0	720.0	-0.944122314453125	0.1962890625	0.9643113297610136
500.0	740.0	1.998687744140625	-1.5897216796875	2.553814346706978
500.0	760.0	3.416259765625	-1.114501953125	3.5934586945932216
500.0	780.0	3.617401123046875	-1.10400390625	3.782117860410494
500.0	800.0	3.72003173828125	-1.09765625	3.878593221386316
520.0	0.0	0.5567626953125	0.5669577717781067	0.7946230640191835
520.0	20.0	0.52105712890625	0.5871315002441406	0.7849993185748378
520.0	40.0	0.5264892578125	0.5966072082519531	0.7956953559812615
520.0	60.0	0.47772216796875	0.5441360473632812	0.7240873620005377
520.0	80.0	0.458251953125	0.5034561157226562	0.6807811050561127
520.0	100.0	0.4281005859375	0.35689544677734375	0.5573548883883863
520.0	120.0	0.2734375	0.0059051513671875	0.2735012563388318
520.0	140.0	0.06219482421875	-0.22821044921875	0.23653372971359685
520.0	160.0	-0.171630859375	-0.4556121826171875	0.4868671408495324
520.0	180.0	-0.29754638671875	-0.8425445556640625	0.8935408107795281
520.0	200.0	-0.453369140625	-0.989471435546875	1.0883920706410188
520.0	220.0	-0.45562744140625	-1.010589599609375	1.108552075547668
520.0	240.0	-0.356689453125	-0.7068939208984375	0.791786828239633
520.0	260.0	-0.4168701171875	0.5467529296875	0.6875459699000382
520.0	280.0	-1.133544921875	1.06231689453125	1.5535254340740994
520.0	300.0	-1.7296142578125	0.657440185546875	1.8503494476450102
520.0	320.0	-1.80926513671875	0.557098388671875	1.8930924302861487
520.0	340.0	-2.475830078125	0.2347412109375	2.4869334554548996
520.0	360.0	-1.9132080078125	-0.026458740234375	1.9133909548476142
520.0	380.0	-0.417236328125	0.309173583984375	0.5193018953758748
520.0	400.0	-0.75103759765625	0.60052490234375	0.9616067966836765
520.0	420.0	-0.8885498046875	0.644500732421875	1.0976802583186633
520.0	440.0	-1.02142333984375	0.698394775390625	1.2373604573730657
520.0	460.0	-1.21063232421875	0.66741943359375	1.3824179269605463
520.0	480.0	-1.53643798828125	0.654998779296875	1.6702290539665903
520.0	500.0	-1.7818603515625	0.698486328125	1.9138728962624403
520.0	520.0	-1.9163818359375	0.6678466796875	2.029418273466759
520.0	540.0	-1.9512939453125	0.621337890625	2.0478302750324664
520.0	560.0	-1.9720458984375	0.6610107421875	2.0798798587494027
520.0	580.0	-1.96221923828125	0.7677001953125	2.107051952127403
520.0	600.0	-1.86480712890625	0.842529296875	2.0463042892278396
520.0	620.0	-1.7493896484375	0.861572265625	1.9500438228292398
520.0	640.0	-1.6871337890625	0.7467041015625	1.844989820429004
520.0	660.0	-1.55322265625	0.5391845703125	1.6441473841329983
520.0	680.0	-1.3212890625	0.257568359375	1.346159814596045
520.0	700.0	-1.15411376953125	0.065185546875	1.1559531774873169
520.0	720.0	-0.892578125	-0.0675048828125	0.8951271521030099
520.0	740.0	2.039794921875	-2.017822265625	2.869210696160016
520.0	760.0	3.47149658203125	-1.1798095703125	3.6665023034570177
520.0	780.0	3.65460205078125	-1.153564453125	3.83233963749145
520.0	800.0	3.7574462890625	-1.14306640625	3.9274678132719103
540.0	0.0	0.54931640625	0.5248640775680542	0.7597570757135332
540.0	20.0	0.530517578125	0.5391464233398438	0.7563912787041912
540.0	40.0	0.52984619140625	0.5469627380371094	0.7615150841242477
540.0	60.0	0.490478515625	0.4804267883300781	0.6865705158502344
540.0	80.0	0.523681640625	0.5009307861328125	0.7246889768882435
540.0	100.0	0.53558349609375	0.46360015869140625	0.7083606344417376
540.0	120.0	0.44464111328125	0.24322509765625	0.5068176868952797
540.0	140.0	0.26776123046875	-0.0658721923828125	0.2757448499454837
540.0	160.0	-0.12969970703125	-0.52471923828125	0.5405111405201999
540.0	180.0	-0.2496337890625	-0.93341064453125	0.9662155349433915
540.0	200.0	-0.3123779296875	-0.89324951171875	0.9462952293769815
540.0	220.0	-0.29437255859375	-0.90692138671875	0.9534996617413617
540.0	240.0	-0.27130126953125	-0.791961669921875	0.8371425598276035
540.0	260.0	-0.0689697265625	-0.0352783203125	0.07746859406351304
540.0	280.0	-0.13336181640625	1.0498046875	1.0582415867712567
540.0	300.0	-0.1776123046875	1.00335693359375	1.0189559691012453
540.0	320.0	-0.111083984375	0.98626708984375	0.9925031103696779
540.0	340.0	-0.17828369140625	0.887542724609375	0.9052718722176625
540.0	360.0	-0.24395751953125	0.50189208984375	0.5580420604072484
540.0	380.0	-0.4951171875	0.37744140625	0.622577741739847
540.0	400.0	-0.771728515625	0.580474853515625	0.9656686581808235
540.0	420.0	-0.8448486328125	0.61846923828125	1.047030759369246
540.0	440.0	-0.957275390625	0.69464111328125	1.1827520660547843
540.0	460.0	-1.1519775390625	0.6756591796875	1.3355027433893496
540.0	480.0	-1.44189453125	0.71453857421875	1.6092312491668876
540.0	500.0	-1.61163330078125	0.694366455078125	1.7548523214575147
540.0	520.0	-1.7340087890625	0.6788330078125	1.8621494926674826
540.0	540.0	-1.7462158203125	0.6126708984375	1.850577023769038
540.0	560.0	-1.04400634765625	0.7353515625	1.2769851895843327
540.0	580.0	-1.073486328125	0.78662109375	1.3308439584728713
540.0	600.0	-1.10223388671875	0.6597900390625	1.284617622748971
540.0	620.0	-1.06292724609375	0.4266357421875	1.1453525164770548
540.0	640.0	-1.04815673828125	0.2098388671875	1.0689550496568703
540.0	660.0	-0.9844970703125	-0.2357177734375	1.0123227500003287
540.0	680.0	-0.99810791015625	-0.3851318359375	1.0698345345748876
540.0	700.0	-0.855712890625	-0.67529296875	1.0900757518746034
540.0	720.0	-0.264892578125	-1.184814453125	1.2140648113999524
540.0	740.0	2.127197265625	-2.598388671875	3.3580637124704475
540.0	760.0	3.52154541015625	-1.2490234375	3.7364878727512107
540.0	780.0	3.68145751953125	-1.19873046875	3.871703010927204
540.0	800.0	3.76690673828125	-1.1968994140625	3.952487138788922
560.0	0.0	0.4744873046875	0.5071446895599365	0.6945026554725712
560.0	20.0	0.50299072265625	0.5145359039306641	0.7195462900411634
560.0	40.0	0.5367431640625	0.5140647888183594	0.7432064526567892
560.0	60.0	0.52740478515625	0.45282745361328125	0.695132009154807
560.0	80.0	0.58770751953125	0.5008316040039062	0.7721608796634936
560.0	100.0	0.64410400390625	0.6160659790039062	0.8912952700054589
560.0	120.0	0.64794921875	0.6453323364257812	0.9144900297518246
560.0	140.0	0.59893798828125	0.5577392578125	0.8184129724727175
560.0	160.0	0.47210693359375	0.3273773193359375	0.5745092392319534
560.0	180.0	0.45062255859375	-0.4674835205078125	0.6493085031477379
560.0	200.0	0.47052001953125	-0.4324951171875	0.6390939799205726
560.0	220.0	0.42333984375	-0.3478851318359375	0.54794223076779
560.0	240.0	0.39154052734375	-0.359375	0.5314643686811203
560.0	260.0	0.36273193359375	0.049560546875	0.3661020396763855
560.0	280.0	0.26434326171875	0.95281982421875	0.9888088680024857
560.0	300.0	0.18133544921875	0.921600341796875	0.9392708529191581
560.0	320.0	0.15283203125	0.92291259765625	0.9354813160553278
560.0	340.0	0.19219970703125	0.937347412109375	0.9568494648433685
560.0	360.0	0.04779052734375	0.632476806640625	0.6342797848285221
560.0	380.0	-0.3018798828125	0.452606201171875	0.544043966041463
560.0	400.0	-0.414306640625	0.62298583984375	0.748172005030792
560.0	420.0	-0.41680908203125	0.670623779296875	0.7895986728852556
560.0	440.0	-0.39697265625	0.716644287109375	0.8192474132133009
560.0	460.0	-0.33746337890625	0.636322021484375	0.7202688714145465
560.0	480.0	-0.16473388671875	0.69598388671875	0.7152138309663787
560.0	500.0	-0.082763671875	0.623260498046875	0.6287316389429367
560.0	520.0	0.0208740234375	0.74462890625	0.7449214273180365
560.0	540.0	-0.128173828125	0.665771484375	0.6779971973563813
560.0	560.0	-0.2388916015625	0.5718994140625	0.619788784266162
560.0	580.0	-0.3291015625	0.4775390625	0.5799580973254191
560.0	600.0	-0.21112060546875	0.1781005859375	0.2762095739918738
560.0	620.0	-0.2010498046875	-0.08544921875	0.21845501356084104
560.0	640.0	-0.1710205078125	-0.1082763671875	0.20241488528210494
560.0	660.0	-0.075927734375	-0.107177734375	0.13134720245623283
560.0	680.0	-0.0142822265625	0.0513916015625	0.05333927921092797
560.0	700.0	0.0655517578125	0.1925048828125	0.20335968838234142
560.0	720.0	0.1849365234375	0.1187744140625	0.21979280956628036
560.0	740.0	0.31884765625	0.1849365234375	0.3685991665715851
560.0	760.0	1.36260986328125	-0.636962890625	1.5041367502806062
560.0	780.0	2.72174072265625	-1.4439697265625	3.0810584435538297
560.0	800.0	3.35040283203125	-2.21435546875	4.016039003653482
580.0	0.0	0.5184326171875	0.49640583992004395	0.7177681634557256
580.0	20.0	0.57501220703125	0.49791908264160156	0.7606329279577654
580.0	40.0	0.58856201171875	0.4903526306152344	0.7660619713767957
580.0	60.0	0.58062744140625	0.4352378845214844	0.7256447077163212
580.0	80.0	0.63214111328125	0.477386474609375	0.7921491231077805
580.0	100.0	0.68939208984375	0.5947113037109375	0.9104630625679968
580.0	120.0	0.7142333984375	0.7226486206054688	1.016046443971223
580.0	140.0	0.68536376953125	0.7598114013671875	1.0232481919034373
580.0	160.0	0.560302734375	0.7162933349609375	0.9094038134171
580.0	180.0	0.478271484375	0.3280792236328125	0.5799824046863619
580.0	200.0	0.4749755859375	-0.0851287841796875	0.4825440053845693
580.0	220.0	0.44091796875	0.0841064453125	0.44886807561880643
580.0	240.0	0.39239501953125	0.0628204345703125	0.3973918196849716
580.0	260.0	0.32928466796875	0.112579345703125	0.3479978471747112
580.0	280.0	0.2742919921875	0.96368408203125	1.001959633387793
580.0	300.0	0.21356201171875	0.86492919921875	0.8909047381794237
580.0	320.0	0.22198486328125	0.8349609375	0.8639658828199608
580.0	340.0	0.2364501953125	0.922393798828125	0.9522179451049528
580.0	360.0	0.20526123046875	0.77923583984375	0.8058167700107387
580.0	380.0	0.2344970703125	0.70904541015625	0.7468160882364482
580.0	400.0	0.25701904296875	0.782257080078125	0.8233984016142649
580.0	420.0	0.15728759765625	0.702362060546875	0.7197581902779061
580.0	440.0	0.075439453125	0.584716796875	0.5895632651680047
580.0	460.0	0.13323974609375	0.489105224609375	0.5069287431970239
580.0	480.0	0.21490478515625	0.545196533203125	0.5860233156622355
580.0	500.0	0.30584716796875	0.46514892578125	0.5566920273454216
580.0	520.0	0.04595947265625	0.5509033203125	0.5528170958447084
580.0	540.0	-0.0399169921875	0.5445556640625	0.5460167007774096
580.0	560.0	-0.13873291015625	0.5499267578125	0.5671562917914164
580.0	580.0	-0.16510009765625	0.5274658203125	0.552700853847759
580.0	600.0	-0.12652587890625	0.3966064453125	0.4162997363636159
580.0	620.0	-0.10406494140625	0.2218017578125	0.2450010853008638
580.0	640.0	-0.0235595703125	0.07666015625	0.08019870890222638
580.0	660.0	0.07391357421875	0.209228515625	0.22190040154184384
580.0	680.0	0.17828369140625	0.3719482421875	0.4124688709318682
580.0	700.0	0.29766845703125	0.448486328125	0.5382810574657168
580.0	720.0	0.4111328125	0.4835205078125	0.6346828113234343
580.0	740.0	0.60601806640625	0.4049072265625	0.728840009146936
580.0	760.0	1.0296630859375	-0.449951171875	1.1236823962374873
580.0	780.0	2.716064453125	-1.123779296875	2.9393683031587035
580.0	800.0	3.61529541015625	-1.36474609375	3.864310132883065
600.0	0.0	0.558837890625	0.46456027030944824	0.7267159230044344
600.0	20.0	0.61163330078125	0.47365570068359375	0.7735922811239996
600.0	40.0	0.65386962890625	0.4669647216796875	0.8034933371841891
600.0	60.0	0.64935302734375	0.4379081726074219	0.783213203257494
600.0	80.0	0.72918701171875	0.5214080810546875	0.8964262853399894
600.0	100.0	0.78192138671875	0.6547393798828125	1.0198454346505175
600.0	120.0	0.7774658203125	0.7209091186523438	1.060265560654635
600.0	140.0	0.7235107421875	0.708984375	1.0129790906306249
600.0	160.0	0.58599853515625	0.707244873046875	0.9184713352393536
600.0	180.0	0.4971923828125	0.7024078369140625	0.8605678560607896
600.0	200.0	0.4908447265625	0.177642822265625	0.5220014539220287
600.0	220.0	0.455078125	0.4491424560546875	0.6393942803031261
600.0	240.0	0.41058349609375	0.4333038330078125	0.5969346856766062
600.0	260.0	0.34478759765625	0.331298828125	0.4781604343884659
600.0	280.0	0.28045654296875	0.871246337890625	0.9152737589277906
600.0	300.0	0.18560791015625	0.427154541015625	0.4657373704383618
600.0	320.0	0.16387939453125	0.248046875	0.29729397597192364
600.0	340.0	0.21044921875	0.59393310546875	0.6301153921657832
600.0	360.0	0.19903564453125	0.661468505859375	0.6907646285369599
600.0	380.0	0.249755859375	0.671539306640625	0.7164796086808864
600.0	400.0	0.29638671875	0.736419677734375	0.7938255657295199
600.0	420.0	0.26416015625	0.55316162109375	0.6129994838505901
600.0	440.0	0.24749755859375	0.255889892578125	0.35599814414335235
600.0	460.0	0.25909423828125	0.211151123046875	0.3342373723486015
600.0	480.0	0.33209228515625	0.324859619140625	0.4645632981720489
600.0	500.0	0.43115234375	0.288726806640625	0.5188983642236802
600.0	520.0	0.0885009765625	0.4569091796875	0.4654013551067727
600.0	540.0	-0.021484375	0.4608154296875	0.4613159856402289
600.0	560.0	-0.13232421875	0.470458984375	0.4887139806133587
600.0	580.0	-0.1541748046875	0.4488525390625	0.4745929542495146
600.0	600.0	-0.1217041015625	0.3165283203125	0.3391195451415148
600.0	620.0	-0.06573486328125	0.2108154296875	0.22082621593671772
600.0	640.0	0.02850341796875	0.1444091796875	0.14719529888524946
600.0	660.0	0.1131591796875	0.2734375	0.295927468062358
600.0	680.0	0.2239990234375	0.40771484375	0.4651956108080133
600.0	700.0	0.33160400390625	0.46240234375	0.56901418515899
600.0	720.0	0.42205810546875	0.421142578125	0.5962332727227173
600.0	740.0	0.606201171875	0.30859375	0.6802278760251492
600.0	760.0	1.03125	-0.5439453125	1.1659129750932196
600.0	780.0	2.75701904296875	-1.3140869140625	3.054173934307381
600.0	800.0	3.61761474609375	-1.405029296875	3.880881829717571
620.0	0.0	0.59539794921875	0.42246562242507935	0.730051998192528
620.0	20.0	0.63653564453125	0.4315471649169922	0.769032237495092
620.0	40.0	0.68975830078125	0.423614501953125	0.8094539886625005
620.0	60.0	0.70166015625	0.39067840576171875	0.803091894864649
620.0	80.0	0.75177001953125	0.45485687255859375	0.8786654293755962
620.0	100.0	0.79229736328125	0.6497116088867188	1.0246269011618765
620.0	120.0	0.7835693359375	0.6846466064453125	1.040539225564619
620.0	140.0	0.7569580078125	0.6416168212890625	0.9922991338062075
620.0	160.0	0.63153076171875	0.6137847900390625	0.8806604745759632
620.0	180.0	0.52557373046875	0.70849609375	0.8821533092483682
620.0	200.0	0.5032958984375	0.7056732177734375	0.8667649344930421
620.0	220.0	0.4619140625	1.1901397705078125	1.2766351375704972
620.0	240.0	0.44110107421875	1.2703857421875	1.344786262433633
620.0	260.0	0.40545654296875	1.2110595703125	1.277129708009984
620.0	280.0	0.33197021484375	1.145721435546875	1.1928461055035546
620.0	300.0	0.240478515625	0.752777099609375	0.7902551981312785
620.0	320.0	0.21856689453125	0.548980712890625	0.5908902694332793
620.0	340.0	0.27777099609375	0.926483154296875	0.9672268407497805
620.0	360.0	0.25732421875	0.850799560546875	0.8888619947899975
620.0	380.0	0.30316162109375	0.766510009765625	0.8242842735216346
620.0	400.0	0.34228515625	0.737274169921875	0.812854433353892
620.0	420.0	0.32037353515625	0.554046630859375	0.6400053680986882
620.0	440.0	0.296875	0.212371826171875	0.36501583277520594
620.0	460.0	0.3114013671875	0.139984130859375	0.3414181723029675
620.0	480.0	0.38824462890625	0.1873779296875	0.4310967181602354
620.0	500.0	0.47894287109375	0.08319091796875	0.48611418679566193
620.0	520.0	0.1004638671875	0.3671875	0.3806831343342093
620.0	540.0	-0.01739501953125	0.3763427734375	0.3767445684056003
620.0	560.0	-0.1285400390625	0.3857421875	0.4065951018636036
620.0	580.0	-0.083251953125	0.3995361328125	0.40811764127748124
620.0	600.0	-0.02056884765625	0.3597412109375	0.36032876146747556
620.0	620.0	0.0513916015625	0.3265380859375	0.33055743567326523
620.0	640.0	0.11126708984375	0.267578125	0.28979030049470733
620.0	660.0	0.1588134765625	0.3365478515625	0.37213730897237685
620.0	680.0	0.2430419921875	0.375	0.4468718048461648
620.0	700.0	0.33111572265625	0.38232421875	0.5057760670820324
620.0	720.0	0.41754150390625	0.3389892578125	0.5378239715711476
620.0	740.0	0.578125	0.230712890625	0.6224604031788232
620.0	760.0	0.914306640625	-0.5654296875	1.0750197042832845
620.0	780.0	2.64495849609375	-1.3753662109375	2.9811805816231742
620.0	800.0	3.6015625	-1.4796142578125	3.8936500604610433
