# Supplementary material for: Real-time emotion detection by quantitative facial motion analysis
Source: PLoS One. 2023 Mar 10;18(3):e0282730. doi: 10.1371/journal.pone.0282730 (PMC10004542; doi:10.1371/journal.pone.0282730)
Supplement: S1 Dataset — Data from each participant is organized into folders by Study ID and subsequently by emotions. The data files (.csv) contain the pixel displacement results after DISC-processing of videos. (ZIP) [file pone.0282730.s004.zip › S1_Dataset/1/happy/result/100675_cropped_result.csv]

pos_x	pos_y	disp_x	disp_y	disp_xy_indi
0.0	0.0	0.34679627418518066	0.7247116565704346	0.8034143644208676
0.0	20.0	0.30065011978149414	0.7872219085693359	0.8426795522950433
0.0	40.0	0.3881373405456543	0.8069000244140625	0.8953983719692972
0.0	60.0	0.36631155014038086	0.9645423889160156	1.0317587759656146
0.0	80.0	0.33058667182922363	1.1484527587890625	1.1950863093355775
0.0	100.0	0.3712019920349121	1.2300949096679688	1.2848830319066926
0.0	120.0	0.44118404388427734	1.18621826171875	1.2656054381256177
0.0	140.0	0.5209372043609619	1.12603759765625	1.2406999001462333
0.0	160.0	0.5659232139587402	1.084259033203125	1.2230644852909291
0.0	180.0	0.5475544929504395	1.2042999267578125	1.322933950104496
0.0	200.0	0.2774825096130371	1.5130157470703125	1.5382500427511403
0.0	220.0	0.39966893196105957	1.4725189208984375	1.5257939662938744
0.0	240.0	0.5893564224243164	1.3433380126953125	1.4669349027836855
0.0	260.0	0.8152837753295898	1.05242919921875	1.3312756490238558
0.0	280.0	1.0861859321594238	0.51409912109375	1.201706197674957
0.0	300.0	1.2077646255493164	0.43682861328125	1.2843343132181357
0.0	320.0	1.2040784358978271	0.49072265625	1.300235980563226
0.0	340.0	1.0578889846801758	0.990814208984375	1.4494281288263264
0.0	360.0	0.889782190322876	1.19866943359375	1.4928230830368803
0.0	380.0	0.7947776317596436	1.135101318359375	1.385686287327207
0.0	400.0	0.7526531219482422	0.9576416015625	1.2180164855294962
0.0	420.0	0.808323860168457	0.68035888671875	1.0565394822981355
0.0	440.0	0.7604444026947021	0.046539306640625	0.7618671778284536
0.0	460.0	0.7576079368591309	-0.123931884765625	0.7676776003333098
0.0	480.0	0.789661169052124	-0.03485107421875	0.7904298572820792
0.0	500.0	0.6948888301849365	-0.0843505859375	0.6999896482547361
0.0	520.0	0.7699799537658691	-0.0849609375	0.7746531418010056
0.0	540.0	1.2624444961547852	0.108154296875	1.2670688449346528
0.0	560.0	1.447272539138794	0.087646484375	1.4499240355165333
0.0	580.0	1.9690589904785156	0.1365966796875	1.9737912657841812
0.0	600.0	2.354872226715088	0.0941162109375	2.356752228240234
0.0	620.0	2.6013832092285156	0.0001220703125	2.6013832120925997
0.0	640.0	2.4017181396484375	-0.0189208984375	2.4017926685528113
0.0	660.0	2.271026611328125	0.08154296875	2.2724900715103398
0.0	680.0	2.3359670639038086	0.133544921875	2.339781265375458
0.0	700.0	2.4079108238220215	0.2177734375	2.417738572625215
0.0	720.0	2.6033987998962402	0.1827392578125	2.609804388770746
0.0	740.0	2.7297487258911133	0.65869140625	2.8080958806942045
0.0	760.0	2.718306064605713	0.507080078125	2.7651976541476118
0.0	780.0	1.4176292419433594	-2.136474609375	2.5640195834113597
0.0	800.0	1.5339417457580566	-3.053466796875	3.417109415719278
20.0	0.0	0.2957019805908203	0.783414363861084	0.8373635571418192
20.0	20.0	0.2883129119873047	0.9207744598388672	0.9648574719149751
20.0	40.0	0.2603931427001953	1.0831718444824219	1.1140313431159539
20.0	60.0	0.2510852813720703	1.1910018920898438	1.2171808926709617
20.0	80.0	0.21124267578125	1.35546875	1.3718305290004975
20.0	100.0	0.27944374084472656	1.3323898315429688	1.3613785173479107
20.0	120.0	0.4020061492919922	1.19134521484375	1.25734337593184
20.0	140.0	0.4730968475341797	1.1743621826171875	1.266075496606811
20.0	160.0	0.5358982086181641	1.135040283203125	1.2551905570446216
20.0	180.0	0.5058326721191406	1.2252960205078125	1.3256006299242136
20.0	200.0	0.3381080627441406	1.438934326171875	1.4781234918396715
20.0	220.0	0.48557281494140625	1.30450439453125	1.3919456433214137
20.0	240.0	0.6554145812988281	1.059722900390625	1.2460260426618044
20.0	260.0	0.8671493530273438	0.696441650390625	1.1121955641228563
20.0	280.0	1.1117496490478516	0.09002685546875	1.1153887738647956
20.0	300.0	1.210977554321289	0.055877685546875	1.2122660404432875
20.0	320.0	1.2337722778320312	0.143096923828125	1.2420429795928607
20.0	340.0	1.1125602722167969	0.482513427734375	1.2126869205442472
20.0	360.0	0.9486541748046875	0.614349365234375	1.1302078950079237
20.0	380.0	0.8208065032958984	0.5657958984375	0.996919412260358
20.0	400.0	0.7564888000488281	0.48114013671875	0.8965328414291656
20.0	420.0	0.8018836975097656	0.26068115234375	0.8431916315519259
20.0	440.0	0.7454261779785156	-0.31451416015625	0.8090607787765076
20.0	460.0	0.73944091796875	-0.437225341796875	0.8590336842498447
20.0	480.0	0.7581672668457031	-0.389678955078125	0.8524478239441186
20.0	500.0	0.662750244140625	-0.308624267578125	0.7310860583040769
20.0	520.0	0.7232246398925781	-0.2552490234375	0.7669458544861865
20.0	540.0	1.0761470794677734	-0.07373046875	1.0786698840095208
20.0	560.0	1.072671890258789	-0.1336669921875	1.08096801476816
20.0	580.0	1.7139625549316406	0.0670166015625	1.7152722421215776
20.0	600.0	2.052257537841797	0.0091552734375	2.0522779589178923
20.0	620.0	2.748851776123047	-0.038330078125	2.749119001059048
20.0	640.0	3.0423145294189453	-0.10205078125	3.044025633575932
20.0	660.0	3.0753517150878906	-0.0927734375	3.076750734492412
20.0	680.0	3.1937599182128906	-0.092529296875	3.1951000118874826
20.0	700.0	3.0712661743164062	0.0927734375	3.0726670539135377
20.0	720.0	2.9706268310546875	0.2816162109375	2.983945619418157
20.0	740.0	2.906139373779297	0.4227294921875	2.936723732902948
20.0	760.0	2.7142601013183594	0.3369140625	2.735090306209103
20.0	780.0	1.3666954040527344	-2.48974609375	2.8401922362407532
20.0	800.0	1.5018634796142578	-3.3345947265625	3.6572005553178895
40.0	0.0	0.15012741088867188	1.0747463703155518	1.0851810908814201
40.0	20.0	0.18198013305664062	1.1130809783935547	1.127859048502456
40.0	40.0	0.18970870971679688	1.2084121704101562	1.2232127239927635
40.0	60.0	0.17898941040039062	1.29949951171875	1.3117683446374018
40.0	80.0	0.16131591796875	1.3994369506835938	1.4087038738956799
40.0	100.0	0.23453140258789062	1.3592987060546875	1.379383177758012
40.0	120.0	0.35436248779296875	1.2426528930664062	1.2921915436192621
40.0	140.0	0.4557533264160156	1.187774658203125	1.2722105695240917
40.0	160.0	0.5219268798828125	1.089141845703125	1.2077407122415877
40.0	180.0	0.478729248046875	1.1643524169921875	1.2589274180392909
40.0	200.0	0.4219169616699219	1.1988983154296875	1.2709724990277802
40.0	220.0	0.7006568908691406	0.7485809326171875	1.0253260415109084
40.0	240.0	0.8589935302734375	0.3549957275390625	0.9294578267046931
40.0	260.0	1.0333786010742188	-0.09716796875	1.0379368705798586
40.0	280.0	1.1531982421875	-0.542022705078125	1.2742271377601986
40.0	300.0	1.2122802734375	-0.230072021484375	1.2339192017452385
40.0	320.0	1.2529716491699219	-0.247589111328125	1.277199405602682
40.0	340.0	1.1771621704101562	-0.195953369140625	1.1933601712485262
40.0	360.0	1.0167083740234375	-0.09234619140625	1.0208935972355895
40.0	380.0	0.8470344543457031	-0.15936279296875	0.8618955079541393
40.0	400.0	0.7485466003417969	-0.205902099609375	0.7763489469992284
40.0	420.0	0.7778091430664062	-0.3831787109375	0.8670715008310569
40.0	440.0	0.718536376953125	-0.727386474609375	1.0224410048748918
40.0	460.0	0.7124290466308594	-0.78790283203125	1.0622363292630408
40.0	480.0	0.7243499755859375	-0.757110595703125	1.047806919836517
40.0	500.0	0.6158027648925781	-0.6109619140625	0.8674603770111102
40.0	520.0	0.6950531005859375	-0.44921875	0.8275846168131014
40.0	540.0	1.0618209838867188	-0.24365234375	1.0894173977117436
40.0	560.0	1.0580940246582031	-0.2960205078125	1.0987224881938862
40.0	580.0	1.7060699462890625	-0.0794677734375	1.7079197254689338
40.0	600.0	2.0477333068847656	-0.1268310546875	2.051657333123239
40.0	620.0	2.7093276977539062	-0.0831298828125	2.710602728404312
40.0	640.0	2.9562835693359375	-0.0465087890625	2.9566493890526977
40.0	660.0	2.9679718017578125	-0.04541015625	2.9683191705610374
40.0	680.0	3.0898704528808594	-0.0255126953125	3.08997577874136
40.0	700.0	2.9813766479492188	0.157470703125	2.9855324046607836
40.0	720.0	2.91741943359375	0.2423095703125	2.9274647870427932
40.0	740.0	2.9012222290039062	0.2633056640625	2.9131461162794063
40.0	760.0	2.7000350952148438	0.1214599609375	2.7027656275568495
40.0	780.0	1.30267333984375	-2.5667724609375	2.8784160047788125
40.0	800.0	1.5115432739257812	-3.4173583984375	3.7367233630978873
60.0	0.0	0.015655517578125	1.3144195079803467	1.3145127379336936
60.0	20.0	0.056987762451171875	1.3345298767089844	1.3357460824940077
60.0	40.0	0.12386322021484375	1.368072509765625	1.3736682602791719
60.0	60.0	0.15183639526367188	1.3861045837402344	1.3943960011389713
60.0	80.0	0.20305252075195312	1.4045257568359375	1.4191275234450516
60.0	100.0	0.3023109436035156	1.3505783081054688	1.3839991593015795
60.0	120.0	0.2804222106933594	1.3964157104492188	1.4242940190282156
60.0	140.0	0.31018829345703125	1.3400421142578125	1.3754743346868867
60.0	160.0	0.3071861267089844	1.298095703125	1.333947439337119
60.0	180.0	0.3520050048828125	1.2367095947265625	1.2858297496757831
60.0	200.0	0.5589179992675781	0.8903961181640625	1.0512823489181693
60.0	220.0	0.8561058044433594	0.294525146484375	0.9053519814487921
60.0	240.0	0.9824066162109375	-0.2796478271484375	1.0214331435800714
60.0	260.0	0.9436988830566406	-0.5699462890625	1.1024546948961058
60.0	280.0	0.9024314880371094	-0.554046630859375	1.0589382700457548
60.0	300.0	0.9957122802734375	-0.4296875	1.0844695905112225
60.0	320.0	1.0087814331054688	-0.428985595703125	1.096206468280081
60.0	340.0	0.9311370849609375	-0.462646484375	1.039739409897547
60.0	360.0	0.75787353515625	-0.673675537109375	1.0140074085478057
60.0	380.0	0.6347503662109375	-0.75360107421875	0.9853033068393575
60.0	400.0	0.5947799682617188	-0.918182373046875	1.0939936383815958
60.0	420.0	0.5899658203125	-0.980224609375	1.1440716559557675
60.0	440.0	0.5694198608398438	-1.0152587890625	1.1640401138652916
60.0	460.0	0.5066642761230469	-1.03338623046875	1.1509108523346643
60.0	480.0	0.4650459289550781	-1.076202392578125	1.172381894191723
60.0	500.0	0.35748291015625	-0.955322265625	1.0200169911588064
60.0	520.0	0.574554443359375	-0.67431640625	0.8858980890158396
60.0	540.0	1.0321884155273438	-0.4169921875	1.113236457175601
60.0	560.0	1.0262336730957031	-0.4425048828125	1.1175715293028912
60.0	580.0	1.7092437744140625	-0.2080078125	1.7218540967324338
60.0	600.0	2.0536270141601562	-0.2542724609375	2.069308676268374
60.0	620.0	2.7431564331054688	-0.200927734375	2.7505052573898108
60.0	640.0	2.98223876953125	-0.1690673828125	2.9870272610785347
60.0	660.0	2.9482269287109375	-0.1256103515625	2.9509015543721517
60.0	680.0	3.04656982421875	-0.0701904296875	3.04737828145112
60.0	700.0	2.916748046875	0.1319580078125	2.9197315090218434
60.0	720.0	2.8232421875	0.247802734375	2.8340964423328137
60.0	740.0	2.8212509155273438	0.364990234375	2.8447626613749333
60.0	760.0	2.6245346069335938	0.477783203125	2.6676691496848814
60.0	780.0	2.2394485473632812	1.1234130859375	2.5054314514556424
60.0	800.0	2.3842926025390625	1.1884765625	2.664081033702675
80.0	0.0	0.02465057373046875	1.3505964279174805	1.350821365647101
80.0	20.0	0.12163543701171875	1.3342247009277344	1.339757713955301
80.0	40.0	0.20328521728515625	1.3392906188964844	1.354630666060237
80.0	60.0	0.2322998046875	1.3363914489746094	1.3564310908226436
80.0	80.0	0.28223419189453125	1.3492889404296875	1.3784907630594512
80.0	100.0	0.31554412841796875	1.33349609375	1.370321104349475
80.0	120.0	0.2527618408203125	1.4306106567382812	1.4527681849999363
80.0	140.0	0.30568695068359375	1.388824462890625	1.4220681771777564
80.0	160.0	0.33821868896484375	1.2693328857421875	1.3136201339777367
80.0	180.0	0.5623245239257812	0.943389892578125	1.0982683459095608
80.0	200.0	1.0562286376953125	0.162384033203125	1.0686381564060912
80.0	220.0	1.2939910888671875	-0.57769775390625	1.4170912578009984
80.0	240.0	0.9430084228515625	-0.942169189453125	1.3330220054911883
80.0	260.0	0.64703369140625	-0.862091064453125	1.0778931307067137
80.0	280.0	0.5978546142578125	-0.69830322265625	0.9192701075100083
80.0	300.0	0.636505126953125	-0.636138916015625	0.8998952700771063
80.0	320.0	0.6780319213867188	-0.6109619140625	0.9126892937107782
80.0	340.0	0.7480239868164062	-0.658172607421875	0.9963589042173612
80.0	360.0	0.7494583129882812	-0.90374755859375	1.1740730013808358
80.0	380.0	0.5451736450195312	-0.98175048828125	1.1229640797747515
80.0	400.0	0.49588775634765625	-1.11248779296875	1.2180040050837242
80.0	420.0	0.4811859130859375	-1.157470703125	1.2535064066629373
80.0	440.0	0.501556396484375	-1.197723388671875	1.2984991854545118
80.0	460.0	0.30251312255859375	-1.198638916015625	1.2362238633464666
80.0	480.0	0.00525665283203125	-1.20672607421875	1.2067375234898403
80.0	500.0	-0.19527435302734375	-1.1824951171875	1.1985102315468679
80.0	520.0	-0.1492462158203125	-1.224853515625	1.2339127066675362
80.0	540.0	-0.00919342041015625	-1.201904296875	1.2019394568053026
80.0	560.0	0.08942413330078125	-1.3250732421875	1.3280872609801997
80.0	580.0	1.4018478393554688	-0.3619384765625	1.4478179531702111
80.0	600.0	1.8946456909179688	-0.424072265625	1.9415250656600722
80.0	620.0	2.8791275024414062	-0.2025146484375	2.8862410429737593
80.0	640.0	3.2962570190429688	-0.13330078125	3.298951262730612
80.0	660.0	3.4850921630859375	-0.0819091796875	3.4860545748625476
80.0	680.0	3.6070480346679688	-0.1268310546875	3.6092771632052862
80.0	700.0	3.4843673706054688	0.19921875	3.490057891166224
80.0	720.0	3.1969223022460938	0.62548828125	3.257537075242513
80.0	740.0	3.11358642578125	0.502197265625	3.153826647805882
80.0	760.0	2.0511474609375	1.3154296875	2.4367111378386035
80.0	780.0	2.2103652954101562	1.280517578125	2.5544940804473875
80.0	800.0	2.3642425537109375	1.285400390625	2.6910772967338783
100.0	0.0	0.098907470703125	1.3066682815551758	1.3104063056103041
100.0	20.0	0.16466522216796875	1.3149471282958984	1.3252171843155582
100.0	40.0	0.2227325439453125	1.3397560119628906	1.3581443066637138
100.0	60.0	0.260406494140625	1.3350486755371094	1.3602082591441655
100.0	80.0	0.23232269287109375	1.3902130126953125	1.4094914168913033
100.0	100.0	0.22919464111328125	1.4374542236328125	1.455611496435384
100.0	120.0	0.1505889892578125	1.5875701904296875	1.594696257356442
100.0	140.0	0.24779510498046875	1.492919921875	1.5133447416843055
100.0	160.0	0.34679412841796875	1.31573486328125	1.3606705692264047
100.0	180.0	1.102447509765625	0.2097015380859375	1.122214438894829
100.0	200.0	1.4671249389648438	-0.6550445556640625	1.606716825217725
100.0	220.0	1.1823272705078125	-1.1527252197265625	1.651264123869984
100.0	240.0	0.25164031982421875	-1.0772247314453125	1.1062260043041208
100.0	260.0	0.15302276611328125	-0.922119140625	0.9347297344451756
100.0	280.0	0.19504547119140625	-0.798370361328125	0.8218503328949125
100.0	300.0	0.38304901123046875	-0.759124755859375	0.8502922673782206
100.0	320.0	0.5109405517578125	-0.715423583984375	0.8791422819723926
100.0	340.0	0.565185546875	-0.765289306640625	0.9513687115177172
100.0	360.0	0.5941848754882812	-0.989654541015625	1.1543274131769858
100.0	380.0	0.5160675048828125	-1.129425048828125	1.2417433754670826
100.0	400.0	0.43289947509765625	-1.265106201171875	1.3371221543985272
100.0	420.0	0.40915679931640625	-1.30059814453125	1.363438601472386
100.0	440.0	0.42072296142578125	-1.32452392578125	1.3897379034328212
100.0	460.0	0.28397369384765625	-1.320526123046875	1.3507147368881014
100.0	480.0	0.054473876953125	-1.31390380859375	1.315032555303277
100.0	500.0	-0.06270599365234375	-1.278717041015625	1.2802536126188762
100.0	520.0	-0.0423126220703125	-1.250732421875	1.2514479410330133
100.0	540.0	-0.0022125244140625	-1.273681640625	1.2736835623220841
100.0	560.0	-0.08548736572265625	-1.3101806640625	1.312966664535491
100.0	580.0	-0.33391571044921875	-1.41015625	1.4491515970038706
100.0	600.0	-0.8881454467773438	-1.109375	1.4210964869622076
100.0	620.0	3.7059478759765625	1.5628662109375	4.022014476943778
100.0	640.0	3.7638778686523438	4.554931640625	5.908822121277443
100.0	660.0	3.663360595703125	4.01513671875	5.435212389999573
100.0	680.0	3.7932968139648438	4.1566162109375	5.6273047761663175
100.0	700.0	3.594024658203125	3.8402099609375	5.259679247621064
100.0	720.0	2.59832763671875	2.671142578125	3.7264338422154655
100.0	740.0	0.662628173828125	0.1142578125	0.672406829581676
100.0	760.0	2.0201339721679688	1.17041015625	2.3346950977290986
100.0	780.0	2.21685791015625	1.1575927734375	2.500895844080089
100.0	800.0	2.3759918212890625	1.1563720703125	2.6424483911386676
120.0	0.0	0.1595458984375	1.2420299053192139	1.2522352731877042
120.0	20.0	0.1882476806640625	1.3016815185546875	1.3152231616810266
120.0	40.0	0.1990966796875	1.3829498291015625	1.3972078290915164
120.0	60.0	0.096923828125	1.5185699462890625	1.521659919374487
120.0	80.0	-0.038726806640625	1.7018203735351562	1.7022609521844525
120.0	100.0	-0.03189849853515625	1.7444000244140625	1.7446916516635766
120.0	120.0	0.08271026611328125	1.6337966918945312	1.6358889383347648
120.0	140.0	0.43732452392578125	1.2298431396484375	1.3052842170834815
120.0	160.0	0.8944778442382812	0.61962890625	1.0881316994250898
120.0	180.0	1.3197097778320312	-0.3629302978515625	1.3687046061163428
120.0	200.0	0.9284744262695312	-0.78125	1.2134316308455682
120.0	220.0	0.3314056396484375	-1.02130126953125	1.0737252819678471
120.0	240.0	0.074371337890625	-0.99249267578125	0.9952752420205513
120.0	260.0	0.01470184326171875	-0.895751953125	0.8958725945816985
120.0	280.0	-0.2072906494140625	-0.733673095703125	0.7623946646541478
120.0	300.0	-0.114898681640625	-0.731658935546875	0.7406257523259233
120.0	320.0	-0.0594329833984375	-0.6995849609375	0.7021049758302261
120.0	340.0	-0.15253448486328125	-0.74346923828125	0.7589553856077501
120.0	360.0	-0.09619903564453125	-0.924713134765625	0.929703520519852
120.0	380.0	0.48465728759765625	-1.302703857421875	1.389938857131259
120.0	400.0	0.3574371337890625	-1.397796630859375	1.442773969079412
120.0	420.0	0.28598785400390625	-1.42535400390625	1.4537617029930792
120.0	440.0	0.29193878173828125	-1.42926025390625	1.4587711011940805
120.0	460.0	0.11273193359375	-1.405731201171875	1.4102441982862075
120.0	480.0	-0.04892730712890625	-1.393402099609375	1.3942608409399946
120.0	500.0	-0.13019561767578125	-1.308746337890625	1.315206400457396
120.0	520.0	-0.1001739501953125	-1.265869140625	1.2698265635449626
120.0	540.0	-0.11181640625	-1.285888671875	1.2907410991996484
120.0	560.0	-0.1100311279296875	-1.3193359375	1.3239162228375643
120.0	580.0	-0.2910919189453125	-1.5009765625	1.5289424928523574
120.0	600.0	-0.212921142578125	-1.592529296875	1.6067000262531759
120.0	620.0	-0.1938629150390625	-1.653076171875	1.6644048966066962
120.0	640.0	-0.1751708984375	-1.6754150390625	1.6845475347333476
120.0	660.0	-0.09630584716796875	-1.5216064453125	1.5246511045531965
120.0	680.0	0.08263397216796875	-1.146484375	1.149458479230719
120.0	700.0	0.31365203857421875	-0.7945556640625	0.854222631750976
120.0	720.0	0.4853515625	-0.5902099609375	0.764142615753785
120.0	740.0	0.820068359375	0.189697265625	0.8417227373866087
120.0	760.0	2.0435867309570312	1.0430908203125	2.2944030130654576
120.0	780.0	2.2327499389648438	1.0438232421875	2.4646986125849826
120.0	800.0	2.3881759643554688	1.042236328125	2.6056939575454092
140.0	0.0	0.139892578125	1.23000168800354	1.2379313736657687
140.0	20.0	0.101165771484375	1.3594188690185547	1.363177968852092
140.0	40.0	0.11676025390625	1.4245681762695312	1.4293451107875068
140.0	60.0	-0.0013275146484375	1.6307754516601562	1.6307759919843463
140.0	80.0	-0.173431396484375	1.8587875366210938	1.866860882761336
140.0	100.0	-0.1556243896484375	1.8443222045898438	1.850876372153632
140.0	120.0	0.404052734375	1.232177734375	1.296734583962895
140.0	140.0	1.3163909912109375	0.1506195068359375	1.324979802706749
140.0	160.0	1.5724029541015625	-0.2245635986328125	1.5883575982436196
140.0	180.0	1.159576416015625	-0.6240997314453125	1.3168591190289693
140.0	200.0	0.349029541015625	-0.8312225341796875	0.9015278818925566
140.0	220.0	0.096832275390625	-0.9469451904296875	0.9518832298319174
140.0	240.0	0.050567626953125	-0.92205810546875	0.9234436825038606
140.0	260.0	-0.053070068359375	-0.815704345703125	0.8174289031803512
140.0	280.0	-0.3364715576171875	-0.680999755859375	0.7595878991702439
140.0	300.0	-0.2539825439453125	-0.685638427734375	0.7311683706336034
140.0	320.0	-0.2549591064453125	-0.6409912109375	0.6898361243502074
140.0	340.0	-0.358123779296875	-0.775299072265625	0.8540148082754864
140.0	360.0	-0.241607666015625	-0.9671630859375	0.9968844963573592
140.0	380.0	0.338104248046875	-1.43603515625	1.4753004617817025
140.0	400.0	0.2255706787109375	-1.53131103515625	1.5478357850513145
140.0	420.0	0.140655517578125	-1.544769287109375	1.5511596065594206
140.0	440.0	0.161651611328125	-1.534454345703125	1.542945683584547
140.0	460.0	-0.05426025390625	-1.49920654296875	1.5001881327467836
140.0	480.0	-0.163909912109375	-1.4510498046875	1.4602780539922302
140.0	500.0	-0.1907196044921875	-1.322967529296875	1.3366439507630796
140.0	520.0	-0.1268157958984375	-1.28125	1.2875107023203163
140.0	540.0	-0.1459503173828125	-1.2532958984375	1.2617654711492163
140.0	560.0	-0.0910797119140625	-1.320068359375	1.3232067062047987
140.0	580.0	-0.2708587646484375	-1.53515625	1.558867916887425
140.0	600.0	-0.2545166015625	-1.5023193359375	1.5237263821311933
140.0	620.0	-0.2347412109375	-1.5338134765625	1.5516723935796326
140.0	640.0	-0.1685333251953125	-1.548095703125	1.557242366407836
140.0	660.0	0.0210418701171875	-1.4720458984375	1.4721962801898036
140.0	680.0	-0.077606201171875	-1.268798828125	1.271170007792704
140.0	700.0	-0.018280029296875	-0.6490478515625	0.6493052233649377
140.0	720.0	0.206817626953125	-0.4010009765625	0.45119321141014596
140.0	740.0	0.8219146728515625	0.1961669921875	0.8450001291553639
140.0	760.0	1.9886932373046875	0.939208984375	2.19932132905406
140.0	780.0	2.19464111328125	0.946044921875	2.389864140554822
140.0	800.0	2.3447265625	0.9468994140625	2.528707407598786
160.0	0.0	-0.0474700927734375	1.4049327373504639	1.4057344721486296
160.0	20.0	-0.0098419189453125	1.4643535614013672	1.4643866347919847
160.0	40.0	0.0397186279296875	1.5050163269042969	1.5055403394307036
160.0	60.0	-0.0708160400390625	1.6926231384277344	1.694103892997052
160.0	80.0	-0.219024658203125	1.8689956665039062	1.8817854825434743
160.0	100.0	-0.029388427734375	1.6460189819335938	1.6462813151373623
160.0	120.0	0.7662353515625	0.780731201171875	1.09391856299607
160.0	140.0	1.1701812744140625	0.1943511962890625	1.1862110278058913
160.0	160.0	1.0850067138671875	-0.181365966796875	1.1000605360838276
160.0	180.0	0.365447998046875	-0.6166229248046875	0.716781745492417
160.0	200.0	0.0898590087890625	-0.842010498046875	0.8467917809483624
160.0	220.0	-0.0190582275390625	-0.9322052001953125	0.9323999953389711
160.0	240.0	-0.0130462646484375	-0.876007080078125	0.8761042228914775
160.0	260.0	-0.3528900146484375	-0.741241455078125	0.8209569155351031
160.0	280.0	-0.6228179931640625	-0.65216064453125	0.9017847630584171
160.0	300.0	-0.5577239990234375	-0.6754150390625	0.8759232466823185
160.0	320.0	-0.6322784423828125	-0.654296875	0.9098793487802661
160.0	340.0	-0.596435546875	-0.8914794921875	1.072600133585188
160.0	360.0	-0.4904937744140625	-1.03802490234375	1.148076583083509
160.0	380.0	0.21575927734375	-1.480010986328125	1.4956552361463007
160.0	400.0	0.0390472412109375	-1.5714111328125	1.5718961910295635
160.0	420.0	-0.078399658203125	-1.58111572265625	1.5830582537724764
160.0	440.0	-0.1158905029296875	-1.582489013671875	1.5867268470223475
160.0	460.0	-0.3136749267578125	-1.56103515625	1.5922382732257698
160.0	480.0	-0.35552978515625	-1.4959716796875	1.5376386749039221
160.0	500.0	-0.3491973876953125	-1.31787109375	1.363349931351101
160.0	520.0	-0.2249755859375	-1.307861328125	1.3270701819695936
160.0	540.0	-0.2101287841796875	-1.2769775390625	1.2941505867598841
160.0	560.0	-0.1504058837890625	-1.3338623046875	1.3423153793891427
160.0	580.0	-0.2943878173828125	-1.52392578125	1.5520998594748467
160.0	600.0	-0.2878875732421875	-1.33935546875	1.369946103501086
160.0	620.0	-0.2496490478515625	-1.34521484375	1.3681840603290658
160.0	640.0	-0.17388916015625	-1.3385009765625	1.3497489782469227
160.0	660.0	0.019561767578125	-1.258056640625	1.2582087162992637
160.0	680.0	-0.1357574462890625	-1.1756591796875	1.1834714153736088
160.0	700.0	-0.2554168701171875	-0.65185546875	0.7001095126333754
160.0	720.0	0.0096282958984375	-0.461181640625	0.4612821368007594
160.0	740.0	0.52984619140625	-0.13720703125	0.5473232645997674
160.0	760.0	1.476593017578125	0.72314453125	1.644160865802752
160.0	780.0	1.720306396484375	0.7489013671875	1.8762482126734625
160.0	800.0	1.9442291259765625	0.7642822265625	2.089055819296105
180.0	0.0	-0.2476806640625	1.6606600284576416	1.6790287196672296
180.0	20.0	-0.20611572265625	1.6688003540039062	1.6814809878942047
180.0	40.0	-0.159210205078125	1.7079124450683594	1.7153171162850327
180.0	60.0	-0.222900390625	1.8217926025390625	1.835378127473145
180.0	80.0	-0.2628173828125	1.8618698120117188	1.8803276771852733
180.0	100.0	0.02587890625	1.5618515014648438	1.5620658854275908
180.0	120.0	0.8588714599609375	0.59124755859375	1.0427050686932053
180.0	140.0	0.9067230224609375	0.1275482177734375	0.9156501446064856
180.0	160.0	0.534576416015625	-0.2414703369140625	0.5865832150424195
180.0	180.0	-0.05780029296875	-0.61016845703125	0.6129000080136806
180.0	200.0	-0.124786376953125	-0.8814697265625	0.8902586807884862
180.0	220.0	-0.0843658447265625	-0.95654296875	0.960256240188779
180.0	240.0	-0.0822296142578125	-0.8760986328125	0.8799491598251119
180.0	260.0	-0.5222015380859375	-0.7796630859375	0.9383863670966797
180.0	280.0	-0.8758697509765625	-0.692169189453125	1.116353889904067
180.0	300.0	-0.8217315673828125	-0.69281005859375	1.074815587029742
180.0	320.0	-0.8819580078125	-0.715972900390625	1.1359872893823935
180.0	340.0	-0.865203857421875	-0.903594970703125	1.2510242147846993
180.0	360.0	-0.57366943359375	-0.969879150390625	1.12683724885283
180.0	380.0	0.1466064453125	-1.49627685546875	1.503442010194812
180.0	400.0	-0.02972412109375	-1.551361083984375	1.551645815344459
180.0	420.0	-0.3255462646484375	-1.555084228515625	1.588794300154865
180.0	440.0	-0.52178955078125	-1.561798095703125	1.646656499409153
180.0	460.0	-0.6444549560546875	-1.5081787109375	1.6400991477677649
180.0	480.0	-0.7125701904296875	-1.300537109375	1.4829541628622518
180.0	500.0	-0.577056884765625	-1.193206787109375	1.3254195883037512
180.0	520.0	-0.4349212646484375	-1.201904296875	1.278174653672175
180.0	540.0	-0.40673828125	-1.2164306640625	1.282629950494584
180.0	560.0	-0.18975830078125	-1.3599853515625	1.373159994021077
180.0	580.0	-0.251708984375	-1.4447021484375	1.4664657208796332
180.0	600.0	-0.3807525634765625	-1.184814453125	1.244490981457024
180.0	620.0	-0.3656768798828125	-1.17529296875	1.2308668258077384
180.0	640.0	-0.32073974609375	-1.158935546875	1.2024997241308368
180.0	660.0	-0.2855377197265625	-1.1263427734375	1.1619723889411162
180.0	680.0	-0.36859130859375	-0.962646484375	1.030799595775241
180.0	700.0	-0.5088348388671875	-0.5496826171875	0.7490419700411295
180.0	720.0	-0.1546630859375	-0.4923095703125	0.5160323470219564
180.0	740.0	0.3848419189453125	-0.3388671875	0.5127711705445915
180.0	760.0	1.308349609375	0.5599365234375	1.4231330263299313
180.0	780.0	1.5683441162109375	0.5948486328125	1.677363455787793
180.0	800.0	1.8423004150390625	0.6263427734375	1.9458612717998376
200.0	0.0	-0.228485107421875	1.679814338684082	1.6952821761471526
200.0	20.0	-0.29443359375	1.7335281372070312	1.7583546125901395
200.0	40.0	-0.2746429443359375	1.7996711730957031	1.8205068190328695
200.0	60.0	-0.2294158935546875	1.8065376281738281	1.8210463624585225
200.0	80.0	-0.066986083984375	1.6560211181640625	1.6573753585874607
200.0	100.0	0.4484405517578125	1.2489852905273438	1.3270505583490497
200.0	120.0	1.351531982421875	0.46817779541015625	1.4303248398962796
200.0	140.0	0.9900054931640625	0.0994720458984375	0.994990233324046
200.0	160.0	0.3367919921875	-0.2120361328125	0.3979801095779853
200.0	180.0	0.0376739501953125	-0.4793243408203125	0.48080261046103523
200.0	200.0	-0.084991455078125	-0.8088836669921875	0.8133365442195654
200.0	220.0	-0.1636810302734375	-0.93060302734375	0.9448880749447134
200.0	240.0	-0.1647186279296875	-0.859893798828125	0.8755281672511186
200.0	260.0	-0.4288787841796875	-0.77227783203125	0.8833742476246036
200.0	280.0	-0.751434326171875	-0.772735595703125	1.0778561348417717
200.0	300.0	-0.7362823486328125	-0.729034423828125	1.036148101399919
200.0	320.0	-0.796966552734375	-0.7684326171875	1.10708824098847
200.0	340.0	-0.6951904296875	-0.84649658203125	1.0953749115803593
200.0	360.0	-0.38006591796875	-0.910736083984375	0.9868588129376071
200.0	380.0	0.0673065185546875	-1.390106201171875	1.3917346794473628
200.0	400.0	-0.094879150390625	-1.36126708984375	1.36456958161558
200.0	420.0	-0.4818115234375	-1.368255615234375	1.4506087593619317
200.0	440.0	-0.5231170654296875	-1.4024658203125	1.4968506409420352
200.0	460.0	-0.5718841552734375	-1.298797607421875	1.4191288567630496
200.0	480.0	-0.6486053466796875	-0.914215087890625	1.1209273494158043
200.0	500.0	-0.560333251953125	-0.934326171875	1.0894671856898472
200.0	520.0	-0.4781951904296875	-0.9801025390625	1.0905373112492962
200.0	540.0	-0.434173583984375	-0.99951171875	1.0897386736958619
200.0	560.0	-0.3056640625	-1.069580078125	1.1123992370663893
200.0	580.0	-0.4188232421875	-1.1021728515625	1.1790665388000212
200.0	600.0	-0.4612884521484375	-1.0543212890625	1.150817282046074
200.0	620.0	-0.40728759765625	-1.0384521484375	1.1154667416821797
200.0	640.0	-0.3390655517578125	-1.0150146484375	1.0701496086676534
200.0	660.0	-0.345855712890625	-1.0185546875	1.0756718019764695
200.0	680.0	-0.389404296875	-0.806396484375	0.895494833283293
200.0	700.0	-0.594390869140625	-0.366943359375	0.6985327009576273
200.0	720.0	-0.4186248779296875	-0.330810546875	0.5335563759766931
200.0	740.0	0.1282806396484375	-0.5311279296875	0.5463998537726216
200.0	760.0	0.9495697021484375	0.337890625	1.0078951799176157
200.0	780.0	1.2586212158203125	0.395751953125	1.3193737049506686
200.0	800.0	1.5434417724609375	0.4447021484375	1.6062292818281856
220.0	0.0	-0.0716400146484375	1.5578587055206299	1.5595050618915096
220.0	20.0	-0.1697998046875	1.6463642120361328	1.6550973060050789
220.0	40.0	-0.0924835205078125	1.6964187622070312	1.6989378500503056
220.0	60.0	-0.08123779296875	1.683074951171875	1.685034382518245
220.0	80.0	0.115875244140625	1.482025146484375	1.486548218867011
220.0	100.0	0.9825439453125	1.0677108764648438	1.4509993522367879
220.0	120.0	1.427398681640625	0.42626190185546875	1.489686613124665
220.0	140.0	0.6954803466796875	0.047637939453125	0.6971099525132588
220.0	160.0	0.3448638916015625	-0.1693267822265625	0.38419091986898385
220.0	180.0	0.159454345703125	-0.347686767578125	0.3825072243926078
220.0	200.0	0.031219482421875	-0.6893310546875	0.6900376504505177
220.0	220.0	-0.088134765625	-0.853759765625	0.858296845101873
220.0	240.0	-0.1861419677734375	-0.81256103515625	0.8336091818236913
220.0	260.0	-0.4257659912109375	-0.737762451171875	0.8518040347585619
220.0	280.0	-0.7886199951171875	-0.850738525390625	1.1600334198989475
220.0	300.0	-0.7686767578125	-0.770477294921875	1.0883470126716326
220.0	320.0	-0.7451324462890625	-0.80670166015625	1.098175728657109
220.0	340.0	-0.6428680419921875	-0.830078125	1.0499090498792667
220.0	360.0	-0.3297576904296875	-0.889373779296875	0.948538799258274
220.0	380.0	-0.026947021484375	-1.241729736328125	1.2420220932207262
220.0	400.0	-0.22320556640625	-1.197540283203125	1.2181639687533676
220.0	420.0	-0.6145477294921875	-1.19866943359375	1.3470253608807683
220.0	440.0	-0.7228546142578125	-1.12481689453125	1.337060895986692
220.0	460.0	-0.7353363037109375	-0.916473388671875	1.1750076389960082
220.0	480.0	-0.8152008056640625	-0.4892578125	0.9507499990258331
220.0	500.0	-0.7944183349609375	-0.489837646484375	0.9332959931530082
220.0	520.0	-0.6866607666015625	-0.5692138671875	0.8919122350256187
220.0	540.0	-0.697509765625	-0.6728515625	0.9691486461327457
220.0	560.0	-0.91650390625	-0.6507568359375	1.124039087261157
220.0	580.0	-0.68963623046875	-0.8148193359375	1.0674870868505977
220.0	600.0	-0.80401611328125	-0.7625732421875	1.1081335028399075
220.0	620.0	-0.6124725341796875	-0.758544921875	0.9749425642707565
220.0	640.0	-0.5715179443359375	-0.73486328125	0.930944038504728
220.0	660.0	-0.508209228515625	-0.73486328125	0.8934767272167549
220.0	680.0	-0.315460205078125	-0.601806640625	0.6794750721610622
220.0	700.0	-0.5702362060546875	-0.2667236328125	0.6295322287193416
220.0	720.0	-0.5094451904296875	-0.3043212890625	0.5934187804818805
220.0	740.0	-0.2646331787109375	-0.3865966796875	0.46849515688004123
220.0	760.0	0.158782958984375	-0.147216796875	0.21652901271185052
220.0	780.0	0.4758148193359375	-0.047119140625	0.47814219193972973
220.0	800.0	0.842987060546875	0.0911865234375	0.8479045738207092
240.0	0.0	-0.137298583984375	1.586167812347412	1.5920990013473062
240.0	20.0	-0.1306610107421875	1.6618728637695312	1.6670014142350669
240.0	40.0	-0.001739501953125	1.6771316528320312	1.6771325549276497
240.0	60.0	0.03192138671875	1.6404647827148438	1.6407753283913393
240.0	80.0	0.5263214111328125	1.3037490844726562	1.4059786282444426
240.0	100.0	1.6442718505859375	1.0006637573242188	1.924826712681307
240.0	120.0	1.022308349609375	0.3682403564453125	1.0866072527808817
240.0	140.0	0.512725830078125	0.04034423828125	0.5143106399752941
240.0	160.0	0.302459716796875	-0.1584625244140625	0.34145607613355367
240.0	180.0	0.2692718505859375	-0.2848358154296875	0.3919678191758482
240.0	200.0	0.15234375	-0.517486572265625	0.5394450580358379
240.0	220.0	0.0369873046875	-0.6984405517578125	0.6994192341134203
240.0	240.0	-0.0822601318359375	-0.720367431640625	0.7250489403193252
240.0	260.0	-0.30792236328125	-0.6488037109375	0.7181660233782863
240.0	280.0	-0.6313629150390625	-0.800750732421875	1.0197160712476743
240.0	300.0	-0.5354461669921875	-0.65985107421875	0.8497682259853353
240.0	320.0	-0.4736785888671875	-0.684051513671875	0.8320443971976456
240.0	340.0	-0.3705902099609375	-0.697021484375	0.7894150070775321
240.0	360.0	-0.123016357421875	-0.701416015625	0.7121217951787439
240.0	380.0	-0.22637939453125	-0.73846435546875	0.7723841237144972
240.0	400.0	-0.633392333984375	-0.431396484375	0.7663476857675526
240.0	420.0	-1.0192718505859375	-0.3934326171875	1.092567768911333
240.0	440.0	-1.177947998046875	-0.181365966796875	1.1918284692080507
240.0	460.0	-1.031829833984375	-0.127777099609375	1.0397113991318971
240.0	480.0	-0.8625335693359375	-0.262054443359375	0.9014636373785603
240.0	500.0	-0.81988525390625	-0.3009033203125	0.8733582528080919
240.0	520.0	-0.6773529052734375	-0.412353515625	0.7929958260487022
240.0	540.0	-0.683349609375	-0.5687255859375	0.889053137181866
240.0	560.0	-0.918701171875	-0.5274658203125	1.0593545368772612
240.0	580.0	-0.9004669189453125	-0.421875	0.9943938795768325
240.0	600.0	-0.8048248291015625	-0.32763671875	0.8689584713964332
240.0	620.0	-0.665435791015625	-0.3631591796875	0.7580827011321973
240.0	640.0	-0.6187591552734375	-0.3507080078125	0.7112376529532941
240.0	660.0	-0.533905029296875	-0.345947265625	0.636187150846283
240.0	680.0	-0.3458404541015625	-0.3079833984375	0.46309760678099693
240.0	700.0	-0.4651947021484375	-0.3316650390625	0.5713211085224342
240.0	720.0	-0.442291259765625	-0.4210205078125	0.6106388674689476
240.0	740.0	-0.3320770263671875	-0.5263671875	0.6223644973145029
240.0	760.0	-0.1823272705078125	-0.6988525390625	0.7222451833864537
240.0	780.0	0.0040435791015625	-0.6829833984375	0.682995368266277
240.0	800.0	0.1860198974609375	-0.6077880859375	0.6356176206328358
260.0	0.0	-0.216094970703125	1.6105409860610962	1.6249736318309391
260.0	20.0	-0.192718505859375	1.70068359375	1.7115680262703803
260.0	40.0	0.000457763671875	1.6696281433105469	1.669628206063315
260.0	60.0	0.09649658203125	1.6134681701660156	1.6163511767195224
260.0	80.0	0.85247802734375	1.255126953125	1.5172549079059647
260.0	100.0	1.21893310546875	0.9248886108398438	1.5301035448847724
260.0	120.0	0.6285400390625	0.4054412841796875	0.747960704597483
260.0	140.0	0.327789306640625	0.0881500244140625	0.3394352019931661
260.0	160.0	0.240203857421875	-0.1489410400390625	0.2826328475748459
260.0	180.0	0.232208251953125	-0.339447021484375	0.4112723582612132
260.0	200.0	0.22125244140625	-0.4911956787109375	0.5387261248654316
260.0	220.0	0.033416748046875	-0.5717315673828125	0.572707311104054
260.0	240.0	0.021453857421875	-0.5140533447265625	0.5145008350069455
260.0	260.0	-0.066925048828125	-0.3968505859375	0.4024541585318556
260.0	280.0	-0.141143798828125	-0.265716552734375	0.3008768158975931
260.0	300.0	-0.15020751953125	-0.38214111328125	0.41060215462606137
260.0	320.0	-0.1282958984375	-0.404296875	0.424164827267244
260.0	340.0	-0.101409912109375	-0.414825439453125	0.4270411168628958
260.0	360.0	-0.100189208984375	-0.432830810546875	0.44427512664516744
260.0	380.0	-0.437896728515625	-0.03118896484375	0.43900603227371676
260.0	400.0	-0.7811279296875	0.285675048828125	0.8317277655945072
260.0	420.0	-1.08154296875	0.354888916015625	1.1382799901444762
260.0	440.0	-1.20123291015625	0.45196533203125	1.2834458172437866
260.0	460.0	-1.10504150390625	0.471588134765625	1.2014624813980286
260.0	480.0	-0.837738037109375	0.1937255859375	0.8598456963122489
260.0	500.0	-0.784332275390625	0.035491943359375	0.7851348904888003
260.0	520.0	-0.602386474609375	-0.1463623046875	0.6199124043167291
260.0	540.0	-0.558135986328125	-0.3302001953125	0.6484966832751592
260.0	560.0	-0.75018310546875	-0.3607177734375	0.8324013477911033
260.0	580.0	-0.72039794921875	-0.02099609375	0.7207038512394252
260.0	600.0	-0.811798095703125	-0.0992431640625	0.8178418880201456
260.0	620.0	-0.70184326171875	-0.1412353515625	0.715912975543115
260.0	640.0	-0.654632568359375	-0.143798828125	0.6702401827158045
260.0	660.0	-0.5030517578125	-0.1387939453125	0.5218475163241226
260.0	680.0	-0.465789794921875	-0.21435546875	0.5127459410238121
260.0	700.0	-0.467742919921875	-0.355224609375	0.5873397332401945
260.0	720.0	-0.418670654296875	-0.4417724609375	0.608644415083346
260.0	740.0	-0.348114013671875	-0.5548095703125	0.6549786453198938
260.0	760.0	-0.24212646484375	-0.80322265625	0.8389230360951101
260.0	780.0	-0.101776123046875	-0.921142578125	0.9267480933118905
260.0	800.0	-0.055694580078125	-0.971435546875	0.9730307847043735
280.0	0.0	-0.30853271484375	1.6417204141616821	1.6704605216538522
280.0	20.0	-0.263916015625	1.7372283935546875	1.757160822086577
280.0	40.0	0.045684814453125	1.6145401000976562	1.615186316526662
280.0	60.0	0.260772705078125	1.5574378967285156	1.5791184901329935
280.0	80.0	1.31475830078125	1.1343460083007812	1.7364706320641061
280.0	100.0	0.96575927734375	0.8175430297851562	1.2653329946404681
280.0	120.0	0.38525390625	0.46100616455078125	0.6007888614436071
280.0	140.0	0.167938232421875	0.2022857666015625	0.2629121170249966
280.0	160.0	0.092803955078125	-0.177825927734375	0.20058572893586873
280.0	180.0	0.130035400390625	-0.424346923828125	0.44382374555350534
280.0	200.0	0.2047119140625	-0.5687713623046875	0.6044897272386541
280.0	220.0	0.11279296875	-0.5736083984375	0.5845928912991264
280.0	240.0	0.09197998046875	-0.41595458984375	0.4260029784157781
280.0	260.0	0.072601318359375	-0.317474365234375	0.32566996178414837
280.0	280.0	0.03924560546875	-0.1519775390625	0.15696302089378406
280.0	300.0	-0.05755615234375	-0.109375	0.12359450350892211
280.0	320.0	-0.13818359375	-0.05963134765625	0.1505011734338493
280.0	340.0	-0.151702880859375	0.045318603515625	0.15832731882287449
280.0	360.0	-0.248077392578125	0.1563720703125	0.29324838802997466
280.0	380.0	-0.472412109375	0.3133544921875	0.5668899706805748
280.0	400.0	-0.650421142578125	0.45001220703125	0.7909226568949521
280.0	420.0	-0.783355712890625	0.531402587890625	0.9465911912410937
280.0	440.0	-0.93084716796875	0.60076904296875	1.1078808117776162
280.0	460.0	-0.97723388671875	0.627532958984375	1.1613714668283874
280.0	480.0	-0.98291015625	0.571929931640625	1.1371966505252509
280.0	500.0	-1.025115966796875	0.471435546875	1.128323632757562
280.0	520.0	-0.820404052734375	0.320068359375	0.8806285053392215
280.0	540.0	-0.623260498046875	0.2288818359375	0.6639582390841756
280.0	560.0	-0.508026123046875	0.219482421875	0.5534104039590818
280.0	580.0	-0.549346923828125	0.090087890625	0.5566847139599629
280.0	600.0	-0.923614501953125	-0.099365234375	0.9289441307315084
280.0	620.0	-0.8851318359375	-0.092529296875	0.8899550762652412
280.0	640.0	-0.84228515625	-0.10791015625	0.8491695273977902
280.0	660.0	-0.72259521484375	-0.107421875	0.7305363124058932
280.0	680.0	-0.620819091796875	-0.17138671875	0.6440417316474052
280.0	700.0	-0.526153564453125	-0.367919921875	0.6420300945432659
280.0	720.0	-0.448028564453125	-0.447998046875	0.6335864933612005
280.0	740.0	-0.36175537109375	-0.5567626953125	0.6639666011229906
280.0	760.0	-0.297454833984375	-0.75048828125	0.8072868378428149
280.0	780.0	-0.186065673828125	-1.0208740234375	1.037691768641625
280.0	800.0	-0.11724853515625	-1.1212158203125	1.1273296477585066
300.0	0.0	-1.19415283203125	2.0267982482910156	2.3524268586980095
300.0	20.0	-1.020660400390625	2.0498104095458984	2.289862521639296
300.0	40.0	-0.384918212890625	1.6323699951171875	1.6771385844866247
300.0	60.0	0.600738525390625	1.3164520263671875	1.4470427476805157
300.0	80.0	1.49627685546875	1.0187225341796875	1.810149173371337
300.0	100.0	0.838653564453125	0.7326736450195312	1.113620434113948
300.0	120.0	0.336212158203125	0.39632415771484375	0.5197224772048863
300.0	140.0	0.111663818359375	0.216583251953125	0.24367419509908372
300.0	160.0	-0.020660400390625	-0.210601806640625	0.21161279050330614
300.0	180.0	0.024566650390625	-0.4830474853515625	0.48367178273689193
300.0	200.0	0.130767822265625	-0.6386260986328125	0.6518769187469832
300.0	220.0	0.12640380859375	-0.621490478515625	0.6342147410085845
300.0	240.0	0.13677978515625	-0.465545654296875	0.4852231093652644
300.0	260.0	0.07379150390625	-0.36383056640625	0.3712382888391751
300.0	280.0	-0.07318115234375	-0.2188720703125	0.2307822874945976
300.0	300.0	-0.1708984375	-0.14630126953125	0.22496741409901316
300.0	320.0	-0.22772216796875	-0.070220947265625	0.23830309947474304
300.0	340.0	-0.22216796875	0.05718994140625	0.22941075767398372
300.0	360.0	-0.356231689453125	0.228057861328125	0.4229792012430233
300.0	380.0	-0.489532470703125	0.327667236328125	0.5890737285226844
300.0	400.0	-0.634185791015625	0.424652099609375	0.7632306487745133
300.0	420.0	-0.762451171875	0.45758056640625	0.8892197502564961
300.0	440.0	-0.88427734375	0.51361083984375	1.0226155267130252
300.0	460.0	-0.939697265625	0.546875	1.0872457020600734
300.0	480.0	-1.02996826171875	0.592376708984375	1.1881686687903794
300.0	500.0	-1.0517578125	0.591400146484375	1.2066269636538567
300.0	520.0	-0.788909912109375	0.5333251953125	0.9522681415334329
300.0	540.0	-0.55621337890625	0.4896240234375	0.741016199014187
300.0	560.0	-0.444000244140625	0.4730224609375	0.6487576322081331
300.0	580.0	-0.42083740234375	0.078369140625	0.4280722385459449
300.0	600.0	-0.971527099609375	-0.1259765625	0.9796606553162788
300.0	620.0	-1.040496826171875	-0.093017578125	1.0446463110134385
300.0	640.0	-1.013275146484375	-0.1201171875	1.020369864909701
300.0	660.0	-0.884368896484375	-0.1182861328125	0.8922443355296393
300.0	680.0	-0.70135498046875	-0.1568603515625	0.7186821122865322
300.0	700.0	-0.5888671875	-0.4263916015625	0.7270311976780597
300.0	720.0	-0.43023681640625	-0.49755859375	0.6577752445979271
300.0	740.0	-0.34295654296875	-0.599853515625	0.690972814640886
300.0	760.0	-0.259796142578125	-0.7806396484375	0.8227346451992265
300.0	780.0	-0.13592529296875	-1.0987548828125	1.1071305152388091
300.0	800.0	-0.099365234375	-1.2490234375	1.2529696713116065
320.0	0.0	-1.694366455078125	2.157834053039551	2.743560730975552
320.0	20.0	-1.343597412109375	2.067197799682617	2.465473737203393
320.0	40.0	-0.584869384765625	1.491668701171875	1.602232102815291
320.0	60.0	0.8948974609375	1.2088203430175781	1.504023964997074
320.0	80.0	1.24261474609375	0.9026641845703125	1.5358691471982964
320.0	100.0	0.62451171875	0.6652755737304688	0.9124727260902012
320.0	120.0	0.2657470703125	0.35491943359375	0.4433839303833475
320.0	140.0	0.124114990234375	0.2206878662109375	0.2531949152206964
320.0	160.0	0.035400390625	-0.2303924560546875	0.2330962708052484
320.0	180.0	0.08941650390625	-0.4578399658203125	0.46648981282892055
320.0	200.0	0.1519775390625	-0.6823577880859375	0.6990774802130497
320.0	220.0	0.20745849609375	-0.76519775390625	0.7928219410338304
320.0	240.0	0.237335205078125	-0.610748291015625	0.6552415390891989
320.0	260.0	0.193634033203125	-0.5001220703125	0.536298633252193
320.0	280.0	-0.074462890625	-0.34423828125	0.3521998244721096
320.0	300.0	-0.25421142578125	-0.2425537109375	0.3513627067394721
320.0	320.0	-0.282562255859375	-0.12750244140625	0.3099972596667479
320.0	340.0	-0.237884521484375	-0.000640869140625	0.23788538474464016
320.0	360.0	-0.32720947265625	0.1724853515625	0.3698881391713182
320.0	380.0	-0.437469482421875	0.26837158203125	0.5132278773531492
320.0	400.0	-0.604705810546875	0.348114013671875	0.6977481521465287
320.0	420.0	-0.755523681640625	0.37347412109375	0.8427923544067978
320.0	440.0	-0.877349853515625	0.422088623046875	0.973602368099778
320.0	460.0	-0.94366455078125	0.461334228515625	1.0503961418442498
320.0	480.0	-0.9869384765625	0.489898681640625	1.1018385883570836
320.0	500.0	-0.998138427734375	0.4857177734375	1.11004597938695
320.0	520.0	-0.7784423828125	0.4302978515625	0.889454205914001
320.0	540.0	-0.589385986328125	0.392578125	0.7081620048466963
320.0	560.0	-0.50244140625	0.3905029296875	0.6363488860750823
320.0	580.0	-0.393280029296875	0.220458984375	0.4508562356621092
320.0	600.0	-1.064117431640625	0.072509765625	1.0665850057226722
320.0	620.0	-1.260467529296875	0.0548095703125	1.2616586231661913
320.0	640.0	-1.23675537109375	0.0133056640625	1.236826943685083
320.0	660.0	-1.028228759765625	0.015625	1.028347471934538
320.0	680.0	-0.756378173828125	-0.05126953125	0.7581137821449786
320.0	700.0	-0.5731201171875	-0.4559326171875	0.7323532072302662
320.0	720.0	-0.413360595703125	-0.51806640625	0.6627667639259172
320.0	740.0	-0.326171875	-0.627197265625	0.7069402393756438
320.0	760.0	-0.23162841796875	-0.814208984375	0.8465152061526567
320.0	780.0	-0.113922119140625	-1.104736328125	1.110594707311627
320.0	800.0	-0.117340087890625	-1.2884521484375	1.2937842304802563
340.0	0.0	-2.70343017578125	2.5069093704223633	3.686886126101007
340.0	20.0	-2.048004150390625	2.2014198303222656	3.0067541085618124
340.0	40.0	-0.941497802734375	1.2845115661621094	1.5926041806292897
340.0	60.0	1.184051513671875	1.0424003601074219	1.5775222653835164
340.0	80.0	0.807159423828125	0.771026611328125	1.1162384919230668
340.0	100.0	0.400360107421875	0.5804443359375	0.7051268274124738
340.0	120.0	0.15704345703125	0.30278778076171875	0.34109102535090646
340.0	140.0	-0.045501708984375	0.127593994140625	0.13546450775482335
340.0	160.0	0.001312255859375	-0.2961883544921875	0.2961912614379941
340.0	180.0	0.085968017578125	-0.44061279296875	0.4489210769991039
340.0	200.0	0.1302490234375	-0.6366424560546875	0.6498295353073505
340.0	220.0	0.200958251953125	-0.8184051513671875	0.8427165661195968
340.0	240.0	0.265350341796875	-0.780181884765625	0.8240719490482378
340.0	260.0	0.2171630859375	-0.645721435546875	0.6812605802617784
340.0	280.0	-0.05810546875	-0.432464599609375	0.43635063356657827
340.0	300.0	-0.30548095703125	-0.28839111328125	0.42010480755202884
340.0	320.0	-0.34649658203125	-0.159210205078125	0.3813237086260929
340.0	340.0	-0.280975341796875	-0.042205810546875	0.28412756491018154
340.0	360.0	-0.355926513671875	0.131622314453125	0.3794840138880856
340.0	380.0	-0.435516357421875	0.20611572265625	0.48182796588422155
340.0	400.0	-0.583465576171875	0.30474853515625	0.6582581167425573
340.0	420.0	-0.75970458984375	0.325714111328125	0.8265837804771702
340.0	440.0	-0.846923828125	0.3621826171875	0.9211168323501051
340.0	460.0	-0.83624267578125	0.388153076171875	0.9219352598417495
340.0	480.0	-0.767730712890625	0.39794921875	0.8647392833792638
340.0	500.0	-0.7467041015625	0.33551025390625	0.8186172156548485
340.0	520.0	-0.629791259765625	0.3050537109375	0.6997819642102194
340.0	540.0	-0.55572509765625	0.304443359375	0.6336530148532271
340.0	560.0	-0.512603759765625	0.3162841796875	0.6023274000462285
340.0	580.0	-0.4736328125	0.266845703125	0.5436310056949804
340.0	600.0	-0.946563720703125	0.3399658203125	1.0057632108663026
340.0	620.0	-1.151519775390625	0.2532958984375	1.1790490258173898
340.0	640.0	-1.102081298828125	0.194091796875	1.1190419182679678
340.0	660.0	-0.944183349609375	0.177978515625	0.9608114017348346
340.0	680.0	-0.619842529296875	0.092529296875	0.6267108040438821
340.0	700.0	-0.608489990234375	-0.4586181640625	0.7619650179788361
340.0	720.0	-0.493408203125	-0.564697265625	0.7498897630421375
340.0	740.0	-0.403106689453125	-0.6749267578125	0.7861432003732851
340.0	760.0	-0.32843017578125	-0.8270263671875	0.8898533544281644
340.0	780.0	-0.1982421875	-1.0814208984375	1.099441278323747
340.0	800.0	-0.15447998046875	-1.2335205078125	1.2431560270374886
360.0	0.0	-3.04766845703125	1.941758155822754	3.6136834061228194
360.0	20.0	-2.411529541015625	1.5377368927001953	2.8600890682568405
360.0	40.0	-1.609039306640625	1.0083961486816406	1.8989129213817333
360.0	60.0	0.75469970703125	0.8882789611816406	1.1655947669198714
360.0	80.0	0.5347900390625	0.643280029296875	0.8365462222571199
360.0	100.0	0.262786865234375	0.47595977783203125	0.5436861655896958
360.0	120.0	0.1080322265625	0.18697357177734375	0.21593998823568747
360.0	140.0	-0.076904296875	-0.037994384765625	0.08577787681888899
360.0	160.0	0.026885986328125	-0.38458251953125	0.3855211674990628
360.0	180.0	0.10394287109375	-0.54718017578125	0.5569652280162664
360.0	200.0	0.14056396484375	-0.70263671875	0.7165588508617848
360.0	220.0	0.199737548828125	-1.0133819580078125	1.0328785413724189
360.0	240.0	0.297027587890625	-1.041595458984375	1.0831188707362613
360.0	260.0	0.282989501953125	-0.878082275390625	0.9225570662950098
360.0	280.0	0.066314697265625	-0.52435302734375	0.5285297875787012
360.0	300.0	-0.26092529296875	-0.158233642578125	0.3051555245352275
360.0	320.0	-0.29681396484375	-0.072021484375	0.30542695352218874
360.0	340.0	-0.248199462890625	0.027740478515625	0.24974488488749993
360.0	360.0	-0.3135986328125	0.185302734375	0.3642543148251246
360.0	380.0	-0.416290283203125	0.216339111328125	0.4691483890834337
360.0	400.0	-0.576629638671875	0.295654296875	0.648007101392807
360.0	420.0	-0.746795654296875	0.32623291015625	0.8149427347646665
360.0	440.0	-0.7425537109375	0.38330078125	0.8356467570294955
360.0	460.0	-0.74725341796875	0.432159423828125	0.86322038800612
360.0	480.0	-0.683563232421875	0.441619873046875	0.8138100546128564
360.0	500.0	-0.75860595703125	0.265350341796875	0.8036751843468959
360.0	520.0	-0.733123779296875	0.2626953125	0.7787678106984172
360.0	540.0	-0.706695556640625	0.267822265625	0.755742929665975
360.0	560.0	-0.6937255859375	0.294677734375	0.7537175569938057
360.0	580.0	-0.746063232421875	0.3323974609375	0.8167609312457799
360.0	600.0	-1.1256103515625	0.4222412109375	1.2022006087831687
360.0	620.0	-1.195556640625	0.399169921875	1.260433380814801
360.0	640.0	-1.12432861328125	0.3350830078125	1.1731988121233377
360.0	660.0	-0.930419921875	0.306396484375	0.9795713535313498
360.0	680.0	-0.614837646484375	0.21044921875	0.6498570652127517
360.0	700.0	-0.599395751953125	-0.4561767578125	0.7532413304033286
360.0	720.0	-0.524322509765625	-0.58203125	0.7833737742760389
360.0	740.0	-0.43084716796875	-0.7042236328125	0.8255665976517746
360.0	760.0	-0.450347900390625	-0.80859375	0.9255469107102604
360.0	780.0	-0.33795166015625	-0.9310302734375	0.9904689266501355
360.0	800.0	-0.2838134765625	-0.918212890625	0.9610749200704444
380.0	0.0	-3.717315673828125	2.180558204650879	4.309671669948711
380.0	20.0	-2.72003173828125	1.5363140106201172	3.1239131544402747
380.0	40.0	-1.734954833984375	0.9985618591308594	2.0017977076809306
380.0	60.0	0.447113037109375	0.7943344116210938	0.9115246707789091
380.0	80.0	0.20526123046875	0.5389862060546875	0.5767480412197091
380.0	100.0	0.083404541015625	0.34552764892578125	0.35545136606040073
380.0	120.0	0.113037109375	0.0958709716796875	0.14821818817764287
380.0	140.0	-0.03314208984375	-0.1792449951171875	0.1822832038169501
380.0	160.0	-0.01031494140625	-0.5053558349609375	0.505461094393308
380.0	180.0	0.09869384765625	-0.7215118408203125	0.7282306035927844
380.0	200.0	0.106536865234375	-0.884918212890625	0.8913082223111738
380.0	220.0	0.213134765625	-1.282989501953125	1.3005723703200647
380.0	240.0	0.308502197265625	-1.3947296142578125	1.4284412142631089
380.0	260.0	0.279052734375	-1.1566162109375	1.1898031299192249
380.0	280.0	0.1907958984375	-0.63134765625	0.6595475251359382
380.0	300.0	-0.23162841796875	0.0064697265625	0.23171875490020108
380.0	320.0	-0.226226806640625	0.0728759765625	0.2376751480545511
380.0	340.0	-0.1539306640625	0.1580810546875	0.22064512047592305
380.0	360.0	-0.222625732421875	0.2066650390625	0.3037641438798874
380.0	380.0	-0.383026123046875	0.1893310546875	0.42726485837873557
380.0	400.0	-0.5223388671875	0.250213623046875	0.5791759226115709
380.0	420.0	-0.664520263671875	0.290618896484375	0.7252906478263277
380.0	440.0	-0.671539306640625	0.331512451171875	0.7489095710734082
380.0	460.0	-0.66461181640625	0.395904541015625	0.7735950310747916
380.0	480.0	-0.6292724609375	0.38299560546875	0.7366610237434256
380.0	500.0	-0.74029541015625	0.257232666015625	0.7837129185894006
380.0	520.0	-0.78790283203125	0.2410888671875	0.8239628114208895
380.0	540.0	-0.822509765625	0.2557373046875	0.861350035442804
380.0	560.0	-0.85748291015625	0.2962646484375	0.9072208568611212
380.0	580.0	-0.923492431640625	0.34033203125	0.9842073779403736
380.0	600.0	-1.061279296875	0.5740966796875	1.2066071206501752
380.0	620.0	-0.986572265625	0.5098876953125	1.110545045070905
380.0	640.0	-0.836700439453125	0.45751953125	0.9536203368512399
380.0	660.0	-0.718963623046875	0.427490234375	0.8364547756756975
380.0	680.0	-0.49981689453125	0.33203125	0.6000513969948118
380.0	700.0	-0.634033203125	-0.4127197265625	0.7565287009484651
380.0	720.0	-0.527679443359375	-0.561767578125	0.770732383370835
380.0	740.0	-0.408477783203125	-0.6900634765625	0.801898809736031
380.0	760.0	-0.45587158203125	-0.7080078125	0.8420771709675484
380.0	780.0	-0.275360107421875	-0.7598876953125	0.8082403715768777
380.0	800.0	-0.327117919921875	-0.675048828125	0.7501313577547268
400.0	0.0	0.52447509765625	1.3322720527648926	1.4317901210163149
400.0	20.0	0.409698486328125	1.1604900360107422	1.2306867893090307
400.0	40.0	0.370147705078125	0.9341545104980469	1.0048153925266312
400.0	60.0	0.13275146484375	0.6685829162597656	0.6816348489716281
400.0	80.0	0.0859375	0.466064453125	0.4739212259151887
400.0	100.0	0.02606201171875	0.22522735595703125	0.22673021485065356
400.0	120.0	0.002166748046875	-0.026031494140625	0.026121513820834167
400.0	140.0	-0.03057861328125	-0.4116058349609375	0.4127401300626034
400.0	160.0	0.0361328125	-0.693115234375	0.6940564157630641
400.0	180.0	0.17474365234375	-0.948394775390625	0.9643588512699344
400.0	200.0	0.122894287109375	-1.0946197509765625	1.1014968928835494
400.0	220.0	0.217864990234375	-1.4971160888671875	1.5128852360687537
400.0	240.0	0.144256591796875	-1.4725799560546875	1.4796289032223167
400.0	260.0	0.055450439453125	-1.08404541015625	1.0854626674908616
400.0	280.0	-0.509185791015625	-0.357666015625	0.6222500691082891
400.0	300.0	-0.740631103515625	0.052947998046875	0.7425213276343948
400.0	320.0	-0.66180419921875	0.09149169921875	0.6680984426935189
400.0	340.0	-0.60565185546875	0.185882568359375	0.6335349234672208
400.0	360.0	-0.453460693359375	0.162109375	0.48156624662122627
400.0	380.0	-0.459320068359375	0.0733642578125	0.46514217130038843
400.0	400.0	-0.56097412109375	0.18170166015625	0.589667243316468
400.0	420.0	-0.667236328125	0.1903076171875	0.6938453046099805
400.0	440.0	-0.684661865234375	0.24127197265625	0.725929772426818
400.0	460.0	-0.668487548828125	0.30548095703125	0.7349790595975937
400.0	480.0	-0.63739013671875	0.314239501953125	0.7106424213161602
400.0	500.0	-0.6959228515625	0.21563720703125	0.7285657282518301
400.0	520.0	-0.772430419921875	0.1824951171875	0.7936959250355035
400.0	540.0	-0.852294921875	0.22021484375	0.8802847330618367
400.0	560.0	-0.976318359375	0.2867431640625	1.017555492830374
400.0	580.0	-1.069488525390625	0.368896484375	1.131322377630023
400.0	600.0	-1.227874755859375	0.7059326171875	1.4163393929725718
400.0	620.0	-1.394317626953125	0.5848388671875	1.5120046777061744
400.0	640.0	-1.247467041015625	0.546142578125	1.3617803545584364
400.0	660.0	-1.015533447265625	0.504150390625	1.1337882513426147
400.0	680.0	-0.767547607421875	0.3995361328125	0.8653082982855373
400.0	700.0	-0.668548583984375	-0.3577880859375	0.7582674485867983
400.0	720.0	-0.541839599609375	-0.522705078125	0.7528683486523459
400.0	740.0	-0.334991455078125	-0.5828857421875	0.6722909068408052
400.0	760.0	-0.423065185546875	-0.6241455078125	0.7540170861090186
400.0	780.0	-0.20751953125	-0.660888671875	0.6927035386533846
400.0	800.0	-0.22186279296875	-0.6011962890625	0.640827649907848
420.0	0.0	0.31829833984375	1.1867878437042236	1.2287307349909533
420.0	20.0	0.2220458984375	1.0539836883544922	1.0771193045945542
420.0	40.0	0.15716552734375	0.902313232421875	0.9158985600975971
420.0	60.0	-0.0267333984375	0.5745582580566406	0.5751798557782595
420.0	80.0	0.0469970703125	0.40030670166015625	0.40305605070758016
420.0	100.0	-0.0074462890625	0.0583648681640625	0.05883795591801863
420.0	120.0	0.0189208984375	-0.217437744140625	0.218259416691803
420.0	140.0	0.04931640625	-0.6353607177734375	0.6372718019926762
420.0	160.0	0.115203857421875	-0.861572265625	0.8692402991457974
420.0	180.0	0.296844482421875	-1.1885986328125	1.225105447162837
420.0	200.0	0.1773681640625	-1.365234375	1.3767077991732823
420.0	220.0	0.27239990234375	-1.720703125	1.7421311521184764
420.0	240.0	0.0341796875	-1.499755859375	1.5001452892194285
420.0	260.0	-0.24365234375	-0.68695068359375	0.728881133179333
420.0	280.0	-0.6485595703125	-0.2498779296875	0.6950312913738819
420.0	300.0	-0.748809814453125	-0.074951171875	0.7525515373625645
420.0	320.0	-0.713409423828125	-0.044525146484375	0.7147975200546183
420.0	340.0	-0.73480224609375	0.04718017578125	0.7363153603254312
420.0	360.0	-0.574371337890625	0.006500244140625	0.574408118818105
420.0	380.0	-0.51409912109375	-0.06463623046875	0.5181464547775808
420.0	400.0	-0.575592041015625	0.136260986328125	0.5915008487531074
420.0	420.0	-0.630126953125	0.175811767578125	0.654193973278217
420.0	440.0	-0.7105712890625	0.229034423828125	0.7465710442672044
420.0	460.0	-0.735504150390625	0.2906494140625	0.79084981958442
420.0	480.0	-0.741729736328125	0.304473876953125	0.8017900869306482
420.0	500.0	-0.80511474609375	0.25628662109375	0.8449216452010535
420.0	520.0	-0.909423828125	0.18798828125	0.9286502533509904
420.0	540.0	-1.040618896484375	0.1893310546875	1.0577021962676638
420.0	560.0	-1.22686767578125	0.2498779296875	1.252055619220567
420.0	580.0	-1.286712646484375	0.3895263671875	1.3443809822208566
420.0	600.0	-1.407440185546875	0.741455078125	1.5907996444460162
420.0	620.0	-1.6917724609375	0.6466064453125	1.811130573621403
420.0	640.0	-1.556182861328125	0.6292724609375	1.678597309656407
420.0	660.0	-1.3985595703125	0.600341796875	1.5219655530884357
420.0	680.0	-1.272979736328125	0.504150390625	1.3691767692556585
420.0	700.0	-0.8531494140625	-0.2642822265625	0.893145574915993
420.0	720.0	-0.348846435546875	-0.2406005859375	0.423771728112233
420.0	740.0	-0.28619384765625	-0.42333984375	0.5110024870218962
420.0	760.0	-0.294921875	-0.688232421875	0.7487608288855953
420.0	780.0	-0.00439453125	-0.7320556640625	0.7320688541325161
420.0	800.0	0.01788330078125	-0.705322265625	0.705548942904187
440.0	0.0	0.388092041015625	1.0536457300186157	1.1228467200317838
440.0	20.0	0.358489990234375	0.9488105773925781	1.0142763848529057
440.0	40.0	0.358367919921875	0.8463516235351562	0.9190966416485952
440.0	60.0	-0.0675048828125	0.4576416015625	0.462593498315983
440.0	80.0	0.013671875	0.293243408203125	0.29356194681974745
440.0	100.0	0.063262939453125	-0.11611175537109375	0.1322276039395953
440.0	120.0	0.1181640625	-0.4073028564453125	0.42409711450918264
440.0	140.0	0.1839599609375	-0.83074951171875	0.8508736794901274
440.0	160.0	0.202545166015625	-1.0275726318359375	1.0473442881758281
440.0	180.0	0.318572998046875	-1.3917236328125	1.4277196591815202
440.0	200.0	0.17822265625	-1.600189208984375	1.610083482230299
440.0	220.0	0.20269775390625	-1.871337890625	1.882283687526262
440.0	240.0	-0.213958740234375	-1.49871826171875	1.5139137262512525
440.0	260.0	-0.56744384765625	-0.593841552734375	0.8213649067234995
440.0	280.0	-0.706451416015625	-0.2877197265625	0.7627950211188333
440.0	300.0	-0.777435302734375	-0.229705810546875	0.8106604772262468
440.0	320.0	-0.823577880859375	-0.18231201171875	0.8435153795028023
440.0	340.0	-0.8646240234375	-0.142547607421875	0.8762959102306432
440.0	360.0	-0.783782958984375	-0.19891357421875	0.8086299133737143
440.0	380.0	-0.5263671875	-0.187286376953125	0.5586936576236463
440.0	400.0	-0.49163818359375	0.17803955078125	0.522882573059909
440.0	420.0	-0.6263427734375	0.241363525390625	0.6712388704674144
440.0	440.0	-0.724517822265625	0.294189453125	0.7819677161561789
440.0	460.0	-0.759307861328125	0.35516357421875	0.8382658246204057
440.0	480.0	-0.807891845703125	0.3487548828125	0.8799540912111055
440.0	500.0	-0.9013671875	0.33575439453125	0.961869960103083
440.0	520.0	-1.01593017578125	0.293212890625	1.057396766257392
440.0	540.0	-1.170379638671875	0.279541015625	1.203300327447128
440.0	560.0	-1.40350341796875	0.319091796875	1.4393197765204506
440.0	580.0	-1.436767578125	0.508056640625	1.523949678839278
440.0	600.0	-1.6434326171875	0.825927734375	1.8393007882468753
440.0	620.0	-1.8907470703125	0.7484130859375	2.0334814066270175
440.0	640.0	-1.75628662109375	0.757080078125	1.9125148208907186
440.0	660.0	-1.63330078125	0.73388671875	1.790603573655962
440.0	680.0	-1.3997802734375	0.6181640625	1.5301998634398273
440.0	700.0	-0.77655029296875	-0.022705078125	0.776882151991223
440.0	720.0	-0.034088134765625	0.077392578125	0.08456720452180999
440.0	740.0	-0.211090087890625	-0.454345703125	0.5009880668776677
440.0	760.0	-0.047698974609375	-0.8216552734375	0.8230386264000242
440.0	780.0	0.27392578125	-0.869384765625	0.911518076800597
440.0	800.0	0.2093505859375	-0.847900390625	0.8733628915029549
460.0	0.0	0.32342529296875	0.9530320167541504	1.0064163875307301
460.0	20.0	0.350830078125	0.9125251770019531	0.9776420318192337
460.0	40.0	0.389556884765625	0.8498954772949219	0.9349207927919143
460.0	60.0	0.0133056640625	0.41512298583984375	0.4153361699499951
460.0	80.0	0.01123046875	0.20919036865234375	0.20949160786353282
460.0	100.0	0.068206787109375	-0.2662811279296875	0.27487779993897327
460.0	120.0	0.17974853515625	-0.6064682006835938	0.6325450294889791
460.0	140.0	0.207122802734375	-1.0127716064453125	1.0337340964843724
460.0	160.0	0.2886962890625	-1.1761932373046875	1.2111053128443205
460.0	180.0	0.347320556640625	-1.56103515625	1.5992067809115917
460.0	200.0	0.2421875	-1.829681396484375	1.845640484438197
460.0	220.0	0.14483642578125	-1.9946441650390625	1.9998957311213668
460.0	240.0	-0.227447509765625	-1.593292236328125	1.60944478626701
460.0	260.0	-0.6881103515625	-0.650115966796875	0.9466502132317421
460.0	280.0	-1.022308349609375	-0.421539306640625	1.1058072837181454
460.0	300.0	-1.016357421875	-0.3909912109375	1.0889704018157562
460.0	320.0	-1.053009033203125	-0.34710693359375	1.1087430934875022
460.0	340.0	-1.139495849609375	-0.313873291015625	1.1819336843029606
460.0	360.0	-0.943603515625	-0.336151123046875	1.0016911561082762
460.0	380.0	-0.459869384765625	-0.2784423828125	0.5375965137452225
460.0	400.0	-0.51153564453125	0.23046875	0.5610566462956872
460.0	420.0	-0.7247314453125	0.298095703125	0.7836432326297046
460.0	440.0	-0.8223876953125	0.34527587890625	0.8919287830067425
460.0	460.0	-0.849853515625	0.390625	0.935328225087414
460.0	480.0	-0.991912841796875	0.37115478515625	1.0590783541674027
460.0	500.0	-1.119110107421875	0.3963623046875	1.187228077966061
460.0	520.0	-1.270294189453125	0.4053955078125	1.333413981294979
460.0	540.0	-1.4052734375	0.4046630859375	1.4623767118165985
460.0	560.0	-1.589508056640625	0.4130859375	1.6423080873836402
460.0	580.0	-1.6922607421875	0.6270751953125	1.804707655030365
460.0	600.0	-1.80706787109375	0.894775390625	2.0164615767247884
460.0	620.0	-1.92901611328125	0.960693359375	2.1550022960651165
460.0	640.0	-1.7530517578125	1.0450439453125	2.0409084529208585
460.0	660.0	-1.591094970703125	1.038330078125	1.8999243555825707
460.0	680.0	-1.3343505859375	0.8292236328125	1.5710198341862236
460.0	700.0	-0.53948974609375	0.5311279296875	0.7570641081404063
460.0	720.0	0.066741943359375	0.3671875	0.373203894888084
460.0	740.0	0.0906982421875	-0.6368408203125	0.6432669753315495
460.0	760.0	0.72784423828125	-1.01318359375	1.2475168254750628
460.0	780.0	1.030029296875	-1.0523681640625	1.4725620887260014
460.0	800.0	1.004425048828125	-1.0430908203125	1.4480704879713506
480.0	0.0	0.333953857421875	0.9445277452468872	1.0018272507913322
480.0	20.0	0.360565185546875	0.9331817626953125	1.000417640416033
480.0	40.0	0.4044189453125	0.9063758850097656	0.9925078983337667
480.0	60.0	0.0716552734375	0.509033203125	0.5140518262734803
480.0	80.0	-0.05120849609375	0.19063568115234375	0.19739370050891109
480.0	100.0	-0.183319091796875	-0.43151092529296875	0.4688363979731364
480.0	120.0	-0.022979736328125	-0.7808151245117188	0.7811532032501441
480.0	140.0	0.11297607421875	-1.11865234375	1.1243427678084867
480.0	160.0	0.257171630859375	-1.2803955078125	1.305967037924503
480.0	180.0	0.239898681640625	-1.727203369140625	1.7437840622690746
480.0	200.0	0.175323486328125	-1.9986724853515625	2.006347434658225
480.0	220.0	0.028594970703125	-2.01092529296875	2.0111285901828766
480.0	240.0	-0.234710693359375	-1.6757965087890625	1.6921533761591616
480.0	260.0	-0.591888427734375	-0.74298095703125	0.9499224249363433
480.0	280.0	-0.80224609375	-0.529815673828125	0.961407012233156
480.0	300.0	-0.827850341796875	-0.5213623046875	0.9783429057146907
480.0	320.0	-0.865509033203125	-0.47882080078125	0.9891285284617999
480.0	340.0	-1.002593994140625	-0.473846435546875	1.108929736983967
480.0	360.0	-0.829986572265625	-0.46063232421875	0.9492417227747678
480.0	380.0	-0.298858642578125	-0.3194580078125	0.4374584631701286
480.0	400.0	-0.5579833984375	0.207977294921875	0.5954830208619575
480.0	420.0	-0.745208740234375	0.288604736328125	0.7991425156708475
480.0	440.0	-0.84234619140625	0.3507080078125	0.9124380597719647
480.0	460.0	-0.888641357421875	0.36370849609375	0.9601912998207024
480.0	480.0	-1.118011474609375	0.34124755859375	1.1689309447544043
480.0	500.0	-1.281341552734375	0.382720947265625	1.3372776444103283
480.0	520.0	-1.41387939453125	0.3797607421875	1.4639922006577955
480.0	540.0	-1.554473876953125	0.3970947265625	1.6043918648489295
480.0	560.0	-1.656951904296875	0.4527587890625	1.7176961705221274
480.0	580.0	-1.825927734375	0.6781005859375	1.9477762951141493
480.0	600.0	-1.844329833984375	1.0201416015625	2.1076625497843184
480.0	620.0	-1.8603515625	1.1383056640625	2.180974030320618
480.0	640.0	-1.68975830078125	1.228759765625	2.0892902327532052
480.0	660.0	-1.55523681640625	1.283203125	2.0162767208682477
480.0	680.0	-1.3603515625	1.05078125	1.7189233865846825
480.0	700.0	-0.750518798828125	0.636474609375	0.9840621910090187
480.0	720.0	-0.224395751953125	0.3472900390625	0.41347771974635006
480.0	740.0	1.60760498046875	-1.1683349609375	1.9873098284305746
480.0	760.0	2.04254150390625	-1.261962890625	2.400942759104059
480.0	780.0	2.248443603515625	-1.2706298828125	2.582634108286816
480.0	800.0	2.37493896484375	-1.2783203125	2.6971165914886215
500.0	0.0	0.32269287109375	0.8445339202880859	0.9040841949574667
500.0	20.0	0.329803466796875	0.8540515899658203	0.915518675415408
500.0	40.0	0.360015869140625	0.8403739929199219	0.9142427872339232
500.0	60.0	0.251678466796875	0.6273574829101562	0.6759581806684439
500.0	80.0	0.164337158203125	0.2875213623046875	0.3311725159910199
500.0	100.0	0.029022216796875	-0.44225311279296875	0.44320436013522607
500.0	120.0	-0.088958740234375	-0.9178237915039062	0.9221248124384751
500.0	140.0	-0.07354736328125	-1.1897430419921875	1.1920141444691201
500.0	160.0	0.1300048828125	-1.3795166015625	1.3856288549036648
500.0	180.0	0.0767822265625	-1.8636016845703125	1.865182765588724
500.0	200.0	-0.02166748046875	-2.0773773193359375	2.077490314442219
500.0	220.0	-0.12078857421875	-2.0743560791015625	2.0778698281094043
500.0	240.0	-0.2147216796875	-1.7996063232421875	1.8123709108185018
500.0	260.0	-0.490478515625	-0.821563720703125	0.9568365176273665
500.0	280.0	-0.6114501953125	-0.513580322265625	0.7985211886770179
500.0	300.0	-0.651092529296875	-0.58795166015625	0.877273410281363
500.0	320.0	-0.68426513671875	-0.5428466796875	0.8734422104389464
500.0	340.0	-0.783905029296875	-0.5506591796875	0.9579836257113401
500.0	360.0	-0.688385009765625	-0.5576171875	0.8858955070805077
500.0	380.0	-0.33880615234375	-0.360687255859375	0.49485847007537676
500.0	400.0	-0.64385986328125	0.165435791015625	0.6647740401771984
500.0	420.0	-0.791534423828125	0.25799560546875	0.8325193550579523
500.0	440.0	-0.86370849609375	0.31756591796875	0.9202393593407436
500.0	460.0	-0.965484619140625	0.329010009765625	1.020003988385876
500.0	480.0	-1.2218017578125	0.315399169921875	1.2618542593267745
500.0	500.0	-1.422149658203125	0.379638671875	1.4719494459764164
500.0	520.0	-1.59674072265625	0.3907470703125	1.643856504791889
500.0	540.0	-1.670135498046875	0.422607421875	1.7227738141903939
500.0	560.0	-1.743560791015625	0.487060546875	1.810312737702855
500.0	580.0	-1.83740234375	0.708251953125	1.9691795758445623
500.0	600.0	-1.85833740234375	0.903564453125	2.066360719211628
500.0	620.0	-1.83856201171875	0.991455078125	2.0888497894475675
500.0	640.0	-1.7469482421875	1.045166015625	2.035730866568426
500.0	660.0	-1.700927734375	1.00244140625	1.9743464565598785
500.0	680.0	-1.4541015625	0.8033447265625	1.661256784413752
500.0	700.0	-1.2393798828125	0.8096923828125	1.480427049437057
500.0	720.0	-0.883941650390625	0.5694580078125	1.0514919229157602
500.0	740.0	1.480377197265625	-1.46630859375	2.083645252505601
500.0	760.0	2.095458984375	-1.3780517578125	2.5079822571956183
500.0	780.0	2.279083251953125	-1.3792724609375	2.663946882134443
500.0	800.0	2.401702880859375	-1.38818359375	2.774027832932627
520.0	0.0	0.29345703125	0.7899984121322632	0.842742262119066
520.0	20.0	0.323486328125	0.7995128631591797	0.8624756360853241
520.0	40.0	0.341552734375	0.7947502136230469	0.865035359053558
520.0	60.0	0.2913818359375	0.6449203491210938	0.7076903496761713
520.0	80.0	0.2471923828125	0.39919281005859375	0.4695305886979016
520.0	100.0	0.2061767578125	-0.103790283203125	0.23082737781610563
520.0	120.0	0.0311279296875	-0.8452682495117188	0.8458412153821988
520.0	140.0	-0.103759765625	-1.140350341796875	1.1450611298087123
520.0	160.0	-0.1639404296875	-1.44732666015625	1.4565819323626006
520.0	180.0	-0.23583984375	-1.977813720703125	1.9918251795028508
520.0	200.0	-0.390869140625	-2.0899658203125	2.1262022046756104
520.0	220.0	-0.3895263671875	-2.0986328125	2.134476627287343
520.0	240.0	-0.247802734375	-1.87548828125	1.8917881721455512
520.0	260.0	-0.3707275390625	-1.04278564453125	1.106725263405418
520.0	280.0	-0.6416015625	-0.601654052734375	0.8795681691455981
520.0	300.0	-0.65380859375	-0.58984375	0.8805573954464383
520.0	320.0	-0.6138916015625	-0.527862548828125	0.8096306373429157
520.0	340.0	-0.718505859375	-0.43878173828125	0.8418907790238129
520.0	360.0	-0.704345703125	-0.391448974609375	0.8058133588079697
520.0	380.0	-0.4405517578125	-0.218536376953125	0.49177637129439433
520.0	400.0	-0.7181396484375	0.106842041015625	0.7260439218024765
520.0	420.0	-0.838623046875	0.18939208984375	0.8597429723151516
520.0	440.0	-0.903076171875	0.25128173828125	0.937384171085714
520.0	460.0	-1.024169921875	0.270111083984375	1.0591902692928488
520.0	480.0	-1.307861328125	0.312713623046875	1.344727133527093
520.0	500.0	-1.494384765625	0.42877197265625	1.5546804276981228
520.0	520.0	-1.6387939453125	0.447265625	1.69873250822475
520.0	540.0	-1.67529296875	0.4776611328125	1.742058176107477
520.0	560.0	-1.705078125	0.546630859375	1.7905576530161118
520.0	580.0	-1.7828369140625	0.6866455078125	1.910494573544501
520.0	600.0	-1.6353759765625	0.7904052734375	1.816368652282779
520.0	620.0	-1.595703125	0.833740234375	1.80038641450952
520.0	640.0	-1.5413818359375	0.7977294921875	1.7355778020197725
520.0	660.0	-1.42578125	0.6942138671875	1.5858073862379967
520.0	680.0	-1.2520751953125	0.577880859375	1.3789991234039358
520.0	700.0	-1.1552734375	0.5155029296875	1.2650691625003994
520.0	720.0	-0.9268798828125	0.451904296875	1.0311759358599297
520.0	740.0	1.46142578125	-1.829833984375	2.3418065087611017
520.0	760.0	2.105712890625	-1.501953125	2.5864821606656325
520.0	780.0	2.287109375	-1.4954833984375	2.7326433884089347
520.0	800.0	2.416748046875	-1.4971923828125	2.8429309089786017
540.0	0.0	0.2042236328125	0.754364013671875	0.7815192622848625
540.0	20.0	0.2838134765625	0.7534656524658203	0.8051463090173344
540.0	40.0	0.2989501953125	0.7523994445800781	0.8096148117974324
540.0	60.0	0.2564697265625	0.6493797302246094	0.6981910588582684
540.0	80.0	0.2520751953125	0.5203323364257812	0.5781761361576137
540.0	100.0	0.25537109375	0.34283447265625	0.4274925393086531
540.0	120.0	0.08935546875	-0.17316436767578125	0.1948596880529305
540.0	140.0	-0.1263427734375	-0.8070526123046875	0.8168821306820829
540.0	160.0	-0.3646240234375	-1.4456939697265625	1.4909667107522881
540.0	180.0	-0.3563232421875	-2.07025146484375	2.1006921194241444
540.0	200.0	-0.38232421875	-2.00177001953125	2.037953635227489
540.0	220.0	-0.30615234375	-2.017364501953125	2.040462886534376
540.0	240.0	-0.245361328125	-1.9141082763671875	1.9297701093644883
540.0	260.0	-0.15185546875	-1.327667236328125	1.3363234540366504
540.0	280.0	-0.162841796875	-0.64996337890625	0.6700521209045669
540.0	300.0	-0.107177734375	-0.53680419921875	0.54739913686874
540.0	320.0	-0.0498046875	-0.46466064453125	0.46732218166182665
540.0	340.0	-0.01123046875	-0.35260009765625	0.3527789000146434
540.0	360.0	-0.2562255859375	-0.24908447265625	0.3573438475858474
540.0	380.0	-0.6756591796875	-0.13812255859375	0.6896326328477136
540.0	400.0	-0.8822021484375	0.059295654296875	0.8841926290838639
540.0	420.0	-0.9019775390625	0.151580810546875	0.9146257284262734
540.0	440.0	-0.941650390625	0.233062744140625	0.9700637612397308
540.0	460.0	-1.0513916015625	0.27581787109375	1.0869681678185645
540.0	480.0	-1.273681640625	0.404083251953125	1.3362440631015744
540.0	500.0	-1.3621826171875	0.43011474609375	1.4284747730971934
540.0	520.0	-1.48828125	0.4901123046875	1.5669049589262443
540.0	540.0	-1.486572265625	0.49560546875	1.5670104918539483
540.0	560.0	-1.0687255859375	0.58544921875	1.218575055453064
540.0	580.0	-1.0411376953125	0.6651611328125	1.2354784632704174
540.0	600.0	-1.0411376953125	0.56005859375	1.182215432581495
540.0	620.0	-0.9974365234375	0.4217529296875	1.0829382032170976
540.0	640.0	-0.9659423828125	0.3004150390625	1.0115798943278844
540.0	660.0	-0.9951171875	0.1212158203125	1.0024726888808206
540.0	680.0	-1.167724609375	0.32373046875	1.2117682037985198
540.0	700.0	-1.0745849609375	0.136474609375	1.0832165791184638
540.0	720.0	-0.40625	-0.583984375	0.7113907595296277
540.0	740.0	1.4608154296875	-2.1695556640625	2.6155216495144424
540.0	760.0	2.129638671875	-1.6182861328125	2.6747356655188845
540.0	780.0	2.3211669921875	-1.5816650390625	2.80882190631826
540.0	800.0	2.44921875	-1.5853271484375	2.9175220055596047
560.0	0.0	0.0987548828125	0.702370285987854	0.7092788912113277
560.0	20.0	0.2137451171875	0.6995620727539062	0.7314875725241269
560.0	40.0	0.2696533203125	0.6924858093261719	0.7431349199665421
560.0	60.0	0.2742919921875	0.6303634643554688	0.6874548670075846
560.0	80.0	0.2928466796875	0.57025146484375	0.641050630574868
560.0	100.0	0.360107421875	0.6441497802734375	0.7379744539723425
560.0	120.0	0.3770751953125	0.6370697021484375	0.7402996071290724
560.0	140.0	0.29541015625	0.435333251953125	0.5261009415233282
560.0	160.0	0.1519775390625	-0.0753173828125	0.16961686394111403
560.0	180.0	0.1710205078125	-1.5054473876953125	1.5151303083270051
560.0	200.0	0.1890869140625	-1.471343994140625	1.4834443063908287
560.0	220.0	0.1578369140625	-1.4900970458984375	1.4984330808000814
560.0	240.0	0.1112060546875	-1.47943115234375	1.4836048399504214
560.0	260.0	0.0755615234375	-1.134979248046875	1.1374917306605994
560.0	280.0	-0.0938720703125	-0.55157470703125	0.559505695253734
560.0	300.0	-0.1424560546875	-0.528900146484375	0.547749114529929
560.0	320.0	-0.0968017578125	-0.46881103515625	0.47870070712279567
560.0	340.0	-0.0850830078125	-0.37237548828125	0.38197201794257296
560.0	360.0	-0.24658203125	-0.254913330078125	0.35465970166752114
560.0	380.0	-0.5709228515625	-0.070709228515625	0.5752848837172164
560.0	400.0	-0.5721435546875	0.056121826171875	0.5748894733279732
560.0	420.0	-0.503662109375	0.18035888671875	0.5349811664334562
560.0	440.0	-0.4813232421875	0.234466552734375	0.5353938996860426
560.0	460.0	-0.4215087890625	0.263397216796875	0.49703898546620573
560.0	480.0	-0.3360595703125	0.394500732421875	0.5182343704155659
560.0	500.0	-0.32470703125	0.395904541015625	0.5120303328319341
560.0	520.0	-0.3831787109375	1.1416015625	1.2041926972117734
560.0	540.0	-0.58056640625	1.171875	1.3078028779946311
560.0	560.0	-0.827880859375	1.3135986328125	1.5527163570486264
560.0	580.0	-0.88232421875	1.3404541015625	1.6047782480419301
560.0	600.0	-0.918212890625	1.222900390625	1.5292482721588068
560.0	620.0	-0.899169921875	1.0213623046875	1.3607672489596652
560.0	640.0	-0.8759765625	0.992431640625	1.3237278796500984
560.0	660.0	-0.7777099609375	0.931884765625	1.2137718071142405
560.0	680.0	-0.6993408203125	1.0677490234375	1.2763876997241455
560.0	700.0	-0.593505859375	1.16552734375	1.3079385284260832
560.0	720.0	-0.44970703125	1.036376953125	1.129740502471407
560.0	740.0	-0.427490234375	1.0155029296875	1.101814004580577
560.0	760.0	0.4515380859375	-0.6051025390625	0.7550071031665765
560.0	780.0	1.752685546875	-1.62158203125	2.3877677672456747
560.0	800.0	2.5084228515625	-1.8248291015625	3.1019649340620123
580.0	0.0	0.0357666015625	0.6583526134490967	0.6593234512912356
580.0	20.0	0.141845703125	0.6606349945068359	0.6756913492579825
580.0	40.0	0.2445068359375	0.6508140563964844	0.6952284004724015
580.0	60.0	0.2779541015625	0.633544921875	0.6918364334212361
580.0	80.0	0.3165283203125	0.6095504760742188	0.6868347402702919
580.0	100.0	0.3907470703125	0.6375961303710938	0.7478048531682544
580.0	120.0	0.4176025390625	0.703948974609375	0.8184962061518901
580.0	140.0	0.379638671875	0.678009033203125	0.7770596954469137
580.0	160.0	0.248046875	0.5221710205078125	0.5780915384741727
580.0	180.0	0.179443359375	-0.1716461181640625	0.24831896646163923
580.0	200.0	0.179443359375	-0.9445037841796875	0.9613986257289612
580.0	220.0	0.1544189453125	-0.85888671875	0.8726577830493271
580.0	240.0	0.0958251953125	-0.8764801025390625	0.8817028060540378
580.0	260.0	0.005126953125	-0.755859375	0.7558767627224272
580.0	280.0	-0.1812744140625	-0.306121826171875	0.35576816278653484
580.0	300.0	-0.2432861328125	-0.425933837890625	0.49051786581030726
580.0	320.0	-0.2325439453125	-0.40087890625	0.463444261996736
580.0	340.0	-0.2562255859375	-0.319793701171875	0.4097798948194283
580.0	360.0	-0.2808837890625	-0.1116943359375	0.30227690556611514
580.0	380.0	-0.15771484375	0.4254150390625	0.45370907793390614
580.0	400.0	-0.1204833984375	0.497802734375	0.5121755672133104
580.0	420.0	-0.1480712890625	0.5701904296875	0.5891029050614556
580.0	440.0	-0.2138671875	0.503021240234375	0.5465981540547763
580.0	460.0	-0.1617431640625	0.45001220703125	0.4781964424774461
580.0	480.0	-0.15185546875	0.5537109375	0.5741566734754645
580.0	500.0	-0.157958984375	0.674560546875	0.6928080341227868
580.0	520.0	-0.6187744140625	1.2666015625	1.4096670860972216
580.0	540.0	-0.7025146484375	1.3685302734375	1.5383113925938996
580.0	560.0	-0.853759765625	1.4300537109375	1.6655207454625625
580.0	580.0	-0.841796875	1.4461669921875	1.6733263124843303
580.0	600.0	-0.90380859375	1.4290771484375	1.6908966468482363
580.0	620.0	-0.9189453125	1.302734375	1.594232523558707
580.0	640.0	-0.92236328125	1.216552734375	1.5266809025181247
580.0	660.0	-0.8226318359375	1.232421875	1.4817512663994648
580.0	680.0	-0.7279052734375	1.319091796875	1.5066018902420897
580.0	700.0	-0.6513671875	1.35302734375	1.5016531576522059
580.0	720.0	-0.514892578125	1.2802734375	1.3799327671217447
580.0	740.0	-0.495361328125	1.1680908203125	1.2687864319498743
580.0	760.0	-0.318359375	-0.042724609375	0.32121345534805507
580.0	780.0	1.351318359375	-1.5430908203125	2.05114372683063
580.0	800.0	2.3382568359375	-1.782958984375	2.9404740724536205
600.0	0.0	0.15087890625	0.5435906648635864	0.5641411660905736
600.0	20.0	0.21240234375	0.5519657135009766	0.5914227798378545
600.0	40.0	0.3087158203125	0.5497627258300781	0.6305113103056419
600.0	60.0	0.314208984375	0.5356674194335938	0.6210208290424845
600.0	80.0	0.35400390625	0.5541229248046875	0.657549223582813
600.0	100.0	0.427978515625	0.61529541015625	0.7495025360837189
600.0	120.0	0.4573974609375	0.6468276977539062	0.7922111510536131
600.0	140.0	0.4091796875	0.61199951171875	0.7361870815265547
600.0	160.0	0.2763671875	0.5988006591796875	0.659500607854677
600.0	180.0	0.1973876953125	0.5006561279296875	0.538162113767151
600.0	200.0	0.1951904296875	-0.40509033203125	0.4496637420859939
600.0	220.0	0.1683349609375	-0.063629150390625	0.17995923942177136
600.0	240.0	0.12646484375	-0.0350341796875	0.13122785699342937
600.0	260.0	0.0323486328125	-0.23321533203125	0.2354481368354486
600.0	280.0	-0.0340576171875	0.8065185546875	0.8072373259108527
600.0	300.0	-0.1458740234375	0.11407470703125	0.18518172020507268
600.0	320.0	-0.1627197265625	-0.07080078125	0.17745551566008064
600.0	340.0	-0.1370849609375	0.243621826171875	0.2795422699746054
600.0	360.0	-0.1590576171875	0.46368408203125	0.4902063376931476
600.0	380.0	-0.14306640625	0.6533203125	0.6688014857357807
600.0	400.0	-0.0760498046875	0.758331298828125	0.7621351137267971
600.0	420.0	-0.07177734375	0.681182861328125	0.6849540697323998
600.0	440.0	-0.07763671875	0.43804931640625	0.4448760093579441
600.0	460.0	-0.088134765625	0.419891357421875	0.4290413604180353
600.0	480.0	-0.095947265625	0.6070556640625	0.6145912926907419
600.0	500.0	-0.0838623046875	0.71514892578125	0.7200492151190604
600.0	520.0	-0.603515625	1.232177734375	1.3720397511401223
600.0	540.0	-0.6964111328125	1.275634765625	1.4533521669493386
600.0	560.0	-0.854736328125	1.321044921875	1.5734464961441594
600.0	580.0	-0.83935546875	1.3406982421875	1.5817678020256907
600.0	600.0	-0.90478515625	1.31689453125	1.5977632444785097
600.0	620.0	-0.8946533203125	1.2447509765625	1.5329088548245384
600.0	640.0	-0.89013671875	1.2166748046875	1.5075280954026637
600.0	660.0	-0.7979736328125	1.2137451171875	1.452562951531009
600.0	680.0	-0.7000732421875	1.274658203125	1.4542544753999458
600.0	700.0	-0.630615234375	1.2958984375	1.4411899021783277
600.0	720.0	-0.5078125	1.1646728515625	1.2705653805778652
600.0	740.0	-0.494873046875	1.0255126953125	1.1386727452479288
600.0	760.0	-0.30517578125	-0.2960205078125	0.42515926252066794
600.0	780.0	1.3944091796875	-1.8564453125	2.3218023513425923
600.0	800.0	2.3463134765625	-1.945068359375	3.0477004204712377
620.0	0.0	0.1685791015625	0.44192934036254883	0.47299096752147096
620.0	20.0	0.228759765625	0.4479408264160156	0.5029731745720322
620.0	40.0	0.329833984375	0.4471168518066406	0.5556113177556494
620.0	60.0	0.3612060546875	0.427947998046875	0.5600083061662902
620.0	80.0	0.3575439453125	0.45578765869140625	0.579292726214495
620.0	100.0	0.424072265625	0.60211181640625	0.7364617613483773
620.0	120.0	0.4508056640625	0.6085739135742188	0.7573558972067704
620.0	140.0	0.4254150390625	0.561492919921875	0.7044517404215433
620.0	160.0	0.29931640625	0.532440185546875	0.6108050934918648
620.0	180.0	0.1888427734375	0.6204986572265625	0.6485986252679958
620.0	200.0	0.153564453125	0.73699951171875	0.7528282151575193
620.0	220.0	0.140380859375	1.147003173828125	1.1555617968982255
620.0	240.0	0.1409912109375	1.206939697265625	1.2151468859348902
620.0	260.0	0.09765625	1.116424560546875	1.120687531186256
620.0	280.0	-0.001220703125	0.93634033203125	0.9363411277437892
620.0	300.0	-0.0826416015625	0.50860595703125	0.5152762888358912
620.0	320.0	-0.1029052734375	0.272857666015625	0.2916175598360651
620.0	340.0	-0.043701171875	0.718780517578125	0.7201077869827027
620.0	360.0	-0.0687255859375	0.805145263671875	0.8080730794771632
620.0	380.0	-0.0643310546875	0.8536376953125	0.8560582920897635
620.0	400.0	-0.0111083984375	0.8466796875	0.8467525552018983
620.0	420.0	-0.0118408203125	0.715179443359375	0.7152774575152626
620.0	440.0	-0.0257568359375	0.4385986328125	0.43935427083676504
620.0	460.0	-0.0455322265625	0.407440185546875	0.4099764486579818
620.0	480.0	-0.076171875	0.605621337890625	0.610392791118511
620.0	500.0	-0.0799560546875	0.705718994140625	0.7102339539701309
620.0	520.0	-0.6134033203125	1.1505126953125	1.3038186589574614
620.0	540.0	-0.7005615234375	1.1597900390625	1.3549536460077394
620.0	560.0	-0.8572998046875	1.1995849609375	1.474437870384727
620.0	580.0	-0.79541015625	1.2421875	1.4750278308635059
620.0	600.0	-0.836669921875	1.2913818359375	1.5387279175863506
620.0	620.0	-0.8223876953125	1.2655029296875	1.5092445747621726
620.0	640.0	-0.848876953125	1.2161865234375	1.4831391510366707
620.0	660.0	-0.7734375	1.1763916015625	1.4078717152613849
620.0	680.0	-0.6883544921875	1.17822265625	1.36456606092029
620.0	700.0	-0.631103515625	1.168701171875	1.3282146199226361
620.0	720.0	-0.5113525390625	1.04052734375	1.159387153757146
620.0	740.0	-0.519775390625	0.90869140625	1.0468459908181211
620.0	760.0	-0.4322509765625	-0.323486328125	0.5398928701353909
620.0	780.0	1.222900390625	-1.9698486328125	2.318574778087619
620.0	800.0	2.2581787109375	-2.073974609375	3.0660629104543067
