# Supplementary material for: Real-time emotion detection by quantitative facial motion analysis
Source: PLoS One. 2023 Mar 10;18(3):e0282730. doi: 10.1371/journal.pone.0282730 (PMC10004542; doi:10.1371/journal.pone.0282730)
Supplement: S1 Dataset — Data from each participant is organized into folders by Study ID and subsequently by emotions. The data files (.csv) contain the pixel displacement results after DISC-processing of videos. (ZIP) [file pone.0282730.s004.zip › S1_Dataset/1/happy/result/100700_cropped_result.csv]

pos_x	pos_y	disp_x	disp_y	disp_xy_indi
0.0	0.0	-0.7763805389404297	1.3014074563980103	1.5153970135953716
0.0	20.0	-0.8048954010009766	1.4326000213623047	1.6432283553297755
0.0	40.0	-0.5461149215698242	1.3579635620117188	1.4636620317931222
0.0	60.0	-0.47548913955688477	1.5291786193847656	1.6013985050011894
0.0	80.0	-0.48578882217407227	1.7173614501953125	1.7847467972701951
0.0	100.0	-0.44395017623901367	1.816314697265625	1.869783634136787
0.0	120.0	-0.3455066680908203	1.75164794921875	1.7853978256112761
0.0	140.0	-0.2500128746032715	1.6773529052734375	1.695883016689722
0.0	160.0	-0.24297714233398438	1.6378021240234375	1.6557275407362386
0.0	180.0	-0.281829833984375	1.750274658203125	1.772819628296045
0.0	200.0	-0.8598179817199707	2.2587890625	2.4169019406170853
0.0	220.0	-0.8529782295227051	2.30950927734375	2.461992071915858
0.0	240.0	-0.6655197143554688	2.1392669677734375	2.2403972079973546
0.0	260.0	-0.4603104591369629	1.803985595703125	1.8617867085934523
0.0	280.0	-0.28232336044311523	1.308074951171875	1.3381952614380295
0.0	300.0	-0.2017970085144043	1.1688232421875	1.1861154261382245
0.0	320.0	-0.2305431365966797	1.24969482421875	1.2707821573782692
0.0	340.0	-0.371976375579834	1.66015625	1.7013186645668625
0.0	360.0	-0.5751447677612305	1.84124755859375	1.9289852451251577
0.0	380.0	-0.6378202438354492	1.676025390625	1.7932863054922368
0.0	400.0	-0.6468429565429688	1.415008544921875	1.5558454269724775
0.0	420.0	-0.6337676048278809	1.37451171875	1.5135864170606013
0.0	440.0	-0.7603573799133301	0.801513671875	1.104792972185834
0.0	460.0	-0.9519822597503662	0.78558349609375	1.2342656327607493
0.0	480.0	-1.1008505821228027	0.6181640625	1.262536657814979
0.0	500.0	-1.201249361038208	1.586181640625	1.9897166191321114
0.0	520.0	-1.2620770931243896	1.6751708984375	2.0973879297738915
0.0	540.0	-1.1320579051971436	1.681884765625	2.027385376676276
0.0	560.0	-0.9905011653900146	1.6492919921875	1.9238650249258105
0.0	580.0	-0.5476250648498535	1.5999755859375	1.6910987810438078
0.0	600.0	-0.5140824317932129	1.5506591796875	1.6336537693855249
0.0	620.0	-0.1174168586730957	1.404541015625	1.409440379467526
0.0	640.0	-0.5631952285766602	1.4366455078125	1.5430940284407015
0.0	660.0	-1.074429988861084	1.6094970703125	1.9351694035170537
0.0	680.0	-0.961878776550293	1.7601318359375	2.0058102753397695
0.0	700.0	-0.9084949493408203	1.9603271484375	2.160612321051345
0.0	720.0	-0.5799040794372559	1.83203125	1.9216209934127317
0.0	740.0	-0.3469810485839844	3.08837890625	3.107809536739082
0.0	760.0	-0.24550724029541016	2.6976318359375	2.7087804132673794
0.0	780.0	0.4099574089050293	0.89404296875	0.9835537133717909
0.0	800.0	0.6295342445373535	0.968994140625	1.1555358106137597
20.0	0.0	-0.6436710357666016	1.2484148740768433	1.404582535880733
20.0	20.0	-0.6641216278076172	1.5483245849609375	1.6847452498571702
20.0	40.0	-0.5818920135498047	1.6437339782714844	1.7436914023866856
20.0	60.0	-0.5322227478027344	1.7637481689453125	1.8422998281323906
20.0	80.0	-0.5790157318115234	1.98138427734375	2.0642535871811507
20.0	100.0	-0.49991607666015625	1.966278076171875	2.028833545793605
20.0	120.0	-0.3579750061035156	1.8007583618164062	1.8359947665084775
20.0	140.0	-0.2694530487060547	1.7570648193359375	1.7776056156541074
20.0	160.0	-0.2123241424560547	1.68267822265625	1.6960210913993068
20.0	180.0	-0.2593402862548828	1.756927490234375	1.775964974321291
20.0	200.0	-0.7090930938720703	2.1516265869140625	2.2654602148995076
20.0	220.0	-0.660400390625	2.0908203125	2.192637283068098
20.0	240.0	-0.4965782165527344	1.794189453125	1.8616405987353415
20.0	260.0	-0.33112525939941406	1.421630859375	1.4596842938593366
20.0	280.0	-0.203125	0.93243408203125	0.954302406451152
20.0	300.0	-0.14738082885742188	0.811004638671875	0.8242873483573548
20.0	320.0	-0.16276168823242188	0.75408935546875	0.7714545503058122
20.0	340.0	-0.290130615234375	1.04180908203125	1.0814536223523747
20.0	360.0	-0.4965343475341797	1.163482666015625	1.2650052459970353
20.0	380.0	-0.6022853851318359	1.045806884765625	1.206838732128939
20.0	400.0	-0.6322669982910156	0.96246337890625	1.1515629869284472
20.0	420.0	-0.6285610198974609	0.950286865234375	1.1393568720868417
20.0	440.0	-0.7617511749267578	0.364959716796875	0.8446658791420139
20.0	460.0	-0.9556083679199219	0.38690185546875	1.0309609103180093
20.0	480.0	-1.1063690185546875	0.2506103515625	1.1343976170320273
20.0	500.0	-1.2069282531738281	1.3753662109375	1.8298382503647157
20.0	520.0	-1.2568187713623047	1.50439453125	1.960305162392723
20.0	540.0	-1.1006126403808594	1.520263671875	1.8768457092123967
20.0	560.0	-0.9560813903808594	1.47900390625	1.7611201491480801
20.0	580.0	-0.3438739776611328	1.478271484375	1.5177403908537044
20.0	600.0	-0.15839576721191406	1.3065185546875	1.3160850857043267
20.0	620.0	0.7399024963378906	1.31298828125	1.5071144385171524
20.0	640.0	1.32391357421875	1.4354248046875	1.952739491563791
20.0	660.0	1.2176132202148438	1.4700927734375	1.9088621523187896
20.0	680.0	1.2237663269042969	1.525146484375	1.9554221594495282
20.0	700.0	0.6448650360107422	1.833984375	1.9440549381160186
20.0	720.0	0.3109283447265625	2.0428466796875	2.0663733912980593
20.0	740.0	0.10338401794433594	2.764892578125	2.7668247547933036
20.0	760.0	-0.24518775939941406	2.5318603515625	2.5437047543245837
20.0	780.0	0.3358898162841797	0.44775390625	0.5597370179339167
20.0	800.0	0.5952262878417969	0.384033203125	0.7083613730578292
40.0	0.0	-0.6209602355957031	1.5705540180206299	1.6888550967184295
40.0	20.0	-0.6403312683105469	1.7437000274658203	1.8575558992828443
40.0	40.0	-0.5610313415527344	1.7847824096679688	1.8708833250806054
40.0	60.0	-0.5351676940917969	1.8944091796875	1.9685503805805422
40.0	80.0	-0.56561279296875	2.0667495727539062	2.142748615224932
40.0	100.0	-0.48621368408203125	2.0201263427734375	2.077814762522349
40.0	120.0	-0.3360099792480469	1.8448944091796875	1.8752434741058936
40.0	140.0	-0.19147109985351562	1.722198486328125	1.732809513013476
40.0	160.0	-0.14673614501953125	1.5833892822265625	1.5901739261241652
40.0	180.0	-0.24131393432617188	1.660797119140625	1.6782370171837395
40.0	200.0	-0.5774917602539062	1.881805419921875	1.9684228132209043
40.0	220.0	-0.4193000793457031	1.534576416015625	1.5908291338577734
40.0	240.0	-0.24041748046875	1.0421295166015625	1.0695019842371252
40.0	260.0	-0.10066986083984375	0.57427978515625	0.5830366133619931
40.0	280.0	-0.06334686279296875	0.182830810546875	0.19349400587857626
40.0	300.0	-0.02545166015625	0.162933349609375	0.1649092581380441
40.0	320.0	-0.032505035400390625	-0.064117431640625	0.07188617646370453
40.0	340.0	-0.14606475830078125	0.017913818359375	0.14715916045451716
40.0	360.0	-0.38370513916015625	0.217132568359375	0.44088114731779304
40.0	380.0	-0.543426513671875	0.079498291015625	0.5492106645322663
40.0	400.0	-0.5996246337890625	0.152984619140625	0.6188327683148892
40.0	420.0	-0.6102790832519531	0.1871337890625	0.6383256335630997
40.0	440.0	-0.7383575439453125	-0.29681396484375	0.7957828802049093
40.0	460.0	-0.9333229064941406	-0.2523193359375	0.9668281621232448
40.0	480.0	-1.0994644165039062	-0.37481689453125	1.161597911320576
40.0	500.0	-1.2185783386230469	1.045440673828125	1.6055775813879283
40.0	520.0	-1.2536277770996094	1.3218994140625	1.8218124668621873
40.0	540.0	-1.0991439819335938	1.3516845703125	1.7421735477964657
40.0	560.0	-0.9561653137207031	1.305419921875	1.618138831989005
40.0	580.0	-0.34574127197265625	1.309326171875	1.3542053210285774
40.0	600.0	-0.16020584106445312	1.1434326171875	1.1546012565208064
40.0	620.0	0.7135467529296875	1.240966796875	1.4314843902616257
40.0	640.0	1.2921943664550781	1.43359375	1.9300148498748146
40.0	660.0	1.1483268737792969	1.4443359375	1.8451994226635064
40.0	680.0	1.1614456176757812	1.51123046875	1.9059835918749726
40.0	700.0	0.7551994323730469	1.7269287109375	1.8848365858388965
40.0	720.0	0.3321189880371094	1.86767578125	1.896975446884485
40.0	740.0	0.0969390869140625	2.58154296875	2.5833623992917247
40.0	760.0	-0.25814056396484375	2.322021484375	2.336326245339714
40.0	780.0	0.23604965209960938	0.1781005859375	0.29570129686497393
40.0	800.0	0.5875968933105469	0.1517333984375	0.6068715953392442
60.0	0.0	-0.5161590576171875	1.7489571571350098	1.8235326457878505
60.0	20.0	-0.5516738891601562	1.8834152221679688	1.9625485927933382
60.0	40.0	-0.4016571044921875	1.8761100769042969	1.918623842823521
60.0	60.0	-0.29792022705078125	1.8694190979003906	1.893009304066068
60.0	80.0	-0.2504425048828125	1.931884765625	1.9480503576411825
60.0	100.0	-0.08966827392578125	1.8168106079101562	1.8190220406481337
60.0	120.0	0.04296112060546875	1.6436080932617188	1.6441694627133483
60.0	140.0	0.14133453369140625	1.4401397705078125	1.4470583986184047
60.0	160.0	0.14118194580078125	1.3388824462890625	1.346305517630036
60.0	180.0	-0.0087127685546875	1.3886871337890625	1.3887144659314128
60.0	200.0	-0.34467315673828125	1.5310211181640625	1.5693391122508442
60.0	220.0	-0.20720672607421875	1.091552734375	1.1110454532789986
60.0	240.0	-0.09268951416015625	0.5049285888671875	0.5133655869754565
60.0	260.0	0.092926025390625	-0.231719970703125	0.24965854885734673
60.0	280.0	0.0326995849609375	-0.428497314453125	0.42974319232555375
60.0	300.0	0.09616851806640625	-0.4344482421875	0.4449647840075632
60.0	320.0	0.03337860107421875	-0.496856689453125	0.4979766067437214
60.0	340.0	-0.18881988525390625	-0.473358154296875	0.5096281892778719
60.0	360.0	-0.5162506103515625	-0.456024169921875	0.6888198140597408
60.0	380.0	-0.6449203491210938	-0.76727294921875	1.0023123441888322
60.0	400.0	-0.6299896240234375	-1.184326171875	1.3414601774802277
60.0	420.0	-0.6486587524414062	-1.223175048828125	1.384527131259813
60.0	440.0	-0.6873626708984375	-1.1597900390625	1.3481766857697952
60.0	460.0	-0.86944580078125	-1.045745849609375	1.3599707285347662
60.0	480.0	-1.0951194763183594	-1.1949462890625	1.6208588159232244
60.0	500.0	-1.2820892333984375	0.656158447265625	1.4402418929868097
60.0	520.0	-1.2601165771484375	1.1383056640625	1.6981264890581806
60.0	540.0	-1.0877494812011719	1.183349609375	1.6073317118321855
60.0	560.0	-0.93701171875	1.1505126953125	1.4838026901006962
60.0	580.0	-0.31888580322265625	1.1531982421875	1.196475800541448
60.0	600.0	-0.14599609375	0.9781494140625	0.9889849016143123
60.0	620.0	0.7236785888671875	1.0726318359375	1.2939280333354926
60.0	640.0	1.28558349609375	1.272705078125	1.80900611975576
60.0	660.0	1.0852127075195312	1.3262939453125	1.7136925774287721
60.0	680.0	1.069366455078125	1.4180908203125	1.7760985867628336
60.0	700.0	0.685333251953125	1.63232421875	1.7703570321690603
60.0	720.0	0.285736083984375	1.7388916015625	1.7622114264966398
60.0	740.0	0.075103759765625	2.3623046875	2.363498257100141
60.0	760.0	-0.0435791015625	2.25048828125	2.250910180823876
60.0	780.0	0.7271270751953125	1.5633544921875	1.724178370043229
60.0	800.0	0.9086074829101562	1.5916748046875	1.8327564600560875
80.0	0.0	-0.18448638916015625	1.6435037851333618	1.6538258431688144
80.0	20.0	-0.03826904296875	1.6123714447021484	1.612825531587542
80.0	40.0	0.05214691162109375	1.6273040771484375	1.6281393858928497
80.0	60.0	0.077880859375	1.6366157531738281	1.6384677451185072
80.0	80.0	0.1122283935546875	1.6849136352539062	1.6886471421183287
80.0	100.0	0.11141204833984375	1.6861648559570312	1.6898415801429068
80.0	120.0	0.18781280517578125	1.5708389282226562	1.5820267343530259
80.0	140.0	0.3132781982421875	1.3741302490234375	1.4093889352393418
80.0	160.0	0.34050750732421875	1.185302734375	1.2332428530751778
80.0	180.0	0.34021759033203125	1.0191497802734375	1.0744367284315675
80.0	200.0	0.37871551513671875	0.65191650390625	0.7539367144997104
80.0	220.0	0.43065643310546875	0.1344146728515625	0.45114550607638515
80.0	240.0	0.35532379150390625	-0.51812744140625	0.6282603300757564
80.0	260.0	0.25756072998046875	-0.702911376953125	0.7486133404356418
80.0	280.0	0.314605712890625	-0.669464111328125	0.7397019338488812
80.0	300.0	0.409942626953125	-0.692596435546875	0.8048246889388183
80.0	320.0	0.478118896484375	-0.717041015625	0.8618268371685626
80.0	340.0	0.37615203857421875	-0.734832763671875	0.8255116877968393
80.0	360.0	0.36104583740234375	-1.09515380859375	1.1531331064465002
80.0	380.0	0.3605804443359375	-1.545440673828125	1.5869483712962533
80.0	400.0	0.648712158203125	-1.96856689453125	2.072699467468684
80.0	420.0	0.774810791015625	-2.03973388671875	2.1819363167844834
80.0	440.0	0.9574737548828125	-2.0947265625	2.303179403114846
80.0	460.0	0.9298553466796875	-2.061737060546875	2.2617229433733193
80.0	480.0	0.5099716186523438	-1.950927734375	2.0164796246390546
80.0	500.0	-0.773529052734375	-1.540618896484375	1.7239065460833058
80.0	520.0	-1.2690887451171875	-1.2470703125	1.7792612532458423
80.0	540.0	-1.1881027221679688	-1.0074462890625	1.5577342853544502
80.0	560.0	-1.1063308715820312	-0.8665771484375	1.405319875191953
80.0	580.0	-0.142059326171875	0.48046875	0.5010300109563993
80.0	600.0	0.2578277587890625	0.7822265625	0.8236222121110852
80.0	620.0	1.215667724609375	1.2032470703125	1.7104536032504798
80.0	640.0	1.8284149169921875	1.322265625	2.2564324700146
80.0	660.0	2.2541275024414062	1.39501953125	2.650881040301828
80.0	680.0	2.2917098999023438	1.2969970703125	2.6332747038069573
80.0	700.0	2.1881637573242188	1.525390625	2.6673727125591453
80.0	720.0	1.70440673828125	1.9725341796875	2.6068934423052217
80.0	740.0	1.3021240234375	1.3074951171875	1.8452832990850532
80.0	760.0	0.5087890625	1.541748046875	1.6235311361851075
80.0	780.0	0.716094970703125	1.4827880859375	1.6466488741879686
80.0	800.0	0.9055404663085938	1.4765625	1.7321201899777727
100.0	0.0	0.09622955322265625	1.509263515472412	1.5123281674456692
100.0	20.0	0.15235137939453125	1.5273418426513672	1.5349215117122732
100.0	40.0	0.18788909912109375	1.5861587524414062	1.5972482278954059
100.0	60.0	0.23043060302734375	1.5787239074707031	1.5954521111055358
100.0	80.0	0.15242767333984375	1.6811294555664062	1.688025604655569
100.0	100.0	0.08800506591796875	1.7939987182617188	1.7961559767325097
100.0	120.0	0.16864776611328125	1.7287139892578125	1.7369208749020952
100.0	140.0	0.34384918212890625	1.450714111328125	1.4909070034235097
100.0	160.0	0.4775848388671875	1.186279296875	1.2788064155727565
100.0	180.0	0.9146881103515625	0.3948974609375	0.9962922984111623
100.0	200.0	1.1531524658203125	-0.3064422607421875	1.1931753721043064
100.0	220.0	0.8997726440429688	-0.72137451171875	1.1532441186173636
100.0	240.0	0.462921142578125	-0.883056640625	0.997038121035373
100.0	260.0	0.392608642578125	-0.854644775390625	0.9405100947515288
100.0	280.0	0.39272308349609375	-0.80523681640625	0.8959005250622151
100.0	300.0	0.48041534423828125	-0.834075927734375	0.9625391193118047
100.0	320.0	0.5127182006835938	-0.852996826171875	0.9952303948189655
100.0	340.0	0.4416046142578125	-0.9024658203125	1.004718464131174
100.0	360.0	0.30841827392578125	-1.31640625	1.3520529748239973
100.0	380.0	0.4136810302734375	-1.851470947265625	1.89712325993246
100.0	400.0	0.6425933837890625	-2.250152587890625	2.3401095969377916
100.0	420.0	0.7803573608398438	-2.305419921875	2.433910151750688
100.0	440.0	0.9747543334960938	-2.350616455078125	2.544708967554731
100.0	460.0	1.0368881225585938	-2.3216552734375	2.5426797256798266
100.0	480.0	0.9888687133789062	-2.22406005859375	2.4339894158627082
100.0	500.0	0.8664703369140625	-2.013092041015625	2.1916455941489317
100.0	520.0	0.8442459106445312	-1.865234375	2.0474008965812374
100.0	540.0	0.7462539672851562	-1.6884765625	1.846035775872356
100.0	560.0	0.31774139404296875	-1.4732666015625	1.5071410261710372
100.0	580.0	-0.24259185791015625	-1.2359619140625	1.2595446250678617
100.0	600.0	-0.7119293212890625	-0.903564453125	1.150335637743257
100.0	620.0	2.9814529418945312	2.209716796875	3.711052406949148
100.0	640.0	3.1875	6.249267578125	7.015233532321237
100.0	660.0	3.0820159912109375	5.6732177734375	6.45633196752824
100.0	680.0	3.2102432250976562	5.7965087890625	6.6260980754863725
100.0	700.0	2.9976119995117188	5.4130859375	6.187663296138284
100.0	720.0	1.9061965942382812	4.2982177734375	4.701942309703474
100.0	740.0	-1.1833953857421875	0.3812255859375	1.243284998047226
100.0	760.0	0.46710968017578125	1.322998046875	1.4030378773750143
100.0	780.0	0.7253952026367188	1.3087158203125	1.4963072205749013
100.0	800.0	0.920684814453125	1.3009033203125	1.5937408749118134
120.0	0.0	0.26818084716796875	1.3920001983642578	1.4175985041731183
120.0	20.0	0.28212738037109375	1.4808368682861328	1.5074726164115013
120.0	40.0	0.285797119140625	1.581268310546875	1.6068881302843856
120.0	60.0	0.17809295654296875	1.7178153991699219	1.7270225380102988
120.0	80.0	0.06317901611328125	1.8957595825195312	1.896812057846446
120.0	100.0	0.0920867919921875	1.9067764282226562	1.9089987754016404
120.0	120.0	0.3444671630859375	1.5866317749023438	1.6235941659091522
120.0	140.0	0.6770248413085938	1.1414947509765625	1.3271672472812048
120.0	160.0	0.963470458984375	0.6510162353515625	1.1627972583502608
120.0	180.0	1.1676025390625	-0.127227783203125	1.1745137709043594
120.0	200.0	0.8783111572265625	-0.55621337890625	1.0396171467338209
120.0	220.0	0.3918914794921875	-0.7633209228515625	0.8580429843321001
120.0	240.0	0.43193817138671875	-0.90008544921875	0.9983608565024078
120.0	260.0	0.15904998779296875	-0.93109130859375	0.9445781722842029
120.0	280.0	-0.2478179931640625	-0.803436279296875	0.8407874955220668
120.0	300.0	-0.19245147705078125	-0.82281494140625	0.8450218925095361
120.0	320.0	-0.21735382080078125	-0.8555908203125	0.8827674298589152
120.0	340.0	-0.43023681640625	-0.90203857421875	0.9993884667985621
120.0	360.0	-0.48905181884765625	-1.30230712890625	1.391105869270287
120.0	380.0	0.48830413818359375	-2.176422119140625	2.2305277788119544
120.0	400.0	0.48920440673828125	-2.426910400390625	2.475725154999306
120.0	420.0	0.6583480834960938	-2.478759765625	2.564697287151894
120.0	440.0	0.9163589477539062	-2.528289794921875	2.6892309324851116
120.0	460.0	1.0020980834960938	-2.50091552734375	2.694212137871777
120.0	480.0	1.0517730712890625	-2.377960205078125	2.600177172891114
120.0	500.0	0.9997940063476562	-2.1134033203125	2.337961002548288
120.0	520.0	0.9387359619140625	-1.9154052734375	2.1330735026489136
120.0	540.0	0.72637939453125	-1.710693359375	1.8585205930011397
120.0	560.0	0.3095245361328125	-1.4287109375	1.4618551164189841
120.0	580.0	-0.2204437255859375	-1.256103515625	1.2753005442309246
120.0	600.0	-0.3000640869140625	-1.1759033203125	1.213584391370263
120.0	620.0	-0.30197906494140625	-1.1605224609375	1.199167935696797
120.0	640.0	-0.525787353515625	-1.0101318359375	1.1387794637643538
120.0	660.0	-0.9740829467773438	-0.68212890625	1.1891751056695792
120.0	680.0	-1.0597686767578125	-0.414306640625	1.1378750549612104
120.0	700.0	-1.0853042602539062	-0.4111328125	1.1605668989073568
120.0	720.0	-1.0626373291015625	-0.3851318359375	1.130276348621297
120.0	740.0	-0.9059829711914062	0.30078125	0.9546069895199651
120.0	760.0	0.5194015502929688	1.1591796875	1.2702265618224715
120.0	780.0	0.75457763671875	1.160888671875	1.384575717800856
120.0	800.0	0.9417495727539062	1.1578369140625	1.4924739787841992
140.0	0.0	0.3041229248046875	1.3603343963623047	1.3939155007812178
140.0	20.0	0.2230377197265625	1.5605030059814453	1.5763614611179606
140.0	40.0	0.259552001953125	1.6231575012207031	1.6437784265182798
140.0	60.0	0.180755615234375	1.8170204162597656	1.8259889883412685
140.0	80.0	0.04949951171875	2.03778076171875	2.0383818667000164
140.0	100.0	0.1849365234375	1.8732833862304688	1.8823900134744236
140.0	120.0	0.895721435546875	1.0323944091796875	1.3668047066803768
140.0	140.0	1.575225830078125	0.159576416015625	1.583288049690804
140.0	160.0	1.627471923828125	-0.109161376953125	1.6311287714546392
140.0	180.0	1.1824493408203125	-0.43939208984375	1.2614483153199934
140.0	200.0	0.463623046875	-0.666290283203125	0.8117198230205783
140.0	220.0	0.2800445556640625	-0.7567901611328125	0.8069425637209321
140.0	240.0	0.3890380859375	-0.8524017333984375	0.9369841767130193
140.0	260.0	0.056549072265625	-0.87451171875	0.8763381446708696
140.0	280.0	-0.454132080078125	-0.706878662109375	0.8401865204236643
140.0	300.0	-0.3913726806640625	-0.745941162109375	0.8423780579402927
140.0	320.0	-0.4815826416015625	-0.790618896484375	0.9257429881830647
140.0	340.0	-0.679412841796875	-0.927093505859375	1.1493929607428142
140.0	360.0	-0.698272705078125	-1.3094482421875	1.4839944304562116
140.0	380.0	0.298797607421875	-2.3160400390625	2.3352347789337293
140.0	400.0	0.4034271240234375	-2.589263916015625	2.620503972746157
140.0	420.0	0.580047607421875	-2.624114990234375	2.6874587827255314
140.0	440.0	0.8751983642578125	-2.6602783203125	2.800545110924701
140.0	460.0	0.924560546875	-2.623046875	2.7812204359390615
140.0	480.0	1.0024871826171875	-2.4415283203125	2.639325877984703
140.0	500.0	0.947174072265625	-2.058197021484375	2.265681730168516
140.0	520.0	0.837249755859375	-1.759521484375	1.9485643452716122
140.0	540.0	0.635772705078125	-1.52099609375	1.6485254167664858
140.0	560.0	0.3286895751953125	-1.3394775390625	1.3792160506951063
140.0	580.0	-0.1712188720703125	-1.27685546875	1.2882840487368508
140.0	600.0	-0.306304931640625	-1.0963134765625	1.1382995871210368
140.0	620.0	-0.2993621826171875	-1.0946044921875	1.1348024985425353
140.0	640.0	-0.2509613037109375	-1.0924072265625	1.1208635619941736
140.0	660.0	-0.17388916015625	-1.0367431640625	1.0512249180123965
140.0	680.0	-0.478271484375	-0.6072998046875	0.7730178947086164
140.0	700.0	-0.772125244140625	-0.0799560546875	0.7762540584888495
140.0	720.0	-0.73687744140625	0.178466796875	0.7581812192610972
140.0	740.0	-0.2989044189453125	0.4765625	0.5625439254594123
140.0	760.0	0.5743865966796875	1.0084228515625	1.160532899145353
140.0	780.0	0.771759033203125	1.014404296875	1.2746089921419375
140.0	800.0	0.943206787109375	1.01318359375	1.3842615496694817
160.0	0.0	0.118408203125	1.5618250370025635	1.5663071055113522
160.0	20.0	0.2113494873046875	1.6432533264160156	1.6567890935666056
160.0	40.0	0.3358154296875	1.6363525390625	1.6704555171905928
160.0	60.0	0.2824249267578125	1.8006591796875	1.8226731250136476
160.0	80.0	0.289642333984375	1.878387451171875	1.9005873035343284
160.0	100.0	0.5670623779296875	1.55804443359375	1.6580296129791352
160.0	120.0	1.2148590087890625	0.7729949951171875	1.4399318295364416
160.0	140.0	1.5655670166015625	0.2209625244140625	1.5810833376726707
160.0	160.0	1.3846282958984375	-0.1214141845703125	1.3899413376173417
160.0	180.0	0.6576385498046875	-0.4984283447265625	0.8251783304329273
160.0	200.0	0.39874267578125	-0.7188568115234375	0.822040654081557
160.0	220.0	0.312469482421875	-0.7993927001953125	0.8582924132080787
160.0	240.0	0.2711944580078125	-0.8024749755859375	0.84706110788762
160.0	260.0	-0.3658447265625	-0.7703857421875	0.8528402873453949
160.0	280.0	-0.818084716796875	-0.66644287109375	1.0551818347035282
160.0	300.0	-0.7821807861328125	-0.71783447265625	1.0616464158697194
160.0	320.0	-0.9285125732421875	-0.7972412109375	1.2238174484317177
160.0	340.0	-0.8900299072265625	-1.064300537109375	1.3874036431583374
160.0	360.0	-0.85321044921875	-1.341888427734375	1.5901674827336567
160.0	380.0	0.3927459716796875	-2.286407470703125	2.3198940752451787
160.0	400.0	0.5095367431640625	-2.61138916015625	2.660635457633346
160.0	420.0	0.6248321533203125	-2.651336669921875	2.7239679434779176
160.0	440.0	0.78375244140625	-2.6785888671875	2.790897025837942
160.0	460.0	0.8382415771484375	-2.631072998046875	2.7613753932979974
160.0	480.0	0.911346435546875	-2.393280029296875	2.5609259310287062
160.0	500.0	0.83062744140625	-1.825958251953125	2.0060073490126613
160.0	520.0	0.751861572265625	-1.5615234375	1.733104517826768
160.0	540.0	0.5696868896484375	-1.3758544921875	1.4891335520730955
160.0	560.0	0.3039398193359375	-1.2626953125	1.2987605114059462
160.0	580.0	-0.14892578125	-1.2327880859375	1.241750922347299
160.0	600.0	-0.3014984130859375	-0.931884765625	0.9794439797646927
160.0	620.0	-0.2882843017578125	-0.922119140625	0.9661322622431041
160.0	640.0	-0.228790283203125	-0.90234375	0.9308970065760382
160.0	660.0	-0.1191558837890625	-0.833251953125	0.8417285441448328
160.0	680.0	-0.28826904296875	-0.7364501953125	0.7908589832011383
160.0	700.0	-0.50286865234375	-0.2647705078125	0.5683135607367719
160.0	720.0	-0.575225830078125	0.04296875	0.576828457225916
160.0	740.0	-0.26348876953125	0.2752685546875	0.38105000835695746
160.0	760.0	0.394927978515625	0.816162109375	0.9066910703177171
160.0	780.0	0.6078033447265625	0.8333740234375	1.0314733000912837
160.0	800.0	0.8376007080078125	0.84326171875	1.1885559609729754
180.0	0.0	0.01934814453125	1.8341317176818848	1.8342337660460575
180.0	20.0	0.1541595458984375	1.8220100402832031	1.8285200990102384
180.0	40.0	0.27703857421875	1.806182861328125	1.8273059131302045
180.0	60.0	0.3389892578125	1.8433456420898438	1.8742563520297557
180.0	80.0	0.414825439453125	1.827362060546875	1.8738549158202187
180.0	100.0	0.7338714599609375	1.4711227416992188	1.6440101705554695
180.0	120.0	1.409027099609375	0.6181259155273438	1.5386477877929454
180.0	140.0	1.4425506591796875	0.1799163818359375	1.4537270406622715
180.0	160.0	0.9159088134765625	-0.2227935791015625	0.9426165357625171
180.0	180.0	0.3286590576171875	-0.5447845458984375	0.6362444322770805
180.0	200.0	0.306121826171875	-0.79608154296875	0.8529105436763632
180.0	220.0	0.347412109375	-0.8650360107421875	0.9321922943369275
180.0	240.0	0.2021636962890625	-0.8222198486328125	0.8467087099959593
180.0	260.0	-0.542388916015625	-0.83203125	0.9932078016171476
180.0	280.0	-1.1903533935546875	-0.74835205078125	1.4060483609946222
180.0	300.0	-1.14495849609375	-0.756988525390625	1.3725748013679746
180.0	320.0	-1.232391357421875	-0.8741455078125	1.5109330980149005
180.0	340.0	-1.2479248046875	-1.053375244140625	1.6330694177292822
180.0	360.0	-0.834136962890625	-1.1968994140625	1.4588874803231233
180.0	380.0	0.3235626220703125	-2.1395263671875	2.163854395815845
180.0	400.0	0.466339111328125	-2.41455078125	2.459172145659854
180.0	420.0	0.5004425048828125	-2.4117431640625	2.4631174941718843
180.0	440.0	0.54864501953125	-2.421905517578125	2.483271570636569
180.0	460.0	0.4242095947265625	-2.208404541015625	2.2487784232859642
180.0	480.0	0.2042694091796875	-1.550201416015625	1.5636017465273782
180.0	500.0	0.3335418701171875	-1.3009033203125	1.3429816186088914
180.0	520.0	0.444610595703125	-1.240478515625	1.3177501772106468
180.0	540.0	0.404022216796875	-1.2344970703125	1.2989291621468841
180.0	560.0	0.376983642578125	-1.265625	1.3205768843185435
180.0	580.0	0.1034393310546875	-1.1510009765625	1.1556396251673227
180.0	600.0	-0.191802978515625	-0.809814453125	0.832218619749407
180.0	620.0	-0.2065887451171875	-0.803955078125	0.8300738986693107
180.0	640.0	-0.1910552978515625	-0.7818603515625	0.804865042216759
180.0	660.0	-0.2032928466796875	-0.7601318359375	0.7868471195326607
180.0	680.0	-0.33428955078125	-0.6343994140625	0.7170858528268238
180.0	700.0	-0.5191802978515625	-0.2203369140625	0.5640004763968047
180.0	720.0	-0.4119873046875	-0.0819091796875	0.42005077424134113
180.0	740.0	-0.2055511474609375	0.1156005859375	0.23582783909369434
180.0	760.0	0.3663177490234375	0.649169921875	0.7453927023501047
180.0	780.0	0.5804595947265625	0.6722412109375	0.8881675443253044
180.0	800.0	0.799713134765625	0.6881103515625	1.0550056653137603
200.0	0.0	0.491241455078125	1.6160249710083008	1.6890396307102011
200.0	20.0	0.455108642578125	1.6854705810546875	1.7458335992156095
200.0	40.0	0.5312042236328125	1.7190284729003906	1.7992322856839769
200.0	60.0	0.5904693603515625	1.7472114562988281	1.8442890062394925
200.0	80.0	0.7387847900390625	1.626678466796875	1.7865849546925257
200.0	100.0	1.1793060302734375	1.2356491088867188	1.7080958501594212
200.0	120.0	1.8563079833984375	0.489105224609375	1.919662274976763
200.0	140.0	1.3522796630859375	0.093170166015625	1.3554855097090472
200.0	160.0	0.7273406982421875	-0.2442169189453125	0.7672459806467377
200.0	180.0	0.476837158203125	-0.4870758056640625	0.6816278426726182
200.0	200.0	0.3829345703125	-0.7756805419921875	0.8650544424287484
200.0	220.0	0.3208160400390625	-0.8906402587890625	0.9466588625910569
200.0	240.0	0.1591796875	-0.8321685791015625	0.8472559925763353
200.0	260.0	-0.276763916015625	-0.831512451171875	0.8763624944406074
200.0	280.0	-0.7933349609375	-0.891021728515625	1.1930214084133934
200.0	300.0	-0.839935302734375	-0.835540771484375	1.1847445689228504
200.0	320.0	-0.9385833740234375	-0.939849853515625	1.328253175093725
200.0	340.0	-0.8193206787109375	-1.010345458984375	1.300801414918395
200.0	360.0	-0.488372802734375	-1.1036376953125	1.2068654262034832
200.0	380.0	0.311920166015625	-2.005462646484375	2.029574984180513
200.0	400.0	0.4352264404296875	-2.10809326171875	2.152551800666617
200.0	420.0	0.615936279296875	-2.095306396484375	2.1839611707405457
200.0	440.0	0.68621826171875	-2.04437255859375	2.1564680987780593
200.0	460.0	0.5356292724609375	-1.630401611328125	1.7161317349604546
200.0	480.0	0.321533203125	-0.881378173828125	0.9381956544412381
200.0	500.0	0.3781890869140625	-0.84149169921875	0.9225699243498845
200.0	520.0	0.411468505859375	-0.891845703125	0.9821889275982866
200.0	540.0	0.405914306640625	-0.93603515625	1.020258907371801
200.0	560.0	0.34332275390625	-0.967041015625	1.026176807012711
200.0	580.0	0.078277587890625	-0.8870849609375	0.8905319245751162
200.0	600.0	-0.0849761962890625	-0.73291015625	0.7378199313315931
200.0	620.0	-0.065643310546875	-0.72265625	0.7256315179783854
200.0	640.0	0.0027313232421875	-0.697265625	0.6972709745380873
200.0	660.0	-0.0464324951171875	-0.70068359375	0.7022203893032605
200.0	680.0	-0.132171630859375	-0.5001220703125	0.5172923981827764
200.0	700.0	-0.4019012451171875	-0.02783203125	0.4028637893758219
200.0	720.0	-0.296661376953125	-0.034423828125	0.29865192535542723
200.0	740.0	-0.1902008056640625	-0.009765625	0.19045134262298885
200.0	760.0	0.22845458984375	0.45361328125	0.5078941903064729
200.0	780.0	0.443756103515625	0.4844970703125	0.6570060049563974
200.0	800.0	0.64849853515625	0.5079345703125	0.8237401761589306
220.0	0.0	0.8822479248046875	1.3909108638763428	1.6471170061872993
220.0	20.0	0.773468017578125	1.5129241943359375	1.6991740322943027
220.0	40.0	0.89593505859375	1.5422477722167969	1.7835996804566487
220.0	60.0	0.8994140625	1.572235107421875	1.8113168935425488
220.0	80.0	1.0316009521484375	1.4625701904296875	1.7897798988722315
220.0	100.0	1.7405242919921875	1.1112289428710938	2.06500716088088
220.0	120.0	1.824615478515625	0.4100494384765625	1.870123575177252
220.0	140.0	1.0859527587890625	0.0140380859375	1.0860434900032154
220.0	160.0	0.806884765625	-0.21417236328125	0.834825027290861
220.0	180.0	0.68402099609375	-0.4108734130859375	0.7979358900801325
220.0	200.0	0.583770751953125	-0.7270050048828125	0.9323757654296766
220.0	220.0	0.4732818603515625	-0.8775177001953125	0.9970120528328162
220.0	240.0	0.2509002685546875	-0.792266845703125	0.8310461476724343
220.0	260.0	-0.1689605712890625	-0.775543212890625	0.7937348106962675
220.0	280.0	-0.7212677001953125	-0.966888427734375	1.2062753943572284
220.0	300.0	-0.728363037109375	-0.890869140625	1.1507217472287203
220.0	320.0	-0.7418212890625	-0.97528076171875	1.225345416233747
220.0	340.0	-0.6150970458984375	-1.029693603515625	1.1994220662443966
220.0	360.0	-0.261749267578125	-1.127105712890625	1.157099808619969
220.0	380.0	0.3216705322265625	-1.858245849609375	1.885881642334266
220.0	400.0	0.42535400390625	-1.9136962890625	1.9603977951963376
220.0	420.0	0.5289306640625	-1.875946044921875	1.9490872763536329
220.0	440.0	0.483306884765625	-1.667755126953125	1.7363734357390657
220.0	460.0	0.3593902587890625	-1.132171630859375	1.1878442489801624
220.0	480.0	0.2003173828125	-0.50830078125	0.5463485499900316
220.0	500.0	0.215484619140625	-0.505859375	0.5498430033760281
220.0	520.0	0.2956390380859375	-0.5634765625	0.636324034849537
220.0	540.0	0.2740631103515625	-0.68408203125	0.7369388128838775
220.0	560.0	0.0699005126953125	-0.6845703125	0.6881297802242068
220.0	580.0	0.0145263671875	-0.6568603515625	0.6570209561334228
220.0	600.0	-0.2569427490234375	-0.4859619140625	0.5497077025065319
220.0	620.0	-0.1106719970703125	-0.4906005859375	0.5029286488735252
220.0	640.0	-0.0702362060546875	-0.4658203125	0.4710856484531811
220.0	660.0	-0.0348968505859375	-0.46142578125	0.4627434945874335
220.0	680.0	0.1576690673828125	-0.336181640625	0.3713187718156497
220.0	700.0	-0.125244140625	0.0543212890625	0.1365170216724144
220.0	720.0	-0.1361236572265625	0.0328369140625	0.14002825779778413
220.0	740.0	0.03253173828125	-0.034423828125	0.047363635189660934
220.0	760.0	0.07672119140625	0.170166015625	0.1866617638523814
220.0	780.0	0.2385406494140625	0.215087890625	0.32119221988770935
220.0	800.0	0.473663330078125	0.2962646484375	0.5586856828078686
240.0	0.0	0.8710479736328125	1.4361796379089355	1.6796834596774686
240.0	20.0	0.8534088134765625	1.5597343444824219	1.7779420205050231
240.0	40.0	0.9997100830078125	1.5744171142578125	1.8649958444284493
240.0	60.0	1.046905517578125	1.5586090087890625	1.8775710918668156
240.0	80.0	1.3670501708984375	1.3478469848632812	1.9197702113426194
240.0	100.0	2.16131591796875	0.993865966796875	2.378877058030151
240.0	120.0	1.4676055908203125	0.3128662109375	1.500583698483169
240.0	140.0	0.9647216796875	-0.011627197265625	0.9647917448731229
240.0	160.0	0.82781982421875	-0.2236785888671875	0.8575067186250953
240.0	180.0	0.8314971923828125	-0.3605499267578125	0.9063022843541574
240.0	200.0	0.7441864013671875	-0.616851806640625	0.9666020646241388
240.0	220.0	0.625396728515625	-0.7758026123046875	0.9964892178527691
240.0	240.0	0.4030303955078125	-0.785308837890625	0.8826910391367456
240.0	260.0	0.0130462646484375	-0.732757568359375	0.7328736992205555
240.0	280.0	-0.476104736328125	-0.96771240234375	1.078491081837947
240.0	300.0	-0.40277099609375	-0.80731201171875	0.9022068274845445
240.0	320.0	-0.3153076171875	-0.855316162109375	0.911583584002021
240.0	340.0	-0.15606689453125	-0.887298583984375	0.9009193375154655
240.0	360.0	0.1778717041015625	-0.927642822265625	0.9445419783264943
240.0	380.0	0.4244537353515625	-1.2744140625	1.3432394336646196
240.0	400.0	0.2368621826171875	-1.050384521484375	1.0767596465916325
240.0	420.0	0.1620025634765625	-0.897186279296875	0.911695152082947
240.0	440.0	0.0293121337890625	-0.530487060546875	0.5312962663099862
240.0	460.0	0.1098785400390625	-0.384063720703125	0.39947244601028975
240.0	480.0	0.1861114501953125	-0.35882568359375	0.40421942444707465
240.0	500.0	0.2252044677734375	-0.38470458984375	0.4457742407900721
240.0	520.0	0.3332672119140625	-0.4801025390625	0.5844360380325908
240.0	540.0	0.3269500732421875	-0.6309814453125	0.7106573961633856
240.0	560.0	0.1316070556640625	-0.620361328125	0.6341676391409274
240.0	580.0	-0.0108642578125	-0.4036865234375	0.403832689740283
240.0	600.0	-0.1243896484375	-0.1597900390625	0.20249849683886575
240.0	620.0	-0.01556396484375	-0.1973876953125	0.19800035167251048
240.0	640.0	0.0289154052734375	-0.181396484375	0.1836866495032689
240.0	660.0	0.1040496826171875	-0.165283203125	0.19530712656735663
240.0	680.0	0.283660888671875	-0.1219482421875	0.3087634588722231
240.0	700.0	0.146270751953125	0.010986328125	0.14668276068646507
240.0	720.0	0.09228515625	-0.015869140625	0.09363962669865221
240.0	740.0	0.13446044921875	-0.0877685546875	0.16057064363089762
240.0	760.0	0.1804351806640625	-0.1910400390625	0.26277966235284345
240.0	780.0	0.24749755859375	-0.12646484375	0.27793596063586057
240.0	800.0	0.376556396484375	-0.0472412109375	0.37950817085293326
260.0	0.0	0.833282470703125	1.4884965419769287	1.7058668269998039
260.0	20.0	0.882415771484375	1.5814666748046875	1.8109926662695683
260.0	40.0	1.03570556640625	1.5896263122558594	1.8972606128049605
260.0	60.0	1.113739013671875	1.5653038024902344	1.9210909881276284
260.0	80.0	1.641998291015625	1.2698593139648438	2.0757410881325002
260.0	100.0	1.750762939453125	0.9100418090820312	1.973156599066542
260.0	120.0	1.121917724609375	0.2951812744140625	1.160099722246923
260.0	140.0	0.91107177734375	-0.0111846923828125	0.9111404287024024
260.0	160.0	0.8541259765625	-0.259674072265625	0.8927271742508219
260.0	180.0	0.869140625	-0.4516754150390625	0.9794978849268129
260.0	200.0	0.8568115234375	-0.6123046875	1.0531111133350375
260.0	220.0	0.649993896484375	-0.683258056640625	0.9430448756190046
260.0	240.0	0.616058349609375	-0.627044677734375	0.879040908034679
260.0	260.0	0.452239990234375	-0.499237060546875	0.6736161008992226
260.0	280.0	0.28546142578125	-0.350555419921875	0.45208110781768596
260.0	300.0	0.17510986328125	-0.517547607421875	0.5463689139825629
260.0	320.0	0.20831298828125	-0.55218505859375	0.5901717038463021
260.0	340.0	0.277618408203125	-0.58416748046875	0.6467794259331726
260.0	360.0	0.342803955078125	-0.662200927734375	0.7456705843128533
260.0	380.0	0.3714599609375	-0.413818359375	0.5560828509633305
260.0	400.0	0.296875	-0.15380859375	0.33435288115455586
260.0	420.0	0.228912353515625	-0.026275634765625	0.23041543909729442
260.0	440.0	0.14959716796875	0.078338623046875	0.16886755912593387
260.0	460.0	0.192169189453125	0.11114501953125	0.22199597460691262
260.0	480.0	0.328887939453125	-0.02178955078125	0.3296089520036904
260.0	500.0	0.347747802734375	-0.13311767578125	0.372355810901331
260.0	520.0	0.46612548828125	-0.2467041015625	0.5273858971883815
260.0	540.0	0.49591064453125	-0.41552734375	0.6469855800273531
260.0	560.0	0.326934814453125	-0.460693359375	0.564911271151251
260.0	580.0	0.16973876953125	-0.0693359375	0.18335408943076975
260.0	600.0	-0.078277587890625	0.0166015625	0.08001870183535802
260.0	620.0	0.034149169921875	-0.009521484375	0.035451720283456785
260.0	640.0	0.08087158203125	-0.008544921875	0.08132175889690933
260.0	660.0	0.221405029296875	0.007568359375	0.22153434736306518
260.0	680.0	0.244171142578125	-0.040283203125	0.24747178288022467
260.0	700.0	0.198455810546875	-0.0194091796875	0.19940267048351887
260.0	720.0	0.188018798828125	-0.0172119140625	0.1888049753011446
260.0	740.0	0.232757568359375	-0.09326171875	0.25074655294295317
260.0	760.0	0.234039306640625	-0.234375	0.3312190176874276
260.0	780.0	0.269256591796875	-0.2406005859375	0.36109244547558356
260.0	800.0	0.2752685546875	-0.22802734375	0.35744824338276704
280.0	0.0	0.76263427734375	1.5185046195983887	1.6992549310569238
280.0	20.0	0.83734130859375	1.6097488403320312	1.8145059371707255
280.0	40.0	1.0771484375	1.545562744140625	1.8838824147181241
280.0	60.0	1.294525146484375	1.5365333557128906	2.0091615435546015
280.0	80.0	2.047454833984375	1.1029739379882812	2.3256445999093156
280.0	100.0	1.480987548828125	0.76678466796875	1.6677178558784709
280.0	120.0	0.93487548828125	0.36634063720703125	1.0040904546196818
280.0	140.0	0.81011962890625	0.0567169189453125	0.8121025932933901
280.0	160.0	0.76416015625	-0.3223114013671875	0.8293523882230669
280.0	180.0	0.80474853515625	-0.57440185546875	0.988715174558413
280.0	200.0	0.883636474609375	-0.7597198486328125	1.1653272792081837
280.0	220.0	0.75433349609375	-0.7623291015625	1.0724573103010244
280.0	240.0	0.7109375	-0.62127685546875	0.9441488548144239
280.0	260.0	0.6875	-0.53546142578125	0.8714213610531297
280.0	280.0	0.573577880859375	-0.360260009765625	0.6773321637479351
280.0	300.0	0.395233154296875	-0.322540283203125	0.5101386875587947
280.0	320.0	0.344879150390625	-0.28277587890625	0.44598635188238833
280.0	340.0	0.410919189453125	-0.208221435546875	0.46066337653650596
280.0	360.0	0.44512939453125	-0.1265869140625	0.46277902360373246
280.0	380.0	0.4766845703125	-0.0128173828125	0.4768568599445487
280.0	400.0	0.50347900390625	0.09979248046875	0.5132734617458179
280.0	420.0	0.53631591796875	0.190765380859375	0.5692329878012038
280.0	440.0	0.551483154296875	0.240478515625	0.6016340963994928
280.0	460.0	0.603515625	0.2545166015625	0.6549884045462675
280.0	480.0	0.570526123046875	0.24127197265625	0.6194450918913929
280.0	500.0	0.4666748046875	0.152374267578125	0.49092085996633544
280.0	520.0	0.51934814453125	0.0802001953125	0.5255041070783513
280.0	540.0	0.601593017578125	0.0185546875	0.6018790868828862
280.0	560.0	0.656951904296875	0.02587890625	0.6574614227070564
280.0	580.0	0.35186767578125	-0.0166015625	0.3522590994383825
280.0	600.0	-0.162353515625	-0.0225830078125	0.16391661379389386
280.0	620.0	-0.073974609375	0.0126953125	0.07505607098467448
280.0	640.0	-0.04278564453125	-0.0032958984375	0.04291240292112291
280.0	660.0	0.072998046875	0.010498046875	0.0737490598974278
280.0	680.0	0.133209228515625	-0.022705078125	0.13513037828108954
280.0	700.0	0.1873779296875	-0.0281982421875	0.1894878080416748
280.0	720.0	0.2144775390625	0.0059814453125	0.21456092945905283
280.0	740.0	0.273712158203125	-0.0750732421875	0.28382095983340544
280.0	760.0	0.266082763671875	-0.1697998046875	0.3156453877299271
280.0	780.0	0.26983642578125	-0.253173828125	0.3700117348488654
280.0	800.0	0.243133544921875	-0.296630859375	0.38354111565753735
300.0	0.0	0.46575927734375	1.604433536529541	1.6706701282935725
300.0	20.0	0.58941650390625	1.6713790893554688	1.7722640535235663
300.0	40.0	0.904693603515625	1.5009727478027344	1.7525380754461735
300.0	60.0	1.107696533203125	1.4439315795898438	1.8198708789930793
300.0	80.0	1.83233642578125	0.9748687744140625	2.0755302706952703
300.0	100.0	1.20751953125	0.6750869750976562	1.383418173328919
300.0	120.0	0.863311767578125	0.29659271240234375	0.9128386741856668
300.0	140.0	0.78460693359375	0.0584716796875	0.7867826749292748
300.0	160.0	0.707672119140625	-0.409881591796875	0.8178036118182183
300.0	180.0	0.7576904296875	-0.70465087890625	1.0347113840986668
300.0	200.0	0.880859375	-0.9274444580078125	1.2790881366093565
300.0	220.0	0.871307373046875	-0.902191162109375	1.2542429714031131
300.0	240.0	0.843719482421875	-0.76287841796875	1.137473536228751
300.0	260.0	0.78399658203125	-0.638885498046875	1.0113482685263697
300.0	280.0	0.53216552734375	-0.46856689453125	0.7090522428874413
300.0	300.0	0.427001953125	-0.416015625	0.5961540641618619
300.0	320.0	0.386444091796875	-0.3511962890625	0.5221856657703107
300.0	340.0	0.451080322265625	-0.2484130859375	0.514958754076724
300.0	360.0	0.4527587890625	-0.095001220703125	0.4626183664841088
300.0	380.0	0.471771240234375	0.018157958984375	0.47212055090491306
300.0	400.0	0.50433349609375	0.0908203125	0.5124457087777614
300.0	420.0	0.543304443359375	0.11224365234375	0.5547777533981557
300.0	440.0	0.56024169921875	0.14068603515625	0.5776359770924054
300.0	460.0	0.596893310546875	0.154815673828125	0.6166437521279726
300.0	480.0	0.5992431640625	0.173614501953125	0.6238865000655711
300.0	500.0	0.330810546875	0.295806884765625	0.44377621725198424
300.0	520.0	0.368194580078125	0.3414306640625	0.5021375779216952
300.0	540.0	0.47003173828125	0.34423828125	0.5826060669694811
300.0	560.0	0.52484130859375	0.3580322265625	0.63533099598847
300.0	580.0	0.502105712890625	-0.0235595703125	0.5026581345912075
300.0	600.0	-0.16741943359375	-0.0736083984375	0.18288647589525536
300.0	620.0	-0.1802978515625	-0.004638671875	0.18035751316431817
300.0	640.0	-0.167510986328125	-0.0325927734375	0.1706523349414519
300.0	660.0	-0.043243408203125	-0.017578125	0.04667957617135918
300.0	680.0	0.039093017578125	-0.020751953125	0.04425954791754868
300.0	700.0	0.136810302734375	-0.05712890625	0.1482591341657998
300.0	720.0	0.25323486328125	-0.0216064453125	0.2541549418368949
300.0	740.0	0.3126220703125	-0.086669921875	0.32441367758510475
300.0	760.0	0.333648681640625	-0.1705322265625	0.3747034601613534
300.0	780.0	0.35260009765625	-0.291259765625	0.45733913012022814
300.0	800.0	0.33331298828125	-0.38916015625	0.5123896714118086
320.0	0.0	0.39007568359375	1.6299173831939697	1.6759444247853237
320.0	20.0	0.545684814453125	1.6704540252685547	1.7573242635497464
320.0	40.0	0.904083251953125	1.3945808410644531	1.6619934562825978
320.0	60.0	1.19696044921875	1.3101234436035156	1.7745810081462852
320.0	80.0	1.5927734375	0.8456802368164062	1.8033586127410763
320.0	100.0	1.034515380859375	0.5907821655273438	1.1913209644507208
320.0	120.0	0.88226318359375	0.23553466796875	0.913162036519329
320.0	140.0	0.82342529296875	0.0569000244140625	0.8253888937216157
320.0	160.0	0.753265380859375	-0.503448486328125	0.9060182737601375
320.0	180.0	0.795928955078125	-0.756866455078125	1.098339534185255
320.0	200.0	0.853424072265625	-1.038970947265625	1.3445420322118877
320.0	220.0	0.927886962890625	-1.1195220947265625	1.4540646259652075
320.0	240.0	0.97564697265625	-0.970733642578125	1.3763033168914112
320.0	260.0	0.978424072265625	-0.818023681640625	1.2753338421424139
320.0	280.0	0.628021240234375	-0.634857177734375	0.8930029755305289
320.0	300.0	0.4305419921875	-0.54364013671875	0.6934774728052545
320.0	320.0	0.387420654296875	-0.439697265625	0.5860276860131444
320.0	340.0	0.4610595703125	-0.323883056640625	0.563450230060847
320.0	360.0	0.491058349609375	-0.135284423828125	0.5093527049614942
320.0	380.0	0.500732421875	-0.01336669921875	0.5009107974128802
320.0	400.0	0.52093505859375	0.0284423828125	0.5217109395173984
320.0	420.0	0.5369873046875	0.022369384765625	0.5374530256406959
320.0	440.0	0.5423583984375	0.039947509765625	0.5438275791941456
320.0	460.0	0.5626220703125	0.05401611328125	0.5652091068770358
320.0	480.0	0.58538818359375	0.061187744140625	0.5885773233180229
320.0	500.0	0.272369384765625	0.189788818359375	0.3319711995517878
320.0	520.0	0.24432373046875	0.244384765625	0.34556909430641014
320.0	540.0	0.314422607421875	0.25146484375	0.4026116537063755
320.0	560.0	0.370758056640625	0.275146484375	0.4617002538745837
320.0	580.0	0.443389892578125	0.142333984375	0.4656753804406069
320.0	600.0	-0.234344482421875	0.0972900390625	0.25373743937850257
320.0	620.0	-0.403961181640625	0.1197509765625	0.42133707724357994
320.0	640.0	-0.39520263671875	0.0789794921875	0.4030172257554851
320.0	660.0	-0.227142333984375	0.08984375	0.24426530515390812
320.0	680.0	-0.043426513671875	0.0709228515625	0.0831619682514186
320.0	700.0	0.139801025390625	-0.0809326171875	0.16153765884489163
320.0	720.0	0.281951904296875	-0.037841796875	0.2844800132300386
320.0	740.0	0.355560302734375	-0.1036376953125	0.37035645096345626
320.0	760.0	0.3917236328125	-0.21337890625	0.446069458869657
320.0	780.0	0.40582275390625	-0.3421630859375	0.5308179395671606
320.0	800.0	0.31201171875	-0.4957275390625	0.5857449151484728
340.0	0.0	0.27685546875	1.7253737449645996	1.7474448518880215
340.0	20.0	0.4957275390625	1.676595687866211	1.7483474750622474
340.0	40.0	0.865966796875	1.2459030151367188	1.5172912760629431
340.0	60.0	1.0972900390625	1.1170234680175781	1.5658182710416302
340.0	80.0	1.21722412109375	0.710235595703125	1.4092796608112335
340.0	100.0	0.842193603515625	0.4988250732421875	0.9788342655923461
340.0	120.0	0.813934326171875	0.15857696533203125	0.8292380486053329
340.0	140.0	0.6663818359375	-0.0921173095703125	0.6727186261654318
340.0	160.0	0.75250244140625	-0.6533203125	0.9965376837066747
340.0	180.0	0.83123779296875	-0.8082427978515625	1.1594018667996357
340.0	200.0	0.8857421875	-1.0458831787109375	1.3705512928116845
340.0	220.0	0.938568115234375	-1.2553558349609375	1.5674273122875841
340.0	240.0	1.020904541015625	-1.1817169189453125	1.5616340667352022
340.0	260.0	1.0263671875	-0.991790771484375	1.4272626030195816
340.0	280.0	0.66009521484375	-0.7432861328125	0.9940824753967741
340.0	300.0	0.397216796875	-0.619415283203125	0.7358372624332384
340.0	320.0	0.3309326171875	-0.504058837890625	0.6029856624947361
340.0	340.0	0.41595458984375	-0.391204833984375	0.5710161494606126
340.0	360.0	0.4683837890625	-0.19183349609375	0.5061456945189747
340.0	380.0	0.48675537109375	-0.083465576171875	0.49385958904765365
340.0	400.0	0.4815673828125	-0.02081298828125	0.48201693400758894
340.0	420.0	0.386444091796875	0.014495849609375	0.3867158721084631
340.0	440.0	0.319305419921875	0.045318603515625	0.3225053906775689
340.0	460.0	0.273101806640625	0.073760986328125	0.2828873979067841
340.0	480.0	0.304473876953125	0.07244873046875	0.3129746959314767
340.0	500.0	0.173828125	0.104949951171875	0.2030534641221237
340.0	520.0	0.16217041015625	0.1505126953125	0.22125395675666415
340.0	540.0	0.199371337890625	0.171142578125	0.2627521882298404
340.0	560.0	0.249053955078125	0.197998046875	0.31816835025874496
340.0	580.0	0.2586669921875	0.18115234375	0.3157923122773041
340.0	600.0	-0.1429443359375	0.32470703125	0.3547784369431171
340.0	620.0	-0.3248291015625	0.2833251953125	0.43103029072301546
340.0	640.0	-0.262908935546875	0.22998046875	0.3493023395238867
340.0	660.0	-0.1529541015625	0.222412109375	0.2699298123242939
340.0	680.0	0.038543701171875	0.1766357421875	0.18079215225820994
340.0	700.0	0.074462890625	-0.10791015625	0.13110806192652733
340.0	720.0	0.1605224609375	-0.0927734375	0.1854032663439283
340.0	740.0	0.244903564453125	-0.162841796875	0.2941006744149437
340.0	760.0	0.298126220703125	-0.254150390625	0.39175459732537726
340.0	780.0	0.320831298828125	-0.4139404296875	0.5237169098259228
340.0	800.0	0.2882080078125	-0.552978515625	0.6235776571607409
360.0	0.0	0.28436279296875	1.631645917892456	1.6562398979012984
360.0	20.0	0.524322509765625	1.450632095336914	1.5424809789000606
360.0	40.0	0.78802490234375	1.0551261901855469	1.316918571487753
360.0	60.0	0.797943115234375	0.9334907531738281	1.228054641052661
360.0	80.0	0.8682861328125	0.5693893432617188	1.0383279985893175
360.0	100.0	0.7078857421875	0.3793487548828125	0.8031237151419997
360.0	120.0	0.70147705078125	0.021942138671875	0.701820140935166
360.0	140.0	0.551239013671875	-0.2928924560546875	0.6242198659188032
360.0	160.0	0.73272705078125	-0.7751312255859375	1.066638339750145
360.0	180.0	0.816558837890625	-0.95819091796875	1.2589273890956079
360.0	200.0	0.880340576171875	-1.141571044921875	1.44159078127555
360.0	220.0	0.94244384765625	-1.5302276611328125	1.7971636266297832
360.0	240.0	1.037689208984375	-1.5287628173828125	1.847678177133359
360.0	260.0	1.0596923828125	-1.254852294921875	1.6424378917516274
360.0	280.0	0.7225341796875	-0.885467529296875	1.1428509903989237
360.0	300.0	0.306610107421875	-0.523406982421875	0.6066008796739638
360.0	320.0	0.2716064453125	-0.426116943359375	0.5053174354336379
360.0	340.0	0.33404541015625	-0.316741943359375	0.4603387825607688
360.0	360.0	0.362823486328125	-0.137786865234375	0.3881057877208364
360.0	380.0	0.38079833984375	-0.061065673828125	0.3856635737891758
360.0	400.0	0.30535888671875	-0.02032470703125	0.30603454611206976
360.0	420.0	0.1600341796875	0.0474853515625	0.16693051632719902
360.0	440.0	0.147186279296875	0.094329833984375	0.17481967392938771
360.0	460.0	0.089263916015625	0.141754150390625	0.16751801650990406
360.0	480.0	0.1317138671875	0.12774658203125	0.18348768904248938
360.0	500.0	0.00860595703125	0.05767822265625	0.0583167202885045
360.0	520.0	-0.02044677734375	0.1005859375	0.10264307831753096
360.0	540.0	0.0067138671875	0.11767578125	0.11786715193559756
360.0	560.0	0.0439453125	0.1514892578125	0.15773454194723727
360.0	580.0	-0.011260986328125	0.212646484375	0.21294444611242938
360.0	600.0	-0.329864501953125	0.351806640625	0.48226393399945544
360.0	620.0	-0.40887451171875	0.4044189453125	0.5750939485518181
360.0	640.0	-0.32037353515625	0.3531494140625	0.47681622317324734
360.0	660.0	-0.20599365234375	0.335205078125	0.39344101108896246
360.0	680.0	-0.02862548828125	0.2794189453125	0.28088140838953696
360.0	700.0	-0.0411376953125	-0.1158447265625	0.1229321383852265
360.0	720.0	0.036834716796875	-0.1065673828125	0.11275372916676372
360.0	740.0	0.1170654296875	-0.1827392578125	0.2170206238443304
360.0	760.0	0.0870361328125	-0.3521728515625	0.36276852922024233
360.0	780.0	0.167724609375	-0.5045166015625	0.5316658215854868
360.0	800.0	0.276123046875	-0.617919921875	0.6768079246474139
380.0	0.0	-0.006378173828125	1.6149711608886719	1.6149837558326976
380.0	20.0	0.286712646484375	1.3412933349609375	1.3715946748455639
380.0	40.0	0.5313720703125	1.0028915405273438	1.13496595507068
380.0	60.0	0.832855224609375	0.7905006408691406	1.1482765731188869
380.0	80.0	0.619110107421875	0.4564208984375	0.7691666670120464
380.0	100.0	0.52703857421875	0.22385406494140625	0.5726083313272032
380.0	120.0	0.675048828125	-0.0971527099609375	0.6820040831297786
380.0	140.0	0.537078857421875	-0.46148681640625	0.7081128305618835
380.0	160.0	0.654052734375	-0.9084625244140625	1.1194146406082892
380.0	180.0	0.79736328125	-1.13262939453125	1.3851489261599248
380.0	200.0	0.83837890625	-1.32647705078125	1.5692101697013914
380.0	220.0	0.96429443359375	-1.8222198486328125	2.061637439369804
380.0	240.0	1.04827880859375	-1.905120849609375	2.1744824469659623
380.0	260.0	0.9488525390625	-1.625701904296875	1.882346360933566
380.0	280.0	0.679168701171875	-1.125457763671875	1.314505725533666
380.0	300.0	0.0662841796875	-0.30328369140625	0.3104425710978542
380.0	320.0	0.1102294921875	-0.25054931640625	0.27372522883277184
380.0	340.0	0.196319580078125	-0.177398681640625	0.2645971839795034
380.0	360.0	0.239532470703125	-0.092437744140625	0.2567499582530659
380.0	380.0	0.247833251953125	-0.087677001953125	0.2628851031252045
380.0	400.0	0.072906494140625	-0.084075927734375	0.11128395442413445
380.0	420.0	-0.01904296875	-0.02777099609375	0.03367288052502421
380.0	440.0	0.0045166015625	0.01080322265625	0.011709368447311356
380.0	460.0	-0.0072021484375	0.077362060546875	0.07769658521565885
380.0	480.0	0.042999267578125	0.054931640625	0.06975974594283828
380.0	500.0	-0.065277099609375	0.01605224609375	0.06722182932698706
380.0	520.0	-0.14752197265625	0.05517578125	0.15750269601800226
380.0	540.0	-0.152130126953125	0.0740966796875	0.16921552371897178
380.0	560.0	-0.128997802734375	0.1181640625	0.17493764253813596
380.0	580.0	-0.1767578125	0.18701171875	0.25732607180310013
380.0	600.0	-0.29449462890625	0.468505859375	0.5533758458076546
380.0	620.0	-0.28271484375	0.464599609375	0.5438570399544255
380.0	640.0	-0.152008056640625	0.426025390625	0.4523318281315646
380.0	660.0	-0.094970703125	0.412109375	0.4229108315176469
380.0	680.0	0.011383056640625	0.3565673828125	0.35674903288479926
380.0	700.0	-0.175750732421875	-0.1058349609375	0.20515691288247553
380.0	720.0	-0.066375732421875	-0.114501953125	0.1323496699050664
380.0	740.0	-0.0347900390625	-0.217529296875	0.22029376254651914
380.0	760.0	-0.05572509765625	-0.4830322265625	0.48623596988162543
380.0	780.0	0.173919677734375	-0.6072998046875	0.6317128359284023
380.0	800.0	0.3468017578125	-0.6629638671875	0.7481928550968961
400.0	0.0	0.767364501953125	1.4496209621429443	1.6401979187713913
400.0	20.0	0.661834716796875	1.2205486297607422	1.3884394657198509
400.0	40.0	0.62640380859375	0.9545364379882812	1.1417186793900287
400.0	60.0	0.452056884765625	0.6310539245605469	0.7762631530397858
400.0	80.0	0.473388671875	0.36834716796875	0.599813696751062
400.0	100.0	0.43133544921875	0.08722686767578125	0.4400668087884715
400.0	120.0	0.491424560546875	-0.218017578125	0.5376148836111029
400.0	140.0	0.49847412109375	-0.7451629638671875	0.8965178704964658
400.0	160.0	0.67303466796875	-1.09112548828125	1.282002533330103
400.0	180.0	0.898040771484375	-1.35955810546875	1.6293788599935952
400.0	200.0	0.873565673828125	-1.5423431396484375	1.7725516485878163
400.0	220.0	0.99554443359375	-2.0667877197265625	2.2940619428585673
400.0	240.0	0.848175048828125	-1.9908905029296875	2.164034636532007
400.0	260.0	0.606781005859375	-1.602630615234375	1.7136534299438222
400.0	280.0	-0.211669921875	-0.861907958984375	0.8875187240769513
400.0	300.0	-0.738922119140625	-0.188720703125	0.7626410701917818
400.0	320.0	-0.621795654296875	-0.165771484375	0.6435138077262754
400.0	340.0	-0.585113525390625	-0.074737548828125	0.5898673908599135
400.0	360.0	-0.314666748046875	-0.08233642578125	0.32526058681744213
400.0	380.0	0.05120849609375	-0.20855712890625	0.2147519175462743
400.0	400.0	-0.0723876953125	-0.16571044921875	0.18083122355648446
400.0	420.0	-0.096160888671875	-0.12677001953125	0.15911490930179437
400.0	440.0	-0.05731201171875	-0.084228515625	0.10187791483752014
400.0	460.0	-0.049774169921875	-0.0194091796875	0.05342456595568511
400.0	480.0	0.003662109375	-0.034423828125	0.034618073138954514
400.0	500.0	-0.063323974609375	-0.07159423828125	0.09558065031899067
400.0	520.0	-0.17877197265625	-0.032958984375	0.18178479820501628
400.0	540.0	-0.212646484375	0.0118408203125	0.21297589615428322
400.0	560.0	-0.2742919921875	0.0914306640625	0.2891291464192036
400.0	580.0	-0.339141845703125	0.189208984375	0.3883519425407078
400.0	600.0	-0.5078125	0.566650390625	0.7608982851549313
400.0	620.0	-0.752410888671875	0.505615234375	0.9065147051339469
400.0	640.0	-0.634002685546875	0.474365234375	0.791821811308768
400.0	660.0	-0.48394775390625	0.44873046875	0.6599730767959395
400.0	680.0	-0.344482421875	0.387939453125	0.5188112935083329
400.0	700.0	-0.31329345703125	-0.0994873046875	0.32871038014120446
400.0	720.0	-0.169219970703125	-0.13134765625	0.2142139241205731
400.0	740.0	-0.151702880859375	-0.2413330078125	0.2850533015435217
400.0	760.0	-0.0458984375	-0.688232421875	0.6897612145408506
400.0	780.0	0.31756591796875	-0.802978515625	0.863494417359292
400.0	800.0	0.582275390625	-0.8558349609375	1.0351319292198402
420.0	0.0	0.40985107421875	1.317751407623291	1.3800169112483471
420.0	20.0	0.35711669921875	1.1507682800292969	1.204906623428754
420.0	40.0	0.29833984375	0.9478836059570312	0.9937253105415393
420.0	60.0	0.21002197265625	0.5317955017089844	0.5717654104930912
420.0	80.0	0.36761474609375	0.300079345703125	0.47454000385972506
420.0	100.0	0.36517333984375	-0.0887603759765625	0.37580576429339085
420.0	120.0	0.46844482421875	-0.412445068359375	0.6241405993454561
420.0	140.0	0.553619384765625	-0.9802093505859375	1.1257463276264215
420.0	160.0	0.708343505859375	-1.23199462890625	1.421112693612649
420.0	180.0	0.9659423828125	-1.592803955078125	1.8628121553785308
420.0	200.0	0.864654541015625	-1.8257904052734375	2.020182684632131
420.0	220.0	1.02532958984375	-2.2900543212890625	2.5091133019981107
420.0	240.0	0.64593505859375	-2.0000457763671875	2.1017647840528535
420.0	260.0	0.333404541015625	-1.3865966796875	1.4261167343840542
420.0	280.0	-0.322509765625	-0.881927490234375	0.9390466692101069
420.0	300.0	-0.73382568359375	-0.44610595703125	0.8587844076370984
420.0	320.0	-0.693634033203125	-0.396820068359375	0.7991209787450039
420.0	340.0	-0.750396728515625	-0.129058837890625	0.7614141013959692
420.0	360.0	-0.442718505859375	-0.15447998046875	0.4688962996185647
420.0	380.0	0.09625244140625	-0.2633056640625	0.280346937211837
420.0	400.0	-0.06170654296875	-0.193817138671875	0.20340300068609365
420.0	420.0	-0.133087158203125	-0.190643310546875	0.2325017495307419
420.0	440.0	-0.15753173828125	-0.1563720703125	0.22196502638868515
420.0	460.0	-0.193084716796875	-0.09698486328125	0.21607353277579414
420.0	480.0	-0.179168701171875	-0.103057861328125	0.20669384669395383
420.0	500.0	-0.232635498046875	-0.102630615234375	0.25426820118706134
420.0	520.0	-0.32025146484375	-0.083984375	0.33108061854887894
420.0	540.0	-0.38531494140625	-0.0682373046875	0.3913105337477086
420.0	560.0	-0.495758056640625	0.0111083984375	0.49588249337916274
420.0	580.0	-0.564849853515625	0.1693115234375	0.5896793611661766
420.0	600.0	-0.722320556640625	0.566162109375	0.9177616905480266
420.0	620.0	-1.097564697265625	0.53076171875	1.2191621166909006
420.0	640.0	-1.048797607421875	0.5189208984375	1.1701518363738237
420.0	660.0	-0.971588134765625	0.5067138671875	1.0957839416679995
420.0	680.0	-0.872161865234375	0.443359375	0.9783832861253787
420.0	700.0	-0.636810302734375	-0.0174560546875	0.6370495078986399
420.0	720.0	-0.225250244140625	0.02490234375	0.22662259201071355
420.0	740.0	-0.2550048828125	-0.203857421875	0.3264741011347433
420.0	760.0	0.0836181640625	-0.8763427734375	0.8803230395243059
420.0	780.0	0.51214599609375	-0.975830078125	1.1020607345733278
420.0	800.0	0.77337646484375	-1.0167236328125	1.277434186912838
440.0	0.0	0.15972900390625	1.1890836954116821	1.199763889014328
440.0	20.0	0.213348388671875	1.082611083984375	1.1034329585954503
440.0	40.0	0.254669189453125	0.9319419860839844	0.9661119301006861
440.0	60.0	0.058990478515625	0.41310882568359375	0.41729938702708425
440.0	80.0	0.282440185546875	0.19344329833984375	0.3423342928839455
440.0	100.0	0.371124267578125	-0.2696990966796875	0.4587709937814717
440.0	120.0	0.5047607421875	-0.6135482788085938	0.7944966313853469
440.0	140.0	0.62554931640625	-1.1682891845703125	1.3252213271904028
440.0	160.0	0.703826904296875	-1.3720550537109375	1.5420464913957186
440.0	180.0	0.919525146484375	-1.7816314697265625	2.0049282253829293
440.0	200.0	0.83673095703125	-2.078125	2.2402504793168623
440.0	220.0	0.913818359375	-2.4217529296875	2.5884264035086657
440.0	240.0	0.334930419921875	-1.974517822265625	2.0027229006114724
440.0	260.0	-0.0919189453125	-1.2877197265625	1.2909961993304093
440.0	280.0	-0.4666748046875	-0.936737060546875	1.0465475115502956
440.0	300.0	-0.689788818359375	-0.65380859375	0.9504074343117143
440.0	320.0	-0.7452392578125	-0.55767822265625	0.9307988780665563
440.0	340.0	-0.87457275390625	-0.277984619140625	0.9176889180729603
440.0	360.0	-0.5916748046875	-0.3187255859375	0.6720603199365321
440.0	380.0	0.167327880859375	-0.354888916015625	0.39235795190569867
440.0	400.0	0.075469970703125	-0.138153076171875	0.157422961900996
440.0	420.0	-0.091888427734375	-0.149810791015625	0.17574628376219717
440.0	440.0	-0.162994384765625	-0.105804443359375	0.19432382689652805
440.0	460.0	-0.202362060546875	-0.050628662109375	0.2085992928457869
440.0	480.0	-0.248748779296875	-0.088409423828125	0.2639927677481079
440.0	500.0	-0.34637451171875	-0.076934814453125	0.35481582270713247
440.0	520.0	-0.428619384765625	-0.0758056640625	0.43527126679901523
440.0	540.0	-0.517181396484375	-0.072265625	0.5222058190274874
440.0	560.0	-0.6907958984375	0.02587890625	0.6912804720855126
440.0	580.0	-0.7845458984375	0.2413330078125	0.8208251259646797
440.0	600.0	-1.006744384765625	0.602294921875	1.1731553303691413
440.0	620.0	-1.36236572265625	0.5694580078125	1.4765916107476933
440.0	640.0	-1.30743408203125	0.58154296875	1.4309353945442334
440.0	660.0	-1.23681640625	0.5750732421875	1.3639736275490109
440.0	680.0	-1.04986572265625	0.4912109375	1.159097157587818
440.0	700.0	-0.64569091796875	0.17138671875	0.6680495257922264
440.0	720.0	-0.14263916015625	0.2369384765625	0.27656061123348474
440.0	740.0	-0.248046875	-0.38623046875	0.45902203344513903
440.0	760.0	0.354217529296875	-1.1063232421875	1.1616458902201843
440.0	780.0	0.75048828125	-1.1790771484375	1.3976607536384091
440.0	800.0	0.89312744140625	-1.1978759765625	1.4941832156126094
460.0	0.0	0.046722412109375	1.1195251941680908	1.1204997296610204
460.0	20.0	0.120361328125	1.0887775421142578	1.0954101448865528
460.0	40.0	0.2108154296875	1.0167236328125	1.0383496958702172
460.0	60.0	-0.1109619140625	0.4132232666015625	0.4278621441928225
460.0	80.0	0.0653076171875	0.13109588623046875	0.14646233730642513
460.0	100.0	0.29058837890625	-0.43091583251953125	0.5197403781421672
460.0	120.0	0.4990234375	-0.8321151733398438	0.9702783378375066
460.0	140.0	0.59259033203125	-1.3408355712890625	1.465947929106274
460.0	160.0	0.731292724609375	-1.5028839111328125	1.671361450856296
460.0	180.0	0.8753662109375	-1.9367218017578125	2.1253605201600747
460.0	200.0	0.830535888671875	-2.31280517578125	2.457408725363471
460.0	220.0	0.739349365234375	-2.513641357421875	2.6201202944930144
460.0	240.0	0.22747802734375	-2.0671539306640625	2.079632569946934
460.0	260.0	-0.2476806640625	-1.3814697265625	1.4034971737624231
460.0	280.0	-0.888580322265625	-1.131561279296875	1.4387515136122924
460.0	300.0	-0.96270751953125	-0.898834228515625	1.3170834212430476
460.0	320.0	-0.970062255859375	-0.797393798828125	1.255729927433653
460.0	340.0	-1.128570556640625	-0.490234375	1.2304475786264812
460.0	360.0	-0.777618408203125	-0.457763671875	0.9023513551077788
460.0	380.0	0.359649658203125	-0.4552001953125	0.5801336867120912
460.0	400.0	0.034393310546875	-0.166290283203125	0.16980977032594238
460.0	420.0	-0.1844482421875	-0.119781494140625	0.21992898941389977
460.0	440.0	-0.25396728515625	-0.085113525390625	0.2678501337204381
460.0	460.0	-0.27117919921875	-0.048736572265625	0.27552388565263264
460.0	480.0	-0.39947509765625	-0.106719970703125	0.4134845895488081
460.0	500.0	-0.5072021484375	-0.08013916015625	0.513494210649122
460.0	520.0	-0.591644287109375	-0.0318603515625	0.5925015143194544
460.0	540.0	-0.703094482421875	-0.0157470703125	0.7032708023482214
460.0	560.0	-0.900909423828125	0.060791015625	0.9029581039688626
460.0	580.0	-1.0413818359375	0.3115234375	1.0869788315935018
460.0	600.0	-1.213897705078125	0.592041015625	1.3505777291871135
460.0	620.0	-1.4644775390625	0.6595458984375	1.6061429745088964
460.0	640.0	-1.357696533203125	0.7276611328125	1.540399493793008
460.0	660.0	-1.250946044921875	0.72509765625	1.4459020085762815
460.0	680.0	-1.056121826171875	0.5965576171875	1.2129609648875943
460.0	700.0	-0.54443359375	0.4285888671875	0.6928898578277825
460.0	720.0	-0.13983154296875	0.3465576171875	0.3737044854423066
460.0	740.0	0.1085205078125	-0.7528076171875	0.7605892512462982
460.0	760.0	0.726165771484375	-1.3358154296875	1.520434013650937
460.0	780.0	1.020294189453125	-1.3714599609375	1.7093573814409022
460.0	800.0	1.109588623046875	-1.3782958984375	1.7694311221533026
480.0	0.0	0.029571533203125	1.0614192485809326	1.0618311056067697
480.0	20.0	0.08245849609375	1.0535907745361328	1.0568126247191085
480.0	40.0	0.178131103515625	1.0243110656738281	1.0396844950760533
480.0	60.0	-0.110107421875	0.5777740478515625	0.5881721641855715
480.0	80.0	-0.19476318359375	0.14955902099609375	0.24556180168113032
480.0	100.0	-0.1168212890625	-0.5776214599609375	0.5893163535704987
480.0	120.0	0.162109375	-0.9954681396484375	1.0085813137858601
480.0	140.0	0.404815673828125	-1.407135009765625	1.464207862799891
480.0	160.0	0.6458740234375	-1.574005126953125	1.701365743697124
480.0	180.0	0.69866943359375	-2.0863494873046875	2.2002257067434567
480.0	200.0	0.674468994140625	-2.45733642578125	2.5482171676543652
480.0	220.0	0.505401611328125	-2.4875335693359375	2.5383565642569317
480.0	240.0	0.12664794921875	-2.127960205078125	2.131725671243242
480.0	260.0	-0.292877197265625	-1.50933837890625	1.5374912665499971
480.0	280.0	-0.701995849609375	-1.3062744140625	1.4829534779294717
480.0	300.0	-0.6937255859375	-1.109893798828125	1.3088618847156694
480.0	320.0	-0.68292236328125	-1.003448486328125	1.213792329430308
480.0	340.0	-0.816925048828125	-0.71942138671875	1.0885465847041933
480.0	360.0	-0.502655029296875	-0.638641357421875	0.8127268064282717
480.0	380.0	0.4239501953125	-0.58245849609375	0.7204107632297702
480.0	400.0	-0.065582275390625	-0.279510498046875	0.2871012946049249
480.0	420.0	-0.26092529296875	-0.19580078125	0.3262207143161488
480.0	440.0	-0.32421875	-0.132476806640625	0.350239778079618
480.0	460.0	-0.3333740234375	-0.11859130859375	0.35383914138614575
480.0	480.0	-0.537750244140625	-0.158203125	0.5605386283148267
480.0	500.0	-0.660308837890625	-0.115692138671875	0.6703673861002936
480.0	520.0	-0.744140625	-0.0841064453125	0.7488786042600597
480.0	540.0	-0.943115234375	-0.05322265625	0.9446157930336105
480.0	560.0	-1.094818115234375	0.0413818359375	1.0955999095431266
480.0	580.0	-1.2930908203125	0.293212890625	1.3259176704475744
480.0	600.0	-1.36376953125	0.6494140625	1.5104985795884083
480.0	620.0	-1.442718505859375	0.7978515625	1.6486369530411475
480.0	640.0	-1.338165283203125	0.899658203125	1.6124736300542106
480.0	660.0	-1.246917724609375	0.95947265625	1.5733377228161955
480.0	680.0	-1.169921875	0.736083984375	1.3822216991701768
480.0	700.0	-0.844329833984375	0.4615478515625	0.9622469993915501
480.0	720.0	-0.488006591796875	0.309326171875	0.5777829300386468
480.0	740.0	0.647552490234375	-1.1041259765625	1.280007187373897
480.0	760.0	0.698486328125	-1.472900390625	1.6301284339832929
480.0	780.0	0.851959228515625	-1.4833984375	1.7106447472898574
480.0	800.0	0.984832763671875	-1.496337890625	1.7913466039049109
500.0	0.0	0.0130615234375	0.9692082405090332	0.9692962482466979
500.0	20.0	0.049163818359375	0.9707698822021484	0.9720140149331422
500.0	40.0	0.13092041015625	0.9587974548339844	0.9676945350634192
500.0	60.0	0.07696533203125	0.7816963195800781	0.7854761602873255
500.0	80.0	0.002166748046875	0.3433837890625	0.34339062507298906
500.0	100.0	-0.0595703125	-0.55426025390625	0.557452286022372
500.0	120.0	-0.10003662109375	-1.1314773559570312	1.1358909862321158
500.0	140.0	0.073272705078125	-1.4524383544921875	1.4542854131529475
500.0	160.0	0.372528076171875	-1.6608123779296875	1.7020795875107548
500.0	180.0	0.4073486328125	-2.2132720947265625	2.2504457944926197
500.0	200.0	0.32275390625	-2.48577880859375	2.5066444441231384
500.0	220.0	0.274200439453125	-2.4973602294921875	2.5123682048707665
500.0	240.0	0.091552734375	-2.2472076416015625	2.2490718280312874
500.0	260.0	-0.293731689453125	-1.608489990234375	1.6350897082647076
500.0	280.0	-0.618499755859375	-1.396209716796875	1.5270702411074994
500.0	300.0	-0.53607177734375	-1.289642333984375	1.39662102950985
500.0	320.0	-0.513580322265625	-1.170623779296875	1.2783289013684083
500.0	340.0	-0.589324951171875	-0.999847412109375	1.160602750977072
500.0	360.0	-0.2752685546875	-0.895263671875	0.9366268303752849
500.0	380.0	0.358184814453125	-0.701019287109375	0.7872257631735359
500.0	400.0	-0.135711669921875	-0.3817138671875	0.40512113466989147
500.0	420.0	-0.277069091796875	-0.280426025390625	0.39421572437629704
500.0	440.0	-0.349945068359375	-0.212005615234375	0.40915514387571067
500.0	460.0	-0.436981201171875	-0.19329833984375	0.4778250918107635
500.0	480.0	-0.676666259765625	-0.223663330078125	0.7126727947149636
500.0	500.0	-0.84130859375	-0.1607666015625	0.8565314063684752
500.0	520.0	-0.97607421875	-0.1104736328125	0.9823061152488128
500.0	540.0	-1.10162353515625	-0.056884765625	1.1030912427221806
500.0	560.0	-1.20062255859375	0.053955078125	1.2018342975051417
500.0	580.0	-1.3736572265625	0.29150390625	1.404246667593122
500.0	600.0	-1.481201171875	0.5128173828125	1.5674624651577898
500.0	620.0	-1.55206298828125	0.6358642578125	1.6772664886522848
500.0	640.0	-1.7176513671875	0.6180419921875	1.8254594280093386
500.0	660.0	-1.75347900390625	0.5418701171875	1.835296118080363
500.0	680.0	-1.606536865234375	0.48291015625	1.6775466963296408
500.0	700.0	-1.494354248046875	0.6004638671875	1.6104817522882737
500.0	720.0	-1.23455810546875	0.5023193359375	1.3328384864773677
500.0	740.0	0.56414794921875	-1.4508056640625	1.55663097215864
500.0	760.0	0.675262451171875	-1.6405029296875	1.7740431900818874
500.0	780.0	0.8275146484375	-1.6492919921875	1.845249188828558
500.0	800.0	0.95703125	-1.6666259765625	1.921861326742767
520.0	0.0	0.0172119140625	0.8786147832870483	0.8787833563491299
520.0	20.0	0.07379150390625	0.8817996978759766	0.884881852691595
520.0	40.0	0.12774658203125	0.880218505859375	0.8894401650914903
520.0	60.0	0.1148681640625	0.7574043273925781	0.766065278072367
520.0	80.0	0.11419677734375	0.5313339233398438	0.5434672410066764
520.0	100.0	0.0853271484375	-0.131500244140625	0.15675789125118753
520.0	120.0	-0.02459716796875	-1.010772705078125	1.0110719469963714
520.0	140.0	-0.128662109375	-1.355255126953125	1.3613487420648522
520.0	160.0	-0.18487548828125	-1.7165985107421875	1.72652523678327
520.0	180.0	-0.0914306640625	-2.32293701171875	2.3247356681446054
520.0	200.0	-0.17010498046875	-2.438018798828125	2.443945860247237
520.0	220.0	-0.11431884765625	-2.4527740478515625	2.4554366879933176
520.0	240.0	-0.08642578125	-2.3041229248046875	2.3057432355479612
520.0	260.0	-0.345703125	-1.83428955078125	1.8665821189382603
520.0	280.0	-0.72601318359375	-1.5889892578125	1.74699227365076
520.0	300.0	-0.63018798828125	-1.471221923828125	1.6005095593986616
520.0	320.0	-0.5560302734375	-1.376922607421875	1.4849530402704443
520.0	340.0	-0.63525390625	-1.23248291015625	1.3865646934900306
520.0	360.0	-0.353759765625	-1.047271728515625	1.105406732892088
520.0	380.0	0.15234375	-0.741668701171875	0.7571532740879079
520.0	400.0	-0.250732421875	-0.5111083984375	0.5692965328654735
520.0	420.0	-0.37457275390625	-0.394683837890625	0.5441324102284161
520.0	440.0	-0.44683837890625	-0.320831298828125	0.5500884103226563
520.0	460.0	-0.575927734375	-0.295379638671875	0.6472572024815545
520.0	480.0	-0.8177490234375	-0.279022216796875	0.8640410075912064
520.0	500.0	-0.9940185546875	-0.1766357421875	1.0095905469452233
520.0	520.0	-1.10748291015625	-0.0980224609375	1.1118123938580646
520.0	540.0	-1.17596435546875	-0.0294189453125	1.1763322828505272
520.0	560.0	-1.27716064453125	0.0885009765625	1.2802233144229151
520.0	580.0	-1.38165283203125	0.2921142578125	1.4121952017611876
520.0	600.0	-1.65655517578125	0.2796630859375	1.6799959797701105
520.0	620.0	-1.9278564453125	0.2413330078125	1.9429030069441904
520.0	640.0	-1.88458251953125	0.234375	1.899100553827457
520.0	660.0	-1.771484375	0.1907958984375	1.7817294872481944
520.0	680.0	-1.7208251953125	0.3695068359375	1.7600496170923268
520.0	700.0	-1.6856689453125	0.5618896484375	1.7768510827337707
520.0	720.0	-1.43206787109375	0.574951171875	1.5431744028007401
520.0	740.0	0.531005859375	-1.760498046875	1.8388367507044425
520.0	760.0	0.660400390625	-1.8056640625	1.9226417717665598
520.0	780.0	0.81878662109375	-1.813720703125	1.989973447015403
520.0	800.0	0.9588623046875	-1.8231201171875	2.0598989977774123
540.0	0.0	0.0	0.7832241058349609	0.7832241058349609
540.0	20.0	0.06719970703125	0.7849216461181641	0.787792987510002
540.0	40.0	0.0992431640625	0.7902297973632812	0.7964372782924898
540.0	60.0	0.09478759765625	0.7005081176757812	0.7068920084419609
540.0	80.0	0.12835693359375	0.5709686279296875	0.5852184861071122
540.0	100.0	0.15673828125	0.3643798828125	0.39666054480834784
540.0	120.0	0.025634765625	-0.2209014892578125	0.22238392290129277
540.0	140.0	-0.24346923828125	-0.96771240234375	0.9978700133981199
540.0	160.0	-0.5606689453125	-1.6871337890625	1.7778554745631658
540.0	180.0	-0.5692138671875	-2.4805755615234375	2.5450460787627924
540.0	200.0	-0.5169677734375	-2.3552703857421875	2.4113386880998444
540.0	220.0	-0.3558349609375	-2.3582305908203125	2.3849255835153667
540.0	240.0	-0.323974609375	-2.3129425048828125	2.335521907072007
540.0	260.0	-0.29962158203125	-1.980712890625	2.003246526892522
540.0	280.0	-0.23907470703125	-1.67291259765625	1.6899092505040205
540.0	300.0	-0.123046875	-1.522552490234375	1.5275164872976534
540.0	320.0	-0.02325439453125	-1.436065673828125	1.4362539421747262
540.0	340.0	0.13800048828125	-1.294189453125	1.301526210011097
540.0	360.0	0.011962890625	-1.0152587890625	1.0153292665538405
540.0	380.0	-0.308837890625	-0.735443115234375	0.7976574568267645
540.0	400.0	-0.5318603515625	-0.6307373046875	0.8250484719630952
540.0	420.0	-0.57513427734375	-0.506927490234375	0.766651757534697
540.0	440.0	-0.59881591796875	-0.41473388671875	0.7284124521214597
540.0	460.0	-0.6927490234375	-0.37164306640625	0.7861423397079248
540.0	480.0	-0.8623046875	-0.26153564453125	0.9010939282032973
540.0	500.0	-0.9456787109375	-0.2080078125	0.9682848105704472
540.0	520.0	-1.0467529296875	-0.087890625	1.0504363178090592
540.0	540.0	-1.15472412109375	-0.03173828125	1.1551602115431596
540.0	560.0	-1.6546630859375	-0.004638671875	1.654669587936206
540.0	580.0	-1.75213623046875	0.0977783203125	1.754862379232165
540.0	600.0	-1.74627685546875	-0.015380859375	1.7463445899309045
540.0	620.0	-1.69708251953125	-0.04833984375	1.6977708380674672
540.0	640.0	-1.63677978515625	-0.0863037109375	1.6390535060264884
540.0	660.0	-1.64892578125	-0.0615234375	1.6500731394192014
540.0	680.0	-1.81195068359375	0.339599609375	1.84350025073595
540.0	700.0	-1.78533935546875	0.46044921875	1.8437597721051018
540.0	720.0	-0.9949951171875	-0.415771484375	1.0783697002634847
540.0	740.0	0.4659423828125	-1.94287109375	1.9979615589470963
540.0	760.0	0.65728759765625	-1.9481201171875	2.0560153153669267
540.0	780.0	0.84130859375	-1.9349365234375	2.109924050682868
540.0	800.0	0.990478515625	-1.9403076171875	2.1784952006443663
560.0	0.0	-0.10693359375	0.7013959884643555	0.7095006174107111
560.0	20.0	0.0279541015625	0.6911582946777344	0.6917233696326881
560.0	40.0	0.07855224609375	0.691131591796875	0.695581291112732
560.0	60.0	0.1025390625	0.6223831176757812	0.6307733384554267
560.0	80.0	0.15594482421875	0.5297393798828125	0.5522160798086593
560.0	100.0	0.24468994140625	0.5537490844726562	0.6054016980317276
560.0	120.0	0.2772216796875	0.4954071044921875	0.5676971541853033
560.0	140.0	0.209228515625	0.231536865234375	0.312067126934578
560.0	160.0	0.058349609375	-0.2498016357421875	0.2565258936904569
560.0	180.0	0.10028076171875	-1.7715606689453125	1.7743966396848412
560.0	200.0	0.1693115234375	-1.7509002685546875	1.7590674070067935
560.0	220.0	0.177978515625	-1.749176025390625	1.758207359734745
560.0	240.0	0.16070556640625	-1.7930755615234375	1.8002628275911672
560.0	260.0	0.12158203125	-1.662628173828125	1.667067675509882
560.0	280.0	-0.0888671875	-1.635284423828125	1.6376973236312755
560.0	300.0	-0.2003173828125	-1.590576171875	1.603140546674988
560.0	320.0	-0.20086669921875	-1.501251220703125	1.51462954497714
560.0	340.0	-0.237060546875	-1.40399169921875	1.4238645983238107
560.0	360.0	-0.5120849609375	-1.170257568359375	1.2773933550479892
560.0	380.0	-0.6669921875	-0.772674560546875	1.020737260367398
560.0	400.0	-0.76953125	-0.7445068359375	1.0707328207747393
560.0	420.0	-0.771240234375	-0.581512451171875	0.9659028056625196
560.0	440.0	-0.81793212890625	-0.478057861328125	0.9473923613132688
560.0	460.0	-0.83660888671875	-0.46063232421875	0.9550374691350878
560.0	480.0	-0.86285400390625	-0.311859130859375	0.9174819614343444
560.0	500.0	-0.927978515625	-0.193084716796875	0.9478532762627915
560.0	520.0	-1.15887451171875	1.3431396484375	1.773982595494156
560.0	540.0	-1.76824951171875	1.50146484375	2.3197204600362538
560.0	560.0	-2.179443359375	1.8248291015625	2.842529614029234
560.0	580.0	-2.19964599609375	1.8602294921875	2.8807804969722057
560.0	600.0	-2.32208251953125	1.8262939453125	2.9542201681996714
560.0	620.0	-2.3179931640625	1.6937255859375	2.870853299822164
560.0	640.0	-2.454833984375	1.78076171875	3.032708721557
560.0	660.0	-2.4200439453125	1.811279296875	3.0228042259682786
560.0	680.0	-2.32464599609375	1.802490234375	2.9415897151322694
560.0	700.0	-2.211181640625	1.84130859375	2.8774540109712734
560.0	720.0	-2.04766845703125	1.6795654296875	2.6483742451779917
560.0	740.0	-1.85546875	1.603271484375	2.4521916187028654
560.0	760.0	-0.66693115234375	-1.2103271484375	1.3819149641752246
560.0	780.0	0.51239013671875	-2.04150390625	2.1048234727503083
560.0	800.0	1.03240966796875	-2.0845947265625	2.3262426564156047
580.0	0.0	-0.15283203125	0.6167731285095215	0.6354264094507118
580.0	20.0	-0.0152587890625	0.6115360260009766	0.6117263618160664
580.0	40.0	0.06219482421875	0.6039695739746094	0.6071634396492203
580.0	60.0	0.09442138671875	0.5550575256347656	0.5630313091060569
580.0	80.0	0.16094970703125	0.48564910888671875	0.51162473078997
580.0	100.0	0.25152587890625	0.4898223876953125	0.550628040738118
580.0	120.0	0.303466796875	0.5000991821289062	0.5849711862746518
580.0	140.0	0.2886962890625	0.417327880859375	0.5074525667104614
580.0	160.0	0.177001953125	0.281829833984375	0.3328028646717529
580.0	180.0	0.13763427734375	-0.3555145263671875	0.38122666847693376
580.0	200.0	0.17388916015625	-1.1536407470703125	1.166672367599745
580.0	220.0	0.18548583984375	-1.0390777587890625	1.0555034749315808
580.0	240.0	0.15673828125	-1.111175537109375	1.1221755491363694
580.0	260.0	0.1070556640625	-0.955322265625	0.9613020058268608
580.0	280.0	-0.1693115234375	-1.3638916015625	1.374360466828644
580.0	300.0	-0.22650146484375	-1.459014892578125	1.4764915747613063
580.0	320.0	-0.1849365234375	-1.398773193359375	1.4109457693908483
580.0	340.0	-0.2147216796875	-1.32147216796875	1.3388032306667959
580.0	360.0	-0.24652099609375	-1.006134033203125	1.0358949243454385
580.0	380.0	-0.17803955078125	-0.3948974609375	0.4331767379456954
580.0	400.0	-0.3353271484375	-0.7105712890625	0.7857199585852253
580.0	420.0	-0.5631103515625	-0.65936279296875	0.8670943205836336
580.0	440.0	-0.93536376953125	-0.58575439453125	1.1036365307764964
580.0	460.0	-1.02789306640625	-0.400115966796875	1.103021732719642
580.0	480.0	-1.101806640625	-0.083526611328125	1.1049681299138485
580.0	500.0	-1.32110595703125	0.420806884765625	1.3865061788429236
580.0	520.0	-2.16412353515625	1.6890869140625	2.7452586906654832
580.0	540.0	-2.2252197265625	1.7879638671875	2.85454332982545
580.0	560.0	-2.33172607421875	1.894775390625	3.0045166443389366
580.0	580.0	-2.26727294921875	1.908935546875	2.9638761020633173
580.0	600.0	-2.29241943359375	1.8739013671875	2.9608602117400733
580.0	620.0	-2.25579833984375	1.749267578125	2.8545688308256154
580.0	640.0	-2.29248046875	1.6903076171875	2.848263776464937
580.0	660.0	-2.238525390625	1.760498046875	2.84786749999425
580.0	680.0	-2.12225341796875	1.8304443359375	2.8025855985224997
580.0	700.0	-1.97705078125	1.8763427734375	2.7256911041188
580.0	720.0	-1.83221435546875	1.82275390625	2.5844615004165568
580.0	740.0	-1.60150146484375	1.69287109375	2.3303689583306326
580.0	760.0	-1.017822265625	0.0511474609375	1.0191065828275083
580.0	780.0	0.13250732421875	-2.013671875	2.0180269104096773
580.0	800.0	0.88641357421875	-2.19775390625	2.369778735873118
600.0	0.0	0.06103515625	0.44963598251342773	0.45375963578669865
600.0	20.0	0.1357421875	0.4445323944091797	0.464795644500294
600.0	40.0	0.1610107421875	0.441009521484375	0.46948254189016125
600.0	60.0	0.14971923828125	0.3928337097167969	0.4203976377209776
600.0	80.0	0.1790771484375	0.31545257568359375	0.3627381322633724
600.0	100.0	0.3043212890625	0.4395904541015625	0.5346505534588734
600.0	120.0	0.333251953125	0.38726806640625	0.5109142976269727
600.0	140.0	0.3079833984375	0.2636260986328125	0.40540411146591654
600.0	160.0	0.20892333984375	0.2672119140625	0.33919193526440444
600.0	180.0	0.14727783203125	0.23980712890625	0.2814217811081507
600.0	200.0	0.1763916015625	-0.5881195068359375	0.6140020777022909
600.0	220.0	0.1895751953125	-0.2727203369140625	0.33213722592370204
600.0	240.0	0.2098388671875	-0.370849609375	0.4261006723253595
600.0	260.0	0.17645263671875	-0.541473388671875	0.5694988706264504
600.0	280.0	0.1318359375	0.314788818359375	0.341280990652271
600.0	300.0	0.0394287109375	-0.322052001953125	0.3244566461150219
600.0	320.0	0.03973388671875	-0.503448486328125	0.505014019745847
600.0	340.0	0.05609130859375	-0.14190673828125	0.15259016111592016
600.0	360.0	-0.0303955078125	-0.079559326171875	0.08516791224459211
600.0	380.0	-0.2017822265625	-0.648834228515625	0.6794865142517447
600.0	400.0	-0.47320556640625	-1.753662109375	1.8163849542251318
600.0	420.0	-0.5458984375	-1.803253173828125	1.8840719500555565
600.0	440.0	-0.66302490234375	-2.094085693359375	2.1965420351680853
600.0	460.0	-0.780517578125	-1.64990234375	1.8252083261024914
600.0	480.0	-1.12030029296875	0.124847412109375	1.1272353892316702
600.0	500.0	-1.3358154296875	0.7508544921875	1.5323789774821857
600.0	520.0	-2.1904296875	1.6873779296875	2.7650002700683087
600.0	540.0	-2.2393798828125	1.6983642578125	2.810562828289083
600.0	560.0	-2.3414306640625	1.775390625	2.9384195455976077
600.0	580.0	-2.27825927734375	1.7952880859375	2.900607633981542
600.0	600.0	-2.30108642578125	1.747314453125	2.8893090068412977
600.0	620.0	-2.24365234375	1.657958984375	2.7897677024233847
600.0	640.0	-2.27606201171875	1.6361083984375	2.8030891838517955
600.0	660.0	-2.22430419921875	1.6893310546875	2.793093013666703
600.0	680.0	-2.1053466796875	1.740966796875	2.7319315565168134
600.0	700.0	-1.96307373046875	1.782470703125	2.651576941888624
600.0	720.0	-1.8270263671875	1.6842041015625	2.4848679647253498
600.0	740.0	-1.60113525390625	1.52587890625	2.2117731660005573
600.0	760.0	-1.01287841796875	-0.1624755859375	1.0258269861982632
600.0	780.0	0.169921875	-2.317626953125	2.323847701002582
600.0	800.0	0.90338134765625	-2.3802490234375	2.5459150168197673
620.0	0.0	0.0179443359375	0.2983088493347168	0.29884806973383754
620.0	20.0	0.1025390625	0.2851390838623047	0.3030157693655783
620.0	40.0	0.189453125	0.28203582763671875	0.33975976018798126
620.0	60.0	0.20465087890625	0.24414825439453125	0.31857550496075077
620.0	80.0	0.19061279296875	0.16530609130859375	0.2523080273536153
620.0	100.0	0.31402587890625	0.35205841064453125	0.4717598723168347
620.0	120.0	0.33905029296875	0.2769012451171875	0.4377549550943358
620.0	140.0	0.349365234375	0.1280975341796875	0.3721089158469801
620.0	160.0	0.26177978515625	0.118927001953125	0.28752789031676734
620.0	180.0	0.16650390625	0.2431182861328125	0.2946693941498928
620.0	200.0	0.15179443359375	0.6284332275390625	0.6465058944396489
620.0	220.0	0.177001953125	0.87872314453125	0.896372721664907
620.0	240.0	0.24151611328125	0.887176513671875	0.9194629951147921
620.0	260.0	0.259765625	0.783660888671875	0.8255922530920657
620.0	280.0	0.1934814453125	0.522735595703125	0.5573935527931004
620.0	300.0	0.1226806640625	0.076019287109375	0.1443242091522887
620.0	320.0	0.11004638671875	-0.1966552734375	0.22535195539562236
620.0	340.0	0.1820068359375	0.495330810546875	0.5277111901457124
620.0	360.0	0.075439453125	0.343505859375	0.3516921757912114
620.0	380.0	-0.16461181640625	-0.696533203125	0.7157203037193631
620.0	400.0	-0.49761962890625	-2.10491943359375	2.162940386833032
620.0	420.0	-0.57415771484375	-2.207122802734375	2.2805806602408607
620.0	440.0	-0.70916748046875	-2.636260986328125	2.7299799456021896
620.0	460.0	-0.786865234375	-2.18658447265625	2.3238563968389774
620.0	480.0	-1.16326904296875	0.14617919921875	1.1724176835128626
620.0	500.0	-1.39117431640625	0.94586181640625	1.6822664932654776
620.0	520.0	-2.22320556640625	1.6097412109375	2.7447968516249546
620.0	540.0	-2.25286865234375	1.5677490234375	2.744677424617031
620.0	560.0	-2.3468017578125	1.6337890625	2.8595008639999513
620.0	580.0	-2.25506591796875	1.66943359375	2.805767420568797
620.0	600.0	-2.25152587890625	1.6795654296875	2.8089693512008846
620.0	620.0	-2.1873779296875	1.622802734375	2.7236209211230094
620.0	640.0	-2.251953125	1.568115234375	2.744135249122431
620.0	660.0	-2.20953369140625	1.600341796875	2.7282105857657752
620.0	680.0	-2.0968017578125	1.6142578125	2.6462059437585115
620.0	700.0	-1.96368408203125	1.6322021484375	2.553456290479025
620.0	720.0	-1.830078125	1.5369873046875	2.3898778040674094
620.0	740.0	-1.62152099609375	1.383544921875	2.1315550407200297
620.0	760.0	-1.109375	-0.26416015625	1.140391809324771
620.0	780.0	0.0496826171875	-2.470947265625	2.471446692111781
620.0	800.0	0.8179931640625	-2.5352783203125	2.663972405619013
