# Supplementary material for: Real-time emotion detection by quantitative facial motion analysis
Source: PLoS One. 2023 Mar 10;18(3):e0282730. doi: 10.1371/journal.pone.0282730 (PMC10004542; doi:10.1371/journal.pone.0282730)
Supplement: S1 Dataset — Data from each participant is organized into folders by Study ID and subsequently by emotions. The data files (.csv) contain the pixel displacement results after DISC-processing of videos. (ZIP) [file pone.0282730.s004.zip › S1_Dataset/1/happy/result/100725_cropped_result.csv]

pos_x	pos_y	disp_x	disp_y	disp_xy_indi
0.0	0.0	-0.30610817670822144	0.8114267587661743	0.8672459862630735
0.0	20.0	-0.3235173523426056	0.9089412689208984	0.9647993095013608
0.0	40.0	-0.18320637941360474	0.9262580871582031	0.9442026379352131
0.0	60.0	-0.1535109281539917	1.1216850280761719	1.1321408513400364
0.0	80.0	-0.13417905569076538	1.2439041137695312	1.2511200834607479
0.0	100.0	-0.15286952257156372	1.4104766845703125	1.418736610032926
0.0	120.0	-0.09707027673721313	1.3937149047851562	1.3970912190856173
0.0	140.0	-0.036921799182891846	1.3436737060546875	1.3441808835114568
0.0	160.0	-0.049838900566101074	1.3177490234375	1.3186911711163165
0.0	180.0	-0.03292030096054077	1.3586883544921875	1.359087116725054
0.0	200.0	-0.3142423927783966	1.59466552734375	1.6253327122523598
0.0	220.0	-0.25643065571784973	1.56719970703125	1.5880401767306525
0.0	240.0	-0.11492025852203369	1.4357757568359375	1.4403675536947436
0.0	260.0	0.031128525733947754	1.172882080078125	1.1732950860217384
0.0	280.0	0.20656734704971313	0.6988525390625	0.7287420258371681
0.0	300.0	0.29815447330474854	0.529693603515625	0.6078415941320569
0.0	320.0	0.2527241110801697	0.489654541015625	0.5510272641698271
0.0	340.0	0.0854601263999939	0.917877197265625	0.9218470493875337
0.0	360.0	-0.12338727712631226	1.084564208984375	1.0915603252072459
0.0	380.0	-0.2251567840576172	0.94683837890625	0.9732412307218513
0.0	400.0	-0.24605730175971985	0.759429931640625	0.7982969477712903
0.0	420.0	-0.256222665309906	0.618072509765625	0.66907673815975
0.0	440.0	-0.3438655138015747	0.24908447265625	0.42460165579100506
0.0	460.0	-0.4969012141227722	0.4132080078125	0.6462597576184519
0.0	480.0	-0.6575822234153748	0.27313232421875	0.7120503121866067
0.0	500.0	-0.7500702738761902	0.892547607421875	1.1658673369072556
0.0	520.0	-0.6150282025337219	1.02099609375	1.191928149413638
0.0	540.0	-0.23487889766693115	1.1356201171875	1.159655615745547
0.0	560.0	-0.08215296268463135	1.12890625	1.1318915277388222
0.0	580.0	0.3698230981826782	1.1209716796875	1.1804010465137897
0.0	600.0	0.5343722105026245	1.063232421875	1.1899650592700777
0.0	620.0	0.781157374382019	0.9747314453125	1.2491229859515056
0.0	640.0	0.45078587532043457	0.98095703125	1.0795761217011164
0.0	660.0	0.21366941928863525	1.0731201171875	1.0941852707159132
0.0	680.0	0.3281196355819702	1.146728515625	1.1927484159712647
0.0	700.0	0.3826789855957031	1.2685546875	1.3250185663585168
0.0	720.0	0.6448385715484619	1.181640625	1.3461394244308615
0.0	740.0	0.8629252910614014	2.139404296875	2.3068790179462417
0.0	760.0	0.9346210956573486	1.8067626953125	2.03418485630501
0.0	780.0	2.5190916061401367	-0.6209716796875	2.594499633281841
0.0	800.0	2.740656614303589	-0.479736328125	2.782327375067296
20.0	0.0	-0.23219871520996094	0.8484048843383789	0.879606213662895
20.0	20.0	-0.24713516235351562	1.0772476196289062	1.1052322029635415
20.0	40.0	-0.24759483337402344	1.2394561767578125	1.2639441505132274
20.0	60.0	-0.21558761596679688	1.3535881042480469	1.3706490346255924
20.0	80.0	-0.2317962646484375	1.4960784912109375	1.51392878305717
20.0	100.0	-0.21142578125	1.5479049682617188	1.5622773927015923
20.0	120.0	-0.122711181640625	1.4565277099609375	1.4616877245101607
20.0	140.0	-0.07463645935058594	1.4455413818359375	1.4474669210951052
20.0	160.0	-0.052890777587890625	1.4149627685546875	1.4159509422115577
20.0	180.0	-0.04079627990722656	1.4172515869140625	1.4178386357638506
20.0	200.0	-0.2315826416015625	1.5749053955078125	1.5918409231737878
20.0	220.0	-0.12640953063964844	1.4290924072265625	1.4346722544989665
20.0	240.0	0.018407821655273438	1.130859375	1.131009183836932
20.0	260.0	0.15128707885742188	0.771575927734375	0.7862678885013512
20.0	280.0	0.2882575988769531	0.25750732421875	0.38652615090910325
20.0	300.0	0.3394279479980469	0.15985107421875	0.3751848848381997
20.0	320.0	0.28934478759765625	0.196044921875	0.3495053898052327
20.0	340.0	0.13362503051757812	0.5228271484375	0.5396330937999553
20.0	360.0	-0.06853485107421875	0.625732421875	0.6294744550792497
20.0	380.0	-0.20445632934570312	0.534942626953125	0.5726831626135248
20.0	400.0	-0.2368450164794922	0.427642822265625	0.48884961416214684
20.0	420.0	-0.2528343200683594	0.31158447265625	0.4012606098346846
20.0	440.0	-0.3457794189453125	-0.08734130859375	0.35663974926110886
20.0	460.0	-0.5028762817382812	0.066436767578125	0.5072458958149874
20.0	480.0	-0.6689510345458984	-0.062286376953125	0.6718445351225047
20.0	500.0	-0.7636928558349609	0.68023681640625	1.0227164340362722
20.0	520.0	-0.62200927734375	0.8759765625	1.0743511898587959
20.0	540.0	-0.28171539306640625	1.0013427734375	1.0402167623173855
20.0	560.0	-0.1912250518798828	0.980224609375	0.9987028112961509
20.0	580.0	0.3858795166015625	1.038330078125	1.1077149238282042
20.0	600.0	0.5938682556152344	0.9080810546875	1.0850302792594517
20.0	620.0	1.3657493591308594	0.93359375	1.6543483919674886
20.0	640.0	1.7714710235595703	0.9990234375	2.0337545122225316
20.0	660.0	1.720489501953125	1.016357421875	1.9982658820415538
20.0	680.0	1.7941303253173828	1.0633544921875	2.0855757958604126
20.0	700.0	1.502267837524414	1.28125	1.9744392161219548
20.0	720.0	1.3015995025634766	1.4530029296875	1.9507380087428317
20.0	740.0	1.1681938171386719	1.84619140625	2.1847424339981987
20.0	760.0	0.9321098327636719	1.66650390625	1.909466943909014
20.0	780.0	2.4248199462890625	-0.8638916015625	2.5741135311348473
20.0	800.0	2.7012710571289062	-0.764404296875	2.8073438074384978
40.0	0.0	-0.24134445190429688	1.1721835136413574	1.196771212102624
40.0	20.0	-0.2593879699707031	1.3034305572509766	1.3289895923373944
40.0	40.0	-0.24325180053710938	1.389739990234375	1.4108680586508386
40.0	60.0	-0.2205657958984375	1.4754638671875	1.4918588719098747
40.0	80.0	-0.2084197998046875	1.5652313232421875	1.579046518697
40.0	100.0	-0.1809844970703125	1.5729446411132812	1.5833225294256326
40.0	120.0	-0.08444976806640625	1.4748916625976562	1.477307408675171
40.0	140.0	-0.00846099853515625	1.428680419921875	1.4287054737643994
40.0	160.0	-0.002574920654296875	1.3522796630859375	1.3522821145797177
40.0	180.0	-0.029083251953125	1.356414794921875	1.3567265499823908
40.0	200.0	-0.123199462890625	1.3577117919921875	1.3632899243268746
40.0	220.0	0.10206222534179688	0.909210205078125	0.9149207041377553
40.0	240.0	0.23319244384765625	0.4710235595703125	0.52558720450362
40.0	260.0	0.3395957946777344	0.01739501953125	0.34004101291946315
40.0	280.0	0.3764533996582031	-0.391510009765625	0.5431364928458579
40.0	300.0	0.3830299377441406	-0.207275390625	0.4355169580705516
40.0	320.0	0.33904266357421875	-0.220062255859375	0.40419960932368293
40.0	340.0	0.21840667724609375	-0.13946533203125	0.2591371364823386
40.0	360.0	0.0136260986328125	-0.024017333984375	0.027613454975213603
40.0	380.0	-0.16591262817382812	-0.0888671875	0.18821364775623234
40.0	400.0	-0.21548843383789062	-0.09527587890625	0.23561145604419445
40.0	420.0	-0.23939132690429688	-0.205810546875	0.3156995226508689
40.0	440.0	-0.32953643798828125	-0.50823974609375	0.6057242800742296
40.0	460.0	-0.490203857421875	-0.466461181640625	0.6766726356288202
40.0	480.0	-0.676177978515625	-0.583740234375	0.893291285000395
40.0	500.0	-0.80316162109375	0.259246826171875	0.8439653467282474
40.0	520.0	-0.6344490051269531	0.6881103515625	0.9359601466056383
40.0	540.0	-0.2876625061035156	0.8531494140625	0.9003408466425047
40.0	560.0	-0.19729995727539062	0.8375244140625	0.8604501248135216
40.0	580.0	0.38067626953125	0.9095458984375	0.9859960261323105
40.0	600.0	0.5907936096191406	0.79150390625	0.9876818935142135
40.0	620.0	1.3374595642089844	0.902099609375	1.6132519304586665
40.0	640.0	1.7264442443847656	1.0413818359375	2.016205807250302
40.0	660.0	1.6415748596191406	1.03955078125	1.9430475667186036
40.0	680.0	1.7333984375	1.1004638671875	2.0532147637577296
40.0	700.0	1.5133399963378906	1.2763671875	1.9797250167239457
40.0	720.0	1.2909393310546875	1.3690185546875	1.88168439424431
40.0	740.0	1.1639633178710938	1.71240234375	2.070539154961813
40.0	760.0	0.9221382141113281	1.492919921875	1.7547503466464072
40.0	780.0	2.3215370178222656	-1.0279541015625	2.5389414644765376
40.0	800.0	2.692230224609375	-0.9476318359375	2.8541390433513434
60.0	0.0	-0.24746322631835938	1.4144177436828613	1.435902365073896
60.0	20.0	-0.2563591003417969	1.4863662719726562	1.5083118652274627
60.0	40.0	-0.16386795043945312	1.5071792602539062	1.5160613535476521
60.0	60.0	-0.05834197998046875	1.4906158447265625	1.4917571461796069
60.0	80.0	0.002655029296875	1.5079116821289062	1.5079140195254486
60.0	100.0	0.09766387939453125	1.4566650390625	1.4599353647902855
60.0	120.0	0.2052001953125	1.3289108276367188	1.3446602202662192
60.0	140.0	0.2538719177246094	1.218963623046875	1.2451197793468445
60.0	160.0	0.21907424926757812	1.1965789794921875	1.2164681585864539
60.0	180.0	0.15027236938476562	1.179901123046875	1.1894319842545804
60.0	200.0	0.06388092041015625	1.07666015625	1.078553598134429
60.0	220.0	0.290802001953125	0.49859619140625	0.5772035745079575
60.0	240.0	0.40850830078125	-0.131011962890625	0.42900252473340844
60.0	260.0	0.3475074768066406	-0.4302978515625	0.553098262061834
60.0	280.0	0.28082275390625	-0.400543212890625	0.48917919467638316
60.0	300.0	0.3260345458984375	-0.301666259765625	0.444185836559634
60.0	320.0	0.24693679809570312	-0.29925537109375	0.38798396794483153
60.0	340.0	0.062061309814453125	-0.352630615234375	0.35805021571905155
60.0	360.0	-0.1942596435546875	-0.55511474609375	0.5881234483037747
60.0	380.0	-0.3068275451660156	-0.67474365234375	0.7412301524160946
60.0	400.0	-0.3035850524902344	-0.864715576171875	0.9164588980253049
60.0	420.0	-0.3378143310546875	-0.913299560546875	0.97377338717026
60.0	440.0	-0.3614463806152344	-0.91754150390625	0.9861672766069638
60.0	460.0	-0.5161018371582031	-0.883331298828125	1.023051948733521
60.0	480.0	-0.6855087280273438	-0.9666748046875	1.1850664092021523
60.0	500.0	-0.8442115783691406	-0.114837646484375	0.8519864283558665
60.0	520.0	-0.6308708190917969	0.5252685546875	0.8209171973622248
60.0	540.0	-0.2814483642578125	0.7164306640625	0.7697311726521364
60.0	560.0	-0.19797897338867188	0.7083740234375	0.7355198372478231
60.0	580.0	0.3988990783691406	0.7972412109375	0.8914673427225706
60.0	600.0	0.6084823608398438	0.679443359375	0.9120822671513876
60.0	620.0	1.372344970703125	0.7996826171875	1.58833970133785
60.0	640.0	1.7468070983886719	0.9420166015625	1.984623469729312
60.0	660.0	1.6171798706054688	0.97412109375	1.8879042982048155
60.0	680.0	1.6719703674316406	1.058837890625	1.9790458782435274
60.0	700.0	1.4516639709472656	1.23828125	1.9080536519311888
60.0	720.0	1.2313308715820312	1.333740234375	1.8152241536795517
60.0	740.0	1.1117210388183594	1.666748046875	2.003490134718162
60.0	760.0	1.488311767578125	2.02197265625	2.5106663139760736
60.0	780.0	3.0167617797851562	1.107666015625	3.2136856781805943
60.0	800.0	3.1473960876464844	1.1600341796875	3.354367515728658
80.0	0.0	-0.06671905517578125	1.409219741821289	1.4107982538486534
80.0	20.0	0.09835052490234375	1.3554420471191406	1.3590055072909355
80.0	40.0	0.16088104248046875	1.37054443359375	1.3799546203714148
80.0	60.0	0.2205352783203125	1.3433380126953125	1.3613202508359337
80.0	80.0	0.26448822021484375	1.3623504638671875	1.387787017172144
80.0	100.0	0.2661590576171875	1.3480987548828125	1.3741218639073678
80.0	120.0	0.33132171630859375	1.259918212890625	1.3027539993687136
80.0	140.0	0.38259124755859375	1.177276611328125	1.2378837919161372
80.0	160.0	0.38410186767578125	1.0634918212890625	1.130729454246572
80.0	180.0	0.5044631958007812	0.7878265380859375	0.9354965366210666
80.0	200.0	0.7024154663085938	0.24212646484375	0.7429755798727512
80.0	220.0	0.89093017578125	-0.4992523193359375	1.021278344272472
80.0	240.0	0.5447998046875	-0.8227691650390625	0.9867907205312656
80.0	260.0	0.2744598388671875	-0.707366943359375	0.7587464633911566
80.0	280.0	0.2664794921875	-0.51654052734375	0.5812275252816811
80.0	300.0	0.30603790283203125	-0.47003173828125	0.5608823699863646
80.0	320.0	0.34670257568359375	-0.44573974609375	0.5647004491173695
80.0	340.0	0.34156036376953125	-0.560882568359375	0.6566983611885928
80.0	360.0	0.381683349609375	-0.954925537109375	1.0283797745933458
80.0	380.0	0.3981475830078125	-1.1263427734375	1.1946420137973728
80.0	400.0	0.54498291015625	-1.378631591796875	1.4824410404001775
80.0	420.0	0.578765869140625	-1.45111083984375	1.5622716155630993
80.0	440.0	0.6462936401367188	-1.510772705078125	1.643207118926353
80.0	460.0	0.546844482421875	-1.51019287109375	1.6061511123980932
80.0	480.0	0.21634674072265625	-1.46319580078125	1.4791037366071387
80.0	500.0	-0.6486587524414062	-1.23834228515625	1.3979448459523875
80.0	520.0	-0.8912124633789062	-1.13134765625	1.4402108089388395
80.0	540.0	-0.7989273071289062	-1.0401611328125	1.3115715856521248
80.0	560.0	-0.7285919189453125	-1.051025390625	1.2788669031962814
80.0	580.0	0.37685394287109375	0.240966796875	0.44730737916301705
80.0	600.0	0.8034439086914062	0.5478515625	0.9724522862058663
80.0	620.0	1.7565536499023438	0.96435546875	2.0038618203591976
80.0	640.0	2.254730224609375	1.08935546875	2.504097386896639
80.0	660.0	2.5847015380859375	1.1419677734375	2.825733964221263
80.0	680.0	2.6401519775390625	1.0660400390625	2.8472519785554278
80.0	700.0	2.5461578369140625	1.2890625	2.8538748850265225
80.0	720.0	2.1999588012695312	1.6016845703125	2.7212519526975836
80.0	740.0	1.9229278564453125	1.0777587890625	2.204362844110477
80.0	760.0	2.6000518798828125	1.0919189453125	2.8200277944046066
80.0	780.0	3.0034637451171875	1.021240234375	3.1723376372226944
80.0	800.0	3.1492843627929688	1.01318359375	3.308252256460574
100.0	0.0	0.12738037109375	1.361170768737793	1.3671179980551114
100.0	20.0	0.21376800537109375	1.3469066619873047	1.3637647583898476
100.0	40.0	0.247955322265625	1.3769416809082031	1.3990890730979775
100.0	60.0	0.32289886474609375	1.3325767517089844	1.3711398455480697
100.0	80.0	0.2928314208984375	1.384613037109375	1.415239733613583
100.0	100.0	0.2573394775390625	1.4416580200195312	1.4644457836965876
100.0	120.0	0.33709716796875	1.375213623046875	1.4159262020551298
100.0	140.0	0.44950103759765625	1.1968231201171875	1.2784509234414942
100.0	160.0	0.5287704467773438	1.01544189453125	1.1448669907698126
100.0	180.0	1.0535888671875	0.1144561767578125	1.0597875812913902
100.0	200.0	1.3946762084960938	-0.747314453125	1.5822770359183493
100.0	220.0	1.1546249389648438	-1.2064666748046875	1.6699462826970959
100.0	240.0	0.27036285400390625	-1.00714111328125	1.0427987796725373
100.0	260.0	0.12640380859375	-0.756103515625	0.766596666551251
100.0	280.0	0.1775054931640625	-0.598052978515625	0.6238393745306781
100.0	300.0	0.31378936767578125	-0.5802001953125	0.6596180970129836
100.0	320.0	0.3984527587890625	-0.546905517578125	0.6766611013971555
100.0	340.0	0.4166412353515625	-0.69549560546875	0.8107429038984055
100.0	360.0	0.38048553466796875	-1.08941650390625	1.1539486821669698
100.0	380.0	0.43878936767578125	-1.292327880859375	1.3647884307949694
100.0	400.0	0.5389175415039062	-1.552520751953125	1.6433967268391743
100.0	420.0	0.5784378051757812	-1.61737060546875	1.717695540510869
100.0	440.0	0.6425552368164062	-1.664154052734375	1.78389628162414
100.0	460.0	0.6260833740234375	-1.6826171875	1.7953219741592263
100.0	480.0	0.49013519287109375	-1.65264892578125	1.7237984160500623
100.0	500.0	0.3837890625	-1.588287353515625	1.6339983971327197
100.0	520.0	0.36277008056640625	-1.50927734375	1.552262938973682
100.0	540.0	0.33716583251953125	-1.4453125	1.4841189377118125
100.0	560.0	0.10671234130859375	-1.3662109375	1.3703721573106302
100.0	580.0	-0.19925689697265625	-1.2724609375	1.2879674485228851
100.0	600.0	-0.5760269165039062	-1.01806640625	1.1697291208103644
100.0	620.0	3.023590087890625	1.760009765625	3.4985327488371185
100.0	640.0	3.2477569580078125	5.4959716796875	6.38385698165421
100.0	660.0	3.1417999267578125	4.96337890625	5.874183938793783
100.0	680.0	3.238739013671875	5.0394287109375	5.990431714935198
100.0	700.0	3.0508270263671875	4.637451171875	5.550990804922781
100.0	720.0	2.1623687744140625	3.510009765625	4.122621407714252
100.0	740.0	-0.16245269775390625	0.33154296875	0.3692040345595989
100.0	760.0	2.6704559326171875	0.986572265625	2.8468684063986482
100.0	780.0	2.9872589111328125	0.9505615234375	3.1348497590765363
100.0	800.0	3.145965576171875	0.93603515625	3.2822646481041713
120.0	0.0	0.2638702392578125	1.308775544166565	1.3351108299217946
120.0	20.0	0.30675506591796875	1.3435630798339844	1.3781365752200756
120.0	40.0	0.31058502197265625	1.4146957397460938	1.4483877560686236
120.0	60.0	0.2340087890625	1.52130126953125	1.539193836407842
120.0	80.0	0.1643829345703125	1.6462783813476562	1.654464946159515
120.0	100.0	0.18442535400390625	1.6409072875976562	1.6512387585357133
120.0	120.0	0.40185546875	1.3673477172851562	1.4251763391697219
120.0	140.0	0.6937026977539062	0.99395751953125	1.2120952864786507
120.0	160.0	1.0601348876953125	0.3876495361328125	1.1287861369509893
120.0	180.0	1.303985595703125	-0.466827392578125	1.385029331192132
120.0	200.0	1.0210189819335938	-0.918701171875	1.3734961247390582
120.0	220.0	0.5179443359375	-1.1258697509765625	1.239293763114204
120.0	240.0	0.20507049560546875	-0.941650390625	0.9637216228414135
120.0	260.0	0.01929473876953125	-0.743927001953125	0.7441771772764529
120.0	280.0	-0.1849212646484375	-0.526611328125	0.5581356152663561
120.0	300.0	-0.11437225341796875	-0.569732666015625	0.5810992368581943
120.0	320.0	-0.1148834228515625	-0.56231689453125	0.5739324792354583
120.0	340.0	-0.2080841064453125	-0.701568603515625	0.73177694743276
120.0	360.0	-0.18511199951171875	-1.08258056640625	1.0982928275845671
120.0	380.0	0.47533416748046875	-1.498199462890625	1.571796488537911
120.0	400.0	0.44867706298828125	-1.65411376953125	1.7138854889999715
120.0	420.0	0.49442291259765625	-1.715728759765625	1.7855473092551872
120.0	440.0	0.5782470703125	-1.761993408203125	1.8544515213065704
120.0	460.0	0.56036376953125	-1.781097412109375	1.8671677872183807
120.0	480.0	0.5065231323242188	-1.74713134765625	1.819074937857889
120.0	500.0	0.4367218017578125	-1.649871826171875	1.7066935796815748
120.0	520.0	0.4340972900390625	-1.5426025390625	1.602517722442198
120.0	540.0	0.34661865234375	-1.4771728515625	1.517295002148852
120.0	560.0	0.1615753173828125	-1.372314453125	1.381793595817814
120.0	580.0	-0.135162353515625	-1.3470458984375	1.3538099993371207
120.0	600.0	-0.1812591552734375	-1.3233642578125	1.335719970737156
120.0	620.0	-0.195770263671875	-1.3157958984375	1.3302799865002493
120.0	640.0	-0.3643341064453125	-1.1883544921875	1.2429504174429145
120.0	660.0	-0.6473846435546875	-0.974853515625	1.1702334184413177
120.0	680.0	-0.5817642211914062	-0.5869140625	0.826388362586682
120.0	700.0	-0.5030517578125	-0.466064453125	0.6857675593850671
120.0	720.0	-0.45095062255859375	-0.5059814453125	0.6777711169609618
120.0	740.0	0.12598419189453125	0.2144775390625	0.24874209810489314
120.0	760.0	2.6102447509765625	0.8917236328125	2.758359783878278
120.0	780.0	2.93927001953125	0.8829345703125	3.0690196648389456
120.0	800.0	3.09271240234375	0.87548828125	3.2142417043864215
140.0	0.0	0.2834625244140625	1.3155455589294434	1.3457381321662008
140.0	20.0	0.2410125732421875	1.445688247680664	1.465640327618891
140.0	40.0	0.2715606689453125	1.481536865234375	1.5062193332866645
140.0	60.0	0.1984710693359375	1.64813232421875	1.6600394343201759
140.0	80.0	0.10693359375	1.809326171875	1.8124833763938726
140.0	100.0	0.179931640625	1.7122116088867188	1.7216399126717672
140.0	120.0	0.7496490478515625	1.0675277709960938	1.3044497831624806
140.0	140.0	1.6279754638671875	-0.02056884765625	1.6281053984455338
140.0	160.0	1.7592315673828125	-0.35302734375	1.7943032110296653
140.0	180.0	1.309600830078125	-0.7796478271484375	1.5241079582885833
140.0	200.0	0.675048828125	-1.00244140625	1.208544452354738
140.0	220.0	0.4073028564453125	-1.096832275390625	1.1700156653682405
140.0	240.0	0.2546234130859375	-0.895843505859375	0.9313262959253046
140.0	260.0	0.0544586181640625	-0.721527099609375	0.7235793643844856
140.0	280.0	-0.2648773193359375	-0.52764892578125	0.5904010358872174
140.0	300.0	-0.1871795654296875	-0.58221435546875	0.6115633617445855
140.0	320.0	-0.2412872314453125	-0.577545166015625	0.6259216778851485
140.0	340.0	-0.3459930419921875	-0.83447265625	0.9033580680637874
140.0	360.0	-0.2693634033203125	-1.096649169921875	1.1292457858848262
140.0	380.0	0.375152587890625	-1.58154296875	1.6254284438890556
140.0	400.0	0.3691864013671875	-1.74798583984375	1.7865478149908873
140.0	420.0	0.44158935546875	-1.8096923828125	1.8627902939603507
140.0	440.0	0.5431976318359375	-1.84368896484375	1.922043877313624
140.0	460.0	0.4964752197265625	-1.86529541015625	1.9302369312995002
140.0	480.0	0.4716644287109375	-1.806243896484375	1.8668112777938408
140.0	500.0	0.437164306640625	-1.64996337890625	1.7068953637327355
140.0	520.0	0.42193603515625	-1.533447265625	1.5904372147985488
140.0	540.0	0.3196563720703125	-1.446044921875	1.4809544598959243
140.0	560.0	0.198974609375	-1.3763427734375	1.3906510436373185
140.0	580.0	-0.100433349609375	-1.3966064453125	1.400212991227469
140.0	600.0	-0.1911773681640625	-1.2552490234375	1.2697239451703408
140.0	620.0	-0.20037841796875	-1.2552490234375	1.271141857240354
140.0	640.0	-0.1502227783203125	-1.250244140625	1.2592367903986201
140.0	660.0	-0.07403564453125	-1.192138671875	1.1944353852934224
140.0	680.0	-0.2421875	-0.7269287109375	0.7662115477735281
140.0	700.0	-0.205718994140625	-0.200439453125	0.28722165468376437
140.0	720.0	0.105682373046875	0.004638671875	0.1057841256974919
140.0	740.0	0.8413848876953125	0.430419921875	0.9450872120544933
140.0	760.0	2.4398651123046875	0.816650390625	2.572908787102553
140.0	780.0	2.78619384765625	0.8216552734375	2.9048224636086095
140.0	800.0	2.92877197265625	0.8177490234375	3.040792451508285
160.0	0.0	0.06463623046875	1.5868858098983765	1.5882016294998678
160.0	20.0	0.1414337158203125	1.6119709014892578	1.6181636762759295
160.0	40.0	0.2341766357421875	1.5989532470703125	1.6160105764023405
160.0	60.0	0.1956024169921875	1.7194366455078125	1.730526706944549
160.0	80.0	0.179351806640625	1.8022842407226562	1.8111862286641034
160.0	100.0	0.4099578857421875	1.551666259765625	1.6049092341242381
160.0	120.0	1.1291046142578125	0.7448959350585938	1.3526814791387884
160.0	140.0	1.6383514404296875	0.008026123046875	1.6383710999066101
160.0	160.0	1.5195465087890625	-0.324798583984375	1.5538712020406593
160.0	180.0	0.7028350830078125	-0.7519073486328125	1.0292433214913879
160.0	200.0	0.532989501953125	-1.0012969970703125	1.1343163075325444
160.0	220.0	0.3665771484375	-1.0862579345703125	1.146444549977682
160.0	240.0	0.279022216796875	-0.85894775390625	0.9031304675443267
160.0	260.0	-0.1721649169921875	-0.66839599609375	0.6902129861405703
160.0	280.0	-0.5248870849609375	-0.5379638671875	0.7516059967550289
160.0	300.0	-0.4902496337890625	-0.598968505859375	0.7740206550485084
160.0	320.0	-0.60205078125	-0.620025634765625	0.8642319890921948
160.0	340.0	-0.585662841796875	-0.988189697265625	1.1487035483724768
160.0	360.0	-0.459869384765625	-1.150146484375	1.2386754161461697
160.0	380.0	0.4160919189453125	-1.55828857421875	1.6128843001134017
160.0	400.0	0.397857666015625	-1.7386474609375	1.7835878772384097
160.0	420.0	0.4410400390625	-1.825714111328125	1.8782301063391824
160.0	440.0	0.46026611328125	-1.87042236328125	1.926220317642207
160.0	460.0	0.4450531005859375	-1.90948486328125	1.9606643530807026
160.0	480.0	0.434417724609375	-1.814697265625	1.8659702369870852
160.0	500.0	0.4364776611328125	-1.60223388671875	1.6606222256786287
160.0	520.0	0.42626953125	-1.5277099609375	1.5860653952532198
160.0	540.0	0.2946624755859375	-1.45263671875	1.4822211073855345
160.0	560.0	0.1708526611328125	-1.39599609375	1.4064123597229308
160.0	580.0	-0.1078643798828125	-1.4107666015625	1.4148841396141627
160.0	600.0	-0.227691650390625	-1.1226806640625	1.145537149601628
160.0	620.0	-0.2255706787109375	-1.1116943359375	1.1343484595350901
160.0	640.0	-0.1617431640625	-1.093505859375	1.1054030557260126
160.0	660.0	-0.066864013671875	-1.02490234375	1.0270811119617358
160.0	680.0	-0.149169921875	-0.801025390625	0.8147965034400476
160.0	700.0	-0.1917266845703125	-0.2730712890625	0.33365708517365483
160.0	720.0	0.1631622314453125	-0.0908203125	0.18673575697442463
160.0	740.0	0.73443603515625	0.1651611328125	0.7527778487229422
160.0	760.0	1.18328857421875	0.5308837890625	1.2969230691779676
160.0	780.0	1.386962890625	0.549072265625	1.4916924659089172
160.0	800.0	1.56573486328125	0.5576171875	1.6620657597970558
180.0	0.0	-0.0308837890625	1.796223759651184	1.796489243820372
180.0	20.0	0.059234619140625	1.7651939392089844	1.766187527734489
180.0	40.0	0.1495513916015625	1.7550849914550781	1.7614451299886793
180.0	60.0	0.17645263671875	1.7951698303222656	1.8038210145976987
180.0	80.0	0.21258544921875	1.806060791015625	1.8185291182886028
180.0	100.0	0.5025634765625	1.550018310546875	1.629455986212937
180.0	120.0	1.3768463134765625	0.5572586059570312	1.4853426960964848
180.0	140.0	1.4670257568359375	-0.027252197265625	1.467278860161169
180.0	160.0	0.9948577880859375	-0.3964080810546875	1.0709254807131559
180.0	180.0	0.3442230224609375	-0.7303009033203125	0.8073592128554721
180.0	200.0	0.38134765625	-1.019775390625	1.088746013655958
180.0	220.0	0.36846923828125	-1.1014251708984375	1.1614245505620315
180.0	240.0	0.3109588623046875	-0.8597564697265625	0.9142628731839149
180.0	260.0	-0.3194122314453125	-0.717987060546875	0.7858305114397225
180.0	280.0	-0.8341064453125	-0.598358154296875	1.0265310725571912
180.0	300.0	-0.8011932373046875	-0.626007080078125	1.016757329853444
180.0	320.0	-0.902099609375	-0.6822509765625	1.1310393893472555
180.0	340.0	-0.9083251953125	-0.981414794921875	1.337247045287832
180.0	360.0	-0.4634246826171875	-1.040985107421875	1.1394790170656823
180.0	380.0	0.3336944580078125	-1.5323486328125	1.568261561024648
180.0	400.0	0.35595703125	-1.673583984375	1.7110198014204319
180.0	420.0	0.3707275390625	-1.707550048828125	1.7473311298870255
180.0	440.0	0.4724884033203125	-1.750885009765625	1.8135169171237833
180.0	460.0	0.68212890625	-1.791748046875	1.9172013217766668
180.0	480.0	0.6177520751953125	-1.606964111328125	1.7216129883062294
180.0	500.0	0.7186431884765625	-1.54058837890625	1.6999589952598113
180.0	520.0	0.7587738037109375	-1.5574951171875	1.732492056334132
180.0	540.0	0.566192626953125	-1.595703125	1.6931752874262151
180.0	560.0	0.2820587158203125	-1.4671630859375	1.4940296650026237
180.0	580.0	0.0102081298828125	-1.3831787109375	1.3832163794238517
180.0	600.0	-0.2259063720703125	-1.03076171875	1.0552267101350423
180.0	620.0	-0.25152587890625	-1.0113525390625	1.0421608446049617
180.0	640.0	-0.2285003662109375	-0.9884033203125	1.0144720503608302
180.0	660.0	-0.2057342529296875	-0.9398193359375	0.9620743043188192
180.0	680.0	-0.25341796875	-0.6947021484375	0.7394807245148817
180.0	700.0	-0.2816314697265625	-0.2147216796875	0.35414924038908374
180.0	720.0	0.1315155029296875	-0.130126953125	0.1850117602760554
180.0	740.0	0.6668243408203125	0.0201416015625	0.6671284626096737
180.0	760.0	1.0763702392578125	0.3865966796875	1.1436913415363954
180.0	780.0	1.285888671875	0.410400390625	1.3497918939901825
180.0	800.0	1.475677490234375	0.42529296875	1.5357402659475372
200.0	0.0	0.2422637939453125	1.66842520236969	1.685922418665556
200.0	20.0	0.1670379638671875	1.7223949432373047	1.7304756634701148
200.0	40.0	0.2019805908203125	1.7662925720214844	1.7778035912457801
200.0	60.0	0.2513275146484375	1.7660179138183594	1.7838118711194606
200.0	80.0	0.3482666015625	1.7024612426757812	1.7377180175670213
200.0	100.0	0.8698272705078125	1.3453750610351562	1.602071638652411
200.0	120.0	1.912750244140625	0.45499420166015625	1.9661213645155233
200.0	140.0	1.413726806640625	-0.0702667236328125	1.4154719694378937
200.0	160.0	0.75433349609375	-0.4207000732421875	0.863717300368009
200.0	180.0	0.4588623046875	-0.645660400390625	0.7921060328615773
200.0	200.0	0.4240570068359375	-0.941558837890625	1.032645820335607
200.0	220.0	0.327880859375	-1.0814971923828125	1.1301070900920827
200.0	240.0	0.2680511474609375	-0.85687255859375	0.897820694418504
200.0	260.0	-0.117340087890625	-0.693634033203125	0.7034890676078865
200.0	280.0	-0.626068115234375	-0.676300048828125	0.9215980907955739
200.0	300.0	-0.657135009765625	-0.649322509765625	0.9238214885723314
200.0	320.0	-0.749542236328125	-0.700714111328125	1.0260671663463998
200.0	340.0	-0.67108154296875	-0.867462158203125	1.0967410967168787
200.0	360.0	-0.2812042236328125	-0.9384765625	0.9797010124271329
200.0	380.0	0.2876129150390625	-1.483856201171875	1.511472928852348
200.0	400.0	0.392181396484375	-1.589019775390625	1.6367009788995994
200.0	420.0	0.9785614013671875	-1.701690673828125	1.9629909744161669
200.0	440.0	1.10784912109375	-1.688507080078125	2.019501382664085
200.0	460.0	1.0621337890625	-1.508270263671875	1.8447242000215345
200.0	480.0	0.9243927001953125	-1.120758056640625	1.4527905856314087
200.0	500.0	0.90631103515625	-1.15740966796875	1.4700329356696487
200.0	520.0	0.788604736328125	-1.297119140625	1.5180301364383022
200.0	540.0	0.619140625	-1.3896484375	1.5213342477482001
200.0	560.0	0.403564453125	-1.3900146484375	1.4474132066196257
200.0	580.0	-0.0003814697265625	-1.2447509765625	1.244751035015617
200.0	600.0	-0.2010650634765625	-0.925048828125	0.9466480307729319
200.0	620.0	-0.1697845458984375	-0.903564453125	0.9193777857752595
200.0	640.0	-0.10443115234375	-0.8740234375	0.8802402143046862
200.0	660.0	-0.087127685546875	-0.855224609375	0.8596513049308868
200.0	680.0	-0.0579986572265625	-0.6268310546875	0.6295085506653011
200.0	700.0	-0.2285614013671875	-0.1751708984375	0.2879672860835646
200.0	720.0	-0.074859619140625	-0.0738525390625	0.10515778670102142
200.0	740.0	0.439208984375	-0.1796875	0.47454412820302494
200.0	760.0	0.8898773193359375	0.2763671875	0.9318049505101238
200.0	780.0	1.1311187744140625	0.315673828125	1.1743422191146253
200.0	800.0	1.3277740478515625	0.340087890625	1.3706362374816614
220.0	0.0	0.47088623046875	1.5329172611236572	1.6036112906486795
220.0	20.0	0.35479736328125	1.6235847473144531	1.6618990946214105
220.0	40.0	0.41302490234375	1.6732978820800781	1.7235183120958533
220.0	60.0	0.41644287109375	1.6669044494628906	1.718137104111307
220.0	80.0	0.539093017578125	1.5787582397460938	1.6682622279389032
220.0	100.0	1.5706329345703125	1.1584014892578125	1.951610059789524
220.0	120.0	1.9388885498046875	0.3936767578125	1.9784514647080644
220.0	140.0	1.0924224853515625	-0.1038970947265625	1.0973520368570449
220.0	160.0	0.7757568359375	-0.3838653564453125	0.865535256579793
220.0	180.0	0.5966949462890625	-0.5689849853515625	0.8244930396810061
220.0	200.0	0.521148681640625	-0.8551177978515625	1.0014102039515411
220.0	220.0	0.3978271484375	-1.0227813720703125	1.0974279817318053
220.0	240.0	0.2799072265625	-0.81298828125	0.8598244012190744
220.0	260.0	-0.1015167236328125	-0.63641357421875	0.6444593723633983
220.0	280.0	-0.6178741455078125	-0.740478515625	0.9644049418108623
220.0	300.0	-0.65093994140625	-0.680084228515625	0.9414018085778596
220.0	320.0	-0.679168701171875	-0.720062255859375	0.9898281552697841
220.0	340.0	-0.5804443359375	-0.849609375	1.0289566158054555
220.0	360.0	-0.1895599365234375	-0.929046630859375	0.9481880677618367
220.0	380.0	0.287994384765625	-1.367645263671875	1.3976388420835488
220.0	400.0	0.3983306884765625	-1.4742431640625	1.527108458547468
220.0	420.0	0.9114837646484375	-1.53790283203125	1.7877213916008914
220.0	440.0	0.94488525390625	-1.3809814453125	1.673295519430707
220.0	460.0	0.917633056640625	-1.087554931640625	1.4229638632008408
220.0	480.0	0.793365478515625	-0.681915283203125	1.0461535432078433
220.0	500.0	0.6717987060546875	-0.68927001953125	0.9625002136526319
220.0	520.0	0.6059722900390625	-0.8367919921875	1.0331617755629128
220.0	540.0	0.4020843505859375	-1.032958984375	1.108456624495134
220.0	560.0	-0.0515899658203125	-1.02001953125	1.0213233418975651
220.0	580.0	-0.0583038330078125	-1.0452880859375	1.0469128519348136
220.0	600.0	-0.382476806640625	-0.7054443359375	0.8024588579636407
220.0	620.0	-0.2497406005859375	-0.6973876953125	0.7407563466851331
220.0	640.0	-0.2249908447265625	-0.6728515625	0.7094717086462741
220.0	660.0	-0.159759521484375	-0.65478515625	0.6739931049723382
220.0	680.0	0.0732269287109375	-0.5423583984375	0.5472794674059376
220.0	700.0	-0.161376953125	-0.198974609375	0.25619019531559417
220.0	720.0	-0.116912841796875	-0.1561279296875	0.19505010383367158
220.0	740.0	0.1411285400390625	-0.197509765625	0.24274960830205206
220.0	760.0	0.4392547607421875	0.0045166015625	0.43927798092364106
220.0	780.0	0.747039794921875	0.1024169921875	0.7540276490193523
220.0	800.0	1.0270843505859375	0.2076416015625	1.0478632057277213
240.0	0.0	0.4573822021484375	1.5402237176895142	1.6067008369249898
240.0	20.0	0.4188385009765625	1.6343460083007812	1.6871610962646666
240.0	40.0	0.5037689208984375	1.6675338745117188	1.7419679527210714
240.0	60.0	0.4853363037109375	1.6462898254394531	1.7163395692709704
240.0	80.0	0.9130096435546875	1.4312896728515625	1.6976974809533618
240.0	100.0	2.2290496826171875	1.0383529663085938	2.4590322019480833
240.0	120.0	1.486480712890625	0.30218505859375	1.5168852031162836
240.0	140.0	0.91229248046875	-0.069549560546875	0.9149397309616016
240.0	160.0	0.728851318359375	-0.358245849609375	0.8121356617194826
240.0	180.0	0.695037841796875	-0.5146484375	0.8648356004182813
240.0	200.0	0.63482666015625	-0.7442626953125	0.9782289343905987
240.0	220.0	0.527862548828125	-0.894622802734375	1.038743871042151
240.0	240.0	0.409820556640625	-0.812896728515625	0.9103592586867217
240.0	260.0	0.0720977783203125	-0.653076171875	0.6570438158217681
240.0	280.0	-0.377960205078125	-0.7838134765625	0.8701824421715776
240.0	300.0	-0.3125152587890625	-0.61016845703125	0.6855445521130564
240.0	320.0	-0.27044677734375	-0.632568359375	0.6879565310817239
240.0	340.0	-0.17578125	-0.705902099609375	0.7274591549252002
240.0	360.0	0.1417236328125	-0.7587890625	0.7719108947716706
240.0	380.0	0.262420654296875	-1.019744873046875	1.0529692331245901
240.0	400.0	0.1576690673828125	-0.901580810546875	0.9152636192680915
240.0	420.0	0.512542724609375	-0.7545166015625	0.9121377892530416
240.0	440.0	0.5076904296875	-0.460906982421875	0.6857002397852264
240.0	460.0	0.6571502685546875	-0.3590087890625	0.7488215983033746
240.0	480.0	0.7655029296875	-0.465484619140625	0.8959188947759938
240.0	500.0	0.6635894775390625	-0.48095703125	0.8195551601993483
240.0	520.0	0.65374755859375	-0.655029296875	0.9254454333626837
240.0	540.0	0.468994140625	-0.8831787109375	0.9999800694982908
240.0	560.0	-0.0635528564453125	-0.9107666015625	0.9129812528656128
240.0	580.0	-0.1912078857421875	-0.735107421875	0.7595678885166925
240.0	600.0	-0.30810546875	-0.4996337890625	0.586994806660679
240.0	620.0	-0.2006072998046875	-0.5098876953125	0.547931337455726
240.0	640.0	-0.1688079833984375	-0.4927978515625	0.5209086846690723
240.0	660.0	-0.0892181396484375	-0.47509765625	0.48340217150585
240.0	680.0	0.123931884765625	-0.441162109375	0.45823915023681644
240.0	700.0	-0.0120086669921875	-0.3353271484375	0.335542105498184
240.0	720.0	-0.0064849853515625	-0.3646240234375	0.36468168791805344
240.0	740.0	0.1316375732421875	-0.447509765625	0.46646912118470896
240.0	760.0	0.29449462890625	-0.5450439453125	0.6195159310110155
240.0	780.0	0.542022705078125	-0.474365234375	0.7202853520680931
240.0	800.0	0.8293304443359375	-0.3441162109375	0.8978891649487845
260.0	0.0	0.344024658203125	1.578768014907837	1.6158160199564209
260.0	20.0	0.315826416015625	1.6973342895507812	1.7264674962298392
260.0	40.0	0.462371826171875	1.6797599792480469	1.7422345690293581
260.0	60.0	0.5362548828125	1.6175651550292969	1.704138002071781
260.0	80.0	1.266845703125	1.2976150512695312	1.8134781103745101
260.0	100.0	1.693145751953125	0.9058914184570312	1.9202556599033904
260.0	120.0	1.054534912109375	0.2553558349609375	1.085011743395492
260.0	140.0	0.788726806640625	-0.044647216796875	0.7899894616266884
260.0	160.0	0.715545654296875	-0.34063720703125	0.792489299736718
260.0	180.0	0.708282470703125	-0.595367431640625	0.9252710073074144
260.0	200.0	0.70068359375	-0.7584686279296875	1.0325851820087086
260.0	220.0	0.539306640625	-0.8409271240234375	0.9990045448047535
260.0	240.0	0.527862548828125	-0.80291748046875	0.9608929965909889
260.0	260.0	0.373260498046875	-0.626739501953125	0.7294695351491057
260.0	280.0	0.219482421875	-0.408355712890625	0.46360211578737004
260.0	300.0	0.19866943359375	-0.4490966796875	0.49107776527837055
260.0	320.0	0.195068359375	-0.454193115234375	0.4943106824210462
260.0	340.0	0.21478271484375	-0.486083984375	0.5314219175584752
260.0	360.0	0.25262451171875	-0.584075927734375	0.6363676871745672
260.0	380.0	0.1671142578125	-0.44464111328125	0.47500831022647605
260.0	400.0	0.07501220703125	-0.238525390625	0.2500423827604191
260.0	420.0	0.35052490234375	-0.07305908203125	0.35805772806957314
260.0	440.0	0.397308349609375	0.049652099609375	0.4003988707088778
260.0	460.0	0.546966552734375	0.07861328125	0.5525870590223928
260.0	480.0	0.78363037109375	-0.091217041015625	0.78892148346472
260.0	500.0	0.70611572265625	-0.175933837890625	0.7277033249183921
260.0	520.0	0.735382080078125	-0.3868408203125	0.830922754508551
260.0	540.0	0.569183349609375	-0.66943359375	0.8786984817977029
260.0	560.0	0.0819091796875	-0.7637939453125	0.7681733558338986
260.0	580.0	-0.038299560546875	-0.448486328125	0.4501186986264056
260.0	600.0	-0.296600341796875	-0.3206787109375	0.4368141462940043
260.0	620.0	-0.2080078125	-0.339599609375	0.3982400591963191
260.0	640.0	-0.179718017578125	-0.3388671875	0.383574681915232
260.0	660.0	-0.04364013671875	-0.3179931640625	0.3209736966221862
260.0	680.0	0.08538818359375	-0.3648681640625	0.3747264589587708
260.0	700.0	0.036224365234375	-0.413330078125	0.4149143985443889
260.0	720.0	0.08087158203125	-0.452392578125	0.45956420391803954
260.0	740.0	0.15472412109375	-0.5509033203125	0.5722185089452895
260.0	760.0	0.258941650390625	-0.7216796875	0.7667283414985507
260.0	780.0	0.452880859375	-0.746337890625	0.8729956012322244
260.0	800.0	0.62921142578125	-0.730224609375	0.9639164893654143
280.0	0.0	0.110626220703125	1.701110601425171	1.7047039153437067
280.0	20.0	0.130126953125	1.8068370819091797	1.811516840797147
280.0	40.0	0.404876708984375	1.6865005493164062	1.7344189956070473
280.0	60.0	0.662872314453125	1.6108245849609375	1.7418827597697324
280.0	80.0	1.891693115234375	1.1494827270507812	2.2135522090100417
280.0	100.0	1.38787841796875	0.77239990234375	1.588335012585215
280.0	120.0	0.758056640625	0.28354644775390625	0.8093506399759742
280.0	140.0	0.62841796875	0.00152587890625	0.6284198212614817
280.0	160.0	0.57366943359375	-0.3836822509765625	0.6901512071671075
280.0	180.0	0.630767822265625	-0.7200927734375	0.9572886962471822
280.0	200.0	0.72003173828125	-0.88824462890625	1.1434265279908107
280.0	220.0	0.646270751953125	-0.903289794921875	1.1106747221576894
280.0	240.0	0.62432861328125	-0.7858734130859375	1.0036848303910093
280.0	260.0	0.60150146484375	-0.69586181640625	0.9197976297759103
280.0	280.0	0.557037353515625	-0.5072021484375	0.7533555817748396
280.0	300.0	0.4283447265625	-0.427490234375	0.605167006089968
280.0	320.0	0.343597412109375	-0.363250732421875	0.5000102761076899
280.0	340.0	0.3486328125	-0.27471923828125	0.44386427861846506
280.0	360.0	0.28582763671875	-0.196746826171875	0.34699676010149105
280.0	380.0	0.18634033203125	-0.1068115234375	0.21478226388730542
280.0	400.0	0.160186767578125	-0.025909423828125	0.1622686006294306
280.0	420.0	0.148712158203125	0.042327880859375	0.15461874238098278
280.0	440.0	0.09503173828125	0.09246826171875	0.13259491206695392
280.0	460.0	0.12017822265625	0.113006591796875	0.16496452646057194
280.0	480.0	0.127899169921875	0.087646484375	0.15504871457062058
280.0	500.0	-0.035003662109375	0.016693115234375	0.03878036174786689
280.0	520.0	0.112884521484375	-0.0587158203125	0.12724174922456116
280.0	540.0	0.2288818359375	-0.1346435546875	0.26554807783338685
280.0	560.0	0.258453369140625	-0.147705078125	0.2976826063512152
280.0	580.0	0.067535400390625	-0.2974853515625	0.3050550191361982
280.0	600.0	-0.3792724609375	-0.3221435546875	0.4976183974214436
280.0	620.0	-0.332489013671875	-0.28759765625	0.4396150089487271
280.0	640.0	-0.333404541015625	-0.30859375	0.4543002206789053
280.0	660.0	-0.22967529296875	-0.2972412109375	0.3756368960577122
280.0	680.0	-0.083984375	-0.3311767578125	0.341659801790231
280.0	700.0	-0.00830078125	-0.5025634765625	0.5026320233967856
280.0	720.0	0.064910888671875	-0.5313720703125	0.5353220531384495
280.0	740.0	0.16766357421875	-0.6357421875	0.6574794316836774
280.0	760.0	0.244720458984375	-0.803955078125	0.8403760293395439
280.0	780.0	0.387237548828125	-0.947509765625	1.0235856950823203
280.0	800.0	0.55731201171875	-0.98486328125	1.1316149350200875
300.0	0.0	-1.600860595703125	2.593140125274658	3.0474793446690387
300.0	20.0	-1.39569091796875	2.5736656188964844	2.9277479154446127
300.0	40.0	-0.432525634765625	1.9091644287109375	1.9575462294884807
300.0	60.0	0.831695556640625	1.3796348571777344	1.6109344611360161
300.0	80.0	1.924652099609375	1.0294265747070312	2.182660023284393
300.0	100.0	1.168914794921875	0.7098312377929688	1.367560669196781
300.0	120.0	0.71826171875	0.22690582275390625	0.7532503893270359
300.0	140.0	0.586517333984375	-0.0087432861328125	0.5865824989858964
300.0	160.0	0.464385986328125	-0.4801483154296875	0.6679796023142565
300.0	180.0	0.557037353515625	-0.880035400390625	1.0415147234448388
300.0	200.0	0.708740234375	-1.1003570556640625	1.308853838200284
300.0	220.0	0.75543212890625	-1.0760040283203125	1.3147099947689487
300.0	240.0	0.7598876953125	-0.928741455078125	1.1999958332710892
300.0	260.0	0.694854736328125	-0.774139404296875	1.0402475291404198
300.0	280.0	0.536590576171875	-0.58526611328125	0.7940188094697793
300.0	300.0	0.44207763671875	-0.50286865234375	0.6695591970818222
300.0	320.0	0.357574462890625	-0.418243408203125	0.5502608881402392
300.0	340.0	0.359527587890625	-0.306427001953125	0.47239559055989455
300.0	360.0	0.2669677734375	-0.1754150390625	0.31944049208494957
300.0	380.0	0.15130615234375	-0.088836669921875	0.17545798830454615
300.0	400.0	0.081573486328125	-0.024688720703125	0.08522773375892209
300.0	420.0	0.0269775390625	-0.0013427734375	0.027010935829274205
300.0	440.0	-0.029937744140625	0.0286865234375	0.04146305766775725
300.0	460.0	-0.04022216796875	0.04840087890625	0.06293224829134754
300.0	480.0	-0.104827880859375	0.07574462890625	0.12932955351973052
300.0	500.0	-0.303619384765625	0.124786376953125	0.32826265501659496
300.0	520.0	-0.2010498046875	0.12841796875	0.23856277719451094
300.0	540.0	-0.05084228515625	0.097900390625	0.11031511430641328
300.0	560.0	-0.01263427734375	0.0927734375	0.09362977982226169
300.0	580.0	0.085723876953125	-0.2900390625	0.302442128110079
300.0	600.0	-0.470184326171875	-0.3580322265625	0.5909825512102718
300.0	620.0	-0.531524658203125	-0.2911376953125	0.6060359889559555
300.0	640.0	-0.542205810546875	-0.324951171875	0.6321237260961888
300.0	660.0	-0.43359375	-0.318359375	0.5379184247536546
300.0	680.0	-0.21087646484375	-0.33447265625	0.39539959686869686
300.0	700.0	-0.0841064453125	-0.622314453125	0.6279722706548215
300.0	720.0	0.07855224609375	-0.642333984375	0.647119311139326
300.0	740.0	0.191162109375	-0.742431640625	0.7666470459486743
300.0	760.0	0.284912109375	-0.9061279296875	0.9498645877325183
300.0	780.0	0.444854736328125	-1.11767578125	1.2029525711458302
300.0	800.0	0.605010986328125	-1.22412109375	1.3654708879142854
320.0	0.0	-2.340179443359375	2.863041639328003	3.6977624660932147
320.0	20.0	-1.939483642578125	2.7039146423339844	3.3275743707475915
320.0	40.0	-0.724151611328125	1.7679557800292969	1.9105138566176691
320.0	60.0	1.24267578125	1.2625007629394531	1.7714827895658483
320.0	80.0	1.68402099609375	0.8953018188476562	1.9072210312694509
320.0	100.0	1.00640869140625	0.6393203735351562	1.192304069503737
320.0	120.0	0.71295166015625	0.17133331298828125	0.7332497349874006
320.0	140.0	0.59368896484375	-0.034820556640625	0.5947092215040947
320.0	160.0	0.514312744140625	-0.5861358642578125	0.7797902603615364
320.0	180.0	0.6309814453125	-0.926727294921875	1.1211427489315833
320.0	200.0	0.709930419921875	-1.2344818115234375	1.424059880802994
320.0	220.0	0.79339599609375	-1.280670166015625	1.506516936758456
320.0	240.0	0.83795166015625	-1.115234375	1.3949590302013375
320.0	260.0	0.79644775390625	-0.93017578125	1.22456359929828
320.0	280.0	0.55743408203125	-0.710968017578125	0.9034424596115634
320.0	300.0	0.36566162109375	-0.58648681640625	0.6911405117335024
320.0	320.0	0.296661376953125	-0.465576171875	0.552059004449256
320.0	340.0	0.318817138671875	-0.342254638671875	0.4677420289041143
320.0	360.0	0.263916015625	-0.19635009765625	0.3289453209167052
320.0	380.0	0.15771484375	-0.11212158203125	0.1935076770990682
320.0	400.0	0.05975341796875	-0.057098388671875	0.08264803051417885
320.0	420.0	-0.017852783203125	-0.050262451171875	0.053338877621327024
320.0	440.0	-0.096710205078125	-0.023284912109375	0.09947387042934598
320.0	460.0	-0.136322021484375	0.0086669921875	0.13659725581125187
320.0	480.0	-0.18927001953125	0.02362060546875	0.1907382323921193
320.0	500.0	-0.4263916015625	0.093658447265625	0.436556643091411
320.0	520.0	-0.38787841796875	0.099365234375	0.4004036924509301
320.0	540.0	-0.28753662109375	0.0697021484375	0.29586432357892367
320.0	560.0	-0.228485107421875	0.0670166015625	0.2381106238675054
320.0	580.0	-0.072540283203125	-0.14892578125	0.1656531949831105
320.0	600.0	-0.6597900390625	-0.2161865234375	0.6943050543976242
320.0	620.0	-0.798004150390625	-0.1719970703125	0.8163293552462427
320.0	640.0	-0.758758544921875	-0.214599609375	0.7885223660974137
320.0	660.0	-0.621826171875	-0.2122802734375	0.6570621755354792
320.0	680.0	-0.283843994140625	-0.26220703125	0.38641938389092445
320.0	700.0	-0.027984619140625	-0.70068359375	0.7012422102660827
320.0	720.0	0.14886474609375	-0.716552734375	0.7318528088146181
320.0	740.0	0.26007080078125	-0.83642578125	0.8759251731504658
320.0	760.0	0.361846923828125	-1.0181884765625	1.0805743704569999
320.0	780.0	0.499298095703125	-1.2542724609375	1.3499992572734918
320.0	800.0	0.5743408203125	-1.3951416015625	1.5087370434531038
340.0	0.0	-3.52752685546875	3.5597076416015625	5.011483234505509
340.0	20.0	-3.027191162109375	3.2056121826171875	4.409062916005717
340.0	40.0	-1.438018798828125	1.628662109375	2.1726569752947444
340.0	60.0	1.512908935546875	1.1062965393066406	1.8742426417461076
340.0	80.0	1.212127685546875	0.756683349609375	1.4289237970043356
340.0	100.0	0.74444580078125	0.5489349365234375	0.9249481687299169
340.0	120.0	0.602996826171875	0.11368560791015625	0.6136200696027275
340.0	140.0	0.409149169921875	-0.1732635498046875	0.44432341930026686
340.0	160.0	0.485595703125	-0.75103759765625	0.8943492941724359
340.0	180.0	0.635162353515625	-0.9794464111328125	1.1673673319073368
340.0	200.0	0.712554931640625	-1.2501983642578125	1.439003294158247
340.0	220.0	0.8009033203125	-1.4083709716796875	1.6201712632797725
340.0	240.0	0.876373291015625	-1.2903900146484375	1.5598514464877584
340.0	260.0	0.82440185546875	-1.068603515625	1.3496488035435097
340.0	280.0	0.533172607421875	-0.78680419921875	0.9504387814127216
340.0	300.0	0.261260986328125	-0.625244140625	0.6776337789418703
340.0	320.0	0.178070068359375	-0.49945068359375	0.5302451646057479
340.0	340.0	0.214111328125	-0.38153076171875	0.43750358052150956
340.0	360.0	0.192230224609375	-0.225738525390625	0.29649678092502896
340.0	380.0	0.12420654296875	-0.145965576171875	0.1916591107759696
340.0	400.0	0.030670166015625	-0.058349609375	0.06591916259814809
340.0	420.0	-0.239013671875	0.0008544921875	0.23901519930763537
340.0	440.0	-0.4205322265625	0.046966552734375	0.42314679563168694
340.0	460.0	-0.57830810546875	0.084930419921875	0.5845112839620471
340.0	480.0	-0.645843505859375	0.07916259765625	0.6506769943131645
340.0	500.0	-0.657135009765625	0.075531005859375	0.6614615286664803
340.0	520.0	-0.544342041015625	0.0595703125	0.5475918916021347
340.0	540.0	-0.466400146484375	0.0477294921875	0.46883600657919083
340.0	560.0	-0.380706787109375	0.043212890625	0.3831514213301462
340.0	580.0	-0.331024169921875	-0.0418701171875	0.33366166664116714
340.0	600.0	-0.642181396484375	-0.000732421875	0.6421818141557927
340.0	620.0	-0.705596923828125	0.0079345703125	0.7056415352866899
340.0	640.0	-0.64794921875	-0.0574951171875	0.6504951026557692
340.0	660.0	-0.52532958984375	-0.0709228515625	0.5300954903026048
340.0	680.0	-0.192230224609375	-0.1533203125	0.24588529333505982
340.0	700.0	-0.071014404296875	-0.6953125	0.6989295517245568
340.0	720.0	0.055023193359375	-0.777099609375	0.7790451557504486
340.0	740.0	0.16571044921875	-0.9232177734375	0.9379717533972838
340.0	760.0	0.26953125	-1.0921630859375	1.1249299093770622
340.0	780.0	0.427276611328125	-1.368896484375	1.4340302951898471
340.0	800.0	0.569915771484375	-1.5401611328125	1.642224193468393
360.0	0.0	-3.3717041015625	2.7511489391326904	4.351690365109208
360.0	20.0	-2.80059814453125	2.124563217163086	3.5152693824050303
360.0	40.0	-1.920440673828125	1.2288322448730469	2.2799388298226675
360.0	60.0	0.94598388671875	0.9604377746582031	1.3480824280888444
360.0	80.0	0.848175048828125	0.6282196044921875	1.055490779174746
360.0	100.0	0.603668212890625	0.43427276611328125	0.743645175229586
360.0	120.0	0.549285888671875	-0.02927398681640625	0.5500654086544423
360.0	140.0	0.339263916015625	-0.37841796875	0.508232391513108
360.0	160.0	0.515899658203125	-0.8919525146484375	1.030403680953136
360.0	180.0	0.621917724609375	-1.1240692138671875	1.284645185935517
360.0	200.0	0.6844482421875	-1.3354034423828125	1.500590467169982
360.0	220.0	0.777008056640625	-1.6953125	1.8648930244763882
360.0	240.0	0.8616943359375	-1.672760009765625	1.8816596873127358
360.0	260.0	0.824005126953125	-1.34210205078125	1.5748721738465863
360.0	280.0	0.63409423828125	-0.837738037109375	1.0506571856896745
360.0	300.0	0.241912841796875	-0.427825927734375	0.49148433084689336
360.0	320.0	0.166656494140625	-0.3348388671875	0.3740206598821146
360.0	340.0	0.17901611328125	-0.2337646484375	0.29443620645809393
360.0	360.0	0.123931884765625	-0.09613037109375	0.1568443824565682
360.0	380.0	0.0181884765625	-0.048309326171875	0.05161987674186387
360.0	400.0	-0.128173828125	0.01544189453125	0.12910066739924814
360.0	420.0	-0.45819091796875	0.08270263671875	0.46559493492657256
360.0	440.0	-0.59814453125	0.14190673828125	0.6147474299530705
360.0	460.0	-0.736236572265625	0.159637451171875	0.7533448122593596
360.0	480.0	-0.777923583984375	0.121185302734375	0.7873061539946942
360.0	500.0	-0.781463623046875	0.038787841796875	0.7824256455515807
360.0	520.0	-0.690887451171875	0.0235595703125	0.6912890303918323
360.0	540.0	-0.628570556640625	0.017333984375	0.6288095194013986
360.0	560.0	-0.572723388671875	0.03369140625	0.5737135093292628
360.0	580.0	-0.59954833984375	0.0556640625	0.6021268136060715
360.0	600.0	-0.84405517578125	0.1290283203125	0.8538603206647923
360.0	620.0	-0.7900390625	0.2220458984375	0.8206498042946184
360.0	640.0	-0.679412841796875	0.15380859375	0.6966052634813048
360.0	660.0	-0.5152587890625	0.1226806640625	0.5296623122716679
360.0	680.0	-0.198272705078125	0.019287109375	0.19920857955178625
360.0	700.0	-0.14129638671875	-0.6903076171875	0.7046199509287674
360.0	720.0	-0.035675048828125	-0.8109130859375	0.81169744489777
360.0	740.0	0.058502197265625	-0.981201171875	0.9829436640895446
360.0	760.0	0.010955810546875	-1.0853271484375	1.0853824436207793
360.0	780.0	0.12518310546875	-1.2142333984375	1.2206693064773444
360.0	800.0	0.132476806640625	-1.1812744140625	1.1886796648451592
380.0	0.0	-2.58135986328125	2.0676238536834717	3.307338377620331
380.0	20.0	-1.954010009765625	1.7115058898925781	2.5975772422396304
380.0	40.0	-1.230560302734375	1.1496849060058594	1.6840587999720849
380.0	60.0	0.72894287109375	0.8396377563476562	1.1119124386402581
380.0	80.0	0.496307373046875	0.5082168579101562	0.7103558145076043
380.0	100.0	0.390777587890625	0.27558135986328125	0.47817591857151326
380.0	120.0	0.520965576171875	-0.150421142578125	0.5422468549384148
380.0	140.0	0.3887939453125	-0.54229736328125	0.667268433341077
380.0	160.0	0.480194091796875	-1.029052734375	1.135577340352162
380.0	180.0	0.618255615234375	-1.304473876953125	1.4435692229408164
380.0	200.0	0.648406982421875	-1.5131988525390625	1.646269231377109
380.0	220.0	0.780426025390625	-1.9846343994140625	2.13256617258284
380.0	240.0	0.877716064453125	-2.081024169921875	2.258549774877258
380.0	260.0	0.82470703125	-1.665130615234375	1.8581715887355497
380.0	280.0	0.695556640625	-0.94854736328125	1.1762402563699932
380.0	300.0	0.09454345703125	-0.125335693359375	0.15699522698889637
380.0	320.0	0.0865478515625	-0.060821533203125	0.10578180141812377
380.0	340.0	0.121429443359375	0.0184326171875	0.1228204831896886
380.0	360.0	0.042083740234375	0.04095458984375	0.05872239454743091
380.0	380.0	-0.07318115234375	0.012298583984375	0.074207386602547
380.0	400.0	-0.2684326171875	0.001068115234375	0.26843474223781993
380.0	420.0	-0.63189697265625	0.013763427734375	0.6320468463611957
380.0	440.0	-0.73345947265625	0.050872802734375	0.735221626509473
380.0	460.0	-0.808807373046875	0.085052490234375	0.8132670488775844
380.0	480.0	-0.813629150390625	0.040863037109375	0.8146546398119712
380.0	500.0	-0.8248291015625	0.059417724609375	0.8269664520294379
380.0	520.0	-0.77587890625	0.02978515625	0.7764504058190279
380.0	540.0	-0.76690673828125	0.0369873046875	0.7677981544190059
380.0	560.0	-0.732147216796875	0.073486328125	0.7358259219983388
380.0	580.0	-0.74102783203125	0.0921630859375	0.7467370904504861
380.0	600.0	-0.76641845703125	0.3323974609375	0.8353953096084864
380.0	620.0	-0.599151611328125	0.3585205078125	0.698226043541217
380.0	640.0	-0.41827392578125	0.3084716796875	0.5197190146200986
380.0	660.0	-0.2730712890625	0.2840576171875	0.3940262158695735
380.0	680.0	-0.0885009765625	0.1982421875	0.21709994877314304
380.0	700.0	-0.208587646484375	-0.6517333984375	0.6842990785502957
380.0	720.0	-0.0916748046875	-0.791748046875	0.7970377905374804
380.0	740.0	0.005096435546875	-0.9637451171875	0.9637585924691056
380.0	760.0	-0.1160888671875	-0.8502197265625	0.8581085062629837
380.0	780.0	-0.026123046875	-0.864990234375	0.8653846076411059
380.0	800.0	-0.272369384765625	-0.6973876953125	0.7486886397768336
400.0	0.0	0.73345947265625	1.5679452419281006	1.7310156208752578
400.0	20.0	0.624267578125	1.4102706909179688	1.5422624390032644
400.0	40.0	0.552215576171875	1.1408538818359375	1.2674737165980852
400.0	60.0	0.34637451171875	0.6884040832519531	0.7706331709745983
400.0	80.0	0.3311767578125	0.4062347412109375	0.5241228003835711
400.0	100.0	0.30377197265625	0.136932373046875	0.33320847252091
400.0	120.0	0.327392578125	-0.273712158203125	0.42673674057848215
400.0	140.0	0.37890625	-0.813262939453125	0.8971992838700885
400.0	160.0	0.53375244140625	-1.2245635986328125	1.335832203461077
400.0	180.0	0.715240478515625	-1.5260162353515625	1.6853173269932922
400.0	200.0	0.681365966796875	-1.7068634033203125	1.8378362980154788
400.0	220.0	0.81103515625	-2.220245361328125	2.3637401484030596
400.0	240.0	0.692291259765625	-2.119384765625	2.2295871754903893
400.0	260.0	0.546783447265625	-1.49176025390625	1.588811125759799
400.0	280.0	-0.242401123046875	-0.48870849609375	0.5455220422756546
400.0	300.0	-0.5640869140625	0.01318359375	0.5642409536365819
400.0	320.0	-0.494171142578125	0.041656494140625	0.49592376597724924
400.0	340.0	-0.47723388671875	0.113739013671875	0.49060039325680904
400.0	360.0	-0.354583740234375	0.04669189453125	0.35764474252184403
400.0	380.0	-0.23870849609375	-0.06268310546875	0.24680137321041448
400.0	400.0	-0.33233642578125	-0.02923583984375	0.33361989483906035
400.0	420.0	-0.63372802734375	-0.045196533203125	0.6353376576707711
400.0	440.0	-0.7041015625	-0.008148193359375	0.7041487082782749
400.0	460.0	-0.7786865234375	0.031829833984375	0.7793367950473358
400.0	480.0	-0.7955322265625	0.01275634765625	0.7956344939135155
400.0	500.0	-0.79937744140625	-0.00634765625	0.7994026435839894
400.0	520.0	-0.775146484375	-0.0374755859375	0.7760518615274891
400.0	540.0	-0.782989501953125	-0.00439453125	0.783001834016824
400.0	560.0	-0.81146240234375	0.0592041015625	0.81361929430128
400.0	580.0	-0.87738037109375	0.130126953125	0.8869776431851044
400.0	600.0	-0.91009521484375	0.5042724609375	1.040463365497053
400.0	620.0	-1.01055908203125	0.4505615234375	1.1064516910729376
400.0	640.0	-0.899169921875	0.4140625	0.9899264125736537
400.0	660.0	-0.62347412109375	0.3780517578125	0.7291386090852309
400.0	680.0	-0.427642822265625	0.291259765625	0.5174076096340668
400.0	700.0	-0.28802490234375	-0.5667724609375	0.6357588904980226
400.0	720.0	-0.1495361328125	-0.7423095703125	0.7572216011142616
400.0	740.0	0.046905517578125	-0.827392578125	0.82872106641234
400.0	760.0	-0.173004150390625	-0.63232421875	0.6555641491648089
400.0	780.0	-0.10552978515625	-0.6163330078125	0.6253022565722336
400.0	800.0	-0.348052978515625	-0.494873046875	0.6050125687760082
420.0	0.0	0.394195556640625	1.409578561782837	1.4636604314911923
420.0	20.0	0.31646728515625	1.2988166809082031	1.3368157364347446
420.0	40.0	0.259735107421875	1.1290740966796875	1.1585640430379778
420.0	60.0	0.18878173828125	0.6000823974609375	0.6290766475167847
420.0	80.0	0.28497314453125	0.34683990478515625	0.4488959931380597
420.0	100.0	0.254638671875	-0.03972625732421875	0.2577188947967416
420.0	120.0	0.322662353515625	-0.478515625	0.5771379364981848
420.0	140.0	0.41729736328125	-1.045318603515625	1.1255345717734928
420.0	160.0	0.55401611328125	-1.3572845458984375	1.4659997245258918
420.0	180.0	0.782501220703125	-1.7567291259765625	1.9231238604042793
420.0	200.0	0.6849365234375	-1.9874267578125	2.102142516293259
420.0	220.0	0.84429931640625	-2.469940185546875	2.610257814060403
420.0	240.0	0.551361083984375	-2.14239501953125	2.212206017676638
420.0	260.0	0.15252685546875	-0.9971923828125	1.0087899136978207
420.0	280.0	-0.3917236328125	-0.39739990234375	0.5580090383556922
420.0	300.0	-0.55352783203125	-0.125213623046875	0.5675134467391417
420.0	320.0	-0.532470703125	-0.08453369140625	0.5391391236677218
420.0	340.0	-0.586883544921875	0.035308837890625	0.5879447332303036
420.0	360.0	-0.409454345703125	-0.015289306640625	0.4097397028757712
420.0	380.0	-0.206268310546875	-0.0887451171875	0.22454912994818121
420.0	400.0	-0.322479248046875	-0.0023193359375	0.3224875885054631
420.0	420.0	-0.438018798828125	0.0189208984375	0.4384272670860192
420.0	440.0	-0.53564453125	0.053192138671875	0.5382791724324101
420.0	460.0	-0.63116455078125	0.100616455078125	0.6391340713773483
420.0	480.0	-0.689971923828125	0.08880615234375	0.6956635597508218
420.0	500.0	-0.740631103515625	0.030548095703125	0.7412608296988717
420.0	520.0	-0.7962646484375	-0.038818359375	0.7972102955781881
420.0	540.0	-0.840240478515625	-0.0406494140625	0.8412231788293705
420.0	560.0	-0.936248779296875	0.0284423828125	0.9366807064709625
420.0	580.0	-1.023681640625	0.1458740234375	1.034022887593179
420.0	600.0	-1.096832275390625	0.5804443359375	1.2409499052985584
420.0	620.0	-1.382843017578125	0.540771484375	1.4848193861805938
420.0	640.0	-1.335906982421875	0.5301513671875	1.4372570882811102
420.0	660.0	-1.173431396484375	0.506103515625	1.2779209720414073
420.0	680.0	-1.035247802734375	0.4183349609375	1.1165760845589212
420.0	700.0	-0.616851806640625	-0.4736328125	0.7777108668602125
420.0	720.0	-0.038726806640625	-0.4703369140625	0.4719285732845765
420.0	740.0	0.041259765625	-0.63037109375	0.6317199411883412
420.0	760.0	-0.204986572265625	-0.6182861328125	0.6513810227796375
420.0	780.0	-0.048309326171875	-0.6236572265625	0.6255254808869181
420.0	800.0	-0.259429931640625	-0.5460205078125	0.6045182250212807
440.0	0.0	0.11785888671875	1.289233922958374	1.2946099124003423
440.0	20.0	0.14654541015625	1.2163219451904297	1.2251182112717507
440.0	40.0	0.172515869140625	1.0897712707519531	1.103341809078978
440.0	60.0	0.02239990234375	0.5133399963378906	0.5138284805897734
440.0	80.0	0.21295166015625	0.2588043212890625	0.3351538248046638
440.0	100.0	0.292236328125	-0.21793365478515625	0.364550612897576
440.0	120.0	0.378875732421875	-0.6634979248046875	0.7640525615678145
440.0	140.0	0.50933837890625	-1.2289276123046875	1.330296455874309
440.0	160.0	0.571533203125	-1.4824066162109375	1.5887666845891137
440.0	180.0	0.762237548828125	-1.9338226318359375	2.0786235956142662
440.0	200.0	0.658966064453125	-2.222076416015625	2.3177273076688043
440.0	220.0	0.711456298828125	-2.5810394287109375	2.6772998707097972
440.0	240.0	0.22271728515625	-2.0605316162109375	2.072533119279938
440.0	260.0	-0.2633056640625	-0.820159912109375	0.8613896645297364
440.0	280.0	-0.46636962890625	-0.401153564453125	0.6151624281761695
440.0	300.0	-0.59014892578125	-0.27655029296875	0.6517329354435487
440.0	320.0	-0.654998779296875	-0.203216552734375	0.6857990727506413
440.0	340.0	-0.75439453125	-0.121185302734375	0.7640660877036288
440.0	360.0	-0.63482666015625	-0.1839599609375	0.6609433831072563
440.0	380.0	-0.134918212890625	-0.1318359375	0.18863625999818784
440.0	400.0	-0.2274169921875	0.06878662109375	0.2375922717116543
440.0	420.0	-0.428863525390625	0.09417724609375	0.43908231243387386
440.0	440.0	-0.53253173828125	0.124267578125	0.5468386263331283
440.0	460.0	-0.614013671875	0.17913818359375	0.6396118182700256
440.0	480.0	-0.687896728515625	0.158599853515625	0.7059432148818183
440.0	500.0	-0.76873779296875	0.122161865234375	0.7783837842966709
440.0	520.0	-0.8636474609375	0.0595703125	0.8656994622356757
440.0	540.0	-0.966156005859375	0.0174560546875	0.96631368690679
440.0	560.0	-1.10284423828125	0.0777587890625	1.10558212864835
440.0	580.0	-1.2078857421875	0.243408203125	1.2321670014768245
440.0	600.0	-1.367584228515625	0.69775390625	1.535300340575684
440.0	620.0	-1.625152587890625	0.67041015625	1.7580019088529868
440.0	640.0	-1.5821533203125	0.6907958984375	1.7263858497664828
440.0	660.0	-1.4708251953125	0.6861572265625	1.6230029250528157
440.0	680.0	-1.216278076171875	0.5657958984375	1.3414385402488833
440.0	700.0	-0.62420654296875	-0.228515625	0.66472039170928
440.0	720.0	0.229949951171875	-0.0784912109375	0.2429770570205813
440.0	740.0	0.026031494140625	-0.5589599609375	0.5595657929309519
440.0	760.0	-0.148712158203125	-0.6802978515625	0.6963623143436071
440.0	780.0	0.029083251953125	-0.6953125	0.6959204754858266
440.0	800.0	-0.240447998046875	-0.6396484375	0.6833486396861718
460.0	0.0	0.072723388671875	1.197920560836792	1.2001259772771586
460.0	20.0	0.10491943359375	1.1702289581298828	1.174922934490337
460.0	40.0	0.157745361328125	1.1030311584472656	1.1142537123680842
460.0	60.0	-0.1295166015625	0.5153427124023438	0.5313686679759206
460.0	80.0	-0.0338134765625	0.21346282958984375	0.21612434109499423
460.0	100.0	0.200653076171875	-0.3767242431640625	0.426828785773373
460.0	120.0	0.3536376953125	-0.864349365234375	0.933894771763395
460.0	140.0	0.460845947265625	-1.391143798828125	1.4654896984042904
460.0	160.0	0.588134765625	-1.58624267578125	1.6917648562984258
460.0	180.0	0.724029541015625	-2.0626068115234375	2.185993054702182
460.0	200.0	0.6607666015625	-2.4317626953125	2.5199369650953516
460.0	220.0	0.599273681640625	-2.6645660400390625	2.7311245169776788
460.0	240.0	0.2080078125	-2.1143646240234375	2.1245717246971934
460.0	260.0	-0.4254150390625	-0.825592041015625	0.9287519440888906
460.0	280.0	-0.866943359375	-0.511505126953125	1.0065924116859528
460.0	300.0	-0.899169921875	-0.4188232421875	0.9919271427887952
460.0	320.0	-0.9609375	-0.34710693359375	1.0217064657988155
460.0	340.0	-1.113037109375	-0.274688720703125	1.14643163779066
460.0	360.0	-0.8609619140625	-0.289276123046875	0.9082599258093437
460.0	380.0	-0.070404052734375	-0.186920166015625	0.1997395281478693
460.0	400.0	-0.310272216796875	0.090576171875	0.32322266539891126
460.0	420.0	-0.567474365234375	0.142578125	0.5851116790209134
460.0	440.0	-0.680572509765625	0.1802978515625	0.7040498961911258
460.0	460.0	-0.75384521484375	0.221405029296875	0.785686193680893
460.0	480.0	-0.871124267578125	0.183380126953125	0.8902166930162954
460.0	500.0	-0.96575927734375	0.17431640625	0.981364963335984
460.0	520.0	-1.093017578125	0.173828125	1.1067536506066995
460.0	540.0	-1.2078857421875	0.1357421875	1.2154891639365333
460.0	560.0	-1.317169189453125	0.16943359375	1.3280219939201467
460.0	580.0	-1.494415283203125	0.3751220703125	1.5407769489146093
460.0	600.0	-1.599700927734375	0.756103515625	1.7693884775635633
460.0	620.0	-1.738037109375	0.8388671875	1.9298888962395648
460.0	640.0	-1.629150390625	0.9029541015625	1.8626478746134847
460.0	660.0	-1.497894287109375	0.923583984375	1.7597427856220644
460.0	680.0	-1.213836669921875	0.7666015625	1.4356452963300053
460.0	700.0	-0.409912109375	0.330810546875	0.526748094762571
460.0	720.0	0.33453369140625	0.2188720703125	0.39977215241781416
460.0	740.0	0.277191162109375	-0.6591796875	0.7150893655789767
460.0	760.0	0.567413330078125	-0.81982421875	0.9970304091648334
460.0	780.0	0.804412841796875	-0.8475341796875	1.168500836878728
460.0	800.0	0.54345703125	-0.8095703125	0.9750639136469009
480.0	0.0	0.05450439453125	1.191556453704834	1.1928023773403784
480.0	20.0	0.077484130859375	1.1735572814941406	1.1761124450846314
480.0	40.0	0.140106201171875	1.1403045654296875	1.1488795626812247
480.0	60.0	-0.11773681640625	0.7381439208984375	0.7474746857899589
480.0	80.0	-0.24609375	0.25058746337890625	0.35122102811724865
480.0	100.0	-0.144287109375	-0.5249557495117188	0.544423832025384
480.0	120.0	0.07916259765625	-1.0158538818359375	1.018933671103683
480.0	140.0	0.3048095703125	-1.431304931640625	1.4634010665203387
480.0	160.0	0.511260986328125	-1.628692626953125	1.707052274897485
480.0	180.0	0.581695556640625	-2.2325897216796875	2.3071251777840818
480.0	200.0	0.57666015625	-2.62213134765625	2.684792308572091
480.0	220.0	0.46435546875	-2.6815948486328125	2.721502697697004
480.0	240.0	0.20855712890625	-2.2139739990234375	2.2237753808263663
480.0	260.0	-0.3140869140625	-0.895263671875	0.9487611036316844
480.0	280.0	-0.650390625	-0.6005859375	0.8852747784787752
480.0	300.0	-0.69427490234375	-0.53399658203125	0.8758824062883562
480.0	320.0	-0.757659912109375	-0.455810546875	0.8842012197797923
480.0	340.0	-0.949188232421875	-0.407501220703125	1.0329644453913698
480.0	360.0	-0.717071533203125	-0.387481689453125	0.8150666496623011
480.0	380.0	-0.061920166015625	-0.23089599609375	0.239054529284696
480.0	400.0	-0.45074462890625	0.069183349609375	0.45602308751970666
480.0	420.0	-0.666778564453125	0.143646240234375	0.6820761660897131
480.0	440.0	-0.760833740234375	0.198211669921875	0.7862288765825425
480.0	460.0	-0.828887939453125	0.20672607421875	0.8542779910150697
480.0	480.0	-1.020416259765625	0.170623779296875	1.0345829194683316
480.0	500.0	-1.155609130859375	0.177093505859375	1.1690998987011865
480.0	520.0	-1.29400634765625	0.16015625	1.303879769069499
480.0	540.0	-1.42041015625	0.152099609375	1.428530469801109
480.0	560.0	-1.47381591796875	0.210205078125	1.4887308470397216
480.0	580.0	-1.69671630859375	0.4263916015625	1.749473072022269
480.0	600.0	-1.7369384765625	0.80029296875	1.9124393081073048
480.0	620.0	-1.737579345703125	0.9296875	1.97065999864775
480.0	640.0	-1.61529541015625	0.99267578125	1.8959389411983039
480.0	660.0	-1.519683837890625	1.0771484375	1.8627097797441958
480.0	680.0	-1.365142822265625	0.8016357421875	1.5831092155425852
480.0	700.0	-0.730499267578125	0.335205078125	0.8037360414545092
480.0	720.0	-0.183807373046875	0.2099609375	0.2790497189790235
480.0	740.0	2.066864013671875	-1.291259765625	2.4370635267332985
480.0	760.0	2.775726318359375	-1.137451171875	2.9997419493737625
480.0	780.0	3.01300048828125	-1.1435546875	3.222714580239192
480.0	800.0	3.121856689453125	-1.1468505859375	3.325846577331614
500.0	0.0	0.046142578125	1.1042157411575317	1.10517941554125
500.0	20.0	0.05950927734375	1.1020736694335938	1.1036791775460844
500.0	40.0	0.135406494140625	1.0894737243652344	1.0978560537418873
500.0	60.0	0.078857421875	0.9176406860351562	0.9210227584874566
500.0	80.0	-0.011474609375	0.5238494873046875	0.5239751444579149
500.0	100.0	-0.099456787109375	-0.4628753662109375	0.4734398136479747
500.0	120.0	-0.142120361328125	-1.1183395385742188	1.127333810653452
500.0	140.0	-0.017486572265625	-1.45733642578125	1.4574413326506388
500.0	160.0	0.2879638671875	-1.703643798828125	1.727809417178615
500.0	180.0	0.329559326171875	-2.3555755615234375	2.3785175163351893
500.0	200.0	0.273468017578125	-2.666748046875	2.680733090434357
500.0	220.0	0.20892333984375	-2.7030181884765625	2.711080280841308
500.0	240.0	0.218780517578125	-2.329925537109375	2.340174763419639
500.0	260.0	-0.200469970703125	-0.93719482421875	0.9583957156081853
500.0	280.0	-0.43267822265625	-0.49591064453125	0.658132062522691
500.0	300.0	-0.52728271484375	-0.541900634765625	0.7560974535946955
500.0	320.0	-0.6016845703125	-0.469757080078125	0.7633452930592182
500.0	340.0	-0.771148681640625	-0.434234619140625	0.8850028212702362
500.0	360.0	-0.640777587890625	-0.4676513671875	0.7932803529492367
500.0	380.0	-0.1474609375	-0.275634765625	0.31260078712237366
500.0	400.0	-0.55242919921875	0.048553466796875	0.5545587969615707
500.0	420.0	-0.701202392578125	0.1300048828125	0.7131522031883368
500.0	440.0	-0.79840087890625	0.181610107421875	0.8187955755596493
500.0	460.0	-0.916229248046875	0.1871337890625	0.9351444219934321
500.0	480.0	-1.1568603515625	0.1646728515625	1.1685217246842423
500.0	500.0	-1.342071533203125	0.187835693359375	1.3551524814329876
500.0	520.0	-1.48931884765625	0.193115234375	1.5017869768152379
500.0	540.0	-1.563751220703125	0.212646484375	1.5781433418950133
500.0	560.0	-1.609039306640625	0.2750244140625	1.6323743194025582
500.0	580.0	-1.794647216796875	0.47021484375	1.8552252240737799
500.0	600.0	-1.840301513671875	0.67138671875	1.9589460909726142
500.0	620.0	-1.847900390625	0.762939453125	1.9992029568822425
500.0	640.0	-1.939788818359375	0.728515625	2.072080036026891
500.0	660.0	-1.901153564453125	0.723876953125	2.0343015309679036
500.0	680.0	-1.713287353515625	0.6065673828125	1.817492103313954
500.0	700.0	-1.52093505859375	0.6614990234375	1.6585609456599235
500.0	720.0	-1.268463134765625	0.6258544921875	1.414458401527139
500.0	740.0	1.842315673828125	-1.539306640625	2.4007482116842245
500.0	760.0	2.88104248046875	-1.22802734375	3.131845611019676
500.0	780.0	3.07958984375	-1.2227783203125	3.313466527121469
500.0	800.0	3.18609619140625	-1.2255859375	3.4136885960923804
520.0	0.0	0.014892578125	1.061537265777588	1.0616417265338465
520.0	20.0	0.0633544921875	1.0557804107666016	1.05767956746778
520.0	40.0	0.1302490234375	1.0468368530273438	1.0549086239872223
520.0	60.0	0.1138916015625	0.9141006469726562	0.9211684372047818
520.0	80.0	0.0848388671875	0.6896820068359375	0.6948804961566445
520.0	100.0	0.0230712890625	-0.07208251953125	0.07568470123465158
520.0	120.0	-0.077392578125	-0.9645767211914062	0.9676765276750274
520.0	140.0	-0.2027587890625	-1.33282470703125	1.3481590507855625
520.0	160.0	-0.2705078125	-1.72991943359375	1.7509413820424875
520.0	180.0	-0.2183837890625	-2.472259521484375	2.481886101515427
520.0	200.0	-0.2359619140625	-2.6437530517578125	2.654262274826432
520.0	220.0	-0.176513671875	-2.68096923828125	2.686773740561185
520.0	240.0	0.0667724609375	-2.394927978515625	2.395858631851343
520.0	260.0	-0.09521484375	-1.193084716796875	1.1968780254999323
520.0	280.0	-0.5098876953125	-0.57257080078125	0.766696017818258
520.0	300.0	-0.5699462890625	-0.532318115234375	0.7798726487207973
520.0	320.0	-0.5689697265625	-0.452392578125	0.7269013650332418
520.0	340.0	-0.7542724609375	-0.367584228515625	0.8390739600191033
520.0	360.0	-0.7086181640625	-0.36279296875	0.7960894677193932
520.0	380.0	-0.340576171875	-0.210693359375	0.4004794882809261
520.0	400.0	-0.679443359375	-0.000701904296875	0.6794437219287757
520.0	420.0	-0.806640625	0.06939697265625	0.8096203046578334
520.0	440.0	-0.8973388671875	0.1339111328125	0.9072757210773761
520.0	460.0	-1.048828125	0.145904541015625	1.0589280291313456
520.0	480.0	-1.3270263671875	0.1693115234375	1.3377837535190733
520.0	500.0	-1.4932861328125	0.24932861328125	1.513957803854144
520.0	520.0	-1.63720703125	0.2535400390625	1.6567224917234185
520.0	540.0	-1.6636962890625	0.2801513671875	1.6871188846010108
520.0	560.0	-1.6785888671875	0.3460693359375	1.7138916448603267
520.0	580.0	-1.790283203125	0.498291015625	1.8583347071085188
520.0	600.0	-1.9354248046875	0.5150146484375	2.0027753899788285
520.0	620.0	-2.09423828125	0.48681640625	2.1500753921774742
520.0	640.0	-2.049560546875	0.437255859375	2.0956839269947936
520.0	660.0	-1.93115234375	0.39404296875	1.9709437424727352
520.0	680.0	-1.8099365234375	0.3941650390625	1.8523596564631195
520.0	700.0	-1.6468505859375	0.486572265625	1.717227248234238
520.0	720.0	-1.374755859375	0.566650390625	1.4869587546671763
520.0	740.0	1.81787109375	-1.986572265625	2.6927912433091183
520.0	760.0	2.9151611328125	-1.3187255859375	3.1995627203208348
520.0	780.0	3.1036376953125	-1.3011474609375	3.365345696784922
520.0	800.0	3.2144775390625	-1.2982177734375	3.466732645648684
540.0	0.0	-0.02490234375	1.017179012298584	1.0174837933770573
540.0	20.0	0.0560302734375	1.0046157836914062	1.0061770541924415
540.0	40.0	0.119384765625	0.9986381530761719	1.0057489165008948
540.0	60.0	0.1180419921875	0.8797264099121094	0.8876105385902324
540.0	80.0	0.1416015625	0.7628326416015625	0.7758638035088757
540.0	100.0	0.1263427734375	0.48419189453125	0.5004041238135839
540.0	120.0	-0.015380859375	-0.09720611572265625	0.09841544476859292
540.0	140.0	-0.290283203125	-0.8877105712890625	0.9339670210424261
540.0	160.0	-0.645751953125	-1.725982666015625	1.8428271075581553
540.0	180.0	-0.6494140625	-2.61944580078125	2.6987469180720294
540.0	200.0	-0.5908203125	-2.53765869140625	2.605528790040954
540.0	220.0	-0.43408203125	-2.5824432373046875	2.6186714730478964
540.0	240.0	-0.330810546875	-2.455474853515625	2.477658647629111
540.0	260.0	-0.0113525390625	-1.562957763671875	1.5629989926949264
540.0	280.0	-0.051025390625	-0.589996337890625	0.5921986737681725
540.0	300.0	-0.015869140625	-0.46405029296875	0.46432155240582873
540.0	320.0	0.0230712890625	-0.378326416015625	0.3790292355930254
540.0	340.0	-0.0322265625	-0.280670166015625	0.2825142357861014
540.0	360.0	-0.27001953125	-0.23040771484375	0.3549623392924784
540.0	380.0	-0.645751953125	-0.1805419921875	0.6705154702971315
540.0	400.0	-0.8795166015625	-0.038177490234375	0.8803448035767834
540.0	420.0	-0.91845703125	0.037261962890625	0.9192125826657432
540.0	440.0	-0.962890625	0.1119384765625	0.9693753546733195
540.0	460.0	-1.10888671875	0.14532470703125	1.1183689129682837
540.0	480.0	-1.3394775390625	0.26983642578125	1.3663863927642617
540.0	500.0	-1.419677734375	0.2979736328125	1.4506113040134534
540.0	520.0	-1.5516357421875	0.3197021484375	1.5842294468129632
540.0	540.0	-1.5853271484375	0.3232421875	1.6179455118614967
540.0	560.0	-1.7086181640625	0.3389892578125	1.7419212805051145
540.0	580.0	-1.8023681640625	0.4000244140625	1.8462260237230093
540.0	600.0	-1.8134765625	0.3109130859375	1.8399359200102583
540.0	620.0	-1.7796630859375	0.2081298828125	1.7917920491977104
540.0	640.0	-1.7337646484375	0.10107421875	1.7367083387453204
540.0	660.0	-1.7093505859375	0.0177001953125	1.7094422255691988
540.0	680.0	-1.7410888671875	0.1265869140625	1.7456845907139464
540.0	700.0	-1.5450439453125	0.0184326171875	1.5451538934110078
540.0	720.0	-0.865478515625	-0.4720458984375	0.9858399419987607
540.0	740.0	1.7822265625	-2.47705078125	3.0515753461076134
540.0	760.0	2.9375	-1.4024658203125	3.2551215994406126
540.0	780.0	3.116455078125	-1.363037109375	3.4014941445641877
540.0	800.0	3.2220458984375	-1.36376953125	3.4987779446549276
560.0	0.0	-0.0531005859375	0.9330072402954102	0.9345170852748296
560.0	20.0	0.03466796875	0.9209117889404297	0.9215641003569494
560.0	40.0	0.1055908203125	0.9146156311035156	0.9206905962336907
560.0	60.0	0.1199951171875	0.8120613098144531	0.8208790404477428
560.0	80.0	0.173828125	0.7399520874023438	0.760095591812044
560.0	100.0	0.226318359375	0.7078704833984375	0.7431693084734657
560.0	120.0	0.244140625	0.6265716552734375	0.6724557115286374
560.0	140.0	0.18408203125	0.4079132080078125	0.4475258422665119
560.0	160.0	0.047119140625	-0.019683837890625	0.05106531981044405
560.0	180.0	0.057373046875	-1.8849334716796875	1.8858064214457857
560.0	200.0	0.10888671875	-1.917938232421875	1.9210266476302946
560.0	220.0	0.07763671875	-2.061798095703125	2.063259277827995
560.0	240.0	0.028076171875	-2.0477142333984375	2.047906700289275
560.0	260.0	0.015869140625	-1.374908447265625	1.3750000247223808
560.0	280.0	-0.1373291015625	-0.43621826171875	0.45732445155807194
560.0	300.0	-0.200439453125	-0.422454833984375	0.4675939062111641
560.0	320.0	-0.1904296875	-0.3572998046875	0.4048785204367766
560.0	340.0	-0.257568359375	-0.282135009765625	0.3820230666943797
560.0	360.0	-0.5218505859375	-0.2442626953125	0.5761877284051087
560.0	380.0	-0.759765625	-0.1322021484375	0.7711816990717113
560.0	400.0	-0.8963623046875	-0.03643798828125	0.897102618575306
560.0	420.0	-0.90185546875	0.063934326171875	0.9041188442773074
560.0	440.0	-0.93896484375	0.134796142578125	0.9485910487941598
560.0	460.0	-0.980224609375	0.1512451171875	0.9918242638176543
560.0	480.0	-0.9949951171875	0.2896728515625	1.03630383776155
560.0	500.0	-1.06103515625	0.364013671875	1.1217404138705096
560.0	520.0	-1.240966796875	1.542724609375	1.9798984345964425
560.0	540.0	-1.800048828125	1.6396484375	2.4348763381803145
560.0	560.0	-2.2530517578125	1.9508056640625	2.9802491443368164
560.0	580.0	-2.3046875	2.0252685546875	3.068109709782596
560.0	600.0	-2.5849609375	2.0849609375	3.321006648488039
560.0	620.0	-2.6298828125	1.9686279296875	3.285084402725233
560.0	640.0	-2.922607421875	2.0008544921875	3.5418996091512436
560.0	660.0	-3.0401611328125	2.0604248046875	3.6725917400706694
560.0	680.0	-3.020751953125	1.927001953125	3.583054407855966
560.0	700.0	-3.001708984375	1.9161376953125	3.5611571847189074
560.0	720.0	-2.9033203125	1.800048828125	3.416056881934094
560.0	740.0	-2.7493896484375	1.6842041015625	3.2242343113761485
560.0	760.0	-0.69482421875	-0.833740234375	1.085312615506347
560.0	780.0	1.40966796875	-1.7938232421875	2.281439371609911
560.0	800.0	2.633056640625	-2.9825439453125	3.9785117391380993
580.0	0.0	-0.0919189453125	0.8769814968109131	0.8817854831284488
580.0	20.0	-0.00341796875	0.8636226654052734	0.863629429044706
580.0	40.0	0.0784912109375	0.8534507751464844	0.8570525630278286
580.0	60.0	0.098388671875	0.7589683532714844	0.7653190785685112
580.0	80.0	0.1707763671875	0.6987762451171875	0.7193419272709158
580.0	100.0	0.2288818359375	0.6826248168945312	0.7199746769591365
580.0	120.0	0.2685546875	0.6880722045898438	0.7386237058931635
580.0	140.0	0.251220703125	0.6259613037109375	0.6744919535636551
580.0	160.0	0.138427734375	0.523468017578125	0.5414619128538661
580.0	180.0	0.0745849609375	-0.1539764404296875	0.1710896274046019
580.0	200.0	0.095703125	-1.2244415283203125	1.2281759419603318
580.0	220.0	0.06787109375	-1.2738494873046875	1.2756563023296035
580.0	240.0	0.00537109375	-1.3076324462890625	1.3076434771129282
580.0	260.0	-0.0889892578125	-1.21337890625	1.2166377678415485
580.0	280.0	-0.2349853515625	-0.18121337890625	0.2967429934195108
580.0	300.0	-0.3192138671875	-0.334228515625	0.4621755009319401
580.0	320.0	-0.3115234375	-0.308013916015625	0.43808609264743487
580.0	340.0	-0.3529052734375	-0.2249755859375	0.41851660216521647
580.0	360.0	-0.417724609375	-0.12396240234375	0.4357298778742744
580.0	380.0	-0.415771484375	0.08612060546875	0.4245970865487597
580.0	400.0	-0.4874267578125	0.03607177734375	0.4887596723875064
580.0	420.0	-0.6636962890625	0.070770263671875	0.6674587585278361
580.0	440.0	-0.9132080078125	0.07073974609375	0.9159437631264723
580.0	460.0	-1.0311279296875	0.248992919921875	1.0607649511333088
580.0	480.0	-1.095947265625	0.4676513671875	1.1915528566804128
580.0	500.0	-1.2822265625	0.79180908203125	1.5070058327583664
580.0	520.0	-2.17529296875	1.8184814453125	2.8352732261351865
580.0	540.0	-2.287353515625	1.93017578125	2.9929190854358385
580.0	560.0	-2.4578857421875	2.0443115234375	3.196937898444064
580.0	580.0	-2.42919921875	2.075927734375	3.195384922465982
580.0	600.0	-2.5640869140625	2.0966796875	3.3121907274252265
580.0	620.0	-2.593994140625	2.011474609375	3.2825044867840076
580.0	640.0	-2.7506103515625	1.913818359375	3.350904059922277
580.0	660.0	-2.8251953125	1.978759765625	3.449234518531362
580.0	680.0	-2.7861328125	1.99560546875	3.4270945764297296
580.0	700.0	-2.7181396484375	2.001953125	3.3758109341468163
580.0	720.0	-2.6409912109375	1.99462890625	3.309588954824631
580.0	740.0	-2.447265625	1.8441162109375	3.0642900709216683
580.0	760.0	-1.8497314453125	0.42529296875	1.8979938169146018
580.0	780.0	2.167724609375	-1.5452880859375	2.6621317117359875
580.0	800.0	3.044677734375	-1.520263671875	3.403125642438395
600.0	0.0	-0.0648193359375	0.7782049179077148	0.7808997634569572
600.0	20.0	-0.0079345703125	0.7678260803222656	0.7678670764065212
600.0	40.0	0.0616455078125	0.7603569030761719	0.7628517475165459
600.0	60.0	0.0802001953125	0.6714820861816406	0.6762545847467589
600.0	80.0	0.18212890625	0.6250152587890625	0.6510107619778494
600.0	100.0	0.23681640625	0.6029739379882812	0.6478113769935356
600.0	120.0	0.2720947265625	0.5884857177734375	0.648344800431406
600.0	140.0	0.2554931640625	0.52996826171875	0.5883392858817614
600.0	160.0	0.1546630859375	0.558929443359375	0.5799334382545391
600.0	180.0	0.08544921875	0.5562744140625	0.5627990695848413
600.0	200.0	0.100341796875	-0.5193939208984375	0.5289976571463773
600.0	220.0	0.07177734375	-0.1403961181640625	0.1576802367810978
600.0	240.0	0.0277099609375	-0.162353515625	0.16470126280922953
600.0	260.0	-0.0596923828125	-0.44793701171875	0.45189683228958094
600.0	280.0	-0.1156005859375	0.7813720703125	0.789877083939986
600.0	300.0	-0.2674560546875	-0.100677490234375	0.2857773577960571
600.0	320.0	-0.28076171875	-0.217681884765625	0.35526405063075117
600.0	340.0	-0.2933349609375	0.045013427734375	0.29676861017399137
600.0	360.0	-0.345947265625	0.21142578125	0.4054384929561908
600.0	380.0	-0.3992919921875	0.213409423828125	0.45274460483115075
600.0	400.0	-0.4453125	0.084564208984375	0.453270700682719
600.0	420.0	-0.5439453125	-0.14031982421875	0.5617527534952576
600.0	440.0	-0.6654052734375	-0.57373046875	0.8785959416538007
600.0	460.0	-0.8323974609375	-0.4046630859375	0.9255472684286078
600.0	480.0	-1.049560546875	0.436279296875	1.136625253299562
600.0	500.0	-1.24560546875	0.94769287109375	1.565137298035486
600.0	520.0	-2.191650390625	1.8468017578125	2.8660091010647637
600.0	540.0	-2.29638671875	1.8836669921875	2.970116714795581
600.0	560.0	-2.4654541015625	1.9730224609375	3.157733611037388
600.0	580.0	-2.4378662109375	2.0072021484375	3.1578556216399254
600.0	600.0	-2.57177734375	2.0185546875	3.269342706455539
600.0	620.0	-2.5880126953125	1.953125	3.2422996432661297
600.0	640.0	-2.745361328125	1.8682861328125	3.320768268943762
600.0	660.0	-2.8204345703125	1.91455078125	3.4088643063927964
600.0	680.0	-2.781494140625	1.918212890625	3.3787942151144876
600.0	700.0	-2.7137451171875	1.927490234375	3.328607992039614
600.0	720.0	-2.6375732421875	1.8985595703125	3.249818618004498
600.0	740.0	-2.44677734375	1.7298583984375	2.9965195558402513
600.0	760.0	-1.8502197265625	0.3095703125	1.8759389155679775
600.0	780.0	2.244140625	-1.577392578125	2.7430520392984206
600.0	800.0	3.06787109375	-1.592041015625	3.4563604620032184
620.0	0.0	-0.118896484375	0.63999342918396	0.6509439018804761
620.0	20.0	-0.061279296875	0.6282119750976562	0.631193661154477
620.0	40.0	0.014892578125	0.6232681274414062	0.6234460261863302
620.0	60.0	0.0545654296875	0.5747222900390625	0.5773067614230114
620.0	80.0	0.180419921875	0.5299835205078125	0.5598516591198387
620.0	100.0	0.24462890625	0.5305862426757812	0.5842645485478939
620.0	120.0	0.2835693359375	0.505828857421875	0.5798917151371921
620.0	140.0	0.2901611328125	0.4467620849609375	0.5327192915163456
620.0	160.0	0.1981201171875	0.446044921875	0.48806521404917147
620.0	180.0	0.098876953125	0.5969390869140625	0.6050726612110963
620.0	200.0	0.06689453125	0.755767822265625	0.758722531287481
620.0	220.0	0.050537109375	1.1339569091796875	1.135082495372178
620.0	240.0	0.048095703125	1.2033538818359375	1.2043146439318537
620.0	260.0	0.0196533203125	1.1226806640625	1.1228526735325173
620.0	280.0	-0.079833984375	0.897430419921875	0.9009743745869472
620.0	300.0	-0.2078857421875	0.22821044921875	0.30870129727209017
620.0	320.0	-0.228759765625	0.02978515625	0.23069067146645061
620.0	340.0	-0.2274169921875	0.35296630859375	0.4198853454669593
620.0	360.0	-0.29541015625	0.365997314453125	0.47034157226695267
620.0	380.0	-0.3536376953125	0.294158935546875	0.4599881508343526
620.0	400.0	-0.41064453125	0.077850341796875	0.417958857740116
620.0	420.0	-0.516357421875	-0.207977294921875	0.5566682515901346
620.0	440.0	-0.6629638671875	-0.771148681640625	1.0169520039767261
620.0	460.0	-0.8260498046875	-0.60748291015625	1.0253749392081726
620.0	480.0	-1.0693359375	0.487518310546875	1.1752248509742649
620.0	500.0	-1.287841796875	1.206817626953125	1.764920757003838
620.0	520.0	-2.2222900390625	1.8199462890625	2.8724166676839857
620.0	540.0	-2.3095703125	1.80517578125	2.9313434854334104
620.0	560.0	-2.471923828125	1.8804931640625	3.105907589117543
620.0	580.0	-2.4295654296875	1.9210205078125	3.09727428048741
620.0	600.0	-2.5511474609375	1.9615478515625	3.218077584741753
620.0	620.0	-2.569580078125	1.904052734375	3.1981492449818214
620.0	640.0	-2.7564697265625	1.76025390625	3.270568630670197
620.0	660.0	-2.82763671875	1.8067626953125	3.355580553405946
620.0	680.0	-2.78076171875	1.8223876953125	3.324715423685441
620.0	700.0	-2.7144775390625	1.828857421875	3.2730884161021496
620.0	720.0	-2.6427001953125	1.79638671875	3.1954451279291463
620.0	740.0	-2.476318359375	1.6343994140625	2.9670547790132784
620.0	760.0	-1.9931640625	0.2757568359375	2.0121493017685754
620.0	780.0	2.0491943359375	-1.650146484375	2.6310037716304215
620.0	800.0	3.066650390625	-1.6910400390625	3.501993865219208
