# Supplementary material for: Real-time emotion detection by quantitative facial motion analysis
Source: PLoS One. 2023 Mar 10;18(3):e0282730. doi: 10.1371/journal.pone.0282730 (PMC10004542; doi:10.1371/journal.pone.0282730)
Supplement: S1 Dataset — Data from each participant is organized into folders by Study ID and subsequently by emotions. The data files (.csv) contain the pixel displacement results after DISC-processing of videos. (ZIP) [file pone.0282730.s004.zip › S1_Dataset/1/happy/result/100750_cropped_result.csv]

pos_x	pos_y	disp_x	disp_y	disp_xy_indi
0.0	0.0	-0.1254206895828247	0.8999201059341431	0.9086179320484219
0.0	20.0	-0.05568873882293701	0.9376869201660156	0.939339127196412
0.0	40.0	0.10091793537139893	0.9298782348632812	0.9353384207612117
0.0	60.0	0.1329108476638794	1.0610771179199219	1.069368946435223
0.0	80.0	0.07336342334747314	1.274169921875	1.2762802128436388
0.0	100.0	0.0638427734375	1.4252090454101562	1.426638259279177
0.0	120.0	0.11952829360961914	1.4215469360351562	1.4265632493248128
0.0	140.0	0.18210256099700928	1.3626556396484375	1.3747697025274312
0.0	160.0	0.20629191398620605	1.3067626953125	1.3229456132572048
0.0	180.0	0.20977962017059326	1.3769683837890625	1.3928565679902511
0.0	200.0	-0.08219778537750244	1.6357879638671875	1.6378518671277098
0.0	220.0	0.04757082462310791	1.556396484375	1.5571233091602548
0.0	240.0	0.22438335418701172	1.409332275390625	1.4270828119257588
0.0	260.0	0.3953895568847656	1.14007568359375	1.2066919515830408
0.0	280.0	0.5868163108825684	0.724884033203125	0.9326361800352034
0.0	300.0	0.6622161865234375	0.621551513671875	0.9082161426893067
0.0	320.0	0.6298580169677734	0.652557373046875	0.9069466614175358
0.0	340.0	0.43546628952026367	1.14569091796875	1.2256584225731992
0.0	360.0	0.2309715747833252	1.314056396484375	1.3342009149672287
0.0	380.0	0.13438355922698975	1.25665283203125	1.2638177405158841
0.0	400.0	0.05157506465911865	1.003814697265625	1.0051387634257622
0.0	420.0	0.05742788314819336	0.82342529296875	0.8254254508213048
0.0	440.0	-0.01893746852874756	0.3363037109375	0.336836479177376
0.0	460.0	-0.11139440536499023	0.428558349609375	0.44279902051216313
0.0	480.0	-0.18676817417144775	0.3348388671875	0.38340503108689705
0.0	500.0	-0.30778372287750244	0.786468505859375	0.8445493063030796
0.0	520.0	-0.20489507913589478	0.8741455078125	0.8978376035135074
0.0	540.0	0.2563304901123047	1.00201416015625	1.0342812467191163
0.0	560.0	0.43690359592437744	0.99578857421875	1.0874187954400378
0.0	580.0	0.9644508361816406	1.01812744140625	1.4024082509582945
0.0	600.0	1.289543867111206	0.9400634765625	1.5958203925163064
0.0	620.0	1.627098798751831	0.811767578125	1.8183556037790243
0.0	640.0	1.3865978717803955	0.8519287109375	1.6274016672430789
0.0	660.0	1.2386317253112793	1.010498046875	1.5985352212840935
0.0	680.0	1.3658313751220703	1.1005859375	1.754076609242196
0.0	700.0	1.4483230113983154	1.23284912109375	1.9019875132943216
0.0	720.0	1.7042450904846191	1.19146728515625	2.0794339662606585
0.0	740.0	1.920417070388794	1.94451904296875	2.7329756736401407
0.0	760.0	2.008051872253418	1.65338134765625	2.601142480226344
0.0	780.0	2.699497699737549	-0.43670654296875	2.7345932852181205
0.0	800.0	2.8941516876220703	-0.89141845703125	3.0283231096601386
20.0	0.0	-0.0670318603515625	0.9602186679840088	0.9625555363963034
20.0	20.0	0.016790390014648438	1.0484390258789062	1.0485734634172057
20.0	40.0	0.021127700805664062	1.1921043395996094	1.1922915483360412
20.0	60.0	0.040706634521484375	1.2841949462890625	1.2848399472963292
20.0	80.0	-0.004261016845703125	1.4420852661132812	1.4420915612420637
20.0	100.0	0.026134490966796875	1.4797897338867188	1.4800204958495067
20.0	120.0	0.11215972900390625	1.4010543823242188	1.4055366188897847
20.0	140.0	0.15620803833007812	1.400634765625	1.4093185225194231
20.0	160.0	0.2080554962158203	1.353302001953125	1.369201737508373
20.0	180.0	0.2154827117919922	1.3830413818359375	1.399727210192004
20.0	200.0	0.03603935241699219	1.55303955078125	1.553457653498628
20.0	220.0	0.1837940216064453	1.3984832763671875	1.4105090274992833
20.0	240.0	0.35370635986328125	1.105316162109375	1.1605309161017345
20.0	260.0	0.5049934387207031	0.7569580078125	0.9099471406309431
20.0	280.0	0.6558399200439453	0.28143310546875	0.7136740107199037
20.0	300.0	0.68505859375	0.26422119140625	0.7342466308120629
20.0	320.0	0.6566963195800781	0.36676025390625	0.752172280794365
20.0	340.0	0.48583412170410156	0.682281494140625	0.8375815369614826
20.0	360.0	0.2853126525878906	0.78466796875	0.8349294167227487
20.0	380.0	0.15991592407226562	0.73553466796875	0.7527179754435163
20.0	400.0	0.05655670166015625	0.5963134765625	0.5989895014378225
20.0	420.0	0.05257987976074219	0.4619140625	0.4648970261153625
20.0	440.0	-0.030658721923828125	-0.0133056640625	0.03342151890843268
20.0	460.0	-0.126129150390625	0.05743408203125	0.1385901740998735
20.0	480.0	-0.20898818969726562	-0.0225830078125	0.21020479460468955
20.0	500.0	-0.33451080322265625	0.550537109375	0.6441960775040837
20.0	520.0	-0.2247600555419922	0.71014404296875	0.7448635071818469
20.0	540.0	0.15696334838867188	0.83856201171875	0.8531258642399612
20.0	560.0	0.23173141479492188	0.80889892578125	0.8414374134378125
20.0	580.0	0.8843364715576172	0.92694091796875	1.2811207828818192
20.0	600.0	1.1943626403808594	0.79638671875	1.435525660703747
20.0	620.0	2.020355224609375	0.78851318359375	2.168775754730661
20.0	640.0	2.422262191772461	0.8192138671875	2.557042331656366
20.0	660.0	2.4569015502929688	0.86029052734375	2.6031644241709704
20.0	680.0	2.6047821044921875	0.8990478515625	2.755571964453459
20.0	700.0	2.402067184448242	1.137451171875	2.65776634168674
20.0	720.0	2.2759246826171875	1.358642578125	2.650611781464855
20.0	740.0	2.1902103424072266	1.64910888671875	2.7416384634452324
20.0	760.0	2.0040321350097656	1.5111083984375	2.5098990796404834
20.0	780.0	2.612855911254883	-0.645263671875	2.691353046187213
20.0	800.0	2.8644943237304688	-1.18438720703125	3.0996936601643976
40.0	0.0	-0.040004730224609375	1.1518713235855103	1.152565800524629
40.0	20.0	0.011142730712890625	1.2012157440185547	1.2012674240675096
40.0	40.0	0.01561737060546875	1.29962158203125	1.2997154145219783
40.0	60.0	0.0191497802734375	1.3888053894042969	1.3889374081372212
40.0	80.0	0.002750396728515625	1.4916458129882812	1.491648348669228
40.0	100.0	0.041881561279296875	1.4929046630859375	1.493492014789141
40.0	120.0	0.137939453125	1.4024124145507812	1.4091798583625075
40.0	140.0	0.22014236450195312	1.3580169677734375	1.3757444331739352
40.0	160.0	0.2580528259277344	1.2738189697265625	1.299694590511375
40.0	180.0	0.22017288208007812	1.3110198974609375	1.3293792797926163
40.0	200.0	0.14369964599609375	1.3239288330078125	1.3317046005510498
40.0	220.0	0.41175079345703125	0.8788604736328125	0.9705330741538829
40.0	240.0	0.57196044921875	0.4303131103515625	0.7157570316880933
40.0	260.0	0.6930732727050781	-0.01959228515625	0.6933501416858379
40.0	280.0	0.7367439270019531	-0.423126220703125	0.8496042682453807
40.0	300.0	0.723175048828125	-0.147796630859375	0.7381232927776655
40.0	320.0	0.7066574096679688	-0.134918212890625	0.7194217252823571
40.0	340.0	0.5668601989746094	-0.060943603515625	0.5701268350034082
40.0	360.0	0.356719970703125	0.085357666015625	0.3667902243054923
40.0	380.0	0.19122695922851562	0.035247802734375	0.1944483415547322
40.0	400.0	0.06250762939453125	-0.00811767578125	0.0630325343978295
40.0	420.0	0.0425872802734375	-0.12811279296875	0.1350057930732682
40.0	440.0	-0.040966033935546875	-0.488189697265625	0.48990549747141127
40.0	460.0	-0.13902664184570312	-0.46435546875	0.4847209594198766
40.0	480.0	-0.23472213745117188	-0.53155517578125	0.5810726174149685
40.0	500.0	-0.390899658203125	0.11676025390625	0.40796507163674184
40.0	520.0	-0.24590682983398438	0.5006103515625	0.5577462622470275
40.0	540.0	0.14699554443359375	0.67181396484375	0.6877075638979173
40.0	560.0	0.2222137451171875	0.64849853515625	0.6855138938189426
40.0	580.0	0.8770942687988281	0.778564453125	1.172798773886459
40.0	600.0	1.1902427673339844	0.66290283203125	1.3623942197124563
40.0	620.0	1.9834442138671875	0.7564697265625	2.122804135272204
40.0	640.0	2.3513832092285156	0.88433837890625	2.5121817937896784
40.0	660.0	2.358978271484375	0.91064453125	2.528646267794478
40.0	680.0	2.509197235107422	0.969482421875	2.689975265870552
40.0	700.0	2.3541603088378906	1.18048095703125	2.6335538820425013
40.0	720.0	2.2380523681640625	1.30230712890625	2.5893787402859414
40.0	740.0	2.1845245361328125	1.50360107421875	2.6519735367001798
40.0	760.0	1.9911994934082031	1.32733154296875	2.393049194544251
40.0	780.0	2.49481201171875	-0.914306640625	2.6570742569426113
40.0	800.0	2.8520164489746094	-1.36456298828125	3.1616498816612815
60.0	0.0	-0.057048797607421875	1.3686304092407227	1.3698188794168669
60.0	20.0	-0.0091400146484375	1.3804435729980469	1.3804738310085374
60.0	40.0	0.05471038818359375	1.4238548278808594	1.4249055398358275
60.0	60.0	0.14136123657226562	1.394378662109375	1.4015259014913604
60.0	80.0	0.19395065307617188	1.4103469848632812	1.4236205511096074
60.0	100.0	0.2901573181152344	1.36016845703125	1.3907729867805876
60.0	120.0	0.34698486328125	1.3001480102539062	1.3456535006878625
60.0	140.0	0.40012359619140625	1.1923675537109375	1.2577119206605896
60.0	160.0	0.39029693603515625	1.1591796875	1.2231227437142311
60.0	180.0	0.35596466064453125	1.1297607421875	1.1845126315138337
60.0	200.0	0.36301422119140625	0.9693756103515625	1.035117577249883
60.0	220.0	0.6270103454589844	0.3926849365234375	0.7398266233956514
60.0	240.0	0.7562141418457031	-0.2269287109375	0.7895292699926891
60.0	260.0	0.6677513122558594	-0.48895263671875	0.8276270270923008
60.0	280.0	0.572265625	-0.48199462890625	0.7482023575551698
60.0	300.0	0.5809211730957031	-0.37237548828125	0.6900238500396833
60.0	320.0	0.5095901489257812	-0.363067626953125	0.6256997855390183
60.0	340.0	0.3523597717285156	-0.40069580078125	0.533586481740588
60.0	360.0	0.1085968017578125	-0.500732421875	0.5123731293391844
60.0	380.0	-0.031047821044921875	-0.586395263671875	0.5872166316177065
60.0	400.0	-0.08941650390625	-0.769439697265625	0.7746178147312602
60.0	420.0	-0.13467788696289062	-0.818328857421875	0.8293372366692457
60.0	440.0	-0.170928955078125	-0.85650634765625	0.8733955754751387
60.0	460.0	-0.3011894226074219	-0.827301025390625	0.8804215211493707
60.0	480.0	-0.4159736633300781	-0.884033203125	0.9770101293291144
60.0	500.0	-0.5727081298828125	-0.2889404296875	0.6414679835672749
60.0	520.0	-0.3036651611328125	0.29833984375	0.4256984759834024
60.0	540.0	0.13975143432617188	0.5213623046875	0.5397676501470646
60.0	560.0	0.2083587646484375	0.5069580078125	0.54810564354971
60.0	580.0	0.8853111267089844	0.65191650390625	1.0994411849390031
60.0	600.0	1.20379638671875	0.53961181640625	1.3192068272573376
60.0	620.0	2.020092010498047	0.642822265625	2.1199038176439275
60.0	640.0	2.379100799560547	0.7691650390625	2.500347070265576
60.0	660.0	2.3338356018066406	0.83746337890625	2.479543007747443
60.0	680.0	2.4469032287597656	0.92987060546875	2.617631516052209
60.0	700.0	2.289234161376953	1.15252685546875	2.5629887237738536
60.0	720.0	2.1463890075683594	1.29376220703125	2.5061537104001936
60.0	740.0	2.1001243591308594	1.53533935546875	2.6014975034133703
60.0	760.0	2.317119598388672	1.69940185546875	2.873501331060682
60.0	780.0	3.2768020629882812	1.21368408203125	3.4943469791908606
60.0	800.0	3.4259796142578125	1.24981689453125	3.6468313077472954
80.0	0.0	0.10639190673828125	1.359154224395752	1.3633119391805477
80.0	20.0	0.25667572021484375	1.302276611328125	1.3273307039920659
80.0	40.0	0.3132171630859375	1.3249778747558594	1.3614960006713779
80.0	60.0	0.3733673095703125	1.2777519226074219	1.3311848570287812
80.0	80.0	0.42758941650390625	1.2806167602539062	1.3501155490362156
80.0	100.0	0.41648101806640625	1.2865676879882812	1.3522990993804371
80.0	120.0	0.43906402587890625	1.25396728515625	1.3286124984596257
80.0	140.0	0.5075531005859375	1.169586181640625	1.274967445152658
80.0	160.0	0.5267715454101562	1.053924560546875	1.1782381933962793
80.0	180.0	0.6289443969726562	0.815826416015625	1.030118340557141
80.0	200.0	0.8848114013671875	0.257110595703125	0.9214103724248941
80.0	220.0	1.1424331665039062	-0.5054168701171875	1.249239669770055
80.0	240.0	0.826934814453125	-0.8826446533203125	1.20949690838363
80.0	260.0	0.49645233154296875	-0.782958984375	0.9270866673121674
80.0	280.0	0.41640472412109375	-0.624755859375	0.7508080833966554
80.0	300.0	0.39160919189453125	-0.575469970703125	0.6960771841953616
80.0	320.0	0.41036224365234375	-0.540435791015625	0.6785779360000367
80.0	340.0	0.40605926513671875	-0.60491943359375	0.7285682177687656
80.0	360.0	0.4608917236328125	-0.858734130859375	0.974600168487586
80.0	380.0	0.33687591552734375	-0.933868408203125	0.9927716687648901
80.0	400.0	0.31778717041015625	-1.102691650390625	1.1475702860907884
80.0	420.0	0.26644134521484375	-1.1552734375	1.1856001458472254
80.0	440.0	0.2389068603515625	-1.205047607421875	1.2285016174495769
80.0	460.0	0.13250732421875	-1.225067138671875	1.2322125162589885
80.0	480.0	-0.14598846435546875	-1.2152099609375	1.2239476626419072
80.0	500.0	-0.7092208862304688	-1.097137451171875	1.3064091442689192
80.0	520.0	-0.7548599243164062	-1.07000732421875	1.309476681434511
80.0	540.0	-0.6351242065429688	-1.0325927734375	1.2122832150500904
80.0	560.0	-0.5458908081054688	-1.14794921875	1.2711349980245124
80.0	580.0	0.7528152465820312	0.1324462890625	0.764377403494368
80.0	600.0	1.2933807373046875	0.36614990234375	1.344209612604059
80.0	620.0	2.3316802978515625	0.76617431640625	2.4543341448363822
80.0	640.0	2.9052810668945312	0.9034423828125	3.0425098548267275
80.0	660.0	3.2182464599609375	0.951904296875	3.356073906733908
80.0	680.0	3.3296890258789062	0.8975830078125	3.4485481387059327
80.0	700.0	3.2416152954101562	1.1949462890625	3.4548467921430777
80.0	720.0	2.9106979370117188	1.540283203125	3.2931193155355434
80.0	740.0	2.7393875122070312	1.2127685546875	2.995839032604161
80.0	760.0	2.8734817504882812	1.293701171875	3.151279120055846
80.0	780.0	3.2588729858398438	1.20367431640625	3.4740588650471587
80.0	800.0	3.4212417602539062	1.1942138671875	3.623677957916262
100.0	0.0	0.27378082275390625	1.3132879734039307	1.3415219864002264
100.0	20.0	0.3435821533203125	1.3086414337158203	1.3529933843585564
100.0	40.0	0.36962890625	1.3550872802734375	1.4045949827243558
100.0	60.0	0.44884490966796875	1.2900581359863281	1.3659105926667992
100.0	80.0	0.422271728515625	1.328857421875	1.3943369249847202
100.0	100.0	0.37461090087890625	1.4105987548828125	1.4594938075696815
100.0	120.0	0.41876983642578125	1.3976821899414062	1.4590694568729348
100.0	140.0	0.5551300048828125	1.2115936279296875	1.332714688731618
100.0	160.0	0.6424636840820312	1.0548858642578125	1.2351290507372936
100.0	180.0	1.1625595092773438	0.1722412109375	1.175249610659963
100.0	200.0	1.473663330078125	-0.63604736328125	1.6050669327956324
100.0	220.0	1.2498245239257812	-1.1380615234375	1.6903388334103873
100.0	240.0	0.3592529296875	-1.040313720703125	1.1005977035103387
100.0	260.0	0.132293701171875	-0.8541259765625	0.8643105964921393
100.0	280.0	0.10589599609375	-0.728302001953125	0.7359604391797274
100.0	300.0	0.2321319580078125	-0.7044677734375	0.7417277733377183
100.0	320.0	0.32442474365234375	-0.654693603515625	0.7306675911645208
100.0	340.0	0.36093902587890625	-0.7266845703125	0.8113861257950351
100.0	360.0	0.3977508544921875	-0.964324951171875	1.0431339097651386
100.0	380.0	0.352386474609375	-1.081939697265625	1.1378794909861307
100.0	400.0	0.28263092041015625	-1.25006103515625	1.2816133694635865
100.0	420.0	0.22161102294921875	-1.3026123046875	1.3213289756210902
100.0	440.0	0.18988800048828125	-1.348541259765625	1.3618446982015593
100.0	460.0	0.11299896240234375	-1.372100830078125	1.3767459654580747
100.0	480.0	-0.0396728515625	-1.3663330078125	1.3669088570160972
100.0	500.0	-0.1141357421875	-1.345672607421875	1.3505042517557206
100.0	520.0	-0.08409881591796875	-1.31085205078125	1.3135469956861892
100.0	540.0	-0.02965545654296875	-1.29827880859375	1.2986174613589556
100.0	560.0	-0.11040496826171875	-1.3255615234375	1.3301513483189862
100.0	580.0	-0.4135284423828125	-1.3046875	1.3686545383389503
100.0	600.0	-0.96612548828125	-0.9598388671875	1.3618697111216136
100.0	620.0	3.7404098510742188	2.76922607421875	4.6539530406038745
100.0	640.0	3.7908782958984375	6.16058349609375	7.2335017292219215
100.0	660.0	3.6375350952148438	5.490234375	6.5859194545144035
100.0	680.0	3.7487335205078125	5.57891845703125	6.72140864387688
100.0	700.0	3.5654983520507812	5.1046142578125	6.226545207379409
100.0	720.0	2.5413436889648438	3.815185546875	4.5841104374268005
100.0	740.0	0.11634063720703125	0.450439453125	0.4652212858385643
100.0	760.0	2.9118194580078125	1.1287841796875	3.122954735558249
100.0	780.0	3.248870849609375	1.08905029296875	3.4265423298212534
100.0	800.0	3.4239730834960938	1.0748291015625	3.588711366782149
120.0	0.0	0.36531829833984375	1.25994873046875	1.3118415538896966
120.0	20.0	0.3858184814453125	1.3276405334472656	1.38256474954228
120.0	40.0	0.37371826171875	1.4256935119628906	1.4738613670203737
120.0	60.0	0.31829833984375	1.507171630859375	1.5404155796455046
120.0	80.0	0.2279052734375	1.6454925537109375	1.6612003364973065
120.0	100.0	0.26287078857421875	1.6435470581054688	1.6644362359948706
120.0	120.0	0.48674774169921875	1.3891754150390625	1.4719822341992586
120.0	140.0	0.8080596923828125	1.001495361328125	1.2868385389067103
120.0	160.0	1.1115951538085938	0.533172607421875	1.2328490642717753
120.0	180.0	1.3739700317382812	-0.321990966796875	1.4111951781428675
120.0	200.0	1.025787353515625	-0.7730712890625	1.2844761237973032
120.0	220.0	0.5024032592773438	-1.0242767333984375	1.140855758417282
120.0	240.0	0.15357208251953125	-0.9715576171875	0.9836201441839418
120.0	260.0	-0.0526580810546875	-0.8653564453125	0.8669571217449268
120.0	280.0	-0.2897796630859375	-0.703094482421875	0.7604696603746159
120.0	300.0	-0.20606231689453125	-0.714080810546875	0.7432180584695344
120.0	320.0	-0.165924072265625	-0.68890380859375	0.7086037364085674
120.0	340.0	-0.22301483154296875	-0.74102783203125	0.7738590717521332
120.0	360.0	-0.1571044921875	-0.94390869140625	0.956893640473042
120.0	380.0	0.41939544677734375	-1.25982666015625	1.3278010974607677
120.0	400.0	0.222137451171875	-1.367767333984375	1.3856884668380054
120.0	420.0	0.1260528564453125	-1.4173583984375	1.422952617707047
120.0	440.0	0.07927703857421875	-1.457733154296875	1.4598872552294628
120.0	460.0	-0.04358673095703125	-1.47198486328125	1.4726300420827496
120.0	480.0	-0.14926910400390625	-1.45758056640625	1.4652038673765824
120.0	500.0	-0.199127197265625	-1.4056396484375	1.419674068915243
120.0	520.0	-0.13449859619140625	-1.3681640625	1.3747591695616956
120.0	540.0	-0.06427001953125	-1.3629150390625	1.3644295654643677
120.0	560.0	-0.10639190673828125	-1.369873046875	1.3739983269181966
120.0	580.0	-0.3580474853515625	-1.41278076171875	1.4574455332701763
120.0	600.0	-0.31636810302734375	-1.4261474609375	1.4608166746555153
120.0	620.0	-0.325958251953125	-1.454833984375	1.4909026474283205
120.0	640.0	-0.4393463134765625	-1.36248779296875	1.431571922452484
120.0	660.0	-0.5637969970703125	-1.14691162109375	1.2779958217871432
120.0	680.0	-0.44889068603515625	-0.7342529296875	0.8605987524763152
120.0	700.0	-0.28940582275390625	-0.49383544921875	0.572389012079154
120.0	720.0	-0.16162109375	-0.44281005859375	0.47138320497950137
120.0	740.0	0.38904571533203125	0.2998046875	0.4911612965871645
120.0	760.0	2.8488540649414062	1.0257568359375	3.0278947421939364
120.0	780.0	3.1954498291015625	1.01495361328125	3.352764597674264
120.0	800.0	3.3644866943359375	1.00732421875	3.512046810343487
140.0	0.0	0.336639404296875	1.2822635173797607	1.3257170952086539
140.0	20.0	0.2860107421875	1.4311275482177734	1.4594273547917553
140.0	40.0	0.3148040771484375	1.48211669921875	1.5151803579417078
140.0	60.0	0.269073486328125	1.6253204345703125	1.647442580509743
140.0	80.0	0.1527862548828125	1.8120803833007812	1.818510092142637
140.0	100.0	0.2512664794921875	1.7201919555664062	1.7384462050094547
140.0	120.0	0.9268798828125	1.0005340576171875	1.363882222779675
140.0	140.0	1.62066650390625	0.12646484375	1.6255932066751568
140.0	160.0	1.7895660400390625	-0.186798095703125	1.7992887873322074
140.0	180.0	1.3654327392578125	-0.5695037841796875	1.4794394633211856
140.0	200.0	0.636505126953125	-0.8000640869140625	1.0223704415754822
140.0	220.0	0.320098876953125	-0.939605712890625	0.9926339641193784
140.0	240.0	0.102935791015625	-0.9099884033203125	0.9157918274637878
140.0	260.0	-0.11956787109375	-0.81658935546875	0.8252967049872186
140.0	280.0	-0.4104156494140625	-0.68572998046875	0.7991661976070052
140.0	300.0	-0.317169189453125	-0.70086669921875	0.7692921582936733
140.0	320.0	-0.3250579833984375	-0.668548583984375	0.7433840876145869
140.0	340.0	-0.3673248291015625	-0.78778076171875	0.8692100198505918
140.0	360.0	-0.21044921875	-0.9617919921875	0.9845469566803228
140.0	380.0	0.362823486328125	-1.328033447265625	1.3767039330544222
140.0	400.0	0.16259765625	-1.457244873046875	1.4662880405429883
140.0	420.0	0.0512542724609375	-1.517608642578125	1.5184739024669864
140.0	440.0	-0.0199127197265625	-1.55621337890625	1.556340771519437
140.0	460.0	-0.2089691162109375	-1.584625244140625	1.5983445360427506
140.0	480.0	-0.2770538330078125	-1.545806884765625	1.5704387130267539
140.0	500.0	-0.244476318359375	-1.473175048828125	1.4933229371868306
140.0	520.0	-0.154449462890625	-1.44293212890625	1.4511746156879692
140.0	540.0	-0.1105804443359375	-1.409423828125	1.4137551280034542
140.0	560.0	-0.1067352294921875	-1.42047119140625	1.4244756280224107
140.0	580.0	-0.3449249267578125	-1.47265625	1.5125110365755832
140.0	600.0	-0.36224365234375	-1.35986328125	1.407284124601481
140.0	620.0	-0.3597412109375	-1.373291015625	1.419627399159062
140.0	640.0	-0.3042449951171875	-1.3651123046875	1.3986052414684693
140.0	660.0	-0.176910400390625	-1.30255126953125	1.314510212787958
140.0	680.0	-0.341766357421875	-0.892822265625	0.9559999168729958
140.0	700.0	-0.2682342529296875	-0.2734375	0.38303744053420885
140.0	720.0	0.1189422607421875	-0.0421142578125	0.12617793825213755
140.0	740.0	0.984375	0.45416259765625	1.0840930798298054
140.0	760.0	2.677703857421875	0.92926025390625	2.834364579150307
140.0	780.0	3.04510498046875	0.93353271484375	3.1849878605355983
140.0	800.0	3.203277587890625	0.92938232421875	3.335376861713325
160.0	0.0	0.1285858154296875	1.511580228805542	1.5170395842052153
160.0	20.0	0.208709716796875	1.5557937622070312	1.5697305426116102
160.0	40.0	0.2876129150390625	1.5691184997558594	1.595259870733714
160.0	60.0	0.2581024169921875	1.6961135864257812	1.71563928484846
160.0	80.0	0.244049072265625	1.780242919921875	1.7968930974339223
160.0	100.0	0.469268798828125	1.5611648559570312	1.6301683695339355
160.0	120.0	1.1928253173828125	0.7807540893554688	1.4256258926642342
160.0	140.0	1.6129302978515625	0.18072509765625	1.623023630958709
160.0	160.0	1.5819244384765625	-0.1682586669921875	1.59084754394234
160.0	180.0	0.831451416015625	-0.572265625	1.0093559346192147
160.0	200.0	0.5696563720703125	-0.7867584228515625	0.9713378393577532
160.0	220.0	0.31500244140625	-0.9053497314453125	0.9585847246435745
160.0	240.0	0.0700836181640625	-0.8680877685546875	0.8709122156964058
160.0	260.0	-0.3736572265625	-0.7664794921875	0.8527077664161312
160.0	280.0	-0.6700897216796875	-0.696197509765625	0.9662873318556021
160.0	300.0	-0.6110382080078125	-0.71728515625	0.9422662506011693
160.0	320.0	-0.6716461181640625	-0.706634521484375	0.9749055620921985
160.0	340.0	-0.5839385986328125	-0.92083740234375	1.0903787454496892
160.0	360.0	-0.4171600341796875	-1.028045654296875	1.109459490668987
160.0	380.0	0.299774169921875	-1.343963623046875	1.3769904767374508
160.0	400.0	0.0206146240234375	-1.461334228515625	1.4614796235852845
160.0	420.0	-0.0980377197265625	-1.546234130859375	1.5493390145231711
160.0	440.0	-0.21380615234375	-1.6123046875	1.6264192190559332
160.0	460.0	-0.415557861328125	-1.664337158203125	1.715431873403097
160.0	480.0	-0.3763885498046875	-1.623443603515625	1.6665045677164745
160.0	500.0	-0.270843505859375	-1.5230712890625	1.5469655316886355
160.0	520.0	-0.16741943359375	-1.51043701171875	1.5196872155528318
160.0	540.0	-0.1041412353515625	-1.4862060546875	1.489850272306024
160.0	560.0	-0.1334228515625	-1.466796875	1.472852582517624
160.0	580.0	-0.357635498046875	-1.496826171875	1.5389580040641795
160.0	600.0	-0.402313232421875	-1.23638916015625	1.3001977127858728
160.0	620.0	-0.394683837890625	-1.23370361328125	1.2952991690398343
160.0	640.0	-0.3247222900390625	-1.213623046875	1.2563142383792247
160.0	660.0	-0.1937103271484375	-1.1456298828125	1.1618913543171483
160.0	680.0	-0.303619384765625	-0.9466552734375	0.9941533772675545
160.0	700.0	-0.3281402587890625	-0.34197998046875	0.473947609424881
160.0	720.0	0.1158905029296875	-0.16448974609375	0.20121502239962663
160.0	740.0	0.8184661865234375	0.12579345703125	0.8280766222482623
160.0	760.0	1.371002197265625	0.61248779296875	1.5015952588640196
160.0	780.0	1.610382080078125	0.6331787109375	1.7303888938100658
160.0	800.0	1.8134613037109375	0.6429443359375	1.9240632315937765
180.0	0.0	-0.04156494140625	1.7671637535095215	1.767652504332219
180.0	20.0	0.0658111572265625	1.748666763305664	1.7499047281224789
180.0	40.0	0.149139404296875	1.7579307556152344	1.764245760502764
180.0	60.0	0.213165283203125	1.7859077453613281	1.798584419176551
180.0	80.0	0.279693603515625	1.7952957153320312	1.8169521780545315
180.0	100.0	0.576934814453125	1.5625457763671875	1.6656539506665238
180.0	120.0	1.434326171875	0.634429931640625	1.568372693426891
180.0	140.0	1.518585205078125	0.1623687744140625	1.5272408598472265
180.0	160.0	1.062255859375	-0.2527618408203125	1.0919139430153793
180.0	180.0	0.4671173095703125	-0.57611083984375	0.7416888031281571
180.0	200.0	0.449127197265625	-0.8257293701171875	0.9399703357009745
180.0	220.0	0.35089111328125	-0.926513671875	0.9907331414417558
180.0	240.0	0.0926055908203125	-0.874542236328125	0.8794315883415703
180.0	260.0	-0.484771728515625	-0.8157958984375	0.9489607877438744
180.0	280.0	-0.9196319580078125	-0.75616455078125	1.1905913514079853
180.0	300.0	-0.872467041015625	-0.743804931640625	1.1464922651250096
180.0	320.0	-0.91802978515625	-0.770843505859375	1.1987403375875874
180.0	340.0	-0.8629913330078125	-0.9249267578125	1.2650073312689314
180.0	360.0	-0.4816436767578125	-0.9476318359375	1.0630083385576339
180.0	380.0	0.1742401123046875	-1.358245849609375	1.3693762831000993
180.0	400.0	-0.0751495361328125	-1.437835693359375	1.4397982267940226
180.0	420.0	-0.3667144775390625	-1.522003173828125	1.5655584208772386
180.0	440.0	-0.548004150390625	-1.61956787109375	1.7097685919224543
180.0	460.0	-0.5337371826171875	-1.702362060546875	1.7840717377105482
180.0	480.0	-0.5282745361328125	-1.561981201171875	1.648896375864982
180.0	500.0	-0.377532958984375	-1.491485595703125	1.5385254035307325
180.0	520.0	-0.25677490234375	-1.5068359375	1.5285574549277323
180.0	540.0	-0.23388671875	-1.50836181640625	1.5263873579141054
180.0	560.0	-0.1414642333984375	-1.559326171875	1.565729938279699
180.0	580.0	-0.2773895263671875	-1.508056640625	1.533355725417743
180.0	600.0	-0.481231689453125	-1.158935546875	1.2548767034033121
180.0	620.0	-0.5010223388671875	-1.14849853515625	1.2530252468725436
180.0	640.0	-0.4738922119140625	-1.12115478515625	1.2171942658390893
180.0	660.0	-0.43853759765625	-1.073486328125	1.1596068821930172
180.0	680.0	-0.457000732421875	-0.8487548828125	0.9639681117818114
180.0	700.0	-0.4698944091796875	-0.28070068359375	0.5473514680242725
180.0	720.0	0.0233612060546875	-0.20074462890625	0.20209936165915415
180.0	740.0	0.699615478515625	-0.0592041015625	0.7021160469754767
180.0	760.0	1.2309112548828125	0.45318603515625	1.3116859760849096
180.0	780.0	1.481689453125	0.48016357421875	1.5575495797914063
180.0	800.0	1.71282958984375	0.49896240234375	1.7840259759311117
200.0	0.0	0.127960205078125	1.722287654876709	1.7270346204475315
200.0	20.0	0.1474151611328125	1.7323684692382812	1.738629271277462
200.0	40.0	0.196685791015625	1.7810516357421875	1.791878966216012
200.0	60.0	0.2899932861328125	1.7746200561523438	1.7981580713886793
200.0	80.0	0.452117919921875	1.6706161499023438	1.7307134175908538
200.0	100.0	0.9327239990234375	1.3778228759765625	1.6638419203513894
200.0	120.0	2.0143585205078125	0.5298385620117188	2.0828752125216403
200.0	140.0	1.3851318359375	0.0812530517578125	1.3875129770014936
200.0	160.0	0.711578369140625	-0.295562744140625	0.7705200264449771
200.0	180.0	0.5117645263671875	-0.514739990234375	0.7258513539246974
200.0	200.0	0.47552490234375	-0.7782135009765625	0.911997908907269
200.0	220.0	0.347869873046875	-0.9022979736328125	0.9670341678531987
200.0	240.0	0.11224365234375	-0.8611907958984375	0.868474653879806
200.0	260.0	-0.2730712890625	-0.798583984375	0.8439812255083081
200.0	280.0	-0.75030517578125	-0.83807373046875	1.1248668519011213
200.0	300.0	-0.7783355712890625	-0.775634765625	1.0988246225763327
200.0	320.0	-0.8319549560546875	-0.80743408203125	1.1593527701823998
200.0	340.0	-0.7352142333984375	-0.8660888671875	1.1360677333934712
200.0	360.0	-0.40081787109375	-0.90118408203125	0.9863000129243803
200.0	380.0	0.0551910400390625	-1.33154296875	1.3326862828618582
200.0	400.0	-0.1019134521484375	-1.369171142578125	1.3729588374738335
200.0	420.0	-0.285491943359375	-1.483428955078125	1.510651221985833
200.0	440.0	-0.325103759765625	-1.583251953125	1.6162856188458377
200.0	460.0	-0.329833984375	-1.586151123046875	1.6200820480431077
200.0	480.0	-0.3811798095703125	-1.24456787109375	1.3016325260928634
200.0	500.0	-0.30718994140625	-1.2611083984375	1.2979830710416727
200.0	520.0	-0.2725830078125	-1.3424072265625	1.369802415706489
200.0	540.0	-0.2540740966796875	-1.3773193359375	1.4005578173538267
200.0	560.0	-0.1806182861328125	-1.43756103515625	1.4488632423679826
200.0	580.0	-0.35675048828125	-1.36572265625	1.4115485413840596
200.0	600.0	-0.5403594970703125	-1.0665283203125	1.1956048862825392
200.0	620.0	-0.4990997314453125	-1.04730224609375	1.1601476356920255
200.0	640.0	-0.4301300048828125	-1.0172119140625	1.1044147315257902
200.0	660.0	-0.3996124267578125	-0.99884033203125	1.075812297992343
200.0	680.0	-0.3546142578125	-0.77880859375	0.8557418404768828
200.0	700.0	-0.4908905029296875	-0.24383544921875	0.548114232767469
200.0	720.0	-0.28961181640625	-0.12841796875	0.3168062166372425
200.0	740.0	0.3804931640625	-0.267578125	0.4651592209951429
200.0	760.0	0.9527130126953125	0.28009033203125	0.9930320632569497
200.0	780.0	1.242401123046875	0.32403564453125	1.2839624797769282
200.0	800.0	1.4756317138671875	0.35162353515625	1.5169469553832104
220.0	0.0	0.3096923828125	1.6193528175354004	1.6487003729094998
220.0	20.0	0.2943878173828125	1.6735515594482422	1.6992466004541718
220.0	40.0	0.390960693359375	1.7117691040039062	1.7558484357069033
220.0	60.0	0.451904296875	1.700286865234375	1.7593160368798513
220.0	80.0	0.6911468505859375	1.5498809814453125	1.6970017754029445
220.0	100.0	1.62255859375	1.21002197265625	2.0240675790256857
220.0	120.0	1.9934539794921875	0.44330596923828125	2.0421505700402043
220.0	140.0	1.0458526611328125	-0.0184478759765625	1.0460153502347047
220.0	160.0	0.6836090087890625	-0.2845611572265625	0.7404703431601329
220.0	180.0	0.5770263671875	-0.476898193359375	0.7485928902007014
220.0	200.0	0.52587890625	-0.7536468505859375	0.9189843303543312
220.0	220.0	0.4245147705078125	-0.8885650634765625	0.9847642674317586
220.0	240.0	0.217315673828125	-0.8143768310546875	0.8428734929098477
220.0	260.0	-0.173980712890625	-0.740997314453125	0.7611480200885197
220.0	280.0	-0.6974334716796875	-0.9014892578125	1.139779070421331
220.0	300.0	-0.75592041015625	-0.816650390625	1.1128043525250781
220.0	320.0	-0.76171875	-0.840667724609375	1.1344327557424752
220.0	340.0	-0.6850433349609375	-0.880401611328125	1.1155229123615356
220.0	360.0	-0.4032440185546875	-0.91217041015625	0.9973267246317801
220.0	380.0	-0.0701751708984375	-1.23907470703125	1.241060306437686
220.0	400.0	-0.2239227294921875	-1.281219482421875	1.3006401312125535
220.0	420.0	-0.3760986328125	-1.39605712890625	1.4458304495249066
220.0	440.0	-0.460418701171875	-1.39434814453125	1.4683978100455395
220.0	460.0	-0.4549560546875	-1.26275634765625	1.3422140683374495
220.0	480.0	-0.5201568603515625	-0.8660888671875	1.0102836657280578
220.0	500.0	-0.515960693359375	-0.85504150390625	0.9986548004661815
220.0	520.0	-0.45037841796875	-0.93145751953125	1.0346273870642237
220.0	540.0	-0.4757843017578125	-1.0413818359375	1.1449221938715868
220.0	560.0	-0.683807373046875	-1.0380859375	1.2430667468275878
220.0	580.0	-0.492034912109375	-1.14996337890625	1.250805391561757
220.0	600.0	-0.7484588623046875	-0.84454345703125	1.12846990184795
220.0	620.0	-0.60198974609375	-0.84259033203125	1.035543394568547
220.0	640.0	-0.550811767578125	-0.8148193359375	0.9835263867940539
220.0	660.0	-0.448822021484375	-0.79461669921875	0.912609941676411
220.0	680.0	-0.262847900390625	-0.71112060546875	0.7581434786780148
220.0	700.0	-0.4652557373046875	-0.29345703125	0.5500726590960433
220.0	720.0	-0.396087646484375	-0.25244140625	0.46969361001296234
220.0	740.0	-0.1314544677734375	-0.28900146484375	0.3174935019483564
220.0	760.0	0.304718017578125	-0.04345703125	0.307801208252674
220.0	780.0	0.7065582275390625	0.0682373046875	0.7098456583329621
220.0	800.0	1.0390625	0.18377685546875	1.0551894671158502
240.0	0.0	0.3022613525390625	1.644799828529358	1.6723421902137579
240.0	20.0	0.32037353515625	1.7227954864501953	1.7523308734829954
240.0	40.0	0.4416046142578125	1.7420921325683594	1.7971921526899581
240.0	60.0	0.52313232421875	1.7095985412597656	1.7878463583093571
240.0	80.0	1.0575103759765625	1.4141769409179688	1.7658495449845648
240.0	100.0	2.297821044921875	1.0530548095703125	2.5276285301533186
240.0	120.0	1.4924468994140625	0.31292724609375	1.5249003931137493
240.0	140.0	0.865966796875	-0.0513916015625	0.8674903976420179
240.0	160.0	0.620391845703125	-0.296600341796875	0.6876465698081778
240.0	180.0	0.62542724609375	-0.44097900390625	0.7652592515236654
240.0	200.0	0.5732879638671875	-0.7092132568359375	0.9119443695680253
240.0	220.0	0.49908447265625	-0.854217529296875	0.9893295195255344
240.0	240.0	0.3776092529296875	-0.8179473876953125	0.9009032561466866
240.0	260.0	0.0006256103515625	-0.750457763671875	0.7504580244382119
240.0	280.0	-0.444488525390625	-0.90911865234375	1.0119618437684539
240.0	300.0	-0.4553680419921875	-0.745758056640625	0.8737935297953403
240.0	320.0	-0.4228363037109375	-0.76190185546875	0.8713695984498496
240.0	340.0	-0.3444366455078125	-0.79266357421875	0.8642639322926292
240.0	360.0	-0.14373779296875	-0.787750244140625	0.8007565174702866
240.0	380.0	-0.1612091064453125	-0.92889404296875	0.9427791464938785
240.0	400.0	-0.424407958984375	-0.81378173828125	0.917803264980756
240.0	420.0	-0.6556396484375	-0.805206298828125	1.0383739847837754
240.0	440.0	-0.797882080078125	-0.657501220703125	1.033887648120382
240.0	460.0	-0.6900482177734375	-0.579833984375	0.9013179196534845
240.0	480.0	-0.555206298828125	-0.66925048828125	0.8695690026232057
240.0	500.0	-0.531463623046875	-0.704345703125	0.8823584601128736
240.0	520.0	-0.4313201904296875	-0.8194580078125	0.9260391639883991
240.0	540.0	-0.4585723876953125	-0.96722412109375	1.0704256794295235
240.0	560.0	-0.6904144287109375	-0.955322265625	1.1786911022702824
240.0	580.0	-0.6647491455078125	-0.83465576171875	1.0670246796694411
240.0	600.0	-0.706512451171875	-0.60748291015625	0.9317699983326344
240.0	620.0	-0.5900115966796875	-0.63006591796875	0.8631898662532582
240.0	640.0	-0.5279998779296875	-0.6092529296875	0.8062090320919053
240.0	660.0	-0.4085693359375	-0.58636474609375	0.7146695164409894
240.0	680.0	-0.2242279052734375	-0.56243896484375	0.6054880202595446
240.0	700.0	-0.350677490234375	-0.455322265625	0.5747112907634261
240.0	720.0	-0.3084564208984375	-0.48333740234375	0.5733763232798142
240.0	740.0	-0.1555633544921875	-0.57427978515625	0.5949766624834714
240.0	760.0	0.0487213134765625	-0.67376708984375	0.6755263560686565
240.0	780.0	0.3836517333984375	-0.6319580078125	0.7392966766988538
240.0	800.0	0.6942138671875	-0.529052734375	0.8728285565591265
260.0	0.0	0.21746826171875	1.6798505783081055	1.6938684749109214
260.0	20.0	0.240997314453125	1.774078369140625	1.790372521411753
260.0	40.0	0.41607666015625	1.7507286071777344	1.7994917179907413
260.0	60.0	0.548248291015625	1.7124862670898438	1.79810606015687
260.0	80.0	1.369964599609375	1.3104782104492188	1.8958259794203323
260.0	100.0	1.7821044921875	0.9367904663085938	2.013323818674368
260.0	120.0	1.037322998046875	0.278839111328125	1.0741462899825216
260.0	140.0	0.716461181640625	-0.0491485595703125	0.7181449754093648
260.0	160.0	0.6082763671875	-0.3224639892578125	0.6884643514713633
260.0	180.0	0.605804443359375	-0.5536346435546875	0.8206767586193044
260.0	200.0	0.600128173828125	-0.7600555419921875	0.9684204933474498
260.0	220.0	0.46966552734375	-0.848876953125	0.9701431797017728
260.0	240.0	0.5262451171875	-0.7807769775390625	0.9415660423033104
260.0	260.0	0.378997802734375	-0.63189697265625	0.7368399544878235
260.0	280.0	0.19189453125	-0.43994140625	0.47997078250335695
260.0	300.0	0.03912353515625	-0.5545654296875	0.5559437622706129
260.0	320.0	0.0020751953125	-0.57769775390625	0.5777014811335619
260.0	340.0	-0.014068603515625	-0.595001220703125	0.5951675211594537
260.0	360.0	-0.06146240234375	-0.634918212890625	0.6378861684988083
260.0	380.0	-0.280731201171875	-0.38232421875	0.4743224805490476
260.0	400.0	-0.47186279296875	-0.215179443359375	0.5186103433530033
260.0	420.0	-0.643157958984375	-0.14703369140625	0.6597507609798532
260.0	440.0	-0.7501220703125	-0.06231689453125	0.752706128388716
260.0	460.0	-0.6788330078125	-0.0341796875	0.6796929479797207
260.0	480.0	-0.477081298828125	-0.254425048828125	0.540683522185321
260.0	500.0	-0.46295166015625	-0.39300537109375	0.6072705009713251
260.0	520.0	-0.355682373046875	-0.58807373046875	0.6872704438310209
260.0	540.0	-0.373291015625	-0.80633544921875	0.8885510897034269
260.0	560.0	-0.569915771484375	-0.838623046875	1.0139490131838675
260.0	580.0	-0.543060302734375	-0.496826171875	0.7360371848391344
260.0	600.0	-0.647979736328125	-0.3787841796875	0.7505699124487996
260.0	620.0	-0.5491943359375	-0.407470703125	0.6838470534637211
260.0	640.0	-0.48095703125	-0.403564453125	0.6278406913659657
260.0	660.0	-0.32763671875	-0.3848876953125	0.5054546047631127
260.0	680.0	-0.3023681640625	-0.45404052734375	0.5455083015950514
260.0	700.0	-0.3404541015625	-0.516357421875	0.6184933163714268
260.0	720.0	-0.274993896484375	-0.57305908203125	0.6356243816926457
260.0	740.0	-0.16033935546875	-0.69036865234375	0.7087436666743906
260.0	760.0	0.02337646484375	-0.89312744140625	0.89343331351672
260.0	780.0	0.277435302734375	-0.93896484375	0.9790941349031645
260.0	800.0	0.463958740234375	-0.95013427734375	1.057361271100563
280.0	0.0	0.169158935546875	1.6824100017547607	1.6908927108127842
280.0	20.0	0.22161865234375	1.779153823852539	1.7929035545716818
280.0	40.0	0.4757080078125	1.6875	1.7532696195100563
280.0	60.0	0.72491455078125	1.6634941101074219	1.814583632764405
280.0	80.0	1.947052001953125	1.1625518798828125	2.2677165545386693
280.0	100.0	1.334381103515625	0.7919235229492188	1.5516816025267164
280.0	120.0	0.74114990234375	0.33563232421875	0.8136044707378581
280.0	140.0	0.5233154296875	-0.003631591796875	0.5233280304053968
280.0	160.0	0.45977783203125	-0.3941192626953125	0.6055787711395216
280.0	180.0	0.51470947265625	-0.7082366943359375	0.8755141669019246
280.0	200.0	0.587371826171875	-0.9124603271484375	1.0851679643264065
280.0	220.0	0.535980224609375	-0.92193603515625	1.0664149539892727
280.0	240.0	0.569244384765625	-0.7690582275390625	0.9568122736110356
280.0	260.0	0.55279541015625	-0.644195556640625	0.8488643476347333
280.0	280.0	0.511016845703125	-0.451080322265625	0.681624290740604
280.0	300.0	0.25030517578125	-0.403533935546875	0.47486031436711146
280.0	320.0	0.119781494140625	-0.362030029296875	0.38133102214645054
280.0	340.0	0.06695556640625	-0.2818603515625	0.2897038240267426
280.0	360.0	-0.048492431640625	-0.207763671875	0.2133477426114543
280.0	380.0	-0.231964111328125	-0.0977783203125	0.25172991253996935
280.0	400.0	-0.319915771484375	-0.015899658203125	0.3203106304439786
280.0	420.0	-0.374237060546875	0.05877685546875	0.37882462462933914
280.0	440.0	-0.453643798828125	0.117584228515625	0.46863498270063775
280.0	460.0	-0.459136962890625	0.13897705078125	0.4797096740073951
280.0	480.0	-0.4854736328125	0.0863037109375	0.49308516371692795
280.0	500.0	-0.564361572265625	-0.005615234375	0.564389506553067
280.0	520.0	-0.440521240234375	-0.1309814453125	0.45958144230787146
280.0	540.0	-0.30914306640625	-0.21710205078125	0.37776015666092094
280.0	560.0	-0.22198486328125	-0.20123291015625	0.29961969837770785
280.0	580.0	-0.3211669921875	-0.36212158203125	0.48402507894073116
280.0	600.0	-0.67047119140625	-0.38079833984375	0.7710635474028534
280.0	620.0	-0.63836669921875	-0.35443115234375	0.7301599033247174
280.0	640.0	-0.616363525390625	-0.37237548828125	0.7201163098449159
280.0	660.0	-0.496978759765625	-0.36163330078125	0.614627148678059
280.0	680.0	-0.43756103515625	-0.41436767578125	0.602627770866365
280.0	700.0	-0.38885498046875	-0.5965576171875	0.7121019494846084
280.0	720.0	-0.297637939453125	-0.64129638671875	0.7070002819097222
280.0	740.0	-0.151153564453125	-0.765380859375	0.7801636110102153
280.0	760.0	-0.0008544921875	-0.9705810546875	0.9705814308316425
280.0	780.0	0.2152099609375	-1.136962890625	1.1571516503661377
280.0	800.0	0.427215576171875	-1.191650390625	1.2659161907490488
300.0	0.0	-0.19781494140625	1.7996971607208252	1.8105360038812146
300.0	20.0	-0.106231689453125	1.8735980987548828	1.8766073130791048
300.0	40.0	0.2432861328125	1.6679306030273438	1.6855802083953229
300.0	60.0	0.49609375	1.573211669921875	1.6495769055025706
300.0	80.0	1.687774658203125	1.0466232299804688	1.985951530729646
300.0	100.0	0.9630126953125	0.7150344848632812	1.199444774000347
300.0	120.0	0.614288330078125	0.28570556640625	0.6774790204468973
300.0	140.0	0.459075927734375	-0.00872802734375	0.45915888958669887
300.0	160.0	0.35693359375	-0.4847869873046875	0.6020133000252115
300.0	180.0	0.416015625	-0.8609161376953125	0.9561619090867168
300.0	200.0	0.55572509765625	-1.125732421875	1.2554297550343474
300.0	220.0	0.591888427734375	-1.1090850830078125	1.2571402595718255
300.0	240.0	0.58477783203125	-0.9096832275390625	1.0814290024319926
300.0	260.0	0.55584716796875	-0.723052978515625	0.9120151774390581
300.0	280.0	0.395233154296875	-0.535736083984375	0.6657495008923181
300.0	300.0	0.249298095703125	-0.47393798828125	0.5355060758360102
300.0	320.0	0.13458251953125	-0.415191650390625	0.43645911734946063
300.0	340.0	0.092681884765625	-0.31414794921875	0.3275345260610779
300.0	360.0	-0.050323486328125	-0.18408203125	0.19083670376880585
300.0	380.0	-0.220428466796875	-0.08990478515625	0.23805793279874649
300.0	400.0	-0.30810546875	-0.0186767578125	0.30867102416009834
300.0	420.0	-0.364837646484375	0.0086669921875	0.36494057741752417
300.0	440.0	-0.42974853515625	0.046112060546875	0.4322153694592793
300.0	460.0	-0.44647216796875	0.071990966796875	0.4522389811494189
300.0	480.0	-0.51171875	0.095489501953125	0.5205519417741311
300.0	500.0	-0.61505126953125	0.14306640625	0.6314713459447644
300.0	520.0	-0.45782470703125	0.12432861328125	0.474406014347087
300.0	540.0	-0.2921142578125	0.0941162109375	0.3069016141674392
300.0	560.0	-0.2017822265625	0.0919189453125	0.22173217958582928
300.0	580.0	-0.2210693359375	-0.33099365234375	0.3980307138697998
300.0	600.0	-0.736480712890625	-0.41162109375	0.8437036003714986
300.0	620.0	-0.797088623046875	-0.34906005859375	0.8701684879931216
300.0	640.0	-0.795135498046875	-0.3817138671875	0.882012435659208
300.0	660.0	-0.66595458984375	-0.3721923828125	0.7629041129510339
300.0	680.0	-0.5032958984375	-0.3927001953125	0.6383730921510445
300.0	700.0	-0.412322998046875	-0.65960693359375	0.7778763150805615
300.0	720.0	-0.26318359375	-0.709716796875	0.7569435486122298
300.0	740.0	-0.13201904296875	-0.82220458984375	0.8327361018152832
300.0	760.0	0.026336669921875	-1.0323486328125	1.032684520970665
300.0	780.0	0.209991455078125	-1.2894287109375	1.306416017888548
300.0	800.0	0.434539794921875	-1.38623046875	1.4527421470658823
320.0	0.0	-0.33599853515625	1.825394868850708	1.8560607325337282
320.0	20.0	-0.1856689453125	1.85479736328125	1.8640671168411649
320.0	40.0	0.2008056640625	1.5456733703613281	1.55866259420175
320.0	60.0	0.575103759765625	1.4211044311523438	1.5330629924231374
320.0	80.0	1.299224853515625	0.9066390991210938	1.5842915375800648
320.0	100.0	0.6951904296875	0.6377944946289062	0.9434360343489286
320.0	120.0	0.528594970703125	0.2317657470703125	0.5771724218703607
320.0	140.0	0.408172607421875	-0.02545166015625	0.40896535850152554
320.0	160.0	0.39324951171875	-0.59600830078125	0.7140525702405869
320.0	180.0	0.470947265625	-0.90545654296875	1.0206090721743484
320.0	200.0	0.5574951171875	-1.2527008056640625	1.3711528412978968
320.0	220.0	0.611328125	-1.325103759765625	1.4593224628439772
320.0	240.0	0.627716064453125	-1.1318817138671875	1.2942888672006112
320.0	260.0	0.594085693359375	-0.89190673828125	1.0716508017287103
320.0	280.0	0.305206298828125	-0.672027587890625	0.7380866912026354
320.0	300.0	0.127593994140625	-0.57196044921875	0.5860196095791268
320.0	320.0	0.05902099609375	-0.471282958984375	0.4749643201430677
320.0	340.0	0.0565185546875	-0.355255126953125	0.3597228825783048
320.0	360.0	-0.008575439453125	-0.206573486328125	0.2067514048696411
320.0	380.0	-0.164276123046875	-0.1181640625	0.2023595569025983
320.0	400.0	-0.28076171875	-0.0576171875	0.28661277537971724
320.0	420.0	-0.35662841796875	-0.05523681640625	0.36088077586592393
320.0	440.0	-0.43035888671875	-0.0228271484375	0.4309638616909654
320.0	460.0	-0.46771240234375	0.007110595703125	0.46776645014089585
320.0	480.0	-0.495452880859375	0.0216064453125	0.49592378006191246
320.0	500.0	-0.6099853515625	0.07952880859375	0.6151479175915074
320.0	520.0	-0.482177734375	0.0614013671875	0.4860714920868146
320.0	540.0	-0.349212646484375	0.03778076171875	0.35125042123913536
320.0	560.0	-0.275726318359375	0.0445556640625	0.2793030788159446
320.0	580.0	-0.156463623046875	-0.13385009765625	0.2059046235021017
320.0	600.0	-0.79180908203125	-0.2296142578125	0.8244296997185121
320.0	620.0	-1.00274658203125	-0.20989990234375	1.0244797102818923
320.0	640.0	-1.04132080078125	-0.2598876953125	1.073261675601317
320.0	660.0	-0.856842041015625	-0.2547607421875	0.8939134851940359
320.0	680.0	-0.57012939453125	-0.31640625	0.6520432819588223
320.0	700.0	-0.37255859375	-0.7181396484375	0.8090268601442808
320.0	720.0	-0.20355224609375	-0.77252197265625	0.7988890505736791
320.0	740.0	-0.0751953125	-0.90081787109375	0.9039508680806987
320.0	760.0	0.076202392578125	-1.13818359375	1.1407316501773306
320.0	780.0	0.25738525390625	-1.4122314453125	1.4354946269693305
320.0	800.0	0.40081787109375	-1.57568359375	1.625864002123499
340.0	0.0	-0.448028564453125	1.934396743774414	1.985603272784114
340.0	20.0	-0.2335205078125	1.871316909790039	1.885831064659597
340.0	40.0	0.17626953125	1.3981285095214844	1.4091963230096303
340.0	60.0	0.481597900390625	1.2276344299316406	1.3187201489376899
340.0	80.0	0.87933349609375	0.7732696533203125	1.1709711158259086
340.0	100.0	0.421539306640625	0.5570526123046875	0.6985721150450649
340.0	120.0	0.4168701171875	0.16712188720703125	0.4491218317868323
340.0	140.0	0.17852783203125	-0.2029571533203125	0.2703031499884214
340.0	160.0	0.312835693359375	-0.7566070556640625	0.8187309739592625
340.0	180.0	0.444427490234375	-0.9638824462890625	1.061407162374653
340.0	200.0	0.51416015625	-1.2667999267578125	1.3671659448320908
340.0	220.0	0.590911865234375	-1.4586639404296875	1.573809811757644
340.0	240.0	0.63372802734375	-1.3624725341796875	1.5026452073044456
340.0	260.0	0.58148193359375	-1.052215576171875	1.2021975119898716
340.0	280.0	0.260009765625	-0.7567138671875	0.8001380849667318
340.0	300.0	0.031524658203125	-0.621368408203125	0.6221675841666048
340.0	320.0	-0.040740966796875	-0.50830078125	0.5099308880572978
340.0	340.0	-0.022979736328125	-0.40057373046875	0.40123232898578964
340.0	360.0	-0.050140380859375	-0.2427978515625	0.2479210650914701
340.0	380.0	-0.166778564453125	-0.163909912109375	0.2338408622305952
340.0	400.0	-0.28448486328125	-0.0718994140625	0.29342999706690237
340.0	420.0	-0.413787841796875	-0.04443359375	0.4161667001003993
340.0	440.0	-0.49798583984375	-0.003265380859375	0.4979965455673782
340.0	460.0	-0.523284912109375	0.018829345703125	0.5236235704214661
340.0	480.0	-0.49139404296875	0.014007568359375	0.49159365072844086
340.0	500.0	-0.521453857421875	-0.008209228515625	0.5215184722068575
340.0	520.0	-0.462127685546875	0.0018310546875	0.46213131305958915
340.0	540.0	-0.405670166015625	0.00396728515625	0.40568956474952095
340.0	560.0	-0.347869873046875	0.01641845703125	0.34825710948225586
340.0	580.0	-0.3172607421875	-0.00518798828125	0.3173031574941695
340.0	600.0	-0.73614501953125	0.04827880859375	0.7377264622743964
340.0	620.0	-0.921539306640625	0.02252197265625	0.9218144785888388
340.0	640.0	-0.92156982421875	-0.05230712890625	0.9230530735797334
340.0	660.0	-0.7884521484375	-0.07122802734375	0.7916629473803808
340.0	680.0	-0.472900390625	-0.174560546875	0.5040894404553389
340.0	700.0	-0.41119384765625	-0.72027587890625	0.8293839412989151
340.0	720.0	-0.285003662109375	-0.8197021484375	0.8678356408726298
340.0	740.0	-0.16522216796875	-0.95819091796875	0.9723313221665183
340.0	760.0	-0.0279541015625	-1.160888671875	1.1612251893073402
340.0	780.0	0.16461181640625	-1.4661865234375	1.4753982416996123
340.0	800.0	0.374267578125	-1.661865234375	1.7034882674265257
360.0	0.0	-0.45733642578125	1.8816334009170532	1.9364144344104246
360.0	20.0	-0.207611083984375	1.6617927551269531	1.6747111760496485
360.0	40.0	0.08880615234375	1.2089691162109375	1.212226404862539
360.0	60.0	0.154266357421875	1.0423698425292969	1.0537233971241053
360.0	80.0	0.549041748046875	0.6246490478515625	0.8316449206724176
360.0	100.0	0.347564697265625	0.433441162109375	0.5555829909168126
360.0	120.0	0.39666748046875	0.02210235595703125	0.39728277611831786
360.0	140.0	0.178436279296875	-0.420684814453125	0.45696303885628714
360.0	160.0	0.384796142578125	-0.8864898681640625	0.9664017579146582
360.0	180.0	0.466827392578125	-1.0995025634765625	1.1945014447679931
360.0	200.0	0.517822265625	-1.3459930419921875	1.4421640571961258
360.0	220.0	0.57080078125	-1.727996826171875	1.8198314655856689
360.0	240.0	0.634613037109375	-1.753204345703125	1.864526530962085
360.0	260.0	0.60943603515625	-1.396575927734375	1.5237573963312205
360.0	280.0	0.380126953125	-0.84722900390625	0.9285975907528904
360.0	300.0	0.0548095703125	-0.443878173828125	0.4472492841792282
360.0	320.0	-0.018035888671875	-0.338226318359375	0.33870685808102785
360.0	340.0	0.0023193359375	-0.236663818359375	0.23667518298214163
360.0	360.0	-0.04290771484375	-0.0721435546875	0.08393905215131314
360.0	380.0	-0.201751708984375	-0.066162109375	0.21232328368566977
360.0	400.0	-0.367584228515625	-0.03839111328125	0.3695836070937143
360.0	420.0	-0.4945068359375	0.040618896484375	0.4961722539003223
360.0	440.0	-0.513031005859375	0.100799560546875	0.5228397119381094
360.0	460.0	-0.553253173828125	0.135589599609375	0.569625854287816
360.0	480.0	-0.515411376953125	0.1395263671875	0.5339630086749994
360.0	500.0	-0.610595703125	-0.0267333984375	0.6111806502718581
360.0	520.0	-0.61737060546875	-0.00372314453125	0.6173818318529073
360.0	540.0	-0.591400146484375	0.00360107421875	0.5914111099711175
360.0	560.0	-0.571136474609375	0.029541015625	0.5718999425016423
360.0	580.0	-0.617034912109375	0.09454345703125	0.6242359714316725
360.0	600.0	-0.97174072265625	0.15350341796875	0.983790288321947
360.0	620.0	-1.00958251953125	0.24627685546875	1.0391867749748562
360.0	640.0	-0.941070556640625	0.17608642578125	0.9574028524713677
360.0	660.0	-0.80078125	0.14556884765625	0.8139047240061523
360.0	680.0	-0.489898681640625	0.04022216796875	0.4915470893712308
360.0	700.0	-0.45867919921875	-0.72161865234375	0.8550556047453076
360.0	720.0	-0.36590576171875	-0.847412109375	0.9230353782896762
360.0	740.0	-0.249603271484375	-0.98785400390625	1.018900057007218
360.0	760.0	-0.236541748046875	-1.097900390625	1.1230927238227477
360.0	780.0	-0.080291748046875	-1.2640380859375	1.266585586332389
360.0	800.0	0.02313232421875	-1.25103759765625	1.2512514436248545
380.0	0.0	-0.744110107421875	1.9057906866073608	2.045907620868242
380.0	20.0	-0.394989013671875	1.5566272735595703	1.6059591494527443
380.0	40.0	-0.12371826171875	1.1655464172363281	1.1720941340247164
380.0	60.0	0.53948974609375	0.8968620300292969	1.0466186922889207
380.0	80.0	0.36865234375	0.4916839599609375	0.6145385805913547
380.0	100.0	0.266693115234375	0.2721710205078125	0.38105417215624304
380.0	120.0	0.40966796875	-0.08560943603515625	0.4185174072341657
380.0	140.0	0.216888427734375	-0.5738372802734375	0.6134572636432833
380.0	160.0	0.296966552734375	-0.9886932373046875	1.0323291388578362
380.0	180.0	0.413055419921875	-1.257232666015625	1.323347556926597
380.0	200.0	0.4388427734375	-1.524688720703125	1.586587115426584
380.0	220.0	0.54608154296875	-2.006866455078125	2.079836056060422
380.0	240.0	0.64508056640625	-2.1589202880859375	2.253234507871756
380.0	260.0	0.619659423828125	-1.79364013671875	1.8976624414229892
380.0	280.0	0.4449462890625	-0.9945068359375	1.0895049549574831
380.0	300.0	-0.082000732421875	-0.14349365234375	0.1652711359574712
380.0	320.0	-0.078155517578125	-0.056671142578125	0.09653964641024318
380.0	340.0	-0.0166015625	0.01495361328125	0.02234328596260144
380.0	360.0	-0.029327392578125	0.05242919921875	0.06007426142825925
380.0	380.0	-0.192718505859375	-0.000518798828125	0.19271920416215407
380.0	400.0	-0.39678955078125	-0.018646240234375	0.39722742841357794
380.0	420.0	-0.506866455078125	0.05303955078125	0.5096339835907155
380.0	440.0	-0.52001953125	0.101531982421875	0.5298387078498377
380.0	460.0	-0.544830322265625	0.160369873046875	0.5679424057429905
380.0	480.0	-0.5262451171875	0.139739990234375	0.5444824958016454
380.0	500.0	-0.629852294921875	0.0135498046875	0.6299980243027925
380.0	520.0	-0.7042236328125	0.010986328125	0.7043093243861712
380.0	540.0	-0.735137939453125	0.0223388671875	0.7354772702202341
380.0	560.0	-0.750152587890625	0.05828857421875	0.7524137578509955
380.0	580.0	-0.83599853515625	0.10858154296875	0.8430204637236692
380.0	600.0	-0.92462158203125	0.3564453125	0.9909481978192373
380.0	620.0	-0.821746826171875	0.385498046875	0.9076764789659306
380.0	640.0	-0.6322021484375	0.3345947265625	0.715285388871061
380.0	660.0	-0.502105712890625	0.30889892578125	0.5895156429359725
380.0	680.0	-0.340576171875	0.2139892578125	0.4022232356641945
380.0	700.0	-0.4935302734375	-0.69659423828125	0.8537070127426203
380.0	720.0	-0.369873046875	-0.8394775390625	0.9173486847404465
380.0	740.0	-0.24713134765625	-0.9747314453125	1.0055721224633216
380.0	760.0	-0.328277587890625	-0.9036865234375	0.9614652918092479
380.0	780.0	-0.185699462890625	-0.93304443359375	0.9513444200593959
380.0	800.0	-0.382354736328125	-0.78759765625	0.8755028341033758
400.0	0.0	0.828094482421875	1.643633246421814	1.8404539441563499
400.0	20.0	0.634490966796875	1.4046478271484375	1.541302794800444
400.0	40.0	0.512115478515625	1.1291961669921875	1.2398976759737619
400.0	60.0	0.218719482421875	0.735137939453125	0.7669850076854693
400.0	80.0	0.218780517578125	0.39300537109375	0.4497978841438546
400.0	100.0	0.19439697265625	0.13721466064453125	0.23794546869757507
400.0	120.0	0.220794677734375	-0.20061492919921875	0.29832304559559936
400.0	140.0	0.217681884765625	-0.84930419921875	0.8767571076220124
400.0	160.0	0.34307861328125	-1.180389404296875	1.2292363811193179
400.0	180.0	0.519256591796875	-1.5352630615234375	1.6206974042685527
400.0	200.0	0.450286865234375	-1.7583465576171875	1.8150870165605872
400.0	220.0	0.52850341796875	-2.2490081787109375	2.310271337032371
400.0	240.0	0.47747802734375	-2.245941162109375	2.2961352247316116
400.0	260.0	0.3590087890625	-1.61175537109375	1.6512548824677777
400.0	280.0	-0.35235595703125	-0.621429443359375	0.7143733432382193
400.0	300.0	-0.671295166015625	-0.019378662109375	0.6715748152373605
400.0	320.0	-0.584014892578125	0.018035888671875	0.5842933236254058
400.0	340.0	-0.544403076171875	0.089874267578125	0.5517717764783776
400.0	360.0	-0.403900146484375	0.05841064453125	0.4081018643974267
400.0	380.0	-0.369964599609375	-0.05560302734375	0.3741196354295173
400.0	400.0	-0.51287841796875	-0.02752685546875	0.5136165879234483
400.0	420.0	-0.54833984375	0.028564453125	0.5490833381428586
400.0	440.0	-0.5296630859375	0.08526611328125	0.5364823339858699
400.0	460.0	-0.539703369140625	0.147705078125	0.5595502808199224
400.0	480.0	-0.52947998046875	0.14044189453125	0.5477891706274547
400.0	500.0	-0.628387451171875	0.023284912109375	0.6288187146723823
400.0	520.0	-0.747100830078125	-0.0135498046875	0.7472236930869449
400.0	540.0	-0.833831787109375	0.0189208984375	0.8340464313164443
400.0	560.0	-0.929168701171875	0.0750732421875	0.9321965816982876
400.0	580.0	-1.01123046875	0.13909912109375	1.0207524804855477
400.0	600.0	-1.124603271484375	0.55670166015625	1.254850292526596
400.0	620.0	-1.27178955078125	0.48785400390625	1.3621491073314012
400.0	640.0	-1.11834716796875	0.45025634765625	1.2055833304705525
400.0	660.0	-0.855072021484375	0.410888671875	0.9486715251342673
400.0	680.0	-0.648681640625	0.3023681640625	0.7156915379704224
400.0	700.0	-0.541015625	-0.62347412109375	0.8254803972038128
400.0	720.0	-0.38995361328125	-0.8084716796875	0.8976025163555583
400.0	740.0	-0.12109375	-0.86102294921875	0.8694965298208019
400.0	760.0	-0.307281494140625	-0.71136474609375	0.774894650017872
400.0	780.0	-0.19140625	-0.7037353515625	0.7293008964603417
400.0	800.0	-0.411895751953125	-0.57928466796875	0.7107945111076022
420.0	0.0	0.53179931640625	1.520381212234497	1.6107046729446692
420.0	20.0	0.36907958984375	1.316030502319336	1.3668050434038186
420.0	40.0	0.2164306640625	1.1120872497558594	1.1329520216743894
420.0	60.0	0.029998779296875	0.6245307922363281	0.62525085942415
420.0	80.0	0.15521240234375	0.31433868408203125	0.3505705323493992
420.0	100.0	0.144561767578125	-0.0412139892578125	0.15032197961660468
420.0	120.0	0.186004638671875	-0.41188812255859375	0.4519397649159652
420.0	140.0	0.270843505859375	-1.07257080078125	1.1062388202168323
420.0	160.0	0.381744384765625	-1.329254150390625	1.3829842268192316
420.0	180.0	0.6175537109375	-1.816986083984375	1.9190651409698294
420.0	200.0	0.487701416015625	-2.0675811767578125	2.1243221492200437
420.0	220.0	0.589935302734375	-2.5211639404296875	2.589264620685813
420.0	240.0	0.35821533203125	-2.2371368408203125	2.2656344516840634
420.0	260.0	-0.017578125	-1.041656494140625	1.0418048004611293
420.0	280.0	-0.503753662109375	-0.422149658203125	0.6572503982574842
420.0	300.0	-0.645111083984375	-0.136932373046875	0.6594837264616497
420.0	320.0	-0.62176513671875	-0.097503662109375	0.6293638449765168
420.0	340.0	-0.6627197265625	0.016448974609375	0.6629238302706991
420.0	360.0	-0.508331298828125	-0.01898193359375	0.5086855838052088
420.0	380.0	-0.42572021484375	-0.091766357421875	0.43549829584177246
420.0	400.0	-0.52105712890625	0.00616455078125	0.5210935935802311
420.0	420.0	-0.559722900390625	0.0673828125	0.5637642846457229
420.0	440.0	-0.614532470703125	0.110107421875	0.6243186701520678
420.0	460.0	-0.663421630859375	0.170166015625	0.6848976077968155
420.0	480.0	-0.6900634765625	0.181915283203125	0.7136391048340871
420.0	500.0	-0.791046142578125	0.087554931640625	0.7958767905538682
420.0	520.0	-0.94842529296875	-0.0003662109375	0.9484253636703892
420.0	540.0	-1.102264404296875	-0.005615234375	1.1022787069689004
420.0	560.0	-1.243377685546875	0.03997802734375	1.2440202215342808
420.0	580.0	-1.3092041015625	0.156494140625	1.3185240974658106
420.0	600.0	-1.368804931640625	0.6387939453125	1.5105246259004206
420.0	620.0	-1.65472412109375	0.6026611328125	1.7610543313402711
420.0	640.0	-1.585784912109375	0.59130859375	1.6924419164380031
420.0	660.0	-1.409332275390625	0.5643310546875	1.5181195610828624
420.0	680.0	-1.2371826171875	0.44366455078125	1.314328369126544
420.0	700.0	-0.830841064453125	-0.5203857421875	0.9803561572477816
420.0	720.0	-0.1922607421875	-0.499755859375	0.5354625215326775
420.0	740.0	-0.05426025390625	-0.6781005859375	0.6802680205645063
420.0	760.0	-0.276519775390625	-0.717041015625	0.7685122017708067
420.0	780.0	-0.06744384765625	-0.73046875	0.7335756725200488
420.0	800.0	-0.24468994140625	-0.654052734375	0.6983252442585821
440.0	0.0	0.253204345703125	1.3514460325241089	1.374961388369907
440.0	20.0	0.24560546875	1.2114200592041016	1.2360665864434555
440.0	40.0	0.2301025390625	1.0601959228515625	1.0848790593029647
440.0	60.0	-0.03790283203125	0.5132713317871094	0.5146689078529051
440.0	80.0	0.11419677734375	0.2114410400390625	0.24030858779598044
440.0	100.0	0.191650390625	-0.22501373291015625	0.29556903123446177
440.0	120.0	0.216888427734375	-0.6341094970703125	0.6701756817132757
440.0	140.0	0.31475830078125	-1.2517242431640625	1.2906922053051009
440.0	160.0	0.342559814453125	-1.4611358642578125	1.5007548901464836
440.0	180.0	0.52899169921875	-2.0116424560546875	2.0800330739784103
440.0	200.0	0.4161376953125	-2.3091583251953125	2.346355205905282
440.0	220.0	0.4627685546875	-2.6726837158203125	2.712451470537055
440.0	240.0	0.0615234375	-2.203399658203125	2.2042584211320286
440.0	260.0	-0.427032470703125	-0.865631103515625	0.9652325825460379
440.0	280.0	-0.571624755859375	-0.4378662109375	0.7200567201214453
440.0	300.0	-0.6710205078125	-0.28948974609375	0.730802870135558
440.0	320.0	-0.750518798828125	-0.213897705078125	0.7804041873491583
440.0	340.0	-0.83599853515625	-0.120086669921875	0.8445793977337602
440.0	360.0	-0.753143310546875	-0.15985107421875	0.7699202635016141
440.0	380.0	-0.441436767578125	-0.123931884765625	0.4585035788643135
440.0	400.0	-0.44818115234375	0.15216064453125	0.4733066733739733
440.0	420.0	-0.579437255859375	0.21112060546875	0.6167004487847682
440.0	440.0	-0.670745849609375	0.251190185546875	0.7162377427106699
440.0	460.0	-0.745880126953125	0.315185546875	0.8097401390214658
440.0	480.0	-0.817901611328125	0.3040771484375	0.8725972484571703
440.0	500.0	-0.929412841796875	0.25531005859375	0.963842028818046
440.0	520.0	-1.0970458984375	0.1572265625	1.108255338464069
440.0	540.0	-1.233642578125	0.1163330078125	1.2391155633231308
440.0	560.0	-1.388214111328125	0.147216796875	1.395998282295745
440.0	580.0	-1.487152099609375	0.3394775390625	1.5254069512430128
440.0	600.0	-1.648681640625	0.76739501953125	1.8185285997573173
440.0	620.0	-1.901580810546875	0.732666015625	2.0378442211052157
440.0	640.0	-1.851287841796875	0.75054931640625	1.997646352471533
440.0	660.0	-1.720062255859375	0.739501953125	1.8722919918398764
440.0	680.0	-1.4273681640625	0.6158447265625	1.5545560790830264
440.0	700.0	-0.767822265625	-0.25335693359375	0.8085423720433802
440.0	720.0	0.156280517578125	-0.1064453125	0.18908782279065273
440.0	740.0	0.0157470703125	-0.64630126953125	0.646493079020288
440.0	760.0	-0.151123046875	-0.807373046875	0.8213947967433227
440.0	780.0	0.079254150390625	-0.831298828125	0.835068237927978
440.0	800.0	-0.17138671875	-0.7738037109375	0.792556364194079
460.0	0.0	0.167999267578125	1.2441703081130981	1.2554614727250806
460.0	20.0	0.19940185546875	1.1937427520751953	1.210282139873361
460.0	40.0	0.236846923828125	1.1080780029296875	1.133107817422283
460.0	60.0	-0.12249755859375	0.5146903991699219	0.5290669701078708
460.0	80.0	-0.081756591796875	0.16254425048828125	0.1819471727426342
460.0	100.0	0.095672607421875	-0.3961639404296875	0.4075525923211349
460.0	120.0	0.219329833984375	-0.9121170043945312	0.9381167335578589
460.0	140.0	0.27587890625	-1.4440765380859375	1.4701925788018257
460.0	160.0	0.403045654296875	-1.6142730712890625	1.6638279202299193
460.0	180.0	0.51611328125	-2.184539794921875	2.244679717616736
460.0	200.0	0.443603515625	-2.5386199951171875	2.57708664167188
460.0	220.0	0.386322021484375	-2.7972412109375	2.8237923253049018
460.0	240.0	0.066802978515625	-2.280303955078125	2.281282263439467
460.0	260.0	-0.542449951171875	-0.886993408203125	1.0397159495372594
460.0	280.0	-0.928070068359375	-0.563720703125	1.0858614473846648
460.0	300.0	-0.941802978515625	-0.4449462890625	1.0416189564765959
460.0	320.0	-1.010772705078125	-0.3675537109375	1.0755264718987059
460.0	340.0	-1.14263916015625	-0.254669189453125	1.1706752950238986
460.0	360.0	-0.970306396484375	-0.240692138671875	0.99971356331548
460.0	380.0	-0.428253173828125	-0.13970947265625	0.45046588954520156
460.0	400.0	-0.603973388671875	0.28265380859375	0.6668410828198426
460.0	420.0	-0.784881591796875	0.35931396484375	0.863218187061262
460.0	440.0	-0.862060546875	0.38580322265625	0.9444535526379114
460.0	460.0	-0.9210205078125	0.424072265625	1.0139605822138826
460.0	480.0	-1.064239501953125	0.389617919921875	1.1333171846582422
460.0	500.0	-1.196258544921875	0.347808837890625	1.2457951252165937
460.0	520.0	-1.307098388671875	0.34063720703125	1.350755308885611
460.0	540.0	-1.417755126953125	0.3096923828125	1.4511853678885946
460.0	560.0	-1.52789306640625	0.30419921875	1.5578813777243772
460.0	580.0	-1.720733642578125	0.52520751953125	1.7991017779081735
460.0	600.0	-1.85809326171875	0.814697265625	2.028852435210968
460.0	620.0	-2.011688232421875	0.875732421875	2.194036649463199
460.0	640.0	-1.89398193359375	0.940673828125	2.114718613834678
460.0	660.0	-1.73687744140625	0.9547119140625	1.9819732806773163
460.0	680.0	-1.42889404296875	0.8038330078125	1.6394772613490163
460.0	700.0	-0.51348876953125	0.33868408203125	0.6151240719205091
460.0	720.0	0.312652587890625	0.14935302734375	0.346493820278873
460.0	740.0	0.334320068359375	-0.78570556640625	0.8538753686514111
460.0	760.0	0.70458984375	-0.977294921875	1.2048038065337907
460.0	780.0	0.986480712890625	-1.01123046875	1.4127035279327154
460.0	800.0	0.79107666015625	-0.97821044921875	1.2580532441851242
480.0	0.0	0.1846923828125	1.238486886024475	1.2521825119061358
480.0	20.0	0.21380615234375	1.223855972290039	1.242391448654584
480.0	40.0	0.273223876953125	1.1891555786132812	1.2201402694298653
480.0	60.0	-0.055755615234375	0.6933059692382812	0.6955442873114525
480.0	80.0	-0.258148193359375	0.21613311767578125	0.3366808790100239
480.0	100.0	-0.271728515625	-0.5713119506835938	0.6326402857846305
480.0	120.0	-0.065399169921875	-1.1188125610351562	1.1207223555174206
480.0	140.0	0.095977783203125	-1.537933349609375	1.5409252813518566
480.0	160.0	0.32611083984375	-1.7014007568359375	1.7323720198691437
480.0	180.0	0.35504150390625	-2.3826141357421875	2.4089218728166553
480.0	200.0	0.343109130859375	-2.7353363037109375	2.756771403304614
480.0	220.0	0.221221923828125	-2.8109283447265625	2.819620062839926
480.0	240.0	0.05377197265625	-2.3886260986328125	2.3892312705372736
480.0	260.0	-0.38739013671875	-0.96881103515625	1.0433915563524063
480.0	280.0	-0.678314208984375	-0.666107177734375	0.9506886653049739
480.0	300.0	-0.71710205078125	-0.577423095703125	0.9206806084012277
480.0	320.0	-0.800018310546875	-0.49285888671875	0.939648433951721
480.0	340.0	-0.99163818359375	-0.388153076171875	1.0648986325950471
480.0	360.0	-0.841339111328125	-0.338165283203125	0.9067564496678525
480.0	380.0	-0.306671142578125	-0.15264892578125	0.34256223410110787
480.0	400.0	-0.72509765625	0.338623046875	0.8002700662739746
480.0	420.0	-0.8992919921875	0.407867431640625	0.9874623683997696
480.0	440.0	-0.990142822265625	0.45477294921875	1.0895876485282205
480.0	460.0	-1.03973388671875	0.430267333984375	1.1252450994717995
480.0	480.0	-1.2574462890625	0.379974365234375	1.3136025609415956
480.0	500.0	-1.39447021484375	0.353790283203125	1.4386503204654428
480.0	520.0	-1.464508056640625	0.33062744140625	1.501365496132152
480.0	540.0	-1.584259033203125	0.33526611328125	1.6193455625654507
480.0	560.0	-1.63934326171875	0.374755859375	1.6816326245284863
480.0	580.0	-1.88616943359375	0.6021728515625	1.97996143280173
480.0	600.0	-1.9696044921875	0.897705078125	2.1645360387243713
480.0	620.0	-1.98980712890625	1.0247802734375	2.238192802033098
480.0	640.0	-1.865875244140625	1.1199951171875	2.176207593319323
480.0	660.0	-1.76043701171875	1.197265625	2.1289864839955848
480.0	680.0	-1.53759765625	0.95794677734375	1.8115928297298953
480.0	700.0	-0.83013916015625	0.504638671875	0.9714891735766735
480.0	720.0	-0.144989013671875	0.182861328125	0.23336683442422163
480.0	740.0	2.333221435546875	-1.50006103515625	2.773825044318668
480.0	760.0	3.026580810546875	-1.3280029296875	3.305114700585921
480.0	780.0	3.283294677734375	-1.33477783203125	3.544242627377663
480.0	800.0	3.4124755859375	-1.33837890625	3.665548761279057
500.0	0.0	0.13726806640625	1.1373896598815918	1.145642946323362
500.0	20.0	0.1561279296875	1.1429729461669922	1.1535870518076037
500.0	40.0	0.208740234375	1.1279335021972656	1.147086078211186
500.0	60.0	0.117706298828125	0.9033012390136719	0.9109379238935278
500.0	80.0	-0.006195068359375	0.49770355224609375	0.49774210670824054
500.0	100.0	-0.13665771484375	-0.5726318359375	0.5887126213658644
500.0	120.0	-0.255279541015625	-1.2757339477539062	1.301024499966436
500.0	140.0	-0.193817138671875	-1.6082000732421875	1.6198372013320135
500.0	160.0	0.108154296875	-1.8045806884765625	1.8078187998676942
500.0	180.0	0.085235595703125	-2.525634765625	2.527072629765222
500.0	200.0	0.01544189453125	-2.811767578125	2.8118099803332446
500.0	220.0	-0.06195068359375	-2.8495941162109375	2.850267446107773
500.0	240.0	0.0491943359375	-2.52362060546875	2.5241000461619567
500.0	260.0	-0.247100830078125	-1.038360595703125	1.067357272394884
500.0	280.0	-0.459381103515625	-0.6053466796875	0.7599181540639189
500.0	300.0	-0.532867431640625	-0.618896484375	0.8166887767534281
500.0	320.0	-0.622039794921875	-0.529388427734375	0.8168143080808036
500.0	340.0	-0.7930908203125	-0.44085693359375	0.9073851911738687
500.0	360.0	-0.7391357421875	-0.405517578125	0.8430694820401412
500.0	380.0	-0.35986328125	-0.171142578125	0.3984863400912111
500.0	400.0	-0.83001708984375	0.340423583984375	0.8971157037781997
500.0	420.0	-0.95904541015625	0.40869140625	1.0424954504861748
500.0	440.0	-1.04071044921875	0.4510498046875	1.1342504861897678
500.0	460.0	-1.1640625	0.41326904296875	1.235246050705104
500.0	480.0	-1.406585693359375	0.36181640625	1.4523754420241823
500.0	500.0	-1.565948486328125	0.357391357421875	1.6062139472041688
500.0	520.0	-1.6517333984375	0.3529052734375	1.6890131294735071
500.0	540.0	-1.70269775390625	0.3592529296875	1.7401845616619063
500.0	560.0	-1.749603271484375	0.41729736328125	1.7986797093952862
500.0	580.0	-1.938232421875	0.6180419921875	2.0343846306228626
500.0	600.0	-2.053466796875	0.76763916015625	2.192258143119433
500.0	620.0	-2.063446044921875	0.88018798828125	2.243332448617084
500.0	640.0	-2.046417236328125	0.95294189453125	2.2574148399205782
500.0	660.0	-2.03631591796875	0.92822265625	2.2378962928046326
500.0	680.0	-1.779876708984375	0.77197265625	1.9400780605900192
500.0	700.0	-1.51885986328125	0.77099609375	1.7033409115219702
500.0	720.0	-1.151092529296875	0.55462646484375	1.2777419639771375
500.0	740.0	2.101776123046875	-1.74749755859375	2.7333515303928744
500.0	760.0	3.13885498046875	-1.431396484375	3.449827022314972
500.0	780.0	3.35394287109375	-1.4281005859375	3.6453263319098905
500.0	800.0	3.479736328125	-1.43115234375	3.762547268047802
520.0	0.0	0.11865234375	1.0712212324142456	1.0777723820234324
520.0	20.0	0.156982421875	1.0784664154052734	1.089831771391732
520.0	40.0	0.185302734375	1.0686912536621094	1.0846373122019835
520.0	60.0	0.132080078125	0.9139213562011719	0.9234161533989403
520.0	80.0	0.0684814453125	0.6518173217773438	0.6554048590917512
520.0	100.0	-0.013916015625	-0.1523590087890625	0.15299321243133915
520.0	120.0	-0.151611328125	-1.1007614135742188	1.1111533127474977
520.0	140.0	-0.3193359375	-1.517791748046875	1.5510213510516844
520.0	160.0	-0.4156494140625	-1.872100830078125	1.9176876579332998
520.0	180.0	-0.3961181640625	-2.654327392578125	2.68372195036871
520.0	200.0	-0.4786376953125	-2.8212738037109375	2.861586958119505
520.0	220.0	-0.4010009765625	-2.8490753173828125	2.8771569208724177
520.0	240.0	-0.0802001953125	-2.597900390625	2.599138032297956
520.0	260.0	-0.1334228515625	-1.355224609375	1.3617765599299652
520.0	280.0	-0.5201416015625	-0.7003173828125	0.8723483950494505
520.0	300.0	-0.55224609375	-0.63525390625	0.8417382452211718
520.0	320.0	-0.5506591796875	-0.529876708984375	0.7641955632547355
520.0	340.0	-0.731689453125	-0.358795166015625	0.8149254119062318
520.0	360.0	-0.7579345703125	-0.249420166015625	0.7979193142731011
520.0	380.0	-0.5322265625	0.016845703125	0.5324930906071383
520.0	400.0	-0.95263671875	0.316253662109375	1.0037594815035908
520.0	420.0	-1.038330078125	0.358154296875	1.098364170714383
520.0	440.0	-1.112060546875	0.410888671875	1.1855412943424306
520.0	460.0	-1.2508544921875	0.37451171875	1.3057166569002356
520.0	480.0	-1.502197265625	0.35467529296875	1.5434996560717775
520.0	500.0	-1.650390625	0.3873291015625	1.6952324465999062
520.0	520.0	-1.7296142578125	0.39373779296875	1.7738644058777964
520.0	540.0	-1.7630615234375	0.40167236328125	1.8082385414678293
520.0	560.0	-1.8343505859375	0.46795654296875	1.8930994158354477
520.0	580.0	-1.946044921875	0.64031982421875	2.0486825804020996
520.0	600.0	-2.0164794921875	0.6866455078125	2.1301811180770156
520.0	620.0	-2.0948486328125	0.7298583984375	2.2183516574623945
520.0	640.0	-2.05126953125	0.7119140625	2.1712964611539918
520.0	660.0	-1.9461669921875	0.64862060546875	2.051407968035317
520.0	680.0	-1.77685546875	0.5889892578125	1.8719304748428296
520.0	700.0	-1.6585693359375	0.650146484375	1.7814439910525763
520.0	720.0	-1.341552734375	0.61358642578125	1.4752125409621655
520.0	740.0	2.080810546875	-2.1671142578125	3.004356293517874
520.0	760.0	3.174072265625	-1.53472900390625	3.525638646095327
520.0	780.0	3.3792724609375	-1.51934814453125	3.705118236917837
520.0	800.0	3.5111083984375	-1.51690673828125	3.824772965578664
540.0	0.0	0.0462646484375	1.0256397724151611	1.0266826970660745
540.0	20.0	0.1292724609375	1.0228862762451172	1.0310226492601604
540.0	40.0	0.1539306640625	1.0178337097167969	1.0294076500466562
540.0	60.0	0.1181640625	0.9046783447265625	0.9123626762881617
540.0	80.0	0.1187744140625	0.7558135986328125	0.7650892479405081
540.0	100.0	0.0927734375	0.463653564453125	0.4728440953799196
540.0	120.0	-0.0531005859375	-0.13068389892578125	0.14106010656932608
540.0	140.0	-0.37158203125	-0.9930267333984375	1.060271332816203
540.0	160.0	-0.7735595703125	-1.886627197265625	2.039057770217511
540.0	180.0	-0.794677734375	-2.82379150390625	2.9334810650564127
540.0	200.0	-0.748291015625	-2.7442626953125	2.844453758623775
540.0	220.0	-0.5596923828125	-2.78155517578125	2.8373058980825094
540.0	240.0	-0.453369140625	-2.6764068603515625	2.714534446237137
540.0	260.0	-0.0709228515625	-1.765838623046875	1.7672623159898588
540.0	280.0	-0.0506591796875	-0.729217529296875	0.7309750731183993
540.0	300.0	0.0223388671875	-0.561737060546875	0.5621810652975288
540.0	320.0	0.0806884765625	-0.443084716796875	0.45037173147184095
540.0	340.0	0.065673828125	-0.246124267578125	0.2547355624789372
540.0	360.0	-0.23291015625	-0.087127685546875	0.24867322830002137
540.0	380.0	-0.73583984375	0.1016845703125	0.7428324356741984
540.0	400.0	-1.00146484375	0.298309326171875	1.0449498970516864
540.0	420.0	-1.010009765625	0.32977294921875	1.0624829056009795
540.0	440.0	-1.0694580078125	0.407562255859375	1.144485658658711
540.0	460.0	-1.224853515625	0.38861083984375	1.2850231591621168
540.0	480.0	-1.447021484375	0.4283447265625	1.5090892554838269
540.0	500.0	-1.547119140625	0.4036865234375	1.5989185234067724
540.0	520.0	-1.6314697265625	0.4234619140625	1.6855306171503959
540.0	540.0	-1.6630859375	0.40838623046875	1.7124935470671792
540.0	560.0	-1.6434326171875	0.45782470703125	1.706011204419246
540.0	580.0	-1.70458984375	0.57061767578125	1.7975625350261517
540.0	600.0	-1.7049560546875	0.50714111328125	1.778782521050764
540.0	620.0	-1.67333984375	0.42327880859375	1.7260449537847555
540.0	640.0	-1.6510009765625	0.35028076171875	1.6877502293409994
540.0	660.0	-1.652587890625	0.229248046875	1.6684128395683093
540.0	680.0	-1.6754150390625	0.27294921875	1.6975031160893443
540.0	700.0	-1.6104736328125	0.27069091796875	1.633064265439378
540.0	720.0	-0.9439697265625	-0.2618408203125	0.9796118924596638
540.0	740.0	2.0576171875	-2.66485595703125	3.366785672124133
540.0	760.0	3.211181640625	-1.62255859375	3.5978304461493242
540.0	780.0	3.41357421875	-1.5770263671875	3.760252798645229
540.0	800.0	3.5389404296875	-1.58209228515625	3.876482344036623
560.0	0.0	-0.0294189453125	0.948721170425415	0.9491771876507933
560.0	20.0	0.06982421875	0.9437351226806641	0.9463146428673371
560.0	40.0	0.1201171875	0.9348182678222656	0.9425037573331638
560.0	60.0	0.1138916015625	0.8495712280273438	0.8571712596665617
560.0	80.0	0.148681640625	0.7662277221679688	0.7805197963393725
560.0	100.0	0.208984375	0.7760696411132812	0.8037154700836844
560.0	120.0	0.229248046875	0.7278213500976562	0.763071808320801
560.0	140.0	0.126220703125	0.4546356201171875	0.4718317634249617
560.0	160.0	-0.0233154296875	-0.039306640625	0.045701436068636365
560.0	180.0	0.0125732421875	-1.9983978271484375	1.9984373800473965
560.0	200.0	0.064697265625	-2.02337646484375	2.02441054498907
560.0	220.0	0.0306396484375	-2.1612091064453125	2.1614262860061917
560.0	240.0	-0.02197265625	-2.1884918212890625	2.188602122239627
560.0	260.0	-0.025146484375	-1.60650634765625	1.6067031433143604
560.0	280.0	-0.1990966796875	-0.551177978515625	0.5860346848635819
560.0	300.0	-0.214111328125	-0.522613525390625	0.5647730143629995
560.0	320.0	-0.1646728515625	-0.4248046875	0.4556052793413371
560.0	340.0	-0.1829833984375	-0.269134521484375	0.32544786795792713
560.0	360.0	-0.4437255859375	-0.118896484375	0.4593786777945972
560.0	380.0	-0.707275390625	0.1943359375	0.7334881967610319
560.0	400.0	-0.806396484375	0.314697265625	0.8656267434663808
560.0	420.0	-0.815673828125	0.350799560546875	0.8879099760493586
560.0	440.0	-0.84912109375	0.41485595703125	0.9450460819110942
560.0	460.0	-0.86279296875	0.372955322265625	0.9399507323954244
560.0	480.0	-0.83056640625	0.46490478515625	0.9518282484000036
560.0	500.0	-0.8450927734375	0.45904541015625	0.9617195455546308
560.0	520.0	-0.9815673828125	1.60516357421875	1.881495316762732
560.0	540.0	-1.396240234375	1.66729736328125	2.174710851973697
560.0	560.0	-1.736328125	1.97418212890625	2.6291121002648077
560.0	580.0	-1.8101806640625	1.9986572265625	2.6965505272173664
560.0	600.0	-1.9093017578125	1.90191650390625	2.6949433371069
560.0	620.0	-1.910888671875	1.6956787109375	2.554764530642083
560.0	640.0	-2.084716796875	1.7457275390625	2.719119115414765
560.0	660.0	-2.11083984375	1.83038330078125	2.793912646047007
560.0	680.0	-2.0555419921875	1.8187255859375	2.7446339716963823
560.0	700.0	-1.9873046875	1.88836669921875	2.7414063383011626
560.0	720.0	-1.8472900390625	1.7833251953125	2.567631056179197
560.0	740.0	-1.5997314453125	1.76214599609375	2.3799788252568246
560.0	760.0	0.29345703125	-0.82489013671875	0.8755345606233609
560.0	780.0	2.2384033203125	-1.71612548828125	2.820555994110839
560.0	800.0	3.1820068359375	-2.45220947265625	4.0172750468119585
580.0	0.0	-0.092041015625	0.8741871118545532	0.879019143756202
580.0	20.0	-0.001708984375	0.8652019500732422	0.8652036379015838
580.0	40.0	0.080322265625	0.8520622253417969	0.8558397643306532
580.0	60.0	0.091796875	0.7918281555175781	0.7971314158469327
580.0	80.0	0.146484375	0.7261962890625	0.7408230034004659
580.0	100.0	0.2152099609375	0.7382049560546875	0.7689355528458958
580.0	120.0	0.2562255859375	0.7815628051757812	0.8224913186917242
580.0	140.0	0.2095947265625	0.7110137939453125	0.7412628174833245
580.0	160.0	0.0821533203125	0.5648956298828125	0.5708381913459082
580.0	180.0	0.0361328125	-0.158233642578125	0.16230670282740012
580.0	200.0	0.0517578125	-1.3052978515625	1.306323601734449
580.0	220.0	0.01611328125	-1.4924163818359375	1.492503365022978
580.0	240.0	-0.05859375	-1.54022216796875	1.541336288498204
580.0	260.0	-0.16015625	-1.44451904296875	1.4533703209827205
580.0	280.0	-0.3240966796875	-0.23199462890625	0.3985726604093796
580.0	300.0	-0.3914794921875	-0.3861083984375	0.5498507871662586
580.0	320.0	-0.3892822265625	-0.33416748046875	0.513038553054534
580.0	340.0	-0.4227294921875	-0.205230712890625	0.46991474660697313
580.0	360.0	-0.45458984375	-0.008880615234375	0.4546765788641311
580.0	380.0	-0.370361328125	0.501800537109375	0.6236756307679266
580.0	400.0	-0.3968505859375	0.498870849609375	0.6374656948800592
580.0	420.0	-0.5318603515625	0.42315673828125	0.6796595167560096
580.0	440.0	-0.7576904296875	0.355133056640625	0.8367880706361329
580.0	460.0	-0.8251953125	0.481964111328125	0.955634191717878
580.0	480.0	-0.8560791015625	0.64593505859375	1.0724287985934398
580.0	500.0	-0.9427490234375	0.896514892578125	1.3009668227156013
580.0	520.0	-1.6253662109375	1.85882568359375	2.469220168726373
580.0	540.0	-1.6953125	1.9566650390625	2.588942360838824
580.0	560.0	-1.8338623046875	2.05889892578125	2.757193453339271
580.0	580.0	-1.810791015625	2.06304931640625	2.745020324914283
580.0	600.0	-1.839111328125	1.99798583984375	2.7155621689539418
580.0	620.0	-1.8067626953125	1.8348388671875	2.5750776892580927
580.0	640.0	-1.8477783203125	1.7288818359375	2.530477647332911
580.0	660.0	-1.8353271484375	1.85174560546875	2.6071799955439503
580.0	680.0	-1.7420654296875	1.94622802734375	2.6120098575102353
580.0	700.0	-1.5985107421875	2.01953125	2.5756053778899037
580.0	720.0	-1.478515625	2.038330078125	2.5180941127682677
580.0	740.0	-1.18115234375	1.91705322265625	2.251713551418748
580.0	760.0	-0.500732421875	0.58392333984375	0.7692200108753559
580.0	780.0	2.2073974609375	-1.47900390625	2.6570766088421465
580.0	800.0	3.35498046875	-1.7159423828125	3.7683354689870976
600.0	0.0	-0.1055908203125	0.7666271924972534	0.7738647644197838
600.0	20.0	-0.0421142578125	0.7616043090820312	0.7627678115412422
600.0	40.0	0.05859375	0.7546768188476562	0.756948035498528
600.0	60.0	0.0897216796875	0.712188720703125	0.7178180505550833
600.0	80.0	0.1737060546875	0.6731948852539062	0.6952446669821472
600.0	100.0	0.2392578125	0.6767959594726562	0.7178419544724302
600.0	120.0	0.266845703125	0.6787261962890625	0.7292982097916425
600.0	140.0	0.22265625	0.60986328125	0.6492372659367908
600.0	160.0	0.0999755859375	0.591644287109375	0.6000317327047854
600.0	180.0	0.0445556640625	0.5739898681640625	0.5757165760641674
600.0	200.0	0.057373046875	-0.51641845703125	0.5195956978942935
600.0	220.0	0.0181884765625	-0.1566162109375	0.1576688244647118
600.0	240.0	-0.031982421875	-0.2046356201171875	0.20711980187740706
600.0	260.0	-0.1253662109375	-0.5364990234375	0.5509518027869742
600.0	280.0	-0.19287109375	0.8240966796875	0.8463655216726892
600.0	300.0	-0.33203125	-0.091339111328125	0.3443654806085739
600.0	320.0	-0.34326171875	-0.114471435546875	0.36184570899123075
600.0	340.0	-0.328125	0.269683837890625	0.4247297823845379
600.0	360.0	-0.3533935546875	0.508575439453125	0.619302819394201
600.0	380.0	-0.3453369140625	0.63397216796875	0.7219267926689018
600.0	400.0	-0.3466796875	0.572265625	0.6690850105044487
600.0	420.0	-0.4146728515625	0.31475830078125	0.5206019225220696
600.0	440.0	-0.509521484375	-0.1043701171875	0.5201012059219204
600.0	460.0	-0.652587890625	0.033447265625	0.6534444693837237
600.0	480.0	-0.8121337890625	0.70172119140625	1.073300480669612
600.0	500.0	-0.8927001953125	1.067901611328125	1.3918791219743838
600.0	520.0	-1.63720703125	1.88238525390625	2.4947587272716647
600.0	540.0	-1.6986083984375	1.8858642578125	2.538061167532631
600.0	560.0	-1.8370361328125	1.96185302734375	2.6876698186638444
600.0	580.0	-1.81201171875	1.96893310546875	2.6758333361213187
600.0	600.0	-1.8409423828125	1.89520263671875	2.642132072978387
600.0	620.0	-1.7835693359375	1.7821044921875	2.521312356129522
600.0	640.0	-1.817626953125	1.7252197265625	2.5060229140306873
600.0	660.0	-1.8109130859375	1.83160400390625	2.5756900884898957
600.0	680.0	-1.7138671875	1.90264892578125	2.5607447493191713
600.0	700.0	-1.57568359375	1.96966552734375	2.5223721131544505
600.0	720.0	-1.469970703125	1.9342041015625	2.4293948576851405
600.0	740.0	-1.1805419921875	1.78057861328125	2.1363847016379354
600.0	760.0	-0.49755859375	0.41119384765625	0.6454803905347001
600.0	780.0	2.2818603515625	-1.8052978515625	2.9096369183953374
600.0	800.0	3.382080078125	-1.89459228515625	3.876589426522183
620.0	0.0	-0.1673583984375	0.6294158697128296	0.6512857825670101
620.0	20.0	-0.0972900390625	0.6242160797119141	0.6317523770210077
620.0	40.0	0.0093994140625	0.6200027465820312	0.6200739913542421
620.0	60.0	0.05517578125	0.58636474609375	0.5889549917422686
620.0	80.0	0.151611328125	0.5596771240234375	0.5798486681634896
620.0	100.0	0.2296142578125	0.6028518676757812	0.6450992805382462
620.0	120.0	0.2607421875	0.5961532592773438	0.6506805644010623
620.0	140.0	0.2557373046875	0.5194091796875	0.5789537675432028
620.0	160.0	0.1446533203125	0.48089599609375	0.5021807863075117
620.0	180.0	0.058837890625	0.6403045654296875	0.6430022036379817
620.0	200.0	0.01904296875	0.8004302978515625	0.8006567906272666
620.0	220.0	-0.0064697265625	1.1537017822265625	1.1537199225438295
620.0	240.0	-0.00634765625	1.2676544189453125	1.267670311481438
620.0	260.0	-0.04248046875	1.174224853515625	1.1749930199107612
620.0	280.0	-0.1610107421875	0.892669677734375	0.9070742045974863
620.0	300.0	-0.2646484375	0.29144287109375	0.3936721257373445
620.0	320.0	-0.3060302734375	0.03729248046875	0.3082941085388158
620.0	340.0	-0.264892578125	0.537628173828125	0.5993430830830316
620.0	360.0	-0.2977294921875	0.68475341796875	0.7466793782729721
620.0	380.0	-0.3055419921875	0.6771240234375	0.742867991036156
620.0	400.0	-0.3209228515625	0.51959228515625	0.6107107494132555
620.0	420.0	-0.3896484375	0.238739013671875	0.4569707009155085
620.0	440.0	-0.5054931640625	-0.29681396484375	0.586192689002673
620.0	460.0	-0.64599609375	-0.146514892578125	0.6624028735501064
620.0	480.0	-0.815185546875	0.686248779296875	1.0655819362772363
620.0	500.0	-0.908203125	1.118316650390625	1.4406474401465035
620.0	520.0	-1.6572265625	1.8187255859375	2.460520805926922
620.0	540.0	-1.7066650390625	1.78125	2.4668921983050263
620.0	560.0	-1.84033203125	1.84820556640625	2.608195890062669
620.0	580.0	-1.769287109375	1.87933349609375	2.5811375912454766
620.0	600.0	-1.7744140625	1.87493896484375	2.5814610954045203
620.0	620.0	-1.7069091796875	1.80609130859375	2.485056289640003
620.0	640.0	-1.775390625	1.7235107421875	2.4743688386684792
620.0	660.0	-1.7874755859375	1.79095458984375	2.530333439135049
620.0	680.0	-1.7017822265625	1.81231689453125	2.4860722581709918
620.0	700.0	-1.5762939453125	1.849853515625	2.4303622428146423
620.0	720.0	-1.4747314453125	1.81280517578125	2.336898680117044
620.0	740.0	-1.209716796875	1.66473388671875	2.057851705597667
620.0	760.0	-0.6436767578125	0.36102294921875	0.738009036808233
620.0	780.0	2.046142578125	-1.89599609375	2.7895341255362482
620.0	800.0	3.3302001953125	-2.01593017578125	3.8928405842629665
