# Supplementary material for: Real-time emotion detection by quantitative facial motion analysis
Source: PLoS One. 2023 Mar 10;18(3):e0282730. doi: 10.1371/journal.pone.0282730 (PMC10004542; doi:10.1371/journal.pone.0282730)
Supplement: S1 Dataset — Data from each participant is organized into folders by Study ID and subsequently by emotions. The data files (.csv) contain the pixel displacement results after DISC-processing of videos. (ZIP) [file pone.0282730.s004.zip › S1_Dataset/1/happy/result/100775_cropped_result.csv]

pos_x	pos_y	disp_x	disp_y	disp_xy_indi
0.0	0.0	0.05585598945617676	1.2545222043991089	1.255765046849341
0.0	20.0	-0.06017100811004639	1.3256473541259766	1.3270122296792075
0.0	40.0	0.05163168907165527	1.2974472045898438	1.2984741352889522
0.0	60.0	0.0716252326965332	1.363983154296875	1.365862445184172
0.0	80.0	0.07229256629943848	1.4668960571289062	1.4686763624306378
0.0	100.0	0.10351681709289551	1.5418624877929688	1.5453335117974265
0.0	120.0	0.20397329330444336	1.4159927368164062	1.430608449261459
0.0	140.0	0.26882243156433105	1.357330322265625	1.3836947291414623
0.0	160.0	0.279402494430542	1.363128662109375	1.3914688294597561
0.0	180.0	0.2812213897705078	1.465911865234375	1.4926429803202708
0.0	200.0	-0.02952432632446289	1.7960968017578125	1.7963394465216078
0.0	220.0	0.062101125717163086	1.76348876953125	1.764581874008169
0.0	240.0	0.2500472068786621	1.602935791015625	1.6223214095199225
0.0	260.0	0.41275835037231445	1.337799072265625	1.4000270760084754
0.0	280.0	0.5563163757324219	0.897552490234375	1.0559774536579771
0.0	300.0	0.5988874435424805	0.81298828125	1.0097604247952465
0.0	320.0	0.5197718143463135	0.86444091796875	1.0086728109984495
0.0	340.0	0.3213632106781006	1.389617919921875	1.4262931944538388
0.0	360.0	0.07411670684814453	1.7686767578125	1.7702290133935075
0.0	380.0	-0.030669689178466797	1.65301513671875	1.6532996316625765
0.0	400.0	-0.07480931282043457	1.405517578125	1.4075070499656586
0.0	420.0	-0.08370399475097656	1.2738037109375	1.276550920541526
0.0	440.0	-0.15102481842041016	0.821044921875	0.8348192975223098
0.0	460.0	-0.22382915019989014	0.891754150390625	0.9194155498022156
0.0	480.0	-0.2754732370376587	0.84954833984375	0.8930945560551121
0.0	500.0	-0.34286630153656006	1.62744140625	1.6631665074508737
0.0	520.0	-0.19379067420959473	1.916015625	1.9257909285939505
0.0	540.0	0.22122550010681152	2.0465087890625	2.058431185540962
0.0	560.0	0.37787580490112305	2.0284423828125	2.063339192745518
0.0	580.0	0.8943924903869629	2.034423828125	2.2223452115509357
0.0	600.0	1.1318469047546387	1.9693603515625	2.2714439482648543
0.0	620.0	1.543116569519043	1.802490234375	2.3727999899151766
0.0	640.0	1.1739389896392822	1.869384765625	2.207426590703785
0.0	660.0	0.8469324111938477	2.0057373046875	2.1772176383048394
0.0	680.0	0.9870877265930176	2.10107421875	2.3213907582926434
0.0	700.0	1.0333592891693115	2.284423828125	2.5072741467613358
0.0	720.0	1.3208305835723877	2.146728515625	2.5205231104470536
0.0	740.0	1.506697416305542	3.2706298828125	3.6009938815065907
0.0	760.0	1.5755200386047363	2.927734375	3.3247393826586937
0.0	780.0	1.7694048881530762	0.9775390625	2.0214787352167174
0.0	800.0	1.9352552890777588	0.82666015625	2.1044191711336206
20.0	0.0	0.04572868347167969	1.2194349765777588	1.2202920857701456
20.0	20.0	-0.026073455810546875	1.3928070068359375	1.3930510340217934
20.0	40.0	0.022953033447265625	1.4327850341796875	1.4329688747190985
20.0	60.0	0.027923583984375	1.4968528747558594	1.4971133074044238
20.0	80.0	0.020353317260742188	1.6030120849609375	1.6031412919809434
20.0	100.0	0.07508277893066406	1.5857620239257812	1.587538541332821
20.0	120.0	0.1783885955810547	1.4493255615234375	1.4602626730552994
20.0	140.0	0.2346324920654297	1.432952880859375	1.452035249260849
20.0	160.0	0.2697105407714844	1.4251556396484375	1.4504524718256002
20.0	180.0	0.25385093688964844	1.4914703369140625	1.5129190540324025
20.0	200.0	0.05110359191894531	1.722015380859375	1.7227735048529382
20.0	220.0	0.1770477294921875	1.5900421142578125	1.5998686894966703
20.0	240.0	0.34818077087402344	1.3023681640625	1.3481070743713037
20.0	260.0	0.49887657165527344	0.97442626953125	1.0947074442512517
20.0	280.0	0.6416511535644531	0.357452392578125	0.7344987514151534
20.0	300.0	0.6548233032226562	0.2996826171875	0.7201411177594156
20.0	320.0	0.5651226043701172	0.497833251953125	0.753127814331862
20.0	340.0	0.3825531005859375	0.867095947265625	0.9477353304232073
20.0	360.0	0.14456939697265625	1.143402099609375	1.1525053891119836
20.0	380.0	-0.0037689208984375	1.128997802734375	1.1290040935903578
20.0	400.0	-0.06993675231933594	0.999786376953125	1.0022294891221433
20.0	420.0	-0.08866500854492188	0.909912109375	0.9142218169172802
20.0	440.0	-0.16416549682617188	0.437774658203125	0.46754353991157527
20.0	460.0	-0.23893356323242188	0.478240966796875	0.5346060885939773
20.0	480.0	-0.2950878143310547	0.452178955078125	0.5399468729256833
20.0	500.0	-0.3642711639404297	1.39508056640625	1.4418541076138385
20.0	520.0	-0.20954513549804688	1.7718505859375	1.7841983249341864
20.0	540.0	0.14957809448242188	1.90869140625	1.9145434157108046
20.0	560.0	0.21544647216796875	1.8680419921875	1.8804249697729147
20.0	580.0	0.8811225891113281	1.955810546875	2.145127481598643
20.0	600.0	1.15679931640625	1.834228515625	2.1685430376107035
20.0	620.0	2.067544937133789	1.8133544921875	2.7500902860459235
20.0	640.0	2.7200660705566406	1.91259765625	3.3251750665019784
20.0	660.0	2.665252685546875	1.917236328125	3.2831946356707307
20.0	680.0	2.791889190673828	1.94873046875	3.404731368674474
20.0	700.0	2.381307601928711	2.2218017578125	3.256843402133757
20.0	720.0	2.104198455810547	2.426025390625	3.2114249699148623
20.0	740.0	1.8870105743408203	3.041015625	3.578908344616863
20.0	760.0	1.5741710662841797	2.814697265625	3.2249860841627087
20.0	780.0	1.692678451538086	0.8856201171875	1.9103620945434856
20.0	800.0	1.9113807678222656	0.5855712890625	1.9990673260736247
40.0	0.0	0.0637359619140625	1.333244800567627	1.334767384633638
40.0	20.0	-0.005115509033203125	1.4465465545654297	1.446555599677311
40.0	40.0	0.05960845947265625	1.4451179504394531	1.4463467976674989
40.0	60.0	0.050548553466796875	1.5052604675292969	1.5061089706140467
40.0	80.0	0.04198455810546875	1.5804977416992188	1.5810552851294106
40.0	100.0	0.08991622924804688	1.5559768676757812	1.5585727256128676
40.0	120.0	0.18103408813476562	1.4565353393554688	1.4677426667703493
40.0	140.0	0.2563056945800781	1.4173431396484375	1.440331275985725
40.0	160.0	0.2949028015136719	1.3542022705078125	1.3859406379023333
40.0	180.0	0.2678108215332031	1.40655517578125	1.4318240459802707
40.0	200.0	0.15252304077148438	1.49774169921875	1.5054877865810963
40.0	220.0	0.3167877197265625	1.204742431640625	1.2456961049810347
40.0	240.0	0.5381851196289062	0.6837615966796875	0.8701569651987714
40.0	260.0	0.7252616882324219	0.027313232421875	0.7257758118613998
40.0	280.0	0.7628097534179688	-0.600250244140625	0.9706590933486701
40.0	300.0	0.6966590881347656	-0.110809326171875	0.7054166087124885
40.0	320.0	0.6362190246582031	-0.08758544921875	0.642219478256371
40.0	340.0	0.4892158508300781	0.008819580078125	0.4892953440368626
40.0	360.0	0.2495574951171875	0.235015869140625	0.34279936131371136
40.0	380.0	0.049205780029296875	0.2392578125	0.24426524441798245
40.0	400.0	-0.05953216552734375	0.28533935546875	0.2914834926916046
40.0	420.0	-0.09709930419921875	0.18878173828125	0.21228947120491584
40.0	440.0	-0.1786651611328125	-0.13043212890625	0.22120981003027526
40.0	460.0	-0.25351715087890625	-0.10845947265625	0.27574336437823843
40.0	480.0	-0.31832122802734375	-0.116119384765625	0.338839365675217
40.0	500.0	-0.4168281555175781	0.909942626953125	1.0008702691051126
40.0	520.0	-0.23118209838867188	1.5750732421875	1.5919487682932616
40.0	540.0	0.14143753051757812	1.75927734375	1.7649536388446487
40.0	560.0	0.20854949951171875	1.7230224609375	1.7355976764912158
40.0	580.0	0.8742866516113281	1.82177734375	2.0207052826640886
40.0	600.0	1.1528701782226562	1.7120361328125	2.064019711119717
40.0	620.0	2.021381378173828	1.8045654296875	2.709693537293684
40.0	640.0	2.6478004455566406	1.990234375	3.3123828382180682
40.0	660.0	2.5510787963867188	1.97802734375	3.2280946699247517
40.0	680.0	2.661876678466797	2.0380859375	3.3525187158315286
40.0	700.0	2.3540611267089844	2.27197265625	3.2716148213122604
40.0	720.0	2.0773162841796875	2.3692626953125	3.1509758272505928
40.0	740.0	1.8755645751953125	2.9049072265625	3.457777967230199
40.0	760.0	1.5616111755371094	2.636474609375	3.0642499619713552
40.0	780.0	1.6010971069335938	0.4910888671875	1.6747179527629796
40.0	800.0	1.9140625	0.1932373046875	1.92379206512272
60.0	0.0	0.14492416381835938	1.3318678140640259	1.3397294082754687
60.0	20.0	0.07816696166992188	1.4295196533203125	1.4316551655778473
60.0	40.0	0.15517807006835938	1.4312973022460938	1.4396847574545917
60.0	60.0	0.19765472412109375	1.4200096130371094	1.4336996516304197
60.0	80.0	0.20800018310546875	1.4712448120117188	1.4858752885229993
60.0	100.0	0.302825927734375	1.41033935546875	1.4424841905865706
60.0	120.0	0.3853759765625	1.30657958984375	1.3622279060083018
60.0	140.0	0.4183311462402344	1.244964599609375	1.3133688751433086
60.0	160.0	0.4300041198730469	1.2173919677734375	1.2911029185572604
60.0	180.0	0.42044830322265625	1.1967620849609375	1.2684700483980142
60.0	200.0	0.31890869140625	1.1894073486328125	1.2314189353896519
60.0	220.0	0.5516319274902344	0.65234375	0.854312677882433
60.0	240.0	0.8470001220703125	-0.368011474609375	0.9234942621539621
60.0	260.0	0.6956825256347656	-0.62188720703125	0.9331226472134814
60.0	280.0	0.5254898071289062	-0.420196533203125	0.6728333106441
60.0	300.0	0.5492057800292969	-0.234619140625	0.5972211734066383
60.0	320.0	0.459014892578125	-0.2017822265625	0.5014087539772593
60.0	340.0	0.3157463073730469	-0.265411376953125	0.41247900508494784
60.0	360.0	0.04430389404296875	-0.419525146484375	0.42185801350704116
60.0	380.0	-0.11991500854492188	-0.409149169921875	0.4263597688831441
60.0	400.0	-0.16585922241210938	-0.50274658203125	0.5293991003045376
60.0	420.0	-0.22357940673828125	-0.5279541015625	0.5733439495399846
60.0	440.0	-0.2537422180175781	-0.5364990234375	0.5934781506962757
60.0	460.0	-0.36930084228515625	-0.497650146484375	0.6197086254107214
60.0	480.0	-0.4777183532714844	-0.52923583984375	0.7129553977827352
60.0	500.0	-0.6146469116210938	0.414306640625	0.741242752700707
60.0	520.0	-0.2799873352050781	1.40673828125	1.434331028671361
60.0	540.0	0.14557647705078125	1.6427001953125	1.649138090746267
60.0	560.0	0.21515274047851562	1.625	1.6391814120881847
60.0	580.0	0.906005859375	1.728759765625	1.9517830167479266
60.0	600.0	1.1730842590332031	1.60693359375	1.989563332370641
60.0	620.0	2.0477294921875	1.69384765625	2.657501826106258
60.0	640.0	2.6556930541992188	1.8782958984375	3.2527989609272057
60.0	660.0	2.4732208251953125	1.9114990234375	3.1258038592948054
60.0	680.0	2.57208251953125	2.002197265625	3.2595095302444586
60.0	700.0	2.2649078369140625	2.2628173828125	3.2015855474550654
60.0	720.0	1.9840164184570312	2.3677978515625	3.089140303477823
60.0	740.0	1.8110008239746094	2.864013671875	3.3885540127204163
60.0	760.0	1.5598640441894531	2.0291748046875	2.559438654145403
60.0	780.0	2.064239501953125	0.9468994140625	2.271057731933645
60.0	800.0	2.2026443481445312	0.9521484375	2.399630965679252
80.0	0.0	0.29563140869140625	1.253844141960144	1.2882247715878758
80.0	20.0	0.33359527587890625	1.2758655548095703	1.3187565059700204
80.0	40.0	0.38838958740234375	1.2819175720214844	1.3394622551830344
80.0	60.0	0.3949127197265625	1.2887954711914062	1.3479428113853011
80.0	80.0	0.380889892578125	1.3506088256835938	1.4032894606183686
80.0	100.0	0.40113067626953125	1.3234710693359375	1.382924976567298
80.0	120.0	0.45794677734375	1.2578659057617188	1.3386343368363427
80.0	140.0	0.5135650634765625	1.2030792236328125	1.3081088229809539
80.0	160.0	0.563568115234375	1.0765838623046875	1.2151715241412235
80.0	180.0	0.7449569702148438	0.7664337158203125	1.0688224961226307
80.0	200.0	0.9612884521484375	0.245391845703125	0.9921152383526448
80.0	220.0	1.3375473022460938	-0.844970703125	1.5820898441255984
80.0	240.0	0.8984909057617188	-1.3252410888671875	1.6011089442503288
80.0	260.0	0.377471923828125	-0.913970947265625	0.988851832037606
80.0	280.0	0.2897491455078125	-0.509246826171875	0.5859069015540228
80.0	300.0	0.31410980224609375	-0.387359619140625	0.49871078032046806
80.0	320.0	0.3314666748046875	-0.330352783203125	0.46797768950680474
80.0	340.0	0.3666229248046875	-0.433441162109375	0.5677002818416326
80.0	360.0	0.406707763671875	-0.677459716796875	0.7901663577459368
80.0	380.0	0.24571990966796875	-0.680877685546875	0.7238595835401394
80.0	400.0	0.16888427734375	-0.7789306640625	0.7970287815071473
80.0	420.0	0.1108245849609375	-0.838653564453125	0.8459443774868983
80.0	440.0	0.100799560546875	-0.895660400390625	0.9013146532894812
80.0	460.0	0.04010009765625	-0.942413330078125	0.9432660825774357
80.0	480.0	-0.15840911865234375	-0.94232177734375	0.9555437095855408
80.0	500.0	-0.6807174682617188	-0.799774169921875	1.050245206830704
80.0	520.0	-0.7354583740234375	-0.7728271484375	1.0668462032004595
80.0	540.0	-0.634429931640625	-0.7369384765625	0.9724092021365216
80.0	560.0	-0.5536270141601562	-0.7119140625	0.9018450549807011
80.0	580.0	0.841796875	1.0611572265625	1.3545023581543085
80.0	600.0	1.4249496459960938	1.528076171875	2.0893774864003265
80.0	620.0	2.5314559936523438	1.8443603515625	3.1320815050400785
80.0	640.0	3.232818603515625	1.9906005859375	3.7965256243006493
80.0	660.0	3.6450653076171875	2.0672607421875	4.190473490309179
80.0	680.0	3.6993637084960938	1.964599609375	4.188668460608261
80.0	700.0	3.5789031982421875	2.30224609375	4.25545358082723
80.0	720.0	3.1222991943359375	2.724609375	4.143941180239982
80.0	740.0	2.8215560913085938	1.950439453125	3.4300718413332363
80.0	760.0	1.9248046875	0.9949951171875	2.166769108199796
80.0	780.0	2.0507125854492188	0.8800048828125	2.2315534279720173
80.0	800.0	2.20220947265625	0.8631591796875	2.3653266858799267
100.0	0.0	0.38755035400390625	1.2112512588500977	1.2717408890786281
100.0	20.0	0.4167022705078125	1.231943130493164	1.3005093844396753
100.0	40.0	0.45796966552734375	1.2447776794433594	1.326351267871231
100.0	60.0	0.5022659301757812	1.2181854248046875	1.3176671786995076
100.0	80.0	0.40749359130859375	1.3228759765625	1.3842152564987005
100.0	100.0	0.38405609130859375	1.3671722412109375	1.420091200736408
100.0	120.0	0.4544219970703125	1.3277664184570312	1.403375578169858
100.0	140.0	0.5514068603515625	1.2193450927734375	1.3382271783645072
100.0	160.0	0.6953125	0.9898529052734375	1.2096562514758127
100.0	180.0	1.4702224731445312	-0.1594390869140625	1.4788424334509784
100.0	200.0	1.9645614624023438	-1.23651123046875	2.3213060467400197
100.0	220.0	1.6245803833007812	-1.8287353515625	2.446126408806408
100.0	240.0	0.23603057861328125	-1.438140869140625	1.4573810735470227
100.0	260.0	-0.100738525390625	-0.925506591796875	0.9309729866958252
100.0	280.0	-0.05568695068359375	-0.616607666015625	0.6191171539100444
100.0	300.0	0.14682769775390625	-0.525543212890625	0.5456684354469418
100.0	320.0	0.2560272216796875	-0.43280029296875	0.5028578644456658
100.0	340.0	0.3265228271484375	-0.532196044921875	0.6243795215087493
100.0	360.0	0.363922119140625	-0.73699951171875	0.8219535200201281
100.0	380.0	0.276519775390625	-0.782806396484375	0.8302102387702371
100.0	400.0	0.16228485107421875	-0.91033935546875	0.924691362024887
100.0	420.0	0.09897613525390625	-0.978729248046875	0.98372110698724
100.0	440.0	0.07587432861328125	-1.041778564453125	1.044537931861036
100.0	460.0	0.02942657470703125	-1.09063720703125	1.091034115259424
100.0	480.0	-0.082366943359375	-1.102874755859375	1.1059462195198475
100.0	500.0	-0.1297607421875	-1.059783935546875	1.067698384496424
100.0	520.0	-0.07642364501953125	-1.070068359375	1.0727939537737783
100.0	540.0	0.00780487060546875	-1.0802001953125	1.0802283915720468
100.0	560.0	-0.0332183837890625	-1.092041015625	1.0925461275519852
100.0	580.0	-0.227264404296875	-1.040771484375	1.0652954482905455
100.0	600.0	-0.831146240234375	-0.6265869140625	1.0408723425714146
100.0	620.0	3.7918167114257812	4.559326171875	5.930036181558437
100.0	640.0	4.459373474121094	8.01513671875	9.172155057670436
100.0	660.0	4.244285583496094	7.29931640625	8.443576263220649
100.0	680.0	4.3295745849609375	7.3505859375	8.530904389999481
100.0	700.0	4.123870849609375	6.7205810546875	7.884955326245197
100.0	720.0	2.9488601684570312	5.27880859375	6.04661859741139
100.0	740.0	-0.5465469360351562	0.353759765625	0.6510449485745758
100.0	760.0	1.73626708984375	0.7896728515625	1.9074083516041693
100.0	780.0	2.0381546020507812	0.75390625	2.1731196045431647
100.0	800.0	2.2075653076171875	0.7332763671875	2.3261639705899206
120.0	0.0	0.45685577392578125	1.1530570983886719	1.2402652419195774
120.0	20.0	0.4576873779296875	1.211191177368164	1.2947825315668389
120.0	40.0	0.47730255126953125	1.2567710876464844	1.3443553444653429
120.0	60.0	0.4232330322265625	1.3187141418457031	1.3849668542862459
120.0	80.0	0.28887939453125	1.4890899658203125	1.5168520794367133
120.0	100.0	0.32888031005859375	1.4825363159179688	1.5185770268115675
120.0	120.0	0.5271759033203125	1.2713851928710938	1.376348335885017
120.0	140.0	0.8966064453125	0.8443145751953125	1.2315722551532078
120.0	160.0	1.3549041748046875	0.1763916015625	1.366337923064772
120.0	180.0	1.7384567260742188	-0.8369598388671875	1.9294386645626442
120.0	200.0	1.3873672485351562	-1.37481689453125	1.9531792994491213
120.0	220.0	0.7034378051757812	-1.6371917724609375	1.781915162280266
120.0	240.0	0.11280059814453125	-1.2676544189453125	1.2726632315005184
120.0	260.0	-0.0959625244140625	-0.870941162109375	0.8762119115535626
120.0	280.0	-0.36305999755859375	-0.52288818359375	0.6365725523215852
120.0	300.0	-0.2756500244140625	-0.515899658203125	0.5849234080574776
120.0	320.0	-0.24224090576171875	-0.43438720703125	0.49736596391054744
120.0	340.0	-0.30171966552734375	-0.507781982421875	0.590658360000281
120.0	360.0	-0.22251129150390625	-0.660430908203125	0.6969076404780915
120.0	380.0	0.31292724609375	-0.904632568359375	0.9572270081251875
120.0	400.0	0.1363983154296875	-1.003021240234375	1.0122529865667773
120.0	420.0	0.03047943115234375	-1.076873779296875	1.0773050321336595
120.0	440.0	-0.02068328857421875	-1.1470947265625	1.1472811818092987
120.0	460.0	-0.09296417236328125	-1.20574951171875	1.209328004452553
120.0	480.0	-0.1605377197265625	-1.22467041015625	1.2351477534964317
120.0	500.0	-0.1693572998046875	-1.1915283203125	1.2035038982503805
120.0	520.0	-0.0613250732421875	-1.2110595703125	1.2126112515780385
120.0	540.0	-0.015716552734375	-1.23486328125	1.2349632923327596
120.0	560.0	-0.0048980712890625	-1.2584228515625	1.258432383736626
120.0	580.0	-0.19081878662109375	-1.205078125	1.2200922492504664
120.0	600.0	-0.19953155517578125	-1.168701171875	1.1856117706285072
120.0	620.0	-0.20508575439453125	-1.1434326171875	1.161679093684581
120.0	640.0	-0.392425537109375	-0.96044921875	1.0375261461635878
120.0	660.0	-0.6778335571289062	-0.7056884765625	0.9784960690381583
120.0	680.0	-0.65118408203125	-0.38134765625	0.7546302032242348
120.0	700.0	-0.5654296875	-0.217041015625	0.6056546325835205
120.0	720.0	-0.49912261962890625	-0.1390380859375	0.5181264119559873
120.0	740.0	-0.33600616455078125	0.2628173828125	0.4265830743530958
120.0	760.0	1.6503143310546875	0.698486328125	1.7920436774426078
120.0	780.0	1.9720993041992188	0.6890869140625	2.089022843521636
120.0	800.0	2.1345367431640625	0.678955078125	2.2399167631921433
140.0	0.0	0.438507080078125	1.1399189233779907	1.2213531885387947
140.0	20.0	0.401031494140625	1.2412223815917969	1.3043999616134134
140.0	40.0	0.4421234130859375	1.2643165588378906	1.3393914563526392
140.0	60.0	0.3943328857421875	1.3807868957519531	1.4359912521523508
140.0	80.0	0.2677001953125	1.5639495849609375	1.5866952129724976
140.0	100.0	0.34075927734375	1.4948196411132812	1.533167520055742
140.0	120.0	0.8332366943359375	0.9885177612304688	1.2928459896894056
140.0	140.0	1.9257354736328125	-0.322540283203125	1.9525596914554353
140.0	160.0	2.115753173828125	-0.7137298583984375	2.2328953856670575
140.0	180.0	1.622039794921875	-1.12030029296875	1.971315764340169
140.0	200.0	0.822662353515625	-1.4021453857421875	1.625664488955201
140.0	220.0	0.5560302734375	-1.5230865478515625	1.6214075049861374
140.0	240.0	0.2264251708984375	-1.14434814453125	1.1665337688676232
140.0	260.0	0.019378662109375	-0.841949462890625	0.8421724470718341
140.0	280.0	-0.3938140869140625	-0.5396728515625	0.6680840678878347
140.0	300.0	-0.3153076171875	-0.52276611328125	0.6104943100894912
140.0	320.0	-0.34381103515625	-0.417266845703125	0.5406640809395865
140.0	340.0	-0.401031494140625	-0.53857421875	0.6714822770519226
140.0	360.0	-0.1792144775390625	-0.63140869140625	0.6563495749544995
140.0	380.0	0.334442138671875	-0.91943359375	0.9783709303916678
140.0	400.0	0.0907745361328125	-1.08953857421875	1.0933134596815104
140.0	420.0	-0.0478668212890625	-1.185150146484375	1.1861163949175708
140.0	440.0	-0.1395721435546875	-1.266815185546875	1.2744807168367098
140.0	460.0	-0.24249267578125	-1.360595703125	1.3820359493044179
140.0	480.0	-0.25579833984375	-1.363037109375	1.3868319841279166
140.0	500.0	-0.1938934326171875	-1.3494873046875	1.3633453886395808
140.0	520.0	-0.0594635009765625	-1.387939453125	1.3892126667610376
140.0	540.0	-0.01727294921875	-1.384765625	1.3848733483450226
140.0	560.0	0.0080718994140625	-1.4210205078125	1.4210434332503163
140.0	580.0	-0.17974853515625	-1.3270263671875	1.3391446953565813
140.0	600.0	-0.2359771728515625	-1.1376953125	1.1619104312258708
140.0	620.0	-0.2354583740234375	-1.125	1.1493761985954647
140.0	640.0	-0.1887664794921875	-1.094970703125	1.111122686512129
140.0	660.0	-0.14898681640625	-1.039306640625	1.04993112379341
140.0	680.0	-0.37066650390625	-0.6060791015625	0.7104403806575814
140.0	700.0	-0.4198150634765625	-0.0123291015625	0.4199960645853347
140.0	720.0	-0.2996978759765625	0.22314453125	0.3736472918296682
140.0	740.0	0.2286376953125	0.4197998046875	0.47802413300321434
140.0	760.0	1.533660888671875	0.6123046875	1.6513729899015177
140.0	780.0	1.852813720703125	0.6177978515625	1.9530982742865242
140.0	800.0	2.0032501220703125	0.6116943359375	2.094559861210164
160.0	0.0	0.292266845703125	1.2712088823318481	1.3043741532308284
160.0	20.0	0.355987548828125	1.2938270568847656	1.3419074439199417
160.0	40.0	0.434814453125	1.2958183288574219	1.3668243303545757
160.0	60.0	0.3998260498046875	1.3993110656738281	1.4553117633756847
160.0	80.0	0.3347320556640625	1.5189437866210938	1.5553892683196435
160.0	100.0	0.5910491943359375	1.2820816040039062	1.4117621575358896
160.0	120.0	1.3827056884765625	0.416961669921875	1.444206375532764
160.0	140.0	1.9208831787109375	-0.271942138671875	1.9400372968167567
160.0	160.0	1.8427734375	-0.6846771240234375	1.9658577532763077
160.0	180.0	1.0075531005859375	-1.1128082275390625	1.501168012508582
160.0	200.0	0.749359130859375	-1.3482513427734375	1.542504713215715
160.0	220.0	0.5967559814453125	-1.4580078125	1.5754061326216149
160.0	240.0	0.3804168701171875	-1.1114501953125	1.1747504125259762
160.0	260.0	-0.1373443603515625	-0.8121337890625	0.8236654446177727
160.0	280.0	-0.6281890869140625	-0.567840576171875	0.8467965805700508
160.0	300.0	-0.596893310546875	-0.54296875	0.8069056249972302
160.0	320.0	-0.6882171630859375	-0.455169677734375	0.825119566544674
160.0	340.0	-0.6290435791015625	-0.667694091796875	0.9173392091420477
160.0	360.0	-0.40679931640625	-0.72808837890625	0.8340254020873246
160.0	380.0	0.17816162109375	-0.97991943359375	0.9959837647097711
160.0	400.0	-0.0534820556640625	-1.15960693359375	1.1608395973246062
160.0	420.0	-0.1833648681640625	-1.274078369140625	1.2872056423077312
160.0	440.0	-0.3013763427734375	-1.39581298828125	1.427978150476444
160.0	460.0	-0.425323486328125	-1.533355712890625	1.591251020510789
160.0	480.0	-0.3860015869140625	-1.533416748046875	1.5812539796916965
160.0	500.0	-0.274566650390625	-1.541778564453125	1.566035755439149
160.0	520.0	-0.1162261962890625	-1.57958984375	1.5838600326992196
160.0	540.0	-0.0477752685546875	-1.57958984375	1.580312168770342
160.0	560.0	-0.0561065673828125	-1.5780029296875	1.5790000611164696
160.0	580.0	-0.2186431884765625	-1.40283203125	1.41976848527082
160.0	600.0	-0.2952117919921875	-1.09130859375	1.130532816385195
160.0	620.0	-0.2829437255859375	-1.073486328125	1.1101486605494535
160.0	640.0	-0.215362548828125	-1.043701171875	1.0656890557808103
160.0	660.0	-0.1724853515625	-0.9927978515625	1.007669971057367
160.0	680.0	-0.2802734375	-0.79296875	0.8410425900301536
160.0	700.0	-0.4086761474609375	-0.146484375	0.43413576865152975
160.0	720.0	-0.3254547119140625	0.106201171875	0.34234406437776704
160.0	740.0	0.1473541259765625	0.2037353515625	0.2514385251281357
160.0	760.0	0.4642486572265625	0.332763671875	0.57119040350517
160.0	780.0	0.6299896240234375	0.343994140625	0.7177875000036741
160.0	800.0	0.815032958984375	0.349365234375	0.8867552036614866
180.0	0.0	0.2115936279296875	1.4179236888885498	1.433624585061152
180.0	20.0	0.2550048828125	1.4193572998046875	1.4420827419975146
180.0	40.0	0.334564208984375	1.4204025268554688	1.4592726092922943
180.0	60.0	0.3296661376953125	1.47344970703125	1.5098787373472815
180.0	80.0	0.354888916015625	1.4913787841796875	1.5330221200661223
180.0	100.0	0.705413818359375	1.2012786865234375	1.3930826026577996
180.0	120.0	1.5976409912109375	0.1850128173828125	1.6083179037097712
180.0	140.0	1.7087249755859375	-0.3401336669921875	1.7422491077950693
180.0	160.0	1.2821044921875	-0.7813568115234375	1.5014361111287553
180.0	180.0	0.6216583251953125	-1.1077423095703125	1.270256705432729
180.0	200.0	0.5777130126953125	-1.3647003173828125	1.4819444258480963
180.0	220.0	0.5473785400390625	-1.454376220703125	1.5539734416784607
180.0	240.0	0.4449310302734375	-1.1184539794921875	1.2037038364739447
180.0	260.0	-0.2374725341796875	-0.854827880859375	0.8872000396665076
180.0	280.0	-0.832061767578125	-0.61517333984375	1.0347777650876286
180.0	300.0	-0.821807861328125	-0.5633544921875	0.9963616034395056
180.0	320.0	-0.8941802978515625	-0.52587890625	1.0373557871360266
180.0	340.0	-0.8927459716796875	-0.712799072265625	1.142400055748005
180.0	360.0	-0.487884521484375	-0.72418212890625	0.8731958898959764
180.0	380.0	0.0506134033203125	-1.0701904296875	1.0713866120081865
180.0	400.0	-0.07586669921875	-1.251434326171875	1.2537318807351128
180.0	420.0	-0.3805084228515625	-1.393218994140625	1.4442457635372168
180.0	440.0	-0.569061279296875	-1.563629150390625	1.6639611953246698
180.0	460.0	-0.45892333984375	-1.76666259765625	1.8252965144904187
180.0	480.0	-0.405364990234375	-1.74725341796875	1.7936597453004275
180.0	500.0	-0.2589263916015625	-1.76470947265625	1.7836037674187912
180.0	520.0	-0.12628173828125	-1.7647705078125	1.769282911992348
180.0	540.0	-0.09466552734375	-1.7861328125	1.7886397026669263
180.0	560.0	0.012542724609375	-1.7923583984375	1.792402284195729
180.0	580.0	-0.19403076171875	-1.4769287109375	1.4896195331978779
180.0	600.0	-0.41162109375	-1.075927734375	1.1519776102065815
180.0	620.0	-0.4346923828125	-1.0609130859375	1.14651386541491
180.0	640.0	-0.4041290283203125	-1.03173828125	1.1080632439205913
180.0	660.0	-0.4008331298828125	-0.9859619140625	1.0643251824482216
180.0	680.0	-0.4144744873046875	-0.7510986328125	0.8578684379549641
180.0	700.0	-0.47308349609375	-0.1773681640625	0.5052400022753415
180.0	720.0	-0.26324462890625	-0.021240234375	0.264100136698742
180.0	740.0	0.1497344970703125	0.099609375	0.1798400600555673
180.0	760.0	0.433868408203125	0.2176513671875	0.48540077593191117
180.0	780.0	0.6074066162109375	0.2330322265625	0.650574220234323
180.0	800.0	0.7811431884765625	0.2420654296875	0.817789919938565
200.0	0.0	0.295654296875	1.3661800622940063	1.3978052174284892
200.0	20.0	0.2509002685546875	1.414083480834961	1.4361695706047855
200.0	40.0	0.29583740234375	1.4586105346679688	1.4883092623745495
200.0	60.0	0.328826904296875	1.4769477844238281	1.5131100062136662
200.0	80.0	0.5105743408203125	1.3580474853515625	1.4508546205508666
200.0	100.0	1.0756378173828125	0.9944381713867188	1.4648904364815212
200.0	120.0	2.2065582275390625	0.05789947509765625	2.2073177299013644
200.0	140.0	1.6477508544921875	-0.4060516357421875	1.6970447281579353
200.0	160.0	0.94232177734375	-0.81256103515625	1.2442772070203973
200.0	180.0	0.6616058349609375	-1.028228759765625	1.2226923829252863
200.0	200.0	0.591766357421875	-1.2976837158203125	1.4262434743344377
200.0	220.0	0.4966278076171875	-1.4180755615234375	1.5025237028042742
200.0	240.0	0.4280853271484375	-1.1021881103515625	1.182402502500791
200.0	260.0	-0.04119873046875	-0.825225830078125	0.8262535966762063
200.0	280.0	-0.529876708984375	-0.720733642578125	0.8945536933398937
200.0	300.0	-0.6310577392578125	-0.614990234375	0.8811622203963347
200.0	320.0	-0.7250213623046875	-0.59832763671875	0.9400276254768204
200.0	340.0	-0.6580810546875	-0.72796630859375	0.9813284979996368
200.0	360.0	-0.362548828125	-0.758697509765625	0.8408707178272837
200.0	380.0	-0.040679931640625	-1.141204833984375	1.1419296519258928
200.0	400.0	-0.092559814453125	-1.305999755859375	1.3092756323846955
200.0	420.0	-0.2057037353515625	-1.5020751953125	1.5160949571549502
200.0	440.0	-0.26373291015625	-1.677825927734375	1.6984271817411545
200.0	460.0	-0.218017578125	-1.798492431640625	1.8116585470336564
200.0	480.0	-0.2219085693359375	-1.594024658203125	1.6093967888946195
200.0	500.0	-0.169281005859375	-1.66070556640625	1.6693109468392835
200.0	520.0	-0.1338043212890625	-1.7177734375	1.72297683645956
200.0	540.0	-0.1131744384765625	-1.758544921875	1.7621829348217044
200.0	560.0	-0.0164337158203125	-1.7972412109375	1.7973163431371102
200.0	580.0	-0.214935302734375	-1.4459228515625	1.461810547585476
200.0	600.0	-0.411834716796875	-1.039794921875	1.118383348193364
200.0	620.0	-0.3551177978515625	-1.0224609375	1.0823747128718049
200.0	640.0	-0.2771759033203125	-0.989990234375	1.028059893945532
200.0	660.0	-0.27142333984375	-0.9638671875	1.0013543751095793
200.0	680.0	-0.171356201171875	-0.7296142578125	0.7494664187829507
200.0	700.0	-0.3685760498046875	-0.2091064453125	0.4237615012726581
200.0	720.0	-0.2675933837890625	-0.0848388671875	0.2807202387312656
200.0	740.0	0.0712432861328125	-0.037841796875	0.08066974283912497
200.0	760.0	0.3333740234375	0.09228515625	0.3459115343075361
200.0	780.0	0.5238494873046875	0.1160888671875	0.536558394244523
200.0	800.0	0.679840087890625	0.1270751953125	0.6916145244041964
220.0	0.0	0.42535400390625	1.2576076984405518	1.3275929917772313
220.0	20.0	0.3430633544921875	1.3480949401855469	1.391061620831121
220.0	40.0	0.421234130859375	1.3880271911621094	1.4505370303464258
220.0	60.0	0.4305267333984375	1.385223388671875	1.4505850904701598
220.0	80.0	0.677276611328125	1.221893310546875	1.3970421864107432
220.0	100.0	1.6658477783203125	0.7871475219726562	1.8424576092497797
220.0	120.0	2.0953216552734375	-0.03823089599609375	2.0956704035860416
220.0	140.0	1.2477569580078125	-0.4986419677734375	1.343704297188141
220.0	160.0	0.923095703125	-0.7868804931640625	1.2129660290585043
220.0	180.0	0.7650604248046875	-0.97039794921875	1.2357142199757534
220.0	200.0	0.6793670654296875	-1.25982666015625	1.4313290408676116
220.0	220.0	0.5523681640625	-1.40875244140625	1.5131734962778878
220.0	240.0	0.40142822265625	-1.1387939453125	1.207475162405159
220.0	260.0	-0.0652923583984375	-0.831756591796875	0.8343153600784199
220.0	280.0	-0.5173492431640625	-0.839813232421875	0.9863754380322467
220.0	300.0	-0.6028594970703125	-0.694183349609375	0.9194183466098346
220.0	320.0	-0.640289306640625	-0.68597412109375	0.9383660751586638
220.0	340.0	-0.56121826171875	-0.819366455078125	0.9931401336135341
220.0	360.0	-0.2896575927734375	-0.861602783203125	0.9089889312168073
220.0	380.0	-0.0528106689453125	-1.2530517578125	1.2541641338004559
220.0	400.0	-0.1467742919921875	-1.378936767578125	1.386726109139298
220.0	420.0	-0.24383544921875	-1.544036865234375	1.5631716372486117
220.0	440.0	-0.339111328125	-1.600555419921875	1.6360850054639555
220.0	460.0	-0.29852294921875	-1.588409423828125	1.616217945982613
220.0	480.0	-0.32806396484375	-1.331329345703125	1.3711541823439521
220.0	500.0	-0.3435821533203125	-1.35040283203125	1.3934261748791155
220.0	520.0	-0.29486083984375	-1.4200439453125	1.4503336586772204
220.0	540.0	-0.3196563720703125	-1.523681640625	1.5568512896814666
220.0	560.0	-0.4631500244140625	-1.4886474609375	1.5590314968179482
220.0	580.0	-0.3184051513671875	-1.321533203125	1.3593497884573287
220.0	600.0	-0.5344085693359375	-0.9140625	1.058821407455447
220.0	620.0	-0.3552093505859375	-0.905029296875	0.9722405622816507
220.0	640.0	-0.29058837890625	-0.870849609375	0.9180526390703054
220.0	660.0	-0.200592041015625	-0.8377685546875	0.8614483839104911
220.0	680.0	0.03704833984375	-0.7239990234375	0.7249463189944698
220.0	700.0	-0.22979736328125	-0.3121337890625	0.3876007358681457
220.0	720.0	-0.27484130859375	-0.1795654296875	0.32830091143397916
220.0	740.0	-0.0759124755859375	-0.1810302734375	0.1963024804999712
220.0	760.0	0.1059722900390625	-0.051025390625	0.11761682169042413
220.0	780.0	0.334930419921875	0.0001220703125	0.3349304421670337
220.0	800.0	0.58599853515625	0.076904296875	0.5910233109473
240.0	0.0	0.382232666015625	1.269167423248291	1.3254764272532797
240.0	20.0	0.366729736328125	1.3526782989501953	1.401509643191259
240.0	40.0	0.4742889404296875	1.3697967529296875	1.4495837827978868
240.0	60.0	0.4634857177734375	1.3414459228515625	1.4192590230521835
240.0	80.0	1.0154266357421875	1.011871337890625	1.433518349034731
240.0	100.0	2.1530609130859375	0.61004638671875	2.237817662234136
240.0	120.0	1.533477783203125	-0.1568756103515625	1.5414811282337342
240.0	140.0	1.0375518798828125	-0.519195556640625	1.1602059857989557
240.0	160.0	0.8234405517578125	-0.7884979248046875	1.1400804005422203
240.0	180.0	0.779022216796875	-0.946319580078125	1.2257227916222966
240.0	200.0	0.700927734375	-1.2059783935546875	1.3948776199139534
240.0	220.0	0.60894775390625	-1.3368377685546875	1.4689971362877952
240.0	240.0	0.4897918701171875	-1.2020263671875	1.2979843849010166
240.0	260.0	0.0965118408203125	-1.030670166015625	1.03517898284944
240.0	280.0	-0.3206329345703125	-1.051300048828125	1.0991074885547765
240.0	300.0	-0.3343505859375	-0.76495361328125	0.834831926071823
240.0	320.0	-0.322296142578125	-0.76043701171875	0.8259172188013042
240.0	340.0	-0.27862548828125	-0.811248779296875	0.8577626388638262
240.0	360.0	-0.082977294921875	-0.8438720703125	0.8479418037377664
240.0	380.0	-0.0471954345703125	-1.189453125	1.190389073209489
240.0	400.0	-0.24786376953125	-1.173126220703125	1.199025261596868
240.0	420.0	-0.4042816162109375	-1.2510986328125	1.3147971000239673
240.0	440.0	-0.5373382568359375	-1.16162109375	1.2798812318744386
240.0	460.0	-0.4471435546875	-1.10791015625	1.194739416283096
240.0	480.0	-0.3427734375	-1.18609619140625	1.2346326598320563
240.0	500.0	-0.35186767578125	-1.23602294921875	1.2851317412059806
240.0	520.0	-0.2772064208984375	-1.334228515625	1.3627212230292052
240.0	540.0	-0.30352783203125	-1.4678955078125	1.4989484202846033
240.0	560.0	-0.4709625244140625	-1.4200439453125	1.4961051119560942
240.0	580.0	-0.4055023193359375	-1.12255859375	1.1935534874436093
240.0	600.0	-0.4471893310546875	-0.7603759765625	0.8821280652731294
240.0	620.0	-0.3183441162109375	-0.775634765625	0.8384224865616806
240.0	640.0	-0.261871337890625	-0.7513427734375	0.7956711386027397
240.0	660.0	-0.1640777587890625	-0.7139892578125	0.7325995981440929
240.0	680.0	0.0811767578125	-0.6785888671875	0.6834270383001859
240.0	700.0	-0.100006103515625	-0.457763671875	0.4685603483318457
240.0	720.0	-0.145416259765625	-0.364990234375	0.3928915369327025
240.0	740.0	-0.0608978271484375	-0.4091796875	0.41368655043885416
240.0	760.0	0.0345306396484375	-0.4573974609375	0.4586990324238782
240.0	780.0	0.249481201171875	-0.4002685546875	0.47165218711438384
240.0	800.0	0.4629364013671875	-0.326416015625	0.5664428717596347
260.0	0.0	0.273895263671875	1.2721443176269531	1.301295423926647
260.0	20.0	0.2808837890625	1.3616523742675781	1.3903211468242291
260.0	40.0	0.43365478515625	1.3459510803222656	1.4140865543910626
260.0	60.0	0.497039794921875	1.3070144653320312	1.3983330684508448
260.0	80.0	1.293792724609375	0.8799285888671875	1.564664160693262
260.0	100.0	1.63128662109375	0.4972076416015625	1.7053772248468817
260.0	120.0	1.082672119140625	-0.19441986083984375	1.0999899998879243
260.0	140.0	0.843231201171875	-0.5179901123046875	0.9896224608784836
260.0	160.0	0.746673583984375	-0.81903076171875	1.1083017773430066
260.0	180.0	0.726348876953125	-1.060760498046875	1.285610954086702
260.0	200.0	0.754669189453125	-1.255218505859375	1.4646156775624377
260.0	220.0	0.62762451171875	-1.321990966796875	1.4634113037703158
260.0	240.0	0.636566162109375	-1.2535400390625	1.4059086415110595
260.0	260.0	0.46563720703125	-1.054290771484375	1.152539387356884
260.0	280.0	0.227508544921875	-0.788299560546875	0.8204732385464288
260.0	300.0	0.094512939453125	-0.7344970703125	0.7405529299258194
260.0	320.0	0.046112060546875	-0.72430419921875	0.7257705526774928
260.0	340.0	0.023162841796875	-0.732177734375	0.7325440273148196
260.0	360.0	0.00238037109375	-0.808258056640625	0.8082615618047314
260.0	380.0	-0.116058349609375	-0.845916748046875	0.8538411357742447
260.0	400.0	-0.2618408203125	-0.758392333984375	0.8023213492287181
260.0	420.0	-0.36328125	-0.747039794921875	0.8306874994836985
260.0	440.0	-0.45849609375	-0.66925048828125	0.8112428021552489
260.0	460.0	-0.421234130859375	-0.6282958984375	0.756435013067374
260.0	480.0	-0.265777587890625	-0.80963134765625	0.8521388650523073
260.0	500.0	-0.28509521484375	-0.93695068359375	0.9793650315452351
260.0	520.0	-0.200103759765625	-1.089111328125	1.1073414106419666
260.0	540.0	-0.2109375	-1.28564453125	1.302834022291129
260.0	560.0	-0.330963134765625	-1.2955322265625	1.3371388658758963
260.0	580.0	-0.275665283203125	-0.87158203125	0.9141370715386916
260.0	600.0	-0.398162841796875	-0.599853515625	0.7199707555140247
260.0	620.0	-0.301055908203125	-0.62109375	0.690211638668221
260.0	640.0	-0.260955810546875	-0.61328125	0.6664921804940693
260.0	660.0	-0.097442626953125	-0.5794677734375	0.587603578954502
260.0	680.0	-0.0230712890625	-0.6103515625	0.6107874542139817
260.0	700.0	-0.078765869140625	-0.50927734375	0.515332392731656
260.0	720.0	-0.1077880859375	-0.4324951171875	0.4457244640594672
260.0	740.0	-0.036468505859375	-0.498046875	0.4993802575361594
260.0	760.0	0.0394287109375	-0.6068115234375	0.6080911512452163
260.0	780.0	0.180938720703125	-0.5867919921875	0.6140550974831644
260.0	800.0	0.325439453125	-0.5673828125	0.6540902793733516
280.0	0.0	0.08453369140625	1.339321494102478	1.341986590673566
280.0	20.0	0.127960205078125	1.4180183410644531	1.4237801198495572
280.0	40.0	0.387939453125	1.3166961669921875	1.3726564812300428
280.0	60.0	0.5706787109375	1.250457763671875	1.3745249396953674
280.0	80.0	1.6497802734375	0.722259521484375	1.8009535715832183
280.0	100.0	1.334564208984375	0.3631744384765625	1.3830969961159112
280.0	120.0	0.841705322265625	-0.12236785888671875	0.850553785729509
280.0	140.0	0.64849853515625	-0.470001220703125	0.8009066721923532
280.0	160.0	0.571868896484375	-0.8956298828125	1.0626320726163827
280.0	180.0	0.614593505859375	-1.2419586181640625	1.385707900921585
280.0	200.0	0.730316162109375	-1.435089111328125	1.6102305592960018
280.0	220.0	0.705352783203125	-1.4550933837890625	1.617040291495267
280.0	240.0	0.72161865234375	-1.3004913330078125	1.4872831561739839
280.0	260.0	0.726806640625	-1.167022705078125	1.3748417679953073
280.0	280.0	0.613616943359375	-0.933013916015625	1.1167097745862684
280.0	300.0	0.329437255859375	-0.86376953125	0.9244602255716576
280.0	320.0	0.2093505859375	-0.807373046875	0.8340736805897879
280.0	340.0	0.1845703125	-0.73193359375	0.7548463326506513
280.0	360.0	0.110015869140625	-0.681396484375	0.6902207330857113
280.0	380.0	-0.010467529296875	-0.631378173828125	0.6314649377092278
280.0	400.0	-0.08074951171875	-0.59588623046875	0.6013325895917107
280.0	420.0	-0.13580322265625	-0.57513427734375	0.5909500421013104
280.0	440.0	-0.21044921875	-0.534210205078125	0.5741684568853445
280.0	460.0	-0.213470458984375	-0.517486572265625	0.5597874501399845
280.0	480.0	-0.283538818359375	-0.546966552734375	0.6160898240733704
280.0	500.0	-0.3826904296875	-0.612823486328125	0.7224988514660498
280.0	520.0	-0.2625732421875	-0.6832275390625	0.7319457477479158
280.0	540.0	-0.15313720703125	-0.759521484375	0.7748057107459491
280.0	560.0	-0.072021484375	-0.7366943359375	0.7402064839043039
280.0	580.0	-0.129852294921875	-0.7861328125	0.7967850509300722
280.0	600.0	-0.485626220703125	-0.6131591796875	0.7821745367048509
280.0	620.0	-0.458343505859375	-0.587158203125	0.7448714821097944
280.0	640.0	-0.4708251953125	-0.6033935546875	0.7653496889523578
280.0	660.0	-0.332733154296875	-0.5762939453125	0.6654517738891337
280.0	680.0	-0.24462890625	-0.5892333984375	0.6379963162960088
280.0	700.0	-0.185028076171875	-0.5762939453125	0.6052686183635427
280.0	720.0	-0.139434814453125	-0.500244140625	0.5193132654874341
280.0	740.0	-0.038818359375	-0.564697265625	0.5660299169027362
280.0	760.0	0.032470703125	-0.6822509765625	0.683023236487542
280.0	780.0	0.15496826171875	-0.7113037109375	0.7279891011090684
280.0	800.0	0.335357666015625	-0.71435546875	0.7891568284495039
300.0	0.0	-1.113616943359375	1.8965519666671753	2.1993299113153095
300.0	20.0	-0.95269775390625	1.9014244079589844	2.126745821549954
300.0	40.0	-0.351654052734375	1.473846435546875	1.5152174393065634
300.0	60.0	0.46783447265625	1.0890426635742188	1.1852776117392838
300.0	80.0	1.672607421875	0.6234588623046875	1.7850256414678165
300.0	100.0	1.168182373046875	0.31790924072265625	1.2106677256928442
300.0	120.0	0.818603515625	-0.14501953125	0.8313497340094477
300.0	140.0	0.6309814453125	-0.461273193359375	0.7816076658020997
300.0	160.0	0.452362060546875	-0.97015380859375	1.0704344193602768
300.0	180.0	0.45196533203125	-1.409271240234375	1.4799723274135403
300.0	200.0	0.618865966796875	-1.6695098876953125	1.7805219318985783
300.0	220.0	0.702392578125	-1.663909912109375	1.8060873537625228
300.0	240.0	0.747955322265625	-1.484344482421875	1.6621419032687128
300.0	260.0	0.723358154296875	-1.2733154296875	1.4644381867692622
300.0	280.0	0.517303466796875	-1.0345458984375	1.156671125572831
300.0	300.0	0.367340087890625	-0.96795654296875	1.035315705110043
300.0	320.0	0.27532958984375	-0.8997802734375	0.9409627641468019
300.0	340.0	0.2652587890625	-0.80126953125	0.8440350033526445
300.0	360.0	0.160247802734375	-0.700225830078125	0.7183283172684997
300.0	380.0	0.01934814453125	-0.62969970703125	0.629996882319305
300.0	400.0	-0.060211181640625	-0.595123291015625	0.5981614480253877
300.0	420.0	-0.1265869140625	-0.619140625	0.6319488589571607
300.0	440.0	-0.19879150390625	-0.5977783203125	0.6299658580121168
300.0	460.0	-0.2181396484375	-0.57855224609375	0.6183102843076114
300.0	480.0	-0.297088623046875	-0.560760498046875	0.6345974992967334
300.0	500.0	-0.47711181640625	-0.44451904296875	0.652098815300507
300.0	520.0	-0.344329833984375	-0.42041015625	0.5434222428736761
300.0	540.0	-0.1990966796875	-0.4425048828125	0.48523196429696525
300.0	560.0	-0.126922607421875	-0.440185546875	0.45811861340968263
300.0	580.0	-0.0325927734375	-0.7469482421875	0.7476589900398071
300.0	600.0	-0.572052001953125	-0.64306640625	0.8606845506838543
300.0	620.0	-0.679351806640625	-0.57275390625	0.8885752158993153
300.0	640.0	-0.695770263671875	-0.6019287109375	0.9200078439127086
300.0	660.0	-0.539581298828125	-0.57177734375	0.7861789292971747
300.0	680.0	-0.38580322265625	-0.556884765625	0.6774693858744905
300.0	700.0	-0.282012939453125	-0.62890625	0.6892418801176076
300.0	720.0	-0.144927978515625	-0.5748291015625	0.5928175224803804
300.0	740.0	-0.037811279296875	-0.6378173828125	0.6389371695713543
300.0	760.0	0.053131103515625	-0.7572021484375	0.7590639022896253
300.0	780.0	0.192474365234375	-0.8194580078125	0.8417587586953919
300.0	800.0	0.36553955078125	-0.8709716796875	0.9445691239941221
320.0	0.0	-1.481597900390625	1.9159752130508423	2.4220019313508256
320.0	20.0	-1.21917724609375	1.8425426483154297	2.2093792268992614
320.0	40.0	-0.556915283203125	1.3117218017578125	1.425050426431282
320.0	60.0	0.667938232421875	0.9948043823242188	1.1982392254563898
320.0	80.0	1.45965576171875	0.5155715942382812	1.5480339180729041
320.0	100.0	0.973480224609375	0.26885986328125	1.0099254298160492
320.0	120.0	0.767486572265625	-0.19506072998046875	0.7918865619446713
320.0	140.0	0.591766357421875	-0.4940643310546875	0.7709001135016587
320.0	160.0	0.52154541015625	-1.1019439697265625	1.2191349914065244
320.0	180.0	0.5872802734375	-1.523895263671875	1.6331426435588527
320.0	200.0	0.696807861328125	-1.8511962890625	1.9779961820608871
320.0	220.0	0.792877197265625	-1.95208740234375	2.1069645171034472
320.0	240.0	0.837066650390625	-1.737640380859375	1.9287495094981346
320.0	260.0	0.776092529296875	-1.461944580078125	1.6551741809399474
320.0	280.0	0.451568603515625	-1.1790771484375	1.2625914325895602
320.0	300.0	0.2542724609375	-1.061187744140625	1.09122587611616
320.0	320.0	0.199554443359375	-0.951934814453125	0.9726262729498806
320.0	340.0	0.23516845703125	-0.841552734375	0.873793572828559
320.0	360.0	0.186370849609375	-0.718841552734375	0.7426084240847848
320.0	380.0	0.060394287109375	-0.65228271484375	0.6550726753570038
320.0	400.0	-0.034942626953125	-0.628509521484375	0.6294801075291445
320.0	420.0	-0.1240234375	-0.6719970703125	0.6833460876875637
320.0	440.0	-0.205535888671875	-0.65203857421875	0.6836660762399709
320.0	460.0	-0.24322509765625	-0.62872314453125	0.6741299879097171
320.0	480.0	-0.29986572265625	-0.62158203125	0.690133083685336
320.0	500.0	-0.47119140625	-0.47174072265625	0.6667538156891893
320.0	520.0	-0.376373291015625	-0.4439697265625	0.5820360575547818
320.0	540.0	-0.26202392578125	-0.4610595703125	0.5303135535308947
320.0	560.0	-0.200469970703125	-0.4493408203125	0.49203189119489216
320.0	580.0	-0.031829833984375	-0.544677734375	0.5456069763624325
320.0	600.0	-0.6912841796875	-0.440185546875	0.8195347050393061
320.0	620.0	-0.915679931640625	-0.406494140625	1.0018518970246235
320.0	640.0	-0.929534912109375	-0.453369140625	1.0342043949342097
320.0	660.0	-0.75189208984375	-0.428466796875	0.8654048248039321
320.0	680.0	-0.48248291015625	-0.4464111328125	0.65732233956544
320.0	700.0	-0.25653076171875	-0.65869140625	0.706882168664343
320.0	720.0	-0.08734130859375	-0.6015625	0.6078700071504751
320.0	740.0	0.0277099609375	-0.675048828125	0.6756173194109913
320.0	760.0	0.121063232421875	-0.812744140625	0.8217112293042506
320.0	780.0	0.268157958984375	-0.8990478515625	0.9381874707998464
320.0	800.0	0.331298828125	-1.0167236328125	1.069338982285994
340.0	0.0	-2.17010498046875	2.123847484588623	3.0364590832166165
340.0	20.0	-1.764678955078125	1.9171905517578125	2.605707471349201
340.0	40.0	-0.9609375	1.1315650939941406	1.4845337452723055
340.0	60.0	0.699676513671875	0.8400802612304688	1.0932895632416337
340.0	80.0	1.024749755859375	0.39630889892578125	1.0987141600532933
340.0	100.0	0.72125244140625	0.19429779052734375	0.7469650029541435
340.0	120.0	0.6063232421875	-0.25557708740234375	0.6579874783168955
340.0	140.0	0.340606689453125	-0.66339111328125	0.745721587511555
340.0	160.0	0.448822021484375	-1.2569580078125	1.3346852214560891
340.0	180.0	0.565826416015625	-1.5533599853515625	1.6532050015507738
340.0	200.0	0.659515380859375	-1.859466552734375	1.9729613271242665
340.0	220.0	0.7777099609375	-2.0927276611328125	2.2325639625802034
340.0	240.0	0.835113525390625	-1.9547119140625	2.1256324393620454
340.0	260.0	0.765228271484375	-1.640472412109375	1.8101723791868318
340.0	280.0	0.4232177734375	-1.27252197265625	1.3410538597112156
340.0	300.0	0.16107177734375	-1.103485107421875	1.1151786851256356
340.0	320.0	0.117523193359375	-0.98358154296875	0.9905777872767852
340.0	340.0	0.17987060546875	-0.87567138671875	0.893954032503704
340.0	360.0	0.15985107421875	-0.719879150390625	0.7374132878488266
340.0	380.0	0.074188232421875	-0.661407470703125	0.6655552089284459
340.0	400.0	-0.027587890625	-0.62603759765625	0.6266451670509761
340.0	420.0	-0.202728271484375	-0.629119873046875	0.6609769789648945
340.0	440.0	-0.2957763671875	-0.6041259765625	0.6726454154636223
340.0	460.0	-0.3226318359375	-0.595703125	0.6774610798379251
340.0	480.0	-0.295257568359375	-0.590179443359375	0.6599157575308175
340.0	500.0	-0.352508544921875	-0.5233154296875	0.630968551666365
340.0	520.0	-0.315948486328125	-0.4742431640625	0.5698508793298863
340.0	540.0	-0.299072265625	-0.4510498046875	0.5411932615754768
340.0	560.0	-0.286285400390625	-0.4239501953125	0.5115594770721459
340.0	580.0	-0.244140625	-0.3486328125	0.4256165912262476
340.0	600.0	-0.630096435546875	-0.1361083984375	0.6446293618926293
340.0	620.0	-0.74749755859375	-0.138427734375	0.7602071018793578
340.0	640.0	-0.728790283203125	-0.2071533203125	0.7576594056749935
340.0	660.0	-0.6063232421875	-0.201416015625	0.6389024067625759
340.0	680.0	-0.360382080078125	-0.249267578125	0.43818896511178723
340.0	700.0	-0.33758544921875	-0.63671875	0.7206765586071103
340.0	720.0	-0.1939697265625	-0.6180419921875	0.647765512303507
340.0	740.0	-0.077362060546875	-0.70458984375	0.7088241928205525
340.0	760.0	0.024200439453125	-0.82177734375	0.8221336046960555
340.0	780.0	0.176116943359375	-0.9664306640625	0.9823468868879944
340.0	800.0	0.32720947265625	-1.083740234375	1.1320595985190713
360.0	0.0	-2.229034423828125	1.682094693183899	2.7924965567477815
360.0	20.0	-1.836761474609375	1.3994388580322266	2.309138764123921
360.0	40.0	-1.295928955078125	0.8952064514160156	1.5750639502149544
360.0	60.0	0.273529052734375	0.7187080383300781	0.7689989512671871
360.0	80.0	0.732391357421875	0.2839813232421875	0.7855205232052441
360.0	100.0	0.566619873046875	0.08386993408203125	0.572793371447838
360.0	120.0	0.54412841796875	-0.41011810302734375	0.6813755159028843
360.0	140.0	0.27484130859375	-0.8907470703125	0.9321845783855399
360.0	160.0	0.474609375	-1.399200439453125	1.4775032753275739
360.0	180.0	0.561431884765625	-1.6840362548828125	1.7751574209041887
360.0	200.0	0.62091064453125	-1.9210662841796875	2.0189169613196487
360.0	220.0	0.756439208984375	-2.344207763671875	2.4632316813788346
360.0	240.0	0.81817626953125	-2.3612518310546875	2.498984317214333
360.0	260.0	0.762603759765625	-1.99267578125	2.133616943968379
360.0	280.0	0.58966064453125	-1.339630126953125	1.4636627182344486
360.0	300.0	0.207733154296875	-0.84039306640625	0.8656867617434316
360.0	320.0	0.153076171875	-0.72747802734375	0.7434087668731506
360.0	340.0	0.195281982421875	-0.6258544921875	0.6556133754354704
360.0	360.0	0.152435302734375	-0.443511962890625	0.4689769533216059
360.0	380.0	0.01715087890625	-0.434661865234375	0.4350001031451404
360.0	400.0	-0.126739501953125	-0.478271484375	0.49477925797429306
360.0	420.0	-0.324371337890625	-0.410797119140625	0.5234224278144669
360.0	440.0	-0.344085693359375	-0.340972900390625	0.4844145777899308
360.0	460.0	-0.373779296875	-0.321502685546875	0.493026307194882
360.0	480.0	-0.33416748046875	-0.314208984375	0.4586885554107508
360.0	500.0	-0.45965576171875	-0.477752685546875	0.6629713778350431
360.0	520.0	-0.495391845703125	-0.4224853515625	0.6510813720834271
360.0	540.0	-0.500335693359375	-0.3968505859375	0.6386127101838356
360.0	560.0	-0.509552001953125	-0.3580322265625	0.6227602411456105
360.0	580.0	-0.533935546875	-0.21533203125	0.5757213318081555
360.0	600.0	-0.83428955078125	-0.01953125	0.8345181389696347
360.0	620.0	-0.789031982421875	0.10888671875	0.7965097531133788
360.0	640.0	-0.68359375	0.0460205078125	0.6851410819520187
360.0	660.0	-0.5382080078125	0.033935546875	0.5392768129775333
360.0	680.0	-0.3319091796875	-0.0306396484375	0.3333204038417132
360.0	700.0	-0.372528076171875	-0.572998046875	0.6834500195763279
360.0	720.0	-0.2745361328125	-0.5791015625	0.640881196408183
360.0	740.0	-0.167236328125	-0.6822509765625	0.702448848290904
360.0	760.0	-0.1229248046875	-0.782470703125	0.792067490089318
360.0	780.0	0.029632568359375	-0.8817138671875	0.8822116711415178
360.0	800.0	0.191925048828125	-0.923583984375	0.9433146879815232
380.0	0.0	-2.4371337890625	1.792476773262024	3.025325451662015
380.0	20.0	-1.78900146484375	1.3299884796142578	2.2292141209672365
380.0	40.0	-1.182586669921875	0.8902511596679688	1.480222401927181
380.0	60.0	0.61138916015625	0.6033973693847656	0.8590023809844883
380.0	80.0	0.4307861328125	0.15200042724609375	0.45681596087105353
380.0	100.0	0.328125	-0.0929107666015625	0.34102555061973
380.0	120.0	0.46710205078125	-0.5308609008789062	0.707105099632306
380.0	140.0	0.284088134765625	-1.047210693359375	1.085060507345482
380.0	160.0	0.39080810546875	-1.5220794677734375	1.571450566043216
380.0	180.0	0.54718017578125	-1.858489990234375	1.937367076361464
380.0	200.0	0.5897216796875	-2.089111328125	2.1707505155576143
380.0	220.0	0.779754638671875	-2.6105499267578125	2.7245161435795398
380.0	240.0	0.87847900390625	-2.752838134765625	2.889609516271014
380.0	260.0	0.8446044921875	-2.34014892578125	2.4879014737441763
380.0	280.0	0.688201904296875	-1.401885986328125	1.561699772600683
380.0	300.0	-0.014007568359375	-0.3216552734375	0.3219601324721672
380.0	320.0	0.018310546875	-0.2523193359375	0.252982852017291
380.0	340.0	0.100494384765625	-0.207672119140625	0.23070940691220077
380.0	360.0	0.089630126953125	-0.183197021484375	0.20394780787833897
380.0	380.0	-0.012451171875	-0.220062255859375	0.22041421944824208
380.0	400.0	-0.219482421875	-0.34716796875	0.4107287816042558
380.0	420.0	-0.3673095703125	-0.2587890625	0.44931959595902593
380.0	440.0	-0.358856201171875	-0.21441650390625	0.41803374297643503
380.0	460.0	-0.347137451171875	-0.179656982421875	0.39087215472458486
380.0	480.0	-0.314788818359375	-0.199066162109375	0.37245044913524744
380.0	500.0	-0.45709228515625	-0.32098388671875	0.558537387005058
380.0	520.0	-0.55853271484375	-0.3116455078125	0.6395949625274113
380.0	540.0	-0.617095947265625	-0.2816162109375	0.678317844667567
380.0	560.0	-0.65850830078125	-0.2320556640625	0.6981998377408126
380.0	580.0	-0.721527099609375	-0.1705322265625	0.7414058239365812
380.0	600.0	-0.743682861328125	0.2342529296875	0.77970419602588
380.0	620.0	-0.532958984375	0.2939453125	0.608645320171571
380.0	640.0	-0.3248291015625	0.2467041015625	0.4078931955177253
380.0	660.0	-0.238006591796875	0.2333984375	0.3333496188181497
380.0	680.0	-0.18206787109375	0.1688232421875	0.24829417388917857
380.0	700.0	-0.429718017578125	-0.46044921875	0.6298182735351199
380.0	720.0	-0.297943115234375	-0.4776611328125	0.5629655919461551
380.0	740.0	-0.21875	-0.596923828125	0.6357433594489246
380.0	760.0	-0.2193603515625	-0.70849609375	0.741677611025594
380.0	780.0	0.005615234375	-0.793212890625	0.7932327657823739
380.0	800.0	0.070953369140625	-0.77880859375	0.7820340186278717
400.0	0.0	0.77825927734375	1.466186761856079	1.659937084173262
400.0	20.0	0.63055419921875	1.2002239227294922	1.3557787661873781
400.0	40.0	0.56512451171875	0.9071922302246094	1.068814041976085
400.0	60.0	0.286163330078125	0.42642974853515625	0.5135482274501184
400.0	80.0	0.270050048828125	0.04766082763671875	0.274223601032241
400.0	100.0	0.222259521484375	-0.2421112060546875	0.3286595974374074
400.0	120.0	0.20465087890625	-0.6597747802734375	0.6907855983747514
400.0	140.0	0.23260498046875	-1.318511962890625	1.3388722393210475
400.0	160.0	0.392669677734375	-1.71624755859375	1.7605951147810859
400.0	180.0	0.6070556640625	-2.079437255859375	2.166235416644814
400.0	200.0	0.566314697265625	-2.271484375	2.3410155066142124
400.0	220.0	0.748626708984375	-2.8265228271484375	2.923982428434886
400.0	240.0	0.670013427734375	-2.76025390625	2.840408354499886
400.0	260.0	0.595184326171875	-1.965728759765625	2.0538583055046353
400.0	280.0	-0.405731201171875	-0.6209716796875	0.7417706077880732
400.0	300.0	-0.737945556640625	-0.069610595703125	0.7412214781020486
400.0	320.0	-0.62786865234375	-0.05902099609375	0.6306366010436242
400.0	340.0	-0.5811767578125	-0.036865234375	0.5823448027817995
400.0	360.0	-0.43951416015625	-0.112396240234375	0.4536580339822906
400.0	380.0	-0.241790771484375	-0.248992919921875	0.34707384134536917
400.0	400.0	-0.361236572265625	-0.292938232421875	0.4650856578703224
400.0	420.0	-0.41448974609375	-0.232330322265625	0.47516221257683205
400.0	440.0	-0.37432861328125	-0.18902587890625	0.4193479386110583
400.0	460.0	-0.348480224609375	-0.1492919921875	0.3791128669342588
400.0	480.0	-0.3204345703125	-0.150115966796875	0.35385465566912777
400.0	500.0	-0.4425048828125	-0.27984619140625	0.5235689659992157
400.0	520.0	-0.582122802734375	-0.313720703125	0.6612772769667565
400.0	540.0	-0.68389892578125	-0.2623291015625	0.7324850156906529
400.0	560.0	-0.802001953125	-0.1871337890625	0.8235448912021754
400.0	580.0	-0.870025634765625	-0.1043701171875	0.8762635028979932
400.0	600.0	-0.943817138671875	0.471435546875	1.055008182957884
400.0	620.0	-1.0479736328125	0.4384765625	1.1360063516248688
400.0	640.0	-0.901336669921875	0.40673828125	0.9888598596262562
400.0	660.0	-0.6552734375	0.3848876953125	0.7599485613487496
400.0	680.0	-0.511260986328125	0.3013916015625	0.5934852092795708
400.0	700.0	-0.4803466796875	-0.3524169921875	0.5957605803250918
400.0	720.0	-0.334869384765625	-0.40966796875	0.5291175195295079
400.0	740.0	-0.187225341796875	-0.4835205078125	0.5185030473258712
400.0	760.0	-0.1796875	-0.6983642578125	0.7211104175133334
400.0	780.0	0.110321044921875	-0.776611328125	0.7844079856329427
400.0	800.0	0.228424072265625	-0.77490234375	0.8078683055669746
420.0	0.0	0.5067138671875	1.3599727153778076	1.4513044924385092
420.0	20.0	0.397857666015625	1.148702621459961	1.2156514446815694
420.0	40.0	0.268890380859375	0.9242286682128906	0.9625490470959249
420.0	60.0	0.120208740234375	0.31585693359375	0.33795819819614087
420.0	80.0	0.2269287109375	-0.01995086669921875	0.22780403185590334
420.0	100.0	0.160247802734375	-0.42710113525390625	0.4561740216368866
420.0	120.0	0.1719970703125	-0.9006729125976562	0.9169485741759068
420.0	140.0	0.26104736328125	-1.5458984375	1.5677843298556835
420.0	160.0	0.4052734375	-1.8701324462890625	1.9135417230377234
420.0	180.0	0.695068359375	-2.3314666748046875	2.432870091050708
420.0	200.0	0.60089111328125	-2.571319580078125	2.6405973780403413
420.0	220.0	0.812103271484375	-3.0996551513671875	3.204274298644354
420.0	240.0	0.60919189453125	-2.750640869140625	2.817293019078645
420.0	260.0	-0.018707275390625	-0.951324462890625	0.9515083792834811
420.0	280.0	-0.621002197265625	-0.259979248046875	0.6732257707662065
420.0	300.0	-0.731170654296875	-0.06317138671875	0.7338945086351921
420.0	320.0	-0.697509765625	-0.044830322265625	0.6989489473035082
420.0	340.0	-0.745147705078125	-0.05126953125	0.746909410315462
420.0	360.0	-0.578094482421875	-0.111083984375	0.5886704359752074
420.0	380.0	-0.291748046875	-0.2138671875	0.3617403720135995
420.0	400.0	-0.364227294921875	-0.200714111328125	0.4158697835288655
420.0	420.0	-0.422454833984375	-0.14263916015625	0.4458856543631407
420.0	440.0	-0.44219970703125	-0.115875244140625	0.45712979896652195
420.0	460.0	-0.4482421875	-0.062286376953125	0.45254905967058634
420.0	480.0	-0.4775390625	-0.0589599609375	0.48116507895641225
420.0	500.0	-0.56494140625	-0.147491455078125	0.5838771461675736
420.0	520.0	-0.734405517578125	-0.2440185546875	0.7738840476976961
420.0	540.0	-0.8731689453125	-0.2386474609375	0.9051942430606037
420.0	560.0	-1.046966552734375	-0.1712646484375	1.060881964381015
420.0	580.0	-1.117767333984375	-0.0408935546875	1.1185151298652678
420.0	600.0	-1.176116943359375	0.5838623046875	1.3130674983762254
420.0	620.0	-1.46038818359375	0.5758056640625	1.569804385758528
420.0	640.0	-1.4095458984375	0.570556640625	1.5206427982808008
420.0	660.0	-1.256805419921875	0.5621337890625	1.376791291500191
420.0	680.0	-1.134124755859375	0.48681640625	1.2341917092766634
420.0	700.0	-0.75604248046875	-0.2073974609375	0.7839731749726275
420.0	720.0	-0.21630859375	-0.114501953125	0.24474497951856383
420.0	740.0	-0.17755126953125	-0.3262939453125	0.37147300313717996
420.0	760.0	-0.041168212890625	-0.78173828125	0.7828215391290099
420.0	780.0	0.3348388671875	-0.862548828125	0.9252607999257394
420.0	800.0	0.459197998046875	-0.872314453125	0.985796787649983
440.0	0.0	0.326568603515625	1.2352559566497803	1.2776949288624846
440.0	20.0	0.341522216796875	1.0910224914550781	1.1432267935220455
440.0	40.0	0.321441650390625	0.9128799438476562	0.9678194699866028
440.0	60.0	0.022125244140625	0.20890045166015625	0.21006885807301268
440.0	80.0	0.160186767578125	-0.12169647216796875	0.20117115062865606
440.0	100.0	0.206298828125	-0.6119232177734375	0.6457625189928152
440.0	120.0	0.22601318359375	-1.1158981323242188	1.1385563670204746
440.0	140.0	0.34857177734375	-1.7313079833984375	1.766049154848116
440.0	160.0	0.42645263671875	-2.0119476318359375	2.056646572606633
440.0	180.0	0.668243408203125	-2.5322113037109375	2.6189011701949303
440.0	200.0	0.573455810546875	-2.829620361328125	2.887144429344102
440.0	220.0	0.673828125	-3.24444580078125	3.313679661078919
440.0	240.0	0.240570068359375	-2.6632080078125	2.674051392674991
440.0	260.0	-0.48126220703125	-0.709136962890625	0.8570230708996867
440.0	280.0	-0.652069091796875	-0.25439453125	0.6999361956683685
440.0	300.0	-0.73809814453125	-0.15423583984375	0.7540408246592362
440.0	320.0	-0.8133544921875	-0.113861083984375	0.8212855023727638
440.0	340.0	-0.886474609375	-0.131134033203125	0.8961212907473391
440.0	360.0	-0.758026123046875	-0.1837158203125	0.7799712211707371
440.0	380.0	-0.280059814453125	-0.1978759765625	0.3429116530129617
440.0	400.0	-0.30340576171875	-0.014068603515625	0.3037317596976233
440.0	420.0	-0.434661865234375	0.050048828125	0.43753379559265104
440.0	440.0	-0.489044189453125	0.0762939453125	0.4949595794902961
440.0	460.0	-0.543731689453125	0.130096435546875	0.5590789145170401
440.0	480.0	-0.580474853515625	0.123077392578125	0.5933793897059588
440.0	500.0	-0.652496337890625	0.079193115234375	0.6572845810310795
440.0	520.0	-0.79071044921875	-0.0113525390625	0.7907919414402773
440.0	540.0	-0.95086669921875	-0.057373046875	0.9525960036609863
440.0	560.0	-1.1627197265625	-0.00048828125	1.1627198290887422
440.0	580.0	-1.250946044921875	0.22802734375	1.2715590732653212
440.0	600.0	-1.44891357421875	0.7593994140625	1.6358600232397091
440.0	620.0	-1.71624755859375	0.7366943359375	1.867678834002624
440.0	640.0	-1.697357177734375	0.7640380859375	1.8613907664887137
440.0	660.0	-1.577362060546875	0.7694091796875	1.7550104147383498
440.0	680.0	-1.317047119140625	0.6695556640625	1.477470101665274
440.0	700.0	-0.705352783203125	0.083984375	0.7103350786893009
440.0	720.0	0.0537109375	0.2408447265625	0.2467611134682576
440.0	740.0	-0.09674072265625	-0.394775390625	0.4064558727133547
440.0	760.0	0.249542236328125	-0.9342041015625	0.9669584433096593
440.0	780.0	0.635467529296875	-1.0079345703125	1.1915330791974341
440.0	800.0	0.640960693359375	-1.008056640625	1.1945747365233752
460.0	0.0	0.25390625	1.1532058715820312	1.18082689927031
460.0	20.0	0.30413818359375	1.1074256896972656	1.148430099275167
460.0	40.0	0.340423583984375	1.0139617919921875	1.0695825036680315
460.0	60.0	-0.0921630859375	0.23896408081054688	0.25612080416700356
460.0	80.0	0.0128173828125	-0.16381072998046875	0.1643114133555433
460.0	100.0	0.14990234375	-0.7838516235351562	0.7980564393452655
460.0	120.0	0.263275146484375	-1.3679733276367188	1.3930774665760144
460.0	140.0	0.317596435546875	-1.9210357666015625	1.9471121982142
460.0	160.0	0.457366943359375	-2.1452789306640625	2.1934917850835554
460.0	180.0	0.62841796875	-2.6914825439453125	2.7638718182669413
460.0	200.0	0.5665283203125	-3.0682220458984375	3.120086675182806
460.0	220.0	0.531707763671875	-3.3604888916015625	3.402293158522123
460.0	240.0	0.20538330078125	-2.722381591796875	2.730117915327887
460.0	260.0	-0.538604736328125	-0.72650146484375	0.9043779300796784
460.0	280.0	-0.949798583984375	-0.374755859375	1.021057933848329
460.0	300.0	-0.9749755859375	-0.27374267578125	1.0126758838434191
460.0	320.0	-1.0521240234375	-0.233123779296875	1.07764171094477
460.0	340.0	-1.18634033203125	-0.21490478515625	1.2056481452260732
460.0	360.0	-0.9749755859375	-0.2216796875	0.999859628660078
460.0	380.0	-0.286285400390625	-0.183868408203125	0.34024538499731555
460.0	400.0	-0.41070556640625	0.160369873046875	0.44090538492759357
460.0	420.0	-0.566314697265625	0.229400634765625	0.6110130829777118
460.0	440.0	-0.621551513671875	0.23486328125	0.6644449149683633
460.0	460.0	-0.6719970703125	0.2662353515625	0.722814862139809
460.0	480.0	-0.7547607421875	0.2440185546875	0.793226848372647
460.0	500.0	-0.8590087890625	0.20782470703125	0.8837913829288264
460.0	520.0	-0.979888916015625	0.218994140625	1.0040621103090979
460.0	540.0	-1.14111328125	0.1875	1.1564150512014022
460.0	560.0	-1.333099365234375	0.1981201171875	1.3477408869744518
460.0	580.0	-1.51470947265625	0.459228515625	1.582793611346001
460.0	600.0	-1.661956787109375	0.8450927734375	1.864479058057559
460.0	620.0	-1.811859130859375	0.9693603515625	2.0548705558404072
460.0	640.0	-1.720428466796875	1.0645751953125	2.0231644658405044
460.0	660.0	-1.57080078125	1.106201171875	1.9212225605153697
460.0	680.0	-1.273101806640625	0.992431640625	1.6142207938771116
460.0	700.0	-0.452239990234375	0.6842041015625	0.8201562420430241
460.0	720.0	0.184906005859375	0.52978515625	0.5611261380346705
460.0	740.0	0.352874755859375	-0.655517578125	0.7444621471597324
460.0	760.0	1.00604248046875	-1.14013671875	1.5205371452055132
460.0	780.0	1.285430908203125	-1.1810302734375	1.7456131090650548
460.0	800.0	1.276123046875	-1.18017578125	1.7381901234947175
480.0	0.0	0.248077392578125	1.1080739498138428	1.1355044125693268
480.0	20.0	0.29083251953125	1.0913810729980469	1.129467219938349
480.0	40.0	0.35711669921875	1.0564155578613281	1.1151440121133935
480.0	60.0	0.0167236328125	0.49692535400390625	0.49720668473619184
480.0	80.0	-0.134307861328125	-0.04128265380859375	0.14050928481781927
480.0	100.0	-0.16119384765625	-0.9369659423828125	0.9507305789273521
480.0	120.0	0.021270751953125	-1.5445556640625	1.5447021215354764
480.0	140.0	0.211273193359375	-1.9889984130859375	2.0001877535598114
480.0	160.0	0.426116943359375	-2.1985931396484375	2.2395060712414043
480.0	180.0	0.50469970703125	-2.8983154296875	2.941930339801075
480.0	200.0	0.499114990234375	-3.3204498291015625	3.3577526473904022
480.0	220.0	0.38287353515625	-3.4104766845703125	3.4319008377167246
480.0	240.0	0.175506591796875	-2.8608856201171875	2.866263961179685
480.0	260.0	-0.2991943359375	-0.78961181640625	0.8443956840637327
480.0	280.0	-0.657440185546875	-0.454681396484375	0.7993514683047069
480.0	300.0	-0.7227783203125	-0.3741455078125	0.8138755195544539
480.0	320.0	-0.827301025390625	-0.329498291015625	0.8905032905018359
480.0	340.0	-1.0333251953125	-0.32159423828125	1.0822124622103155
480.0	360.0	-0.809417724609375	-0.298492431640625	0.8627020254169752
480.0	380.0	-0.183074951171875	-0.152313232421875	0.23815070547320352
480.0	400.0	-0.495361328125	0.232757568359375	0.5473197703631151
480.0	420.0	-0.625335693359375	0.296142578125	0.6919141247060736
480.0	440.0	-0.699188232421875	0.32281494140625	0.7701127649587082
480.0	460.0	-0.730255126953125	0.30230712890625	0.7903557114545733
480.0	480.0	-0.8785400390625	0.2706298828125	0.9192785941742833
480.0	500.0	-1.03631591796875	0.25384521484375	1.0669527051066896
480.0	520.0	-1.1474609375	0.2427978515625	1.1728671705746327
480.0	540.0	-1.3404541015625	0.2545166015625	1.364403129161852
480.0	560.0	-1.48175048828125	0.313720703125	1.5145973686399192
480.0	580.0	-1.701812744140625	0.597412109375	1.8036263040184715
480.0	600.0	-1.796295166015625	0.983642578125	2.0479817003458547
480.0	620.0	-1.78875732421875	1.138671875	2.1204307118748864
480.0	640.0	-1.680328369140625	1.23193359375	2.08354596962692
480.0	660.0	-1.565643310546875	1.3204345703125	2.0481177774572767
480.0	680.0	-1.309326171875	1.2242431640625	1.7925139745928351
480.0	700.0	-0.68115234375	0.845703125	1.0859016028309765
480.0	720.0	-0.15008544921875	0.5533447265625	0.5733376217218977
480.0	740.0	1.734222412109375	-1.167724609375	2.090719526383789
480.0	760.0	1.96343994140625	-1.3311767578125	2.372156816917798
480.0	780.0	2.126739501953125	-1.3408203125	2.5141241058429125
480.0	800.0	2.225860595703125	-1.35107421875	2.6038158414286507
500.0	0.0	0.19390869140625	1.0231006145477295	1.0413142888152578
500.0	20.0	0.213134765625	1.0228004455566406	1.0447713528561577
500.0	40.0	0.25250244140625	1.0050430297851562	1.036276495263616
500.0	60.0	0.14349365234375	0.751129150390625	0.7647126446120079
500.0	80.0	0.00701904296875	0.283966064453125	0.2840527991856329
500.0	100.0	-0.145904541015625	-0.899688720703125	0.911442773436383
500.0	120.0	-0.208648681640625	-1.6631698608398438	1.6762065082669249
500.0	140.0	-0.09075927734375	-2.02496337890625	2.026996283256429
500.0	160.0	0.23486328125	-2.2688446044921875	2.280968347043165
500.0	180.0	0.22198486328125	-3.050506591796875	3.0585728283175113
500.0	200.0	0.157562255859375	-3.4013671875	3.405014626792836
500.0	220.0	0.09576416015625	-3.4575958251953125	3.4589217488660373
500.0	240.0	0.183197021484375	-3.020416259765625	3.0259668753866613
500.0	260.0	-0.056365966796875	-0.84014892578125	0.8420376118109777
500.0	280.0	-0.32757568359375	-0.26629638671875	0.42216062590129677
500.0	300.0	-0.478546142578125	-0.342803955078125	0.5886603113796685
500.0	320.0	-0.598358154296875	-0.314483642578125	0.6759677819709817
500.0	340.0	-0.814544677734375	-0.3133544921875	0.8727394054352552
500.0	360.0	-0.666107177734375	-0.366912841796875	0.7604760388761193
500.0	380.0	-0.223968505859375	-0.17022705078125	0.28131679728477493
500.0	400.0	-0.612548828125	0.24676513671875	0.6603855688437885
500.0	420.0	-0.688568115234375	0.32806396484375	0.7627266970195948
500.0	440.0	-0.752899169921875	0.355621337890625	0.83266061275418
500.0	460.0	-0.833831787109375	0.32586669921875	0.8952455276926757
500.0	480.0	-1.00311279296875	0.302459716796875	1.0477199796235692
500.0	500.0	-1.208648681640625	0.30279541015625	1.2460002793110894
500.0	520.0	-1.3619384765625	0.305908203125	1.3958711411446794
500.0	540.0	-1.4747314453125	0.329833984375	1.5111662029843649
500.0	560.0	-1.58917236328125	0.402587890625	1.6393736029028894
500.0	580.0	-1.739715576171875	0.6680908203125	1.8635867648598679
500.0	600.0	-1.865203857421875	0.891845703125	2.0674559700085435
500.0	620.0	-1.857208251953125	0.9986572265625	2.1086817558105553
500.0	640.0	-1.809051513671875	1.0640869140625	2.0987968791185003
500.0	660.0	-1.7608642578125	1.1068115234375	2.079825637608981
500.0	680.0	-1.47698974609375	0.9954833984375	1.7811473567986322
500.0	700.0	-1.2076416015625	0.9818115234375	1.5563907303049271
500.0	720.0	-0.888336181640625	0.794677734375	1.191911856272614
500.0	740.0	1.617279052734375	-1.4500732421875	2.172165726210034
500.0	760.0	2.00244140625	-1.436767578125	2.464563381010043
500.0	780.0	2.1456298828125	-1.4412841796875	2.584768399805958
500.0	800.0	2.24072265625	-1.454345703125	2.6713216665969313
520.0	0.0	0.1417236328125	0.9593837261199951	0.9697951959261595
520.0	20.0	0.191162109375	0.9572925567626953	0.976192599487395
520.0	40.0	0.209228515625	0.9459266662597656	0.9687898790201903
520.0	60.0	0.1571044921875	0.7795333862304688	0.7952069678476374
520.0	80.0	0.0943603515625	0.484588623046875	0.4936901959057572
520.0	100.0	-0.00030517578125	-0.42993927001953125	0.42993937832813695
520.0	120.0	-0.10516357421875	-1.466552734375	1.470318434913081
520.0	140.0	-0.236328125	-1.8700408935546875	1.8849148326205165
520.0	160.0	-0.28717041015625	-2.2820587158203125	2.300056266033673
520.0	180.0	-0.2939453125	-3.1819610595703125	3.1955093539782586
520.0	200.0	-0.33905029296875	-3.4035186767578125	3.420364671230459
520.0	220.0	-0.27728271484375	-3.451263427734375	3.4623842871015844
520.0	240.0	-0.05352783203125	-3.128570556640625	3.1290284365407413
520.0	260.0	0.132080078125	-1.283966064453125	1.2907416479314335
520.0	280.0	-0.3748779296875	-0.300567626953125	0.480493871489553
520.0	300.0	-0.493408203125	-0.303680419921875	0.5793733272726382
520.0	320.0	-0.51043701171875	-0.24835205078125	0.5676483806544504
520.0	340.0	-0.76763916015625	-0.132049560546875	0.7789139661387615
520.0	360.0	-0.709228515625	-0.184967041015625	0.7329514947373508
520.0	380.0	-0.37005615234375	-0.04937744140625	0.37333589113195154
520.0	400.0	-0.70330810546875	0.23028564453125	0.740049842439829
520.0	420.0	-0.7645263671875	0.301177978515625	0.8217108620845135
520.0	440.0	-0.8287353515625	0.343841552734375	0.8972342482965118
520.0	460.0	-0.9251708984375	0.328033447265625	0.9816043672685144
520.0	480.0	-1.12384033203125	0.354461669921875	1.1784142596489209
520.0	500.0	-1.35382080078125	0.396270751953125	1.4106244253810014
520.0	520.0	-1.470703125	0.397705078125	1.5235278176164615
520.0	540.0	-1.5391845703125	0.4385986328125	1.6004555295893321
520.0	560.0	-1.6278076171875	0.519775390625	1.7087785389783599
520.0	580.0	-1.7076416015625	0.7349853515625	1.8590974440298689
520.0	600.0	-1.8160400390625	0.7835693359375	1.977873182916352
520.0	620.0	-1.8826904296875	0.814453125	2.0513062050457433
520.0	640.0	-1.81903076171875	0.797119140625	1.986019092664981
520.0	660.0	-1.7135009765625	0.7899169921875	1.8868106559024909
520.0	680.0	-1.5921630859375	0.8397216796875	1.8000321640346373
520.0	700.0	-1.4163818359375	0.89599609375	1.6759912008089248
520.0	720.0	-1.0850830078125	0.908447265625	1.4151613223463115
520.0	740.0	1.5975341796875	-1.7696533203125	2.3840696989314027
520.0	760.0	2.01043701171875	-1.5433349609375	2.534509771088005
520.0	780.0	2.152099609375	-1.54345703125	2.6483565349074683
520.0	800.0	2.2568359375	-1.54931640625	2.737460460986956
540.0	0.0	0.04888916015625	0.9040476679801941	0.9053686188294858
540.0	20.0	0.14434814453125	0.8935623168945312	0.9051463975532009
540.0	40.0	0.16571044921875	0.8868446350097656	0.9021936375445597
540.0	60.0	0.1400146484375	0.7813568115234375	0.7938026005822539
540.0	80.0	0.1240234375	0.5914840698242188	0.6043469350506692
540.0	100.0	0.09307861328125	0.26116180419921875	0.27725280201100144
540.0	120.0	-0.061279296875	-0.36128997802734375	0.36644999720083626
540.0	140.0	-0.371337890625	-1.268035888671875	1.3212898410166092
540.0	160.0	-0.751953125	-2.26513671875	2.3866876328557916
540.0	180.0	-0.76617431640625	-3.368682861328125	3.4547137802322245
540.0	200.0	-0.68798828125	-3.3125152587890625	3.383206351207047
540.0	220.0	-0.48651123046875	-3.350677490234375	3.3858134651713385
540.0	240.0	-0.40167236328125	-3.2247467041015625	3.24966644335043
540.0	260.0	0.166259765625	-1.977813720703125	1.9847895161621594
540.0	280.0	0.11431884765625	-0.233367919921875	0.25986416639874677
540.0	300.0	0.1568603515625	-0.16546630859375	0.22800059028860692
540.0	320.0	0.20947265625	-0.088653564453125	0.2274604321781594
540.0	340.0	0.07635498046875	0.023651123046875	0.0799340894972953
540.0	360.0	-0.1793212890625	-0.012908935546875	0.17978533123697843
540.0	380.0	-0.56268310546875	0.01153564453125	0.5628013399723812
540.0	400.0	-0.7469482421875	0.240936279296875	0.7848451867651467
540.0	420.0	-0.7457275390625	0.32427978515625	0.8131832152579123
540.0	440.0	-0.7862548828125	0.384857177734375	0.8753923623154171
540.0	460.0	-0.89813232421875	0.4134521484375	0.9887286538045503
540.0	480.0	-1.0909423828125	0.512237548828125	1.2052147481034494
540.0	500.0	-1.261474609375	0.465087890625	1.344479429408952
540.0	520.0	-1.36798095703125	0.5111083984375	1.4603436902844074
540.0	540.0	-1.427734375	0.5233154296875	1.5206197698654498
540.0	560.0	-1.41131591796875	0.5731201171875	1.5232462995316907
540.0	580.0	-1.488525390625	0.674560546875	1.6342398140834802
540.0	600.0	-1.49725341796875	0.5958251953125	1.6114513523492675
540.0	620.0	-1.47503662109375	0.5230712890625	1.5650356567852288
540.0	640.0	-1.44708251953125	0.453125	1.5163673974198701
540.0	660.0	-1.5006103515625	0.474365234375	1.5738023391773754
540.0	680.0	-1.59234619140625	0.703369140625	1.7407741212660364
540.0	700.0	-1.447021484375	0.67041015625	1.594779280604679
540.0	720.0	-0.6685791015625	-0.0399169921875	0.669769647947275
540.0	740.0	1.5235595703125	-2.021728515625	2.5315252230981375
540.0	760.0	2.01214599609375	-1.626953125	2.5876066124013857
540.0	780.0	2.17474365234375	-1.601318359375	2.7006907341420776
540.0	800.0	2.28497314453125	-1.605712890625	2.7927434823750503
560.0	0.0	-0.05389404296875	0.8393166065216064	0.841045143764865
560.0	20.0	0.0843505859375	0.8233852386474609	0.8276945527007749
560.0	40.0	0.12017822265625	0.8147315979003906	0.8235474375032314
560.0	60.0	0.12744140625	0.7370529174804688	0.7479895154301618
560.0	80.0	0.13861083984375	0.61236572265625	0.6278572634018826
560.0	100.0	0.1798095703125	0.5694046020507812	0.597120659844034
560.0	120.0	0.189453125	0.4972381591796875	0.5321073890829462
560.0	140.0	0.09295654296875	0.21649169921875	0.23560470010448176
560.0	160.0	-0.0625	-0.2959136962890625	0.30244200378164326
560.0	180.0	-0.0660400390625	-2.614288330078125	2.6151223220993023
560.0	200.0	-0.02337646484375	-2.6893463134765625	2.6894479085713052
560.0	220.0	-0.07147216796875	-2.8629150390625	2.8638070451209505
560.0	240.0	-0.13555908203125	-2.853057861328125	2.856276496561103
560.0	260.0	-0.1156005859375	-1.93914794921875	1.942590606491336
560.0	280.0	-0.21319580078125	-0.00274658203125	0.21321349202996706
560.0	300.0	-0.22869873046875	-0.08056640625	0.2424748546428227
560.0	320.0	-0.13055419921875	-0.035736083984375	0.13535681228585197
560.0	340.0	-0.16510009765625	0.046600341796875	0.17155067502545382
560.0	360.0	-0.3280029296875	-0.002716064453125	0.32801417483044326
560.0	380.0	-0.5260009765625	0.0623779296875	0.5296867314335921
560.0	400.0	-0.5648193359375	0.27923583984375	0.6300742309459441
560.0	420.0	-0.60302734375	0.393035888671875	0.7198049646218558
560.0	440.0	-0.6466064453125	0.4427490234375	0.7836622951721788
560.0	460.0	-0.70025634765625	0.482421875	0.850346880932356
560.0	480.0	-0.7152099609375	0.581634521484375	0.9218589939934296
560.0	500.0	-0.7425537109375	0.580108642578125	0.9422908525613984
560.0	520.0	-0.8426513671875	2.645263671875	2.7762350801696476
560.0	540.0	-1.4747314453125	2.773681640625	3.1413600047326136
560.0	560.0	-1.90911865234375	3.052734375	3.600544568955293
560.0	580.0	-1.999267578125	3.0372314453125	3.6361855977571964
560.0	600.0	-2.283935546875	2.9959716796875	3.7672546884659583
560.0	620.0	-2.3255615234375	2.7860107421875	3.629062172914249
560.0	640.0	-2.697998046875	2.8541259765625	3.9274964737132687
560.0	660.0	-2.82720947265625	2.9981689453125	4.120938051817025
560.0	680.0	-2.79888916015625	2.917724609375	4.043129657455058
560.0	700.0	-2.76361083984375	2.9429931640625	4.037171489771085
560.0	720.0	-2.641357421875	2.86083984375	3.8937351786789085
560.0	740.0	-2.40716552734375	2.7860107421875	3.6818883377441334
560.0	760.0	0.172607421875	-2.3348388671875	2.341210340361528
560.0	780.0	1.361083984375	-1.85986328125	2.3046997716544646
560.0	800.0	2.05328369140625	-2.223388671875	3.026455204297092
580.0	0.0	-0.0748291015625	0.7700656652450562	0.7736927834935271
580.0	20.0	0.03173828125	0.765106201171875	0.7657642049406342
580.0	40.0	0.09429931640625	0.7528152465820312	0.7586983304061309
580.0	60.0	0.11004638671875	0.7041854858398438	0.712732352077096
580.0	80.0	0.13653564453125	0.61102294921875	0.6260918676197152
580.0	100.0	0.1756591796875	0.5597457885742188	0.586661312202415
580.0	120.0	0.196533203125	0.54400634765625	0.5784187118522924
580.0	140.0	0.155517578125	0.4618377685546875	0.4873190346881995
580.0	160.0	0.0211181640625	0.2863922119140625	0.2871697684269707
580.0	180.0	-0.05511474609375	-0.52960205078125	0.5324621746459407
580.0	200.0	-0.04205322265625	-1.9268951416015625	1.9273539789731107
580.0	220.0	-0.088623046875	-2.0802459716796875	2.0821328841183444
580.0	240.0	-0.1695556640625	-2.0855865478515625	2.092467531837728
580.0	260.0	-0.2720947265625	-1.9925537109375	2.0110459545206627
580.0	280.0	-0.333740234375	0.22247314453125	0.40109455752765133
580.0	300.0	-0.434814453125	-0.013214111328125	0.43501519672832684
580.0	320.0	-0.4459228515625	0.012908935546875	0.4461096615884762
580.0	340.0	-0.4810791015625	0.11651611328125	0.49498798633335667
580.0	360.0	-0.52728271484375	0.17645263671875	0.5560239152932134
580.0	380.0	-0.49029541015625	0.34906005859375	0.6018575526864788
580.0	400.0	-0.47479248046875	0.43341064453125	0.6428628829716815
580.0	420.0	-0.5496826171875	0.493316650390625	0.7385880429513639
580.0	440.0	-0.71392822265625	0.506561279296875	0.875384393731119
580.0	460.0	-0.77911376953125	0.75457763671875	1.0846223654845255
580.0	480.0	-0.80731201171875	0.927764892578125	1.2298375421842818
580.0	500.0	-0.9173583984375	1.18194580078125	1.4961758944616923
580.0	520.0	-1.72943115234375	2.8953857421875	3.3725644110616613
580.0	540.0	-1.86541748046875	2.98095703125	3.5165163441390677
580.0	560.0	-2.06097412109375	3.0992431640625	3.7219514394744984
580.0	580.0	-2.0489501953125	3.0999755859375	3.7159178591943713
580.0	600.0	-2.18402099609375	3.060546875	3.7599062335982
580.0	620.0	-2.1705322265625	2.8812255859375	3.6073080023207407
580.0	640.0	-2.322509765625	2.7442626953125	3.595139684672533
580.0	660.0	-2.41400146484375	2.8990478515625	3.7725166027357546
580.0	680.0	-2.3658447265625	3.033935546875	3.8473349441912768
580.0	700.0	-2.23016357421875	3.0894775390625	3.8103150830533465
580.0	720.0	-2.13323974609375	3.1685791015625	3.8197650892656667
580.0	740.0	-1.76080322265625	3.0125732421875	3.4894162159967017
580.0	760.0	-0.58758544921875	-0.5606689453125	0.8121615149534183
580.0	780.0	1.08123779296875	-1.5172119140625	1.8630639165410103
580.0	800.0	2.1392822265625	-1.80908203125	2.8016613358287676
600.0	0.0	0.03436279296875	0.6515796780586243	0.6524851556929043
600.0	20.0	0.08935546875	0.6548576354980469	0.6609258071566165
600.0	40.0	0.1336669921875	0.6456947326660156	0.6593849805637755
600.0	60.0	0.12591552734375	0.6030921936035156	0.6160965135526698
600.0	80.0	0.1556396484375	0.5436172485351562	0.5654585865213141
600.0	100.0	0.17596435546875	0.47879791259765625	0.5101087094957363
600.0	120.0	0.2005615234375	0.46190643310546875	0.5035697346225125
600.0	140.0	0.162841796875	0.3745880126953125	0.40845272684180034
600.0	160.0	0.03955078125	0.3697509765625	0.3718602546204794
600.0	180.0	-0.0400390625	0.290771484375	0.2935152170697795
600.0	200.0	-0.03466796875	-0.9806976318359375	0.9813102023039744
600.0	220.0	-0.08056640625	-0.6059112548828125	0.6112441366669333
600.0	240.0	-0.14227294921875	-0.5810546875	0.5982191420751459
600.0	260.0	-0.23614501953125	-0.98028564453125	1.0083275336533575
600.0	280.0	-0.275146484375	0.660003662109375	0.7150597330724953
600.0	300.0	-0.4281005859375	-0.084991455078125	0.43645579285458885
600.0	320.0	-0.44287109375	-0.050445556640625	0.4457348537685872
600.0	340.0	-0.44091796875	0.282501220703125	0.5236559890475633
600.0	360.0	-0.4810791015625	0.4132080078125	0.6341750229081536
600.0	380.0	-0.4903564453125	0.53826904296875	0.728136667170391
600.0	400.0	-0.46331787109375	0.560516357421875	0.7272152615370031
600.0	420.0	-0.49981689453125	0.451507568359375	0.6735547582377088
600.0	440.0	-0.56402587890625	0.214263916015625	0.6033524822044893
600.0	460.0	-0.6513671875	0.4447021484375	0.788694626440797
600.0	480.0	-0.8043212890625	1.182464599609375	1.4300892508401428
600.0	500.0	-0.90863037109375	1.6339111328125	1.8695653883195935
600.0	520.0	-1.7437744140625	2.9044189453125	3.387683370244213
600.0	540.0	-1.87042236328125	2.9075927734375	3.4572497094089965
600.0	560.0	-2.06658935546875	3.01025390625	3.6513586709922277
600.0	580.0	-2.05474853515625	3.0213623046875	3.6538502595089084
600.0	600.0	-2.1888427734375	2.9754638671875	3.693835122439544
600.0	620.0	-2.15338134765625	2.841552734375	3.5653152975112716
600.0	640.0	-2.3017578125	2.7342529296875	3.574105218220284
600.0	660.0	-2.39666748046875	2.8638916015625	3.7344196493480277
600.0	680.0	-2.3455810546875	2.982177734375	3.794092055223612
600.0	700.0	-2.20947265625	3.0364990234375	3.7552757206433354
600.0	720.0	-2.1259765625	3.0762939453125	3.739433216714221
600.0	740.0	-1.7607421875	2.88916015625	3.383409443047768
600.0	760.0	-0.8089599609375	0.8538818359375	1.1762356941293683
600.0	780.0	1.13104248046875	-1.825927734375	2.147852225779214
600.0	800.0	2.1473388671875	-1.9228515625	2.8824334063327095
620.0	0.0	0.0037841796875	0.5401180386543274	0.5401312948679282
620.0	20.0	0.057861328125	0.5409278869628906	0.5440137058811356
620.0	40.0	0.1024169921875	0.529296875	0.5391144796548318
620.0	60.0	0.109130859375	0.4878044128417969	0.4998626707965461
620.0	80.0	0.133544921875	0.45101165771484375	0.47036768761607256
620.0	100.0	0.1597900390625	0.42868804931640625	0.4575000548746424
620.0	120.0	0.196044921875	0.38922882080078125	0.4358126734446137
620.0	140.0	0.18939208984375	0.3061065673828125	0.3599591564195463
620.0	160.0	0.07861328125	0.267242431640625	0.2785651903201219
620.0	180.0	-0.037109375	0.392333984375	0.3940850936136171
620.0	200.0	-0.08575439453125	0.607086181640625	0.6131129162890105
620.0	220.0	-0.11279296875	0.891876220703125	0.8989802260645825
620.0	240.0	-0.12457275390625	0.9080810546875	0.9165858240765834
620.0	260.0	-0.1575927734375	0.778839111328125	0.7946230827090959
620.0	280.0	-0.26239013671875	0.621673583984375	0.6747789481535876
620.0	300.0	-0.37945556640625	0.17864990234375	0.41940709875265514
620.0	320.0	-0.4051513671875	0.11529541015625	0.4212370614475872
620.0	340.0	-0.38934326171875	0.500244140625	0.6339024969783916
620.0	360.0	-0.4385986328125	0.546661376953125	0.7008619134731754
620.0	380.0	-0.44866943359375	0.64215087890625	0.7833658225384905
620.0	400.0	-0.4400634765625	0.561798095703125	0.7136336341148247
620.0	420.0	-0.48486328125	0.422393798828125	0.6430465945738078
620.0	440.0	-0.56610107421875	0.097808837890625	0.5744884637667994
620.0	460.0	-0.65283203125	0.36761474609375	0.749219769207656
620.0	480.0	-0.838623046875	1.400177001953125	1.63211036745324
620.0	500.0	-0.9486083984375	1.928741455078125	2.149395611357537
620.0	520.0	-1.76776123046875	2.8509521484375	3.3545354254544377
620.0	540.0	-1.8807373046875	2.8153076171875	3.3857244112061395
620.0	560.0	-2.07098388671875	2.9088134765625	3.5707380330234697
620.0	580.0	-2.02020263671875	2.9400634765625	3.5672386995577074
620.0	600.0	-2.1343994140625	2.9599609375	3.649250554603811
620.0	620.0	-2.09112548828125	2.8641357421875	3.5462768303412857
620.0	640.0	-2.27825927734375	2.701171875	3.5336659198478118
620.0	660.0	-2.38372802734375	2.80419921875	3.6804473324287956
620.0	680.0	-2.3355712890625	2.8974609375	3.7215820736121685
620.0	700.0	-2.209716796875	2.9302978515625	3.670080901187781
620.0	720.0	-2.13079833984375	2.9697265625	3.65507556982054
620.0	740.0	-1.789794921875	2.790283203125	3.314973033979469
620.0	760.0	-0.97802734375	1.06005859375	1.442311238015536
620.0	780.0	0.9725341796875	-1.9232177734375	2.1551309321538525
620.0	800.0	2.0821533203125	-2.0360107421875	2.9121645200076287
