# Supplementary material for: Real-time emotion detection by quantitative facial motion analysis
Source: PLoS One. 2023 Mar 10;18(3):e0282730. doi: 10.1371/journal.pone.0282730 (PMC10004542; doi:10.1371/journal.pone.0282730)
Supplement: S1 Dataset — Data from each participant is organized into folders by Study ID and subsequently by emotions. The data files (.csv) contain the pixel displacement results after DISC-processing of videos. (ZIP) [file pone.0282730.s004.zip › S1_Dataset/1/happy/result/100800_cropped_result.csv]

pos_x	pos_y	disp_x	disp_y	disp_xy_indi
0.0	0.0	-0.10847687721252441	0.6001467108726501	0.6098715499685499
0.0	20.0	-0.13859057426452637	0.6198272705078125	0.6351324212635788
0.0	40.0	-0.006090819835662842	0.6102981567382812	0.6103285493932052
0.0	60.0	0.06122305989265442	0.6935272216796875	0.6962242959516466
0.0	80.0	0.08007407188415527	0.7691497802734375	0.773306693028572
0.0	100.0	0.1305089294910431	0.83111572265625	0.8413001397380835
0.0	120.0	0.16195449233055115	0.8772735595703125	0.892097615682955
0.0	140.0	0.1883058100938797	0.895904541015625	0.91548021536652
0.0	160.0	0.18926416337490082	0.9336395263671875	0.9526298802437111
0.0	180.0	0.21716800332069397	1.01031494140625	1.033391611391834
0.0	200.0	-0.05509880185127258	1.296478271484375	1.2976485604340486
0.0	220.0	0.0634843111038208	1.1959991455078125	1.1976828519319063
0.0	240.0	0.20485925674438477	1.0558624267578125	1.0755523136104346
0.0	260.0	0.36075183749198914	0.788970947265625	0.8675350389944283
0.0	280.0	0.5969870090484619	0.159820556640625	0.6180097889981578
0.0	300.0	0.6842710375785828	-0.02197265625	0.68462372913269
0.0	320.0	0.6563559174537659	-0.0965576171875	0.6634202769086144
0.0	340.0	0.39654067158699036	0.550262451171875	0.6782575243905087
0.0	360.0	0.18494242429733276	0.698577880859375	0.7226442803557984
0.0	380.0	0.08710077404975891	0.613067626953125	0.6192240790360168
0.0	400.0	0.06310510635375977	0.457427978515625	0.4617603382457294
0.0	420.0	0.07674193382263184	0.285919189453125	0.29603903003551607
0.0	440.0	0.031240373849868774	-0.0079345703125	0.032232256581312624
0.0	460.0	-0.03548175096511841	0.134857177734375	0.13944681078472712
0.0	480.0	-0.10681748390197754	0.05987548828125	0.1224542729514464
0.0	500.0	-0.1437780261039734	0.452484130859375	0.47477785275844414
0.0	520.0	0.16683226823806763	0.742919921875	0.7614217071007463
0.0	540.0	0.801938533782959	0.9658203125	1.2553542480127113
0.0	560.0	0.974911093711853	0.9708251953125	1.3758463578815752
0.0	580.0	1.5222890377044678	0.974365234375	1.8074157032276341
0.0	600.0	1.8766262531280518	0.85888671875	2.063834414281963
0.0	620.0	2.193434476852417	0.7359619140625	2.3136107587914125
0.0	640.0	1.8546161651611328	0.6719970703125	1.9726077112760076
0.0	660.0	1.6430367231369019	0.7977294921875	1.8264561358768447
0.0	680.0	1.7384045124053955	0.8585205078125	1.9388418478787985
0.0	700.0	1.776625394821167	0.97509765625	2.0266260712691206
0.0	720.0	2.0106263160705566	0.9437255859375	2.2210889591433602
0.0	740.0	2.2061820030212402	1.8057861328125	2.8509827407251582
0.0	760.0	2.263115406036377	1.451416015625	2.688549756179332
0.0	780.0	3.104857921600342	-1.0360107421875	3.2731423695360835
0.0	800.0	3.2634873390197754	-1.3155517578125	3.518668219571992
20.0	0.0	-0.06947898864746094	0.6339088082313538	0.6377050313560096
20.0	20.0	-0.08555221557617188	0.7722835540771484	0.7770077666844931
20.0	40.0	-0.06837844848632812	0.8778762817382812	0.8805352793931811
20.0	60.0	-0.020328521728515625	0.9361648559570312	0.9363855436329183
20.0	80.0	-0.033237457275390625	1.04559326171875	1.0461214066817426
20.0	100.0	0.028844833374023438	1.05303955078125	1.053434535185719
20.0	120.0	0.10886573791503906	0.9905548095703125	0.9965192319542379
20.0	140.0	0.13127899169921875	1.035614013671875	1.043901604067708
20.0	160.0	0.16841888427734375	1.0421600341796875	1.0556810396244847
20.0	180.0	0.193450927734375	1.0658111572265625	1.0832251309445857
20.0	200.0	0.024675369262695312	1.2499237060546875	1.2501672467337062
20.0	220.0	0.16576194763183594	1.064422607421875	1.0772522965737796
20.0	240.0	0.2974834442138672	0.79522705078125	0.8490479738363373
20.0	260.0	0.4496421813964844	0.42584228515625	0.6192897085517294
20.0	280.0	0.6609725952148438	-0.321380615234375	0.734962768766875
20.0	300.0	0.6903953552246094	-0.34912109375	0.7736480366529155
20.0	320.0	0.6447067260742188	-0.15447998046875	0.662956127515964
20.0	340.0	0.4248828887939453	0.2626953125	0.49953407931727817
20.0	360.0	0.21957778930664062	0.33502197265625	0.400567257422866
20.0	380.0	0.10171890258789062	0.280975341796875	0.29882081226306095
20.0	400.0	0.06815338134765625	0.202606201171875	0.21376191462095706
20.0	420.0	0.07800483703613281	0.080322265625	0.11196615987059079
20.0	440.0	0.03391075134277344	-0.157318115234375	0.16093144017726152
20.0	460.0	-0.03573799133300781	-0.07659912109375	0.08452590950030126
20.0	480.0	-0.10611724853515625	-0.135223388671875	0.17189018378190504
20.0	500.0	-0.1492443084716797	0.27984619140625	0.31715572587574925
20.0	520.0	0.1502666473388672	0.612060546875	0.6302366050487607
20.0	540.0	0.6839427947998047	0.8460693359375	1.0879389081066502
20.0	560.0	0.7315959930419922	0.826904296875	1.1040848759155415
20.0	580.0	1.4195003509521484	0.9427490234375	1.7040413632144122
20.0	600.0	1.7413215637207031	0.8297119140625	1.9288915595792242
20.0	620.0	2.575235366821289	0.821044921875	2.7029524520908437
20.0	640.0	3.0347156524658203	0.821533203125	3.143949092329243
20.0	660.0	3.005596160888672	0.822998046875	3.11623716483659
20.0	680.0	3.1125755310058594	0.8487548828125	3.2262224485169133
20.0	700.0	2.8345069885253906	1.0322265625	3.0166076218709397
20.0	720.0	2.661712646484375	1.2255859375	2.930319965917137
20.0	740.0	2.514129638671875	1.56494140625	2.9613999130553275
20.0	760.0	2.262166976928711	1.341552734375	2.6300500319605753
20.0	780.0	3.0317745208740234	-1.29833984375	3.2980817296255243
20.0	800.0	3.229562759399414	-1.5963134765625	3.6025397058678776
40.0	0.0	-0.07478713989257812	0.8383163213729858	0.8416456326588093
40.0	20.0	-0.08884429931640625	0.9204063415527344	0.9246843478136265
40.0	40.0	-0.06801223754882812	0.9862899780273438	0.9886321789288353
40.0	60.0	-0.028057098388671875	1.0281715393066406	1.0285542839394421
40.0	80.0	-0.023345947265625	1.1053466796875	1.1055931962299288
40.0	100.0	0.035366058349609375	1.0864410400390625	1.08701650933385
40.0	120.0	0.12092971801757812	1.015960693359375	1.0231325071324207
40.0	140.0	0.15742874145507812	1.042633056640625	1.0544512788345901
40.0	160.0	0.18870925903320312	1.0041656494140625	1.021743527460794
40.0	180.0	0.18206024169921875	1.0315093994140625	1.0474528975983302
40.0	200.0	0.12599563598632812	1.047943115234375	1.055490252467888
40.0	220.0	0.35562896728515625	0.64068603515625	0.7327691027987892
40.0	240.0	0.5040626525878906	0.1690521240234375	0.5316556953243107
40.0	260.0	0.6727561950683594	-0.46197509765625	0.8161016412539299
40.0	280.0	0.8066520690917969	-1.2628173828125	1.4984643148582115
40.0	300.0	0.65716552734375	-0.409088134765625	0.7740927801853
40.0	320.0	0.6158828735351562	-0.2200927734375	0.6540279373492633
40.0	340.0	0.4541282653808594	-0.100982666015625	0.4652203566627878
40.0	360.0	0.274383544921875	-0.1416015625	0.30876744035978926
40.0	380.0	0.1268310546875	-0.138031005859375	0.1874531275057699
40.0	400.0	0.080718994140625	-0.115753173828125	0.1411182244302924
40.0	420.0	0.0899810791015625	-0.20709228515625	0.22579594586156593
40.0	440.0	0.05173492431640625	-0.375	0.3785518490167817
40.0	460.0	-0.016559600830078125	-0.346282958984375	0.3466786812923833
40.0	480.0	-0.09743499755859375	-0.435577392578125	0.44634207024926653
40.0	500.0	-0.16775894165039062	-0.008758544921875	0.16798742397217617
40.0	520.0	0.13526535034179688	0.4393310546875	0.45968303276923345
40.0	540.0	0.6752777099609375	0.71728515625	0.985138559262947
40.0	560.0	0.7231597900390625	0.7060546875	1.010679624643766
40.0	580.0	1.4123497009277344	0.8377685546875	1.6421290536781339
40.0	600.0	1.7369346618652344	0.73828125	1.887326475120417
40.0	620.0	2.5298614501953125	0.839599609375	2.665544308625723
40.0	640.0	2.9496192932128906	0.93603515625	3.094578450876577
40.0	660.0	2.8709716796875	0.9251708984375	3.01635866184433
40.0	680.0	2.999603271484375	0.9744873046875	3.15392537852386
40.0	700.0	2.77398681640625	1.142333984375	2.9999882982194688
40.0	720.0	2.6131668090820312	1.2276611328125	2.8871772770487154
40.0	740.0	2.508869171142578	1.444091796875	2.894792848497335
40.0	760.0	2.2484054565429688	1.1787109375	2.5386387240397803
40.0	780.0	2.9074554443359375	-1.620361328125	3.328493352026063
40.0	800.0	3.2101364135742188	-1.844482421875	3.702308900991517
60.0	0.0	-0.12194061279296875	1.039789080619812	1.0469149178536519
60.0	20.0	-0.13058853149414062	1.0954856872558594	1.1032417031368233
60.0	40.0	-0.0463104248046875	1.1108207702636719	1.1117856983676162
60.0	60.0	0.045986175537109375	1.0913314819335938	1.0922999275839507
60.0	80.0	0.08640670776367188	1.12493896484375	1.1282525398909078
60.0	100.0	0.17132186889648438	1.0874099731445312	1.1008231613008397
60.0	120.0	0.22008132934570312	1.0499649047851562	1.0727824070178789
60.0	140.0	0.2267303466796875	1.033203125	1.0577879502127339
60.0	160.0	0.22622299194335938	1.01715087890625	1.0420041998684852
60.0	180.0	0.22649765014648438	0.975921630859375	1.001860377049168
60.0	200.0	0.2780570983886719	0.779388427734375	0.8275035173644815
60.0	220.0	0.5876121520996094	0.0959625244140625	0.5953963783791887
60.0	240.0	0.80828857421875	-0.8780517578125	1.1934426289563318
60.0	260.0	0.8199195861816406	-1.379425048828125	1.6047060768685173
60.0	280.0	0.8040199279785156	-1.692840576171875	1.8740750414325738
60.0	300.0	0.1538238525390625	0.827789306640625	0.8419601616457432
60.0	320.0	0.12940216064453125	0.888397216796875	0.8977719832963751
60.0	340.0	0.05895233154296875	0.576080322265625	0.5790888663202034
60.0	360.0	0.06312179565429688	-0.5062255859375	0.5101457683293943
60.0	380.0	-0.037052154541015625	-0.489227294921875	0.4906283810102169
60.0	400.0	-0.039661407470703125	-0.55291748046875	0.5543381345807518
60.0	420.0	-0.0367279052734375	-0.615631103515625	0.6167257045410389
60.0	440.0	-0.0301361083984375	-0.624755859375	0.6254822690155151
60.0	460.0	-0.09304428100585938	-0.6094970703125	0.6165581213052164
60.0	480.0	-0.14559173583984375	-0.676971435546875	0.6924501989971954
60.0	500.0	-0.21836090087890625	-0.22515869140625	0.31365254557937583
60.0	520.0	0.12177276611328125	0.3045654296875	0.3280071760306646
60.0	540.0	0.67352294921875	0.6109619140625	0.9093446121021648
60.0	560.0	0.7163810729980469	0.61767578125	0.9458991555618552
60.0	580.0	1.4272308349609375	0.7598876953125	1.6169159426978996
60.0	600.0	1.7573661804199219	0.6610107421875	1.8775705295330387
60.0	620.0	2.5670700073242188	0.7674560546875	2.6793352194863687
60.0	640.0	2.97454833984375	0.861572265625	3.096812005104831
60.0	660.0	2.835002899169922	0.8941650390625	2.9726709463685186
60.0	680.0	2.934478759765625	0.97607421875	3.092553390327162
60.0	700.0	2.7033157348632812	1.1624755859375	2.9426629861844757
60.0	720.0	2.5153770446777344	1.2725830078125	2.818969526026275
60.0	740.0	2.4215011596679688	1.553955078125	2.877228571230272
60.0	760.0	2.52197265625	1.3214111328125	2.8471869381537798
60.0	780.0	3.4259071350097656	0.5206298828125	3.465240997764539
60.0	800.0	3.532012939453125	0.563232421875	3.5766389481628535
80.0	0.0	-0.00954437255859375	1.0444319248199463	1.0444755337635416
80.0	20.0	0.1192169189453125	1.0017318725585938	1.0088009805023783
80.0	40.0	0.16973876953125	1.018890380859375	1.0329321652895436
80.0	60.0	0.225189208984375	0.9955368041992188	1.0206878603952347
80.0	80.0	0.26900482177734375	1.0140228271484375	1.0490976542331845
80.0	100.0	0.27989959716796875	1.0163650512695312	1.0542019265477123
80.0	120.0	0.281982421875	1.0290298461914062	1.0669660306678932
80.0	140.0	0.2848663330078125	1.0485992431640625	1.0866044360509313
80.0	160.0	0.301910400390625	0.9755859375	1.0212334754167538
80.0	180.0	0.511505126953125	0.6430511474609375	0.8216765015200087
80.0	200.0	0.9372100830078125	-0.151031494140625	0.9493014547096514
80.0	220.0	1.2716293334960938	-1.2029266357421875	1.7504495573382677
80.0	240.0	1.0094070434570312	-1.8228759765625	2.083693692774769
80.0	260.0	1.0408554077148438	-1.9417724609375	2.203147809345644
80.0	280.0	-0.4609375	1.23150634765625	1.3149415436527536
80.0	300.0	-0.5576553344726562	1.2705078125	1.3875048013211866
80.0	320.0	-0.5412521362304688	1.16241455078125	1.2822485963501855
80.0	340.0	-0.237335205078125	0.406463623046875	0.4706810771954485
80.0	360.0	0.5029449462890625	-0.654541015625	0.8254559710445581
80.0	380.0	0.48087310791015625	-0.798980712890625	0.9325283510341035
80.0	400.0	0.5419235229492188	-0.9283447265625	1.0749442013714456
80.0	420.0	0.56475830078125	-0.97454833984375	1.1263642417058233
80.0	440.0	0.5736236572265625	-0.998016357421875	1.151121518264516
80.0	460.0	0.5647811889648438	-1.008819580078125	1.1561551524590232
80.0	480.0	0.45672607421875	-1.00323486328125	1.1023061724286132
80.0	500.0	-0.09166717529296875	-0.87408447265625	0.8788779985668924
80.0	520.0	-0.259124755859375	-0.8016357421875	0.8424758170129779
80.0	540.0	-0.167816162109375	-0.7393798828125	0.7581852513554628
80.0	560.0	-0.0823516845703125	-0.7342529296875	0.7388566604600957
80.0	580.0	1.2762603759765625	0.4285888671875	1.3463019588357217
80.0	600.0	1.8708572387695312	0.68603515625	1.9926743445599224
80.0	620.0	2.9576187133789062	0.982666015625	3.1165912391575206
80.0	640.0	3.5469207763671875	1.0760498046875	3.7065523301301466
80.0	660.0	3.8456497192382812	1.13330078125	4.009163556636138
80.0	680.0	3.918701171875	1.0526123046875	4.057611555882848
80.0	700.0	3.7841720581054688	1.357421875	4.020267691594018
80.0	720.0	3.3621139526367188	1.8104248046875	3.818566249777824
80.0	740.0	3.1379470825195312	1.136962890625	3.3375734459860493
80.0	760.0	3.1153106689453125	0.6248779296875	3.177362584134053
80.0	780.0	3.4039993286132812	0.5172119140625	3.4430683399037934
80.0	800.0	3.527984619140625	0.505615234375	3.5640317392140193
100.0	0.0	0.126068115234375	1.0159026384353638	1.0236949450195996
100.0	20.0	0.1909027099609375	1.0094852447509766	1.027377391244507
100.0	40.0	0.21906280517578125	1.0397987365722656	1.0626240751972271
100.0	60.0	0.29804229736328125	0.9883460998535156	1.032306749039857
100.0	80.0	0.2787933349609375	1.042724609375	1.0793518122534875
100.0	100.0	0.263031005859375	1.0931930541992188	1.1243915527043107
100.0	120.0	0.26879119873046875	1.131683349609375	1.163166330452381
100.0	140.0	0.3141021728515625	1.08740234375	1.1318586626355192
100.0	160.0	0.38812255859375	0.960479736328125	1.0359345753406937
100.0	180.0	1.1869049072265625	-0.2455902099609375	1.2120469504219513
100.0	200.0	1.8148422241210938	-1.4800262451171875	2.3418219370158098
100.0	220.0	1.399322509765625	-2.06884765625	2.49764571368877
100.0	240.0	0.3723907470703125	-1.6356964111328125	1.677551077581946
100.0	260.0	-0.3535919189453125	-0.3294677734375	0.48329727795353067
100.0	280.0	-0.8874130249023438	1.170989990234375	1.4692581236785556
100.0	300.0	-0.463836669921875	0.970489501953125	1.0756367090079433
100.0	320.0	-0.13169097900390625	0.87457275390625	0.884432030077026
100.0	340.0	0.16204071044921875	0.11077880859375	0.19628840076871137
100.0	360.0	0.5412445068359375	-0.707305908203125	0.8906330692036563
100.0	380.0	0.5482177734375	-0.8946533203125	1.049260354087083
100.0	400.0	0.5508041381835938	-1.0562744140625	1.1912601883901137
100.0	420.0	0.5658798217773438	-1.110748291015625	1.2465880388840933
100.0	440.0	0.5724945068359375	-1.1419677734375	1.2774350691628615
100.0	460.0	0.5631561279296875	-1.154205322265625	1.2842642836936071
100.0	480.0	0.54693603515625	-1.15673828125	1.279524317026309
100.0	500.0	0.5009002685546875	-1.120391845703125	1.2272648316301633
100.0	520.0	0.5316848754882812	-1.094970703125	1.2172303181916913
100.0	540.0	0.5507888793945312	-1.0567626953125	1.1916861096231772
100.0	560.0	0.437744140625	-0.947998046875	1.0441840017594286
100.0	580.0	0.15952301025390625	-0.79736328125	0.813164062834945
100.0	600.0	-0.5666885375976562	-0.2763671875	0.6304876850274163
100.0	620.0	4.53289794921875	3.8453369140625	5.9442223882256675
100.0	640.0	4.4781036376953125	7.1326904296875	8.421916940678983
100.0	660.0	4.289604187011719	6.30859375	7.628830787464586
100.0	680.0	4.361427307128906	6.35888671875	7.710868203857776
100.0	700.0	4.116035461425781	5.7421875	7.065016999616547
100.0	720.0	2.993438720703125	4.2730712890625	5.217261122084557
100.0	740.0	0.34889984130859375	0.2392578125	0.4230548429074498
100.0	760.0	3.052703857421875	0.554931640625	3.1027326612012756
100.0	780.0	3.36688232421875	0.5101318359375	3.4053092480968035
100.0	800.0	3.5103073120117188	0.4910888671875	3.544492305004828
120.0	0.0	0.21295166015625	0.9844323396682739	1.0072017876016974
120.0	20.0	0.2389068603515625	1.0259838104248047	1.053432136958448
120.0	40.0	0.2470855712890625	1.088043212890625	1.1157460789340004
120.0	60.0	0.21132659912109375	1.1576347351074219	1.1767655295016584
120.0	80.0	0.13155364990234375	1.3014068603515625	1.3080390586571717
120.0	100.0	0.14408111572265625	1.3257827758789062	1.333588893446951
120.0	120.0	0.3159332275390625	1.126739501953125	1.1701947314549084
120.0	140.0	0.5592117309570312	0.859527587890625	1.025429390248317
120.0	160.0	0.9936141967773438	0.2487335205078125	1.0242741509291817
120.0	180.0	1.6635360717773438	-1.0856170654296875	1.9864331538857687
120.0	200.0	1.1445999145507812	-1.5228424072265625	1.9050348977478726
120.0	220.0	0.4243316650390625	-1.7997589111328125	1.8491050538454514
120.0	240.0	-0.2743072509765625	-0.939727783203125	0.978944724926887
120.0	260.0	-1.1315765380859375	0.68316650390625	1.3218100974065994
120.0	280.0	-0.8869857788085938	1.15771484375	1.4584400677599936
120.0	300.0	-0.6904144287109375	0.914306640625	1.1457000988318118
120.0	320.0	-0.4847259521484375	0.91998291015625	1.0398691281434276
120.0	340.0	-0.31998443603515625	0.204345703125	0.3796672302034871
120.0	360.0	0.09200286865234375	-0.63153076171875	0.6381971723827402
120.0	380.0	0.6232070922851562	-1.01873779296875	1.1942419230195191
120.0	400.0	0.5631256103515625	-1.156585693359375	1.2863906557175413
120.0	420.0	0.549163818359375	-1.209808349609375	1.3286147455826345
120.0	440.0	0.5229110717773438	-1.247528076171875	1.3526870627844527
120.0	460.0	0.4607391357421875	-1.256683349609375	1.338481823705461
120.0	480.0	0.44867706298828125	-1.24945068359375	1.327568498264658
120.0	500.0	0.40489959716796875	-1.20574951171875	1.271918066856819
120.0	520.0	0.43596649169921875	-1.18896484375	1.2663744239197137
120.0	540.0	0.38887786865234375	-1.1754150390625	1.2380737097531342
120.0	560.0	0.34535980224609375	-1.089599609375	1.143022616468114
120.0	580.0	0.1342926025390625	-0.9052734375	0.9151800367904563
120.0	600.0	0.08730316162109375	-0.805908203125	0.8106231392535036
120.0	620.0	0.06996917724609375	-0.74755859375	0.7508259031586303
120.0	640.0	-0.0378875732421875	-0.64208984375	0.6432066819095411
120.0	660.0	-0.15964508056640625	-0.486083984375	0.5116289589291536
120.0	680.0	-0.07745361328125	-0.244873046875	0.25683043296339975
120.0	700.0	0.07213592529296875	-0.0491943359375	0.08731365532495117
120.0	720.0	0.133148193359375	-0.1103515625	0.17293324937980237
120.0	740.0	0.5810012817382812	0.2598876953125	0.636477889291033
120.0	760.0	2.9076690673828125	0.5106201171875	2.9521640045043926
120.0	780.0	3.2615814208984375	0.4957275390625	3.2990391264934753
120.0	800.0	3.3979644775390625	0.4852294921875	3.4324350322629344
140.0	0.0	0.213134765625	1.0053901672363281	1.0277333392925985
140.0	20.0	0.156951904296875	1.1467552185058594	1.1574460814365553
140.0	40.0	0.17633056640625	1.1895675659179688	1.202565367259988
140.0	60.0	0.1182708740234375	1.3333702087402344	1.338605286556961
140.0	80.0	0.0023040771484375	1.5238494873046875	1.5238512291986592
140.0	100.0	0.0547027587890625	1.4871292114257812	1.488134968104372
140.0	120.0	0.5915985107421875	0.9016342163085938	1.0783937397494414
140.0	140.0	1.6847076416015625	-0.393585205078125	1.7300720075554914
140.0	160.0	1.929962158203125	-0.78753662109375	2.0844586495442465
140.0	180.0	1.560516357421875	-1.3152008056640625	2.0408244561942697
140.0	200.0	0.5420379638671875	-1.5445404052734375	1.6368904110524691
140.0	220.0	0.11846923828125	-1.66168212890625	1.6658998943349947
140.0	240.0	-0.2902679443359375	-0.611175537109375	0.6766025544364608
140.0	260.0	-0.874359130859375	0.615020751953125	1.068996920037728
140.0	280.0	-0.749053955078125	0.920074462890625	1.1864311378591064
140.0	300.0	-0.50482177734375	0.62933349609375	0.8067872558401532
140.0	320.0	-0.27752685546875	0.566925048828125	0.6312092889804017
140.0	340.0	-0.261260986328125	-0.400726318359375	0.47837107479759255
140.0	360.0	0.125701904296875	-0.6463623046875	0.6584718655074014
140.0	380.0	0.63702392578125	-1.0638427734375	1.2399842453083618
140.0	400.0	0.5127105712890625	-1.239471435546875	1.3413282854872584
140.0	420.0	0.4779510498046875	-1.293670654296875	1.3791377624437333
140.0	440.0	0.4263763427734375	-1.333526611328125	1.4000321456299223
140.0	460.0	0.3180694580078125	-1.355499267578125	1.3923169339350208
140.0	480.0	0.3208770751953125	-1.3214111328125	1.359812295615359
140.0	500.0	0.3017578125	-1.276123046875	1.311315297009197
140.0	520.0	0.3417205810546875	-1.285400390625	1.3300477885156066
140.0	540.0	0.265777587890625	-1.26318359375	1.2908410117997196
140.0	560.0	0.2480926513671875	-1.2103271484375	1.2354925211862884
140.0	580.0	0.082916259765625	-1.0023193359375	1.0057430871389132
140.0	600.0	0.0158233642578125	-0.7877197265625	0.7878786368928499
140.0	620.0	0.0142822265625	-0.760986328125	0.7611203410688435
140.0	640.0	0.0354461669921875	-0.72705078125	0.72791432824933
140.0	660.0	0.052703857421875	-0.6820068359375	0.6840402187390924
140.0	680.0	-0.05145263671875	-0.30859375	0.31285376194697445
140.0	700.0	0.1456298828125	0.20556640625	0.2519238181405691
140.0	720.0	0.5148162841796875	0.2969970703125	0.5943425495711954
140.0	740.0	1.080474853515625	0.4444580078125	1.168318804859473
140.0	760.0	2.6609039306640625	0.477783203125	2.703458251464565
140.0	780.0	3.05621337890625	0.4765625	3.0931459768028744
140.0	800.0	3.183502197265625	0.469970703125	3.2180053918212863
160.0	0.0	0.0735626220703125	1.2154982089996338	1.2177221996199203
160.0	20.0	0.1116943359375	1.2692089080810547	1.2741141538468295
160.0	40.0	0.16748046875	1.2824134826660156	1.2933035405256954
160.0	60.0	0.1368255615234375	1.3899955749511719	1.3967136187028617
160.0	80.0	0.0872650146484375	1.5083160400390625	1.5108383300077843
160.0	100.0	0.2972259521484375	1.30810546875	1.34144816672289
160.0	120.0	1.060333251953125	0.4562530517578125	1.1543281389777373
160.0	140.0	1.713531494140625	-0.36859130859375	1.7527263717370878
160.0	160.0	1.69989013671875	-0.701385498046875	1.8389040469214681
160.0	180.0	0.761688232421875	-1.247802734375	1.4619099244904548
160.0	200.0	0.33074951171875	-1.4911956787109375	1.5274356915131861
160.0	220.0	0.0487060546875	-1.5733795166015625	1.5741332164161292
160.0	240.0	-0.134796142578125	-0.4712677001953125	0.49016654853357866
160.0	260.0	-0.7683868408203125	0.473236083984375	0.9024249156194031
160.0	280.0	-0.8514556884765625	0.73138427734375	1.1224525605052253
160.0	300.0	-0.763763427734375	0.479949951171875	0.9020457467193375
160.0	320.0	-0.643798828125	0.38336181640625	0.7492951443679737
160.0	340.0	-0.5980987548828125	-0.691436767578125	0.9142247667566531
160.0	360.0	-0.263763427734375	-0.825653076171875	0.8667607213079437
160.0	380.0	0.5361785888671875	-1.114501953125	1.2367708286821162
160.0	400.0	0.399932861328125	-1.28399658203125	1.344839587548654
160.0	420.0	0.365020751953125	-1.347686767578125	1.3962448828416882
160.0	440.0	0.29547119140625	-1.399749755859375	1.4305951922117621
160.0	460.0	0.18621826171875	-1.418670654296875	1.4308401959550467
160.0	480.0	0.21588134765625	-1.3861083984375	1.40281903625694
160.0	500.0	0.2279052734375	-1.357208251953125	1.3762103955537754
160.0	520.0	0.255279541015625	-1.39453125	1.4177041480110406
160.0	540.0	0.151947021484375	-1.3905029296875	1.3987802882538394
160.0	560.0	0.115234375	-1.3385009765625	1.343452204375134
160.0	580.0	-0.0023651123046875	-1.08740234375	1.0874049158198646
160.0	600.0	-0.0699462890625	-0.7705078125	0.7736761418559771
160.0	620.0	-0.054412841796875	-0.74609375	0.7480752910913943
160.0	640.0	-0.0097503662109375	-0.7138671875	0.7139337721598604
160.0	660.0	-0.007965087890625	-0.66943359375	0.6694809773743727
160.0	680.0	-0.1014556884765625	-0.4566650390625	0.46779933157947967
160.0	700.0	-0.1625823974609375	0.210693359375	0.2661291559541516
160.0	720.0	0.357879638671875	0.2159423828125	0.41798199539053366
160.0	740.0	0.9178466796875	0.205810546875	0.9406383516625052
160.0	760.0	0.9925079345703125	0.1640625	1.0059763934065638
160.0	780.0	1.123321533203125	0.168701171875	1.135918726119883
160.0	800.0	1.2481231689453125	0.1707763671875	1.259752361556766
180.0	0.0	0.006744384765625	1.4094635248184204	1.4094796609101647
180.0	20.0	0.03106689453125	1.4322147369384766	1.4325516411772266
180.0	40.0	0.09466552734375	1.4350051879882812	1.4381242823972318
180.0	60.0	0.104766845703125	1.4957542419433594	1.4994188354993196
180.0	80.0	0.113739013671875	1.5274276733398438	1.5316565739471166
180.0	100.0	0.4127349853515625	1.2747726440429688	1.3399236777270025
180.0	120.0	1.3323822021484375	0.232940673828125	1.3525914719993692
180.0	140.0	1.5346221923828125	-0.3985748291015625	1.5855368705101656
180.0	160.0	1.035675048828125	-0.7743988037109375	1.2931806965594832
180.0	180.0	0.2879180908203125	-1.1922149658203125	1.226488219163781
180.0	200.0	0.20068359375	-1.4907989501953125	1.5042457959734707
180.0	220.0	0.148956298828125	-1.5478515625	1.5550023917969595
180.0	240.0	0.2863311767578125	-0.5190582275390625	0.5927959061595373
180.0	260.0	-0.65240478515625	0.2919921875	0.7147667040760978
180.0	280.0	-1.11285400390625	0.587310791015625	1.2583234875236062
180.0	300.0	-1.08575439453125	0.338531494140625	1.137306545206263
180.0	320.0	-1.094024658203125	0.224273681640625	1.1167760012791754
180.0	340.0	-1.1156158447265625	-0.801055908203125	1.373422469989513
180.0	360.0	-0.430267333984375	-0.81298828125	0.9198260292815434
180.0	380.0	0.3820648193359375	-1.17486572265625	1.2354282627683386
180.0	400.0	0.3161773681640625	-1.316375732421875	1.3538143140949503
180.0	420.0	0.3038177490234375	-1.343017578125	1.3769536810562688
180.0	440.0	0.348541259765625	-1.396514892578125	1.439352234496998
180.0	460.0	0.572998046875	-1.45831298828125	1.5668450891879369
180.0	480.0	0.572784423828125	-1.398834228515625	1.5115618396370758
180.0	500.0	0.65179443359375	-1.47607421875	1.6135771078328485
180.0	520.0	0.68218994140625	-1.55615234375	1.6991154266601434
180.0	540.0	0.4542236328125	-1.654296875	1.7155224449829125
180.0	560.0	0.2060699462890625	-1.556640625	1.5702212768154582
180.0	580.0	-0.069305419921875	-1.1959228515625	1.1979293418728538
180.0	600.0	-0.27178955078125	-0.777587890625	0.8237186944342775
180.0	620.0	-0.2718048095703125	-0.7626953125	0.809680180203904
180.0	640.0	-0.2599945068359375	-0.73193359375	0.776739292970719
180.0	660.0	-0.259033203125	-0.68310546875	0.7305691491962651
180.0	680.0	-0.2749786376953125	-0.482666015625	0.55549953539862
180.0	700.0	-0.281280517578125	0.1256103515625	0.3080530635924154
180.0	720.0	0.2085113525390625	0.1396484375	0.25095551445198533
180.0	740.0	0.828033447265625	0.1068115234375	0.8348940599439154
180.0	760.0	0.955841064453125	0.07861328125	0.9590683961448081
180.0	780.0	1.0957183837890625	0.086181640625	1.0991023845639367
180.0	800.0	1.234039306640625	0.09130859375	1.2374127321256545
200.0	0.0	0.245635986328125	1.3221254348754883	1.3447500523606941
200.0	20.0	0.14306640625	1.4028644561767578	1.4101406592965826
200.0	40.0	0.1714019775390625	1.4412422180175781	1.4513985561865939
200.0	60.0	0.185302734375	1.4923667907714844	1.503827031797351
200.0	80.0	0.2836456298828125	1.4341506958007812	1.4619312780077873
200.0	100.0	0.8845367431640625	1.0074081420898438	1.340625381960299
200.0	120.0	1.95928955078125	0.150665283203125	1.9650739353427062
200.0	140.0	1.4920654296875	-0.434661865234375	1.5540882161439775
200.0	160.0	0.700775146484375	-0.7781524658203125	1.0471900811182417
200.0	180.0	0.3732452392578125	-1.0250244140625	1.0908652795156664
200.0	200.0	0.2710418701171875	-1.370697021484375	1.397237996929213
200.0	220.0	0.158935546875	-1.4830322265625	1.4915244192045203
200.0	240.0	0.3087615966796875	-0.534820556640625	0.6175489870363143
200.0	260.0	-0.194671630859375	0.304718017578125	0.36159385240652425
200.0	280.0	-0.9118804931640625	0.482025146484375	1.0314428125962278
200.0	300.0	-1.027374267578125	0.2208251953125	1.050838547335647
200.0	320.0	-1.10272216796875	0.134735107421875	1.1109229176237585
200.0	340.0	-0.95196533203125	-0.666595458984375	1.162147795819429
200.0	360.0	-0.3850555419921875	-0.7239990234375	0.8200258266404485
200.0	380.0	0.2282562255859375	-1.1583251953125	1.1806007634312625
200.0	400.0	0.298065185546875	-1.287628173828125	1.3216766506491082
200.0	420.0	0.93310546875	-1.418243408203125	1.6976749337616943
200.0	440.0	1.009765625	-1.39898681640625	1.725337859640869
200.0	460.0	0.9844207763671875	-1.281890869140625	1.6162699234130056
200.0	480.0	0.8912506103515625	-1.006805419921875	1.3446132544475737
200.0	500.0	0.8460540771484375	-1.136810302734375	1.4170903873297975
200.0	520.0	0.7075653076171875	-1.3343505859375	1.5103443815021642
200.0	540.0	0.48236083984375	-1.4671630859375	1.544422060368349
200.0	560.0	0.24261474609375	-1.496826171875	1.5163609411456436
200.0	580.0	-0.1190643310546875	-1.279296875	1.284825594901606
200.0	600.0	-0.3619537353515625	-0.757568359375	0.8395953344683843
200.0	620.0	-0.324981689453125	-0.7449951171875	0.8127919925251628
200.0	640.0	-0.2630462646484375	-0.7127685546875	0.7597580864306767
200.0	660.0	-0.2525634765625	-0.68310546875	0.7283003440404884
200.0	680.0	-0.1756744384765625	-0.5394287109375	0.5673137073240417
200.0	700.0	-0.295318603515625	-0.020751953125	0.2960468225482603
200.0	720.0	-0.12744140625	0.0865478515625	0.15405142854599588
200.0	740.0	0.52471923828125	-0.050537109375	0.5271473024178687
200.0	760.0	0.8045806884765625	0.0045166015625	0.8045933655947541
200.0	780.0	0.9820556640625	0.025146484375	0.9823775613243922
200.0	800.0	1.123931884765625	0.0343017578125	1.1244551979433586
220.0	0.0	0.4764862060546875	1.2121682167053223	1.302455715236012
220.0	20.0	0.347900390625	1.3088665008544922	1.3543139218276203
220.0	40.0	0.389678955078125	1.3550758361816406	1.4099929821932278
220.0	60.0	0.3770294189453125	1.3980789184570312	1.4480248081383904
220.0	80.0	0.5218353271484375	1.29931640625	1.4001911413126895
220.0	100.0	1.5286865234375	0.79632568359375	1.723663853914238
220.0	120.0	1.86688232421875	0.07684326171875	1.8684631383444466
220.0	140.0	0.9886016845703125	-0.5024566650390625	1.1089616724564633
220.0	160.0	0.65704345703125	-0.745635986328125	0.9938204709780796
220.0	180.0	0.5139923095703125	-0.9156646728515625	1.050061849324021
220.0	200.0	0.4416656494140625	-1.21990966796875	1.2974005333265326
220.0	220.0	0.2947540283203125	-1.3863677978515625	1.4173551453784765
220.0	240.0	0.296142578125	-0.7037811279296875	0.7635498036202386
220.0	260.0	-0.253692626953125	0.160888671875	0.3004082450733982
220.0	280.0	-1.04364013671875	0.123138427734375	1.050879539888005
220.0	300.0	-1.214935302734375	-0.014801025390625	1.2150254565987009
220.0	320.0	-1.282684326171875	-0.048095703125	1.2835857109153581
220.0	340.0	-0.9666290283203125	-0.63690185546875	1.157590450846502
220.0	360.0	-0.4356842041015625	-0.71441650390625	0.8367865120550407
220.0	380.0	0.145782470703125	-1.114990234375	1.124480213928162
220.0	400.0	0.2435302734375	-1.23089599609375	1.2547557321168803
220.0	420.0	0.8533782958984375	-1.311187744140625	1.5644384987256936
220.0	440.0	0.8644256591796875	-1.1351318359375	1.4267992168511576
220.0	460.0	0.865814208984375	-0.93402099609375	1.273589205993518
220.0	480.0	0.7607421875	-0.614288330078125	0.9777928350690941
220.0	500.0	0.599029541015625	-0.677398681640625	0.9042706259178428
220.0	520.0	0.48687744140625	-0.8671875	0.9945168691915419
220.0	540.0	0.2194976806640625	-1.0926513671875	1.1144802564575182
220.0	560.0	-0.328582763671875	-1.119873046875	1.1670828049882935
220.0	580.0	-0.251495361328125	-1.17236328125	1.1990352705374563
220.0	600.0	-0.50067138671875	-0.6588134765625	0.8274702619304478
220.0	620.0	-0.352783203125	-0.6610107421875	0.7492604284855865
220.0	640.0	-0.29388427734375	-0.633544921875	0.6983889578905569
220.0	660.0	-0.2264404296875	-0.6031494140625	0.6442549835903457
220.0	680.0	-0.0355987548828125	-0.6011962890625	0.6022493248910518
220.0	700.0	-0.25555419921875	-0.2423095703125	0.352167398552684
220.0	720.0	-0.2315826416015625	-0.171630859375	0.2882493222558533
220.0	740.0	0.06439208984375	-0.2442626953125	0.25260761183260644
220.0	760.0	0.3719940185546875	-0.1837158203125	0.4148867947688381
220.0	780.0	0.657196044921875	-0.104736328125	0.6654895490464616
220.0	800.0	0.8935394287109375	-0.0322265625	0.8941203845073855
240.0	0.0	0.428619384765625	1.2672193050384521	1.3377441250325117
240.0	20.0	0.37384033203125	1.3604888916015625	1.4109169422841599
240.0	40.0	0.4496612548828125	1.384429931640625	1.455624086007528
240.0	60.0	0.4913482666015625	1.3829612731933594	1.4676528888824352
240.0	80.0	0.970123291015625	1.1237411499023438	1.4845650446359124
240.0	100.0	2.098114013671875	0.6112518310546875	2.1853400685783466
240.0	120.0	1.3106536865234375	-0.040771484375	1.3112876877083908
240.0	140.0	0.7398681640625	-0.478973388671875	0.8813741584872077
240.0	160.0	0.566802978515625	-0.7314453125	0.9253528308879845
240.0	180.0	0.5635528564453125	-0.8627166748046875	1.0304716798601152
240.0	200.0	0.5052947998046875	-1.1050567626953125	1.2151021699792588
240.0	220.0	0.397125244140625	-1.2758941650390625	1.3362688277118784
240.0	240.0	0.3583526611328125	-0.9541778564453125	1.019250710802568
240.0	260.0	-0.119171142578125	-0.63336181640625	0.6444757184757236
240.0	280.0	-0.65985107421875	-0.581787109375	0.8797043144048781
240.0	300.0	-0.6058502197265625	-0.303375244140625	0.6775625635320386
240.0	320.0	-0.563934326171875	-0.254669189453125	0.6187716220801002
240.0	340.0	-0.4815216064453125	-0.443939208984375	0.6549389885686658
240.0	360.0	-0.116607666015625	-0.548309326171875	0.5605715520258472
240.0	380.0	0.021514892578125	-0.907012939453125	0.9072680766664539
240.0	400.0	-0.055267333984375	-0.853240966796875	0.8550290203415358
240.0	420.0	0.479522705078125	-0.720306396484375	0.8653226736320666
240.0	440.0	0.4905548095703125	-0.440399169921875	0.6592385380576913
240.0	460.0	0.6355133056640625	-0.31988525390625	0.7114799627134486
240.0	480.0	0.7279052734375	-0.41046142578125	0.835658225085171
240.0	500.0	0.585174560546875	-0.464080810546875	0.7468602714223543
240.0	520.0	0.5337066650390625	-0.6644287109375	0.8522372417497289
240.0	540.0	0.2790069580078125	-0.9365234375	0.9772006097028335
240.0	560.0	-0.34869384765625	-1.0052490234375	1.064007987994154
240.0	580.0	-0.424560546875	-0.907470703125	1.0018756085427876
240.0	600.0	-0.462249755859375	-0.588623046875	0.7484329817054165
240.0	620.0	-0.357635498046875	-0.609375	0.7065699116777026
240.0	640.0	-0.3033599853515625	-0.5919189453125	0.665128046719098
240.0	660.0	-0.2347869873046875	-0.56640625	0.6131402526719918
240.0	680.0	-0.013824462890625	-0.6121826171875	0.6123386910532042
240.0	700.0	-0.1591796875	-0.4608154296875	0.4875336225848151
240.0	720.0	-0.1484222412109375	-0.4520263671875	0.4757699006019678
240.0	740.0	0.04083251953125	-0.560302734375	0.561788615761633
240.0	760.0	0.242523193359375	-0.6474609375	0.6913921932634239
240.0	780.0	0.5323944091796875	-0.58056640625	0.7877189593959438
240.0	800.0	0.84564208984375	-0.4654541015625	0.9652761598509823
260.0	0.0	0.282928466796875	1.349329948425293	1.3786732125639616
260.0	20.0	0.272430419921875	1.4362258911132812	1.4618355393145113
260.0	40.0	0.395538330078125	1.4201431274414062	1.4741970943466312
260.0	60.0	0.5194091796875	1.3784332275390625	1.4730458440684724
260.0	80.0	1.2496337890625	1.0098648071289062	1.6066771721301711
260.0	100.0	1.53289794921875	0.5320281982421875	1.6225998047713053
260.0	120.0	0.808380126953125	-0.05809783935546875	0.8104651680303876
260.0	140.0	0.58642578125	-0.3946685791015625	0.7068652518300211
260.0	160.0	0.530517578125	-0.7203826904296875	0.8946508376849208
260.0	180.0	0.550445556640625	-0.9320068359375	1.0824172268860273
260.0	200.0	0.53900146484375	-1.100433349609375	1.2253473532171264
260.0	220.0	0.39971923828125	-1.2104339599609375	1.2747257904658786
260.0	240.0	0.38677978515625	-1.144195556640625	1.2078005108633068
260.0	260.0	0.152587890625	-0.887786865234375	0.9008044085416463
260.0	280.0	-0.08709716796875	-0.568359375	0.5749941702474619
260.0	300.0	-0.079437255859375	-0.37384033203125	0.38218695879334114
260.0	320.0	-0.097015380859375	-0.309173583984375	0.3240374810990744
260.0	340.0	-0.10711669921875	-0.304656982421875	0.3229394125682445
260.0	360.0	-0.045135498046875	-0.41766357421875	0.4200953158666742
260.0	380.0	-0.111785888671875	-0.499847412109375	0.5121948069812893
260.0	400.0	-0.203704833984375	-0.340087890625	0.39642834502386903
260.0	420.0	0.245819091796875	-0.177886962890625	0.3034317014721617
260.0	440.0	0.318817138671875	-0.03948974609375	0.3212534948564302
260.0	460.0	0.49688720703125	0.004913330078125	0.4969114984821471
260.0	480.0	0.725799560546875	-0.123504638671875	0.7362325704989607
260.0	500.0	0.602386474609375	-0.188812255859375	0.6312840349280324
260.0	520.0	0.587738037109375	-0.423583984375	0.7244718021318575
260.0	540.0	0.34234619140625	-0.7451171875	0.8200003279744923
260.0	560.0	-0.237152099609375	-0.855712890625	0.8879671556600098
260.0	580.0	-0.3155517578125	-0.62548828125	0.7005772632905223
260.0	600.0	-0.500823974609375	-0.4527587890625	0.675140855390098
260.0	620.0	-0.412933349609375	-0.474853515625	0.6292851599402615
260.0	640.0	-0.35882568359375	-0.47412109375	0.594597916869222
260.0	660.0	-0.25726318359375	-0.4534912109375	0.5213814573135025
260.0	680.0	-0.1180419921875	-0.537841796875	0.550642997218091
260.0	700.0	-0.11602783203125	-0.5557861328125	0.5677681597558513
260.0	720.0	-0.082733154296875	-0.58642578125	0.5922330383679919
260.0	740.0	0.032623291015625	-0.69580078125	0.6965651486435426
260.0	760.0	0.18707275390625	-0.8995361328125	0.9187826018647371
260.0	780.0	0.3953857421875	-0.9239501953125	1.0049944519962124
260.0	800.0	0.58538818359375	-0.9466552734375	1.1130298882861223
280.0	0.0	0.153167724609375	1.43709397315979	1.4452333512461595
280.0	20.0	0.169189453125	1.5323772430419922	1.541689036752131
280.0	40.0	0.409576416015625	1.4058570861816406	1.46430426733085
280.0	60.0	0.666290283203125	1.3443641662597656	1.5004191924306405
280.0	80.0	1.66790771484375	0.8842620849609375	1.8878123794844561
280.0	100.0	1.20672607421875	0.44610595703125	1.286545118951591
280.0	120.0	0.578277587890625	-0.0065460205078125	0.5783146367169762
280.0	140.0	0.439300537109375	-0.2978515625	0.5307546657244538
280.0	160.0	0.392730712890625	-0.7725982666015625	0.8666865029543944
280.0	180.0	0.473968505859375	-1.0727996826171875	1.1728364351307077
280.0	200.0	0.54962158203125	-1.247283935546875	1.363011775190455
280.0	220.0	0.481109619140625	-1.304107666015625	1.390022758874961
280.0	240.0	0.459625244140625	-1.1427154541015625	1.2316874498402057
280.0	260.0	0.4478759765625	-1.030548095703125	1.1236646599137798
280.0	280.0	0.44677734375	-0.8309326171875	0.943429387497747
280.0	300.0	0.280853271484375	-0.7178955078125	0.7708777595967102
280.0	320.0	0.194915771484375	-0.614990234375	0.645139633219016
280.0	340.0	0.1533203125	-0.485870361328125	0.5094871207814977
280.0	360.0	0.029998779296875	-0.3411865234375	0.3425028036887733
280.0	380.0	-0.10333251953125	-0.2578125	0.2777496980177047
280.0	400.0	-0.16046142578125	-0.16259765625	0.22844226181191774
280.0	420.0	-0.17755126953125	-0.086761474609375	0.1976158060190323
280.0	440.0	-0.254730224609375	-0.020263671875	0.25553493641261715
280.0	460.0	-0.2288818359375	0.016357421875	0.22946559670791042
280.0	480.0	-0.232940673828125	0.008575439453125	0.233098467788433
280.0	500.0	-0.43218994140625	-0.0589599609375	0.4361931022454268
280.0	520.0	-0.269866943359375	-0.1624755859375	0.31500235418781564
280.0	540.0	-0.166351318359375	-0.2506103515625	0.3007961260225636
280.0	560.0	-0.116912841796875	-0.2645263671875	0.2892106697797251
280.0	580.0	-0.2210693359375	-0.5029296875	0.5493722980463203
280.0	600.0	-0.578887939453125	-0.4481201171875	0.7320675418787693
280.0	620.0	-0.55303955078125	-0.4322509765625	0.7019213997788939
280.0	640.0	-0.524932861328125	-0.45458984375	0.6944108545686638
280.0	660.0	-0.419189453125	-0.4390869140625	0.6070561059013951
280.0	680.0	-0.2532958984375	-0.5093994140625	0.5688994420919031
280.0	700.0	-0.158233642578125	-0.703857421875	0.7214243938016398
280.0	720.0	-0.0916748046875	-0.7242431640625	0.7300222123372361
280.0	740.0	0.0330810546875	-0.8270263671875	0.8276877238443198
280.0	760.0	0.142303466796875	-1.0108642578125	1.0208314377923644
280.0	780.0	0.3343505859375	-1.1612548828125	1.2084300630043192
280.0	800.0	0.54278564453125	-1.2333984375	1.347548871669093
300.0	0.0	-0.778411865234375	1.8939719200134277	2.0476949640356614
300.0	20.0	-0.67584228515625	1.924468994140625	2.0396920610263334
300.0	40.0	-0.174652099609375	1.5608863830566406	1.5706271539450745
300.0	60.0	0.516815185546875	1.1954460144042969	1.3023782512645738
300.0	80.0	1.634063720703125	0.7836380004882812	1.812250743999685
300.0	100.0	1.045623779296875	0.4287567138671875	1.1301156611237937
300.0	120.0	0.61224365234375	-0.0396728515625	0.6135276888505642
300.0	140.0	0.433135986328125	-0.28009033203125	0.5158074997029547
300.0	160.0	0.262847900390625	-0.8456878662109375	0.8855941428194793
300.0	180.0	0.303955078125	-1.2310333251953125	1.2680030509661255
300.0	200.0	0.46319580078125	-1.47149658203125	1.5426770695096996
300.0	220.0	0.518341064453125	-1.4932098388671875	1.5806179430805443
300.0	240.0	0.52679443359375	-1.2927703857421875	1.3959826809517961
300.0	260.0	0.50128173828125	-1.11651611328125	1.2238838230612172
300.0	280.0	0.36492919921875	-0.920989990234375	0.9906542699420178
300.0	300.0	0.264129638671875	-0.84405517578125	0.884417099443499
300.0	320.0	0.188720703125	-0.73944091796875	0.7631437446211965
300.0	340.0	0.161865234375	-0.587371826171875	0.6092667858005695
300.0	360.0	0.01605224609375	-0.37628173828125	0.3766239784833321
300.0	380.0	-0.142669677734375	-0.237701416015625	0.2772302294495744
300.0	400.0	-0.264312744140625	-0.143341064453125	0.300679043955016
300.0	420.0	-0.349578857421875	-0.105010986328125	0.3650105269796876
300.0	440.0	-0.433502197265625	-0.0650634765625	0.43835762913005616
300.0	460.0	-0.450653076171875	-0.03460693359375	0.4519799054337881
300.0	480.0	-0.5396728515625	0.005340576171875	0.5396992759560159
300.0	500.0	-0.7542724609375	0.0570068359375	0.7564236410056983
300.0	520.0	-0.602813720703125	0.0213623046875	0.6031921169324967
300.0	540.0	-0.460693359375	-0.0228271484375	0.4612585501408191
300.0	560.0	-0.4093017578125	-0.034912109375	0.41078800412063443
300.0	580.0	-0.13134765625	-0.535400390625	0.5512765051077098
300.0	600.0	-0.693115234375	-0.4769287109375	0.8413499411298586
300.0	620.0	-0.763153076171875	-0.42919921875	0.8755652957068399
300.0	640.0	-0.740936279296875	-0.462646484375	0.8735149337491854
300.0	660.0	-0.63348388671875	-0.449951171875	0.7770185916720268
300.0	680.0	-0.367279052734375	-0.4854736328125	0.6087516330439089
300.0	700.0	-0.222808837890625	-0.812744140625	0.8427317582495871
300.0	720.0	-0.086181640625	-0.8349609375	0.8393968324527413
300.0	740.0	0.0299072265625	-0.9383544921875	0.9388309726511592
300.0	760.0	0.140289306640625	-1.1278076171875	1.13649949887532
300.0	780.0	0.332122802734375	-1.3587646484375	1.3987662156127518
300.0	800.0	0.510223388671875	-1.513671875	1.5973510733441871
320.0	0.0	-0.98663330078125	1.9372897148132324	2.174059959920986
320.0	20.0	-0.81640625	1.9136543273925781	2.08052686831663
320.0	40.0	-0.243133544921875	1.395416259765625	1.4164393593389601
320.0	60.0	0.607269287109375	1.0698699951171875	1.2302023384461513
320.0	80.0	1.400360107421875	0.6943283081054688	1.5630419795690735
320.0	100.0	0.79718017578125	0.41657257080078125	0.8994603601061009
320.0	120.0	0.53924560546875	-0.08415985107421875	0.5457734910658391
320.0	140.0	0.420684814453125	-0.3031158447265625	0.518512225926986
320.0	160.0	0.337127685546875	-0.9689178466796875	1.0258932059315897
320.0	180.0	0.442230224609375	-1.3343048095703125	1.4056802255137995
320.0	200.0	0.5406494140625	-1.6403350830078125	1.727136640070024
320.0	220.0	0.612640380859375	-1.774383544921875	1.8771694651120445
320.0	240.0	0.625213623046875	-1.5248870849609375	1.6480815199267496
320.0	260.0	0.599517822265625	-1.265289306640625	1.4001352251526389
320.0	280.0	0.29278564453125	-1.02301025390625	1.0640833676178336
320.0	300.0	0.098876953125	-0.906951904296875	0.912325823687465
320.0	320.0	0.04156494140625	-0.764007568359375	0.7651373790794108
320.0	340.0	0.0589599609375	-0.596435546875	0.5993426720748589
320.0	360.0	-0.02178955078125	-0.3790283203125	0.3796541216978472
320.0	380.0	-0.138763427734375	-0.251861572265625	0.28755789062501097
320.0	400.0	-0.29229736328125	-0.15771484375	0.33213208294330426
320.0	420.0	-0.4083251953125	-0.1292724609375	0.4282999349566011
320.0	440.0	-0.511871337890625	-0.093292236328125	0.5203034767451022
320.0	460.0	-0.566864013671875	-0.0540771484375	0.5694375716260028
320.0	480.0	-0.63482666015625	-0.03326416015625	0.6356975639374746
320.0	500.0	-0.909088134765625	0.0286865234375	0.9095406276789253
320.0	520.0	-0.818145751953125	-0.0098876953125	0.8182054986111601
320.0	540.0	-0.73681640625	-0.0517578125	0.7386320380771133
320.0	560.0	-0.692901611328125	-0.05517578125	0.6950949646038733
320.0	580.0	-0.379302978515625	-0.4400634765625	0.5809704062300408
320.0	600.0	-0.98583984375	-0.3165283203125	1.0354083132198992
320.0	620.0	-1.05853271484375	-0.2841796875	1.0960153298116215
320.0	640.0	-1.0111083984375	-0.329345703125	1.0633949339533957
320.0	660.0	-0.825347900390625	-0.3193359375	0.8849715236425503
320.0	680.0	-0.468231201171875	-0.3865966796875	0.6072046199562848
320.0	700.0	-0.186492919921875	-0.8990478515625	0.9181866088002667
320.0	720.0	-0.03326416015625	-0.923828125	0.9244268001804774
320.0	740.0	0.06622314453125	-1.047119140625	1.049211132010543
320.0	760.0	0.17779541015625	-1.2470703125	1.2596807421690135
320.0	780.0	0.314117431640625	-1.499755859375	1.5322980775913502
320.0	800.0	0.41156005859375	-1.702392578125	1.7514343184615218
340.0	0.0	-1.31988525390625	2.019390106201172	2.41247455623937
340.0	20.0	-1.0653076171875	1.9000797271728516	2.178344162167899
340.0	40.0	-0.437255859375	1.1456489562988281	1.226256179444721
340.0	60.0	0.535858154296875	0.907745361328125	1.0541089139833615
340.0	80.0	0.97088623046875	0.5762710571289062	1.1290298507117895
340.0	100.0	0.58990478515625	0.3560333251953125	0.6890191464682768
340.0	120.0	0.448333740234375	-0.14424896240234375	0.47096805176858525
340.0	140.0	0.182342529296875	-0.46868896484375	0.5029096775333396
340.0	160.0	0.2493896484375	-1.1673736572265625	1.1937153983820012
340.0	180.0	0.39874267578125	-1.3982391357421875	1.4539836320296906
340.0	200.0	0.493072509765625	-1.7035675048828125	1.7734888619834137
340.0	220.0	0.5548095703125	-1.9405670166015625	2.0183195993777177
340.0	240.0	0.606658935546875	-1.742431640625	1.8450211614856877
340.0	260.0	0.55694580078125	-1.425018310546875	1.5299888268878756
340.0	280.0	0.23431396484375	-1.102142333984375	1.1267744931801233
340.0	300.0	-0.00787353515625	-0.924407958984375	0.9244414893272125
340.0	320.0	-0.077789306640625	-0.74383544921875	0.7478919385459967
340.0	340.0	-0.0347900390625	-0.578765869140625	0.5798105536294362
340.0	360.0	-0.08465576171875	-0.34344482421875	0.353724391687695
340.0	380.0	-0.1708984375	-0.233184814453125	0.2891045375491013
340.0	400.0	-0.328521728515625	-0.11627197265625	0.3484905992021446
340.0	420.0	-0.6729736328125	-0.049072265625	0.6747604002269428
340.0	440.0	-0.93212890625	0.000152587890625	0.9321289187391869
340.0	460.0	-1.10150146484375	0.038330078125	1.1021681686303573
340.0	480.0	-1.177886962890625	0.037506103515625	1.178483943526014
340.0	500.0	-1.1732177734375	0.015869140625	1.1733250928595285
340.0	520.0	-0.97491455078125	-0.05712890625	0.9765869614398545
340.0	540.0	-0.8956298828125	-0.082763671875	0.8994457806721676
340.0	560.0	-0.83599853515625	-0.084716796875	0.8402800047937329
340.0	580.0	-0.69610595703125	-0.280029296875	0.7503198721363439
340.0	600.0	-1.01531982421875	-0.1015625	1.0203868319700344
340.0	620.0	-0.9852294921875	-0.0943603515625	0.9897378583357503
340.0	640.0	-0.895721435546875	-0.1578369140625	0.909521512411294
340.0	660.0	-0.72601318359375	-0.1636962890625	0.7442389520878128
340.0	680.0	-0.375885009765625	-0.2564697265625	0.45504533972951255
340.0	700.0	-0.25677490234375	-0.872802734375	0.9097900656778569
340.0	720.0	-0.1492919921875	-0.9580078125	0.969570558413542
340.0	740.0	-0.057708740234375	-1.0947265625	1.0962465714165335
340.0	760.0	0.050537109375	-1.26171875	1.2627304556102
340.0	780.0	0.184967041015625	-1.5374755859375	1.5485619082283844
340.0	800.0	0.3387451171875	-1.7176513671875	1.7507354093692915
360.0	0.0	-1.403350830078125	1.7638459205627441	2.2540066512250574
360.0	20.0	-1.109375	1.5132160186767578	1.8763090389924943
360.0	40.0	-0.68475341796875	0.9254989624023438	1.1512756285215546
360.0	60.0	0.1798095703125	0.7599334716796875	0.7809163610497019
360.0	80.0	0.676025390625	0.44150543212890625	0.8074263900622868
360.0	100.0	0.484466552734375	0.23430633544921875	0.5381517439811663
360.0	120.0	0.441619873046875	-0.29199981689453125	0.5294261094207366
360.0	140.0	0.159912109375	-0.7006683349609375	0.7186849089425035
360.0	160.0	0.32989501953125	-1.2911529541015625	1.3326314849937755
360.0	180.0	0.433868408203125	-1.511260986328125	1.5723077193838904
360.0	200.0	0.5015869140625	-1.75640869140625	1.8266255564855534
360.0	220.0	0.592010498046875	-2.1924591064453125	2.2709807051652127
360.0	240.0	0.655517578125	-2.1636810302734375	2.260800498937487
360.0	260.0	0.596343994140625	-1.7666015625	1.8645394176511891
360.0	280.0	0.571624755859375	-1.0146484375	1.1645884737676573
360.0	300.0	0.16400146484375	-0.373626708984375	0.40803602553866564
360.0	320.0	0.0567626953125	-0.238677978515625	0.24533483447616006
360.0	340.0	0.072296142578125	-0.13165283203125	0.15019720507893983
360.0	360.0	-0.058441162109375	0.037017822265625	0.06917867152514313
360.0	380.0	-0.210723876953125	0.01727294921875	0.2114306200456057
360.0	400.0	-0.42987060546875	-0.004791259765625	0.4298973058955027
360.0	420.0	-0.877838134765625	0.02239990234375	0.8781238787744022
360.0	440.0	-1.1038818359375	0.067474365234375	1.1059420860409135
360.0	460.0	-1.2398681640625	0.079193115234375	1.242394709323989
360.0	480.0	-1.29815673828125	0.025054931640625	1.2983985007479522
360.0	500.0	-1.294677734375	-0.03753662109375	1.2952217701264594
360.0	520.0	-1.12701416015625	-0.0892333984375	1.1305412493975633
360.0	540.0	-1.07373046875	-0.10302734375	1.0786620198571355
360.0	560.0	-1.037567138671875	-0.0869140625	1.0412010475945535
360.0	580.0	-0.975555419921875	-0.14306640625	0.9859900475847796
360.0	600.0	-1.2115478515625	0.054443359375	1.212770496015526
360.0	620.0	-1.046356201171875	0.1627197265625	1.0589329578133888
360.0	640.0	-0.88409423828125	0.095703125	0.8892590794008624
360.0	660.0	-0.68914794921875	0.0701904296875	0.6927132107388487
360.0	680.0	-0.382354736328125	-0.039794921875	0.38442005696839926
360.0	700.0	-0.330078125	-0.8173828125	0.881513602149125
360.0	720.0	-0.25244140625	-0.951416015625	0.9843368825647182
360.0	740.0	-0.153228759765625	-1.10888671875	1.1194234265189618
360.0	760.0	-0.20257568359375	-1.19970703125	1.2166897173947693
360.0	780.0	-0.1080322265625	-1.318359375	1.3227782896715692
360.0	800.0	-0.087310791015625	-1.2760009765625	1.2789846232133628
380.0	0.0	-1.587188720703125	1.7614593505859375	2.371056110448223
380.0	20.0	-1.12713623046875	1.4274921417236328	1.8188375124562466
380.0	40.0	-0.68768310546875	0.9084129333496094	1.139351618695469
380.0	60.0	0.55682373046875	0.6495094299316406	0.8555204067602712
380.0	80.0	0.36724853515625	0.32534027099609375	0.49062998125494034
380.0	100.0	0.218109130859375	0.0366363525390625	0.2211646791230427
380.0	120.0	0.369873046875	-0.41119384765625	0.5530700237356453
380.0	140.0	0.154022216796875	-0.877593994140625	0.8910073298344514
380.0	160.0	0.26837158203125	-1.3978271484375	1.423356611306832
380.0	180.0	0.428009033203125	-1.6619720458984375	1.716200108918337
380.0	200.0	0.46929931640625	-1.9273529052734375	1.9836660681287397
380.0	220.0	0.622589111328125	-2.4490966796875	2.5269926291939755
380.0	240.0	0.74822998046875	-2.5638580322265625	2.6708081385762115
380.0	260.0	0.83197021484375	-2.15655517578125	2.311472401863378
380.0	280.0	0.789215087890625	-0.5584716796875	0.9668252541008558
380.0	300.0	0.167938232421875	0.382659912109375	0.4178897680543738
380.0	320.0	0.15545654296875	0.4251708984375	0.45269971242529605
380.0	340.0	0.229644775390625	0.43695068359375	0.4936219431480493
380.0	360.0	0.08123779296875	0.3232421875	0.3332943005606586
380.0	380.0	-0.175201416015625	0.17132568359375	0.2450469873978169
380.0	400.0	-0.45428466796875	0.01788330078125	0.4546365273471876
380.0	420.0	-0.96307373046875	-0.05145263671875	0.964447190956719
380.0	440.0	-1.17120361328125	-0.030242919921875	1.1715940158469813
380.0	460.0	-1.290618896484375	0.017852783203125	1.2907423669464964
380.0	480.0	-1.308807373046875	-0.06280517578125	1.3103134090158643
380.0	500.0	-1.34771728515625	-0.04949951171875	1.3486259979584139
380.0	520.0	-1.231658935546875	-0.1021728515625	1.2358895683307929
380.0	540.0	-1.232757568359375	-0.099853515625	1.236795030281894
380.0	560.0	-1.224578857421875	-0.0570068359375	1.2259050360400148
380.0	580.0	-1.160308837890625	-0.065185546875	1.1621384404658877
380.0	600.0	-1.153472900390625	0.314208984375	1.1955028305267745
380.0	620.0	-0.8555908203125	0.357177734375	0.9271524069624555
380.0	640.0	-0.57171630859375	0.304931640625	0.6479528092124597
380.0	660.0	-0.39794921875	0.2841796875	0.4890006906859468
380.0	680.0	-0.25421142578125	0.187744140625	0.31602422587003637
380.0	700.0	-0.370758056640625	-0.7354736328125	0.8236400919857829
380.0	720.0	-0.266876220703125	-0.883056640625	0.9225030881946648
380.0	740.0	-0.18096923828125	-1.0672607421875	1.0824949685881728
380.0	760.0	-0.32122802734375	-0.9713134765625	1.0230529386610876
380.0	780.0	-0.22894287109375	-1.0001220703125	1.0259917123207236
380.0	800.0	-0.566619873046875	-0.80126953125	0.9813719693578228
400.0	0.0	0.765380859375	1.4436852931976318	1.6340241998491778
400.0	20.0	0.539031982421875	1.2295169830322266	1.3424855640334927
400.0	40.0	0.4718017578125	0.9063720703125	1.0218156529029747
400.0	60.0	0.216400146484375	0.5003623962402344	0.5451527776410281
400.0	80.0	0.203369140625	0.222015380859375	0.3010811131517292
400.0	100.0	0.12823486328125	-0.12872314453125	0.18169707784874792
400.0	120.0	0.164154052734375	-0.520111083984375	0.545400855071315
400.0	140.0	0.14361572265625	-1.195556640625	1.2041516336145595
400.0	160.0	0.295013427734375	-1.56768798828125	1.5952048618108265
400.0	180.0	0.49371337890625	-1.8844146728515625	1.9480173407260233
400.0	200.0	0.458709716796875	-2.145904541015625	2.1943839462216608
400.0	220.0	0.615325927734375	-2.6543731689453125	2.72476107527962
400.0	240.0	0.805755615234375	-2.6778717041015625	2.7964690191578256
400.0	260.0	1.36859130859375	-1.67694091796875	2.1645260479643635
400.0	280.0	-1.056884765625	1.372283935546875	1.732099479698043
400.0	300.0	-0.594085693359375	0.884368896484375	1.0653854495548927
400.0	320.0	-0.418060302734375	0.784820556640625	0.8892231007166074
400.0	340.0	-0.3353271484375	0.62554931640625	0.7097578768393852
400.0	360.0	-0.27752685546875	0.35888671875	0.4536748090885299
400.0	380.0	-0.268646240234375	0.142486572265625	0.3040941065987184
400.0	400.0	-0.495269775390625	-0.00115966796875	0.4952711330627678
400.0	420.0	-0.915313720703125	-0.097869873046875	0.920531215851809
400.0	440.0	-1.081756591796875	-0.05072021484375	1.0829449958745767
400.0	460.0	-1.224456787109375	-0.00274658203125	1.2244598675379557
400.0	480.0	-1.276824951171875	-0.042816162109375	1.2775426332114468
400.0	500.0	-1.293701171875	-0.1080322265625	1.298204022519881
400.0	520.0	-1.196533203125	-0.1715087890625	1.2087625783859532
400.0	540.0	-1.192291259765625	-0.14453125	1.201019454605155
400.0	560.0	-1.210968017578125	-0.0802001953125	1.2136208678682388
400.0	580.0	-1.265533447265625	0.028076171875	1.2658448473549873
400.0	600.0	-1.263702392578125	0.5341796875	1.3719663536491247
400.0	620.0	-1.32196044921875	0.48486328125	1.4080738016180672
400.0	640.0	-1.16009521484375	0.448486328125	1.2437688265985813
400.0	660.0	-0.835052490234375	0.4144287109375	0.9322359239462663
400.0	680.0	-0.5948486328125	0.3155517578125	0.6733630579542207
400.0	700.0	-0.40423583984375	-0.615966796875	0.7367643511100611
400.0	720.0	-0.2808837890625	-0.80029296875	0.8481536056568972
400.0	740.0	-0.117279052734375	-0.911376953125	0.918891901638969
400.0	760.0	-0.38226318359375	-0.7010498046875	0.7984960677320903
400.0	780.0	-0.325958251953125	-0.691162109375	0.7641687270832511
400.0	800.0	-0.676300048828125	-0.5443115234375	0.8681340856064669
420.0	0.0	0.43450927734375	1.3037625551223755	1.3742616607607931
420.0	20.0	0.292266845703125	1.1455764770507812	1.1822712776132782
420.0	40.0	0.166778564453125	0.9392471313476562	0.9539393394266988
420.0	60.0	0.037811279296875	0.3996925354003906	0.4014770425526954
420.0	80.0	0.154388427734375	0.14185333251953125	0.20966200076596864
420.0	100.0	0.105224609375	-0.3376922607421875	0.3537064904455259
420.0	120.0	0.154815673828125	-0.726226806640625	0.7425451282893829
420.0	140.0	0.22735595703125	-1.4283905029296875	1.4463713769489914
420.0	160.0	0.339569091796875	-1.699005126953125	1.7326065882123267
420.0	180.0	0.602813720703125	-2.1636505126953125	2.246056081881001
420.0	200.0	0.50616455078125	-2.4716796875	2.522975035561724
420.0	220.0	0.685272216796875	-2.9192047119140625	2.998558680628906
420.0	240.0	0.804656982421875	-2.5711822509765625	2.694151262846461
420.0	260.0	-0.71844482421875	1.313140869140625	1.4968306208967355
420.0	280.0	-1.1754150390625	1.88494873046875	2.221403212059902
420.0	300.0	-0.53887939453125	1.24163818359375	1.3535347726631752
420.0	320.0	-0.4991455078125	1.113128662109375	1.2199187089223633
420.0	340.0	-0.517486572265625	0.425384521484375	0.6698838284312562
420.0	360.0	-0.463470458984375	0.201171875	0.5052474538700842
420.0	380.0	-0.457305908203125	0.048126220703125	0.45983130254110677
420.0	400.0	-0.50732421875	0.002349853515625	0.5073296608141916
420.0	420.0	-0.614471435546875	0.003265380859375	0.6144801118142019
420.0	440.0	-0.721527099609375	0.078765869140625	0.7258136245705195
420.0	460.0	-0.864837646484375	0.128875732421875	0.8743872764307058
420.0	480.0	-0.976165771484375	0.124359130859375	0.9840552864782467
420.0	500.0	-1.0899658203125	0.02301025390625	1.090208677838482
420.0	520.0	-1.15728759765625	-0.0992431640625	1.1615351003315013
420.0	540.0	-1.207275390625	-0.09912109375	1.2113376325512812
420.0	560.0	-1.291107177734375	-0.0250244140625	1.291349668252714
420.0	580.0	-1.369598388671875	0.132568359375	1.375999315464937
420.0	600.0	-1.41595458984375	0.6409912109375	1.5542834789698772
420.0	620.0	-1.699127197265625	0.611083984375	1.8056735221095102
420.0	640.0	-1.60498046875	0.6031494140625	1.7145703603972942
420.0	660.0	-1.4154052734375	0.5772705078125	1.5285984846468956
420.0	680.0	-1.2471923828125	0.4820556640625	1.337111253037779
420.0	700.0	-0.75628662109375	-0.5018310546875	0.9076364143720601
420.0	720.0	-0.13873291015625	-0.51611328125	0.5344340365686524
420.0	740.0	-0.10296630859375	-0.6968994140625	0.7044649416586174
420.0	760.0	-0.36810302734375	-0.6990966796875	0.7900860752409958
420.0	780.0	-0.2120361328125	-0.7115478515625	0.7424686300991373
420.0	800.0	-0.494354248046875	-0.625	0.7968758514109906
440.0	0.0	0.301361083984375	1.1395928859710693	1.1787664945595069
440.0	20.0	0.28338623046875	1.0383644104003906	1.0763402828127535
440.0	40.0	0.255035400390625	0.90838623046875	0.943508664060713
440.0	60.0	-0.038360595703125	0.2908744812011719	0.29339307953111216
440.0	80.0	0.09912109375	0.03343963623046875	0.10460975335704777
440.0	100.0	0.18414306640625	-0.5379486083984375	0.5685924499879611
440.0	120.0	0.231292724609375	-0.9461517333984375	0.9740120261424374
440.0	140.0	0.30889892578125	-1.61151123046875	1.640849472765773
440.0	160.0	0.339935302734375	-1.8279876708984375	1.8593264734849029
440.0	180.0	0.527252197265625	-2.3856658935546875	2.4432348710657177
440.0	200.0	0.427001953125	-2.716156005859375	2.749515251119462
440.0	220.0	0.548431396484375	-3.0751495361328125	3.123671184076143
440.0	240.0	0.278411865234375	-2.391204833984375	2.407358246039323
440.0	260.0	-1.005218505859375	1.5386962890625	1.8379473644522204
440.0	280.0	-1.037445068359375	1.9205322265625	2.182827593541987
440.0	300.0	-0.84576416015625	1.205963134765625	1.4729779689521971
440.0	320.0	-0.956939697265625	1.00128173828125	1.3850266075488757
440.0	340.0	-0.95074462890625	0.115997314453125	0.9577947203625734
440.0	360.0	-1.013946533203125	-0.11602783203125	1.02056358449658
440.0	380.0	-0.633392333984375	-0.07879638671875	0.6382747992127723
440.0	400.0	-0.53729248046875	0.07373046875	0.5423277529228583
440.0	420.0	-0.663909912109375	0.135223388671875	0.6775409480178914
440.0	440.0	-0.755401611328125	0.20330810546875	0.782282417127229
440.0	460.0	-0.847747802734375	0.260101318359375	0.8867519567800489
440.0	480.0	-0.94427490234375	0.274017333984375	0.9832296733318229
440.0	500.0	-1.0543212890625	0.2425537109375	1.0818621369009842
440.0	520.0	-1.157745361328125	0.1273193359375	1.1647250898732957
440.0	540.0	-1.280914306640625	0.0880126953125	1.2839344591889432
440.0	560.0	-1.40777587890625	0.1319580078125	1.413946901781007
440.0	580.0	-1.513580322265625	0.317626953125	1.5465485033781463
440.0	600.0	-1.671173095703125	0.80322265625	1.8541807223987827
440.0	620.0	-1.934417724609375	0.7822265625	2.0865882028717304
440.0	640.0	-1.863739013671875	0.81298828125	2.0333403690805048
440.0	660.0	-1.71356201171875	0.8009033203125	1.891491711981101
440.0	680.0	-1.416961669921875	0.6663818359375	1.5658368769751279
440.0	700.0	-0.70770263671875	-0.2281494140625	0.7435692147713844
440.0	720.0	0.158294677734375	-0.1685791015625	0.23124903996049223
440.0	740.0	-0.071441650390625	-0.63037109375	0.6344065141895279
440.0	760.0	-0.26141357421875	-0.741943359375	0.7866492263432808
440.0	780.0	-0.0911865234375	-0.7611083984375	0.7665513526364127
440.0	800.0	-0.439178466796875	-0.69677734375	0.8236360801114528
460.0	0.0	0.254730224609375	1.038952112197876	1.069723786203696
460.0	20.0	0.26239013671875	1.007904052734375	1.0414985181773722
460.0	40.0	0.276397705078125	0.9395599365234375	0.9793715156631727
460.0	60.0	-0.0997314453125	0.2945404052734375	0.31096689779261233
460.0	80.0	-0.043060302734375	-0.02561187744140625	0.05010147640189496
460.0	100.0	0.14508056640625	-0.7123565673828125	0.7269802265826643
460.0	120.0	0.300537109375	-1.2273712158203125	1.2636307433485912
460.0	140.0	0.3223876953125	-1.795562744140625	1.824275032508727
460.0	160.0	0.408966064453125	-1.9680328369140625	2.010076239610401
460.0	180.0	0.513397216796875	-2.5601806640625	2.611149504500706
460.0	200.0	0.449615478515625	-2.9343414306640625	2.9685878309783007
460.0	220.0	0.454742431640625	-3.2087554931640625	3.2408181828120157
460.0	240.0	0.252105712890625	-2.37249755859375	2.385854554662835
460.0	260.0	-0.879486083984375	1.58660888671875	1.814062714278942
460.0	280.0	-1.186614990234375	1.8614501953125	2.2074990293718977
460.0	300.0	-1.37396240234375	1.223602294921875	1.839830225643738
460.0	320.0	-1.565185546875	1.002471923828125	1.858697327218731
460.0	340.0	-1.69952392578125	0.02581787109375	1.6997200171706883
460.0	360.0	-1.49420166015625	-0.222412109375	1.5106640088419168
460.0	380.0	-0.90093994140625	-0.083404541015625	0.9047922941112642
460.0	400.0	-0.7178955078125	0.20574951171875	0.7467977113716079
460.0	420.0	-0.85791015625	0.27142333984375	0.8998224633831027
460.0	440.0	-0.928131103515625	0.3221435546875	0.9824478689171401
460.0	460.0	-0.98541259765625	0.36309814453125	1.0501801036877794
460.0	480.0	-1.11614990234375	0.36834716796875	1.175359621840295
460.0	500.0	-1.22528076171875	0.34332275390625	1.2724713978663142
460.0	520.0	-1.330291748046875	0.3172607421875	1.3676002754661076
460.0	540.0	-1.453338623046875	0.2799072265625	1.4800477048803857
460.0	560.0	-1.584381103515625	0.2796630859375	1.6088738057453342
460.0	580.0	-1.753875732421875	0.4942626953125	1.822189808103411
460.0	600.0	-1.883148193359375	0.8699951171875	2.0744007862712475
460.0	620.0	-2.048309326171875	0.95751953125	2.2610649589093854
460.0	640.0	-1.915496826171875	1.0433349609375	2.1812097404396904
460.0	660.0	-1.75689697265625	1.0589599609375	2.0513612971384263
460.0	680.0	-1.43084716796875	0.8826904296875	1.6812096873222255
460.0	700.0	-0.483123779296875	0.400634765625	0.6276279164835598
460.0	720.0	0.276153564453125	0.15869140625	0.3185023603959142
460.0	740.0	0.1962890625	-0.7294921875	0.7554391091813185
460.0	760.0	0.509979248046875	-0.8592529296875	0.9991968928169301
460.0	780.0	0.737762451171875	-0.888916015625	1.1551905112117908
460.0	800.0	0.44818115234375	-0.8489990234375	0.9600342114289471
480.0	0.0	0.26824951171875	0.9966912269592285	1.0321585161373423
480.0	20.0	0.26513671875	0.9864311218261719	1.0214420383637814
480.0	40.0	0.29119873046875	0.9560813903808594	0.9994440082662004
480.0	60.0	-0.0196533203125	0.474761962890625	0.47516857472592283
480.0	80.0	-0.17706298828125	0.01412200927734375	0.17762525992976183
480.0	100.0	-0.16552734375	-0.8801193237304688	0.8955497337014334
480.0	120.0	0.0828857421875	-1.4542770385742188	1.4566371377876415
480.0	140.0	0.199371337890625	-1.88446044921875	1.894977602781107
480.0	160.0	0.356231689453125	-2.0521697998046875	2.082859069596654
480.0	180.0	0.3787841796875	-2.7907257080078125	2.8163145122868003
480.0	200.0	0.391357421875	-3.1647796630859375	3.188885533778061
480.0	220.0	0.30999755859375	-3.2646026611328125	3.2792878832773322
480.0	240.0	0.1427001953125	-2.5385284423828125	2.5425361351470963
480.0	260.0	-0.21710205078125	1.56304931640625	1.578054646066311
480.0	280.0	-0.77764892578125	1.828521728515625	1.98701523985663
480.0	300.0	-1.354705810546875	1.149566650390625	1.7767192566130945
480.0	320.0	-1.665985107421875	0.958587646484375	1.9220813339044551
480.0	340.0	-1.917022705078125	-0.019989013671875	1.9171269161045719
480.0	360.0	-1.536468505859375	-0.24932861328125	1.5565668077209187
480.0	380.0	-0.939361572265625	-0.035552978515625	0.9400341364709472
480.0	400.0	-0.8592529296875	0.3052978515625	0.9118784871600109
480.0	420.0	-0.952728271484375	0.354034423828125	1.016381588056827
480.0	440.0	-1.027496337890625	0.40576171875	1.1047132192481448
480.0	460.0	-1.06500244140625	0.40301513671875	1.1387060202816641
480.0	480.0	-1.247283935546875	0.400970458984375	1.3101505733508043
480.0	500.0	-1.3963623046875	0.38726806640625	1.44907012984542
480.0	520.0	-1.524261474609375	0.35302734375	1.5646090081593953
480.0	540.0	-1.69403076171875	0.3590087890625	1.7316545649388422
480.0	560.0	-1.774749755859375	0.390625	1.8172299212119283
480.0	580.0	-1.97039794921875	0.6102294921875	2.062728317404129
480.0	600.0	-2.006683349609375	0.9788818359375	2.232708604885078
480.0	620.0	-2.0150146484375	1.095703125	2.2936541525592884
480.0	640.0	-1.873046875	1.190185546875	2.21919945744798
480.0	660.0	-1.75921630859375	1.27294921875	2.1714607373697676
480.0	680.0	-1.530426025390625	1.02490234375	1.8419089644760376
480.0	700.0	-0.836212158203125	0.5372314453125	0.9939156902671805
480.0	720.0	-0.16973876953125	0.1885986328125	0.2537335101651475
480.0	740.0	2.23150634765625	-1.396728515625	2.632578797679217
480.0	760.0	3.14166259765625	-1.2000732421875	3.3630670026222544
480.0	780.0	3.357879638671875	-1.203857421875	3.567159704864738
480.0	800.0	3.45172119140625	-1.20361328125	3.6555525046160087
500.0	0.0	0.224456787109375	0.9086393117904663	0.9359520544400314
500.0	20.0	0.217254638671875	0.9092063903808594	0.9348025664993858
500.0	40.0	0.24761962890625	0.8952713012695312	0.9288843757414099
500.0	60.0	0.164794921875	0.6953506469726562	0.7146117047187787
500.0	80.0	0.03179931640625	0.250885009765625	0.25289223920279275
500.0	100.0	-0.099090576171875	-0.8779830932617188	0.8835571596334275
500.0	120.0	-0.145721435546875	-1.6049728393554688	1.611574556713588
500.0	140.0	-0.089599609375	-1.946380615234375	1.9484418362784908
500.0	160.0	0.206634521484375	-2.1474609375	2.1573794991974538
500.0	180.0	0.15484619140625	-2.9427642822265625	2.9468354151091365
500.0	200.0	0.109039306640625	-3.25921630859375	3.26103979071034
500.0	220.0	0.069091796875	-3.3223114013671875	3.3230297507018833
500.0	240.0	0.087677001953125	-2.7440948486328125	2.745495182105521
500.0	260.0	0.20050048828125	1.475006103515625	1.4885709426189153
500.0	280.0	-0.099273681640625	2.187652587890625	2.1899039040951163
500.0	300.0	-1.4747314453125	0.97393798828125	1.7673109632463733
500.0	320.0	-1.904296875	0.66339111328125	2.016540194817674
500.0	340.0	-1.91900634765625	-0.096435546875	1.9214279005588684
500.0	360.0	-1.482940673828125	-0.2996826171875	1.5129186075721863
500.0	380.0	-1.01715087890625	-0.023834228515625	1.0174300864967047
500.0	400.0	-1.00885009765625	0.3778076171875	1.0772729993580652
500.0	420.0	-1.052642822265625	0.424530029296875	1.1350253992938422
500.0	440.0	-1.089599609375	0.45721435546875	1.181639655562074
500.0	460.0	-1.17816162109375	0.439208984375	1.2573660315810873
500.0	480.0	-1.372283935546875	0.43511962890625	1.439615327516185
500.0	500.0	-1.56854248046875	0.435394287109375	1.627849408969558
500.0	520.0	-1.73541259765625	0.425048828125	1.7867074160014138
500.0	540.0	-1.829864501953125	0.453369140625	1.8851916807527052
500.0	560.0	-1.892852783203125	0.4942626953125	1.9563198283658512
500.0	580.0	-2.019805908203125	0.69384765625	2.1356592604851246
500.0	600.0	-2.06982421875	0.8890380859375	2.2526786310460403
500.0	620.0	-2.06500244140625	0.9512939453125	2.2735864297189132
500.0	640.0	-2.05340576171875	0.981689453125	2.276002944777669
500.0	660.0	-2.07855224609375	0.942138671875	2.2821053255237285
500.0	680.0	-1.81329345703125	0.7630615234375	1.9673068011530637
500.0	700.0	-1.580963134765625	0.756103515625	1.7524659653837606
500.0	720.0	-1.267730712890625	0.5560302734375	1.3843087897521829
500.0	740.0	1.994781494140625	-1.632568359375	2.577679704191016
500.0	760.0	3.274322509765625	-1.2415771484375	3.501814060380713
500.0	780.0	3.440826416015625	-1.233642578125	3.6552921135955505
500.0	800.0	3.532440185546875	-1.2325439453125	3.7412963317001426
520.0	0.0	0.18359375	0.8485978841781616	0.8682309796769032
520.0	20.0	0.203369140625	0.8479194641113281	0.8719669861740139
520.0	40.0	0.23291015625	0.8391304016113281	0.8708541621837655
520.0	60.0	0.19140625	0.7046852111816406	0.7302175014317145
520.0	80.0	0.1375732421875	0.452606201171875	0.4730526083906697
520.0	100.0	0.0462646484375	-0.3993682861328125	0.402039109619581
520.0	120.0	-0.0714111328125	-1.3870620727539062	1.3888991120891132
520.0	140.0	-0.2347412109375	-1.824249267578125	1.8392903050828406
520.0	160.0	-0.349609375	-2.1975860595703125	2.2252216079091234
520.0	180.0	-0.332763671875	-3.079315185546875	3.0972429147968548
520.0	200.0	-0.371337890625	-3.2851409912109375	3.306061578547533
520.0	220.0	-0.3299560546875	-3.3385162353515625	3.3547819082215926
520.0	240.0	-0.1922607421875	-2.9485626220703125	2.9548241452337978
520.0	260.0	-0.8248291015625	-0.52740478515625	0.9790295471486604
520.0	280.0	-0.6807861328125	1.660980224609375	1.7950835816677753
520.0	300.0	-1.6671142578125	0.66424560546875	1.7945729778937018
520.0	320.0	-1.68212890625	0.789031982421875	1.8579906152955712
520.0	340.0	-1.9437255859375	0.416107177734375	1.9877661675333305
520.0	360.0	-1.57861328125	-0.05535888671875	1.57958364706578
520.0	380.0	-1.07421875	0.184814453125	1.090001057309329
520.0	400.0	-1.0693359375	0.388397216796875	1.137687015503193
520.0	420.0	-1.1031494140625	0.4122314453125	1.1776558895750786
520.0	440.0	-1.1546630859375	0.45367431640625	1.2405914828795934
520.0	460.0	-1.2763671875	0.43560791015625	1.3486539395698793
520.0	480.0	-1.5108642578125	0.46722412109375	1.5814579301603768
520.0	500.0	-1.7196044921875	0.521484375	1.7969378294533649
520.0	520.0	-1.87158203125	0.510498046875	1.939955555047864
520.0	540.0	-1.915283203125	0.529541015625	1.9871395108048948
520.0	560.0	-1.966796875	0.560546875	2.045116805119461
520.0	580.0	-1.98681640625	0.680419921875	2.1000977839682955
520.0	600.0	-2.02294921875	0.7288818359375	2.150254001833471
520.0	620.0	-2.115234375	0.690185546875	2.2249882135186207
520.0	640.0	-2.06591796875	0.631591796875	2.1603067493955384
520.0	660.0	-1.9771728515625	0.555908203125	2.0538369982200275
520.0	680.0	-1.8377685546875	0.5084228515625	1.9068002141255194
520.0	700.0	-1.72509765625	0.604736328125	1.8280229621515565
520.0	720.0	-1.4188232421875	0.59619140625	1.538994342243597
520.0	740.0	1.9705810546875	-2.05126953125	2.84445010202814
520.0	760.0	3.31201171875	-1.3087158203125	3.561201865027248
520.0	780.0	3.4658203125	-1.2900390625	3.69812266174521
520.0	800.0	3.5609130859375	-1.2841796875	3.7853955507170616
540.0	0.0	0.11279296875	0.7945079207420349	0.8024743546813631
540.0	20.0	0.16845703125	0.7878341674804688	0.8056428779721241
540.0	40.0	0.205322265625	0.7824630737304688	0.8089534563330056
540.0	60.0	0.21142578125	0.6915168762207031	0.7231157936839798
540.0	80.0	0.2227783203125	0.5652618408203125	0.6075780844375702
540.0	100.0	0.1805419921875	0.21743011474609375	0.28261504868200277
540.0	120.0	0.0291748046875	-0.40636444091796875	0.4074103926891496
540.0	140.0	-0.2760009765625	-1.250396728515625	1.2804954188695996
540.0	160.0	-0.6466064453125	-2.19091796875	2.2843426715165336
540.0	180.0	-0.66259765625	-3.2223663330078125	3.289784254046184
540.0	200.0	-0.6033935546875	-3.2078704833984375	3.2641257359509517
540.0	220.0	-0.45703125	-3.26812744140625	3.299929474511406
540.0	240.0	-0.4639892578125	-3.156890869140625	3.1908064797208944
540.0	260.0	-1.0706787109375	-2.50634765625	2.7254598650584922
540.0	280.0	-0.875732421875	0.77459716796875	1.1691484282794298
540.0	300.0	0.234130859375	2.323516845703125	2.3352832358362607
540.0	320.0	0.39208984375	2.565216064453125	2.595008266441608
540.0	340.0	-0.260986328125	2.19732666015625	2.2127716364102263
540.0	360.0	-0.797607421875	0.494140625	0.9382710465028082
540.0	380.0	-1.04248046875	0.242919921875	1.0704090882316797
540.0	400.0	-1.1004638671875	0.41998291015625	1.1778821536166428
540.0	420.0	-1.080810546875	0.442535400390625	1.1678994044159485
540.0	440.0	-1.1251220703125	0.499176025390625	1.230884388327786
540.0	460.0	-1.255615234375	0.4986572265625	1.3510102317886385
540.0	480.0	-1.46435546875	0.582550048828125	1.5759763634800121
540.0	500.0	-1.64013671875	0.570648193359375	1.7365735851890456
540.0	520.0	-1.7723388671875	0.5643310546875	1.8600146772077302
540.0	540.0	-1.802978515625	0.5693359375	1.8907339679432251
540.0	560.0	-1.716796875	0.576171875	1.8109018580670742
540.0	580.0	-1.7503662109375	0.609130859375	1.8533273526915386
540.0	600.0	-1.774169921875	0.5108642578125	1.846255995683226
540.0	620.0	-1.7337646484375	0.3570556640625	1.7701493166992215
540.0	640.0	-1.6983642578125	0.2352294921875	1.7145769350512658
540.0	660.0	-1.68603515625	0.0863037109375	1.6882425414117919
540.0	680.0	-1.722412109375	0.187744140625	1.7326140184301455
540.0	700.0	-1.6082763671875	0.13525390625	1.6139536834772261
540.0	720.0	-0.9881591796875	-0.2911376953125	1.0301551931784585
540.0	740.0	1.982421875	-2.55908203125	3.2371124993032203
540.0	760.0	3.3369140625	-1.3765869140625	3.609707327814593
540.0	780.0	3.478515625	-1.337890625	3.726932019480907
540.0	800.0	3.5628662109375	-1.3387451171875	3.8060812032632083
560.0	0.0	0.043212890625	0.7235782742500305	0.7248674864296374
560.0	20.0	0.1375732421875	0.7175807952880859	0.7306494335399586
560.0	40.0	0.187255859375	0.7118263244628906	0.7360444776429059
560.0	60.0	0.2132568359375	0.6414108276367188	0.6759336712161145
560.0	80.0	0.2569580078125	0.5831527709960938	0.6372554998580957
560.0	100.0	0.287109375	0.5190277099609375	0.5931454770291903
560.0	120.0	0.294921875	0.446990966796875	0.5355182879711211
560.0	140.0	0.22412109375	0.2461700439453125	0.33291133233900794
560.0	160.0	0.03759765625	-0.29083251953125	0.2932526865561304
560.0	180.0	0.070068359375	-2.50543212890625	2.506411723468674
560.0	200.0	0.0804443359375	-2.611907958984375	2.61314647071119
560.0	220.0	0.029052734375	-2.8209686279296875	2.8211182288479453
560.0	240.0	-0.0537109375	-2.8166656494140625	2.8171777092324635
560.0	260.0	-0.1829833984375	-2.379425048828125	2.3864506043692715
560.0	280.0	-0.1922607421875	0.582275390625	0.6131955834103705
560.0	300.0	0.0989990234375	2.585906982421875	2.587801330933228
560.0	320.0	0.233642578125	2.596527099609375	2.607017804564973
560.0	340.0	0.156005859375	2.4766845703125	2.4815930949660836
560.0	360.0	-0.2154541015625	1.305694580078125	1.3233513540724908
560.0	380.0	-0.76318359375	0.34918212890625	0.8392719207245445
560.0	400.0	-0.7991943359375	0.50372314453125	0.9446949734866975
560.0	420.0	-0.7952880859375	0.5384521484375	0.9604237896840602
560.0	440.0	-0.8577880859375	0.591064453125	1.041708974773797
560.0	460.0	-0.88525390625	0.54718017578125	1.0407115946787964
560.0	480.0	-0.8974609375	0.593719482421875	1.076075721381018
560.0	500.0	-0.9678955078125	0.605316162109375	1.141590719196
560.0	520.0	-1.097900390625	1.53955078125	1.8909261952233918
560.0	540.0	-1.61767578125	1.6058349609375	2.2793816826086717
560.0	560.0	-2.02783203125	1.8447265625	2.7413717072583514
560.0	580.0	-2.0958251953125	1.9031982421875	2.8310151533279133
560.0	600.0	-2.48388671875	2.037841796875	3.2128635857554504
560.0	620.0	-2.554443359375	1.9239501953125	3.1979313986228726
560.0	640.0	-3.0797119140625	2.08154296875	3.7171826164947923
560.0	660.0	-3.3436279296875	2.2257080078125	4.016668254689078
560.0	680.0	-3.3665771484375	1.9710693359375	3.9011480391616344
560.0	700.0	-3.3968505859375	1.931640625	3.9076629086110186
560.0	720.0	-3.3284912109375	1.758544921875	3.7644832292813493
560.0	740.0	-3.1224365234375	1.6343994140625	3.524325650047723
560.0	760.0	-0.80810546875	-0.8477783203125	1.171222664148684
560.0	780.0	1.529541015625	-1.647216796875	2.2478476136932173
560.0	800.0	2.9385986328125	-2.8331298828125	4.081909707190087
580.0	0.0	0.0269775390625	0.6493833065032959	0.6499434332147854
580.0	20.0	0.1085205078125	0.6450386047363281	0.6541035867628856
580.0	40.0	0.172119140625	0.638763427734375	0.6615464573107898
580.0	60.0	0.2039794921875	0.5881576538085938	0.6225247456661461
580.0	80.0	0.257568359375	0.544219970703125	0.60209371053287
580.0	100.0	0.2935791015625	0.5096359252929688	0.588147485945035
580.0	120.0	0.3106689453125	0.49961090087890625	0.5883249492063153
580.0	140.0	0.2808837890625	0.466888427734375	0.5448674214066975
580.0	160.0	0.1314697265625	0.294891357421875	0.32287025518702483
580.0	180.0	0.0675048828125	-0.483795166015625	0.4884820077173933
580.0	200.0	0.0650634765625	-1.8883209228515625	1.8894414951676528
580.0	220.0	0.0137939453125	-2.01641845703125	2.01646563739221
580.0	240.0	-0.0909423828125	-2.0884857177734375	2.0904648072462844
580.0	260.0	-0.2327880859375	-2.0037841796875	2.017260848705579
580.0	280.0	-0.106689453125	1.561065673828125	1.5647072177926993
580.0	300.0	-0.0487060546875	2.45013427734375	2.450618341720718
580.0	320.0	-0.0323486328125	2.401031494140625	2.401249397688628
580.0	340.0	-0.0408935546875	2.307891845703125	2.308254113887368
580.0	360.0	-0.2373046875	1.45587158203125	1.4750849392749041
580.0	380.0	-0.4384765625	0.40240478515625	0.5951397373545679
580.0	400.0	-0.44091796875	0.4437255859375	0.6255406068211748
580.0	420.0	-0.5487060546875	0.477630615234375	0.7274677580895866
580.0	440.0	-0.73388671875	0.496551513671875	0.8860886646873843
580.0	460.0	-0.823486328125	0.59185791015625	1.014113168449813
580.0	480.0	-0.892822265625	0.727264404296875	1.1515403213752642
580.0	500.0	-1.056396484375	0.96832275390625	1.4330465756326427
580.0	520.0	-1.8460693359375	1.771484375	2.5585403815374623
580.0	540.0	-1.9705810546875	1.8538818359375	2.705562336135003
580.0	560.0	-2.1859130859375	1.9627685546875	2.9378012898327315
580.0	580.0	-2.1827392578125	1.9837646484375	2.949520782768994
580.0	600.0	-2.3924560546875	2.0050048828125	3.121520551544206
580.0	620.0	-2.42919921875	1.8636474609375	3.061730017985649
580.0	640.0	-2.703857421875	1.8065185546875	3.2518232187895357
580.0	660.0	-2.93603515625	1.8941650390625	3.4940182646836013
580.0	680.0	-2.96142578125	1.906005859375	3.5217752616860727
580.0	700.0	-2.9183349609375	1.9254150390625	3.4962697288507543
580.0	720.0	-2.885009765625	1.921630859375	3.4664025310765507
580.0	740.0	-2.58740234375	1.79541015625	3.1493092127653397
580.0	760.0	-1.812255859375	0.419921875	1.8602703246954555
580.0	780.0	2.61669921875	-1.5146484375	3.023454099308943
580.0	800.0	3.375732421875	-1.4561767578125	3.6764140319190624
600.0	0.0	0.0538330078125	0.5810366868972778	0.5835251701946592
600.0	20.0	0.123779296875	0.5816078186035156	0.5946334744997201
600.0	40.0	0.1846923828125	0.5776176452636719	0.6064267642419059
600.0	60.0	0.236083984375	0.5592803955078125	0.6070668896239939
600.0	80.0	0.302490234375	0.5305328369140625	0.6107089592730122
600.0	100.0	0.322265625	0.4817657470703125	0.5796148446225795
600.0	120.0	0.326416015625	0.4449920654296875	0.5518744001599273
600.0	140.0	0.292236328125	0.40155029296875	0.49663337509602756
600.0	160.0	0.1448974609375	0.359100341796875	0.38723162275925604
600.0	180.0	0.070556640625	0.2699737548828125	0.2790413371918403
600.0	200.0	0.0689697265625	-0.9792022705078125	0.9816281932329375
600.0	220.0	0.01318359375	-0.538360595703125	0.5385219941190783
600.0	240.0	-0.0574951171875	-0.4373626708984375	0.44112559934311146
600.0	260.0	-0.185302734375	-0.931976318359375	0.9502194280004734
600.0	280.0	-0.2003173828125	0.826873779296875	0.8507921607217281
600.0	300.0	-0.378662109375	-0.1544189453125	0.4089378971772478
600.0	320.0	-0.399169921875	-0.144683837890625	0.4245821940171941
600.0	340.0	-0.38623046875	0.21722412109375	0.4431255959384392
600.0	360.0	-0.431396484375	0.358795166015625	0.5611032862916502
600.0	380.0	-0.4251708984375	0.424285888671875	0.6006569804840644
600.0	400.0	-0.4158935546875	0.39971923828125	0.576838728140498
600.0	420.0	-0.4647216796875	0.2686767578125	0.5367992546196465
600.0	440.0	-0.537841796875	-0.021942138671875	0.5382891935709136
600.0	460.0	-0.6524658203125	0.090057373046875	0.6586516356285526
600.0	480.0	-0.82861328125	0.68560791015625	1.07548043977225
600.0	500.0	-0.989990234375	1.03472900390625	1.4320421696593602
600.0	520.0	-1.852294921875	1.8172607421875	2.594885947917514
600.0	540.0	-1.9739990234375	1.8206787109375	2.6854316437014814
600.0	560.0	-2.19140625	1.9078369140625	2.9055297353836504
600.0	580.0	-2.1888427734375	1.93359375	2.9205851257699424
600.0	600.0	-2.3984375	1.945068359375	3.088007992873076
600.0	620.0	-2.42236328125	1.8243408203125	3.032501161583743
600.0	640.0	-2.7017822265625	1.7650146484375	3.2272130250369235
600.0	660.0	-2.936279296875	1.8248291015625	3.457128484619301
600.0	680.0	-2.96337890625	1.828125	3.481904013270964
600.0	700.0	-2.9178466796875	1.85546875	3.4578307547348137
600.0	720.0	-2.8807373046875	1.8416748046875	3.4191246693911213
600.0	740.0	-2.5865478515625	1.7010498046875	3.0957713459572505
600.0	760.0	-1.808349609375	0.296142578125	1.8324379215420197
600.0	780.0	2.6790771484375	-1.5003662109375	3.0705949153548335
600.0	800.0	3.398193359375	-1.5048828125	3.7165024400716136
620.0	0.0	0.0390625	0.4963642954826355	0.49789897844464703
620.0	20.0	0.1153564453125	0.4985370635986328	0.5117092077114531
620.0	40.0	0.1702880859375	0.4935646057128906	0.5221149798892755
620.0	60.0	0.207275390625	0.4710235595703125	0.5146127488014983
620.0	80.0	0.28466796875	0.44988250732421875	0.5323815575586524
620.0	100.0	0.3133544921875	0.42299652099609375	0.5264191244140782
620.0	120.0	0.32080078125	0.38454437255859375	0.500786896510974
620.0	140.0	0.3182373046875	0.345428466796875	0.46967627975915976
620.0	160.0	0.1829833984375	0.2942047119140625	0.3464669343763895
620.0	180.0	0.0731201171875	0.4123382568359375	0.4187712855342559
620.0	200.0	0.02197265625	0.5325164794921875	0.5329696037800223
620.0	220.0	-0.0185546875	0.9667510986328125	0.9669291407005854
620.0	240.0	-0.039306640625	1.0477294921875	1.0484665472950006
620.0	260.0	-0.0953369140625	0.94586181640625	0.9506543551250849
620.0	280.0	-0.1851806640625	0.795928955078125	0.8171871143589969
620.0	300.0	-0.330322265625	0.11761474609375	0.350636603432001
620.0	320.0	-0.3724365234375	-0.032379150390625	0.3738413746099142
620.0	340.0	-0.3546142578125	0.3248291015625	0.4809004232331379
620.0	360.0	-0.4061279296875	0.376708984375	0.5539400276032587
620.0	380.0	-0.3990478515625	0.422088623046875	0.5808597021159705
620.0	400.0	-0.398193359375	0.32879638671875	0.5163961806303894
620.0	420.0	-0.443359375	0.202392578125	0.48737079424240726
620.0	440.0	-0.5321044921875	-0.178924560546875	0.5613815003836603
620.0	460.0	-0.6414794921875	-0.063690185546875	0.6446335227337532
620.0	480.0	-0.8272705078125	0.68194580078125	1.0721131322297717
620.0	500.0	-1.007568359375	1.1600341796875	1.5365133572009324
620.0	520.0	-1.8768310546875	1.805908203125	2.6045727568938366
620.0	540.0	-1.984619140625	1.760009765625	2.6526114507086183
620.0	560.0	-2.1973876953125	1.83740234375	2.8643603223632277
620.0	580.0	-2.177490234375	1.8702392578125	2.8704108769062215
620.0	600.0	-2.3802490234375	1.907958984375	3.0505561623468687
620.0	620.0	-2.4097900390625	1.786865234375	2.9999958996943428
620.0	640.0	-2.726806640625	1.6475830078125	3.1859071271757253
620.0	660.0	-2.956787109375	1.7080078125	3.4146567466917084
620.0	680.0	-2.96826171875	1.7412109375	3.4412778382261338
620.0	700.0	-2.9185791015625	1.7784423828125	3.4177421320312
620.0	720.0	-2.886474609375	1.761474609375	3.3814979624479102
620.0	740.0	-2.618408203125	1.624755859375	3.0815407056804696
620.0	760.0	-1.9488525390625	0.3076171875	1.9729811334768925
620.0	780.0	2.4808349609375	-1.548828125	2.9246214565650686
620.0	800.0	3.393798828125	-1.5799560546875	3.743545327697571
