# Supplementary material for: Real-time emotion detection by quantitative facial motion analysis
Source: PLoS One. 2023 Mar 10;18(3):e0282730. doi: 10.1371/journal.pone.0282730 (PMC10004542; doi:10.1371/journal.pone.0282730)
Supplement: S1 Dataset — Data from each participant is organized into folders by Study ID and subsequently by emotions. The data files (.csv) contain the pixel displacement results after DISC-processing of videos. (ZIP) [file pone.0282730.s004.zip › S1_Dataset/1/happy/result/100825_cropped_result.csv]

pos_x	pos_y	disp_x	disp_y	disp_xy_indi
0.0	0.0	0.038842469453811646	0.2780582904815674	0.28075817056463737
0.0	20.0	-0.035187721252441406	0.39920806884765625	0.40075585829781024
0.0	40.0	0.06319752335548401	0.416473388671875	0.42124103602344065
0.0	60.0	0.09726384282112122	0.5257530212402344	0.5346741946864147
0.0	80.0	0.1334264874458313	0.6003189086914062	0.6149678200398566
0.0	100.0	0.18124911189079285	0.704254150390625	0.7272036502271026
0.0	120.0	0.24686455726623535	0.7220077514648438	0.76304475806441
0.0	140.0	0.32806479930877686	0.6854248046875	0.7598905680599053
0.0	160.0	0.37552011013031006	0.6650848388671875	0.7637756188850708
0.0	180.0	0.39625102281570435	0.7172088623046875	0.8193921071446051
0.0	200.0	0.09687286615371704	1.035491943359375	1.0400134215283046
0.0	220.0	0.15761980414390564	1.021392822265625	1.033483091315045
0.0	240.0	0.3304859399795532	0.879119873046875	0.9391872591289356
0.0	260.0	0.5391685366630554	0.595184326171875	0.8030859811054165
0.0	280.0	0.8111021518707275	-0.043731689453125	0.81228022346463
0.0	300.0	0.9677577018737793	-0.3238525390625	1.0205074407338963
0.0	320.0	0.9543771743774414	-0.26361083984375	0.9901143700885249
0.0	340.0	0.7523865103721619	0.300872802734375	0.8103146946805527
0.0	360.0	0.4994218945503235	0.573883056640625	0.7607653984346431
0.0	380.0	0.40549540519714355	0.449798583984375	0.6055949882473801
0.0	400.0	0.3722802996635437	0.21307373046875	0.42894409441493353
0.0	420.0	0.3901883363723755	0.0123291015625	0.39038307415458023
0.0	440.0	0.3281897306442261	-0.398590087890625	0.516316334687356
0.0	460.0	0.25396111607551575	-0.29364013671875	0.3882277403413205
0.0	480.0	0.15737563371658325	-0.371185302734375	0.40316946691646405
0.0	500.0	0.08258157968521118	0.082244873046875	0.11655014562754296
0.0	520.0	0.32897037267684937	0.34674072265625	0.4779650979384621
0.0	540.0	0.945850133895874	0.52923583984375	1.0838464143807287
0.0	560.0	1.1505885124206543	0.5299072265625	1.266750012306112
0.0	580.0	1.6658231019973755	0.55108642578125	1.754611881821308
0.0	600.0	1.9871633052825928	0.46673583984375	2.0412399040916993
0.0	620.0	2.2347419261932373	0.3873291015625	2.2680598117340454
0.0	640.0	2.0327963829040527	0.387939453125	2.0694825811392383
0.0	660.0	1.8993721008300781	0.4722900390625	1.9572103255422812
0.0	680.0	1.967801809310913	0.53302001953125	2.0387138842781245
0.0	700.0	2.0427355766296387	0.61602783203125	2.1336023354565263
0.0	720.0	2.2366044521331787	0.588134765625	2.3126396126155777
0.0	740.0	2.3924946784973145	1.25164794921875	2.7001209927374497
0.0	760.0	2.4601752758026123	1.0032958984375	2.6568901082829846
0.0	780.0	3.7056329250335693	-0.70281982421875	3.77169339692501
0.0	800.0	3.862579345703125	-1.173583984375	4.036931826304958
20.0	0.0	0.06902122497558594	0.29040729999542236	0.2984967828767367
20.0	20.0	0.04167747497558594	0.4434165954589844	0.44537095667407095
20.0	40.0	0.03772544860839844	0.5688743591308594	0.5701238864924455
20.0	60.0	0.05149269104003906	0.6627349853515625	0.664732395810134
20.0	80.0	0.05398368835449219	0.7725753784179688	0.7744591363952152
20.0	100.0	0.11231803894042969	0.8182907104492188	0.8259630915960537
20.0	120.0	0.20715904235839844	0.7658615112304688	0.7933843477250268
20.0	140.0	0.2870368957519531	0.7515106201171875	0.8044615538805054
20.0	160.0	0.36011505126953125	0.6988525390625	0.7861791917272806
20.0	180.0	0.35972023010253906	0.745269775390625	0.8275419518403984
20.0	200.0	0.17726707458496094	0.9518280029296875	0.9681942795188512
20.0	220.0	0.29297828674316406	0.82293701171875	0.8735339728708585
20.0	240.0	0.4572715759277344	0.55670166015625	0.7204262853145759
20.0	260.0	0.6453781127929688	0.216552734375	0.6807407694838786
20.0	280.0	0.8754863739013672	-0.484893798828125	1.0007988744143024
20.0	300.0	0.9744548797607422	-0.58929443359375	1.1387845459761479
20.0	320.0	0.9518604278564453	-0.394622802734375	1.0304200262790841
20.0	340.0	0.7803268432617188	-0.016754150390625	0.7805066840649801
20.0	360.0	0.537841796875	0.170989990234375	0.5643681203134001
20.0	380.0	0.4200096130371094	0.104339599609375	0.4327757237764464
20.0	400.0	0.37645912170410156	-0.071685791015625	0.38322359393408884
20.0	420.0	0.3885498046875	-0.25604248046875	0.4653264472682427
20.0	440.0	0.3254203796386719	-0.594512939453125	0.6777492594325518
20.0	460.0	0.2437000274658203	-0.570526123046875	0.6203948423913109
20.0	480.0	0.14461517333984375	-0.632476806640625	0.6487992442184528
20.0	500.0	0.06377792358398438	-0.14471435546875	0.15814508596671692
20.0	520.0	0.3063697814941406	0.18878173828125	0.359862456670959
20.0	540.0	0.8160629272460938	0.37884521484375	0.8997123974001194
20.0	560.0	0.8708858489990234	0.3519287109375	0.9393061160073857
20.0	580.0	1.5165767669677734	0.47686767578125	1.589782334255679
20.0	600.0	1.8095035552978516	0.36468505859375	1.845886862350207
20.0	620.0	2.5426292419433594	0.36383056640625	2.5685280109504265
20.0	640.0	2.859516143798828	0.3702392578125	2.883385108630422
20.0	660.0	2.877277374267578	0.3795166015625	2.902198811131601
20.0	680.0	2.973417282104492	0.40118408203125	3.0003598119547132
20.0	700.0	2.821310043334961	0.585205078125	2.881363452271512
20.0	720.0	2.6872291564941406	0.7596435546875	2.7925362790285235
20.0	740.0	2.6004371643066406	0.9776611328125	2.778145916995611
20.0	760.0	2.4617385864257812	0.877197265625	2.613356445400738
20.0	780.0	3.6461753845214844	-0.87542724609375	3.7497957008207368
20.0	800.0	3.8375110626220703	-1.3173828125	4.057337628349061
40.0	0.0	0.03701019287109375	0.503852128982544	0.5052095825067036
40.0	20.0	-0.00348663330078125	0.6290702819824219	0.6290799442719645
40.0	40.0	0.009319305419921875	0.7032814025878906	0.7033431457542616
40.0	60.0	0.00183868408203125	0.79510498046875	0.7951071064487883
40.0	80.0	0.030437469482421875	0.8502349853515625	0.8507796247350221
40.0	100.0	0.100616455078125	0.8422393798828125	0.8482280613478151
40.0	120.0	0.204437255859375	0.7747421264648438	0.8012614767368886
40.0	140.0	0.310760498046875	0.719573974609375	0.7838104312150198
40.0	160.0	0.3719444274902344	0.6345672607421875	0.7355394384714402
40.0	180.0	0.3538360595703125	0.6739349365234375	0.7611755748308635
40.0	200.0	0.2999992370605469	0.675384521484375	0.739015422097258
40.0	220.0	0.487091064453125	0.3401336669921875	0.5940947874637773
40.0	240.0	0.6664390563964844	-0.098236083984375	0.673640367026221
40.0	260.0	0.844757080078125	-0.616485595703125	1.04578631376183
40.0	280.0	0.9929656982421875	-1.231231689453125	1.5817434529654901
40.0	300.0	1.0131874084472656	-0.8673095703125	1.3337070950518857
40.0	320.0	1.0112953186035156	-0.77398681640625	1.2734888352082512
40.0	340.0	0.8687400817871094	-0.530609130859375	1.0179662958344027
40.0	360.0	0.62969970703125	-0.379638671875	0.7352871834992475
40.0	380.0	0.4658660888671875	-0.382537841796875	0.6027988164910588
40.0	400.0	0.3878631591796875	-0.32220458984375	0.5042356869215295
40.0	420.0	0.3964385986328125	-0.519989013671875	0.6538747103424307
40.0	440.0	0.3410835266113281	-0.785491943359375	0.8563501417108006
40.0	460.0	0.2560920715332031	-0.8197021484375	0.8587751517453335
40.0	480.0	0.14493179321289062	-0.902191162109375	0.9137582380871697
40.0	500.0	0.027313232421875	-0.5172119140625	0.5179325986202512
40.0	520.0	0.281982421875	-0.0240478515625	0.28300598122877635
40.0	540.0	0.7986373901367188	0.21221923828125	0.8263526402336132
40.0	560.0	0.8551483154296875	0.19757080078125	0.877674690704692
40.0	580.0	1.5077323913574219	0.3409423828125	1.5458003339196933
40.0	600.0	1.8046226501464844	0.24365234375	1.8209968078051617
40.0	620.0	2.506591796875	0.3280029296875	2.5279613046968548
40.0	640.0	2.787994384765625	0.4208984375	2.8195865271657468
40.0	660.0	2.7779502868652344	0.41943359375	2.8094363021539888
40.0	680.0	2.886699676513672	0.457275390625	2.9226932451517014
40.0	700.0	2.7586326599121094	0.6307373046875	2.829820435974377
40.0	720.0	2.6464195251464844	0.7186279296875	2.7422549853001428
40.0	740.0	2.5970191955566406	0.83868408203125	2.7290840389299595
40.0	760.0	2.4522933959960938	0.69866943359375	2.549878796626276
40.0	780.0	3.5229225158691406	-1.2156982421875	3.726782160104818
40.0	800.0	3.810932159423828	-1.531982421875	4.107331745143647
60.0	0.0	-0.08623504638671875	0.785261869430542	0.7899827129797646
60.0	20.0	-0.09204483032226562	0.83697509765625	0.8420211190259683
60.0	40.0	-0.0053863525390625	0.847198486328125	0.8472156089392718
60.0	60.0	0.0634765625	0.8351287841796875	0.8375376768553516
60.0	80.0	0.13885498046875	0.8291244506835938	0.8406711963201475
60.0	100.0	0.22261428833007812	0.8076400756835938	0.8377586843589914
60.0	120.0	0.22373199462890625	0.8536834716796875	0.8825142918047916
60.0	140.0	0.27826690673828125	0.77996826171875	0.8281201366192347
60.0	160.0	0.2788124084472656	0.749786376953125	0.7999474796314184
60.0	180.0	0.302886962890625	0.68841552734375	0.7521013565850552
60.0	200.0	0.4069976806640625	0.4097442626953125	0.57752703216183
60.0	220.0	0.7082633972167969	-0.2003021240234375	0.7360421052666611
60.0	240.0	0.8750495910644531	-0.9080352783203125	1.2610471258031215
60.0	260.0	1.1845855712890625	-1.5394287109375	1.942442722904572
60.0	280.0	1.3487052917480469	-1.498565673828125	2.0161113666573893
60.0	300.0	1.3497581481933594	-0.456512451171875	1.4248686524340832
60.0	320.0	1.2972297668457031	-0.157623291015625	1.3067708941743208
60.0	340.0	0.9738388061523438	-0.39862060546875	1.052264418990063
60.0	360.0	0.3989601135253906	-0.431732177734375	0.587845086290137
60.0	380.0	0.3138084411621094	-0.720550537109375	0.7859190888846013
60.0	400.0	0.2788124084472656	-0.7763671875	0.824913552398568
60.0	420.0	0.2560844421386719	-0.9027099609375	0.9383307066707651
60.0	440.0	0.22913360595703125	-0.979217529296875	1.005668523451514
60.0	460.0	0.10791778564453125	-1.01806640625	1.0237702164026892
60.0	480.0	0.006481170654296875	-1.080657958984375	1.0806773939938437
60.0	500.0	-0.0994720458984375	-0.7701416015625	0.7765389715735286
60.0	520.0	0.22289657592773438	-0.22216796875	0.31470857932190094
60.0	540.0	0.778106689453125	0.06353759765625	0.7806965136899418
60.0	560.0	0.8291130065917969	0.06689453125	0.831807222865278
60.0	580.0	1.5097732543945312	0.22808837890625	1.526905232251542
60.0	600.0	1.8210868835449219	0.134033203125	1.8260126880608754
60.0	620.0	2.5459060668945312	0.23419189453125	2.5566547566917435
60.0	640.0	2.816883087158203	0.31756591796875	2.834727224791349
60.0	660.0	2.761077880859375	0.35205078125	2.783431482316321
60.0	680.0	2.847003936767578	0.4195556640625	2.8777523123467406
60.0	700.0	2.698944091796875	0.61407470703125	2.767921053148152
60.0	720.0	2.5611000061035156	0.73492431640625	2.664459981329917
60.0	740.0	2.5201797485351562	0.9139404296875	2.68078217577335
60.0	760.0	2.8857688903808594	1.1622314453125	3.1110197719016766
60.0	780.0	4.120094299316406	0.45428466796875	4.1450635212033875
60.0	800.0	4.254249572753906	0.48345947265625	4.281631988970777
80.0	0.0	0.02336883544921875	0.7692756056785583	0.7696304697465957
80.0	20.0	0.14269256591796875	0.7421588897705078	0.7557519341911383
80.0	40.0	0.224517822265625	0.7388992309570312	0.7722566451794319
80.0	60.0	0.2656097412109375	0.7227020263671875	0.7699654236012031
80.0	80.0	0.34445953369140625	0.70361328125	0.783405399459496
80.0	100.0	0.34576416015625	0.7113494873046875	0.7909304315407257
80.0	120.0	0.27405548095703125	0.8203277587890625	0.8648953916413684
80.0	140.0	0.32759857177734375	0.7805938720703125	0.8465504222102065
80.0	160.0	0.324188232421875	0.7146453857421875	0.784739471036993
80.0	180.0	0.5663681030273438	0.3331298828125	0.6570756021566025
80.0	200.0	1.041839599609375	-0.4783935546875	1.1464249406222655
80.0	220.0	1.3606109619140625	-1.33685302734375	1.9074690577828148
80.0	240.0	1.1013641357421875	-1.6706390380859375	2.0010091841557953
80.0	260.0	1.6646957397460938	-1.661346435546875	2.351868169101555
80.0	280.0	2.0639495849609375	0.694305419921875	2.1776014110468696
80.0	300.0	2.6910247802734375	1.75128173828125	3.210701184302753
80.0	320.0	4.107536315917969	2.4537353515625	4.784628696366365
80.0	340.0	3.1107254028320312	0.178619384765625	3.115849389241809
80.0	360.0	0.8659744262695312	0.494171142578125	0.9970540733128838
80.0	380.0	1.1212081909179688	-0.970733642578125	1.4830480815585647
80.0	400.0	0.8665771484375	-1.111541748046875	1.4094257737976739
80.0	420.0	0.8109512329101562	-1.210693359375	1.457196044667026
80.0	440.0	0.695953369140625	-1.25189208984375	1.4323354693058252
80.0	460.0	0.5587387084960938	-1.315032958984375	1.428810913867571
80.0	480.0	0.26709747314453125	-1.32159423828125	1.3483146482992725
80.0	500.0	-0.1808624267578125	-1.35064697265625	1.3627026315958364
80.0	520.0	-0.2982635498046875	-1.412109375	1.4432650595455374
80.0	540.0	-0.1587371826171875	-1.35791015625	1.3671567158128368
80.0	560.0	-0.044586181640625	-1.38385009765625	1.3845681710831372
80.0	580.0	1.26226806640625	-0.22686767578125	1.2824935141291591
80.0	600.0	1.774017333984375	-0.01715087890625	1.774100237845733
80.0	620.0	2.7656936645507812	0.316650390625	2.783761648564635
80.0	640.0	3.2225875854492188	0.43218994140625	3.2514395106389666
80.0	660.0	3.4583740234375	0.49749755859375	3.4939740563996784
80.0	680.0	3.5543289184570312	0.42364501953125	3.579487276573778
80.0	700.0	3.437835693359375	0.75238037109375	3.5192031025990675
80.0	720.0	3.1418380737304688	1.09100341796875	3.3258735603690464
80.0	740.0	3.0392608642578125	0.72589111328125	3.124743911002922
80.0	760.0	3.6563720703125	0.602783203125	3.7057258811912885
80.0	780.0	4.086883544921875	0.5023193359375	4.117637893867051
80.0	800.0	4.241157531738281	0.485595703125	4.268866406426162
100.0	0.0	0.14466094970703125	0.7277025580406189	0.7419419137297748
100.0	20.0	0.21775054931640625	0.7271823883056641	0.759084664309276
100.0	40.0	0.272369384765625	0.7440834045410156	0.7923668308750397
100.0	60.0	0.327880859375	0.7123908996582031	0.7842235981276721
100.0	80.0	0.33347320556640625	0.7291641235351562	0.8018009091298957
100.0	100.0	0.3158721923828125	0.77490234375	0.8368087501155611
100.0	120.0	0.23729705810546875	0.9126434326171875	0.942988827550355
100.0	140.0	0.3240203857421875	0.8289031982421875	0.8899829899681472
100.0	160.0	0.3888092041015625	0.71990966796875	0.8181946756298077
100.0	180.0	1.34637451171875	-0.652313232421875	1.496073821373323
100.0	200.0	1.7220382690429688	-1.547088623046875	2.314929590205624
100.0	220.0	1.5419082641601562	-2.11761474609375	2.61949867492982
100.0	240.0	0.9194869995117188	-1.014556884765625	1.3692267944706578
100.0	260.0	2.9180679321289062	-1.20867919921875	3.1584847416353226
100.0	280.0	8.11260986328125	1.278289794921875	8.212701357873037
100.0	300.0	8.19866943359375	2.1343994140625	8.471944365970234
100.0	320.0	9.012405395507812	2.7281494140625	9.416275815757942
100.0	340.0	8.263755798339844	1.715240478515625	8.43988802021294
100.0	360.0	3.7780685424804688	0.29290771484375	3.7894058691430086
100.0	380.0	0.9716873168945312	-0.879058837890625	1.310313200073673
100.0	400.0	0.8550872802734375	-1.242950439453125	1.5086749324563395
100.0	420.0	0.7703628540039062	-1.35443115234375	1.5581856992246663
100.0	440.0	0.6297149658203125	-1.377716064453125	1.514807741078149
100.0	460.0	0.4570465087890625	-1.423370361328125	1.4949497304938477
100.0	480.0	0.26142120361328125	-1.46331787109375	1.486485868604529
100.0	500.0	0.14801025390625	-1.602294921875	1.6091165439233432
100.0	520.0	0.13082122802734375	-1.660888671875	1.666032825026351
100.0	540.0	0.17215728759765625	-1.6077880859375	1.6169788684319755
100.0	560.0	0.0803070068359375	-1.49005126953125	1.4922137920481224
100.0	580.0	-0.10732269287109375	-1.32574462890625	1.330081569483193
100.0	600.0	-0.7466964721679688	-0.8585205078125	1.1378106537920636
100.0	620.0	3.7524490356445312	1.874755859375	4.1947089645612445
100.0	640.0	3.8726425170898438	5.0687255859375	6.378819571888627
100.0	660.0	3.7547760009765625	4.4481201171875	5.821006390173239
100.0	680.0	3.871063232421875	4.5693359375	5.988652724873726
100.0	700.0	3.6806793212890625	4.2197265625	5.599418945607926
100.0	720.0	2.7579116821289062	3.05377197265625	4.1148025599539935
100.0	740.0	0.9117813110351562	0.21697998046875	0.9372435494988522
100.0	760.0	3.702117919921875	0.472900390625	3.732199334502372
100.0	780.0	4.058235168457031	0.422607421875	4.080180108221364
100.0	800.0	4.2301025390625	0.401611328125	4.249124515692772
120.0	0.0	0.23311614990234375	0.6796546578407288	0.7185218112694215
120.0	20.0	0.27104949951171875	0.7219696044921875	0.7711730940561651
120.0	40.0	0.29291534423828125	0.7799034118652344	0.8330958712712866
120.0	60.0	0.21602630615234375	0.8746757507324219	0.9009578424483312
120.0	80.0	0.1260986328125	1.0113449096679688	1.0191758393469175
120.0	100.0	0.13405609130859375	1.0389556884765625	1.0475685935702472
120.0	120.0	0.19097900390625	0.9956588745117188	1.0138094368898753
120.0	140.0	0.4868927001953125	0.685455322265625	0.8407814819117714
120.0	160.0	1.0588302612304688	-0.0586700439453125	1.060454476228908
120.0	180.0	1.7000656127929688	-1.316986083984375	2.150505855190734
120.0	200.0	1.1450042724609375	-1.6240386962890625	1.9870924666451932
120.0	220.0	0.53350830078125	-1.9241485595703125	1.996742043003804
120.0	240.0	1.0453720092773438	-0.561248779296875	1.1865086725527054
120.0	260.0	6.529792785644531	-0.3992919921875	6.541989599386445
120.0	280.0	6.687324523925781	4.41912841796875	8.015547720698702
120.0	300.0	6.8598785400390625	4.310028076171875	8.101498355333925
120.0	320.0	7.0015716552734375	3.505523681640625	7.830115064701902
120.0	340.0	4.3032379150390625	3.885650634765625	5.797942515141405
120.0	360.0	2.4542236328125	1.349212646484375	2.8006407133527063
120.0	380.0	0.3107147216796875	-0.673583984375	0.7417944609357675
120.0	400.0	0.720672607421875	-1.343017578125	1.5241604975333092
120.0	420.0	0.728179931640625	-1.489593505859375	1.6580515147433053
120.0	440.0	0.528106689453125	-1.485260009765625	1.576354646662395
120.0	460.0	0.2528076171875	-1.495452880859375	1.516671028990343
120.0	480.0	0.1076812744140625	-1.567626953125	1.5713209478090107
120.0	500.0	0.03148651123046875	-1.718231201171875	1.7185196714236386
120.0	520.0	0.0162506103515625	-1.74139404296875	1.7414698662979635
120.0	540.0	0.05577850341796875	-1.69122314453125	1.6921427144427617
120.0	560.0	0.047607421875	-1.5771484375	1.5778668069663788
120.0	580.0	-0.0816192626953125	-1.45269775390625	1.4549888206605541
120.0	600.0	-0.084136962890625	-1.3902587890625	1.3928024013082356
120.0	620.0	-0.08847808837890625	-1.35784912109375	1.3607287046940162
120.0	640.0	-0.09722137451171875	-1.28753662109375	1.2912019773526753
120.0	660.0	-0.12094879150390625	-1.173583984375	1.179799973956499
120.0	680.0	0.0335235595703125	-0.8509521484375	0.851612228644388
120.0	700.0	0.27777099609375	-0.56488037109375	0.6294811831325277
120.0	720.0	0.45905303955078125	-0.48193359375	0.6655747004699031
120.0	740.0	1.0353317260742188	0.04669189453125	1.0363840581708783
120.0	760.0	3.5652694702148438	0.39044189453125	3.5865849032542343
120.0	780.0	3.9543914794921875	0.37274169921875	3.9719199825042915
120.0	800.0	4.119483947753906	0.361083984375	4.135278665286565
140.0	0.0	0.24310302734375	0.6597687005996704	0.7031314387756201
140.0	20.0	0.1961822509765625	0.7952747344970703	0.8191149973768131
140.0	40.0	0.2335968017578125	0.8346519470214844	0.8667244882073158
140.0	60.0	0.1370086669921875	1.0182304382324219	1.0274067355112901
140.0	80.0	-0.037017822265625	1.2756881713867188	1.2762251485460079
140.0	100.0	0.025299072265625	1.2125091552734375	1.2127730598423623
140.0	120.0	0.4055023193359375	0.8187942504882812	0.9137046325916767
140.0	140.0	1.6506195068359375	-0.628173828125	1.7661107311515127
140.0	160.0	1.9940185546875	-1.065093994140625	2.260649290091777
140.0	180.0	1.589691162109375	-1.53448486328125	2.2094709290977175
140.0	200.0	0.5291290283203125	-1.6689910888671875	1.7508594413399603
140.0	220.0	0.1108245849609375	-1.787567138671875	1.790999264067777
140.0	240.0	1.3360595703125	-0.494964599609375	1.4247965224164787
140.0	260.0	8.22119140625	0.65167236328125	8.246979144345124
140.0	280.0	6.7371978759765625	5.743408203125	8.853054445093322
140.0	300.0	6.8844146728515625	5.891204833984375	9.06098558567084
140.0	320.0	7.369110107421875	4.147796630859375	8.456240338724747
140.0	340.0	3.3450775146484375	5.272308349609375	6.243939374494863
140.0	360.0	2.5742645263671875	3.485626220703125	4.333177587194601
140.0	380.0	-0.6645965576171875	-0.620635986328125	0.9093281101572194
140.0	400.0	0.405120849609375	-1.514923095703125	1.5681565255684655
140.0	420.0	0.554046630859375	-1.672637939453125	1.7620117325558933
140.0	440.0	0.276519775390625	-1.62945556640625	1.6527518352960298
140.0	460.0	-0.0451202392578125	-1.61444091796875	1.6150713029468582
140.0	480.0	-0.1749725341796875	-1.7177734375	1.7266617996289337
140.0	500.0	-0.1900634765625	-1.898834228515625	1.9083227065948654
140.0	520.0	-0.103759765625	-1.86956787109375	1.8724449560904513
140.0	540.0	-0.009765625	-1.78460693359375	1.7846336528437785
140.0	560.0	0.049163818359375	-1.69451904296875	1.6952320985692202
140.0	580.0	-0.070892333984375	-1.56011962890625	1.5617294834625897
140.0	600.0	-0.136810302734375	-1.36578369140625	1.3726187200550466
140.0	620.0	-0.131561279296875	-1.34539794921875	1.3518150805388467
140.0	640.0	-0.0776214599609375	-1.312744140625	1.3150369841915994
140.0	660.0	-0.055633544921875	-1.2664794921875	1.2677008304217845
140.0	680.0	-0.14520263671875	-0.88287353515625	0.894734309607814
140.0	700.0	0.1244659423828125	-0.4295654296875	0.44723397589611646
140.0	720.0	0.5742645263671875	-0.2999267578125	0.6478702079086892
140.0	740.0	1.3789215087890625	0.06793212890625	1.3805938220703582
140.0	760.0	3.2821502685546875	0.33233642578125	3.298932840370453
140.0	780.0	3.7230377197265625	0.33306884765625	3.737906462150414
140.0	800.0	3.8809051513671875	0.32708740234375	3.894664422345057
160.0	0.0	0.07391357421875	0.8579370379447937	0.8611150779839342
160.0	20.0	0.1026458740234375	0.9273433685302734	0.9330069124133593
160.0	40.0	0.1626434326171875	0.9523963928222656	0.9661841311232372
160.0	60.0	0.051116943359375	1.1404914855957031	1.1416364441514204
160.0	80.0	-0.0685272216796875	1.325286865234375	1.3270573669867831
160.0	100.0	0.1635894775390625	1.080230712890625	1.0925474407245166
160.0	120.0	0.9993743896484375	0.2181854248046875	1.0229144882551957
160.0	140.0	1.66876220703125	-0.5758819580078125	1.7653349068023099
160.0	160.0	1.7136688232421875	-0.9860992431640625	1.977132406572964
160.0	180.0	0.7978363037109375	-1.519439697265625	1.7161700851447637
160.0	200.0	0.2130584716796875	-1.7000732421875	1.7133718047045137
160.0	220.0	-0.0717926025390625	-1.743743896484375	1.7452211763286172
160.0	240.0	1.75384521484375	0.227386474609375	1.768524143591373
160.0	260.0	2.9353790283203125	0.4013671875	2.962692299092898
160.0	280.0	4.0319061279296875	5.723541259765625	7.001085028527824
160.0	300.0	3.7993621826171875	6.276641845703125	7.3369875189980505
160.0	320.0	3.822113037109375	2.656341552734375	4.654535262861881
160.0	340.0	2.12158203125	6.067535400390625	6.427759808075929
160.0	360.0	1.1309967041015625	2.239044189453125	2.5084801029731927
160.0	380.0	-2.48046875	-0.3134765625	2.500198547108485
160.0	400.0	-0.0863800048828125	-1.62738037109375	1.629671248278249
160.0	420.0	0.2357940673828125	-1.8216552734375	1.8368524103627877
160.0	440.0	-0.0312042236328125	-1.77581787109375	1.7760920063072365
160.0	460.0	-0.4123992919921875	-1.7535400390625	1.8013816487993242
160.0	480.0	-0.45257568359375	-1.884674072265625	1.938252075466616
160.0	500.0	-0.372528076171875	-1.9798583984375	2.014600815397388
160.0	520.0	-0.190399169921875	-1.96710205078125	1.9762950999521145
160.0	540.0	-0.036376953125	-1.8953857421875	1.8957347901028558
160.0	560.0	0.0384521484375	-1.81982421875	1.8202304125765252
160.0	580.0	-0.0814056396484375	-1.679443359375	1.681415140741678
160.0	600.0	-0.1681060791015625	-1.3709716796875	1.3812396607164399
160.0	620.0	-0.1594085693359375	-1.3377685546875	1.3472326443077354
160.0	640.0	-0.091644287109375	-1.30731201171875	1.3105202674296612
160.0	660.0	-0.0539703369140625	-1.25567626953125	1.256835586355882
160.0	680.0	-0.156494140625	-0.9381103515625	0.9510738392778316
160.0	700.0	-0.098175048828125	-0.45770263671875	0.4681132810246904
160.0	720.0	0.4630889892578125	-0.41009521484375	0.618570527272003
160.0	740.0	1.1290435791015625	-0.30584716796875	1.1697358221688225
160.0	760.0	1.51812744140625	-0.05804443359375	1.5192366782769255
160.0	780.0	1.6962127685546875	-0.04669189453125	1.6968552941317285
160.0	800.0	1.8746490478515625	-0.0389404296875	1.875053441818397
180.0	0.0	-0.1223907470703125	1.151597261428833	1.1580827895702523
180.0	20.0	-0.0858001708984375	1.1609230041503906	1.1640892967860192
180.0	40.0	-0.03082275390625	1.1869659423828125	1.1873660726730755
180.0	60.0	-0.04205322265625	1.2569427490234375	1.2576460344064908
180.0	80.0	-0.081298828125	1.3408203125	1.343282773606174
180.0	100.0	0.1939697265625	1.12127685546875	1.1379305960525972
180.0	120.0	1.268341064453125	-0.0309295654296875	1.268718130159633
180.0	140.0	1.4768829345703125	-0.6129913330078125	1.5990439571092825
180.0	160.0	0.9828643798828125	-1.095794677734375	1.4720014826736447
180.0	180.0	0.2514801025390625	-1.523162841796875	1.5437834318983312
180.0	200.0	0.087860107421875	-1.7533111572265625	1.755511154203052
180.0	220.0	0.072509765625	-1.7399139404296875	1.7414241833087523
180.0	240.0	-0.8134307861328125	-1.1505889892578125	1.4090864650652066
180.0	260.0	1.45269775390625	0.687164306640625	1.6070238170373066
180.0	280.0	-4.0742340087890625	9.337860107421875	10.187983811537702
180.0	300.0	-5.446380615234375	9.12139892578125	10.62369898713457
180.0	320.0	-7.1331634521484375	4.68023681640625	8.531508512139617
180.0	340.0	-10.487579345703125	6.79931640625	12.498800907475854
180.0	360.0	-7.33380126953125	2.758758544921875	7.8355210273572515
180.0	380.0	-3.22149658203125	-0.272857666015625	3.2330313227592646
180.0	400.0	-0.3363037109375	-1.808685302734375	1.8396854922289492
180.0	420.0	-0.1798858642578125	-2.00885009765625	2.0168881077078384
180.0	440.0	-0.505828857421875	-1.947296142578125	2.011920748911439
180.0	460.0	-0.6152191162109375	-1.949951171875	2.044701477880831
180.0	480.0	-0.635040283203125	-1.98138427734375	2.0806633114936495
180.0	500.0	-0.48712158203125	-1.959136962890625	2.018788021324906
180.0	520.0	-0.32989501953125	-1.8973388671875	1.9258051565129504
180.0	540.0	-0.282318115234375	-1.85797119140625	1.8792978652371874
180.0	560.0	-0.0496673583984375	-1.944580078125	1.9452142624222428
180.0	580.0	-0.1680908203125	-1.7703857421875	1.7783476038205002
180.0	600.0	-0.3483734130859375	-1.39093017578125	1.4338935765404643
180.0	620.0	-0.3307647705078125	-1.36370849609375	1.4032484440495072
180.0	640.0	-0.2731475830078125	-1.33612060546875	1.3637550639543703
180.0	660.0	-0.2283935546875	-1.28192138671875	1.3021083125261566
180.0	680.0	-0.253448486328125	-0.9710693359375	1.0035994173075804
180.0	700.0	-0.2160491943359375	-0.49481201171875	0.5399223845279654
180.0	720.0	0.3172149658203125	-0.4874267578125	0.581558405297342
180.0	740.0	0.98236083984375	-0.48944091796875	1.0975359820254689
180.0	760.0	1.4276123046875	-0.185546875	1.4396195800687837
180.0	780.0	1.624420166015625	-0.16796875	1.633081252337064
180.0	800.0	1.8259124755859375	-0.15216064453125	1.8322415862119636
200.0	0.0	-0.00592041015625	1.1084949970245361	1.108510807202548
200.0	20.0	-0.0806121826171875	1.1630287170410156	1.1658190771506434
200.0	40.0	-0.05419921875	1.2251739501953125	1.2263721961746754
200.0	60.0	-0.04083251953125	1.2658119201660156	1.2664703359675051
200.0	80.0	0.061798095703125	1.2332992553710938	1.2348465726281248
200.0	100.0	0.77301025390625	0.7660064697265625	1.088260430369108
200.0	120.0	2.1150360107421875	-0.12462615966796875	2.118704558547466
200.0	140.0	1.40869140625	-0.684173583984375	1.5660475634745668
200.0	160.0	0.5364990234375	-1.111358642578125	1.234078293538333
200.0	180.0	0.1830596923828125	-1.4239654541015625	1.4356839713007732
200.0	200.0	0.07220458984375	-1.7212982177734375	1.7228119622595255
200.0	220.0	0.0449371337890625	-1.73834228515625	1.7389230133491906
200.0	240.0	-1.48870849609375	-1.6815948486328125	2.2458882922554557
200.0	260.0	-3.5140533447265625	-1.116943359375	3.687293503050151
200.0	280.0	-4.9264373779296875	2.962066650390625	5.7483583813136665
200.0	300.0	-7.269012451171875	5.806243896484375	9.303279540073694
200.0	320.0	-7.75177001953125	3.9429931640625	8.696961166266474
200.0	340.0	-6.2139434814453125	4.345245361328125	7.582496346239824
200.0	360.0	-6.8013763427734375	3.37847900390625	7.594263659886556
200.0	380.0	-1.5514373779296875	-0.998748779296875	1.8451170861992314
200.0	400.0	-0.2805328369140625	-1.809844970703125	1.8314577501450715
200.0	420.0	-0.1825714111328125	-2.04925537109375	2.0573720849957136
200.0	440.0	-0.2925262451171875	-2.06195068359375	2.082597470865432
200.0	460.0	-0.3659820556640625	-2.05157470703125	2.0839629659853487
200.0	480.0	-0.44696044921875	-1.7799072265625	1.8351684877240122
200.0	500.0	-0.400360107421875	-1.720245361328125	1.7662197821295589
200.0	520.0	-0.365631103515625	-1.7457275390625	1.783606106879898
200.0	540.0	-0.3338775634765625	-1.732421875	1.7643014992828072
200.0	560.0	-0.2120208740234375	-1.79913330078125	1.811583143275985
200.0	580.0	-0.341033935546875	-1.73974609375	1.7728566258761518
200.0	600.0	-0.5151519775390625	-1.3687744140625	1.4625063953892807
200.0	620.0	-0.42059326171875	-1.3438720703125	1.40815156612107
200.0	640.0	-0.3242950439453125	-1.31268310546875	1.3521479988930847
200.0	660.0	-0.2674102783203125	-1.2772216796875	1.3049151221497535
200.0	680.0	-0.2246856689453125	-1.03472900390625	1.058842651839367
200.0	700.0	-0.365936279296875	-0.64337158203125	0.7401596807926205
200.0	720.0	-0.1504058837890625	-0.52386474609375	0.5450286250081166
200.0	740.0	0.5984039306640625	-0.759033203125	0.9665498785269168
200.0	760.0	1.1702728271484375	-0.360595703125	1.2245683937919556
200.0	780.0	1.4260711669921875	-0.322265625	1.4620308158117257
200.0	800.0	1.647369384765625	-0.29583740234375	1.6737220971501128
220.0	0.0	0.133209228515625	1.0096073150634766	1.018357319014996
220.0	20.0	0.0513153076171875	1.0832996368408203	1.084514344753125
220.0	40.0	0.1148529052734375	1.140655517578125	1.1464232201203748
220.0	60.0	0.115936279296875	1.1473541259765625	1.1531967357101929
220.0	80.0	0.307342529296875	1.0573577880859375	1.1011198492174168
220.0	100.0	1.53643798828125	0.5556716918945312	1.6338337495004396
220.0	120.0	2.1661529541015625	-0.1714630126953125	2.1729284814014194
220.0	140.0	0.9515533447265625	-0.7727508544921875	1.225804899230997
220.0	160.0	0.453399658203125	-1.088775634765625	1.1794081706169413
220.0	180.0	0.2926025390625	-1.3156280517578125	1.347773503389156
220.0	200.0	0.1997833251953125	-1.6822357177734375	1.6940573742287504
220.0	220.0	0.1478271484375	-1.73944091796875	1.7457111940178223
220.0	240.0	-0.068511962890625	-1.23211669921875	1.2340200361229285
220.0	260.0	-4.4342041015625	-1.6339111328125	4.725656737877004
220.0	280.0	-4.71942138671875	1.854339599609375	5.070652184492424
220.0	300.0	-6.3369140625	4.038238525390625	7.514243157062413
220.0	320.0	-7.7865142822265625	4.258941650390625	8.875155697155417
220.0	340.0	-5.004791259765625	3.1990966796875	5.9398783758435645
220.0	360.0	-3.9884490966796875	1.8616943359375	4.401548818003361
220.0	380.0	-1.0016632080078125	-0.93035888671875	1.3670760185055746
220.0	400.0	-0.2621307373046875	-1.64385986328125	1.664628419061428
220.0	420.0	-0.299896240234375	-1.928497314453125	1.9516761121558128
220.0	440.0	-0.42034912109375	-1.895599365234375	1.9416462955649914
220.0	460.0	-0.44854736328125	-1.848358154296875	1.902004890546371
220.0	480.0	-0.5608978271484375	-1.461639404296875	1.5655657509964767
220.0	500.0	-0.5715179443359375	-1.38641357421875	1.499591730930784
220.0	520.0	-0.5243377685546875	-1.44549560546875	1.5376565419372354
220.0	540.0	-0.5503387451171875	-1.5162353515625	1.6130227449434862
220.0	560.0	-0.7283172607421875	-1.5262451171875	1.6911150729721762
220.0	580.0	-0.6524200439453125	-1.6126708984375	1.7396434520926456
220.0	600.0	-0.783447265625	-1.2642822265625	1.4873463505240203
220.0	620.0	-0.586395263671875	-1.247314453125	1.37827890872324
220.0	640.0	-0.4884490966796875	-1.21478271484375	1.3093049928608516
220.0	660.0	-0.3732757568359375	-1.1829833984375	1.2404775337023153
220.0	680.0	-0.25311279296875	-1.078857421875	1.1081513536964223
220.0	700.0	-0.44500732421875	-0.83935546875	0.9500258530844642
220.0	720.0	-0.3271331787109375	-0.80389404296875	0.8679065323721009
220.0	740.0	0.0007781982421875	-0.8740234375	0.8740237839394421
220.0	760.0	0.5359039306640625	-0.70263671875	0.8836805879032078
220.0	780.0	0.9189453125	-0.579345703125	1.0863249656963256
220.0	800.0	1.2359161376953125	-0.47125244140625	1.3227121995910711
240.0	0.0	0.0689697265625	1.037772297859192	1.0400616161487997
240.0	20.0	0.050201416015625	1.1252632141113281	1.1263824764271373
240.0	40.0	0.1553802490234375	1.1566200256347656	1.1670102422369528
240.0	60.0	0.1900634765625	1.1372222900390625	1.1529955169404231
240.0	80.0	0.7895050048828125	0.882415771484375	1.1840505675432003
240.0	100.0	2.6840667724609375	0.39568328857421875	2.7130756907771265
240.0	120.0	1.464202880859375	-0.34090423583984375	1.5033648174446683
240.0	140.0	0.652557373046875	-0.8114013671875	1.0412508361540858
240.0	160.0	0.32916259765625	-1.106964111328125	1.1548669011900359
240.0	180.0	0.3433685302734375	-1.2761383056640625	1.3215259826296586
240.0	200.0	0.3022613525390625	-1.6314544677734375	1.6592183719018583
240.0	220.0	0.2266387939453125	-1.769683837890625	1.7841373346837057
240.0	240.0	-0.036163330078125	-1.2000885009765625	1.2006332481730264
240.0	260.0	-1.604156494140625	-1.3983154296875	2.128051714267226
240.0	280.0	-1.48394775390625	1.8966064453125	2.4081563372680606
240.0	300.0	-1.9580078125	2.233154296875	2.969978570202538
240.0	320.0	-2.264862060546875	3.5030517578125	4.1714472034556405
240.0	340.0	-0.8785247802734375	1.54888916015625	1.7806918374620648
240.0	360.0	-0.5711822509765625	0.159393310546875	0.5930053889112183
240.0	380.0	-0.0877685546875	-0.778106689453125	0.7830410840841204
240.0	400.0	-0.3423004150390625	-0.9886474609375	1.0462281663930102
240.0	420.0	-0.6197357177734375	-1.21649169921875	1.365256171622117
240.0	440.0	-0.7646942138671875	-1.125946044921875	1.361070070494965
240.0	460.0	-0.6839599609375	-1.16455078125	1.3505479444564756
240.0	480.0	-0.579437255859375	-1.2379150390625	1.366814243931835
240.0	500.0	-0.5760040283203125	-1.226409912109375	1.3549398190183033
240.0	520.0	-0.51019287109375	-1.3555908203125	1.448420946351716
240.0	540.0	-0.558135986328125	-1.47589111328125	1.5779006171166283
240.0	560.0	-0.820343017578125	-1.5185546875	1.725969584151878
240.0	580.0	-0.8995513916015625	-1.4124755859375	1.674598455451871
240.0	600.0	-0.8087158203125	-1.14398193359375	1.4009696436442207
240.0	620.0	-0.629669189453125	-1.148193359375	1.309515665679263
240.0	640.0	-0.5328521728515625	-1.127197265625	1.2467979442335908
240.0	660.0	-0.4352874755859375	-1.1082763671875	1.190693786188666
240.0	680.0	-0.297637939453125	-1.08837890625	1.128342583868857
240.0	700.0	-0.38494873046875	-1.0574951171875	1.1253805791664022
240.0	720.0	-0.264251708984375	-1.12957763671875	1.1600752575054254
240.0	740.0	-0.0426177978515625	-1.23455810546875	1.2352934843478718
240.0	760.0	0.227081298828125	-1.37158203125	1.3902529211353394
240.0	780.0	0.5452880859375	-1.2696533203125	1.381795444501804
240.0	800.0	0.842742919921875	-1.16845703125	1.4406621612841823
260.0	0.0	-0.070465087890625	1.0747209787368774	1.0770285561435153
260.0	20.0	-0.089599609375	1.1898574829101562	1.1932262650635233
260.0	40.0	0.080474853515625	1.1725387573242188	1.1752971281662286
260.0	60.0	0.228546142578125	1.1269302368164062	1.149871774563765
260.0	80.0	1.16229248046875	0.7664718627929688	1.392265393740548
260.0	100.0	1.8509521484375	0.29293060302734375	1.873988312128803
260.0	120.0	0.951324462890625	-0.383148193359375	1.025583137424114
260.0	140.0	0.445068359375	-0.793731689453125	0.9099977139305715
260.0	160.0	0.31536865234375	-1.1295318603515625	1.1727316873140141
260.0	180.0	0.329376220703125	-1.3797454833984375	1.4185155246676229
260.0	200.0	0.320343017578125	-1.6537933349609375	1.6845331827162915
260.0	220.0	0.257171630859375	-1.80072021484375	1.8189916272115692
260.0	240.0	0.34539794921875	-1.7061004638671875	1.7407120773213332
260.0	260.0	0.03399658203125	-1.365142822265625	1.365566070453262
260.0	280.0	-0.00494384765625	-1.095703125	1.0957142783428597
260.0	300.0	0.156646728515625	-0.444580078125	0.47136996448679147
260.0	320.0	0.1607666015625	-0.14825439453125	0.21868988471299525
260.0	340.0	0.244873046875	-0.207672119140625	0.321077121816868
260.0	360.0	0.13360595703125	-0.064300537109375	0.14827376985424742
260.0	380.0	-0.09796142578125	-0.43402099609375	0.44493894636377507
260.0	400.0	-0.3760986328125	-0.48687744140625	0.6152233940234458
260.0	420.0	-0.616241455078125	-0.59173583984375	0.8543446816785324
260.0	440.0	-0.730743408203125	-0.558868408203125	0.9199564263158412
260.0	460.0	-0.6868896484375	-0.593658447265625	0.907880906914792
260.0	480.0	-0.497833251953125	-0.8475341796875	0.9829303802857999
260.0	500.0	-0.503936767578125	-0.960968017578125	1.085086077933507
260.0	520.0	-0.461669921875	-1.1890869140625	1.2755652887871902
260.0	540.0	-0.492034912109375	-1.34149169921875	1.4288800977714293
260.0	560.0	-0.7047119140625	-1.40069580078125	1.5679820178011799
260.0	580.0	-0.73565673828125	-1.07733154296875	1.3045436328670785
260.0	600.0	-0.843963623046875	-1.03277587890625	1.33375433010618
260.0	620.0	-0.693939208984375	-1.03497314453125	1.2460822748385292
260.0	640.0	-0.63543701171875	-1.03167724609375	1.211667502233859
260.0	660.0	-0.532379150390625	-1.02667236328125	1.1564963040564162
260.0	680.0	-0.46051025390625	-1.0853271484375	1.1789846110481146
260.0	700.0	-0.402801513671875	-1.16552734375	1.2331678914265016
260.0	720.0	-0.27001953125	-1.2760009765625	1.3042580417405611
260.0	740.0	-0.124481201171875	-1.37677001953125	1.3823860734705307
260.0	760.0	0.080841064453125	-1.63555908203125	1.6375557360031503
260.0	780.0	0.345184326171875	-1.72381591796875	1.7580368420704884
260.0	800.0	0.540863037109375	-1.72064208984375	1.803646868500884
280.0	0.0	-0.30303955078125	1.1692270040512085	1.207859576416177
280.0	20.0	-0.2882080078125	1.296621322631836	1.3282660539480717
280.0	40.0	0.030364990234375	1.1596412658691406	1.1600387485504597
280.0	60.0	0.362335205078125	1.0848312377929688	1.1437419356351466
280.0	80.0	2.000946044921875	0.6527633666992188	2.10472921954179
280.0	100.0	1.357086181640625	0.17575836181640625	1.368420222792808
280.0	120.0	0.576812744140625	-0.31497955322265625	0.657210058315743
280.0	140.0	0.25323486328125	-0.6748046875	0.7207560351832276
280.0	160.0	0.147918701171875	-1.199188232421875	1.2082766069636022
280.0	180.0	0.224090576171875	-1.5434112548828125	1.5595944626818796
280.0	200.0	0.31292724609375	-1.810760498046875	1.8376008931851293
280.0	220.0	0.313720703125	-1.8793487548828125	1.9053536212600595
280.0	240.0	0.382537841796875	-1.6552886962890625	1.6989160863529886
280.0	260.0	0.3729248046875	-1.468353271484375	1.5149700458524178
280.0	280.0	0.482086181640625	-1.202423095703125	1.2954645450992182
280.0	300.0	0.663787841796875	-0.955718994140625	1.1636206833322107
280.0	320.0	0.58465576171875	-0.785400390625	0.9791200811467582
280.0	340.0	0.4801025390625	-0.624969482421875	0.7880896535121659
280.0	360.0	0.262664794921875	-0.3876953125	0.4682952592391079
280.0	380.0	-0.218109130859375	-0.382049560546875	0.43992437949980934
280.0	400.0	-0.396026611328125	-0.38287353515625	0.5508440984553452
280.0	420.0	-0.491912841796875	-0.39691162109375	0.6320736340680142
280.0	440.0	-0.583770751953125	-0.37762451171875	0.695261506691361
280.0	460.0	-0.5863037109375	-0.40087890625	0.7102506169904254
280.0	480.0	-0.630828857421875	-0.472900390625	0.788403340181576
280.0	500.0	-0.71929931640625	-0.593170166015625	0.9323316751207709
280.0	520.0	-0.585357666015625	-0.796875	0.9887635525181235
280.0	540.0	-0.440643310546875	-0.8402099609375	0.9487461755329004
280.0	560.0	-0.372528076171875	-0.83099365234375	0.9106742654604464
280.0	580.0	-0.43572998046875	-1.00067138671875	1.0914228511795616
280.0	600.0	-0.84600830078125	-1.05914306640625	1.3555493646884322
280.0	620.0	-0.82080078125	-1.0172119140625	1.3070707710798621
280.0	640.0	-0.803192138671875	-1.03204345703125	1.307758123211366
280.0	660.0	-0.693206787109375	-1.03424072265625	1.2450660713773485
280.0	680.0	-0.5908203125	-1.08502197265625	1.2354518698878794
280.0	700.0	-0.432647705078125	-1.31719970703125	1.3864339525965812
280.0	720.0	-0.2816162109375	-1.42877197265625	1.4562613227408143
280.0	740.0	-0.13201904296875	-1.53082275390625	1.5365049077642088
280.0	760.0	-0.0074462890625	-1.77789306640625	1.77790865985748
280.0	780.0	0.25701904296875	-1.99957275390625	2.0160233100370633
280.0	800.0	0.450347900390625	-2.0400390625	2.0891559558616306
300.0	0.0	-1.473785400390625	1.7463431358337402	2.2851165734986423
300.0	20.0	-1.332611083984375	1.8048133850097656	2.2434802552882918
300.0	40.0	-0.435211181640625	1.2051162719726562	1.2812938779211827
300.0	60.0	0.85357666015625	0.8527374267578125	1.2065464076267576
300.0	80.0	2.208038330078125	0.5441436767578125	2.2740988562614657
300.0	100.0	1.138458251953125	0.1143035888671875	1.144182023048817
300.0	120.0	0.544219970703125	-0.38678741455078125	0.667667492519284
300.0	140.0	0.244384765625	-0.6611175537109375	0.7048406440425528
300.0	160.0	0.039581298828125	-1.311126708984375	1.311724028227401
300.0	180.0	0.0965576171875	-1.736114501953125	1.738797555015786
300.0	200.0	0.258514404296875	-2.06353759765625	2.0796675489534127
300.0	220.0	0.307373046875	-2.0526885986328125	2.075574299537928
300.0	240.0	0.338165283203125	-1.751129150390625	1.7834822847765104
300.0	260.0	0.3291015625	-1.50244140625	1.538063073366765
300.0	280.0	0.310760498046875	-1.277313232421875	1.3145726228955024
300.0	300.0	0.22235107421875	-1.158538818359375	1.1796830904322435
300.0	320.0	0.18865966796875	-1.026031494140625	1.0432320438361364
300.0	340.0	0.150665283203125	-0.87945556640625	0.8922679647088176
300.0	360.0	-0.069488525390625	-0.63067626953125	0.6344928779039347
300.0	380.0	-0.29425048828125	-0.488006591796875	0.5698541773918621
300.0	400.0	-0.45208740234375	-0.457275390625	0.643027061817126
300.0	420.0	-0.547088623046875	-0.4615478515625	0.7157739732270832
300.0	440.0	-0.6280517578125	-0.44500732421875	0.769727568104263
300.0	460.0	-0.6419677734375	-0.45916748046875	0.7892765024073131
300.0	480.0	-0.736114501953125	-0.439422607421875	0.8572962077946785
300.0	500.0	-0.79974365234375	-0.41741943359375	0.9021246549151885
300.0	520.0	-0.62554931640625	-0.4681396484375	0.7813236702516524
300.0	540.0	-0.450225830078125	-0.47967529296875	0.6578690483327155
300.0	560.0	-0.357696533203125	-0.4879150390625	0.6049858636438501
300.0	580.0	-0.336669921875	-0.98638916015625	1.042262064727039
300.0	600.0	-0.88916015625	-1.10101318359375	1.415215818845228
300.0	620.0	-0.958465576171875	-1.02691650390625	1.4047112752097919
300.0	640.0	-0.981903076171875	-1.055908203125	1.4419000604835472
300.0	660.0	-0.876953125	-1.06048583984375	1.376109370637512
300.0	680.0	-0.66632080078125	-1.09454345703125	1.2814089077588333
300.0	700.0	-0.4783935546875	-1.41961669921875	1.4980560623245316
300.0	720.0	-0.252288818359375	-1.51953125	1.5403327132784437
300.0	740.0	-0.121002197265625	-1.625	1.6294988590800268
300.0	760.0	0.021820068359375	-1.86151123046875	1.8616391101780407
300.0	780.0	0.286346435546875	-2.1978759765625	2.2164505610324277
300.0	800.0	0.4361572265625	-2.310791015625	2.3515927037171873
320.0	0.0	-2.050537109375	1.900608777999878	2.7958927311208077
320.0	20.0	-1.714813232421875	1.8488655090332031	2.521683582962336
320.0	40.0	-0.64599609375	1.0608024597167969	1.2420196502799241
320.0	60.0	1.318939208984375	0.7735633850097656	1.5290523037568386
320.0	80.0	1.80535888671875	0.4198760986328125	1.8535416499386992
320.0	100.0	0.836517333984375	0.06055450439453125	0.8387062048529232
320.0	120.0	0.44549560546875	-0.44146728515625	0.6271839429985416
320.0	140.0	0.22613525390625	-0.675262451171875	0.7121211491185282
320.0	160.0	0.133331298828125	-1.406707763671875	1.4130123734850741
320.0	180.0	0.260498046875	-1.762725830078125	1.7818702490502232
320.0	200.0	0.345062255859375	-2.182403564453125	2.2095142630353095
320.0	220.0	0.402069091796875	-2.30181884765625	2.336670614785899
320.0	240.0	0.43365478515625	-1.998046875	2.0445654275141645
320.0	260.0	0.371246337890625	-1.68212890625	1.7226089227212953
320.0	280.0	0.0767822265625	-1.396087646484375	1.3981974921241191
320.0	300.0	-0.08929443359375	-1.256439208984375	1.2596082651936318
320.0	320.0	-0.14398193359375	-1.1185302734375	1.1277591807640333
320.0	340.0	-0.132843017578125	-0.95416259765625	0.9633657301800728
320.0	360.0	-0.2313232421875	-0.733489990234375	0.7691020791482496
320.0	380.0	-0.356903076171875	-0.591766357421875	0.6910623904954614
320.0	400.0	-0.485015869140625	-0.5447998046875	0.7294156705924092
320.0	420.0	-0.564849853515625	-0.539794921875	0.7813027036294322
320.0	440.0	-0.650604248046875	-0.517822265625	0.8315201659332428
320.0	460.0	-0.6802978515625	-0.510833740234375	0.8507386655150888
320.0	480.0	-0.7335205078125	-0.499298095703125	0.8873279685405362
320.0	500.0	-0.834259033203125	-0.484588623046875	0.9647871620556936
320.0	520.0	-0.707244873046875	-0.5220947265625	0.8790780477042195
320.0	540.0	-0.568115234375	-0.540283203125	0.7840030989147755
320.0	560.0	-0.492706298828125	-0.53875732421875	0.730081468950046
320.0	580.0	-0.3768310546875	-0.773193359375	0.8601334865929192
320.0	600.0	-0.9776611328125	-0.93377685546875	1.3519469318066177
320.0	620.0	-1.196197509765625	-0.8922119140625	1.492290381247749
320.0	640.0	-1.219390869140625	-0.942626953125	1.5412526283842145
320.0	660.0	-1.05712890625	-0.94976806640625	1.42111959538752
320.0	680.0	-0.711395263671875	-1.02520751953125	1.2478516255060916
320.0	700.0	-0.42913818359375	-1.49078369140625	1.55132059716262
320.0	720.0	-0.228424072265625	-1.579833984375	1.5962621886697057
320.0	740.0	-0.0980224609375	-1.716064453125	1.7188617193152709
320.0	760.0	0.016082763671875	-1.9765625	1.9766279295035714
320.0	780.0	0.224273681640625	-2.32598876953125	2.336776078331456
320.0	800.0	0.35858154296875	-2.48101806640625	2.5067970338246486
340.0	0.0	-3.42181396484375	2.6843643188476562	4.349094458194964
340.0	20.0	-2.60809326171875	2.2131500244140625	3.4205530974371254
340.0	40.0	-1.041015625	0.8834419250488281	1.3653509316026118
340.0	60.0	1.71221923828125	0.6186332702636719	1.8205498738066885
340.0	80.0	1.1322021484375	0.2679595947265625	1.163479286163924
340.0	100.0	0.52496337890625	-0.024566650390625	0.5255378858884316
340.0	120.0	0.30352783203125	-0.5031814575195312	0.5876399612084516
340.0	140.0	-0.02508544921875	-0.8480224609375	0.8483934075751651
340.0	160.0	0.06280517578125	-1.553955078125	1.5552237379024887
340.0	180.0	0.230560302734375	-1.7890167236328125	1.8038123213446706
340.0	200.0	0.30120849609375	-2.1490020751953125	2.1700084048945105
340.0	220.0	0.362548828125	-2.38336181640625	2.410778961389474
340.0	240.0	0.377471923828125	-2.2545166015625	2.2858981079653202
340.0	260.0	0.29840087890625	-1.86639404296875	1.890097830314944
340.0	280.0	-0.009765625	-1.51544189453125	1.515473359426719
340.0	300.0	-0.25628662109375	-1.29736328125	1.32243499488157
340.0	320.0	-0.351409912109375	-1.118621826171875	1.1725202413249927
340.0	340.0	-0.32659912109375	-0.916900634765625	0.973331269369692
340.0	360.0	-0.3935546875	-0.66986083984375	0.7769162353879578
340.0	380.0	-0.469268798828125	-0.570953369140625	0.7390540949664118
340.0	400.0	-0.546417236328125	-0.51617431640625	0.751669954883076
340.0	420.0	-0.630767822265625	-0.55841064453125	0.84243129899804
340.0	440.0	-0.706756591796875	-0.557159423828125	0.8999619456448271
340.0	460.0	-0.726806640625	-0.534912109375	0.9024294197401865
340.0	480.0	-0.709136962890625	-0.540863037109375	0.8918565226811523
340.0	500.0	-0.750274658203125	-0.587890625	0.9531670628513695
340.0	520.0	-0.68084716796875	-0.5924072265625	0.902496087645005
340.0	540.0	-0.597381591796875	-0.602294921875	0.8483065124907273
340.0	560.0	-0.53509521484375	-0.59161376953125	0.7977052972418159
340.0	580.0	-0.47412109375	-0.64385986328125	0.7995913550578484
340.0	600.0	-0.81536865234375	-0.63104248046875	1.0310386274922079
340.0	620.0	-1.039337158203125	-0.64190673828125	1.2215833942357848
340.0	640.0	-1.030517578125	-0.71392822265625	1.2536586401129006
340.0	660.0	-0.88519287109375	-0.740478515625	1.1540688242637003
340.0	680.0	-0.548187255859375	-0.8482666015625	1.0099829180798183
340.0	700.0	-0.4678955078125	-1.48895263671875	1.5607389790169384
340.0	720.0	-0.322113037109375	-1.6365966796875	1.667994454619072
340.0	740.0	-0.210205078125	-1.7919921875	1.8042788517661488
340.0	760.0	-0.08685302734375	-2.01171875	2.0135927536272913
340.0	780.0	0.152618408203125	-2.37158203125	2.3764876834249176
340.0	800.0	0.277587890625	-2.560302734375	2.575306802823644
360.0	0.0	-3.527435302734375	2.0874290466308594	4.098799804783709
360.0	20.0	-2.79498291015625	1.5988845825195312	3.2199940025230105
360.0	40.0	-1.74334716796875	0.6455917358398438	1.8590449261514268
360.0	60.0	1.109466552734375	0.4642906188964844	1.2026977219698964
360.0	80.0	0.779449462890625	0.1062469482421875	0.7866574090487306
360.0	100.0	0.415252685546875	-0.159637451171875	0.4448807802889945
360.0	120.0	0.29840087890625	-0.66265869140625	0.7267459155910448
360.0	140.0	-0.036224365234375	-1.0990142822265625	1.099611111791164
360.0	160.0	0.177978515625	-1.6836395263671875	1.6930204980359824
360.0	180.0	0.262420654296875	-1.9143829345703125	1.9322853360659862
360.0	200.0	0.29095458984375	-2.1974945068359375	2.216672434286416
360.0	220.0	0.335662841796875	-2.6451263427734375	2.6663388592969826
360.0	240.0	0.359832763671875	-2.7118682861328125	2.7356368946087595
360.0	260.0	0.304901123046875	-2.222900390625	2.2437136273321565
360.0	280.0	0.22467041015625	-1.54937744140625	1.5655820799748428
360.0	300.0	-0.11322021484375	-0.583709716796875	0.5945888079440723
360.0	320.0	-0.2698974609375	-0.434112548828125	0.5111734974258354
360.0	340.0	-0.25653076171875	-0.306854248046875	0.39995944951009116
360.0	360.0	-0.434539794921875	-0.03961181640625	0.4363415283579454
360.0	380.0	-0.601531982421875	-0.082275390625	0.6071325767728885
360.0	400.0	-0.70330810546875	-0.41351318359375	0.8158648443362913
360.0	420.0	-0.7593994140625	-0.4930419921875	0.905415858121939
360.0	440.0	-0.680084228515625	-0.59368896484375	0.9027630613028738
360.0	460.0	-0.689849853515625	-0.527862548828125	0.8686378364144944
360.0	480.0	-0.6439208984375	-0.542816162109375	0.8421897109866093
360.0	500.0	-0.771697998046875	-0.65185546875	1.010165012425612
360.0	520.0	-0.7911376953125	-0.6192626953125	1.0046816106359648
360.0	540.0	-0.771392822265625	-0.62103271484375	0.9903173830389551
360.0	560.0	-0.75286865234375	-0.59649658203125	0.9605307803797117
360.0	580.0	-0.799072265625	-0.5699462890625	0.981506626624184
360.0	600.0	-1.067169189453125	-0.52978515625	1.1914371115173796
360.0	620.0	-1.133209228515625	-0.40081787109375	1.2020058741042425
360.0	640.0	-1.034423828125	-0.47125244140625	1.1367108338201632
360.0	660.0	-0.876678466796875	-0.50836181640625	1.0134085407796707
360.0	680.0	-0.536285400390625	-0.61810302734375	0.818323519815752
360.0	700.0	-0.49847412109375	-1.4857177734375	1.5671099998750149
360.0	720.0	-0.405426025390625	-1.6680908203125	1.7166529197466998
360.0	740.0	-0.2874755859375	-1.8380126953125	1.8603582667432716
360.0	760.0	-0.33465576171875	-1.92498779296875	1.953860916731346
360.0	780.0	-0.19183349609375	-2.09832763671875	2.107078299741432
360.0	800.0	-0.249664306640625	-2.0047607421875	2.020246989708565
380.0	0.0	-3.82208251953125	2.248335361480713	4.434334976497711
380.0	20.0	-2.69073486328125	1.4392776489257812	3.0514872202213943
380.0	40.0	-1.52508544921875	0.6141357421875	1.6440949903369173
380.0	60.0	0.501556396484375	0.3420066833496094	0.6070645684852572
380.0	80.0	0.234161376953125	-0.038116455078125	0.23724336577511757
380.0	100.0	0.072235107421875	-0.35024261474609375	0.35761403765572525
380.0	120.0	0.201446533203125	-0.7778854370117188	0.8035461771761909
380.0	140.0	-0.03448486328125	-1.2832489013671875	1.2837121751606237
380.0	160.0	0.086822509765625	-1.789947509765625	1.792051962393436
380.0	180.0	0.211456298828125	-2.0794219970703125	2.0901458341976946
380.0	200.0	0.2242431640625	-2.372772216796875	2.3833449161696922
380.0	220.0	0.335723876953125	-2.908721923828125	2.9280324027774736
380.0	240.0	0.502410888671875	-3.0806427001953125	3.121342042667341
380.0	260.0	0.69970703125	-2.75	2.8376204696154645
380.0	280.0	0.777099609375	-1.955596923828125	2.1043391198608656
380.0	300.0	1.15625	0.09320068359375	1.1600001853113397
380.0	320.0	1.3173828125	1.421051025390625	1.9377521749269582
380.0	340.0	1.816680908203125	2.30218505859375	2.9326413974848746
380.0	360.0	2.104766845703125	2.49713134765625	3.2658396228563644
380.0	380.0	-0.23480224609375	0.5401611328125	0.5889873888055271
380.0	400.0	-0.803375244140625	-0.21856689453125	0.8325762849631518
380.0	420.0	-0.84393310546875	-0.4027099609375	0.9350927222176478
380.0	440.0	-0.71820068359375	-0.542388916015625	0.8999988656276932
380.0	460.0	-0.605804443359375	-0.53460693359375	0.8079626210663922
380.0	480.0	-0.566680908203125	-0.57781982421875	0.8093225568227452
380.0	500.0	-0.7333984375	-0.69830322265625	1.0126700641865274
380.0	520.0	-0.8363037109375	-0.6510009765625	1.0598142141022464
380.0	540.0	-0.894500732421875	-0.64727783203125	1.1041286845935785
380.0	560.0	-0.944580078125	-0.596435546875	1.1171243823168087
380.0	580.0	-1.06695556640625	-0.5352783203125	1.1936988987520485
380.0	600.0	-1.076141357421875	-0.257080078125	1.106422336959333
380.0	620.0	-0.925811767578125	-0.2060546875	0.9484650564079073
380.0	640.0	-0.71014404296875	-0.2640380859375	0.7576415198426895
380.0	660.0	-0.535430908203125	-0.3004150390625	0.6139506927711269
380.0	680.0	-0.356292724609375	-0.40924072265625	0.542607108956178
380.0	700.0	-0.53924560546875	-1.45111083984375	1.5480660491495162
380.0	720.0	-0.442901611328125	-1.651611328125	1.7099654430741797
380.0	740.0	-0.32952880859375	-1.82806396484375	1.8575271452265423
380.0	760.0	-0.47137451171875	-1.63116455078125	1.6979080428643616
380.0	780.0	-0.421356201171875	-1.612548828125	1.6666897645792706
380.0	800.0	-1.005584716796875	-1.302001953125	1.6451169285484744
400.0	0.0	0.847412109375	1.2433799505233765	1.5046929867846468
400.0	20.0	0.556121826171875	1.002737045288086	1.146626821393003
400.0	40.0	0.3892822265625	0.5863227844238281	0.7037862313600405
400.0	60.0	0.000518798828125	0.16225814819335938	0.16225897758633337
400.0	80.0	-0.007659912109375	-0.152252197265625	0.1524447631955068
400.0	100.0	-0.084869384765625	-0.5053863525390625	0.5124628550473032
400.0	120.0	-0.05780029296875	-0.8941802978515625	0.8960464714138338
400.0	140.0	-0.071044921875	-1.5938720703125	1.595454655402804
400.0	160.0	0.0911865234375	-1.974578857421875	1.9766832437783488
400.0	180.0	0.26318359375	-2.3194732666015625	2.334356836153909
400.0	200.0	0.19122314453125	-2.5836334228515625	2.5907002826803605
400.0	220.0	0.295257568359375	-3.096527099609375	3.1105718301123892
400.0	240.0	0.616729736328125	-3.0910491943359375	3.15197409403634
400.0	260.0	1.219268798828125	-2.902801513671875	3.14847153894894
400.0	280.0	6.690216064453125	-4.6087646484375	8.124020099295292
400.0	300.0	4.903167724609375	8.227783203125	9.577967956371381
400.0	320.0	6.4979248046875	9.47332763671875	11.487687464411293
400.0	340.0	8.177398681640625	9.33746337890625	12.412013194921812
400.0	360.0	8.08441162109375	11.475067138671875	14.036911237743965
400.0	380.0	4.755279541015625	4.249969482421875	6.377689559293321
400.0	400.0	0.8919677734375	1.574951171875	1.8099938404982177
400.0	420.0	-0.8580322265625	-0.518218994140625	1.0023822762339338
400.0	440.0	-0.789276123046875	-0.550750732421875	0.9624360590060711
400.0	460.0	-0.652618408203125	-0.5382080078125	0.845918817853747
400.0	480.0	-0.591888427734375	-0.59454345703125	0.8389361317672164
400.0	500.0	-0.701751708984375	-0.72540283203125	1.009289220085823
400.0	520.0	-0.825225830078125	-0.69891357421875	1.0814239940260983
400.0	540.0	-0.939697265625	-0.66986083984375	1.15401234645877
400.0	560.0	-1.095489501953125	-0.5821533203125	1.2405642817848554
400.0	580.0	-1.2283935546875	-0.48785400390625	1.3217232139616644
400.0	600.0	-1.338409423828125	-0.0079345703125	1.3384329431084612
400.0	620.0	-1.461822509765625	-0.06317138671875	1.4631868213449166
400.0	640.0	-1.2452392578125	-0.10406494140625	1.2495800579503948
400.0	660.0	-0.8931884765625	-0.148681640625	0.9054788152811645
400.0	680.0	-0.64642333984375	-0.273681640625	0.7019720612032504
400.0	700.0	-0.583343505859375	-1.3531494140625	1.4735341810104012
400.0	720.0	-0.4627685546875	-1.61090087890625	1.6760538108510974
400.0	740.0	-0.181976318359375	-1.6785888671875	1.6884241071156996
400.0	760.0	-0.509674072265625	-1.287109375	1.384347573101754
400.0	780.0	-0.562591552734375	-1.21337890625	1.337459392034211
400.0	800.0	-1.04559326171875	-1.00445556640625	1.4498952561603045
420.0	0.0	0.40924072265625	1.0497875213623047	1.1267350216835461
420.0	20.0	0.219940185546875	0.8708248138427734	0.8981701072863062
420.0	40.0	0.01336669921875	0.5941123962402344	0.594262743249413
420.0	60.0	-0.263153076171875	0.04766082763671875	0.2674342834973438
420.0	80.0	-0.12274169921875	-0.23863983154296875	0.2683551637773393
420.0	100.0	-0.1732177734375	-0.7103424072265625	0.7311571189143088
420.0	120.0	-0.112518310546875	-1.111602783203125	1.1172829175429366
420.0	140.0	-0.022796630859375	-1.8296356201171875	1.8297776336976426
420.0	160.0	0.122344970703125	-2.1132049560546875	2.116743602364359
420.0	180.0	0.370025634765625	-2.6074676513671875	2.63359194320419
420.0	200.0	0.23492431640625	-2.899871826171875	2.909372104538082
420.0	220.0	0.3521728515625	-3.3250274658203125	3.343625781369248
420.0	240.0	0.576629638671875	-2.850189208984375	2.9079340204354422
420.0	260.0	4.072021484375	2.93597412109375	5.020089940324157
420.0	280.0	12.1083984375	2.020782470703125	12.275865530183745
420.0	300.0	5.5911865234375	12.07232666015625	13.30422631081524
420.0	320.0	6.582000732421875	12.455413818359375	14.087585564183088
420.0	340.0	7.4288330078125	10.6173095703125	12.9581951818073
420.0	360.0	7.2637939453125	13.007049560546875	14.897853561855184
420.0	380.0	6.181121826171875	7.161224365234375	9.459883796284435
420.0	400.0	5.42852783203125	5.616302490234375	7.811003014014958
420.0	420.0	-0.913360595703125	-0.6268310546875	1.1077656561312104
420.0	440.0	-0.926666259765625	-0.5364990234375	1.0707668089446012
420.0	460.0	-0.75921630859375	-0.515716552734375	0.917808785095756
420.0	480.0	-0.67218017578125	-0.5262451171875	0.853674476646103
420.0	500.0	-0.72357177734375	-0.665771484375	0.9832638437241981
420.0	520.0	-0.936767578125	-0.69195556640625	1.164618392996939
420.0	540.0	-1.133941650390625	-0.6810302734375	1.3227342514008513
420.0	560.0	-1.374359130859375	-0.5977783203125	1.4987334455506658
420.0	580.0	-1.5155029296875	-0.44915771484375	1.580661817940528
420.0	600.0	-1.62017822265625	0.09637451171875	1.6230420572734992
420.0	620.0	-1.84527587890625	0.06005859375	1.846252990236295
420.0	640.0	-1.692108154296875	0.0479736328125	1.6927880774873167
420.0	660.0	-1.474945068359375	0.02178955078125	1.4751060094789425
420.0	680.0	-1.290069580078125	-0.0843505859375	1.2928242505425667
420.0	700.0	-0.831634521484375	-1.20306396484375	1.4625248308422354
420.0	720.0	-0.18902587890625	-1.2342529296875	1.2486436951102011
420.0	740.0	-0.0576171875	-1.440673828125	1.4418255162604636
420.0	760.0	-0.48272705078125	-1.2537841796875	1.343502949304772
420.0	780.0	-0.391632080078125	-1.23394775390625	1.294605246983264
420.0	800.0	-0.750732421875	-1.1180419921875	1.3467060056110602
440.0	0.0	0.068572998046875	0.857932448387146	0.8606685436663174
440.0	20.0	0.03802490234375	0.7417774200439453	0.742751394536088
440.0	40.0	0.00982666015625	0.5650825500488281	0.5651679853101312
440.0	60.0	-0.42620849609375	-0.0764007568359375	0.4330020297730718
440.0	80.0	-0.22998046875	-0.36241912841796875	0.4292302885977524
440.0	100.0	-0.135711669921875	-0.9272003173828125	0.9370795515364596
440.0	120.0	-0.060760498046875	-1.3552932739257812	1.3566545973354334
440.0	140.0	0.03277587890625	-2.0286407470703125	2.0289055027063414
440.0	160.0	0.082489013671875	-2.252288818359375	2.25379887272206
440.0	180.0	0.286041259765625	-2.8182830810546875	2.832761749114706
440.0	200.0	0.175140380859375	-3.1498870849609375	3.1547524151684674
440.0	220.0	0.06829833984375	-3.37982177734375	3.380511782235417
440.0	240.0	-0.990753173828125	-1.90667724609375	2.1487228700374903
440.0	260.0	-3.992645263671875	6.492340087890625	7.62179086687329
440.0	280.0	2.652679443359375	6.15234375	6.699853867614238
440.0	300.0	-0.245635986328125	14.220489501953125	14.222610826178801
440.0	320.0	2.89190673828125	13.716461181640625	14.018003849705943
440.0	340.0	5.36834716796875	11.484588623046875	12.67733911972287
440.0	360.0	6.601776123046875	13.0252685546875	14.602776068287934
440.0	380.0	6.801666259765625	8.354034423828125	10.772769145569741
440.0	400.0	4.66455078125	5.13580322265625	6.937903770787421
440.0	420.0	-1.088897705078125	-0.67059326171875	1.2788250602748599
440.0	440.0	-1.13470458984375	-0.495361328125	1.238118472366129
440.0	460.0	-0.91839599609375	-0.414520263671875	1.0076101699742972
440.0	480.0	-0.854766845703125	-0.39520263671875	0.9417066871285996
440.0	500.0	-0.875274658203125	-0.528533935546875	1.0224743753841783
440.0	520.0	-1.048980712890625	-0.58416748046875	1.200671554278576
440.0	540.0	-1.309356689453125	-0.58331298828125	1.4334116584265837
440.0	560.0	-1.592620849609375	-0.48828125	1.6657910282241437
440.0	580.0	-1.756805419921875	-0.25628662109375	1.7754008323808252
440.0	600.0	-1.883697509765625	0.23468017578125	1.8982600172794915
440.0	620.0	-2.04730224609375	0.2037353515625	2.057414537796603
440.0	640.0	-1.911712646484375	0.22332763671875	1.9247130892812765
440.0	660.0	-1.72174072265625	0.2069091796875	1.7341287508982197
440.0	680.0	-1.423431396484375	0.08526611328125	1.4259829068300744
440.0	700.0	-0.74798583984375	-0.89697265625	1.1679224129482835
440.0	720.0	0.250579833984375	-0.78289794921875	0.8220215642491147
440.0	740.0	-0.004241943359375	-1.2921142578125	1.2921212208325548
440.0	760.0	-0.339080810546875	-1.31341552734375	1.3564793192484679
440.0	780.0	-0.19403076171875	-1.31622314453125	1.3304477827757428
440.0	800.0	-0.564666748046875	-1.24200439453125	1.364339932855727
460.0	0.0	-0.041748046875	0.702463686466217	0.7037031549038166
460.0	20.0	-0.03753662109375	0.6625728607177734	0.6636352866468673
460.0	40.0	-0.00872802734375	0.5840721130371094	0.5841373226296597
460.0	60.0	-0.50042724609375	-0.09767532348632812	0.5098704712484666
460.0	80.0	-0.4259033203125	-0.4432525634765625	0.6147084457543722
460.0	100.0	-0.22686767578125	-1.1178970336914062	1.1406851976993615
460.0	120.0	-0.040924072265625	-1.6529159545898438	1.6534224906624613
460.0	140.0	0.021209716796875	-2.2263031005859375	2.2264041294799024
460.0	160.0	0.159332275390625	-2.404571533203125	2.4098446074948443
460.0	180.0	0.282958984375	-2.991668701171875	3.0050203667213213
460.0	200.0	0.204498291015625	-3.380889892578125	3.387068941838243
460.0	220.0	-0.102935791015625	-3.46405029296875	3.465579346846483
460.0	240.0	-3.127105712890625	-0.6099090576171875	3.1860287503656757
460.0	260.0	-3.535675048828125	5.727508544921875	6.730925061465093
460.0	280.0	-4.087371826171875	5.5159912109375	6.865330835766282
460.0	300.0	-0.5653076171875	14.0166015625	14.027996723122216
460.0	320.0	2.16290283203125	13.691497802734375	13.86128640289526
460.0	340.0	-0.6387939453125	12.223724365234375	12.240404203366506
460.0	360.0	0.137298583984375	13.414825439453125	13.415528035532661
460.0	380.0	0.460174560546875	8.4423828125	8.454915030854533
460.0	400.0	2.162628173828125	3.825103759765625	4.394130106313227
460.0	420.0	-1.323089599609375	-0.584320068359375	1.4463734064486946
460.0	440.0	-1.426971435546875	-0.467132568359375	1.5014860353292452
460.0	460.0	-1.321197509765625	-0.332183837890625	1.3623174967556695
460.0	480.0	-1.311981201171875	-0.333282470703125	1.353651313118107
460.0	500.0	-1.280364990234375	-0.418609619140625	1.3470592123046894
460.0	520.0	-1.363739013671875	-0.4031982421875	1.4220945537881187
460.0	540.0	-1.529022216796875	-0.39898681640625	1.5802213196651995
460.0	560.0	-1.73223876953125	-0.34814453125	1.7668774064168746
460.0	580.0	-1.9599609375	-0.08819580078125	1.9619442845813244
460.0	600.0	-2.0186767578125	0.30426025390625	2.0414774440682617
460.0	620.0	-2.0972900390625	0.429931640625	2.1409032494630127
460.0	640.0	-1.93170166015625	0.51824951171875	2.000013465016457
460.0	660.0	-1.73828125	0.5264892578125	1.8162633737136031
460.0	680.0	-1.411376953125	0.3585205078125	1.456201173716922
460.0	700.0	-0.51007080078125	-0.17315673828125	0.538660818903535
460.0	720.0	0.3773193359375	-0.45751953125	0.5930379437671216
460.0	740.0	0.315399169921875	-1.38665771484375	1.4220746304336838
460.0	760.0	0.62652587890625	-1.46630859375	1.5945518395600538
460.0	780.0	0.90264892578125	-1.49737548828125	1.7484016804268854
460.0	800.0	0.565216064453125	-1.4468994140625	1.553379256308737
480.0	0.0	-0.04486083984375	0.6195634007453918	0.6211854010637095
480.0	20.0	-0.023895263671875	0.6026287078857422	0.6031022659499694
480.0	40.0	0.022186279296875	0.5679931640625	0.5684263060509858
480.0	60.0	-0.36541748046875	0.0585479736328125	0.3700781002013464
480.0	80.0	-0.51898193359375	-0.43254852294921875	0.6756037833688162
480.0	100.0	-0.57159423828125	-1.3122634887695312	1.431347420158329
480.0	120.0	-0.30621337890625	-1.8792648315429688	1.9040490908837948
480.0	140.0	-0.13909912109375	-2.3184967041015625	2.3226656092556377
480.0	160.0	0.09130859375	-2.4906005859375	2.492273768662829
480.0	180.0	0.1387939453125	-3.210113525390625	3.2131126038704645
480.0	200.0	0.111785888671875	-3.58984375	3.5915838058327725
480.0	220.0	-0.241607666015625	-3.5295257568359375	3.5377855124987176
480.0	240.0	-3.322967529296875	-1.4154815673828125	3.6118833409125886
480.0	260.0	-5.3465576171875	5.463714599609375	7.644465683086707
480.0	280.0	-5.387451171875	2.104888916015625	5.784045943636923
480.0	300.0	-1.166046142578125	11.77972412109375	11.837295467111533
480.0	320.0	0.63323974609375	12.2088623046875	12.22527346732384
480.0	340.0	-2.98291015625	7.998779296875	8.53687432497255
480.0	360.0	-5.45086669921875	12.017791748046875	13.196183776837737
480.0	380.0	-9.884246826171875	8.029541015625	12.734671736730906
480.0	400.0	-3.37542724609375	4.167724609375	5.363155555571928
480.0	420.0	-1.5093994140625	-0.411651611328125	1.5645266505500186
480.0	440.0	-1.589935302734375	-0.4669189453125	1.6570780212086533
480.0	460.0	-1.558380126953125	-0.3626708984375	1.600024625015472
480.0	480.0	-1.637725830078125	-0.324951171875	1.6696524065229923
480.0	500.0	-1.635040283203125	-0.380767822265625	1.6787914885922737
480.0	520.0	-1.707000732421875	-0.37408447265625	1.7475098549568533
480.0	540.0	-1.87158203125	-0.33734130859375	1.9017409019584186
480.0	560.0	-1.912261962890625	-0.24981689453125	1.9285109010611123
480.0	580.0	-2.11688232421875	0.00506591796875	2.1168883858424477
480.0	600.0	-2.078033447265625	0.40704345703125	2.1175238803533265
480.0	620.0	-2.05767822265625	0.5706787109375	2.13534865048101
480.0	640.0	-1.90155029296875	0.66363525390625	2.014027126658614
480.0	660.0	-1.75390625	0.7098388671875	1.8921042125525476
480.0	680.0	-1.555145263671875	0.48388671875	1.6286875537388095
480.0	700.0	-0.80950927734375	-0.1005859375	0.8157345162050912
480.0	720.0	-0.07501220703125	-0.473876953125	0.47977723779555503
480.0	740.0	2.7100830078125	-2.16644287109375	3.4695856558019975
480.0	760.0	3.735931396484375	-1.89813232421875	4.190476073130804
480.0	780.0	4.008819580078125	-1.9012451171875	4.43681951641568
480.0	800.0	4.138092041015625	-1.90301513671875	4.554697833061765
500.0	0.0	-0.063140869140625	0.5054563283920288	0.509384794892215
500.0	20.0	-0.0322265625	0.4997673034667969	0.5008052605005661
500.0	40.0	0.020751953125	0.4852256774902344	0.48566923070579543
500.0	60.0	-0.068603515625	0.2833251953125	0.29151262177644366
500.0	80.0	-0.18914794921875	-0.197235107421875	0.27327391806276974
500.0	100.0	-0.36016845703125	-1.3284530639648438	1.376411588369501
500.0	120.0	-0.457183837890625	-2.0502853393554688	2.1006396726722008
500.0	140.0	-0.419097900390625	-2.400970458984375	2.437273516663132
500.0	160.0	-0.1451416015625	-2.6056976318359375	2.6097368129869993
500.0	180.0	-0.15032958984375	-3.3651580810546875	3.3685141971008905
500.0	200.0	-0.23455810546875	-3.6653900146484375	3.6728873470779853
500.0	220.0	-0.509674072265625	-3.5992279052734375	3.635135372175133
500.0	240.0	-2.48681640625	-2.2537078857421875	3.356107130687381
500.0	260.0	-5.6943359375	4.69989013671875	7.383388725126843
500.0	280.0	-9.23638916015625	1.798980712890625	9.409953045749184
500.0	300.0	-4.935791015625	9.685821533203125	10.870932421967575
500.0	320.0	-3.97320556640625	10.131317138671875	10.882552523983888
500.0	340.0	-6.083160400390625	6.361297607421875	8.801758216803726
500.0	360.0	-4.23272705078125	10.17340087890625	11.018805004597631
500.0	380.0	-11.128692626953125	6.66082763671875	12.969750359635961
500.0	400.0	-6.2421875	4.33807373046875	7.601564870218454
500.0	420.0	-2.232666015625	0.049102783203125	2.23320590645939
500.0	440.0	-1.932891845703125	-0.419281005859375	1.9778441417513368
500.0	460.0	-1.8857421875	-0.3631591796875	1.9203927170005053
500.0	480.0	-1.9105224609375	-0.3388671875	1.9403419916372582
500.0	500.0	-1.966217041015625	-0.32647705078125	1.9931374054658306
500.0	520.0	-2.027801513671875	-0.29913330078125	2.0497462551462884
500.0	540.0	-2.1083984375	-0.27520751953125	2.126283882753896
500.0	560.0	-2.183349609375	-0.18743896484375	2.191380588190847
500.0	580.0	-2.237030029296875	0.03814697265625	2.237355256435333
500.0	600.0	-2.14349365234375	0.2879638671875	2.162750153495204
500.0	620.0	-2.0623779296875	0.41534423828125	2.1037855311641276
500.0	640.0	-2.0975341796875	0.43505859375	2.142177773891103
500.0	660.0	-2.0499267578125	0.37811279296875	2.084506895311766
500.0	680.0	-1.82061767578125	0.2220458984375	1.8341082580862116
500.0	700.0	-1.510589599609375	0.10107421875	1.5139672837099005
500.0	720.0	-1.154388427734375	-0.06170654296875	1.1560364784608643
500.0	740.0	2.458953857421875	-2.3907470703125	3.429595548623441
500.0	760.0	3.877593994140625	-1.96893310546875	4.348842691706181
500.0	780.0	4.1011962890625	-1.95947265625	4.545255118473709
500.0	800.0	4.228424072265625	-1.9576416015625	4.659606289707705
520.0	0.0	-0.05181884765625	0.42709803581237793	0.4302300839867116
520.0	20.0	-0.00189208984375	0.4237174987792969	0.42372172327573704
520.0	40.0	0.046875	0.4129142761230469	0.4155664387931487
520.0	60.0	-0.0009765625	0.2707023620605469	0.2707041235361512
520.0	80.0	-0.0350341796875	0.0149383544921875	0.038086062822380265
520.0	100.0	-0.114990234375	-0.7658309936523438	0.7744158216618212
520.0	120.0	-0.29510498046875	-1.8051834106445312	1.8291457283561865
520.0	140.0	-0.47967529296875	-2.270233154296875	2.3203549214621013
520.0	160.0	-0.6783447265625	-2.667388916015625	2.752292716507124
520.0	180.0	-0.6611328125	-3.514251708984375	3.575900120230396
520.0	200.0	-0.750732421875	-3.673980712890625	3.749897791666675
520.0	220.0	-0.81158447265625	-3.6678466796875	3.7565634058207165
520.0	240.0	-1.398681640625	-3.193511962890625	3.486377631431652
520.0	260.0	-3.15228271484375	2.4405517578125	3.9866250384083486
520.0	280.0	-5.95721435546875	1.03582763671875	6.0465975366311016
520.0	300.0	-3.86248779296875	7.12835693359375	8.10754491344616
520.0	320.0	-3.40350341796875	8.07757568359375	8.765333104925904
520.0	340.0	-6.26934814453125	4.88861083984375	7.950046672867729
520.0	360.0	-5.21929931640625	7.911163330078125	9.477741850747549
520.0	380.0	-9.573333740234375	4.3826904296875	10.5288505690025
520.0	400.0	-4.8387451171875	2.227569580078125	5.326867798546845
520.0	420.0	-2.40087890625	-0.0926513671875	2.4026659772673167
520.0	440.0	-2.10467529296875	-0.411651611328125	2.144554764500579
520.0	460.0	-2.0921630859375	-0.392425537109375	2.1286484398169425
520.0	480.0	-2.108642578125	-0.351348876953125	2.137713628065712
520.0	500.0	-2.10687255859375	-0.233612060546875	2.119784558154043
520.0	520.0	-2.17327880859375	-0.2021484375	2.182660021777638
520.0	540.0	-2.14898681640625	-0.1905517578125	2.157418436347781
520.0	560.0	-2.178955078125	-0.09130859375	2.1808673714325977
520.0	580.0	-2.1544189453125	0.08209228515625	2.1559824060514967
520.0	600.0	-2.0889892578125	0.16937255859375	2.0958442649349243
520.0	620.0	-2.17413330078125	0.16693115234375	2.1805324164498874
520.0	640.0	-2.150634765625	0.11688232421875	2.153808573859264
520.0	660.0	-1.9967041015625	-0.0013427734375	1.996704553066631
520.0	680.0	-1.88189697265625	0.0213623046875	1.8820182155745253
520.0	700.0	-1.75006103515625	0.0499267578125	1.750773060084554
520.0	720.0	-1.40411376953125	0.06744384765625	1.405732602728533
520.0	740.0	2.3843994140625	-2.85919189453125	3.7229476031143376
520.0	760.0	3.9166259765625	-2.0611572265625	4.425870327166734
520.0	780.0	4.1302490234375	-2.03594970703125	4.604785359293857
520.0	800.0	4.26019287109375	-2.0284423828125	4.718455446362513
540.0	0.0	-0.02703857421875	0.3396185040473938	0.3406931358087105
540.0	20.0	0.02069091796875	0.340850830078125	0.3414782605837982
540.0	40.0	0.0537109375	0.33531951904296875	0.33959394084455746
540.0	60.0	0.03753662109375	0.23672866821289062	0.23968617039158643
540.0	80.0	0.06146240234375	0.119049072265625	0.13397876141079604
540.0	100.0	0.0341796875	-0.17462158203125	0.17793523526467214
540.0	120.0	-0.1221923828125	-0.7458114624023438	0.7557550634088528
540.0	140.0	-0.47149658203125	-1.6811370849609375	1.7460042741351207
540.0	160.0	-1.0093994140625	-2.706085205078125	2.888214727864332
540.0	180.0	-1.02197265625	-3.6686553955078125	3.808340914507427
540.0	200.0	-0.96807861328125	-3.566619873046875	3.6956668573216196
540.0	220.0	-0.8388671875	-3.6024169921875	3.698797959319405
540.0	240.0	-0.922607421875	-3.3776092529296875	3.501349557010136
540.0	260.0	-1.413818359375	0.33612060546875	1.4532238006330944
540.0	280.0	-1.55999755859375	0.565399169921875	1.6592976237453019
540.0	300.0	-2.60308837890625	3.356475830078125	4.247587445397141
540.0	320.0	-2.68719482421875	3.9404296875	4.769486570422375
540.0	340.0	-3.2296142578125	0.8719482421875	3.3452506619563884
540.0	360.0	-6.643310546875	2.3839111328125	7.058088077614786
540.0	380.0	-3.6658935546875	0.457000732421875	3.6942692408287576
540.0	400.0	-2.25445556640625	-0.298309326171875	2.2741060562298414
540.0	420.0	-2.11737060546875	-0.38104248046875	2.1513836600720193
540.0	440.0	-1.97784423828125	-0.396942138671875	2.0172830471591587
540.0	460.0	-2.090576171875	-0.408782958984375	2.1301671854499005
540.0	480.0	-2.02825927734375	-0.25872802734375	2.0446945708990816
540.0	500.0	-2.0235595703125	-0.183258056640625	2.0318407540767085
540.0	520.0	-2.0804443359375	-0.16015625	2.0865997841820283
540.0	540.0	-2.00433349609375	-0.14312744140625	2.0094372913945073
540.0	560.0	-1.66583251953125	-0.03997802734375	1.6663121633709963
540.0	580.0	-1.66217041015625	0.04840087890625	1.6628749554545266
540.0	600.0	-1.67816162109375	-0.0260009765625	1.6783630350118555
540.0	620.0	-1.64349365234375	-0.19805908203125	1.655384784655598
540.0	640.0	-1.620849609375	-0.34613037109375	1.6573954537178468
540.0	660.0	-1.642333984375	-0.48419189453125	1.7122215706393913
540.0	680.0	-1.8017578125	-0.2471923828125	1.8186355569561776
540.0	700.0	-1.7593994140625	-0.2393798828125	1.7756094802908646
540.0	720.0	-1.1068115234375	-0.64703369140625	1.2820625360054938
540.0	740.0	2.38720703125	-3.43377685546875	4.182054626998827
540.0	760.0	3.951416015625	-2.14923095703125	4.498097624018316
540.0	780.0	4.15362548828125	-2.09637451171875	4.652675659261419
540.0	800.0	4.26947021484375	-2.0987548828125	4.7574308164772345
560.0	0.0	-0.06683349609375	0.25620847940444946	0.2647819879048677
560.0	20.0	0.002197265625	0.2577171325683594	0.2577264992108575
560.0	40.0	0.04791259765625	0.24983978271484375	0.25439248031569256
560.0	60.0	0.061767578125	0.18250274658203125	0.19267196531258277
560.0	80.0	0.10919189453125	0.11285400390625	0.15703151285329806
560.0	100.0	0.1566162109375	0.094635009765625	0.18298749302004066
560.0	120.0	0.17474365234375	0.047943115234375	0.18120123159849086
560.0	140.0	0.10205078125	-0.1742401123046875	0.2019256761526019
560.0	160.0	-0.03094482421875	-0.6390228271484375	0.6397716434499978
560.0	180.0	0.04193115234375	-2.784637451171875	2.784953133538493
560.0	200.0	0.12725830078125	-2.72576904296875	2.7287380876010263
560.0	220.0	0.11492919921875	-2.87457275390625	2.876869346761028
560.0	240.0	0.05340576171875	-2.7991943359375	2.799703753208425
560.0	260.0	0.01776123046875	-0.2200927734375	0.22080826575826992
560.0	280.0	-0.35009765625	0.737884521484375	0.8167263531673067
560.0	300.0	-0.7103271484375	2.578369140625	2.6744255613373595
560.0	320.0	-1.98956298828125	2.30792236328125	3.0471078942617584
560.0	340.0	-3.59228515625	-0.20501708984375	3.5981307162111396
560.0	360.0	-2.92706298828125	-1.163177490234375	3.1497110361355216
560.0	380.0	-1.59771728515625	-0.260772705078125	1.618858525937588
560.0	400.0	-1.48162841796875	-0.57806396484375	1.5904026900076147
560.0	420.0	-1.3621826171875	-0.363189697265625	1.409768860050357
560.0	440.0	-1.26690673828125	-0.30047607421875	1.3020516712789656
560.0	460.0	-1.18121337890625	-0.444122314453125	1.2619467804556264
560.0	480.0	-1.051025390625	-0.24774169921875	1.0798288388768968
560.0	500.0	-1.054931640625	-0.140228271484375	1.064210850590826
560.0	520.0	-1.0948486328125	1.0693359375	1.5304159160177355
560.0	540.0	-1.38427734375	1.156494140625	1.803802223559865
560.0	560.0	-1.696044921875	1.42559814453125	2.2156034046527635
560.0	580.0	-1.762451171875	1.43463134765625	2.2725319000888744
560.0	600.0	-2.0201416015625	1.4208984375	2.469802514383173
560.0	620.0	-2.062255859375	1.21533203125	2.393727464793929
560.0	640.0	-2.430908203125	1.290283203125	2.7521165375555823
560.0	660.0	-2.60919189453125	1.4462890625	2.983225501834332
560.0	680.0	-2.60284423828125	1.3358154296875	2.925611216642618
560.0	700.0	-2.58026123046875	1.37921142578125	2.9257430123757717
560.0	720.0	-2.46600341796875	1.27081298828125	2.774191505397181
560.0	740.0	-2.2255859375	1.2274169921875	2.54161075656922
560.0	760.0	0.4300537109375	-2.12432861328125	2.1674220289312722
560.0	780.0	2.42034912109375	-2.54095458984375	3.509207901454017
560.0	800.0	3.78955078125	-3.2838134765625	5.01439189458961
580.0	0.0	-0.125244140625	0.18436729907989502	0.22288426532824213
580.0	20.0	-0.03936767578125	0.18391036987304688	0.18807668128521016
580.0	40.0	0.0316162109375	0.17447280883789062	0.17731425723225874
580.0	60.0	0.0634765625	0.13059616088867188	0.14520547932387495
580.0	80.0	0.12738037109375	0.0843505859375	0.15277689710156125
580.0	100.0	0.181640625	0.071563720703125	0.19522982039449174
580.0	120.0	0.22906494140625	0.10680389404296875	0.2527406163721819
580.0	140.0	0.20355224609375	0.071044921875	0.21559428984561585
580.0	160.0	0.09564208984375	-0.016876220703125	0.097119597275218
580.0	180.0	0.07562255859375	-0.715728759765625	0.7197127405596658
580.0	200.0	0.1185302734375	-1.8790435791015625	1.8827783188373448
580.0	220.0	0.10302734375	-1.7602996826171875	1.7633121125264102
580.0	240.0	0.03143310546875	-1.935791015625	1.9360462020039395
580.0	260.0	-0.025146484375	-1.392578125	1.392805147859864
580.0	280.0	-0.089599609375	0.42205810546875	0.4314639433278557
580.0	300.0	-0.1846923828125	0.2061767578125	0.27680341712311524
580.0	320.0	-0.1805419921875	-0.06463623046875	0.19176353467810472
580.0	340.0	-0.181396484375	-0.15069580078125	0.23582601407968504
580.0	360.0	-0.26031494140625	-0.59326171875	0.64786058350045
580.0	380.0	-0.1864013671875	-0.3741455078125	0.4180075725458125
580.0	400.0	-0.28265380859375	-0.453277587890625	0.5341851244620123
580.0	420.0	-0.51763916015625	-0.4251708984375	0.6698661008033014
580.0	440.0	-0.8238525390625	-0.457733154296875	0.9424715627870662
580.0	460.0	-0.89837646484375	-0.238861083984375	0.9295885595398344
580.0	480.0	-0.9405517578125	-0.00067138671875	0.9405519974378396
580.0	500.0	-1.01800537109375	0.341339111328125	1.0737072806393733
580.0	520.0	-1.600341796875	1.36224365234375	2.101618813004857
580.0	540.0	-1.650146484375	1.44647216796875	2.194371243113477
580.0	560.0	-1.7926025390625	1.5543212890625	2.372622711828881
580.0	580.0	-1.77813720703125	1.5533447265625	2.3610700469423653
580.0	600.0	-1.92022705078125	1.52532958984375	2.452325892740392
580.0	620.0	-1.92950439453125	1.35693359375	2.35886752200345
580.0	640.0	-2.10772705078125	1.21630859375	2.433499520407828
580.0	660.0	-2.21807861328125	1.36456298828125	2.604209070655182
580.0	680.0	-2.18328857421875	1.4482421875	2.619953135452794
580.0	700.0	-2.08197021484375	1.5037841796875	2.5682614420216137
580.0	720.0	-2.00506591796875	1.56597900390625	2.544126485864073
580.0	740.0	-1.6788330078125	1.410888671875	2.192963089645142
580.0	760.0	-0.92156982421875	0.04718017578125	0.9227767389229788
580.0	780.0	3.2471923828125	-2.33709716796875	4.0007851158895145
580.0	800.0	4.1121826171875	-2.28118896484375	4.702538566606758
600.0	0.0	-0.085693359375	0.10536843538284302	0.13581553304390948
600.0	20.0	-0.0125732421875	0.10886573791503906	0.10958939415331898
600.0	40.0	0.06072998046875	0.10300445556640625	0.11957444707907504
600.0	60.0	0.11517333984375	0.09545516967773438	0.14958805978074918
600.0	80.0	0.18475341796875	0.05782318115234375	0.19359066539921907
600.0	100.0	0.221923828125	0.0304718017578125	0.2240060628465711
600.0	120.0	0.266357421875	0.04267120361328125	0.26975379108680353
600.0	140.0	0.232177734375	-0.0174102783203125	0.23282959032455217
600.0	160.0	0.12249755859375	0.0015106201171875	0.12250687260136742
600.0	180.0	0.08807373046875	0.0113983154296875	0.08880824057100035
600.0	200.0	0.12530517578125	-1.0858612060546875	1.0930672192926245
600.0	220.0	0.11090087890625	-0.6060791015625	0.6161419335615665
600.0	240.0	0.07086181640625	-0.6221160888671875	0.6261388225080756
600.0	260.0	0.00299072265625	-0.8837890625	0.8837941227552011
600.0	280.0	-0.0181884765625	0.3619384765625	0.36239520070780185
600.0	300.0	-0.14501953125	-0.364044189453125	0.3918658396933222
600.0	320.0	-0.12066650390625	-0.49554443359375	0.5100242061223247
600.0	340.0	-0.0582275390625	-0.136871337890625	0.14874209034851096
600.0	360.0	-0.1083984375	-0.171875	0.20320245293165484
600.0	380.0	-0.15631103515625	-0.22235107421875	0.2717961366867647
600.0	400.0	-0.21270751953125	-0.3780517578125	0.4337829185782426
600.0	420.0	-0.35211181640625	-0.6888427734375	0.7736194786650448
600.0	440.0	-0.48406982421875	-1.162322998046875	1.2590942564033272
600.0	460.0	-0.6356201171875	-0.885528564453125	1.0900338397663916
600.0	480.0	-0.8585205078125	0.03692626953125	0.8593142683070771
600.0	500.0	-0.932861328125	0.47918701171875	1.048737550443906
600.0	520.0	-1.59832763671875	1.38616943359375	2.115683561624602
600.0	540.0	-1.65093994140625	1.38995361328125	2.158141269056332
600.0	560.0	-1.79522705078125	1.4716796875	2.3213533265009105
600.0	580.0	-1.77978515625	1.47406005859375	2.3109496443560267
600.0	600.0	-1.92327880859375	1.43743896484375	2.4010897845013766
600.0	620.0	-1.90496826171875	1.32037353515625	2.3178201721653835
600.0	640.0	-2.07904052734375	1.2196044921875	2.4103619296076073
600.0	660.0	-2.19598388671875	1.3433837890625	2.57430092169589
600.0	680.0	-2.15850830078125	1.40240478515625	2.5740818296959223
600.0	700.0	-2.06268310546875	1.453125	2.5231396828576904
600.0	720.0	-1.99658203125	1.46844482421875	2.4784410441415003
600.0	740.0	-1.67803955078125	1.28472900390625	2.1133729787863014
600.0	760.0	-0.917724609375	-0.11700439453125	0.925153223521445
600.0	780.0	3.295654296875	-2.3851318359375	4.068192610891628
600.0	800.0	4.12396240234375	-2.398681640625	4.77082168069781
620.0	0.0	-0.10845947265625	0.004051089286804199	0.1085351027699403
620.0	20.0	-0.02740478515625	0.00560760498046875	0.027972620239748693
620.0	40.0	0.045654296875	-0.000476837158203125	0.04565678697440369
620.0	60.0	0.097900390625	-0.011547088623046875	0.09857901267610711
620.0	80.0	0.1636962890625	-0.0454864501953125	0.16989847616798745
620.0	100.0	0.21368408203125	-0.03929901123046875	0.21726780524787948
620.0	120.0	0.27264404296875	-0.03875732421875	0.2753850111152437
620.0	140.0	0.27484130859375	-0.1112518310546875	0.296504156501297
620.0	160.0	0.18475341796875	-0.1388397216796875	0.23110667183625125
620.0	180.0	0.1182861328125	0.0451202392578125	0.12659954662801376
620.0	200.0	0.10614013671875	0.1489715576171875	0.18291597415634853
620.0	220.0	0.10418701171875	0.42889404296875	0.4413672320244933
620.0	240.0	0.10052490234375	0.5107574462890625	0.5205558806996085
620.0	260.0	0.07708740234375	0.42218017578125	0.4291603062059612
620.0	280.0	0.00115966796875	0.269317626953125	0.2693201236771221
620.0	300.0	-0.0955810546875	-0.164581298828125	0.19032273101005945
620.0	320.0	-0.07293701171875	-0.32012939453125	0.32833311883117394
620.0	340.0	0.00067138671875	0.067352294921875	0.0673556411250709
620.0	360.0	-0.05548095703125	-0.109771728515625	0.12299580876766285
620.0	380.0	-0.11376953125	-0.239288330078125	0.26495737610495473
620.0	400.0	-0.1734619140625	-0.462615966796875	0.4940673722941371
620.0	420.0	-0.30633544921875	-0.793426513671875	0.8505098706338213
620.0	440.0	-0.45458984375	-1.32452392578125	1.4003626516040848
620.0	460.0	-0.59991455078125	-1.042999267578125	1.2032227310051844
620.0	480.0	-0.84930419921875	0.07379150390625	0.8525038468296482
620.0	500.0	-0.9482421875	0.6529541015625	1.1513089528454457
620.0	520.0	-1.61688232421875	1.33953857421875	2.099683795763312
620.0	540.0	-1.6591796875	1.296875	2.1058874616269496
620.0	560.0	-1.7987060546875	1.36810302734375	2.2598781747246033
620.0	580.0	-1.739501953125	1.39300537109375	2.228526645302166
620.0	600.0	-1.86187744140625	1.42333984375	2.343604897934752
620.0	620.0	-1.8394775390625	1.3406982421875	2.276213828558311
620.0	640.0	-2.05694580078125	1.18157958984375	2.3721628010081734
620.0	660.0	-2.1856689453125	1.27532958984375	2.5305363663133718
620.0	680.0	-2.15081787109375	1.3095703125	2.5181326251803338
620.0	700.0	-2.0628662109375	1.341796875	2.4608607961417492
620.0	720.0	-2.0013427734375	1.35272216796875	2.4156221063122807
620.0	740.0	-1.70794677734375	1.17547607421875	2.073361086569251
620.0	760.0	-1.057861328125	-0.1650390625	1.070657966716387
620.0	780.0	3.10504150390625	-2.47491455078125	3.970703309824236
620.0	800.0	4.11297607421875	-2.51068115234375	4.818723071087404
