# Supplementary material for: Real-time emotion detection by quantitative facial motion analysis
Source: PLoS One. 2023 Mar 10;18(3):e0282730. doi: 10.1371/journal.pone.0282730 (PMC10004542; doi:10.1371/journal.pone.0282730)
Supplement: S1 Dataset — Data from each participant is organized into folders by Study ID and subsequently by emotions. The data files (.csv) contain the pixel displacement results after DISC-processing of videos. (ZIP) [file pone.0282730.s004.zip › S1_Dataset/1/happy/result/100850_cropped_result.csv]

pos_x	pos_y	disp_x	disp_y	disp_xy_indi
0.0	0.0	0.4089927673339844	1.6108481884002686	1.661958775001335
0.0	20.0	0.4008225202560425	1.623321533203125	1.672074009398313
0.0	40.0	0.4747401475906372	1.5710067749023438	1.6411704647974394
0.0	60.0	0.49053382873535156	1.5378608703613281	1.6141993351882737
0.0	80.0	0.4966975450515747	1.5834884643554688	1.6595614384550823
0.0	100.0	0.5346384048461914	1.57501220703125	1.6632803961551188
0.0	120.0	0.5588363409042358	1.5677566528320312	1.6643794574598454
0.0	140.0	0.610731840133667	1.530120849609375	1.64750210772623
0.0	160.0	0.6336196660995483	1.531951904296875	1.6578149831470714
0.0	180.0	0.5876861810684204	1.6748504638671875	1.7749645415429902
0.0	200.0	0.3086560368537903	2.0057830810546875	2.029392598126721
0.0	220.0	0.3249850273132324	2.0356903076171875	2.0614679955081385
0.0	240.0	0.44726431369781494	1.9452056884765625	1.995963560987313
0.0	260.0	0.5873154401779175	1.77020263671875	1.865088952655448
0.0	280.0	0.7623641490936279	1.283416748046875	1.4927684498911635
0.0	300.0	0.8034132719039917	1.194854736328125	1.4398439937705856
0.0	320.0	0.714232325553894	1.340362548828125	1.5187822678603906
0.0	340.0	0.4739060401916504	1.8388671875	1.8989522027145103
0.0	360.0	0.25954681634902954	1.932403564453125	1.9497559041551995
0.0	380.0	0.1292935013771057	1.814208984375	1.81881033878888
0.0	400.0	0.03546017408370972	1.578369140625	1.578767420497189
0.0	420.0	0.00794905424118042	1.451507568359375	1.4515293343463214
0.0	440.0	-0.10526645183563232	0.88995361328125	0.896157608724278
0.0	460.0	-0.24706652760505676	1.150115966796875	1.1763539459465127
0.0	480.0	-0.3466326594352722	1.0958251953125	1.149342011443438
0.0	500.0	-0.4085678458213806	2.549224853515625	2.5817581293414924
0.0	520.0	-0.227265864610672	3.0023193359375	3.0109086947566888
0.0	540.0	0.13510394096374512	3.1162109375	3.119138291557231
0.0	560.0	0.2748546004295349	3.1072998046875	3.1194321803155547
0.0	580.0	0.7452309131622314	3.109375	3.1974336591331514
0.0	600.0	0.9181394577026367	2.9974365234375	3.134901238608256
0.0	620.0	1.2429797649383545	2.821533203125	3.083188011196046
0.0	640.0	0.896721363067627	2.8736572265625	3.0103180992640532
0.0	660.0	0.6181577444076538	3.0362548828125	3.098542029789802
0.0	680.0	0.7481696605682373	3.135009765625	3.2230488782453963
0.0	700.0	0.7892853021621704	3.302978515625	3.395973846025549
0.0	720.0	1.0516520738601685	3.21826171875	3.385731911245499
0.0	740.0	1.255638837814331	4.25048828125	4.43207395245965
0.0	760.0	1.3491530418395996	3.8905029296875	4.1177939453319015
0.0	780.0	2.682337522506714	1.4910888671875	3.0689217315692425
0.0	800.0	2.823974847793579	1.3890380859375	3.1471035485277064
20.0	0.0	0.36786651611328125	1.6625916957855225	1.702802666362812
20.0	20.0	0.38333892822265625	1.6792221069335938	1.722421440387164
20.0	40.0	0.4701709747314453	1.6097221374511719	1.6769812477425878
20.0	60.0	0.4803466796875	1.5783042907714844	1.6497810057563653
20.0	80.0	0.4825325012207031	1.6124114990234375	1.683065196870673
20.0	100.0	0.5267562866210938	1.5480575561523438	1.6352230375869865
20.0	120.0	0.5651664733886719	1.5055618286132812	1.6081447579182526
20.0	140.0	0.603912353515625	1.508453369140625	1.6248512847643886
20.0	160.0	0.6338405609130859	1.504730224609375	1.632778890576307
20.0	180.0	0.5835170745849609	1.625335693359375	1.726907146444241
20.0	200.0	0.433135986328125	1.8364715576171875	1.8868583848793041
20.0	220.0	0.4783782958984375	1.78240966796875	1.8454891000640352
20.0	240.0	0.5734825134277344	1.6333770751953125	1.7311276275829535
20.0	260.0	0.7051010131835938	1.386749267578125	1.555712367348475
20.0	280.0	0.865753173828125	0.6484375	1.0816652667991709
20.0	300.0	0.86004638671875	0.617462158203125	1.058744210903105
20.0	320.0	0.7807025909423828	0.877227783203125	1.1743190022849916
20.0	340.0	0.5457401275634766	1.2813720703125	1.3927478843674264
20.0	360.0	0.3174552917480469	1.375701904296875	1.4118546638180878
20.0	380.0	0.15754318237304688	1.272125244140625	1.2818433956970219
20.0	400.0	0.04632759094238281	1.076507568359375	1.0775039630634957
20.0	420.0	0.0026531219482421875	0.93963623046875	0.9396399760895627
20.0	440.0	-0.12309837341308594	0.422393798828125	0.4399656018661028
20.0	460.0	-0.26601219177246094	0.63531494140625	0.688757984306255
20.0	480.0	-0.3680400848388672	0.637725830078125	0.7363068235437141
20.0	500.0	-0.4149055480957031	2.40185546875	2.4374282156824387
20.0	520.0	-0.2305316925048828	2.892578125	2.9017500013746327
20.0	540.0	0.102691650390625	3.005126953125	3.006881038461332
20.0	560.0	0.17657089233398438	2.9720458984375	2.9772863655414112
20.0	580.0	0.8170909881591797	3.049560546875	3.1571280005706917
20.0	600.0	1.0361995697021484	2.851806640625	3.0342232389466277
20.0	620.0	1.8609256744384766	2.8197021484375	3.3784263454583927
20.0	640.0	2.383413314819336	2.91943359375	3.768786480761962
20.0	660.0	2.321878433227539	2.95263671875	3.7562192496708624
20.0	680.0	2.3977413177490234	3.012939453125	3.8505801608378443
20.0	700.0	2.0326366424560547	3.2880859375	3.8656333055063925
20.0	720.0	1.7678794860839844	3.5010986328125	3.922128186839146
20.0	740.0	1.5875244140625	4.027587890625	4.32916827831324
20.0	760.0	1.346933364868164	3.7869873046875	4.0193907915577665
20.0	780.0	2.5835437774658203	1.4202880859375	2.9482056741581593
20.0	800.0	2.7935142517089844	1.141357421875	3.0176843173152412
40.0	0.0	0.4901771545410156	1.5256390571594238	1.6024506780441707
40.0	20.0	0.492340087890625	1.5318622589111328	1.6090372097687695
40.0	40.0	0.5374603271484375	1.5172920227050781	1.6096703654546707
40.0	60.0	0.524993896484375	1.5081100463867188	1.5968764834383395
40.0	80.0	0.5108261108398438	1.5427322387695312	1.6251049430897102
40.0	100.0	0.5456733703613281	1.4977798461914062	1.5940840300243408
40.0	120.0	0.5907630920410156	1.4502944946289062	1.5659997292684236
40.0	140.0	0.6499252319335938	1.42083740234375	1.5624281522690477
40.0	160.0	0.66485595703125	1.40411376953125	1.5535665165634833
40.0	180.0	0.5837020874023438	1.5393524169921875	1.6463031283872187
40.0	200.0	0.5071525573730469	1.636474609375	1.7132579676099804
40.0	220.0	0.5633087158203125	1.515869140625	1.6171505683820246
40.0	240.0	0.6710700988769531	1.2577972412109375	1.4256188051525447
40.0	260.0	0.8767929077148438	0.6170654296875	1.0721639555284768
40.0	280.0	1.0018081665039062	-0.51812744140625	1.1278633108724236
40.0	300.0	0.8811454772949219	0.190765380859375	0.9015590844152801
40.0	320.0	0.8530960083007812	0.124664306640625	0.8621565917679423
40.0	340.0	0.6694908142089844	0.20703125	0.7007709246157201
40.0	360.0	0.43091583251953125	0.31536865234375	0.5339904883020986
40.0	380.0	0.21099090576171875	0.26055908203125	0.33527331767248963
40.0	400.0	0.05492401123046875	0.29364013671875	0.2987326177400969
40.0	420.0	-0.011890411376953125	0.217010498046875	0.21733600287404273
40.0	440.0	-0.13763046264648438	-0.23150634765625	0.2693275575454948
40.0	460.0	-0.280853271484375	-0.11334228515625	0.3028614100672397
40.0	480.0	-0.4035148620605469	-0.13916015625	0.4268369630096093
40.0	500.0	-0.4476585388183594	2.0782470703125	2.125913698304679
40.0	520.0	-0.23853683471679688	2.76708984375	2.777352340791695
40.0	540.0	0.09717559814453125	2.890869140625	2.8925019421069837
40.0	560.0	0.16939163208007812	2.8509521484375	2.8559799855214583
40.0	580.0	0.8112678527832031	2.9404296875	3.0502921624150723
40.0	600.0	1.0327529907226562	2.749755859375	2.9373008061847763
40.0	620.0	1.830535888671875	2.8135986328125	3.3566648486675135
40.0	640.0	2.336071014404297	2.979248046875	3.785914250105042
40.0	660.0	2.2493133544921875	2.9932861328125	3.744218535233288
40.0	680.0	2.343067169189453	3.0692138671875	3.861351773908915
40.0	700.0	2.0487823486328125	3.2833251953125	3.8701076794119373
40.0	720.0	1.7609901428222656	3.428955078125	3.8547138948197452
40.0	740.0	1.5811271667480469	3.9061279296875	4.214000299064235
40.0	760.0	1.3309555053710938	3.6302490234375	3.8665424515252056
40.0	780.0	2.4763832092285156	0.979736328125	2.6631479627682686
40.0	800.0	2.7796554565429688	0.84423828125	2.9050340329533237
60.0	0.0	0.6231880187988281	1.3855106830596924	1.5192113610840803
60.0	20.0	0.6012229919433594	1.4204483032226562	1.5424469093519713
60.0	40.0	0.6185951232910156	1.443084716796875	1.5700807069740534
60.0	60.0	0.6481704711914062	1.3817138671875	1.5261907385719276
60.0	80.0	0.6541595458984375	1.4070968627929688	1.5517236521919309
60.0	100.0	0.7044792175292969	1.3595352172851562	1.531217481277329
60.0	120.0	0.76727294921875	1.2816619873046875	1.49377549461244
60.0	140.0	0.7995491027832031	1.232330322265625	1.4689849525902994
60.0	160.0	0.7667999267578125	1.26055908203125	1.4754630889884215
60.0	180.0	0.7570610046386719	1.27923583984375	1.4864675235891498
60.0	200.0	0.64056396484375	1.3228759765625	1.4698037428250526
60.0	220.0	0.7369270324707031	1.019378662109375	1.2578530549909144
60.0	240.0	1.1404685974121094	-0.2570648193359375	1.1690812388467118
60.0	260.0	0.8927230834960938	-0.44464111328125	0.9973265380138859
60.0	280.0	0.5766448974609375	0.04974365234375	0.57878646210518
60.0	300.0	0.5642547607421875	0.207489013671875	0.6011947486586612
60.0	320.0	0.4933586120605469	0.19085693359375	0.5289887420306015
60.0	340.0	0.3563232421875	0.03948974609375	0.35850480187796735
60.0	360.0	0.16446304321289062	-0.468780517578125	0.4967929812745545
60.0	380.0	0.004207611083984375	-0.529754638671875	0.5297713480223358
60.0	400.0	-0.06450271606445312	-0.6806640625	0.6837135119029719
60.0	420.0	-0.13645172119140625	-0.74066162109375	0.7531259583743738
60.0	440.0	-0.18808364868164062	-0.74639892578125	0.7697316514921305
60.0	460.0	-0.34204864501953125	-0.67047119140625	0.7526811370463682
60.0	480.0	-0.5004005432128906	-0.71478271484375	0.8725336859326164
60.0	500.0	-0.5837059020996094	1.552276611328125	1.6583953865777141
60.0	520.0	-0.2287445068359375	2.6893310546875	2.6990416023311306
60.0	540.0	0.11035537719726562	2.8162841796875	2.8184454740218845
60.0	560.0	0.18059921264648438	2.7899169921875	2.7957562302362984
60.0	580.0	0.8349685668945312	2.869384765625	2.9884011512684743
60.0	600.0	1.0531539916992188	2.6715087890625	2.8716010412782245
60.0	620.0	1.859588623046875	2.729248046875	3.3025542763649436
60.0	640.0	2.3479995727539062	2.8905029296875	3.7239910284779887
60.0	660.0	2.2117080688476562	2.94140625	3.6801526203874877
60.0	680.0	2.2661705017089844	3.0399169921875	3.7916518909581147
60.0	700.0	1.9904708862304688	3.256103515625	3.816305078658753
60.0	720.0	1.7036056518554688	3.39599609375	3.7993501662520073
60.0	740.0	1.5338325500488281	3.8182373046875	4.114799923021356
60.0	760.0	1.5396652221679688	3.14404296875	3.500796364500491
60.0	780.0	2.8303909301757812	0.7266845703125	2.922188098386479
60.0	800.0	2.9467010498046875	0.7340087890625	3.036744305887647
80.0	0.0	0.7582626342773438	1.2605177164077759	1.4710088836982225
80.0	20.0	0.7409210205078125	1.294769287109375	1.4917746027708265
80.0	40.0	0.7593917846679688	1.315582275390625	1.5190235699103476
80.0	60.0	0.7658538818359375	1.2760658264160156	1.4882460017315562
80.0	80.0	0.7501144409179688	1.3170623779296875	1.5156929048562178
80.0	100.0	0.7628555297851562	1.2852783203125	1.494619991833748
80.0	120.0	0.8393020629882812	1.18853759765625	1.4550084446417741
80.0	140.0	0.9001617431640625	1.12518310546875	1.4409469749746047
80.0	160.0	0.9066848754882812	1.0812225341796875	1.411070385153464
80.0	180.0	1.08966064453125	0.8017578125	1.3528399425449578
80.0	200.0	1.5129318237304688	0.0288543701171875	1.5132069514548436
80.0	220.0	2.0079574584960938	-1.395477294921875	2.445250505729948
80.0	240.0	1.4830780029296875	-2.079010009765625	2.5537820939695646
80.0	260.0	0.6656494140625	-1.355224609375	1.5098751220870457
80.0	280.0	0.126800537109375	-0.087890625	0.1542826567509019
80.0	300.0	0.09618377685546875	0.027130126953125	0.0999367936181429
80.0	320.0	0.0622711181640625	0.06292724609375	0.08852982807136818
80.0	340.0	0.12169647216796875	-0.129852294921875	0.17796530514290362
80.0	360.0	0.4413604736328125	-0.71612548828125	0.8412103082175344
80.0	380.0	0.368896484375	-0.89373779296875	0.9668773752471855
80.0	400.0	0.36948394775390625	-1.092926025390625	1.1536921966555727
80.0	420.0	0.3816070556640625	-1.1903076171875	1.2499824672639128
80.0	440.0	0.38701629638671875	-1.241455078125	1.3003816073258043
80.0	460.0	0.2748565673828125	-1.24920654296875	1.2790868303713387
80.0	480.0	0.05806732177734375	-1.24298095703125	1.2443365595371356
80.0	500.0	-0.5888290405273438	-1.08056640625	1.230586606982374
80.0	520.0	-0.8156890869140625	-0.987060546875	1.2804831938404624
80.0	540.0	-0.7145156860351562	-0.9031982421875	1.1516508716971823
80.0	560.0	-0.6351089477539062	-0.6798095703125	0.9303249042165538
80.0	580.0	0.9027481079101562	2.3927001953125	2.5573361865393927
80.0	600.0	1.3297042846679688	2.5985107421875	2.918967550680923
80.0	620.0	2.3184814453125	2.925537109375	3.732843901181587
80.0	640.0	2.9127960205078125	3.043212890625	4.212543810425277
80.0	660.0	3.2956695556640625	3.0946044921875	4.52084226479956
80.0	680.0	3.3442306518554688	3.00634765625	4.49688835563543
80.0	700.0	3.2307891845703125	3.2449951171875	4.579082011244964
80.0	720.0	2.8204574584960938	3.59619140625	4.57029243107841
80.0	740.0	2.5120925903320312	2.73291015625	3.7120623788583473
80.0	760.0	2.6018829345703125	0.822265625	2.7287204992935536
80.0	780.0	2.8115768432617188	0.65869140625	2.887704748452157
80.0	800.0	2.9478607177734375	0.637451171875	3.015995160459734
100.0	0.0	0.8124847412109375	1.190788984298706	1.441565073046565
100.0	20.0	0.8110198974609375	1.2132377624511719	1.459348876148221
100.0	40.0	0.8225936889648438	1.2372360229492188	1.4857366366917084
100.0	60.0	0.8527755737304688	1.1745376586914062	1.4514699069686634
100.0	80.0	0.7829360961914062	1.2447662353515625	1.470520965981356
100.0	100.0	0.7683792114257812	1.2663955688476562	1.4812711937212186
100.0	120.0	0.8640518188476562	1.1737213134765625	1.4574660432967521
100.0	140.0	0.9458847045898438	1.07928466796875	1.4351143748459323
100.0	160.0	1.04986572265625	0.9083404541015625	1.3882724574686205
100.0	180.0	2.0629348754882812	-0.570068359375	2.1402519092075014
100.0	200.0	2.8686752319335938	-2.008697509765625	3.502022740081492
100.0	220.0	2.2037811279296875	-2.5630645751953125	3.3802294709738527
100.0	240.0	0.5072708129882812	-1.95697021484375	2.0216468780416093
100.0	260.0	-0.555419921875	-0.792877197265625	0.9680627766624559
100.0	280.0	-0.434722900390625	-0.23541259765625	0.49437141023657577
100.0	300.0	-0.14479827880859375	-0.120880126953125	0.1886227627783425
100.0	320.0	0.0075836181640625	-0.042572021484375	0.043242204820341724
100.0	340.0	0.19361114501953125	-0.2042236328125	0.2814117404709846
100.0	360.0	0.358734130859375	-0.724945068359375	0.8088482730290089
100.0	380.0	0.44469451904296875	-1.0361328125	1.1275302303734553
100.0	400.0	0.41268157958984375	-1.290496826171875	1.3548756933728094
100.0	420.0	0.40020751953125	-1.382598876953125	1.4393560064283604
100.0	440.0	0.40151214599609375	-1.43414306640625	1.4892878628067543
100.0	460.0	0.2827301025390625	-1.43939208984375	1.4668966900182532
100.0	480.0	0.1310272216796875	-1.45220947265625	1.458108530011961
100.0	500.0	0.02281951904296875	-1.420745849609375	1.420929097327385
100.0	520.0	-0.01644134521484375	-1.4287109375	1.4288055363710634
100.0	540.0	-0.04126739501953125	-1.3604736328125	1.3610993731060708
100.0	560.0	-0.1451263427734375	-1.218505859375	1.227117836516934
100.0	580.0	-0.299224853515625	-1.0653076171875	1.1065332494774642
100.0	600.0	-0.7896728515625	-0.6895751953125	1.048378348920428
100.0	620.0	4.186500549316406	5.484130859375	6.8994549155839655
100.0	640.0	4.1008453369140625	7.77490234375	8.790110291238618
100.0	660.0	3.9235992431640625	7.1617431640625	8.166100426087935
100.0	680.0	3.99871826171875	7.2147216796875	8.248754854640538
100.0	700.0	3.8069992065429688	6.7703857421875	7.767326828235991
100.0	720.0	2.844635009765625	5.683349609375	6.355502428696511
100.0	740.0	-0.5748748779296875	0.6292724609375	0.8523291355861364
100.0	760.0	2.3963394165039062	0.638916015625	2.4800516676296094
100.0	780.0	2.77392578125	0.582275390625	2.8343798034862795
100.0	800.0	2.934783935546875	0.5540771484375	2.9866299125878712
120.0	0.0	0.8619308471679688	1.1028088331222534	1.3996828596907795
120.0	20.0	0.8604278564453125	1.1395244598388672	1.4278837805361253
120.0	40.0	0.860137939453125	1.1737251281738281	1.4551522090122864
120.0	60.0	0.8078384399414062	1.1962394714355469	1.4434652119352795
120.0	80.0	0.7185592651367188	1.2980728149414062	1.483684754388117
120.0	100.0	0.72698974609375	1.3059234619140625	1.4946404849672261
120.0	120.0	0.8637466430664062	1.1689910888671875	1.4534780456750553
120.0	140.0	1.1836471557617188	0.8147735595703125	1.4369678293955241
120.0	160.0	1.718353271484375	0.0424957275390625	1.7188786613604023
120.0	180.0	2.6444091796875	-1.641021728515625	3.112210182985064
120.0	200.0	1.9339141845703125	-2.0790863037109375	2.839475995947257
120.0	220.0	0.9847030639648438	-2.379364013671875	2.5750753840884903
120.0	240.0	-0.09287261962890625	-1.5691375732421875	1.5718835985012112
120.0	260.0	-0.6692276000976562	-0.5916748046875	0.8932774794174875
120.0	280.0	-1.1576766967773438	0.025177001953125	1.1579504374923175
120.0	300.0	-1.105926513671875	0.063385009765625	1.1077414468662876
120.0	320.0	-1.0869140625	0.182464599609375	1.1021231824849995
120.0	340.0	-1.3074417114257812	0.12457275390625	1.3133629352893141
120.0	360.0	-1.1923751831054688	-0.263885498046875	1.2212264873336343
120.0	380.0	0.42490386962890625	-1.143310546875	1.2197140259180552
120.0	400.0	0.38019561767578125	-1.412628173828125	1.462896806064205
120.0	420.0	0.32752227783203125	-1.502960205078125	1.538232823900453
120.0	440.0	0.30979156494140625	-1.56488037109375	1.5952496323595746
120.0	460.0	0.14522552490234375	-1.57476806640625	1.5814502572183675
120.0	480.0	0.0565948486328125	-1.597686767578125	1.598688832820824
120.0	500.0	-0.01178741455078125	-1.60333251953125	1.603375848429874
120.0	520.0	-0.01978302001953125	-1.602294921875	1.602417044513539
120.0	540.0	-0.03087615966796875	-1.5223388671875	1.5226519509676408
120.0	560.0	-0.08797454833984375	-1.3768310546875	1.3796388202379248
120.0	580.0	-0.236053466796875	-1.2296142578125	1.2520672754299622
120.0	600.0	-0.282257080078125	-1.119873046875	1.1548959695017231
120.0	620.0	-0.31562042236328125	-1.0645751953125	1.1103767817670827
120.0	640.0	-0.5266876220703125	-0.86083984375	1.0091804040059462
120.0	660.0	-0.8796844482421875	-0.528564453125	1.0262675623766406
120.0	680.0	-0.82305908203125	-0.11083984375	0.8304888460880425
120.0	700.0	-0.717803955078125	0.0545654296875	0.7198749224988883
120.0	720.0	-0.6396942138671875	0.11669921875	0.6502517934708211
120.0	740.0	-0.3934783935546875	0.434814453125	0.5864203738281698
120.0	760.0	2.2190704345703125	0.588134765625	2.295686410666938
120.0	780.0	2.6377105712890625	0.567626953125	2.6980951458026907
120.0	800.0	2.7912826538085938	0.5523681640625	2.845411998660743
140.0	0.0	0.8437652587890625	1.070068597793579	1.3627129616772895
140.0	20.0	0.8256072998046875	1.1115398406982422	1.3846112201445793
140.0	40.0	0.8505859375	1.1206321716308594	1.4068805568230907
140.0	60.0	0.817840576171875	1.168701171875	1.4264380944068842
140.0	80.0	0.7094573974609375	1.2890243530273438	1.4713645304647005
140.0	100.0	0.71258544921875	1.2839431762695312	1.4684304894435352
140.0	120.0	0.7165985107421875	1.3394851684570312	1.5191227541295937
140.0	140.0	2.54437255859375	-0.8321075439453125	2.676982383508641
140.0	160.0	2.8306884765625	-1.251220703125	3.0948910318898704
140.0	180.0	2.3474273681640625	-1.8913116455078125	3.0145439106503535
140.0	200.0	1.0699615478515625	-2.1754608154296875	2.424344751340228
140.0	220.0	0.591644287109375	-2.2921905517578125	2.3673150377668253
140.0	240.0	-0.0627899169921875	-1.3629608154296875	1.3644063757080016
140.0	260.0	-0.501739501953125	-0.571197509765625	0.7602691122113414
140.0	280.0	-1.299346923828125	0.07879638671875	1.3017339586188654
140.0	300.0	-1.2712249755859375	0.19573974609375	1.2862064324027902
140.0	320.0	-1.322784423828125	0.367919921875	1.372998070222537
140.0	340.0	-1.5539093017578125	0.352203369140625	1.59332398818428
140.0	360.0	-1.2905731201171875	-0.004669189453125	1.2905815664649645
140.0	380.0	0.4250335693359375	-1.142486572265625	1.2189869166113738
140.0	400.0	0.335357666015625	-1.53814697265625	1.57428106564458
140.0	420.0	0.2330169677734375	-1.629791259765625	1.646364618691361
140.0	440.0	0.1901397705078125	-1.68359375	1.6942966231943644
140.0	460.0	-0.0230865478515625	-1.722137451171875	1.7222921904893096
140.0	480.0	-0.08697509765625	-1.740264892578125	1.7424369612563513
140.0	500.0	-0.103057861328125	-1.764923095703125	1.7679294263425305
140.0	520.0	-0.0445556640625	-1.7442626953125	1.744831670236094
140.0	540.0	-0.0315704345703125	-1.644287109375	1.6445901587920777
140.0	560.0	-0.0141754150390625	-1.5313720703125	1.5314376775189782
140.0	580.0	-0.16900634765625	-1.37548828125	1.3858322977201045
140.0	600.0	-0.2874755859375	-1.104736328125	1.1415272958581484
140.0	620.0	-0.3117523193359375	-1.06982421875	1.1143219317752766
140.0	640.0	-0.29437255859375	-1.02783203125	1.0691556891849436
140.0	660.0	-0.312042236328125	-0.963623046875	1.0128868316457253
140.0	680.0	-0.5046844482421875	-0.3514404296875	0.6149933072127337
140.0	700.0	-0.4499053955078125	0.2139892578125	0.4982030382948159
140.0	720.0	-0.21893310546875	0.488037109375	0.534894311801216
140.0	740.0	0.2947540283203125	0.552978515625	0.6266300152034532
140.0	760.0	1.9897918701171875	0.540283203125	2.061838409275437
140.0	780.0	2.423858642578125	0.5419921875	2.483716217789727
140.0	800.0	2.5640411376953125	0.532470703125	2.6187462659601644
160.0	0.0	0.7305450439453125	1.116554856300354	1.3343128599998437
160.0	20.0	0.7761993408203125	1.0971736907958984	1.343977501472618
160.0	40.0	0.8149871826171875	1.1112442016601562	1.3780666832753845
160.0	60.0	0.780242919921875	1.1646041870117188	1.401813798795489
160.0	80.0	0.678253173828125	1.2768096923828125	1.4457767318540637
160.0	100.0	0.8878173828125	1.0777511596679688	1.3963406702483776
160.0	120.0	1.736328125	0.18805694580078125	1.7464823997194858
160.0	140.0	2.5335693359375	-0.8254852294921875	2.6646574721927307
160.0	160.0	2.4980010986328125	-1.2284088134765625	2.7837021575228973
160.0	180.0	1.2545166015625	-1.88671875	2.2657271559473986
160.0	200.0	0.7724151611328125	-2.1773834228515625	2.3103297927474804
160.0	220.0	0.448272705078125	-2.24481201171875	2.289132889562081
160.0	240.0	0.0295562744140625	-1.263397216796875	1.263742893458685
160.0	260.0	-0.7663726806640625	-0.5269775390625	0.9300711867080873
160.0	280.0	-1.7429656982421875	0.10028076171875	1.7458481195166344
160.0	300.0	-1.76300048828125	0.24102783203125	1.77940021847071
160.0	320.0	-1.8553009033203125	0.39288330078125	1.8964437059649142
160.0	340.0	-1.88262939453125	0.283935546875	1.903920384872305
160.0	360.0	-1.648834228515625	-0.013519287109375	1.6488896519320697
160.0	380.0	0.3151092529296875	-1.144195556640625	1.1867928686666664
160.0	400.0	0.288543701171875	-1.589935302734375	1.6159058556633221
160.0	420.0	0.134185791015625	-1.70654296875	1.7118103664543431
160.0	440.0	0.0137481689453125	-1.79498291015625	1.795035559509156
160.0	460.0	-0.2156219482421875	-1.8634033203125	1.8758370821357078
160.0	480.0	-0.25799560546875	-1.8818359375	1.8994389245531669
160.0	500.0	-0.20611572265625	-1.887664794921875	1.8988844275293724
160.0	520.0	-0.1009063720703125	-1.8656005859375	1.86832749864009
160.0	540.0	-0.0365447998046875	-1.7965087890625	1.79688044999426
160.0	560.0	-0.0094451904296875	-1.699951171875	1.699977411138583
160.0	580.0	-0.1629791259765625	-1.5111083984375	1.5198719641247518
160.0	600.0	-0.3182525634765625	-1.1036376953125	1.1486082259300123
160.0	620.0	-0.323883056640625	-1.0638427734375	1.112052912848155
160.0	640.0	-0.29217529296875	-1.0274658203125	1.068200549396888
160.0	660.0	-0.292388916015625	-0.9677734375	1.010978093006648
160.0	680.0	-0.32830810546875	-0.5791015625	0.6656912436005308
160.0	700.0	-0.350799560546875	0.0252685546875	0.35170844677925467
160.0	720.0	-0.1812591552734375	0.312255859375	0.3610520780780245
160.0	740.0	0.2289581298828125	0.3155517578125	0.38986502420452324
160.0	760.0	0.317626953125	0.179931640625	0.3650510603319419
160.0	780.0	0.420745849609375	0.1810302734375	0.45803824061356585
160.0	800.0	0.548614501953125	0.1796875	0.5772914943159352
180.0	0.0	0.672607421875	1.1557689905166626	1.337236966061453
180.0	20.0	0.6727752685546875	1.1567096710205078	1.3381344570001936
180.0	40.0	0.6972503662109375	1.1900482177734375	1.379265323934094
180.0	60.0	0.6616058349609375	1.2365455627441406	1.4024147780156135
180.0	80.0	0.645904541015625	1.259002685546875	1.4150195893763622
180.0	100.0	0.9411468505859375	1.0386886596679688	1.401653140434776
180.0	120.0	2.0395050048828125	-0.11414337158203125	2.0426965937745516
180.0	140.0	2.2562255859375	-0.8618316650390625	2.415224153883655
180.0	160.0	1.615234375	-1.329437255859375	2.0919812387898093
180.0	180.0	0.65118408203125	-1.84796142578125	1.9593371685001926
180.0	200.0	0.599273681640625	-2.1981964111328125	2.2784197171338483
180.0	220.0	0.495941162109375	-2.241607666015625	2.2958141398236958
180.0	240.0	0.2469635009765625	-1.3083038330078125	1.3314089868547285
180.0	260.0	-0.87823486328125	-0.620849609375	1.0755234597830612
180.0	280.0	-2.25	-0.01202392578125	2.2500321275020037
180.0	300.0	-2.2623291015625	0.1346435546875	2.266332246294765
180.0	320.0	-2.3124237060546875	0.216461181640625	2.3225328500326863
180.0	340.0	-2.5878448486328125	0.073455810546875	2.588887157969324
180.0	360.0	-1.83917236328125	-0.021087646484375	1.8392932530436217
180.0	380.0	0.0828094482421875	-1.155303955078125	1.158267945398358
180.0	400.0	0.17779541015625	-1.60009765625	1.6099452529230216
180.0	420.0	-0.142913818359375	-1.74859619140625	1.7544266870059002
180.0	440.0	-0.305999755859375	-1.89990234375	1.924386854655981
180.0	460.0	-0.2241363525390625	-2.052337646484375	2.0645403652402967
180.0	480.0	-0.18994140625	-2.03375244140625	2.0426029302667
180.0	500.0	-0.0752105712890625	-2.0177001953125	2.019101460600167
180.0	520.0	0.030517578125	-1.976806640625	1.9770421889766827
180.0	540.0	0.038665771484375	-1.9549560546875	1.9553383895489285
180.0	560.0	0.0395355224609375	-1.879150390625	1.8795662393548012
180.0	580.0	-0.117706298828125	-1.647216796875	1.6514169517995603
180.0	600.0	-0.35797119140625	-1.13134765625	1.186630057422775
180.0	620.0	-0.3580169677734375	-1.095947265625	1.1529425650242084
180.0	640.0	-0.33367919921875	-1.063720703125	1.1148289295887557
180.0	660.0	-0.3182220458984375	-0.999755859375	1.049179226276632
180.0	680.0	-0.292724609375	-0.637451171875	0.7014497084314435
180.0	700.0	-0.30908203125	-0.05419921875	0.31379811560099646
180.0	720.0	-0.131744384765625	0.1572265625	0.20512624130724827
180.0	740.0	0.2368011474609375	0.228759765625	0.3292503816362581
180.0	760.0	0.3363037109375	0.1016845703125	0.35134020241067104
180.0	780.0	0.449188232421875	0.1058349609375	0.46148792736422756
180.0	800.0	0.55450439453125	0.1031494140625	0.5640167773886742
200.0	0.0	0.5471343994140625	1.2113009691238403	1.329137347614061
200.0	20.0	0.4869842529296875	1.2430000305175781	1.334991662321599
200.0	40.0	0.489959716796875	1.306884765625	1.3957106844566267
200.0	60.0	0.5332489013671875	1.2807846069335938	1.3873584973493163
200.0	80.0	0.6845855712890625	1.1750259399414062	1.3599056452388
200.0	100.0	1.289337158203125	0.7997665405273438	1.517239871236709
200.0	120.0	2.756439208984375	-0.2743072509765625	2.770054436426246
200.0	140.0	2.050140380859375	-0.9473419189453125	2.2584358066195307
200.0	160.0	1.1702728271484375	-1.3687896728515625	1.8008674738767103
200.0	180.0	0.728485107421875	-1.6858367919921875	1.8365010865692324
200.0	200.0	0.63372802734375	-2.1172637939453125	2.210071760326506
200.0	220.0	0.508209228515625	-2.2148895263671875	2.272446310467975
200.0	240.0	0.327117919921875	-1.331756591796875	1.3713430472819128
200.0	260.0	-0.5161285400390625	-0.6441650390625	0.8254315643305908
200.0	280.0	-1.3276824951171875	-0.31427001953125	1.3643703503875966
200.0	300.0	-1.479278564453125	-0.086517333984375	1.481806438213258
200.0	320.0	-1.5155487060546875	-0.055633544921875	1.5165694747503695
200.0	340.0	-1.4058074951171875	-0.262420654296875	1.4300906660520727
200.0	360.0	-0.8735809326171875	-0.2880859375	0.9198571373955681
200.0	380.0	0.1175384521484375	-1.231658935546875	1.2372546307231636
200.0	400.0	0.1712799072265625	-1.56207275390625	1.571435043237803
200.0	420.0	-0.0480804443359375	-1.784881591796875	1.7855290604924041
200.0	440.0	-0.060150146484375	-1.966522216796875	1.9674419100135554
200.0	460.0	-0.0159912109375	-2.0999755859375	2.1000364711977726
200.0	480.0	-0.0439910888671875	-1.909027099609375	1.909533891540735
200.0	500.0	-0.0032501220703125	-1.9091796875	1.9091824539462092
200.0	520.0	0.02288818359375	-1.9366455078125	1.9367807547263984
200.0	540.0	0.0257720947265625	-1.948486328125	1.9486567608885461
200.0	560.0	0.0303955078125	-1.9454345703125	1.945672005827848
200.0	580.0	-0.14508056640625	-1.7794189453125	1.7853235431388363
200.0	600.0	-0.4094085693359375	-1.141845703125	1.2130239018216933
200.0	620.0	-0.3570709228515625	-1.102783203125	1.1591507395678533
200.0	640.0	-0.2892913818359375	-1.0699462890625	1.1083657181107511
200.0	660.0	-0.239898681640625	-1.0201416015625	1.0479695914917628
200.0	680.0	-0.138336181640625	-0.72119140625	0.7343391202978093
200.0	700.0	-0.2941436767578125	-0.2376708984375	0.37816393077697524
200.0	720.0	-0.2309417724609375	-0.05224609375	0.2367778633646592
200.0	740.0	0.1443023681640625	-0.046630859375	0.15164963074075605
200.0	760.0	0.33056640625	0.0010986328125	0.3305682318903266
200.0	780.0	0.476898193359375	0.016845703125	0.4771956250252211
200.0	800.0	0.583251953125	0.01513671875	0.5834483362549282
220.0	0.0	0.452728271484375	1.2192473411560059	1.300587162291409
220.0	20.0	0.408447265625	1.2610588073730469	1.325555915248267
220.0	40.0	0.4637298583984375	1.3072624206542969	1.387076212046464
220.0	60.0	0.5317230224609375	1.2393302917480469	1.3485803441617017
220.0	80.0	0.8070831298828125	1.0469131469726562	1.3218964845424273
220.0	100.0	1.984161376953125	0.5599746704101562	2.061666316670446
220.0	120.0	2.6515655517578125	-0.36956787109375	2.677196348162286
220.0	140.0	1.5121307373046875	-1.0190887451171875	1.8234805283101165
220.0	160.0	1.1013641357421875	-1.3359375	1.7313959580076954
220.0	180.0	0.85528564453125	-1.5681915283203125	1.7862637552267675
220.0	200.0	0.7756195068359375	-1.989166259765625	2.1350334958436576
220.0	220.0	0.6328887939453125	-2.158538818359375	2.2494083790778943
220.0	240.0	0.2751922607421875	-1.550201416015625	1.5744380618459544
220.0	260.0	-0.665985107421875	-0.886474609375	1.1087711199225407
220.0	280.0	-1.27886962890625	-0.69110107421875	1.453660284428628
220.0	300.0	-1.2441864013671875	-0.424163818359375	1.3145017102127472
220.0	320.0	-1.2245025634765625	-0.412353515625	1.2920688641898967
220.0	340.0	-0.9054718017578125	-0.662567138671875	1.1219957205918278
220.0	360.0	-0.25225830078125	-0.716522216796875	0.7596303953085023
220.0	380.0	0.1844482421875	-1.401458740234375	1.4135443942888317
220.0	400.0	0.132080078125	-1.57635498046875	1.5818786841872987
220.0	420.0	-0.0556182861328125	-1.819427490234375	1.8202773925896316
220.0	440.0	-0.09002685546875	-1.946197509765625	1.948278620147414
220.0	460.0	-0.0522308349609375	-1.988555908203125	1.989241729948945
220.0	480.0	-0.094573974609375	-1.755157470703125	1.7577036108623108
220.0	500.0	-0.08447265625	-1.74896240234375	1.7510011748899406
220.0	520.0	-0.050750732421875	-1.7890625	1.789782183883728
220.0	540.0	-0.0765838623046875	-1.852294921875	1.8538774408167913
220.0	560.0	-0.193145751953125	-1.854248046875	1.8642803171297202
220.0	580.0	-0.3180084228515625	-1.7581787109375	1.7867069531958473
220.0	600.0	-0.5514373779296875	-1.101806640625	1.232096203672147
220.0	620.0	-0.3892822265625	-1.0694580078125	1.1381041614859946
220.0	640.0	-0.30230712890625	-1.0330810546875	1.0764042297119505
220.0	660.0	-0.1940155029296875	-0.9801025390625	0.9991211150074945
220.0	680.0	-0.00335693359375	-0.81689453125	0.8169014286860503
220.0	700.0	-0.212646484375	-0.437744140625	0.4866605181937065
220.0	720.0	-0.2415313720703125	-0.297607421875	0.38328524788889534
220.0	740.0	-0.0359344482421875	-0.263916015625	0.26635117396746294
220.0	760.0	0.208648681640625	-0.075927734375	0.22203444146729004
220.0	780.0	0.4468536376953125	0.0072021484375	0.44691167411877863
220.0	800.0	0.63531494140625	0.06103515625	0.6382400528582398
240.0	0.0	0.3907623291015625	1.2003964185714722	1.2623972273274744
240.0	20.0	0.390106201171875	1.2616195678710938	1.3205554824497139
240.0	40.0	0.4818572998046875	1.2858734130859375	1.3731922268409265
240.0	60.0	0.552581787109375	1.1944999694824219	1.3161218820985
240.0	80.0	1.2552337646484375	0.8208465576171875	1.4998002783922517
240.0	100.0	3.0963287353515625	0.38283538818359375	3.1199061799691172
240.0	120.0	1.940032958984375	-0.49648284912109375	2.002554144440811
240.0	140.0	1.2877349853515625	-0.9715423583984375	1.6131199418086637
240.0	160.0	0.98883056640625	-1.3156585693359375	1.6458260418787858
240.0	180.0	0.9532318115234375	-1.4978179931640625	1.7754181555752644
240.0	200.0	0.86834716796875	-1.8475189208984375	2.0414095540084736
240.0	220.0	0.733856201171875	-2.0843048095703125	2.2097220330159972
240.0	240.0	0.4734344482421875	-1.8560333251953125	1.915463359351453
240.0	260.0	-0.2494049072265625	-1.559173583984375	1.578994956528795
240.0	280.0	-0.869720458984375	-1.457489013671875	1.697258937743504
240.0	300.0	-0.7634735107421875	-0.891387939453125	1.173654233668285
240.0	320.0	-0.66400146484375	-0.814666748046875	1.0509899408119547
240.0	340.0	-0.4168243408203125	-0.85772705078125	0.9536447057170658
240.0	360.0	0.0572509765625	-0.8792724609375	0.8811343455344636
240.0	380.0	0.238494873046875	-1.408294677734375	1.4283464929087102
240.0	400.0	0.097137451171875	-1.483001708984375	1.4861795831159657
240.0	420.0	-0.1369171142578125	-1.679534912109375	1.685106470574169
240.0	440.0	-0.203399658203125	-1.698944091796875	1.7110764004008285
240.0	460.0	-0.13775634765625	-1.698699951171875	1.704276484444622
240.0	480.0	-0.0851898193359375	-1.685516357421875	1.6876678276412085
240.0	500.0	-0.07598876953125	-1.700469970703125	1.7021669760508105
240.0	520.0	-0.0308380126953125	-1.7615966796875	1.761866579770733
240.0	540.0	-0.06842041015625	-1.8372802734375	1.838553821809012
240.0	560.0	-0.2601470947265625	-1.8565673828125	1.8747050322165157
240.0	580.0	-0.4791412353515625	-1.65673828125	1.7246327307497749
240.0	600.0	-0.5223541259765625	-1.15380859375	1.266541789257698
240.0	620.0	-0.3802490234375	-1.1275634765625	1.1899532400489037
240.0	640.0	-0.302276611328125	-1.0941162109375	1.135104150636516
240.0	660.0	-0.1961822509765625	-1.0457763671875	1.0640186491627466
240.0	680.0	-0.0194244384765625	-1.0078125	1.0079996745864455
240.0	700.0	-0.137847900390625	-0.6566162109375	0.6709298712294923
240.0	720.0	-0.139892578125	-0.5723876953125	0.5892347640453799
240.0	740.0	0.009002685546875	-0.598388671875	0.5984563902034821
240.0	760.0	0.2007904052734375	-0.5596923828125	0.5946195003766739
240.0	780.0	0.428009033203125	-0.4130859375	0.5948375612414936
240.0	800.0	0.6775970458984375	-0.3265380859375	0.7521734362352976
260.0	0.0	0.16253662109375	1.214929461479187	1.2257535435668463
260.0	20.0	0.171234130859375	1.3039894104003906	1.315184211434856
260.0	40.0	0.33856201171875	1.2689933776855469	1.3133805344944092
260.0	60.0	0.55084228515625	1.1897048950195312	1.3110396486565894
260.0	80.0	1.608734130859375	0.711456298828125	1.7590325661948625
260.0	100.0	2.2733154296875	0.281768798828125	2.2907109592544206
260.0	120.0	1.376556396484375	-0.5324783325195312	1.4759541616543612
260.0	140.0	1.09246826171875	-0.9153900146484375	1.425280948368024
260.0	160.0	0.93560791015625	-1.3249664306640625	1.6220043785186313
260.0	180.0	0.92681884765625	-1.594696044921875	1.8444643265892484
260.0	200.0	0.89715576171875	-1.829345703125	2.0374970336977305
260.0	220.0	0.763031005859375	-2.0141143798828125	2.1538043205345967
260.0	240.0	0.765350341796875	-1.9626922607421875	2.106637618591739
260.0	260.0	0.4964599609375	-1.66180419921875	1.73437760864096
260.0	280.0	0.18341064453125	-1.286376953125	1.2993864436950722
260.0	300.0	0.131561279296875	-0.974395751953125	0.9832372305982551
260.0	320.0	0.11834716796875	-0.88262939453125	0.8905283264763814
260.0	340.0	0.154266357421875	-0.848419189453125	0.8623301166400901
260.0	360.0	0.215301513671875	-0.9674072265625	0.9910759223161204
260.0	380.0	0.233642578125	-1.262420654296875	1.2838593235663505
260.0	400.0	0.10693359375	-1.310333251953125	1.3146893262844808
260.0	420.0	-0.055908203125	-1.41925048828125	1.4203512508049665
260.0	440.0	-0.097564697265625	-1.40985107421875	1.4132228846251735
260.0	460.0	-0.06976318359375	-1.413177490234375	1.4148984135584655
260.0	480.0	0.00457763671875	-1.491485595703125	1.4914926204805152
260.0	500.0	-0.00146484375	-1.563568115234375	1.5635688014106663
260.0	520.0	0.01177978515625	-1.672119140625	1.6721606333671464
260.0	540.0	-0.029327392578125	-1.7735595703125	1.7738020310627933
260.0	560.0	-0.16583251953125	-1.794677734375	1.8023231105424646
260.0	580.0	-0.400238037109375	-1.4833984375	1.5364444053484678
260.0	600.0	-0.551025390625	-1.0609130859375	1.1954771252629066
260.0	620.0	-0.422821044921875	-1.033203125	1.116371951250385
260.0	640.0	-0.3677978515625	-1.0152587890625	1.0798266844186823
260.0	660.0	-0.2401123046875	-0.979736328125	1.0087304850703187
260.0	680.0	-0.1185302734375	-0.9654541015625	0.972702959769848
260.0	700.0	-0.1571044921875	-0.794677734375	0.8100583454152394
260.0	720.0	-0.116455078125	-0.7371826171875	0.7463243238060193
260.0	740.0	-0.00048828125	-0.769287109375	0.7692872643357112
260.0	760.0	0.164398193359375	-0.796875	0.8136562736222381
260.0	780.0	0.390106201171875	-0.701171875	0.8023869680420832
260.0	800.0	0.607940673828125	-0.67236328125	0.9064569735336925
280.0	0.0	-0.064422607421875	1.27260160446167	1.2742311862552453
280.0	20.0	-0.04168701171875	1.3769512176513672	1.3775821074395609
280.0	40.0	0.27203369140625	1.2275772094726562	1.257357600079144
280.0	60.0	0.656829833984375	1.159637451171875	1.332735701094686
280.0	80.0	2.3165283203125	0.5648040771484375	2.3843882033706993
280.0	100.0	1.754241943359375	0.1332550048828125	1.75929579439263
280.0	120.0	0.984649658203125	-0.4786376953125	1.0948191598495125
280.0	140.0	0.780975341796875	-0.8375091552734375	1.1451393232535387
280.0	160.0	0.67767333984375	-1.3870086669921875	1.5437079380007177
280.0	180.0	0.73876953125	-1.75115966796875	1.9006158483564657
280.0	200.0	0.819244384765625	-1.975982666015625	2.139081311770131
280.0	220.0	0.7886962890625	-2.057220458984375	2.203224421897334
280.0	240.0	0.784759521484375	-1.9051666259765625	2.0604629041298717
280.0	260.0	0.83050537109375	-1.8045654296875	1.9865033504725833
280.0	280.0	0.7930908203125	-1.57122802734375	1.76004277310936
280.0	300.0	0.563385009765625	-1.430084228515625	1.537056788110883
280.0	320.0	0.463043212890625	-1.3231201171875	1.4018045018868845
280.0	340.0	0.427001953125	-1.198211669921875	1.2720227489748495
280.0	360.0	0.32244873046875	-1.094696044921875	1.1411978857974214
280.0	380.0	0.218109130859375	-1.143951416015625	1.1645584721981055
280.0	400.0	0.15350341796875	-1.225433349609375	1.2350101998214191
280.0	420.0	0.09466552734375	-1.311370849609375	1.3147832776820993
280.0	440.0	0.0321044921875	-1.33416748046875	1.334553694820463
280.0	460.0	0.039520263671875	-1.352783203125	1.3533603533049983
280.0	480.0	-0.0185546875	-1.376678466796875	1.3768034999121759
280.0	500.0	-0.091522216796875	-1.420379638671875	1.423325203219932
280.0	520.0	-0.0670166015625	-1.4522705078125	1.4538159624749494
280.0	540.0	-0.013671875	-1.4493408203125	1.4494053034227956
280.0	560.0	0.020538330078125	-1.4295654296875	1.429712957470836
280.0	580.0	-0.35955810546875	-1.379150390625	1.4252500942534145
280.0	600.0	-0.645477294921875	-1.072021484375	1.2513476739984135
280.0	620.0	-0.55059814453125	-1.00048828125	1.14198735443079
280.0	640.0	-0.516510009765625	-0.998779296875	1.124429932923437
280.0	660.0	-0.413421630859375	-0.9775390625	1.0613670729657125
280.0	680.0	-0.27838134765625	-0.9541015625	0.9938842821414631
280.0	700.0	-0.195281982421875	-0.89013671875	0.9113058930598628
280.0	720.0	-0.10723876953125	-0.8411865234375	0.8479946467422093
280.0	740.0	0.02618408203125	-0.8697509765625	0.8701450266382275
280.0	760.0	0.152191162109375	-0.91845703125	0.9309809171388883
280.0	780.0	0.366485595703125	-0.8841552734375	0.957100955701756
280.0	800.0	0.58837890625	-0.8524169921875	1.0357627459461605
300.0	0.0	-1.4613037109375	1.9425952434539795	2.4308609206389686
300.0	20.0	-1.263275146484375	1.940887451171875	2.3157953695958495
300.0	40.0	-0.299530029296875	1.2920188903808594	1.3262846796791306
300.0	60.0	1.153472900390625	0.9120941162109375	1.4705153548202656
300.0	80.0	2.374298095703125	0.478485107421875	2.4220320900607426
300.0	100.0	1.455718994140625	0.1014404296875	1.4592491050800673
300.0	120.0	0.917877197265625	-0.5108184814453125	1.0504447011843576
300.0	140.0	0.688873291015625	-0.8176116943359375	1.0691282868718703
300.0	160.0	0.48931884765625	-1.4766693115234375	1.5556301585745704
300.0	180.0	0.555206298828125	-1.9134063720703125	1.9923297866913752
300.0	200.0	0.72552490234375	-2.2084503173828125	2.324572904485715
300.0	220.0	0.788299560546875	-2.231689453125	2.3668236124282176
300.0	240.0	0.773223876953125	-2.0195159912109375	2.1624800583235713
300.0	260.0	0.81268310546875	-1.857940673828125	2.0279046766007616
300.0	280.0	0.658477783203125	-1.645751953125	1.772594844341722
300.0	300.0	0.509307861328125	-1.5513916015625	1.6328534530107983
300.0	320.0	0.429412841796875	-1.4530029296875	1.5151280151790891
300.0	340.0	0.410064697265625	-1.32568359375	1.38765631432335
300.0	360.0	0.28546142578125	-1.174835205078125	1.209018603951165
300.0	380.0	0.173431396484375	-1.157562255859375	1.1704823046405979
300.0	400.0	0.124969482421875	-1.232666015625	1.2389846155677657
300.0	420.0	0.057647705078125	-1.3465576171875	1.3477910351039037
300.0	440.0	0.0078125	-1.377685546875	1.3777076980348617
300.0	460.0	0.003204345703125	-1.397613525390625	1.3976171987301087
300.0	480.0	-0.0565185546875	-1.399505615234375	1.4006463915266087
300.0	500.0	-0.2508544921875	-1.20135498046875	1.227265971722397
300.0	520.0	-0.278533935546875	-1.111083984375	1.1454644357577655
300.0	540.0	-0.24462890625	-1.0631103515625	1.090892717627363
300.0	560.0	-0.20965576171875	-1.0467529296875	1.0675426147143887
300.0	580.0	-0.281951904296875	-1.2694091796875	1.3003447780536999
300.0	600.0	-0.67938232421875	-1.0933837890625	1.28726394055203
300.0	620.0	-0.65972900390625	-0.980224609375	1.18155941171805
300.0	640.0	-0.654571533203125	-0.9979248046875	1.1934478655938325
300.0	660.0	-0.5557861328125	-0.981689453125	1.1281012400505264
300.0	680.0	-0.359100341796875	-0.9345703125	1.0011866581636912
300.0	700.0	-0.268218994140625	-0.95849609375	0.9953171306432023
300.0	720.0	-0.10504150390625	-0.91552734375	0.9215335233711346
300.0	740.0	0.02569580078125	-0.9527587890625	0.953105232549707
300.0	760.0	0.144744873046875	-1.0128173828125	1.0231080730795346
300.0	780.0	0.36883544921875	-1.0457763671875	1.1089128905230934
300.0	800.0	0.57666015625	-1.048095703125	1.1962614842564157
320.0	0.0	-2.371734619140625	2.2584025859832764	3.2749820372035745
320.0	20.0	-1.9208984375	2.1029529571533203	2.848203284035365
320.0	40.0	-0.689849853515625	1.2099456787109375	1.3927890600614297
320.0	60.0	1.61474609375	0.8935165405273438	1.8454746694216195
320.0	80.0	2.075927734375	0.37866973876953125	2.110181681611113
320.0	100.0	1.220001220703125	0.070831298828125	1.2220556662487982
320.0	120.0	0.82379150390625	-0.5368194580078125	0.9832637349175056
320.0	140.0	0.647857666015625	-0.807586669921875	1.0353336587065625
320.0	160.0	0.541534423828125	-1.585723876953125	1.675643084350038
320.0	180.0	0.645355224609375	-1.973388671875	2.0762336612759156
320.0	200.0	0.74505615234375	-2.3610992431640625	2.475863143676399
320.0	220.0	0.8291015625	-2.516204833984375	2.649282198541008
320.0	240.0	0.833892822265625	-2.2529296875	2.4023050214002755
320.0	260.0	0.796722412109375	-2.011077880859375	2.163146052590813
320.0	280.0	0.483551025390625	-1.758544921875	1.8238151870210628
320.0	300.0	0.26220703125	-1.627288818359375	1.6482783216418244
320.0	320.0	0.21038818359375	-1.4970703125	1.511781303087429
320.0	340.0	0.242401123046875	-1.35546875	1.3769727073115678
320.0	360.0	0.20660400390625	-1.18914794921875	1.206962327316496
320.0	380.0	0.153167724609375	-1.17120361328125	1.1811766403146775
320.0	400.0	0.105377197265625	-1.24664306640625	1.2510888412588197
320.0	420.0	0.043609619140625	-1.381988525390625	1.382676420278058
320.0	440.0	-0.00445556640625	-1.423553466796875	1.4235604394971793
320.0	460.0	-0.022674560546875	-1.436676025390625	1.4368549466206384
320.0	480.0	-0.0565185546875	-1.449432373046875	1.4505338848369793
320.0	500.0	-0.258880615234375	-1.178680419921875	1.2067753333787263
320.0	520.0	-0.313629150390625	-1.06689453125	1.112037402602045
320.0	540.0	-0.2850341796875	-1.02392578125	1.062858640223877
320.0	560.0	-0.26165771484375	-0.9991455078125	1.0328390511203338
320.0	580.0	-0.236480712890625	-0.9007568359375	0.9312819149201784
320.0	600.0	-0.738067626953125	-0.8739013671875	1.1438738660920613
320.0	620.0	-0.91082763671875	-0.7960205078125	1.209651037559483
320.0	640.0	-0.90484619140625	-0.8304443359375	1.2281630287519125
320.0	660.0	-0.770233154296875	-0.8211669921875	1.125866040449031
320.0	680.0	-0.417083740234375	-0.8057861328125	0.9073313276862094
320.0	700.0	-0.199432373046875	-0.9810791015625	1.0011440830079306
320.0	720.0	-0.03515625	-0.9461669921875	0.9468199084404612
320.0	740.0	0.095245361328125	-0.991943359375	0.996505547933721
320.0	760.0	0.19415283203125	-1.083984375	1.1012345106424406
320.0	780.0	0.378082275390625	-1.153076171875	1.2134788276317214
320.0	800.0	0.54852294921875	-1.1602783203125	1.2834029789613361
340.0	0.0	-3.9974365234375	3.264528274536133	5.16107000670965
340.0	20.0	-3.124755859375	2.653156280517578	4.099187410883804
340.0	40.0	-1.303680419921875	1.1366844177246094	1.7296340950575675
340.0	60.0	2.072113037109375	0.7765998840332031	2.2128623586746246
340.0	80.0	1.45172119140625	0.25568389892578125	1.4740653559960872
340.0	100.0	0.92962646484375	0.00218963623046875	0.9296290435677608
340.0	120.0	0.666351318359375	-0.5913925170898438	0.8909372529808922
340.0	140.0	0.3656005859375	-0.9764862060546875	1.0426836044807268
340.0	160.0	0.464569091796875	-1.7967529296875	1.8558409229763169
340.0	180.0	0.628570556640625	-2.045928955078125	2.140309845303379
340.0	200.0	0.73004150390625	-2.4013671875	2.509885448905459
340.0	220.0	0.780548095703125	-2.66888427734375	2.780683120306671
340.0	240.0	0.8231201171875	-2.4842529296875	2.6170669357086935
340.0	260.0	0.75457763671875	-2.162322998046875	2.2902026455574798
340.0	280.0	0.392059326171875	-1.840576171875	1.8818690601931831
340.0	300.0	0.088348388671875	-1.66278076171875	1.665126211229318
340.0	320.0	0.03729248046875	-1.507049560546875	1.5075108978193297
340.0	340.0	0.101806640625	-1.355926513671875	1.3597431016753545
340.0	360.0	0.108856201171875	-1.158905029296875	1.164006245457112
340.0	380.0	0.09942626953125	-1.130157470703125	1.1345225831419072
340.0	400.0	0.06842041015625	-1.175079345703125	1.177069590646209
340.0	420.0	-0.065887451171875	-1.29058837890625	1.2922691360509189
340.0	440.0	-0.145477294921875	-1.32177734375	1.3297589968819883
340.0	460.0	-0.19732666015625	-1.313385009765625	1.3281257450578507
340.0	480.0	-0.213836669921875	-1.32757568359375	1.3446870703151308
340.0	500.0	-0.273529052734375	-1.139801025390625	1.1721623267155812
340.0	520.0	-0.311859130859375	-1.0172119140625	1.063943699455502
340.0	540.0	-0.30242919921875	-0.983154296875	1.0286183898822099
340.0	560.0	-0.282928466796875	-0.955078125	0.9961037808268504
340.0	580.0	-0.310638427734375	-0.74951171875	0.8113347332198121
340.0	600.0	-0.5826416015625	-0.593017578125	0.8313489543125411
340.0	620.0	-0.688629150390625	-0.5174560546875	0.8613773129706093
340.0	640.0	-0.66351318359375	-0.5712890625	0.8755689223212769
340.0	660.0	-0.585693359375	-0.5814208984375	0.8252799357526164
340.0	680.0	-0.306243896484375	-0.6058349609375	0.6788382163874356
340.0	700.0	-0.246063232421875	-0.923828125	0.956036358561178
340.0	720.0	-0.122833251953125	-0.9190673828125	0.9272393768252071
340.0	740.0	-0.001434326171875	-0.9793701171875	0.9793711675005676
340.0	760.0	0.096435546875	-1.0625	1.066867407272844
340.0	780.0	0.276641845703125	-1.160400390625	1.1929206919811075
340.0	800.0	0.46630859375	-1.1993408203125	1.2868030571431524
360.0	0.0	-3.955474853515625	2.7402939796447754	4.811963467408273
360.0	20.0	-3.112945556640625	2.0177059173583984	3.709658637604235
360.0	40.0	-1.9345703125	0.9262657165527344	2.144884722232712
360.0	60.0	1.4031982421875	0.6555671691894531	1.5487845622284473
360.0	80.0	1.063629150390625	0.1551971435546875	1.0748921447885909
360.0	100.0	0.731292724609375	-0.0866546630859375	0.7364089079452668
360.0	120.0	0.6005859375	-0.7250137329101562	0.9414607698842652
360.0	140.0	0.294342041015625	-1.192657470703125	1.2284417281797373
360.0	160.0	0.524200439453125	-1.8935394287109375	1.9647589340185714
360.0	180.0	0.62506103515625	-2.1475982666015625	2.2367117857204217
360.0	200.0	0.699920654296875	-2.427734375	2.526614952434978
360.0	220.0	0.762359619140625	-2.9340362548828125	3.031461847667392
360.0	240.0	0.827484130859375	-2.9390411376953125	3.05330849995369
360.0	260.0	0.766082763671875	-2.4659423828125	2.5821995732603877
360.0	280.0	0.614410400390625	-1.823394775390625	1.9241280225156527
360.0	300.0	0.151397705078125	-1.15789794921875	1.1677537950732209
360.0	320.0	0.07781982421875	-1.029022216796875	1.0319605843747095
360.0	340.0	0.0926513671875	-0.9273681640625	0.9319849717449122
360.0	360.0	0.0267333984375	-0.71966552734375	0.7201618886326712
360.0	380.0	-0.012298583984375	-0.74822998046875	0.7483310489618126
360.0	400.0	-0.115936279296875	-0.906890869140625	0.9142714418529331
360.0	420.0	-0.2322998046875	-0.95465087890625	0.9825077607094644
360.0	440.0	-0.2266845703125	-0.98272705078125	1.0085327712845906
360.0	460.0	-0.285186767578125	-0.968994140625	1.0100896677856088
360.0	480.0	-0.26495361328125	-0.97216796875	1.0076264072831216
360.0	500.0	-0.382293701171875	-1.035003662109375	1.1033499238843079
360.0	520.0	-0.443389892578125	-0.9398193359375	1.0391607099204843
360.0	540.0	-0.471893310546875	-0.902587890625	1.0185029194075863
360.0	560.0	-0.484893798828125	-0.8614501953125	0.9885435929416135
360.0	580.0	-0.578643798828125	-0.5943603515625	0.8295136366761804
360.0	600.0	-0.8060302734375	-0.431396484375	0.914214268335843
360.0	620.0	-0.74859619140625	-0.1658935546875	0.766757412272485
360.0	640.0	-0.61602783203125	-0.2132568359375	0.6518962861615303
360.0	660.0	-0.51763916015625	-0.2347412109375	0.5683781630566676
360.0	680.0	-0.302764892578125	-0.2872314453125	0.4173349773912453
360.0	700.0	-0.29486083984375	-0.8323974609375	0.8830789590113437
360.0	720.0	-0.219390869140625	-0.8560791015625	0.8837441833439901
360.0	740.0	-0.111419677734375	-0.9420166015625	0.9485829548362092
360.0	760.0	-0.1103515625	-0.9881591796875	0.9943017810236812
360.0	780.0	0.013763427734375	-1.049072265625	1.0491625471997035
360.0	800.0	0.1025390625	-1.041259765625	1.0462964010488658
380.0	0.0	-4.132354736328125	2.740969181060791	4.958756670615987
380.0	20.0	-2.8851318359375	1.8022041320800781	3.4017532897649407
380.0	40.0	-1.610748291015625	0.9395370483398438	1.8647358853770424
380.0	60.0	0.81982421875	0.5477676391601562	0.9859823204095188
380.0	80.0	0.56658935546875	0.04644775390625	0.5684900100911441
380.0	100.0	0.404571533203125	-0.24604034423828125	0.47351238259544937
380.0	120.0	0.52001953125	-0.8230819702148438	0.9735934688432429
380.0	140.0	0.30181884765625	-1.3503265380859375	1.3836460444274394
380.0	160.0	0.43304443359375	-1.998199462890625	2.0445851840808476
380.0	180.0	0.57794189453125	-2.306884765625	2.378178747556012
380.0	200.0	0.623626708984375	-2.597930908203125	2.6717326355673756
380.0	220.0	0.7486572265625	-3.1921844482421875	3.2787999625600115
380.0	240.0	0.870574951171875	-3.310943603515625	3.4234848168597076
380.0	260.0	0.829864501953125	-2.80157470703125	2.921899370388916
380.0	280.0	0.715301513671875	-1.637451171875	1.7868694960002218
380.0	300.0	-0.107330322265625	-0.263397216796875	0.2844255471893882
380.0	320.0	-0.057098388671875	-0.229736328125	0.2367255931437963
380.0	340.0	0.051666259765625	-0.218658447265625	0.22467959177189
380.0	360.0	0.080322265625	-0.195098876953125	0.2109863458698303
380.0	380.0	0.047576904296875	-0.289642333984375	0.2935238379729834
380.0	400.0	-0.199310302734375	-0.63909912109375	0.6694567076061543
380.0	420.0	-0.2396240234375	-0.625946044921875	0.6702448237485416
380.0	440.0	-0.220947265625	-0.6951904296875	0.7294569402756103
380.0	460.0	-0.221466064453125	-0.689208984375	0.723917289369148
380.0	480.0	-0.191986083984375	-0.722991943359375	0.7480481312096309
380.0	500.0	-0.334259033203125	-0.81927490234375	0.8848392322271029
380.0	520.0	-0.4620361328125	-0.7542724609375	0.8845362250089267
380.0	540.0	-0.532989501953125	-0.7154541015625	0.8921616336936061
380.0	560.0	-0.587432861328125	-0.6513671875	0.8771297392745319
380.0	580.0	-0.739501953125	-0.5213623046875	0.9048103621338293
380.0	600.0	-0.700775146484375	-0.0687255859375	0.7041370691084584
380.0	620.0	-0.43914794921875	0.1212158203125	0.4555701882224803
380.0	640.0	-0.1805419921875	0.09033203125	0.20187938679514134
380.0	660.0	-0.09893798828125	0.0762939453125	0.124937951065669
380.0	680.0	-0.06121826171875	0.0152587890625	0.06309125305079336
380.0	700.0	-0.3280029296875	-0.6888427734375	0.7629484179160804
380.0	720.0	-0.238800048828125	-0.7489013671875	0.7860526198007495
380.0	740.0	-0.124237060546875	-0.8388671875	0.8480171021138005
380.0	760.0	-0.160186767578125	-0.7933349609375	0.8093455138275821
380.0	780.0	-0.01690673828125	-0.8228759765625	0.8230496404245607
380.0	800.0	-0.060455322265625	-0.74951171875	0.7519459172931386
400.0	0.0	0.991943359375	1.644740343093872	1.9207088338446066
400.0	20.0	0.771820068359375	1.340179443359375	1.5465403836710228
400.0	40.0	0.65087890625	0.9580497741699219	1.1582325847549941
400.0	60.0	0.374267578125	0.3744010925292969	0.5293887022998168
400.0	80.0	0.34228515625	-0.04407501220703125	0.3451111920673348
400.0	100.0	0.2596435546875	-0.38413238525390625	0.46365123195308805
400.0	120.0	0.275787353515625	-0.915740966796875	0.9563682254389403
400.0	140.0	0.25860595703125	-1.6783447265625	1.6981513661014442
400.0	160.0	0.478057861328125	-2.1660919189453125	2.2182185465138025
400.0	180.0	0.676177978515625	-2.5322418212890625	2.6209664820662675
400.0	200.0	0.615997314453125	-2.8240203857421875	2.8904227771211803
400.0	220.0	0.737640380859375	-3.4026031494140625	3.481640636808581
400.0	240.0	0.75628662109375	-3.34503173828125	3.4294615879689165
400.0	260.0	0.554046630859375	-2.176544189453125	2.2459546473178804
400.0	280.0	-1.483367919921875	0.150634765625	1.4909967198046576
400.0	300.0	-1.92474365234375	0.6124267578125	2.0198278790338273
400.0	320.0	-1.590362548828125	0.464447021484375	1.6567933101267633
400.0	340.0	-1.589019775390625	0.419403076171875	1.6434362740565587
400.0	360.0	-1.068267822265625	0.1881103515625	1.0847034822720485
400.0	380.0	-0.06329345703125	-0.201568603515625	0.21127225001453911
400.0	400.0	-0.31756591796875	-0.500274658203125	0.5925561964029981
400.0	420.0	-0.28814697265625	-0.529052734375	0.6024329619141253
400.0	440.0	-0.235198974609375	-0.56048583984375	0.6078346274461954
400.0	460.0	-0.217620849609375	-0.5496826171875	0.5911935502209119
400.0	480.0	-0.18841552734375	-0.575653076171875	0.6057036198095286
400.0	500.0	-0.35052490234375	-0.715576171875	0.7968167699781268
400.0	520.0	-0.5101318359375	-0.7030029296875	0.8685894364923928
400.0	540.0	-0.643707275390625	-0.63134765625	0.9016423456355575
400.0	560.0	-0.78155517578125	-0.5374755859375	0.9485296507064602
400.0	580.0	-0.87945556640625	-0.400634765625	0.9664110454202894
400.0	600.0	-0.93231201171875	0.247802734375	0.9646822701588277
400.0	620.0	-0.9989013671875	0.3134765625	1.04693433251846
400.0	640.0	-0.80670166015625	0.3109130859375	0.8645429517994054
400.0	660.0	-0.5196533203125	0.2919921875	0.596069635925905
400.0	680.0	-0.409027099609375	0.20556640625	0.45777801999811835
400.0	700.0	-0.416290283203125	-0.4879150390625	0.6413725011510073
400.0	720.0	-0.30303955078125	-0.59033203125	0.6635697977285078
400.0	740.0	-0.09716796875	-0.6385498046875	0.6459005087607884
400.0	760.0	-0.1611328125	-0.65087890625	0.6705275041826073
400.0	780.0	0.050018310546875	-0.6917724609375	0.6935783799265146
400.0	800.0	0.042877197265625	-0.6466064453125	0.6480265034433563
420.0	0.0	0.533905029296875	1.5193653106689453	1.6104426495757735
420.0	20.0	0.40484619140625	1.3076400756835938	1.3688765489370986
420.0	40.0	0.241119384765625	1.0092315673828125	1.0376352510934284
420.0	60.0	0.14752197265625	0.2675018310546875	0.30548316162106537
420.0	80.0	0.249664306640625	-0.09973907470703125	0.2688496773919559
420.0	100.0	0.1719970703125	-0.5684356689453125	0.5938872804879626
420.0	120.0	0.253570556640625	-1.1194992065429688	1.147857352045703
420.0	140.0	0.348052978515625	-1.9310760498046875	1.9621915263253162
420.0	160.0	0.508819580078125	-2.267730712890625	2.324112723440561
420.0	180.0	0.7623291015625	-2.7694549560546875	2.8724599932296635
420.0	200.0	0.643829345703125	-3.133941650390625	3.1993915819170415
420.0	220.0	0.798919677734375	-3.643646240234375	3.730205165328751
420.0	240.0	0.68603515625	-3.188140869140625	3.261117360215008
420.0	260.0	-0.29132080078125	-0.63116455078125	0.6951521409955708
420.0	280.0	-1.687103271484375	0.468536376953125	1.7509551065580298
420.0	300.0	-2.172393798828125	0.78900146484375	2.31123735879993
420.0	320.0	-2.080047607421875	0.749481201171875	2.2109545721365476
420.0	340.0	-2.2750244140625	0.79962158203125	2.411458222534776
420.0	360.0	-1.646728515625	0.58819580078125	1.7486249181082865
420.0	380.0	-0.072845458984375	0.154815673828125	0.171097497811922
420.0	400.0	-0.2843017578125	-0.327484130859375	0.43367423887060397
420.0	420.0	-0.2978515625	-0.38275146484375	0.48498890412433954
420.0	440.0	-0.27105712890625	-0.39874267578125	0.4821490315453205
420.0	460.0	-0.2777099609375	-0.362884521484375	0.4569551382103626
420.0	480.0	-0.24615478515625	-0.359619140625	0.43579594371584407
420.0	500.0	-0.36822509765625	-0.47662353515625	0.6022953733914913
420.0	520.0	-0.587188720703125	-0.55419921875	0.8074201928265622
420.0	540.0	-0.7623291015625	-0.5430908203125	0.9359985567279432
420.0	560.0	-0.987091064453125	-0.470458984375	1.0934717305455866
420.0	580.0	-1.154815673828125	-0.3228759765625	1.1991030551042285
420.0	600.0	-1.28619384765625	0.4554443359375	1.3644501298641658
420.0	620.0	-1.520904541015625	0.5167236328125	1.6062857577619545
420.0	640.0	-1.412200927734375	0.54296875	1.5129859628464475
420.0	660.0	-1.238555908203125	0.54638671875	1.3537204970640206
420.0	680.0	-1.06561279296875	0.4666748046875	1.1633211069471645
420.0	700.0	-0.668792724609375	-0.2615966796875	0.7181340622153748
420.0	720.0	-0.159027099609375	-0.1976318359375	0.2536689988670216
420.0	740.0	-0.07000732421875	-0.3857421875	0.39204344231418325
420.0	760.0	-0.02618408203125	-0.68115234375	0.6816554272856172
420.0	780.0	0.288543701171875	-0.7386474609375	0.7930053839888982
420.0	800.0	0.34979248046875	-0.7310791015625	0.8104513755518667
440.0	0.0	0.175262451171875	1.435221552848816	1.4458830632359383
440.0	20.0	0.178863525390625	1.2863903045654297	1.298765635669154
440.0	40.0	0.12310791015625	1.0602340698242188	1.0673574098487655
440.0	60.0	-0.062896728515625	0.18527603149414062	0.1956609473149561
440.0	80.0	0.155059814453125	-0.1812896728515625	0.2385571033125279
440.0	100.0	0.203948974609375	-0.759552001953125	0.7864568824259951
440.0	120.0	0.329315185546875	-1.3108596801757812	1.3515922434456051
440.0	140.0	0.441436767578125	-2.09429931640625	2.140316809836691
440.0	160.0	0.4761962890625	-2.357940673828125	2.405545078981046
440.0	180.0	0.696929931640625	-2.96954345703125	3.0502294459292263
440.0	200.0	0.60101318359375	-3.375579833984375	3.42866680540053
440.0	220.0	0.68695068359375	-3.7710723876953125	3.8331303388911713
440.0	240.0	0.090667724609375	-2.960601806640625	2.9619898199976267
440.0	260.0	-1.0145263671875	-0.1983642578125	1.0337369725883707
440.0	280.0	-1.7237548828125	0.46759033203125	1.7860491635531845
440.0	300.0	-2.1427001953125	0.71929931640625	2.2602114134688205
440.0	320.0	-2.21978759765625	0.72161865234375	2.334135912520716
440.0	340.0	-2.532806396484375	0.80999755859375	2.659173609789327
440.0	360.0	-1.875152587890625	0.631072998046875	1.9784969943714292
440.0	380.0	-0.03814697265625	0.322235107421875	0.32448521688672355
440.0	400.0	-0.183807373046875	-0.1060791015625	0.21222140837978684
440.0	420.0	-0.304962158203125	-0.19805908203125	0.36363349393444117
440.0	440.0	-0.328521728515625	-0.205718994140625	0.3876168606460825
440.0	460.0	-0.3638916015625	-0.152801513671875	0.3946712559436492
440.0	480.0	-0.3973388671875	-0.160369873046875	0.4284818217368347
440.0	500.0	-0.498016357421875	-0.250213623046875	0.5573393485283418
440.0	520.0	-0.656097412109375	-0.318115234375	0.7291509559193351
440.0	540.0	-0.873626708984375	-0.3516845703125	0.9417566902585601
440.0	560.0	-1.198944091796875	-0.293212890625	1.234277413907952
440.0	580.0	-1.377777099609375	-0.06982421875	1.3795452720849974
440.0	600.0	-1.561248779296875	0.7149658203125	1.7171703104442229
440.0	620.0	-1.760711669921875	0.7467041015625	1.9125042744760958
440.0	640.0	-1.68072509765625	0.804931640625	1.8635320764534389
440.0	660.0	-1.542327880859375	0.8302001953125	1.7515729092370331
440.0	680.0	-1.241912841796875	0.7257080078125	1.4384017586276712
440.0	700.0	-0.638153076171875	0.08203125	0.6434038192334496
440.0	720.0	0.12542724609375	0.25927734375	0.28802210860404065
440.0	740.0	0.01824951171875	-0.342529296875	0.3430151073869119
440.0	760.0	0.26214599609375	-0.781494140625	0.824289764038831
440.0	780.0	0.623931884765625	-0.8453369140625	1.050659552425949
440.0	800.0	0.60626220703125	-0.841796875	1.0373889542665122
460.0	0.0	0.0552978515625	1.3707025051116943	1.3718174841818072
460.0	20.0	0.0772705078125	1.3143310546875	1.316600490921053
460.0	40.0	0.1033935546875	1.212249755859375	1.2166510172321525
460.0	60.0	-0.35748291015625	0.2822265625	0.45546225269976864
460.0	80.0	-0.134368896484375	-0.198944091796875	0.24007030637567844
460.0	100.0	0.119903564453125	-0.9232864379882812	0.931039586345099
460.0	120.0	0.325225830078125	-1.5360260009765625	1.5700788885358774
460.0	140.0	0.403533935546875	-2.2429351806640625	2.278946656198534
460.0	160.0	0.52264404296875	-2.4478302001953125	2.5030040920140233
460.0	180.0	0.6495361328125	-3.0999603271484375	3.1672782033985056
460.0	200.0	0.6258544921875	-3.562255859375	3.616816369826203
460.0	220.0	0.567474365234375	-3.838531494140625	3.880251433439284
460.0	240.0	0.002655029296875	-2.915191650390625	2.9151928594327656
460.0	260.0	-1.104034423828125	-0.15081787109375	1.1142881311576243
460.0	280.0	-2.442138671875	0.3138427734375	2.462222284666096
460.0	300.0	-2.702911376953125	0.595611572265625	2.767757766980226
460.0	320.0	-2.798187255859375	0.604827880859375	2.862807832237201
460.0	340.0	-3.170318603515625	0.74822998046875	3.257417405164639
460.0	360.0	-2.644561767578125	0.681304931640625	2.730912549389631
460.0	380.0	-0.19622802734375	0.354766845703125	0.4054194784730556
460.0	400.0	-0.34124755859375	0.024078369140625	0.3420959866859988
460.0	420.0	-0.485382080078125	-0.011566162109375	0.4855198654709277
460.0	440.0	-0.544891357421875	-0.012908935546875	0.5450442477542597
460.0	460.0	-0.61578369140625	0.028472900390625	0.6164416117188734
460.0	480.0	-0.758148193359375	-0.025360107421875	0.7585722234187944
460.0	500.0	-0.86077880859375	-0.111328125	0.8679482177757446
460.0	520.0	-0.987579345703125	-0.1080322265625	0.9934706467910684
460.0	540.0	-1.1932373046875	-0.131591796875	1.2004714350215422
460.0	560.0	-1.421478271484375	-0.0982666015625	1.4248708016114477
460.0	580.0	-1.651153564453125	0.2193603515625	1.6656611471856704
460.0	600.0	-1.76116943359375	0.79052734375	1.9304536397026895
460.0	620.0	-1.86517333984375	0.9722900390625	2.103382872356825
460.0	640.0	-1.726654052734375	1.1431884765625	2.0708003551210172
460.0	660.0	-1.573944091796875	1.2269287109375	1.9956588049626733
460.0	680.0	-1.246734619140625	1.0948486328125	1.6592289592865477
460.0	700.0	-0.397308349609375	0.75927734375	0.8569457447244726
460.0	720.0	0.242706298828125	0.6302490234375	0.6753666996786039
460.0	740.0	0.4166259765625	-0.5242919921875	0.6696710367177263
460.0	760.0	1.150360107421875	-0.9617919921875	1.4994573061556864
460.0	780.0	1.470550537109375	-1.010986328125	1.7845481887156596
460.0	800.0	1.472747802734375	-1.0137939453125	1.7879497347552067
480.0	0.0	-0.01513671875	1.3225840330123901	1.322670648587106
480.0	20.0	0.02337646484375	1.2939090728759766	1.2941202216097856
480.0	40.0	0.077056884765625	1.2569084167480469	1.2592682524314924
480.0	60.0	-0.3109130859375	0.6145172119140625	0.6886932196165518
480.0	80.0	-0.467254638671875	-0.04921722412109375	0.46983958167716183
480.0	100.0	-0.3929443359375	-1.0580673217773438	1.1286769726358574
480.0	120.0	-0.062713623046875	-1.67510986328125	1.6762834046120583
480.0	140.0	0.165557861328125	-2.2415008544921875	2.2476066128521577
480.0	160.0	0.406463623046875	-2.4529876708984375	2.4864354386229564
480.0	180.0	0.48626708984375	-3.2998809814453125	3.3355164779040725
480.0	200.0	0.521820068359375	-3.718292236328125	3.754729462755019
480.0	220.0	0.38409423828125	-3.807647705078125	3.8269713129141123
480.0	240.0	-0.013671875	-3.093902587890625	3.0939327955730263
480.0	260.0	-0.676727294921875	-0.14117431640625	0.6912958985160048
480.0	280.0	-1.73931884765625	0.15032958984375	1.745803264802439
480.0	300.0	-2.017669677734375	0.39666748046875	2.056291812586473
480.0	320.0	-2.167724609375	0.4381103515625	2.211553902177429
480.0	340.0	-2.630462646484375	0.528167724609375	2.682963823809152
480.0	360.0	-2.104400634765625	0.53656005859375	2.1717271302076817
480.0	380.0	-0.346588134765625	0.324249267578125	0.4746166059940018
480.0	400.0	-0.41131591796875	0.087371826171875	0.4204933059908134
480.0	420.0	-0.54437255859375	0.075836181640625	0.5496295197637547
480.0	440.0	-0.63519287109375	0.115966796875	0.6456920949382676
480.0	460.0	-0.723785400390625	0.093231201171875	0.7297652791758238
480.0	480.0	-0.97723388671875	0.033416748046875	0.9778050666679239
480.0	500.0	-1.137908935546875	-0.018035888671875	1.1380518612425385
480.0	520.0	-1.2723388671875	-0.0570068359375	1.2736153156662242
480.0	540.0	-1.52447509765625	-0.041015625	1.5250267554597767
480.0	560.0	-1.637725830078125	0.0679931640625	1.639136652285072
480.0	580.0	-1.889251708984375	0.3759765625	1.9262996639800616
480.0	600.0	-1.919891357421875	0.898193359375	2.1196070709281374
480.0	620.0	-1.86431884765625	1.169677734375	2.2008704568917636
480.0	640.0	-1.7183837890625	1.335693359375	2.1764465527072487
480.0	660.0	-1.599578857421875	1.4505615234375	2.15934741400924
480.0	680.0	-1.35272216796875	1.2652587890625	1.8522248964458876
480.0	700.0	-0.668487548828125	0.8582763671875	1.087894262054363
480.0	720.0	-0.115936279296875	0.6361083984375	0.6465872836825082
480.0	740.0	2.248291015625	-1.1453857421875	2.5232362135453164
480.0	760.0	2.7069091796875	-1.2012939453125	2.9614969947850573
480.0	780.0	2.857513427734375	-1.206298828125	3.101699510335907
480.0	800.0	2.947235107421875	-1.21435546875	3.1876094464195366
500.0	0.0	-0.06317138671875	1.2428185939788818	1.244423031625345
500.0	20.0	0.003448486328125	1.225809097290039	1.2258139479778225
500.0	40.0	0.071868896484375	1.2106552124023438	1.212786535874655
500.0	60.0	0.01397705078125	0.9947967529296875	0.9948949379648041
500.0	80.0	-0.091033935546875	0.5085296630859375	0.5166135844704915
500.0	100.0	-0.265716552734375	-0.9043731689453125	0.9426007188121738
500.0	120.0	-0.343414306640625	-1.7377471923828125	1.7713550436430887
500.0	140.0	-0.2564697265625	-2.2266845703125	2.2414060088058134
500.0	160.0	0.127838134765625	-2.4874420166015625	2.4907248693212187
500.0	180.0	0.1611328125	-3.411346435546875	3.4151498190537013
500.0	200.0	0.125091552734375	-3.7417449951171875	3.7438354003681864
500.0	220.0	0.07574462890625	-3.7957305908203125	3.796486265864433
500.0	240.0	0.00445556640625	-3.266357421875	3.2663604607437153
500.0	260.0	-0.153564453125	0.004730224609375	0.15363728807953966
500.0	280.0	-1.005767822265625	0.364044189453125	1.0696247398875554
500.0	300.0	-1.2293701171875	0.3333740234375	1.273769651285708
500.0	320.0	-1.411956787109375	0.354461669921875	1.455769571088788
500.0	340.0	-1.8050537109375	0.304962158203125	1.830633993267127
500.0	360.0	-1.1800537109375	0.17181396484375	1.192496037399158
500.0	380.0	-0.341552734375	0.218841552734375	0.4056475016097493
500.0	400.0	-0.55609130859375	0.1204833984375	0.5689936667420461
500.0	420.0	-0.65118408203125	0.13177490234375	0.6643834236181594
500.0	440.0	-0.74066162109375	0.1663818359375	0.7591195902432994
500.0	460.0	-0.88580322265625	0.127410888671875	0.8949194845461546
500.0	480.0	-1.185943603515625	0.074981689453125	1.1883116108466125
500.0	500.0	-1.41802978515625	0.05474853515625	1.419086281271169
500.0	520.0	-1.612060546875	0.03759765625	1.6124989273008579
500.0	540.0	-1.789794921875	0.0654296875	1.7909904819333589
500.0	560.0	-1.867462158203125	0.1927490234375	1.8773830451873117
500.0	580.0	-2.08551025390625	0.4649658203125	2.136713886604144
500.0	600.0	-2.0628662109375	0.8038330078125	2.213947720402749
500.0	620.0	-1.9696044921875	1.0467529296875	2.230478323466638
500.0	640.0	-1.923919677734375	1.1907958984375	2.262622769731869
500.0	660.0	-1.834442138671875	1.22509765625	2.2059107478509383
500.0	680.0	-1.5650634765625	1.0596923828125	1.890071858914558
500.0	700.0	-1.3162841796875	1.054443359375	1.6865511672717286
500.0	720.0	-1.018798828125	0.956787109375	1.3976382310365731
500.0	740.0	2.083465576171875	-1.400634765625	2.510499263845859
500.0	760.0	2.776153564453125	-1.2742919921875	3.0546437917994593
500.0	780.0	2.897552490234375	-1.272216796875	3.164545150873078
500.0	800.0	2.98077392578125	-1.28125	3.2444744966045524
520.0	0.0	-0.068115234375	1.1725550889968872	1.174531873508105
520.0	20.0	0.00341796875	1.1595916748046875	1.159596712131729
520.0	40.0	0.07745361328125	1.1486549377441406	1.1512633183656626
520.0	60.0	0.05938720703125	1.0325050354003906	1.034211529855539
520.0	80.0	0.03302001953125	0.7787628173828125	0.7794625375397203
520.0	100.0	-0.055419921875	-0.1380462646484375	0.1487552988098829
520.0	120.0	-0.2474365234375	-1.44439697265625	1.4654376301123757
520.0	140.0	-0.4100341796875	-1.9465179443359375	1.9892360684779986
520.0	160.0	-0.51995849609375	-2.466400146484375	2.52061233041462
520.0	180.0	-0.4288330078125	-3.51007080078125	3.5361695059890215
520.0	200.0	-0.39727783203125	-3.69921875	3.720490429523373
520.0	220.0	-0.30596923828125	-3.742279052734375	3.7547662621405475
520.0	240.0	-0.23516845703125	-3.3818206787109375	3.389987508257127
520.0	260.0	0.04046630859375	-0.658477783203125	0.6597200263015413
520.0	280.0	-1.07989501953125	0.19989013671875	1.0982391906892777
520.0	300.0	-1.265380859375	0.165069580078125	1.276102145417749
520.0	320.0	-1.305908203125	0.22723388671875	1.3255306387490544
520.0	340.0	-1.7806396484375	0.220611572265625	1.7942538904528351
520.0	360.0	-1.16461181640625	0.023406982421875	1.1648470155943924
520.0	380.0	-0.4447021484375	0.093292236328125	0.45438248445998775
520.0	400.0	-0.6431884765625	0.0960693359375	0.650323560768224
520.0	420.0	-0.75823974609375	0.126220703125	0.7686736488612601
520.0	440.0	-0.86724853515625	0.183502197265625	0.886449704231421
520.0	460.0	-1.05291748046875	0.14288330078125	1.0625680487944316
520.0	480.0	-1.3841552734375	0.127288818359375	1.3899957785058796
520.0	500.0	-1.61968994140625	0.156768798828125	1.6272590336447958
520.0	520.0	-1.784423828125	0.1641845703125	1.7919612081484855
520.0	540.0	-1.870849609375	0.210693359375	1.8826762739736518
520.0	560.0	-1.9052734375	0.3475341796875	1.936710323640097
520.0	580.0	-2.02142333984375	0.5926513671875	2.106510850172454
520.0	600.0	-1.95526123046875	0.778076171875	2.1043880366068004
520.0	620.0	-1.9014892578125	0.9681396484375	2.133765632972145
520.0	640.0	-1.89105224609375	1.0115966796875	2.144622680056096
520.0	660.0	-1.77679443359375	0.9775390625	2.027949969294882
520.0	680.0	-1.6470947265625	0.9593505859375	1.9061150503074626
520.0	700.0	-1.572265625	1.13037109375	1.936429189292036
520.0	720.0	-1.265869140625	1.1356201171875	1.7006051075272082
520.0	740.0	1.98760986328125	-1.8070068359375	2.6862365260225625
520.0	760.0	2.7781982421875	-1.3681640625	3.09681422994829
520.0	780.0	2.89996337890625	-1.3604736328125	3.2032290121961924
520.0	800.0	2.99114990234375	-1.3629150390625	3.287022230225065
540.0	0.0	-0.11932373046875	1.1080626249313354	1.1144689019540654
540.0	20.0	-0.0196533203125	1.093790054321289	1.0939666064060065
540.0	40.0	0.05816650390625	1.0857276916503906	1.087284674127784
540.0	60.0	0.0826416015625	1.0241127014160156	1.0274417061373478
540.0	80.0	0.08514404296875	0.8560104370117188	0.8602344891516837
540.0	100.0	0.04766845703125	0.5122222900390625	0.5144355705125779
540.0	120.0	-0.12078857421875	-0.0843658447265625	0.14733456966450517
540.0	140.0	-0.51239013671875	-1.1595001220703125	1.2676687995244376
540.0	160.0	-0.91241455078125	-2.3434906005859375	2.5148456229979583
540.0	180.0	-0.9078369140625	-3.6638031005859375	3.7746021012018804
540.0	200.0	-0.781494140625	-3.5893096923828125	3.6734013066454376
540.0	220.0	-0.5714111328125	-3.6404876708984375	3.6850591806191653
540.0	240.0	-0.538330078125	-3.516571044921875	3.5575372362066706
540.0	260.0	0.10821533203125	-1.8843994140625	1.8875040953083326
540.0	280.0	0.15142822265625	0.258880615234375	0.2999161208754197
540.0	300.0	0.15887451171875	0.27630615234375	0.31872590151551666
540.0	320.0	0.20782470703125	0.33966064453125	0.3981965121595229
540.0	340.0	0.046875	0.358642578125	0.36169291459627284
540.0	360.0	-0.1470947265625	0.15576171875	0.21423951925462012
540.0	380.0	-0.61407470703125	0.02947998046875	0.6147819248025704
540.0	400.0	-0.82177734375	0.139678955078125	0.8335635627788216
540.0	420.0	-0.8795166015625	0.168182373046875	0.8954522673083851
540.0	440.0	-0.978515625	0.248992919921875	1.009698124461149
540.0	460.0	-1.17010498046875	0.215850830078125	1.1898475726592836
540.0	480.0	-1.45733642578125	0.237548828125	1.4765699792601872
540.0	500.0	-1.63739013671875	0.229339599609375	1.6533732524063751
540.0	520.0	-1.7901611328125	0.2451171875	1.8068644988046125
540.0	540.0	-1.8636474609375	0.3017578125	1.8879193934232403
540.0	560.0	-1.559326171875	0.4647216796875	1.627103054470095
540.0	580.0	-1.5748291015625	0.66162109375	1.708165440120803
540.0	600.0	-1.5772705078125	0.7525634765625	1.7476080913840317
540.0	620.0	-1.5853271484375	0.8057861328125	1.778356955002538
540.0	640.0	-1.592041015625	0.8009033203125	1.7821449783673236
540.0	660.0	-1.61065673828125	0.7818603515625	1.7903968101837735
540.0	680.0	-1.683837890625	0.914306640625	1.9160549770284312
540.0	700.0	-1.68902587890625	1.0745849609375	2.001884426706017
540.0	720.0	-0.97943115234375	0.4471435546875	1.0766720673816979
540.0	740.0	1.91046142578125	-2.205078125	2.9175730319482396
540.0	760.0	2.78973388671875	-1.431640625	3.1356355078129368
540.0	780.0	2.92578125	-1.3970947265625	3.2422321936962364
540.0	800.0	3.0162353515625	-1.4010009765625	3.3257299097107142
560.0	0.0	-0.16534423828125	1.031912088394165	1.0450747701991536
560.0	20.0	-0.06402587890625	1.0156841278076172	1.017700132971416
560.0	40.0	0.03057861328125	1.012115478515625	1.012577302452073
560.0	60.0	0.07318115234375	0.9633255004882812	0.9661011856681249
560.0	80.0	0.09539794921875	0.8500900268554688	0.8554261057942263
560.0	100.0	0.12225341796875	0.730377197265625	0.740538147896941
560.0	120.0	0.104248046875	0.582061767578125	0.5913235633334963
560.0	140.0	0.0087890625	0.31036376953125	0.3104881914940982
560.0	160.0	-0.08575439453125	-0.1143646240234375	0.14294433675191018
560.0	180.0	-0.04522705078125	-2.771697998046875	2.772066968617357
560.0	200.0	0.0218505859375	-2.8213653564453125	2.821449968129082
560.0	220.0	-0.02001953125	-3.00244140625	3.002508148131483
560.0	240.0	-0.0867919921875	-2.9912567138671875	2.9925155936374668
560.0	260.0	-0.07293701171875	-1.86358642578125	1.8650131833406958
560.0	280.0	-0.1168212890625	0.376220703125	0.3939406440545245
560.0	300.0	-0.12030029296875	0.3348388671875	0.35579379908561554
560.0	320.0	-0.00775146484375	0.3651123046875	0.3651945786035736
560.0	340.0	-0.0469970703125	0.42095947265625	0.42357478942565285
560.0	360.0	-0.3028564453125	0.231475830078125	0.3811864194559931
560.0	380.0	-0.72119140625	0.098876953125	0.7279379755914208
560.0	400.0	-0.89288330078125	0.195831298828125	0.9141063868143197
560.0	420.0	-0.93792724609375	0.247222900390625	0.9699622061928799
560.0	440.0	-1.022216796875	0.331756591796875	1.074704431931898
560.0	460.0	-1.08245849609375	0.268157958984375	1.1151793966587658
560.0	480.0	-1.07659912109375	0.3597412109375	1.1351120677653876
560.0	500.0	-1.165771484375	0.417755126953125	1.2383628304650913
560.0	520.0	-1.40997314453125	3.9671630859375	4.210274007558711
560.0	540.0	-1.84381103515625	4.001220703125	4.405610769062569
560.0	560.0	-2.2122802734375	4.1162109375	4.673047880156518
560.0	580.0	-2.30072021484375	4.0478515625	4.656008567327208
560.0	600.0	-2.50006103515625	3.939697265625	4.665996112758736
560.0	620.0	-2.53497314453125	3.680419921875	4.468957333073234
560.0	640.0	-2.8369140625	3.7222900390625	4.680120140863283
560.0	660.0	-2.93359375	3.8809814453125	4.864975772693937
560.0	680.0	-2.90692138671875	3.8079833984375	4.790712839582276
560.0	700.0	-2.870361328125	3.8621826171875	4.812008803244317
560.0	720.0	-2.764404296875	3.7681884765625	4.673454344644802
560.0	740.0	-2.501220703125	3.7786865234375	4.53150933444358
560.0	760.0	1.10174560546875	-3.001220703125	3.1970563160563534
560.0	780.0	1.81732177734375	-1.9031982421875	2.6315056510434167
560.0	800.0	2.792236328125	-2.3427734375	3.6448828639006425
580.0	0.0	-0.202880859375	0.9534652829170227	0.9748111041780231
580.0	20.0	-0.13665771484375	0.9490909576416016	0.9588790209944986
580.0	40.0	-0.0162353515625	0.9425888061523438	0.9427286163706173
580.0	60.0	0.03900146484375	0.9193649291992188	0.9201918209272688
580.0	80.0	0.08526611328125	0.8370819091796875	0.8414133542736302
580.0	100.0	0.11444091796875	0.712158203125	0.721294690111995
580.0	120.0	0.12469482421875	0.6536407470703125	0.6654284525158067
580.0	140.0	0.0828857421875	0.515350341796875	0.5219731995496786
580.0	160.0	0.00579833984375	0.3832244873046875	0.38326835039549534
580.0	180.0	-0.03497314453125	-0.341278076171875	0.34306536711533536
580.0	200.0	-0.0003662109375	-1.930389404296875	1.9303894390335061
580.0	220.0	-0.04150390625	-1.998870849609375	1.9993016900038156
580.0	240.0	-0.12139892578125	-2.0633392333984375	2.0669074704161514
580.0	260.0	-0.22357177734375	-1.876251220703125	1.8895245388230897
580.0	280.0	-0.215576171875	0.48089599609375	0.5270047864481684
580.0	300.0	-0.2764892578125	0.336456298828125	0.4354872566526231
580.0	320.0	-0.25469970703125	0.354339599609375	0.43638113228362285
580.0	340.0	-0.2772216796875	0.44805908203125	0.5268859465571702
580.0	360.0	-0.3458251953125	0.4110107421875	0.5371451348624954
580.0	380.0	-0.39398193359375	0.370361328125	0.5407303185218894
580.0	400.0	-0.47113037109375	0.332489013671875	0.5766392032973746
580.0	420.0	-0.65313720703125	0.36749267578125	0.7494258321951845
580.0	440.0	-0.9642333984375	0.441741943359375	1.0606045404321292
580.0	460.0	-1.08758544921875	0.76336669921875	1.3287478417022847
580.0	480.0	-1.1221923828125	0.985595703125	1.4935577103215194
580.0	500.0	-1.3155517578125	1.4288330078125	1.9422255769343773
580.0	520.0	-2.1138916015625	4.0340576171875	4.554355998595736
580.0	540.0	-2.17724609375	4.038818359375	4.5882953580577395
580.0	560.0	-2.326904296875	4.122802734375	4.734129908799009
580.0	580.0	-2.325927734375	4.10595703125	4.718985374845543
580.0	600.0	-2.41009521484375	4.0408935546875	4.7050376900645245
580.0	620.0	-2.390380859375	3.854736328125	4.535737295328398
580.0	640.0	-2.4976806640625	3.7216796875	4.482109815252387
580.0	660.0	-2.5484619140625	3.8983154296875	4.657415733726885
580.0	680.0	-2.486572265625	4.0194091796875	4.726382526407653
580.0	700.0	-2.3458251953125	4.090087890625	4.715051940328991
580.0	720.0	-2.2567138671875	4.1500244140625	4.723924228400701
580.0	740.0	-1.890380859375	4.0198974609375	4.442197135421066
580.0	760.0	-0.525146484375	-1.765380859375	1.841832893804168
580.0	780.0	1.70703125	-1.2828369140625	2.135328133228699
580.0	800.0	2.908447265625	-1.5626220703125	3.301644019507443
600.0	0.0	-0.2158203125	0.8627065420150757	0.8892924068736937
600.0	20.0	-0.16534423828125	0.8569602966308594	0.8727655281543018
600.0	40.0	-0.0531005859375	0.8538093566894531	0.8554589936387154
600.0	60.0	0.02874755859375	0.8457298278808594	0.846218272015258
600.0	80.0	0.08135986328125	0.7589187622070312	0.7632673941568552
600.0	100.0	0.099365234375	0.6157379150390625	0.6237039600796602
600.0	120.0	0.11724853515625	0.5581130981445312	0.5702959313521127
600.0	140.0	0.085205078125	0.430206298828125	0.43856284029735276
600.0	160.0	0.02032470703125	0.4423065185546875	0.4427732490472683
600.0	180.0	-0.0306396484375	0.410369873046875	0.4115121149624661
600.0	200.0	-0.00433349609375	-0.835662841796875	0.835674077824856
600.0	220.0	-0.03753662109375	-0.3117828369140625	0.31403429003425193
600.0	240.0	-0.0904541015625	-0.391082763671875	0.4014071156951639
600.0	260.0	-0.17431640625	-0.669769287109375	0.692081720205725
600.0	280.0	-0.214111328125	0.543701171875	0.5843411889724185
600.0	300.0	-0.3209228515625	-0.02923583984375	0.32225178197548543
600.0	320.0	-0.31243896484375	-0.03173828125	0.31404685199717913
600.0	340.0	-0.29071044921875	0.33551025390625	0.44393658979769146
600.0	360.0	-0.32159423828125	0.520782470703125	0.6120761683706928
600.0	380.0	-0.369384765625	0.538818359375	0.6532766102313804
600.0	400.0	-0.41571044921875	0.450531005859375	0.613019873112051
600.0	420.0	-0.5235595703125	0.24957275390625	0.5800010199630335
600.0	440.0	-0.66583251953125	-0.080841064453125	0.6707221643625971
600.0	460.0	-0.890869140625	0.415069580078125	0.9828176748635309
600.0	480.0	-1.14093017578125	1.5322265625	1.9103507282273589
600.0	500.0	-1.33221435546875	2.376495361328125	2.7244311867491007
600.0	520.0	-2.11114501953125	3.9840087890625	4.508797991130103
600.0	540.0	-2.1739501953125	3.962890625	4.520017871359819
600.0	560.0	-2.329833984375	4.0462646484375	4.66908813366633
600.0	580.0	-2.32904052734375	4.04296875	4.665836054930158
600.0	600.0	-2.4134521484375	3.9769287109375	4.651958001172903
600.0	620.0	-2.3690185546875	3.8446044921875	4.515886691869268
600.0	640.0	-2.46893310546875	3.763427734375	4.5010019985712635
600.0	660.0	-2.5240478515625	3.9150390625	4.6581486040999325
600.0	680.0	-2.45709228515625	4.0108642578125	4.703651197992064
600.0	700.0	-2.3211669921875	4.0767822265625	4.6912652374851564
600.0	720.0	-2.2474365234375	4.0831298828125	4.66078540235412
600.0	740.0	-1.88970947265625	3.9168701171875	4.348893354172207
600.0	760.0	-0.93804931640625	1.95703125	2.170232207273405
600.0	780.0	1.7926025390625	-1.539794921875	2.3631318762365674
600.0	800.0	2.91217041015625	-1.6370849609375	3.340775907946739
620.0	0.0	-0.2713623046875	0.7572059631347656	0.8043620894921388
620.0	20.0	-0.212158203125	0.7484951019287109	0.7779820182783791
620.0	40.0	-0.11199951171875	0.7503280639648438	0.7586409520968856
620.0	60.0	-0.04705810546875	0.7424125671386719	0.7439024701772007
620.0	80.0	0.034912109375	0.6803741455078125	0.6812692810163232
620.0	100.0	0.078369140625	0.5423965454101562	0.54802895423068
620.0	120.0	0.11163330078125	0.48725128173828125	0.4998757899707836
620.0	140.0	0.11639404296875	0.3579559326171875	0.37640406870071386
620.0	160.0	0.06707763671875	0.346160888671875	0.3526000144552958
620.0	180.0	-0.02044677734375	0.5187835693359375	0.5191863466200555
620.0	200.0	-0.05096435546875	0.6929931640625	0.6948646565811937
620.0	220.0	-0.0628662109375	0.892852783203125	0.8950632675689494
620.0	240.0	-0.07745361328125	0.8780517578125	0.8814612592779915
620.0	260.0	-0.102783203125	0.796112060546875	0.8027196271381597
620.0	280.0	-0.19580078125	0.5611572265625	0.5943360824158561
620.0	300.0	-0.28204345703125	0.147064208984375	0.31808236860652694
620.0	320.0	-0.27911376953125	0.100616455078125	0.2966954117852719
620.0	340.0	-0.23736572265625	0.572174072265625	0.6194559348857289
620.0	360.0	-0.27532958984375	0.670562744140625	0.7248867338232456
620.0	380.0	-0.32464599609375	0.639892578125	0.7175357373115031
620.0	400.0	-0.38153076171875	0.46661376953125	0.602738858921384
620.0	420.0	-0.48638916015625	0.26202392578125	0.5524771061313946
620.0	440.0	-0.64666748046875	-0.1834716796875	0.6721909606229124
620.0	460.0	-0.869384765625	0.40838623046875	0.9605254728206385
620.0	480.0	-1.185546875	2.05853271484375	2.375516434568333
620.0	500.0	-1.3834228515625	3.0089111328125	3.3117072623328774
620.0	520.0	-2.12274169921875	3.9288330078125	4.465619903762424
620.0	540.0	-2.1788330078125	3.884033203125	4.453428701451356
620.0	560.0	-2.33056640625	3.9613037109375	4.596027291501678
620.0	580.0	-2.2880859375	3.9825439453125	4.593037506240343
620.0	600.0	-2.34722900390625	3.993896484375	4.632568739336926
620.0	620.0	-2.29132080078125	3.912109375	4.533734748974152
620.0	640.0	-2.4267578125	3.796142578125	4.505535701110724
620.0	660.0	-2.4996337890625	3.909423828125	4.640233156570312
620.0	680.0	-2.44329833984375	3.9539794921875	4.647973816849934
620.0	700.0	-2.3212890625	3.9886474609375	4.614942196748004
620.0	720.0	-2.2518310546875	3.992919921875	4.584119610280831
620.0	740.0	-1.91815185546875	3.8326416015625	4.285842762709077
620.0	760.0	-1.1075439453125	2.1666259765625	2.4332944156254057
620.0	780.0	1.5721435546875	-1.6072998046875	2.248343394300329
620.0	800.0	2.86578369140625	-1.731689453125	3.3483525095178366
