# Supplementary material for: Real-time emotion detection by quantitative facial motion analysis
Source: PLoS One. 2023 Mar 10;18(3):e0282730. doi: 10.1371/journal.pone.0282730 (PMC10004542; doi:10.1371/journal.pone.0282730)
Supplement: S1 Dataset — Data from each participant is organized into folders by Study ID and subsequently by emotions. The data files (.csv) contain the pixel displacement results after DISC-processing of videos. (ZIP) [file pone.0282730.s004.zip › S1_Dataset/1/happy/result/100875_cropped_result.csv]

pos_x	pos_y	disp_x	disp_y	disp_xy_indi
0.0	0.0	0.37494921684265137	0.9356907606124878	1.00801989797151
0.0	20.0	0.29691243171691895	0.9649658203125	1.0096118197007353
0.0	40.0	0.4446195363998413	0.8645477294921875	0.9721776117142928
0.0	60.0	0.49462246894836426	0.8593482971191406	0.9915295671588127
0.0	80.0	0.5117895603179932	0.8709487915039062	1.0101882752599138
0.0	100.0	0.4836219549179077	0.972808837890625	1.0863918401556258
0.0	120.0	0.5200237035751343	0.9340438842773438	1.0690475340394865
0.0	140.0	0.46975553035736084	1.0817718505859375	1.1793644877735845
0.0	160.0	0.45000767707824707	1.1084442138671875	1.1963091091707891
0.0	180.0	0.4562796354293823	1.199493408203125	1.283345449218689
0.0	200.0	0.03323078155517578	1.685760498046875	1.6860879993695512
0.0	220.0	0.04635882377624512	1.653839111328125	1.6544887266767698
0.0	240.0	0.1969602108001709	1.4858245849609375	1.4988222115757392
0.0	260.0	0.41419053077697754	1.1634521484375	1.2349796344430741
0.0	280.0	0.7186226844787598	0.55657958984375	0.9089551157665026
0.0	300.0	0.9319213628768921	0.322418212890625	0.9861191259629378
0.0	320.0	0.8913146257400513	0.579193115234375	1.0629705672280054
0.0	340.0	0.654921293258667	1.386749267578125	1.5336216715644282
0.0	360.0	0.5458132028579712	0.972076416015625	1.1148294089177317
0.0	380.0	0.4504249095916748	0.740447998046875	0.8666867005973343
0.0	400.0	0.38584327697753906	0.397552490234375	0.5540063328882792
0.0	420.0	0.3451683521270752	0.21478271484375	0.40653758240262633
0.0	440.0	0.2862224578857422	0.2161865234375	0.35869194068747656
0.0	460.0	0.07648277282714844	0.485382080078125	0.49137091712910375
0.0	480.0	-0.032775163650512695	0.616943359375	0.6178133375294097
0.0	500.0	-0.11115837097167969	1.26165771484375	1.2665450536249514
0.0	520.0	0.20558834075927734	1.593505859375	1.606713256844111
0.0	540.0	0.7505220174789429	1.82470703125	1.9730278884531387
0.0	560.0	0.8959083557128906	1.8388671875	2.045503438056347
0.0	580.0	1.361909031867981	1.8470458984375	2.294858331579179
0.0	600.0	1.5675448179244995	1.7557373046875	2.353680148039083
0.0	620.0	1.8062403202056885	1.6263427734375	2.4305338736683195
0.0	640.0	1.461053490638733	1.5933837890625	2.161839309882859
0.0	660.0	1.1424838304519653	1.705078125	2.052452366121492
0.0	680.0	1.149883508682251	1.77490234375	2.114831060247756
0.0	700.0	1.149541974067688	1.900634765625	2.221229223300881
0.0	720.0	1.3230308294296265	1.8707275390625	2.2912948524858345
0.0	740.0	1.434896469116211	2.779052734375	3.127628810699782
0.0	760.0	1.492455244064331	2.44873046875	2.86770004779435
0.0	780.0	4.463602066040039	0.2645263671875	4.471433506482493
0.0	800.0	4.569180011749268	0.283447265625	4.5779633388832774
20.0	0.0	0.42693519592285156	0.983364462852478	1.0720444619132297
20.0	20.0	0.3380565643310547	1.1136817932128906	1.1638596896624593
20.0	40.0	0.3842144012451172	1.0938682556152344	1.1593827956144853
20.0	60.0	0.39363670349121094	1.1177024841308594	1.184993121232238
20.0	80.0	0.3923053741455078	1.1479568481445312	1.2131399061053814
20.0	100.0	0.3772602081298828	1.2296905517578125	1.2862597396018565
20.0	120.0	0.44229698181152344	1.1343154907226562	1.2174967156477112
20.0	140.0	0.389801025390625	1.3145294189453125	1.3711062805881546
20.0	160.0	0.4410057067871094	1.2760467529296875	1.3501041993421088
20.0	180.0	0.5126323699951172	1.243011474609375	1.3445703673580582
20.0	200.0	0.2832050323486328	1.5215606689453125	1.5476924628713862
20.0	220.0	0.3338127136230469	1.4153900146484375	1.4542213797571835
20.0	240.0	0.44505882263183594	1.2010345458984375	1.2808439936400928
20.0	260.0	0.5800418853759766	0.92608642578125	1.092741807018844
20.0	280.0	0.7732677459716797	0.494842529296875	0.9180480029720944
20.0	300.0	0.9301548004150391	0.329498291015625	0.9867913034260885
20.0	320.0	0.9393939971923828	0.234619140625	0.9682495665419614
20.0	340.0	0.7330646514892578	0.7747802734375	1.0666153268029455
20.0	360.0	0.6044178009033203	0.37335205078125	0.7104312998956133
20.0	380.0	0.4797325134277344	0.1241455078125	0.4955354594271886
20.0	400.0	0.3904685974121094	-0.14935302734375	0.41805747492626283
20.0	420.0	0.3332862854003906	-0.329620361328125	0.4687529526713131
20.0	440.0	0.25606536865234375	-0.4251708984375	0.49632626960620535
20.0	460.0	0.044338226318359375	-0.09368896484375	0.10365085839756215
20.0	480.0	-0.06384658813476562	0.1717529296875	0.18323606542569537
20.0	500.0	-0.11444282531738281	1.17132568359375	1.1769031469551736
20.0	520.0	0.20216941833496094	1.519775390625	1.5331633023456006
20.0	540.0	0.6704025268554688	1.7410888671875	1.8656982584165236
20.0	560.0	0.7182426452636719	1.72265625	1.8663914522788136
20.0	580.0	1.3418159484863281	1.8087158203125	2.2520930172310787
20.0	600.0	1.5573291778564453	1.6903076171875	2.298350279858385
20.0	620.0	2.3299331665039062	1.6739501953125	2.868919276794256
20.0	640.0	2.6458587646484375	1.697509765625	3.1435820343772165
20.0	660.0	2.5238513946533203	1.7230224609375	3.055917581216586
20.0	680.0	2.5403518676757812	1.7552490234375	3.0877640366262002
20.0	700.0	2.1926746368408203	1.9693603515625	2.947236376226277
20.0	720.0	1.9433345794677734	2.159423828125	2.905109388169268
20.0	740.0	1.7328662872314453	2.51513671875	3.054298329146616
20.0	760.0	1.4942131042480469	2.39306640625	2.82124788447043
20.0	780.0	4.377283096313477	0.5106201171875	4.406964965750042
20.0	800.0	4.547641754150391	0.3668212890625	4.562412013639443
40.0	0.0	0.4723167419433594	1.0544178485870361	1.155370115650783
40.0	20.0	0.404083251953125	1.1431026458740234	1.2124219288322056
40.0	40.0	0.4163818359375	1.1566009521484375	1.2292679105098918
40.0	60.0	0.4086952209472656	1.1864967346191406	1.254912859479501
40.0	80.0	0.4041633605957031	1.227691650390625	1.2925071800523464
40.0	100.0	0.3818550109863281	1.2963333129882812	1.3514041985203915
40.0	120.0	0.4490165710449219	1.1967315673828125	1.2781949481372012
40.0	140.0	0.4121513366699219	1.352569580078125	1.4139707186754324
40.0	160.0	0.4698638916015625	1.27227783203125	1.356268026058678
40.0	180.0	0.5243377685546875	1.2326507568359375	1.33953648097434
40.0	200.0	0.4064140319824219	1.3376617431640625	1.3980383773405247
40.0	220.0	0.5325698852539062	1.0510711669921875	1.1782959224073033
40.0	240.0	0.5845489501953125	0.830474853515625	1.0155717392169992
40.0	260.0	0.6974601745605469	0.51837158203125	0.8689993050374721
40.0	280.0	0.8246498107910156	0.1826171875	0.8446279344232395
40.0	300.0	0.975006103515625	-0.0079345703125	0.9750383886282455
40.0	320.0	0.9974822998046875	-0.31085205078125	1.044796600252201
40.0	340.0	0.8420562744140625	-0.24951171875	0.878245334216852
40.0	360.0	0.6567535400390625	-0.346710205078125	0.7426527981898109
40.0	380.0	0.4961662292480469	-0.689788818359375	0.8496996769328845
40.0	400.0	0.39278411865234375	-1.160675048828125	1.2253350288136176
40.0	420.0	0.3070945739746094	-1.299346923828125	1.3351440019062581
40.0	440.0	0.21265411376953125	-1.551239013671875	1.565747185736189
40.0	460.0	-0.009563446044921875	-1.281768798828125	1.2818044753976905
40.0	480.0	-0.15826797485351562	-1.076995849609375	1.0885627276092327
40.0	500.0	-0.12875747680664062	1.00732421875	1.015519851856137
40.0	520.0	0.19003677368164062	1.4188232421875	1.431493404777953
40.0	540.0	0.6618690490722656	1.656982421875	1.784281755923813
40.0	560.0	0.711181640625	1.64111328125	1.7885838330526216
40.0	580.0	1.3367500305175781	1.734130859375	2.1895457249222776
40.0	600.0	1.55426025390625	1.6231689453125	2.247310027988932
40.0	620.0	2.3045310974121094	1.6820068359375	2.8530703768186196
40.0	640.0	2.5974082946777344	1.766845703125	3.1413808409538584
40.0	660.0	2.4775733947753906	1.772705078125	3.0464492808036403
40.0	680.0	2.4833908081054688	1.81787109375	3.0776428024178757
40.0	700.0	2.2049484252929688	1.986328125	2.9677090454368935
40.0	720.0	1.9398002624511719	2.1151123046875	2.869934689090695
40.0	740.0	1.7293815612792969	2.4349365234375	2.986582739128906
40.0	760.0	1.4864158630371094	2.27392578125	2.7166469363025034
40.0	780.0	4.2597198486328125	0.1873779296875	4.263839077330466
40.0	800.0	4.520748138427734	0.0706787109375	4.521300610585146
60.0	0.0	0.5522804260253906	1.111973762512207	1.2415713098675973
60.0	20.0	0.4668693542480469	1.2019824981689453	1.2894684640736458
60.0	40.0	0.4777717590332031	1.2490310668945312	1.3372899684800497
60.0	60.0	0.5091171264648438	1.2337303161621094	1.3346500445724632
60.0	80.0	0.48958587646484375	1.2992477416992188	1.3884304176819122
60.0	100.0	0.5205841064453125	1.3034133911132812	1.4035292230719274
60.0	120.0	0.5758476257324219	1.2282180786132812	1.356510278875235
60.0	140.0	0.5718994140625	1.260284423828125	1.3839746272055784
60.0	160.0	0.609619140625	1.221710205078125	1.36536124223899
60.0	180.0	0.6376533508300781	1.1741485595703125	1.3361237352003992
60.0	200.0	0.5573997497558594	1.1328887939453125	1.2625892049573209
60.0	220.0	0.609893798828125	0.879180908203125	1.0700137920596506
60.0	240.0	0.6405067443847656	0.591705322265625	0.8719885767599473
60.0	260.0	0.8039398193359375	0.218536376953125	0.8331130662555343
60.0	280.0	0.9416618347167969	-0.07061767578125	0.944306024070031
60.0	300.0	1.0915489196777344	-0.169281005859375	1.1045972582775998
60.0	320.0	1.0570907592773438	-0.313079833984375	1.1024789593444562
60.0	340.0	0.7429046630859375	-0.50921630859375	0.9006711871558207
60.0	360.0	0.46424102783203125	-0.721466064453125	0.857923664483048
60.0	380.0	0.2992668151855469	-1.302398681640625	1.3363393852650376
60.0	400.0	0.23662567138671875	-2.11627197265625	2.129459736789966
60.0	420.0	0.15945816040039062	-2.263275146484375	2.2688854738862747
60.0	440.0	0.10236740112304688	-2.32373046875	2.325984173679989
60.0	460.0	-0.035320281982421875	-2.25665283203125	2.2569292249944346
60.0	480.0	-0.14561843872070312	-2.227142333984375	2.2318977811541516
60.0	500.0	-0.059452056884765625	0.711944580078125	0.7144225865483588
60.0	520.0	0.281524658203125	1.3973388671875	1.4254164454394485
60.0	540.0	0.6858062744140625	1.6060791015625	1.7463734785267164
60.0	560.0	0.7225685119628906	1.58203125	1.7392320519289048
60.0	580.0	1.3576431274414062	1.6761474609375	2.157003748790463
60.0	600.0	1.5786361694335938	1.5714111328125	2.2274256673952184
60.0	620.0	2.3435897827148438	1.6375732421875	2.8590311633792815
60.0	640.0	2.6210403442382812	1.7176513671875	3.133716436649273
60.0	660.0	2.4612464904785156	1.7490234375	3.019406774818048
60.0	680.0	2.450031280517578	1.8092041015625	3.0456317500028094
60.0	700.0	2.168182373046875	1.9752197265625	2.933003199962935
60.0	720.0	1.8982391357421875	2.096435546875	2.828136103277975
60.0	740.0	1.6910667419433594	2.3504638671875	2.89558061822857
60.0	760.0	2.2123641967773438	2.744384765625	3.5250819963480065
60.0	780.0	4.6719970703125	0.200927734375	4.676315705707823
60.0	800.0	4.7542877197265625	0.2108154296875	4.758959431150587
80.0	0.0	0.736480712890625	1.0408134460449219	1.2750280271146155
80.0	20.0	0.7167434692382812	1.0777702331542969	1.2943376206265482
80.0	40.0	0.69635009765625	1.1318130493164062	1.3288732961079361
80.0	60.0	0.6792526245117188	1.1443672180175781	1.3307743826732423
80.0	80.0	0.6456985473632812	1.2068328857421875	1.368711886474238
80.0	100.0	0.6070938110351562	1.2596435546875	1.3983078274339134
80.0	120.0	0.6419677734375	1.2242813110351562	1.3823846608966197
80.0	140.0	0.6456298828125	1.26934814453125	1.4241076706504356
80.0	160.0	0.6982345581054688	1.20068359375	1.3889465758023791
80.0	180.0	0.9235076904296875	0.9066314697265625	1.294158829580559
80.0	200.0	1.0520172119140625	0.59661865234375	1.2094188813177633
80.0	220.0	1.1865081787109375	0.1910247802734375	1.2017870546924947
80.0	240.0	1.0494232177734375	0.12255859375	1.056555582496223
80.0	260.0	1.1947021484375	0.361541748046875	1.2482089805244827
80.0	280.0	1.345001220703125	0.51959228515625	1.441875315860144
80.0	300.0	1.5264129638671875	0.465087890625	1.5956952347700433
80.0	320.0	1.682098388671875	0.296051025390625	1.7079523409063142
80.0	340.0	0.9767074584960938	-0.27801513671875	1.0155047393915224
80.0	360.0	0.6551132202148438	-0.801971435546875	1.035534410212127
80.0	380.0	0.5753402709960938	-1.927978515625	2.011993435412113
80.0	400.0	0.7955398559570312	-2.69219970703125	2.8072803431355555
80.0	420.0	0.8237152099609375	-2.90472412109375	3.019259671970076
80.0	440.0	0.8497848510742188	-3.0107421875	3.1283706322473233
80.0	460.0	0.6931533813476562	-2.99127197265625	3.070532465953178
80.0	480.0	0.47035980224609375	-2.9483642578125	2.985647356992322
80.0	500.0	-0.2804412841796875	-2.635894775390625	2.650771318089123
80.0	520.0	-0.5222625732421875	-2.4134521484375	2.469313562147816
80.0	540.0	-0.42345428466796875	-2.2298583984375	2.2697096748892607
80.0	560.0	-0.30865478515625	-1.86376953125	1.8891544780709955
80.0	580.0	1.2672348022460938	1.18896484375	1.737677025139355
80.0	600.0	1.7406463623046875	1.5599365234375	2.337359988482479
80.0	620.0	2.6837997436523438	1.845947265625	3.2573459090948265
80.0	640.0	3.1467208862304688	1.9276123046875	3.690195324508138
80.0	660.0	3.4053268432617188	1.9708251953125	3.9345143105493183
80.0	680.0	3.4151077270507812	1.86865234375	3.892919517427033
80.0	700.0	3.26263427734375	2.0609130859375	3.859034228338329
80.0	720.0	2.87725830078125	2.354736328125	3.717983123200832
80.0	740.0	2.5732574462890625	1.5782470703125	3.018694701329052
80.0	760.0	4.152946472167969	0.327392578125	4.165831285698415
80.0	780.0	4.650077819824219	0.189453125	4.653935562187494
80.0	800.0	4.7535400390625	0.1671142578125	4.756476645389372
100.0	0.0	0.8053512573242188	1.036163330078125	1.3123357399203488
100.0	20.0	0.784698486328125	1.0645294189453125	1.3224880333090714
100.0	40.0	0.7659988403320312	1.1134490966796875	1.3514892209288347
100.0	60.0	0.7705078125	1.0966339111328125	1.3402567754613235
100.0	80.0	0.67303466796875	1.2072525024414062	1.3821846001670122
100.0	100.0	0.61126708984375	1.3051986694335938	1.4412463432103724
100.0	120.0	0.644561767578125	1.3094329833984375	1.4594775127541944
100.0	140.0	0.68145751953125	1.31304931640625	1.4793521751904124
100.0	160.0	0.8240509033203125	1.1861114501953125	1.4442715338700858
100.0	180.0	1.4166412353515625	0.410980224609375	1.475051570189454
100.0	200.0	1.6225204467773438	-0.089935302734375	1.62501106423571
100.0	220.0	1.5353240966796875	-0.3386383056640625	1.5722264416770013
100.0	240.0	1.311248779296875	0.106658935546875	1.3155795261935088
100.0	260.0	1.682830810546875	1.13043212890625	2.027263262378463
100.0	280.0	2.1505966186523438	1.146209716796875	2.436978155634241
100.0	300.0	2.459930419921875	1.00311279296875	2.656594238169348
100.0	320.0	2.4692001342773438	0.76971435546875	2.586389276990207
100.0	340.0	1.7257308959960938	-0.180694580078125	1.7351650228912208
100.0	360.0	0.9246368408203125	-0.935516357421875	1.3153494373762666
100.0	380.0	0.7433929443359375	-2.1697998046875	2.293613799686069
100.0	400.0	0.8614959716796875	-2.976959228515625	3.0991065740733528
100.0	420.0	0.867950439453125	-3.133544921875	3.2515291391521424
100.0	440.0	0.8925933837890625	-3.206634521484375	3.3285474163904194
100.0	460.0	0.7424163818359375	-3.184417724609375	3.26981625306755
100.0	480.0	0.6129074096679688	-3.140167236328125	3.1994227237010295
100.0	500.0	0.4841156005859375	-2.987823486328125	3.026789900238309
100.0	520.0	0.47388458251953125	-2.9033203125	2.941740205137906
100.0	540.0	0.4049072265625	-2.7410888671875	2.770833455829092
100.0	560.0	0.1517333984375	-2.47998046875	2.484617908166739
100.0	580.0	-0.062652587890625	-2.2303466796875	2.231226491946178
100.0	600.0	-0.5157241821289062	-1.7965087890625	1.8690680194180573
100.0	620.0	4.008186340332031	3.564453125	5.363849720037517
100.0	640.0	4.070838928222656	6.0108642578125	7.259629377962817
100.0	660.0	3.9168624877929688	5.41796875	6.685521454924536
100.0	680.0	3.9709243774414062	5.4893798828125	6.775066930236556
100.0	700.0	3.782073974609375	5.12646484375	6.370614204582025
100.0	720.0	2.9833526611328125	4.046875	5.027682405076243
100.0	740.0	0.6364669799804688	0.296142578125	0.7019904865338135
100.0	760.0	4.227058410644531	0.2171630859375	4.2326330590891725
100.0	780.0	4.60943603515625	0.1522216796875	4.6119488290704025
100.0	800.0	4.7372894287109375	0.123291015625	4.7388935212674115
120.0	0.0	0.8419418334960938	1.0018596649169922	1.3086591760952704
120.0	20.0	0.80078125	1.0691471099853516	1.3357867169356012
120.0	40.0	0.7778854370117188	1.1326522827148438	1.3740476507945636
120.0	60.0	0.7200088500976562	1.1928176879882812	1.393279146831911
120.0	80.0	0.609710693359375	1.3369369506835938	1.4694038041668178
120.0	100.0	0.6212234497070312	1.363861083984375	1.4986779610286323
120.0	120.0	0.7551345825195312	1.2515716552734375	1.4617317968768548
120.0	140.0	1.0049972534179688	1.034515380859375	1.4423042510553308
120.0	160.0	1.2485504150390625	0.7867889404296875	1.4757760587828648
120.0	180.0	1.6255950927734375	-0.0186004638671875	1.6257015048603343
120.0	200.0	1.4442062377929688	-0.2703857421875	1.469299189021217
120.0	220.0	0.9395370483398438	-0.454864501953125	1.0438541949622133
120.0	240.0	1.1871719360351562	0.83807373046875	1.4531843597463014
120.0	260.0	-0.447418212890625	3.15460205078125	3.1861728069926634
120.0	280.0	-1.9756393432617188	4.58160400390625	4.989413398712656
120.0	300.0	-1.6844329833984375	4.202972412109375	4.5279456238467635
120.0	320.0	-1.2393798828125	3.88690185546875	4.079714270383005
120.0	340.0	-1.3652801513671875	1.8065185546875	2.2643981938138498
120.0	360.0	-1.1519775390625	-0.254119873046875	1.1796733278250608
120.0	380.0	0.9306488037109375	-2.465057373046875	2.634884257090121
120.0	400.0	0.7638778686523438	-3.14422607421875	3.2356864811062738
120.0	420.0	0.7889175415039062	-3.26678466796875	3.360695308142091
120.0	440.0	0.8592987060546875	-3.32952880859375	3.4386271029995354
120.0	460.0	0.7061691284179688	-3.307830810546875	3.3823689197267925
120.0	480.0	0.6594619750976562	-3.244537353515625	3.310877940208288
120.0	500.0	0.5441665649414062	-3.0802001953125	3.1278987345506075
120.0	520.0	0.46836090087890625	-2.97314453125	3.0098090200499237
120.0	540.0	0.32489013671875	-2.7882080078125	2.8070727628201726
120.0	560.0	0.11846923828125	-2.5404052734375	2.5431661199630664
120.0	580.0	-0.05239105224609375	-2.3116455078125	2.3122391260735045
120.0	600.0	-0.116119384765625	-2.165771484375	2.1688821623246937
120.0	620.0	-0.13903045654296875	-2.0880126953125	2.0926362521070683
120.0	640.0	-0.29345703125	-1.868896484375	1.8917957338199327
120.0	660.0	-0.45629119873046875	-1.5128173828125	1.5801323019856757
120.0	680.0	-0.25553131103515625	-0.931884765625	0.966284361522687
120.0	700.0	-0.09050750732421875	-0.6861572265625	0.692100677969604
120.0	720.0	0.00530242919921875	-0.6815185546875	0.681539181660711
120.0	740.0	0.7443923950195312	-0.1046142578125	0.7517075100732825
120.0	760.0	4.031585693359375	0.20556640625	4.036823101187187
120.0	780.0	4.4571075439453125	0.18359375	4.460887167742901
120.0	800.0	4.5792694091796875	0.1685791015625	4.582371355022692
140.0	0.0	0.8150634765625	1.0300195217132568	1.3134948366615513
140.0	20.0	0.735198974609375	1.1362743377685547	1.3533798073482712
140.0	40.0	0.734954833984375	1.1687049865722656	1.3805904366016302
140.0	60.0	0.6953887939453125	1.2465782165527344	1.4274182374933115
140.0	80.0	0.5945587158203125	1.3871994018554688	1.5092455887184397
140.0	100.0	0.6349639892578125	1.3920669555664062	1.5300423773327712
140.0	120.0	1.1323699951171875	0.9391555786132812	1.4711475135696441
140.0	140.0	1.730377197265625	0.29266357421875	1.754952196639935
140.0	160.0	1.9930267333984375	0.00213623046875	1.9930278782599762
140.0	180.0	1.773345947265625	-0.3768310546875	1.8129416682453714
140.0	200.0	1.0654754638671875	-0.4654541015625	1.1627061042087774
140.0	220.0	0.6482086181640625	-0.562744140625	0.8584028078180622
140.0	240.0	1.32366943359375	1.3917083740234375	1.9206647202875777
140.0	260.0	-0.989288330078125	3.52130126953125	3.6576295644626393
140.0	280.0	-1.9993743896484375	4.33172607421875	4.770885529128596
140.0	300.0	-1.4291534423828125	3.756988525390625	4.01963211523038
140.0	320.0	-0.8736419677734375	3.442413330078125	3.551543301573924
140.0	340.0	-1.63201904296875	1.22039794921875	2.037856057495221
140.0	360.0	-1.9129486083984375	-0.314422607421875	1.9386165052509712
140.0	380.0	0.5872802734375	-2.656524658203125	2.7206656132663665
140.0	400.0	0.6534576416015625	-3.308135986328125	3.372057323564745
140.0	420.0	0.692596435546875	-3.380584716796875	3.45080321808892
140.0	440.0	0.804901123046875	-3.414093017578125	3.507691113903536
140.0	460.0	0.6187744140625	-3.387054443359375	3.443111903174057
140.0	480.0	0.5715484619140625	-3.283599853515625	3.332970993321749
140.0	500.0	0.4710540771484375	-3.082794189453125	3.1185753090352195
140.0	520.0	0.4120941162109375	-2.9127197265625	2.941727004010059
140.0	540.0	0.276641845703125	-2.7286376953125	2.742625454391165
140.0	560.0	0.17974853515625	-2.5635986328125	2.5698925047653134
140.0	580.0	0.001251220703125	-2.3646240234375	2.364624354473877
140.0	600.0	-0.126312255859375	-2.1534423828125	2.1571436860055155
140.0	620.0	-0.15301513671875	-2.1185302734375	2.124048999325634
140.0	640.0	-0.1160125732421875	-2.0709228515625	2.0741698036260265
140.0	660.0	-0.0956268310546875	-2.01611328125	2.0183798586119024
140.0	680.0	-0.146636962890625	-1.3028564453125	1.3110824977773556
140.0	700.0	0.1044921875	-0.59130859375	0.6004702076632426
140.0	720.0	0.5756683349609375	-0.380615234375	0.6901173729989952
140.0	740.0	1.4908905029296875	0.0401611328125	1.4914313287291239
140.0	760.0	3.6911773681640625	0.2186279296875	3.6976463507055426
140.0	780.0	4.171234130859375	0.216552734375	4.17685159674263
140.0	800.0	4.27874755859375	0.2086181640625	4.28383031976627
160.0	0.0	0.6689605712890625	1.1836605072021484	1.3596177559334226
160.0	20.0	0.6951751708984375	1.1953582763671875	1.382805093682116
160.0	40.0	0.718536376953125	1.2168922424316406	1.4131954057012888
160.0	60.0	0.71014404296875	1.2662467956542969	1.451787005475933
160.0	80.0	0.672760009765625	1.3584976196289062	1.515955742519302
160.0	100.0	0.841796875	1.264801025390625	1.5193234061874195
160.0	120.0	1.4639892578125	0.69384765625	1.620089231207347
160.0	140.0	1.9555206298828125	0.2398834228515625	1.970178923462601
160.0	160.0	2.0488128662109375	-0.0164947509765625	2.048879263783314
160.0	180.0	1.2126922607421875	-0.4404144287109375	1.2901888963561805
160.0	200.0	0.7729339599609375	-0.6034393310546875	0.9805946832023029
160.0	220.0	0.4622039794921875	-0.678314208984375	0.8208183019210237
160.0	240.0	0.4473114013671875	1.71356201171875	1.7709834154499264
160.0	260.0	-1.9821624755859375	3.508697509765625	4.02987919107465
160.0	280.0	-2.3656463623046875	3.971588134765625	4.622747562185988
160.0	300.0	-2.3011627197265625	3.55859375	4.237798879158662
160.0	320.0	-2.139678955078125	3.243194580078125	3.885426246250512
160.0	340.0	-2.4536895751953125	0.5521240234375	2.515041444723917
160.0	360.0	-3.095916748046875	-0.534637451171875	3.1417411916058104
160.0	380.0	0.541656494140625	-2.64666748046875	2.701525589331982
160.0	400.0	0.7579193115234375	-3.349273681640625	3.433959213111115
160.0	420.0	0.7069854736328125	-3.404296875	3.476933371961933
160.0	440.0	0.7260894775390625	-3.421478271484375	3.4976734398214844
160.0	460.0	0.5507965087890625	-3.37567138671875	3.4203119894544574
160.0	480.0	0.5004730224609375	-3.239959716796875	3.2783856107355147
160.0	500.0	0.4031829833984375	-2.908416748046875	2.9362296399330936
160.0	520.0	0.3520660400390625	-2.8004150390625	2.8224590143270833
160.0	540.0	0.2392730712890625	-2.6654052734375	2.6761234788986354
160.0	560.0	0.1788787841796875	-2.564208984375	2.5704406888662246
160.0	580.0	-0.017242431640625	-2.4110107421875	2.411072396339936
160.0	600.0	-0.1696929931640625	-2.0362548828125	2.0433134022236352
160.0	620.0	-0.1863861083984375	-1.9927978515625	2.0014952057389572
160.0	640.0	-0.14208984375	-1.9505615234375	1.9557299865808981
160.0	660.0	-0.1011810302734375	-1.8865966796875	1.8893079771956434
160.0	680.0	-0.1063995361328125	-1.445068359375	1.448980132560841
160.0	700.0	-0.01715087890625	-0.6500244140625	0.6502506374657031
160.0	720.0	0.5828857421875	-0.474609375	0.7516713692055613
160.0	740.0	1.2551422119140625	-0.3255615234375	1.2966773992290723
160.0	760.0	1.3740386962890625	-0.2083740234375	1.3897489242821086
160.0	780.0	1.48223876953125	-0.1995849609375	1.495615567762631
160.0	800.0	1.5812835693359375	-0.197021484375	1.5935103363195142
180.0	0.0	0.59259033203125	1.281141757965088	1.4115549956054787
180.0	20.0	0.6114654541015625	1.2848777770996094	1.4229549900274652
180.0	40.0	0.6291046142578125	1.313934326171875	1.4567759021802942
180.0	60.0	0.651641845703125	1.3457221984863281	1.495194077894322
180.0	80.0	0.6887054443359375	1.3764419555664062	1.5391256108912728
180.0	100.0	0.9124298095703125	1.2957077026367188	1.5847355009794664
180.0	120.0	1.724456787109375	0.5749282836914062	1.8177716418725247
180.0	140.0	1.97125244140625	0.1903228759765625	1.980418891262677
180.0	160.0	1.459716796875	-0.16851806640625	1.4694119455701697
180.0	180.0	0.7113037109375	-0.51373291015625	0.8774249097051372
180.0	200.0	0.72412109375	-0.6875152587890625	0.9985131894379202
180.0	220.0	0.6325225830078125	-0.74530029296875	0.9775261350542909
180.0	240.0	0.993499755859375	1.332489013671875	1.6620976916080727
180.0	260.0	-1.9692840576171875	3.0665283203125	3.6444033309807815
180.0	280.0	-3.3542938232421875	3.413330078125	4.785614827258198
180.0	300.0	-3.474609375	2.9786376953125	4.576591835501004
180.0	320.0	-3.6451873779296875	2.282928466796875	4.301064217694202
180.0	340.0	-4.309844970703125	-0.008331298828125	4.30985302325209
180.0	360.0	-3.7320709228515625	-0.490692138671875	3.764190769361788
180.0	380.0	0.302093505859375	-2.57623291015625	2.5938844410756907
180.0	400.0	0.593353271484375	-3.17169189453125	3.2267162222012087
180.0	420.0	0.5412750244140625	-3.190216064453125	3.235808583638598
180.0	440.0	0.645782470703125	-3.20086669921875	3.265361025313276
180.0	460.0	0.6377410888671875	-3.07208251953125	3.1375794337735865
180.0	480.0	0.438323974609375	-2.6871337890625	2.722648693283573
180.0	500.0	0.4784698486328125	-2.562255859375	2.6065472343604723
180.0	520.0	0.4789581298828125	-2.56640625	2.6107167464548704
180.0	540.0	0.2818603515625	-2.59423828125	2.609505224690284
180.0	560.0	0.1762847900390625	-2.5948486328125	2.600829820347348
180.0	580.0	-0.062164306640625	-2.41650390625	2.4173033591052695
180.0	600.0	-0.2892913818359375	-1.9559326171875	1.9772106378892689
180.0	620.0	-0.303253173828125	-1.9154052734375	1.9392627075641442
180.0	640.0	-0.281097412109375	-1.8780517578125	1.8989718692274535
180.0	660.0	-0.255157470703125	-1.81982421875	1.8376249677245529
180.0	680.0	-0.200531005859375	-1.396484375	1.4108087375438647
180.0	700.0	-0.1429901123046875	-0.6226806640625	0.6388876126629965
180.0	720.0	0.4737548828125	-0.4974365234375	0.6869401603038449
180.0	740.0	1.1590423583984375	-0.43310546875	1.237319496178319
180.0	760.0	1.333740234375	-0.2652587890625	1.3598622128603999
180.0	780.0	1.459503173828125	-0.25048828125	1.4808422918926745
180.0	800.0	1.571746826171875	-0.2437744140625	1.5905389182704324
200.0	0.0	0.6424713134765625	1.264642596244812	1.4184816829543898
200.0	20.0	0.6056365966796875	1.2963504791259766	1.4308459917013792
200.0	40.0	0.59674072265625	1.3553466796875	1.4808997644054895
200.0	60.0	0.6290435791015625	1.3835830688476562	1.519867735301596
200.0	80.0	0.6651153564453125	1.4125518798828125	1.5613075452132557
200.0	100.0	1.111358642578125	1.2631912231445312	1.6824892566261662
200.0	120.0	2.3878936767578125	0.47858428955078125	2.4353806958471136
200.0	140.0	1.7610015869140625	0.0568389892578125	1.7619186303043894
200.0	160.0	0.9868011474609375	-0.2985382080078125	1.0309711762560285
200.0	180.0	0.65771484375	-0.524505615234375	0.8412460734538243
200.0	200.0	0.724212646484375	-0.734466552734375	1.0314674373984953
200.0	220.0	0.68963623046875	-0.809234619140625	1.0632303603597948
200.0	240.0	0.534271240234375	0.9304962158203125	1.0729720247040455
200.0	260.0	-0.62176513671875	2.759063720703125	2.828254673847293
200.0	280.0	-2.04815673828125	2.93511962890625	3.579088328130175
200.0	300.0	-2.6882476806640625	1.83795166015625	3.2564922689401286
200.0	320.0	-2.96282958984375	0.905059814453125	3.0979819957823524
200.0	340.0	-2.689605712890625	-0.309814453125	2.707390604655898
200.0	360.0	-1.8814239501953125	-0.546356201171875	1.9591480747833983
200.0	380.0	0.3582000732421875	-2.432708740234375	2.4589386139721805
200.0	400.0	0.59527587890625	-2.811004638671875	2.8733430791749193
200.0	420.0	1.051055908203125	-2.933074951171875	3.1157097411923007
200.0	440.0	1.1543121337890625	-2.897003173828125	3.118503469836596
200.0	460.0	0.9733123779296875	-2.58160400390625	2.758988259854674
200.0	480.0	0.7046356201171875	-2.04315185546875	2.16124521090119
200.0	500.0	0.6295166015625	-2.0440673828125	2.138808691099029
200.0	520.0	0.47503662109375	-2.1998291015625	2.2505350180482515
200.0	540.0	0.299591064453125	-2.2767333984375	2.2963601140633245
200.0	560.0	0.138885498046875	-2.342529296875	2.3466428548642444
200.0	580.0	-0.1110382080078125	-2.369384765625	2.371985170951417
200.0	600.0	-0.36041259765625	-1.8685302734375	1.9029720500579468
200.0	620.0	-0.348419189453125	-1.826416015625	1.859352412457271
200.0	640.0	-0.3077392578125	-1.789306640625	1.8155775127996356
200.0	660.0	-0.2385406494140625	-1.743896484375	1.760135389576145
200.0	680.0	-0.11529541015625	-1.342041015625	1.3469844539648108
200.0	700.0	-0.224609375	-0.6973876953125	0.732665659705142
200.0	720.0	0.0099334716796875	-0.4840087890625	0.4841107122852775
200.0	740.0	0.816558837890625	-0.648193359375	1.0425559778137268
200.0	760.0	1.12689208984375	-0.3609619140625	1.183291716169803
200.0	780.0	1.300933837890625	-0.3287353515625	1.3418255407972197
200.0	800.0	1.4344635009765625	-0.3145751953125	1.4685513573381879
220.0	0.0	0.6664581298828125	1.223534345626831	1.3932705170983033
220.0	20.0	0.6366729736328125	1.2718772888183594	1.4223305920799103
220.0	40.0	0.6486663818359375	1.33251953125	1.4820176706392019
220.0	60.0	0.681915283203125	1.3622665405273438	1.5234101814371386
220.0	80.0	0.8324737548828125	1.3559188842773438	1.5910778024058427
220.0	100.0	1.800506591796875	1.1067733764648438	2.1134737504770174
220.0	120.0	2.385650634765625	0.3955841064453125	2.4182257414124444
220.0	140.0	1.2616729736328125	-0.074066162109375	1.2638451205606942
220.0	160.0	0.8812713623046875	-0.3491363525390625	0.9479110753032904
220.0	180.0	0.722869873046875	-0.5298614501953125	0.8962667068244167
220.0	200.0	0.7779541015625	-0.78912353515625	1.1081193698674408
220.0	220.0	0.7189788818359375	-0.9111480712890625	1.1606556079818997
220.0	240.0	0.4475250244140625	0.1472320556640625	0.47112198599924504
220.0	260.0	-0.855987548828125	1.390228271484375	1.632620387776416
220.0	280.0	-2.240936279296875	1.35577392578125	2.6191445828165394
220.0	300.0	-2.592315673828125	0.56866455078125	2.653955524135664
220.0	320.0	-2.709869384765625	0.207061767578125	2.7177686910556984
220.0	340.0	-1.792724609375	-0.57427978515625	1.8824608353689207
220.0	360.0	-0.7305145263671875	-0.90350341796875	1.1618820506035412
220.0	380.0	0.413970947265625	-2.307403564453125	2.3442446874059426
220.0	400.0	0.52227783203125	-2.504974365234375	2.5588416723808103
220.0	420.0	0.9400177001953125	-2.653961181640625	2.815518288048541
220.0	440.0	0.938018798828125	-2.4459228515625	2.6196217022216377
220.0	460.0	0.79437255859375	-2.069061279296875	2.216312780122066
220.0	480.0	0.5846099853515625	-1.618072509765625	1.7204439781149465
220.0	500.0	0.445343017578125	-1.610595703125	1.6710322923960217
220.0	520.0	0.324249267578125	-1.7547607421875	1.7844671052858823
220.0	540.0	0.1051788330078125	-1.9241943359375	1.9270667942151984
220.0	560.0	-0.3441314697265625	-1.972412109375	2.0022077808422636
220.0	580.0	-0.4174041748046875	-2.184814453125	2.2243292111844135
220.0	600.0	-0.6296539306640625	-1.66748046875	1.7824015221221687
220.0	620.0	-0.4501800537109375	-1.6368408203125	1.697618906527752
220.0	640.0	-0.4044647216796875	-1.5989990234375	1.649360357240802
220.0	660.0	-0.2795562744140625	-1.55078125	1.575777330689788
220.0	680.0	-0.0096893310546875	-1.3226318359375	1.3226673264928295
220.0	700.0	-0.1810302734375	-0.86962890625	0.888271576988945
220.0	720.0	-0.0855865478515625	-0.7320556640625	0.7370417576088452
220.0	740.0	0.2211456298828125	-0.711669921875	0.7452378595574936
220.0	760.0	0.6563262939453125	-0.4798583984375	0.813036460852151
220.0	780.0	0.9468536376953125	-0.367431640625	1.0156465043258038
220.0	800.0	1.204742431640625	-0.2652587890625	1.2335990239013122
240.0	0.0	0.6404571533203125	1.2186334133148193	1.3766817937658962
240.0	20.0	0.602142333984375	1.3015689849853516	1.434105021625665
240.0	40.0	0.6364288330078125	1.3450584411621094	1.4880268376696468
240.0	60.0	0.6744232177734375	1.3875732421875	1.5427916836393072
240.0	80.0	1.182586669921875	1.265899658203125	1.7323432617456906
240.0	100.0	2.7432403564453125	0.8900909423828125	2.8840300863448234
240.0	120.0	1.7400360107421875	0.24782562255859375	1.7575957606560562
240.0	140.0	0.98876953125	-0.123199462890625	0.996415221473901
240.0	160.0	0.733489990234375	-0.409454345703125	0.8400359676759072
240.0	180.0	0.7607421875	-0.5413818359375	0.9337146074284922
240.0	200.0	0.8352508544921875	-0.7840118408203125	1.1455647325561242
240.0	220.0	0.7920684814453125	-0.9627532958984375	1.2467022050443273
240.0	240.0	0.59271240234375	-0.5819091796875	0.8306180140694509
240.0	260.0	-0.3317108154296875	-0.17041015625	0.37292316423920036
240.0	280.0	-1.38531494140625	-0.079925537109375	1.3876186718135584
240.0	300.0	-1.3657684326171875	-0.156646728515625	1.374722375277371
240.0	320.0	-1.265411376953125	-0.138458251953125	1.2729637231501607
240.0	340.0	-0.8129730224609375	-0.560272216796875	0.9873348429807167
240.0	360.0	-0.1576690673828125	-0.849761962890625	0.864265542750082
240.0	380.0	0.330596923828125	-1.726104736328125	1.7574788439179019
240.0	400.0	0.17718505859375	-1.7259521484375	1.7350231594087995
240.0	420.0	0.4882659912109375	-1.726226806640625	1.7939516900234211
240.0	440.0	0.4794921875	-1.462860107421875	1.5394390055341183
240.0	460.0	0.547027587890625	-1.3707275390625	1.475849981623394
240.0	480.0	0.5698089599609375	-1.409942626953125	1.5207302397701061
240.0	500.0	0.4481353759765625	-1.41656494140625	1.485759586347316
240.0	520.0	0.3682708740234375	-1.59716796875	1.6390756410413119
240.0	540.0	0.1511077880859375	-1.7969970703125	1.803339134586707
240.0	560.0	-0.39849853515625	-1.890380859375	1.9319267263571465
240.0	580.0	-0.669830322265625	-1.8953857421875	2.0102636076679423
240.0	600.0	-0.5972137451171875	-1.48779296875	1.6031818908716613
240.0	620.0	-0.4568023681640625	-1.4713134765625	1.540594609193063
240.0	640.0	-0.3990478515625	-1.43896484375	1.4932712444111114
240.0	660.0	-0.2615203857421875	-1.39453125	1.4188411889233077
240.0	680.0	-0.0525970458984375	-1.32275390625	1.3237992089954111
240.0	700.0	-0.1324462890625	-1.046875	1.0552200173951531
240.0	720.0	-0.0291900634765625	-1.014892578125	1.0153122696682904
240.0	740.0	0.1890716552734375	-1.060302734375	1.077028309447314
240.0	760.0	0.536376953125	-1.060302734375	1.188251709178977
240.0	780.0	0.8441619873046875	-0.8809814453125	1.2201384215715447
240.0	800.0	1.2255706787109375	-0.7080078125	1.4153792958345206
260.0	0.0	0.378875732421875	1.2781436443328857	1.3331158974998245
260.0	20.0	0.33294677734375	1.384124755859375	1.4236062996230254
260.0	40.0	0.44329833984375	1.3702049255371094	1.4401301871964147
260.0	60.0	0.611724853515625	1.402099609375	1.529735470928958
260.0	80.0	1.53680419921875	1.1368255615234375	1.9115803681952435
260.0	100.0	2.117706298828125	0.7018203735351562	2.230971045263775
260.0	120.0	1.325714111328125	0.15631866455078125	1.3348982844627002
260.0	140.0	0.88671875	-0.1158294677734375	0.8942519819414662
260.0	160.0	0.735931396484375	-0.4353790283203125	0.8550730487113846
260.0	180.0	0.7698974609375	-0.64288330078125	1.003015971349113
260.0	200.0	0.810943603515625	-0.826690673828125	1.1580358363527903
260.0	220.0	0.7618408203125	-0.9967498779296875	1.2545563975554346
260.0	240.0	0.840179443359375	-1.0154876708984375	1.317997233225625
260.0	260.0	0.503204345703125	-0.743408203125	0.8977028294530721
260.0	280.0	0.11334228515625	-0.41204833984375	0.4273526739970527
260.0	300.0	0.009033203125	-0.333770751953125	0.3338929673084655
260.0	320.0	-0.0758056640625	-0.31085205078125	0.3199617104887168
260.0	340.0	-0.048583984375	-0.430511474609375	0.4332441959312193
260.0	360.0	0.0849609375	-0.6829833984375	0.6882475451769631
260.0	380.0	0.1705322265625	-1.091949462890625	1.1051854458883759
260.0	400.0	0.050506591796875	-1.083343505859375	1.0845202015189104
260.0	420.0	0.303741455078125	-1.05792236328125	1.100662799527431
260.0	440.0	0.345611572265625	-0.968048095703125	1.0278932213407985
260.0	460.0	0.442474365234375	-0.9652099609375	1.0617974536523118
260.0	480.0	0.58807373046875	-1.104644775390625	1.2514275018015373
260.0	500.0	0.476715087890625	-1.173614501953125	1.2667392289722648
260.0	520.0	0.4000244140625	-1.415283203125	1.4707297769793766
260.0	540.0	0.17608642578125	-1.6607666015625	1.6700754875782924
260.0	560.0	-0.311492919921875	-1.7559814453125	1.7833952661828034
260.0	580.0	-0.549713134765625	-1.5513916015625	1.6459041381357873
260.0	600.0	-0.61212158203125	-1.291259765625	1.4290012643487655
260.0	620.0	-0.483489990234375	-1.269775390625	1.3587097237061738
260.0	640.0	-0.441986083984375	-1.2569580078125	1.3324020158495002
260.0	660.0	-0.300079345703125	-1.227783203125	1.2639221525052484
260.0	680.0	-0.165924072265625	-1.236572265625	1.247654505810865
260.0	700.0	-0.10888671875	-1.155029296875	1.1601504187646094
260.0	720.0	-0.006683349609375	-1.1744384765625	1.1744574927993123
260.0	740.0	0.139801025390625	-1.2220458984375	1.2300164651695467
260.0	760.0	0.453216552734375	-1.3271484375	1.4024008766508675
260.0	780.0	0.712799072265625	-1.2779541015625	1.4633007903787767
260.0	800.0	1.0423583984375	-1.1861572265625	1.579075678021681
280.0	0.0	0.248870849609375	1.3164174556732178	1.339735652054703
280.0	20.0	0.21893310546875	1.4360218048095703	1.4526149966728026
280.0	40.0	0.430084228515625	1.3334999084472656	1.40114041032537
280.0	60.0	0.804901123046875	1.3424034118652344	1.5652197092004505
280.0	80.0	2.167724609375	0.97491455078125	2.3768652387998364
280.0	100.0	1.613800048828125	0.5722198486328125	1.712245938166307
280.0	120.0	0.9306640625	0.17205047607421875	0.9464338136110572
280.0	140.0	0.692596435546875	-0.069793701171875	0.6961041468455029
280.0	160.0	0.54095458984375	-0.5139312744140625	0.7461616601607739
280.0	180.0	0.5867919921875	-0.811798095703125	1.0016691021902369
280.0	200.0	0.692047119140625	-1.00250244140625	1.218170907605468
280.0	220.0	0.72247314453125	-1.0959014892578125	1.3126185732063842
280.0	240.0	0.8179931640625	-1.0653533935546875	1.3431644238928713
280.0	260.0	0.878265380859375	-1.038818359375	1.3603285128933487
280.0	280.0	0.852783203125	-0.985931396484375	1.3035719811754796
280.0	300.0	0.648468017578125	-0.88531494140625	1.0974029867368027
280.0	320.0	0.493133544921875	-0.870574951171875	1.00054057325784
280.0	340.0	0.377410888671875	-0.834747314453125	0.9161015543458044
280.0	360.0	0.21209716796875	-0.784332275390625	0.8125037396097321
280.0	380.0	0.079071044921875	-0.872711181640625	0.8762859331893974
280.0	400.0	0.0054931640625	-0.907135009765625	0.9071516415649029
280.0	420.0	-0.02740478515625	-0.92950439453125	0.9299082974693611
280.0	440.0	-0.10693359375	-0.919036865234375	0.9252370253789657
280.0	460.0	-0.1199951171875	-0.933349609375	0.9410315199127535
280.0	480.0	-0.126434326171875	-0.9788818359375	0.987013316811332
280.0	500.0	-0.31103515625	-1.066009521484375	1.1104589899311041
280.0	520.0	-0.2210693359375	-1.1767578125	1.1973431423663112
280.0	540.0	-0.160186767578125	-1.2308349609375	1.2412149296447998
280.0	560.0	-0.14910888671875	-1.2296142578125	1.238622090516026
280.0	580.0	-0.42047119140625	-1.4075927734375	1.4690518842559865
280.0	600.0	-0.66534423828125	-1.2567138671875	1.4219749292429238
280.0	620.0	-0.58660888671875	-1.1932373046875	1.3296335026146495
280.0	640.0	-0.553466796875	-1.19775390625	1.3194468216567905
280.0	660.0	-0.4434814453125	-1.185791015625	1.2660079482662947
280.0	680.0	-0.286163330078125	-1.1854248046875	1.2194758788306554
280.0	700.0	-0.126129150390625	-1.2696533203125	1.2759028632144442
280.0	720.0	0.010986328125	-1.2960205078125	1.2960670723678773
280.0	740.0	0.1593017578125	-1.3424072265625	1.3518262506584844
280.0	760.0	0.37957763671875	-1.489501953125	1.537106128626186
280.0	780.0	0.647735595703125	-1.560302734375	1.6894099635195077
280.0	800.0	0.971527099609375	-1.542236328125	1.8227336056220302
300.0	0.0	-0.080169677734375	1.4243717193603516	1.4266260800019035
300.0	20.0	-0.00726318359375	1.491781234741211	1.49179891612842
300.0	40.0	0.38714599609375	1.2360420227050781	1.2952536061267241
300.0	60.0	1.33367919921875	1.1358528137207031	1.751816720112582
300.0	80.0	2.184234619140625	0.874969482421875	2.3529667372536305
300.0	100.0	1.26025390625	0.5136947631835938	1.3609269700981872
300.0	120.0	0.795989990234375	0.11870574951171875	0.8047925941013991
300.0	140.0	0.56781005859375	-0.0872344970703125	0.574472035976816
300.0	160.0	0.3408203125	-0.641937255859375	0.7268025356813653
300.0	180.0	0.384674072265625	-1.018890380859375	1.0890875768647723
300.0	200.0	0.536712646484375	-1.2934112548828125	1.4003475065689208
300.0	220.0	0.643768310546875	-1.3260498046875	1.47405757084862
300.0	240.0	0.73101806640625	-1.214019775390625	1.4171208235192354
300.0	260.0	0.83306884765625	-1.135284423828125	1.408145741009101
300.0	280.0	0.76702880859375	-1.05291748046875	1.302677402079812
300.0	300.0	0.56805419921875	-1.00823974609375	1.1572523315393428
300.0	320.0	0.412200927734375	-0.98223876953125	1.0652242041914666
300.0	340.0	0.320343017578125	-0.930999755859375	0.9845710712392858
300.0	360.0	0.1279296875	-0.86407470703125	0.8734936200539694
300.0	380.0	-0.015533447265625	-0.8555908203125	0.8557318153410978
300.0	400.0	-0.1180419921875	-0.8883056640625	0.8961143145409033
300.0	420.0	-0.201629638671875	-0.928924560546875	0.9505552852823216
300.0	440.0	-0.28790283203125	-0.932830810546875	0.9762486167965382
300.0	460.0	-0.34173583984375	-0.95220947265625	1.0116749794523965
300.0	480.0	-0.404541015625	-0.94091796875	1.0241972745714238
300.0	500.0	-0.5457763671875	-0.93402099609375	1.0817888260304531
300.0	520.0	-0.4423828125	-0.968994140625	1.065200543259809
300.0	540.0	-0.35723876953125	-0.978759765625	1.0419166076335027
300.0	560.0	-0.337371826171875	-0.9759521484375	1.0326191675222371
300.0	580.0	-0.273529052734375	-1.3623046875	1.3894935063807377
300.0	600.0	-0.699615478515625	-1.2518310546875	1.434065133548217
300.0	620.0	-0.7249755859375	-1.1527099609375	1.3617378067197643
300.0	640.0	-0.734283447265625	-1.17578125	1.386230041796762
300.0	660.0	-0.643768310546875	-1.1715087890625	1.3367387480413153
300.0	680.0	-0.384979248046875	-1.15234375	1.2149506737274562
300.0	700.0	-0.161712646484375	-1.3785400390625	1.3879926582411808
300.0	720.0	0.04364013671875	-1.4189453125	1.419616237367886
300.0	740.0	0.16961669921875	-1.4793701171875	1.4890620431268877
300.0	760.0	0.357086181640625	-1.635498046875	1.674026404346903
300.0	780.0	0.636383056640625	-1.7877197265625	1.8976103961350879
300.0	800.0	0.944976806640625	-1.843505859375	2.071592387183992
320.0	0.0	-0.46600341796875	1.5880683660507202	1.6550287975771183
320.0	20.0	-0.282867431640625	1.5857219696044922	1.6107539069545396
320.0	40.0	0.21630859375	1.2008247375488281	1.2201514078340092
320.0	60.0	1.767791748046875	1.1163711547851562	2.0907826811266084
320.0	80.0	1.87481689453125	0.7634048461914062	2.0242839097340877
320.0	100.0	0.944580078125	0.44671630859375	1.0448861107098024
320.0	120.0	0.701904296875	0.052764892578125	0.703884774562122
320.0	140.0	0.523834228515625	-0.1288909912109375	0.5394582343239354
320.0	160.0	0.407073974609375	-0.7784881591796875	0.8784947551279134
320.0	180.0	0.48712158203125	-1.1079254150390625	1.2102835043782538
320.0	200.0	0.5792236328125	-1.4705963134765625	1.580554818416421
320.0	220.0	0.646514892578125	-1.6096649169921875	1.734647702365172
320.0	240.0	0.698760986328125	-1.4528045654296875	1.6121129058932557
320.0	260.0	0.736358642578125	-1.266815185546875	1.4652797565078357
320.0	280.0	0.50421142578125	-1.132293701171875	1.2394830323977268
320.0	300.0	0.254364013671875	-1.0577392578125	1.0878940155038102
320.0	320.0	0.1378173828125	-1.001983642578125	1.0114172487155906
320.0	340.0	0.104217529296875	-0.935760498046875	0.9415460706294093
320.0	360.0	0.013092041015625	-0.872344970703125	0.8724432070048977
320.0	380.0	-0.076812744140625	-0.861328125	0.8647464001534951
320.0	400.0	-0.1685791015625	-0.889007568359375	0.9048499157782293
320.0	420.0	-0.258575439453125	-0.9403076171875	0.975212629547634
320.0	440.0	-0.368499755859375	-0.951080322265625	1.0199734552768047
320.0	460.0	-0.438323974609375	-0.957305908203125	1.052882951043453
320.0	480.0	-0.470428466796875	-0.9615478515625	1.070456544291882
320.0	500.0	-0.618072509765625	-0.922119140625	1.1100978951583356
320.0	520.0	-0.542694091796875	-0.9420166015625	1.0871578334770884
320.0	540.0	-0.486724853515625	-0.952880859375	1.0699920631448838
320.0	560.0	-0.472320556640625	-0.9454345703125	1.0568506209333897
320.0	580.0	-0.31805419921875	-1.1021728515625	1.1471457921127954
320.0	600.0	-0.910186767578125	-1.059814453125	1.397013466981245
320.0	620.0	-1.004913330078125	-0.9827880859375	1.4056042198390704
320.0	640.0	-0.991302490234375	-1.0205078125	1.4227145962976582
320.0	660.0	-0.8603515625	-1.018798828125	1.3334751078610596
320.0	680.0	-0.463714599609375	-1.041748046875	1.14029391959212
320.0	700.0	-0.07867431640625	-1.4422607421875	1.4444049627847548
320.0	720.0	0.1046142578125	-1.472412109375	1.4761238304328663
320.0	740.0	0.2261962890625	-1.57666015625	1.5928031923285189
320.0	760.0	0.3797607421875	-1.761962890625	1.802423770717199
320.0	780.0	0.60162353515625	-1.97412109375	2.0637599111433964
320.0	800.0	0.836883544921875	-2.076904296875	2.239175188800296
340.0	0.0	-1.114349365234375	1.9657649993896484	2.2596474372396327
340.0	20.0	-0.42547607421875	1.7124404907226562	1.7645062550183979
340.0	40.0	0.25140380859375	1.1165580749511719	1.1445111662688616
340.0	60.0	2.23272705078125	0.9941673278808594	2.44406193847785
340.0	80.0	1.297637939453125	0.6276702880859375	1.4414694628933475
340.0	100.0	0.668975830078125	0.37114715576171875	0.765035209947052
340.0	120.0	0.545166015625	-0.003082275390625	0.5451747288842554
340.0	140.0	0.226715087890625	-0.2993927001953125	0.37554722739955637
340.0	160.0	0.327880859375	-0.969146728515625	1.0231086156107898
340.0	180.0	0.449310302734375	-1.17498779296875	1.2579650479122342
340.0	200.0	0.532928466796875	-1.48388671875	1.5766840345500774
340.0	220.0	0.59027099609375	-1.7185516357421875	1.8170964678689066
340.0	240.0	0.636322021484375	-1.6510162353515625	1.7693954686333995
340.0	260.0	0.6513671875	-1.406005859375	1.5495585466669184
340.0	280.0	0.435150146484375	-1.209228515625	1.285141724863843
340.0	300.0	0.1453857421875	-1.07916259765625	1.088911808279989
340.0	320.0	0.019561767578125	-1.001434326171875	1.001625365286891
340.0	340.0	0.00079345703125	-0.9190673828125	0.9190677253194559
340.0	360.0	-0.0675048828125	-0.810943603515625	0.8137483869639537
340.0	380.0	-0.134307861328125	-0.7978515625	0.8090770775384916
340.0	400.0	-0.220672607421875	-0.795135498046875	0.8251889843669878
340.0	420.0	-0.4793701171875	-0.833587646484375	0.9615945474178381
340.0	440.0	-0.671905517578125	-0.84405517578125	1.0788355594413102
340.0	460.0	-0.788116455078125	-0.850830078125	1.1597583233618562
340.0	480.0	-0.825897216796875	-0.8773193359375	1.2049047389410668
340.0	500.0	-0.78607177734375	-0.89703369140625	1.1927188615320399
340.0	520.0	-0.635711669921875	-0.9207763671875	1.1189094894788714
340.0	540.0	-0.59716796875	-0.925048828125	1.1010562734558287
340.0	560.0	-0.562347412109375	-0.9169921875	1.0756901430440582
340.0	580.0	-0.52459716796875	-0.9334716796875	1.0707808204387281
340.0	600.0	-0.90228271484375	-0.8270263671875	1.2239635245909746
340.0	620.0	-0.8797607421875	-0.762451171875	1.1641781448678126
340.0	640.0	-0.781829833984375	-0.8154296875	1.1296829044313201
340.0	660.0	-0.65960693359375	-0.82666015625	1.0575671708105467
340.0	680.0	-0.2904052734375	-0.8851318359375	0.931554394456061
340.0	700.0	-0.08673095703125	-1.3956298828125	1.3983222191994193
340.0	720.0	0.058502197265625	-1.46484375	1.4660115002956042
340.0	740.0	0.155914306640625	-1.601806640625	1.6093768312503989
340.0	760.0	0.275970458984375	-1.776123046875	1.797435053589581
340.0	780.0	0.5103759765625	-2.0179443359375	2.08148576271719
340.0	800.0	0.737152099609375	-2.1605224609375	2.2828163575228606
360.0	0.0	-1.11724853515625	1.747420072555542	2.074059111809208
360.0	20.0	-0.384857177734375	1.4528675079345703	1.5029767273200463
360.0	40.0	-0.029571533203125	1.0070838928222656	1.00751796150641
360.0	60.0	1.422271728515625	0.8677940368652344	1.6661102484990853
360.0	80.0	0.771148681640625	0.4902191162109375	0.9137751753548061
360.0	100.0	0.455474853515625	0.27027130126953125	0.5296262063710648
360.0	120.0	0.41925048828125	-0.13442230224609375	0.4402730144639877
360.0	140.0	0.11865234375	-0.5290069580078125	0.5421501086397085
360.0	160.0	0.344818115234375	-1.073089599609375	1.1271294607912596
360.0	180.0	0.41644287109375	-1.270721435546875	1.3372201133856447
360.0	200.0	0.452392578125	-1.517608642578125	1.5836019186558228
360.0	220.0	0.51123046875	-1.952789306640625	2.018599184659579
360.0	240.0	0.559173583984375	-2.0293426513671875	2.104971898549702
360.0	260.0	0.57318115234375	-1.692657470703125	1.7870718918189077
360.0	280.0	0.74603271484375	-1.045257568359375	1.284183863716442
360.0	300.0	0.377899169921875	-0.37518310546875	0.5325130470296642
360.0	320.0	0.221435546875	-0.260711669921875	0.3420588783430172
360.0	340.0	0.187652587890625	-0.2149658203125	0.2853485546567124
360.0	360.0	-0.020477294921875	-0.124114990234375	0.12579288695389915
360.0	380.0	-0.216339111328125	-0.332489013671875	0.39667562983215787
360.0	400.0	-0.3662109375	-0.652069091796875	0.7478666667404226
360.0	420.0	-0.67816162109375	-0.70538330078125	0.978503339465714
360.0	440.0	-0.8087158203125	-0.749786376953125	1.102814984069501
360.0	460.0	-0.885955810546875	-0.7613525390625	1.1681504128230602
360.0	480.0	-0.9066162109375	-0.809661865234375	1.2155267541068262
360.0	500.0	-0.875579833984375	-0.892730712890625	1.2504431900003732
360.0	520.0	-0.760223388671875	-0.8916015625	1.1717051450498073
360.0	540.0	-0.750244140625	-0.890625	1.1645081198373606
360.0	560.0	-0.740020751953125	-0.8695068359375	1.141784940811233
360.0	580.0	-0.7845458984375	-0.78466796875	1.1096017699775695
360.0	600.0	-1.1104736328125	-0.672119140625	1.2980353725404712
360.0	620.0	-0.962005615234375	-0.4736328125	1.072279275571028
360.0	640.0	-0.80401611328125	-0.5289306640625	0.9623978168104316
360.0	660.0	-0.618560791015625	-0.5517578125	0.8288872877760045
360.0	680.0	-0.266265869140625	-0.637451171875	0.690826685641213
360.0	700.0	-0.137725830078125	-1.3287353515625	1.3358540484508885
360.0	720.0	-0.030120849609375	-1.427490234375	1.4278079824742482
360.0	740.0	0.068878173828125	-1.5843505859375	1.5858470865724719
360.0	760.0	0.0101318359375	-1.6080322265625	1.608064145413054
360.0	780.0	0.1094970703125	-1.69287109375	1.696408603038001
360.0	800.0	0.00335693359375	-1.5587158203125	1.5587194351439975
380.0	0.0	-4.47955322265625	2.64648175239563	5.202909065164703
380.0	20.0	-2.982086181640625	1.7988147735595703	3.4826100247240044
380.0	40.0	-1.6531982421875	1.0683250427246094	1.9683451996243897
380.0	60.0	0.55010986328125	0.7646026611328125	0.9419331669979002
380.0	80.0	0.2569580078125	0.3789825439453125	0.45788119244431685
380.0	100.0	0.1485595703125	0.13376617431640625	0.19990831729240735
380.0	120.0	0.2972412109375	-0.21807861328125	0.3686605743095732
380.0	140.0	0.127227783203125	-0.679962158203125	0.6917625643289993
380.0	160.0	0.292388916015625	-1.1551666259765625	1.1915960775274765
380.0	180.0	0.396728515625	-1.40362548828125	1.4586151056611176
380.0	200.0	0.40081787109375	-1.6566162109375	1.7044155115842632
380.0	220.0	0.487945556640625	-2.162628173828125	2.2169915391089114
380.0	240.0	0.603912353515625	-2.3650054931640625	2.4408935071864506
380.0	260.0	0.802581787109375	-1.985382080078125	2.1414666770452024
380.0	280.0	1.138336181640625	-0.054962158203125	1.139662275091399
380.0	300.0	0.799652099609375	0.592498779296875	0.9952378026773143
380.0	320.0	0.724761962890625	0.6287841796875	0.9595047928376147
380.0	340.0	0.7913818359375	0.595245361328125	0.9902536293467741
380.0	360.0	0.53753662109375	0.359893798828125	0.6468919271809045
380.0	380.0	0.030029296875	0.023895263671875	0.038376324690560376
380.0	400.0	-0.3292236328125	-0.613128662109375	0.6959274076383916
380.0	420.0	-0.681640625	-0.732940673828125	1.0009175655377502
380.0	440.0	-0.828338623046875	-0.7830810546875	1.1398950884365107
380.0	460.0	-0.8839111328125	-0.73956298828125	1.152498288217978
380.0	480.0	-0.88330078125	-0.79998779296875	1.1917217540415515
380.0	500.0	-0.8807373046875	-0.786834716796875	1.1810195050993106
380.0	520.0	-0.82513427734375	-0.7855224609375	1.139250680177501
380.0	540.0	-0.871124267578125	-0.773193359375	1.164768414984336
380.0	560.0	-0.88775634765625	-0.7308349609375	1.149883069243339
380.0	580.0	-0.965972900390625	-0.6883544921875	1.186143141110628
380.0	600.0	-1.027069091796875	-0.3355712890625	1.0804994258987488
380.0	620.0	-0.772064208984375	-0.233154296875	0.8065011276780364
380.0	640.0	-0.505859375	-0.2752685546875	0.5759049265939091
380.0	660.0	-0.296173095703125	-0.290771484375	0.4150500677557026
380.0	680.0	-0.10919189453125	-0.3687744140625	0.3846003618023049
380.0	700.0	-0.152862548828125	-1.2117919921875	1.2213954278463552
380.0	720.0	-0.03228759765625	-1.32763671875	1.328029271490534
380.0	740.0	0.073883056640625	-1.4866943359375	1.488529057347288
380.0	760.0	-0.1195068359375	-1.1864013671875	1.1924051693531699
380.0	780.0	-0.195526123046875	-1.1158447265625	1.1328459377122213
380.0	800.0	-1.02154541015625	-0.7421875	1.2626944642975002
400.0	0.0	0.825836181640625	1.5669121742248535	1.7712196816433654
400.0	20.0	0.57757568359375	1.3104915618896484	1.4321249261369478
400.0	40.0	0.4647216796875	1.038360595703125	1.137611078655847
400.0	60.0	0.1356201171875	0.6318740844726562	0.6462644000825891
400.0	80.0	0.0560302734375	0.32187652587890625	0.32671683374652616
400.0	100.0	0.01348876953125	0.03263092041015625	0.03530897719109306
400.0	120.0	0.03009033203125	-0.2936553955078125	0.29519302056891633
400.0	140.0	0.078643798828125	-0.931549072265625	0.9348628354646821
400.0	160.0	0.2510986328125	-1.2899627685546875	1.3141744433893017
400.0	180.0	0.44390869140625	-1.6186370849609375	1.6784042835731952
400.0	200.0	0.36749267578125	-1.858612060546875	1.8945948533560317
400.0	220.0	0.4676513671875	-2.3579864501953125	2.403913039304257
400.0	240.0	0.63360595703125	-2.3969268798828125	2.479256940353347
400.0	260.0	1.509735107421875	-1.383819580078125	2.047988458168097
400.0	280.0	-3.094970703125	4.416015625	5.392590996306525
400.0	300.0	-2.23345947265625	3.119537353515625	3.8366462589059735
400.0	320.0	-1.2325439453125	2.237640380859375	2.554642646473082
400.0	340.0	-1.0714111328125	1.630523681640625	1.9510328782225743
400.0	360.0	-0.695953369140625	0.82867431640625	1.082151659745321
400.0	380.0	0.21234130859375	0.058563232421875	0.22026911614433087
400.0	400.0	-0.3150634765625	-0.644195556640625	0.7171142931633518
400.0	420.0	-0.6488037109375	-0.784820556640625	1.0182777427853225
400.0	440.0	-0.7646484375	-0.78704833984375	1.0973296324359396
400.0	460.0	-0.838653564453125	-0.734161376953125	1.11459980646851
400.0	480.0	-0.8697509765625	-0.748992919921875	1.1478053647393875
400.0	500.0	-0.86590576171875	-0.770538330078125	1.15910401012908
400.0	520.0	-0.827667236328125	-0.7894287109375	1.1437791498989127
400.0	540.0	-0.896453857421875	-0.7529296875	1.1706974984193854
400.0	560.0	-0.9595947265625	-0.68505859375	1.179036605079455
400.0	580.0	-1.085906982421875	-0.5833740234375	1.2326878054455797
400.0	600.0	-1.155181884765625	-0.08349609375	1.1581954863330155
400.0	620.0	-1.252685546875	-0.069580078125	1.2546164619601479
400.0	640.0	-1.077728271484375	-0.09619140625	1.0820124831964977
400.0	660.0	-0.6859130859375	-0.1248779296875	0.6971881086072398
400.0	680.0	-0.412841796875	-0.2108154296875	0.46355311954651324
400.0	700.0	-0.197021484375	-1.0472412109375	1.0656132596731187
400.0	720.0	-0.039215087890625	-1.2010498046875	1.2016898337167339
400.0	740.0	0.20294189453125	-1.253662109375	1.2699819278393325
400.0	760.0	-0.203643798828125	-0.7645263671875	0.7911835203832711
400.0	780.0	-0.42449951171875	-0.648681640625	0.7752339687690413
400.0	800.0	-1.111358642578125	-0.396484375	1.179965207983792
420.0	0.0	0.4622802734375	1.458550214767456	1.5300561362929277
420.0	20.0	0.286346435546875	1.2666988372802734	1.2986609355476884
420.0	40.0	0.14862060546875	1.0758094787597656	1.08602675793889
420.0	60.0	-0.0946044921875	0.5708198547363281	0.578606357123094
420.0	80.0	-0.023223876953125	0.288482666015625	0.2894159585306528
420.0	100.0	-0.056671142578125	-0.10047149658203125	0.11535224326619439
420.0	120.0	-0.00335693359375	-0.46497344970703125	0.464985567448722
420.0	140.0	0.114593505859375	-1.128692626953125	1.1344949174515895
420.0	160.0	0.252166748046875	-1.395050048828125	1.4176574718724866
420.0	180.0	0.525054931640625	-1.8883514404296875	1.9599882254271368
420.0	200.0	0.39263916015625	-2.14569091796875	2.1813195606196225
420.0	220.0	0.532806396484375	-2.6062774658203125	2.6601813631738374
420.0	240.0	0.675018310546875	-2.1951446533203125	2.296586547155215
420.0	260.0	1.183502197265625	0.54791259765625	1.3041800740706715
420.0	280.0	-3.2589111328125	5.1529541015625	6.097002357255493
420.0	300.0	-2.551666259765625	4.1800537109375	4.897330877891411
420.0	320.0	-2.351165771484375	3.633819580078125	4.32812028778763
420.0	340.0	-2.28338623046875	1.7674560546875	2.887516854105927
420.0	360.0	-1.757354736328125	0.942657470703125	1.994216331386168
420.0	380.0	-0.11676025390625	0.092987060546875	0.14926335893781892
420.0	400.0	-0.373809814453125	-0.683807373046875	0.7793114273605565
420.0	420.0	-0.495849609375	-0.73114013671875	0.883421040409641
420.0	440.0	-0.578094482421875	-0.69512939453125	0.9041007165952242
420.0	460.0	-0.6573486328125	-0.623809814453125	0.9062261912284952
420.0	480.0	-0.7235107421875	-0.60516357421875	0.9432341944723588
420.0	500.0	-0.756256103515625	-0.67498779296875	1.0136724395787131
420.0	520.0	-0.8475341796875	-0.728759765625	1.117767856816597
420.0	540.0	-0.9425048828125	-0.719970703125	1.186032574377159
420.0	560.0	-1.052276611328125	-0.6505126953125	1.2371147212408942
420.0	580.0	-1.19818115234375	-0.4967041015625	1.2970555263136605
420.0	600.0	-1.2728271484375	0.1055908203125	1.2771994249661265
420.0	620.0	-1.588836669921875	0.12451171875	1.5937079819698816
420.0	640.0	-1.489227294921875	0.13232421875	1.4950945237034758
420.0	660.0	-1.2901611328125	0.1138916015625	1.2951783836701818
420.0	680.0	-1.13336181640625	0.008544921875	1.133394027943294
420.0	700.0	-0.545806884765625	-0.8704833984375	1.0274465934601447
420.0	720.0	0.173187255859375	-0.8238525390625	0.841859151943975
420.0	740.0	0.2840576171875	-0.9656982421875	1.0066090725034558
420.0	760.0	-0.242584228515625	-0.65576171875	0.6991927772098873
420.0	780.0	-0.286590576171875	-0.612548828125	0.6762767371334297
420.0	800.0	-0.785919189453125	-0.4765625	0.9191195726111522
440.0	0.0	0.09033203125	1.3651994466781616	1.36818471160882
440.0	20.0	0.056365966796875	1.2336254119873047	1.2349124581579836
440.0	40.0	0.02880859375	1.1013908386230469	1.1017675410342378
440.0	60.0	-0.213592529296875	0.513275146484375	0.5559434724591997
440.0	80.0	-0.09979248046875	0.2420654296875	0.261828591654731
440.0	100.0	-0.030029296875	-0.23630523681640625	0.23820563305191741
440.0	120.0	0.043975830078125	-0.6444244384765625	0.645923161480445
440.0	140.0	0.186309814453125	-1.273040771484375	1.2866017848670546
440.0	160.0	0.2354736328125	-1.4928741455078125	1.5113308857016048
440.0	180.0	0.46044921875	-2.0618896484375	2.112676597442496
440.0	200.0	0.401397705078125	-2.355072021484375	2.3890341864486757
440.0	220.0	0.466217041015625	-2.714813232421875	2.7545542681650463
440.0	240.0	-0.83941650390625	-1.4134368896484375	1.6439050787832128
440.0	260.0	-2.302093505859375	3.97491455078125	4.593427935184399
440.0	280.0	-3.34918212890625	5.31549072265625	6.282631817576903
440.0	300.0	-3.419921875	4.569915771484375	5.707888908306217
440.0	320.0	-3.33734130859375	3.743377685546875	5.015049701318674
440.0	340.0	-3.289276123046875	1.318359375	3.543643443589757
440.0	360.0	-2.68011474609375	0.657318115234375	2.7595438312961145
440.0	380.0	-0.49981689453125	-0.02783203125	0.5005912005043274
440.0	400.0	-0.441070556640625	-0.659149169921875	0.7931083558656835
440.0	420.0	-0.543243408203125	-0.626708984375	0.8293838385527482
440.0	440.0	-0.6317138671875	-0.559326171875	0.8437465120172815
440.0	460.0	-0.708953857421875	-0.475738525390625	0.8537814219659517
440.0	480.0	-0.791290283203125	-0.4622802734375	0.9164296827913921
440.0	500.0	-0.85955810546875	-0.500091552734375	0.9944504501448551
440.0	520.0	-0.96099853515625	-0.55029296875	1.1074026079200585
440.0	540.0	-1.076080322265625	-0.552490234375	1.2096256937776386
440.0	560.0	-1.22772216796875	-0.480224609375	1.3183009509103978
440.0	580.0	-1.346771240234375	-0.27783203125	1.375130325136835
440.0	600.0	-1.49749755859375	0.36376953125	1.5410474391984454
440.0	620.0	-1.824920654296875	0.3826904296875	1.8646145337451754
440.0	640.0	-1.7547607421875	0.4324951171875	1.807273440493567
440.0	660.0	-1.601593017578125	0.4285888671875	1.657947107428964
440.0	680.0	-1.323455810546875	0.285888671875	1.353982132517537
440.0	700.0	-0.529937744140625	-0.486328125	0.7192698087858757
440.0	720.0	0.540985107421875	-0.3162841796875	0.6266582551701145
440.0	740.0	0.314117431640625	-0.739990234375	0.8039000608476592
440.0	760.0	-0.180694580078125	-0.63623046875	0.661392274399584
440.0	780.0	-0.15545654296875	-0.6239013671875	0.6429771790119977
440.0	800.0	-0.63995361328125	-0.53759765625	0.8357941535792296
460.0	0.0	-0.076171875	1.2899842262268066	1.292231193887142
460.0	20.0	-0.0771484375	1.2565803527832031	1.2589464104597345
460.0	40.0	-0.064300537109375	1.1831932067871094	1.184939122343303
460.0	60.0	-0.403228759765625	0.5760002136230469	0.7031142715063603
460.0	80.0	-0.325408935546875	0.23415374755859375	0.4008976837417297
460.0	100.0	-0.12957763671875	-0.3668060302734375	0.3890206007174611
460.0	120.0	0.06268310546875	-0.8875198364257812	0.8897306512425274
460.0	140.0	0.163818359375	-1.4154205322265625	1.4248690248288935
460.0	160.0	0.279693603515625	-1.588836669921875	1.6132670192922152
460.0	180.0	0.40606689453125	-2.181488037109375	2.2189593008628092
460.0	200.0	0.427978515625	-2.5316162109375	2.5675370005743097
460.0	220.0	0.41412353515625	-2.800384521484375	2.8308394109414934
460.0	240.0	-2.13446044921875	-0.8129730224609375	2.284041712519362
460.0	260.0	-3.135345458984375	4.468353271484375	5.458623645751652
460.0	280.0	-3.77801513671875	5.23895263671875	6.459103893192796
460.0	300.0	-4.431640625	4.528076171875	6.335843467720186
460.0	320.0	-4.68780517578125	3.83697509765625	6.057878776115916
460.0	340.0	-4.777435302734375	1.30682373046875	4.952946227683978
460.0	360.0	-4.1505126953125	0.721954345703125	4.212834403490109
460.0	380.0	-1.24420166015625	-0.0841064453125	1.2470411642278185
460.0	400.0	-0.688934326171875	-0.50726318359375	0.855538685979519
460.0	420.0	-0.75128173828125	-0.489227294921875	0.896530867495075
460.0	440.0	-0.823638916015625	-0.428863525390625	0.9286037838528707
460.0	460.0	-0.906036376953125	-0.364715576171875	0.9766879582879723
460.0	480.0	-1.069610595703125	-0.365478515625	1.1303279930285046
460.0	500.0	-1.151641845703125	-0.389892578125	1.2158516205736043
460.0	520.0	-1.2548828125	-0.39697265625	1.3161755821006902
460.0	540.0	-1.33282470703125	-0.412109375	1.3950827346920425
460.0	560.0	-1.444000244140625	-0.3507080078125	1.485978738684372
460.0	580.0	-1.5914306640625	-0.0672607421875	1.5928513948130953
460.0	600.0	-1.682098388671875	0.4959716796875	1.7536940714459173
460.0	620.0	-1.887054443359375	0.6561279296875	1.9978684472002568
460.0	640.0	-1.750701904296875	0.7894287109375	1.9204569371275024
460.0	660.0	-1.607940673828125	0.8201904296875	1.8050444735523308
460.0	680.0	-1.329803466796875	0.6575927734375	1.4835112119502873
460.0	700.0	-0.2899169921875	0.238037109375	0.37511801849371706
460.0	720.0	0.68719482421875	0.02880859375	0.6877984163306072
460.0	740.0	0.53717041015625	-0.728759765625	0.9053412867760084
460.0	760.0	0.740325927734375	-0.7216796875	1.0338781604356775
460.0	780.0	0.899658203125	-0.74267578125	1.1665985592762411
460.0	800.0	0.477294921875	-0.68701171875	0.8365378318686438
480.0	0.0	-0.109466552734375	1.236828327178955	1.2416630932261135
480.0	20.0	-0.087493896484375	1.2198715209960938	1.2230051960884474
480.0	40.0	-0.070556640625	1.1930427551269531	1.1951272966078537
480.0	60.0	-0.357513427734375	0.7494583129882812	0.8303635432252687
480.0	80.0	-0.525787353515625	0.304595947265625	0.6076438366408469
480.0	100.0	-0.568450927734375	-0.480987548828125	0.7446378175796335
480.0	120.0	-0.2413330078125	-1.0440673828125	1.0715961555141804
480.0	140.0	-0.00750732421875	-1.4592742919921875	1.45929360280453
480.0	160.0	0.21734619140625	-1.622314453125	1.6368089539518869
480.0	180.0	0.26776123046875	-2.3232879638671875	2.3386669364388513
480.0	200.0	0.34515380859375	-2.657440185546875	2.6797610884827363
480.0	220.0	0.2451171875	-2.7392425537109375	2.750187666990878
480.0	240.0	-1.199981689453125	-1.53802490234375	1.9507630956249602
480.0	260.0	-4.38616943359375	3.408355712890625	5.554761107895305
480.0	280.0	-3.55712890625	4.774444580078125	5.953863208364524
480.0	300.0	-4.79693603515625	3.813262939453125	6.127933548169991
480.0	320.0	-5.2203369140625	3.43121337890625	6.24701070496192
480.0	340.0	-5.010711669921875	1.336029052734375	5.185769477024753
480.0	360.0	-4.12689208984375	0.663238525390625	4.179847325295177
480.0	380.0	-1.713470458984375	-0.083648681640625	1.7155110363248438
480.0	400.0	-0.88958740234375	-0.3675537109375	0.962528688836145
480.0	420.0	-0.889312744140625	-0.388031005859375	0.9702809997104793
480.0	440.0	-0.96728515625	-0.33502197265625	1.0236602442529807
480.0	460.0	-1.04486083984375	-0.320709228515625	1.0929723619076896
480.0	480.0	-1.273590087890625	-0.326263427734375	1.3147165231525135
480.0	500.0	-1.428985595703125	-0.33465576171875	1.4676492467815911
480.0	520.0	-1.533172607421875	-0.3521728515625	1.5731001117304815
480.0	540.0	-1.664459228515625	-0.332275390625	1.6973012280104631
480.0	560.0	-1.747589111328125	-0.2254638671875	1.7620731135341032
480.0	580.0	-1.889068603515625	0.0926513671875	1.8913393309055322
480.0	600.0	-1.884796142578125	0.642333984375	1.9912431912150867
480.0	620.0	-1.868316650390625	0.8631591796875	2.0580696964888343
480.0	640.0	-1.71063232421875	1.035400390625	1.9995791851208207
480.0	660.0	-1.6094970703125	1.1348876953125	1.9693783029972272
480.0	680.0	-1.38653564453125	0.8775634765625	1.640913998036506
480.0	700.0	-0.61468505859375	0.3668212890625	0.7158181189156055
480.0	720.0	0.17022705078125	0.062744140625	0.18142236907408094
480.0	740.0	3.066986083984375	-1.4989013671875	3.4136650315914667
480.0	760.0	4.30938720703125	-1.1422119140625	4.458190906270269
480.0	780.0	4.5406494140625	-1.142333984375	4.682138831056186
480.0	800.0	4.62091064453125	-1.1409912109375	4.759692860697929
500.0	0.0	-0.164306640625	1.1328518390655518	1.144705185376425
500.0	20.0	-0.10223388671875	1.1163177490234375	1.1209893328566407
500.0	40.0	-0.048309326171875	1.1090278625488281	1.1100795426026024
500.0	60.0	-0.084075927734375	0.9496536254882812	0.9533681188436252
500.0	80.0	-0.182403564453125	0.6012191772460938	0.628279841641983
500.0	100.0	-0.326934814453125	-0.41532135009765625	0.5285623868082548
500.0	120.0	-0.44293212890625	-1.1540451049804688	1.2361266015852923
500.0	140.0	-0.380126953125	-1.4676055908203125	1.5160351812207837
500.0	160.0	-0.03045654296875	-1.6592254638671875	1.6595049686442311
500.0	180.0	-0.031524658203125	-2.39569091796875	2.395898323909589
500.0	200.0	-0.025909423828125	-2.6475677490234375	2.647694522393423
500.0	220.0	-0.082000732421875	-2.6915435791015625	2.692792409065462
500.0	240.0	-0.772979736328125	-1.950103759765625	2.097713599761875
500.0	260.0	-5.183685302734375	2.055908203125	5.5764999648041815
500.0	280.0	-4.04193115234375	3.880035400390625	5.602845897271432
500.0	300.0	-5.00714111328125	2.949493408203125	5.811279849856233
500.0	320.0	-5.167388916015625	2.525054931640625	5.7513312039182525
500.0	340.0	-4.246337890625	0.958404541015625	4.353151128274431
500.0	360.0	-2.7418212890625	0.216583251953125	2.7503622099976104
500.0	380.0	-1.694610595703125	-0.128814697265625	1.69949942550768
500.0	400.0	-1.064453125	-0.243316650390625	1.0919081681531553
500.0	420.0	-1.02105712890625	-0.27227783203125	1.056736901175459
500.0	440.0	-1.073333740234375	-0.24798583984375	1.1016089572477716
500.0	460.0	-1.189666748046875	-0.26739501953125	1.2193469842003728
500.0	480.0	-1.457427978515625	-0.274200439453125	1.482997705175712
500.0	500.0	-1.669403076171875	-0.2562255859375	1.6889517996737309
500.0	520.0	-1.804168701171875	-0.24365234375	1.820546941691721
500.0	540.0	-1.911346435546875	-0.2088623046875	1.922724280544956
500.0	560.0	-2.014801025390625	-0.0906982421875	2.016841427344008
500.0	580.0	-2.064666748046875	0.19384765625	2.0737467768086044
500.0	600.0	-2.009368896484375	0.507568359375	2.0724837759551855
500.0	620.0	-1.94976806640625	0.6746826171875	2.063199492708483
500.0	640.0	-1.888336181640625	0.80908203125	2.0543678512342236
500.0	660.0	-1.813507080078125	0.840087890625	1.9986384349021833
500.0	680.0	-1.551910400390625	0.64990234375	1.68249782979127
500.0	700.0	-1.327789306640625	0.6756591796875	1.4898119914691172
500.0	720.0	-0.99810791015625	0.541259765625	1.1354213025132596
500.0	740.0	2.809844970703125	-1.6510009765625	3.2589926333141617
500.0	760.0	4.4832763671875	-1.1468505859375	4.62763797752667
500.0	780.0	4.65216064453125	-1.133544921875	4.788269285705851
500.0	800.0	4.728118896484375	-1.1287841796875	4.860993933714113
520.0	0.0	-0.2235107421875	1.060438871383667	1.0837378150709112
520.0	20.0	-0.127197265625	1.0380973815917969	1.045861041463072
520.0	40.0	-0.0374755859375	1.0278434753417969	1.0285264358994677
520.0	60.0	-0.0267333984375	0.9417686462402344	0.942148001979085
520.0	80.0	-0.052734375	0.7507476806640625	0.7525974982213998
520.0	100.0	-0.1474609375	-0.0177459716796875	0.14852490565300883
520.0	120.0	-0.331298828125	-0.9140167236328125	0.9722065030627287
520.0	140.0	-0.5145263671875	-1.3010406494140625	1.3990869000740918
520.0	160.0	-0.6197509765625	-1.6510009765625	1.7634895796574759
520.0	180.0	-0.5416259765625	-2.4532318115234375	2.5123106932777737
520.0	200.0	-0.551025390625	-2.5902557373046875	2.648217091885271
520.0	220.0	-0.489013671875	-2.629730224609375	2.6748112878303667
520.0	240.0	-0.6468505859375	-2.2142791748046875	2.3068263793578865
520.0	260.0	-2.5438232421875	1.144317626953125	2.7893546778509464
520.0	280.0	-4.14208984375	2.64764404296875	4.9159869051864655
520.0	300.0	-4.6683349609375	2.401397705078125	5.249767827767797
520.0	320.0	-4.825927734375	2.38861083984375	5.384704285439349
520.0	340.0	-4.466552734375	1.618133544921875	4.750626221684277
520.0	360.0	-2.7529296875	0.2803955078125	2.767172474769196
520.0	380.0	-1.5457763671875	-0.100311279296875	1.5490277370368681
520.0	400.0	-1.130859375	-0.198455810546875	1.1481409472556963
520.0	420.0	-1.1265869140625	-0.229339599609375	1.1496933186227773
520.0	440.0	-1.189697265625	-0.197540283203125	1.2059857989725968
520.0	460.0	-1.359619140625	-0.228057861328125	1.3786132872083534
520.0	480.0	-1.6319580078125	-0.189605712890625	1.6429355634424943
520.0	500.0	-1.818115234375	-0.12359619140625	1.8223114508767682
520.0	520.0	-1.964599609375	-0.0989990234375	1.9670923800874176
520.0	540.0	-1.9989013671875	-0.04638671875	1.999439522321305
520.0	560.0	-2.086669921875	0.0576171875	2.0874652339986954
520.0	580.0	-2.05322265625	0.293212890625	2.074053296173214
520.0	600.0	-1.9442138671875	0.48046875	2.0027026192350017
520.0	620.0	-1.9132080078125	0.59033203125	2.0022129727573006
520.0	640.0	-1.8963623046875	0.62109375	1.9954817555990707
520.0	660.0	-1.8045654296875	0.602783203125	1.9025782454324622
520.0	680.0	-1.6981201171875	0.5897216796875	1.7976049599092496
520.0	700.0	-1.6458740234375	0.814453125	1.8363646679917935
520.0	720.0	-1.350830078125	0.8968505859375	1.6214446871428057
520.0	740.0	2.7330322265625	-2.0914306640625	3.4414455355286515
520.0	760.0	4.533447265625	-1.1787109375	4.68417587035168
520.0	780.0	4.6883544921875	-1.14990234375	4.8273122174328496
520.0	800.0	4.7646484375	-1.141357421875	4.899446039853928
540.0	0.0	-0.2325439453125	0.9873791337013245	1.0143935331863472
540.0	20.0	-0.119140625	0.9675865173339844	0.9748939209226302
540.0	40.0	-0.01025390625	0.9510269165039062	0.9510821933504546
540.0	60.0	0.055419921875	0.8948936462402344	0.8966080558537118
540.0	80.0	0.0802001953125	0.79931640625	0.8033298131082763
540.0	100.0	0.0255126953125	0.473297119140625	0.47398424088668123
540.0	120.0	-0.1593017578125	-0.123626708984375	0.20164476987132532
540.0	140.0	-0.4583740234375	-0.7816619873046875	0.9061469018649213
540.0	160.0	-0.930908203125	-1.58868408203125	1.8413329940955525
540.0	180.0	-0.9737548828125	-2.5444488525390625	2.7244115942692173
540.0	200.0	-0.8575439453125	-2.44952392578125	2.595293640634315
540.0	220.0	-0.7091064453125	-2.4895172119140625	2.5885377917272323
540.0	240.0	-0.71484375	-2.3817901611328125	2.48675007963871
540.0	260.0	-1.293701171875	-0.9949951171875	1.6320778184074787
540.0	280.0	-2.45166015625	2.452423095703125	3.467710564923473
540.0	300.0	-3.010009765625	2.281646728515625	3.777045218541065
540.0	320.0	-3.2701416015625	2.31103515625	4.004336347972434
540.0	340.0	-3.24853515625	1.841033935546875	3.733950537062245
540.0	360.0	-1.2467041015625	0.663665771484375	1.4123467609240696
540.0	380.0	-1.2388916015625	-0.13189697265625	1.2458929375423795
540.0	400.0	-1.1937255859375	-0.13189697265625	1.2009902522159417
540.0	420.0	-1.2197265625	-0.1522216796875	1.2291884831200421
540.0	440.0	-1.2952880859375	-0.107818603515625	1.2997677011049675
540.0	460.0	-1.4820556640625	-0.15338134765625	1.4899714189166802
540.0	480.0	-1.707763671875	-0.039794921875	1.7082272667250749
540.0	500.0	-1.8427734375	-0.027069091796875	1.8429722400747859
540.0	520.0	-1.993408203125	0.007080078125	1.993420776402287
540.0	540.0	-2.01123046875	0.0595703125	2.012112477114461
540.0	560.0	-1.53271484375	0.19677734375	1.5452948311778216
540.0	580.0	-1.500732421875	0.359619140625	1.5432186262388963
540.0	600.0	-1.5426025390625	0.4449462890625	1.605490514974337
540.0	620.0	-1.56103515625	0.423095703125	1.6173560934597242
540.0	640.0	-1.5924072265625	0.4140625	1.6453596959676395
540.0	660.0	-1.6475830078125	0.42578125	1.7017107393690758
540.0	680.0	-1.763427734375	0.62158203125	1.8697704661096295
540.0	700.0	-1.76708984375	0.7452392578125	1.9178081414128278
540.0	720.0	-1.1943359375	0.4320068359375	1.2700662336668642
540.0	740.0	2.756103515625	-2.750732421875	3.893922886446878
540.0	760.0	4.5657958984375	-1.205078125	4.722150513647591
540.0	780.0	4.70458984375	-1.149169921875	4.842907918519393
540.0	800.0	4.7667236328125	-1.1512451171875	4.903776046217981
560.0	0.0	-0.180908203125	0.8758772611618042	0.8943650007565254
560.0	20.0	-0.095703125	0.8645668029785156	0.8698475986902862
560.0	40.0	0.0057373046875	0.8539924621582031	0.8540117341630074
560.0	60.0	0.05517578125	0.7834625244140625	0.7854030137437743
560.0	80.0	0.10205078125	0.7298736572265625	0.7369734849144933
560.0	100.0	0.111572265625	0.619384765625	0.6293535241380886
560.0	120.0	0.0771484375	0.4872894287109375	0.49335876270937284
560.0	140.0	0.0020751953125	0.2951507568359375	0.29515805206094536
560.0	160.0	-0.106201171875	0.0572357177734375	0.12064251446593725
560.0	180.0	-0.0982666015625	-1.6878204345703125	1.6906786046838593
560.0	200.0	-0.04150390625	-1.706756591796875	1.7072611510475173
560.0	220.0	-0.0693359375	-1.7818145751953125	1.783163103198206
560.0	240.0	-0.1336669921875	-1.79571533203125	1.8006833198795826
560.0	260.0	-0.2119140625	-0.854736328125	0.8806144221518641
560.0	280.0	-0.2608642578125	1.782958984375	1.801941425509608
560.0	300.0	-0.439208984375	1.844635009765625	1.8962022179105125
560.0	320.0	-0.7181396484375	1.61224365234375	1.7649515996708383
560.0	340.0	-0.76025390625	1.25396728515625	1.4664310260665245
560.0	360.0	-0.2880859375	0.9415283203125	0.9846162122043957
560.0	380.0	-0.9443359375	-0.069610595703125	0.9468980926626412
560.0	400.0	-1.06982421875	-0.010467529296875	1.0698754264836765
560.0	420.0	-1.05810546875	0.04296875	1.0589775712805345
560.0	440.0	-1.1136474609375	0.07958984375	1.1164878908795608
560.0	460.0	-1.127197265625	-0.04852294921875	1.1282411764482638
560.0	480.0	-1.0966796875	0.097900390625	1.1010407910062303
560.0	500.0	-1.187744140625	0.151824951171875	1.1974084346568477
560.0	520.0	-1.2723388671875	2.6729736328125	2.9603436007779274
560.0	540.0	-1.60009765625	2.806884765625	3.2309309180226147
560.0	560.0	-1.9739990234375	3.055908203125	3.6380279122704473
560.0	580.0	-2.0738525390625	3.0426025390625	3.6821589542665794
560.0	600.0	-2.414794921875	3.036865234375	3.8799207422921427
560.0	620.0	-2.505126953125	2.8768310546875	3.8146845175568243
560.0	640.0	-2.9652099609375	3.00537109375	4.22193386063674
560.0	660.0	-3.1729736328125	3.1663818359375	4.482603663662257
560.0	680.0	-3.2042236328125	3.02001953125	4.4031315058950495
560.0	700.0	-3.228759765625	3.026611328125	4.425524348103101
560.0	720.0	-3.171142578125	2.92724609375	4.315659271093109
560.0	740.0	-2.984619140625	2.8795166015625	4.147236100496229
560.0	760.0	0.8956298828125	-2.2276611328125	2.4009637668299377
560.0	780.0	2.4605712890625	-1.6824951171875	2.9808054092675142
560.0	800.0	4.12451171875	-2.646728515625	4.900690640463709
580.0	0.0	-0.223388671875	0.7979171276092529	0.8285977560036457
580.0	20.0	-0.1279296875	0.7861385345458984	0.7964796296464967
580.0	40.0	-0.026123046875	0.7780570983886719	0.7784955118245916
580.0	60.0	0.026123046875	0.6823463439941406	0.682846210167563
580.0	80.0	0.0865478515625	0.62554931640625	0.6315080980212456
580.0	100.0	0.099365234375	0.5584793090820312	0.5672500228956732
580.0	120.0	0.101806640625	0.5215301513671875	0.5313739651699445
580.0	140.0	0.07861328125	0.4915771484375	0.4978234032815608
580.0	160.0	-0.0208740234375	0.5126190185546875	0.5130438412440406
580.0	180.0	-0.0760498046875	-0.1689605712890625	0.18528693273766844
580.0	200.0	-0.0606689453125	-1.091888427734375	1.0935726128362837
580.0	220.0	-0.0894775390625	-0.9900665283203125	0.9941015845963215
580.0	240.0	-0.1614990234375	-1.0650177001953125	1.077192942931107
580.0	260.0	-0.2322998046875	-0.889190673828125	0.9190338697136061
580.0	280.0	-0.1405029296875	1.73553466796875	1.7412126972234523
580.0	300.0	-0.2218017578125	1.3746337890625	1.3924130399421863
580.0	320.0	-0.196533203125	1.313018798828125	1.3276459113809769
580.0	340.0	-0.208740234375	1.128875732421875	1.148012589085135
580.0	360.0	-0.19677734375	0.9617919921875	0.9817154166301484
580.0	380.0	-0.3812255859375	0.19000244140625	0.4259505547756989
580.0	400.0	-0.478271484375	0.111602783203125	0.4911199384925739
580.0	420.0	-0.667724609375	0.19317626953125	0.695106628565004
580.0	440.0	-0.98046875	0.233123779296875	1.0078023944207617
580.0	460.0	-1.079345703125	0.45086669921875	1.1697298522816333
580.0	480.0	-1.11572265625	0.661529541015625	1.2970961334095092
580.0	500.0	-1.296630859375	1.110809326171875	1.7073807263155942
580.0	520.0	-1.9234619140625	3.0594482421875	3.613852415563364
580.0	540.0	-1.964111328125	3.088623046875	3.660235734888719
580.0	560.0	-2.1368408203125	3.1844482421875	3.834944497450368
580.0	580.0	-2.1561279296875	3.1805419921875	3.842490730404764
580.0	600.0	-2.3309326171875	3.14306640625	3.9130695495947756
580.0	620.0	-2.3760986328125	2.99755859375	3.8250754549182306
580.0	640.0	-2.6138916015625	2.8934326171875	3.8992796276906683
580.0	660.0	-2.795166015625	3.018310546875	4.1137758339853425
580.0	680.0	-2.816650390625	3.0899658203125	4.181077396282861
580.0	700.0	-2.7645263671875	3.1339111328125	4.178995695527939
580.0	720.0	-2.7393798828125	3.1749267578125	4.1933712046313785
580.0	740.0	-2.4500732421875	3.0797119140625	3.9354141288689903
580.0	760.0	-1.6422119140625	1.4136962890625	2.166886514886717
580.0	780.0	4.1768798828125	-1.5074462890625	4.440576524490043
580.0	800.0	4.5760498046875	-1.219482421875	4.735754342472023
600.0	0.0	-0.215087890625	0.7163518667221069	0.7479457183845357
600.0	20.0	-0.1278076171875	0.7132415771484375	0.7246021904357847
600.0	40.0	-0.0330810546875	0.7134170532226562	0.7141836234527754
600.0	60.0	0.0452880859375	0.6519966125488281	0.6535675890854971
600.0	80.0	0.1260986328125	0.59857177734375	0.6117099294842593
600.0	100.0	0.1241455078125	0.51953125	0.5341580541717835
600.0	120.0	0.1260986328125	0.4736785888671875	0.4901757549577414
600.0	140.0	0.0982666015625	0.424468994140625	0.4356951364995908
600.0	160.0	-0.0029296875	0.5508575439453125	0.5508653345331412
600.0	180.0	-0.0662841796875	0.5357513427734375	0.5398361730751156
600.0	200.0	-0.0589599609375	-0.4671783447265625	0.4708841500573176
600.0	220.0	-0.0882568359375	-0.20697021484375	0.2250020864840298
600.0	240.0	-0.14697265625	-0.30096435546875	0.33493358289054975
600.0	260.0	-0.2174072265625	-0.402313232421875	0.4572984136680728
600.0	280.0	-0.285400390625	0.40643310546875	0.4966298945793282
600.0	300.0	-0.3870849609375	-0.102691650390625	0.40047514535103956
600.0	320.0	-0.37841796875	-0.1146240234375	0.39539704832216
600.0	340.0	-0.3446044921875	0.1522216796875	0.37672761486608414
600.0	360.0	-0.3270263671875	0.321136474609375	0.4583392631669158
600.0	380.0	-0.3404541015625	0.28826904296875	0.44610316789375987
600.0	400.0	-0.4049072265625	0.14813232421875	0.4311531602586076
600.0	420.0	-0.49951171875	0.02972412109375	0.5003953242621028
600.0	440.0	-0.6634521484375	-0.394134521484375	0.7716934458008904
600.0	460.0	-0.8404541015625	-0.01605224609375	0.8406073824550219
600.0	480.0	-1.0986328125	1.175811767578125	1.6092008480848048
600.0	500.0	-1.2706298828125	1.8251953125	2.223924060724215
600.0	520.0	-1.9222412109375	3.0716552734375	3.623544865440867
600.0	540.0	-1.9608154296875	3.060791015625	3.6350018969226543
600.0	560.0	-2.137451171875	3.1416015625	3.7997839267058664
600.0	580.0	-2.1566162109375	3.149658203125	3.8172424965924057
600.0	600.0	-2.332763671875	3.1102294921875	3.8878417975648967
600.0	620.0	-2.3583984375	3.0040283203125	3.8191922364869226
600.0	640.0	-2.59521484375	2.9219970703125	3.9080950556678085
600.0	660.0	-2.781005859375	3.0174560546875	4.103539281138702
600.0	680.0	-2.8038330078125	3.07568359375	4.161887685241134
600.0	700.0	-2.74951171875	3.121337890625	4.159635190614065
600.0	720.0	-2.732666015625	3.1318359375	4.15642393078092
600.0	740.0	-2.448486328125	3.01025390625	3.8802981688406923
600.0	760.0	-1.642333984375	1.330810546875	2.1138395463957993
600.0	780.0	4.1722412109375	-1.31298828125	4.373961013651704
600.0	800.0	4.587890625	-1.259765625	4.757704259082791
620.0	0.0	-0.297119140625	0.5950980186462402	0.6651476794836012
620.0	20.0	-0.189208984375	0.5985279083251953	0.627722627290392
620.0	40.0	-0.116943359375	0.6013565063476562	0.6126217405777966
620.0	60.0	-0.0445556640625	0.5642051696777344	0.5659617307655451
620.0	80.0	0.0908203125	0.5195465087890625	0.5274247851186945
620.0	100.0	0.1121826171875	0.4446868896484375	0.4586189806628579
620.0	120.0	0.138916015625	0.407501220703125	0.4305286335096218
620.0	140.0	0.144287109375	0.355010986328125	0.38321217405695945
620.0	160.0	0.0594482421875	0.448760986328125	0.45268147338871206
620.0	180.0	-0.0335693359375	0.5543975830078125	0.5554129818074016
620.0	200.0	-0.074951171875	0.6632843017578125	0.6675056128032069
620.0	220.0	-0.09619140625	0.9706268310546875	0.9753815826637375
620.0	240.0	-0.1181640625	0.95635986328125	0.9636321568741026
620.0	260.0	-0.1461181640625	0.8804931640625	0.89253500201941
620.0	280.0	-0.2330322265625	0.67962646484375	0.7184679187915695
620.0	300.0	-0.3448486328125	0.114501953125	0.36336108325203204
620.0	320.0	-0.34765625	0.00494384765625	0.3476914002297306
620.0	340.0	-0.294677734375	0.38671875	0.48619580287981257
620.0	360.0	-0.27294921875	0.5430908203125	0.6078230952538243
620.0	380.0	-0.3013916015625	0.374114990234375	0.48041536550205727
620.0	400.0	-0.361083984375	0.211212158203125	0.41832071374120017
620.0	420.0	-0.455078125	0.067840576171875	0.460106991501811
620.0	440.0	-0.6397705078125	-0.468902587890625	0.7932061141955409
620.0	460.0	-0.8126220703125	-0.00897216796875	0.8126715996988163
620.0	480.0	-1.12255859375	1.582427978515625	1.94015878308736
620.0	500.0	-1.30126953125	2.344085693359375	2.681052056706788
620.0	520.0	-1.93408203125	3.0631103515625	3.622612086527271
620.0	540.0	-1.964599609375	3.018310546875	3.6013678210553923
620.0	560.0	-2.1368408203125	3.0911865234375	3.7578614681804616
620.0	580.0	-2.125732421875	3.11767578125	3.773412329232435
620.0	600.0	-2.2862548828125	3.1317138671875	3.877446728856308
620.0	620.0	-2.306884765625	3.0550537109375	3.8281941563334665
620.0	640.0	-2.5823974609375	2.913818359375	3.893470698192971
620.0	660.0	-2.7774658203125	2.9833984375	4.076148012509068
620.0	680.0	-2.7984619140625	3.03271484375	4.12659040952212
620.0	700.0	-2.751220703125	3.06689453125	4.120079783586087
620.0	720.0	-2.7374267578125	3.0721435546875	4.114799056454131
620.0	740.0	-2.481689453125	2.9593505859375	3.8621934742113173
620.0	760.0	-1.796875	1.4158935546875	2.287687549432965
620.0	780.0	4.0933837890625	-1.35888671875	4.313045786790909
620.0	800.0	4.610595703125	-1.314453125	4.794307015147964
