# Supplementary material for: Real-time emotion detection by quantitative facial motion analysis
Source: PLoS One. 2023 Mar 10;18(3):e0282730. doi: 10.1371/journal.pone.0282730 (PMC10004542; doi:10.1371/journal.pone.0282730)
Supplement: S1 Dataset — Data from each participant is organized into folders by Study ID and subsequently by emotions. The data files (.csv) contain the pixel displacement results after DISC-processing of videos. (ZIP) [file pone.0282730.s004.zip › S1_Dataset/1/happy/result/100900_cropped_result.csv]

pos_x	pos_y	disp_x	disp_y	disp_xy_indi
0.0	0.0	0.39598703384399414	0.6337187886238098	0.7472651698208564
0.0	20.0	0.31606459617614746	0.6925106048583984	0.761227802170504
0.0	40.0	0.4160175323486328	0.6981353759765625	0.8126891105529728
0.0	60.0	0.44541120529174805	0.7863998413085938	0.9037786522205695
0.0	80.0	0.41571760177612305	0.9273300170898438	1.016249027070797
0.0	100.0	0.3529350757598877	1.146575927734375	1.1996664227032365
0.0	120.0	0.43343257904052734	1.0243453979492188	1.1122712326017725
0.0	140.0	0.44846677780151367	1.026702880859375	1.1203754979276421
0.0	160.0	0.4085395336151123	1.031768798828125	1.1097078015233044
0.0	180.0	0.4216647148132324	1.1094970703125	1.1869224409162316
0.0	200.0	0.1446242332458496	1.454071044921875	1.4612456236109463
0.0	220.0	0.22594714164733887	1.3973846435546875	1.4155338049163868
0.0	240.0	0.35666966438293457	1.295806884765625	1.3439972961643296
0.0	260.0	0.5629208087921143	0.936492919921875	1.0926567741221245
0.0	280.0	0.9288372993469238	0.16845703125	0.9439896715725498
0.0	300.0	1.1200485229492188	-0.163848876953125	1.1319695880365015
0.0	320.0	1.0929079055786133	-0.081695556640625	1.095957049364186
0.0	340.0	0.743384838104248	1.145843505859375	1.3658617636654826
0.0	360.0	0.5292673110961914	0.984771728515625	1.1179889283345539
0.0	380.0	0.48070740699768066	1.16717529296875	1.2622906858798892
0.0	400.0	0.47384023666381836	0.6964111328125	0.8423259676555228
0.0	420.0	0.4980130195617676	0.4715576171875	0.6858451384828664
0.0	440.0	0.4667792320251465	0.1544189453125	0.491658481185274
0.0	460.0	0.2062668800354004	-0.019866943359375	0.20722143045057592
0.0	480.0	0.052474021911621094	-0.095672607421875	0.10911815058220838
0.0	500.0	-0.055959463119506836	0.083740234375	0.1007168722995476
0.0	520.0	0.4607570171356201	0.46514892578125	0.6547217363087657
0.0	540.0	1.242128849029541	0.7337646484375	1.4426692749511443
0.0	560.0	1.4595330953598022	0.77685546875	1.6534029381180342
0.0	580.0	2.024536371231079	0.7760009765625	2.1681616715695946
0.0	600.0	2.3862593173980713	0.7059326171875	2.4884883744711974
0.0	620.0	2.655273675918579	0.605712890625	2.7234842389658613
0.0	640.0	2.481590747833252	0.59747314453125	2.5525020662416043
0.0	660.0	2.340229034423828	0.68414306640625	2.438180401215634
0.0	680.0	2.394573211669922	0.7525634765625	2.5100463446524333
0.0	700.0	2.4312291145324707	0.8355712890625	2.5708081193383356
0.0	720.0	2.6037192344665527	0.8040771484375	2.725049341309341
0.0	740.0	2.7149264812469482	1.50830078125	3.1057683502307922
0.0	760.0	2.739367723464966	1.2091064453125	2.9943403147367635
0.0	780.0	4.568750381469727	-7.297607421875	8.609794081857292
0.0	800.0	4.68479061126709	-8.2564697265625	9.492974002759057
20.0	0.0	0.39962005615234375	0.6890047192573547	0.7965071829168325
20.0	20.0	0.38620758056640625	0.8308753967285156	0.9162479032312846
20.0	40.0	0.34781646728515625	0.9890861511230469	1.048459684135794
20.0	60.0	0.3651561737060547	1.049713134765625	1.1114120282303597
20.0	80.0	0.30910682678222656	1.19866943359375	1.2378834522665447
20.0	100.0	0.31821632385253906	1.2417373657226562	1.2818632197695923
20.0	120.0	0.3994426727294922	1.1089324951171875	1.1786796543268707
20.0	140.0	0.3882160186767578	1.1873931884765625	1.2492454767569785
20.0	160.0	0.3765830993652344	1.229156494140625	1.2855506671522512
20.0	180.0	0.4375801086425781	1.1983489990234375	1.275741617624872
20.0	200.0	0.2535076141357422	1.44964599609375	1.4716452101017545
20.0	220.0	0.3493785858154297	1.33203125	1.3770884674569575
20.0	240.0	0.4600391387939453	1.12091064453125	1.2116421428151702
20.0	260.0	0.610565185546875	0.781585693359375	0.9917993959798246
20.0	280.0	0.8954677581787109	0.19549560546875	0.9165593476121443
20.0	300.0	1.0749187469482422	-0.083953857421875	1.0781922661180572
20.0	320.0	1.1420783996582031	-0.441162109375	1.224323110013873
20.0	340.0	0.8724956512451172	0.275421142578125	0.914934679209768
20.0	360.0	0.6207084655761719	0.1763916015625	0.645285205424477
20.0	380.0	0.5208740234375	0.280303955078125	0.5915065980396236
20.0	400.0	0.4823436737060547	0.055084228515625	0.4854788273399928
20.0	420.0	0.48726844787597656	-0.121551513671875	0.5022004687088487
20.0	440.0	0.4393882751464844	-0.348175048828125	0.5606138786746809
20.0	460.0	0.1811237335205078	-0.44537353515625	0.48079454308673614
20.0	480.0	0.014751434326171875	-0.507110595703125	0.5073251039413067
20.0	500.0	-0.08097457885742188	-0.100677490234375	0.12920077190570306
20.0	520.0	0.43881797790527344	0.35675048828125	0.5655370267469526
20.0	540.0	1.102640151977539	0.62799072265625	1.2689316973325906
20.0	560.0	1.1525497436523438	0.6358642578125	1.3163184515748934
20.0	580.0	1.8548831939697266	0.75653076171875	2.0032300059399284
20.0	600.0	2.1834583282470703	0.66314697265625	2.28194087971942
20.0	620.0	2.9386348724365234	0.658447265625	3.011499247070977
20.0	640.0	3.3359947204589844	0.6666259765625	3.401948113589936
20.0	660.0	3.375295639038086	0.6661376953125	3.440401151032503
20.0	680.0	3.4717540740966797	0.68865966796875	3.539396627858161
20.0	700.0	3.2673416137695312	0.86492919921875	3.3798851667965395
20.0	720.0	3.0922927856445312	1.0579833984375	3.2682722566393663
20.0	740.0	2.9535789489746094	1.25408935546875	3.208795524698634
20.0	760.0	2.728757858276367	1.042236328125	2.9210231106186937
20.0	780.0	4.557416915893555	-7.7403564453125	8.982380911860924
20.0	800.0	4.67790412902832	-8.5107421875	9.71161776546382
40.0	0.0	0.4064750671386719	0.9205775856971741	1.0063225484373415
40.0	20.0	0.3661766052246094	1.0257740020751953	1.0891729015850433
40.0	40.0	0.3386077880859375	1.1278228759765625	1.1775566541481117
40.0	60.0	0.3544273376464844	1.1686515808105469	1.221214663768072
40.0	80.0	0.31404876708984375	1.2642440795898438	1.3026663889456203
40.0	100.0	0.328338623046875	1.2760543823242188	1.3176194587335
40.0	120.0	0.4016151428222656	1.179840087890625	1.246321529918306
40.0	140.0	0.393524169921875	1.2580718994140625	1.3181829070383244
40.0	160.0	0.3987274169921875	1.23663330078125	1.2993250069410622
40.0	180.0	0.4152679443359375	1.2225189208984375	1.2911235330314739
40.0	200.0	0.3116264343261719	1.3290557861328125	1.365100845074807
40.0	220.0	0.4919776916503906	0.9906768798828125	1.1061115357033355
40.0	240.0	0.5908927917480469	0.6956329345703125	0.9127209162710721
40.0	260.0	0.6483573913574219	0.51678466796875	0.8291162162057695
40.0	280.0	0.8418350219726562	0.288726806640625	0.8899715574627065
40.0	300.0	1.0609855651855469	-0.003509521484375	1.0609913695563897
40.0	320.0	1.1546440124511719	-0.451019287109375	1.2396052568596145
40.0	340.0	0.9754600524902344	-0.358856201171875	1.0393748539981906
40.0	360.0	0.707427978515625	-0.60174560546875	0.9287368402769732
40.0	380.0	0.55438232421875	-0.717681884765625	0.9068666104377882
40.0	400.0	0.4846153259277344	-0.9713134765625	1.0854961464123096
40.0	420.0	0.45719146728515625	-1.111785888671875	1.2021197527735183
40.0	440.0	0.3816337585449219	-1.337310791015625	1.3906992764174289
40.0	460.0	0.12981796264648438	-1.346588134765625	1.3528312193755911
40.0	480.0	-0.056919097900390625	-1.37908935546875	1.380263465456145
40.0	500.0	-0.14636611938476562	-0.52587890625	0.5458678090366309
40.0	520.0	0.4173736572265625	0.21160888671875	0.4679520175028898
40.0	540.0	1.0943336486816406	0.52886962890625	1.215429643795274
40.0	560.0	1.1489639282226562	0.545654296875	1.271949967591095
40.0	580.0	1.8511734008789062	0.674560546875	1.9702474188593357
40.0	600.0	2.182575225830078	0.591796875	2.261384124306833
40.0	620.0	2.8987464904785156	0.68487548828125	2.978554288662537
40.0	640.0	3.2590599060058594	0.78460693359375	3.352175340160223
40.0	660.0	3.2690582275390625	0.7752685546875	3.359729606222513
40.0	680.0	3.366535186767578	0.82293701171875	3.4656578724681983
40.0	700.0	3.186260223388672	1.0001220703125	3.339535651355588
40.0	720.0	3.045398712158203	1.0733642578125	3.2290190686900906
40.0	740.0	2.9491195678710938	1.13067626953125	3.1584387048162403
40.0	760.0	2.7143592834472656	0.82305908203125	2.83640134186798
40.0	780.0	4.512592315673828	-7.83966064453125	9.045649143587795
40.0	800.0	4.682582855224609	-8.60015869140625	9.79230880402645
60.0	0.0	0.3778038024902344	1.0989826917648315	1.1621095774387005
60.0	20.0	0.3404655456542969	1.1798782348632812	1.228018500219671
60.0	40.0	0.3878517150878906	1.2088050842285156	1.269503321993813
60.0	60.0	0.4696159362792969	1.1719894409179688	1.2625760876995467
60.0	80.0	0.4666748046875	1.23236083984375	1.3177627301265236
60.0	100.0	0.5468482971191406	1.1809616088867188	1.301427440054347
60.0	120.0	0.607818603515625	1.10894775390625	1.2645981874387617
60.0	140.0	0.6091766357421875	1.113128662109375	1.2689174882330123
60.0	160.0	0.59454345703125	1.140045166015625	1.2857623819564266
60.0	180.0	0.5725173950195312	1.120635986328125	1.258412166761574
60.0	200.0	0.441192626953125	1.139495849609375	1.2219254172635867
60.0	220.0	0.5555534362792969	0.83685302734375	1.004471308667467
60.0	240.0	0.6029548645019531	0.5172576904296875	0.7944243745852861
60.0	260.0	0.6823387145996094	0.328094482421875	0.7571209354106682
60.0	280.0	0.41693115234375	1.41314697265625	1.4733689124323925
60.0	300.0	0.6437797546386719	1.07196044921875	1.2504205601204312
60.0	320.0	0.7697219848632812	0.51824951171875	0.9279302184855239
60.0	340.0	0.5792160034179688	0.373138427734375	0.6890017887259552
60.0	360.0	0.5009231567382812	-1.075347900390625	1.1862955432063167
60.0	380.0	0.336669921875	-1.41864013671875	1.4580420000139613
60.0	400.0	0.29422760009765625	-1.8831787109375	1.9060251671967636
60.0	420.0	0.23681640625	-2.00518798828125	2.0191237898198744
60.0	440.0	0.18141555786132812	-2.034759521484375	2.0428308581244456
60.0	460.0	0.056018829345703125	-1.997100830078125	1.99788634179725
60.0	480.0	-0.06041717529296875	-1.96185302734375	1.9627831097623134
60.0	500.0	-0.10245132446289062	-0.8994140625	0.9052303185968499
60.0	520.0	0.5040130615234375	0.16265869140625	0.5296102492174997
60.0	540.0	1.1066513061523438	0.46295166015625	1.1995838249368471
60.0	560.0	1.1252517700195312	0.45489501953125	1.2137219717572985
60.0	580.0	1.8572921752929688	0.593994140625	1.9499649390441152
60.0	600.0	2.188579559326172	0.5184326171875	2.2491449188667727
60.0	620.0	2.938507080078125	0.62451171875	3.0041369387105754
60.0	640.0	3.2872657775878906	0.726318359375	3.36654936866604
60.0	660.0	3.245136260986328	0.76513671875	3.3341181068984107
60.0	680.0	3.3053855895996094	0.856201171875	3.4144771697366614
60.0	700.0	3.1170692443847656	1.05169677734375	3.2897092251086026
60.0	720.0	2.9422683715820312	1.1553955078125	3.160993823133048
60.0	740.0	2.843151092529297	1.288330078125	3.121426360680659
60.0	760.0	3.331737518310547	1.6566162109375	3.720867124913095
60.0	780.0	5.564582824707031	-0.00732421875	5.564587644848878
60.0	800.0	5.661384582519531	0.09039306640625	5.662106171527003
80.0	0.0	0.506561279296875	1.0922460556030273	1.203995754005494
80.0	20.0	0.55767822265625	1.1003246307373047	1.2335798689311608
80.0	40.0	0.592376708984375	1.1142044067382812	1.2618881191857558
80.0	60.0	0.6058502197265625	1.1206436157226562	1.2739295907555772
80.0	80.0	0.6134719848632812	1.1650466918945312	1.3166934611011345
80.0	100.0	0.649017333984375	1.1288070678710938	1.3020863628377044
80.0	120.0	0.6650848388671875	1.1086883544921875	1.2928757520649798
80.0	140.0	0.6479568481445312	1.1787872314453125	1.345134719675282
80.0	160.0	0.6787567138671875	1.10760498046875	1.2990379014405096
80.0	180.0	0.7303314208984375	0.94781494140625	1.1965521917177135
80.0	200.0	0.8212966918945312	0.6728057861328125	1.0616948158348953
80.0	220.0	0.9116973876953125	0.317626953125	0.9654423898306558
80.0	240.0	0.7257156372070312	0.278045654296875	0.7771567229074099
80.0	260.0	0.37509918212890625	1.0128173828125	1.0800455765202395
80.0	280.0	-0.0391082763671875	1.84564208984375	1.846056386214467
80.0	300.0	0.10015869140625	1.5986328125	1.6017673466099478
80.0	320.0	0.3011932373046875	1.074127197265625	1.1155566333018618
80.0	340.0	0.6105728149414062	-0.1123046875	0.6208151940633745
80.0	360.0	1.062164306640625	-1.399658203125	1.7570532433243062
80.0	380.0	0.8521728515625	-1.960113525390625	2.1373449888493496
80.0	400.0	0.9115371704101562	-2.473052978515625	2.635695552901427
80.0	420.0	0.87158203125	-2.593780517578125	2.736302726411265
80.0	440.0	0.8442230224609375	-2.666961669921875	2.797391116823952
80.0	460.0	0.6588973999023438	-2.631500244140625	2.7127365000143744
80.0	480.0	0.35460662841796875	-2.54534912109375	2.5699315183815084
80.0	500.0	-0.096649169921875	-2.22088623046875	2.222988238999991
80.0	520.0	-0.1420440673828125	-1.97998046875	1.9850690601866028
80.0	540.0	-0.01992034912109375	-1.80621337890625	1.806323224245605
80.0	560.0	0.06313323974609375	-1.70269775390625	1.703867790386985
80.0	580.0	1.5202407836914062	0.08306884765625	1.522508612077317
80.0	600.0	2.1378021240234375	0.42669677734375	2.179969738614429
80.0	620.0	3.2151336669921875	0.7919921875	3.31124389341644
80.0	640.0	3.6996231079101562	0.9371337890625	3.8164683778573933
80.0	660.0	3.9441146850585938	1.00872802734375	4.07106532519974
80.0	680.0	4.018707275390625	0.94805908203125	4.129022183071856
80.0	700.0	3.8742599487304688	1.25921630859375	4.073759426152394
80.0	720.0	3.5270767211914062	1.609130859375	3.8767992364530883
80.0	740.0	3.3593063354492188	1.08489990234375	3.530148276417683
80.0	760.0	4.855659484863281	0.5047607421875	4.881824703919265
80.0	780.0	5.491119384765625	0.33831787109375	5.501531703048727
80.0	800.0	5.629852294921875	0.315673828125	5.638695489951572
100.0	0.0	0.5598297119140625	1.1185204982757568	1.2507987093872577
100.0	20.0	0.5930023193359375	1.126363754272461	1.2729285359660039
100.0	40.0	0.6064224243164062	1.1557998657226562	1.3052285188112838
100.0	60.0	0.6417694091796875	1.1553955078125	1.3216681709234546
100.0	80.0	0.5912246704101562	1.2353973388671875	1.3695813943616957
100.0	100.0	0.5938796997070312	1.26031494140625	1.393228929234515
100.0	120.0	0.6439971923828125	1.2436141967773438	1.400467298519713
100.0	140.0	0.7089080810546875	1.1880340576171875	1.3834650662170687
100.0	160.0	0.7902374267578125	1.0537567138671875	1.3171478287075384
100.0	180.0	1.0495529174804688	0.5631256103515625	1.1910800895093425
100.0	200.0	1.1571884155273438	0.0980072021484375	1.161331322536187
100.0	220.0	0.9648895263671875	-0.1109466552734375	0.9712471150070194
100.0	240.0	-0.16667938232421875	0.7520751953125	0.7703240330512336
100.0	260.0	-0.71881103515625	1.79339599609375	1.9320865671774372
100.0	280.0	-0.17516326904296875	1.719146728515625	1.7280473503315223
100.0	300.0	0.34521484375	1.34600830078125	1.3895724645074703
100.0	320.0	1.000244140625	0.5498046875	1.1413910527297897
100.0	340.0	1.0191497802734375	-0.426849365234375	1.1049283484608334
100.0	360.0	0.9299392700195312	-1.3746337890625	1.659640051323414
100.0	380.0	1.0638351440429688	-2.199615478515625	2.443369285848221
100.0	400.0	1.0424270629882812	-2.73858642578125	2.930274695847421
100.0	420.0	0.9742202758789062	-2.820587158203125	2.9840940104081763
100.0	440.0	0.941986083984375	-2.888031005859375	3.037772353752883
100.0	460.0	0.7184295654296875	-2.82489013671875	2.9148148011519304
100.0	480.0	0.5474014282226562	-2.726470947265625	2.780879743876696
100.0	500.0	0.5249099731445312	-2.474761962890625	2.529817632335748
100.0	520.0	0.7027587890625	-2.3289794921875	2.4326971432207785
100.0	540.0	0.8912506103515625	-2.18304443359375	2.3579674827055377
100.0	560.0	0.8686904907226562	-2.013671875	2.193056677069242
100.0	580.0	0.37854766845703125	-1.84039306640625	1.8789212267070843
100.0	600.0	-0.18465423583984375	-1.45294189453125	1.464628736471347
100.0	620.0	4.853752136230469	4.6759033203125	6.739657384531598
100.0	640.0	4.5720062255859375	6.35723876953125	7.830563562070598
100.0	660.0	4.376823425292969	5.5899658203125	7.099598662491794
100.0	680.0	4.421714782714844	5.73577880859375	7.24228694272687
100.0	700.0	4.132698059082031	5.254638671875	6.685089439903153
100.0	720.0	3.0474014282226562	3.94134521484375	4.982053549220964
100.0	740.0	0.02483367919921875	-0.37420654296875	0.3750296633910345
100.0	760.0	4.931358337402344	0.40338134765625	4.947828974763031
100.0	780.0	5.440788269042969	0.32330322265625	5.450385487498614
100.0	800.0	5.621490478515625	0.28271484375	5.628595107388558
120.0	0.0	0.5966949462890625	1.1129252910614014	1.262793554945151
120.0	20.0	0.5956649780273438	1.1678485870361328	1.3109870664085927
120.0	40.0	0.6067047119140625	1.2160873413085938	1.3590287079932233
120.0	60.0	0.5553512573242188	1.3000564575195312	1.4137049945974667
120.0	80.0	0.47728729248046875	1.4406509399414062	1.5176555242601641
120.0	100.0	0.559967041015625	1.388580322265625	1.4972369212676735
120.0	120.0	0.7557296752929688	1.1664047241210938	1.389829961747271
120.0	140.0	0.992645263671875	0.9017333984375	1.3410696258389605
120.0	160.0	1.1810531616210938	0.567138671875	1.310165197107342
120.0	180.0	1.1408157348632812	0.1421051025390625	1.1496322895079478
120.0	200.0	0.9878311157226562	-0.1631317138671875	1.0012104020929435
120.0	220.0	0.7175445556640625	-0.2431488037109375	0.757622287231043
120.0	240.0	-0.29833221435546875	0.942626953125	0.9887101106390883
120.0	260.0	-1.2262802124023438	1.74737548828125	2.1347328302098307
120.0	280.0	-1.632171630859375	2.092437744140625	2.6537294409352397
120.0	300.0	-1.5915908813476562	1.91180419921875	2.4876006170081753
120.0	320.0	-1.601470947265625	1.665283203125	2.3103846739333513
120.0	340.0	-1.6865081787109375	0.983551025390625	1.952353056290238
120.0	360.0	-1.0671310424804688	-0.845367431640625	1.3614017615326193
120.0	380.0	1.216827392578125	-2.474578857421875	2.7575731041856044
120.0	400.0	0.9708175659179688	-2.894134521484375	3.052622049114905
120.0	420.0	0.8841171264648438	-2.952423095703125	3.0819580187519877
120.0	440.0	0.8794097900390625	-3.037994384765625	3.162715836221145
120.0	460.0	0.625244140625	-2.942352294921875	3.0080504089555946
120.0	480.0	0.5571670532226562	-2.79583740234375	2.850814253075964
120.0	500.0	0.5762176513671875	-2.487518310546875	2.553384837241166
120.0	520.0	0.7657089233398438	-2.34423828125	2.466123126399048
120.0	540.0	0.7538909912109375	-2.25341796875	2.3761826883710744
120.0	560.0	0.7024459838867188	-2.106201171875	2.2202508274260824
120.0	580.0	0.29644012451171875	-1.8687744140625	1.8921402057128758
120.0	600.0	0.258148193359375	-1.7978515625	1.816290376156412
120.0	620.0	0.254119873046875	-1.7529296875	1.7712536236226046
120.0	640.0	0.12352752685546875	-1.6123046875	1.6170298250884247
120.0	660.0	0.03404998779296875	-1.2611083984375	1.2615679903510146
120.0	680.0	0.073150634765625	-0.870849609375	0.8739165048877404
120.0	700.0	0.1995086669921875	-0.5130615234375	0.5504869072348659
120.0	720.0	0.23069000244140625	-0.51776123046875	0.5668285181630597
120.0	740.0	0.3838348388671875	-0.371337890625	0.5340608696974758
120.0	760.0	4.715370178222656	0.3905029296875	4.731512279997388
120.0	780.0	5.266090393066406	0.36529541015625	5.2787449990151565
120.0	800.0	5.436927795410156	0.34320068359375	5.4477491280089945
140.0	0.0	0.541351318359375	1.178323745727539	1.296729771245656
140.0	20.0	0.501739501953125	1.2951717376708984	1.3889608914154583
140.0	40.0	0.517730712890625	1.3337440490722656	1.4307055180944528
140.0	60.0	0.453033447265625	1.4865760803222656	1.5540745628597383
140.0	80.0	0.3778076171875	1.6460647583007812	1.688865827744971
140.0	100.0	0.5865631103515625	1.4256820678710938	1.5416308381303538
140.0	120.0	1.175048828125	0.7792510986328125	1.4099546174251074
140.0	140.0	1.5227203369140625	0.30242919921875	1.5524627676668354
140.0	160.0	1.499420166015625	0.1031494140625	1.5029639502914771
140.0	180.0	0.979278564453125	-0.088134765625	0.9832366163386853
140.0	200.0	0.81207275390625	-0.25018310546875	0.8497374558643797
140.0	220.0	0.8430023193359375	-0.211395263671875	0.86910348515506
140.0	240.0	-0.14971923828125	1.0067291259765625	1.0178012494593682
140.0	260.0	-1.2622528076171875	1.564300537109375	2.0100543079076623
140.0	280.0	-1.964202880859375	2.020050048828125	2.817569015471809
140.0	300.0	-1.8365478515625	1.710296630859375	2.509586136518881
140.0	320.0	-1.9150238037109375	1.358642578125	2.34802594190815
140.0	340.0	-2.1131134033203125	0.1923828125	2.1218528228502005
140.0	360.0	-1.542816162109375	-0.6727294921875	1.6831062591900587
140.0	380.0	1.0731658935546875	-2.60528564453125	2.8176583051693194
140.0	400.0	0.8982391357421875	-3.06622314453125	3.195083397509051
140.0	420.0	0.7946624755859375	-3.085662841796875	3.186346438061991
140.0	440.0	0.8057708740234375	-3.168548583984375	3.2693985426212393
140.0	460.0	0.5503387451171875	-3.024261474609375	3.0739274879514698
140.0	480.0	0.58892822265625	-2.800079345703125	2.861342481017309
140.0	500.0	0.6281585693359375	-2.38665771484375	2.4679380535283624
140.0	520.0	0.631561279296875	-2.3267822265625	2.4109718329657546
140.0	540.0	0.438720703125	-2.2423095703125	2.2848256092020507
140.0	560.0	0.287994384765625	-2.146728515625	2.165960314838212
140.0	580.0	0.016693115234375	-1.8953857421875	1.895459250889844
140.0	600.0	0.0815582275390625	-1.75360107421875	1.7554966453914025
140.0	620.0	0.137786865234375	-1.7457275390625	1.7511567208197925
140.0	640.0	0.19842529296875	-1.71185302734375	1.723314650351379
140.0	660.0	0.3800048828125	-1.64520263671875	1.6885187078702057
140.0	680.0	0.0882415771484375	-1.21478271484375	1.2179834236231606
140.0	700.0	0.0558929443359375	-0.24029541015625	0.24671016470486298
140.0	720.0	0.453155517578125	-0.0047607421875	0.4531805244907091
140.0	740.0	1.43231201171875	0.0045166015625	1.4323191329461067
140.0	760.0	4.36041259765625	0.37548828125	4.376549950720934
140.0	780.0	4.9937591552734375	0.38128662109375	5.008294119588262
140.0	800.0	5.14215087890625	0.36572265625	5.1551400294008385
160.0	0.0	0.312469482421875	1.4613587856292725	1.4943917417400487
160.0	20.0	0.3466339111328125	1.5211811065673828	1.5601753194191985
160.0	40.0	0.4348602294921875	1.4935264587402344	1.5555464320138899
160.0	60.0	0.441680908203125	1.568634033203125	1.6296302509447473
160.0	80.0	0.4411773681640625	1.6355438232421875	1.6940014958452194
160.0	100.0	0.7846832275390625	1.2667770385742188	1.4901180601012753
160.0	120.0	1.23681640625	0.7044219970703125	1.4233499825150848
160.0	140.0	1.39361572265625	0.3170013427734375	1.4292146912745
160.0	160.0	1.113800048828125	0.0942535400390625	1.1177809618075578
160.0	180.0	0.661407470703125	-0.107177734375	0.6700350058375034
160.0	200.0	0.9933013916015625	-0.2391357421875	1.0216817301631498
160.0	220.0	1.1434783935546875	-0.1894378662109375	1.1590640800581138
160.0	240.0	-0.136962890625	0.941070556640625	0.9509850818936392
160.0	260.0	-1.5882568359375	1.353424072265625	2.086699905662112
160.0	280.0	-2.6549072265625	1.74481201171875	3.176932693320999
160.0	300.0	-2.7003631591796875	1.448394775390625	3.064279461281846
160.0	320.0	-2.9483795166015625	1.008880615234375	3.116212744616669
160.0	340.0	-3.0291290283203125	-0.178863525390625	3.0344051856876204
160.0	360.0	-2.75439453125	-0.751129150390625	2.8549753474148334
160.0	380.0	0.871063232421875	-2.647796630859375	2.787396303590055
160.0	400.0	0.7880096435546875	-3.156219482421875	3.253103229157445
160.0	420.0	0.59442138671875	-3.15008544921875	3.205678574400175
160.0	440.0	0.6357269287109375	-3.228790283203125	3.290780366538484
160.0	460.0	0.540557861328125	-3.01544189453125	3.0635098532137692
160.0	480.0	0.648681640625	-2.760284423828125	2.835481964554193
160.0	500.0	0.6212615966796875	-2.407867431640625	2.486723052505971
160.0	520.0	0.537139892578125	-2.40753173828125	2.4667242113844785
160.0	540.0	0.2242889404296875	-2.3564453125	2.3670952747201146
160.0	560.0	-0.058807373046875	-2.2628173828125	2.263581413398486
160.0	580.0	-0.206878662109375	-1.85357666015625	1.8650858467942335
160.0	600.0	-0.0887908935546875	-1.6383056640625	1.6407099901193718
160.0	620.0	-0.000701904296875	-1.64532470703125	1.6453248567493017
160.0	640.0	0.0838623046875	-1.61102294921875	1.6132042118271879
160.0	660.0	0.2089080810546875	-1.56292724609375	1.5768272457413162
160.0	680.0	0.0756988525390625	-1.5726318359375	1.574452669240928
160.0	700.0	-0.081146240234375	-0.48638916015625	0.49311167844787157
160.0	720.0	0.515350341796875	-0.18011474609375	0.5459187636916063
160.0	740.0	1.5281982421875	-0.210693359375	1.5426540633303656
160.0	760.0	1.8428802490234375	-0.07879638671875	1.8445640359718114
160.0	780.0	2.0352783203125	-0.0595703125	2.036149911785824
160.0	800.0	2.2232208251953125	-0.05267333984375	2.2238447154224645
180.0	0.0	0.1715850830078125	1.705670952796936	1.7142796854440077
180.0	20.0	0.24322509765625	1.691549301147461	1.7089463087945027
180.0	40.0	0.3554534912109375	1.641937255859375	1.6799717666059328
180.0	60.0	0.4391326904296875	1.6147689819335938	1.6734145884444986
180.0	80.0	0.5003814697265625	1.598175048828125	1.6746776113456865
180.0	100.0	0.858306884765625	1.2067337036132812	1.4808433205009564
180.0	120.0	1.2548980712890625	0.5984115600585938	1.3902753556532494
180.0	140.0	1.1697235107421875	0.2644805908203125	1.1992510473223237
180.0	160.0	0.86865234375	0.0509033203125	0.8701425413811263
180.0	180.0	0.53167724609375	-0.1079864501953125	0.5425327339798205
180.0	200.0	0.8069610595703125	-0.2537689208984375	0.8459224650503135
180.0	220.0	1.044891357421875	-0.2186431884765625	1.0675217996285258
180.0	240.0	-0.059539794921875	0.7555999755859375	0.7579421549727976
180.0	260.0	-2.0254058837890625	1.09375	2.3018596952436856
180.0	280.0	-3.76483154296875	1.370208740234375	4.006423409819178
180.0	300.0	-3.8499755859375	1.0584716796875	3.992827858675512
180.0	320.0	-4.0739898681640625	0.56927490234375	4.113571120126881
180.0	340.0	-4.5251312255859375	-0.5069580078125	4.5534403510376755
180.0	360.0	-3.3297271728515625	-0.631439208984375	3.3890704507680085
180.0	380.0	0.4086151123046875	-2.559814453125	2.5922222791326006
180.0	400.0	0.418670654296875	-3.0460205078125	3.0746586885024643
180.0	420.0	0.261260986328125	-3.014373779296875	3.0256745668180627
180.0	440.0	0.262908935546875	-3.069305419921875	3.0805448980906265
180.0	460.0	-0.139190673828125	-2.572723388671875	2.5764859165731964
180.0	480.0	-0.31829833984375	-2.079833984375	2.104049247453223
180.0	500.0	-0.2495574951171875	-2.019866943359375	2.0352251502585923
180.0	520.0	-0.230743408203125	-2.158447265625	2.170745751789747
180.0	540.0	-0.2759246826171875	-2.26953125	2.286242884123198
180.0	560.0	-0.0497589111328125	-2.42022705078125	2.4207385085073585
180.0	580.0	-0.4076690673828125	-1.83941650390625	1.8840507273806253
180.0	600.0	-0.40142822265625	-1.57183837890625	1.6222886633850289
180.0	620.0	-0.3488006591796875	-1.6026611328125	1.6401782239964138
180.0	640.0	-0.3287811279296875	-1.5634765625	1.597672053823792
180.0	660.0	-0.288848876953125	-1.527587890625	1.554657015968866
180.0	680.0	-0.336639404296875	-1.5477294921875	1.58391687582156
180.0	700.0	-0.341705322265625	-0.50982666015625	0.6137473019661521
180.0	720.0	0.4282379150390625	-0.295654296875	0.5203836806988223
180.0	740.0	1.4954071044921875	-0.27099609375	1.5197635641748577
180.0	760.0	1.7974700927734375	-0.162841796875	1.8048313453684333
180.0	780.0	1.9952850341796875	-0.14166259765625	2.0003076411382708
180.0	800.0	2.1770782470703125	-0.12811279296875	2.1808444652448276
200.0	0.0	0.2879486083984375	1.6706492900848389	1.695282705491793
200.0	20.0	0.281402587890625	1.6844215393066406	1.7077655982457585
200.0	40.0	0.3647613525390625	1.655792236328125	1.6954936668093512
200.0	60.0	0.4378204345703125	1.616943359375	1.675169412433933
200.0	80.0	0.5599212646484375	1.5127334594726562	1.6130326537344544
200.0	100.0	1.047760009765625	1.0287857055664062	1.4684008533237207
200.0	120.0	1.339630126953125	0.4824066162109375	1.423841641617681
200.0	140.0	1.10595703125	0.2178955078125	1.127217551006096
200.0	160.0	0.7478485107421875	0.0378875732421875	0.7488076276491111
200.0	180.0	0.622406005859375	-0.061920166015625	0.6254784913082326
200.0	200.0	0.700439453125	-0.2108154296875	0.7314769804227432
200.0	220.0	0.7205047607421875	-0.2261810302734375	0.7551721450819744
200.0	240.0	-0.115997314453125	0.678619384765625	0.6884617972988861
200.0	260.0	-1.4317779541015625	1.024200439453125	1.7603904822587602
200.0	280.0	-2.7271728515625	0.887298583984375	2.8678860750455577
200.0	300.0	-2.919036865234375	0.5361328125	2.96786364465022
200.0	320.0	-3.014129638671875	0.122650146484375	3.016624029797695
200.0	340.0	-2.6673736572265625	-0.781768798828125	2.7795763493898447
200.0	360.0	-1.511199951171875	-0.84674072265625	1.73225146668326
200.0	380.0	0.1866912841796875	-2.46160888671875	2.4686781780461753
200.0	400.0	0.1539154052734375	-2.7191162109375	2.7234689130892598
200.0	420.0	-0.013946533203125	-2.66162109375	2.6616576324695354
200.0	440.0	-0.0122833251953125	-2.61737060546875	2.617399428144223
200.0	460.0	-0.227630615234375	-2.070953369140625	2.083425917604676
200.0	480.0	-0.3692626953125	-1.565673828125	1.6086296883450348
200.0	500.0	-0.3031768798828125	-1.729827880859375	1.7561949544096502
200.0	520.0	-0.3019866943359375	-1.88189697265625	1.905972764561106
200.0	540.0	-0.35797119140625	-2.01422119140625	2.04578356181362
200.0	560.0	-0.22222900390625	-2.17535400390625	2.1866757355602857
200.0	580.0	-0.4786376953125	-1.778564453125	1.8418429784576893
200.0	600.0	-0.45355224609375	-1.49090576171875	1.5583676171760152
200.0	620.0	-0.3284912109375	-1.53656005859375	1.5712807799145299
200.0	640.0	-0.2251434326171875	-1.4923095703125	1.5091976076368954
200.0	660.0	-0.2142486572265625	-1.4833984375	1.4987906496575252
200.0	680.0	-0.068084716796875	-1.5299072265625	1.5314214477241304
200.0	700.0	-0.2082061767578125	-0.6365966796875	0.6697799225337043
200.0	720.0	0.107421875	-0.34033203125	0.3568828249205425
200.0	740.0	1.1559295654296875	-0.531005859375	1.272061469790296
200.0	760.0	1.574127197265625	-0.26336669921875	1.5960070336401126
200.0	780.0	1.8403167724609375	-0.2236328125	1.8538547564002155
200.0	800.0	1.979583740234375	-0.2110595703125	1.9908033370528628
220.0	0.0	0.455841064453125	1.5236783027648926	1.5904045543063128
220.0	20.0	0.3933258056640625	1.5730781555175781	1.6215054957562955
220.0	40.0	0.4821319580078125	1.5527496337890625	1.6258790392167908
220.0	60.0	0.4792022705078125	1.5440673828125	1.6167185589103894
220.0	80.0	0.62042236328125	1.396820068359375	1.5284077375592484
220.0	100.0	1.1589813232421875	0.93048095703125	1.4862814400449205
220.0	120.0	1.2709808349609375	0.466552734375	1.3539068419912765
220.0	140.0	0.917236328125	0.1758270263671875	0.9339366278465366
220.0	160.0	0.743896484375	0.037261962890625	0.7448291303003306
220.0	180.0	0.6729278564453125	-0.0428314208984375	0.6742895747349666
220.0	200.0	0.59967041015625	-0.2003021240234375	0.6322385164676901
220.0	220.0	0.549468994140625	-0.2933197021484375	0.6228584294928972
220.0	240.0	-0.1255035400390625	0.37091064453125	0.3915684420237717
220.0	260.0	-1.530242919921875	0.8067626953125	1.7298871178544903
220.0	280.0	-2.79327392578125	0.279815673828125	2.807254180826753
220.0	300.0	-2.830596923828125	-0.066253662109375	2.831372192582273
220.0	320.0	-2.878143310546875	-0.403717041015625	2.9063200727470018
220.0	340.0	-2.071502685546875	-1.126800537109375	2.358135455536406
220.0	360.0	-0.8287353515625	-1.256561279296875	1.5052403567396204
220.0	380.0	0.12164306640625	-2.547210693359375	2.550113595895105
220.0	400.0	-0.0701446533203125	-2.53564453125	2.536614566946949
220.0	420.0	-0.2224273681640625	-2.3973388671875	2.4076352668617056
220.0	440.0	-0.310211181640625	-2.088226318359375	2.111141902834488
220.0	460.0	-0.45159912109375	-1.501007080078125	1.567470580463093
220.0	480.0	-0.5297393798828125	-1.138092041015625	1.25533951758946
220.0	500.0	-0.5599365234375	-1.288421630859375	1.404834228350664
220.0	520.0	-0.5429840087890625	-1.4344482421875	1.5337774914619948
220.0	540.0	-0.65777587890625	-1.65130615234375	1.7774929298422568
220.0	560.0	-0.8502197265625	-1.7152099609375	1.9143716445704142
220.0	580.0	-0.4105682373046875	-1.44677734375	1.503905236333654
220.0	600.0	-0.4747467041015625	-1.25439453125	1.341227077375492
220.0	620.0	-0.2730255126953125	-1.33135986328125	1.3590665973891076
220.0	640.0	-0.23590087890625	-1.31060791015625	1.3316689974737996
220.0	660.0	-0.16607666015625	-1.30572509765625	1.3162444635013961
220.0	680.0	0.197265625	-1.52667236328125	1.5393642296784078
220.0	700.0	-0.0587005615234375	-0.9232177734375	0.9250820575030423
220.0	720.0	-0.0443115234375	-0.6474609375	0.648975482354866
220.0	740.0	0.381103515625	-0.7249755859375	0.8190418120139875
220.0	760.0	0.82586669921875	-0.58343505859375	1.0111638207900666
220.0	780.0	1.2313385009765625	-0.5047607421875	1.3307809402155126
220.0	800.0	1.5481719970703125	-0.3841552734375	1.5951212513857749
240.0	0.0	0.3942413330078125	1.5041121244430542	1.5549210628029884
240.0	20.0	0.3703765869140625	1.54351806640625	1.5873332471338837
240.0	40.0	0.4437103271484375	1.5404052734375	1.6030368869281306
240.0	60.0	0.2645263671875	1.5744667053222656	1.5965336216646884
240.0	80.0	0.6174163818359375	1.2722702026367188	1.414169175550315
240.0	100.0	1.1060943603515625	0.9358139038085938	1.448858998164767
240.0	120.0	0.959808349609375	0.477325439453125	1.0719475934620084
240.0	140.0	0.7596588134765625	0.209747314453125	0.7880834021935222
240.0	160.0	0.657135009765625	0.037567138671875	0.6582079541965897
240.0	180.0	0.6417388916015625	-0.0242156982421875	0.6421956127500084
240.0	200.0	0.547393798828125	-0.1316680908203125	0.5630066226393361
240.0	220.0	0.457916259765625	-0.268402099609375	0.5307796040094799
240.0	240.0	-0.0456695556640625	-0.051116943359375	0.06854670096334656
240.0	260.0	-1.135833740234375	0.0238037109375	1.1360831404915777
240.0	280.0	-2.27777099609375	-0.7674560546875	2.403586800288772
240.0	300.0	-2.0145721435546875	-0.656402587890625	2.1188122330626746
240.0	320.0	-1.8981170654296875	-0.79449462890625	2.0576856196796167
240.0	340.0	-1.4234161376953125	-1.121917724609375	1.8124052752748536
240.0	360.0	-0.595184326171875	-1.183258056640625	1.3245165196122008
240.0	380.0	-0.255523681640625	-1.9754638671875	1.9919211436305837
240.0	400.0	-0.54150390625	-1.70098876953125	1.7851020347743276
240.0	420.0	-0.6721649169921875	-1.4295654296875	1.579703451092236
240.0	440.0	-0.7871856689453125	-1.000946044921875	1.2734026316281992
240.0	460.0	-0.734954833984375	-0.783172607421875	1.074019525433769
240.0	480.0	-0.61279296875	-0.9298095703125	1.113580288795628
240.0	500.0	-0.6147003173828125	-1.090179443359375	1.251538133224029
240.0	520.0	-0.5593719482421875	-1.2557373046875	1.3746902032327457
240.0	540.0	-0.59906005859375	-1.45367431640625	1.5722728681693663
240.0	560.0	-0.62640380859375	-1.41265869140625	1.5453110721878538
240.0	580.0	-0.1327972412109375	-1.005859375	1.0145876943609293
240.0	600.0	-0.306121826171875	-1.07305908203125	1.115870228112818
240.0	620.0	-0.2507781982421875	-1.18719482421875	1.2133924572723314
240.0	640.0	-0.2581329345703125	-1.19464111328125	1.222211111654507
240.0	660.0	-0.23046875	-1.1881103515625	1.2102570190734403
240.0	680.0	0.24578857421875	-1.36383056640625	1.3858015143159856
240.0	700.0	0.0770721435546875	-1.22137451171875	1.2238038295365516
240.0	720.0	0.04150390625	-1.05401611328125	1.0548329447313074
240.0	740.0	0.2557220458984375	-1.2008056640625	1.22773287306444
240.0	760.0	0.43695068359375	-1.43048095703125	1.4957278055589147
240.0	780.0	0.8522491455078125	-1.4735107421875	1.702222815427156
240.0	800.0	1.2331085205078125	-1.3529052734375	1.8305489073619319
260.0	0.0	0.044525146484375	1.5305206775665283	1.531168192305522
260.0	20.0	0.056915283203125	1.5625438690185547	1.563580088153327
260.0	40.0	0.17987060546875	1.5313758850097656	1.541903218720662
260.0	60.0	0.055633544921875	1.5342140197753906	1.535222377962208
260.0	80.0	0.562744140625	1.1704483032226562	1.298703275704102
260.0	100.0	0.89654541015625	0.9058914184570312	1.2745324376046028
260.0	120.0	0.676544189453125	0.5031051635742188	0.8431054773264299
260.0	140.0	0.647674560546875	0.2747344970703125	0.7035349175840991
260.0	160.0	0.59356689453125	0.0590667724609375	0.596498568223281
260.0	180.0	0.61749267578125	-0.0753936767578125	0.6220782998454049
260.0	200.0	0.56878662109375	-0.1307525634765625	0.5836218409132216
260.0	220.0	0.309539794921875	-0.1601409912109375	0.3485111500458744
260.0	240.0	0.151763916015625	-0.2505035400390625	0.2928895863230714
260.0	260.0	-0.34930419921875	-0.22137451171875	0.41354576292179224
260.0	280.0	-0.619140625	-0.169097900390625	0.6418171183771186
260.0	300.0	-0.7054443359375	-0.45758056640625	0.8408517621192008
260.0	320.0	-0.75537109375	-0.571319580078125	0.9470963793900368
260.0	340.0	-0.669769287109375	-0.71820068359375	0.9820402842396692
260.0	360.0	-0.509735107421875	-0.97344970703125	1.0988331137427634
260.0	380.0	-0.4774169921875	-1.070037841796875	1.1717115546527113
260.0	400.0	-0.6456298828125	-0.7437744140625	0.9849052363524613
260.0	420.0	-0.728179931640625	-0.577667236328125	0.9294866587375631
260.0	440.0	-0.83837890625	-0.418853759765625	0.9371860341014191
260.0	460.0	-0.800811767578125	-0.343017578125	0.8711834169647293
260.0	480.0	-0.61138916015625	-0.53350830078125	0.8114356488096031
260.0	500.0	-0.61212158203125	-0.730682373046875	0.9531996440776994
260.0	520.0	-0.46234130859375	-0.87054443359375	0.9857013221525293
260.0	540.0	-0.42626953125	-1.10089111328125	1.1805367239411593
260.0	560.0	-0.407257080078125	-1.130859375	1.2019572601798914
260.0	580.0	-0.056884765625	-0.68646240234375	0.6888152919264813
260.0	600.0	-0.372467041015625	-0.89215087890625	0.9667806821488159
260.0	620.0	-0.31829833984375	-1.01727294921875	1.0659071659199506
260.0	640.0	-0.32891845703125	-1.05792236328125	1.10787502819876
260.0	660.0	-0.166656494140625	-1.03143310546875	1.044810335944354
260.0	680.0	0.077911376953125	-1.23651123046875	1.2389633593186176
260.0	700.0	0.048828125	-1.38104248046875	1.3819053942474837
260.0	720.0	0.02886962890625	-1.26080322265625	1.261133704939159
260.0	740.0	0.14208984375	-1.44189453125	1.4488786570812466
260.0	760.0	0.31622314453125	-1.81219482421875	1.8395779836860569
260.0	780.0	0.59771728515625	-1.79669189453125	1.8935067247963104
260.0	800.0	0.863433837890625	-1.79229736328125	1.9894340478737804
280.0	0.0	-0.0538330078125	1.4312708377838135	1.4322828644581769
280.0	20.0	-0.00201416015625	1.4610347747802734	1.4610361631247801
280.0	40.0	0.135955810546875	1.4207687377929688	1.4272588373211368
280.0	60.0	0.117523193359375	1.3918800354003906	1.3968327508773475
280.0	80.0	0.956329345703125	1.0984268188476562	1.4564021744754259
280.0	100.0	0.81585693359375	0.86712646484375	1.1906010423838103
280.0	120.0	0.48779296875	0.5731964111328125	0.7526593559489411
280.0	140.0	0.468109130859375	0.3488922119140625	0.5838252597551827
280.0	160.0	0.4442138671875	0.01641845703125	0.4445171824946263
280.0	180.0	0.4910888671875	-0.200408935546875	0.5304074065494688
280.0	200.0	0.55419921875	-0.3188629150390625	0.6393827747525881
280.0	220.0	0.404296875	-0.3162689208984375	0.5133049712023329
280.0	240.0	0.269287109375	-0.3685150146484375	0.45641961318164376
280.0	260.0	0.1534423828125	-0.47027587890625	0.4946756180814087
280.0	280.0	-0.017242431640625	-0.496795654296875	0.4970947832930273
280.0	300.0	-0.25714111328125	-0.5509033203125	0.6079605418699947
280.0	320.0	-0.347381591796875	-0.60443115234375	0.6971448832509095
280.0	340.0	-0.295440673828125	-0.602325439453125	0.6708808588448598
280.0	360.0	-0.30767822265625	-0.592041015625	0.6672169458873106
280.0	380.0	-0.33404541015625	-0.553314208984375	0.6463303721089253
280.0	400.0	-0.385101318359375	-0.438018798828125	0.5832353671794622
280.0	420.0	-0.444915771484375	-0.34539794921875	0.5632493116196902
280.0	440.0	-0.526092529296875	-0.25048828125	0.5826814982694769
280.0	460.0	-0.5377197265625	-0.18841552734375	0.5697744424583058
280.0	480.0	-0.493438720703125	-0.208221435546875	0.535572532259019
280.0	500.0	-0.551513671875	-0.3226318359375	0.638951196747801
280.0	520.0	-0.377044677734375	-0.43060302734375	0.5723474959894741
280.0	540.0	-0.206146240234375	-0.58343505859375	0.6187832738197285
280.0	560.0	-0.146087646484375	-0.60791015625	0.6252170491335334
280.0	580.0	0.3267822265625	-0.6116943359375	0.693510334613093
280.0	600.0	-0.422149658203125	-0.83966064453125	0.9398086677061717
280.0	620.0	-0.544891357421875	-0.92950439453125	1.077443739062954
280.0	640.0	-0.664642333984375	-1.01495361328125	1.213210727465292
280.0	660.0	-0.541473388671875	-0.983642578125	1.1228295294211852
280.0	680.0	-0.295166015625	-1.14508056640625	1.182511091001347
280.0	700.0	-0.135498046875	-1.55511474609375	1.5610065964707414
280.0	720.0	-0.115386962890625	-1.43670654296875	1.44133266174549
280.0	740.0	0.048309326171875	-1.64422607421875	1.644935613978852
280.0	760.0	0.225250244140625	-2.006103515625	2.018709733440743
280.0	780.0	0.48992919921875	-2.111083984375	2.167188549557179
280.0	800.0	0.883941650390625	-2.1689453125	2.3421521321022305
300.0	0.0	-0.62274169921875	1.5759766101837158	1.6945528908216503
300.0	20.0	-0.497467041015625	1.5747089385986328	1.6514180870389163
300.0	40.0	-0.1861572265625	1.40802001953125	1.4202728218205907
300.0	60.0	0.226898193359375	1.2264633178710938	1.2472750539608815
300.0	80.0	1.02313232421875	1.09259033203125	1.4968478167500592
300.0	100.0	0.697479248046875	0.8653106689453125	1.1114134492827674
300.0	120.0	0.474273681640625	0.5654067993164062	0.7379839929227299
300.0	140.0	0.346099853515625	0.3726043701171875	0.5085460895867385
300.0	160.0	0.24786376953125	-0.0167083740234375	0.24842628284613466
300.0	180.0	0.26983642578125	-0.32464599609375	0.42214537716064493
300.0	200.0	0.4720458984375	-0.5258636474609375	0.7066540213941952
300.0	220.0	0.549652099609375	-0.53009033203125	0.7636184850551977
300.0	240.0	0.593994140625	-0.6243743896484375	0.8617844379806885
300.0	260.0	0.5260009765625	-0.657073974609375	0.8416788196537116
300.0	280.0	0.2435302734375	-0.622039794921875	0.6680123505946517
300.0	300.0	0.027862548828125	-0.63482666015625	0.6354378097598053
300.0	320.0	-0.10760498046875	-0.6319580078125	0.6410536291606372
300.0	340.0	-0.091949462890625	-0.583770751953125	0.5909678456242703
300.0	360.0	-0.173583984375	-0.4942626953125	0.5238578162145502
300.0	380.0	-0.244842529296875	-0.44482421875	0.5077562897089891
300.0	400.0	-0.29095458984375	-0.36572265625	0.4673410260673681
300.0	420.0	-0.356414794921875	-0.342315673828125	0.4941776265550733
300.0	440.0	-0.43548583984375	-0.277587890625	0.5164329130933206
300.0	460.0	-0.454132080078125	-0.20965576171875	0.5001914479256456
300.0	480.0	-0.483154296875	-0.175140380859375	0.5139185028740866
300.0	500.0	-0.62890625	-0.25634765625	0.679144456028267
300.0	520.0	-0.366058349609375	-0.3370361328125	0.4975862439215382
300.0	540.0	-0.123138427734375	-0.45751953125	0.47380079554609617
300.0	560.0	-0.1009521484375	-0.478759765625	0.48928749161965296
300.0	580.0	0.254913330078125	-0.90673828125	0.9418891211473478
300.0	600.0	-0.678741455078125	-0.8526611328125	1.0898261192734675
300.0	620.0	-0.9173583984375	-0.91180419921875	1.2934192394180477
300.0	640.0	-1.010284423828125	-1.00885009765625	1.4277440725041557
300.0	660.0	-0.864288330078125	-0.96856689453125	1.2981202358376298
300.0	680.0	-0.446929931640625	-1.07647705078125	1.1655681896204064
300.0	700.0	-0.29779052734375	-1.64862060546875	1.6752997042176712
300.0	720.0	-0.16290283203125	-1.539306640625	1.5479025378091558
300.0	740.0	-0.006927490234375	-1.7237548828125	1.7237688029839973
300.0	760.0	0.1962890625	-2.1224365234375	2.131493887412908
300.0	780.0	0.499237060546875	-2.303955078125	2.3574237303975414
300.0	800.0	0.95977783203125	-2.500732421875	2.678588458997651
320.0	0.0	-1.4720458984375	1.7684636116027832	2.300952557674718
320.0	20.0	-1.169647216796875	1.6776084899902344	2.045102652056368
320.0	40.0	-0.6192626953125	1.3699455261230469	1.5034084708921438
320.0	60.0	0.561920166015625	1.2479591369628906	1.3686329970098596
320.0	80.0	0.98236083984375	1.0508041381835938	1.4384791122857095
320.0	100.0	0.531982421875	0.8471145629882812	1.0003041437536973
320.0	120.0	0.434783935546875	0.5162811279296875	0.6749690908967458
320.0	140.0	0.28436279296875	0.3415374755859375	0.44442102251649057
320.0	160.0	0.204315185546875	-0.146331787109375	0.2513119315983175
320.0	180.0	0.28460693359375	-0.4412841796875	0.5251026889019966
320.0	200.0	0.393035888671875	-0.6917877197265625	0.7956427960765858
320.0	220.0	0.53204345703125	-0.733734130859375	0.9063310735916131
320.0	240.0	0.663299560546875	-0.7822113037109375	1.0255831661424841
320.0	260.0	0.8115234375	-0.765869140625	1.1158520646454406
320.0	280.0	0.598480224609375	-0.708099365234375	0.9271371475104494
320.0	300.0	0.352386474609375	-0.692626953125	0.7771153863377334
320.0	320.0	0.25347900390625	-0.6533203125	0.7007703162566193
320.0	340.0	0.181182861328125	-0.602294921875	0.6289565979902421
320.0	360.0	0.04791259765625	-0.493743896484375	0.49606315356992897
320.0	380.0	-0.082733154296875	-0.430023193359375	0.43790949024530734
320.0	400.0	-0.227874755859375	-0.35443115234375	0.4213648610286438
320.0	420.0	-0.3387451171875	-0.350250244140625	0.48726121119881943
320.0	440.0	-0.406890869140625	-0.2923583984375	0.5010325463749368
320.0	460.0	-0.43798828125	-0.231414794921875	0.495365059144327
320.0	480.0	-0.43206787109375	-0.210174560546875	0.48047475597845657
320.0	500.0	-0.62701416015625	-0.283966064453125	0.688319317466424
320.0	520.0	-0.5050048828125	-0.37078857421875	0.6265094559826215
320.0	540.0	-0.4139404296875	-0.47186279296875	0.6276951287991182
320.0	560.0	-0.4423828125	-0.47540283203125	0.6493923355712963
320.0	580.0	-0.304412841796875	-0.845947265625	0.8990516973285038
320.0	600.0	-1.201812744140625	-0.65179443359375	1.3671831829139125
320.0	620.0	-1.32330322265625	-0.729248046875	1.5109381631831988
320.0	640.0	-1.3582763671875	-0.836181640625	1.5950280329130235
320.0	660.0	-1.076690673828125	-0.79400634765625	1.337800017650949
320.0	680.0	-0.658599853515625	-0.92425537109375	1.1349016512660681
320.0	700.0	-0.303985595703125	-1.7216796875	1.7483100951333208
320.0	720.0	-0.0777587890625	-1.61181640625	1.6136909731212885
320.0	740.0	0.02923583984375	-1.81719970703125	1.817434870790651
320.0	760.0	0.25628662109375	-2.2177734375	2.2325326094443096
320.0	780.0	0.56878662109375	-2.4180908203125	2.4840856337120956
320.0	800.0	0.749755859375	-2.74066162109375	2.841365863454294
340.0	0.0	-3.461944580078125	2.3041675090789795	4.158635375387885
340.0	20.0	-2.51422119140625	1.8605022430419922	3.127743083387852
340.0	40.0	-1.46026611328125	1.2975387573242188	1.95345436300826
340.0	60.0	0.90911865234375	1.1676750183105469	1.4798519089509774
340.0	80.0	0.629180908203125	0.982635498046875	1.1668080978760558
340.0	100.0	0.361663818359375	0.8249893188476562	0.9007819346118142
340.0	120.0	0.340240478515625	0.48253631591796875	0.5904277088689412
340.0	140.0	0.085540771484375	0.199951171875	0.217480331801126
340.0	160.0	0.151031494140625	-0.38739013671875	0.4157903681536183
340.0	180.0	0.2630615234375	-0.58984375	0.645845968112615
340.0	200.0	0.3936767578125	-0.83587646484375	0.9239431011276866
340.0	220.0	0.569122314453125	-0.9651031494140625	1.1204125569706116
340.0	240.0	0.831268310546875	-0.8501129150390625	1.1889907369006993
340.0	260.0	1.027618408203125	-0.816619873046875	1.3125805156000978
340.0	280.0	0.8614501953125	-0.712615966796875	1.1179972965699825
340.0	300.0	0.566619873046875	-0.670928955078125	0.8781820672809719
340.0	320.0	0.408538818359375	-0.645965576171875	0.7643137390532352
340.0	340.0	0.305572509765625	-0.623077392578125	0.6939740599377024
340.0	360.0	0.145111083984375	-0.5220947265625	0.5418857169177759
340.0	380.0	-0.002685546875	-0.476959228515625	0.47696678902019796
340.0	400.0	-0.162078857421875	-0.39324951171875	0.4253407275234947
340.0	420.0	-0.389251708984375	-0.3070068359375	0.4957520451391115
340.0	440.0	-0.44287109375	-0.23492431640625	0.5013224911354618
340.0	460.0	-0.42010498046875	-0.214874267578125	0.47186772032200347
340.0	480.0	-0.3497314453125	-0.192108154296875	0.39902083502960356
340.0	500.0	-0.5230712890625	-0.371978759765625	0.6418502716041165
340.0	520.0	-0.515533447265625	-0.4697265625	0.6974365768782459
340.0	540.0	-0.60699462890625	-0.474365234375	0.7703667017107404
340.0	560.0	-0.703369140625	-0.46026611328125	0.8405789927297609
340.0	580.0	-0.790252685546875	-0.66644287109375	1.033753068893016
340.0	600.0	-1.371124267578125	-0.33648681640625	1.4118091708006657
340.0	620.0	-1.347259521484375	-0.4913330078125	1.434055906440326
340.0	640.0	-1.218536376953125	-0.60919189453125	1.3623309679812106
340.0	660.0	-0.993011474609375	-0.5919189453125	1.1560449067946053
340.0	680.0	-0.505828857421875	-0.7371826171875	0.8940363773830077
340.0	700.0	-0.340179443359375	-1.67596435546875	1.710139928335128
340.0	720.0	-0.174713134765625	-1.66058349609375	1.6697491509081754
340.0	740.0	-0.068878173828125	-1.86187744140625	1.8631510431651486
340.0	760.0	0.13873291015625	-2.16607666015625	2.1705148969850625
340.0	780.0	0.461029052734375	-2.52752685546875	2.5692294161053235
340.0	800.0	0.678680419921875	-2.81488037109375	2.8955411611569644
360.0	0.0	-4.836883544921875	1.9603469371795654	5.219042301155003
360.0	20.0	-4.31414794921875	1.713327407836914	4.641913757728972
360.0	40.0	-3.2049560546875	1.1844673156738281	3.4168269102162068
360.0	60.0	0.657958984375	1.11761474609375	1.296908919626193
360.0	80.0	0.3861083984375	0.8925018310546875	0.9724398252745211
360.0	100.0	0.19122314453125	0.7275543212890625	0.7522643029087633
360.0	120.0	0.17919921875	0.36315155029296875	0.4049585268651556
360.0	140.0	-0.11181640625	0.0062713623046875	0.11199213674103059
360.0	160.0	0.043182373046875	-0.5171966552734375	0.518996240417973
360.0	180.0	0.197265625	-0.697662353515625	0.7250148180000195
360.0	200.0	0.36767578125	-0.8875732421875	0.9607141824523193
360.0	220.0	0.5745849609375	-1.2383575439453125	1.3651656617355328
360.0	240.0	0.84112548828125	-1.1175994873046875	1.3987568412916063
360.0	260.0	0.99810791015625	-1.030181884765625	1.4343967777486577
360.0	280.0	0.9901123046875	-0.725372314453125	1.2273904718827975
360.0	300.0	0.631561279296875	-0.403472900390625	0.7494398113636135
360.0	320.0	0.47491455078125	-0.386962890625	0.612604366018242
360.0	340.0	0.4176025390625	-0.378875732421875	0.5638605335095365
360.0	360.0	0.245208740234375	-0.291656494140625	0.38103915397466653
360.0	380.0	0.041046142578125	-0.35101318359375	0.3534049248060409
360.0	400.0	-0.15472412109375	-0.4404296875	0.46681673414690383
360.0	420.0	-0.4329833984375	-0.26336669921875	0.5067905302784045
360.0	440.0	-0.494476318359375	-0.05938720703125	0.4980297880420553
360.0	460.0	-0.5267333984375	-0.0098876953125	0.5268261948196112
360.0	480.0	-0.5003662109375	-0.02532958984375	0.5010069192831605
360.0	500.0	-0.72747802734375	-0.382171630859375	0.8217538778135873
360.0	520.0	-0.792144775390625	-0.4605712890625	0.9163074033791043
360.0	540.0	-0.882965087890625	-0.46099853515625	0.996065758798036
360.0	560.0	-0.989715576171875	-0.4248046875	1.0770310785855715
360.0	580.0	-1.18939208984375	-0.46380615234375	1.276624334068091
360.0	600.0	-1.613677978515625	-0.1514892578125	1.620773153028781
360.0	620.0	-1.40325927734375	-0.22857666015625	1.4217538074573564
360.0	640.0	-1.147735595703125	-0.340087890625	1.1970617239698917
360.0	660.0	-0.81610107421875	-0.349609375	0.8878331365909297
360.0	680.0	-0.34722900390625	-0.50201416015625	0.6103983929788083
360.0	700.0	-0.297393798828125	-1.6392822265625	1.6660400024924764
360.0	720.0	-0.1578369140625	-1.68048095703125	1.6878769914852916
360.0	740.0	-0.03399658203125	-1.8641357421875	1.8644457173355167
360.0	760.0	-0.044403076171875	-1.9498291015625	1.9503346273072093
360.0	780.0	0.134552001953125	-2.0867919921875	2.091125309465568
360.0	800.0	0.16156005859375	-2.0135498046875	2.0200209079338474
380.0	0.0	-4.432281494140625	1.6725659370422363	4.737361719043145
380.0	20.0	-3.692535400390625	1.4459266662597656	3.9655417797999597
380.0	40.0	-2.408203125	1.1318588256835938	2.6609296669655906
380.0	60.0	0.114990234375	1.0472679138183594	1.0535619760199568
380.0	80.0	0.038116455078125	0.803375244140625	0.804278960961762
380.0	100.0	-0.072662353515625	0.5873947143554688	0.5918719186371089
380.0	120.0	0.040771484375	0.258758544921875	0.2619509467595543
380.0	140.0	-0.14898681640625	-0.139984130859375	0.20443245426136297
380.0	160.0	-0.043792724609375	-0.6164093017578125	0.6179629681641664
380.0	180.0	0.14215087890625	-0.8302459716796875	0.842327279544102
380.0	200.0	0.2733154296875	-1.0190887451171875	1.0551034046622096
380.0	220.0	0.514312744140625	-1.490020751953125	1.5762865983178365
380.0	240.0	0.753143310546875	-1.46746826171875	1.6494508011375655
380.0	260.0	0.89642333984375	-1.28131103515625	1.5637559825720266
380.0	280.0	0.92230224609375	-0.617034912109375	1.1096727066623746
380.0	300.0	0.385223388671875	0.18902587890625	0.4291012026039111
380.0	320.0	0.359619140625	0.132171630859375	0.38313870374564146
380.0	340.0	0.3775634765625	0.104705810546875	0.3918130748153251
380.0	360.0	0.31781005859375	0.04705810546875	0.32127511362331007
380.0	380.0	0.09454345703125	-0.10467529296875	0.14105099157933437
380.0	400.0	-0.2464599609375	-0.514068603515625	0.5700956423845204
380.0	420.0	-0.469390869140625	-0.339935302734375	0.5795548274992648
380.0	440.0	-0.514434814453125	-0.128936767578125	0.5303469320689209
380.0	460.0	-0.60003662109375	-0.040557861328125	0.6014057588426601
380.0	480.0	-0.6224365234375	-0.07037353515625	0.6264021552959005
380.0	500.0	-0.8458251953125	-0.2864990234375	0.8930296475795582
380.0	520.0	-0.975128173828125	-0.43719482421875	1.0686506771237445
380.0	540.0	-1.108673095703125	-0.42926025390625	1.188873583994366
380.0	560.0	-1.183197021484375	-0.37835693359375	1.242219449553082
380.0	580.0	-1.2786865234375	-0.35235595703125	1.3263460881972278
380.0	600.0	-1.37750244140625	0.15887451171875	1.3866340853138042
380.0	620.0	-1.087371826171875	0.02996826171875	1.0877847144829724
380.0	640.0	-0.75189208984375	-0.07440185546875	0.7555642599188996
380.0	660.0	-0.51422119140625	-0.09173583984375	0.5223398299987292
380.0	680.0	-0.23150634765625	-0.23126220703125	0.3272268286771444
380.0	700.0	-0.278564453125	-1.563232421875	1.587858230241607
380.0	720.0	-0.11383056640625	-1.6324462890625	1.6364101822349721
380.0	740.0	0.024749755859375	-1.8157958984375	1.8159645633099635
380.0	760.0	-0.1788330078125	-1.42822265625	1.4393752813318252
380.0	780.0	-0.343719482421875	-1.29534912109375	1.3401762675539035
380.0	800.0	-1.810577392578125	-0.6317138671875	1.917616464393229
400.0	0.0	0.1014404296875	1.166541576385498	1.17094381172247
400.0	20.0	0.096221923828125	1.1486854553222656	1.1527085207866323
400.0	40.0	0.055633544921875	1.0867042541503906	1.0881273947976546
400.0	60.0	-0.086029052734375	0.9494056701660156	0.9532954025157968
400.0	80.0	-0.09381103515625	0.7408828735351562	0.7467984618454951
400.0	100.0	-0.143524169921875	0.468017578125	0.48953002031106707
400.0	120.0	-0.15234375	0.16278076171875	0.22294886083987728
400.0	140.0	-0.138427734375	-0.4332427978515625	0.45482035963053086
400.0	160.0	0.022247314453125	-0.7808990478515625	0.7812158894542872
400.0	180.0	0.1890869140625	-1.0281982421875	1.045440331299278
400.0	200.0	0.24737548828125	-1.2007293701171875	1.2259468391673451
400.0	220.0	0.44097900390625	-1.6774444580078125	1.7344400801374698
400.0	240.0	0.593963623046875	-1.5101165771484375	1.6227275994699428
400.0	260.0	0.634063720703125	-0.7412109375	0.975412966789718
400.0	280.0	-2.1536865234375	1.620208740234375	2.6950773649689848
400.0	300.0	-2.336883544921875	1.4974365234375	2.775489298169102
400.0	320.0	-1.925018310546875	1.151580810546875	2.2431749506359377
400.0	340.0	-1.96136474609375	0.9202880859375	2.1665368282902344
400.0	360.0	-1.287994384765625	0.470733642578125	1.3713204211425756
400.0	380.0	-0.1256103515625	-0.099151611328125	0.16002813017909823
400.0	400.0	-0.43524169921875	-0.5821533203125	0.7268685060516057
400.0	420.0	-0.512664794921875	-0.400299072265625	0.6504341159633373
400.0	440.0	-0.548004150390625	-0.251922607421875	0.6031364265036451
400.0	460.0	-0.64385986328125	-0.162017822265625	0.6639316969961937
400.0	480.0	-0.70306396484375	-0.125213623046875	0.7141270125533263
400.0	500.0	-0.854095458984375	-0.303375244140625	0.9063749730741213
400.0	520.0	-1.019439697265625	-0.45147705078125	1.1149389327416837
400.0	540.0	-1.1346435546875	-0.41436767578125	1.2079389748353353
400.0	560.0	-1.2330322265625	-0.3331298828125	1.2772407723543537
400.0	580.0	-1.34356689453125	-0.2344970703125	1.3638771484505092
400.0	600.0	-1.31524658203125	0.4454345703125	1.3886272098638883
400.0	620.0	-1.57061767578125	0.21820068359375	1.5857021857200284
400.0	640.0	-1.35870361328125	0.13043212890625	1.364949833874689
400.0	660.0	-0.925750732421875	0.0882568359375	0.9299482177354483
400.0	680.0	-0.624542236328125	-0.0445556640625	0.6261295490214352
400.0	700.0	-0.239654541015625	-1.3770751953125	1.397773369532547
400.0	720.0	-0.053009033203125	-1.5247802734375	1.5257014255303254
400.0	740.0	0.33416748046875	-1.52703857421875	1.5631745622785913
400.0	760.0	-0.35919189453125	-0.7783203125	0.8572055330823795
400.0	780.0	-1.0699462890625	-0.5072021484375	1.1840773120274835
400.0	800.0	-1.991058349609375	-0.18865966796875	1.999976455328234
420.0	0.0	0.02032470703125	1.1205172538757324	1.120701570423241
420.0	20.0	0.061431884765625	1.1170921325683594	1.1187800092565034
420.0	40.0	0.0137939453125	1.0854721069335938	1.0855597486357622
420.0	60.0	-0.109405517578125	0.8911972045898438	0.8978875345750654
420.0	80.0	-0.038970947265625	0.695343017578125	0.6964342372582157
420.0	100.0	-0.14288330078125	0.3110809326171875	0.3423258451828087
420.0	120.0	-0.147125244140625	-0.0164642333984375	0.1480436031878336
420.0	140.0	-0.098419189453125	-0.6502227783203125	0.6576290734899092
420.0	160.0	0.0115966796875	-0.8904571533203125	0.890532663566637
420.0	180.0	0.2333984375	-1.2460174560546875	1.2676885782480003
420.0	200.0	0.188262939453125	-1.5068817138671875	1.5185965342904097
420.0	220.0	0.3966064453125	-1.8955535888671875	1.936600134444561
420.0	240.0	0.58319091796875	-1.4775848388671875	1.5885114424678866
420.0	260.0	-0.520111083984375	0.820068359375	0.9710961094203836
420.0	280.0	-2.27423095703125	1.772125244140625	2.8831500701211765
420.0	300.0	-2.576080322265625	1.707427978515625	3.0905501336464547
420.0	320.0	-2.59130859375	1.55926513671875	3.0242665217584817
420.0	340.0	-2.97607421875	1.201812744140625	3.2095749917219947
420.0	360.0	-2.179656982421875	0.785003662109375	2.3167078604229676
420.0	380.0	-0.26324462890625	0.18548583984375	0.32202908475870706
420.0	400.0	-0.4959716796875	-0.503326416015625	0.7066295975340787
420.0	420.0	-0.5579833984375	-0.36822509765625	0.6685321200030832
420.0	440.0	-0.718658447265625	-0.28057861328125	0.7714883810253194
420.0	460.0	-0.891448974609375	-0.1844482421875	0.9103309444252484
420.0	480.0	-1.09320068359375	-0.1365966796875	1.1017015873236689
420.0	500.0	-1.260040283203125	-0.21392822265625	1.2780715158955205
420.0	520.0	-1.321075439453125	-0.38330078125	1.3755579979168917
420.0	540.0	-1.35296630859375	-0.394775390625	1.4093847740176988
420.0	560.0	-1.40496826171875	-0.2789306640625	1.4323889596723904
420.0	580.0	-1.394012451171875	-0.06689453125	1.3956165635063866
420.0	600.0	-1.35699462890625	0.612060546875	1.4886411709748375
420.0	620.0	-1.980194091796875	0.416015625	2.023422259794379
420.0	640.0	-1.91217041015625	0.35614013671875	1.9450530775429167
420.0	660.0	-1.70721435546875	0.30963134765625	1.7350655396756645
420.0	680.0	-1.589508056640625	0.18365478515625	1.6000827923067746
420.0	700.0	-0.817718505859375	-1.260986328125	1.5029138613184252
420.0	720.0	0.327301025390625	-0.96282958984375	1.0169399098769005
420.0	740.0	0.5394287109375	-1.083984375	1.210787123910654
420.0	760.0	-0.43206787109375	-0.62225341796875	0.7575499728765603
420.0	780.0	-0.771209716796875	-0.4967041015625	0.9173218583414038
420.0	800.0	-1.560821533203125	-0.2891845703125	1.5873851373303767
440.0	0.0	0.408294677734375	1.070495367050171	1.1457158787160528
440.0	20.0	0.425750732421875	1.0704689025878906	1.1520274986151529
440.0	40.0	0.397796630859375	1.0482711791992188	1.1212112310634381
440.0	60.0	0.017486572265625	0.8106918334960938	0.8108804037013467
440.0	80.0	-0.00970458984375	0.624176025390625	0.6242514635437177
440.0	100.0	-0.027069091796875	0.15644073486328125	0.15876535911612177
440.0	120.0	-0.0264892578125	-0.214080810546875	0.21571340761265648
440.0	140.0	0.086090087890625	-0.8228607177734375	0.8273519590160117
440.0	160.0	0.1171875	-1.0096588134765625	1.0164368302000621
440.0	180.0	0.25103759765625	-1.4185943603515625	1.4406352191510106
440.0	200.0	0.047088623046875	-1.710693359375	1.7113413184488282
440.0	220.0	-0.002716064453125	-1.934600830078125	1.9346027366736263
440.0	240.0	-0.4288330078125	-1.052825927734375	1.1368114103488156
440.0	260.0	-1.6712646484375	1.38714599609375	2.171934515494388
440.0	280.0	-2.6630859375	1.923004150390625	3.2848092293053828
440.0	300.0	-3.151275634765625	1.71185302734375	3.5862207006113627
440.0	320.0	-3.210052490234375	1.52557373046875	3.5541260806499606
440.0	340.0	-3.705413818359375	1.0535888671875	3.8522903663080803
440.0	360.0	-3.11541748046875	0.679901123046875	3.1887445201412197
440.0	380.0	-0.35662841796875	0.246307373046875	0.43341798592138037
440.0	400.0	-0.5579833984375	-0.34442138671875	0.655722170252866
440.0	420.0	-0.6143798828125	-0.20404052734375	0.6473756075134565
440.0	440.0	-0.73358154296875	-0.161590576171875	0.7511680201472707
440.0	460.0	-0.972320556640625	-0.081787109375	0.9757542703600395
440.0	480.0	-1.15447998046875	0.013092041015625	1.1545542113045537
440.0	500.0	-1.39117431640625	0.03265380859375	1.3915574906715404
440.0	520.0	-1.4627685546875	-0.08160400390625	1.465043022588787
440.0	540.0	-1.434478759765625	-0.12786865234375	1.4401665544203326
440.0	560.0	-1.4251708984375	-0.02288818359375	1.4253546782121886
440.0	580.0	-1.403656005859375	0.23602294921875	1.4233611682714302
440.0	600.0	-1.740234375	0.8463134765625	1.9351129632512274
440.0	620.0	-2.351104736328125	0.70989990234375	2.4559420499132725
440.0	640.0	-2.34991455078125	0.67840576171875	2.445880776633776
440.0	660.0	-2.237060546875	0.64483642578125	2.328143875794409
440.0	680.0	-1.884033203125	0.47723388671875	1.943536285514148
440.0	700.0	-0.735443115234375	-0.83123779296875	1.109879653027841
440.0	720.0	1.14080810546875	-0.15521240234375	1.151318384872107
440.0	740.0	0.659759521484375	-0.798828125	1.0360545349933599
440.0	760.0	-0.336456298828125	-0.587158203125	0.6767256434612917
440.0	780.0	-0.604339599609375	-0.50982666015625	0.790664008958354
440.0	800.0	-1.477996826171875	-0.354248046875	1.5198573278070833
460.0	0.0	0.48193359375	1.1147527694702148	1.214468495197098
460.0	20.0	0.5096435546875	1.1252193450927734	1.2352550859662634
460.0	40.0	0.51861572265625	1.1087493896484375	1.2240455370745187
460.0	60.0	0.277557373046875	0.8246002197265625	0.8700595483676834
460.0	80.0	0.13079833984375	0.5747756958007812	0.5894703607384797
460.0	100.0	0.069549560546875	0.01844024658203125	0.07195265155829594
460.0	120.0	0.088836669921875	-0.4477081298828125	0.4564367683326722
460.0	140.0	0.13909912109375	-0.9740447998046875	0.9839267439782331
460.0	160.0	0.222991943359375	-1.1204376220703125	1.1424123037475424
460.0	180.0	0.30169677734375	-1.577728271484375	1.6063148645582155
460.0	200.0	0.056915283203125	-1.9045562744140625	1.9054065056759057
460.0	220.0	-0.250518798828125	-1.9901123046875	2.0058182005941814
460.0	240.0	-0.6929931640625	-0.8794097900390625	1.1196432933099287
460.0	260.0	-2.031585693359375	1.495819091796875	2.522858534449865
460.0	280.0	-3.925018310546875	1.79852294921875	4.317459152904027
460.0	300.0	-4.313720703125	1.625274658203125	4.609740124905799
460.0	320.0	-4.386627197265625	1.4393310546875	4.61672741807206
460.0	340.0	-4.879730224609375	0.920501708984375	4.965792027583255
460.0	360.0	-4.466644287109375	0.7474365234375	4.528749556349429
460.0	380.0	-0.67340087890625	0.238128662109375	0.714264659233334
460.0	400.0	-0.75140380859375	-0.152099609375	0.7666433165046315
460.0	420.0	-0.87750244140625	-0.00689697265625	0.8775295453178487
460.0	440.0	-0.913299560546875	0.0113525390625	0.9133701152535486
460.0	460.0	-1.0528564453125	0.055999755859375	1.0543446623815111
460.0	480.0	-1.268341064453125	0.130462646484375	1.2750331595318583
460.0	500.0	-1.47088623046875	0.18096923828125	1.4819771145961278
460.0	520.0	-1.642578125	0.19403076171875	1.6539984380952946
460.0	540.0	-1.653900146484375	0.174560546875	1.6630866120158434
460.0	560.0	-1.7633056640625	0.20391845703125	1.775057633439799
460.0	580.0	-1.85040283203125	0.5367431640625	1.9266768968763532
460.0	600.0	-2.062164306640625	0.9715576171875	2.2795714139060577
460.0	620.0	-2.487060546875	1.00103759765625	2.680959983987745
460.0	640.0	-2.38922119140625	1.01708984375	2.596699761567382
460.0	660.0	-2.23175048828125	1.00396728515625	2.447173992916648
460.0	680.0	-1.834136962890625	0.8870849609375	2.0373949363250934
460.0	700.0	-0.14752197265625	0.40802001953125	0.43386987537126037
460.0	720.0	1.302154541015625	0.32452392578125	1.3419844362331805
460.0	740.0	1.105316162109375	-0.8446044921875	1.3910717330330247
460.0	760.0	0.721527099609375	-0.67242431640625	0.9862838418858587
460.0	780.0	0.638427734375	-0.6617431640625	0.9195074699004051
460.0	800.0	-0.319000244140625	-0.5269775390625	0.6160085084137613
480.0	0.0	0.484100341796875	1.1673463582992554	1.2637446977781488
480.0	20.0	0.511505126953125	1.1771717071533203	1.283499405150464
480.0	40.0	0.56207275390625	1.1683692932128906	1.2965386943730393
480.0	60.0	0.46734619140625	0.9921073913574219	1.0966720287341862
480.0	80.0	0.2962646484375	0.6312408447265625	0.6973074974248445
480.0	100.0	0.151947021484375	-0.11321258544921875	0.18948611253089176
480.0	120.0	0.106536865234375	-0.6363449096679688	0.6452014783881874
480.0	140.0	0.13153076171875	-1.0299835205078125	1.0383479155832027
480.0	160.0	0.242340087890625	-1.1725311279296875	1.1973128096545618
480.0	180.0	0.241973876953125	-1.76312255859375	1.779649548014973
480.0	200.0	-0.004425048828125	-2.090972900390625	2.090977582669196
480.0	220.0	-0.43780517578125	-2.0426788330078125	2.089069215406471
480.0	240.0	-0.805084228515625	-1.09429931640625	1.3585476100938771
480.0	260.0	-1.771453857421875	1.52655029296875	2.3384620086582157
480.0	280.0	-3.127197265625	1.63079833984375	3.526877650751385
480.0	300.0	-3.714080810546875	1.422119140625	3.9770364742361264
480.0	320.0	-3.83892822265625	1.261627197265625	4.040924780738561
480.0	340.0	-4.239898681640625	0.639495849609375	4.287854448584458
480.0	360.0	-3.450225830078125	0.51409912109375	3.4883170992396395
480.0	380.0	-0.85009765625	0.224456787109375	0.8792308425215795
480.0	400.0	-0.92950439453125	-0.009857177734375	0.9295566595995065
480.0	420.0	-1.087554931640625	0.12274169921875	1.0944593432663228
480.0	440.0	-1.1495361328125	0.15673828125	1.1601724912489184
480.0	460.0	-1.18389892578125	0.12432861328125	1.1904092869876461
480.0	480.0	-1.357147216796875	0.176025390625	1.36851507342966
480.0	500.0	-1.534515380859375	0.229156494140625	1.5515315507268341
480.0	520.0	-1.686767578125	0.249755859375	1.705157720536673
480.0	540.0	-1.855621337890625	0.2901611328125	1.8781703949934965
480.0	560.0	-2.004608154296875	0.3455810546875	2.034177995562937
480.0	580.0	-2.19134521484375	0.72930908203125	2.3095206402524022
480.0	600.0	-2.2940673828125	1.0941162109375	2.541620632572931
480.0	620.0	-2.380828857421875	1.188720703125	2.661090558092818
480.0	640.0	-2.281005859375	1.25714111328125	2.604494482467779
480.0	660.0	-2.1861572265625	1.38360595703125	2.5872087012036356
480.0	680.0	-1.769012451171875	1.5062255859375	2.323385583181124
480.0	700.0	-0.61029052734375	1.20196533203125	1.3480264044782304
480.0	720.0	0.62713623046875	0.46063232421875	0.7781272323224016
480.0	740.0	4.06982421875	-1.677490234375	4.401981673967708
480.0	760.0	5.275970458984375	-1.15252685546875	5.400387248767673
480.0	780.0	5.54766845703125	-1.158447265625	5.667329651288473
480.0	800.0	5.61688232421875	-1.15863037109375	5.735136561664584
500.0	0.0	0.403228759765625	1.0864394903182983	1.1588546927139778
500.0	20.0	0.359222412109375	1.1134834289550781	1.1699940546512346
500.0	40.0	0.377227783203125	1.1077232360839844	1.170192961942909
500.0	60.0	0.33624267578125	1.0382003784179688	1.0912924277038434
500.0	80.0	0.23028564453125	0.7515411376953125	0.7860315259107219
500.0	100.0	0.124237060546875	-0.1172332763671875	0.17081711946146746
500.0	120.0	0.029144287109375	-0.7771530151367188	0.7776992981912783
500.0	140.0	0.127960205078125	-1.0635986328125	1.0712683444423508
500.0	160.0	0.29571533203125	-1.2263031005859375	1.261454260805772
500.0	180.0	0.14117431640625	-1.8528289794921875	1.8581995088953267
500.0	200.0	-0.09625244140625	-2.1382598876953125	2.1404251633270044
500.0	220.0	-0.43316650390625	-2.088287353515625	2.1327393865542166
500.0	240.0	-0.6275634765625	-1.2810516357421875	1.4265094498645796
500.0	260.0	-0.721649169921875	1.9429931640625	2.072679415645974
500.0	280.0	-1.86578369140625	2.1116943359375	2.8178718479640006
500.0	300.0	-3.107757568359375	1.27178955078125	3.357916878835947
500.0	320.0	-3.309844970703125	0.983062744140625	3.4527505106807337
500.0	340.0	-3.387542724609375	0.22930908203125	3.3952950337424173
500.0	360.0	-1.906585693359375	-0.03515625	1.906909795464041
500.0	380.0	-0.650360107421875	0.086761474609375	0.6561218048519543
500.0	400.0	-0.947418212890625	0.058746337890625	0.9492378007287874
500.0	420.0	-1.113922119140625	0.2218017578125	1.135789816506318
500.0	440.0	-1.192657470703125	0.25335693359375	1.2192709207653578
500.0	460.0	-1.284698486328125	0.214019775390625	1.3024034186963842
500.0	480.0	-1.44384765625	0.2587890625	1.466856446053344
500.0	500.0	-1.586669921875	0.3070068359375	1.6160985855742753
500.0	520.0	-1.709625244140625	0.35906982421875	1.7469257608917947
500.0	540.0	-1.7882080078125	0.425048828125	1.838030028453068
500.0	560.0	-1.887420654296875	0.48236083984375	1.9480833416671914
500.0	580.0	-2.0718994140625	0.775146484375	2.2121526290542097
500.0	600.0	-2.326629638671875	0.91632080078125	2.50056979216554
500.0	620.0	-2.450103759765625	0.99102783203125	2.642942412819131
500.0	640.0	-2.28265380859375	1.1083984375	2.537529409906414
500.0	660.0	-2.16748046875	1.31610107421875	2.5357629266105435
500.0	680.0	-1.868743896484375	1.45062255859375	2.365694307840445
500.0	700.0	-1.5997314453125	1.74346923828125	2.3661837802577006
500.0	720.0	-0.9910888671875	1.21282958984375	1.56627352549405
500.0	740.0	3.7647705078125	-1.86944580078125	4.203370621126983
500.0	760.0	5.493408203125	-1.16094970703125	5.614742906707037
500.0	780.0	5.685272216796875	-1.152587890625	5.800929151842646
500.0	800.0	5.757354736328125	-1.15106201171875	5.87129264427706
520.0	0.0	0.17437744140625	1.0621955394744873	1.0764138870113518
520.0	20.0	0.24560546875	1.0558700561523438	1.0840588645267657
520.0	40.0	0.279052734375	1.0486640930175781	1.0851575040272006
520.0	60.0	0.2816162109375	0.9645957946777344	1.004864536827111
520.0	80.0	0.2603759765625	0.8007736206054688	0.8420415907949362
520.0	100.0	0.1976318359375	0.1349334716796875	0.23930186868380268
520.0	120.0	0.14642333984375	-0.5903472900390625	0.6082349195068163
520.0	140.0	0.181884765625	-0.8999176025390625	0.9181142408905959
520.0	160.0	0.203857421875	-1.1711273193359375	1.1887375852342268
520.0	180.0	0.06475830078125	-1.8673553466796875	1.8684778907691926
520.0	200.0	-0.157470703125	-2.050262451171875	2.0563008391351656
520.0	220.0	-0.23992919921875	-2.0240020751953125	2.0381733049553667
520.0	240.0	-0.44891357421875	-1.4653778076171875	1.532597636751019
520.0	260.0	-0.22607421875	1.8226318359375	1.836599129302942
520.0	280.0	-1.58831787109375	2.264556884765625	2.7660389628447346
520.0	300.0	-2.85650634765625	1.345916748046875	3.1577080939937314
520.0	320.0	-3.1649169921875	0.88629150390625	3.2866719029032354
520.0	340.0	-3.6275634765625	-0.05670166015625	3.6280065951917297
520.0	360.0	-1.88323974609375	-0.351776123046875	1.9158127210176734
520.0	380.0	-0.6748046875	-0.089569091796875	0.6807231364345491
520.0	400.0	-0.9417724609375	0.044586181640625	0.9428272884115976
520.0	420.0	-1.13397216796875	0.23419189453125	1.1579027252718093
520.0	440.0	-1.230224609375	0.303924560546875	1.2672106091788697
520.0	460.0	-1.294189453125	0.28338623046875	1.3248524809197717
520.0	480.0	-1.44659423828125	0.393341064453125	1.4991171012344657
520.0	500.0	-1.54229736328125	0.46075439453125	1.6096508220307144
520.0	520.0	-1.59423828125	0.4998779296875	1.6707703738071296
520.0	540.0	-1.69464111328125	0.55279541015625	1.7825238478945888
520.0	560.0	-1.794189453125	0.561767578125	1.8800794146890218
520.0	580.0	-1.97528076171875	0.70147705078125	2.0961402959699442
520.0	600.0	-2.05560302734375	0.7919921875	2.202897054128001
520.0	620.0	-2.09783935546875	0.8509521484375	2.263857221708988
520.0	640.0	-2.03265380859375	0.8077392578125	2.1872640933829106
520.0	660.0	-1.938232421875	0.855712890625	2.1187235478913293
520.0	680.0	-1.88031005859375	1.06646728515625	2.1616934072058815
520.0	700.0	-1.6297607421875	1.22344970703125	2.0378786181739095
520.0	720.0	-1.07171630859375	1.2091064453125	1.6157085882677122
520.0	740.0	3.67864990234375	-2.45416259765625	4.422146442594202
520.0	760.0	5.5645751953125	-1.19586181640625	5.69162389729202
520.0	780.0	5.7349853515625	-1.16912841796875	5.852940990676274
520.0	800.0	5.81109619140625	-1.16143798828125	5.926025408855334
540.0	0.0	-0.10223388671875	1.0605672597885132	1.0654833082357216
540.0	20.0	0.11553955078125	1.016855239868164	1.0233982444005238
540.0	40.0	0.21282958984375	1.0001144409179688	1.022509329661945
540.0	60.0	0.273193359375	0.9248123168945312	0.964319673700806
540.0	80.0	0.30401611328125	0.8349227905273438	0.8885504280999501
540.0	100.0	0.27813720703125	0.5707626342773438	0.6349254213073826
540.0	120.0	0.1805419921875	0.08467864990234375	0.1994138528094651
540.0	140.0	0.10638427734375	-0.3678436279296875	0.3829184626972514
540.0	160.0	-0.01947021484375	-1.0226593017578125	1.0228446298132665
540.0	180.0	-0.08447265625	-1.9088134765625	1.9106816893351306
540.0	200.0	-0.1578369140625	-1.83782958984375	1.8445948315947378
540.0	220.0	-0.069091796875	-1.8383941650390625	1.8396920346745778
540.0	240.0	-0.1453857421875	-1.6269989013671875	1.6334816923006652
540.0	260.0	0.24005126953125	0.23175048828125	0.3336658520468683
540.0	280.0	0.228271484375	2.411102294921875	2.4218840077832584
540.0	300.0	0.1112060546875	2.180816650390625	2.18365016640032
540.0	320.0	0.1376953125	1.997039794921875	2.001781192235075
540.0	340.0	0.04754638671875	1.458953857421875	1.4597284052097423
540.0	360.0	0.17352294921875	0.303375244140625	0.3494949966207767
540.0	380.0	-0.336181640625	-0.28125	0.4383145651165572
540.0	400.0	-0.61322021484375	-0.051849365234375	0.6154083104478055
540.0	420.0	-0.7724609375	0.202911376953125	0.7986669686799324
540.0	440.0	-0.93243408203125	0.343536376953125	0.993705469253108
540.0	460.0	-0.98126220703125	0.378662109375	1.0517891956205694
540.0	480.0	-1.05633544921875	0.582733154296875	1.2064089316616335
540.0	500.0	-1.06378173828125	0.590118408203125	1.2164996187425905
540.0	520.0	-0.98406982421875	0.6832275390625	1.1979955296541476
540.0	540.0	-1.10064697265625	0.6229248046875	1.264697224916829
540.0	560.0	-1.25946044921875	0.56719970703125	1.3812878522605747
540.0	580.0	-1.4429931640625	0.6187744140625	1.5700672109911396
540.0	600.0	-1.52978515625	0.55657958984375	1.6278892665391813
540.0	620.0	-1.555419921875	0.46710205078125	1.6240429363812032
540.0	640.0	-1.56927490234375	0.38555908203125	1.61594539662167
540.0	660.0	-1.60711669921875	0.3480224609375	1.6443672698715344
540.0	680.0	-1.5888671875	0.43829345703125	1.648211180034453
540.0	700.0	-1.259765625	0.20172119140625	1.2758138065540745
540.0	720.0	-0.24822998046875	-0.49395751953125	0.552821991517144
540.0	740.0	3.6561279296875	-3.25482177734375	4.895011362654037
540.0	760.0	5.640869140625	-1.20703125	5.768563868081205
540.0	780.0	5.789306640625	-1.143798828125	5.901215733931852
540.0	800.0	5.851318359375	-1.14306640625	5.96192312528904
560.0	0.0	-0.29150390625	1.0020561218261719	1.0435952273982076
560.0	20.0	-0.02459716796875	0.9473876953125	0.9477069514895484
560.0	40.0	0.119140625	0.931854248046875	0.9394396351700292
560.0	60.0	0.20465087890625	0.8350105285644531	0.8597235398955806
560.0	80.0	0.29205322265625	0.80645751953125	0.8577113825013619
560.0	100.0	0.315673828125	0.7059173583984375	0.7732847358194264
560.0	120.0	0.32464599609375	0.6263046264648438	0.7054449006910254
560.0	140.0	0.27374267578125	0.435333251953125	0.5142471125830086
560.0	160.0	0.12322998046875	0.026336669921875	0.12601288929669974
560.0	180.0	0.10791015625	-1.32525634765625	1.3296424289353446
560.0	200.0	0.09844970703125	-1.321441650390625	1.3251039129825395
560.0	220.0	0.0496826171875	-1.318328857421875	1.319264696246309
560.0	240.0	-0.015380859375	-1.2318572998046875	1.23195331807549
560.0	260.0	-0.02215576171875	0.0028076171875	0.022332946326214402
560.0	280.0	0.015869140625	2.2327880859375	2.2328444787599113
560.0	300.0	-0.0277099609375	2.175872802734375	2.1760492401630764
560.0	320.0	0.01702880859375	1.971832275390625	1.97190580469613
560.0	340.0	0.2257080078125	1.596282958984375	1.6121610930470316
560.0	360.0	0.43634033203125	0.4775390625	0.6468666335269739
560.0	380.0	0.120361328125	-0.40496826171875	0.42247620324406426
560.0	400.0	0.04364013671875	-0.07696533203125	0.08847668544600747
560.0	420.0	-0.14801025390625	0.304962158203125	0.3389822313887565
560.0	440.0	-0.28387451171875	0.466705322265625	0.5462587264608407
560.0	460.0	-0.27520751953125	0.59307861328125	0.653820633154196
560.0	480.0	-0.2333984375	0.73760986328125	0.7736556992856872
560.0	500.0	-0.12445068359375	0.735931396484375	0.7463799253586567
560.0	520.0	-0.2225341796875	2.54241943359375	2.552139893784107
560.0	540.0	-1.214599609375	2.36102294921875	2.6551236464299564
560.0	560.0	-1.7926025390625	2.5516357421875	3.1183759914195845
560.0	580.0	-1.969970703125	2.6422119140625	3.2957652176671544
560.0	600.0	-2.49188232421875	2.740966796875	3.704372618855322
560.0	620.0	-2.62200927734375	2.5833740234375	3.6808632133574797
560.0	640.0	-3.3292236328125	2.75970458984375	4.324314907645132
560.0	660.0	-3.70086669921875	2.92999267578125	4.720304164512924
560.0	680.0	-3.78912353515625	2.69757080078125	4.651273523445228
560.0	700.0	-3.86749267578125	2.641357421875	4.683403530266825
560.0	720.0	-3.82684326171875	2.56134033203125	4.604909732693156
560.0	740.0	-3.60772705078125	2.4586181640625	4.365832996072666
560.0	760.0	-0.73028564453125	-1.105224609375	1.3247031968620535
560.0	780.0	3.642333984375	-1.4716796875	3.9284141783082345
560.0	800.0	5.0301513671875	-3.3868408203125	6.064083897750205
580.0	0.0	-0.41461181640625	0.9166558384895325	1.0060620679364856
580.0	20.0	-0.19866943359375	0.8762931823730469	0.8985317386258225
580.0	40.0	-0.01678466796875	0.8604812622070312	0.8606449486798995
580.0	60.0	0.0772705078125	0.7254638671875	0.729567374525646
580.0	80.0	0.17950439453125	0.6422500610351562	0.6668635306835219
580.0	100.0	0.21661376953125	0.5730743408203125	0.6126464928955141
580.0	120.0	0.23919677734375	0.5626907348632812	0.6114212634449467
580.0	140.0	0.24249267578125	0.53485107421875	0.5872549441260595
580.0	160.0	0.1318359375	0.394866943359375	0.4162939074433828
580.0	180.0	0.10430908203125	-0.206695556640625	0.23152416230100015
580.0	200.0	0.0933837890625	-0.7796783447265625	0.7852508219003798
580.0	220.0	0.057861328125	-0.678955078125	0.6814161220606053
580.0	240.0	-0.01434326171875	-0.6027374267578125	0.6029080649413822
580.0	260.0	-0.11279296875	-0.322235107421875	0.34140550413639464
580.0	280.0	-0.023681640625	2.052886962890625	2.0530235513770867
580.0	300.0	-0.1085205078125	2.05230712890625	2.0551742631648775
580.0	320.0	-0.15911865234375	1.82904052734375	1.835948799991327
580.0	340.0	-0.1778564453125	1.6060791015625	1.615896963180204
580.0	360.0	-0.31036376953125	0.92669677734375	0.9772883845503019
580.0	380.0	-0.42010498046875	0.063079833984375	0.4248143830782394
580.0	400.0	-0.29925537109375	0.334075927734375	0.44850920015094603
580.0	420.0	-0.26873779296875	0.66998291015625	0.7218705571438362
580.0	440.0	-0.3199462890625	0.81622314453125	0.8766902814297343
580.0	460.0	-0.328857421875	0.9105224609375	0.9680900556218688
580.0	480.0	-0.327392578125	1.056396484375	1.1059653848159958
580.0	500.0	-0.34002685546875	1.25531005859375	1.3005466564666606
580.0	520.0	-1.46160888671875	2.43267822265625	2.837996453965578
580.0	540.0	-1.6990966796875	2.50872802734375	3.0299580594630595
580.0	560.0	-2.00103759765625	2.618408203125	3.2954837255592975
580.0	580.0	-2.0648193359375	2.66033935546875	3.3676229563769846
580.0	600.0	-2.36553955078125	2.6815185546875	3.5757962924981754
580.0	620.0	-2.44683837890625	2.49774169921875	3.496531373876793
580.0	640.0	-2.86395263671875	2.4364013671875	3.760089936078843
580.0	660.0	-3.19171142578125	2.5289306640625	4.072163077419441
580.0	680.0	-3.26959228515625	2.58099365234375	4.165544615604543
580.0	700.0	-3.2626953125	2.60986328125	4.178105677101345
580.0	720.0	-3.26824951171875	2.67724609375	4.224819702348194
580.0	740.0	-2.93597412109375	2.5748291015625	3.905085010852564
580.0	760.0	-2.0809326171875	1.2037353515625	2.404009017012231
580.0	780.0	5.3878173828125	-1.5108642578125	5.595648930738226
580.0	800.0	5.570556640625	-1.2747802734375	5.71455737848144
600.0	0.0	-0.40948486328125	0.8130845427513123	0.9103759261522542
600.0	20.0	-0.2777099609375	0.7938079833984375	0.8409839100190929
600.0	40.0	-0.11956787109375	0.7800445556640625	0.789155234804304
600.0	60.0	0.013916015625	0.6780776977539062	0.6782204801405758
600.0	80.0	0.1435546875	0.5850753784179688	0.6024293707432864
600.0	100.0	0.1558837890625	0.44319915771484375	0.46981405799702175
600.0	120.0	0.191162109375	0.45485687255859375	0.49339408850784205
600.0	140.0	0.19403076171875	0.458648681640625	0.49800255989687614
600.0	160.0	0.103759765625	0.48651123046875	0.49745277799482845
600.0	180.0	0.08294677734375	0.4015045166015625	0.4099829810164905
600.0	200.0	0.07879638671875	-0.279998779296875	0.2908748647918395
600.0	220.0	0.04400634765625	-0.0079498291015625	0.04471865848599206
600.0	240.0	-0.00299072265625	0.1153411865234375	0.11537995376425234
600.0	260.0	-0.0880126953125	0.111541748046875	0.14208376435583167
600.0	280.0	-0.1058349609375	1.239410400390625	1.2439208895878755
600.0	300.0	-0.2421875	0.623687744140625	0.6690599280688327
600.0	320.0	-0.33551025390625	0.26885986328125	0.42994506225778284
600.0	340.0	-0.378173828125	0.223052978515625	0.43905361347267025
600.0	360.0	-0.4365234375	0.27069091796875	0.5136402287180989
600.0	380.0	-0.37274169921875	0.396636962890625	0.5442951907444894
600.0	400.0	-0.25311279296875	0.707275390625	0.751202079435479
600.0	420.0	-0.21746826171875	0.862518310546875	0.889511259559771
600.0	440.0	-0.22125244140625	0.818267822265625	0.8476525654910475
600.0	460.0	-0.26141357421875	0.860748291015625	0.8995691620282128
600.0	480.0	-0.31402587890625	1.243743896484375	1.2827747786205412
600.0	500.0	-0.33099365234375	1.517486572265625	1.5531652503511437
600.0	520.0	-1.48529052734375	2.4779052734375	2.888962182990017
600.0	540.0	-1.71234130859375	2.4849853515625	3.017824540061393
600.0	560.0	-2.011962890625	2.57769775390625	3.2699419541859505
600.0	580.0	-2.07147216796875	2.6270751953125	3.3455225338495875
600.0	600.0	-2.3714599609375	2.64349365234375	3.5513210269294704
600.0	620.0	-2.4375	2.48516845703125	3.4810154423419446
600.0	640.0	-2.861328125	2.416259765625	3.745064738278124
600.0	660.0	-3.19305419921875	2.4742431640625	4.039489367984338
600.0	680.0	-3.2734375	2.51861572265625	4.130232224078631
600.0	700.0	-3.2640380859375	2.5579833984375	4.1469535436428995
600.0	720.0	-3.2652587890625	2.6226806640625	4.188122350791249
600.0	740.0	-2.93463134765625	2.50372314453125	3.8575498352073416
600.0	760.0	-2.0787353515625	1.1051025390625	2.35422859630879
600.0	780.0	5.37786865234375	-1.3302001953125	5.539937165841414
600.0	800.0	5.5921630859375	-1.281494140625	5.7371173259903125
620.0	0.0	-0.5274658203125	0.6659038066864014	0.8494987176902498
620.0	20.0	-0.39459228515625	0.6556072235107422	0.7651953365149944
620.0	40.0	-0.2967529296875	0.6502418518066406	0.7147564390189455
620.0	60.0	-0.15765380859375	0.5900192260742188	0.6107187654733846
620.0	80.0	0.086669921875	0.5243301391601562	0.5314449832198319
620.0	100.0	0.1224365234375	0.3780670166015625	0.3973982527810957
620.0	120.0	0.15692138671875	0.3748016357421875	0.40632571634681813
620.0	140.0	0.18841552734375	0.38214111328125	0.42606600592403115
620.0	160.0	0.09185791015625	0.42938232421875	0.43909800273944477
620.0	180.0	0.04815673828125	0.529327392578125	0.5315134617067053
620.0	200.0	0.0301513671875	0.602569580078125	0.603323465297682
620.0	220.0	-0.0032958984375	1.1719970703125	1.1720017046777678
620.0	240.0	-0.0078125	1.2501983642578125	1.250222774208325
620.0	260.0	-0.04425048828125	1.308837890625	1.3095857091648597
620.0	280.0	-0.10430908203125	1.269073486328125	1.2733530140126985
620.0	300.0	-0.2467041015625	0.648223876953125	0.6935828057124113
620.0	320.0	-0.341064453125	0.282623291015625	0.44294569171621706
620.0	340.0	-0.3489990234375	0.430511474609375	0.554202533493548
620.0	360.0	-0.38885498046875	0.575531005859375	0.694581985471014
620.0	380.0	-0.30438232421875	0.75128173828125	0.8106003019810102
620.0	400.0	-0.2091064453125	0.942657470703125	0.9655716506524218
620.0	420.0	-0.20574951171875	0.93865966796875	0.960944761078236
620.0	440.0	-0.2352294921875	0.682525634765625	0.7219239268143206
620.0	460.0	-0.2742919921875	0.6925048828125	0.7448483803414907
620.0	480.0	-0.33203125	1.133941650390625	1.1815533917124426
620.0	500.0	-0.3740234375	1.540069580078125	1.5848368506825328
620.0	520.0	-1.52398681640625	2.4647216796875	2.897824835096426
620.0	540.0	-1.73046875	2.439697265625	2.991094255055274
620.0	560.0	-2.02239990234375	2.52374267578125	3.2340962352038187
620.0	580.0	-2.05841064453125	2.5848388671875	3.3043072421980852
620.0	600.0	-2.34979248046875	2.63232421875	3.5285486384468725
620.0	620.0	-2.421875	2.474365234375	3.4623636187882765
620.0	640.0	-2.896240234375	2.305419921875	3.701779100836608
620.0	660.0	-3.22039794921875	2.3603515625	3.992771274431898
620.0	680.0	-3.28070068359375	2.4482421875	4.093517654046124
620.0	700.0	-3.26513671875	2.50311279296875	4.1142060529892435
620.0	720.0	-3.2723388671875	2.5650634765625	4.157854290436459
620.0	740.0	-2.9720458984375	2.45343017578125	3.8538781052146915
620.0	760.0	-2.2593994140625	1.23162841796875	2.573284724280268
620.0	780.0	5.1893310546875	-1.3709716796875	5.367375535738975
620.0	800.0	5.51776123046875	-1.33453369140625	5.676853809106097
