# Supplementary material for: Real-time emotion detection by quantitative facial motion analysis
Source: PLoS One. 2023 Mar 10;18(3):e0282730. doi: 10.1371/journal.pone.0282730 (PMC10004542; doi:10.1371/journal.pone.0282730)
Supplement: S1 Dataset — Data from each participant is organized into folders by Study ID and subsequently by emotions. The data files (.csv) contain the pixel displacement results after DISC-processing of videos. (ZIP) [file pone.0282730.s004.zip › S1_Dataset/1/happy/result/100925_cropped_result.csv]

pos_x	pos_y	disp_x	disp_y	disp_xy_indi
0.0	0.0	0.5275362730026245	1.3226655721664429	1.4239869153640012
0.0	20.0	0.49062037467956543	1.3553810119628906	1.441445815714301
0.0	40.0	0.5442239046096802	1.3529129028320312	1.4582705445142885
0.0	60.0	0.5034031867980957	1.4459419250488281	1.5310659094540604
0.0	80.0	0.4646071195602417	1.5910110473632812	1.6574606868273136
0.0	100.0	0.5245888233184814	1.594512939453125	1.6785901666678837
0.0	120.0	0.6199659109115601	1.4520797729492188	1.578889925770842
0.0	140.0	0.7030887603759766	1.3307647705078125	1.5050809544312684
0.0	160.0	0.7093875408172607	1.3475341796875	1.5228522740216217
0.0	180.0	0.6463539600372314	1.5160064697265625	1.6480440097001676
0.0	200.0	0.1661090850830078	2.017364501953125	2.0241916317107167
0.0	220.0	0.16020774841308594	2.124786376953125	2.130817606069834
0.0	240.0	0.2969297170639038	2.032196044921875	2.053774092219434
0.0	260.0	0.5249457359313965	1.71429443359375	1.7928673767802992
0.0	280.0	0.8326637744903564	1.197021484375	1.4581458758998893
0.0	300.0	0.9704499244689941	1.01190185546875	1.4020408057553015
0.0	320.0	0.9598959684371948	1.1119384765625	1.4689477342240989
0.0	340.0	0.7415710687637329	1.698150634765625	1.8530092359139174
0.0	360.0	0.5372492074966431	1.968109130859375	2.0401201586984565
0.0	380.0	0.4563082456588745	1.96502685546875	2.017312012993945
0.0	400.0	0.41367268562316895	1.80218505859375	1.8490527510726251
0.0	420.0	0.4364957809448242	1.64312744140625	1.700116571145897
0.0	440.0	0.32040101289749146	0.892120361328125	0.9479111499301834
0.0	460.0	0.15037846565246582	0.84796142578125	0.8611923493302528
0.0	480.0	0.027200520038604736	0.74896240234375	0.7494561684414185
0.0	500.0	-0.07125180959701538	1.423004150390625	1.4247868726233386
0.0	520.0	0.14189660549163818	1.69580078125	1.7017270451920778
0.0	540.0	0.6546186208724976	1.8482666015625	1.9607689739600644
0.0	560.0	0.8371145725250244	1.8406982421875	2.0221104881598104
0.0	580.0	1.3237180709838867	1.81787109375	2.24875184156481
0.0	600.0	1.5664360523223877	1.7620849609375	2.3576821913857384
0.0	620.0	1.8602235317230225	1.640625	2.4803390854076937
0.0	640.0	1.5441062450408936	1.650146484375	2.259922015439794
0.0	660.0	1.2839864492416382	1.783935546875	2.1979643393923287
0.0	680.0	1.3516277074813843	1.880615234375	2.3159471322538256
0.0	700.0	1.391042709350586	2.0225830078125	2.4547590192785274
0.0	720.0	1.619934320449829	1.9989013671875	2.572896010008043
0.0	740.0	1.7729952335357666	2.966064453125	3.455582503461935
0.0	760.0	1.8581836223602295	2.647216796875	3.2342855693437027
0.0	780.0	2.361668348312378	-2.55810546875	3.481577369048284
0.0	800.0	2.488518714904785	-3.2415771484375	4.086630372777009
20.0	0.0	0.48631858825683594	1.3681011199951172	1.4519664058841086
20.0	20.0	0.5161457061767578	1.4231739044189453	1.5138792396435619
20.0	40.0	0.539703369140625	1.4424934387207031	1.5401516313058337
20.0	60.0	0.5020027160644531	1.4923782348632812	1.574547402535005
20.0	80.0	0.47539329528808594	1.6040115356445312	1.6729769250308244
20.0	100.0	0.5444488525390625	1.5104217529296875	1.6055523737188682
20.0	120.0	0.6220493316650391	1.3891525268554688	1.522067710022736
20.0	140.0	0.6597709655761719	1.3971099853515625	1.5450611761954145
20.0	160.0	0.6765766143798828	1.4257049560546875	1.5780971252887583
20.0	180.0	0.6062355041503906	1.55950927734375	1.6731977386470804
20.0	200.0	0.2459239959716797	1.9701385498046875	1.9854280438286338
20.0	220.0	0.2906761169433594	1.9528656005859375	1.974380069518821
20.0	240.0	0.40648841857910156	1.7808990478515625	1.8267003730983198
20.0	260.0	0.5869388580322266	1.47021484375	1.583044190744848
20.0	280.0	0.8536167144775391	0.941650390625	1.2709708703977616
20.0	300.0	0.9980678558349609	0.684783935546875	1.2104001335236472
20.0	320.0	1.045522689819336	0.445831298828125	1.1366104178397418
20.0	340.0	0.8547916412353516	0.960205078125	1.285559233167754
20.0	360.0	0.6235599517822266	1.2705078125	1.4152798716473671
20.0	380.0	0.49263763427734375	1.29754638671875	1.3879187528069725
20.0	400.0	0.42444801330566406	1.27398681640625	1.342832277083053
20.0	420.0	0.43328094482421875	1.18341064453125	1.2602353473608159
20.0	440.0	0.2948799133300781	0.352996826171875	0.4599575225746083
20.0	460.0	0.12853240966796875	0.392822265625	0.4133157542434266
20.0	480.0	-0.00270843505859375	0.33905029296875	0.33906111069047984
20.0	500.0	-0.08822822570800781	1.276763916015625	1.2798087033034027
20.0	520.0	0.12554931640625	1.5823974609375	1.5873702640630267
20.0	540.0	0.5469188690185547	1.7296142578125	1.814024732498656
20.0	560.0	0.5994319915771484	1.687744140625	1.7910329412772301
20.0	580.0	1.275625228881836	1.7652587890625	2.1779252321698834
20.0	600.0	1.529256820678711	1.6546630859375	2.253117030151024
20.0	620.0	2.3745803833007812	1.6612548828125	2.8979992723300083
20.0	640.0	2.8036441802978516	1.6939697265625	3.275660868317757
20.0	660.0	2.7668628692626953	1.72412109375	3.2600803185225806
20.0	680.0	2.851865768432617	1.757080078125	3.3496968164449625
20.0	700.0	2.533742904663086	2.0084228515625	3.2332051369514083
20.0	720.0	2.290363311767578	2.2706298828125	3.2251394023533395
20.0	740.0	2.1150074005126953	2.6324462890625	3.376837243490186
20.0	760.0	1.8520164489746094	2.483642578125	3.098135791592731
20.0	780.0	2.3063087463378906	-3.6358642578125	4.305643846705518
20.0	800.0	2.4383296966552734	-4.29150390625	4.935834021414213
40.0	0.0	0.5773849487304688	1.327688217163086	1.4478015682455174
40.0	20.0	0.5864639282226562	1.3531665802001953	1.474788029812095
40.0	40.0	0.567230224609375	1.4300384521484375	1.5384278021192612
40.0	60.0	0.5173072814941406	1.4871177673339844	1.5745240796530464
40.0	80.0	0.4689598083496094	1.576019287109375	1.6443114349745442
40.0	100.0	0.5203781127929688	1.514801025390625	1.6016914580525365
40.0	120.0	0.5997810363769531	1.4164810180664062	1.5382313760094268
40.0	140.0	0.6429061889648438	1.4235076904296875	1.5619547088573864
40.0	160.0	0.6594734191894531	1.4183197021484375	1.5641406484456124
40.0	180.0	0.5781478881835938	1.545745849609375	1.650328819416227
40.0	200.0	0.3071556091308594	1.800079345703125	1.8260969905915567
40.0	220.0	0.45067596435546875	1.552764892578125	1.6168449636470676
40.0	240.0	0.5626144409179688	1.300323486328125	1.416819035101508
40.0	260.0	0.6730575561523438	1.05450439453125	1.25099400157614
40.0	280.0	0.8548660278320312	0.771087646484375	1.1512480549829944
40.0	300.0	1.0353012084960938	0.493316650390625	1.146826015516782
40.0	320.0	1.1260986328125	-0.046722412109375	1.1270674844992645
40.0	340.0	0.9862861633300781	0.04534912109375	0.9873281818931035
40.0	360.0	0.7671241760253906	0.015045166015625	0.7672716979421776
40.0	380.0	0.5570449829101562	-0.2135009765625	0.596558278777956
40.0	400.0	0.4334716796875	-0.133087158203125	0.45344226619238553
40.0	420.0	0.3969612121582031	-0.121551513671875	0.41515415743315637
40.0	440.0	0.22520828247070312	-0.917144775390625	0.9443904433653085
40.0	460.0	0.0686798095703125	-0.775634765625	0.7786695100546592
40.0	480.0	-0.0764923095703125	-0.802947998046875	0.8065832635201928
40.0	500.0	-0.103118896484375	1.09039306640625	1.0952582097747452
40.0	520.0	0.12131881713867188	1.46630859375	1.4713188463066151
40.0	540.0	0.5451469421386719	1.624755859375	1.713772677777464
40.0	560.0	0.5979232788085938	1.5792236328125	1.688626521695881
40.0	580.0	1.2732582092285156	1.6590576171875	2.0913293964642854
40.0	600.0	1.5285720825195312	1.5560302734375	2.1812296585440234
40.0	620.0	2.3400917053222656	1.664306640625	2.8715754880111617
40.0	640.0	2.74151611328125	1.7779541015625	3.267572705640021
40.0	660.0	2.664318084716797	1.7899169921875	3.209734209474443
40.0	680.0	2.7659912109375	1.8436279296875	3.3241045895259247
40.0	700.0	2.5095291137695312	2.06005859375	3.246779601780835
40.0	720.0	2.2787132263183594	2.21337890625	3.1767247520725923
40.0	740.0	2.110332489013672	2.48583984375	3.2608132333762483
40.0	760.0	1.8379173278808594	2.2655029296875	2.917266465125763
40.0	780.0	2.2555618286132812	-3.8128662109375	4.430068611794424
40.0	800.0	2.4565773010253906	-4.557861328125	5.1777284519691245
60.0	0.0	0.7658195495605469	1.2190613746643066	1.439649338445841
60.0	20.0	0.7161369323730469	1.2961444854736328	1.480824983964137
60.0	40.0	0.6794624328613281	1.3776626586914062	1.5361066365400902
60.0	60.0	0.6596488952636719	1.3665008544921875	1.5173863220519885
60.0	80.0	0.5973548889160156	1.482452392578125	1.5982796875304623
60.0	100.0	0.6678009033203125	1.4207763671875	1.5698928409397679
60.0	120.0	0.6980857849121094	1.3792800903320312	1.5458775277112649
60.0	140.0	0.6956825256347656	1.38140869140625	1.5466945881997176
60.0	160.0	0.6846809387207031	1.411865234375	1.5691244144057657
60.0	180.0	0.6547737121582031	1.430419921875	1.5731591677355201
60.0	200.0	0.472320556640625	1.4958953857421875	1.568690445342891
60.0	220.0	0.547454833984375	1.248870849609375	1.3635927523483329
60.0	240.0	0.6637039184570312	0.81427001953125	1.0504944341035987
60.0	260.0	0.7542762756347656	0.54083251953125	0.9281338880614007
60.0	280.0	0.3838462829589844	1.682220458984375	1.7254575165929267
60.0	300.0	0.6759757995605469	1.089599609375	1.2822521555223345
60.0	320.0	0.7887382507324219	0.485015869140625	0.925931110551253
60.0	340.0	0.6363105773925781	0.0164794921875	0.6365239387206376
60.0	360.0	0.4634895324707031	-0.9993896484375	1.1016361541425286
60.0	380.0	0.2647361755371094	-1.3922119140625	1.417158867698179
60.0	400.0	0.19839859008789062	-1.848876953125	1.859491325160095
60.0	420.0	0.09996414184570312	-1.903717041015625	1.9063397918283704
60.0	440.0	0.011627197265625	-1.906341552734375	1.9063770108239244
60.0	460.0	-0.17441558837890625	-1.836212158203125	1.8444771311682175
60.0	480.0	-0.3538246154785156	-1.8521728515625	1.8856659647412852
60.0	500.0	-0.3444252014160156	0.6014404296875	0.693079584054492
60.0	520.0	0.0797119140625	1.3638916015625	1.3662189758805976
60.0	540.0	0.5469284057617188	1.5504150390625	1.6440551920115787
60.0	560.0	0.598907470703125	1.5137939453125	1.62796261238666
60.0	580.0	1.2918281555175781	1.5848388671875	2.0446354732167067
60.0	600.0	1.5450363159179688	1.4716796875	2.1337709155636806
60.0	620.0	2.3717918395996094	1.578857421875	2.849243283575671
60.0	640.0	2.761119842529297	1.6904296875	3.2374890444896267
60.0	660.0	2.630817413330078	1.746826171875	3.157942674753332
60.0	680.0	2.702117919921875	1.8387451171875	3.2683979040416413
60.0	700.0	2.4302101135253906	2.06884765625	3.1915594653166357
60.0	720.0	2.1847686767578125	2.22607421875	3.1190736763221074
60.0	740.0	2.0312423706054688	2.5086669921875	3.2279026698204523
60.0	760.0	2.006725311279297	1.9114990234375	2.771421114073339
60.0	780.0	3.003650665283203	0.25537109375	3.014486973695408
60.0	800.0	3.1220855712890625	0.29931640625	3.1364005843485248
80.0	0.0	0.8897628784179688	1.1460003852844238	1.4508600424860687
80.0	20.0	0.8021621704101562	1.2365074157714844	1.473911373487228
80.0	40.0	0.8035659790039062	1.2763175964355469	1.5082124815766238
80.0	60.0	0.7536544799804688	1.3037490844726562	1.5059072848146795
80.0	80.0	0.6785888671875	1.4241561889648438	1.577562582352181
80.0	100.0	0.7358474731445312	1.3519515991210938	1.5392350795441463
80.0	120.0	0.748565673828125	1.3394851684570312	1.534461170753472
80.0	140.0	0.7338027954101562	1.3969268798828125	1.577932587372125
80.0	160.0	0.7596359252929688	1.3212890625	1.524090392882861
80.0	180.0	0.8193740844726562	1.180328369140625	1.4368538371398711
80.0	200.0	0.8764724731445312	0.9250335693359375	1.2743198580334827
80.0	220.0	0.9976959228515625	0.49444580078125	1.1134962076203234
80.0	240.0	0.8328857421875	0.398651123046875	0.9233749928635481
80.0	260.0	0.3764495849609375	1.27362060546875	1.3280902592413844
80.0	280.0	0.04839324951171875	2.02716064453125	2.027738194475474
80.0	300.0	0.1394195556640625	1.7841796875	1.7896186660261348
80.0	320.0	0.28070068359375	1.306671142578125	1.3364813311888877
80.0	340.0	0.8875350952148438	-0.42669677734375	0.9847784954158796
80.0	360.0	1.088592529296875	-1.344818115234375	1.7301934741246439
80.0	380.0	0.785888671875	-1.95819091796875	2.1100077430655904
80.0	400.0	0.7913818359375	-2.441741943359375	2.5667857191850327
80.0	420.0	0.7343978881835938	-2.534820556640625	2.6390633778930757
80.0	440.0	0.7092208862304688	-2.6136474609375	2.708163088798489
80.0	460.0	0.5062789916992188	-2.584503173828125	2.633623942965971
80.0	480.0	0.13977813720703125	-2.52606201171875	2.529926325941063
80.0	500.0	-0.488006591796875	-2.17962646484375	2.233589478817552
80.0	520.0	-0.5997390747070312	-1.9166259765625	2.008268431202513
80.0	540.0	-0.47974395751953125	-1.73876953125	1.803738824658339
80.0	560.0	-0.39574432373046875	-1.5484619140625	1.5982327330733115
80.0	580.0	1.2348098754882812	1.309814453125	1.8001025888039068
80.0	600.0	1.7062301635742188	1.3887939453125	2.19999318035924
80.0	620.0	2.7589340209960938	1.7740478515625	3.2800857781227606
80.0	640.0	3.3475494384765625	1.8896484375	3.8440679573065486
80.0	660.0	3.659942626953125	1.968505859375	4.155742454842726
80.0	680.0	3.7083892822265625	1.8885498046875	4.161582803852164
80.0	700.0	3.5758438110351562	2.1773681640625	4.186596599003937
80.0	720.0	3.13043212890625	2.5738525390625	4.052693204096134
80.0	740.0	2.863128662109375	1.6949462890625	3.327213347322194
80.0	760.0	2.6961517333984375	0.466552734375	2.736221047989396
80.0	780.0	2.96746826171875	0.3046875	2.983069284640293
80.0	800.0	3.1169357299804688	0.2803955078125	3.1295223254724207
100.0	0.0	0.8515777587890625	1.1746375560760498	1.4508473618573794
100.0	20.0	0.8087234497070312	1.2296142578125	1.4717285215425522
100.0	40.0	0.7995986938476562	1.2812919616699219	1.510320218444696
100.0	60.0	0.7946853637695312	1.2868576049804688	1.5124573788657916
100.0	80.0	0.647064208984375	1.454010009765625	1.5914889880383112
100.0	100.0	0.6608505249023438	1.4616546630859375	1.6041065333650906
100.0	120.0	0.7256622314453125	1.4332656860351562	1.6064981173073367
100.0	140.0	0.7589492797851562	1.3919525146484375	1.5854134515395395
100.0	160.0	0.85382080078125	1.1998138427734375	1.4726042296413175
100.0	180.0	1.1252212524414062	0.7169952392578125	1.3342432462126892
100.0	200.0	1.2959442138671875	0.178131103515625	1.308129235012939
100.0	220.0	1.1819305419921875	-0.06195068359375	1.1835529955568864
100.0	240.0	0.07317352294921875	0.8090362548828125	0.8123386154650085
100.0	260.0	-0.5966644287109375	1.979156494140625	2.0671402634528597
100.0	280.0	-0.06671142578125	1.896728515625	1.8979013347154754
100.0	300.0	0.313507080078125	1.58892822265625	1.6195615412859932
100.0	320.0	1.1118392944335938	0.62933349609375	1.2775943276142758
100.0	340.0	1.218292236328125	-0.602935791015625	1.3593261349599004
100.0	360.0	0.9626235961914062	-1.298187255859375	1.6161479942196413
100.0	380.0	0.9496612548828125	-2.167877197265625	2.366758974093023
100.0	400.0	0.88299560546875	-2.68243408203125	2.8240279466959883
100.0	420.0	0.8162689208984375	-2.7640380859375	2.88204814181473
100.0	440.0	0.7872848510742188	-2.846221923828125	2.953099503303407
100.0	460.0	0.5858993530273438	-2.79779052734375	2.8584803457033385
100.0	480.0	0.3849334716796875	-2.72894287109375	2.755957723063396
100.0	500.0	0.318084716796875	-2.48333740234375	2.5036258787884327
100.0	520.0	0.46331787109375	-2.3260498046875	2.371744325082618
100.0	540.0	0.6202850341796875	-2.206787109375	2.2923051432413977
100.0	560.0	0.5350494384765625	-2.0748291015625	2.1427070967131123
100.0	580.0	0.00152587890625	-1.944091796875	1.9440923956908793
100.0	600.0	-0.47895050048828125	-1.6031494140625	1.6731651519580821
100.0	620.0	4.838104248046875	6.3602294921875	7.9912309382385445
100.0	640.0	4.462776184082031	7.2913818359375	8.548720392353998
100.0	660.0	4.2586822509765625	6.582275390625	7.83981656882419
100.0	680.0	4.314117431640625	6.7042236328125	7.972341170117291
100.0	700.0	4.0569915771484375	6.212158203125	7.4195747989832
100.0	720.0	2.9291610717773438	4.936279296875	5.73993361295865
100.0	740.0	-0.6970062255859375	-0.2401123046875	0.7372052613539174
100.0	760.0	2.5289688110351562	0.2838134765625	2.5448444621758446
100.0	780.0	2.9427261352539062	0.2266845703125	2.9514442230074676
100.0	800.0	3.1233367919921875	0.19140625	3.1291962336598695
120.0	0.0	0.8268890380859375	1.1502776145935059	1.4166453585642431
120.0	20.0	0.781005859375	1.2368144989013672	1.462764593866943
120.0	40.0	0.7863006591796875	1.2920570373535156	1.5125078890376589
120.0	60.0	0.6650848388671875	1.4231796264648438	1.5709163224295573
120.0	80.0	0.4946746826171875	1.6586685180664062	1.730862297944878
120.0	100.0	0.6033477783203125	1.5772476196289062	1.688709150573037
120.0	120.0	0.7876358032226562	1.3583221435546875	1.5701621585649044
120.0	140.0	1.0022201538085938	1.0894775390625	1.480340009869963
120.0	160.0	1.2584457397460938	0.6424713134765625	1.4129596839702796
120.0	180.0	1.244781494140625	0.17657470703125	1.25724285455044
120.0	200.0	1.166717529296875	-0.16558837890625	1.1784096505024915
120.0	220.0	0.9536666870117188	-0.2540740966796875	0.9869315054853132
120.0	240.0	-0.02613067626953125	0.98468017578125	0.9850268325375184
120.0	260.0	-1.0494842529296875	1.909576416015625	2.178967481572514
120.0	280.0	-1.4785919189453125	2.239013671875	2.6831728020411862
120.0	300.0	-1.4238433837890625	2.051300048828125	2.497030610922132
120.0	320.0	-1.4293365478515625	1.805938720703125	2.3031321347154754
120.0	340.0	-1.5316162109375	1.024810791015625	1.8428470839949298
120.0	360.0	-0.9123992919921875	-0.799346923828125	1.2130243083554968
120.0	380.0	1.1175384521484375	-2.402069091796875	2.649307100695612
120.0	400.0	0.840423583984375	-2.823272705078125	2.9457054448393674
120.0	420.0	0.7336654663085938	-2.8914794921875	2.9831055412429994
120.0	440.0	0.72314453125	-2.998016357421875	3.083997420953187
120.0	460.0	0.5069198608398438	-2.9373779296875	2.980798021860775
120.0	480.0	0.41205596923828125	-2.8154296875	2.8454234213981664
120.0	500.0	0.3677825927734375	-2.50933837890625	2.5361473015972473
120.0	520.0	0.5154342651367188	-2.3482666015625	2.4041689860928916
120.0	540.0	0.5143966674804688	-2.2723388671875	2.329834298581335
120.0	560.0	0.44696807861328125	-2.1868896484375	2.2320991908386016
120.0	580.0	-0.00951385498046875	-2.03369140625	2.0337136596118177
120.0	600.0	-0.03382110595703125	-2.0181884765625	2.018471846258407
120.0	620.0	-0.05884552001953125	-1.989990234375	1.990860097579495
120.0	640.0	-0.26059722900390625	-1.8140869140625	1.8327089915033752
120.0	660.0	-0.53045654296875	-1.4185791015625	1.514513390950449
120.0	680.0	-0.5333480834960938	-0.9609375	1.0990273231704506
120.0	700.0	-0.47641754150390625	-0.6717529296875	0.823544578269061
120.0	720.0	-0.4169769287109375	-0.5089111328125	0.6579211960240438
120.0	740.0	-0.504730224609375	-0.2906494140625	0.5824342722823793
120.0	760.0	2.3900070190429688	0.2301025390625	2.4010582520125716
120.0	780.0	2.836639404296875	0.2147216796875	2.8447545605442928
120.0	800.0	3.0175094604492188	0.195556640625	3.0238395697511913
140.0	0.0	0.7075042724609375	1.2150243520736694	1.406003723921996
140.0	20.0	0.6403961181640625	1.3347034454345703	1.480385245608221
140.0	40.0	0.6607666015625	1.3667984008789062	1.5181404317076832
140.0	60.0	0.53619384765625	1.5597496032714844	1.649340070200796
140.0	80.0	0.446044921875	1.7116546630859375	1.7688181811577777
140.0	100.0	0.6526947021484375	1.4759674072265625	1.6138432889868022
140.0	120.0	1.1817779541015625	0.8899993896484375	1.4794249039322902
140.0	140.0	1.6595306396484375	0.2417144775390625	1.6770413926268886
140.0	160.0	1.6227264404296875	0.0071258544921875	1.6227420861837065
140.0	180.0	1.05035400390625	-0.166839599609375	1.0635219722787617
140.0	200.0	0.98126220703125	-0.34808349609375	1.0411712823549675
140.0	220.0	1.0754852294921875	-0.2965850830078125	1.1156304004098374
140.0	240.0	0.2071533203125	0.98797607421875	1.00945986613891
140.0	260.0	-0.9856719970703125	1.65057373046875	1.922483530624412
140.0	280.0	-1.699554443359375	2.098541259765625	2.7004371358876864
140.0	300.0	-1.5667724609375	1.798065185546875	2.384913909521236
140.0	320.0	-1.624969482421875	1.469818115234375	2.191093587839996
140.0	340.0	-1.82293701171875	0.23046875	1.8374480110796736
140.0	360.0	-1.3489990234375	-0.581085205078125	1.468828914746716
140.0	380.0	1.0365753173828125	-2.4610595703125	2.6704498866734094
140.0	400.0	0.8216094970703125	-2.958709716796875	3.070668551625912
140.0	420.0	0.69775390625	-3.01513671875	3.0948198568643135
140.0	440.0	0.69610595703125	-3.130218505859375	3.2066854223386008
140.0	460.0	0.490814208984375	-3.040130615234375	3.0794955342436037
140.0	480.0	0.50634765625	-2.846099853515625	2.890790951482229
140.0	500.0	0.504119873046875	-2.434539794921875	2.486186006609128
140.0	520.0	0.4809112548828125	-2.3455810546875	2.394373846996723
140.0	540.0	0.3123626708984375	-2.280517578125	2.3018103445566322
140.0	560.0	0.153472900390625	-2.24755859375	2.2527923924529283
140.0	580.0	-0.210357666015625	-2.07373046875	2.084372424657752
140.0	600.0	-0.16156005859375	-1.93701171875	1.943737649763374
140.0	620.0	-0.14166259765625	-1.9393310546875	1.944498195229311
140.0	640.0	-0.0916290283203125	-1.9202880859375	1.9224729417665238
140.0	660.0	0.0728607177734375	-1.8592529296875	1.860680021053059
140.0	680.0	-0.29278564453125	-1.4759521484375	1.5047119917515284
140.0	700.0	-0.60467529296875	-0.522705078125	0.7992826838012356
140.0	720.0	-0.51556396484375	-0.1561279296875	0.5386855597414065
140.0	740.0	0.16796875	-0.1092529296875	0.2003739095338121
140.0	760.0	2.2146453857421875	0.161865234375	2.2205527552139888
140.0	780.0	2.654937744140625	0.1688232421875	2.6602999290240206
140.0	800.0	2.8167572021484375	0.156982421875	2.8211282524254075
160.0	0.0	0.419677734375	1.4675004482269287	1.5263312111977432
160.0	20.0	0.428680419921875	1.5053119659423828	1.5651616584984813
160.0	40.0	0.52911376953125	1.47607421875	1.568042244445599
160.0	60.0	0.528045654296875	1.540069580078125	1.6280806259223857
160.0	80.0	0.4752349853515625	1.6227340698242188	1.6908915259916504
160.0	100.0	0.8511810302734375	1.2136764526367188	1.482403345241166
160.0	120.0	1.3385772705078125	0.6406326293945312	1.4839808876684013
160.0	140.0	1.510589599609375	0.1746063232421875	1.5206473314230908
160.0	160.0	1.1364593505859375	-0.0582733154296875	1.1379523868885635
160.0	180.0	0.7259063720703125	-0.2464752197265625	0.7666094800819647
160.0	200.0	1.0865478515625	-0.4009857177734375	1.1581777841045664
160.0	220.0	1.295501708984375	-0.332977294921875	1.3376092691495995
160.0	240.0	0.14971923828125	0.9092254638671875	0.9214699096856175
160.0	260.0	-1.2574920654296875	1.405548095703125	1.885961755697422
160.0	280.0	-2.229156494140625	1.80072021484375	2.8656119708565297
160.0	300.0	-2.26666259765625	1.521942138671875	2.730213765454804
160.0	320.0	-2.455230712890625	1.097137451171875	2.6892133497149913
160.0	340.0	-2.505859375	-0.090789794921875	2.5075035382103343
160.0	360.0	-2.1816558837890625	-0.630218505859375	2.2708583752403095
160.0	380.0	0.8809356689453125	-2.4796142578125	2.6314510294450018
160.0	400.0	0.7290191650390625	-3.00830078125	3.095374376947579
160.0	420.0	0.5574951171875	-3.05889892578125	3.1092866454917902
160.0	440.0	0.5797576904296875	-3.1778564453125	3.230308122552176
160.0	460.0	0.539703369140625	-3.039794921875	3.087334269838428
160.0	480.0	0.617889404296875	-2.80206298828125	2.869380474290225
160.0	500.0	0.5631561279296875	-2.45477294921875	2.518542248333523
160.0	520.0	0.4536590576171875	-2.461181640625	2.502642924731309
160.0	540.0	0.1585235595703125	-2.4268798828125	2.4320517438037488
160.0	560.0	-0.1258544921875	-2.3800048828125	2.383330148220157
160.0	580.0	-0.371063232421875	-2.0467529296875	2.0801166980820414
160.0	600.0	-0.2953033447265625	-1.817626953125	1.8414591513615408
160.0	620.0	-0.2371978759765625	-1.830810546875	1.8461121555627462
160.0	640.0	-0.1616973876953125	-1.805419921875	1.8126464463569887
160.0	660.0	-0.0291748046875	-1.755126953125	1.755369417192404
160.0	680.0	-0.1901397705078125	-1.8660888671875	1.8757507277274053
160.0	700.0	-0.4759674072265625	-0.87451171875	0.9956483912371151
160.0	720.0	-0.39410400390625	-0.345947265625	0.5244020180056059
160.0	740.0	0.2721099853515625	-0.2816162109375	0.39160124411296504
160.0	760.0	0.6665191650390625	-0.1708984375	0.6880799904838902
160.0	780.0	0.8579254150390625	-0.15234375	0.8713464500036768
160.0	800.0	1.0695037841796875	-0.14599609375	1.0794226251866923
180.0	0.0	0.243621826171875	1.6111594438552856	1.6294742550011008
180.0	20.0	0.2912750244140625	1.5888729095458984	1.615350817171385
180.0	40.0	0.4083404541015625	1.5466690063476562	1.5996646341193883
180.0	60.0	0.4583740234375	1.5281600952148438	1.5954247152308134
180.0	80.0	0.4763031005859375	1.5065841674804688	1.5800824337136954
180.0	100.0	0.88519287109375	1.0637283325195312	1.3838657393114329
180.0	120.0	1.31640625	0.404052734375	1.3770199806810999
180.0	140.0	1.12139892578125	0.0265655517578125	1.1217135460016245
180.0	160.0	0.8773651123046875	-0.1639251708984375	0.8925474788175131
180.0	180.0	0.59320068359375	-0.3020477294921875	0.6656725034936308
180.0	200.0	0.8931427001953125	-0.4570465087890625	1.0032922775086253
180.0	220.0	1.145294189453125	-0.410888671875	1.2167696088702626
180.0	240.0	0.230682373046875	0.6692657470703125	0.7079060654042464
180.0	260.0	-1.6284637451171875	1.108306884765625	1.9698320537497558
180.0	280.0	-3.195343017578125	1.4310302734375	3.5011519023715443
180.0	300.0	-3.2588958740234375	1.121337890625	3.4464185733422323
180.0	320.0	-3.4503936767578125	0.646728515625	3.5104806362566383
180.0	340.0	-3.80377197265625	-0.398681640625	3.8246082505972634
180.0	360.0	-2.6756134033203125	-0.553009033203125	2.7321650892344627
180.0	380.0	0.5054168701171875	-2.445098876953125	2.4967888838819525
180.0	400.0	0.42431640625	-2.87860107421875	2.909705922787775
180.0	420.0	0.2287750244140625	-2.882354736328125	2.8914195195143906
180.0	440.0	0.2565155029296875	-2.997467041015625	3.0084229864196685
180.0	460.0	-0.1123504638671875	-2.601470947265625	2.6038958727641703
180.0	480.0	-0.2523193359375	-2.136810302734375	2.1516559476737243
180.0	500.0	-0.1641845703125	-2.107513427734375	2.113899103838543
180.0	520.0	-0.1453399658203125	-2.2733154296875	2.277956704707074
180.0	540.0	-0.174896240234375	-2.3985595703125	2.404927588761417
180.0	560.0	-0.0545196533203125	-2.5379638671875	2.538549385721597
180.0	580.0	-0.4470672607421875	-2.0428466796875	2.0911938437977877
180.0	600.0	-0.513397216796875	-1.7314453125	1.8059566917268532
180.0	620.0	-0.5058746337890625	-1.7659912109375	1.8370177196259474
180.0	640.0	-0.509368896484375	-1.7342529296875	1.807509307537692
180.0	660.0	-0.4550323486328125	-1.69873046875	1.7586186749155963
180.0	680.0	-0.538665771484375	-1.76513671875	1.8454995121235804
180.0	700.0	-0.6697235107421875	-0.8883056640625	1.112482149810216
180.0	720.0	-0.2956390380859375	-0.53662109375	0.6126700899324404
180.0	740.0	0.347930908203125	-0.3118896484375	0.4672591033736194
180.0	760.0	0.650665283203125	-0.2720947265625	0.7052665106106517
180.0	780.0	0.8455963134765625	-0.2503662109375	0.8818822851970401
180.0	800.0	1.0346221923828125	-0.2388916015625	1.0618438106746744
200.0	0.0	0.215087890625	1.5805909633636475	1.5951584855933079
200.0	20.0	0.2071990966796875	1.5811290740966797	1.5946474891394342
200.0	40.0	0.295501708984375	1.557464599609375	1.5852498979810965
200.0	60.0	0.3711090087890625	1.48333740234375	1.5290558346889445
200.0	80.0	0.5661468505859375	1.2897262573242188	1.4085155573368413
200.0	100.0	1.04339599609375	0.7518997192382812	1.2860903515908495
200.0	120.0	1.343841552734375	0.1744537353515625	1.3551177899480358
200.0	140.0	1.14105224609375	-0.0642852783203125	1.1428616824989417
200.0	160.0	0.7574920654296875	-0.233245849609375	0.7925893360050544
200.0	180.0	0.6722869873046875	-0.3262786865234375	0.7472801178799504
200.0	200.0	0.7559051513671875	-0.48492431640625	0.8980780536821504
200.0	220.0	0.7686004638671875	-0.5039825439453125	0.919100145608978
200.0	240.0	0.0771331787109375	0.473785400390625	0.48002305453109045
200.0	260.0	-1.115753173828125	0.970428466796875	1.4787280189667293
200.0	280.0	-2.20611572265625	0.912506103515625	2.38738643095423
200.0	300.0	-2.4484710693359375	0.552764892578125	2.5100915528804872
200.0	320.0	-2.500701904296875	0.179840087890625	2.5071602404646027
200.0	340.0	-2.197967529296875	-0.6922607421875	2.3044058225532664
200.0	360.0	-1.3161163330078125	-0.7845458984375	1.5322122792762873
200.0	380.0	0.242645263671875	-2.394378662109375	2.4066420385148835
200.0	400.0	0.1673583984375	-2.627593994140625	2.632918348823497
200.0	420.0	-0.0193939208984375	-2.57159423828125	2.5716673677847877
200.0	440.0	0.0073394775390625	-2.574066162109375	2.5740766256751244
200.0	460.0	-0.17535400390625	-2.116455078125	2.1237069299710476
200.0	480.0	-0.270538330078125	-1.64007568359375	1.6622392234443775
200.0	500.0	-0.1907958984375	-1.851409912109375	1.8612151239223844
200.0	520.0	-0.2014923095703125	-2.0255126953125	2.035509967965789
200.0	540.0	-0.2347259521484375	-2.1573486328125	2.1700805045228053
200.0	560.0	-0.1759490966796875	-2.2933349609375	2.3000746352413444
200.0	580.0	-0.4919891357421875	-1.92919921875	1.9909452366436287
200.0	600.0	-0.519500732421875	-1.63818359375	1.718582700313991
200.0	620.0	-0.4213104248046875	-1.6861572265625	1.737995588814324
200.0	640.0	-0.337249755859375	-1.6470947265625	1.6812669139958725
200.0	660.0	-0.312347412109375	-1.638916015625	1.6684144005982293
200.0	680.0	-0.2030029296875	-1.6943359375	1.706453766899564
200.0	700.0	-0.432037353515625	-0.86181640625	0.9640455346685913
200.0	720.0	-0.2090301513671875	-0.6334228515625	0.667021823527655
200.0	740.0	0.287567138671875	-0.519775390625	0.5940213093343544
200.0	760.0	0.563201904296875	-0.3751220703125	0.6766926574443989
200.0	780.0	0.8007965087890625	-0.3392333984375	0.8696863498435552
200.0	800.0	0.9334259033203125	-0.329345703125	0.9898244840153441
220.0	0.0	0.26763916015625	1.4449772834777832	1.4695543779717635
220.0	20.0	0.2173004150390625	1.4691753387451172	1.4851584583312916
220.0	40.0	0.3318328857421875	1.4405593872070312	1.4782842798766025
220.0	60.0	0.3680419921875	1.365447998046875	1.4141793179733475
220.0	80.0	0.5266876220703125	1.1151199340820312	1.2332446304886935
220.0	100.0	1.000885009765625	0.606231689453125	1.1701656566788847
220.0	120.0	1.2883148193359375	0.13599395751953125	1.2954726667137417
220.0	140.0	0.9409332275390625	-0.142120361328125	0.9516057670018158
220.0	160.0	0.841827392578125	-0.2621002197265625	0.8816858193685532
220.0	180.0	0.800933837890625	-0.338592529296875	0.8695630589979436
220.0	200.0	0.7092132568359375	-0.51470947265625	0.8763043335017306
220.0	220.0	0.653076171875	-0.6094970703125	0.8933057511235586
220.0	240.0	-0.0156402587890625	0.036529541015625	0.03973694832018528
220.0	260.0	-1.31207275390625	0.657928466796875	1.4677890785003196
220.0	280.0	-2.349761962890625	0.277496337890625	2.3660907632190087
220.0	300.0	-2.387725830078125	-0.03338623046875	2.387959229134196
220.0	320.0	-2.4294586181640625	-0.36151123046875	2.4562083680190216
220.0	340.0	-1.7095794677734375	-1.04443359375	2.0033730277674326
220.0	360.0	-0.66546630859375	-1.226654052734375	1.3955377361300765
220.0	380.0	0.1775360107421875	-2.58209228515625	2.5881884792599004
220.0	400.0	-0.0644683837890625	-2.54693603515625	2.547751820661858
220.0	420.0	-0.204925537109375	-2.39501953125	2.4037705861476333
220.0	440.0	-0.243560791015625	-2.165374755859375	2.179029529913077
220.0	460.0	-0.360809326171875	-1.65753173828125	1.6963474977911408
220.0	480.0	-0.387786865234375	-1.343017578125	1.3978822797364032
220.0	500.0	-0.395538330078125	-1.52630615234375	1.5767247829736724
220.0	520.0	-0.3888702392578125	-1.6832275390625	1.727563316130216
220.0	540.0	-0.4551544189453125	-1.882080078125	1.9363344147022876
220.0	560.0	-0.621856689453125	-1.9537353515625	2.0503140164771456
220.0	580.0	-0.3596343994140625	-1.6785888671875	1.7166821156777186
220.0	600.0	-0.511505126953125	-1.40966796875	1.4996003724389653
220.0	620.0	-0.3217010498046875	-1.485107421875	1.5195511244948776
220.0	640.0	-0.283843994140625	-1.4620361328125	1.4893344374783768
220.0	660.0	-0.2030181884765625	-1.4510498046875	1.4651832378702456
220.0	680.0	0.137786865234375	-1.63720703125	1.6429948519108495
220.0	700.0	-0.168701171875	-0.986083984375	1.0004107704502554
220.0	720.0	-0.2199554443359375	-0.738037109375	0.7701163368658176
220.0	740.0	0.1033935546875	-0.75927734375	0.7662847459547741
220.0	760.0	0.2254791259765625	-0.59814453125	0.6392321303841326
220.0	780.0	0.515106201171875	-0.535400390625	0.7429589334324763
220.0	800.0	0.7548675537109375	-0.446533203125	0.8770501269246859
240.0	0.0	0.27191162109375	1.3169755935668945	1.344753004732358
240.0	20.0	0.2969970703125	1.3201122283935547	1.3531088482928506
240.0	40.0	0.3983306884765625	1.3086166381835938	1.367897965168873
240.0	60.0	0.2691192626953125	1.2777137756347656	1.3057479350933383
240.0	80.0	0.54296875	0.8807220458984375	1.0346431199249777
240.0	100.0	1.023101806640625	0.5920639038085938	1.1820647075961546
240.0	120.0	0.9514617919921875	0.11951446533203125	0.9589386054615728
240.0	140.0	0.8210296630859375	-0.1562042236328125	0.835756822974086
240.0	160.0	0.8169403076171875	-0.302978515625	0.8713136330506905
240.0	180.0	0.8295440673828125	-0.3692474365234375	0.9080126811389532
240.0	200.0	0.6877288818359375	-0.4932403564453125	0.8463197174458408
240.0	220.0	0.564208984375	-0.629302978515625	0.8451946620856678
240.0	240.0	0.029998779296875	-0.37823486328125	0.3794226384398913
240.0	260.0	-1.008392333984375	-0.21649169921875	1.031369843978908
240.0	280.0	-1.9472808837890625	-0.740447998046875	2.08330652525785
240.0	300.0	-1.7648773193359375	-0.67193603515625	1.8884623341882956
240.0	320.0	-1.6766357421875	-0.830230712890625	1.8709330422565913
240.0	340.0	-1.2890625	-1.157989501953125	1.7328074952342214
240.0	360.0	-0.60150146484375	-1.2877197265625	1.4212762245205457
240.0	380.0	-0.3007354736328125	-2.131195068359375	2.152309049486266
240.0	400.0	-0.5115966796875	-1.947723388671875	2.013791836671985
240.0	420.0	-0.5386199951171875	-1.729339599609375	1.811277711980455
240.0	440.0	-0.5837249755859375	-1.419830322265625	1.5351394044671356
240.0	460.0	-0.556671142578125	-1.21173095703125	1.3334821608132237
240.0	480.0	-0.44427490234375	-1.263641357421875	1.3394661880911916
240.0	500.0	-0.436859130859375	-1.410888671875	1.476974185502377
240.0	520.0	-0.3948211669921875	-1.5494384765625	1.598950701728291
240.0	540.0	-0.392425537109375	-1.735595703125	1.779407274032998
240.0	560.0	-0.4087371826171875	-1.697998046875	1.7465003440151825
240.0	580.0	-0.11785888671875	-1.3331298828125	1.3383295564345328
240.0	600.0	-0.3459930419921875	-1.2066650390625	1.2552894891628434
240.0	620.0	-0.278656005859375	-1.3160400390625	1.3452176604613568
240.0	640.0	-0.2714996337890625	-1.318603515625	1.346264194935825
240.0	660.0	-0.22027587890625	-1.3018798828125	1.320383539771611
240.0	680.0	0.247833251953125	-1.440185546875	1.4613540742069677
240.0	700.0	0.0435638427734375	-1.2095947265625	1.2103789534377232
240.0	720.0	-0.1033935546875	-0.9898681640625	0.9952533392937607
240.0	740.0	0.0068359375	-1.080078125	1.0800997574969728
240.0	760.0	0.04693603515625	-1.2548828125	1.2557602735013156
240.0	780.0	0.333221435546875	-1.24365234375	1.2875199715821064
240.0	800.0	0.64068603515625	-1.146240234375	1.31314327875685
260.0	0.0	0.045166015625	1.233009934425354	1.23383688847394
260.0	20.0	0.08148193359375	1.2568798065185547	1.2595182227884978
260.0	40.0	0.2041015625	1.2360115051269531	1.2527497310401376
260.0	60.0	0.13165283203125	1.1942024230957031	1.2014374288782155
260.0	80.0	0.4959716796875	0.8017807006835938	0.9427832195370868
260.0	100.0	0.78131103515625	0.5780563354492188	0.9719033185507243
260.0	120.0	0.70245361328125	0.172027587890625	0.723211289878242
260.0	140.0	0.700103759765625	-0.1001434326171875	0.7072297940092154
260.0	160.0	0.7501220703125	-0.3097076416015625	0.8115429401062603
260.0	180.0	0.826171875	-0.463134765625	0.9471292299214186
260.0	200.0	0.703704833984375	-0.5426788330078125	0.8886511178002862
260.0	220.0	0.42095947265625	-0.57537841796875	0.7129286089667392
260.0	240.0	0.250762939453125	-0.64996337890625	0.6966594905134079
260.0	260.0	-0.24481201171875	-0.533966064453125	0.5874118479136595
260.0	280.0	-0.588623046875	-0.4189453125	0.7224903225498118
260.0	300.0	-0.65106201171875	-0.61993408203125	0.8989994489248557
260.0	320.0	-0.74395751953125	-0.751190185546875	1.0572414510077812
260.0	340.0	-0.6822509765625	-0.9161376953125	1.1422673381450525
260.0	360.0	-0.517425537109375	-1.190948486328125	1.298494314019194
260.0	380.0	-0.4432373046875	-1.503173828125	1.5671601276916813
260.0	400.0	-0.522857666015625	-1.30169677734375	1.4027810374603769
260.0	420.0	-0.5042724609375	-1.12933349609375	1.236804293435018
260.0	440.0	-0.5802001953125	-0.9930419921875	1.1501150659340056
260.0	460.0	-0.566009521484375	-0.897369384765625	1.0609611638159087
260.0	480.0	-0.406829833984375	-1.000701904296875	1.0802383140229503
260.0	500.0	-0.415496826171875	-1.18878173828125	1.259301248244395
260.0	520.0	-0.27935791015625	-1.2523193359375	1.2830995912748973
260.0	540.0	-0.219085693359375	-1.4530029296875	1.4694271178643792
260.0	560.0	-0.196075439453125	-1.480224609375	1.493154537265352
260.0	580.0	0.00250244140625	-1.0938720703125	1.0938749327152288
260.0	600.0	-0.343963623046875	-1.000732421875	1.058194856428312
260.0	620.0	-0.306976318359375	-1.1259765625	1.167072268256252
260.0	640.0	-0.275665283203125	-1.1593017578125	1.1916257441120561
260.0	660.0	-0.112701416015625	-1.1207275390625	1.1263799651915931
260.0	680.0	0.1014404296875	-1.284423828125	1.2884233508557907
260.0	700.0	0.02740478515625	-1.3177490234375	1.3180339567021577
260.0	720.0	-0.1083984375	-1.1029052734375	1.1082194112307762
260.0	740.0	-0.05010986328125	-1.24267578125	1.243685690077426
260.0	760.0	-0.01470947265625	-1.5252685546875	1.5253394810678442
260.0	780.0	0.16729736328125	-1.4478759765625	1.4575092628411221
260.0	800.0	0.328460693359375	-1.438720703125	1.4757383537343656
280.0	0.0	-0.064239501953125	1.1040875911712646	1.1059548465419151
280.0	20.0	-0.007965087890625	1.1379337310791016	1.1379616069765757
280.0	40.0	0.128448486328125	1.1111564636230469	1.1185560782952557
280.0	60.0	0.110748291015625	1.0863876342773438	1.0920179833105337
280.0	80.0	0.7314453125	0.760650634765625	1.0552732505600484
280.0	100.0	0.7191162109375	0.5413360595703125	0.9000960250018994
280.0	120.0	0.57452392578125	0.25896453857421875	0.6301907437705327
280.0	140.0	0.580352783203125	0.0113677978515625	0.5804641072448902
280.0	160.0	0.621917724609375	-0.3518524169921875	0.7145500538986381
280.0	180.0	0.745513916015625	-0.5922088623046875	0.9521041621404481
280.0	200.0	0.76483154296875	-0.74462890625	1.0674453134203317
280.0	220.0	0.57928466796875	-0.7824249267578125	0.9735293999441584
280.0	240.0	0.454193115234375	-0.803955078125	0.9233824524915346
280.0	260.0	0.29779052734375	-0.858795166015625	0.9089600295653675
280.0	280.0	0.103057861328125	-0.88629150390625	0.8922631633536876
280.0	300.0	-0.141204833984375	-0.92816162109375	0.9388412006361527
280.0	320.0	-0.288604736328125	-1.00250244140625	1.043218020768678
280.0	340.0	-0.238677978515625	-1.01947021484375	1.0470371036318946
280.0	360.0	-0.225860595703125	-1.03936767578125	1.063625015759919
280.0	380.0	-0.20941162109375	-1.07733154296875	1.0974955492048886
280.0	400.0	-0.200958251953125	-1.02044677734375	1.040046078026979
280.0	420.0	-0.191314697265625	-0.974334716796875	0.9929398036867514
280.0	440.0	-0.2342529296875	-0.891326904296875	0.9215954022186891
280.0	460.0	-0.2142333984375	-0.826507568359375	0.8538212398162789
280.0	480.0	-0.19219970703125	-0.801666259765625	0.8243843275011388
280.0	500.0	-0.287353515625	-0.8944091796875	0.9394359071545615
280.0	520.0	-0.147125244140625	-0.922607421875	0.9342645729996791
280.0	540.0	0.017913818359375	-1.0657958984375	1.065946434871101
280.0	560.0	0.065887451171875	-1.0926513671875	1.0946360885877275
280.0	580.0	0.38470458984375	-0.9986572265625	1.070193383278159
280.0	600.0	-0.392303466796875	-0.9669189453125	1.043472211831769
280.0	620.0	-0.503692626953125	-1.04443359375	1.1595463743207859
280.0	640.0	-0.59429931640625	-1.124755859375	1.2721114026213785
280.0	660.0	-0.467987060546875	-1.08349609375	1.1802439044582325
280.0	680.0	-0.280364990234375	-1.1981201171875	1.2304862221733772
280.0	700.0	-0.18499755859375	-1.3966064453125	1.408805756580397
280.0	720.0	-0.247039794921875	-1.1474609375	1.1737526414723933
280.0	740.0	-0.13543701171875	-1.3109130859375	1.3178908539881002
280.0	760.0	-0.052276611328125	-1.5726318359375	1.5735004720355517
280.0	780.0	0.104248046875	-1.56298828125	1.566460986619865
280.0	800.0	0.3795166015625	-1.602294921875	1.6466274221960358
300.0	0.0	-1.399932861328125	1.6460084915161133	2.16082298450602
300.0	20.0	-1.228485107421875	1.608428955078125	2.0239118959804165
300.0	40.0	-0.766754150390625	1.3051605224609375	1.5137225361775375
300.0	60.0	-0.334197998046875	1.0006065368652344	1.0549415829874074
300.0	80.0	0.7919921875	0.7526931762695312	1.0926109292258388
300.0	100.0	0.71966552734375	0.5493850708007812	0.9053962818930378
300.0	120.0	0.654388427734375	0.252349853515625	0.7013591540159897
300.0	140.0	0.5491943359375	0.029510498046875	0.5499866254017513
300.0	160.0	0.48101806640625	-0.3997344970703125	0.6254326889100562
300.0	180.0	0.546875	-0.7393035888671875	0.919587984989421
300.0	200.0	0.69073486328125	-0.9432525634765625	1.169119347995436
300.0	220.0	0.701141357421875	-0.9781646728515625	1.2034971251740463
300.0	240.0	0.73809814453125	-1.050689697265625	1.2840318184922852
300.0	260.0	0.61297607421875	-1.0419921875	1.2089199255433196
300.0	280.0	0.33172607421875	-1.031585693359375	1.0836102763726108
300.0	300.0	0.144256591796875	-1.056732177734375	1.0665331029724698
300.0	320.0	0.004119873046875	-1.0628662109375	1.0628741956160948
300.0	340.0	0.031768798828125	-1.0338134765625	1.034301484530127
300.0	360.0	-0.030059814453125	-0.989471435546875	0.9899279338457674
300.0	380.0	-0.095458984375	-0.993377685546875	0.9979537283062639
300.0	400.0	-0.09954833984375	-0.96551513671875	0.9706334793312423
300.0	420.0	-0.106597900390625	-0.9937744140625	0.9994752115049952
300.0	440.0	-0.144683837890625	-0.940704345703125	0.9517657689639322
300.0	460.0	-0.131256103515625	-0.868865966796875	0.8787242075691171
300.0	480.0	-0.11492919921875	-0.838409423828125	0.8462500119922431
300.0	500.0	-0.398834228515625	-0.838287353515625	0.9283288366198069
300.0	520.0	-0.202911376953125	-0.848388671875	0.8723166658174311
300.0	540.0	0.01739501953125	-0.947998046875	0.9481576259163385
300.0	560.0	0.021514892578125	-0.9537353515625	0.9539779931542938
300.0	580.0	0.4124755859375	-1.2674560546875	1.3328844509403233
300.0	600.0	-0.59918212890625	-1.009765625	1.1741575026512698
300.0	620.0	-0.8487548828125	-1.0484619140625	1.3489467136761413
300.0	640.0	-0.921875	-1.137939453125	1.4644998172083956
300.0	660.0	-0.756591796875	-1.080078125	1.3187114556270667
300.0	680.0	-0.464019775390625	-1.1312255859375	1.2226960694437543
300.0	700.0	-0.37811279296875	-1.4505615234375	1.4990323603858422
300.0	720.0	-0.311859130859375	-1.2181396484375	1.2574260696342354
300.0	740.0	-0.20880126953125	-1.3651123046875	1.3809886221714789
300.0	760.0	-0.107177734375	-1.6334228515625	1.6369353312676487
300.0	780.0	0.073150634765625	-1.6407470703125	1.6423769251014415
300.0	800.0	0.409759521484375	-1.793212890625	1.8394334281377982
320.0	0.0	-1.82177734375	1.535972237586975	2.3828729309047816
320.0	20.0	-1.602874755859375	1.4769420623779297	2.179579165479525
320.0	40.0	-1.100860595703125	1.1453514099121094	1.5886232729503544
320.0	60.0	-0.0694580078125	0.9680442810058594	0.9705329179566412
320.0	80.0	0.806182861328125	0.7075424194335938	1.0726355770703984
320.0	100.0	0.605804443359375	0.5318069458007812	0.8061126789698306
320.0	120.0	0.58905029296875	0.1989288330078125	0.6217338081915929
320.0	140.0	0.43597412109375	-0.0013580322265625	0.43597623618151043
320.0	160.0	0.39697265625	-0.5348052978515625	0.6660360323738342
320.0	180.0	0.492919921875	-0.8648681640625	0.9954732495602759
320.0	200.0	0.544921875	-1.1274871826171875	1.2522648269513756
320.0	220.0	0.67279052734375	-1.2575225830078125	1.4261872739784638
320.0	240.0	0.80291748046875	-1.2396697998046875	1.4769758606660028
320.0	260.0	0.9034423828125	-1.182464599609375	1.4880963236266957
320.0	280.0	0.69708251953125	-1.14794921875	1.343023249189965
320.0	300.0	0.49310302734375	-1.138153076171875	1.24038019186662
320.0	320.0	0.405120849609375	-1.10662841796875	1.1784521026517116
320.0	340.0	0.3729248046875	-1.071868896484375	1.1348902331070798
320.0	360.0	0.258056640625	-1.0042724609375	1.0368974903856807
320.0	380.0	0.118011474609375	-0.992767333984375	0.999756814213298
320.0	400.0	0.0059814453125	-0.969879150390625	0.969897594620415
320.0	420.0	-0.062713623046875	-1.02532958984375	1.0272457185721526
320.0	440.0	-0.092742919921875	-0.98541259765625	0.9897672639642482
320.0	460.0	-0.094757080078125	-0.928558349609375	0.9333806902085657
320.0	480.0	-0.07177734375	-0.902496337890625	0.9053461365587169
320.0	500.0	-0.38946533203125	-0.856781005859375	0.9411466075248925
320.0	520.0	-0.336334228515625	-0.8687744140625	0.9316059766880206
320.0	540.0	-0.270233154296875	-0.945068359375	0.9829446381017564
320.0	560.0	-0.288604736328125	-0.9385986328125	0.9819674573775451
320.0	580.0	-0.155059814453125	-1.202392578125	1.2123495609717199
320.0	600.0	-1.143798828125	-0.811279296875	1.402301628309016
320.0	620.0	-1.2703857421875	-0.8555908203125	1.5316382032831062
320.0	640.0	-1.292938232421875	-0.9510498046875	1.6050498446635029
320.0	660.0	-0.998565673828125	-0.8907470703125	1.3381194820411664
320.0	680.0	-0.669830322265625	-0.97119140625	1.1797819324774912
320.0	700.0	-0.3931884765625	-1.4525146484375	1.5047910094186017
320.0	720.0	-0.20343017578125	-1.2364501953125	1.2530733904710887
320.0	740.0	-0.125244140625	-1.39697265625	1.402575736661331
320.0	760.0	0.02423095703125	-1.66015625	1.660333073118979
320.0	780.0	0.21209716796875	-1.6922607421875	1.7055004040484283
320.0	800.0	0.33270263671875	-1.9710693359375	1.9989510678234987
340.0	0.0	-2.481842041015625	1.5982251167297363	2.9519253785111816
340.0	20.0	-2.162384033203125	1.4529037475585938	2.6051552749733786
340.0	40.0	-1.618988037109375	1.0298042297363281	1.918754548108251
340.0	60.0	0.047393798828125	0.88037109375	0.8816458670452282
340.0	80.0	0.5400390625	0.6605072021484375	0.8531775624779614
340.0	100.0	0.4801025390625	0.5104904174804688	0.7007844992247207
340.0	120.0	0.425994873046875	0.15000152587890625	0.4516326932676855
340.0	140.0	0.165802001953125	-0.1614990234375	0.2314567744157216
340.0	160.0	0.27734375	-0.76934814453125	0.8178117895688101
340.0	180.0	0.415313720703125	-0.995208740234375	1.0783904317283073
340.0	200.0	0.5032958984375	-1.24371337890625	1.3416891332400407
340.0	220.0	0.66754150390625	-1.4539794921875	1.5998962538674932
340.0	240.0	0.919219970703125	-1.346771240234375	1.630569878313067
340.0	260.0	1.061553955078125	-1.267181396484375	1.653071532371815
340.0	280.0	0.9324951171875	-1.1826171875	1.5060313926837448
340.0	300.0	0.69793701171875	-1.1373291015625	1.3344038210331466
340.0	320.0	0.5555419921875	-1.11993408203125	1.2501516920673406
340.0	340.0	0.505035400390625	-1.10137939453125	1.2116506618434795
340.0	360.0	0.379150390625	-1.0208740234375	1.0890081682157207
340.0	380.0	0.216278076171875	-1.02264404296875	1.045264102919486
340.0	400.0	0.07196044921875	-0.984100341796875	0.9867278190952612
340.0	420.0	-0.15283203125	-0.947784423828125	0.9600275745139886
340.0	440.0	-0.19891357421875	-0.891204833984375	0.9131334328155966
340.0	460.0	-0.20159912109375	-0.860504150390625	0.8838040498126628
340.0	480.0	-0.150634765625	-0.82403564453125	0.8376906207383077
340.0	500.0	-0.363922119140625	-0.906646728515625	0.9769583405283404
340.0	520.0	-0.378753662109375	-0.935302734375	1.0090815336188719
340.0	540.0	-0.453338623046875	-0.9315185546875	1.035974287747107
340.0	560.0	-0.530181884765625	-0.91162109375	1.0545832586873247
340.0	580.0	-0.602996826171875	-1.0108642578125	1.1770521314267142
340.0	600.0	-1.238555908203125	-0.5142822265625	1.341084242806152
340.0	620.0	-1.193450927734375	-0.591064453125	1.3317966453847208
340.0	640.0	-1.0634765625	-0.6978759765625	1.2720115084581112
340.0	660.0	-0.863250732421875	-0.6617431640625	1.0877066894206142
340.0	680.0	-0.495574951171875	-0.764404296875	0.910993118146328
340.0	700.0	-0.446746826171875	-1.3555908203125	1.4273083755132105
340.0	720.0	-0.315673828125	-1.230224609375	1.2700797436676814
340.0	740.0	-0.230621337890625	-1.379150390625	1.3982996822754241
340.0	760.0	-0.071044921875	-1.59619140625	1.5977716940509923
340.0	780.0	0.11663818359375	-1.7708740234375	1.7747110392280114
340.0	800.0	0.314971923828125	-2.0296630859375	2.0539570480458753
360.0	0.0	-2.68438720703125	1.167899489402771	2.927443235080791
360.0	20.0	-2.40362548828125	1.089162826538086	2.638880662445293
360.0	40.0	-1.973358154296875	0.8517799377441406	2.149342101079626
360.0	60.0	-0.096923828125	0.8159065246582031	0.8216432835715458
360.0	80.0	0.400115966796875	0.579254150390625	0.7040086346278451
360.0	100.0	0.32855224609375	0.42327880859375	0.5358278904814423
360.0	120.0	0.305450439453125	0.024810791015625	0.3064564346084582
360.0	140.0	0.019775390625	-0.37969970703125	0.38021432586633086
360.0	160.0	0.21124267578125	-0.901458740234375	0.9258786791022724
360.0	180.0	0.368408203125	-1.1051025390625	1.164893225137899
360.0	200.0	0.46856689453125	-1.2921295166015625	1.3744648494318241
360.0	220.0	0.650360107421875	-1.6632843017578125	1.785912354456334
360.0	240.0	0.895721435546875	-1.56829833984375	1.8060666025523027
360.0	260.0	1.01416015625	-1.460845947265625	1.778367707806073
360.0	280.0	1.122802734375	-1.110198974609375	1.5789958022565116
360.0	300.0	0.811981201171875	-0.745574951171875	1.102359051702967
360.0	320.0	0.66546630859375	-0.72601318359375	0.984855598869867
360.0	340.0	0.641632080078125	-0.720977783203125	0.965142834018817
360.0	360.0	0.472015380859375	-0.650360107421875	0.8035961604522596
360.0	380.0	0.225616455078125	-0.7564697265625	0.7893980187507207
360.0	400.0	0.020111083984375	-0.91204833984375	0.9122700422083184
360.0	420.0	-0.261199951171875	-0.726043701171875	0.7715989051985136
360.0	440.0	-0.310577392578125	-0.534027099609375	0.6177728222395577
360.0	460.0	-0.359619140625	-0.4937744140625	0.6108511261237297
360.0	480.0	-0.342010498046875	-0.499237060546875	0.6051519010940606
360.0	500.0	-0.607513427734375	-0.868377685546875	1.0597888325668077
360.0	520.0	-0.64990234375	-0.9090576171875	1.1174787728535869
360.0	540.0	-0.72039794921875	-0.9024658203125	1.1547370965162997
360.0	560.0	-0.80810546875	-0.8553466796875	1.176712535446142
360.0	580.0	-0.962799072265625	-0.7939453125	1.247930772437426
360.0	600.0	-1.452545166015625	-0.3470458984375	1.493428376232905
360.0	620.0	-1.1864013671875	-0.28955078125	1.221223918446922
360.0	640.0	-0.92333984375	-0.3858642578125	1.0007235844694906
360.0	660.0	-0.696319580078125	-0.3800048828125	0.7932620428090066
360.0	680.0	-0.344390869140625	-0.5008544921875	0.607832454786542
360.0	700.0	-0.39630126953125	-1.306640625	1.3654173058565175
360.0	720.0	-0.30938720703125	-1.212646484375	1.2514918856874961
360.0	740.0	-0.210906982421875	-1.3427734375	1.3592359102414369
360.0	760.0	-0.171630859375	-1.4482421875	1.4583766953515769
360.0	780.0	-0.053497314453125	-1.55078125	1.5517037242996032
360.0	800.0	0.1932373046875	-1.6280517578125	1.6394795460874956
380.0	0.0	-2.636993408203125	1.132667064666748	2.8699597408827047
380.0	20.0	-2.2041015625	1.0182075500488281	2.4279230450719353
380.0	40.0	-1.70172119140625	0.8215179443359375	1.8896419624222605
380.0	60.0	0.234344482421875	0.7657852172851562	0.8008397689014016
380.0	80.0	0.155792236328125	0.5036239624023438	0.5271701019651586
380.0	100.0	0.06915283203125	0.273193359375	0.28180973330341197
380.0	120.0	0.16107177734375	-0.093170166015625	0.18607739597289538
380.0	140.0	-0.0526123046875	-0.5307159423828125	0.5333174159014564
380.0	160.0	0.077911376953125	-1.003753662109375	1.0067728625944947
380.0	180.0	0.2899169921875	-1.236480712890625	1.2700143368126027
380.0	200.0	0.3612060546875	-1.4339599609375	1.4787531854622615
380.0	220.0	0.576995849609375	-1.89825439453125	1.9840095657087058
380.0	240.0	0.827178955078125	-1.865203857421875	2.04039468080702
380.0	260.0	1.0313720703125	-1.628509521484375	1.9276336812231625
380.0	280.0	1.159820556640625	-0.86749267578125	1.4483532946557902
380.0	300.0	0.6016845703125	-0.01959228515625	0.6020034715761875
380.0	320.0	0.584991455078125	-0.0777587890625	0.5901367907450681
380.0	340.0	0.629852294921875	-0.13226318359375	0.6435895144831888
380.0	360.0	0.53948974609375	-0.229217529296875	0.5861653878192251
380.0	380.0	0.2496337890625	-0.406463623046875	0.4770007395194402
380.0	400.0	-0.10626220703125	-0.909515380859375	0.9157018535871412
380.0	420.0	-0.326751708984375	-0.686004638671875	0.7598480398102896
380.0	440.0	-0.368682861328125	-0.49932861328125	0.6206900323659705
380.0	460.0	-0.452545166015625	-0.43206787109375	0.6256834443355481
380.0	480.0	-0.487213134765625	-0.4686279296875	0.6760094490251889
380.0	500.0	-0.719818115234375	-0.6864013671875	0.9946280490195504
380.0	520.0	-0.8310546875	-0.807861328125	1.1590046674175267
380.0	540.0	-0.9400634765625	-0.7894287109375	1.22756548893296
380.0	560.0	-0.987579345703125	-0.7269287109375	1.2262700823410264
380.0	580.0	-1.092071533203125	-0.6800537109375	1.286504288136067
380.0	600.0	-1.1788330078125	-0.010009765625	1.178875504757026
380.0	620.0	-0.844390869140625	-0.0440673828125	0.845539989661047
380.0	640.0	-0.4530029296875	-0.1285400390625	0.47088660625212847
380.0	660.0	-0.317352294921875	-0.1298828125	0.34290235355723486
380.0	680.0	-0.19378662109375	-0.2315673828125	0.30195481002554597
380.0	700.0	-0.400482177734375	-1.2132568359375	1.2776455395108384
380.0	720.0	-0.272491455078125	-1.1339111328125	1.1661929729709062
380.0	740.0	-0.1312255859375	-1.23046875	1.2374463621229013
380.0	760.0	-0.147796630859375	-1.2264404296875	1.235313713866013
380.0	780.0	-0.02362060546875	-1.2528076171875	1.2530302704586718
380.0	800.0	-0.03143310546875	-1.2041015625	1.2045117736802538
400.0	0.0	0.1925048828125	1.0004364252090454	1.0187890708049965
400.0	20.0	0.18408203125	0.9465293884277344	0.9642634896056714
400.0	40.0	0.1907958984375	0.84747314453125	0.8686851014966572
400.0	60.0	0.0443115234375	0.6823692321777344	0.6838064639444285
400.0	80.0	0.038665771484375	0.463531494140625	0.4651413633990447
400.0	100.0	-0.031768798828125	0.16431427001953125	0.1673572105140179
400.0	120.0	-0.035186767578125	-0.179962158203125	0.18336980939544978
400.0	140.0	-0.08477783203125	-0.81011962890625	0.8145434880613306
400.0	160.0	0.111846923828125	-1.162445068359375	1.1678134574164003
400.0	180.0	0.309722900390625	-1.4214019775390625	1.454754912958997
400.0	200.0	0.30291748046875	-1.5997161865234375	1.6281433835503019
400.0	220.0	0.443389892578125	-2.0576171875	2.104847521113074
400.0	240.0	0.63720703125	-1.8835906982421875	1.988453348504543
400.0	260.0	0.853179931640625	-0.951812744140625	1.2782266996361829
400.0	280.0	-1.947601318359375	1.599884033203125	2.520472141280969
400.0	300.0	-1.950225830078125	1.296875	2.342064378690072
400.0	320.0	-1.582061767578125	0.9642333984375	1.8527453907903135
400.0	340.0	-1.56805419921875	0.675811767578125	1.7074880722525194
400.0	360.0	-1.080810546875	0.190765380859375	1.0975166826844405
400.0	380.0	-0.00335693359375	-0.37786865234375	0.37788356331975415
400.0	400.0	-0.3094482421875	-0.958038330078125	1.0067748787548367
400.0	420.0	-0.35601806640625	-0.728057861328125	0.8104425414854086
400.0	440.0	-0.378204345703125	-0.609527587890625	0.7173300547924173
400.0	460.0	-0.473785400390625	-0.526641845703125	0.7083955387132946
400.0	480.0	-0.553009033203125	-0.48297119140625	0.734220785957894
400.0	500.0	-0.72650146484375	-0.67242431640625	0.9899287043593226
400.0	520.0	-0.873138427734375	-0.799072265625	1.1835908075333836
400.0	540.0	-0.967864990234375	-0.743408203125	1.2204173039558757
400.0	560.0	-1.045135498046875	-0.6422119140625	1.2266802158025985
400.0	580.0	-1.145538330078125	-0.525390625	1.260275118581681
400.0	600.0	-1.07598876953125	0.2965087890625	1.1160955578034901
400.0	620.0	-1.282012939453125	0.1348876953125	1.2890895497489536
400.0	640.0	-1.039764404296875	0.0645751953125	1.0417677151325446
400.0	660.0	-0.735137939453125	0.029541015625	0.7357312427969489
400.0	680.0	-0.5975341796875	-0.0816650390625	0.6030889441035154
400.0	700.0	-0.378662109375	-1.0609130859375	1.1264641889513194
400.0	720.0	-0.237945556640625	-1.043212890625	1.070005244422281
400.0	740.0	0.083404541015625	-1.029052734375	1.0324271633324509
400.0	760.0	-0.051483154296875	-1.06201171875	1.0632588612086358
400.0	780.0	0.097442626953125	-1.0814208984375	1.085802111401933
400.0	800.0	0.04962158203125	-1.02880859375	1.0300045747360236
420.0	0.0	0.17047119140625	1.0021460056304932	1.016541707801809
420.0	20.0	0.149749755859375	0.9579811096191406	0.9696147666816252
420.0	40.0	0.108734130859375	0.8933830261230469	0.8999757455501323
420.0	60.0	-0.01824951171875	0.6353645324707031	0.6356265678837598
420.0	80.0	0.04681396484375	0.440338134765625	0.4428196249414219
420.0	100.0	-0.079620361328125	0.0102691650390625	0.0802798710052569
420.0	120.0	-0.0537109375	-0.3539886474609375	0.35804025938203204
420.0	140.0	-0.01959228515625	-1.0253143310546875	1.0255015041938091
420.0	160.0	0.1397705078125	-1.2752227783203125	1.2828596685534785
420.0	180.0	0.3704833984375	-1.62554931640625	1.6672337954188148
420.0	200.0	0.257598876953125	-1.8831024169921875	1.9006398644375873
420.0	220.0	0.39532470703125	-2.2645416259765625	2.298788898478918
420.0	240.0	0.55816650390625	-1.80755615234375	1.891774058908375
420.0	260.0	-0.6732177734375	1.021331787109375	1.223250092921384
420.0	280.0	-2.032073974609375	1.791961669921875	2.7093267179788296
420.0	300.0	-2.176361083984375	1.639739990234375	2.7249394128045257
420.0	320.0	-2.1629638671875	1.485595703125	2.624005961102636
420.0	340.0	-2.40643310546875	0.947509765625	2.586251156993596
420.0	360.0	-1.861419677734375	0.5496826171875	1.9408849003212025
420.0	380.0	-0.120361328125	-0.055328369140625	0.13246915769255566
420.0	400.0	-0.349761962890625	-0.85107421875	0.9201417045792598
420.0	420.0	-0.35247802734375	-0.69671630859375	0.7808036721357314
420.0	440.0	-0.509033203125	-0.6280517578125	0.8084329362260475
420.0	460.0	-0.68365478515625	-0.539581298828125	0.8709373360420856
420.0	480.0	-0.912567138671875	-0.468841552734375	1.0259586659091842
420.0	500.0	-1.07879638671875	-0.5626220703125	1.2166943897298756
420.0	520.0	-1.116302490234375	-0.7041015625	1.3198069025499177
420.0	540.0	-1.145416259765625	-0.708251953125	1.3466993863668502
420.0	560.0	-1.1973876953125	-0.583251953125	1.3318859311930236
420.0	580.0	-1.203369140625	-0.36376953125	1.2571497764683395
420.0	600.0	-1.153289794921875	0.480224609375	1.2492770015174024
420.0	620.0	-1.745361328125	0.3350830078125	1.7772357153284242
420.0	640.0	-1.667022705078125	0.2955322265625	1.6930162421497845
420.0	660.0	-1.536529541015625	0.262939453125	1.5588650314967494
420.0	680.0	-1.46759033203125	0.144775390625	1.4747139710473405
420.0	700.0	-0.873931884765625	-0.8897705078125	1.2471762087944558
420.0	720.0	0.03973388671875	-0.5322265625	0.5337076873948369
420.0	740.0	0.21075439453125	-0.717041015625	0.7473722184445748
420.0	760.0	0.1123046875	-1.0704345703125	1.0763096729819812
420.0	780.0	0.3876953125	-1.11376953125	1.1793176942941699
420.0	800.0	0.321075439453125	-1.0811767578125	1.1278442354571692
440.0	0.0	0.526641845703125	0.979168176651001	1.1118102139356518
440.0	20.0	0.52874755859375	0.9458694458007812	1.0836249301388041
440.0	40.0	0.51092529296875	0.8988418579101562	1.0339058663759406
440.0	60.0	0.09759521484375	0.5540008544921875	0.562531574881332
440.0	80.0	0.0687255859375	0.37298583984375	0.37926460800660033
440.0	100.0	0.011016845703125	-0.14943695068359375	0.14984249436944547
440.0	120.0	0.065185546875	-0.5460968017578125	0.5499735197366364
440.0	140.0	0.168670654296875	-1.1951446533203125	1.206988207059649
440.0	160.0	0.24859619140625	-1.391021728515625	1.4130610445356881
440.0	180.0	0.406158447265625	-1.7929840087890625	1.838411363122661
440.0	200.0	0.154327392578125	-2.0939483642578125	2.0996277518355324
440.0	220.0	0.04290771484375	-2.30633544921875	2.3067345482989943
440.0	240.0	-0.454345703125	-1.3433837890625	1.4181361086525053
440.0	260.0	-1.578094482421875	1.4727783203125	2.1585778133374935
440.0	280.0	-2.30877685546875	1.92242431640625	3.0043578050322512
440.0	300.0	-2.6063232421875	1.665557861328125	3.0930573599916764
440.0	320.0	-2.6468505859375	1.475128173828125	3.030152001715291
440.0	340.0	-2.9107666015625	0.839111328125	3.029301904690156
440.0	360.0	-2.36322021484375	0.501373291015625	2.4158197285372887
440.0	380.0	-0.148223876953125	0.018096923828125	0.14932453365423948
440.0	400.0	-0.33935546875	-0.658935546875	0.7411870135842826
440.0	420.0	-0.371856689453125	-0.534820556640625	0.6513911461606043
440.0	440.0	-0.477783203125	-0.503387451171875	0.6940286126563529
440.0	460.0	-0.715301513671875	-0.43402099609375	0.8366782419254648
440.0	480.0	-0.924713134765625	-0.335693359375	0.9837603433441205
440.0	500.0	-1.119842529296875	-0.30914306640625	1.1617300572547313
440.0	520.0	-1.209564208984375	-0.3956298828125	1.272622717002266
440.0	540.0	-1.25079345703125	-0.4351806640625	1.3243362422459275
440.0	560.0	-1.24774169921875	-0.329345703125	1.2904758580214486
440.0	580.0	-1.256439208984375	-0.0361328125	1.2569586572407392
440.0	600.0	-1.514007568359375	0.7237548828125	1.6781060894485793
440.0	620.0	-2.113861083984375	0.60546875	2.1988635904962726
440.0	640.0	-2.12603759765625	0.593994140625	2.2074566599923973
440.0	660.0	-2.0430908203125	0.5784912109375	2.1234105069856697
440.0	680.0	-1.773773193359375	0.4525146484375	1.8305848378403087
440.0	700.0	-0.795440673828125	-0.452392578125	0.91508737851788
440.0	720.0	0.639190673828125	0.0941162109375	0.6460824859645125
440.0	740.0	0.398162841796875	-0.684326171875	0.7917297254119333
440.0	760.0	0.420562744140625	-1.16259765625	1.2363277607807268
440.0	780.0	0.709869384765625	-1.208984375	1.40198351003914
440.0	800.0	0.428436279296875	-1.1685791015625	1.2446424233595645
460.0	0.0	0.56103515625	1.0313889980316162	1.1741054943271167
460.0	20.0	0.595306396484375	1.0298442840576172	1.1895246761212472
460.0	40.0	0.62200927734375	1.0008735656738281	1.1784071603509276
460.0	60.0	0.328155517578125	0.5749778747558594	0.6620314193267053
460.0	80.0	0.226593017578125	0.32711029052734375	0.39792654822723716
460.0	100.0	0.1151123046875	-0.28179168701171875	0.30439677652593217
460.0	120.0	0.158203125	-0.7502593994140625	0.7667577160804548
460.0	140.0	0.204193115234375	-1.3312530517578125	1.3468220061031109
460.0	160.0	0.308990478515625	-1.4846343994140625	1.516447960114975
460.0	180.0	0.389434814453125	-1.9148712158203125	1.954070430635831
460.0	200.0	0.140899658203125	-2.278594970703125	2.282947164126961
460.0	220.0	-0.19091796875	-2.3554229736328125	2.363147700739179
460.0	240.0	-0.746917724609375	-1.18353271484375	1.3995126917756278
460.0	260.0	-1.817169189453125	1.517730712890625	2.3676170256080717
460.0	280.0	-3.261444091796875	1.80670166015625	3.7284297569792155
460.0	300.0	-3.595855712890625	1.607269287109375	3.9387171603471636
460.0	320.0	-3.681365966796875	1.412078857421875	3.9428951394968847
460.0	340.0	-4.092041015625	0.75128173828125	4.160435544967879
460.0	360.0	-3.58599853515625	0.542633056640625	3.6268217668231117
460.0	380.0	-0.427001953125	-0.002655029296875	0.427010207317263
460.0	400.0	-0.502655029296875	-0.49993896484375	0.708943613446431
460.0	420.0	-0.600128173828125	-0.363189697265625	0.7014702996009001
460.0	440.0	-0.6248779296875	-0.352752685546875	0.7175701249153762
460.0	460.0	-0.729644775390625	-0.31536865234375	0.7948829380078231
460.0	480.0	-0.96551513671875	-0.240814208984375	0.9950934440954763
460.0	500.0	-1.158905029296875	-0.18365478515625	1.1733669277086256
460.0	520.0	-1.353759765625	-0.1416015625	1.361145291850762
460.0	540.0	-1.435882568359375	-0.1456298828125	1.4432487009820234
460.0	560.0	-1.532623291015625	-0.095947265625	1.5356236615605008
460.0	580.0	-1.62860107421875	0.3365478515625	1.6630110989821447
460.0	600.0	-1.808380126953125	0.8607177734375	2.0027665288470864
460.0	620.0	-2.238677978515625	0.9285888671875	2.4236246359028804
460.0	640.0	-2.14398193359375	0.998291015625	2.365003907703746
460.0	660.0	-2.01544189453125	1.0137939453125	2.256055006816988
460.0	680.0	-1.678375244140625	0.901123046875	1.9049845683767064
460.0	700.0	-0.269500732421875	0.633056640625	0.6880344141213705
460.0	720.0	0.833740234375	0.6334228515625	1.0470660376964047
460.0	740.0	1.026885986328125	-0.92431640625	1.3816134219744687
460.0	760.0	1.390167236328125	-1.32666015625	1.9216118534036606
460.0	780.0	1.581787109375	-1.3580322265625	2.0847786423904147
460.0	800.0	1.234100341796875	-1.3203125	1.8072710785267974
480.0	0.0	0.531890869140625	1.0725631713867188	1.1972049337061326
480.0	20.0	0.549835205078125	1.0884456634521484	1.2194395085575551
480.0	40.0	0.62408447265625	1.0804634094238281	1.2477510200814874
480.0	60.0	0.501678466796875	0.8111991882324219	0.9537952647379853
480.0	80.0	0.34503173828125	0.4195709228515625	0.5432187954442416
480.0	100.0	0.19873046875	-0.40814971923828125	0.4539603424572267
480.0	120.0	0.173675537109375	-0.8978958129882812	0.9145381802703025
480.0	140.0	0.195770263671875	-1.362701416015625	1.3766921025956185
480.0	160.0	0.3050537109375	-1.514068603515625	1.5444939309393528
480.0	180.0	0.303802490234375	-2.062408447265625	2.084664135160677
480.0	200.0	0.0291748046875	-2.438720703125	2.4388952083021214
480.0	220.0	-0.38519287109375	-2.3922119140625	2.423025255692564
480.0	240.0	-0.87457275390625	-1.38543701171875	1.638387382554975
480.0	260.0	-1.580169677734375	1.51385498046875	2.188308276345268
480.0	280.0	-2.661529541015625	1.655670166015625	3.134482923279859
480.0	300.0	-3.118194580078125	1.40911865234375	3.421805490616271
480.0	320.0	-3.247314453125	1.228973388671875	3.472092560335647
480.0	340.0	-3.588043212890625	0.4720458984375	3.618961374179358
480.0	360.0	-2.663330078125	0.29296875	2.6793950424530313
480.0	380.0	-0.552581787109375	-0.050048828125	0.5548436866737121
480.0	400.0	-0.556243896484375	-0.381195068359375	0.6743270367689765
480.0	420.0	-0.7186279296875	-0.25238037109375	0.761657372471613
480.0	440.0	-0.785736083984375	-0.210906982421875	0.8135495983094098
480.0	460.0	-0.812225341796875	-0.24566650390625	0.8485646922884371
480.0	480.0	-1.01397705078125	-0.194244384765625	1.03241481029866
480.0	500.0	-1.1998291015625	-0.125701904296875	1.2063958064002613
480.0	520.0	-1.402801513671875	-0.100341796875	1.4063856380666746
480.0	540.0	-1.61517333984375	-0.0162353515625	1.615254934795858
480.0	560.0	-1.74169921875	0.0999755859375	1.7445662172522736
480.0	580.0	-2.01214599609375	0.5426025390625	2.0840223187368174
480.0	600.0	-2.0992431640625	1.04052734375	2.3429722608162837
480.0	620.0	-2.16015625	1.193359375	2.4678698552222023
480.0	640.0	-2.06622314453125	1.283447265625	2.432388736743553
480.0	660.0	-1.96649169921875	1.3951416015625	2.411122081419069
480.0	680.0	-1.5323486328125	1.5322265625	2.166981903780672
480.0	700.0	-0.550445556640625	1.336669921875	1.4455714409432439
480.0	720.0	0.3826904296875	0.7796630859375	0.8685197133905418
480.0	740.0	2.81280517578125	-1.473388671875	3.175334176950729
480.0	760.0	3.00946044921875	-1.54296875	3.381952802581444
480.0	780.0	3.15753173828125	-1.5562744140625	3.520226800948909
480.0	800.0	3.221588134765625	-1.569091796875	3.5833893421010052
500.0	0.0	0.41131591796875	1.0163081884384155	1.096386390950494
500.0	20.0	0.3402099609375	1.0466041564941406	1.1005103715603533
500.0	40.0	0.375213623046875	1.03692626953125	1.1027245129060825
500.0	60.0	0.33343505859375	0.9153251647949219	0.9741658460479244
500.0	80.0	0.218017578125	0.5485000610351562	0.5902406130783111
500.0	100.0	0.161712646484375	-0.39684295654296875	0.42852690952931416
500.0	120.0	0.1126708984375	-1.0193023681640625	1.0255106284673892
500.0	140.0	0.20965576171875	-1.3556671142578125	1.3717830962298574
500.0	160.0	0.383209228515625	-1.5352783203125	1.582380748631982
500.0	180.0	0.175048828125	-2.128662109375	2.135847482409912
500.0	200.0	-0.1109619140625	-2.4606475830078125	2.46314820385104
500.0	220.0	-0.432952880859375	-2.4153900146484375	2.453886126108506
500.0	240.0	-0.728363037109375	-1.55181884765625	1.7142504046283216
500.0	260.0	-0.642486572265625	1.901031494140625	2.0066663243439775
500.0	280.0	-1.57470703125	2.144744873046875	2.6607579380186097
500.0	300.0	-2.65948486328125	1.268890380859375	2.946683311226291
500.0	320.0	-2.852630615234375	0.945831298828125	3.0053449507195253
500.0	340.0	-2.841400146484375	0.086273193359375	2.8427095976082137
500.0	360.0	-1.303619384765625	-0.208740234375	1.3202257328895073
500.0	380.0	-0.395782470703125	-0.204345703125	0.4454221935439686
500.0	400.0	-0.58111572265625	-0.318511962890625	0.6626804309942572
500.0	420.0	-0.723724365234375	-0.164276123046875	0.742134490127774
500.0	440.0	-0.80474853515625	-0.118194580078125	0.81338192972058
500.0	460.0	-0.906768798828125	-0.15606689453125	0.9201013694679674
500.0	480.0	-1.080322265625	-0.10992431640625	1.0859003420860105
500.0	500.0	-1.243682861328125	-0.028076171875	1.2439997311046602
500.0	520.0	-1.42926025390625	0.0302734375	1.429580831717544
500.0	540.0	-1.526824951171875	0.122314453125	1.531716441435642
500.0	560.0	-1.596099853515625	0.242431640625	1.6144063437588223
500.0	580.0	-1.85015869140625	0.61767578125	1.9505410926532374
500.0	600.0	-2.139404296875	0.866943359375	2.3083850488710986
500.0	620.0	-2.20965576171875	1.0059814453125	2.4278750490109444
500.0	640.0	-2.026519775390625	1.1761474609375	2.343097362449755
500.0	660.0	-1.8568115234375	1.3651123046875	2.304621582381695
500.0	680.0	-1.51483154296875	1.4561767578125	2.101229486173847
500.0	700.0	-1.229400634765625	1.6673583984375	2.0715959909215376
500.0	720.0	-0.742584228515625	1.28955078125	1.4880767970311988
500.0	740.0	2.612518310546875	-1.73291015625	3.135000722898975
500.0	760.0	3.082977294921875	-1.619384765625	3.4824066419851283
500.0	780.0	3.1990966796875	-1.6270751953125	3.5890936540007976
500.0	800.0	3.26318359375	-1.64501953125	3.6543749704584414
520.0	0.0	0.1971435546875	0.9857611656188965	1.0052813819011812
520.0	20.0	0.2298583984375	0.9890651702880859	1.0154234557115829
520.0	40.0	0.2625732421875	0.9827880859375	1.0172596174888446
520.0	60.0	0.2733154296875	0.8691673278808594	0.9111274158759664
520.0	80.0	0.240234375	0.6486434936523438	0.6917014795337355
520.0	100.0	0.2291259765625	0.0102996826171875	0.22935735566520227
520.0	120.0	0.195556640625	-0.8143157958984375	0.8374679785772355
520.0	140.0	0.22607421875	-1.102203369140625	1.125149687520895
520.0	160.0	0.24951171875	-1.4341278076171875	1.4556712081972563
520.0	180.0	0.08935546875	-2.104248046875	2.106144402117952
520.0	200.0	-0.1656494140625	-2.317230224609375	2.3231434829175885
520.0	220.0	-0.220703125	-2.307464599609375	2.317995415835678
520.0	240.0	-0.369384765625	-1.7047271728515625	1.74428777411708
520.0	260.0	-0.0416259765625	1.726654052734375	1.7271557369701274
520.0	280.0	-1.4423828125	2.215484619140625	2.6436414801262464
520.0	300.0	-2.537109375	1.279998779296875	2.841710902909439
520.0	320.0	-2.8165283203125	0.7974853515625	2.92725377531213
520.0	340.0	-3.1507568359375	-0.23345947265625	3.159394240132089
520.0	360.0	-1.38330078125	-0.59716796875	1.5066952692259512
520.0	380.0	-0.425048828125	-0.4437255859375	0.6144582181938927
520.0	400.0	-0.5687255859375	-0.371246337890625	0.6791705496391557
520.0	420.0	-0.736328125	-0.16973876953125	0.755639039190008
520.0	440.0	-0.8472900390625	-0.086181640625	0.8516617200951029
520.0	460.0	-0.9300537109375	-0.098114013671875	0.935214555547239
520.0	480.0	-1.1094970703125	0.010650634765625	1.1095481896037374
520.0	500.0	-1.2420654296875	0.0999755859375	1.2460825211069853
520.0	520.0	-1.3536376953125	0.1444091796875	1.3613188536668965
520.0	540.0	-1.47216796875	0.2401123046875	1.491620745054132
520.0	560.0	-1.5391845703125	0.34619140625	1.5776367234726212
520.0	580.0	-1.7186279296875	0.6058349609375	1.8222837212125023
520.0	600.0	-1.8203125	0.74755859375	1.9678367434179411
520.0	620.0	-1.8382568359375	0.8798828125	2.037984778795921
520.0	640.0	-1.789794921875	0.8924560546875	1.9999609175976203
520.0	660.0	-1.6810302734375	0.9615478515625	1.9366045159138237
520.0	680.0	-1.5870361328125	1.14697265625	1.9581189854137149
520.0	700.0	-1.372314453125	1.3353271484375	1.914770365242264
520.0	720.0	-0.8447265625	1.3177490234375	1.5652557152630209
520.0	740.0	2.5616455078125	-2.1217041015625	3.326207450277733
520.0	760.0	3.0926513671875	-1.7113037109375	3.5345512968459194
520.0	780.0	3.2066650390625	-1.7132568359375	3.6356498261840726
520.0	800.0	3.2850341796875	-1.7205810546875	3.7083485175296937
540.0	0.0	-0.1302490234375	0.9887433648109436	0.9972854403650386
540.0	20.0	0.06689453125	0.9512367248535156	0.9535859610025728
540.0	40.0	0.164306640625	0.9374847412109375	0.9517742968565663
540.0	60.0	0.226806640625	0.8430671691894531	0.8730426702038772
540.0	80.0	0.2442626953125	0.70770263671875	0.7486703455727348
540.0	100.0	0.2532958984375	0.447845458984375	0.5145137192516696
540.0	120.0	0.1702880859375	-0.02758026123046875	0.1725071100615806
540.0	140.0	0.0750732421875	-0.50128173828125	0.5068721464302558
540.0	160.0	0.010986328125	-1.158050537109375	1.1581026491226856
540.0	180.0	-0.0377197265625	-2.1299285888671875	2.1302625592742594
540.0	200.0	-0.114013671875	-2.05999755859375	2.0631502753766218
540.0	220.0	0.0128173828125	-2.058319091796875	2.0583589990469773
540.0	240.0	-0.023193359375	-1.84619140625	1.8463370874329668
540.0	260.0	0.386474609375	0.05059814453125	0.3897727490751042
540.0	280.0	0.3779296875	2.399169921875	2.4287542409069593
540.0	300.0	0.229248046875	2.170928955078125	2.18299958657637
540.0	320.0	0.2911376953125	2.004669189453125	2.0256998091460945
540.0	340.0	0.072998046875	1.2347412109375	1.2368971553184882
540.0	360.0	0.310791015625	-0.107086181640625	0.3287225360263393
540.0	380.0	-0.1663818359375	-0.620758056640625	0.642669028516373
540.0	400.0	-0.331298828125	-0.44549560546875	0.5551803743009711
540.0	420.0	-0.442626953125	-0.1951904296875	0.48375399065466307
540.0	440.0	-0.5875244140625	-0.0450439453125	0.5892485843248157
540.0	460.0	-0.670654296875	0.008880615234375	0.6707130916001578
540.0	480.0	-0.7681884765625	0.217254638671875	0.7983189297191077
540.0	500.0	-0.760986328125	0.256439208984375	0.8030325395011725
540.0	520.0	-0.7081298828125	0.325439453125	0.7793322581430491
540.0	540.0	-0.7799072265625	0.3193359375	0.8427518751230486
540.0	560.0	-0.9781494140625	0.380126953125	1.0494154452469755
540.0	580.0	-1.1778564453125	0.5330810546875	1.2928732407436299
540.0	600.0	-1.2393798828125	0.5023193359375	1.3373059519709831
540.0	620.0	-1.2796630859375	0.4964599609375	1.3725924764201316
540.0	640.0	-1.3123779296875	0.4810791015625	1.3977742780188191
540.0	660.0	-1.3690185546875	0.5106201171875	1.461144998675774
540.0	680.0	-1.423583984375	0.7254638671875	1.5977763245096739
540.0	700.0	-1.0997314453125	0.5321044921875	1.2216973612213613
540.0	720.0	-0.02294921875	-0.3614501953125	0.3621780091787459
540.0	740.0	2.4744873046875	-2.4774169921875	3.501525720916379
540.0	760.0	3.1165771484375	-1.768798828125	3.58353211462367
540.0	780.0	3.25732421875	-1.7333984375	3.689828073119768
540.0	800.0	3.3409423828125	-1.7371826171875	3.7655941696804343
560.0	0.0	-0.3841552734375	0.9536700248718262	1.0281351032081678
560.0	20.0	-0.1097412109375	0.8957920074462891	0.9024890326107466
560.0	40.0	0.046630859375	0.8793525695800781	0.8805880868335303
560.0	60.0	0.1463623046875	0.7783432006835938	0.7919848876612594
560.0	80.0	0.2034912109375	0.6712112426757812	0.7013795015704242
560.0	100.0	0.263427734375	0.6142349243164062	0.6683402677438544
560.0	120.0	0.2701416015625	0.496063232421875	0.5648497282070619
560.0	140.0	0.1954345703125	0.3114776611328125	0.36771320979534944
560.0	160.0	0.07763671875	-0.0301666259765625	0.08329156872743133
560.0	180.0	0.067626953125	-1.512298583984375	1.5138098995283775
560.0	200.0	0.091552734375	-1.539031982421875	1.5417526864218352
560.0	220.0	0.0618896484375	-1.5374908447265625	1.5387359832673428
560.0	240.0	0.0223388671875	-1.4509124755859375	1.45108443475841
560.0	260.0	0.0264892578125	-0.366851806640625	0.3678069178454201
560.0	280.0	0.1005859375	2.169525146484375	2.171855633335421
560.0	300.0	0.0909423828125	2.185943603515625	2.1878345355036544
560.0	320.0	0.1663818359375	1.986572265625	1.993527597471472
560.0	340.0	0.37744140625	1.615386962890625	1.6588963364324412
560.0	360.0	0.5543212890625	0.213958740234375	0.5941804726096209
560.0	380.0	0.2138671875	-0.719635009765625	0.7507421136245996
560.0	400.0	0.1651611328125	-0.473114013671875	0.5011138291093346
560.0	420.0	0.051025390625	-0.095855712890625	0.10859055291416363
560.0	440.0	-0.083740234375	0.09649658203125	0.1277654773281644
560.0	460.0	-0.0875244140625	0.245361328125	0.26050471089070126
560.0	480.0	-0.04052734375	0.414215087890625	0.41619298964262824
560.0	500.0	0.0413818359375	0.43768310546875	0.4396350272195416
560.0	520.0	-0.009765625	3.4969482421875	3.496961877969202
560.0	540.0	-1.0550537109375	3.1895751953125	3.359542864664144
560.0	560.0	-1.54638671875	3.251708984375	3.6006837132677294
560.0	580.0	-1.6922607421875	3.20166015625	3.6213773865295735
560.0	600.0	-1.8887939453125	3.0001220703125	3.545176300922892
560.0	620.0	-1.9505615234375	2.7608642578125	3.3803937206753574
560.0	640.0	-2.2254638671875	2.83154296875	3.601433743390916
560.0	660.0	-2.3089599609375	2.9708251953125	3.7625919845654345
560.0	680.0	-2.291748046875	3.0238037109375	3.7941399542761696
560.0	700.0	-2.2596435546875	3.096435546875	3.833262590821537
560.0	720.0	-2.154296875	3.06689453125	3.747911030353565
560.0	740.0	-1.963134765625	3.01220703125	3.5954539778889485
560.0	760.0	1.1304931640625	-3.3994140625	3.582461550709902
560.0	780.0	2.0931396484375	-1.969970703125	2.874372654864339
560.0	800.0	3.034423828125	-2.6282958984375	4.014432375621261
580.0	0.0	-0.4366455078125	0.8512624502182007	0.9567168121467975
580.0	20.0	-0.240478515625	0.8118896484375	0.8467554060749601
580.0	40.0	-0.0548095703125	0.7949600219726562	0.7968472410271664
580.0	60.0	0.042724609375	0.6730690002441406	0.6744236586418757
580.0	80.0	0.1097412109375	0.5263442993164062	0.5376629565079851
580.0	100.0	0.1650390625	0.47507476806640625	0.5029253696168335
580.0	120.0	0.1839599609375	0.45250701904296875	0.488470950529589
580.0	140.0	0.1717529296875	0.42413330078125	0.45758947287698565
580.0	160.0	0.08984375	0.2899322509765625	0.30353353944893624
580.0	180.0	0.0694580078125	-0.3122711181640625	0.3199025884370353
580.0	200.0	0.0955810546875	-0.9768524169921875	0.9815173878228819
580.0	220.0	0.0826416015625	-0.856964111328125	0.8609396740847863
580.0	240.0	0.0361328125	-0.791473388671875	0.7922977376686753
580.0	260.0	-0.040771484375	-0.63275146484375	0.6340636641537285
580.0	280.0	0.0584716796875	1.869598388671875	1.8705125159297782
580.0	300.0	0.0240478515625	1.993011474609375	1.9931565510740514
580.0	320.0	0.0186767578125	1.789703369140625	1.7898008187493073
580.0	340.0	0.0357666015625	1.55792236328125	1.5583328719497531
580.0	360.0	-0.084716796875	0.851776123046875	0.8559786793288283
580.0	380.0	-0.2113037109375	-0.16912841796875	0.270654170521296
580.0	400.0	-0.1248779296875	0.0379638671875	0.1305210808063829
580.0	420.0	-0.0819091796875	0.456207275390625	0.4635020947486826
580.0	440.0	-0.15087890625	0.595855712890625	0.6146612684524634
580.0	460.0	-0.184326171875	0.92864990234375	0.9467664858671057
580.0	480.0	-0.1802978515625	1.0855712890625	1.1004418834790282
580.0	500.0	-0.2305908203125	1.29852294921875	1.3188381159415101
580.0	520.0	-1.248046875	3.1640625	3.4013104101365865
580.0	540.0	-1.463623046875	3.208984375	3.527006257768449
580.0	560.0	-1.669189453125	3.285400390625	3.6851118242385317
580.0	580.0	-1.7021484375	3.2855224609375	3.7002658208037564
580.0	600.0	-1.8076171875	3.1990966796875	3.674465874454816
580.0	620.0	-1.8211669921875	3.0164794921875	3.5236057867220367
580.0	640.0	-1.94091796875	2.884765625	3.476929000223943
580.0	660.0	-1.9947509765625	3.0408935546875	3.6367657429970697
580.0	680.0	-1.9432373046875	3.2105712890625	3.752857474576084
580.0	700.0	-1.8319091796875	3.2767333984375	3.7540475499198327
580.0	720.0	-1.748291015625	3.3553466796875	3.783500074825561
580.0	740.0	-1.4615478515625	3.22119140625	3.5372582882941717
580.0	760.0	-0.257568359375	-1.699462890625	1.7188704361767964
580.0	780.0	1.8819580078125	-1.599365234375	2.469764178235848
580.0	800.0	3.0933837890625	-1.9024658203125	3.631583602767804
600.0	0.0	-0.4503173828125	0.7377904653549194	0.8643613341836435
600.0	20.0	-0.3282470703125	0.7097225189208984	0.7819540862686021
600.0	40.0	-0.1695556640625	0.6910057067871094	0.711504047794549
600.0	60.0	-0.0560302734375	0.5725135803222656	0.5752488080777746
600.0	80.0	0.031494140625	0.405303955078125	0.4065257395241758
600.0	100.0	0.0634765625	0.27666473388671875	0.28385321728566915
600.0	120.0	0.117919921875	0.298065185546875	0.32054323079749963
600.0	140.0	0.1273193359375	0.3282012939453125	0.35203167847644534
600.0	160.0	0.0679931640625	0.3893585205078125	0.39525071518121596
600.0	180.0	0.055419921875	0.266265869140625	0.2719722059509823
600.0	200.0	0.0843505859375	-0.49334716796875	0.50050619325917
600.0	220.0	0.0750732421875	-0.247406005859375	0.2585453991619888
600.0	240.0	0.0478515625	-0.1639251708984375	0.1707666058917063
600.0	260.0	-0.0135498046875	-0.197998046875	0.19846113920207173
600.0	280.0	-0.0391845703125	0.743011474609375	0.7440440053866257
600.0	300.0	-0.1102294921875	0.474456787109375	0.4870931982506684
600.0	320.0	-0.1480712890625	0.233489990234375	0.2764826978027359
600.0	340.0	-0.154541015625	0.215972900390625	0.2655696127450302
600.0	360.0	-0.1917724609375	0.275909423828125	0.3360099506431214
600.0	380.0	-0.1572265625	0.28973388671875	0.3296451380935564
600.0	400.0	-0.05712890625	0.600555419921875	0.6032665450088053
600.0	420.0	-0.023681640625	0.758697509765625	0.7590670137920975
600.0	440.0	-0.05078125	0.65325927734375	0.655230050277947
600.0	460.0	-0.1173095703125	0.92987060546875	0.9372410992918114
600.0	480.0	-0.2056884765625	1.466339111328125	1.4806951539061501
600.0	500.0	-0.25146484375	1.804229736328125	1.8216694291481281
600.0	520.0	-1.2706298828125	3.1231689453125	3.3717479977098677
600.0	540.0	-1.47314453125	3.1375732421875	3.4661968582356604
600.0	560.0	-1.678466796875	3.2103271484375	3.6226304239056284
600.0	580.0	-1.709228515625	3.225830078125	3.6506768977220627
600.0	600.0	-1.8131103515625	3.134765625	3.6213429374507924
600.0	620.0	-1.79638671875	3.0130615234375	3.507926023638597
600.0	640.0	-1.9085693359375	2.9342041015625	3.5003129316829815
600.0	660.0	-1.9691162109375	3.0660400390625	3.6439017787683623
600.0	680.0	-1.912353515625	3.21240234375	3.738532437582131
600.0	700.0	-1.8076171875	3.2689208984375	3.735414801168251
600.0	720.0	-1.7403564453125	3.29248046875	3.724146639680154
600.0	740.0	-1.46142578125	3.123291015625	3.4482911829464196
600.0	760.0	-0.5849609375	0.888427734375	1.0637119617676463
600.0	780.0	1.9671630859375	-1.840087890625	2.693632130024423
600.0	800.0	3.114990234375	-1.9520263671875	3.6760809428584196
620.0	0.0	-0.5435791015625	0.5833863019943237	0.7973818514426492
620.0	20.0	-0.4332275390625	0.5548648834228516	0.7039610354685866
620.0	40.0	-0.334228515625	0.5422821044921875	0.637007520763583
620.0	60.0	-0.235107421875	0.44533538818359375	0.5035862466244897
620.0	80.0	-0.043212890625	0.3164215087890625	0.3193586152595777
620.0	100.0	0.006591796875	0.19089508056640625	0.1910088573090159
620.0	120.0	0.0638427734375	0.21459197998046875	0.22388751102312487
620.0	140.0	0.1092529296875	0.239105224609375	0.2628830749226764
620.0	160.0	0.0413818359375	0.31524658203125	0.3179510399856302
620.0	180.0	0.0040283203125	0.4235992431640625	0.4236183968782596
620.0	200.0	0.0203857421875	0.4605865478515625	0.4610374676166297
620.0	220.0	0.020751953125	0.7945404052734375	0.7948113607457938
620.0	240.0	0.0352783203125	0.8819427490234375	0.8826480456212937
620.0	260.0	0.022216796875	0.9151611328125	0.9154307647627118
620.0	280.0	-0.0340576171875	0.829559326171875	0.8302581507743393
620.0	300.0	-0.1187744140625	0.438018798828125	0.4538367873616281
620.0	320.0	-0.149169921875	0.23895263671875	0.28169137045184134
620.0	340.0	-0.1092529296875	0.487457275390625	0.49955059601260954
620.0	360.0	-0.130615234375	0.62152099609375	0.6350973846869498
620.0	380.0	-0.0577392578125	0.765625	0.7677991029675265
620.0	400.0	0.0023193359375	0.878936767578125	0.878939827701461
620.0	420.0	0.0008544921875	0.87445068359375	0.8744511010882627
620.0	440.0	-0.0594482421875	0.51153564453125	0.5149784550106781
620.0	460.0	-0.122802734375	0.771392822265625	0.7811065214251529
620.0	480.0	-0.23193359375	1.45556640625	1.4739290196319936
620.0	500.0	-0.306884765625	1.839141845703125	1.864569920380839
620.0	520.0	-1.3096923828125	3.0693359375	3.3370821438535323
620.0	540.0	-1.4903564453125	3.0618896484375	3.405338537251947
620.0	560.0	-1.6875	3.1300048828125	3.5559227798744577
620.0	580.0	-1.66796875	3.1751708984375	3.586618182252045
620.0	600.0	-1.739990234375	3.1702880859375	3.616392202673491
620.0	620.0	-1.709716796875	3.0986328125	3.5390191907106368
620.0	640.0	-1.862060546875	2.9835205078125	3.5169111590664586
620.0	660.0	-1.943115234375	3.0750732421875	3.637550310150741
620.0	680.0	-1.8988037109375	3.1630859375	3.68925035483908
620.0	700.0	-1.808349609375	3.18701171875	3.664310577063105
620.0	720.0	-1.7459716796875	3.210693359375	3.6547187243624526
620.0	740.0	-1.4945068359375	3.0479736328125	3.3946566761580095
620.0	760.0	-0.7921142578125	1.308837890625	1.5298698053643478
620.0	780.0	1.640380859375	-1.8890380859375	2.501862157259324
620.0	800.0	2.974853515625	-2.045654296875	3.610326154483771
