# Supplementary material for: Real-time emotion detection by quantitative facial motion analysis
Source: PLoS One. 2023 Mar 10;18(3):e0282730. doi: 10.1371/journal.pone.0282730 (PMC10004542; doi:10.1371/journal.pone.0282730)
Supplement: S1 Dataset — Data from each participant is organized into folders by Study ID and subsequently by emotions. The data files (.csv) contain the pixel displacement results after DISC-processing of videos. (ZIP) [file pone.0282730.s004.zip › S1_Dataset/1/happy/result/100950_cropped_result.csv]

pos_x	pos_y	disp_x	disp_y	disp_xy_indi
0.0	0.0	0.42207303643226624	1.3693959712982178	1.4329657966228442
0.0	20.0	0.3508263826370239	1.3759326934814453	1.419954199171679
0.0	40.0	0.43605712056159973	1.3691902160644531	1.4369508203689845
0.0	60.0	0.4816422462463379	1.3995933532714844	1.4801489140930841
0.0	80.0	0.5042321681976318	1.4501419067382812	1.5353050606064655
0.0	100.0	0.5909386277198792	1.4189300537109375	1.5370656977031196
0.0	120.0	0.7038024663925171	1.2617568969726562	1.444772777553016
0.0	140.0	0.7809075117111206	1.1634521484375	1.401227120616315
0.0	160.0	0.7739897966384888	1.19708251953125	1.4255057922954135
0.0	180.0	0.7286615967750549	1.3809661865234375	1.5614145288602441
0.0	200.0	0.13503417372703552	2.014862060546875	2.0193819230411423
0.0	220.0	0.10786396265029907	2.11981201171875	2.1225544985855413
0.0	240.0	0.22788752615451813	2.078369140625	2.090825437304398
0.0	260.0	0.4963096082210541	1.68719482421875	1.7586783680033922
0.0	280.0	0.8380534648895264	1.029693603515625	1.327630418126345
0.0	300.0	1.0046262741088867	0.74859619140625	1.2528648005342982
0.0	320.0	1.0151958465576172	0.657257080078125	1.209383924227811
0.0	340.0	0.7691575884819031	1.27557373046875	1.4895273538210905
0.0	360.0	0.5372422933578491	1.5936279296875	1.6817488694964147
0.0	380.0	0.4405003786087036	1.60406494140625	1.6634497046208063
0.0	400.0	0.4051293730735779	1.435577392578125	1.491647498240921
0.0	420.0	0.4170248210430145	1.283447265625	1.3494986420912944
0.0	440.0	0.28141704201698303	0.62457275390625	0.6850450178343213
0.0	460.0	0.11381328105926514	0.84417724609375	0.8518149363376432
0.0	480.0	-0.02728942036628723	0.71209716796875	0.7126198769982789
0.0	500.0	-0.09970730543136597	1.27764892578125	1.2815335829803158
0.0	520.0	0.2446892410516739	1.6134033203125	1.631852658386119
0.0	540.0	0.8632673025131226	1.817626953125	2.0122122592596323
0.0	560.0	1.0609815120697021	1.829833984375	2.1151771035370537
0.0	580.0	1.5643365383148193	1.8177490234375	2.3981993906501553
0.0	600.0	1.8172430992126465	1.754638671875	2.526089735238091
0.0	620.0	2.137627124786377	1.6357421875	2.691672756593891
0.0	640.0	1.7136222124099731	1.6199951171875	2.358152935366193
0.0	660.0	1.3926762342453003	1.7738037109375	2.255199924256676
0.0	680.0	1.449772834777832	1.8702392578125	2.366355035476038
0.0	700.0	1.4712004661560059	2.021728515625	2.5003633740936366
0.0	720.0	1.7133116722106934	2.003173828125	2.6359329035122214
0.0	740.0	1.8712024688720703	2.9903564453125	3.527553025758074
0.0	760.0	1.9589941501617432	2.615478515625	3.2677799721009193
0.0	780.0	2.9458444118499756	-2.9632568359375	4.178383703605744
0.0	800.0	3.129476547241211	-3.0841064453125	4.393783793696599
20.0	0.0	0.4517250061035156	1.327438235282898	1.4021939058597408
20.0	20.0	0.42551231384277344	1.395904541015625	1.4593184083194022
20.0	40.0	0.44704246520996094	1.4510879516601562	1.5183883591342062
20.0	60.0	0.4682445526123047	1.4772491455078125	1.5496831930929171
20.0	80.0	0.4749126434326172	1.5465545654296875	1.6178297323091715
20.0	100.0	0.5756912231445312	1.425262451171875	1.537138067684913
20.0	120.0	0.681671142578125	1.2664337158203125	1.4382384722952624
20.0	140.0	0.7366542816162109	1.2572784423828125	1.4571920300029255
20.0	160.0	0.7433834075927734	1.3106689453125	1.5068085395599617
20.0	180.0	0.6804828643798828	1.4569244384765625	1.608006762468646
20.0	200.0	0.21661949157714844	1.9771728515625	1.9890038936832
20.0	220.0	0.2441730499267578	1.9653472900390625	1.9804571312639974
20.0	240.0	0.35698509216308594	1.8076934814453125	1.8426052422823944
20.0	260.0	0.562774658203125	1.427642822265625	1.5345616129312643
20.0	280.0	0.8436641693115234	0.857208251953125	1.202736553779187
20.0	300.0	1.0194110870361328	0.519500732421875	1.1441503290036037
20.0	320.0	1.0820388793945312	0.1246337890625	1.0891931499497454
20.0	340.0	0.8714542388916016	0.611846923828125	1.0647953553054597
20.0	360.0	0.6219120025634766	0.892913818359375	1.0881496339886498
20.0	380.0	0.4776592254638672	0.888336181640625	1.0086126646451485
20.0	400.0	0.41452980041503906	0.879730224609375	0.9725020429404729
20.0	420.0	0.4103431701660156	0.819976806640625	0.9169206512727547
20.0	440.0	0.2549266815185547	0.08563232421875	0.26892472534366885
20.0	460.0	0.08973121643066406	0.349945068359375	0.3612661651347581
20.0	480.0	-0.056427001953125	0.3167724609375	0.32175891371929066
20.0	500.0	-0.11387252807617188	1.14019775390625	1.145869918735681
20.0	520.0	0.23167800903320312	1.5057373046875	1.5234564419756693
20.0	540.0	0.7308807373046875	1.6923828125	1.8434603972443926
20.0	560.0	0.7978668212890625	1.6728515625	1.853381723950197
20.0	580.0	1.4851455688476562	1.76953125	2.3101727652698165
20.0	600.0	1.7492752075195312	1.671630859375	2.4195688627640464
20.0	620.0	2.620105743408203	1.6910400390625	3.1184243650204433
20.0	640.0	3.0409717559814453	1.70556640625	3.4866123941163027
20.0	660.0	2.9415435791015625	1.750244140625	3.4228691443795767
20.0	680.0	3.012035369873047	1.78955078125	3.5035480684641316
20.0	700.0	2.6473426818847656	2.0316162109375	3.3370477527109
20.0	720.0	2.4201316833496094	2.2567138671875	3.3090474223118918
20.0	740.0	2.228055953979492	2.6383056640625	3.453243419031988
20.0	760.0	1.954721450805664	2.4398193359375	3.1262844307986923
20.0	780.0	2.865703582763672	-3.8907470703125	4.832201339908122
20.0	800.0	3.0820236206054688	-3.9776611328125	5.031963601364508
40.0	0.0	0.5093154907226562	1.3557430505752563	1.4482546351637071
40.0	20.0	0.4651336669921875	1.4143180847167969	1.4888401435099028
40.0	40.0	0.4611053466796875	1.49078369140625	1.5604660058134685
40.0	60.0	0.47699737548828125	1.503021240234375	1.576895476820955
40.0	80.0	0.4714202880859375	1.5397567749023438	1.6103068073745124
40.0	100.0	0.5531768798828125	1.4434127807617188	1.5457830106787824
40.0	120.0	0.6664924621582031	1.2943191528320312	1.455841430754576
40.0	140.0	0.722320556640625	1.29620361328125	1.4838769469295594
40.0	160.0	0.7317733764648438	1.3079986572265625	1.4987837608571986
40.0	180.0	0.6478691101074219	1.4524383544921875	1.590380947267464
40.0	200.0	0.2736053466796875	1.8213653564453125	1.841801196489695
40.0	220.0	0.40879058837890625	1.566741943359375	1.619194263276857
40.0	240.0	0.5365486145019531	1.2774505615234375	1.385555611608755
40.0	260.0	0.6833724975585938	0.97576904296875	1.1912695730335852
40.0	280.0	0.9091339111328125	0.559722900390625	1.0676208098352795
40.0	300.0	1.1206932067871094	0.10101318359375	1.125236387164279
40.0	320.0	1.1872978210449219	-0.45306396484375	1.270804104533015
40.0	340.0	1.0344734191894531	-0.388519287109375	1.1050260139315702
40.0	360.0	0.7475814819335938	-0.222808837890625	0.7800781053024107
40.0	380.0	0.5329475402832031	-0.5081787109375	0.7363957379996272
40.0	400.0	0.4221649169921875	-0.575347900390625	0.7136164401293745
40.0	420.0	0.3679046630859375	-0.5692138671875	0.6777597418841916
40.0	440.0	0.18897628784179688	-1.192047119140625	1.2069334578252147
40.0	460.0	0.01882171630859375	-0.9683837890625	0.9685666832613259
40.0	480.0	-0.14089584350585938	-0.84600830078125	0.8576605877082178
40.0	500.0	-0.12258148193359375	0.98388671875	0.9914934669707499
40.0	520.0	0.22789382934570312	1.38818359375	1.406765541023277
40.0	540.0	0.7285690307617188	1.585205078125	1.744616855443727
40.0	560.0	0.7970237731933594	1.56298828125	1.7544740700164847
40.0	580.0	1.4829826354980469	1.6622314453125	2.2276110241634233
40.0	600.0	1.7481651306152344	1.5697021484375	2.3494778480990797
40.0	620.0	2.5795555114746094	1.6976318359375	3.0880512442586765
40.0	640.0	2.97552490234375	1.7977294921875	3.4764320461571674
40.0	660.0	2.8496971130371094	1.81982421875	3.38120301419496
40.0	680.0	2.9102439880371094	1.880859375	3.4651337720831976
40.0	700.0	2.6306304931640625	2.0738525390625	3.3497882239539525
40.0	720.0	2.3972396850585938	2.2021484375	3.255182920882253
40.0	740.0	2.223388671875	2.4825439453125	3.332638838312641
40.0	760.0	1.9394111633300781	2.222900390625	2.950017255388535
40.0	780.0	2.7851638793945312	-4.077880859375	4.938243628896916
40.0	800.0	3.0903968811035156	-4.448486328125	5.416602578577219
60.0	0.0	0.6570625305175781	1.292668104171753	1.4500765485149938
60.0	20.0	0.5700874328613281	1.3969745635986328	1.5088199403666462
60.0	40.0	0.5593452453613281	1.4595603942871094	1.5630686639043938
60.0	60.0	0.5864639282226562	1.4150962829589844	1.5318085484650759
60.0	80.0	0.5779533386230469	1.47210693359375	1.581495774752598
60.0	100.0	0.6702537536621094	1.3894500732421875	1.542663800162196
60.0	120.0	0.7610244750976562	1.2676544189453125	1.4785486050750043
60.0	140.0	0.7855148315429688	1.251922607421875	1.4779525586256024
60.0	160.0	0.7653694152832031	1.305755615234375	1.5135349578278836
60.0	180.0	0.7080345153808594	1.36065673828125	1.5338512425919204
60.0	200.0	0.40778350830078125	1.5569610595703125	1.6094766635960907
60.0	220.0	0.49182891845703125	1.2808380126953125	1.3720210274612743
60.0	240.0	0.5464820861816406	0.9598388671875	1.1045059173590792
60.0	260.0	0.6493988037109375	0.807159423828125	1.0359658014315662
60.0	280.0	0.9974784851074219	0.045806884765625	0.998529718608379
60.0	300.0	1.2080268859863281	-0.293487548828125	1.2431668828371218
60.0	320.0	1.21624755859375	-0.670745849609375	1.3889413661323
60.0	340.0	0.8782386779785156	-0.91839599609375	1.270729861590764
60.0	360.0	0.4645500183105469	-1.0880126953125	1.1830377613049807
60.0	380.0	0.2748680114746094	-1.5635986328125	1.5875745992756136
60.0	400.0	0.2131805419921875	-2.168792724609375	2.1792447833601987
60.0	420.0	0.12530517578125	-2.225372314453125	2.2288973338877742
60.0	440.0	0.06344985961914062	-2.220611572265625	2.2215178683876706
60.0	460.0	-0.09750747680664062	-2.155059814453125	2.1572645901474243
60.0	480.0	-0.2602272033691406	-2.1112060546875	2.1271833965886637
60.0	500.0	-0.1953887939453125	0.630889892578125	0.6604535088533044
60.0	520.0	0.24573135375976562	1.3035888671875	1.3265473353317614
60.0	540.0	0.7436065673828125	1.521240234375	1.693257977313603
60.0	560.0	0.7997512817382812	1.4942626953125	1.6948224435747248
60.0	580.0	1.5063552856445312	1.587158203125	2.188190441514677
60.0	600.0	1.7677574157714844	1.4873046875	2.3102037820232546
60.0	620.0	2.6103553771972656	1.611328125	3.067626692033875
60.0	640.0	2.9953651428222656	1.7095947265625	3.448902211998038
60.0	660.0	2.81158447265625	1.775634765625	3.325339992809438
60.0	680.0	2.8436660766601562	1.867431640625	3.4020196483787606
60.0	700.0	2.548412322998047	2.07080078125	3.2836901869137884
60.0	720.0	2.3143043518066406	2.2061767578125	3.1973771312598127
60.0	740.0	2.1492767333984375	2.5072021484375	3.30234054722669
60.0	760.0	2.2623825073242188	2.0474853515625	3.051322807293524
60.0	780.0	3.5820388793945312	0.1751708984375	3.5863194750542555
60.0	800.0	3.703418731689453	0.23046875	3.7105829928671423
80.0	0.0	0.8416748046875	1.1477940082550049	1.4233227189333526
80.0	20.0	0.7746047973632812	1.235452651977539	1.4582029513673822
80.0	40.0	0.769561767578125	1.284454345703125	1.4973470807777371
80.0	60.0	0.7339630126953125	1.2981338500976562	1.4912589301573833
80.0	80.0	0.6944580078125	1.3831253051757812	1.5476781107299102
80.0	100.0	0.7385025024414062	1.3281784057617188	1.5196854357543734
80.0	120.0	0.7941436767578125	1.2623977661132812	1.4914128533783728
80.0	140.0	0.83099365234375	1.2691497802734375	1.517000861899465
80.0	160.0	0.857025146484375	1.211090087890625	1.4836547114114813
80.0	180.0	0.863250732421875	1.12847900390625	1.4207979058557716
80.0	200.0	0.829254150390625	0.994293212890625	1.2947128790355176
80.0	220.0	0.9016189575195312	0.6622467041015625	1.1186989951063642
80.0	240.0	0.8310623168945312	0.5556182861328125	0.9996880785761477
80.0	260.0	1.0335540771484375	0.73809814453125	1.2700483854368039
80.0	280.0	1.359130859375	0.595977783203125	1.4840573476039047
80.0	300.0	1.7844772338867188	0.18206787109375	1.793741260032953
80.0	320.0	2.119476318359375	-0.1578369140625	2.1253452320804223
80.0	340.0	1.538116455078125	-0.790740966796875	1.7294720309831422
80.0	360.0	1.1847305297851562	-1.2939453125	1.754389038937983
80.0	380.0	0.8179473876953125	-2.17681884765625	2.3254200103527687
80.0	400.0	0.8661956787109375	-2.74493408203125	2.8783603090152288
80.0	420.0	0.86749267578125	-2.8822021484375	3.0099223855428323
80.0	440.0	0.8929290771484375	-2.976348876953125	3.1074064707014575
80.0	460.0	0.7737960815429688	-2.960601806640625	3.0600528481212517
80.0	480.0	0.43015289306640625	-2.855499267578125	2.887716672139531
80.0	500.0	-0.39530181884765625	-2.408843994140625	2.4410638902109105
80.0	520.0	-0.51983642578125	-2.1317138671875	2.194181834107764
80.0	540.0	-0.37900543212890625	-1.8681640625	1.9062219393343796
80.0	560.0	-0.26041412353515625	-1.647216796875	1.6676746360257801
80.0	580.0	1.4179534912109375	1.377685546875	1.9770203765529464
80.0	600.0	1.9385986328125	1.4630126953125	2.4286973475071036
80.0	620.0	3.0220794677734375	1.81103515625	3.5231821762025373
80.0	640.0	3.6171035766601562	1.8980712890625	4.084863878105496
80.0	660.0	3.9061203002929688	1.9888916015625	4.383316735432962
80.0	680.0	3.9423751831054688	1.9061279296875	4.379000544496499
80.0	700.0	3.7940673828125	2.1844482421875	4.377986001361557
80.0	720.0	3.331787109375	2.64453125	4.253745511243471
80.0	740.0	3.0510635375976562	1.646240234375	3.4668567348151234
80.0	760.0	3.2349777221679688	0.3916015625	3.258593660872049
80.0	780.0	3.543426513671875	0.224365234375	3.550522668029169
80.0	800.0	3.6954498291015625	0.2012939453125	3.700928085200554
100.0	0.0	0.7872161865234375	1.2167048454284668	1.4491652787772735
100.0	20.0	0.7565155029296875	1.2655925750732422	1.47446270629456
100.0	40.0	0.7488327026367188	1.31396484375	1.512367027923174
100.0	60.0	0.7563934326171875	1.3046646118164062	1.5080718730327365
100.0	80.0	0.6616897583007812	1.4161911010742188	1.5631476484970812
100.0	100.0	0.6591262817382812	1.4452590942382812	1.58846507823011
100.0	120.0	0.7626266479492188	1.3746871948242188	1.5720573423943356
100.0	140.0	0.8474044799804688	1.27947998046875	1.5346541542351755
100.0	160.0	0.92901611328125	1.1324005126953125	1.4647190378665824
100.0	180.0	1.1257247924804688	0.7311248779296875	1.3423114003586853
100.0	200.0	1.19305419921875	0.3352813720703125	1.2392707213239744
100.0	220.0	1.0654830932617188	0.0883026123046875	1.0691359003262366
100.0	240.0	0.9093399047851562	0.64349365234375	1.113994229357305
100.0	260.0	1.639312744140625	1.32623291015625	2.108610918373369
100.0	280.0	2.0485382080078125	1.24774169921875	2.398617964086226
100.0	300.0	2.5506515502929688	0.835540771484375	2.6840178300124293
100.0	320.0	2.62078857421875	0.326751708984375	2.641079216926247
100.0	340.0	1.831512451171875	-0.632720947265625	1.9377238337560694
100.0	360.0	1.2007064819335938	-1.288818359375	1.761462125400207
100.0	380.0	1.0088653564453125	-2.39080810546875	2.594951387716271
100.0	400.0	0.9803848266601562	-3.020172119140625	3.1753100695175958
100.0	420.0	0.9713287353515625	-3.12945556640625	3.2767318557109197
100.0	440.0	0.9942169189453125	-3.217926025390625	3.368013537206081
100.0	460.0	0.8636856079101562	-3.17645263671875	3.2917782705748326
100.0	480.0	0.753753662109375	-3.077728271484375	3.168683621985239
100.0	500.0	0.6324691772460938	-2.762939453125	2.8344049960796047
100.0	520.0	0.7127685546875	-2.56982421875	2.666839989167958
100.0	540.0	0.8578720092773438	-2.4188232421875	2.5664470111903723
100.0	560.0	0.7134857177734375	-2.2139892578125	2.3261148516734553
100.0	580.0	0.1736602783203125	-2.01806640625	2.025524601751625
100.0	600.0	-0.43325042724609375	-1.566162109375	1.6249829800803675
100.0	620.0	5.14794921875	6.3184814453125	8.15012815442721
100.0	640.0	4.755378723144531	7.7308349609375	9.076311805672457
100.0	660.0	4.550392150878906	6.8851318359375	8.252945481767128
100.0	680.0	4.60650634765625	6.9837646484375	8.366174119378742
100.0	700.0	4.334625244140625	6.4105224609375	7.738460714465465
100.0	720.0	3.1862564086914062	5.063232421875	5.982353421510069
100.0	740.0	-0.4307098388671875	-0.279541015625	0.5134726328770163
100.0	760.0	3.1083221435546875	0.252197265625	3.118536517166527
100.0	780.0	3.5019912719726562	0.1907958984375	3.5071849030003017
100.0	800.0	3.6858749389648438	0.1539306640625	3.6890877890106943
120.0	0.0	0.785003662109375	1.1897196769714355	1.4253643952681527
120.0	20.0	0.7445831298828125	1.2719841003417969	1.4738885944427467
120.0	40.0	0.7369384765625	1.3349418640136719	1.524843630846965
120.0	60.0	0.6439056396484375	1.4268379211425781	1.5654012028810818
120.0	80.0	0.5257415771484375	1.6024017333984375	1.686444639216136
120.0	100.0	0.6038589477539062	1.5599212646484375	1.672722326234942
120.0	120.0	0.8228759765625	1.31829833984375	1.5540384118928579
120.0	140.0	1.0920333862304688	0.98095703125	1.4679283408262127
120.0	160.0	1.2773971557617188	0.6546783447265625	1.4353909671591363
120.0	180.0	1.2136764526367188	0.2648773193359375	1.242244149104129
120.0	200.0	1.1125946044921875	-0.059600830078125	1.114189845982779
120.0	220.0	0.87896728515625	-0.1513824462890625	0.8919081418057632
120.0	240.0	1.0167083740234375	1.3649139404296875	1.70196532943203
120.0	260.0	-0.42608642578125	3.08404541015625	3.113339964433835
120.0	280.0	-1.7457122802734375	4.23974609375	4.585079967128803
120.0	300.0	-1.5061416625976562	3.825958251953125	4.111741632629736
120.0	320.0	-0.9777297973632812	3.10333251953125	3.253709926135429
120.0	340.0	-0.979095458984375	0.56951904296875	1.1326870080070066
120.0	360.0	-0.7415618896484375	-0.699615478515625	1.0194978440181266
120.0	380.0	1.2584381103515625	-2.605194091796875	2.8932166758676328
120.0	400.0	0.9600982666015625	-3.159912109375	3.3025495031121164
120.0	420.0	0.9240188598632812	-3.253936767578125	3.382590034393736
120.0	440.0	0.9603042602539062	-3.36419677734375	3.4985717412898474
120.0	460.0	0.8196640014648438	-3.298828125	3.3991346065709687
120.0	480.0	0.7759857177734375	-3.140472412109375	3.234922070994668
120.0	500.0	0.659942626953125	-2.750579833984375	2.828641669422146
120.0	520.0	0.7341842651367188	-2.571533203125	2.6742867366736625
120.0	540.0	0.6770248413085938	-2.47802734375	2.5688484097201236
120.0	560.0	0.5247116088867188	-2.319580078125	2.3781871270644097
120.0	580.0	0.09180450439453125	-2.08740234375	2.089420161604678
120.0	600.0	0.02276611328125	-2.0233154296875	2.023443506482315
120.0	620.0	-0.006195068359375	-1.96728515625	1.9672949104985669
120.0	640.0	-0.220703125	-1.7667236328125	1.7804556338541444
120.0	660.0	-0.4981231689453125	-1.3543701171875	1.443067949117644
120.0	680.0	-0.4820098876953125	-0.9599609375	1.0741780733946893
120.0	700.0	-0.421844482421875	-0.6927490234375	0.8110819791016131
120.0	720.0	-0.36237335205078125	-0.5880126953125	0.6907049848706686
120.0	740.0	-0.25556182861328125	-0.3505859375	0.43384599550637554
120.0	760.0	2.9559326171875	0.1873779296875	2.96186564953357
120.0	780.0	3.3872833251953125	0.167724609375	3.3914333061017445
120.0	800.0	3.5637359619140625	0.147705078125	3.5667955921728205
140.0	0.0	0.6790008544921875	1.246333360671997	1.4192917269980387
140.0	20.0	0.59967041015625	1.3704509735107422	1.4959079088010419
140.0	40.0	0.6125640869140625	1.40716552734375	1.5347148210405324
140.0	60.0	0.5313568115234375	1.5545768737792969	1.6428783636172721
140.0	80.0	0.4449005126953125	1.7131195068359375	1.7699477141707767
140.0	100.0	0.6225128173828125	1.5266342163085938	1.6486765110870116
140.0	120.0	1.2496185302734375	0.8467636108398438	1.5094883516759168
140.0	140.0	1.632537841796875	0.33831787109375	1.6672248758941326
140.0	160.0	1.6197052001953125	0.1059722900390625	1.6231682173440498
140.0	180.0	1.01531982421875	-0.0716552734375	1.017845186491048
140.0	200.0	0.938446044921875	-0.258056640625	0.9732801287400099
140.0	220.0	0.94805908203125	-0.23828125	0.9775448721790212
140.0	240.0	1.44696044921875	1.7099456787109375	2.240001956638774
140.0	260.0	-1.1943511962890625	3.440673828125	3.642075118887783
140.0	280.0	-1.8530731201171875	3.965576171875	4.377176528704735
140.0	300.0	-1.408660888671875	3.394134521484375	3.6748434863550044
140.0	320.0	-0.857025146484375	2.710113525390625	2.842394663344935
140.0	340.0	-1.54205322265625	0.52801513671875	1.6299472770947674
140.0	360.0	-1.1585540771484375	-0.47271728515625	1.251283014095038
140.0	380.0	1.1249237060546875	-2.67303466796875	2.900097874315041
140.0	400.0	0.95233154296875	-3.27484130859375	3.4105015707671598
140.0	420.0	0.907745361328125	-3.3565673828125	3.4771462776785054
140.0	440.0	0.9402313232421875	-3.472015380859375	3.5970718294370805
140.0	460.0	0.800567626953125	-3.368072509765625	3.4619100156364944
140.0	480.0	0.8364105224609375	-3.1318359375	3.2416012866328705
140.0	500.0	0.7265472412109375	-2.659912109375	2.757354406548238
140.0	520.0	0.6736602783203125	-2.5418701171875	2.629623901480475
140.0	540.0	0.4625701904296875	-2.4619140625	2.504993419594034
140.0	560.0	0.2441558837890625	-2.3673095703125	2.3798669494914986
140.0	580.0	-0.09466552734375	-2.1431884765625	2.1452781656786515
140.0	600.0	-0.119842529296875	-1.9249267578125	1.9286537415437783
140.0	620.0	-0.09552001953125	-1.9208984375	1.9232719207957027
140.0	640.0	-0.0446014404296875	-1.8919677734375	1.892493419860279
140.0	660.0	0.0552520751953125	-1.8221435546875	1.8229810546746192
140.0	680.0	-0.2931976318359375	-1.4610595703125	1.4901878805425675
140.0	700.0	-0.5493621826171875	-0.5313720703125	0.7643003891128883
140.0	720.0	-0.3140411376953125	-0.1883544921875	0.36619564564884877
140.0	740.0	0.364166259765625	-0.1728515625	0.4031063475193315
140.0	760.0	2.683380126953125	0.149658203125	2.6875502755278036
140.0	780.0	3.1737518310546875	0.154296875	3.1775003085377893
140.0	800.0	3.3338165283203125	0.140625	3.3367810888829226
160.0	0.0	0.4236297607421875	1.446563959121704	1.5073186332081026
160.0	20.0	0.467498779296875	1.4678802490234375	1.5405283295406083
160.0	40.0	0.551055908203125	1.4581222534179688	1.5587761609282669
160.0	60.0	0.5561370849609375	1.525177001953125	1.6234079415093334
160.0	80.0	0.5121002197265625	1.6225128173828125	1.7014095561079658
160.0	100.0	0.8005218505859375	1.33203125	1.5540728696692754
160.0	120.0	1.3912353515625	0.664642333984375	1.5418447507973785
160.0	140.0	1.5430450439453125	0.288726806640625	1.5698252057210331
160.0	160.0	1.2189788818359375	0.0452880859375	1.2198198740346358
160.0	180.0	0.7359161376953125	-0.1678924560546875	0.7548247733881429
160.0	200.0	1.0284576416015625	-0.3392486572265625	1.0829657298357478
160.0	220.0	1.16162109375	-0.29656982421875	1.1988816564123776
160.0	240.0	0.6590118408203125	2.007904052734375	2.113285425901694
160.0	260.0	-1.6925811767578125	3.22442626953125	3.6416693709833234
160.0	280.0	-2.2630615234375	3.52960205078125	4.192795975926144
160.0	300.0	-2.252288818359375	3.123046875	3.850483957212903
160.0	320.0	-2.19683837890625	2.411376953125	3.262029686115356
160.0	340.0	-2.325897216796875	0.08551025390625	2.327468553305621
160.0	360.0	-2.2396087646484375	-0.609039306640625	2.320942975543215
160.0	380.0	1.03033447265625	-2.657318115234375	2.8500752079719938
160.0	400.0	0.993438720703125	-3.2786865234375	3.4258875945896037
160.0	420.0	0.8657989501953125	-3.356842041015625	3.466698185664459
160.0	440.0	0.9050140380859375	-3.473602294921875	3.589563108850314
160.0	460.0	0.88800048828125	-3.293243408203125	3.4108645550448164
160.0	480.0	0.923309326171875	-2.9798583984375	3.1196243662554095
160.0	500.0	0.8013458251953125	-2.6116943359375	2.7318679389615403
160.0	520.0	0.6426544189453125	-2.591064453125	2.6695729438316333
160.0	540.0	0.2717742919921875	-2.547119140625	2.561577088889986
160.0	560.0	-0.0579376220703125	-2.4635009765625	2.464182182707998
160.0	580.0	-0.278533935546875	-2.105224609375	2.123570533127956
160.0	600.0	-0.255767822265625	-1.817138671875	1.8350504439197683
160.0	620.0	-0.19110107421875	-1.8260498046875	1.8360221975147297
160.0	640.0	-0.113616943359375	-1.7999267578125	1.8035091192749055
160.0	660.0	-0.0296630859375	-1.750732421875	1.750983698288376
160.0	680.0	-0.1922607421875	-1.8409423828125	1.8509546320269046
160.0	700.0	-0.4964599609375	-0.8212890625	0.9596813101213303
160.0	720.0	-0.2418365478515625	-0.38671875	0.456109973009058
160.0	740.0	0.42138671875	-0.3814697265625	0.5684064734171842
160.0	760.0	0.77593994140625	-0.2486572265625	0.8148086947199871
160.0	780.0	0.9632568359375	-0.2298583984375	0.990302284816397
160.0	800.0	1.156524658203125	-0.2254638671875	1.1782967539796576
180.0	0.0	0.3101348876953125	1.553009271621704	1.5836734026650696
180.0	20.0	0.3583221435546875	1.5491771697998047	1.590076935871519
180.0	40.0	0.46478271484375	1.5215682983398438	1.5909723625916117
180.0	60.0	0.5319671630859375	1.5084571838378906	1.5995099681070575
180.0	80.0	0.53680419921875	1.5320892333984375	1.623408810926655
180.0	100.0	0.880340576171875	1.1935043334960938	1.4830549970006452
180.0	120.0	1.401947021484375	0.46783447265625	1.477946056138201
180.0	140.0	1.2415771484375	0.1492156982421875	1.250511551375715
180.0	160.0	0.889617919921875	-0.0790863037109375	0.8931263554955604
180.0	180.0	0.5211029052734375	-0.2508087158203125	0.5783193320440286
180.0	200.0	0.8025360107421875	-0.424652099609375	0.907961152385186
180.0	220.0	1.0422210693359375	-0.3899383544921875	1.1127788089606216
180.0	240.0	0.8454132080078125	1.6285400390625	1.8349022184039534
180.0	260.0	-1.9749603271484375	2.79119873046875	3.4192482575532046
180.0	280.0	-3.224273681640625	2.97625732421875	4.387943531323773
180.0	300.0	-3.35968017578125	2.46380615234375	4.166268311074606
180.0	320.0	-3.5438232421875	1.52960205078125	3.8598401010433747
180.0	340.0	-3.9084930419921875	-0.288177490234375	3.919102464235801
180.0	360.0	-2.92010498046875	-0.5528564453125	2.9719797014922515
180.0	380.0	0.6733245849609375	-2.622467041015625	2.7075264316209484
180.0	400.0	0.713104248046875	-3.092132568359375	3.1732950522904804
180.0	420.0	0.66668701171875	-3.076904296875	3.148302975210981
180.0	440.0	0.742034912109375	-3.14898681640625	3.23523318799272
180.0	460.0	0.3553466796875	-2.67999267578125	2.7034481694691457
180.0	480.0	0.113311767578125	-2.173004150390625	2.175956478031342
180.0	500.0	0.1693115234375	-2.137176513671875	2.143872627410359
180.0	520.0	0.1444549560546875	-2.3486328125	2.353071040636135
180.0	540.0	-0.0152435302734375	-2.4854736328125	2.4855203770279903
180.0	560.0	0.0284881591796875	-2.61572265625	2.615877785683613
180.0	580.0	-0.3905792236328125	-2.089111328125	2.1253089825326135
180.0	600.0	-0.4879302978515625	-1.7586669921875	1.8250987822502491
180.0	620.0	-0.4892120361328125	-1.7901611328125	1.8558031408879945
180.0	640.0	-0.4903717041015625	-1.7611083984375	1.8281048107891862
180.0	660.0	-0.4695892333984375	-1.72607421875	1.7888114089409077
180.0	680.0	-0.6038055419921875	-1.8018798828125	1.900355820530689
180.0	700.0	-0.7225799560546875	-0.852294921875	1.1173756873790957
180.0	720.0	-0.18695068359375	-0.5523681640625	0.5831476200465431
180.0	740.0	0.4948272705078125	-0.393798828125	0.6324014110284979
180.0	760.0	0.7873992919921875	-0.3336181640625	0.855160057779964
180.0	780.0	0.9873809814453125	-0.3118896484375	1.0354691474507465
180.0	800.0	1.166900634765625	-0.3018798828125	1.205316786186647
200.0	0.0	0.4235382080078125	1.435680866241455	1.4968514165855888
200.0	20.0	0.384613037109375	1.4780044555664062	1.5272276709739927
200.0	40.0	0.461578369140625	1.4734916687011719	1.5440959453966205
200.0	60.0	0.5353240966796875	1.4333419799804688	1.530046116971725
200.0	80.0	0.6679534912109375	1.3440093994140625	1.5008408083918257
200.0	100.0	1.142486572265625	0.8834609985351562	1.4442225949416498
200.0	120.0	1.506683349609375	0.3003387451171875	1.5363261625737854
200.0	140.0	1.1768798828125	0.0498199462890625	1.1779339054535314
200.0	160.0	0.7391815185546875	-0.1485595703125	0.7539623752577104
200.0	180.0	0.622314453125	-0.265350341796875	0.67652500505154
200.0	200.0	0.7273712158203125	-0.4650115966796875	0.86331029801023
200.0	220.0	0.7746124267578125	-0.4839324951171875	0.9133537493862792
200.0	240.0	0.280609130859375	1.333740234375	1.3629396527771631
200.0	260.0	-1.151275634765625	2.52777099609375	2.777600006462014
200.0	280.0	-2.434234619140625	2.420684814453125	3.432959823817731
200.0	300.0	-2.86138916015625	1.470916748046875	3.2173193819613997
200.0	320.0	-2.9763641357421875	0.541534423828125	3.025227760140251
200.0	340.0	-2.4842987060546875	-0.530517578125	2.5403127684607285
200.0	360.0	-1.50115966796875	-0.71649169921875	1.6633823083661252
200.0	380.0	0.4439697265625	-2.553955078125	2.592256865973057
200.0	400.0	0.5162506103515625	-2.844329833984375	2.8908003904078092
200.0	420.0	0.615966796875	-2.7762451171875	2.8437566783323573
200.0	440.0	0.6829071044921875	-2.70623779296875	2.791072393446339
200.0	460.0	0.4093780517578125	-2.093658447265625	2.133306373465314
200.0	480.0	0.20831298828125	-1.583648681640625	1.5972906585680497
200.0	500.0	0.224639892578125	-1.7716064453125	1.7857918351281326
200.0	520.0	0.0963897705078125	-2.01416015625	2.016465254568889
200.0	540.0	-0.07257080078125	-2.1834716796875	2.184677343939691
200.0	560.0	-0.0965423583984375	-2.3489990234375	2.350982100968755
200.0	580.0	-0.4560394287109375	-1.959716796875	2.0120789955896385
200.0	600.0	-0.5045013427734375	-1.6927490234375	1.7663297713645691
200.0	620.0	-0.4230804443359375	-1.7393798828125	1.7900948128834742
200.0	640.0	-0.3420257568359375	-1.702392578125	1.7364106969246302
200.0	660.0	-0.340362548828125	-1.7001953125	1.733929284974376
200.0	680.0	-0.2683868408203125	-1.764404296875	1.7846999801525383
200.0	700.0	-0.469024658203125	-0.9150390625	1.0282415163294258
200.0	720.0	-0.1910858154296875	-0.635009765625	0.6631373849343332
200.0	740.0	0.3786163330078125	-0.6080322265625	0.7162775412916659
200.0	760.0	0.680389404296875	-0.4466552734375	0.8138984425399672
200.0	780.0	0.9194793701171875	-0.4111328125	1.007210256890417
200.0	800.0	1.059661865234375	-0.40185546875	1.133300969026444
220.0	0.0	0.5487213134765625	1.2833901643753052	1.3957741199344242
220.0	20.0	0.4933929443359375	1.328470230102539	1.4171343442980904
220.0	40.0	0.583984375	1.3272819519042969	1.4500741808938675
220.0	60.0	0.63226318359375	1.2877273559570312	1.4345725762777535
220.0	80.0	0.7248382568359375	1.178558349609375	1.383614932705966
220.0	100.0	1.1769561767578125	0.730712890625	1.385340092011312
220.0	120.0	1.3538970947265625	0.2308349609375	1.373434425919215
220.0	140.0	0.91473388671875	-0.043731689453125	0.9157786545743548
220.0	160.0	0.743377685546875	-0.1916961669921875	0.7676964268566874
220.0	180.0	0.71417236328125	-0.2855987548828125	0.7691611100837967
220.0	200.0	0.6990509033203125	-0.4990386962890625	0.8589014994903852
220.0	220.0	0.6573028564453125	-0.6006317138671875	0.8903962605459449
220.0	240.0	0.139678955078125	0.46343994140625	0.4840318065812879
220.0	260.0	-1.5195770263671875	1.771087646484375	2.3336378876322064
220.0	280.0	-2.7990264892578125	1.219268798828125	3.053058415976133
220.0	300.0	-2.9706878662109375	0.448760986328125	3.0043922548999964
220.0	320.0	-2.9647369384765625	-0.057281494140625	2.9652902528990923
220.0	340.0	-1.9216156005859375	-0.831756591796875	2.093901990164011
220.0	360.0	-0.7148590087890625	-1.1424560546875	1.3476754948202512
220.0	380.0	0.367340087890625	-2.692138671875	2.717084718733735
220.0	400.0	0.3202056884765625	-2.7044677734375	2.7233577841507968
220.0	420.0	0.432098388671875	-2.527313232421875	2.563985411867146
220.0	440.0	0.3920440673828125	-2.19146728515625	2.226258613162488
220.0	460.0	0.2042388916015625	-1.592498779296875	1.6055422407724662
220.0	480.0	0.0975494384765625	-1.288421630859375	1.2921092027431056
220.0	500.0	0.02081298828125	-1.4969482421875	1.4970929230576977
220.0	520.0	-0.09002685546875	-1.7254638671875	1.7278108668703394
220.0	540.0	-0.287078857421875	-1.962646484375	1.983531066811961
220.0	560.0	-0.502532958984375	-2.0413818359375	2.1023270856270555
220.0	580.0	-0.408782958984375	-1.7459716796875	1.7931872779569933
220.0	600.0	-0.5388641357421875	-1.4866943359375	1.58133949716619
220.0	620.0	-0.3438873291015625	-1.5611572265625	1.5985838674166968
220.0	640.0	-0.2923431396484375	-1.5390625	1.5665815938551544
220.0	660.0	-0.215423583984375	-1.5362548828125	1.5512853978239856
220.0	680.0	0.0853118896484375	-1.75048828125	1.7525659306596617
220.0	700.0	-0.158050537109375	-1.1142578125	1.1254112337265196
220.0	720.0	-0.1976318359375	-0.8250732421875	0.8484127518783648
220.0	740.0	0.1408233642578125	-0.801025390625	0.8133098403110726
220.0	760.0	0.3021087646484375	-0.674072265625	0.7386766037734142
220.0	780.0	0.5910797119140625	-0.62451171875	0.8598779638370146
220.0	800.0	0.858734130859375	-0.526123046875	1.007089751688418
240.0	0.0	0.55877685546875	1.190220832824707	1.3148601465925887
240.0	20.0	0.5413970947265625	1.239847183227539	1.3528975762915778
240.0	40.0	0.618072509765625	1.2522659301757812	1.396489737594585
240.0	60.0	0.523834228515625	1.2719650268554688	1.375607985040794
240.0	80.0	0.7506561279296875	1.0302658081054688	1.274728307424608
240.0	100.0	1.1707916259765625	0.7024917602539062	1.3653745657076943
240.0	120.0	1.0350494384765625	0.17244720458984375	1.049316624504491
240.0	140.0	0.7887725830078125	-0.0961761474609375	0.7946143964497777
240.0	160.0	0.7001953125	-0.2678070068359375	0.7496626364955082
240.0	180.0	0.6967315673828125	-0.3558807373046875	0.7823592372895194
240.0	200.0	0.6394805908203125	-0.5170135498046875	0.8223371794571495
240.0	220.0	0.5198822021484375	-0.687286376953125	0.8617656688776026
240.0	240.0	0.0934906005859375	-0.272247314453125	0.28785255361878936
240.0	260.0	-1.1804656982421875	0.115325927734375	1.186085719640115
240.0	280.0	-2.2045440673828125	-0.2105712890625	2.214577795610305
240.0	300.0	-1.9744110107421875	-0.3204345703125	2.000244273380465
240.0	320.0	-1.84014892578125	-0.46258544921875	1.8974017410350401
240.0	340.0	-1.3177642822265625	-0.91632080078125	1.60503785421294
240.0	360.0	-0.5508270263671875	-1.20086669921875	1.3211704062190668
240.0	380.0	-0.13140869140625	-2.21063232421875	2.214534605071209
240.0	400.0	-0.25103759765625	-2.0374755859375	2.0528825194658316
240.0	420.0	-0.025177001953125	-1.72222900390625	1.7224130234421886
240.0	440.0	-0.038482666015625	-1.333282470703125	1.3338377196150586
240.0	460.0	-0.01873779296875	-1.095123291015625	1.0952835831008483
240.0	480.0	0.0388641357421875	-1.193115234375	1.1937480402265372
240.0	500.0	-0.023284912109375	-1.35296630859375	1.3531666635421298
240.0	520.0	-0.1021881103515625	-1.596923828125	1.6001900270688565
240.0	540.0	-0.245941162109375	-1.85400390625	1.8702453153557073
240.0	560.0	-0.344085693359375	-1.8592529296875	1.8908242702393456
240.0	580.0	-0.220184326171875	-1.447021484375	1.4636776672937901
240.0	600.0	-0.4021453857421875	-1.254638671875	1.317512469860531
240.0	620.0	-0.3297119140625	-1.3758544921875	1.4148093616976392
240.0	640.0	-0.296112060546875	-1.3798828125	1.4112968959911398
240.0	660.0	-0.243255615234375	-1.3702392578125	1.391664082310672
240.0	680.0	0.2065582275390625	-1.48583984375	1.500128775352004
240.0	700.0	0.0051422119140625	-1.327392578125	1.3274025383449828
240.0	720.0	-0.08819580078125	-1.084716796875	1.0882963882592858
240.0	740.0	0.04449462890625	-1.1309814453125	1.1318563520352998
240.0	760.0	0.1666717529296875	-1.2476806640625	1.2587638828231829
240.0	780.0	0.49334716796875	-1.232421875	1.3274995691604956
240.0	800.0	0.858551025390625	-1.1026611328125	1.39748754449356
260.0	0.0	0.397308349609375	1.1395034790039062	1.206781713207211
260.0	20.0	0.423187255859375	1.1808967590332031	1.2544339795369508
260.0	40.0	0.502593994140625	1.1944923400878906	1.295921553750408
260.0	60.0	0.463226318359375	1.2004470825195312	1.2867213451056274
260.0	80.0	0.77203369140625	0.931671142578125	1.2099781562405123
260.0	100.0	0.915008544921875	0.6706466674804688	1.134463569217939
260.0	120.0	0.694854736328125	0.19158935546875	0.7207840076795261
260.0	140.0	0.663909912109375	-0.0708770751953125	0.6676825077724592
260.0	160.0	0.6368408203125	-0.28375244140625	0.6971955811824292
260.0	180.0	0.688385009765625	-0.45233154296875	0.8236976061847635
260.0	200.0	0.659393310546875	-0.5754241943359375	0.8751642939592145
260.0	220.0	0.40045166015625	-0.6743316650390625	0.7842733749122504
260.0	240.0	0.275421142578125	-0.741180419921875	0.7906991973276606
260.0	260.0	-0.268951416015625	-0.55224609375	0.6142561454629034
260.0	280.0	-0.75164794921875	-0.29046630859375	0.8058196547570878
260.0	300.0	-0.706787109375	-0.448211669921875	0.8369239625156063
260.0	320.0	-0.783843994140625	-0.565399169921875	0.9664820890728775
260.0	340.0	-0.700958251953125	-0.75604248046875	1.0309911266613894
260.0	360.0	-0.45465087890625	-1.1029052734375	1.1929406791062465
260.0	380.0	-0.3565673828125	-1.506378173828125	1.5480037148119228
260.0	400.0	-0.392303466796875	-1.328399658203125	1.3851164795695077
260.0	420.0	-0.14349365234375	-1.15692138671875	1.1657862253904807
260.0	440.0	-0.14495849609375	-1.020416259765625	1.0306611027800696
260.0	460.0	-0.08355712890625	-0.928192138671875	0.9319455134734674
260.0	480.0	0.047943115234375	-1.0145263671875	1.0156585509003715
260.0	500.0	-0.030792236328125	-1.171417236328125	1.1718218735732446
260.0	520.0	-0.01434326171875	-1.315185546875	1.3152637575276016
260.0	540.0	-0.11480712890625	-1.6014404296875	1.6055504123774442
260.0	560.0	-0.165771484375	-1.6656494140625	1.67387817824316
260.0	580.0	-0.059722900390625	-1.1815185546875	1.1830270157109293
260.0	600.0	-0.3948974609375	-1.0980224609375	1.1668750273178907
260.0	620.0	-0.32293701171875	-1.2164306640625	1.2585673895383476
260.0	640.0	-0.2921142578125	-1.2493896484375	1.2830842658376447
260.0	660.0	-0.14422607421875	-1.2266845703125	1.2351340799797061
260.0	680.0	0.084625244140625	-1.3724365234375	1.37504306943858
260.0	700.0	0.01434326171875	-1.444091796875	1.4441630264476373
260.0	720.0	-0.06549072265625	-1.230712890625	1.2324541589465228
260.0	740.0	0.0084228515625	-1.326416015625	1.3264427582579446
260.0	760.0	0.12896728515625	-1.5653076171875	1.5706115041810251
260.0	780.0	0.318115234375	-1.4306640625	1.465604640436999
260.0	800.0	0.511566162109375	-1.3876953125	1.4789855369643707
280.0	0.0	0.390899658203125	1.0211173295974731	1.093381517855316
280.0	20.0	0.447113037109375	1.0627155303955078	1.1529416145221643
280.0	40.0	0.52337646484375	1.079193115234375	1.1994084808444603
280.0	60.0	0.565765380859375	1.1066513061523438	1.2428867927480933
280.0	80.0	1.086517333984375	0.8402633666992188	1.3735219118984667
280.0	100.0	0.822784423828125	0.6114273071289062	1.0250939274023065
280.0	120.0	0.51446533203125	0.2579498291015625	0.5755108097990425
280.0	140.0	0.526214599609375	-0.0245513916015625	0.5267870306600458
280.0	160.0	0.513519287109375	-0.3541259765625	0.6237846307097226
280.0	180.0	0.600738525390625	-0.6427459716796875	0.8797779037910467
280.0	200.0	0.697418212890625	-0.831756591796875	1.0854543710672995
280.0	220.0	0.53851318359375	-0.899383544921875	1.0482782120126861
280.0	240.0	0.4407958984375	-0.9382171630859375	1.03660622667836
280.0	260.0	0.334808349609375	-0.983917236328125	1.0393217783303343
280.0	280.0	0.175537109375	-0.993743896484375	1.0091284400747405
280.0	300.0	-0.0389404296875	-0.98956298828125	0.9903288670135615
280.0	320.0	-0.178314208984375	-1.045654296875	1.0607492001877135
280.0	340.0	-0.171112060546875	-1.059326171875	1.0730569769047398
280.0	360.0	-0.1793212890625	-1.09503173828125	1.1096173360912729
280.0	380.0	-0.2056884765625	-1.159454345703125	1.1775576967437578
280.0	400.0	-0.18017578125	-1.114654541015625	1.1291226939335697
280.0	420.0	-0.151458740234375	-1.075103759765625	1.0857199658547165
280.0	440.0	-0.191192626953125	-1.00323486328125	1.021290757573075
280.0	460.0	-0.150848388671875	-0.945556640625	0.9575137581230551
280.0	480.0	-0.09906005859375	-0.964996337890625	0.9700674344347997
280.0	500.0	-0.253448486328125	-1.06817626953125	1.0978327185922796
280.0	520.0	-0.087249755859375	-1.135498046875	1.1388451757611568
280.0	540.0	0.02935791015625	-1.2757568359375	1.2760945855735004
280.0	560.0	0.070343017578125	-1.2928466796875	1.2947589263260515
280.0	580.0	0.170013427734375	-1.20849609375	1.220396400444954
280.0	600.0	-0.496673583984375	-1.0882568359375	1.1962389351599383
280.0	620.0	-0.57049560546875	-1.1688232421875	1.300620239476864
280.0	640.0	-0.63409423828125	-1.24072265625	1.393365785697903
280.0	660.0	-0.512481689453125	-1.2091064453125	1.3132310832907355
280.0	680.0	-0.29656982421875	-1.314208984375	1.347256068922723
280.0	700.0	-0.178985595703125	-1.5411376953125	1.551496451617704
280.0	720.0	-0.194061279296875	-1.3267822265625	1.3408992716995878
280.0	740.0	-0.06396484375	-1.45654296875	1.4579468169487615
280.0	760.0	0.05859375	-1.7230224609375	1.7240184536234469
280.0	780.0	0.21282958984375	-1.6658935546875	1.6794337646547461
280.0	800.0	0.46868896484375	-1.68310546875	1.7471443456974192
300.0	0.0	-0.29559326171875	1.3034281730651855	1.3365254874911952
300.0	20.0	-0.200927734375	1.327493667602539	1.342613642104798
300.0	40.0	0.04443359375	1.1721687316894531	1.1730106051541056
300.0	60.0	0.00457763671875	1.0802993774414062	1.0803090759862284
300.0	80.0	0.996429443359375	0.7749099731445312	1.2622824969365345
300.0	100.0	0.7498779296875	0.5795059204101562	0.9477046065219022
300.0	120.0	0.562103271484375	0.25476837158203125	0.6171442383851582
300.0	140.0	0.481597900390625	-0.0223541259765625	0.4821164222559053
300.0	160.0	0.36981201171875	-0.4239654541015625	0.5625901085897378
300.0	180.0	0.3956298828125	-0.8510894775390625	0.9385501067880963
300.0	200.0	0.592071533203125	-1.0829620361328125	1.234242874046444
300.0	220.0	0.615386962890625	-1.1195068359375	1.2774962504080158
300.0	240.0	0.669219970703125	-1.1779022216796875	1.3547357724020708
300.0	260.0	0.59954833984375	-1.16229248046875	1.3078157446535028
300.0	280.0	0.37652587890625	-1.14459228515625	1.2049328764397336
300.0	300.0	0.19891357421875	-1.155975341796875	1.1729644499518646
300.0	320.0	0.05450439453125	-1.15765380859375	1.1589361801129658
300.0	340.0	0.042083740234375	-1.124298095703125	1.1250854408416222
300.0	360.0	-0.032806396484375	-1.091339111328125	1.0918320912872783
300.0	380.0	-0.13470458984375	-1.0977783203125	1.106012010365668
300.0	400.0	-0.155029296875	-1.075775146484375	1.0868883331249055
300.0	420.0	-0.164459228515625	-1.101806640625	1.1140128864466974
300.0	440.0	-0.20660400390625	-1.064178466796875	1.084048441548735
300.0	460.0	-0.187225341796875	-1.003204345703125	1.0205254959326553
300.0	480.0	-0.18609619140625	-0.981903076171875	0.9993825310919251
300.0	500.0	-0.469757080078125	-0.998931884765625	1.1038734640731835
300.0	520.0	-0.270904541015625	-1.0299072265625	1.0649404517007264
300.0	540.0	-0.10137939453125	-1.1259765625	1.1305312914443542
300.0	560.0	-0.089813232421875	-1.1318359375	1.1353937669965295
300.0	580.0	0.26123046875	-1.479248046875	1.502137191466494
300.0	600.0	-0.710845947265625	-1.13525390625	1.3394414479176937
300.0	620.0	-0.914215087890625	-1.17626953125	1.4897648260963734
300.0	640.0	-0.9520263671875	-1.256591796875	1.5765078965212225
300.0	660.0	-0.786773681640625	-1.2081298828125	1.4417318196762146
300.0	680.0	-0.497772216796875	-1.2647705078125	1.3591988880392611
300.0	700.0	-0.378082275390625	-1.6077880859375	1.6516442523276986
300.0	720.0	-0.272430419921875	-1.40478515625	1.4309576055631927
300.0	740.0	-0.14630126953125	-1.5235595703125	1.5305678115514076
300.0	760.0	0.002532958984375	-1.79296875	1.7929705391773114
300.0	780.0	0.18536376953125	-1.760986328125	1.77071527211407
300.0	800.0	0.499481201171875	-1.90869140625	1.9729633434548908
320.0	0.0	-0.47515869140625	1.235470175743103	1.3236926898527444
320.0	20.0	-0.35552978515625	1.2461395263671875	1.295864633095559
320.0	40.0	-0.084320068359375	1.0400276184082031	1.0434401377079419
320.0	60.0	0.03594970703125	0.965606689453125	0.9662756646797312
320.0	80.0	0.860870361328125	0.6936798095703125	1.1055720045382487
320.0	100.0	0.568389892578125	0.5369949340820312	0.7819402977304198
320.0	120.0	0.451019287109375	0.19680023193359375	0.4920860988015869
320.0	140.0	0.36810302734375	-0.05877685546875	0.3727660894963863
320.0	160.0	0.313201904296875	-0.560699462890625	0.6422455297945049
320.0	180.0	0.37451171875	-0.9644012451171875	1.0345669572650484
320.0	200.0	0.46624755859375	-1.2637786865234375	1.3470424471431988
320.0	220.0	0.592193603515625	-1.3578948974609375	1.4814087270551877
320.0	240.0	0.694183349609375	-1.3703155517578125	1.536116933786035
320.0	260.0	0.7984619140625	-1.302001953125	1.5273344473787218
320.0	280.0	0.64678955078125	-1.254241943359375	1.4111908359544123
320.0	300.0	0.438995361328125	-1.24072265625	1.3160963631131524
320.0	320.0	0.347076416015625	-1.208221435546875	1.2570843551127358
320.0	340.0	0.298583984375	-1.169525146484375	1.2070383026170086
320.0	360.0	0.170989990234375	-1.113739013671875	1.1267884306005065
320.0	380.0	0.01678466796875	-1.10211181640625	1.1022396204732912
320.0	400.0	-0.103607177734375	-1.07147216796875	1.0764697181108884
320.0	420.0	-0.169097900390625	-1.12603759765625	1.1386635900264732
320.0	440.0	-0.209991455078125	-1.10308837890625	1.1228982068219038
320.0	460.0	-0.212310791015625	-1.052947998046875	1.074139357147201
320.0	480.0	-0.197601318359375	-1.040924072265625	1.0595136644892387
320.0	500.0	-0.495025634765625	-1.002227783203125	1.1178152389815412
320.0	520.0	-0.423309326171875	-1.023681640625	1.1077521775996555
320.0	540.0	-0.380889892578125	-1.0994873046875	1.163593332499443
320.0	560.0	-0.39373779296875	-1.093017578125	1.1617731601746284
320.0	580.0	-0.213623046875	-1.36376953125	1.3803992685169038
320.0	600.0	-1.2305908203125	-0.9774169921875	1.5715272010545192
320.0	620.0	-1.3187255859375	-1.017333984375	1.6655346309130037
320.0	640.0	-1.305023193359375	-1.108154296875	1.7120430721475515
320.0	660.0	-1.037353515625	-1.058349609375	1.4819602599407862
320.0	680.0	-0.732269287109375	-1.1435546875	1.3579159149766582
320.0	700.0	-0.399200439453125	-1.617431640625	1.6659670173669248
320.0	720.0	-0.174468994140625	-1.43701171875	1.447564198832394
320.0	740.0	-0.0675048828125	-1.5548095703125	1.556274303951225
320.0	760.0	0.11175537109375	-1.8121337890625	1.8155765289379335
320.0	780.0	0.322998046875	-1.82373046875	1.8521124590402602
320.0	800.0	0.4404296875	-2.0919189453125	2.137779966083673
340.0	0.0	-0.675384521484375	1.2611242532730103	1.4305868145813752
340.0	20.0	-0.51336669921875	1.225564956665039	1.328741822504332
340.0	40.0	-0.211639404296875	0.9387321472167969	0.9622937605894544
340.0	60.0	-0.1419677734375	0.8538436889648438	0.8655656496649426
340.0	80.0	0.546875	0.6046981811523438	0.8153110792292428
340.0	100.0	0.378204345703125	0.4735107421875	0.606012334920409
340.0	120.0	0.3157958984375	0.11443328857421875	0.3358899030990039
340.0	140.0	0.136993408203125	-0.25323486328125	0.2879150740620946
340.0	160.0	0.214752197265625	-0.7720947265625	0.8014042506850307
340.0	180.0	0.3291015625	-1.060821533203125	1.1106980524640215
340.0	200.0	0.445953369140625	-1.3287353515625	1.401574843502763
340.0	220.0	0.612274169921875	-1.5197601318359375	1.638459800383124
340.0	240.0	0.800689697265625	-1.4624786376953125	1.6673175333518373
340.0	260.0	0.947418212890625	-1.39093017578125	1.682940291280628
340.0	280.0	0.868011474609375	-1.30035400390625	1.563446339190622
340.0	300.0	0.616455078125	-1.2445068359375	1.3888175287060815
340.0	320.0	0.4765625	-1.210113525390625	1.3005716284540336
340.0	340.0	0.417938232421875	-1.185333251953125	1.256856111217864
340.0	360.0	0.27020263671875	-1.105010986328125	1.1375670287045156
340.0	380.0	0.08917236328125	-1.102935791015625	1.1065347122781217
340.0	400.0	-0.052398681640625	-1.064453125	1.0657420312439316
340.0	420.0	-0.347808837890625	-1.012725830078125	1.0707869043942657
340.0	440.0	-0.48321533203125	-0.952606201171875	1.0681552469660869
340.0	460.0	-0.532135009765625	-0.936065673828125	1.0767481666283734
340.0	480.0	-0.52191162109375	-0.915130615234375	1.0534969307843054
340.0	500.0	-0.6011962890625	-1.0128173828125	1.1778098441215725
340.0	520.0	-0.4951171875	-1.0712890625	1.1801700236788084
340.0	540.0	-0.552734375	-1.0711669921875	1.2053688292214364
340.0	560.0	-0.5810546875	-1.0577392578125	1.2068292701883978
340.0	580.0	-0.623565673828125	-1.15234375	1.310240538122976
340.0	600.0	-1.3143310546875	-0.6788330078125	1.4792837367495533
340.0	620.0	-1.2490234375	-0.7391357421875	1.4513377252739565
340.0	640.0	-1.124267578125	-0.84619140625	1.4071309403301477
340.0	660.0	-0.92437744140625	-0.8187255859375	1.2348219463750505
340.0	680.0	-0.569549560546875	-0.9227294921875	1.0843506894320398
340.0	700.0	-0.439483642578125	-1.5501708984375	1.611265243979483
340.0	720.0	-0.275482177734375	-1.447998046875	1.4739704115086871
340.0	740.0	-0.1624755859375	-1.5654296875	1.573838753663183
340.0	760.0	0.004150390625	-1.7572021484375	1.757207049899273
340.0	780.0	0.2098388671875	-1.9276123046875	1.939000141146253
340.0	800.0	0.379119873046875	-2.181396484375	2.2140963168260517
360.0	0.0	-0.755859375	1.1287922859191895	1.3584901249276933
360.0	20.0	-0.593109130859375	1.0719890594482422	1.2251281503114235
360.0	40.0	-0.38348388671875	0.8180809020996094	0.9035022156879471
360.0	60.0	-0.39727783203125	0.76959228515625	0.8660842691074979
360.0	80.0	0.244659423828125	0.5160751342773438	0.5711320144128575
360.0	100.0	0.16754150390625	0.37355804443359375	0.4094090473990759
360.0	120.0	0.165252685546875	-0.0221710205078125	0.16673333269269283
360.0	140.0	-0.038238525390625	-0.45697021484375	0.45856729285721254
360.0	160.0	0.15350341796875	-0.9204864501953125	0.9331980520346451
360.0	180.0	0.294952392578125	-1.1851348876953125	1.2212868688068914
360.0	200.0	0.4423828125	-1.3863677978515625	1.4552382017096723
360.0	220.0	0.620208740234375	-1.7339935302734375	1.8415733611488978
360.0	240.0	0.811981201171875	-1.6990509033203125	1.8831057971155234
360.0	260.0	0.93084716796875	-1.595306396484375	1.847018935685123
360.0	280.0	1.224029541015625	-1.110565185546875	1.652756288334032
360.0	300.0	0.86468505859375	-0.551361083984375	1.0255141615246968
360.0	320.0	0.69293212890625	-0.5225830078125	0.8678985743304959
360.0	340.0	0.668487548828125	-0.533172607421875	0.8550722965008722
360.0	360.0	0.420135498046875	-0.498138427734375	0.6516561439169978
360.0	380.0	0.09857177734375	-0.679412841796875	0.6865261865997621
360.0	400.0	-0.136199951171875	-0.9583740234375	0.9680037166762341
360.0	420.0	-0.529571533203125	-0.815887451171875	0.9726861476133231
360.0	440.0	-0.69598388671875	-0.645416259765625	0.9491868725082467
360.0	460.0	-0.743743896484375	-0.648223876953125	0.9865846026620834
360.0	480.0	-0.744476318359375	-0.6689453125	1.0008660348486464
360.0	500.0	-0.8377685546875	-0.984344482421875	1.2925905041031254
360.0	520.0	-0.768829345703125	-1.0439453125	1.296503134706977
360.0	540.0	-0.8157958984375	-1.042724609375	1.323932611164063
360.0	560.0	-0.861297607421875	-1.000244140625	1.3199704198978441
360.0	580.0	-1.005126953125	-0.939697265625	1.3759764325457933
360.0	600.0	-1.513916015625	-0.5377197265625	1.606575303775184
360.0	620.0	-1.276611328125	-0.4410400390625	1.3506490288573594
360.0	640.0	-1.029510498046875	-0.5361328125	1.160745561364714
360.0	660.0	-0.747955322265625	-0.5313720703125	0.9174930197084158
360.0	680.0	-0.368988037109375	-0.63525390625	0.7346425640648064
360.0	700.0	-0.390106201171875	-1.4844970703125	1.5348988240138655
360.0	720.0	-0.27203369140625	-1.4254150390625	1.4511410554614115
360.0	740.0	-0.137451171875	-1.5421142578125	1.548227763863705
360.0	760.0	-0.09197998046875	-1.6329345703125	1.6355230440836659
360.0	780.0	0.065155029296875	-1.71484375	1.7160810775591984
360.0	800.0	0.266357421875	-1.7491455078125	1.7693095499907712
380.0	0.0	-0.937713623046875	1.1770150661468506	1.5048824886961678
380.0	20.0	-0.735076904296875	1.0855255126953125	1.3109933996565728
380.0	40.0	-0.50738525390625	0.8512153625488281	0.9909628597079926
380.0	60.0	0.156494140625	0.7231788635253906	0.739917620211759
380.0	80.0	0.04083251953125	0.4488372802734375	0.4506908017860207
380.0	100.0	-0.06683349609375	0.24866485595703125	0.25748966345902974
380.0	120.0	0.0372314453125	-0.142608642578125	0.14738862051743712
380.0	140.0	-0.09234619140625	-0.608245849609375	0.6152160861309384
380.0	160.0	0.036163330078125	-1.0320892333984375	1.0327226017374238
380.0	180.0	0.2442626953125	-1.3256072998046875	1.347923950976761
380.0	200.0	0.356781005859375	-1.52630615234375	1.567451165690469
380.0	220.0	0.573760986328125	-1.9562530517578125	2.0386583019093654
380.0	240.0	0.811492919921875	-1.970916748046875	2.131439322808651
380.0	260.0	1.147003173828125	-1.668670654296875	2.0248649419858484
380.0	280.0	1.477996826171875	-0.385101318359375	1.5273433286515068
380.0	300.0	0.98211669921875	0.376617431640625	1.0518526040752638
380.0	320.0	0.916290283203125	0.328643798828125	0.9734447234438348
380.0	340.0	0.95074462890625	0.2598876953125	0.9856251638269621
380.0	360.0	0.71417236328125	0.056854248046875	0.7164318320647829
380.0	380.0	0.25555419921875	-0.2833251953125	0.3815509337391311
380.0	400.0	-0.179473876953125	-0.943634033203125	0.9605498743572777
380.0	420.0	-0.583465576171875	-0.84014892578125	1.0228794142365787
380.0	440.0	-0.7410888671875	-0.690673828125	1.013036547181835
380.0	460.0	-0.831939697265625	-0.6318359375	1.044672346624971
380.0	480.0	-0.86083984375	-0.675750732421875	1.094387631945932
380.0	500.0	-0.943084716796875	-0.7901611328125	1.2303509250873814
380.0	520.0	-0.94232177734375	-0.9183349609375	1.3157923212028422
380.0	540.0	-1.04156494140625	-0.9022216796875	1.3779918310587835
380.0	560.0	-1.06231689453125	-0.847900390625	1.3592101591838353
380.0	580.0	-1.14642333984375	-0.8330078125	1.4171056734854086
380.0	600.0	-1.2606201171875	-0.178466796875	1.2731902754280873
380.0	620.0	-0.89715576171875	-0.1776123046875	0.9145679808311441
380.0	640.0	-0.54840087890625	-0.2593994140625	0.6066560640108329
380.0	660.0	-0.357421875	-0.2657470703125	0.44538960709494835
380.0	680.0	-0.215118408203125	-0.370361328125	0.42830298028190306
380.0	700.0	-0.413726806640625	-1.356201171875	1.417903906873866
380.0	720.0	-0.23931884765625	-1.3251953125	1.346631399869871
380.0	740.0	-0.061126708984375	-1.43017578125	1.4314814842761008
380.0	760.0	-0.0611572265625	-1.365478515625	1.3668473883335588
380.0	780.0	0.099853515625	-1.39453125	1.398101617125606
380.0	800.0	0.024200439453125	-1.303955078125	1.304179629896779
400.0	0.0	0.13128662109375	1.1304137706756592	1.1380120692731583
400.0	20.0	0.115875244140625	1.0682945251464844	1.0745604983725217
400.0	40.0	0.072601318359375	0.9101333618164062	0.9130244726833738
400.0	60.0	-0.07049560546875	0.638916015625	0.6427933613631451
400.0	80.0	-0.121856689453125	0.38939666748046875	0.4080181581858461
400.0	100.0	-0.171661376953125	0.1359710693359375	0.21898803628006988
400.0	120.0	-0.183685302734375	-0.24204254150390625	0.30385009846680844
400.0	140.0	-0.09796142578125	-0.8614349365234375	0.8669870764920514
400.0	160.0	0.087646484375	-1.2242279052734375	1.2273613446224734
400.0	180.0	0.3052978515625	-1.540130615234375	1.5700984332680843
400.0	200.0	0.33367919921875	-1.7005157470703125	1.7329442039561946
400.0	220.0	0.49395751953125	-2.1227569580078125	2.1794703792141905
400.0	240.0	0.796600341796875	-1.9455108642578125	2.1022808155658175
400.0	260.0	1.9625244140625	-0.550994873046875	2.0384056087823397
400.0	280.0	-2.6466064453125	3.5968017578125	4.4655916250114895
400.0	300.0	-2.020599365234375	2.493316650390625	3.2092755746275023
400.0	320.0	-1.2088623046875	1.704833984375	2.0899298997751843
400.0	340.0	-1.17254638671875	1.175750732421875	1.6604983630819308
400.0	360.0	-0.851226806640625	0.474517822265625	0.9745533541019226
400.0	380.0	0.082305908203125	-0.230438232421875	0.24469581419971065
400.0	400.0	-0.328765869140625	-0.99798583984375	1.0507438951716186
400.0	420.0	-0.578125	-0.899383544921875	1.0691675624060235
400.0	440.0	-0.683868408203125	-0.802642822265625	1.0544721427675572
400.0	460.0	-0.797821044921875	-0.72601318359375	1.0787092112669496
400.0	480.0	-0.872161865234375	-0.691314697265625	1.1129161378219685
400.0	500.0	-0.94122314453125	-0.808624267578125	1.240876389459302
400.0	520.0	-0.977386474609375	-0.9412841796875	1.3569451822676228
400.0	540.0	-1.064300537109375	-0.890625	1.3877854747461165
400.0	560.0	-1.103515625	-0.8092041015625	1.3684144155206468
400.0	580.0	-1.1904296875	-0.7257080078125	1.394193298464935
400.0	600.0	-1.1573486328125	0.1417236328125	1.1659937589758083
400.0	620.0	-1.346405029296875	0.0137939453125	1.3464756870598158
400.0	640.0	-1.13946533203125	-0.0496826171875	1.1405479408388262
400.0	660.0	-0.77191162109375	-0.0816650390625	0.7762195110821813
400.0	680.0	-0.587127685546875	-0.1920166015625	0.6177291432426043
400.0	700.0	-0.382843017578125	-1.1671142578125	1.2283014560349375
400.0	720.0	-0.191558837890625	-1.193359375	1.2086361678662432
400.0	740.0	0.162689208984375	-1.1925048828125	1.203551276120638
400.0	760.0	-0.006134033203125	-1.1260986328125	1.1261153392017706
400.0	780.0	0.172943115234375	-1.152587890625	1.1654905262259136
400.0	800.0	0.0484619140625	-1.0684814453125	1.0695798970117614
420.0	0.0	0.063079833984375	1.0785247087478638	1.080367813679749
420.0	20.0	0.04730224609375	1.0406742095947266	1.0417486803452753
420.0	40.0	-0.037017822265625	0.9443168640136719	0.9450421465870742
420.0	60.0	-0.15777587890625	0.5871925354003906	0.6080199845355239
420.0	80.0	-0.12591552734375	0.36101531982421875	0.3823437997065437
420.0	100.0	-0.22027587890625	-0.0076751708984375	0.22040955305122584
420.0	120.0	-0.17352294921875	-0.45035552978515625	0.4826285498327276
420.0	140.0	-0.041778564453125	-1.0680389404296875	1.0688557558070844
420.0	160.0	0.120269775390625	-1.355255126953125	1.3605812280070757
420.0	180.0	0.376495361328125	-1.74493408203125	1.7850892716432523
420.0	200.0	0.285736083984375	-1.94989013671875	1.9707147573821513
420.0	220.0	0.44110107421875	-2.323638916015625	2.3651359304909314
420.0	240.0	0.768096923828125	-1.757659912109375	1.9181609033213465
420.0	260.0	-1.18878173828125	3.3236083984375	3.5298122906799554
420.0	280.0	-2.719940185546875	4.140350341796875	4.953844523778503
420.0	300.0	-2.3011474609375	3.385589599609375	4.093592135760751
420.0	320.0	-2.218353271484375	2.95733642578125	3.6968811141769287
420.0	340.0	-2.156829833984375	1.327117919921875	2.53242115497064
420.0	360.0	-1.76788330078125	0.7144775390625	1.9068008598188784
420.0	380.0	-0.186309814453125	0.039642333984375	0.19048060690077245
420.0	400.0	-0.378448486328125	-0.959381103515625	1.031326989168279
420.0	420.0	-0.419189453125	-0.8763427734375	0.9714404017578052
420.0	440.0	-0.5804443359375	-0.809783935546875	0.9963260758364757
420.0	460.0	-0.7498779296875	-0.717315673828125	1.0377180182264873
420.0	480.0	-0.960784912109375	-0.6378173828125	1.1532209940661011
420.0	500.0	-1.112945556640625	-0.729217529296875	1.3305660513781152
420.0	520.0	-1.18865966796875	-0.8734130859375	1.475046516196166
420.0	540.0	-1.2509765625	-0.875	1.5266195858576939
420.0	560.0	-1.2760009765625	-0.7677001953125	1.4891413908931899
420.0	580.0	-1.28326416015625	-0.5743408203125	1.4059282636816008
420.0	600.0	-1.243988037109375	0.3111572265625	1.2823123863214074
420.0	620.0	-1.789459228515625	0.1968994140625	1.8002593451438855
420.0	640.0	-1.7342529296875	0.1646728515625	1.7420534929132923
420.0	660.0	-1.56597900390625	0.1407470703125	1.5722913147622366
420.0	680.0	-1.443145751953125	0.0450439453125	1.4438485441311586
420.0	700.0	-0.818450927734375	-0.9765625	1.2741806141656327
420.0	720.0	0.1658935546875	-0.647705078125	0.6686123987152548
420.0	740.0	0.2928466796875	-0.847900390625	0.8970475183768254
420.0	760.0	0.1585693359375	-1.1334228515625	1.1444612683458224
420.0	780.0	0.447723388671875	-1.1795654296875	1.261677785996759
420.0	800.0	0.339324951171875	-1.134521484375	1.1841792182757849
440.0	0.0	0.373504638671875	0.9986008405685425	1.0661657253418004
440.0	20.0	0.381011962890625	0.9695491790771484	1.0417272802969784
440.0	40.0	0.34326171875	0.9037590026855469	0.9667517481206737
440.0	60.0	-0.0753173828125	0.5011825561523438	0.5068102827933958
440.0	80.0	-0.1219482421875	0.28227996826171875	0.30749529143461385
440.0	100.0	-0.13665771484375	-0.168182373046875	0.21670404156358947
440.0	120.0	-0.059478759765625	-0.651123046875	0.6538340347787353
440.0	140.0	0.110748291015625	-1.2349700927734375	1.239925930855434
440.0	160.0	0.200653076171875	-1.4794158935546875	1.4929611659649593
440.0	180.0	0.361297607421875	-1.89801025390625	1.9320918417772068
440.0	200.0	0.1192626953125	-2.1347198486328125	2.138048741876597
440.0	220.0	0.07379150390625	-2.3650970458984375	2.366247920773785
440.0	240.0	-1.635223388671875	-0.6562957763671875	1.7620101239598311
440.0	260.0	-2.383331298828125	3.8450927734375	4.523826534728652
440.0	280.0	-2.976654052734375	4.26995849609375	5.205095091160504
440.0	300.0	-3.0858154296875	3.6080322265625	4.747647145061541
440.0	320.0	-3.047607421875	3.033935546875	4.300311139959444
440.0	340.0	-2.958770751953125	1.081268310546875	3.1501532537332455
440.0	360.0	-2.461273193359375	0.546051025390625	2.5211182944637103
440.0	380.0	-0.367523193359375	0.052398681640625	0.3712397062475243
440.0	400.0	-0.41534423828125	-0.842742919921875	0.9395352390154824
440.0	420.0	-0.45831298828125	-0.734039306640625	0.8653695736046759
440.0	440.0	-0.562164306640625	-0.699615478515625	0.8974912397563453
440.0	460.0	-0.778045654296875	-0.6181640625	0.9937212125826621
440.0	480.0	-0.97540283203125	-0.507171630859375	1.0993788009067398
440.0	500.0	-1.146331787109375	-0.483123779296875	1.2439795626373726
440.0	520.0	-1.273651123046875	-0.5743408203125	1.397159461591912
440.0	540.0	-1.314453125	-0.6077880859375	1.4481689733003658
440.0	560.0	-1.3057861328125	-0.513671875	1.403187877588543
440.0	580.0	-1.316558837890625	-0.1968994140625	1.3312011692024872
440.0	600.0	-1.568389892578125	0.546630859375	1.6609190683360444
440.0	620.0	-2.115570068359375	0.43505859375	2.1598408955600914
440.0	640.0	-2.129913330078125	0.44384765625	2.1756680665035066
440.0	660.0	-2.03594970703125	0.4364013671875	2.082195322932926
440.0	680.0	-1.743560791015625	0.3076171875	1.770489357780058
440.0	700.0	-0.73162841796875	-0.5499267578125	0.9152592971052651
440.0	720.0	0.7369384765625	0.051025390625	0.7387028555019212
440.0	740.0	0.453125	-0.802001953125	0.9211565547947399
440.0	760.0	0.487335205078125	-1.2237548828125	1.3172211717536177
440.0	780.0	0.785064697265625	-1.2720947265625	1.4948416545711085
440.0	800.0	0.48480224609375	-1.22705078125	1.3193509152548386
460.0	0.0	0.414886474609375	0.982755184173584	1.0667420207500267
460.0	20.0	0.451904296875	0.9774532318115234	1.0768622539177795
460.0	40.0	0.464996337890625	0.9453849792480469	1.053553203801081
460.0	60.0	0.14862060546875	0.5387916564941406	0.5589137084359247
460.0	80.0	0.00323486328125	0.22338104248046875	0.22340446387686475
460.0	100.0	-0.035980224609375	-0.31490325927734375	0.3169521087900111
460.0	120.0	0.075042724609375	-0.8653411865234375	0.8685889589504285
460.0	140.0	0.170623779296875	-1.385223388671875	1.395692054353374
460.0	160.0	0.2933349609375	-1.5786285400390625	1.6056504808749839
460.0	180.0	0.395294189453125	-2.0240936279296875	2.062331813952587
460.0	200.0	0.1361083984375	-2.33184814453125	2.335817044479095
460.0	220.0	-0.106353759765625	-2.4349822998046875	2.437303822378
460.0	240.0	-3.36517333984375	0.177764892578125	3.3698652738987134
460.0	260.0	-2.606048583984375	3.90771484375	4.696991007246134
460.0	280.0	-3.5260009765625	4.18994140625	5.4761566700130055
460.0	300.0	-4.008514404296875	3.54266357421875	5.349640448623805
460.0	320.0	-4.16436767578125	3.0343017578125	5.152566864831136
460.0	340.0	-4.34222412109375	1.051116943359375	4.467634401607359
460.0	360.0	-3.674346923828125	0.60150146484375	3.7232552059796253
460.0	380.0	-1.034088134765625	0.011383056640625	1.0341507841903583
460.0	400.0	-0.73028564453125	-0.667205810546875	0.9891818418450349
460.0	420.0	-0.769317626953125	-0.55804443359375	0.9504015998543757
460.0	440.0	-0.764892578125	-0.551910400390625	0.9432209423724905
460.0	460.0	-0.8458251953125	-0.502655029296875	0.9839117539204779
460.0	480.0	-1.0284423828125	-0.417755126953125	1.110050936155938
460.0	500.0	-1.198516845703125	-0.350433349609375	1.2486977864770221
460.0	520.0	-1.3896484375	-0.291259765625	1.4198433121010647
460.0	540.0	-1.4544677734375	-0.259033203125	1.4773539536243292
460.0	560.0	-1.57586669921875	-0.2242431640625	1.5917414521006104
460.0	580.0	-1.729736328125	0.1304931640625	1.7346516165220036
460.0	600.0	-1.91229248046875	0.6962890625	2.0351120336272532
460.0	620.0	-2.25885009765625	0.8013916015625	2.3967962497334976
460.0	640.0	-2.148712158203125	0.8720703125	2.3189373792221684
460.0	660.0	-2.005096435546875	0.902587890625	2.1988807644221344
460.0	680.0	-1.65362548828125	0.8123779296875	1.8423992933500466
460.0	700.0	-0.209259033203125	0.470703125	0.5151220970428974
460.0	720.0	0.986419677734375	0.485595703125	1.0994666741266201
460.0	740.0	1.11553955078125	-1.064453125	1.541910809573465
460.0	760.0	1.598388671875	-1.4027099609375	2.1266032965486557
460.0	780.0	1.812164306640625	-1.4371337890625	2.3128538652339095
460.0	800.0	1.4119873046875	-1.3897705078125	1.9812042330320427
480.0	0.0	0.43524169921875	1.0078949928283691	1.097855934677826
480.0	20.0	0.444366455078125	1.0230388641357422	1.1153788880603976
480.0	40.0	0.49969482421875	1.0099258422851562	1.1267853053117038
480.0	60.0	0.345306396484375	0.7696876525878906	0.8435968172055189
480.0	80.0	0.1251220703125	0.3043060302734375	0.3290253676239333
480.0	100.0	0.01611328125	-0.465789794921875	0.4660684186747735
480.0	120.0	0.05596923828125	-1.0179214477539062	1.0194589885969871
480.0	140.0	0.1422119140625	-1.410430908203125	1.417582299309642
480.0	160.0	0.2763671875	-1.5838165283203125	1.6077479957092988
480.0	180.0	0.284210205078125	-2.1406402587890625	2.1594249600805893
480.0	200.0	0.027008056640625	-2.479461669921875	2.4796087610216406
480.0	220.0	-0.302520751953125	-2.43963623046875	2.4583213261040666
480.0	240.0	-3.1761474609375	-0.484130859375	3.2128329216781415
480.0	260.0	-2.708892822265625	3.693389892578125	4.580308856520538
480.0	280.0	-3.06707763671875	3.981781005859375	5.026086470434305
480.0	300.0	-4.08441162109375	3.175872802734375	5.173836714631954
480.0	320.0	-4.323577880859375	2.78546142578125	5.143162552979612
480.0	340.0	-4.323455810546875	0.930511474609375	4.422456528913681
480.0	360.0	-3.26910400390625	0.43511962890625	3.297934213991448
480.0	380.0	-1.355743408203125	-0.042877197265625	1.3564212630785395
480.0	400.0	-0.85028076171875	-0.50628662109375	0.9895976538207556
480.0	420.0	-0.89703369140625	-0.443359375	1.0006182983127552
480.0	440.0	-0.927459716796875	-0.42138671875	1.018699314331678
480.0	460.0	-0.9403076171875	-0.449310302734375	1.0421411435521053
480.0	480.0	-1.10028076171875	-0.38214111328125	1.1647530146207932
480.0	500.0	-1.2691650390625	-0.305816650390625	1.3054898391158236
480.0	520.0	-1.441253662109375	-0.2501220703125	1.4627963524021708
480.0	540.0	-1.62701416015625	-0.144775390625	1.6334426806838276
480.0	560.0	-1.765838623046875	-0.0579833984375	1.7667903432887688
480.0	580.0	-2.06378173828125	0.3184814453125	2.088211075124236
480.0	600.0	-2.1239013671875	0.8525390625	2.2886196430663857
480.0	620.0	-2.162017822265625	1.0135498046875	2.387803231084225
480.0	640.0	-2.04901123046875	1.114501953125	2.3325011524341206
480.0	660.0	-1.93560791015625	1.2999267578125	2.331606218368866
480.0	680.0	-1.539825439453125	1.44921875	2.114544246247539
480.0	700.0	-0.51739501953125	1.157470703125	1.2678470076584258
480.0	720.0	0.487945556640625	0.6141357421875	0.7843810146080289
480.0	740.0	3.099395751953125	-1.657470703125	3.514749373560334
480.0	760.0	3.53082275390625	-1.6644287109375	3.903464135008183
480.0	780.0	3.708831787109375	-1.6790771484375	4.071207842333516
480.0	800.0	3.78179931640625	-1.6912841796875	4.142758530982949
500.0	0.0	0.36785888671875	0.9468240737915039	1.0157735905452048
500.0	20.0	0.245880126953125	0.9942169189453125	1.02417006339162
500.0	40.0	0.268890380859375	0.986785888671875	1.0227650888648097
500.0	60.0	0.200469970703125	0.8803482055664062	0.9028849163640421
500.0	80.0	0.08306884765625	0.5504684448242188	0.556700945030751
500.0	100.0	0.015960693359375	-0.4145660400390625	0.4148731677105445
500.0	120.0	-0.0374755859375	-1.1160202026367188	1.1166492341978576
500.0	140.0	0.080291748046875	-1.4052276611328125	1.4075196426399232
500.0	160.0	0.290252685546875	-1.588043212890625	1.6143506024018301
500.0	180.0	0.150177001953125	-2.20489501953125	2.2100034341759156
500.0	200.0	-0.118438720703125	-2.5006256103515625	2.5034288832934553
500.0	220.0	-0.368896484375	-2.45709228515625	2.4846301764968155
500.0	240.0	-1.4112548828125	-1.27947998046875	1.9049171542832082
500.0	260.0	-3.545501708984375	2.9248046875	4.596201130110941
500.0	280.0	-3.3416748046875	3.58258056640625	4.8991503360353175
500.0	300.0	-4.576507568359375	2.434356689453125	5.1836776534363915
500.0	320.0	-4.5595703125	1.93292236328125	4.9523600734502455
500.0	340.0	-3.7855224609375	0.571563720703125	3.828428579598463
500.0	360.0	-2.031768798828125	-0.03436279296875	2.032059362674254
500.0	380.0	-1.15008544921875	-0.212249755859375	1.169506947122187
500.0	400.0	-0.8697509765625	-0.456787109375	0.982405834939202
500.0	420.0	-0.921661376953125	-0.381256103515625	0.9974045870332898
500.0	440.0	-0.975830078125	-0.354827880859375	1.0383386568979307
500.0	460.0	-1.05560302734375	-0.38922119140625	1.1250737252184813
500.0	480.0	-1.189178466796875	-0.340576171875	1.2369872896446414
500.0	500.0	-1.37139892578125	-0.252288818359375	1.394411941107482
500.0	520.0	-1.50885009765625	-0.1727294921875	1.5187047424264621
500.0	540.0	-1.5906982421875	-0.054443359375	1.5916296607811875
500.0	560.0	-1.697052001953125	0.0689697265625	1.6984529197228917
500.0	580.0	-1.949310302734375	0.4539794921875	2.0014764639318647
500.0	600.0	-2.150360107421875	0.7047119140625	2.262889187170474
500.0	620.0	-2.224609375	0.8115234375	2.368007001879367
500.0	640.0	-1.99176025390625	1.0142822265625	2.2351459335267734
500.0	660.0	-1.824493408203125	1.2950439453125	2.2373902245400155
500.0	680.0	-1.53594970703125	1.42919921875	2.098035249800392
500.0	700.0	-1.249053955078125	1.660888671875	2.0781450774811194
500.0	720.0	-0.686614990234375	1.165771484375	1.3529461550987318
500.0	740.0	2.90081787109375	-1.9312744140625	3.4849053335305005
500.0	760.0	3.616790771484375	-1.7236328125	4.006505404591538
500.0	780.0	3.7584228515625	-1.72998046875	4.1374599397944225
500.0	800.0	3.83148193359375	-1.7462158203125	4.210644071702684
520.0	0.0	0.156494140625	0.9212818145751953	0.9344787840913895
520.0	20.0	0.14288330078125	0.9418983459472656	0.9526742002071538
520.0	40.0	0.16302490234375	0.9407691955566406	0.9547899235394548
520.0	60.0	0.16766357421875	0.854888916015625	0.8711751447591791
520.0	80.0	0.1490478515625	0.67437744140625	0.690652007550139
520.0	100.0	0.11627197265625	-0.03453826904296875	0.12129329599718297
520.0	120.0	0.08282470703125	-0.9227828979492188	0.9264924224419596
520.0	140.0	0.11614990234375	-1.22491455078125	1.2304090606501945
520.0	160.0	0.12847900390625	-1.5038604736328125	1.50933865603444
520.0	180.0	0.03961181640625	-2.202423095703125	2.202779287283576
520.0	200.0	-0.18182373046875	-2.3761138916015625	2.383060447161065
520.0	220.0	-0.2713623046875	-2.370574951171875	2.3860559715834095
520.0	240.0	-0.56439208984375	-1.687835693359375	1.7796987831810522
520.0	260.0	-2.57269287109375	1.618438720703125	3.0394230540758507
520.0	280.0	-4.039306640625	2.191162109375	4.59534433166416
520.0	300.0	-4.4676513671875	1.805389404296875	4.818645000399984
520.0	320.0	-4.41845703125	1.526702880859375	4.6747817300304915
520.0	340.0	-3.9136962890625	0.669769287109375	3.970593096878171
520.0	360.0	-1.91448974609375	-0.241485595703125	1.9296596282324519
520.0	380.0	-1.04754638671875	-0.45184326171875	1.140839938592679
520.0	400.0	-0.86181640625	-0.508941650390625	1.0008741786978013
520.0	420.0	-0.96160888671875	-0.40032958984375	1.041611939025729
520.0	440.0	-1.036376953125	-0.34039306640625	1.0908458317407224
520.0	460.0	-1.097900390625	-0.361602783203125	1.155916017950601
520.0	480.0	-1.226318359375	-0.270782470703125	1.255858218502503
520.0	500.0	-1.3756103515625	-0.150146484375	1.3837802593244626
520.0	520.0	-1.473388671875	-0.063720703125	1.4747659158036983
520.0	540.0	-1.57794189453125	0.068359375	1.579421928006339
520.0	560.0	-1.6837158203125	0.2154541015625	1.69744497214216
520.0	580.0	-1.8369140625	0.4764404296875	1.897695643682375
520.0	600.0	-1.8304443359375	0.6226806640625	1.9334574410529421
520.0	620.0	-1.76409912109375	0.732421875	1.910101440244014
520.0	640.0	-1.7012939453125	0.77978515625	1.871487637753669
520.0	660.0	-1.613525390625	0.9066162109375	1.850788248321841
520.0	680.0	-1.54656982421875	1.117919921875	1.9083037423086036
520.0	700.0	-1.31036376953125	1.28466796875	1.8350544946764926
520.0	720.0	-0.85797119140625	1.30517578125	1.561921376140492
520.0	740.0	2.84393310546875	-2.3751220703125	3.7052881611646162
520.0	760.0	3.6273193359375	-1.806884765625	4.052441007727784
520.0	780.0	3.76885986328125	-1.8018798828125	4.177448477376681
520.0	800.0	3.85479736328125	-1.8055419921875	4.256694092545585
540.0	0.0	-0.14471435546875	0.9393075704574585	0.9503898971461286
540.0	20.0	-0.01043701171875	0.9182376861572266	0.918296999610145
540.0	40.0	0.08074951171875	0.9081687927246094	0.9117516326948316
540.0	60.0	0.12353515625	0.8311729431152344	0.8403031573167821
540.0	80.0	0.1607666015625	0.7310791015625	0.7485469610648271
540.0	100.0	0.17047119140625	0.48944854736328125	0.5182859322955742
540.0	120.0	0.0592041015625	-0.05205535888671875	0.07883454845845128
540.0	140.0	-0.05181884765625	-0.6187286376953125	0.6208947737553594
540.0	160.0	-0.139892578125	-1.2830963134765625	1.2906998423613463
540.0	180.0	-0.15496826171875	-2.2311248779296875	2.2365002533102682
540.0	200.0	-0.1856689453125	-2.1773529052734375	2.185254820691659
540.0	220.0	-0.0693359375	-2.1874847412109375	2.188583323810105
540.0	240.0	-0.1290283203125	-1.988677978515625	1.992859355216935
540.0	260.0	-0.81243896484375	-0.32598876953125	0.8754003366785293
540.0	280.0	-1.58245849609375	2.46173095703125	2.92648153875354
540.0	300.0	-2.41400146484375	1.846954345703125	3.0395136827096914
540.0	320.0	-2.70758056640625	1.457916259765625	3.07514428020374
540.0	340.0	-2.40972900390625	0.61138916015625	2.4860793586335035
540.0	360.0	-0.38446044921875	-0.11016845703125	0.3999336519200771
540.0	380.0	-0.55596923828125	-0.66754150390625	0.8687424551341159
540.0	400.0	-0.53851318359375	-0.59033203125	0.7990546639773946
540.0	420.0	-0.635009765625	-0.435150146484375	0.7698006575890218
540.0	440.0	-0.7449951171875	-0.318817138671875	0.8103468964240799
540.0	460.0	-0.79241943359375	-0.29541015625	0.8456924495067276
540.0	480.0	-0.87884521484375	-0.07672119140625	0.8821876517298072
540.0	500.0	-0.90850830078125	-0.002166748046875	0.9085108845718541
540.0	520.0	-0.91217041015625	0.15625	0.9254560603640896
540.0	540.0	-1.048583984375	0.1876220703125	1.065237256932041
540.0	560.0	-1.0078125	0.3028564453125	1.0523345768450134
540.0	580.0	-1.155029296875	0.433837890625	1.2338184598965547
540.0	600.0	-1.1954345703125	0.4317626953125	1.2710164581789436
540.0	620.0	-1.20758056640625	0.3843994140625	1.2672859716313571
540.0	640.0	-1.24578857421875	0.4134521484375	1.3126049865445317
540.0	660.0	-1.29937744140625	0.466064453125	1.3804339208024983
540.0	680.0	-1.34686279296875	0.6597900390625	1.4997874111785567
540.0	700.0	-1.0306396484375	0.4656982421875	1.1309699101690995
540.0	720.0	-0.02691650390625	-0.4075927734375	0.40848055907351133
540.0	740.0	2.7354736328125	-2.7476806640625	3.877185193858472
540.0	760.0	3.63433837890625	-1.8868408203125	4.094946120962821
540.0	780.0	3.794677734375	-1.8466796875	4.220166463065939
540.0	800.0	3.88616943359375	-1.8480224609375	4.30319647270815
560.0	0.0	-0.43603515625	0.9062092304229736	1.0056549243104018
560.0	20.0	-0.19415283203125	0.8565120697021484	0.878241565704569
560.0	40.0	-0.03515625	0.8436737060546875	0.8444058764611446
560.0	60.0	0.04754638671875	0.7544593811035156	0.7559560943765906
560.0	80.0	0.11920166015625	0.6794281005859375	0.6898054650768004
560.0	100.0	0.17266845703125	0.611297607421875	0.6352158380371679
560.0	120.0	0.1707763671875	0.506744384765625	0.5347470795443876
560.0	140.0	0.091064453125	0.260040283203125	0.27552437915966127
560.0	160.0	-0.05169677734375	-0.1321258544921875	0.1418795200619877
560.0	180.0	-0.05340576171875	-1.57037353515625	1.5712813927823042
560.0	200.0	-0.01507568359375	-1.6192474365234375	1.619317614590647
560.0	220.0	-0.05523681640625	-1.59991455078125	1.6008677883224045
560.0	240.0	-0.1094970703125	-1.53076171875	1.5346729449617187
560.0	260.0	-0.18017578125	-0.539215087890625	0.5685210841806505
560.0	280.0	-0.27239990234375	1.5966796875	1.6197492803739664
560.0	300.0	-0.500732421875	1.267303466796875	1.3626411982881557
560.0	320.0	-0.78497314453125	0.76318359375	1.0948205494072734
560.0	340.0	-0.62860107421875	0.117767333984375	0.6395376888524661
560.0	360.0	0.194091796875	-0.1630859375	0.2535126202468433
560.0	380.0	-0.00677490234375	-0.779296875	0.7793263236196587
560.0	400.0	0.00799560546875	-0.615753173828125	0.6158050834364889
560.0	420.0	-0.09033203125	-0.3310546875	0.34315751774582126
560.0	440.0	-0.1744384765625	-0.157562255859375	0.23506306935999327
560.0	460.0	-0.161865234375	-0.086700439453125	0.183622766291761
560.0	480.0	-0.08160400390625	0.15869140625	0.17844376108772703
560.0	500.0	-0.0123291015625	0.278900146484375	0.2791725245333865
560.0	520.0	-0.13623046875	4.1458740234375	4.1481116377009055
560.0	540.0	-1.17041015625	3.8359375	4.010520719028815
560.0	560.0	-1.68218994140625	3.6954345703125	4.060295514174935
560.0	580.0	-1.83837890625	3.64208984375	4.07976168824747
560.0	600.0	-2.19171142578125	3.517333984375	4.144301790596263
560.0	620.0	-2.27752685546875	3.2772216796875	3.9909034710445117
560.0	640.0	-2.788330078125	3.470703125	4.452029290835959
560.0	660.0	-2.9888916015625	3.6546630859375	4.7212323897055795
560.0	680.0	-3.00494384765625	3.5809326171875	4.67469420779632
560.0	700.0	-3.0023193359375	3.6048583984375	4.691367121397511
560.0	720.0	-2.909423828125	3.5167236328125	4.56421867587909
560.0	740.0	-2.70294189453125	3.4501953125	4.382892033761402
560.0	760.0	1.31610107421875	-3.72021484375	3.946152622646213
560.0	780.0	2.06683349609375	-2.4998779296875	3.243638445313191
560.0	800.0	3.30096435546875	-3.2445068359375	4.628519232380955
580.0	0.0	-0.603271484375	0.8285592794418335	1.024913149202988
580.0	20.0	-0.37518310546875	0.7837581634521484	0.8689299289396469
580.0	40.0	-0.161376953125	0.7701416015625	0.786867592074525
580.0	60.0	-0.0675048828125	0.6428108215332031	0.6463456207662591
580.0	80.0	0.01434326171875	0.5227508544921875	0.5229475930043513
580.0	100.0	0.07373046875	0.479583740234375	0.4852182456578557
580.0	120.0	0.08355712890625	0.44875335693359375	0.45646617525313427
580.0	140.0	0.069580078125	0.36737060546875	0.3739017906273746
580.0	160.0	-0.02276611328125	0.2424468994140625	0.2435134389503529
580.0	180.0	-0.04278564453125	-0.33685302734375	0.33955938127020385
580.0	200.0	-0.006591796875	-1.071075439453125	1.0710957234466703
580.0	220.0	-0.02923583984375	-0.861724853515625	0.8622206547618161
580.0	240.0	-0.09326171875	-0.771820068359375	0.7774342197938514
580.0	260.0	-0.15374755859375	-0.4564208984375	0.4816205438974061
580.0	280.0	-0.1953125	1.32025146484375	1.3346201343746908
580.0	300.0	-0.3380126953125	0.762481689453125	0.8340449082295945
580.0	320.0	-0.38250732421875	0.50787353515625	0.6358045146057825
580.0	340.0	-0.425537109375	0.23724365234375	0.48720260881139876
580.0	360.0	-0.40966796875	0.116302490234375	0.4258569171147369
580.0	380.0	-0.40716552734375	-0.19000244140625	0.4493158069748376
580.0	400.0	-0.30078125	0.03887939453125	0.30328364227349797
580.0	420.0	-0.223876953125	0.414154052734375	0.47079132270767365
580.0	440.0	-0.24853515625	0.5711669921875	0.6228976295160606
580.0	460.0	-0.25341796875	0.720733642578125	0.7639879910242755
580.0	480.0	-0.21142578125	0.956512451171875	0.9796003931318124
580.0	500.0	-0.22418212890625	1.448455810546875	1.4657018325798543
580.0	520.0	-1.36187744140625	3.583740234375	3.8337845835270157
580.0	540.0	-1.55877685546875	3.5521240234375	3.8790940131720006
580.0	560.0	-1.7965087890625	3.6492919921875	4.067526997257993
580.0	580.0	-1.84320068359375	3.6549072265625	4.093377040388443
580.0	600.0	-2.0548095703125	3.6046142578125	4.149154892007889
580.0	620.0	-2.08331298828125	3.413330078125	3.998876745959316
580.0	640.0	-2.33099365234375	3.337158203125	4.07064568342067
580.0	660.0	-2.51080322265625	3.486572265625	4.29654733318818
580.0	680.0	-2.520751953125	3.639404296875	4.427127064507604
580.0	700.0	-2.42547607421875	3.69580078125	4.42061959472829
580.0	720.0	-2.37640380859375	3.75537109375	4.444109259826085
580.0	740.0	-2.00701904296875	3.619140625	4.1383939278861055
580.0	760.0	-0.49517822265625	-2.88427734375	2.926475229326665
580.0	780.0	2.46746826171875	-1.89892578125	3.113570096414287
580.0	800.0	3.6126708984375	-2.059814453125	4.1586327803401755
600.0	0.0	-0.64697265625	0.7075003981590271	0.9587129034963295
600.0	20.0	-0.501708984375	0.6781044006347656	0.8435268123556172
600.0	40.0	-0.29241943359375	0.666656494140625	0.7279697839355413
600.0	60.0	-0.18524169921875	0.5339469909667969	0.5651671224442789
600.0	80.0	-0.072509765625	0.3993377685546875	0.40586736688877756
600.0	100.0	-0.0340576171875	0.27472686767578125	0.2768298631134952
600.0	120.0	0.00616455078125	0.2943878173828125	0.2944523538872644
600.0	140.0	0.0172119140625	0.2675933837890625	0.26814635748668186
600.0	160.0	-0.04803466796875	0.30914306640625	0.31285262478350273
600.0	180.0	-0.0601806640625	0.21710205078125	0.2252887320316485
600.0	200.0	-0.02142333984375	-0.5969390869140625	0.5973233906150466
600.0	220.0	-0.036865234375	-0.2208709716796875	0.22392639781020235
600.0	240.0	-0.078125	-0.046966552734375	0.09115576065587314
600.0	260.0	-0.1275634765625	-0.00958251953125	0.1279228878398165
600.0	280.0	-0.17706298828125	0.983673095703125	0.9994818962989052
600.0	300.0	-0.2847900390625	0.5107421875	0.5847759814163929
600.0	320.0	-0.348876953125	0.1219482421875	0.3695761115039832
600.0	340.0	-0.3807373046875	0.06787109375	0.38673942202408523
600.0	360.0	-0.41497802734375	0.127105712890625	0.4340076329139202
600.0	380.0	-0.3575439453125	0.302825927734375	0.46855225465022887
600.0	400.0	-0.2353515625	0.67584228515625	0.7156487632745643
600.0	420.0	-0.17926025390625	0.865814208984375	0.8841767261751308
600.0	440.0	-0.17547607421875	0.84466552734375	0.8627002409331526
600.0	460.0	-0.21624755859375	1.065185546875	1.0869145577593256
600.0	480.0	-0.26263427734375	1.735382080078125	1.755143221361765
600.0	500.0	-0.25408935546875	2.205718994140625	2.220305763104545
600.0	520.0	-1.3670654296875	3.4874267578125	3.7457994180352574
600.0	540.0	-1.56329345703125	3.465087890625	3.8014103333569147
600.0	560.0	-1.80450439453125	3.567626953125	3.9980242853872916
600.0	580.0	-1.85003662109375	3.5894775390625	4.038190746215706
600.0	600.0	-2.06121826171875	3.5401611328125	4.096506019612219
600.0	620.0	-2.062255859375	3.4029541015625	3.9790697212875727
600.0	640.0	-2.3043212890625	3.3642578125	4.077760075359259
600.0	660.0	-2.489501953125	3.4775390625	4.2767859317280035
600.0	680.0	-2.4974365234375	3.6102294921875	4.389868582868968
600.0	700.0	-2.4072265625	3.662109375	4.382440507031266
600.0	720.0	-2.3685302734375	3.6861572265625	4.381516946803796
600.0	740.0	-2.0064697265625	3.5166015625	4.048753797526992
600.0	760.0	-0.9281005859375	0.93603515625	1.318154964848023
600.0	780.0	2.5572509765625	-2.0255126953125	3.262243742579939
600.0	800.0	3.6219482421875	-2.1019287109375	4.187673981454203
620.0	0.0	-0.77734375	0.5402922630310059	0.946667330774242
620.0	20.0	-0.63726806640625	0.5147666931152344	0.8192040873933397
620.0	40.0	-0.51068115234375	0.5071983337402344	0.7197537003086616
620.0	60.0	-0.3819580078125	0.4147071838378906	0.5638031288125739
620.0	80.0	-0.15087890625	0.307525634765625	0.3425440999188234
620.0	100.0	-0.09210205078125	0.19571685791015625	0.21630505363568425
620.0	120.0	-0.0455322265625	0.20713043212890625	0.21207592878411796
620.0	140.0	0.001708984375	0.1793365478515625	0.1793446905344838
620.0	160.0	-0.07000732421875	0.239013671875	0.2490553367977473
620.0	180.0	-0.101806640625	0.3394317626953125	0.35437058794684817
620.0	200.0	-0.0841064453125	0.4078216552734375	0.41640412660427734
620.0	220.0	-0.0902099609375	0.886993408203125	0.891568922320726
620.0	240.0	-0.08917236328125	1.0338592529296875	1.037697771627893
620.0	260.0	-0.0941162109375	1.09136962890625	1.0954202518030227
620.0	280.0	-0.18145751953125	0.968475341796875	0.9853280261227769
620.0	300.0	-0.27001953125	0.63580322265625	0.6907649999794017
620.0	320.0	-0.320068359375	0.34527587890625	0.4708069532488741
620.0	340.0	-0.30853271484375	0.5350341796875	0.61761963178216
620.0	360.0	-0.31756591796875	0.702972412109375	0.7713743089072955
620.0	380.0	-0.24737548828125	0.8653564453125	0.9000202273539594
620.0	400.0	-0.16461181640625	1.03668212890625	1.049669894059156
620.0	420.0	-0.1475830078125	1.048126220703125	1.0584655491419643
620.0	440.0	-0.17254638671875	0.815216064453125	0.8332763571061752
620.0	460.0	-0.2255859375	1.013946533203125	1.0387379782179862
620.0	480.0	-0.31829833984375	1.905975341796875	1.9323705226185277
620.0	500.0	-0.314453125	2.2958984375	2.3173326052030614
620.0	520.0	-1.401611328125	3.4129638671875	3.689557788388167
620.0	540.0	-1.579833984375	3.3822021484375	3.732983631236739
620.0	560.0	-1.81256103515625	3.4822998046875	3.9257851999177564
620.0	580.0	-1.8094482421875	3.531005859375	3.967632205748917
620.0	600.0	-1.9986572265625	3.5562744140625	4.079426236299178
620.0	620.0	-1.99267578125	3.45947265625	3.992331127113798
620.0	640.0	-2.27764892578125	3.3634033203125	4.062039699978525
620.0	660.0	-2.476806640625	3.4415283203125	4.240128337038524
620.0	680.0	-2.48876953125	3.5465087890625	4.332631806486203
620.0	700.0	-2.408203125	3.579833984375	4.314470262609994
620.0	720.0	-2.37542724609375	3.602294921875	4.314995168670638
620.0	740.0	-2.04449462890625	3.4434814453125	4.004687597283709
620.0	760.0	-1.171875	1.340576171875	1.7805716745539983
620.0	780.0	2.18798828125	-2.061767578125	3.006356310402138
620.0	800.0	3.529052734375	-2.1905517578125	4.153640596591753
