# Supplementary material for: Real-time emotion detection by quantitative facial motion analysis
Source: PLoS One. 2023 Mar 10;18(3):e0282730. doi: 10.1371/journal.pone.0282730 (PMC10004542; doi:10.1371/journal.pone.0282730)
Supplement: S1 Dataset — Data from each participant is organized into folders by Study ID and subsequently by emotions. The data files (.csv) contain the pixel displacement results after DISC-processing of videos. (ZIP) [file pone.0282730.s004.zip › S1_Dataset/1/happy/result/100975_cropped_result.csv]

pos_x	pos_y	disp_x	disp_y	disp_xy_indi
0.0	0.0	0.6238024234771729	0.36832955479621887	0.7244281361683675
0.0	20.0	0.5339683294296265	0.4217853546142578	0.6804594493435603
0.0	40.0	0.6297323703765869	0.48267364501953125	0.7934334917915649
0.0	60.0	0.6363955736160278	0.6462974548339844	0.9070279633191907
0.0	80.0	0.6004847288131714	0.8053741455078125	1.0045941587478333
0.0	100.0	0.5339686870574951	1.0372467041015625	1.1666204541012726
0.0	120.0	0.6863462924957275	0.8322830200195312	1.0787799862045375
0.0	140.0	0.7072567939758301	0.8303985595703125	1.0907675922768423
0.0	160.0	0.704537034034729	0.83892822265625	1.0955240732615725
0.0	180.0	0.7306027412414551	0.9375762939453125	1.188625118562516
0.0	200.0	0.13180851936340332	1.5703125	1.5758346466025623
0.0	220.0	0.2276914119720459	1.503570556640625	1.520712924217593
0.0	240.0	0.37868261337280273	1.390960693359375	1.4415866856147252
0.0	260.0	0.6775151491165161	0.933685302734375	1.1536008936476065
0.0	280.0	1.0875872373580933	0.0709228515625	1.089897265680562
0.0	300.0	1.3474669456481934	-0.3421630859375	1.3902311847289084
0.0	320.0	1.3592981100082397	-0.24560546875	1.3813085817991142
0.0	340.0	1.1317625045776367	0.60858154296875	1.2850127863994465
0.0	360.0	0.9534432888031006	0.637298583984375	1.146823260189713
0.0	380.0	0.8560563325881958	0.571380615234375	1.0292270167606195
0.0	400.0	0.8041400909423828	0.263885498046875	0.8463314019580456
0.0	420.0	0.7988771200180054	0.002105712890625	0.7988798951751385
0.0	440.0	0.7119696140289307	-0.451324462890625	0.8429676755985461
0.0	460.0	0.5362786054611206	-0.362457275390625	0.6472789345861022
0.0	480.0	0.442585825920105	-0.36376953125	0.5728965745849998
0.0	500.0	0.30279719829559326	-0.55181884765625	0.6294364018106455
0.0	520.0	0.7156426906585693	-0.363037109375	0.8024589730798656
0.0	540.0	1.4986579418182373	-0.07666015625	1.5006173416734692
0.0	560.0	1.7937953472137451	-0.017578125	1.7938814727189185
0.0	580.0	2.442310333251953	0.0340576171875	2.4425477856528737
0.0	600.0	2.9423396587371826	-0.0582275390625	2.9429157503542154
0.0	620.0	3.253141403198242	-0.1624755859375	3.257196233761233
0.0	640.0	3.0670974254608154	-0.2215576171875	3.075089331223105
0.0	660.0	2.9244697093963623	-0.1591796875	2.928798602514253
0.0	680.0	3.011911630630493	-0.101318359375	3.013615284118674
0.0	700.0	3.0719330310821533	-0.0343017578125	3.072124534917589
0.0	720.0	3.2719807624816895	-0.055908203125	3.272458378226822
0.0	740.0	3.41558575630188	0.6573486328125	3.4782658443127588
0.0	760.0	3.4387459754943848	0.30517578125	3.4522610187296636
0.0	780.0	4.134004592895508	-6.571044921875	7.763287019000416
0.0	800.0	4.32573127746582	-7.021484375	8.247011210930614
20.0	0.0	0.6195316314697266	0.45777109265327454	0.770307611062304
20.0	20.0	0.5904521942138672	0.6182975769042969	0.8549419204002663
20.0	40.0	0.46913719177246094	0.927276611328125	1.0391975840138974
20.0	60.0	0.4493904113769531	1.0514373779296875	1.1434475508501487
20.0	80.0	0.4010810852050781	1.212066650390625	1.2767034118770235
20.0	100.0	0.4153022766113281	1.2549057006835938	1.3218412531642116
20.0	120.0	0.5808086395263672	1.0102157592773438	1.1652787460692697
20.0	140.0	0.6120681762695312	1.0478057861328125	1.2134761711114526
20.0	160.0	0.6331272125244141	1.065185546875	1.2391409590963924
20.0	180.0	0.6638813018798828	1.083709716796875	1.2708914718675592
20.0	200.0	0.2730884552001953	1.5224761962890625	1.546774409094759
20.0	220.0	0.3690662384033203	1.4242706298828125	1.4713112231869776
20.0	240.0	0.49727439880371094	1.2201385498046875	1.3175810822962957
20.0	260.0	0.723968505859375	0.8275146484375	1.0995048389411004
20.0	280.0	1.0464458465576172	0.2353515625	1.0725853195661776
20.0	300.0	1.287515640258789	-0.141326904296875	1.2952489404701852
20.0	320.0	1.3927879333496094	-0.578857421875	1.5082884810751713
20.0	340.0	1.2082557678222656	-0.006195068359375	1.2082716496499246
20.0	360.0	1.022836685180664	-0.034576416015625	1.0234209364166118
20.0	380.0	0.8932762145996094	-0.185577392578125	0.9123493652135145
20.0	400.0	0.8097991943359375	-0.388214111328125	0.8980450608858217
20.0	420.0	0.7843475341796875	-0.54351806640625	0.9542604167017223
20.0	440.0	0.6869163513183594	-0.94091796875	1.1649809859500513
20.0	460.0	0.5015792846679688	-0.902801513671875	1.0327789462882462
20.0	480.0	0.3869190216064453	-0.890167236328125	0.9706204396739958
20.0	500.0	0.2636127471923828	-0.78662109375	0.8296170355138336
20.0	520.0	0.6831817626953125	-0.5	0.8466034023552435
20.0	540.0	1.276519775390625	-0.24658203125	1.300117469730604
20.0	560.0	1.3222503662109375	-0.2481689453125	1.345337822393497
20.0	580.0	2.179779052734375	0.001220703125	2.179779394538743
20.0	600.0	2.608797073364258	-0.0885009765625	2.6102977977323647
20.0	620.0	3.4406585693359375	-0.1226806640625	3.4428450351532867
20.0	640.0	3.8783798217773438	-0.169921875	3.882100396122333
20.0	660.0	3.9495506286621094	-0.1983642578125	3.9545288653824198
20.0	680.0	4.079595565795898	-0.1807861328125	4.083599344485066
20.0	700.0	3.928813934326172	-0.0345458984375	3.9289658117186956
20.0	720.0	3.791635513305664	0.1563720703125	3.794858639018656
20.0	740.0	3.671710968017578	0.402587890625	3.6937160749492466
20.0	760.0	3.4309139251708984	0.126708984375	3.433252907761519
20.0	780.0	4.10472297668457	-7.1234130859375	8.221421088122652
20.0	800.0	4.303361892700195	-7.4219970703125	8.579333545868906
40.0	0.0	0.5096931457519531	0.8755409717559814	1.0130938239126375
40.0	20.0	0.45301055908203125	0.9871616363525391	1.0861430213954502
40.0	40.0	0.3816261291503906	1.168548583984375	1.229286091836314
40.0	60.0	0.3607597351074219	1.2676048278808594	1.3179414198444634
40.0	80.0	0.3568534851074219	1.337158203125	1.3839568165292557
40.0	100.0	0.3796653747558594	1.3487014770507812	1.401121504719511
40.0	120.0	0.5513839721679688	1.117706298828125	1.2463112192401196
40.0	140.0	0.6042327880859375	1.1305389404296875	1.2818796971736413
40.0	160.0	0.6425552368164062	1.0693511962890625	1.2475532907916347
40.0	180.0	0.6282234191894531	1.0998687744140625	1.2666396430513216
40.0	200.0	0.31565093994140625	1.413330078125	1.4481496558086502
40.0	220.0	0.4476432800292969	1.2025604248046875	1.283174221008908
40.0	240.0	0.5427513122558594	1.0055084228515625	1.1426400025296217
40.0	260.0	0.7265968322753906	0.738189697265625	1.035792926130386
40.0	280.0	1.0172843933105469	0.4019775390625	1.093825159147453
40.0	300.0	1.3138847351074219	-0.200592041015625	1.329108823259824
40.0	320.0	1.4273796081542969	-0.774200439453125	1.6238223013076665
40.0	340.0	1.3097000122070312	-0.762359619140625	1.5154228158739516
40.0	360.0	1.0863914489746094	-0.765106201171875	1.3287715678312841
40.0	380.0	0.9045219421386719	-1.02490234375	1.3669618714633405
40.0	400.0	0.7975044250488281	-1.4775390625	1.6790279893991764
40.0	420.0	0.7321128845214844	-1.62432861328125	1.781693778292599
40.0	440.0	0.6267356872558594	-1.88232421875	1.9839208870751053
40.0	460.0	0.4386863708496094	-1.79779052734375	1.8505395192149017
40.0	480.0	0.28710174560546875	-1.829925537109375	1.8523106876803206
40.0	500.0	0.17676925659179688	-1.27197265625	1.2841969507531534
40.0	520.0	0.6552314758300781	-0.6876220703125	0.9498170342225448
40.0	540.0	1.2665596008300781	-0.3804931640625	1.322478079346928
40.0	560.0	1.3142166137695312	-0.377685546875	1.367410574855307
40.0	580.0	2.1749534606933594	-0.109619140625	2.177714148407312
40.0	600.0	2.6064987182617188	-0.1881103515625	2.613277840694508
40.0	620.0	3.39154052734375	-0.105712890625	3.393187640532043
40.0	640.0	3.7768211364746094	-0.0386962890625	3.7770193671344297
40.0	660.0	3.8136024475097656	-0.0743408203125	3.8143269635962267
40.0	680.0	3.9413185119628906	-0.0333251953125	3.9414593974039605
40.0	700.0	3.8166770935058594	0.1175537109375	3.818486992389461
40.0	720.0	3.724498748779297	0.1795654296875	3.7288248380954294
40.0	740.0	3.667224884033203	0.2564697265625	3.67618213241882
40.0	760.0	3.4165611267089844	-0.1044921875	3.418158649007898
40.0	780.0	4.049938201904297	-6.685791015625	7.816764096725433
40.0	800.0	4.3341522216796875	-7.27197265625	8.465604632507867
60.0	0.0	0.4391822814941406	1.163948893547058	1.2440490758679175
60.0	20.0	0.3792686462402344	1.2500247955322266	1.3062950261967183
60.0	40.0	0.3744354248046875	1.3474235534667969	1.3984820770341524
60.0	60.0	0.4109840393066406	1.3613014221191406	1.4219878489032165
60.0	80.0	0.41819000244140625	1.42144775390625	1.481687077363863
60.0	100.0	0.4935760498046875	1.3858489990234375	1.471120241528565
60.0	120.0	0.5654449462890625	1.2941131591796875	1.4122524052186536
60.0	140.0	0.6193695068359375	1.2166748046875	1.3652531510161618
60.0	160.0	0.611846923828125	1.211456298828125	1.357196751458048
60.0	180.0	0.5429840087890625	1.24200439453125	1.3555097011218982
60.0	200.0	0.3634757995605469	1.3393402099609375	1.3877848734167653
60.0	220.0	0.4398536682128906	1.1701202392578125	1.2500610480136944
60.0	240.0	0.5095367431640625	0.9488372802734375	1.0769957646485586
60.0	260.0	0.6548500061035156	0.917633056640625	1.1273326736741869
60.0	280.0	1.1040802001953125	0.149658203125	1.11417712515826
60.0	300.0	1.3927459716796875	-0.39678955078125	1.4481654909709674
60.0	320.0	1.4396286010742188	-0.757568359375	1.6267883476829557
60.0	340.0	1.1577949523925781	-1.01251220703125	1.538073509677943
60.0	360.0	0.8206024169921875	-1.229522705078125	1.4782132488501278
60.0	380.0	0.6560440063476562	-1.729339599609375	1.8495970342325372
60.0	400.0	0.5917129516601562	-2.343658447265625	2.417200681491277
60.0	420.0	0.5174484252929688	-2.477874755859375	2.53132696002775
60.0	440.0	0.44103240966796875	-2.51922607421875	2.5575397551946577
60.0	460.0	0.2999916076660156	-2.462677001953125	2.4808814926591864
60.0	480.0	0.19794082641601562	-2.438568115234375	2.4465884458567992
60.0	500.0	0.13032913208007812	-1.6876220703125	1.6926470201653372
60.0	520.0	0.6554412841796875	-0.845458984375	1.069768279239726
60.0	540.0	1.2510986328125	-0.4981689453125	1.3466328701985093
60.0	560.0	1.2667388916015625	-0.5146484375	1.3672931045379944
60.0	580.0	2.1641693115234375	-0.21826171875	2.175147578168326
60.0	600.0	2.606128692626953	-0.287109375	2.6218959849212866
60.0	620.0	3.4279022216796875	-0.1929931640625	3.4333307447391945
60.0	640.0	3.8057937622070312	-0.125244140625	3.8078540223090016
60.0	660.0	3.7834396362304688	-0.107421875	3.7849643248290015
60.0	680.0	3.8838882446289062	-0.0267333984375	3.88398024857988
60.0	700.0	3.7370567321777344	0.1544189453125	3.7402457446251245
60.0	720.0	3.6007308959960938	0.260009765625	3.6101063784328016
60.0	740.0	3.5438461303710938	0.4356689453125	3.570525567147767
60.0	760.0	3.978729248046875	0.7183837890625	4.0430634050990895
60.0	780.0	5.3049774169921875	0.126220703125	5.306478781705857
60.0	800.0	5.4216156005859375	0.2440185546875	5.42710427166722
80.0	0.0	0.5368728637695312	1.2334657907485962	1.3452398777910046
80.0	20.0	0.5534591674804688	1.253164291381836	1.3699407984517844
80.0	40.0	0.5609130859375	1.3070869445800781	1.4223571178391219
80.0	60.0	0.5273590087890625	1.3578720092773438	1.4566825040927323
80.0	80.0	0.5341949462890625	1.4059600830078125	1.5040239345343243
80.0	100.0	0.5457839965820312	1.398681640625	1.5013961844718058
80.0	120.0	0.57586669921875	1.3686447143554688	1.4848605353373296
80.0	140.0	0.6268081665039062	1.3383941650390625	1.4778996645938445
80.0	160.0	0.65283203125	1.23162841796875	1.393950580535123
80.0	180.0	0.6328048706054688	1.1546630859375	1.3166961860234556
80.0	200.0	0.6472091674804688	1.039031982421875	1.2241189349758026
80.0	220.0	0.7855453491210938	0.7564544677734375	1.090552546803764
80.0	240.0	0.7913970947265625	0.7400970458984375	1.0835372623446033
80.0	260.0	1.0405197143554688	1.007293701171875	1.448213339388545
80.0	280.0	1.4453659057617188	0.73114013671875	1.6197680392758422
80.0	300.0	1.9262008666992188	0.186065673828125	1.9351667147431861
80.0	320.0	2.248992919921875	-0.16436767578125	2.254991327411361
80.0	340.0	1.64459228515625	-0.831756591796875	1.842960339343473
80.0	360.0	1.2392654418945312	-1.2855224609375	1.7855942520765613
80.0	380.0	0.7957305908203125	-2.15020751953125	2.2927231734808227
80.0	400.0	0.8121414184570312	-2.754608154296875	2.8718356093781265
80.0	420.0	0.7920608520507812	-2.87646484375	2.9835231506863025
80.0	440.0	0.7793197631835938	-2.954193115234375	3.0552571504517774
80.0	460.0	0.6023483276367188	-2.929931640625	2.9912076033840007
80.0	480.0	0.29210662841796875	-2.8533935546875	2.8683063051734696
80.0	500.0	-0.11525726318359375	-2.5860595703125	2.588626728194207
80.0	520.0	-0.1044464111328125	-2.3731689453125	2.375466248085661
80.0	540.0	0.05086517333984375	-2.1929931640625	2.193582978481495
80.0	560.0	0.17645263671875	-2.17041015625	2.1775710733195712
80.0	580.0	1.7394027709960938	-0.5638427734375	1.8285077721756016
80.0	600.0	2.469329833984375	-0.3121337890625	2.4889791745371865
80.0	620.0	3.6639404296875	-0.052001953125	3.664309440457702
80.0	640.0	4.250267028808594	0.0341796875	4.250404459250323
80.0	660.0	4.4928741455078125	0.09326171875	4.493841990497303
80.0	680.0	4.591835021972656	0.04638671875	4.592069315318642
80.0	700.0	4.45953369140625	0.36572265625	4.47450486714251
80.0	720.0	4.067634582519531	0.8533935546875	4.156191965741117
80.0	740.0	3.9816360473632812	0.439453125	4.005813857724165
80.0	760.0	4.771995544433594	0.561279296875	4.804890833847796
80.0	780.0	5.246971130371094	0.4515380859375	5.266364275854816
80.0	800.0	5.3959808349609375	0.4383544921875	5.413756905521959
100.0	0.0	0.5973587036132812	1.2713643312454224	1.4047080421018667
100.0	20.0	0.590911865234375	1.3004150390625	1.4283753380308313
100.0	40.0	0.573699951171875	1.3752822875976562	1.4901452964575146
100.0	60.0	0.5639419555664062	1.4182090759277344	1.5262200078271353
100.0	80.0	0.4811248779296875	1.5189590454101562	1.593335410325205
100.0	100.0	0.45334625244140625	1.593231201171875	1.656474716073337
100.0	120.0	0.5182418823242188	1.5887298583984375	1.6711185510195465
100.0	140.0	0.6396713256835938	1.4397125244140625	1.5754210731917098
100.0	160.0	0.7117843627929688	1.2875213623046875	1.471172402374212
100.0	180.0	0.8600616455078125	0.9625244140625	1.290797924440524
100.0	200.0	0.8669662475585938	0.6756134033203125	1.0991287209202951
100.0	220.0	0.8108901977539062	0.480987548828125	0.9428106569937874
100.0	240.0	0.8439178466796875	0.931854248046875	1.2571991375862008
100.0	260.0	1.6454849243164062	1.4661865234375	2.2039336554584197
100.0	280.0	2.0932388305664062	1.352569580078125	2.4922065064403736
100.0	300.0	2.6245880126953125	0.8900146484375	2.7713874342677633
100.0	320.0	2.6919326782226562	0.30767822265625	2.709458881913492
100.0	340.0	1.9042282104492188	-0.6707763671875	2.0189170394664298
100.0	360.0	1.2078781127929688	-1.24859619140625	1.7372282476860939
100.0	380.0	0.9640121459960938	-2.33843994140625	2.5293518492277935
100.0	400.0	0.8887557983398438	-2.96392822265625	3.094310485090488
100.0	420.0	0.848114013671875	-3.052154541015625	3.1677980873832405
100.0	440.0	0.8319091796875	-3.12054443359375	3.229530994630841
100.0	460.0	0.6374130249023438	-3.06494140625	3.1305209132125094
100.0	480.0	0.4634246826171875	-2.9779052734375	3.0137488704312627
100.0	500.0	0.33167266845703125	-2.74395751953125	2.7639301054826797
100.0	520.0	0.39202117919921875	-2.578125	2.60775940618872
100.0	540.0	0.48873138427734375	-2.4581298828125	2.5062443788971267
100.0	560.0	0.439697265625	-2.3828125	2.4230412905178382
100.0	580.0	0.00472259521484375	-2.341552734375	2.3415574967881105
100.0	600.0	-0.6432723999023438	-1.927490234375	2.0319985197059354
100.0	620.0	5.453056335449219	4.896240234375	7.328641881706011
100.0	640.0	4.9749908447265625	6.3343505859375	8.054472748149308
100.0	660.0	4.758308410644531	5.4949951171875	7.268869944408481
100.0	680.0	4.825752258300781	5.5509033203125	7.35529826247389
100.0	700.0	4.590461730957031	4.921630859375	6.730140356584944
100.0	720.0	3.4109649658203125	3.404296875	4.819120169822322
100.0	740.0	0.809722900390625	-0.4658203125	0.9341518821661731
100.0	760.0	4.830116271972656	0.4676513671875	4.852702443176108
100.0	780.0	5.21612548828125	0.4093017578125	5.232159500478336
100.0	800.0	5.3929443359375	0.381591796875	5.406427740196169
120.0	0.0	0.6185836791992188	1.2668163776397705	1.4097764017134036
120.0	20.0	0.5773391723632812	1.3614673614501953	1.478821793266273
120.0	40.0	0.557830810546875	1.4567222595214844	1.5598765831246915
120.0	60.0	0.427978515625	1.6164932250976562	1.6721889715648768
120.0	80.0	0.28553009033203125	1.8310623168945312	1.8531909348030458
120.0	100.0	0.3416900634765625	1.8284072875976562	1.860060565900701
120.0	120.0	0.5721359252929688	1.5869140625	1.6869012297022892
120.0	140.0	0.8298492431640625	1.29730224609375	1.5400139233461028
120.0	160.0	0.993255615234375	1.0328826904296875	1.4329701215949642
120.0	180.0	0.9701004028320312	0.660308837890625	1.1735001290887603
120.0	200.0	0.83306884765625	0.4343719482421875	0.9395119447644218
120.0	220.0	0.6506423950195312	0.346954345703125	0.7373688657646424
120.0	240.0	1.1081695556640625	1.4156646728515625	1.7978170735813495
120.0	260.0	-0.02182769775390625	2.832122802734375	2.8322069165506334
120.0	280.0	-1.5275421142578125	4.158935546875	4.430590230871242
120.0	300.0	-1.2325286865234375	3.734161376953125	3.932313333424951
120.0	320.0	-0.6108932495117188	2.927154541015625	2.9902214415135515
120.0	340.0	-0.7059707641601562	0.47723388671875	0.8521425364817553
120.0	360.0	-0.5296707153320312	-0.7457275390625	0.9146915486635689
120.0	380.0	1.1494216918945312	-2.527557373046875	2.7766376248695663
120.0	400.0	0.8343276977539062	-3.062347412109375	3.173968238607992
120.0	420.0	0.7735671997070312	-3.13861083984375	3.2325352614391183
120.0	440.0	0.7770767211914062	-3.214569091796875	3.307159306195178
120.0	460.0	0.5605087280273438	-3.130340576171875	3.1801261228169704
120.0	480.0	0.45439910888671875	-2.9896240234375	3.0239593832708254
120.0	500.0	0.33925628662109375	-2.650665283203125	2.6722876476139756
120.0	520.0	0.386871337890625	-2.46728515625	2.4974317757113744
120.0	540.0	0.33478546142578125	-2.4140625	2.437166194392234
120.0	560.0	0.2699127197265625	-2.3857421875	2.4009620283310342
120.0	580.0	-0.06525421142578125	-2.3870849609375	2.3879767006490633
120.0	600.0	-0.0853729248046875	-2.41455078125	2.4160596042988454
120.0	620.0	-0.0688018798828125	-2.434326171875	2.435298258889658
120.0	640.0	-0.09134674072265625	-2.37451171875	2.376268109772492
120.0	660.0	-0.0510101318359375	-2.12939453125	2.130005423295285
120.0	680.0	0.12612152099609375	-1.69140625	1.6961019251794482
120.0	700.0	0.359893798828125	-1.2598876953125	1.3102826226561892
120.0	720.0	0.48494720458984375	-1.166015625	1.262840539808429
120.0	740.0	1.0469207763671875	-0.54052734375	1.178224478327753
120.0	760.0	4.6996002197265625	0.4083251953125	4.717305554061656
120.0	780.0	5.1161041259765625	0.3914794921875	5.131060087412521
120.0	800.0	5.2874603271484375	0.375244140625	5.300758896256465
140.0	0.0	0.553802490234375	1.3326921463012695	1.4431789753883193
140.0	20.0	0.450225830078125	1.5055980682373047	1.5714734618024704
140.0	40.0	0.446929931640625	1.5745735168457031	1.6367736935044317
140.0	60.0	0.334320068359375	1.77508544921875	1.8062940680121686
140.0	80.0	0.2207794189453125	1.9803848266601562	1.9926534102787687
140.0	100.0	0.369842529296875	1.8471603393554688	1.8838218641274234
140.0	120.0	1.006561279296875	1.1874847412109375	1.5566905985418453
140.0	140.0	1.331298828125	0.7898406982421875	1.547967990097568
140.0	160.0	1.3397674560546875	0.602203369140625	1.4688858819212502
140.0	180.0	0.846405029296875	0.4165496826171875	0.9433531214277734
140.0	200.0	0.686004638671875	0.29119873046875	0.7452510079872026
140.0	220.0	0.6656951904296875	0.296966552734375	0.7289301887040736
140.0	240.0	1.258636474609375	1.7689208984375	2.1710013634602
140.0	260.0	-1.238037109375	3.45013427734375	3.665537125155314
140.0	280.0	-1.60693359375	3.85205078125	4.173790938230019
140.0	300.0	-1.1141510009765625	3.299652099609375	3.4826766188427016
140.0	320.0	-0.483428955078125	2.566375732421875	2.6115106652226876
140.0	340.0	-1.256072998046875	0.403472900390625	1.3192838048623534
140.0	360.0	-0.9102783203125	-0.55560302734375	1.0664433151482953
140.0	380.0	1.078765869140625	-2.576080322265625	2.7928346938526265
140.0	400.0	0.8623504638671875	-3.144622802734375	3.260720916301938
140.0	420.0	0.7772979736328125	-3.19830322265625	3.291403294017163
140.0	440.0	0.7765655517578125	-3.273895263671875	3.3647353913302087
140.0	460.0	0.5043487548828125	-3.149627685546875	3.1897526901180298
140.0	480.0	0.4641876220703125	-2.930206298828125	2.9667455405166296
140.0	500.0	0.3787078857421875	-2.488800048828125	2.5174481813475715
140.0	520.0	0.351165771484375	-2.3870849609375	2.4127768255261826
140.0	540.0	0.1777191162109375	-2.3304443359375	2.3372109205568017
140.0	560.0	0.0387115478515625	-2.3465576171875	2.346876910857862
140.0	580.0	-0.238677978515625	-2.370849609375	2.3828334074588375
140.0	600.0	-0.211090087890625	-2.334716796875	2.3442400787496003
140.0	620.0	-0.1571502685546875	-2.3607177734375	2.365942647810914
140.0	640.0	-0.0878143310546875	-2.3538818359375	2.355519274872332
140.0	660.0	0.1173858642578125	-2.28466796875	2.28768161433356
140.0	680.0	0.003997802734375	-2.0244140625	2.024418009916543
140.0	700.0	0.1362152099609375	-1.12548828125	1.1337012193059428
140.0	720.0	0.5978851318359375	-0.7828369140625	0.9850382047866846
140.0	740.0	1.7133331298828125	-0.3138427734375	1.7418403200043844
140.0	760.0	4.38671875	0.382568359375	4.403369157951266
140.0	780.0	4.8882904052734375	0.388671875	4.903717866344307
140.0	800.0	5.0475311279296875	0.37841796875	5.061696419827252
160.0	0.0	0.25604248046875	1.639930009841919	1.6597976349497268
160.0	20.0	0.2449493408203125	1.7492923736572266	1.7663589635472285
160.0	40.0	0.3373260498046875	1.7394943237304688	1.7718999311945793
160.0	60.0	0.33551025390625	1.8393211364746094	1.869670926542552
160.0	80.0	0.3018951416015625	1.952392578125	1.9755954686221093
160.0	100.0	0.5653839111328125	1.6893692016601562	1.781467728162851
160.0	120.0	1.113311767578125	1.0790863037109375	1.550448432771778
160.0	140.0	1.286651611328125	0.7827911376953125	1.5060658465643466
160.0	160.0	1.04705810546875	0.5725555419921875	1.193377779621263
160.0	180.0	0.6094207763671875	0.3720245361328125	0.7139999566896484
160.0	200.0	0.7229461669921875	0.239288330078125	0.761518263261147
160.0	220.0	0.796173095703125	0.253753662109375	0.8356330051855397
160.0	240.0	0.5635223388671875	1.993682861328125	2.071793613745309
160.0	260.0	-1.732391357421875	3.25006103515625	3.682944005481338
160.0	280.0	-2.085235595703125	3.457763671875	4.037862937263454
160.0	300.0	-2.0540771484375	3.04119873046875	3.6698940924688643
160.0	320.0	-1.965057373046875	2.33154296875	3.0491872842600944
160.0	340.0	-2.1274871826171875	-0.1004638671875	2.1298579062488385
160.0	360.0	-2.0172271728515625	-0.75457763671875	2.153739277797283
160.0	380.0	0.9260101318359375	-2.527435302734375	2.69173252270184
160.0	400.0	0.8037261962890625	-3.083953857421875	3.1869652011448992
160.0	420.0	0.640472412109375	-3.129730224609375	3.194591709359218
160.0	440.0	0.625	-3.20379638671875	3.2641899895000166
160.0	460.0	0.44921875	-3.016845703125	3.05010745414245
160.0	480.0	0.4591522216796875	-2.72735595703125	2.765735214916142
160.0	500.0	0.38922119140625	-2.362457275390625	2.3943052257149247
160.0	520.0	0.318206787109375	-2.32421875	2.3459003297697953
160.0	540.0	0.06243896484375	-2.2987060546875	2.2995539024314544
160.0	560.0	-0.1757659912109375	-2.3260498046875	2.3326811564277534
160.0	580.0	-0.3836822509765625	-2.2869873046875	2.3189486845370766
160.0	600.0	-0.3352813720703125	-2.1488037109375	2.1748036662181995
160.0	620.0	-0.2592926025390625	-2.1705322265625	2.185964958611607
160.0	640.0	-0.1658782958984375	-2.15185546875	2.158239460171056
160.0	660.0	0.0142059326171875	-2.0911865234375	2.091234775037978
160.0	680.0	-0.1099090576171875	-2.1666259765625	2.169411930284727
160.0	700.0	-0.1638031005859375	-1.2542724609375	1.2649232632961491
160.0	720.0	0.4882354736328125	-0.9356689453125	1.0553910426641222
160.0	740.0	1.524017333984375	-0.6829833984375	1.670058429165303
160.0	760.0	2.3258209228515625	-0.042236328125	2.3262043918339543
160.0	780.0	2.572418212890625	-0.011962890625	2.5724460291254903
160.0	800.0	2.8085784912109375	0.004638671875	2.8085823218430805
180.0	0.0	-0.0225982666015625	2.0063576698303223	2.006484931650461
180.0	20.0	0.0379791259765625	2.0186328887939453	2.0189901321528376
180.0	40.0	0.167510986328125	1.9685554504394531	1.975669631288465
180.0	60.0	0.2566986083984375	1.9565887451171875	1.9733559468765245
180.0	80.0	0.3061370849609375	1.9614105224609375	1.9851577147443142
180.0	100.0	0.62738037109375	1.6444473266601562	1.7600605501497573
180.0	120.0	1.1403350830078125	0.9835891723632812	1.505925549796111
180.0	140.0	1.07427978515625	0.7119140625	1.2887585845225678
180.0	160.0	0.723052978515625	0.488525390625	0.8726182825414706
180.0	180.0	0.35113525390625	0.3150177001953125	0.4717331003567064
180.0	200.0	0.5160369873046875	0.1708984375	0.5435995292551674
180.0	220.0	0.714202880859375	0.17901611328125	0.7362964918035098
180.0	240.0	0.5150299072265625	1.7366790771484375	1.8114386609385784
180.0	260.0	-1.95928955078125	2.771820068359375	3.394378004165176
180.0	280.0	-3.095611572265625	2.91162109375	4.249746863039586
180.0	300.0	-3.1992950439453125	2.394775390625	3.9963030352759987
180.0	320.0	-3.401275634765625	1.47509765625	3.707369557937885
180.0	340.0	-3.779510498046875	-0.434173583984375	3.804366741768776
180.0	360.0	-2.6803436279296875	-0.667327880859375	2.762167349085776
180.0	380.0	0.5296783447265625	-2.433868408203125	2.490838127482692
180.0	400.0	0.4380035400390625	-2.803741455078125	2.837747918334247
180.0	420.0	0.230987548828125	-2.760223388671875	2.769871549925172
180.0	440.0	0.1032562255859375	-2.771453857421875	2.7733767021342133
180.0	460.0	-0.387176513671875	-2.31524658203125	2.347396938812542
180.0	480.0	-0.632568359375	-1.76422119140625	1.874198266323301
180.0	500.0	-0.5435638427734375	-1.713134765625	1.7973014150007365
180.0	520.0	-0.49993896484375	-1.8658447265625	1.931661334760866
180.0	540.0	-0.532012939453125	-1.9989013671875	2.0684884441276465
180.0	560.0	-0.198272705078125	-2.33056640625	2.3389852157549087
180.0	580.0	-0.456878662109375	-2.1815185546875	2.2288475309757487
180.0	600.0	-0.576934814453125	-2.0089111328125	2.0901142838768565
180.0	620.0	-0.5693206787109375	-2.0517578125	2.129280666413582
180.0	640.0	-0.55743408203125	-2.0262451171875	2.10152374022665
180.0	660.0	-0.5391082763671875	-2.00146484375	2.0727998587453667
180.0	680.0	-0.56683349609375	-2.072998046875	2.1490977443200268
180.0	700.0	-0.527069091796875	-1.267578125	1.3727913645219723
180.0	720.0	0.2635345458984375	-1.0706787109375	1.102634735049047
180.0	740.0	1.3501434326171875	-0.8721923828125	1.607360208937458
180.0	760.0	2.204803466796875	-0.15966796875	2.210577342561049
180.0	780.0	2.46875	-0.1204833984375	2.4716882513373424
180.0	800.0	2.7385406494140625	-0.088623046875	2.7399742577131274
200.0	0.0	0.1080474853515625	1.9757589101791382	1.9787110780108985
200.0	20.0	0.1113739013671875	1.997213363647461	2.000316316445415
200.0	40.0	0.202362060546875	1.9799156188964844	1.9902302031420953
200.0	60.0	0.304229736328125	1.934173583984375	1.9579538261790657
200.0	80.0	0.4592742919921875	1.811859130859375	1.8691619473345307
200.0	100.0	0.9244842529296875	1.4007644653320312	1.6783361466797686
200.0	120.0	1.38226318359375	0.8513641357421875	1.6234138105691878
200.0	140.0	1.0869598388671875	0.6431121826171875	1.2629627748832604
200.0	160.0	0.54986572265625	0.4314422607421875	0.6989239853564977
200.0	180.0	0.3884735107421875	0.3055419921875	0.49423433464123756
200.0	200.0	0.4417724609375	0.1478729248046875	0.4658640457612797
200.0	220.0	0.498138427734375	0.104736328125	0.5090300498151192
200.0	240.0	0.1082763671875	1.5283203125	1.5321510203930355
200.0	260.0	-1.0631103515625	2.5672607421875	2.778674385021832
200.0	280.0	-2.3945159912109375	2.3948974609375	3.3866267406624226
200.0	300.0	-2.802093505859375	1.4940185546875	3.17550302429864
200.0	320.0	-2.9743804931640625	0.636566162109375	3.0417356553220647
200.0	340.0	-2.6236572265625	-0.541473388671875	2.6789495465822855
200.0	360.0	-1.6335906982421875	-0.683837890625	1.770946873860943
200.0	380.0	0.287872314453125	-2.30462646484375	2.3225360302666567
200.0	400.0	0.129791259765625	-2.438568115234375	2.442019701752891
200.0	420.0	-0.21441650390625	-2.311981201171875	2.3219025629253967
200.0	440.0	-0.2334442138671875	-2.24761962890625	2.2597102020464344
200.0	460.0	-0.4771270751953125	-1.716094970703125	1.7811884219130196
200.0	480.0	-0.661712646484375	-1.1612548828125	1.3365539754806868
200.0	500.0	-0.58447265625	-1.317169189453125	1.4410214986420338
200.0	520.0	-0.5817108154296875	-1.4755859375	1.5861088650327966
200.0	540.0	-0.60589599609375	-1.5963134765625	1.7074327727724723
200.0	560.0	-0.4001312255859375	-1.833984375	1.877126443645458
200.0	580.0	-0.592254638671875	-1.7998046875	1.8947460173266828
200.0	600.0	-0.613006591796875	-1.852294921875	1.9510954766977275
200.0	620.0	-0.5799713134765625	-1.910888671875	1.9969632547335292
200.0	640.0	-0.50213623046875	-1.8797607421875	1.945672439497118
200.0	660.0	-0.5311431884765625	-1.9034423828125	1.9761594043376098
200.0	680.0	-0.459197998046875	-1.9708251953125	2.0236142794240237
200.0	700.0	-0.5148162841796875	-1.2518310546875	1.353557090017484
200.0	720.0	-0.13690185546875	-1.0263671875	1.0354572524288228
200.0	740.0	0.9078216552734375	-1.1678466796875	1.4791910035693572
200.0	760.0	1.835296630859375	-0.328857421875	1.8645269982400483
200.0	780.0	2.1730194091796875	-0.260498046875	2.188577753952856
200.0	800.0	2.4339752197265625	-0.2139892578125	2.443363823236751
220.0	0.0	0.2733612060546875	1.8495913743972778	1.869683021589618
220.0	20.0	0.2273101806640625	1.901998519897461	1.915533421249982
220.0	40.0	0.3338623046875	1.8902091979980469	1.9194673351447449
220.0	60.0	0.3799591064453125	1.868621826171875	1.9068603650547236
220.0	80.0	0.53936767578125	1.7147903442382812	1.797616036413369
220.0	100.0	1.087554931640625	1.3136138916015625	1.7053906255003415
220.0	120.0	1.2469940185546875	0.8220748901367188	1.493586692262778
220.0	140.0	0.74517822265625	0.549835205078125	0.9260719930245335
220.0	160.0	0.50048828125	0.3910064697265625	0.635117767848301
220.0	180.0	0.4375152587890625	0.29302978515625	0.5265795824583197
220.0	200.0	0.378326416015625	0.1305694580078125	0.4002240127974353
220.0	220.0	0.3803253173828125	0.012969970703125	0.38054640608259194
220.0	240.0	-0.0387115478515625	0.908355712890625	0.9091802269506851
220.0	260.0	-1.2164306640625	2.054595947265625	2.3876909488021822
220.0	280.0	-2.7862396240234375	1.308197021484375	3.078069312003688
220.0	300.0	-3.072265625	0.535797119140625	3.1186366610164824
220.0	320.0	-3.100860595703125	0.038665771484375	3.1011016551975237
220.0	340.0	-2.17462158203125	-0.73822021484375	2.2965078076592835
220.0	360.0	-1.026123046875	-0.971282958984375	1.4129115661432872
220.0	380.0	0.0633544921875	-2.224609375	2.225511326194101
220.0	400.0	-0.1509857177734375	-2.186248779296875	2.1914562308995897
220.0	420.0	-0.4387969970703125	-2.005645751953125	2.053084919569948
220.0	440.0	-0.5341339111328125	-1.725006103515625	1.8058087086367134
220.0	460.0	-0.7132110595703125	-1.132781982421875	1.3386056309432741
220.0	480.0	-0.8055877685546875	-0.744110107421875	1.0966638066482888
220.0	500.0	-0.8088531494140625	-0.904693603515625	1.2135542565370263
220.0	520.0	-0.786468505859375	-1.0548095703125	1.315733992998402
220.0	540.0	-0.8683929443359375	-1.274169921875	1.5419517812121695
220.0	560.0	-0.9954376220703125	-1.3734130859375	1.6962191969369305
220.0	580.0	-0.6844635009765625	-1.423583984375	1.5795827438719674
220.0	600.0	-0.8401031494140625	-1.5347900390625	1.7496724738250005
220.0	620.0	-0.6845703125	-1.6251220703125	1.7634223136200624
220.0	640.0	-0.650421142578125	-1.609375	1.735838573525094
220.0	660.0	-0.6083526611328125	-1.6395263671875	1.7487537473899564
220.0	680.0	-0.348907470703125	-1.8582763671875	1.8907478626088736
220.0	700.0	-0.4927978515625	-1.37744140625	1.4629403781961154
220.0	720.0	-0.40277099609375	-1.2489013671875	1.3122420128380123
220.0	740.0	-0.0143585205078125	-1.26025390625	1.2603356994585042
220.0	760.0	0.5886077880859375	-0.9312744140625	1.101694677523166
220.0	780.0	1.1080169677734375	-0.7783203125	1.3540620775001198
220.0	800.0	1.5495147705078125	-0.5928955078125	1.6590723634628242
240.0	0.0	0.2844696044921875	1.813350796699524	1.8355282802971846
240.0	20.0	0.2745513916015625	1.8663825988769531	1.886468253647817
240.0	40.0	0.383514404296875	1.8597450256347656	1.898877262667717
240.0	60.0	0.3524322509765625	1.871368408203125	1.9042657930943108
240.0	80.0	0.7093353271484375	1.5652313232421875	1.718460270590877
240.0	100.0	1.241241455078125	1.2742080688476562	1.778844161954873
240.0	120.0	0.9401702880859375	0.783111572265625	1.2235946654084162
240.0	140.0	0.5238189697265625	0.4999542236328125	0.7241136228339347
240.0	160.0	0.3963623046875	0.3278350830078125	0.5143723536776893
240.0	180.0	0.422454833984375	0.2508697509765625	0.4913285242195982
240.0	200.0	0.3354339599609375	0.1253662109375	0.3580958368089492
240.0	220.0	0.3104400634765625	-0.031494140625	0.31203351407347163
240.0	240.0	-0.04425048828125	0.305450439453125	0.308639071854547
240.0	260.0	-1.005523681640625	0.574127197265625	1.1578859671747468
240.0	280.0	-2.202667236328125	0.0185546875	2.202745384837204
240.0	300.0	-2.071746826171875	-0.134735107421875	2.076123421409532
240.0	320.0	-1.95013427734375	-0.272918701171875	1.9691389786199383
240.0	340.0	-1.5171661376953125	-0.644287109375	1.64830184392183
240.0	360.0	-0.758148193359375	-0.848175048828125	1.1376245411156867
240.0	380.0	-0.4134063720703125	-1.582061767578125	1.6351832511681248
240.0	400.0	-0.766082763671875	-1.246490478515625	1.4630862291147606
240.0	420.0	-0.9375	-0.9912109375	1.364333307011021
240.0	440.0	-1.0693817138671875	-0.581451416015625	1.217235802603628
240.0	460.0	-1.0207061767578125	-0.380706787109375	1.0893937566475649
240.0	480.0	-0.8782958984375	-0.55096435546875	1.0368053849248808
240.0	500.0	-0.859100341796875	-0.715606689453125	1.1180994281661933
240.0	520.0	-0.8009490966796875	-0.889404296875	1.1968957593590681
240.0	540.0	-0.844970703125	-1.1278076171875	1.4092286934794165
240.0	560.0	-0.8889312744140625	-1.1588134765625	1.4604956296046478
240.0	580.0	-0.6316986083984375	-0.990478515625	1.1747726681223163
240.0	600.0	-0.758453369140625	-1.119873046875	1.3525409991116206
240.0	620.0	-0.7301025390625	-1.278564453125	1.4723371822854776
240.0	640.0	-0.70062255859375	-1.289794921875	1.467802067754706
240.0	660.0	-0.6787261962890625	-1.311767578125	1.4769574904339484
240.0	680.0	-0.3085174560546875	-1.4488525390625	1.4813361200748159
240.0	700.0	-0.3948822021484375	-1.5550537109375	1.604407678077517
240.0	720.0	-0.369598388671875	-1.5047607421875	1.5494863213779986
240.0	740.0	-0.1843109130859375	-1.604248046875	1.6148010120707827
240.0	760.0	0.035614013671875	-1.8485107421875	1.8488537859853609
240.0	780.0	0.4303436279296875	-1.912841796875	1.9606527938346616
240.0	800.0	0.9145050048828125	-1.7479248046875	1.97270386191074
260.0	0.0	0.06146240234375	1.8514951467514038	1.8525150216248902
260.0	20.0	0.1068115234375	1.8863887786865234	1.8894103116828471
260.0	40.0	0.235748291015625	1.8663749694824219	1.8812051412398647
260.0	60.0	0.269317626953125	1.818817138671875	1.8386483535777605
260.0	80.0	0.783966064453125	1.47052001953125	1.6664428937279276
260.0	100.0	1.019561767578125	1.2306365966796875	1.5981153372001642
260.0	120.0	0.61761474609375	0.7991256713867188	1.0099751547744733
260.0	140.0	0.41839599609375	0.5238494873046875	0.670427844660904
260.0	160.0	0.351898193359375	0.303131103515625	0.46445753778810894
260.0	180.0	0.3956298828125	0.154876708984375	0.42486444798319295
260.0	200.0	0.325408935546875	0.0675201416015625	0.33234010419394966
260.0	220.0	0.163726806640625	-0.0080108642578125	0.16392266822771553
260.0	240.0	0.069091796875	-0.05389404296875	0.08762559136995157
260.0	260.0	-0.39495849609375	0.101898193359375	0.4078914750844167
260.0	280.0	-0.75421142578125	0.24053955078125	0.7916401646386011
260.0	300.0	-0.824951171875	-0.049102783203125	0.8264112289267547
260.0	320.0	-0.917388916015625	-0.162445068359375	0.9316602510908177
260.0	340.0	-0.859100341796875	-0.307952880859375	0.9126271824272472
260.0	360.0	-0.6832275390625	-0.597076416015625	0.9073588687478972
260.0	380.0	-0.737396240234375	-0.65887451171875	0.9888725081143743
260.0	400.0	-0.942108154296875	-0.32000732421875	0.9949735986177265
260.0	420.0	-1.0272216796875	-0.139739990234375	1.0366830007725178
260.0	440.0	-1.121795654296875	0.0035400390625	1.1218012399154842
260.0	460.0	-1.072479248046875	0.07012939453125	1.0747696820568164
260.0	480.0	-0.861602783203125	-0.148590087890625	0.874321662915151
260.0	500.0	-0.8485107421875	-0.386322021484375	0.9323171047939408
260.0	520.0	-0.714447021484375	-0.5751953125	0.9172154567111632
260.0	540.0	-0.710693359375	-0.8524169921875	1.1098197059115986
260.0	560.0	-0.7178955078125	-0.9344482421875	1.178374930768928
260.0	580.0	-0.49932861328125	-0.6527099609375	0.8218025049538417
260.0	600.0	-0.7762451171875	-0.8570556640625	1.1563307888571714
260.0	620.0	-0.7486572265625	-1.001953125	1.2507588526896463
260.0	640.0	-0.71673583984375	-1.04296875	1.2655015122839988
260.0	660.0	-0.579742431640625	-1.0401611328125	1.1908133645783323
260.0	680.0	-0.440704345703125	-1.2464599609375	1.3220751697773971
260.0	700.0	-0.429168701171875	-1.61572265625	1.6717492264048186
260.0	720.0	-0.421630859375	-1.5980224609375	1.652709401933094
260.0	740.0	-0.29833984375	-1.756103515625	1.7812653423786302
260.0	760.0	-0.0938720703125	-2.1485595703125	2.150609260829635
260.0	780.0	0.157012939453125	-2.265869140625	2.271302715534058
260.0	800.0	0.432952880859375	-2.300048828125	2.340442865955847
280.0	0.0	0.046722412109375	1.782116174697876	1.782728539041519
280.0	20.0	0.108428955078125	1.8279380798339844	1.8311511303020533
280.0	40.0	0.277374267578125	1.7758865356445312	1.7974174450577796
280.0	60.0	0.410888671875	1.7349205017089844	1.7829129670080242
280.0	80.0	1.195465087890625	1.388702392578125	1.8323839967423718
280.0	100.0	0.882659912109375	1.162139892578125	1.4593346601675798
280.0	120.0	0.385406494140625	0.8585586547851562	0.9410957068397797
280.0	140.0	0.204437255859375	0.598602294921875	0.6325498391977086
280.0	160.0	0.145233154296875	0.2412261962890625	0.28157192133291487
280.0	180.0	0.2100830078125	0.0122222900390625	0.2104382440179206
280.0	200.0	0.281158447265625	-0.1299591064453125	0.30974092693230143
280.0	220.0	0.234344482421875	-0.1693115234375	0.28910850629184814
280.0	240.0	0.15753173828125	-0.18414306640625	0.2423322460412746
280.0	260.0	0.07830810546875	-0.239044189453125	0.2515438011428753
280.0	280.0	-0.0582275390625	-0.262481689453125	0.26886257382432704
280.0	300.0	-0.284576416015625	-0.28253173828125	0.40100862794773234
280.0	320.0	-0.46173095703125	-0.317047119140625	0.5601020910837271
280.0	340.0	-0.4803466796875	-0.288543701171875	0.5603484631662426
280.0	360.0	-0.561492919921875	-0.251617431640625	0.6152931261015498
280.0	380.0	-0.669921875	-0.192535400390625	0.6970403137603262
280.0	400.0	-0.72967529296875	-0.066436767578125	0.7326935766439208
280.0	420.0	-0.76983642578125	0.03448486328125	0.7706084143423146
280.0	440.0	-0.836517333984375	0.1318359375	0.8468423492438426
280.0	460.0	-0.82122802734375	0.181884765625	0.8411287302555823
280.0	480.0	-0.744354248046875	0.1361083984375	0.756695938082563
280.0	500.0	-0.7874755859375	-0.023834228515625	0.7878361942031757
280.0	520.0	-0.575653076171875	-0.2105712890625	0.6129573654697246
280.0	540.0	-0.414459228515625	-0.4010009765625	0.5766959643571695
280.0	560.0	-0.370086669921875	-0.454345703125	0.5859984310576382
280.0	580.0	-0.174774169921875	-0.6258544921875	0.6497998583126607
280.0	600.0	-0.85101318359375	-0.8341064453125	1.1916194865653316
280.0	620.0	-0.972198486328125	-0.928955078125	1.3446662909409615
280.0	640.0	-1.049560546875	-1.009521484375	1.456266105137125
280.0	660.0	-0.95989990234375	-0.9979248046875	1.38465220843724
280.0	680.0	-0.76904296875	-1.1536865234375	1.3865134987244512
280.0	700.0	-0.615570068359375	-1.718505859375	1.8254284148566804
280.0	720.0	-0.55645751953125	-1.6754150390625	1.7654066172300562
280.0	740.0	-0.378692626953125	-1.8814697265625	1.9192020314911682
280.0	760.0	-0.19842529296875	-2.2587890625	2.2674877344231352
280.0	780.0	0.057769775390625	-2.5797119140625	2.5803586778788508
280.0	800.0	0.41815185546875	-2.708740234375	2.740825538328532
300.0	0.0	-0.661865234375	2.040311098098755	2.14497901283421
300.0	20.0	-0.555389404296875	2.066844940185547	2.1401648060782223
300.0	40.0	-0.198272705078125	1.8424835205078125	1.8531210400084124
300.0	60.0	0.183074951171875	1.626556396484375	1.6368268536075585
300.0	80.0	1.173248291015625	1.3279647827148438	1.772005083655791
300.0	100.0	0.7027587890625	1.1159133911132812	1.3187617722964728
300.0	120.0	0.33502197265625	0.826751708984375	0.8920527509464168
300.0	140.0	0.11749267578125	0.6002960205078125	0.6116860641699744
300.0	160.0	-0.03936767578125	0.168182373046875	0.17272847043870865
300.0	180.0	-0.00970458984375	-0.142181396484375	0.14251220498709036
300.0	200.0	0.194610595703125	-0.369110107421875	0.4172715606902935
300.0	220.0	0.308074951171875	-0.3778228759765625	0.4875041550087077
300.0	240.0	0.36370849609375	-0.412567138671875	0.5499959218418583
300.0	260.0	0.30670166015625	-0.4151611328125	0.5161634184449322
300.0	280.0	0.06170654296875	-0.38958740234375	0.39444396498121903
300.0	300.0	-0.139801025390625	-0.399566650390625	0.4233176523659911
300.0	320.0	-0.32049560546875	-0.384307861328125	0.500409797469412
300.0	340.0	-0.352142333984375	-0.31512451171875	0.4725544214902065
300.0	360.0	-0.488494873046875	-0.212310791015625	0.5326378816557858
300.0	380.0	-0.600250244140625	-0.133453369140625	0.6149066248837004
300.0	400.0	-0.66650390625	-0.0379638671875	0.6675842360768707
300.0	420.0	-0.70794677734375	0.0042724609375	0.7079596693836899
300.0	440.0	-0.767822265625	0.0775146484375	0.7717250496853768
300.0	460.0	-0.757659912109375	0.13677978515625	0.7699073009427666
300.0	480.0	-0.761749267578125	0.181365966796875	0.7830425024019929
300.0	500.0	-0.857086181640625	0.024078369140625	0.8574243352155213
300.0	520.0	-0.54119873046875	-0.1085205078125	0.5519717080402488
300.0	540.0	-0.302276611328125	-0.235107421875	0.38294470825006
300.0	560.0	-0.289947509765625	-0.257080078125	0.3875044838295982
300.0	580.0	-0.15130615234375	-0.849853515625	0.8632175564463701
300.0	600.0	-1.042572021484375	-0.8502197265625	1.345299224491722
300.0	620.0	-1.278778076171875	-0.9146728515625	1.5722276531988988
300.0	640.0	-1.35791015625	-1.003662109375	1.6885667360936534
300.0	660.0	-1.222259521484375	-0.9775390625	1.5650881625558966
300.0	680.0	-0.86572265625	-1.0872802734375	1.3898395988569618
300.0	700.0	-0.752532958984375	-1.7806396484375	1.9331278829775858
300.0	720.0	-0.584991455078125	-1.7376708984375	1.8334980648451773
300.0	740.0	-0.421875	-1.9346923828125	1.9801548251936536
300.0	760.0	-0.2108154296875	-2.3243408203125	2.333881615327845
300.0	780.0	0.06103515625	-2.716796875	2.717482391903989
300.0	800.0	0.45611572265625	-2.9796142578125	3.014322921953414
320.0	0.0	-0.88385009765625	2.015427589416504	2.200713376000651
320.0	20.0	-0.729217529296875	2.0148887634277344	2.142786721543043
320.0	40.0	-0.334625244140625	1.7184982299804688	1.7507741774604104
320.0	60.0	0.21490478515625	1.5373268127441406	1.5522750387302864
320.0	80.0	0.935577392578125	1.2496795654296875	1.5610906680125327
320.0	100.0	0.435577392578125	1.0659103393554688	1.151474062439119
320.0	120.0	0.18231201171875	0.7843246459960938	0.8052346365711273
320.0	140.0	0.018646240234375	0.6002960205078125	0.6005855430431156
320.0	160.0	-0.097686767578125	0.068634033203125	0.11938733213197403
320.0	180.0	-0.017242431640625	-0.2336883544921875	0.2343235977748462
320.0	200.0	0.091644287109375	-0.5368499755859375	0.5446159854855596
320.0	220.0	0.216400146484375	-0.6557159423828125	0.6905015716806435
320.0	240.0	0.358734130859375	-0.6504364013671875	0.7428039370297711
320.0	260.0	0.4637451171875	-0.57452392578125	0.7383341215265263
320.0	280.0	0.25872802734375	-0.509613037109375	0.5715292116112959
320.0	300.0	0.04376220703125	-0.484283447265625	0.4862567100408213
320.0	320.0	-0.088134765625	-0.427764892578125	0.436749974509614
320.0	340.0	-0.15545654296875	-0.356964111328125	0.389345750622853
320.0	360.0	-0.320648193359375	-0.242156982421875	0.4018149674169684
320.0	380.0	-0.470123291015625	-0.16015625	0.4966547424211557
320.0	400.0	-0.603302001953125	-0.0684814453125	0.6071762626393898
320.0	420.0	-0.68194580078125	-0.045318603515625	0.683449962343833
320.0	440.0	-0.730804443359375	0.02423095703125	0.731206040533348
320.0	460.0	-0.7333984375	0.078704833984375	0.7376094623985985
320.0	480.0	-0.717987060546875	0.1160888671875	0.727311517987732
320.0	500.0	-0.866668701171875	-0.0721435546875	0.8696662176225388
320.0	520.0	-0.687774658203125	-0.2091064453125	0.718859851388054
320.0	540.0	-0.5977783203125	-0.31005859375	0.6734057111384351
320.0	560.0	-0.59814453125	-0.3170166015625	0.6769611554073979
320.0	580.0	-0.51092529296875	-0.79248046875	0.9429050579700072
320.0	600.0	-1.466522216796875	-0.652099609375	1.6049676983995185
320.0	620.0	-1.656158447265625	-0.750244140625	1.8181658540934682
320.0	640.0	-1.7122802734375	-0.8524169921875	1.9127254019783353
320.0	660.0	-1.44976806640625	-0.824951171875	1.6680443286523452
320.0	680.0	-1.030853271484375	-0.9744873046875	1.418549954822581
320.0	700.0	-0.736236572265625	-1.8116455078125	1.9555315738485655
320.0	720.0	-0.504180908203125	-1.79345703125	1.8629778611504195
320.0	740.0	-0.388641357421875	-2.0155029296875	2.052631034618159
320.0	760.0	-0.16375732421875	-2.3934326171875	2.399028168707548
320.0	780.0	0.110382080078125	-2.819091796875	2.821251984990049
320.0	800.0	0.26715087890625	-3.1966552734375	3.2077990163500205
340.0	0.0	-1.170562744140625	1.9523489475250244	2.276375090109734
340.0	20.0	-0.957977294921875	1.894998550415039	2.1233793828849645
340.0	40.0	-0.571380615234375	1.5308418273925781	1.6339989314440388
340.0	60.0	0.074127197265625	1.3985214233398438	1.400484563611809
340.0	80.0	0.498931884765625	1.1639328002929688	1.2663619503260555
340.0	100.0	0.2198486328125	1.0145950317382812	1.038140886285445
340.0	120.0	0.01629638671875	0.7249832153320312	0.725166349697266
340.0	140.0	-0.25079345703125	0.440582275390625	0.5069616351145971
340.0	160.0	-0.1942138671875	-0.1142578125	0.22533058808162074
340.0	180.0	-0.06475830078125	-0.307464599609375	0.314210307808366
340.0	200.0	0.075775146484375	-0.5770263671875	0.5819804990326841
340.0	220.0	0.252044677734375	-0.7960968017578125	0.8350428955109089
340.0	240.0	0.4862060546875	-0.77587890625	0.9156333353359741
340.0	260.0	0.608734130859375	-0.673583984375	0.9078946117692399
340.0	280.0	0.413543701171875	-0.55975341796875	0.6959470394409557
340.0	300.0	0.16650390625	-0.496124267578125	0.5233190610673758
340.0	320.0	-0.013885498046875	-0.43170166015625	0.43192491296251034
340.0	340.0	-0.087860107421875	-0.373779296875	0.3839666147577844
340.0	360.0	-0.256927490234375	-0.247406005859375	0.3566811839352112
340.0	380.0	-0.410614013671875	-0.1949462890625	0.454541443482293
340.0	400.0	-0.548858642578125	-0.111083984375	0.5599870187042975
340.0	420.0	-0.708221435546875	-0.05804443359375	0.7105960582773421
340.0	440.0	-0.751739501953125	0.009307861328125	0.7517971236172935
340.0	460.0	-0.715972900390625	0.029571533203125	0.7165833305832249
340.0	480.0	-0.634063720703125	0.0557861328125	0.6365130749058219
340.0	500.0	-0.75848388671875	-0.223358154296875	0.7906874676526043
340.0	520.0	-0.690032958984375	-0.36328125	0.7798196913942957
340.0	540.0	-0.733245849609375	-0.383544921875	0.8274999595561767
340.0	560.0	-0.771697998046875	-0.3780517578125	0.8593258589002637
340.0	580.0	-0.870361328125	-0.6552734375	1.0894549643691473
340.0	600.0	-1.504913330078125	-0.3502197265625	1.5451271753225828
340.0	620.0	-1.59722900390625	-0.5074462890625	1.675900422818329
340.0	640.0	-1.54986572265625	-0.6251220703125	1.6711856153810583
340.0	660.0	-1.335052490234375	-0.6260986328125	1.474572700713901
340.0	680.0	-0.852630615234375	-0.8099365234375	1.176000058687487
340.0	700.0	-0.74298095703125	-1.7669677734375	1.9168191920151856
340.0	720.0	-0.57763671875	-1.8780517578125	1.9648772439699351
340.0	740.0	-0.47467041015625	-2.10693359375	2.1597409952932303
340.0	760.0	-0.2734375	-2.3988037109375	2.4143378616121174
340.0	780.0	0.021484375	-2.90283203125	2.902911534997259
340.0	800.0	0.23443603515625	-3.2471923828125	3.255644118385071
360.0	0.0	-1.321807861328125	1.625156283378601	2.094829102259604
360.0	20.0	-1.112548828125	1.5725250244140625	1.9262917347511925
360.0	40.0	-0.84716796875	1.33575439453125	1.581750097134673
360.0	60.0	-0.27862548828125	1.304443359375	1.3338682995474105
360.0	80.0	0.21221923828125	1.0652923583984375	1.086225029153158
360.0	100.0	0.067626953125	0.9237594604492188	0.9262315831142893
360.0	120.0	-0.052764892578125	0.6070022583007812	0.609291289508581
360.0	140.0	-0.352752685546875	0.2270050048828125	0.4194826926136264
360.0	160.0	-0.171234130859375	-0.2477874755859375	0.30119721218566603
360.0	180.0	-0.045562744140625	-0.4185791015625	0.42105157394135667
360.0	200.0	0.10101318359375	-0.6148681640625	0.6231103613625231
360.0	220.0	0.28106689453125	-0.999786376953125	1.0385429209919526
360.0	240.0	0.51104736328125	-1.00970458984375	1.1316681343345554
360.0	260.0	0.61187744140625	-0.890380859375	1.0803573844072258
360.0	280.0	0.764129638671875	-0.3968505859375	0.8610368704392091
360.0	300.0	0.45220947265625	0.00830078125	0.45228565103196017
360.0	320.0	0.24639892578125	0.06689453125	0.2553180544679737
360.0	340.0	0.19598388671875	0.094390869140625	0.2175300439721153
360.0	360.0	-0.052734375	0.159820556640625	0.16829594359805541
360.0	380.0	-0.333953857421875	0.02325439453125	0.3347625214267049
360.0	400.0	-0.53509521484375	-0.15997314453125	0.5584964600782132
360.0	420.0	-0.725433349609375	-0.0908203125	0.7310963506187644
360.0	440.0	-0.76031494140625	0.03826904296875	0.7612774328556794
360.0	460.0	-0.75921630859375	0.070526123046875	0.7624849751088497
360.0	480.0	-0.709747314453125	0.0595703125	0.7122428465802734
360.0	500.0	-0.914337158203125	-0.303955078125	0.9635357431818196
360.0	520.0	-0.940887451171875	-0.406005859375	1.0247487270641227
360.0	540.0	-1.00848388671875	-0.420654296875	1.0926983972033442
360.0	560.0	-1.070556640625	-0.3907470703125	1.139638009959341
360.0	580.0	-1.27593994140625	-0.5047607421875	1.3721538328224938
360.0	600.0	-1.72845458984375	-0.2257080078125	1.7431291902617585
360.0	620.0	-1.6441650390625	-0.2783203125	1.6675553580092894
360.0	640.0	-1.465423583984375	-0.378662109375	1.5135558376135103
360.0	660.0	-1.19085693359375	-0.4005126953125	1.2564038583969697
360.0	680.0	-0.72662353515625	-0.5625	0.9189058775755905
360.0	700.0	-0.706817626953125	-1.7276611328125	1.8666558728385416
360.0	720.0	-0.590423583984375	-1.9136962890625	2.002706542481084
360.0	740.0	-0.463775634765625	-2.142578125	2.1921972678412804
360.0	760.0	-0.474700927734375	-2.22998046875	2.2799460216852383
360.0	780.0	-0.269805908203125	-2.4281005859375	2.443044756759758
360.0	800.0	-0.273590087890625	-2.321044921875	2.337113832391081
380.0	0.0	-1.506927490234375	1.6128950119018555	2.2073198182959257
380.0	20.0	-1.212005615234375	1.5150089263916016	1.9401571220924065
380.0	40.0	-0.941680908203125	1.3235626220703125	1.6243709389840435
380.0	60.0	0.096405029296875	1.2457313537597656	1.2494560958328507
380.0	80.0	-0.09503173828125	0.985687255859375	0.990257743036802
380.0	100.0	-0.230804443359375	0.79486083984375	0.8276922409878822
380.0	120.0	-0.160064697265625	0.49201202392578125	0.5173939881736932
380.0	140.0	-0.374237060546875	0.0563201904296875	0.37845124036895644
380.0	160.0	-0.237884521484375	-0.3599853515625	0.43148406564023517
380.0	180.0	-0.053070068359375	-0.566192626953125	0.568674355823919
380.0	200.0	0.033966064453125	-0.761932373046875	0.7626890812325008
380.0	220.0	0.2403564453125	-1.2460784912109375	1.2690480002985653
380.0	240.0	0.534210205078125	-1.3004913330078125	1.4059367874972364
380.0	260.0	0.867156982421875	-1.028717041015625	1.3454441581273282
380.0	280.0	1.173797607421875	0.208984375	1.1922563869333889
380.0	300.0	0.71099853515625	0.83154296875	1.0940670116002478
380.0	320.0	0.59075927734375	0.8228759765625	1.0129765034646152
380.0	340.0	0.589385986328125	0.778289794921875	0.9762739604022587
380.0	360.0	0.342010498046875	0.56536865234375	0.6607668982532793
380.0	380.0	-0.11456298828125	0.28265380859375	0.3049882846872681
380.0	400.0	-0.482757568359375	-0.30072021484375	0.5687596306208167
380.0	420.0	-0.68255615234375	-0.26739501953125	0.7330641155945515
380.0	440.0	-0.736114501953125	-0.13092041015625	0.7476661780374835
380.0	460.0	-0.807525634765625	-0.03924560546875	0.8084787371058278
380.0	480.0	-0.8011474609375	-0.062835693359375	0.8036078512101263
380.0	500.0	-1.01885986328125	-0.318695068359375	1.067540148004783
380.0	520.0	-1.1278076171875	-0.4676513671875	1.2209208912204281
380.0	540.0	-1.24554443359375	-0.47900390625	1.3344758065469506
380.0	560.0	-1.307586669921875	-0.4349365234375	1.378024919505187
380.0	580.0	-1.4119873046875	-0.427978515625	1.4754232472193358
380.0	600.0	-1.51104736328125	0.0372314453125	1.5115059757074318
380.0	620.0	-1.338958740234375	-0.086181640625	1.3417294001514766
380.0	640.0	-1.08831787109375	-0.1759033203125	1.1024417293621438
380.0	660.0	-0.880035400390625	-0.2052001953125	0.9036423109267161
380.0	680.0	-0.6322021484375	-0.3406982421875	0.7181607401679956
380.0	700.0	-0.6761474609375	-1.67578125	1.8070468136669262
380.0	720.0	-0.533782958984375	-1.8760986328125	1.9505564148065666
380.0	740.0	-0.345001220703125	-2.096435546875	2.1246335788760673
380.0	760.0	-0.538421630859375	-1.6719970703125	1.7565511822064428
380.0	780.0	-0.668670654296875	-1.561279296875	1.6984444314631861
380.0	800.0	-2.343017578125	-0.809814453125	2.479018116088078
400.0	0.0	0.09857177734375	1.4256484508514404	1.4290520986667414
400.0	20.0	0.139434814453125	1.3864898681640625	1.3934834846539004
400.0	40.0	0.06768798828125	1.2918434143066406	1.293615503480459
400.0	60.0	-0.13916015625	1.1249198913574219	1.1334947335824364
400.0	80.0	-0.243011474609375	0.9042205810546875	0.9363062725383717
400.0	100.0	-0.32550048828125	0.6681365966796875	0.743207292546331
400.0	120.0	-0.351593017578125	0.36879730224609375	0.5095381243378049
400.0	140.0	-0.327880859375	-0.23797607421875	0.4051400620094939
400.0	160.0	-0.1566162109375	-0.5422821044921875	0.5644453192124949
400.0	180.0	0.029571533203125	-0.7884521484375	0.7890065056459884
400.0	200.0	0.02874755859375	-0.9634552001953125	0.9638839893412956
400.0	220.0	0.1898193359375	-1.423431396484375	1.4360321447632054
400.0	240.0	0.5888671875	-1.33642578125	1.4604103646933737
400.0	260.0	1.823944091796875	-0.1971435546875	1.834567423442254
400.0	280.0	-2.616729736328125	3.935455322265625	4.726000751854859
400.0	300.0	-1.775238037109375	2.7122802734375	3.2415944178873066
400.0	320.0	-1.073638916015625	2.00140380859375	2.2711930184457625
400.0	340.0	-1.111602783203125	1.561614990234375	1.916846922774388
400.0	360.0	-0.907470703125	0.87744140625	1.262302063070547
400.0	380.0	-0.176300048828125	0.26385498046875	0.31733445752858874
400.0	400.0	-0.5731201171875	-0.39910888671875	0.6983942813217285
400.0	420.0	-0.684906005859375	-0.355560302734375	0.7716990124023761
400.0	440.0	-0.7310791015625	-0.268035888671875	0.7786654547092442
400.0	460.0	-0.824554443359375	-0.178131103515625	0.8435761495581671
400.0	480.0	-0.85595703125	-0.157012939453125	0.8702387617786421
400.0	500.0	-0.994659423828125	-0.3544921875	1.0559413243209268
400.0	520.0	-1.1416015625	-0.5093994140625	1.2500967524754474
400.0	540.0	-1.247039794921875	-0.49169921875	1.3404761735436226
400.0	560.0	-1.35540771484375	-0.41943359375	1.4188215578514434
400.0	580.0	-1.49969482421875	-0.3603515625	1.5423805673000095
400.0	600.0	-1.505859375	0.281005859375	1.5318540238150868
400.0	620.0	-1.8046875	0.068115234375	1.8059724964157708
400.0	640.0	-1.602783203125	-0.0155029296875	1.602858177459419
400.0	660.0	-1.2115478515625	-0.07373046875	1.2137892645133275
400.0	680.0	-0.946044921875	-0.2178955078125	0.9708138063142397
400.0	700.0	-0.61358642578125	-1.5650634765625	1.681044909445583
400.0	720.0	-0.4454345703125	-1.795166015625	1.849603465633761
400.0	740.0	0.02545166015625	-1.7855224609375	1.7857038515714232
400.0	760.0	-0.686065673828125	-1.046142578125	1.2510397286142678
400.0	780.0	-1.47314453125	-0.7376708984375	1.6475172728543306
400.0	800.0	-2.28662109375	-0.46142578125	2.3327129651940934
420.0	0.0	-0.057769775390625	1.314244270324707	1.3155133404986834
420.0	20.0	-0.00494384765625	1.3028335571289062	1.302842937276327
420.0	40.0	-0.095916748046875	1.2525520324707031	1.2562191753839682
420.0	60.0	-0.266693115234375	1.0485877990722656	1.0819711595401393
420.0	80.0	-0.264739990234375	0.838958740234375	0.8797380463779809
420.0	100.0	-0.379608154296875	0.500152587890625	0.6278972543198206
420.0	120.0	-0.352081298828125	0.16324615478515625	0.3880857483039523
420.0	140.0	-0.2225341796875	-0.4696044921875	0.5196631988238808
420.0	160.0	-0.06622314453125	-0.6963348388671875	0.6994767420663812
420.0	180.0	0.17144775390625	-1.0470733642578125	1.0610169472999345
420.0	200.0	0.049530029296875	-1.2777252197265625	1.2786848559858062
420.0	220.0	0.19342041015625	-1.6222381591796875	1.6337282822316914
420.0	240.0	0.573760986328125	-1.191925048828125	1.3228329416279863
420.0	260.0	-1.27130126953125	3.73492431640625	3.9453601314955344
420.0	280.0	-2.748046875	4.556976318359375	5.321446682368004
420.0	300.0	-2.070556640625	3.65460205078125	4.200395332776524
420.0	320.0	-1.964508056640625	3.19232177734375	3.748361006454566
420.0	340.0	-1.923095703125	1.558135986328125	2.475092894270548
420.0	360.0	-1.6614990234375	0.95001220703125	1.9139232477798458
420.0	380.0	-0.442962646484375	0.36932373046875	0.5767286398886354
420.0	400.0	-0.6204833984375	-0.406463623046875	0.7417629841107882
420.0	420.0	-0.688232421875	-0.375030517578125	0.7837804256517538
420.0	440.0	-0.834320068359375	-0.32012939453125	0.8936290089909441
420.0	460.0	-0.99261474609375	-0.23565673828125	1.020204946302515
420.0	480.0	-1.13079833984375	-0.18359375	1.1456053205325312
420.0	500.0	-1.272918701171875	-0.290008544921875	1.305537045020476
420.0	520.0	-1.399566650390625	-0.4617919921875	1.473783787715869
420.0	540.0	-1.5057373046875	-0.497802734375	1.585891671293725
420.0	560.0	-1.608551025390625	-0.4102783203125	1.660049608115275
420.0	580.0	-1.6676025390625	-0.2489013671875	1.686075359785411
420.0	600.0	-1.60589599609375	0.399658203125	1.65488024630033
420.0	620.0	-2.162689208984375	0.234375	2.175351984227486
420.0	640.0	-2.067169189453125	0.183837890625	2.0753276434948145
420.0	660.0	-1.866119384765625	0.1356201171875	1.8710409868263138
420.0	680.0	-1.730621337890625	-0.0087890625	1.7306436556327722
420.0	700.0	-1.0662841796875	-1.4918212890625	1.8337100944129483
420.0	720.0	0.003936767578125	-1.28515625	1.2851622796569415
420.0	740.0	0.2669677734375	-1.38720703125	1.4126624294585082
420.0	760.0	-0.747039794921875	-0.91796875	1.1835265443468006
420.0	780.0	-1.056915283203125	-0.80029296875	1.3257219737558212
420.0	800.0	-1.746124267578125	-0.62353515625	1.8541159750417329
440.0	0.0	0.384307861328125	1.1911766529083252	1.2516366688110723
440.0	20.0	0.390594482421875	1.1841354370117188	1.2468924504083527
440.0	40.0	0.339111328125	1.1508560180664062	1.199777507366414
440.0	60.0	-0.1409912109375	0.9345817565917969	0.9451569083045583
440.0	80.0	-0.229156494140625	0.7266769409179688	0.7619528038328354
440.0	100.0	-0.254638671875	0.32000732421875	0.40895664900806794
440.0	120.0	-0.22406005859375	-0.068878173828125	0.23440800474158746
440.0	140.0	-0.05596923828125	-0.65203857421875	0.6544362901788101
440.0	160.0	0.016815185546875	-0.837310791015625	0.8374796183885238
440.0	180.0	0.200103759765625	-1.2486419677734375	1.264574346710173
440.0	200.0	-0.052581787109375	-1.4990997314453125	1.5000216162292541
440.0	220.0	-0.151153564453125	-1.682952880859375	1.6897271375105967
440.0	240.0	-1.37066650390625	-0.2699737548828125	1.3970012502700586
440.0	260.0	-2.449127197265625	4.273895263671875	4.925891264859899
440.0	280.0	-2.886199951171875	4.691558837890625	5.508255121863381
440.0	300.0	-2.838043212890625	3.898712158203125	4.82228636341263
440.0	320.0	-2.822052001953125	3.232147216796875	4.290775353333641
440.0	340.0	-2.77740478515625	1.128997802734375	2.9981016292293834
440.0	360.0	-2.53839111328125	0.632537841796875	2.6160148251281514
440.0	380.0	-0.662384033203125	0.290069580078125	0.7231133858041479
440.0	400.0	-0.6522216796875	-0.359161376953125	0.7445737130393797
440.0	420.0	-0.745697021484375	-0.27301025390625	0.7941024156798816
440.0	440.0	-0.857391357421875	-0.226287841796875	0.8867503183685997
440.0	460.0	-1.051361083984375	-0.14459228515625	1.0612573004900867
440.0	480.0	-1.2059326171875	-0.069793701171875	1.2079505941552255
440.0	500.0	-1.363128662109375	-0.0533447265625	1.3641720600115377
440.0	520.0	-1.508148193359375	-0.1636962890625	1.5170060804709982
440.0	540.0	-1.583587646484375	-0.229248046875	1.6000951537624017
440.0	560.0	-1.664764404296875	-0.150146484375	1.6715216087697164
440.0	580.0	-1.73236083984375	0.09423828125	1.7349221691698729
440.0	600.0	-1.9473876953125	0.600341796875	2.037824602101377
440.0	620.0	-2.454193115234375	0.4527587890625	2.4956070139220934
440.0	640.0	-2.40777587890625	0.4307861328125	2.446009275384358
440.0	660.0	-2.269744873046875	0.395263671875	2.3039043293997
440.0	680.0	-1.9443359375	0.2396240234375	1.95904617364226
440.0	700.0	-0.927642822265625	-1.065185546875	1.4124947628123534
440.0	720.0	0.90130615234375	-0.4815673828125	1.0218903681127325
440.0	740.0	0.43585205078125	-1.1607666015625	1.2398976221741764
440.0	760.0	-0.586334228515625	-0.9324951171875	1.1015148528765022
440.0	780.0	-0.809783935546875	-0.865478515625	1.1852438918966166
440.0	800.0	-1.6243896484375	-0.7269287109375	1.779625545089798
460.0	0.0	0.481689453125	1.1669440269470215	1.262451223326744
460.0	20.0	0.492828369140625	1.1687164306640625	1.2683760864719718
460.0	40.0	0.486907958984375	1.1461257934570312	1.2452645080262423
460.0	60.0	0.16326904296875	0.8828163146972656	0.8977869601902185
460.0	80.0	-0.055206298828125	0.6128082275390625	0.6152898984786501
460.0	100.0	-0.145263671875	0.13860321044921875	0.2007794419591759
460.0	120.0	-0.1016845703125	-0.34412384033203125	0.35883278741567515
460.0	140.0	-0.0146484375	-0.8262939453125	0.8264237779621834
460.0	160.0	0.108551025390625	-0.972747802734375	0.9787857849590536
460.0	180.0	0.229400634765625	-1.4108428955078125	1.42937130481752
460.0	200.0	-0.0159912109375	-1.7054595947265625	1.705534563728375
460.0	220.0	-0.31024169921875	-1.761016845703125	1.788135968763092
460.0	240.0	-3.074066162109375	0.485595703125	3.1121834707997738
460.0	260.0	-2.618255615234375	4.32086181640625	5.052238048942652
460.0	280.0	-3.413909912109375	4.6112060546875	5.737421212250788
460.0	300.0	-3.9041748046875	3.841339111328125	5.477085636885352
460.0	320.0	-4.089447021484375	3.235931396484375	5.214866148261214
460.0	340.0	-4.187164306640625	1.000091552734375	4.3049422812223535
460.0	360.0	-3.64617919921875	0.568023681640625	3.6901590285135484
460.0	380.0	-1.307891845703125	0.2086181640625	1.324425391795829
460.0	400.0	-0.959228515625	-0.23162841796875	0.9867983933908926
460.0	420.0	-1.046051025390625	-0.132537841796875	1.054414068205158
460.0	440.0	-1.0618896484375	-0.108367919921875	1.0674049051446743
460.0	460.0	-1.14117431640625	-0.061187744140625	1.142813528296848
460.0	480.0	-1.337554931640625	-0.008148193359375	1.3375797502247029
460.0	500.0	-1.49627685546875	0.02337646484375	1.4964594506100195
460.0	520.0	-1.686920166015625	0.044677734375	1.68751170261396
460.0	540.0	-1.783416748046875	0.040771484375	1.7838827346976123
460.0	560.0	-1.94976806640625	0.063232421875	1.9507931340748934
460.0	580.0	-2.1092529296875	0.347900390625	2.13775176369763
460.0	600.0	-2.213470458984375	0.7308349609375	2.3310021906735776
460.0	620.0	-2.551025390625	0.7850341796875	2.669083964001706
460.0	640.0	-2.406036376953125	0.8282470703125	2.544602966417936
460.0	660.0	-2.230255126953125	0.8240966796875	2.3776402732063278
460.0	680.0	-1.862548828125	0.6455078125	1.971235265803741
460.0	700.0	-0.367156982421875	0.1463623046875	0.39525456856888275
460.0	720.0	1.062591552734375	-0.00390625	1.062598732698055
460.0	740.0	0.85821533203125	-1.2088623046875	1.4825254223209405
460.0	760.0	0.491058349609375	-1.03662109375	1.147049081220385
460.0	780.0	0.444366455078125	-1.0272216796875	1.1192166571395854
460.0	800.0	-0.465911865234375	-0.9097900390625	1.0221505668655277
480.0	0.0	0.522216796875	1.146117925643921	1.2594827042959778
480.0	20.0	0.51409912109375	1.1613883972167969	1.2700869716279932
480.0	40.0	0.550689697265625	1.1526679992675781	1.2774594550160985
480.0	60.0	0.37176513671875	0.9743919372558594	1.0429041011851174
480.0	80.0	0.159942626953125	0.6310195922851562	0.6509741698135121
480.0	100.0	-0.034149169921875	-0.03629302978515625	0.049833220017768576
480.0	120.0	-0.051910400390625	-0.5458984375	0.5483610067589201
480.0	140.0	-0.021331787109375	-0.9122772216796875	0.9125265882903848
480.0	160.0	0.1163330078125	-1.0547027587890625	1.0610990896725727
480.0	180.0	0.154998779296875	-1.5618743896484375	1.5695465047660107
480.0	200.0	-0.09912109375	-1.8537750244140625	1.8564231285909887
480.0	220.0	-0.431976318359375	-1.793701171875	1.8449843992860937
480.0	240.0	-2.427734375	-0.2682647705078125	2.442511040436102
480.0	260.0	-2.78955078125	4.065185546875	4.930246149199235
480.0	280.0	-3.058563232421875	4.393402099609375	5.353203812258133
480.0	300.0	-4.21240234375	3.39398193359375	5.409569934032766
480.0	320.0	-4.4827880859375	2.92559814453125	5.352991082255591
480.0	340.0	-4.33209228515625	0.92022705078125	4.428751674241835
480.0	360.0	-3.4080810546875	0.4256591796875	3.4345599736461287
480.0	380.0	-1.60174560546875	0.156280517578125	1.6093516038494942
480.0	400.0	-1.082061767578125	-0.129119873046875	1.0897383220158579
480.0	420.0	-1.16937255859375	-0.063934326171875	1.1711190284745376
480.0	440.0	-1.2215576171875	-0.033721923828125	1.222022986795041
480.0	460.0	-1.24639892578125	-0.04217529296875	1.2471122794382443
480.0	480.0	-1.44732666015625	-0.00726318359375	1.4473448846197514
480.0	500.0	-1.61444091796875	0.035491943359375	1.614830999100279
480.0	520.0	-1.78045654296875	0.0623779296875	1.7815489068539014
480.0	540.0	-2.00653076171875	0.11669921875	2.009921492342546
480.0	560.0	-2.178802490234375	0.177490234375	2.1860199163662726
480.0	580.0	-2.4349365234375	0.4803466796875	2.4818639781133665
480.0	600.0	-2.413482666015625	0.873291015625	2.566619523250229
480.0	620.0	-2.459686279296875	0.9749755859375	2.64587112039409
480.0	640.0	-2.32244873046875	1.04052734375	2.5448900288121172
480.0	660.0	-2.1951904296875	1.1505126953125	2.478414913743626
480.0	680.0	-1.82958984375	1.141357421875	2.156408069179462
480.0	700.0	-0.7408447265625	0.7012939453125	1.0201294558081524
480.0	720.0	0.40887451171875	0.075927734375	0.41586462602698826
480.0	740.0	3.785797119140625	-2.083251953125	4.321133940008408
480.0	760.0	4.98980712890625	-1.57666015625	5.232975485513945
480.0	780.0	5.2945556640625	-1.5816650390625	5.525756416604779
480.0	800.0	5.39398193359375	-1.5814208984375	5.621025988015946
500.0	0.0	0.480316162109375	1.059216022491455	1.163031469000774
500.0	20.0	0.351348876953125	1.0964984893798828	1.151414334871938
500.0	40.0	0.364166259765625	1.0917854309082031	1.1509181082488429
500.0	60.0	0.277130126953125	1.0023040771484375	1.0399108473005925
500.0	80.0	0.176361083984375	0.7252349853515625	0.7463705620682162
500.0	100.0	0.084197998046875	-0.05068206787109375	0.09827499620346836
500.0	120.0	-0.04510498046875	-0.6765975952148438	0.6780993770190294
500.0	140.0	-0.034423828125	-0.951934814453125	0.9525570276422746
500.0	160.0	0.12017822265625	-1.11004638671875	1.116532930937627
500.0	180.0	0.0380859375	-1.6363372802734375	1.6367804475395973
500.0	200.0	-0.231475830078125	-1.89239501953125	1.9064994020080461
500.0	220.0	-0.4718017578125	-1.8398895263671875	1.8994184288646456
500.0	240.0	-1.218170166015625	-0.8744659423828125	1.4995430096392686
500.0	260.0	-4.048614501953125	3.142059326171875	5.1248235281430725
500.0	280.0	-3.38165283203125	3.94073486328125	5.192780289889537
500.0	300.0	-4.834259033203125	2.57928466796875	5.479303769506184
500.0	320.0	-4.746002197265625	2.0367431640625	5.164577385692412
500.0	340.0	-3.840850830078125	0.60430908203125	3.888100380074732
500.0	360.0	-2.449554443359375	0.064788818359375	2.4504111006045624
500.0	380.0	-1.4375	0.001007080078125	1.437500352768751
500.0	400.0	-1.1441650390625	-0.09716796875	1.1482836107703938
500.0	420.0	-1.222198486328125	-0.026580810546875	1.2224874966526607
500.0	440.0	-1.274444580078125	0.001251220703125	1.2744451942879915
500.0	460.0	-1.370819091796875	-0.01531982421875	1.3709046937876106
500.0	480.0	-1.570220947265625	-0.003448486328125	1.5702247340077509
500.0	500.0	-1.730010986328125	0.05474853515625	1.7308770652238035
500.0	520.0	-1.86761474609375	0.1156005859375	1.8711890164534195
500.0	540.0	-1.993408203125	0.1800537109375	2.00152332065065
500.0	560.0	-2.140350341796875	0.251953125	2.1551287578303215
500.0	580.0	-2.312896728515625	0.5384521484375	2.374746721849562
500.0	600.0	-2.416961669921875	0.7354736328125	2.5263857936653213
500.0	620.0	-2.466796875	0.8134765625	2.5974662539187263
500.0	640.0	-2.281890869140625	0.9019775390625	2.453688941092697
500.0	660.0	-2.15240478515625	1.0579833984375	2.3983692856882746
500.0	680.0	-1.8089599609375	1.0458984375	2.0895549004129905
500.0	700.0	-1.424072265625	1.1026611328125	1.8010672923402018
500.0	720.0	-0.845855712890625	0.626220703125	1.0524372931686128
500.0	740.0	3.58526611328125	-2.302978515625	4.261202077638793
500.0	760.0	5.19317626953125	-1.5899658203125	5.431120609614973
500.0	780.0	5.425689697265625	-1.580078125	5.651084459828739
500.0	800.0	5.52728271484375	-1.5775146484375	5.747991534079133
520.0	0.0	0.3052978515625	1.0256036520004272	1.0700792630292821
520.0	20.0	0.2657470703125	1.0450515747070312	1.078310854613512
520.0	40.0	0.2833251953125	1.0438423156738281	1.08160988636854
520.0	60.0	0.246337890625	0.9392852783203125	0.971050560180489
520.0	80.0	0.2247314453125	0.784332275390625	0.8158929713704368
520.0	100.0	0.19677734375	0.2016754150390625	0.281769934599992
520.0	120.0	0.1112060546875	-0.5308837890625	0.5424061062419157
520.0	140.0	0.0760498046875	-0.8211212158203125	0.824635449070215
520.0	160.0	0.0115966796875	-1.099334716796875	1.0993958807156956
520.0	180.0	-0.0673828125	-1.66748046875	1.6688413816427041
520.0	200.0	-0.293701171875	-1.818389892578125	1.8419560743381025
520.0	220.0	-0.344482421875	-1.808746337890625	1.8412581171073252
520.0	240.0	-0.609375	-1.2024688720703125	1.348061303844543
520.0	260.0	-2.691650390625	1.8768310546875	3.2813833413959896
520.0	280.0	-4.1630859375	2.468231201171875	4.839777865300081
520.0	300.0	-4.6834716796875	1.989471435546875	5.088507007688188
520.0	320.0	-4.626708984375	1.7552490234375	4.948467960932418
520.0	340.0	-4.078125	0.902069091796875	4.17670110996708
520.0	360.0	-2.381591796875	-0.00238037109375	2.3815929864502112
520.0	380.0	-1.3065185546875	-0.15350341796875	1.3155052387089923
520.0	400.0	-1.12060546875	-0.170989990234375	1.1335758436702676
520.0	420.0	-1.236083984375	-0.07489013671875	1.2383505759703624
520.0	440.0	-1.3173828125	-0.01971435546875	1.3175303148246564
520.0	460.0	-1.3974609375	-0.02532958984375	1.397690473588495
520.0	480.0	-1.599365234375	0.030853271484375	1.599662801120501
520.0	500.0	-1.7232666015625	0.13970947265625	1.7289206218940925
520.0	520.0	-1.81005859375	0.198486328125	1.8209088212375635
520.0	540.0	-1.950439453125	0.270751953125	1.9691421178847277
520.0	560.0	-2.1209716796875	0.3189697265625	2.144822265946475
520.0	580.0	-2.2135009765625	0.50634765625	2.270677106555005
520.0	600.0	-2.1727294921875	0.5963134765625	2.253074168453273
520.0	620.0	-2.1884765625	0.6351318359375	2.2787764510002195
520.0	640.0	-2.080322265625	0.5673828125	2.156307952212657
520.0	660.0	-1.9658203125	0.61767578125	2.0605758592637144
520.0	680.0	-1.8011474609375	0.6475830078125	1.9140261043280176
520.0	700.0	-1.4412841796875	0.5982666015625	1.5605201098232002
520.0	720.0	-0.851806640625	0.48828125	0.9818315192100987
520.0	740.0	3.5157470703125	-2.8638916015625	4.53457303038678
520.0	760.0	5.25439453125	-1.6417236328125	5.504899488325376
520.0	780.0	5.4710693359375	-1.6116943359375	5.703521571023346
520.0	800.0	5.576904296875	-1.6016845703125	5.802349093193202
540.0	0.0	0.070068359375	1.0023177862167358	1.0047639123455432
540.0	20.0	0.134765625	0.9963302612304688	1.005403283824563
540.0	40.0	0.20703125	0.9892807006835938	1.010711750808105
540.0	60.0	0.2237548828125	0.9002265930175781	0.9276174676872314
540.0	80.0	0.25537109375	0.8183441162109375	0.8572639547188087
540.0	100.0	0.2720947265625	0.62750244140625	0.6839553013128313
540.0	120.0	0.1768798828125	0.1446075439453125	0.22846845451759684
540.0	140.0	0.0804443359375	-0.2804718017578125	0.2917802645240062
540.0	160.0	-0.1170654296875	-0.957794189453125	0.9649217710146702
540.0	180.0	-0.1563720703125	-1.6851806640625	1.692420188636364
540.0	200.0	-0.236083984375	-1.59552001953125	1.61289174478741
540.0	220.0	-0.1541748046875	-1.61602783203125	1.6233655855352025
540.0	240.0	-0.238525390625	-1.4124908447265625	1.4324890046381393
540.0	260.0	-1.0189208984375	-0.001678466796875	1.0189222809044223
540.0	280.0	-1.8896484375	2.61346435546875	3.2250530467965763
540.0	300.0	-2.639892578125	2.101837158203125	3.3744262125052975
540.0	320.0	-2.9412841796875	1.7728271484375	3.4342493683361153
540.0	340.0	-2.6436767578125	0.9757080078125	2.817983838901041
540.0	360.0	-0.7139892578125	0.238494873046875	0.752768533309735
540.0	380.0	-0.8580322265625	-0.347442626953125	0.9257082050213715
540.0	400.0	-0.84326171875	-0.270660400390625	0.8856338852194046
540.0	420.0	-0.948974609375	-0.126129150390625	0.9573198900141451
540.0	440.0	-1.0408935546875	-0.02728271484375	1.0412510450027048
540.0	460.0	-1.0892333984375	0.00384521484375	1.0892401856105476
540.0	480.0	-1.20751953125	0.17266845703125	1.2198023669446507
540.0	500.0	-1.280517578125	0.2357177734375	1.3020323101219293
540.0	520.0	-1.269287109375	0.3526611328125	1.3173684528719134
540.0	540.0	-1.418212890625	0.351806640625	1.461196672430774
540.0	560.0	-1.24072265625	0.427978515625	1.312462692638779
540.0	580.0	-1.3837890625	0.470458984375	1.4615758021648366
540.0	600.0	-1.4273681640625	0.29296875	1.4571240730479043
540.0	620.0	-1.4296875	0.10986328125	1.433902468169738
540.0	640.0	-1.4110107421875	-0.054931640625	1.4120796010530972
540.0	660.0	-1.4385986328125	-0.155517578125	1.4469802152883293
540.0	680.0	-1.426025390625	-0.129638671875	1.4319059326480554
540.0	700.0	-1.0072021484375	-0.5263671875	1.1364499918138835
540.0	720.0	0.0107421875	-1.2701416015625	1.2701870266271962
540.0	740.0	3.4827880859375	-3.600830078125	5.009569852100865
540.0	760.0	5.315673828125	-1.7005615234375	5.581066004090004
540.0	780.0	5.519775390625	-1.6258544921875	5.754243928850744
540.0	800.0	5.6112060546875	-1.623779296875	5.8414289855412544
560.0	0.0	-0.1678466796875	0.9569913148880005	0.9715991378409011
560.0	20.0	-0.02001953125	0.9315299987792969	0.9317450940344288
560.0	40.0	0.1114501953125	0.9210395812988281	0.9277580807270368
560.0	60.0	0.172607421875	0.8309059143066406	0.8486447787596932
560.0	80.0	0.2374267578125	0.7817611694335938	0.8170201903010327
560.0	100.0	0.31201171875	0.7854156494140625	0.8451207339675454
560.0	120.0	0.3287353515625	0.717071533203125	0.7888336422194485
560.0	140.0	0.291259765625	0.591827392578125	0.659614973812566
560.0	160.0	0.1671142578125	0.2360687255859375	0.2892328099714681
560.0	180.0	0.134521484375	-1.112518310546875	1.1206217118459407
560.0	200.0	0.145751953125	-1.0805511474609375	1.0903368351655836
560.0	220.0	0.0972900390625	-1.0774688720703125	1.0818523568312148
560.0	240.0	0.0289306640625	-1.002685546875	1.003102830837953
560.0	260.0	-0.0460205078125	0.030548095703125	0.05523652134600492
560.0	280.0	-0.1309814453125	2.030792236328125	2.035011854055582
560.0	300.0	-0.417236328125	1.722808837890625	1.77261288650999
560.0	320.0	-0.8125	1.1605224609375	1.4166752035454109
560.0	340.0	-0.696044921875	0.5552978515625	0.890412397273254
560.0	360.0	0.0697021484375	0.2342529296875	0.24440299622545567
560.0	380.0	-0.2520751953125	-0.485870361328125	0.5473681687027094
560.0	400.0	-0.206298828125	-0.323883056640625	0.3840044802663409
560.0	420.0	-0.288330078125	-0.0587158203125	0.2942478232825833
560.0	440.0	-0.348876953125	0.0604248046875	0.3540710175138682
560.0	460.0	-0.2867431640625	0.0927734375	0.30137775770972247
560.0	480.0	-0.138916015625	0.280914306640625	0.31338555657928513
560.0	500.0	-0.0133056640625	0.324737548828125	0.32501002494545145
560.0	520.0	0.0020751953125	2.0274658203125	2.027466882336435
560.0	540.0	-0.75732421875	1.88330078125	2.0298674353174295
560.0	560.0	-1.17236328125	2.0152587890625	2.331459553609481
560.0	580.0	-1.3321533203125	1.978515625	2.385195284916679
560.0	600.0	-1.545654296875	1.81591796875	2.384660410766547
560.0	620.0	-1.612548828125	1.557373046875	2.2418127776913113
560.0	640.0	-2.058837890625	1.6978759765625	2.668631913857972
560.0	660.0	-2.230224609375	1.92724609375	2.947571765731329
560.0	680.0	-2.2225341796875	1.890869140625	2.918054880711998
560.0	700.0	-2.20947265625	1.96044921875	2.9538331973918086
560.0	720.0	-2.0989990234375	1.8746337890625	2.8142581160025824
560.0	740.0	-1.778564453125	1.8814697265625	2.5890577138972777
560.0	760.0	1.3824462890625	-2.5174560546875	2.8720624522153813
560.0	780.0	3.444091796875	-2.342529296875	4.165238506018515
560.0	800.0	4.894287109375	-3.5816650390625	6.064847134185401
580.0	0.0	-0.3565673828125	0.8958109021186829	0.9641667235703815
580.0	20.0	-0.1781005859375	0.869171142578125	0.8872306880410777
580.0	40.0	0.001953125	0.85577392578125	0.8557761545780053
580.0	60.0	0.0875244140625	0.7483139038085938	0.7534150394638013
580.0	80.0	0.16552734375	0.6633529663085938	0.6836932495200907
580.0	100.0	0.2393798828125	0.6550445556640625	0.6974138643592163
580.0	120.0	0.269775390625	0.6714401245117188	0.7236094265494223
580.0	140.0	0.2818603515625	0.7126617431640625	0.7663758985984465
580.0	160.0	0.1900634765625	0.629364013671875	0.6574368310554224
580.0	180.0	0.1375732421875	0.0837249755859375	0.16104741073002807
580.0	200.0	0.13818359375	-0.483428955078125	0.5027904734475315
580.0	220.0	0.102783203125	-0.2819061279296875	0.3000590805307254
580.0	240.0	0.037109375	-0.234039306640625	0.236963083128396
580.0	260.0	-0.0318603515625	0.000946044921875	0.031874394153933366
580.0	280.0	-0.057861328125	1.6851806640625	1.686173716976551
580.0	300.0	-0.2020263671875	1.1400146484375	1.1577772029587796
580.0	320.0	-0.23681640625	0.840087890625	0.8728285480229935
580.0	340.0	-0.2628173828125	0.623046875	0.6762103113349262
580.0	360.0	-0.2388916015625	0.46307373046875	0.5210628341643077
580.0	380.0	-0.26806640625	0.034912109375	0.270330267526228
580.0	400.0	-0.1611328125	0.246307373046875	0.2943316246709018
580.0	420.0	-0.143798828125	0.53033447265625	0.5494840815325828
580.0	440.0	-0.22802734375	0.49383544921875	0.5439392616853147
580.0	460.0	-0.171142578125	0.481658935546875	0.5111605542678547
580.0	480.0	-0.095703125	0.711517333984375	0.7179247904167945
580.0	500.0	-0.0361328125	0.85321044921875	0.8539752050236712
580.0	520.0	-0.8663330078125	1.9443359375	2.128608728319852
580.0	540.0	-1.026611328125	2.038818359375	2.282698210793346
580.0	560.0	-1.223388671875	2.119873046875	2.4475582888542555
580.0	580.0	-1.2603759765625	2.1060791015625	2.4544076239154293
580.0	600.0	-1.359130859375	1.992431640625	2.4118500234195857
580.0	620.0	-1.3414306640625	1.76953125	2.2205127946521097
580.0	640.0	-1.5152587890625	1.626708984375	2.2231039826507213
580.0	660.0	-1.6627197265625	1.8433837890625	2.4824787376488233
580.0	680.0	-1.6279296875	2.091064453125	2.6500387949173128
580.0	700.0	-1.445556640625	2.17919921875	2.615060847524517
580.0	720.0	-1.3592529296875	2.3125	2.6823916151196214
580.0	740.0	-0.790283203125	2.1573486328125	2.2975423096516576
580.0	760.0	0.460205078125	-0.0948486328125	0.4698776192567995
580.0	780.0	4.2508544921875	-1.755126953125	4.59893841395343
580.0	800.0	5.3031005859375	-1.866943359375	5.622130675436588
600.0	0.0	-0.3570556640625	0.793601930141449	0.8702257010473468
600.0	20.0	-0.2340087890625	0.7808933258056641	0.8152021219589217
600.0	40.0	-0.0830078125	0.7665824890136719	0.7710635573014922
600.0	60.0	0.0296630859375	0.6787796020507812	0.6794274404434608
600.0	80.0	0.1258544921875	0.581085205078125	0.594558129003767
600.0	100.0	0.1837158203125	0.5158920288085938	0.5476276910651449
600.0	120.0	0.2449951171875	0.5713348388671875	0.6216478951537695
600.0	140.0	0.2574462890625	0.6317596435546875	0.6822014650939986
600.0	160.0	0.178955078125	0.6993865966796875	0.7219186461104331
600.0	180.0	0.12890625	0.5899200439453125	0.6038397796911875
600.0	200.0	0.1302490234375	-0.028350830078125	0.133298828474001
600.0	220.0	0.09814453125	0.351165771484375	0.36462274761251323
600.0	240.0	0.055419921875	0.4487762451171875	0.4521852340823538
600.0	260.0	-0.001953125	0.434783935546875	0.4347883224132115
600.0	280.0	-0.0489501953125	1.28936767578125	1.2902965259856645
600.0	300.0	-0.1812744140625	0.636566162109375	0.6618737734163228
600.0	320.0	-0.235107421875	0.24017333984375	0.3360933397025455
600.0	340.0	-0.2440185546875	0.30487060546875	0.3905011409850919
600.0	360.0	-0.2646484375	0.360626220703125	0.4473142816072503
600.0	380.0	-0.19677734375	0.462249755859375	0.502390445575309
600.0	400.0	-0.0694580078125	0.779144287109375	0.7822341305417819
600.0	420.0	-0.044921875	0.84112548828125	0.8423242023650317
600.0	440.0	-0.088134765625	0.5382080078125	0.5453765640227619
600.0	460.0	-0.08642578125	0.530120849609375	0.5371196615794644
600.0	480.0	-0.0645751953125	0.93035888671875	0.9325972410136111
600.0	500.0	0.0013427734375	1.09796142578125	1.097962246866485
600.0	520.0	-0.873291015625	1.96240234375	2.1479432387115907
600.0	540.0	-1.0306396484375	1.98681640625	2.238226422209232
600.0	560.0	-1.2288818359375	2.051025390625	2.3909947134373915
600.0	580.0	-1.2613525390625	2.0458984375	2.403478862891113
600.0	600.0	-1.36083984375	1.92578125	2.3580751691133783
600.0	620.0	-1.3062744140625	1.77783203125	2.2061367990613885
600.0	640.0	-1.4688720703125	1.69873046875	2.245722681989859
600.0	660.0	-1.624267578125	1.888427734375	2.4908642021002967
600.0	680.0	-1.5804443359375	2.10693359375	2.6338134838042757
600.0	700.0	-1.410400390625	2.1812744140625	2.597534856612872
600.0	720.0	-1.346923828125	2.2493896484375	2.621823332962899
600.0	740.0	-0.7904052734375	2.0587158203125	2.20523271449586
600.0	760.0	0.4124755859375	0.096923828125	0.42371020456544173
600.0	780.0	4.3350830078125	-1.7933349609375	4.6913745285092485
600.0	800.0	5.3092041015625	-1.8544921875	5.623770040244054
620.0	0.0	-0.462646484375	0.6579827070236206	0.8043525422640739
620.0	20.0	-0.3223876953125	0.6513538360595703	0.7267706968765478
620.0	40.0	-0.2139892578125	0.6426467895507812	0.6773376547771951
620.0	60.0	-0.093017578125	0.5729751586914062	0.5804763581039994
620.0	80.0	0.0780029296875	0.49915313720703125	0.5052111552840598
620.0	100.0	0.1527099609375	0.4539642333984375	0.47896122742301783
620.0	120.0	0.2122802734375	0.5015640258789062	0.544636930942583
620.0	140.0	0.255859375	0.5531005859375	0.6094130601979223
620.0	160.0	0.172119140625	0.64056396484375	0.6632851510668949
620.0	180.0	0.099365234375	0.6950531005859375	0.7021198348120669
620.0	200.0	0.0853271484375	0.6823883056640625	0.687702349834247
620.0	220.0	0.05615234375	1.274810791015625	1.276046879467405
620.0	240.0	0.0509033203125	1.370208740234375	1.3711539446150858
620.0	260.0	0.0330810546875	1.40399169921875	1.4043813754299044
620.0	280.0	-0.0452880859375	1.30389404296875	1.3046803003101084
620.0	300.0	-0.1776123046875	0.669189453125	0.6923587617342196
620.0	320.0	-0.2193603515625	0.362701416015625	0.42387649264539673
620.0	340.0	-0.1766357421875	0.709136962890625	0.730804637065111
620.0	360.0	-0.16943359375	0.85614013671875	0.8727449091182601
620.0	380.0	-0.076904296875	0.9765625	0.9795859264424372
620.0	400.0	0.0037841796875	1.053680419921875	1.0536872151367531
620.0	420.0	-0.006591796875	0.930145263671875	0.9301686209055126
620.0	440.0	-0.0821533203125	0.41241455078125	0.42051745473222446
620.0	460.0	-0.0859375	0.37506103515625	0.38478050106356454
620.0	480.0	-0.070556640625	0.828826904296875	0.8318246671159895
620.0	500.0	-0.0247802734375	1.02777099609375	1.028069687503321
620.0	520.0	-0.9029541015625	1.9107666015625	2.1133752897143583
620.0	540.0	-1.0447998046875	1.9110107421875	2.1779735279913432
620.0	560.0	-1.234375	1.9678955078125	2.3229925463276064
620.0	580.0	-1.203125	1.99853515625	2.3327349906048505
620.0	600.0	-1.2718505859375	1.9781494140625	2.3517395725941626
620.0	620.0	-1.1982421875	1.897705078125	2.244341530036415
620.0	640.0	-1.4012451171875	1.79150390625	2.2744173153910916
620.0	660.0	-1.5869140625	1.9178466796875	2.489263370667841
620.0	680.0	-1.5616455078125	2.0609130859375	2.5857492994989655
620.0	700.0	-1.411376953125	2.099365234375	2.529687587650856
620.0	720.0	-1.3546142578125	2.1671142578125	2.555653339927607
620.0	740.0	-0.8284912109375	1.9854736328125	2.1513956477585316
620.0	760.0	0.22900390625	0.2593994140625	0.34602145178258403
620.0	780.0	3.9696044921875	-1.8299560546875	4.371098144229047
620.0	800.0	5.2230224609375	-1.9371337890625	5.570677781400146
