# Supplementary material for: Real-time emotion detection by quantitative facial motion analysis
Source: PLoS One. 2023 Mar 10;18(3):e0282730. doi: 10.1371/journal.pone.0282730 (PMC10004542; doi:10.1371/journal.pone.0282730)
Supplement: S1 Dataset — Data from each participant is organized into folders by Study ID and subsequently by emotions. The data files (.csv) contain the pixel displacement results after DISC-processing of videos. (ZIP) [file pone.0282730.s004.zip › S1_Dataset/1/happy/result/101000_cropped_result.csv]

pos_x	pos_y	disp_x	disp_y	disp_xy_indi
0.0	0.0	0.30315858125686646	0.6872433423995972	0.751138161101036
0.0	20.0	0.2937390208244324	0.7132358551025391	0.7713546508310859
0.0	40.0	0.31715697050094604	0.7643661499023438	0.8275531131316407
0.0	60.0	0.29478973150253296	0.8782119750976562	0.926367777399593
0.0	80.0	0.2686152458190918	1.0290298461914062	1.063511436064117
0.0	100.0	0.3170504570007324	1.0543594360351562	1.1009971901148277
0.0	120.0	0.41101956367492676	0.9521713256835938	1.03709561525328
0.0	140.0	0.5085679292678833	0.8376007080078125	0.9799062632389955
0.0	160.0	0.5159541368484497	0.85552978515625	0.9990695094038893
0.0	180.0	0.4593575596809387	1.025299072265625	1.1234979106454888
0.0	200.0	-0.00929415225982666	1.541778564453125	1.5418065777111498
0.0	220.0	-0.014549791812896729	1.651885986328125	1.6519500622806493
0.0	240.0	0.1251147985458374	1.5947723388671875	1.5996726307688973
0.0	260.0	0.3423927426338196	1.28125	1.326210523524945
0.0	280.0	0.6266400814056396	0.772613525390625	0.9947911596112003
0.0	300.0	0.7815107107162476	0.57391357421875	0.9696059929872314
0.0	320.0	0.7826105356216431	0.55426025390625	0.959001397040805
0.0	340.0	0.6302778720855713	0.9666748046875	1.1539975624143806
0.0	360.0	0.39913904666900635	1.275634765625	1.3366211257671308
0.0	380.0	0.2692548632621765	1.17767333984375	1.2080615368304157
0.0	400.0	0.21025174856185913	0.9588623046875	0.9816428663846865
0.0	420.0	0.22211045026779175	0.875885009765625	0.9036081022491389
0.0	440.0	0.10777658224105835	0.16546630859375	0.19747124084080123
0.0	460.0	-0.008335471153259277	0.3154296875	0.31553980388485775
0.0	480.0	-0.10306918621063232	0.31195068359375	0.32853688703208034
0.0	500.0	-0.1903412640094757	0.863922119140625	0.884641862408259
0.0	520.0	0.09568053483963013	1.123046875	1.127115365965021
0.0	540.0	0.668926477432251	1.3240966796875	1.483473845192217
0.0	560.0	0.8537219762802124	1.31982421875	1.5718705993760553
0.0	580.0	1.3689260482788086	1.315673828125	1.8986722064825532
0.0	600.0	1.6165533065795898	1.241455078125	2.0382480967771697
0.0	620.0	1.9486076831817627	1.1103515625	2.2427555585264276
0.0	640.0	1.5451862812042236	1.1728515625	1.939892118464434
0.0	660.0	1.2301537990570068	1.328369140625	1.8104814119728454
0.0	680.0	1.3209781646728516	1.46533203125	1.9728611895796688
0.0	700.0	1.3624038696289062	1.6514892578125	2.140925284228737
0.0	720.0	1.6275064945220947	1.554931640625	2.25090866023665
0.0	740.0	1.81813645362854	2.583740234375	3.159324890343053
0.0	760.0	1.916062831878662	2.218017578125	2.9310234991515114
0.0	780.0	2.8394417762756348	-2.9774169921875	4.114297211702892
0.0	800.0	3.010692596435547	-3.40576171875	4.545710372992847
20.0	0.0	0.24567413330078125	0.7398291826248169	0.7795530765999161
20.0	20.0	0.2923927307128906	0.8036708831787109	0.8552078095077186
20.0	40.0	0.25713348388671875	0.9349555969238281	0.9696698390456997
20.0	60.0	0.24727249145507812	0.9982490539550781	1.028418620384039
20.0	80.0	0.22375106811523438	1.1341323852539062	1.155993428945175
20.0	100.0	0.2867107391357422	1.0659332275390625	1.1038191398538106
20.0	120.0	0.40321922302246094	0.9048995971679688	0.990670996229116
20.0	140.0	0.4621849060058594	0.898590087890625	1.0104845537636518
20.0	160.0	0.48203468322753906	0.9375152587890625	1.0541784935657703
20.0	180.0	0.4285392761230469	1.0572967529296875	1.1408428178043308
20.0	200.0	0.05689048767089844	1.5069427490234375	1.5080162387791942
20.0	220.0	0.09144783020019531	1.538299560546875	1.5410153288098831
20.0	240.0	0.22803688049316406	1.37725830078125	1.3960090422113711
20.0	260.0	0.387542724609375	1.11236572265625	1.1779417915747021
20.0	280.0	0.6248779296875	0.724884033203125	0.9570419471493219
20.0	300.0	0.8007984161376953	0.419036865234375	0.9038086067935474
20.0	320.0	0.8627166748046875	-0.072723388671875	0.8657763869764395
20.0	340.0	0.7160873413085938	0.288421630859375	0.7719897133576276
20.0	360.0	0.4858379364013672	0.597076416015625	0.7697653843924152
20.0	380.0	0.3078155517578125	0.481536865234375	0.5715139250129564
20.0	400.0	0.221771240234375	0.36761474609375	0.4293286439787883
20.0	420.0	0.2156963348388672	0.375823974609375	0.43332270740651113
20.0	440.0	0.08491897583007812	-0.365264892578125	0.375006232223064
20.0	460.0	-0.03353691101074219	-0.180267333984375	0.18336039949230215
20.0	480.0	-0.14475059509277344	-0.159423828125	0.21533390758016163
20.0	500.0	-0.20736312866210938	0.6961669921875	0.7263937968759984
20.0	520.0	0.07613754272460938	0.9891357421875	0.9920617127401693
20.0	540.0	0.5656871795654297	1.17822265625	1.3069853146938937
20.0	560.0	0.6314067840576172	1.138916015625	1.3022304779113056
20.0	580.0	1.3039569854736328	1.254638671875	1.8095364093959945
20.0	600.0	1.569631576538086	1.1392822265625	1.93951212366065
20.0	620.0	2.4476661682128906	1.1746826171875	2.714949156455135
20.0	640.0	2.9685611724853516	1.2425537109375	3.2181198174325574
20.0	660.0	2.8451175689697266	1.2816162109375	3.1204541485812607
20.0	680.0	2.945720672607422	1.3338623046875	3.233644836541727
20.0	700.0	2.583953857421875	1.604736328125	3.0417094240064246
20.0	720.0	2.3402252197265625	1.831787109375	2.9718846029273505
20.0	740.0	2.1657772064208984	2.2626953125	3.132152771667082
20.0	760.0	1.9106273651123047	2.0350341796875	2.791390521014995
20.0	780.0	2.8118896484375	-4.1409912109375	5.005450189948112
20.0	800.0	2.981830596923828	-4.6922607421875	5.559552552267593
40.0	0.0	0.27346038818359375	0.831710159778595	0.8755126348514096
40.0	20.0	0.29996490478515625	0.8564071655273438	0.907420617613104
40.0	40.0	0.2660675048828125	0.9770278930664062	1.0126082268006449
40.0	60.0	0.24521255493164062	1.0360260009765625	1.0646497413683014
40.0	80.0	0.21294403076171875	1.1295166015625	1.1494141609717305
40.0	100.0	0.2575645446777344	1.0878219604492188	1.1178980777828675
40.0	120.0	0.37088775634765625	0.9559860229492188	1.0254106513406531
40.0	140.0	0.43686676025390625	0.9520111083984375	1.0474625132809123
40.0	160.0	0.46340179443359375	0.9332275390625	1.041947629561546
40.0	180.0	0.3971366882324219	1.038604736328125	1.1119430504587138
40.0	200.0	0.08531951904296875	1.373870849609375	1.3765175377510122
40.0	220.0	0.174774169921875	1.26409912109375	1.2761240529125182
40.0	240.0	0.3090171813964844	1.0495452880859375	1.0940918289346746
40.0	260.0	0.434417724609375	0.8734130859375	0.9754840737509012
40.0	280.0	0.6416740417480469	0.66912841796875	0.9270805874284265
40.0	300.0	0.9108009338378906	0.01727294921875	0.9109647061520479
40.0	320.0	0.990753173828125	-0.6942138671875	1.2097622679047015
40.0	340.0	0.8633232116699219	-0.676483154296875	1.0967937025054066
40.0	360.0	0.6201400756835938	-0.5830078125	0.8511591055172285
40.0	380.0	0.3769721984863281	-0.788909912109375	0.874349408335156
40.0	400.0	0.22966384887695312	-0.751617431640625	0.7859225451830641
40.0	420.0	0.18189239501953125	-0.8292236328125	0.848938558778373
40.0	440.0	0.039882659912109375	-1.400970458984375	1.4015380314171126
40.0	460.0	-0.09658050537109375	-1.33148193359375	1.3349801247600233
40.0	480.0	-0.23451614379882812	-1.31170654296875	1.3325058636153546
40.0	500.0	-0.247955322265625	0.371826171875	0.4469189455942397
40.0	520.0	0.06650543212890625	0.8385009765625	0.8411342700181219
40.0	540.0	0.5616874694824219	1.044921875	1.1863197453583423
40.0	560.0	0.6283760070800781	1.005859375	1.1860056865585817
40.0	580.0	1.3008689880371094	1.1260986328125	1.7205691659619136
40.0	600.0	1.5681838989257812	1.0189208984375	1.8701338289338405
40.0	620.0	2.4047698974609375	1.1719970703125	2.675162685250258
40.0	640.0	2.893035888671875	1.3267822265625	3.1827673068990783
40.0	660.0	2.744182586669922	1.34326171875	3.0553052407315424
40.0	680.0	2.830791473388672	1.4202880859375	3.167112030362364
40.0	700.0	2.5637359619140625	1.6361083984375	3.0413143168454564
40.0	720.0	2.3145294189453125	1.7591552734375	2.907176242890391
40.0	740.0	2.163005828857422	2.08203125	3.002240553594556
40.0	760.0	1.8948440551757812	1.79296875	2.608672254598412
40.0	780.0	2.779003143310547	-4.7269287109375	5.48331227533278
40.0	800.0	3.0150489807128906	-5.2481689453125	6.05258602868562
60.0	0.0	0.39734649658203125	0.7764265537261963	0.872194033273074
60.0	20.0	0.37725830078125	0.8447360992431641	0.9251502055736208
60.0	40.0	0.32361602783203125	0.9756927490234375	1.0279609301752157
60.0	60.0	0.3515968322753906	0.9432334899902344	1.0066328770238169
60.0	80.0	0.3321266174316406	1.0387802124023438	1.0905835225626883
60.0	100.0	0.405120849609375	0.9878921508789062	1.06773302119789
60.0	120.0	0.4685630798339844	0.9231338500976562	1.035242708247506
60.0	140.0	0.4895057678222656	0.9153289794921875	1.0379995363339405
60.0	160.0	0.4622802734375	0.9619293212890625	1.0672446159925504
60.0	180.0	0.4053535461425781	1.0063934326171875	1.0849604778909547
60.0	200.0	0.15100860595703125	1.19891357421875	1.2083862617222458
60.0	220.0	0.2127838134765625	1.0798187255859375	1.100584131906174
60.0	240.0	0.3065223693847656	0.81561279296875	0.871309469125371
60.0	260.0	0.6311836242675781	0.630157470703125	0.8919031367959837
60.0	280.0	0.778076171875	1.149078369140625	1.387726063625863
60.0	300.0	1.0911064147949219	0.699249267578125	1.2959408731169693
60.0	320.0	1.12646484375	0.442626953125	1.210306433857737
60.0	340.0	0.8898391723632812	-0.47467041015625	1.0085265246636164
60.0	360.0	0.2907752990722656	-1.06805419921875	1.1069282031908714
60.0	380.0	0.140716552734375	-1.6962890625	1.7021156634525678
60.0	400.0	0.0711669921875	-2.157745361328125	2.1589186610685585
60.0	420.0	-0.009181976318359375	-2.262481689453125	2.262500321281696
60.0	440.0	-0.0606536865234375	-2.268707275390625	2.2695179160119525
60.0	460.0	-0.22538375854492188	-2.22662353515625	2.2380013864891932
60.0	480.0	-0.3675193786621094	-2.205108642578125	2.2355255800963056
60.0	500.0	-0.38661956787109375	-0.21246337890625	0.4411523292889793
60.0	520.0	0.060577392578125	0.7093505859375	0.7119324927698123
60.0	540.0	0.57232666015625	0.94775390625	1.107156390370277
60.0	560.0	0.6337165832519531	0.9173583984375	1.114963290459531
60.0	580.0	1.3254776000976562	1.03466796875	1.6814959630988988
60.0	600.0	1.5882949829101562	0.917236328125	1.8341219791414654
60.0	620.0	2.4350509643554688	1.0677490234375	2.658864640417077
60.0	640.0	2.910083770751953	1.218505859375	3.1548920872392947
60.0	660.0	2.701396942138672	1.283203125	2.9906781336355692
60.0	680.0	2.758411407470703	1.39404296875	3.090661626834264
60.0	700.0	2.4804954528808594	1.625	2.965380699296908
60.0	720.0	2.221435546875	1.7469482421875	2.826058040770187
60.0	740.0	2.0794754028320312	2.0968017578125	2.953099314711415
60.0	760.0	2.1580047607421875	1.61865234375	2.697595217469314
60.0	780.0	3.4334793090820312	-0.1666259765625	3.4375200918627122
60.0	800.0	3.5713653564453125	-0.0963134765625	3.5726638233935906
80.0	0.0	0.4919586181640625	0.7535873055458069	0.8999539483027358
80.0	20.0	0.45146942138671875	0.8236885070800781	0.9393015464391967
80.0	40.0	0.4491424560546875	0.8851318359375	0.9925660244139562
80.0	60.0	0.4264373779296875	0.9121971130371094	1.0069520397361456
80.0	80.0	0.42487335205078125	0.976806640625	1.0652082324371912
80.0	100.0	0.4693603515625	0.9367904663085938	1.0477955513293356
80.0	120.0	0.5074462890625	0.9182357788085938	1.0491228153879444
80.0	140.0	0.527923583984375	0.9588165283203125	1.0945466849372503
80.0	160.0	0.5411605834960938	0.8988800048828125	1.0492092452451787
80.0	180.0	0.53045654296875	0.8249359130859375	0.9807667432561561
80.0	200.0	0.470947265625	0.770233154296875	0.9028014393972674
80.0	220.0	0.5812225341796875	0.544342041015625	0.7963214751941042
80.0	240.0	0.5328140258789062	0.67059326171875	0.8564964149579843
80.0	260.0	1.0755996704101562	1.890594482421875	2.175146465861661
80.0	280.0	1.223480224609375	4.42266845703125	4.588779809582214
80.0	300.0	2.3531951904296875	3.63433837890625	4.329658538112714
80.0	320.0	3.8276443481445312	3.541107177734375	5.21443202085181
80.0	340.0	2.9599227905273438	0.6905517578125	3.039408603018211
80.0	360.0	1.2749404907226562	-0.211212158203125	1.2923172329799482
80.0	380.0	1.101470947265625	-2.309356689453125	2.558586830027883
80.0	400.0	1.001800537109375	-2.827239990234375	2.9994816683108936
80.0	420.0	0.838104248046875	-2.907196044921875	3.025592103077282
80.0	440.0	0.63568115234375	-2.908447265625	2.977105309586246
80.0	460.0	0.3760223388671875	-2.87371826171875	2.8982148724797794
80.0	480.0	-0.0686187744140625	-2.761444091796875	2.762296509848636
80.0	500.0	-0.6309051513671875	-2.450042724609375	2.529970486474691
80.0	520.0	-0.6693496704101562	-2.2357177734375	2.3337658288145615
80.0	540.0	-0.49922943115234375	-2.04443359375	2.1045043939565042
80.0	560.0	-0.38314056396484375	-1.92529296875	1.9630460278030892
80.0	580.0	1.256591796875	0.8123779296875	1.4963224400565842
80.0	600.0	1.7942047119140625	0.875	1.9961952680673862
80.0	620.0	2.8834228515625	1.2725830078125	3.151760595712487
80.0	640.0	3.4797286987304688	1.3668212890625	3.7385441354894975
80.0	660.0	3.7834243774414062	1.451904296875	4.052446928351065
80.0	680.0	3.845001220703125	1.371826171875	4.082394081057062
80.0	700.0	3.710418701171875	1.6595458984375	4.064640147298
80.0	720.0	3.2373733520507812	2.148193359375	3.885269737075067
80.0	740.0	2.9783248901367188	1.2535400390625	3.23137459616503
80.0	760.0	3.04119873046875	0.076904296875	3.042170933574012
80.0	780.0	3.3908843994140625	-0.098876953125	3.39232570105657
80.0	800.0	3.5637969970703125	-0.122802734375	3.56591216211187
100.0	0.0	0.49823760986328125	0.7649495601654053	0.9129011696123093
100.0	20.0	0.47701263427734375	0.8101596832275391	0.9401594362593811
100.0	40.0	0.45975494384765625	0.883392333984375	0.9958697827199714
100.0	60.0	0.46532440185546875	0.9005775451660156	1.0136896536018294
100.0	80.0	0.39150238037109375	1.0103759765625	1.0835745142125013
100.0	100.0	0.3911590576171875	1.0595550537109375	1.1294522213003761
100.0	120.0	0.454742431640625	1.0707321166992188	1.1632961552698513
100.0	140.0	0.5212326049804688	1.024444580078125	1.1494216485459856
100.0	160.0	0.602630615234375	0.87811279296875	1.0650097349757608
100.0	180.0	0.7712326049804688	0.5225372314453125	0.9315819283517107
100.0	200.0	0.7646636962890625	0.262298583984375	0.8084003436309635
100.0	220.0	0.7581558227539062	0.0929718017578125	0.7638350656376981
100.0	240.0	-0.955963134765625	4.2203826904296875	4.32729656583755
100.0	260.0	5.43487548828125	4.16937255859375	6.8499298613544175
100.0	280.0	8.415451049804688	5.55743408203125	10.084884230757503
100.0	300.0	8.884620666503906	5.135955810546875	10.262286610476172
100.0	320.0	9.618904113769531	4.590118408203125	10.657978389507909
100.0	340.0	8.65570068359375	2.65704345703125	9.054337869580408
100.0	360.0	3.5359268188476562	-0.487274169921875	3.5693437190776622
100.0	380.0	1.2932510375976562	-2.4195556640625	2.743491909545997
100.0	400.0	1.1718826293945312	-3.08538818359375	3.3004437793328005
100.0	420.0	0.9600677490234375	-3.156951904296875	3.299708382381479
100.0	440.0	0.7575454711914062	-3.164031982421875	3.2534556285142586
100.0	460.0	0.4446868896484375	-3.074859619140625	3.1068485813194746
100.0	480.0	0.19969940185546875	-2.963623046875	2.970343652689044
100.0	500.0	0.04144287109375	-2.7088623046875	2.709179303280122
100.0	520.0	0.1518096923828125	-2.5638427734375	2.5683333018923102
100.0	540.0	0.33246612548828125	-2.4638671875	2.4861969435739297
100.0	560.0	0.270965576171875	-2.345947265625	2.3615441805233224
100.0	580.0	-0.13011932373046875	-2.2041015625	2.2079390245708814
100.0	600.0	-0.6424713134765625	-1.8441162109375	1.9528271782425555
100.0	620.0	5.066749572753906	5.9656982421875	7.826973026006984
100.0	640.0	4.616844177246094	7.2298583984375	8.578234236626347
100.0	660.0	4.417503356933594	6.4654541015625	7.830480997226858
100.0	680.0	4.486335754394531	6.55029296875	7.939366881409023
100.0	700.0	4.220268249511719	5.9571533203125	7.300571195430324
100.0	720.0	2.9998016357421875	4.6241455078125	5.511944441957305
100.0	740.0	-0.6613082885742188	-0.6473388671875	0.9254059982021717
100.0	760.0	2.8996429443359375	-0.078857421875	2.9007150321294843
100.0	780.0	3.3476638793945312	-0.1456298828125	3.350829973629045
100.0	800.0	3.5534439086914062	-0.18310546875	3.5581584035709
120.0	0.0	0.5018844604492188	0.7138252258300781	0.8726021227751887
120.0	20.0	0.455291748046875	0.8093471527099609	0.9286190766074645
120.0	40.0	0.4512176513671875	0.889495849609375	0.9973967291793294
120.0	60.0	0.393646240234375	0.97991943359375	1.056030046345915
120.0	80.0	0.34476470947265625	1.0984573364257812	1.151291112119514
120.0	100.0	0.4459075927734375	1.0544204711914062	1.144830167038111
120.0	120.0	0.6269149780273438	0.8907928466796875	1.0892815455017706
120.0	140.0	0.8820037841796875	0.611572265625	1.0732899474927473
120.0	160.0	0.99822998046875	0.379058837890625	1.0677774564438192
120.0	180.0	0.9156951904296875	0.058135986328125	0.9175388137198369
120.0	200.0	0.81719970703125	-0.12823486328125	0.8271998194709195
120.0	220.0	0.7003173828125	-0.24139404296875	0.7407533467019561
120.0	240.0	1.0186386108398438	5.9795989990234375	6.065742230643816
120.0	260.0	4.893989562988281	6.044281005859375	7.7771760119230064
120.0	280.0	4.546577453613281	8.726318359375	9.839715374484662
120.0	300.0	5.092002868652344	7.590789794921875	9.140491394069237
120.0	320.0	4.965301513671875	5.676513671875	7.54168592482185
120.0	340.0	2.7151107788085938	4.57928466796875	5.323689943215728
120.0	360.0	0.9712600708007812	0.5753173828125	1.1288650123456583
120.0	380.0	1.43841552734375	-2.66455078125	3.028014216473163
120.0	400.0	1.18621826171875	-3.298919677734375	3.505707461351863
120.0	420.0	0.9477996826171875	-3.357513427734375	3.488727655720044
120.0	440.0	0.7102279663085938	-3.34912109375	3.4235998400408945
120.0	460.0	0.33551788330078125	-3.19622802734375	3.2137899515668966
120.0	480.0	0.1720428466796875	-3.041229248046875	3.0460916073338
120.0	500.0	0.0615997314453125	-2.74249267578125	2.743184391109707
120.0	520.0	0.22222137451171875	-2.62158203125	2.630983596654064
120.0	540.0	0.2646026611328125	-2.5504150390625	2.5641044128027897
120.0	560.0	0.2223052978515625	-2.4705810546875	2.4805625154858872
120.0	580.0	-0.156005859375	-2.293212890625	2.2985132564090205
120.0	600.0	-0.162841796875	-2.280029296875	2.285837055745178
120.0	620.0	-0.15876007080078125	-2.262451171875	2.268014564591513
120.0	640.0	-0.3383941650390625	-2.0906982421875	2.117906926854527
120.0	660.0	-0.590301513671875	-1.701904296875	1.8013700654681966
120.0	680.0	-0.5854873657226562	-1.3450927734375	1.4669935325606045
120.0	700.0	-0.5294647216796875	-1.080810546875	1.2035299455101172
120.0	720.0	-0.48184967041015625	-0.977294921875	1.0896258390828655
120.0	740.0	-0.4436187744140625	-0.708251953125	0.8357143328422769
120.0	760.0	2.7469635009765625	-0.16552734375	2.751946179929096
120.0	780.0	3.2266921997070312	-0.1876220703125	3.232142415321229
120.0	800.0	3.4258575439453125	-0.207763671875	3.43215175287428
140.0	0.0	0.39630126953125	0.7558743953704834	0.8534639991287121
140.0	20.0	0.3305816650390625	0.8935890197753906	0.9527778196007411
140.0	40.0	0.3578338623046875	0.9425811767578125	1.0082184028225396
140.0	60.0	0.320343017578125	1.0809440612792969	1.1274128403233836
140.0	80.0	0.331878662109375	1.1533126831054688	1.2001139909922907
140.0	100.0	0.518890380859375	0.986175537109375	1.1143560550117504
140.0	120.0	1.164947509765625	0.31769561767578125	1.2074904579331165
140.0	140.0	1.4756927490234375	-0.069122314453125	1.4773107269209504
140.0	160.0	1.3617706298828125	-0.1971435546875	1.3759668708098518
140.0	180.0	0.76678466796875	-0.2989044189453125	0.8229839480190249
140.0	200.0	0.7229156494140625	-0.3869171142578125	0.8199462723089537
140.0	220.0	0.7610321044921875	-0.372039794921875	0.8471029884691227
140.0	240.0	3.64208984375	5.574737548828125	6.659017732988936
140.0	260.0	4.8154296875	7.016326904296875	8.509829980864279
140.0	280.0	4.2096099853515625	10.264434814453125	11.094117282998631
140.0	300.0	5.066192626953125	8.93853759765625	10.274422714591248
140.0	320.0	5.06256103515625	6.1318359375	7.951662480204931
140.0	340.0	2.3853607177734375	4.4449462890625	5.04455084884146
140.0	360.0	1.2415618896484375	0.811065673828125	1.4830048729150114
140.0	380.0	0.9950103759765625	-2.918121337890625	3.0830954884585706
140.0	400.0	1.0753326416015625	-3.585601806640625	3.7433782344131763
140.0	420.0	0.8567047119140625	-3.590118408203125	3.690920366024536
140.0	440.0	0.61273193359375	-3.543060302734375	3.5956524764300757
140.0	460.0	0.256195068359375	-3.29400634765625	3.30395425686424
140.0	480.0	0.1551513671875	-3.078887939453125	3.0827946559007233
140.0	500.0	0.1209869384765625	-2.7205810546875	2.723269930507529
140.0	520.0	0.1723175048828125	-2.6405029296875	2.6461196201565245
140.0	540.0	0.0748748779296875	-2.5640869140625	2.565179906012742
140.0	560.0	-0.0298309326171875	-2.51708984375	2.5172666060729862
140.0	580.0	-0.3388671875	-2.3426513671875	2.3670332483827985
140.0	600.0	-0.317474365234375	-2.1971435546875	2.219961660138704
140.0	620.0	-0.2631683349609375	-2.212646484375	2.228241916252174
140.0	640.0	-0.2027435302734375	-2.185546875	2.1949305414727824
140.0	660.0	-0.013275146484375	-2.1065673828125	2.106609210993745
140.0	680.0	-0.3264007568359375	-1.8448486328125	1.8735004489065978
140.0	700.0	-0.58831787109375	-0.8245849609375	1.0129453466266483
140.0	720.0	-0.4080047607421875	-0.45703125	0.6126544280953596
140.0	740.0	0.25152587890625	-0.4871826171875	0.5482811051360641
140.0	760.0	2.5050201416015625	-0.22021484375	2.5146809911472565
140.0	780.0	3.0235137939453125	-0.2177734375	3.0313463893554204
140.0	800.0	3.2022552490234375	-0.232177734375	3.210661174935416
160.0	0.0	0.1630096435546875	0.9425410032272339	0.9565331602492549
160.0	20.0	0.2504119873046875	0.9673023223876953	0.9991896448034836
160.0	40.0	0.362274169921875	0.9504508972167969	1.0171526346683657
160.0	60.0	0.4087066650390625	1.0086517333984375	1.088310368109679
160.0	80.0	0.4740753173828125	1.0256500244140625	1.1299138812901546
160.0	100.0	0.7617340087890625	0.75689697265625	1.0738397121368028
160.0	120.0	1.274932861328125	0.18418121337890625	1.2881678928835505
160.0	140.0	1.373382568359375	-0.0957489013671875	1.3767162130179251
160.0	160.0	0.95947265625	-0.2945404052734375	1.00366420103044
160.0	180.0	0.5644378662109375	-0.431793212890625	0.710658485850387
160.0	200.0	0.7633056640625	-0.521514892578125	0.9244529841861442
160.0	220.0	0.955047607421875	-0.454254150390625	1.0575740000535927
160.0	240.0	4.2678375244140625	5.634979248046875	7.068764266879726
160.0	260.0	0.0344696044921875	7.166107177734375	7.16619007816636
160.0	280.0	0.3480682373046875	10.3199462890625	10.325814394368866
160.0	300.0	0.544158935546875	9.426239013671875	9.441932582369207
160.0	320.0	1.08978271484375	5.03948974609375	5.155975491267997
160.0	340.0	1.1375885009765625	4.050048828125	4.206780610841358
160.0	360.0	-1.3996429443359375	-0.756591796875	1.5910473024796947
160.0	380.0	-0.0066070556640625	-2.99603271484375	2.9960399999997596
160.0	400.0	0.7583770751953125	-3.7501220703125	3.8260359813293325
160.0	420.0	0.5807952880859375	-3.696441650390625	3.7417915550449083
160.0	440.0	0.417022705078125	-3.631256103515625	3.655123640298664
160.0	460.0	0.1687164306640625	-3.29815673828125	3.3024692434973617
160.0	480.0	0.1710205078125	-3.080963134765625	3.0857060540299805
160.0	500.0	0.1450653076171875	-2.756134033203125	2.7599490488874237
160.0	520.0	0.150054931640625	-2.72119140625	2.725325513027485
160.0	540.0	-0.0533447265625	-2.6627197265625	2.6632540250747962
160.0	560.0	-0.2613525390625	-2.6195068359375	2.6325123386601073
160.0	580.0	-0.49725341796875	-2.309814453125	2.3627322678515115
160.0	600.0	-0.4439849853515625	-2.0987548828125	2.1452027236014173
160.0	620.0	-0.3574676513671875	-2.125732421875	2.155579145191502
160.0	640.0	-0.263336181640625	-2.0982666015625	2.114726619635197
160.0	660.0	-0.1131439208984375	-2.047119140625	2.0502434788945214
160.0	680.0	-0.2533111572265625	-2.2396240234375	2.2539037931406556
160.0	700.0	-0.5313262939453125	-1.12744140625	1.2463674238219795
160.0	720.0	-0.3396453857421875	-0.65771484375	0.7402349652272894
160.0	740.0	0.3039093017578125	-0.708984375	0.7713752055187292
160.0	760.0	0.6517486572265625	-0.62841796875	0.905364819089246
160.0	780.0	0.850341796875	-0.6123046875	1.0478540937778869
160.0	800.0	1.066192626953125	-0.6077880859375	1.2272624312577876
180.0	0.0	0.0697784423828125	1.0791630744934082	1.0814166506816125
180.0	20.0	0.1830596923828125	1.046590805053711	1.0624797241351314
180.0	40.0	0.3087921142578125	1.0137138366699219	1.0597019922996573
180.0	60.0	0.43695068359375	0.9701347351074219	1.0639959135988226
180.0	80.0	0.533660888671875	0.9298019409179688	1.0720660396789357
180.0	100.0	0.8415069580078125	0.6352691650390625	1.0543722646318945
180.0	120.0	1.3113250732421875	0.00907135009765625	1.3113564492944787
180.0	140.0	1.124664306640625	-0.230712890625	1.148084596417869
180.0	160.0	0.7085723876953125	-0.427642822265625	0.8276190017390521
180.0	180.0	0.4178466796875	-0.5455780029296875	0.6872053586858984
180.0	200.0	0.6187591552734375	-0.647735595703125	0.8957813874911558
180.0	220.0	0.93170166015625	-0.5691680908203125	1.091796821366481
180.0	240.0	1.6272125244140625	4.6594696044921875	4.9354308418613835
180.0	260.0	-3.3022003173828125	7.340576171875	8.049135697155451
180.0	280.0	-6.8507232666015625	10.173828125	12.265365383574881
180.0	300.0	-7.23162841796875	9.610504150390625	12.027395378894328
180.0	320.0	-8.269241333007812	5.5577392578125	9.963373820215473
180.0	340.0	-7.95025634765625	3.184295654296875	8.564246307026815
180.0	360.0	-4.059539794921875	-1.026214599609375	4.187240111458354
180.0	380.0	-0.6423492431640625	-3.1317138671875	3.19691168100214
180.0	400.0	0.2275543212890625	-3.786041259765625	3.79287350036684
180.0	420.0	0.1478118896484375	-3.648895263671875	3.6518878679346773
180.0	440.0	-0.059295654296875	-3.5054931640625	3.5059946232000145
180.0	460.0	-0.4457855224609375	-2.97296142578125	3.0061976600381843
180.0	480.0	-0.572601318359375	-2.566741943359375	2.629835826356306
180.0	500.0	-0.4500885009765625	-2.47265625	2.5132864121256437
180.0	520.0	-0.3589019775390625	-2.560302734375	2.585335707626681
180.0	540.0	-0.3492431640625	-2.6207275390625	2.6438955390947227
180.0	560.0	-0.177154541015625	-2.7850341796875	2.790662844814845
180.0	580.0	-0.558929443359375	-2.297607421875	2.3646145537294454
180.0	600.0	-0.67816162109375	-2.0390625	2.1488785594422857
180.0	620.0	-0.6494293212890625	-2.0849609375	2.1837629345354435
180.0	640.0	-0.624969482421875	-2.05517578125	2.148100171266511
180.0	660.0	-0.568206787109375	-2.024658203125	2.1028789295626393
180.0	680.0	-0.6039276123046875	-2.19482421875	2.2763966948042227
180.0	700.0	-0.67584228515625	-1.15185546875	1.335490103031282
180.0	720.0	-0.257781982421875	-0.83544921875	0.8743151305858415
180.0	740.0	0.3904571533203125	-0.7249755859375	0.8234357223149986
180.0	760.0	0.6732940673828125	-0.7259521484375	0.9901168734012734
180.0	780.0	0.8787689208984375	-0.70751953125	1.1281926712389263
180.0	800.0	1.073883056640625	-0.6986083984375	1.2811239259756335
200.0	0.0	0.192626953125	0.9798017740249634	0.9985572890188557
200.0	20.0	0.23040771484375	0.9850330352783203	1.011621369707629
200.0	40.0	0.3392181396484375	0.9644622802734375	1.0223778344314716
200.0	60.0	0.461883544921875	0.9054679870605469	1.0164687327513209
200.0	80.0	0.6113739013671875	0.7935943603515625	1.0017834377023516
200.0	100.0	1.0021209716796875	0.39642333984375	1.0776817277160795
200.0	120.0	1.3005828857421875	-0.16060638427734375	1.3104618473485283
200.0	140.0	0.91741943359375	-0.366180419921875	0.9877988241892363
200.0	160.0	0.5481414794921875	-0.5315399169921875	0.7635402837414316
200.0	180.0	0.4690093994140625	-0.6173553466796875	0.7753047406102562
200.0	200.0	0.5424041748046875	-0.73406982421875	0.9127216419446296
200.0	220.0	0.6617431640625	-0.6903533935546875	0.9562906583125875
200.0	240.0	-1.0910491943359375	2.1685333251953125	2.4275347838792625
200.0	260.0	-3.21575927734375	5.453369140625	6.330903783326947
200.0	280.0	-5.1180267333984375	8.332733154296875	9.778989695489992
200.0	300.0	-7.2337646484375	7.2471923828125	10.239587317000604
200.0	320.0	-7.2474822998046875	3.85870361328125	8.210699925166674
200.0	340.0	-5.447967529296875	1.081146240234375	5.554208079739723
200.0	360.0	-4.271759033203125	-0.428985595703125	4.293245145466686
200.0	380.0	-0.566314697265625	-3.170196533203125	3.220381715802052
200.0	400.0	-0.1138153076171875	-3.488006591796875	3.489863021476122
200.0	420.0	-0.1466064453125	-3.344879150390625	3.3480904976605808
200.0	440.0	-0.199920654296875	-3.200103759765625	3.206342517773262
200.0	460.0	-0.4121551513671875	-2.625274658203125	2.6574308833537033
200.0	480.0	-0.52862548828125	-2.14007568359375	2.204397613492141
200.0	500.0	-0.437591552734375	-2.2415771484375	2.283890207392132
200.0	520.0	-0.407684326171875	-2.3541259765625	2.389166302987835
200.0	540.0	-0.408538818359375	-2.447021484375	2.4808905882967314
200.0	560.0	-0.2857818603515625	-2.5919189453125	2.6076263326588536
200.0	580.0	-0.6377410888671875	-2.148681640625	2.2413269483028233
200.0	600.0	-0.685302734375	-1.9820556640625	2.0971848972334532
200.0	620.0	-0.571441650390625	-2.0404052734375	2.118914637184028
200.0	640.0	-0.4762420654296875	-2.0035400390625	2.0593637835533816
200.0	660.0	-0.4585418701171875	-2.0093994140625	2.061054742573638
200.0	680.0	-0.3076171875	-2.1505126953125	2.1724026299803736
200.0	700.0	-0.4792938232421875	-1.1739501953125	1.2680227245883136
200.0	720.0	-0.22467041015625	-0.8997802734375	0.9274057006871588
200.0	740.0	0.320526123046875	-0.8909912109375	0.9468908773049475
200.0	760.0	0.591156005859375	-0.847900390625	1.0336346045318128
200.0	780.0	0.829498291015625	-0.8189697265625	1.1656666881333182
200.0	800.0	0.9771575927734375	-0.8150634765625	1.2724643146041181
220.0	0.0	0.2985382080078125	0.8297015428543091	0.881776452313928
220.0	20.0	0.3104705810546875	0.8510208129882812	0.9058854264418158
220.0	40.0	0.42486572265625	0.8442230224609375	0.9451049645099205
220.0	60.0	0.5059814453125	0.8091278076171875	0.9543086670778606
220.0	80.0	0.6370849609375	0.6726455688476562	0.9264606352906328
220.0	100.0	1.0158538818359375	0.29866790771484375	1.058849199999653
220.0	120.0	1.0678253173828125	-0.24260711669921875	1.0950384109778124
220.0	140.0	0.70977783203125	-0.4805145263671875	0.8571340507136931
220.0	160.0	0.57574462890625	-0.601806640625	0.8328583975771292
220.0	180.0	0.5487213134765625	-0.681121826171875	0.874655373247746
220.0	200.0	0.520294189453125	-0.797607421875	0.9523043856922894
220.0	220.0	0.534759521484375	-0.8154754638671875	0.9751758702857667
220.0	240.0	-0.0355682373046875	0.6198577880859375	0.6208774250653293
220.0	260.0	-5.1946868896484375	1.16607666015625	5.323955921948126
220.0	280.0	-5.68426513671875	4.37353515625	7.172076401396666
220.0	300.0	-7.4362640380859375	4.496795654296875	8.690178018926508
220.0	320.0	-7.6984710693359375	2.816131591796875	8.197380920008465
220.0	340.0	-4.2686614990234375	0.41937255859375	4.289212554321188
220.0	360.0	-2.5794677734375	-1.108489990234375	2.8075619410179393
220.0	380.0	-0.45458984375	-3.0223388671875	3.0563350853845965
220.0	400.0	-0.2952880859375	-3.21527099609375	3.228802042866414
220.0	420.0	-0.3588714599609375	-3.04949951171875	3.0705432738763654
220.0	440.0	-0.477935791015625	-2.72412109375	2.765729262553988
220.0	460.0	-0.578521728515625	-2.215484619140625	2.289772802706283
220.0	480.0	-0.635284423828125	-1.861572265625	1.9669869341972834
220.0	500.0	-0.6272125244140625	-1.995697021484375	2.091937415971966
220.0	520.0	-0.5886993408203125	-2.12109375	2.201273633642881
220.0	540.0	-0.6307220458984375	-2.2774658203125	2.3631887063613854
220.0	560.0	-0.716217041015625	-2.3433837890625	2.4503906693999014
220.0	580.0	-0.58013916015625	-1.9332275390625	2.0183979198702247
220.0	600.0	-0.7168121337890625	-1.76953125	1.9092041482968214
220.0	620.0	-0.502227783203125	-1.8592529296875	1.9258904960492111
220.0	640.0	-0.4391937255859375	-1.8369140625	1.8886885401262723
220.0	660.0	-0.3627166748046875	-1.8424072265625	1.8777720241475249
220.0	680.0	0.01318359375	-2.06005859375	2.0601007783182337
220.0	700.0	-0.235626220703125	-1.3416748046875	1.362208132928327
220.0	720.0	-0.2926788330078125	-1.0340576171875	1.07467951267078
220.0	740.0	-0.002349853515625	-0.968017578125	0.9680204302443908
220.0	760.0	0.258392333984375	-1.0255126953125	1.0575646015771336
220.0	780.0	0.5494384765625	-0.994873046875	1.1365100170810931
220.0	800.0	0.8552093505859375	-0.90185546875	1.242870194285752
240.0	0.0	0.2812347412109375	0.7518168687820435	0.8026964456438183
240.0	20.0	0.30340576171875	0.7883644104003906	0.8447327978894216
240.0	40.0	0.396453857421875	0.8030929565429688	0.8956193152861383
240.0	60.0	0.359649658203125	0.8070907592773438	0.8835968370000562
240.0	80.0	0.581756591796875	0.54913330078125	0.7999925712942756
240.0	100.0	0.8409881591796875	0.26851654052734375	0.8828149389408927
240.0	120.0	0.784088134765625	-0.30255126953125	0.840435288273409
240.0	140.0	0.585296630859375	-0.542724609375	0.798199315783083
240.0	160.0	0.53057861328125	-0.6753387451171875	0.8588341432010675
240.0	180.0	0.555206298828125	-0.7478179931640625	0.9313891695517782
240.0	200.0	0.478240966796875	-0.828887939453125	0.9569585354097936
240.0	220.0	0.376861572265625	-0.937286376953125	1.0102130453881668
240.0	240.0	-0.1916656494140625	-0.301025390625	0.356864129559484
240.0	260.0	-3.5119781494140625	-0.271575927734375	3.5224627757417974
240.0	280.0	-3.7495269775390625	2.4970703125	4.504920942798226
240.0	300.0	-3.6394195556640625	1.490081787109375	3.932647763838642
240.0	320.0	-3.4431610107421875	1.439361572265625	3.7319056099545356
240.0	340.0	-1.243011474609375	-0.61676025390625	1.3876133239519843
240.0	360.0	-0.8515777587890625	-1.568450927734375	1.7847193034130113
240.0	380.0	-0.353607177734375	-2.407958984375	2.4337839893009305
240.0	400.0	-0.6705780029296875	-2.376739501953125	2.4695273876103414
240.0	420.0	-0.7551727294921875	-2.168121337890625	2.2958736871146272
240.0	440.0	-0.85137939453125	-1.836212158203125	2.023986650984975
240.0	460.0	-0.794891357421875	-1.675384521484375	1.854390887847926
240.0	480.0	-0.6868133544921875	-1.730438232421875	1.8617542963925595
240.0	500.0	-0.661834716796875	-1.861236572265625	1.9754054698457968
240.0	520.0	-0.5946807861328125	-2.0133056640625	2.0992962950335725
240.0	540.0	-0.5807952880859375	-2.17236328125	2.248663023306537
240.0	560.0	-0.559417724609375	-2.16845703125	2.2394539707224825
240.0	580.0	-0.3478240966796875	-1.5498046875	1.5883564372104937
240.0	600.0	-0.573822021484375	-1.546630859375	1.649648061712396
240.0	620.0	-0.495574951171875	-1.67529296875	1.747054968617815
240.0	640.0	-0.4542999267578125	-1.68359375	1.7438108666054402
240.0	660.0	-0.403900146484375	-1.6805419921875	1.7283971522296693
240.0	680.0	0.11822509765625	-1.789794921875	1.79369535765842
240.0	700.0	-0.05621337890625	-1.5770263671875	1.5780279169814015
240.0	720.0	-0.1640472412109375	-1.284423828125	1.294857547224481
240.0	740.0	-0.0469512939453125	-1.3101806640625	1.311021661333783
240.0	760.0	0.0555267333984375	-1.408203125	1.4092974346750464
240.0	780.0	0.4070587158203125	-1.427734375	1.4846286551464385
240.0	800.0	0.801300048828125	-1.338623046875	1.560126094223433
260.0	0.0	0.000640869140625	0.7382079362869263	0.7382082144695072
260.0	20.0	0.03387451171875	0.7906475067138672	0.7913728340150668
260.0	40.0	0.14996337890625	0.791351318359375	0.80543523891254
260.0	60.0	0.117950439453125	0.7898216247558594	0.7985803059800378
260.0	80.0	0.48504638671875	0.47037506103515625	0.6756646322790192
260.0	100.0	0.69329833984375	0.22149658203125	0.7278209421840142
260.0	120.0	0.490234375	-0.29413604736328125	0.571704256403724
260.0	140.0	0.485992431640625	-0.5480499267578125	0.7324939356958604
260.0	160.0	0.457611083984375	-0.7191162109375	0.8523708283478862
260.0	180.0	0.516998291015625	-0.87109375	1.012961773317305
260.0	200.0	0.47454833984375	-0.9072113037109375	1.0238302966944073
260.0	220.0	0.23553466796875	-0.919189453125	0.9488866268166002
260.0	240.0	0.142303466796875	-1.051666259765625	1.061250299689865
260.0	260.0	-0.555999755859375	-0.885040283203125	1.0451947337257073
260.0	280.0	-0.8095703125	-0.79052734375	1.1315200272632289
260.0	300.0	-0.66790771484375	-0.782135009765625	1.028511491938167
260.0	320.0	-0.73553466796875	-0.819580078125	1.1012369192155158
260.0	340.0	-0.53973388671875	-1.1011962890625	1.2263547347800918
260.0	360.0	-0.39605712890625	-1.299957275390625	1.358951863458923
260.0	380.0	-0.468505859375	-1.631622314453125	1.6975538628538653
260.0	400.0	-0.663665771484375	-1.556488037109375	1.6920718855605827
260.0	420.0	-0.723785400390625	-1.488433837890625	1.6550832594151972
260.0	440.0	-0.81884765625	-1.388427734375	1.6119066529200174
260.0	460.0	-0.778472900390625	-1.320068359375	1.5325144469353613
260.0	480.0	-0.628692626953125	-1.4449462890625	1.5757931962858296
260.0	500.0	-0.6195068359375	-1.6171875	1.7317863984711113
260.0	520.0	-0.476806640625	-1.710693359375	1.7758987421454582
260.0	540.0	-0.415679931640625	-1.8961181640625	1.9411475723541733
260.0	560.0	-0.34271240234375	-1.931396484375	1.9615667642413637
260.0	580.0	-0.2027587890625	-1.302490234375	1.3181775059468788
260.0	600.0	-0.58355712890625	-1.38134765625	1.4995533568781985
260.0	620.0	-0.515777587890625	-1.5059814453125	1.591856348354272
260.0	640.0	-0.4696044921875	-1.5426025390625	1.6124983635975423
260.0	660.0	-0.282562255859375	-1.5169677734375	1.5430595108693201
260.0	680.0	-0.0538330078125	-1.64990234375	1.6507803417298996
260.0	700.0	-0.08197021484375	-1.680419921875	1.6824179712413654
260.0	720.0	-0.1651611328125	-1.4158935546875	1.4254938645948332
260.0	740.0	-0.082763671875	-1.5101318359375	1.51239809154012
260.0	760.0	0.042633056640625	-1.73193359375	1.7324582392306929
260.0	780.0	0.260772705078125	-1.623046875	1.643862391491766
260.0	800.0	0.4913330078125	-1.6177978515625	1.690762553727258
280.0	0.0	-0.0845947265625	0.6474384069442749	0.6529416195562392
280.0	20.0	-0.018585205078125	0.7000350952148438	0.7002817607079677
280.0	40.0	0.129364013671875	0.6758499145507812	0.6881192883734588
280.0	60.0	0.17327880859375	0.6739616394042969	0.6958806197159085
280.0	80.0	0.8084716796875	0.35706329345703125	0.8838103033972333
280.0	100.0	0.656097412109375	0.13604736328125	0.6700542509621139
280.0	120.0	0.324310302734375	-0.2161712646484375	0.3897527268915084
280.0	140.0	0.30126953125	-0.510467529296875	0.592739764927283
280.0	160.0	0.269287109375	-0.8013763427734375	0.8454109001145379
280.0	180.0	0.369140625	-1.0358428955078125	1.0996523565197318
280.0	200.0	0.456512451171875	-1.1720428466796875	1.2578108174634128
280.0	220.0	0.310028076171875	-1.1602935791015625	1.2009989998826593
280.0	240.0	0.2464599609375	-1.23486328125	1.2592179460779738
280.0	260.0	0.13494873046875	-1.34173583984375	1.3485051812196869
280.0	280.0	0.06097412109375	-1.385406494140625	1.3867476329347648
280.0	300.0	0.11346435546875	-1.304534912109375	1.3094600020138658
280.0	320.0	-0.025054931640625	-1.319183349609375	1.3194212592974721
280.0	340.0	-0.02642822265625	-1.299896240234375	1.3001648689024912
280.0	360.0	-0.083160400390625	-1.2403564453125	1.2431410875767037
280.0	380.0	-0.3316650390625	-1.33843994140625	1.3789210183646834
280.0	400.0	-0.4090576171875	-1.337677001953125	1.3988237543498523
280.0	420.0	-0.44427490234375	-1.324798583984375	1.3973086548717695
280.0	440.0	-0.49981689453125	-1.2613525390625	1.3567708560616558
280.0	460.0	-0.4669189453125	-1.211212158203125	1.2980940619503694
280.0	480.0	-0.431610107421875	-1.23712158203125	1.3102507750641574
280.0	500.0	-0.45489501953125	-1.3243408203125	1.4002885728093055
280.0	520.0	-0.26275634765625	-1.3897705078125	1.4143913753339512
280.0	540.0	-0.09783935546875	-1.5030517578125	1.50623275961645
280.0	560.0	-0.036590576171875	-1.5037841796875	1.504229280842185
280.0	580.0	0.12261962890625	-1.337890625	1.3434980081325008
280.0	600.0	-0.687896728515625	-1.3896484375	1.5505884976191107
280.0	620.0	-0.764251708984375	-1.467529296875	1.6546065731381492
280.0	640.0	-0.786407470703125	-1.5411376953125	1.7301855697845854
280.0	660.0	-0.6463623046875	-1.5067138671875	1.639503249919331
280.0	680.0	-0.421600341796875	-1.595458984375	1.650223081594167
280.0	700.0	-0.2930908203125	-1.7681884765625	1.7923149046972378
280.0	720.0	-0.31951904296875	-1.4925537109375	1.5263711864592335
280.0	740.0	-0.17132568359375	-1.6212158203125	1.6302433026669356
280.0	760.0	-0.024444580078125	-1.8551025390625	1.8552635844890963
280.0	780.0	0.190155029296875	-1.8306884765625	1.8405377565770344
280.0	800.0	0.495697021484375	-1.903076171875	1.9665742938081148
300.0	0.0	-1.17333984375	1.1003971099853516	1.6086019360287331
300.0	20.0	-1.02593994140625	1.1029052734375	1.5063043535583724
300.0	40.0	-0.59283447265625	0.8391151428222656	1.0274078717253656
300.0	60.0	-0.15057373046875	0.5491294860839844	0.5693993684525269
300.0	80.0	0.798370361328125	0.2870025634765625	0.8483900667083032
300.0	100.0	0.599029541015625	0.08943939208984375	0.6056697085596994
300.0	120.0	0.350799560546875	-0.24231719970703125	0.42635426226758644
300.0	140.0	0.18798828125	-0.52142333984375	0.5542760081594186
300.0	160.0	0.05938720703125	-0.8941192626953125	0.8960893349894204
300.0	180.0	0.151702880859375	-1.207122802734375	1.2166179453478099
300.0	200.0	0.359375	-1.42327880859375	1.4679485541452209
300.0	220.0	0.421783447265625	-1.4257049560546875	1.4867871058447382
300.0	240.0	0.51593017578125	-1.519775390625	1.6049614276458617
300.0	260.0	0.466888427734375	-1.54571533203125	1.6146890386785793
300.0	280.0	0.298065185546875	-1.5498046875	1.5782070283179155
300.0	300.0	0.14971923828125	-1.54119873046875	1.5484538666392371
300.0	320.0	0.00079345703125	-1.508392333984375	1.5083925426747808
300.0	340.0	-0.003814697265625	-1.45745849609375	1.457463488308055
300.0	360.0	-0.123291015625	-1.348052978515625	1.3536792483519469
300.0	380.0	-0.25250244140625	-1.33648681640625	1.3601303221911605
300.0	400.0	-0.327178955078125	-1.32720947265625	1.366942227365332
300.0	420.0	-0.370513916015625	-1.362548828125	1.4120268662408815
300.0	440.0	-0.41998291015625	-1.322784423828125	1.3878560000034648
300.0	460.0	-0.389556884765625	-1.265533447265625	1.3241334799091498
300.0	480.0	-0.384185791015625	-1.244354248046875	1.3023118738038924
300.0	500.0	-0.53472900390625	-1.19659423828125	1.3106383477933397
300.0	520.0	-0.307220458984375	-1.203369140625	1.2419668671213098
300.0	540.0	-0.10565185546875	-1.2845458984375	1.2888834236487774
300.0	560.0	-0.07794189453125	-1.2862548828125	1.2886142023437885
300.0	580.0	0.192626953125	-1.6312255859375	1.6425596047898419
300.0	600.0	-0.8209228515625	-1.42333984375	1.643110050795071
300.0	620.0	-1.057861328125	-1.4691162109375	1.810351631805751
300.0	640.0	-1.089111328125	-1.55126953125	1.895415691513288
300.0	660.0	-0.908416748046875	-1.4979248046875	1.751856075318445
300.0	680.0	-0.615997314453125	-1.54736328125	1.6654686474305749
300.0	700.0	-0.48114013671875	-1.8238525390625	1.886248635627463
300.0	720.0	-0.35791015625	-1.5888671875	1.6286800236575198
300.0	740.0	-0.20013427734375	-1.713623046875	1.7252703196163388
300.0	760.0	-0.034759521484375	-1.9453125	1.9456230228361486
300.0	780.0	0.210296630859375	-1.929443359375	1.9408699982191207
300.0	800.0	0.565826416015625	-2.1236572265625	2.1977441955314583
320.0	0.0	-1.49945068359375	1.040252923965454	1.8249598621198333
320.0	20.0	-1.2896728515625	1.0097198486328125	1.6379225368680963
320.0	40.0	-0.81268310546875	0.6696357727050781	1.0530270167477465
320.0	60.0	0.00604248046875	0.4527473449707031	0.45278766541088117
320.0	80.0	0.777191162109375	0.19701385498046875	0.8017733853871591
320.0	100.0	0.47808837890625	0.0246124267578125	0.478721494813127
320.0	120.0	0.303985595703125	-0.29673004150390625	0.42480108277391865
320.0	140.0	0.116455078125	-0.54864501953125	0.5608682043738489
320.0	160.0	0.027618408203125	-1.0340728759765625	1.0344416316555098
320.0	180.0	0.14288330078125	-1.333221435546875	1.340856082450244
320.0	200.0	0.24462890625	-1.6383056640625	1.656468759340888
320.0	220.0	0.385498046875	-1.7015533447265625	1.7446754795934376
320.0	240.0	0.53302001953125	-1.753448486328125	1.8326734393850659
320.0	260.0	0.657012939453125	-1.725189208984375	1.8460617024912709
320.0	280.0	0.478271484375	-1.68505859375	1.7516181310825123
320.0	300.0	0.29998779296875	-1.65423583984375	1.6812164910426672
320.0	320.0	0.188690185546875	-1.59991455078125	1.6110029658331741
320.0	340.0	0.1455078125	-1.539337158203125	1.5461990202180986
320.0	360.0	0.01641845703125	-1.426727294921875	1.4268217617510528
320.0	380.0	-0.135894775390625	-1.395721435546875	1.4023215450186515
320.0	400.0	-0.27362060546875	-1.362396240234375	1.3896012921488834
320.0	420.0	-0.34259033203125	-1.4169921875	1.4578185741159004
320.0	440.0	-0.38006591796875	-1.381103515625	1.4324444222632735
320.0	460.0	-0.35833740234375	-1.3323974609375	1.3797422541297935
320.0	480.0	-0.325897216796875	-1.31976318359375	1.3594056998135102
320.0	500.0	-0.524383544921875	-1.23809814453125	1.3445687478431723
320.0	520.0	-0.446136474609375	-1.2406005859375	1.3183806611921118
320.0	540.0	-0.37213134765625	-1.305419921875	1.3574251037669032
320.0	560.0	-0.381011962890625	-1.289306640625	1.3444261710579313
320.0	580.0	-0.291259765625	-1.5589599609375	1.5859345544120607
320.0	600.0	-1.2806396484375	-1.2103271484375	1.7620810751480687
320.0	620.0	-1.454193115234375	-1.2745361328125	1.933680420917505
320.0	640.0	-1.45281982421875	-1.371826171875	1.998147263713117
320.0	660.0	-1.176025390625	-1.3155517578125	1.7645713776660445
320.0	680.0	-0.825286865234375	-1.3946533203125	1.6205419753240156
320.0	700.0	-0.489471435546875	-1.8482666015625	1.9119810973615068
320.0	720.0	-0.265167236328125	-1.64208984375	1.6633618722841987
320.0	740.0	-0.12615966796875	-1.776123046875	1.7805980286023342
320.0	760.0	0.067626953125	-1.9970703125	1.9982150129197356
320.0	780.0	0.29266357421875	-2.0009765625	2.0222658508091387
320.0	800.0	0.440704345703125	-2.2628173828125	2.3053335611750487
340.0	0.0	-2.05877685546875	1.0696189403533936	2.3200531929627197
340.0	20.0	-1.73553466796875	0.9552345275878906	1.9810486077876686
340.0	40.0	-1.168243408203125	0.5022659301757812	1.2716382053970368
340.0	60.0	0.051300048828125	0.3442840576171875	0.34808505762115516
340.0	80.0	0.4417724609375	0.1076202392578125	0.45469222903045503
340.0	100.0	0.28076171875	-0.0322418212890625	0.2826069315418324
340.0	120.0	0.1529541015625	-0.3697052001953125	0.400096103750396
340.0	140.0	-0.087738037109375	-0.73419189453125	0.7394157836773517
340.0	160.0	-0.016510009765625	-1.2273101806640625	1.227421223534983
340.0	180.0	0.118316650390625	-1.434783935546875	1.4396540457564924
340.0	200.0	0.245361328125	-1.722503662109375	1.7398911021438876
340.0	220.0	0.416259765625	-1.8777313232421875	1.9233166964291233
340.0	240.0	0.6451416015625	-1.894561767578125	2.0013925095381406
340.0	260.0	0.827911376953125	-1.863616943359375	2.039241368662513
340.0	280.0	0.694366455078125	-1.769805908203125	1.9011464243052005
340.0	300.0	0.48095703125	-1.670562744140625	1.7384186918057078
340.0	320.0	0.31549072265625	-1.5955810546875	1.6264726552142945
340.0	340.0	0.242218017578125	-1.538055419921875	1.5570112532639357
340.0	360.0	0.092620849609375	-1.39349365234375	1.3965683588370053
340.0	380.0	-0.0709228515625	-1.393035888671875	1.39484014783114
340.0	400.0	-0.217132568359375	-1.36407470703125	1.3812481162357215
340.0	420.0	-0.395599365234375	-1.374908447265625	1.4306893779350611
340.0	440.0	-0.44775390625	-1.32110595703125	1.394920969182695
340.0	460.0	-0.402313232421875	-1.296417236328125	1.3574069351636564
340.0	480.0	-0.32391357421875	-1.27557373046875	1.3160578807275647
340.0	500.0	-0.455718994140625	-1.3154296875	1.3921332782377163
340.0	520.0	-0.436981201171875	-1.334716796875	1.4044292428021694
340.0	540.0	-0.498046875	-1.328369140625	1.4186667203617862
340.0	560.0	-0.55950927734375	-1.299072265625	1.4144396002480262
340.0	580.0	-0.63763427734375	-1.3878173828125	1.5272899396251596
340.0	600.0	-1.306884765625	-0.8916015625	1.5820559841153385
340.0	620.0	-1.36669921875	-1.009521484375	1.6991175303511419
340.0	640.0	-1.272430419921875	-1.1180419921875	1.693840922234775
340.0	660.0	-1.08056640625	-1.0897216796875	1.534639077274193
340.0	680.0	-0.66558837890625	-1.185546875	1.3596062970423886
340.0	700.0	-0.561187744140625	-1.7979736328125	1.8835182155908718
340.0	720.0	-0.36572265625	-1.6646728515625	1.7043734227051832
340.0	740.0	-0.224945068359375	-1.801513671875	1.8155031792127903
340.0	760.0	-0.037811279296875	-1.976806640625	1.977168224320117
340.0	780.0	0.180511474609375	-2.119384765625	2.127058103867637
340.0	800.0	0.398895263671875	-2.353271484375	2.3868397747968695
360.0	0.0	-2.30145263671875	0.6462888717651367	2.3904755896739753
360.0	20.0	-1.993682861328125	0.58209228515625	2.076921466977489
360.0	40.0	-1.569305419921875	0.2799415588378906	1.5940786609702673
360.0	60.0	-0.25616455078125	0.2624320983886719	0.36672998696812503
360.0	80.0	0.2374267578125	0.0216217041015625	0.23840923516846207
360.0	100.0	0.0831298828125	-0.12308502197265625	0.14852777535003092
360.0	120.0	0.0086669921875	-0.49236297607421875	0.49243925205271755
360.0	140.0	-0.26556396484375	-0.9488067626953125	0.9852707710877714
360.0	160.0	-0.078643798828125	-1.3748321533203125	1.3770796262008547
360.0	180.0	0.079925537109375	-1.58526611328125	1.5872796670404568
360.0	200.0	0.230682373046875	-1.800262451171875	1.8149818870539467
360.0	220.0	0.42510986328125	-2.1224212646484375	2.1645762681159737
360.0	240.0	0.662689208984375	-2.1576385498046875	2.2571134440491933
360.0	260.0	0.814239501953125	-2.07562255859375	2.229617674015915
360.0	280.0	1.0267333984375	-1.678863525390625	1.9679339949180348
360.0	300.0	0.865325927734375	-0.968353271484375	1.2986520009624782
360.0	320.0	0.582733154296875	-0.924835205078125	1.0931139399297234
360.0	340.0	0.514190673828125	-0.9296875	1.0624080650616652
360.0	360.0	0.2039794921875	-0.781768798828125	0.8079418840821657
360.0	380.0	-0.110595703125	-0.905853271484375	0.9125796179011768
360.0	400.0	-0.31591796875	-1.2647705078125	1.3036290118018297
360.0	420.0	-0.504241943359375	-1.189971923828125	1.2923982037058268
360.0	440.0	-0.524383544921875	-1.0595703125	1.1822298208538726
360.0	460.0	-0.513153076171875	-1.020660400390625	1.1423982372667638
360.0	480.0	-0.460906982421875	-1.019317626953125	1.1186794317688105
360.0	500.0	-0.653961181640625	-1.304046630859375	1.4588361260088432
360.0	520.0	-0.69976806640625	-1.3272705078125	1.5004407178128676
360.0	540.0	-0.76824951171875	-1.3206787109375	1.527874199592242
360.0	560.0	-0.840728759765625	-1.2723388671875	1.525015095155788
360.0	580.0	-1.007171630859375	-1.22021484375	1.5821880289383339
360.0	600.0	-1.526092529296875	-0.7647705078125	1.706995119382455
360.0	620.0	-1.3636474609375	-0.7105712890625	1.5376755036616905
360.0	640.0	-1.1318359375	-0.8089599609375	1.3912112736089028
360.0	660.0	-0.88104248046875	-0.8048095703125	1.1932955614000744
360.0	680.0	-0.488311767578125	-0.9169921875	1.038904737832737
360.0	700.0	-0.4862060546875	-1.7017822265625	1.7698754403230765
360.0	720.0	-0.344482421875	-1.6123046875	1.648694800233002
360.0	740.0	-0.19989013671875	-1.754638671875	1.7659878073182456
360.0	760.0	-0.1416015625	-1.89892578125	1.9041980267814491
360.0	780.0	0.014495849609375	-1.9967041015625	1.9967567199968073
360.0	800.0	0.254486083984375	-2.072021484375	2.087591003681823
380.0	0.0	-2.6015625	0.6775411367416382	2.688343250662646
380.0	20.0	-2.14898681640625	0.5528621673583984	2.218963927869062
380.0	40.0	-1.669586181640625	0.30043792724609375	1.6964023597169544
380.0	60.0	0.0020751953125	0.23040390014648438	0.2304132453621019
380.0	80.0	-0.124267578125	-0.06212615966796875	0.1389319642420092
380.0	100.0	-0.242706298828125	-0.26165008544921875	0.3568852962877997
380.0	120.0	-0.14544677734375	-0.6167526245117188	0.6336707069778242
380.0	140.0	-0.2596435546875	-1.110687255859375	1.1406318230784154
380.0	160.0	-0.126983642578125	-1.5018310546875	1.5071898892661726
380.0	180.0	0.066497802734375	-1.7603912353515625	1.7616467464480783
380.0	200.0	0.1927490234375	-1.9832305908203125	1.9925751585326952
380.0	220.0	0.384979248046875	-2.37908935546875	2.410036344690978
380.0	240.0	0.673492431640625	-2.447021484375	2.538012253806122
380.0	260.0	1.355316162109375	-2.23492431640625	2.6137652150372706
380.0	280.0	2.639739990234375	2.662200927734375	3.749072017936218
380.0	300.0	3.109283447265625	2.534515380859375	4.011410197331202
380.0	320.0	3.351776123046875	3.294219970703125	4.699605131753777
380.0	340.0	3.33154296875	2.40631103515625	4.109685067075373
380.0	360.0	2.99395751953125	1.49676513671875	3.3472507380317977
380.0	380.0	0.0816650390625	-0.647918701171875	0.6530450382120127
380.0	400.0	-0.4261474609375	-1.212127685546875	1.2848560948731582
380.0	420.0	-0.58575439453125	-1.153656005859375	1.2938432635246349
380.0	440.0	-0.568511962890625	-1.012939453125	1.1615731520859656
380.0	460.0	-0.536651611328125	-0.9600830078125	1.099888327891232
380.0	480.0	-0.5250244140625	-0.982452392578125	1.113940455789336
380.0	500.0	-0.741943359375	-1.19482421875	1.4064440487385939
380.0	520.0	-0.86492919921875	-1.278564453125	1.5436416619332411
380.0	540.0	-0.978240966796875	-1.26708984375	1.6007723327363215
380.0	560.0	-1.03997802734375	-1.1998291015625	1.5878111255165313
380.0	580.0	-1.1436767578125	-1.1385498046875	1.6137819506099502
380.0	600.0	-1.266632080078125	-0.4132080078125	1.332327919096276
380.0	620.0	-0.936767578125	-0.42822265625	1.0300039508429002
380.0	640.0	-0.565185546875	-0.509521484375	0.7609512766505463
380.0	660.0	-0.446441650390625	-0.5101318359375	0.6778972173128235
380.0	680.0	-0.310272216796875	-0.6112060546875	0.6854499907379868
380.0	700.0	-0.502227783203125	-1.57958984375	1.6575092219047454
380.0	720.0	-0.30743408203125	-1.5	1.5311811502217487
380.0	740.0	-0.1495361328125	-1.611572265625	1.6184950486016982
380.0	760.0	-0.139007568359375	-1.710205078125	1.7158451309211225
380.0	780.0	0.052581787109375	-1.7828369140625	1.7836121513601306
380.0	800.0	0.118621826171875	-1.760009765625	1.7640026963527347
400.0	0.0	-0.250244140625	0.48414915800094604	0.5449977404633617
400.0	20.0	-0.17388916015625	0.44887542724609375	0.48137988034940676
400.0	40.0	-0.153533935546875	0.3413429260253906	0.37428286430464225
400.0	60.0	-0.26849365234375	0.13754653930664062	0.3016751428674887
400.0	80.0	-0.2972412109375	-0.12262725830078125	0.32154281512414157
400.0	100.0	-0.339447021484375	-0.378753662109375	0.5086045781900477
400.0	120.0	-0.343719482421875	-0.7287826538085938	0.8057712076567753
400.0	140.0	-0.247161865234375	-1.383544921875	1.40544851861327
400.0	160.0	-0.065582275390625	-1.7026824951171875	1.7039450443086195
400.0	180.0	0.11236572265625	-2.0191497802734375	2.0222739405941845
400.0	200.0	0.15252685546875	-2.19189453125	2.197195047728545
400.0	220.0	0.2733154296875	-2.561431884765625	2.5759725589375453
400.0	240.0	0.63470458984375	-2.403900146484375	2.4862795157898723
400.0	260.0	6.170013427734375	1.778045654296875	6.421098975034297
400.0	280.0	3.741180419921875	6.76226806640625	7.7281757444007795
400.0	300.0	1.74749755859375	9.26861572265625	9.431913121502008
400.0	320.0	3.836883544921875	8.311248779296875	9.154153789873538
400.0	340.0	4.62188720703125	7.10858154296875	8.479019572306406
400.0	360.0	4.544708251953125	6.756683349609375	8.142919806940222
400.0	380.0	1.264373779296875	0.085235595703125	1.2672435285091534
400.0	400.0	-0.401702880859375	-1.1160888671875	1.186178554835063
400.0	420.0	-0.61492919921875	-1.274566650390625	1.4151530187014374
400.0	440.0	-0.60479736328125	-1.131500244140625	1.2829936294160802
400.0	460.0	-0.568145751953125	-1.050994873046875	1.1947300191395538
400.0	480.0	-0.570831298828125	-1.009979248046875	1.1601320843796774
400.0	500.0	-0.7230224609375	-1.2127685546875	1.41193804618295
400.0	520.0	-0.892364501953125	-1.3016357421875	1.5781539879511293
400.0	540.0	-1.00164794921875	-1.25634765625	1.6067694444253648
400.0	560.0	-1.09503173828125	-1.153076171875	1.590182117239771
400.0	580.0	-1.2060546875	-1.0267333984375	1.5839032106501145
400.0	600.0	-1.19781494140625	-0.113525390625	1.203182716038016
400.0	620.0	-1.417449951171875	-0.2640380859375	1.4418323324515543
400.0	640.0	-1.1849365234375	-0.3270263671875	1.229235864027731
400.0	660.0	-0.843353271484375	-0.35546875	0.9152064099152499
400.0	680.0	-0.653411865234375	-0.45556640625	0.7965474349545073
400.0	700.0	-0.46246337890625	-1.42626953125	1.4993722528449966
400.0	720.0	-0.25604248046875	-1.3914794921875	1.4148402485733056
400.0	740.0	0.037750244140625	-1.4149169921875	1.4154204943102946
400.0	760.0	0.0003662109375	-1.60888671875	1.6088867604280273
400.0	780.0	0.2677001953125	-1.6715087890625	1.6928098022174658
400.0	800.0	0.33782958984375	-1.65283203125	1.6870040175707932
420.0	0.0	-0.35736083984375	0.40440917015075684	0.5396791146189133
420.0	20.0	-0.26312255859375	0.39273834228515625	0.47273341995443263
420.0	40.0	-0.274566650390625	0.3426856994628906	0.43911312223970067
420.0	60.0	-0.35247802734375	0.07076263427734375	0.3595109319200328
420.0	80.0	-0.29132080078125	-0.1717376708984375	0.33817397382626707
420.0	100.0	-0.375579833984375	-0.5432891845703125	0.6604720658489697
420.0	120.0	-0.34344482421875	-0.9591445922851562	1.0187800038244306
420.0	140.0	-0.204803466796875	-1.602569580078125	1.6156032059276797
420.0	160.0	-0.0423583984375	-1.8549957275390625	1.8554792866282193
420.0	180.0	0.178253173828125	-2.2651824951171875	2.2721852763727535
420.0	200.0	0.094390869140625	-2.4662628173828125	2.4680684594601767
420.0	220.0	0.22552490234375	-2.7591400146484375	2.7683415797208513
420.0	240.0	0.720489501953125	-1.5421905517578125	1.7021917695593902
420.0	260.0	5.612579345703125	5.948150634765625	8.178113650816796
420.0	280.0	4.287933349609375	8.317169189453125	9.357439593001956
420.0	300.0	3.847869873046875	10.3973388671875	11.086512439853644
420.0	320.0	4.253021240234375	10.034820556640625	10.898890460678189
420.0	340.0	4.09344482421875	8.11962890625	9.09311080456704
420.0	360.0	5.841522216796875	8.97265625	10.706630748746104
420.0	380.0	2.203643798828125	1.457489013671875	2.64202956400716
420.0	400.0	-0.23309326171875	-0.90911865234375	0.9385250090956564
420.0	420.0	-0.6318359375	-1.40869140625	1.543900297933486
420.0	440.0	-0.76043701171875	-1.211151123046875	1.430087931439689
420.0	460.0	-0.74615478515625	-1.11114501953125	1.3384282639875293
420.0	480.0	-0.87054443359375	-1.002777099609375	1.3279343064933797
420.0	500.0	-1.0162353515625	-1.11114501953125	1.50578137330572
420.0	520.0	-1.12860107421875	-1.2293701171875	1.6688592720062778
420.0	540.0	-1.201416015625	-1.228271484375	1.7181534512170373
420.0	560.0	-1.288055419921875	-1.0992431640625	1.6933464791731945
420.0	580.0	-1.344451904296875	-0.8406982421875	1.5856621510853584
420.0	600.0	-1.311920166015625	0.05322265625	1.3129993043169408
420.0	620.0	-1.892669677734375	-0.0806884765625	1.8943888564033309
420.0	640.0	-1.81146240234375	-0.111572265625	1.8148951500187789
420.0	660.0	-1.624420166015625	-0.14111328125	1.6305378971073847
420.0	680.0	-1.520599365234375	-0.246337890625	1.5404235735370835
420.0	700.0	-0.897003173828125	-1.265380859375	1.5510652510872465
420.0	720.0	0.000518798828125	-0.9715576171875	0.9715577557033225
420.0	740.0	0.17840576171875	-1.187744140625	1.2010681743362728
420.0	760.0	0.261566162109375	-1.6961669921875	1.7162165721572025
420.0	780.0	0.62969970703125	-1.767333984375	1.8761639409609319
420.0	800.0	0.705291748046875	-1.76611328125	1.9017340960477778
440.0	0.0	0.122650146484375	0.33611994981765747	0.3577983777186018
440.0	20.0	0.1658935546875	0.3266735076904297	0.36638265804159426
440.0	40.0	0.16168212890625	0.2897605895996094	0.33181668145644894
440.0	60.0	-0.22637939453125	-0.031383514404296875	0.22854442728865662
440.0	80.0	-0.267120361328125	-0.274139404296875	0.3827606307136531
440.0	100.0	-0.26678466796875	-0.72991943359375	0.7771463431047058
440.0	120.0	-0.198394775390625	-1.2004165649414062	1.216700627224307
440.0	140.0	-0.000946044921875	-1.786468505859375	1.7864687563538362
440.0	160.0	0.081329345703125	-1.9999847412109375	2.0016376863830976
440.0	180.0	0.23199462890625	-2.4445037841796875	2.455487784272233
440.0	200.0	0.0032958984375	-2.676239013671875	2.6762410431883596
440.0	220.0	-0.194610595703125	-2.76190185546875	2.7687497436932884
440.0	240.0	-4.894500732421875	2.552978515625	5.520311288407665
440.0	260.0	-1.9595947265625	8.678131103515625	8.896626941834578
440.0	280.0	0.10040283203125	10.06317138671875	10.063672246608336
440.0	300.0	0.459381103515625	11.661041259765625	11.670086300461685
440.0	320.0	2.31982421875	10.946319580078125	11.189436838156816
440.0	340.0	3.311614990234375	9.13763427734375	9.71921571064417
440.0	360.0	5.927398681640625	9.52996826171875	11.222938572427532
440.0	380.0	3.68963623046875	3.108795166015625	4.824730344530123
440.0	400.0	-0.098114013671875	-0.61798095703125	0.6257210424239099
440.0	420.0	-0.802520751953125	-1.382568359375	1.5986040240348103
440.0	440.0	-0.846038818359375	-1.1417236328125	1.4210258744630584
440.0	460.0	-0.8695068359375	-1.0211181640625	1.3411653301216868
440.0	480.0	-0.976593017578125	-0.846466064453125	1.2923771586704518
440.0	500.0	-1.10626220703125	-0.826568603515625	1.3809531950878795
440.0	520.0	-1.20233154296875	-0.8809814453125	1.4905466937343883
440.0	540.0	-1.2391357421875	-0.900390625	1.5317182068365112
440.0	560.0	-1.3128662109375	-0.789794921875	1.5321206566197474
440.0	580.0	-1.37939453125	-0.4969482421875	1.4661810352939548
440.0	600.0	-1.6451416015625	0.28515625	1.6696721163467065
440.0	620.0	-2.254364013671875	0.193115234375	2.262620295119461
440.0	640.0	-2.2301025390625	0.1944580078125	2.2385645515676815
440.0	660.0	-2.0860595703125	0.1812744140625	2.0939209498178473
440.0	680.0	-1.7579345703125	0.0474853515625	1.7585757908355295
440.0	700.0	-0.80902099609375	-0.82958984375	1.1587641179177377
440.0	720.0	0.557769775390625	-0.371826171875	0.6703445565010022
440.0	740.0	0.377716064453125	-1.214599609375	1.2719754857857364
440.0	760.0	0.715911865234375	-1.844970703125	1.9790014386485217
440.0	780.0	1.1090087890625	-1.9136962890625	2.2118168959001685
440.0	800.0	0.95623779296875	-1.895263671875	2.1228318592462414
460.0	0.0	0.255126953125	0.40447142720222473	0.47821218892229267
460.0	20.0	0.309844970703125	0.3998985290527344	0.5058880700397678
460.0	40.0	0.350067138671875	0.37274932861328125	0.51136001364945
460.0	60.0	0.062286376953125	-0.0160675048828125	0.06432540296885815
460.0	80.0	-0.08319091796875	-0.346588134765625	0.3564324115352002
460.0	100.0	-0.128997802734375	-0.8966064453125	0.9058385898636764
460.0	120.0	-0.05047607421875	-1.4491348266601562	1.4500136481798707
460.0	140.0	0.029388427734375	-1.9501953125	1.9504167340806096
460.0	160.0	0.141357421875	-2.1165313720703125	2.1212465603217807
460.0	180.0	0.234100341796875	-2.5776824951171875	2.5882909449408857
460.0	200.0	-0.0106201171875	-2.869232177734375	2.869251832209125
460.0	220.0	-0.490997314453125	-2.7897796630859375	2.8326575739697284
460.0	240.0	-6.143218994140625	3.593536376953125	7.117067043554918
460.0	260.0	0.536407470703125	7.528228759765625	7.547314836018728
460.0	280.0	1.7745361328125	9.268463134765625	9.436810232656295
460.0	300.0	2.5103759765625	11.384735107421875	11.65822375020596
460.0	320.0	4.35040283203125	10.871826171875	11.709936341091344
460.0	340.0	2.365020751953125	9.719207763671875	10.002815739110092
460.0	360.0	1.831787109375	9.534088134765625	9.708464377827788
460.0	380.0	-1.2261962890625	3.652008056640625	3.8523655310832954
460.0	400.0	-1.167388916015625	-0.59930419921875	1.31223565125985
460.0	420.0	-1.323028564453125	-1.23345947265625	1.808819187493413
460.0	440.0	-1.1802978515625	-1.065338134765625	1.589983760856995
460.0	460.0	-1.12451171875	-0.933837890625	1.4617044200429266
460.0	480.0	-1.200286865234375	-0.77398681640625	1.4281961177740419
460.0	500.0	-1.25408935546875	-0.693450927734375	1.4330437190384981
460.0	520.0	-1.37396240234375	-0.6260986328125	1.5098914467814866
460.0	540.0	-1.446746826171875	-0.5977783203125	1.5653802411152464
460.0	560.0	-1.620758056640625	-0.5501708984375	1.7115912758754706
460.0	580.0	-1.7928466796875	-0.1568603515625	1.7996956372561457
460.0	600.0	-1.97991943359375	0.413330078125	2.022602955847987
460.0	620.0	-2.413421630859375	0.488525390625	2.462368986481359
460.0	640.0	-2.261260986328125	0.547119140625	2.3265082424801085
460.0	660.0	-2.06536865234375	0.572998046875	2.143379208587879
460.0	680.0	-1.67706298828125	0.4552001953125	1.7377420650014128
460.0	700.0	-0.257598876953125	0.165283203125	0.30606489286223476
460.0	720.0	0.889556884765625	0.069580078125	0.8922739705414501
460.0	740.0	1.18524169921875	-1.5697021484375	1.96691705986202
460.0	760.0	1.964630126953125	-2.0816650390625	2.862359318916291
460.0	780.0	2.186492919921875	-2.1160888671875	3.042792037373465
460.0	800.0	1.972198486328125	-2.093017578125	2.8758110945983897
480.0	0.0	0.283721923828125	0.4518600106239319	0.5335499969654129
480.0	20.0	0.32061767578125	0.4657115936279297	0.565405148953241
480.0	40.0	0.40576171875	0.45252227783203125	0.607798473457481
480.0	60.0	0.272674560546875	0.19667816162109375	0.33620487091665474
480.0	80.0	0.0662841796875	-0.25148773193359375	0.2600762807138473
480.0	100.0	-0.0643310546875	-1.058563232421875	1.0605161958370342
480.0	120.0	-0.04388427734375	-1.6189193725585938	1.6195140520055682
480.0	140.0	0.012603759765625	-1.9965972900390625	1.99663707101505
480.0	160.0	0.149200439453125	-2.151641845703125	2.1568086153652475
480.0	180.0	0.1190185546875	-2.6820831298828125	2.684722580074501
480.0	200.0	-0.153533935546875	-2.98126220703125	2.985213060476145
480.0	220.0	-0.715911865234375	-2.8038177490234375	2.8937732752450076
480.0	240.0	-4.937042236328125	2.32379150390625	5.4565917015033
480.0	260.0	-1.2691650390625	7.35125732421875	7.4600110015507575
480.0	280.0	2.2861328125	7.85369873046875	8.179669124442357
480.0	300.0	2.0538330078125	9.89544677734375	10.106339443498964
480.0	320.0	3.286590576171875	9.62847900390625	10.173951324045406
480.0	340.0	0.179901123046875	5.307708740234375	5.310756677276215
480.0	360.0	-3.71148681640625	8.033233642578125	8.84917946165668
480.0	380.0	-8.21954345703125	3.918609619140625	9.105844056936549
480.0	400.0	-2.190216064453125	-0.548065185546875	2.2577470754265336
480.0	420.0	-1.62176513671875	-1.063568115234375	1.9394069439959183
480.0	440.0	-1.4459228515625	-0.988525390625	1.7515351382661268
480.0	460.0	-1.313323974609375	-0.911590576171875	1.5986923534092283
480.0	480.0	-1.31048583984375	-0.7518310546875	1.5108352230549489
480.0	500.0	-1.348419189453125	-0.6544189453125	1.4988323677013875
480.0	520.0	-1.465972900390625	-0.584716796875	1.578280797965768
480.0	540.0	-1.69256591796875	-0.4990234375	1.7645973415608769
480.0	560.0	-1.86431884765625	-0.390869140625	1.904852606061491
480.0	580.0	-2.1309814453125	0.0809326171875	2.13251776283129
480.0	600.0	-2.21435546875	0.56494140625	2.2852853070194015
480.0	620.0	-2.319976806640625	0.7432861328125	2.4361376518131714
480.0	640.0	-2.173736572265625	0.8629150390625	2.338750318064189
480.0	660.0	-2.010650634765625	1.0174560546875	2.2534269010339925
480.0	680.0	-1.549041748046875	1.1622314453125	1.9365722991061554
480.0	700.0	-0.4752197265625	0.931884765625	1.046060708046191
480.0	720.0	0.584869384765625	0.1663818359375	0.6080749234806957
480.0	740.0	3.174774169921875	-2.1927490234375	3.858411500836742
480.0	760.0	3.43951416015625	-2.3070068359375	4.141562289641158
480.0	780.0	3.595062255859375	-2.3201904296875	4.278756390999394
480.0	800.0	3.68377685546875	-2.3341064453125	4.360993558690105
500.0	0.0	0.225250244140625	0.3638434410095215	0.42792490234977015
500.0	20.0	0.1534423828125	0.4053363800048828	0.43340759776293786
500.0	40.0	0.21038818359375	0.39699554443359375	0.4492979524725246
500.0	60.0	0.173309326171875	0.2992591857910156	0.345821027149089
500.0	80.0	0.07598876953125	-0.02972412109375	0.08159544392715405
500.0	100.0	-0.008392333984375	-1.0043716430664062	1.0044067048091714
500.0	120.0	-0.094268798828125	-1.7193527221679688	1.7219350712668877
500.0	140.0	-0.00677490234375	-2.00262451171875	2.0026359714732305
500.0	160.0	0.19671630859375	-2.17596435546875	2.184838250840845
500.0	180.0	0.038330078125	-2.7428436279296875	2.743111438159879
500.0	200.0	-0.2298583984375	-3.00006103515625	3.008853784748445
500.0	220.0	-0.6734619140625	-2.860748291015625	2.9389507879924675
500.0	240.0	-3.816925048828125	1.84722900390625	4.240421184416008
500.0	260.0	-2.880828857421875	6.060577392578125	6.710422731630526
500.0	280.0	-2.502105712890625	5.976470947265625	6.479100090443887
500.0	300.0	-1.6571044921875	8.57183837890625	8.73054457019252
500.0	320.0	-1.0057373046875	8.07379150390625	8.136191785755104
500.0	340.0	-2.964447021484375	3.856842041015625	4.864481130864129
500.0	360.0	-3.269683837890625	6.433441162109375	7.216647253821292
500.0	380.0	-7.91754150390625	2.7569580078125	8.383810644505248
500.0	400.0	-2.3427734375	-0.609588623046875	2.4207820366162154
500.0	420.0	-1.82061767578125	-0.91741943359375	2.0387023172848453
500.0	440.0	-1.60675048828125	-0.9063720703125	1.844764879716275
500.0	460.0	-1.509368896484375	-0.85003662109375	1.7322692408730633
500.0	480.0	-1.42889404296875	-0.719573974609375	1.5998515215377687
500.0	500.0	-1.479888916015625	-0.5908203125	1.5934678677050564
500.0	520.0	-1.571807861328125	-0.4859619140625	1.645216987163755
500.0	540.0	-1.702117919921875	-0.3701171875	1.7418932647559324
500.0	560.0	-1.78656005859375	-0.2325439453125	1.8016307972123495
500.0	580.0	-1.99041748046875	0.1505126953125	1.9961001522984263
500.0	600.0	-2.21392822265625	0.3702392578125	2.2446726449750782
500.0	620.0	-2.313873291015625	0.51123046875	2.3696763912091083
500.0	640.0	-2.049163818359375	0.731201171875	2.1757131033811756
500.0	660.0	-1.86505126953125	0.9656982421875	2.100235542253334
500.0	680.0	-1.480865478515625	1.0899658203125	1.8387463269599784
500.0	700.0	-1.114349365234375	1.2332763671875	1.6621507469725638
500.0	720.0	-0.464691162109375	0.631591796875	0.7841212113075074
500.0	740.0	3.011749267578125	-2.466552734375	3.8928801731122116
500.0	760.0	3.505859375	-2.389892578125	4.242951389334121
500.0	780.0	3.631256103515625	-2.3984375	4.351841372422222
500.0	800.0	3.717376708984375	-2.41650390625	4.43377725257156
520.0	0.0	0.026611328125	0.3416875898838043	0.3427222955472539
520.0	20.0	0.0538330078125	0.3591766357421875	0.36318844749415796
520.0	40.0	0.1004638671875	0.35620880126953125	0.3701049833657256
520.0	60.0	0.121337890625	0.2595672607421875	0.2865275668247773
520.0	80.0	0.1158447265625	0.08161163330078125	0.14170553751481124
520.0	100.0	0.1015625	-0.5985183715820312	0.6070742808976974
520.0	120.0	0.05908203125	-1.4850616455078125	1.4862364473309748
520.0	140.0	0.05419921875	-1.8250274658203125	1.8258320860121893
520.0	160.0	0.062744140625	-2.112945556640625	2.1138769482895947
520.0	180.0	-0.0328369140625	-2.726715087890625	2.7269128026864973
520.0	200.0	-0.251708984375	-2.8638916015625	2.8749317415054074
520.0	220.0	-0.417724609375	-2.8216552734375	2.852408163533955
520.0	240.0	-0.7392578125	-1.58837890625	1.751984492842968
520.0	260.0	-2.5472412109375	2.94317626953125	3.892393137933298
520.0	280.0	-3.597412109375	2.650421142578125	4.468344896905679
520.0	300.0	-3.472900390625	5.7794189453125	6.742604872646797
520.0	320.0	-3.3704833984375	5.65338134765625	6.581859843628577
520.0	340.0	-5.8992919921875	2.08837890625	6.258032635354142
520.0	360.0	-6.684326171875	4.06597900390625	7.823835480901906
520.0	380.0	-5.576171875	0.532867431640625	5.601574821355535
520.0	400.0	-2.2835693359375	-0.7369384765625	2.399534794553372
520.0	420.0	-1.87255859375	-0.84918212890625	2.0561094268255102
520.0	440.0	-1.6671142578125	-0.8521728515625	1.872289645739111
520.0	460.0	-1.564208984375	-0.7880859375	1.7515219643740476
520.0	480.0	-1.482177734375	-0.6251220703125	1.6086107170688606
520.0	500.0	-1.4849853515625	-0.423431396484375	1.544174744607588
520.0	520.0	-1.5078125	-0.322509765625	1.541917988765856
520.0	540.0	-1.63818359375	-0.2296142578125	1.654197144908203
520.0	560.0	-1.69677734375	-0.120849609375	1.7010755369322657
520.0	580.0	-1.8123779296875	0.1387939453125	1.8176846589201763
520.0	600.0	-1.842529296875	0.2515869140625	1.8596263563334903
520.0	620.0	-1.821533203125	0.40283203125	1.8655446538445075
520.0	640.0	-1.7479248046875	0.4404296875	1.8025591342514071
520.0	660.0	-1.6466064453125	0.5400390625	1.7329036253555896
520.0	680.0	-1.533203125	0.7562255859375	1.7095581181510855
520.0	700.0	-1.2398681640625	0.8868408203125	1.5243883051336566
520.0	720.0	-0.659423828125	0.7998046875	1.036594097632242
520.0	740.0	2.9569091796875	-2.8834228515625	4.130065282514675
520.0	760.0	3.505126953125	-2.5018310546875	4.306399143567874
520.0	780.0	3.6319580078125	-2.5052490234375	4.412186718617866
520.0	800.0	3.7314453125	-2.511962890625	4.498182042120497
540.0	0.0	-0.2845458984375	0.3827436566352844	0.47692669773472796
540.0	20.0	-0.08447265625	0.346771240234375	0.35691164551975224
540.0	40.0	0.017333984375	0.33605194091796875	0.3364986983764524
540.0	60.0	0.0595703125	0.23243331909179688	0.2399455562317767
540.0	80.0	0.0963134765625	0.12590789794921875	0.1585215585765738
540.0	100.0	0.1259765625	-0.07027435302734375	0.14425179025831236
540.0	120.0	0.008056640625	-0.6184463500976562	0.6184988257121214
540.0	140.0	-0.09814453125	-1.1822052001953125	1.186272095424621
540.0	160.0	-0.178955078125	-1.9105377197265625	1.9189005441879206
540.0	180.0	-0.1871337890625	-2.757354736328125	2.763697558880138
540.0	200.0	-0.2364501953125	-2.6159210205078125	2.6265855174347466
540.0	220.0	-0.18017578125	-2.6154632568359375	2.6216619461722934
540.0	240.0	-0.2886962890625	-2.3348541259765625	2.352634552349395
540.0	260.0	-0.099609375	1.2506103515625	1.2545709541604932
540.0	280.0	-1.226318359375	0.818267822265625	1.4742519959272635
540.0	300.0	-2.894775390625	2.501068115234375	3.8255805153218447
540.0	320.0	-3.295166015625	2.426239013671875	4.092035535279894
540.0	340.0	-3.846923828125	-1.0516357421875	3.9880773154042735
540.0	360.0	-6.090087890625	0.09783935546875	6.090873751360785
540.0	380.0	-2.12255859375	-0.830963134765625	2.2794198198755513
540.0	400.0	-1.2562255859375	-1.0003662109375	1.605875237603926
540.0	420.0	-1.2054443359375	-0.82879638671875	1.4628737121439623
540.0	440.0	-1.1956787109375	-0.77850341796875	1.4267849002488735
540.0	460.0	-1.2003173828125	-0.653167724609375	1.3665247513137981
540.0	480.0	-1.0723876953125	-0.364166259765625	1.1325336347364434
540.0	500.0	-1.01171875	-0.275482177734375	1.048553889578803
540.0	520.0	-0.8973388671875	-0.1361083984375	0.9076026325934533
540.0	540.0	-0.9490966796875	-0.1434326171875	0.9598736495326314
540.0	560.0	-0.9739990234375	-0.097412109375	0.9788581187843776
540.0	580.0	-1.1348876953125	0.0501708984375	1.1359961267635308
540.0	600.0	-1.1741943359375	-0.0098876953125	1.1742359665187825
540.0	620.0	-1.1934814453125	-0.0474853515625	1.1944257276692545
540.0	640.0	-1.2008056640625	-0.0732421875	1.2030372649566459
540.0	660.0	-1.269775390625	-0.0269775390625	1.2700619395331632
540.0	680.0	-1.2994384765625	0.19580078125	1.314107415818502
540.0	700.0	-0.9532470703125	0.041259765625	0.9541395837710509
540.0	720.0	0.2911376953125	-1.0955810546875	1.1336044305762256
540.0	740.0	2.8719482421875	-3.2196044921875	4.314387533812627
540.0	760.0	3.519287109375	-2.5889892578125	4.369009857539985
540.0	780.0	3.6754150390625	-2.5562744140625	4.476964885874958
540.0	800.0	3.78076171875	-2.5594482421875	4.565625310776404
560.0	0.0	-0.558349609375	0.3559902310371399	0.6621807388342636
560.0	20.0	-0.2457275390625	0.2936992645263672	0.38293769915880765
560.0	40.0	-0.0869140625	0.279754638671875	0.2929448960447771
560.0	60.0	-0.008544921875	0.15888214111328125	0.15911175460848412
560.0	80.0	0.0582275390625	0.0895233154296875	0.10679358740485445
560.0	100.0	0.125	0.06076812744140625	0.13898836394725636
560.0	120.0	0.12646484375	-0.0218963623046875	0.12834643503771367
560.0	140.0	0.0380859375	-0.263214111328125	0.26595527262588436
560.0	160.0	-0.092529296875	-0.7310028076171875	0.7368356502805715
560.0	180.0	-0.0909423828125	-2.194000244140625	2.195884238360651
560.0	200.0	-0.0506591796875	-2.125030517578125	2.12563427078248
560.0	220.0	-0.0806884765625	-2.07513427734375	2.0767024098933735
560.0	240.0	-0.1339111328125	-1.912872314453125	1.9175538278995932
560.0	260.0	-0.182861328125	-0.05792236328125	0.19181570710378235
560.0	280.0	-0.53076171875	1.0823974609375	1.205525721639485
560.0	300.0	-0.798095703125	2.523406982421875	2.6466090663870365
560.0	320.0	-1.6947021484375	1.45068359375	2.2308066391092916
560.0	340.0	-2.4766845703125	-0.907470703125	2.6377015634552357
560.0	360.0	-1.19384765625	-1.65277099609375	2.0388536465039233
560.0	380.0	-0.270263671875	-1.1695556640625	1.2003761509110522
560.0	400.0	-0.163818359375	-1.14154052734375	1.1532351149859092
560.0	420.0	-0.2568359375	-0.64447021484375	0.6937626082546199
560.0	440.0	-0.2911376953125	-0.484954833984375	0.5656344655664882
560.0	460.0	-0.215087890625	-0.361541748046875	0.42068424771353397
560.0	480.0	-0.0506591796875	-0.17205810546875	0.1793609326026878
560.0	500.0	0.07177734375	-0.108489990234375	0.13008483792072176
560.0	520.0	0.0625	3.45263671875	3.4532023632652584
560.0	540.0	-1.0709228515625	3.2186279296875	3.392114606519538
560.0	560.0	-1.6563720703125	3.1873779296875	3.592067162786672
560.0	580.0	-1.8084716796875	3.1640625	3.644428805744184
560.0	600.0	-2.1983642578125	3.0589599609375	3.766967142496236
560.0	620.0	-2.2972412109375	2.8343505859375	3.6484051892894027
560.0	640.0	-2.864990234375	3.0137939453125	4.1582596104459855
560.0	660.0	-3.1568603515625	3.2476806640625	4.529149696686206
560.0	680.0	-3.181396484375	3.132080078125	4.464438285672803
560.0	700.0	-3.186767578125	3.1524658203125	4.482580545313965
560.0	720.0	-3.0933837890625	3.069580078125	4.357906047915277
560.0	740.0	-2.8494873046875	2.99267578125	4.132273736244434
560.0	760.0	1.284912109375	-4.484375	4.664827785614761
560.0	780.0	2.1318359375	-3.2069091796875	3.850842888405142
560.0	800.0	3.424560546875	-3.7080078125	5.0474683631275825
580.0	0.0	-0.702392578125	0.2825939655303955	0.7571094261461011
580.0	20.0	-0.4410400390625	0.23636627197265625	0.5003851822171628
580.0	40.0	-0.2257080078125	0.22085189819335938	0.3157842075315001
580.0	60.0	-0.135986328125	0.06343460083007812	0.15005409031209885
580.0	80.0	-0.049560546875	-0.0383148193359375	0.06264401956527536
580.0	100.0	0.00830078125	-0.0832061767578125	0.08361920126390043
580.0	120.0	0.0228271484375	-0.10118865966796875	0.1037314973920056
580.0	140.0	0.0064697265625	-0.1693267822265625	0.16945033650304517
580.0	160.0	-0.075927734375	-0.3438720703125	0.35215482616077476
580.0	180.0	-0.085205078125	-0.8826904296875	0.886793267904189
580.0	200.0	-0.05126953125	-1.4850006103515625	1.4858853850748743
580.0	220.0	-0.0611572265625	-1.249542236328125	1.2510379717373525
580.0	240.0	-0.120361328125	-1.1787109375	1.1848402101085795
580.0	260.0	-0.1962890625	-0.753143310546875	0.7783021535873041
580.0	280.0	-0.3277587890625	0.600677490234375	0.6842801115639588
580.0	300.0	-0.44482421875	0.4866943359375	0.6593481343116032
580.0	320.0	-0.503662109375	0.034027099609375	0.5048102256570293
580.0	340.0	-0.5780029296875	-0.46466064453125	0.7416177595658897
580.0	360.0	-0.6378173828125	-0.85980224609375	1.0705470172793181
580.0	380.0	-0.44921875	-0.552001953125	0.7116906923694992
580.0	400.0	-0.338623046875	-0.25396728515625	0.42327880859375
580.0	420.0	-0.28515625	0.158233642578125	0.32611650151073973
580.0	440.0	-0.2835693359375	0.239166259765625	0.37096100616414274
580.0	460.0	-0.2298583984375	0.47442626953125	0.5271766009162308
580.0	480.0	-0.140869140625	0.72222900390625	0.735838874254303
580.0	500.0	-0.109619140625	0.89483642578125	0.9015256984114907
580.0	520.0	-1.19482421875	2.948486328125	3.1813796599669764
580.0	540.0	-1.4671630859375	2.9871826171875	3.3280365847094906
580.0	560.0	-1.74609375	3.120361328125	3.57568150173461
580.0	580.0	-1.77978515625	3.1390380859375	3.608489338680939
580.0	600.0	-2.0133056640625	3.105712890625	3.7011960574847205
580.0	620.0	-2.048583984375	2.8748779296875	3.5301019038608556
580.0	640.0	-2.3648681640625	2.80810546875	3.6712474388169474
580.0	660.0	-2.5924072265625	2.9671630859375	3.940130963163994
580.0	680.0	-2.6182861328125	3.138916015625	4.087568473606939
580.0	700.0	-2.531494140625	3.2086181640625	4.087015183085391
580.0	720.0	-2.4957275390625	3.2989501953125	4.136632487952894
580.0	740.0	-2.08837890625	3.1485595703125	3.778194519062826
580.0	760.0	-0.425537109375	-3.78662109375	3.8104568150141365
580.0	780.0	2.2437744140625	-2.5821533203125	3.420824372984147
580.0	800.0	3.5338134765625	-2.8240966796875	4.523644520003391
600.0	0.0	-0.638427734375	0.17955270409584045	0.6631961591922287
600.0	20.0	-0.479248046875	0.15135574340820312	0.5025805920408706
600.0	40.0	-0.3055419921875	0.1316375732421875	0.33269259035782356
600.0	60.0	-0.2349853515625	-0.044513702392578125	0.23916434757222227
600.0	80.0	-0.141845703125	-0.17717742919921875	0.2269626509200794
600.0	100.0	-0.119140625	-0.32193756103515625	0.343275809999271
600.0	120.0	-0.0567626953125	-0.27685546875	0.2826144974270109
600.0	140.0	-0.03857421875	-0.2786865234375	0.2813434710418088
600.0	160.0	-0.09130859375	-0.2438507080078125	0.26038515143631746
600.0	180.0	-0.0963134765625	-0.3214111328125	0.3355315217134893
600.0	200.0	-0.0618896484375	-1.0564422607421875	1.0582535513126243
600.0	220.0	-0.0677490234375	-0.64666748046875	0.6502067059578331
600.0	240.0	-0.106201171875	-0.5740814208984375	0.583822033438609
600.0	260.0	-0.169677734375	-0.4852294921875	0.514041042749674
600.0	280.0	-0.23828125	0.445159912109375	0.5049210843793206
600.0	300.0	-0.3480224609375	0.08355712890625	0.3579125970234205
600.0	320.0	-0.391845703125	-0.23248291015625	0.45562194698263236
600.0	340.0	-0.39697265625	-0.18560791015625	0.4382209330038345
600.0	360.0	-0.463623046875	-0.2259521484375	0.5157525598358
600.0	380.0	-0.3978271484375	-0.016265869140625	0.3981595390453588
600.0	400.0	-0.252685546875	0.414306640625	0.4852833997423472
600.0	420.0	-0.2119140625	0.565673828125	0.6040649383227319
600.0	440.0	-0.1927490234375	0.501220703125	0.5370050086146584
600.0	460.0	-0.1968994140625	0.7105712890625	0.7373472289892319
600.0	480.0	-0.1917724609375	1.25555419921875	1.27011535852058
600.0	500.0	-0.1539306640625	1.49114990234375	1.4990739410044114
600.0	520.0	-1.21337890625	2.859375	3.1061734917350394
600.0	540.0	-1.4775390625	2.8900146484375	3.245813665230447
600.0	560.0	-1.75439453125	3.0223388671875	3.494629078942732
600.0	580.0	-1.7864990234375	3.0545654296875	3.538636562997834
600.0	600.0	-2.017822265625	3.021240234375	3.6331115107381873
600.0	620.0	-2.0244140625	2.8482666015625	3.4944062342584252
600.0	640.0	-2.337158203125	2.8118896484375	3.6563686714313213
600.0	660.0	-2.5714111328125	2.935302734375	3.902327171878521
600.0	680.0	-2.595947265625	3.08251953125	4.029996137274034
600.0	700.0	-2.5130615234375	3.1546630859375	4.033283700207403
600.0	720.0	-2.48583984375	3.213623046875	4.062852792826881
600.0	740.0	-2.0877685546875	3.029541015625	3.679252139130463
600.0	760.0	-0.88623046875	0.3338623046875	0.9470314050928268
600.0	780.0	2.3487548828125	-2.7901611328125	3.6471425317079524
600.0	800.0	3.5391845703125	-2.8839111328125	4.5653883563940045
620.0	0.0	-0.7086181640625	0.01735401153564453	0.7088306315021152
620.0	20.0	-0.5706787109375	-0.009168624877929688	0.5707523585579292
620.0	40.0	-0.4661865234375	-0.02490234375	0.4668511554649789
620.0	60.0	-0.4017333984375	-0.17156219482421875	0.4368332749608783
620.0	80.0	-0.2139892578125	-0.2713623046875	0.3455848707111701
620.0	100.0	-0.176025390625	-0.40143585205078125	0.43833284323265187
620.0	120.0	-0.111083984375	-0.37241363525390625	0.38862780048222845
620.0	140.0	-0.05712890625	-0.3637237548828125	0.36818294609524427
620.0	160.0	-0.117919921875	-0.311737060546875	0.3332943187235752
620.0	180.0	-0.1429443359375	-0.1783447265625	0.22856054924082098
620.0	200.0	-0.1268310546875	-0.1262969970703125	0.1789889602800188
620.0	220.0	-0.12060546875	0.3185272216796875	0.34059546392074574
620.0	240.0	-0.1219482421875	0.4376678466796875	0.4543396502506199
620.0	260.0	-0.1435546875	0.48846435546875	0.5091221610446004
620.0	280.0	-0.24658203125	0.40582275390625	0.4748629336170899
620.0	300.0	-0.348876953125	0.07733154296875	0.35734478582975165
620.0	320.0	-0.3798828125	-0.15655517578125	0.4108776877573279
620.0	340.0	-0.331298828125	0.20648193359375	0.39037635996255216
620.0	360.0	-0.372314453125	0.26544189453125	0.45724987848889265
620.0	380.0	-0.2825927734375	0.521942138671875	0.5935337157402847
620.0	400.0	-0.189697265625	0.7017822265625	0.7269686004942868
620.0	420.0	-0.1888427734375	0.672576904296875	0.6985852025867244
620.0	440.0	-0.1929931640625	0.434539794921875	0.4754694467004165
620.0	460.0	-0.2020263671875	0.636383056640625	0.6676810973947395
620.0	480.0	-0.2271728515625	1.308685302734375	1.328256272742576
620.0	500.0	-0.20703125	1.521240234375	1.5352634266333147
620.0	520.0	-1.2506103515625	2.773681640625	3.0425870727023527
620.0	540.0	-1.496826171875	2.792724609375	3.1685642383607617
620.0	560.0	-1.7633056640625	2.921142578125	3.4120845280634047
620.0	580.0	-1.74609375	2.9827880859375	3.4562795241993602
620.0	600.0	-1.9515380859375	3.0291748046875	3.6033874199450375
620.0	620.0	-1.949462890625	2.9027099609375	3.4965884343528
620.0	640.0	-2.3153076171875	2.7880859375	3.624096102077277
620.0	660.0	-2.564208984375	2.87451171875	3.8520105577192476
620.0	680.0	-2.5880126953125	2.999755859375	3.961861295774161
620.0	700.0	-2.5145263671875	3.0543212890625	3.956225649290189
620.0	720.0	-2.49365234375	3.1114501953125	3.987408222066066
620.0	740.0	-2.125732421875	2.9365234375	3.625176992699442
620.0	760.0	-1.142578125	0.8502197265625	1.4242044639603288
620.0	780.0	1.8944091796875	-2.8328857421875	3.4079359982801156
620.0	800.0	3.3922119140625	-2.991943359375	4.5231434573331555
