# Supplementary material for: Real-time emotion detection by quantitative facial motion analysis
Source: PLoS One. 2023 Mar 10;18(3):e0282730. doi: 10.1371/journal.pone.0282730 (PMC10004542; doi:10.1371/journal.pone.0282730)
Supplement: S1 Dataset — Data from each participant is organized into folders by Study ID and subsequently by emotions. The data files (.csv) contain the pixel displacement results after DISC-processing of videos. (ZIP) [file pone.0282730.s004.zip › S1_Dataset/1/happy/result/101025_cropped_result.csv]

pos_x	pos_y	disp_x	disp_y	disp_xy_indi
0.0	0.0	0.19869661331176758	1.5521150827407837	1.5647816378693213
0.0	20.0	0.11380279064178467	1.5991497039794922	1.603193952987459
0.0	40.0	0.1970881223678589	1.5759010314941406	1.5881775055209617
0.0	60.0	0.26331281661987305	1.6049270629882812	1.6263838774743438
0.0	80.0	0.2749861478805542	1.7228012084960938	1.7446092357665046
0.0	100.0	0.3659532070159912	1.7109603881835938	1.7496591667118035
0.0	120.0	0.47949230670928955	1.5839996337890625	1.654982692367893
0.0	140.0	0.5643510818481445	1.4699554443359375	1.5745669728265084
0.0	160.0	0.5615100860595703	1.458221435546875	1.5625950632953551
0.0	180.0	0.48403334617614746	1.6651611328125	1.7340847379640612
0.0	200.0	-0.0722888708114624	2.28997802734375	2.2911187325322904
0.0	220.0	-0.08922910690307617	2.4247894287109375	2.4264306310107107
0.0	240.0	0.028731107711791992	2.4355621337890625	2.435731591144122
0.0	260.0	0.2532995939254761	2.151336669921875	2.1661971636103106
0.0	280.0	0.5585780143737793	1.616607666015625	1.7103887698304852
0.0	300.0	0.6956825256347656	1.432342529296875	1.5923502434157304
0.0	320.0	0.6813173294067383	1.489898681640625	1.6382891640075028
0.0	340.0	0.4816633462905884	2.133056640625	2.1867624953968496
0.0	360.0	0.2358694076538086	2.44805908203125	2.4593957889251263
0.0	380.0	0.20690488815307617	2.238739013671875	2.2482797877662284
0.0	400.0	0.16819071769714355	1.961090087890625	1.96828921918054
0.0	420.0	0.19082653522491455	1.843292236328125	1.8531435548962432
0.0	440.0	0.08439755439758301	0.95269775390625	0.9564287519132341
0.0	460.0	-0.07226777076721191	0.99591064453125	0.9985292397232602
0.0	480.0	-0.17338287830352783	0.974273681640625	0.9895811382733575
0.0	500.0	-0.25424647331237793	1.893524169921875	1.91051695916841
0.0	520.0	-0.04647994041442871	2.1805419921875	2.1810373138839143
0.0	540.0	0.47538673877716064	2.362060546875	2.409423702570515
0.0	560.0	0.6394369602203369	2.3516845703125	2.4370678990011156
0.0	580.0	1.154484748840332	2.341796875	2.610909350985723
0.0	600.0	1.3933796882629395	2.3021240234375	2.6909630199896446
0.0	620.0	1.8281352519989014	2.1197509765625	2.7991825060611464
0.0	640.0	1.3429982662200928	2.1654052734375	2.5480628605474216
0.0	660.0	0.9419252872467041	2.32666015625	2.510093769052475
0.0	680.0	1.0618653297424316	2.447509765625	2.6679321639312246
0.0	700.0	1.0945014953613281	2.6668701171875	2.8827295650643077
0.0	720.0	1.430471420288086	2.5748291015625	2.9455039274314614
0.0	740.0	1.6687746047973633	3.8116455078125	4.160943421730678
0.0	760.0	1.7738425731658936	3.4378662109375	3.8685192979590477
0.0	780.0	1.958223819732666	-2.234130859375	2.9708553019257047
0.0	800.0	2.110470771789551	-2.6046142578125	3.3523278942517156
20.0	0.0	0.24261474609375	1.504306435585022	1.5237453091526316
20.0	20.0	0.2276439666748047	1.5831279754638672	1.5994111298411557
20.0	40.0	0.2600574493408203	1.6060142517089844	1.626933205036403
20.0	60.0	0.3027610778808594	1.6085586547851562	1.6368033529302815
20.0	80.0	0.3194446563720703	1.6897659301757812	1.7196958414985755
20.0	100.0	0.3991985321044922	1.6129684448242188	1.6616337358253894
20.0	120.0	0.4916877746582031	1.5050125122070312	1.5832938860641304
20.0	140.0	0.5394973754882812	1.4988555908203125	1.5929926240545031
20.0	160.0	0.5264701843261719	1.5510406494140625	1.63795541792786
20.0	180.0	0.43977928161621094	1.7069549560546875	1.7626970921115548
20.0	200.0	0.030300140380859375	2.204803466796875	2.2050116611271284
20.0	220.0	0.07106971740722656	2.2093658447265625	2.2105086158114515
20.0	240.0	0.18540573120117188	2.0929412841796875	2.1011374310563222
20.0	260.0	0.35019874572753906	1.81304931640625	1.8465608533786022
20.0	280.0	0.6148281097412109	1.208099365234375	1.355550692821058
20.0	300.0	0.7644748687744141	0.884307861328125	1.1689406394656574
20.0	320.0	0.7934970855712891	0.674560546875	1.0414747026262465
20.0	340.0	0.6149158477783203	1.1881103515625	1.3378070516105445
20.0	360.0	0.3358726501464844	1.68316650390625	1.716350755815492
20.0	380.0	0.2456340789794922	1.533905029296875	1.553448016400404
20.0	400.0	0.18167686462402344	1.35821533203125	1.370312143748414
20.0	420.0	0.1872882843017578	1.35931396484375	1.372155733310156
20.0	440.0	0.06426811218261719	0.4154052734375	0.4203473937628276
20.0	460.0	-0.08412551879882812	0.642578125	0.6480615322958828
20.0	480.0	-0.1901416778564453	0.6983642578125	0.7237862213720763
20.0	500.0	-0.2587451934814453	1.7822265625	1.8009110458960256
20.0	520.0	-0.05019187927246094	2.0672607421875	2.0678699671242664
20.0	540.0	0.4007606506347656	2.2330322265625	2.268709329985637
20.0	560.0	0.4615001678466797	2.191650390625	2.2397128922362413
20.0	580.0	1.154449462890625	2.2679443359375	2.544862486123649
20.0	600.0	1.4247703552246094	2.1602783203125	2.5878123939611726
20.0	620.0	2.414257049560547	2.154052734375	3.235518549447864
20.0	640.0	3.1171207427978516	2.26904296875	3.8555152339492116
20.0	660.0	3.046609878540039	2.291259765625	3.8120470964548274
20.0	680.0	3.1715335845947266	2.3408203125	3.94183523420562
20.0	700.0	2.6433868408203125	2.642333984375	3.7375691131007938
20.0	720.0	2.3004531860351562	2.88818359375	3.6923826091489986
20.0	740.0	2.1011428833007812	3.5089111328125	4.0898971569002835
20.0	760.0	1.7691631317138672	3.2498779296875	3.7002222560929403
20.0	780.0	1.9316482543945312	-3.431640625	3.9379464645746305
20.0	800.0	2.075349807739258	-3.7296142578125	4.268149404198693
40.0	0.0	0.3574180603027344	1.484786868095398	1.5271999585840452
40.0	20.0	0.3069572448730469	1.547454833984375	1.5776055316211532
40.0	40.0	0.3318672180175781	1.5713386535644531	1.6060015612011325
40.0	60.0	0.33805084228515625	1.5986328125	1.6339844678488726
40.0	80.0	0.340240478515625	1.645965576171875	1.680763594668612
40.0	100.0	0.4075050354003906	1.5782394409179688	1.6300000266091212
40.0	120.0	0.48790740966796875	1.5084381103515625	1.5853829736596454
40.0	140.0	0.5489654541015625	1.500518798828125	1.5977858853530826
40.0	160.0	0.5413780212402344	1.504852294921875	1.5992718941485922
40.0	180.0	0.427703857421875	1.6623687744140625	1.7165082381976684
40.0	200.0	0.08831405639648438	2.0234222412109375	2.025348596855439
40.0	220.0	0.2390289306640625	1.7534332275390625	1.7696505059283483
40.0	240.0	0.3669624328613281	1.4851837158203125	1.5298470828384567
40.0	260.0	0.4868583679199219	1.163177490234375	1.260957153991201
40.0	280.0	0.6549339294433594	0.790924072265625	1.0268881828248677
40.0	300.0	0.8294944763183594	0.521636962890625	0.9798807107482137
40.0	320.0	0.91143798828125	-0.048309326171875	0.9127173699877486
40.0	340.0	0.7705955505371094	0.029449462890625	0.7711580728826853
40.0	360.0	0.5264701843261719	0.09283447265625	0.5345924562671993
40.0	380.0	0.3281288146972656	-0.185821533203125	0.37709171462204333
40.0	400.0	0.19571304321289062	-0.062774658203125	0.2055340677264233
40.0	420.0	0.15688705444335938	0.09808349609375	0.1850241066939286
40.0	440.0	0.01666259765625	-0.8638916015625	0.8640522793274
40.0	460.0	-0.12287139892578125	-0.326995849609375	0.3493188605496924
40.0	480.0	-0.22214508056640625	0.12359619140625	0.2542134051343192
40.0	500.0	-0.2523460388183594	1.682769775390625	1.7015853314704883
40.0	520.0	-0.04843902587890625	1.9554443359375	1.9560441943315463
40.0	540.0	0.4011878967285156	2.12255859375	2.1601404381158713
40.0	560.0	0.46233367919921875	2.0755615234375	2.1264308285237217
40.0	580.0	1.1536216735839844	2.150390625	2.4402915411586794
40.0	600.0	1.4241828918457031	2.044677734375	2.491787299685684
40.0	620.0	2.3639144897460938	2.17138671875	3.2098305246843526
40.0	640.0	3.048694610595703	2.3787841796875	3.8669306952939846
40.0	660.0	2.9163856506347656	2.3773193359375	3.762572589100532
40.0	680.0	3.0224456787109375	2.45703125	3.8951483212112707
40.0	700.0	2.6243858337402344	2.690185546875	3.7582574793315544
40.0	720.0	2.283306121826172	2.821044921875	3.6292948760338555
40.0	740.0	2.0948562622070312	3.3258056640625	3.9305732501021047
40.0	760.0	1.7511444091796875	2.98681640625	3.462308332087921
40.0	780.0	1.9024505615234375	-4.127685546875	4.545008923304949
40.0	800.0	2.1016273498535156	-4.46484375	4.934740847254937
60.0	0.0	0.4648628234863281	1.4414180517196655	1.5145241643773788
60.0	20.0	0.4029808044433594	1.5131492614746094	1.5658908698408625
60.0	40.0	0.43209075927734375	1.5341758728027344	1.5938626141995123
60.0	60.0	0.4733009338378906	1.4748687744140625	1.5489517990284456
60.0	80.0	0.5001449584960938	1.5002365112304688	1.5814090454838141
60.0	100.0	0.5956840515136719	1.4287643432617188	1.5479686811443678
60.0	120.0	0.6839065551757812	1.34002685546875	1.5044600857416823
60.0	140.0	0.7046775817871094	1.3397216796875	1.513745247159516
60.0	160.0	0.6929779052734375	1.36846923828125	1.533925172007822
60.0	180.0	0.6331672668457031	1.41253662109375	1.5479536471534947
60.0	200.0	0.2944221496582031	1.6291046142578125	1.65549577057915
60.0	220.0	0.3802223205566406	1.3315887451171875	1.3848095895003916
60.0	240.0	0.5066337585449219	0.823944091796875	0.9672443495334213
60.0	260.0	0.5589103698730469	0.559661865234375	0.7909501911936337
60.0	280.0	0.2724037170410156	1.476226806640625	1.5011493495659047
60.0	300.0	0.4981575012207031	1.075286865234375	1.185074992803419
60.0	320.0	0.638916015625	0.316986083984375	0.7132277703944754
60.0	340.0	0.5197830200195312	-0.286376953125	0.5934527337385707
60.0	360.0	0.2259368896484375	-1.05029296875	1.074319690925238
60.0	380.0	0.05858612060546875	-1.55023193359375	1.55133857731361
60.0	400.0	0.024227142333984375	-2.22802734375	2.2281590605078785
60.0	420.0	-0.04599761962890625	-2.28955078125	2.2900127861944375
60.0	440.0	-0.09697723388671875	-2.232696533203125	2.2348016451733637
60.0	460.0	-0.2686004638671875	-2.092071533203125	2.1092438240347042
60.0	480.0	-0.4431266784667969	-1.843841552734375	1.8963419851806602
60.0	500.0	-0.3375282287597656	1.547607421875	1.583986754190921
60.0	520.0	-0.048702239990234375	1.87841796875	1.8790492206174223
60.0	540.0	0.41620635986328125	2.04541015625	2.0873261463607675
60.0	560.0	0.47451019287109375	1.99462890625	2.050293734269954
60.0	580.0	1.1820068359375	2.059326171875	2.3744398165403817
60.0	600.0	1.4520416259765625	1.9368896484375	2.4207367460740135
60.0	620.0	2.3838272094726562	2.0587158203125	3.1497528464035334
60.0	640.0	3.0508880615234375	2.265380859375	3.7999826844301348
60.0	660.0	2.8171844482421875	2.3212890625	3.6503302764407177
60.0	680.0	2.8839263916015625	2.4407958984375	3.778163052331825
60.0	700.0	2.5180397033691406	2.6917724609375	3.6859412541717043
60.0	720.0	2.1729888916015625	2.8145751953125	3.5558000862101604
60.0	740.0	2.005603790283203	3.3216552734375	3.8801856036990685
60.0	760.0	1.7628860473632812	2.17578125	2.800319850274196
60.0	780.0	2.5819244384765625	0.1319580078125	2.585294320155513
60.0	800.0	2.7212448120117188	0.1961669921875	2.728306217367212
80.0	0.0	0.692901611328125	1.2537508010864258	1.4324816627817496
80.0	20.0	0.6185531616210938	1.333465576171875	1.4699450522338722
80.0	40.0	0.6600494384765625	1.3382339477539062	1.492157954157076
80.0	60.0	0.6346435546875	1.3424797058105469	1.4849323897132685
80.0	80.0	0.6529617309570312	1.3749618530273438	1.522129797150949
80.0	100.0	0.7033920288085938	1.3275146484375	1.5023499885205207
80.0	120.0	0.7554168701171875	1.28009033203125	1.4863666794628854
80.0	140.0	0.7855224609375	1.3123321533203125	1.5294643563272845
80.0	160.0	0.8032989501953125	1.2583160400390625	1.4928658546582405
80.0	180.0	0.8518600463867188	1.1137542724609375	1.4021819133247209
80.0	200.0	0.849822998046875	0.88720703125	1.2285501391106581
80.0	220.0	0.9161834716796875	0.4626922607421875	1.026389926845427
80.0	240.0	0.7252731323242188	0.2763519287109375	0.7761388438762995
80.0	260.0	0.3366851806640625	0.9815673828125	1.0377048895905683
80.0	280.0	-0.18499755859375	2.064971923828125	2.0732421814356554
80.0	300.0	0.085113525390625	1.639495849609375	1.641703673959094
80.0	320.0	0.4121551513671875	0.9444580078125	1.0304721235043992
80.0	340.0	1.0732345581054688	-0.79998779296875	1.3385861517328097
80.0	360.0	1.1036148071289062	-1.521728515625	1.8797934242305558
80.0	380.0	0.8960189819335938	-2.45867919921875	2.616859457566697
80.0	400.0	1.0719680786132812	-3.09197998046875	3.2725304828504473
80.0	420.0	1.121307373046875	-3.2274169921875	3.4166578210745504
80.0	440.0	1.2100753784179688	-3.3173828125	3.5311911794922404
80.0	460.0	1.1263656616210938	-3.2386474609375	3.4289265054701947
80.0	480.0	0.7570648193359375	-3.10101318359375	3.19208864311416
80.0	500.0	-0.36785125732421875	-2.469329833984375	2.4965785340181688
80.0	520.0	-0.7048797607421875	-2.065673828125	2.182627737683308
80.0	540.0	-0.5924835205078125	-1.78759765625	1.8832265139127116
80.0	560.0	-0.49839019775390625	-1.5135498046875	1.5934948385503942
80.0	580.0	1.22332763671875	1.7923583984375	2.1700412750013127
80.0	600.0	1.7702407836914062	1.869384765625	2.5745585707447405
80.0	620.0	2.9169387817382812	2.2901611328125	3.7085536089766644
80.0	640.0	3.672332763671875	2.4154052734375	4.395476147368746
80.0	660.0	4.103233337402344	2.5137939453125	4.8120353095815664
80.0	680.0	4.1324462890625	2.43212890625	4.795035281267829
80.0	700.0	4.011329650878906	2.7269287109375	4.850454181059289
80.0	720.0	3.4650802612304688	3.289306640625	4.777689754769426
80.0	740.0	3.1356430053710938	2.1016845703125	3.7748291471565043
80.0	760.0	2.3660354614257812	0.335693359375	2.389730912938271
80.0	780.0	2.545318603515625	0.171142578125	2.551065772466481
80.0	800.0	2.7164535522460938	0.1507568359375	2.720633662419898
100.0	0.0	0.6754150390625	1.265124797821045	1.4341290838183076
100.0	20.0	0.6326217651367188	1.3220043182373047	1.4655735106649472
100.0	40.0	0.6621932983398438	1.3367538452148438	1.4917810855024511
100.0	60.0	0.6772308349609375	1.3228950500488281	1.4861671902129923
100.0	80.0	0.6276397705078125	1.4007415771484375	1.5349295252471338
100.0	100.0	0.665679931640625	1.39434814453125	1.5451008120982936
100.0	120.0	0.7492904663085938	1.3583526611328125	1.551308529889378
100.0	140.0	0.8470840454101562	1.276153564453125	1.5317047039344274
100.0	160.0	0.9328536987304688	1.12640380859375	1.4625325853633557
100.0	180.0	1.2269515991210938	0.5969696044921875	1.3644716689156164
100.0	200.0	1.3412857055664062	0.0620880126953125	1.342721961270175
100.0	220.0	1.1297378540039062	-0.2543182373046875	1.1580092333807683
100.0	240.0	0.10903167724609375	0.553131103515625	0.563774710606559
100.0	260.0	-0.8525543212890625	2.0262451171875	2.198298920910175
100.0	280.0	-0.3058624267578125	1.954345703125	1.9781352207130152
100.0	300.0	0.284210205078125	1.494384765625	1.5211710187886949
100.0	320.0	1.13873291015625	0.45245361328125	1.225327267649007
100.0	340.0	1.2282180786132812	-0.830322265625	1.482550071135924
100.0	360.0	0.9381332397460938	-1.50128173828125	1.7702939962653867
100.0	380.0	1.1631851196289062	-2.787200927734375	3.0201802320539537
100.0	400.0	1.21923828125	-3.47412109375	3.6818554236287104
100.0	420.0	1.2420883178710938	-3.56207275390625	3.7724190771324837
100.0	440.0	1.3255767822265625	-3.646942138671875	3.8803789464946226
100.0	460.0	1.2106552124023438	-3.55584716796875	3.7562927368974246
100.0	480.0	1.11273193359375	-3.416168212890625	3.592823070345047
100.0	500.0	1.0631256103515625	-3.015411376953125	3.19733355088951
100.0	520.0	1.144989013671875	-2.7755126953125	3.0024107918921006
100.0	540.0	1.1961135864257812	-2.572265625	2.836765439226336
100.0	560.0	0.9027633666992188	-2.2711181640625	2.443963872766684
100.0	580.0	0.1510162353515625	-1.9044189453125	1.9103971897500618
100.0	600.0	-0.5422210693359375	-1.39599609375	1.4976010088795568
100.0	620.0	1.9159774780273438	7.552490234375	7.791731414559781
100.0	640.0	5.124565124511719	9.0435791015625	10.394589490767771
100.0	660.0	4.868293762207031	8.2823486328125	9.607163110439782
100.0	680.0	4.909088134765625	8.3134765625	9.654689993476406
100.0	700.0	4.654472351074219	7.575439453125	8.891085185447116
100.0	720.0	3.2796783447265625	6.112548828125	6.936825154282086
100.0	740.0	-1.38623046875	-0.46875	1.4633391524150663
100.0	760.0	2.04107666015625	0.2178955078125	2.052674446900789
100.0	780.0	2.4919204711914062	0.1583251953125	2.496945033879108
100.0	800.0	2.696990966796875	0.1246337890625	2.6998692294924247
120.0	0.0	0.670806884765625	1.229105830192566	1.400243913917257
120.0	20.0	0.6214981079101562	1.320709228515625	1.4596344626043336
120.0	40.0	0.6385879516601562	1.3695564270019531	1.5111185852698226
120.0	60.0	0.5627517700195312	1.4514808654785156	1.5567550409458697
120.0	80.0	0.4870758056640625	1.5944442749023438	1.6671818695727698
120.0	100.0	0.61468505859375	1.500244140625	1.6212865887122012
120.0	120.0	0.8320083618164062	1.2620086669921875	1.5115898219079864
120.0	140.0	1.0890884399414062	0.96807861328125	1.457151272691533
120.0	160.0	1.3300628662109375	0.5643768310546875	1.4448489317242081
120.0	180.0	1.3444366455078125	0.0643768310546875	1.3459770689580648
120.0	200.0	1.1924514770507812	-0.358154296875	1.2450763131192464
120.0	220.0	0.8938674926757812	-0.4587860107421875	1.0047306594880134
120.0	240.0	0.01001739501953125	0.9131011962890625	0.9131561437495201
120.0	260.0	-1.2650222778320312	2.052947998046875	2.4114055747833074
120.0	280.0	-1.7126693725585938	2.36273193359375	2.918173841587219
120.0	300.0	-1.6496429443359375	2.167816162109375	2.724105129487473
120.0	320.0	-1.6572799682617188	1.880401611328125	2.5064890011901055
120.0	340.0	-1.79156494140625	1.064239501953125	2.0838211671814393
120.0	360.0	-1.0873260498046875	-0.923736572265625	1.4267330491458141
120.0	380.0	1.3914566040039062	-3.1072998046875	3.404623849566507
120.0	400.0	1.1343231201171875	-3.681121826171875	3.85192767844249
120.0	420.0	1.1305007934570312	-3.739013671875	3.9061816755592855
120.0	440.0	1.2581100463867188	-3.85125732421875	4.051545861293904
120.0	460.0	1.11700439453125	-3.741363525390625	3.9045486098300133
120.0	480.0	1.1170883178710938	-3.529388427734375	3.701954751715557
120.0	500.0	1.0749435424804688	-3.031097412109375	3.216062054938712
120.0	520.0	1.14239501953125	-2.788330078125	3.0132791117363116
120.0	540.0	0.9832611083984375	-2.6104736328125	2.789511605083982
120.0	560.0	0.6634292602539062	-2.2978515625	2.391706542752421
120.0	580.0	0.0472412109375	-1.8839111328125	1.8845033532328135
120.0	600.0	-0.007537841796875	-1.7916259765625	1.7916418333340196
120.0	620.0	-0.0273895263671875	-1.7237548828125	1.7239724714085647
120.0	640.0	-0.31842041015625	-1.4881591796875	1.521844046442423
120.0	660.0	-0.6826400756835938	-0.980224609375	1.1945031426303045
120.0	680.0	-0.791656494140625	-0.6875	1.048511447107291
120.0	700.0	-0.8078155517578125	-0.5250244140625	0.9634399830936281
120.0	720.0	-0.8812255859375	-0.5565185546875	1.0422434624512422
120.0	740.0	-1.0751876831054688	-0.4095458984375	1.1505461298134398
120.0	760.0	1.895477294921875	0.138427734375	1.9005252992813708
120.0	780.0	2.37615966796875	0.122802734375	2.3793308469507424
120.0	800.0	2.5738525390625	0.104248046875	2.5759628390401383
140.0	0.0	0.58563232421875	1.2474719285964966	1.3780970327978062
140.0	20.0	0.5063629150390625	1.3854198455810547	1.4750564566336741
140.0	40.0	0.5350341796875	1.4228477478027344	1.5201175240293725
140.0	60.0	0.4783172607421875	1.5673103332519531	1.6386729639077646
140.0	80.0	0.423492431640625	1.7002410888671875	1.752188802592109
140.0	100.0	0.6537017822265625	1.4493179321289062	1.5899209063587387
140.0	120.0	1.3257293701171875	0.7084197998046875	1.503135714280859
140.0	140.0	1.768218994140625	0.1263580322265625	1.7727280568513188
140.0	160.0	1.7365570068359375	-0.1020965576171875	1.7395556746101202
140.0	180.0	1.1456756591796875	-0.3398895263671875	1.1950303787648757
140.0	200.0	0.9923553466796875	-0.56689453125	1.1428641842515321
140.0	220.0	1.0559844970703125	-0.5273895263671875	1.1803571368762282
140.0	240.0	0.301177978515625	0.9888763427734375	1.0337236555481002
140.0	260.0	-1.2197723388671875	1.823150634765625	2.1935639483980927
140.0	280.0	-1.994720458984375	2.299041748046875	3.0437645554072126
140.0	300.0	-1.8303680419921875	1.984893798828125	2.7000093632749977
140.0	320.0	-1.873748779296875	1.621673583984375	2.4780556290990035
140.0	340.0	-2.0636444091796875	0.341400146484375	2.091693645723038
140.0	360.0	-1.532958984375	-0.56512451171875	1.6338081164939129
140.0	380.0	1.23382568359375	-3.23211669921875	3.459610407959875
140.0	400.0	1.0944366455078125	-3.85919189453125	4.011378023802555
140.0	420.0	1.0447845458984375	-3.886138916015625	4.024133499515057
140.0	440.0	1.18914794921875	-4.010772705078125	4.183344420070006
140.0	460.0	1.056488037109375	-3.8707275390625	4.012318364015006
140.0	480.0	1.1439056396484375	-3.5601806640625	3.7394393260466208
140.0	500.0	1.10162353515625	-2.909088134765625	3.110686128339582
140.0	520.0	0.9999237060546875	-2.6890869140625	2.868978189061799
140.0	540.0	0.6526031494140625	-2.5081787109375	2.591688892715569
140.0	560.0	0.2935638427734375	-2.2412109375	2.260355325198571
140.0	580.0	-0.14837646484375	-1.9068603515625	1.9126243686831426
140.0	600.0	-0.142913818359375	-1.6837158203125	1.689770198295807
140.0	620.0	-0.1127777099609375	-1.6734619140625	1.6772577588676583
140.0	640.0	-0.0609588623046875	-1.64453125	1.6456606622022794
140.0	660.0	0.091644287109375	-1.5562744140625	1.5589704061416185
140.0	680.0	-0.380828857421875	-1.20654296875	1.2652179867854054
140.0	700.0	-0.6951141357421875	-0.2425537109375	0.7362173350296505
140.0	720.0	-0.660125732421875	0.0574951171875	0.6626248343564564
140.0	740.0	-0.096435546875	-0.031982421875	0.101600639811326
140.0	760.0	1.7371368408203125	0.0716552734375	1.7386140692938667
140.0	780.0	2.201904296875	0.0751953125	2.20318788749815
140.0	800.0	2.3743743896484375	0.0621337890625	2.375187224191317
160.0	0.0	0.345794677734375	1.4486603736877441	1.4893592036317278
160.0	20.0	0.41021728515625	1.4561958312988281	1.5128729358849173
160.0	40.0	0.5223846435546875	1.4264869689941406	1.519128298904292
160.0	60.0	0.5515594482421875	1.4725418090820312	1.572449428261465
160.0	80.0	0.56890869140625	1.5036773681640625	1.6077010688204363
160.0	100.0	0.92498779296875	1.1223907470703125	1.4544288935009004
160.0	120.0	1.5220947265625	0.42580413818359375	1.5805320372341856
160.0	140.0	1.62109375	0.0662689208984375	1.622447692890623
160.0	160.0	1.2019500732421875	-0.185455322265625	1.216173365570693
160.0	180.0	0.76983642578125	-0.421600341796875	0.8777214653082673
160.0	200.0	1.1363372802734375	-0.6148223876953125	1.2920019283850153
160.0	220.0	1.3536834716796875	-0.55419921875	1.462735695729711
160.0	240.0	0.2220458984375	0.9434356689453125	0.969213723825249
160.0	260.0	-1.4083709716796875	1.559783935546875	2.1015315175985547
160.0	280.0	-2.4968109130859375	2.018463134765625	3.210647623473013
160.0	300.0	-2.508270263671875	1.73162841796875	3.0479430266226326
160.0	320.0	-2.6663970947265625	1.273162841796875	2.9547617651002844
160.0	340.0	-2.7036895751953125	0.050872802734375	2.704168145858881
160.0	360.0	-2.45428466796875	-0.627532958984375	2.5332411740768315
160.0	380.0	1.1531219482421875	-3.223968505859375	3.4239835213229326
160.0	400.0	1.168701171875	-3.93914794921875	4.108862250669434
160.0	420.0	0.9971771240234375	-3.9468994140625	4.070918471475762
160.0	440.0	1.110076904296875	-4.0745849609375	4.223092863927027
160.0	460.0	1.096771240234375	-3.847869873046875	4.0011260556632084
160.0	480.0	1.1636505126953125	-3.421295166015625	3.613771316602359
160.0	500.0	1.0004119873046875	-2.76470947265625	2.9401432979598314
160.0	520.0	0.836273193359375	-2.634521484375	2.7640651775175167
160.0	540.0	0.3726348876953125	-2.4736328125	2.5015427341151617
160.0	560.0	-0.01641845703125	-2.2821044921875	2.2821635522007737
160.0	580.0	-0.3233795166015625	-1.8682861328125	1.8960662925691567
160.0	600.0	-0.2774200439453125	-1.6083984375	1.6321480982236447
160.0	620.0	-0.2109375	-1.6195068359375	1.6331861561238334
160.0	640.0	-0.13037109375	-1.5887451171875	1.5940852139934973
160.0	660.0	-0.0204010009765625	-1.5328369140625	1.5329726696694543
160.0	680.0	-0.2475128173828125	-1.6378173828125	1.656414312366192
160.0	700.0	-0.5920867919921875	-0.58642578125	0.8333438463001168
160.0	720.0	-0.5804443359375	-0.14208984375	0.5975827564604126
160.0	740.0	0.00213623046875	-0.1865234375	0.18653567009403865
160.0	760.0	0.21600341796875	-0.2557373046875	0.3347522152025431
160.0	780.0	0.3978729248046875	-0.2432861328125	0.46635931073743764
160.0	800.0	0.603607177734375	-0.240966796875	0.6499281669605148
180.0	0.0	0.2636260986328125	1.55221688747406	1.574444659440279
180.0	20.0	0.3332061767578125	1.5233535766601562	1.5593692557418366
180.0	40.0	0.460968017578125	1.4826126098632812	1.5526209016226455
180.0	60.0	0.53936767578125	1.4428863525390625	1.540402063105976
180.0	80.0	0.5972900390625	1.3979339599609375	1.5201890498143154
180.0	100.0	0.9690704345703125	0.9946517944335938	1.3886791203615982
180.0	120.0	1.492401123046875	0.224090576171875	1.509131438411054
180.0	140.0	1.2188720703125	-0.08477783203125	1.2218168457636351
180.0	160.0	0.8768157958984375	-0.3007354736328125	0.9269561829116642
180.0	180.0	0.55413818359375	-0.4847412109375	0.7362358101163882
180.0	200.0	0.875335693359375	-0.6887054443359375	1.1137898208939148
180.0	220.0	1.176177978515625	-0.6490325927734375	1.3433681340672454
180.0	240.0	0.3262176513671875	0.6608123779296875	0.7369470502611514
180.0	260.0	-1.7855224609375	1.219635009765625	2.1623135793770296
180.0	280.0	-3.42547607421875	1.623199462890625	3.790601908849505
180.0	300.0	-3.473236083984375	1.31182861328125	3.7127164187040362
180.0	320.0	-3.6273956298828125	0.778778076171875	3.7100531461987027
180.0	340.0	-3.975494384765625	-0.269989013671875	3.9846517628026827
180.0	360.0	-3.0677337646484375	-0.566131591796875	3.1195344893099897
180.0	380.0	0.6007080078125	-3.076385498046875	3.134485259694673
180.0	400.0	0.7309722900390625	-3.6419677734375	3.714599541210634
180.0	420.0	0.679656982421875	-3.619140625	3.682405800190984
180.0	440.0	0.780914306640625	-3.73138427734375	3.8122245185093897
180.0	460.0	0.3029937744140625	-3.099639892578125	3.1144136993975944
180.0	480.0	0.0045166015625	-2.3184814453125	2.318485844672771
180.0	500.0	0.07373046875	-2.180084228515625	2.1813306547712252
180.0	520.0	0.1015472412109375	-2.2904052734375	2.292655263834461
180.0	540.0	0.02392578125	-2.3802490234375	2.380369268954629
180.0	560.0	0.0711517333984375	-2.4293212890625	2.430363037625838
180.0	580.0	-0.3740081787109375	-1.8502197265625	1.887642750708853
180.0	600.0	-0.469329833984375	-1.5479736328125	1.6175576839638608
180.0	620.0	-0.4603729248046875	-1.58544921875	1.6509368416533103
180.0	640.0	-0.4575347900390625	-1.55322265625	1.6192092835654057
180.0	660.0	-0.4444122314453125	-1.524658203125	1.5881073225114717
180.0	680.0	-0.5634918212890625	-1.5955810546875	1.6921589566992044
180.0	700.0	-0.7089996337890625	-0.64990234375	0.9617970353067054
180.0	720.0	-0.440673828125	-0.3406982421875	0.5570176972269323
180.0	740.0	0.106048583984375	-0.20263671875	0.22870929572463303
180.0	760.0	0.25244140625	-0.3575439453125	0.4376806329038395
180.0	780.0	0.438995361328125	-0.34423828125	0.557868193703105
180.0	800.0	0.61029052734375	-0.340087890625	0.6986517738582465
200.0	0.0	0.4213714599609375	1.4011768102645874	1.4631645023348727
200.0	20.0	0.352081298828125	1.4553375244140625	1.4973204570004883
200.0	40.0	0.4470367431640625	1.44049072265625	1.5082623683555383
200.0	60.0	0.52850341796875	1.366058349609375	1.4647290798445085
200.0	80.0	0.6909942626953125	1.207061767578125	1.3908526815686362
200.0	100.0	1.1876068115234375	0.6875762939453125	1.3722868135970834
200.0	120.0	1.4996185302734375	0.0245513916015625	1.4998194915285765
200.0	140.0	1.167327880859375	-0.19805908203125	1.1840108873683133
200.0	160.0	0.761383056640625	-0.37353515625	0.8480758644685823
200.0	180.0	0.66900634765625	-0.493927001953125	0.831584858245241
200.0	200.0	0.7684326171875	-0.6949005126953125	1.036038324436813
200.0	220.0	0.8153533935546875	-0.733306884765625	1.0966039137381423
200.0	240.0	0.1242828369140625	0.442535400390625	0.4596561803677812
200.0	260.0	-1.21490478515625	1.051239013671875	1.606579316704087
200.0	280.0	-2.3031463623046875	1.058074951171875	2.534562243957461
200.0	300.0	-2.5177459716796875	0.6552734375	2.601620275098263
200.0	320.0	-2.5596771240234375	0.203125	2.567724039859793
200.0	340.0	-2.1519012451171875	-0.69354248046875	2.2609025058484162
200.0	360.0	-1.2978363037109375	-0.8729248046875	1.5640897627274397
200.0	380.0	0.3298187255859375	-2.92694091796875	2.9454649088092837
200.0	400.0	0.417999267578125	-3.25775146484375	3.284458554219774
200.0	420.0	0.438140869140625	-3.17169189453125	3.201811502110412
200.0	440.0	0.51190185546875	-3.127716064453125	3.169329785533606
200.0	460.0	0.2231292724609375	-2.387359619140625	2.397764088339847
200.0	480.0	0.0113983154296875	-1.706787109375	1.706825169231841
200.0	500.0	0.067413330078125	-1.8592529296875	1.8604746742763725
200.0	520.0	0.0419464111328125	-2.02490234375	2.025336762894301
200.0	540.0	-0.0266876220703125	-2.1424560546875	2.1426222661586656
200.0	560.0	0.01153564453125	-2.2520751953125	2.2521047392243077
200.0	580.0	-0.3694000244140625	-1.8194580078125	1.8565785251990128
200.0	600.0	-0.4320831298828125	-1.500732421875	1.5616957556438866
200.0	620.0	-0.320953369140625	-1.5526123046875	1.5854387512072956
200.0	640.0	-0.237640380859375	-1.513427734375	1.5319714285163526
200.0	660.0	-0.2571563720703125	-1.515625	1.5372860957939367
200.0	680.0	-0.1629486083984375	-1.5772705078125	1.5856653189731083
200.0	700.0	-0.4245147705078125	-0.671630859375	0.7945443987871929
200.0	720.0	-0.2555389404296875	-0.42626953125	0.49699684440449127
200.0	740.0	0.1664886474609375	-0.3031005859375	0.34581560827849883
200.0	760.0	0.2782745361328125	-0.4298095703125	0.512028304092799
200.0	780.0	0.4869842529296875	-0.409423828125	0.6362244365300781
200.0	800.0	0.6074981689453125	-0.4110107421875	0.733473827389517
220.0	0.0	0.5411834716796875	1.2348661422729492	1.348248470924909
220.0	20.0	0.4345245361328125	1.3105049133300781	1.3806645864813478
220.0	40.0	0.53863525390625	1.30389404296875	1.4107684473506072
220.0	60.0	0.5522308349609375	1.2443923950195312	1.3614225383267677
220.0	80.0	0.66815185546875	1.0602340698242188	1.2532051646806917
220.0	100.0	1.14471435546875	0.558990478515625	1.2739078894046316
220.0	120.0	1.3739471435546875	-0.02758026123046875	1.3742239352054766
220.0	140.0	0.9916229248046875	-0.278839111328125	1.0300811982579148
220.0	160.0	0.8522186279296875	-0.3984832763671875	0.9407792043485482
220.0	180.0	0.800628662109375	-0.4876251220703125	0.9374350720263963
220.0	200.0	0.736053466796875	-0.6856842041015625	1.0059510593155572
220.0	220.0	0.699676513671875	-0.8149871826171875	1.0741281728054295
220.0	240.0	-0.0146484375	-0.05108642578125	0.05314508086638472
220.0	260.0	-1.452850341796875	0.6600341796875	1.5957503670734492
220.0	280.0	-2.386199951171875	0.335723876953125	2.4097013774592684
220.0	300.0	-2.3700408935546875	-0.032318115234375	2.3702612298423573
220.0	320.0	-2.3857574462890625	-0.390716552734375	2.417539661950625
220.0	340.0	-1.5595855712890625	-1.115997314453125	1.9177479396520332
220.0	360.0	-0.5634002685546875	-1.377471923828125	1.4882367968647496
220.0	380.0	0.282012939453125	-3.09552001953125	3.108339667626069
220.0	400.0	0.2463226318359375	-3.1212158203125	3.130920477419319
220.0	420.0	0.2618255615234375	-2.914642333984375	2.926378745091098
220.0	440.0	0.2062225341796875	-2.5576171875	2.5659176548359657
220.0	460.0	0.0206756591796875	-1.86322021484375	1.8633349274579984
220.0	480.0	-0.0890045166015625	-1.427642822265625	1.43041456646038
220.0	500.0	-0.1146087646484375	-1.6160888671875	1.620147646229077
220.0	520.0	-0.1309051513671875	-1.7950439453125	1.7998108023504948
220.0	540.0	-0.209320068359375	-1.981201171875	1.992228143174583
220.0	560.0	-0.309967041015625	-2.04541015625	2.0687634649245505
220.0	580.0	-0.1923065185546875	-1.5855712890625	1.597190692991273
220.0	600.0	-0.38458251953125	-1.3349609375	1.3892531875003502
220.0	620.0	-0.1837615966796875	-1.41845703125	1.430310691394297
220.0	640.0	-0.155609130859375	-1.400390625	1.4090096182051777
220.0	660.0	-0.1061553955078125	-1.40625	1.4102510522936758
220.0	680.0	0.3076629638671875	-1.625	1.653868646336686
220.0	700.0	-0.06317138671875	-0.89111328125	0.8933495979291151
220.0	720.0	-0.1741180419921875	-0.5460205078125	0.5731103624076375
220.0	740.0	0.0579833984375	-0.4830322265625	0.48649995518220573
220.0	760.0	0.1339111328125	-0.529541015625	0.546210471082607
220.0	780.0	0.3685302734375	-0.5145263671875	0.6328917324243417
220.0	800.0	0.5916595458984375	-0.460693359375	0.7498662478235489
240.0	0.0	0.51910400390625	1.148252010345459	1.2601395343904929
240.0	20.0	0.491424560546875	1.2053298950195312	1.3016598075290193
240.0	40.0	0.58154296875	1.2186775207519531	1.3503211188782802
240.0	60.0	0.437347412109375	1.2164382934570312	1.292669671906718
240.0	80.0	0.66571044921875	0.9060287475585938	1.1243035593653627
240.0	100.0	1.188812255859375	0.5740966796875	1.3201748283123975
240.0	120.0	1.106719970703125	-0.0330352783203125	1.107212907785502
240.0	140.0	0.885528564453125	-0.2996368408203125	0.9348492257252983
240.0	160.0	0.816802978515625	-0.4423065185546875	0.9288714453937986
240.0	180.0	0.80853271484375	-0.5120391845703125	0.9570314924327388
240.0	200.0	0.6802978515625	-0.63372802734375	0.9297399526112418
240.0	220.0	0.576080322265625	-0.789276123046875	0.9771516443795057
240.0	240.0	0.044921875	-0.514617919921875	0.5165748526188949
240.0	260.0	-1.0600433349609375	-0.34918212890625	1.116073488235702
240.0	280.0	-1.9727630615234375	-0.851776123046875	2.1487942341471626
240.0	300.0	-1.7472686767578125	-0.79925537109375	1.9213945396511372
240.0	320.0	-1.625579833984375	-0.961273193359375	1.8885327502926705
240.0	340.0	-1.1820526123046875	-1.326019287109375	1.7763939675765597
240.0	360.0	-0.4554290771484375	-1.510406494140625	1.5775751715384123
240.0	380.0	-0.0677642822265625	-2.53448486328125	2.5353906050444097
240.0	400.0	-0.23150634765625	-2.3262939453125	2.337785000594095
240.0	420.0	-0.167694091796875	-2.0030517578125	2.0100591167672968
240.0	440.0	-0.2125244140625	-1.61004638671875	1.6240123133642528
240.0	460.0	-0.193450927734375	-1.374969482421875	1.3885115552391953
240.0	480.0	-0.1420440673828125	-1.375762939453125	1.383076347368921
240.0	500.0	-0.15313720703125	-1.531158447265625	1.538797320900388
240.0	520.0	-0.140716552734375	-1.690673828125	1.6965197143918747
240.0	540.0	-0.1644134521484375	-1.8785400390625	1.8857212046345306
240.0	560.0	-0.129180908203125	-1.8514404296875	1.8559416401723463
240.0	580.0	0.137451171875	-1.2454833984375	1.2530449794134428
240.0	600.0	-0.1865692138671875	-1.187255859375	1.2018255061294423
240.0	620.0	-0.14703369140625	-1.3043212890625	1.3125825427416784
240.0	640.0	-0.159393310546875	-1.3140869140625	1.323718491658025
240.0	660.0	-0.1326141357421875	-1.312255859375	1.3189397065304642
240.0	680.0	0.44488525390625	-1.452392578125	1.5190020046516768
240.0	700.0	0.1524200439453125	-1.12890625	1.1391493278255285
240.0	720.0	-0.00274658203125	-0.794677734375	0.794682480758345
240.0	740.0	0.0668182373046875	-0.82275390625	0.8254626987854383
240.0	760.0	0.0870513916015625	-0.908447265625	0.9126085574885368
240.0	780.0	0.36590576171875	-0.9219970703125	0.991950414145693
240.0	800.0	0.6858673095703125	-0.8489990234375	1.0914271886548583
260.0	0.0	0.324554443359375	1.0702385902404785	1.1183676617035387
260.0	20.0	0.3486328125	1.1213397979736328	1.1742860726719055
260.0	40.0	0.4285888671875	1.14666748046875	1.2241465303800914
260.0	60.0	0.315277099609375	1.150543212890625	1.1929582282153812
260.0	80.0	0.69317626953125	0.8047256469726562	1.0621095553363693
260.0	100.0	0.92041015625	0.529083251953125	1.0616420975194245
260.0	120.0	0.7557373046875	0.02083587646484375	0.7560244754268115
260.0	140.0	0.75518798828125	-0.2792816162109375	0.8051752099994601
260.0	160.0	0.753143310546875	-0.4660186767578125	0.8856626069269319
260.0	180.0	0.79193115234375	-0.5985870361328125	0.992704079712965
260.0	200.0	0.691436767578125	-0.65966796875	0.9556393841578721
260.0	220.0	0.41265869140625	-0.67138671875	0.7880655567318053
260.0	240.0	0.21380615234375	-0.805816650390625	0.8336987134611673
260.0	260.0	-0.313140869140625	-0.718902587890625	0.7841416548060585
260.0	280.0	-0.6072998046875	-0.618927001953125	0.8671122686942904
260.0	300.0	-0.597259521484375	-0.793670654296875	0.9932935334007638
260.0	320.0	-0.6456298828125	-0.92193603515625	1.1255238773567218
260.0	340.0	-0.556488037109375	-1.10565185546875	1.2377984330848602
260.0	360.0	-0.3575439453125	-1.399322509765625	1.4442787678167937
260.0	380.0	-0.22454833984375	-1.704925537109375	1.7196491049089855
260.0	400.0	-0.25750732421875	-1.50555419921875	1.527417254325586
260.0	420.0	-0.167510986328125	-1.331268310546875	1.3417657191950285
260.0	440.0	-0.21746826171875	-1.194854736328125	1.2144835469370212
260.0	460.0	-0.189483642578125	-1.11285400390625	1.128870269258096
260.0	480.0	-0.0889892578125	-1.161468505859375	1.1648726016647608
260.0	500.0	-0.10943603515625	-1.3358154296875	1.3402906804055306
260.0	520.0	-0.011077880859375	-1.4068603515625	1.4069039655367013
260.0	540.0	0.020721435546875	-1.602783203125	1.602917145117226
260.0	560.0	0.086029052734375	-1.6444091796875	1.6466579936814112
260.0	580.0	0.253814697265625	-1.1180419921875	1.1464902079139772
260.0	600.0	-0.220672607421875	-1.058349609375	1.081110676725831
260.0	620.0	-0.2139892578125	-1.17919921875	1.1984582595817657
260.0	640.0	-0.206329345703125	-1.21630859375	1.233684884453231
260.0	660.0	-0.03350830078125	-1.1842041015625	1.184678083016097
260.0	680.0	0.2208251953125	-1.3341064453125	1.3522587675105524
260.0	700.0	0.11981201171875	-1.257080078125	1.2627767977639002
260.0	720.0	0.00164794921875	-0.9149169921875	0.9149184763300222
260.0	740.0	0.052154541015625	-1.0047607421875	1.0061134355477648
260.0	760.0	0.085662841796875	-1.2298583984375	1.2328381088658678
260.0	780.0	0.22467041015625	-1.036865234375	1.0609270980869991
260.0	800.0	0.375152587890625	-1.024169921875	1.0907169628618034
280.0	0.0	0.25128173828125	0.9632889032363892	0.9955239942321893
280.0	20.0	0.31915283203125	1.0086479187011719	1.0579362712818636
280.0	40.0	0.4151611328125	1.0242195129394531	1.1051626020111651
280.0	60.0	0.3924560546875	1.0496788024902344	1.120645949110695
280.0	80.0	1.001251220703125	0.7223587036132812	1.2346279211346867
280.0	100.0	0.83526611328125	0.47615814208984375	0.9614551764249948
280.0	120.0	0.567108154296875	0.1527557373046875	0.5873210143946042
280.0	140.0	0.564208984375	-0.1558990478515625	0.5853514253595807
280.0	160.0	0.5924072265625	-0.5027313232421875	0.7769717533168847
280.0	180.0	0.665863037109375	-0.7290191650390625	0.9873411402259974
280.0	200.0	0.716522216796875	-0.8864288330078125	1.1398070727763976
280.0	220.0	0.55218505859375	-0.8754730224609375	1.0350658684311218
280.0	240.0	0.377349853515625	-0.961883544921875	1.0332535342014255
280.0	260.0	0.267730712890625	-1.063934326171875	1.0971034522923186
280.0	280.0	0.109283447265625	-1.120361328125	1.1256786297182124
280.0	300.0	-0.106964111328125	-1.151580810546875	1.156537800649859
280.0	320.0	-0.19964599609375	-1.22747802734375	1.2436079894275243
280.0	340.0	-0.115478515625	-1.243621826171875	1.2489717907551086
280.0	360.0	-0.05615234375	-1.26129150390625	1.262540828462473
280.0	380.0	-0.005462646484375	-1.30218505859375	1.302196516402736
280.0	400.0	0.039398193359375	-1.2586669921875	1.259283452945488
280.0	420.0	0.057159423828125	-1.20526123046875	1.2066158599170693
280.0	440.0	0.03216552734375	-1.1329345703125	1.1333910895002088
280.0	460.0	0.07763671875	-1.07916259765625	1.0819516496953328
280.0	480.0	0.082763671875	-1.064788818359375	1.0680004930173894
280.0	500.0	-9.1552734375e-05	-1.1558837890625	1.155883792688255
280.0	520.0	0.135498046875	-1.1861572265625	1.19387130245826
280.0	540.0	0.297119140625	-1.30615234375	1.3395199620794596
280.0	560.0	0.328765869140625	-1.3231201171875	1.3633538943422043
280.0	580.0	0.47998046875	-1.1461181640625	1.242565127619259
280.0	600.0	-0.319244384765625	-1.05810546875	1.105216793304843
280.0	620.0	-0.443634033203125	-1.1378173828125	1.2212450827112298
280.0	640.0	-0.524383544921875	-1.21728515625	1.3254287056690068
280.0	660.0	-0.391998291015625	-1.1739501953125	1.2376678557809553
280.0	680.0	-0.189453125	-1.2744140625	1.2884190658594041
280.0	700.0	-0.10845947265625	-1.3582763671875	1.3625997750142718
280.0	720.0	-0.15985107421875	-0.9876708984375	1.0005229480372886
280.0	740.0	-0.04144287109375	-1.1138916015625	1.114662285894685
280.0	760.0	0.031280517578125	-1.3673095703125	1.3676673323027455
280.0	780.0	0.14678955078125	-1.2017822265625	1.2107137119484859
280.0	800.0	0.408538818359375	-1.2393798828125	1.304977570698746
300.0	0.0	-0.84185791015625	1.3831028938293457	1.6191659444948066
300.0	20.0	-0.687103271484375	1.3764820098876953	1.5384451986434227
300.0	40.0	-0.329681396484375	1.181396484375	1.2265347432834903
300.0	60.0	0.031036376953125	0.9746055603027344	0.975099612792141
300.0	80.0	0.978057861328125	0.6763534545898438	1.1891388378323877
300.0	100.0	0.75689697265625	0.45479583740234375	0.8830245075504389
300.0	120.0	0.595550537109375	0.1290283203125	0.6093674997027082
300.0	140.0	0.495880126953125	-0.13726806640625	0.5145285437776587
300.0	160.0	0.40777587890625	-0.5810546875	0.7098631680003459
300.0	180.0	0.45819091796875	-0.8822021484375	0.9940923236886937
300.0	200.0	0.6402587890625	-1.1035919189453125	1.27587085574253
300.0	220.0	0.71142578125	-1.1063690185546875	1.3153627056613835
300.0	240.0	0.737548828125	-1.26507568359375	1.464375211169854
300.0	260.0	0.683563232421875	-1.28466796875	1.455208054764436
300.0	280.0	0.42047119140625	-1.2918701171875	1.358574408151661
300.0	300.0	0.230865478515625	-1.306549072265625	1.32678911188192
300.0	320.0	0.097991943359375	-1.306732177734375	1.3104012382815307
300.0	340.0	0.1322021484375	-1.272125244140625	1.278976170548668
300.0	360.0	0.09326171875	-1.204742431640625	1.208346835465534
300.0	380.0	0.0679931640625	-1.210845947265625	1.2127534697409934
300.0	400.0	0.099761962890625	-1.20440673828125	1.2085313568364993
300.0	420.0	0.106597900390625	-1.228302001953125	1.2329188620382707
300.0	440.0	0.088623046875	-1.19329833984375	1.1965847117154966
300.0	460.0	0.124176025390625	-1.13507080078125	1.1418429874847071
300.0	480.0	0.117340087890625	-1.10528564453125	1.1114967621334038
300.0	500.0	-0.131134033203125	-1.059539794921875	1.0676238624568146
300.0	520.0	0.02960205078125	-1.0479736328125	1.0483916331603778
300.0	540.0	0.207000732421875	-1.12744140625	1.1462867999546058
300.0	560.0	0.198486328125	-1.126220703125	1.1435776731818064
300.0	580.0	0.4779052734375	-1.4410400390625	1.5182193005493716
300.0	600.0	-0.52691650390625	-1.0997314453125	1.219446699900371
300.0	620.0	-0.76129150390625	-1.132568359375	1.3646522789990199
300.0	640.0	-0.81494140625	-1.222900390625	1.46956281288399
300.0	660.0	-0.63995361328125	-1.15576171875	1.3211077842779073
300.0	680.0	-0.38818359375	-1.1990966796875	1.2603647685072175
300.0	700.0	-0.320404052734375	-1.4105224609375	1.4464551046671976
300.0	720.0	-0.236419677734375	-1.07958984375	1.1051735134123397
300.0	740.0	-0.114471435546875	-1.19921875	1.2046697970430424
300.0	760.0	-0.00396728515625	-1.448974609375	1.4489800405681732
300.0	780.0	0.16400146484375	-1.2744140625	1.2849232207290247
300.0	800.0	0.46942138671875	-1.4185791015625	1.4942299373586463
320.0	0.0	-1.2415771484375	1.3564757108688354	1.8388964543169108
320.0	20.0	-1.022491455078125	1.317159652709961	1.6674526459347523
320.0	40.0	-0.62322998046875	1.0602912902832031	1.2298915516440863
320.0	60.0	0.26727294921875	0.9234466552734375	0.9613472601093672
320.0	80.0	0.96160888671875	0.601165771484375	1.1340599348451021
320.0	100.0	0.65911865234375	0.41552734375	0.7791664592828491
320.0	120.0	0.5831298828125	0.07440185546875	0.5878572074289068
320.0	140.0	0.42333984375	-0.1614227294921875	0.45307165095929625
320.0	160.0	0.287078857421875	-0.7227020263671875	0.7776326184605994
320.0	180.0	0.381256103515625	-1.01947021484375	1.0884281030097849
320.0	200.0	0.46588134765625	-1.3172454833984375	1.3972047429162224
320.0	220.0	0.650238037109375	-1.3899383544921875	1.5345156024597153
320.0	240.0	0.786956787109375	-1.4783935546875	1.674798043741111
320.0	260.0	0.951934814453125	-1.4410400390625	1.7270715923635467
320.0	280.0	0.743988037109375	-1.422698974609375	1.6054876429659706
320.0	300.0	0.507537841796875	-1.3968505859375	1.486198580368642
320.0	320.0	0.42303466796875	-1.348114013671875	1.4129294830818426
320.0	340.0	0.38995361328125	-1.309844970703125	1.3666593093333002
320.0	360.0	0.28326416015625	-1.21533203125	1.2479064590790756
320.0	380.0	0.20330810546875	-1.21185302734375	1.2287888124618909
320.0	400.0	0.153289794921875	-1.20782470703125	1.2175131556341867
320.0	420.0	0.11053466796875	-1.26336669921875	1.2681929386011583
320.0	440.0	0.101470947265625	-1.24169921875	1.2458383936062267
320.0	460.0	0.12469482421875	-1.195648193359375	1.202132855166384
320.0	480.0	0.13507080078125	-1.171966552734375	1.1797244262758073
320.0	500.0	-0.164520263671875	-1.075958251953125	1.088463631502995
320.0	520.0	-0.14093017578125	-1.0687255859375	1.0779775936832763
320.0	540.0	-0.097381591796875	-1.1285400390625	1.1327337702161449
320.0	560.0	-0.11346435546875	-1.1158447265625	1.1215986865894945
320.0	580.0	-0.0191650390625	-1.353271484375	1.3534071852715956
320.0	600.0	-1.007080078125	-0.890869140625	1.3445661417253456
320.0	620.0	-1.15814208984375	-0.93798828125	1.490340604033178
320.0	640.0	-1.18792724609375	-1.033935546875	1.5748631232915407
320.0	660.0	-0.86639404296875	-0.9644775390625	1.2964781375124659
320.0	680.0	-0.58172607421875	-1.027099609375	1.1803977435611424
320.0	700.0	-0.321441650390625	-1.367431640625	1.4047042487257693
320.0	720.0	-0.128631591796875	-1.0950927734375	1.1026215437960722
320.0	740.0	-0.032867431640625	-1.2161865234375	1.2166305634224566
320.0	760.0	0.1160888671875	-1.448974609375	1.4536175713365296
320.0	780.0	0.3245849609375	-1.3228759765625	1.3621146230156207
320.0	800.0	0.43170166015625	-1.5867919921875	1.64446804464302
340.0	0.0	-1.750640869140625	1.4175572395324707	2.2526011586733152
340.0	20.0	-1.4710693359375	1.3263187408447266	1.980698461011049
340.0	40.0	-0.9755859375	0.9551582336425781	1.3653187073877526
340.0	60.0	0.2767333984375	0.8383445739746094	0.8828380364050007
340.0	80.0	0.632080078125	0.5383224487304688	0.8302507356032117
340.0	100.0	0.514495849609375	0.3815460205078125	0.6405336408266319
340.0	120.0	0.476806640625	0.01776885986328125	0.47713761633824137
340.0	140.0	0.243072509765625	-0.3404998779296875	0.4183591900196432
340.0	160.0	0.255523681640625	-0.929931640625	0.9643988843391949
340.0	180.0	0.374114990234375	-1.13800048828125	1.1979178340964918
340.0	200.0	0.5006103515625	-1.4167938232421875	1.502636170757494
340.0	220.0	0.722686767578125	-1.60040283203125	1.7560083680911558
340.0	240.0	1.019500732421875	-1.59149169921875	1.890033748929083
340.0	260.0	1.242431640625	-1.542999267578125	1.9810308229234495
340.0	280.0	1.024139404296875	-1.464996337890625	1.7874774934153717
340.0	300.0	0.7049560546875	-1.398345947265625	1.5659931121415456
340.0	320.0	0.57354736328125	-1.351776123046875	1.4684193082244983
340.0	340.0	0.52001953125	-1.332733154296875	1.4305935738159765
340.0	360.0	0.385650634765625	-1.226776123046875	1.2859650338065383
340.0	380.0	0.28009033203125	-1.22955322265625	1.2610518313859054
340.0	400.0	0.198333740234375	-1.216766357421875	1.232824659499093
340.0	420.0	-0.025238037109375	-1.176483154296875	1.1767538276383294
340.0	440.0	-0.09075927734375	-1.13165283203125	1.1352864742734796
340.0	460.0	-0.10333251953125	-1.1053466796875	1.1101661550816873
340.0	480.0	-0.05218505859375	-1.075408935546875	1.0766743514148072
340.0	500.0	-0.196685791015625	-1.116058349609375	1.1332570494465253
340.0	520.0	-0.204010009765625	-1.1348876953125	1.1530785597938626
340.0	540.0	-0.270599365234375	-1.1265869140625	1.1586294020963361
340.0	560.0	-0.331756591796875	-1.1011962890625	1.150085085220089
340.0	580.0	-0.4583740234375	-1.1629638671875	1.2500366801602212
340.0	600.0	-1.131500244140625	-0.5606689453125	1.2627915381123382
340.0	620.0	-1.10528564453125	-0.6512451171875	1.2828782322057777
340.0	640.0	-0.97479248046875	-0.7547607421875	1.2328358195339086
340.0	660.0	-0.7476806640625	-0.708984375	1.0303811039644901
340.0	680.0	-0.426239013671875	-0.798095703125	0.9047853049881839
340.0	700.0	-0.3857421875	-1.2747802734375	1.331864024877417
340.0	720.0	-0.232818603515625	-1.0963134765625	1.1207621250896735
340.0	740.0	-0.133392333984375	-1.206298828125	1.213651670579968
340.0	760.0	0.02001953125	-1.3690185546875	1.3691649223925222
340.0	780.0	0.2366943359375	-1.4500732421875	1.4692639709640545
340.0	800.0	0.416961669921875	-1.697998046875	1.748443422411876
360.0	0.0	-1.968963623046875	1.0729447603225708	2.2423265167199746
360.0	20.0	-1.707733154296875	1.0210151672363281	1.989679496303709
360.0	40.0	-1.335968017578125	0.7758216857910156	1.5448980005603083
360.0	60.0	-0.09039306640625	0.7505226135253906	0.755946492727698
360.0	80.0	0.41156005859375	0.45003509521484375	0.6098469223950584
360.0	100.0	0.3260498046875	0.2858428955078125	0.43360654521010994
360.0	120.0	0.321258544921875	-0.114410400390625	0.3410231552297637
360.0	140.0	-0.0218505859375	-0.5807952880859375	0.5812061723421725
360.0	160.0	0.112213134765625	-1.0612945556640625	1.0672103454783917
360.0	180.0	0.2791748046875	-1.271270751953125	1.3015636351495719
360.0	200.0	0.457061767578125	-1.476104736328125	1.5452477639498345
360.0	220.0	0.7138671875	-1.8441925048828125	1.9775369418686222
360.0	240.0	1.02978515625	-1.8058013916015625	2.078791989099192
360.0	260.0	1.21258544921875	-1.72247314453125	2.10648456089486
360.0	280.0	1.255706787109375	-1.36932373046875	1.8579146950324181
360.0	300.0	0.828521728515625	-0.9295654296875	1.2452068674291135
360.0	320.0	0.6795654296875	-0.90447998046875	1.131323653202348
360.0	340.0	0.650115966796875	-0.91290283203125	1.1207329525872398
360.0	360.0	0.44158935546875	-0.828826904296875	0.9391246968053003
360.0	380.0	0.25982666015625	-0.915985107421875	0.9521232117465761
360.0	400.0	0.109588623046875	-1.109375	1.1147746664354685
360.0	420.0	-0.1810302734375	-0.947509765625	0.9646484934190269
360.0	440.0	-0.26422119140625	-0.76617431640625	0.8104541449759651
360.0	460.0	-0.309967041015625	-0.759979248046875	0.8207606374442403
360.0	480.0	-0.28668212890625	-0.787384033203125	0.8379500335804275
360.0	500.0	-0.460784912109375	-1.079925537109375	1.1741217572844038
360.0	520.0	-0.496734619140625	-1.1075439453125	1.2138364274691873
360.0	540.0	-0.56890869140625	-1.096435546875	1.235244108509995
360.0	560.0	-0.6478271484375	-1.04345703125	1.2282029923093845
360.0	580.0	-0.855438232421875	-0.9537353515625	1.2811657544241133
360.0	600.0	-1.381988525390625	-0.391357421875	1.4363331493661213
360.0	620.0	-1.095947265625	-0.2723388671875	1.1292780293673852
360.0	640.0	-0.832244873046875	-0.3636474609375	0.9082240938001478
360.0	660.0	-0.5281982421875	-0.342529296875	0.6295392777799069
360.0	680.0	-0.26544189453125	-0.4578857421875	0.5292624606666686
360.0	700.0	-0.308990478515625	-1.186767578125	1.2263329076160328
360.0	720.0	-0.19415283203125	-1.057373046875	1.0750502697285722
360.0	740.0	-0.09613037109375	-1.1549072265625	1.1589010959581096
360.0	760.0	-0.0345458984375	-1.2830810546875	1.2835460303381572
360.0	780.0	0.13641357421875	-1.3607177734375	1.3675384902004923
360.0	800.0	0.374053955078125	-1.4791259765625	1.5256900130274031
380.0	0.0	-2.222747802734375	1.0690984725952148	2.4664913011535057
380.0	20.0	-1.854400634765625	0.9776496887207031	2.0963302764771683
380.0	40.0	-1.448394775390625	0.765289306640625	1.6381438118301297
380.0	60.0	0.223052978515625	0.688690185546875	0.7239107699801689
380.0	80.0	0.165252685546875	0.37505340576171875	0.4098457115231521
380.0	100.0	0.061248779296875	0.139312744140625	0.15218230398225857
380.0	120.0	0.1767578125	-0.24365997314453125	0.301020774686032
380.0	140.0	-0.03558349609375	-0.7585296630859375	0.759363835704282
380.0	160.0	0.038818359375	-1.1855621337890625	1.18619747011155
380.0	180.0	0.24853515625	-1.4317474365234375	1.4531587820619076
380.0	200.0	0.39459228515625	-1.6568603515625	1.7031997228994145
380.0	220.0	0.66217041015625	-2.1061859130859375	2.2078244388012696
380.0	240.0	0.964111328125	-2.092315673828125	2.3037568300421363
380.0	260.0	1.174285888671875	-1.84918212890625	2.19053004868688
380.0	280.0	1.2357177734375	-1.089111328125	1.6471678422794485
380.0	300.0	0.53472900390625	-0.085479736328125	0.5415181372228414
380.0	320.0	0.53338623046875	-0.1522216796875	0.5546821708154557
380.0	340.0	0.58441162109375	-0.206695556640625	0.6198870832695279
380.0	360.0	0.48699951171875	-0.308135986328125	0.5762953326938431
380.0	380.0	0.303558349609375	-0.506439208984375	0.5904475793957386
380.0	400.0	-0.05609130859375	-1.097900390625	1.0993322985495728
380.0	420.0	-0.293365478515625	-0.916168212890625	0.9619914231924852
380.0	440.0	-0.33367919921875	-0.736053466796875	0.8081562435414111
380.0	460.0	-0.4132080078125	-0.67132568359375	0.7883013580940926
380.0	480.0	-0.41278076171875	-0.72283935546875	0.8323969552200376
380.0	500.0	-0.5775146484375	-0.900604248046875	1.0698650292256338
380.0	520.0	-0.680908203125	-1.006591796875	1.2152625340307985
380.0	540.0	-0.79522705078125	-0.9866943359375	1.2672615258364743
380.0	560.0	-0.839813232421875	-0.9139404296875	1.2411983622162295
380.0	580.0	-0.968719482421875	-0.83984375	1.2820900748534667
380.0	600.0	-1.05426025390625	0.0118408203125	1.0543267463135628
380.0	620.0	-0.624786376953125	0.0294189453125	0.6254786096818278
380.0	640.0	-0.245697021484375	-0.04931640625	0.2505975544407975
380.0	660.0	-0.08551025390625	-0.0440673828125	0.09619738952307783
380.0	680.0	-0.02264404296875	-0.14404296875	0.14581196634118915
380.0	700.0	-0.3052978515625	-1.076171875	1.1186387632786976
380.0	720.0	-0.160614013671875	-0.9683837890625	0.9816129707307426
380.0	740.0	-0.03436279296875	-1.0491943359375	1.0497569033371226
380.0	760.0	0.018280029296875	-1.2073974609375	1.2075358330705621
380.0	780.0	0.249298095703125	-1.27978515625	1.303840322539168
380.0	800.0	0.429107666015625	-1.3192138671875	1.3872485777297363
400.0	0.0	-0.0455322265625	0.9519665837287903	0.9530548568639702
400.0	20.0	0.02935791015625	0.9034900665283203	0.9039669170960246
400.0	40.0	0.060302734375	0.7849273681640625	0.7872403654958653
400.0	60.0	0.005950927734375	0.5932579040527344	0.5932877499678745
400.0	80.0	0.02593994140625	0.336669921875	0.3376677610543806
400.0	100.0	-0.037445068359375	0.0243988037109375	0.044692670170433144
400.0	120.0	-0.044464111328125	-0.34027099609375	0.34316382090604003
400.0	140.0	-0.019927978515625	-1.053863525390625	1.0540519220970452
400.0	160.0	0.126800537109375	-1.3857421875	1.3915314536252894
400.0	180.0	0.320343017578125	-1.683624267578125	1.7138291406348058
400.0	200.0	0.387908935546875	-1.8958892822265625	1.9351665335930808
400.0	220.0	0.592559814453125	-2.324310302734375	2.398654939148581
400.0	240.0	0.877838134765625	-2.161285400390625	2.3327568181853966
400.0	260.0	1.091461181640625	-1.23992919921875	1.651881330514877
400.0	280.0	-2.132598876953125	1.66033935546875	2.7027217291649013
400.0	300.0	-2.1827392578125	1.32720947265625	2.5545715202171078
400.0	320.0	-1.712066650390625	0.930419921875	1.9485516278512243
400.0	340.0	-1.65673828125	0.62835693359375	1.7718956426817423
400.0	360.0	-1.11407470703125	0.13031005859375	1.1216698106918417
400.0	380.0	0.09149169921875	-0.467041015625	0.47591810356611325
400.0	400.0	-0.246368408203125	-1.13043212890625	1.1569676705180911
400.0	420.0	-0.316925048828125	-0.93817138671875	0.99025604640037
400.0	440.0	-0.33013916015625	-0.812469482421875	0.8769826252187346
400.0	460.0	-0.417877197265625	-0.735321044921875	0.8457649739138954
400.0	480.0	-0.4520263671875	-0.71685791015625	0.8474745423824334
400.0	500.0	-0.58154296875	-0.900360107421875	1.0718397956501213
400.0	520.0	-0.734222412109375	-1.0177001953125	1.2549088564444868
400.0	540.0	-0.8529052734375	-0.9613037109375	1.285127320587227
400.0	560.0	-0.928863525390625	-0.84423828125	1.255199475911719
400.0	580.0	-1.03961181640625	-0.69287109375	1.2493450609682755
400.0	600.0	-0.978424072265625	0.3831787109375	1.0507804669409178
400.0	620.0	-1.180633544921875	0.2242431640625	1.201740639249399
400.0	640.0	-0.931365966796875	0.1666259765625	0.9461536768268062
400.0	660.0	-0.61309814453125	0.1429443359375	0.6295414347001111
400.0	680.0	-0.47308349609375	0.032958984375	0.4742302066795373
400.0	700.0	-0.29425048828125	-0.9053955078125	0.9520107013163291
400.0	720.0	-0.130157470703125	-0.864501953125	0.8742451567705563
400.0	740.0	0.108245849609375	-0.8699951171875	0.8767032952417524
400.0	760.0	0.1640625	-1.1788330078125	1.190194842962494
400.0	780.0	0.47625732421875	-1.2559814453125	1.3432462282996667
400.0	800.0	0.65869140625	-1.27783203125	1.437612280399727
420.0	0.0	-0.06494140625	0.9392569065093994	0.9414992950986921
420.0	20.0	0.017059326171875	0.8998260498046875	0.8999877446479737
420.0	40.0	0.0072021484375	0.8178672790527344	0.8178989895379741
420.0	60.0	-0.060577392578125	0.5175247192382812	0.5210580154975318
420.0	80.0	0.0350341796875	0.290191650390625	0.29229879866809366
420.0	100.0	-0.0806884765625	-0.14984130859375	0.17018533430076907
420.0	120.0	-0.061279296875	-0.5447463989257812	0.5481822610848519
420.0	140.0	-0.004608154296875	-1.266876220703125	1.2668846015596908
420.0	160.0	0.134857177734375	-1.52154541015625	1.5275100305903173
420.0	180.0	0.383880615234375	-1.940704345703125	1.9783067720107812
420.0	200.0	0.3255615234375	-2.183624267578125	2.2077602332452337
420.0	220.0	0.547027587890625	-2.5494232177734375	2.607450464579472
420.0	240.0	0.754241943359375	-2.06988525390625	2.203021986604098
420.0	260.0	-0.697906494140625	1.061614990234375	1.2704722988141026
420.0	280.0	-2.189239501953125	1.80670166015625	2.838475028201467
420.0	300.0	-2.4713134765625	1.6829833984375	2.9899537486147953
420.0	320.0	-2.4373779296875	1.52313232421875	2.8741508744684463
420.0	340.0	-2.640869140625	0.98822021484375	2.819710802712089
420.0	360.0	-2.055206298828125	0.568145751953125	2.1322904413341965
420.0	380.0	-0.00421142578125	-0.08770751953125	0.08780857070602834
420.0	400.0	-0.23980712890625	-1.02313232421875	1.0508602247375813
420.0	420.0	-0.264190673828125	-0.88311767578125	0.9217882302432787
420.0	440.0	-0.372222900390625	-0.7978515625	0.8804072940173204
420.0	460.0	-0.536407470703125	-0.704833984375	0.8857335491873737
420.0	480.0	-0.712371826171875	-0.6453857421875	0.9612473016567393
420.0	500.0	-0.863616943359375	-0.74212646484375	1.1386772653736754
420.0	520.0	-0.979949951171875	-0.9034423828125	1.3328578490835727
420.0	540.0	-1.058013916015625	-0.906982421875	1.3935603898191704
420.0	560.0	-1.116668701171875	-0.742919921875	1.3412229488402136
420.0	580.0	-1.131103515625	-0.4892578125	1.2323832075095473
420.0	600.0	-1.050628662109375	0.59326171875	1.2065571070529315
420.0	620.0	-1.700592041015625	0.4443359375	1.7576824842159897
420.0	640.0	-1.61871337890625	0.4151611328125	1.671104954587906
420.0	660.0	-1.497802734375	0.4014892578125	1.5506794173007066
420.0	680.0	-1.423614501953125	0.30517578125	1.4559569044558949
420.0	700.0	-0.77215576171875	-0.680419921875	1.0291723813044364
420.0	720.0	0.13861083984375	-0.3460693359375	0.3727961241730015
420.0	740.0	0.2047119140625	-0.595458984375	0.629665283966044
420.0	760.0	0.4678955078125	-1.317626953125	1.398237102151344
420.0	780.0	0.911285400390625	-1.4080810546875	1.6772397972666175
420.0	800.0	1.087554931640625	-1.4346923828125	1.8003105183928836
440.0	0.0	0.343536376953125	0.9236137270927429	0.9854336909017407
440.0	20.0	0.388702392578125	0.8834323883056641	0.9651644081209213
440.0	40.0	0.384033203125	0.8211555480957031	0.9065196827817927
440.0	60.0	0.046905517578125	0.4276695251464844	0.4302340645721713
440.0	80.0	0.035858154296875	0.21837615966796875	0.22130059724480788
440.0	100.0	0.01800537109375	-0.3193206787109375	0.3198279056627758
440.0	120.0	0.040496826171875	-0.761383056640625	0.7624592788270179
440.0	140.0	0.18951416015625	-1.44281005859375	1.4552032442511351
440.0	160.0	0.274444580078125	-1.6546783447265625	1.6772835932069732
440.0	180.0	0.447296142578125	-2.128997802734375	2.1754782194297113
440.0	200.0	0.2139892578125	-2.392852783203125	2.402402098846504
440.0	220.0	0.15460205078125	-2.5929107666015625	2.5975157434872402
440.0	240.0	-0.455596923828125	-1.5263214111328125	1.5928671027691264
440.0	260.0	-1.690185546875	1.451904296875	2.228172630239684
440.0	280.0	-2.498626708984375	1.9293212890625	3.1568047242868658
440.0	300.0	-2.792266845703125	1.70233154296875	3.2702732026237875
440.0	320.0	-2.783050537109375	1.514312744140625	3.168361308179907
440.0	340.0	-3.019287109375	0.913543701171875	3.1544661581302234
440.0	360.0	-2.381317138671875	0.58416748046875	2.451922298966591
440.0	380.0	0.017120361328125	0.045654296875	0.04875881043622981
440.0	400.0	-0.201324462890625	-0.815216064453125	0.8397075509370154
440.0	420.0	-0.25592041015625	-0.710174560546875	0.7548795683965027
440.0	440.0	-0.34393310546875	-0.66644287109375	0.7499573864354288
440.0	460.0	-0.577239990234375	-0.57281494140625	0.8132176605460724
440.0	480.0	-0.7415771484375	-0.464569091796875	0.8750777726223351
440.0	500.0	-0.93597412109375	-0.408172607421875	1.0211035367712669
440.0	520.0	-1.038604736328125	-0.50244140625	1.153753511386939
440.0	540.0	-1.106903076171875	-0.5511474609375	1.2365265641047154
440.0	560.0	-1.130035400390625	-0.425537109375	1.2075023137001564
440.0	580.0	-1.1695556640625	-0.1151123046875	1.1752069154115556
440.0	600.0	-1.452239990234375	0.8658447265625	1.6907655306848517
440.0	620.0	-2.093994140625	0.7296142578125	2.217464413733649
440.0	640.0	-2.087493896484375	0.7371826171875	2.2138358066810038
440.0	660.0	-2.02508544921875	0.7421875	2.156806287498661
440.0	680.0	-1.7423095703125	0.6282958984375	1.8521334657081043
440.0	700.0	-0.7078857421875	-0.2552490234375	0.7524986963165751
440.0	720.0	0.640045166015625	0.2777099609375	0.6976966654240773
440.0	740.0	0.40704345703125	-0.678955078125	0.7916213577359291
440.0	760.0	1.0457763671875	-1.5101318359375	1.8368849643022966
440.0	780.0	1.4229736328125	-1.577880859375	2.1247498596450343
440.0	800.0	1.342437744140625	-1.57373046875	2.0685179924683914
460.0	0.0	0.418426513671875	1.0316585302352905	1.1132834636115096
460.0	20.0	0.47705078125	1.0168132781982422	1.1231592454373918
460.0	40.0	0.5247802734375	0.9798507690429688	1.1115313153407935
460.0	60.0	0.2091064453125	0.45539093017578125	0.5011051833274056
460.0	80.0	0.157684326171875	0.1679534912109375	0.23037517646270123
460.0	100.0	0.143096923828125	-0.4719390869140625	0.4931563964568961
460.0	120.0	0.17535400390625	-1.0121688842773438	1.0272462591731333
460.0	140.0	0.236602783203125	-1.5977325439453125	1.6151563884037436
460.0	160.0	0.344390869140625	-1.7625274658203125	1.795858607607628
460.0	180.0	0.44134521484375	-2.2726287841796875	2.31508686432011
460.0	200.0	0.19952392578125	-2.600189208984375	2.607833146402958
460.0	220.0	-0.088409423828125	-2.666046142578125	2.667511623325627
460.0	240.0	-0.86517333984375	-1.3047637939453125	1.5655457406179338
460.0	260.0	-1.923065185546875	1.46435546875	2.417129836545912
460.0	280.0	-3.381134033203125	1.77215576171875	3.817407941820915
460.0	300.0	-3.679901123046875	1.610321044921875	4.016815423083307
460.0	320.0	-3.700531005859375	1.4263916015625	3.96592016136667
460.0	340.0	-4.06085205078125	0.821685791015625	4.143149395989874
460.0	360.0	-3.504364013671875	0.624267578125	3.5595332769081547
460.0	380.0	-0.27044677734375	0.027801513671875	0.2718719984442446
460.0	400.0	-0.423431396484375	-0.65631103515625	0.7810495006058044
460.0	420.0	-0.523529052734375	-0.522064208984375	0.7393468112864444
460.0	440.0	-0.522064208984375	-0.502838134765625	0.7248428988939976
460.0	460.0	-0.631744384765625	-0.44110107421875	0.7705005680464053
460.0	480.0	-0.82818603515625	-0.346038818359375	0.8975717089120968
460.0	500.0	-1.02880859375	-0.2589111328125	1.0608874102693955
460.0	520.0	-1.2176513671875	-0.1995849609375	1.2338999184074904
460.0	540.0	-1.335357666015625	-0.1937255859375	1.3493367625739414
460.0	560.0	-1.50933837890625	-0.1494140625	1.5167158283976931
460.0	580.0	-1.650299072265625	0.312255859375	1.6795805278803402
460.0	600.0	-1.79461669921875	0.964111328125	2.03719408749725
460.0	620.0	-2.27972412109375	1.08935546875	2.5266256955853597
460.0	640.0	-2.144134521484375	1.1805419921875	2.447650351161101
460.0	660.0	-2.01837158203125	1.2418212890625	2.3697982946065643
460.0	680.0	-1.6617431640625	1.153564453125	2.0228942856269154
460.0	700.0	-0.219573974609375	0.791015625	0.8209253616011014
460.0	720.0	0.80560302734375	0.745849609375	1.0978560367690542
460.0	740.0	1.230194091796875	-1.0950927734375	1.6469989939058778
460.0	760.0	2.066162109375	-1.7291259765625	2.694235050072686
460.0	780.0	2.2381591796875	-1.7557373046875	2.844638816561911
460.0	800.0	2.048248291015625	-1.737060546875	2.6856471110624534
480.0	0.0	0.3974609375	1.0742175579071045	1.1453901337772567
480.0	20.0	0.456817626953125	1.0841197967529297	1.176434476716276
480.0	40.0	0.55133056640625	1.0696678161621094	1.203392965903845
480.0	60.0	0.3780517578125	0.7241363525390625	0.8168822367108362
480.0	80.0	0.232025146484375	0.26926422119140625	0.3554418228274639
480.0	100.0	0.169281005859375	-0.6154556274414062	0.6383115918531144
480.0	120.0	0.16162109375	-1.2009048461914062	1.2117317473562172
480.0	140.0	0.236328125	-1.6330413818359375	1.650053071102455
480.0	160.0	0.3692626953125	-1.786590576171875	1.8243521658428792
480.0	180.0	0.341949462890625	-2.408905029296875	2.433054227785103
480.0	200.0	0.079498291015625	-2.749481201171875	2.7506302648433034
480.0	220.0	-0.316986083984375	-2.693511962890625	2.7121000851138692
480.0	240.0	-0.93719482421875	-1.6098785400390625	1.8628051568053803
480.0	260.0	-1.6900634765625	1.412200927734375	2.2024136793764137
480.0	280.0	-2.794647216796875	1.55950927734375	3.2003315847692635
480.0	300.0	-3.165313720703125	1.3826904296875	3.4541343017926884
480.0	320.0	-3.229644775390625	1.221405029296875	3.4528880116215266
480.0	340.0	-3.496917724609375	0.5372314453125	3.53794448776684
480.0	360.0	-2.53326416015625	0.361785888671875	2.5589678259748108
480.0	380.0	-0.46929931640625	-0.0428466796875	0.47125119240126784
480.0	400.0	-0.491058349609375	-0.541015625	0.7306409578002206
480.0	420.0	-0.654296875	-0.411834716796875	0.7731185126446837
480.0	440.0	-0.7003173828125	-0.3662109375	0.7902878509846767
480.0	460.0	-0.729583740234375	-0.376495361328125	0.8210001163921814
480.0	480.0	-0.920196533203125	-0.302490234375	0.9686392525658313
480.0	500.0	-1.10943603515625	-0.194732666015625	1.1263965231288549
480.0	520.0	-1.29229736328125	-0.1400146484375	1.299860214377203
480.0	540.0	-1.55462646484375	-0.029296875	1.5549024895720442
480.0	560.0	-1.72760009765625	0.102294921875	1.7306259990140265
480.0	580.0	-2.017486572265625	0.55712890625	2.0929989697683613
480.0	600.0	-2.08709716796875	1.112548828125	2.3651087677959945
480.0	620.0	-2.2015380859375	1.297607421875	2.5554950528495324
480.0	640.0	-2.0601806640625	1.404296875	2.493269757108478
480.0	660.0	-1.938018798828125	1.6041259765625	2.5157776160252725
480.0	680.0	-1.503936767578125	1.73876953125	2.298944384641935
480.0	700.0	-0.447723388671875	1.4754638671875	1.54189813416442
480.0	720.0	0.49517822265625	0.8319091796875	0.9681293071905901
480.0	740.0	2.736968994140625	-1.578369140625	3.1594696420387467
480.0	760.0	2.70477294921875	-1.864013671875	3.284865853541422
480.0	780.0	2.79901123046875	-1.8779296875	3.3706206816377358
480.0	800.0	2.870635986328125	-1.89453125	3.439447575298773
500.0	0.0	0.318023681640625	0.9936334490776062	1.0432863907911947
500.0	20.0	0.288543701171875	1.0250797271728516	1.064915919003342
500.0	40.0	0.33795166015625	1.0151939392089844	1.0699673167013188
500.0	60.0	0.31146240234375	0.9107780456542969	0.9625619338617128
500.0	80.0	0.19195556640625	0.5045318603515625	0.5398141694918287
500.0	100.0	0.105621337890625	-0.5696487426757812	0.5793578833932477
500.0	120.0	0.02532958984375	-1.322479248046875	1.3227217960086242
500.0	140.0	0.2020263671875	-1.6285858154296875	1.6410686796285396
500.0	160.0	0.433197021484375	-1.8045806884765625	1.855847817210635
500.0	180.0	0.2413330078125	-2.47747802734375	2.4892044907220674
500.0	200.0	-0.037750244140625	-2.774566650390625	2.7748234499500195
500.0	220.0	-0.32568359375	-2.722869873046875	2.742278277050712
500.0	240.0	-0.715301513671875	-1.8411407470703125	1.9752102434890075
500.0	260.0	-0.618621826171875	1.77886962890625	1.8833666983519926
500.0	280.0	-1.57513427734375	2.016510009765625	2.5587810791758208
500.0	300.0	-2.52606201171875	1.2366943359375	2.8125437183426096
500.0	320.0	-2.632965087890625	0.953643798828125	2.8003467015878987
500.0	340.0	-2.64105224609375	0.141265869140625	2.644827595965548
500.0	360.0	-1.15887451171875	-0.16729736328125	1.170887928741359
500.0	380.0	-0.295318603515625	-0.222076416015625	0.36950103130135353
500.0	400.0	-0.549102783203125	-0.480438232421875	0.7296127477601209
500.0	420.0	-0.6937255859375	-0.3228759765625	0.765182386640934
500.0	440.0	-0.770599365234375	-0.273651123046875	0.8177458766905753
500.0	460.0	-0.8612060546875	-0.288421630859375	0.9082196352083514
500.0	480.0	-1.034698486328125	-0.223876953125	1.0586415104983586
500.0	500.0	-1.19866943359375	-0.11328125	1.204010403872626
500.0	520.0	-1.3662109375	-0.015869140625	1.3663030979137847
500.0	540.0	-1.520782470703125	0.099853515625	1.5240571012204802
500.0	560.0	-1.684722900390625	0.240966796875	1.7018684579886887
500.0	580.0	-1.956146240234375	0.656494140625	2.0633692519416003
500.0	600.0	-2.1612548828125	0.9119873046875	2.3457927257948525
500.0	620.0	-2.276458740234375	1.0902099609375	2.5240487623888774
500.0	640.0	-2.049957275390625	1.2791748046875	2.4163222077931286
500.0	660.0	-1.810333251953125	1.5692138671875	2.3957751655989603
500.0	680.0	-1.442657470703125	1.6466064453125	2.1891946837867584
500.0	700.0	-1.028961181640625	1.6871337890625	1.9761532166104074
500.0	720.0	-0.443756103515625	1.219970703125	1.2981710195080913
500.0	740.0	2.60174560546875	-1.86962890625	3.2038402648480346
500.0	760.0	2.730743408203125	-1.9532470703125	3.3573998390315656
500.0	780.0	2.803863525390625	-1.9659423828125	3.4244094558849754
500.0	800.0	2.874298095703125	-1.9896240234375	3.4957393062987743
520.0	0.0	0.1292724609375	0.9521461129188538	0.96088167299794
520.0	20.0	0.180908203125	0.9615001678466797	0.9783712744797394
520.0	40.0	0.212646484375	0.9545669555664062	0.9779655413031507
520.0	60.0	0.249267578125	0.8720474243164062	0.9069735584685924
520.0	80.0	0.2193603515625	0.6511764526367188	0.6871315276613091
520.0	100.0	0.196044921875	-0.0698699951171875	0.2081235873481203
520.0	120.0	0.1497802734375	-1.0588455200195312	1.0693867240509598
520.0	140.0	0.1982421875	-1.42486572265625	1.4385903838499348
520.0	160.0	0.2489013671875	-1.7303619384765625	1.748171710306563
520.0	180.0	0.129150390625	-2.4862060546875	2.48955826799924
520.0	200.0	-0.07470703125	-2.6646881103515625	2.6657351455024876
520.0	220.0	-0.13525390625	-2.6476898193359375	2.6511422064029406
520.0	240.0	-0.3232421875	-2.0407257080078125	2.0661672069568264
520.0	260.0	0.0062255859375	1.57550048828125	1.5755127884262705
520.0	280.0	-1.4339599609375	2.055511474609375	2.506265866148818
520.0	300.0	-2.44775390625	1.200958251953125	2.726499570602651
520.0	320.0	-2.669189453125	0.77252197265625	2.7787339805944793
520.0	340.0	-2.99658203125	-0.2501220703125	3.007002647166741
520.0	360.0	-1.2762451171875	-0.696746826171875	1.454048740216612
520.0	380.0	-0.33203125	-0.568878173828125	0.6586859096979264
520.0	400.0	-0.5634765625	-0.536102294921875	0.777760571838993
520.0	420.0	-0.740234375	-0.33270263671875	0.8115651387357944
520.0	440.0	-0.8297119140625	-0.251800537109375	0.8670786416616587
520.0	460.0	-0.905517578125	-0.24432373046875	0.9378998718218976
520.0	480.0	-1.06494140625	-0.12628173828125	1.0724025718773065
520.0	500.0	-1.175048828125	-0.005828857421875	1.175063285128414
520.0	520.0	-1.306396484375	0.1011962890625	1.3103100638045106
520.0	540.0	-1.4742431640625	0.23095703125	1.4922245330609012
520.0	560.0	-1.6531982421875	0.3709716796875	1.6943094212988385
520.0	580.0	-1.81689453125	0.6893310546875	1.9432660756167022
520.0	600.0	-1.8795166015625	0.79736328125	2.041658849522813
520.0	620.0	-1.853271484375	0.96142578125	2.0878109894455696
520.0	640.0	-1.7796630859375	1.0140380859375	2.04828560976744
520.0	660.0	-1.653076171875	1.1455078125	2.0111809909899803
520.0	680.0	-1.5296630859375	1.317626953125	2.0189130600601173
520.0	700.0	-1.149169921875	1.32666015625	1.7551691313156883
520.0	720.0	-0.5155029296875	1.1966552734375	1.3029685775037607
520.0	740.0	2.5533447265625	-2.2186279296875	3.3825846897090353
520.0	760.0	2.71728515625	-2.0662841796875	3.4136738174001673
520.0	780.0	2.79443359375	-2.0782470703125	3.4825235096322076
520.0	800.0	2.8818359375	-2.09033203125	3.560121679316067
540.0	0.0	-0.1939697265625	0.9383412003517151	0.9581797655451865
540.0	20.0	0.0096435546875	0.9101791381835938	0.9102302245759807
540.0	40.0	0.107421875	0.9003181457519531	0.9067040436651591
540.0	60.0	0.1859130859375	0.8535232543945312	0.8735362736114831
540.0	80.0	0.206787109375	0.731842041015625	0.7604956815140924
540.0	100.0	0.2099609375	0.4637908935546875	0.5091027285530243
540.0	120.0	0.0875244140625	-0.0772552490234375	0.11674286512955423
540.0	140.0	-0.064453125	-0.7880859375	0.7907171746000712
540.0	160.0	-0.090576171875	-1.515594482421875	1.5182986129411964
540.0	180.0	-0.1160888671875	-2.545440673828125	2.5480865073743977
540.0	200.0	-0.1263427734375	-2.434967041015625	2.4382426022100976
540.0	220.0	0.01708984375	-2.4371185302734375	2.43717844922393
540.0	240.0	-0.013916015625	-2.200775146484375	2.2008191431542476
540.0	260.0	0.4700927734375	-0.025726318359375	0.47079619698388453
540.0	280.0	0.480712890625	2.2340087890625	2.285143354982689
540.0	300.0	0.3377685546875	2.0103759765625	2.0385532035429708
540.0	320.0	0.420166015625	1.83935546875	1.8867347511260613
540.0	340.0	0.21923828125	1.1414794921875	1.1623428302571006
540.0	360.0	0.2379150390625	-0.304779052734375	0.38664432854727593
540.0	380.0	-0.12939453125	-0.79718017578125	0.8076132597822003
540.0	400.0	-0.3194580078125	-0.605682373046875	0.6847660591583268
540.0	420.0	-0.4434814453125	-0.35272216796875	0.5666469095592414
540.0	440.0	-0.562255859375	-0.2230224609375	0.6048724406716994
540.0	460.0	-0.6185302734375	-0.160125732421875	0.6389209257351887
540.0	480.0	-0.7327880859375	0.05316162109375	0.7347139149691262
540.0	500.0	-0.7962646484375	0.102691650390625	0.8028592438349613
540.0	520.0	-0.2994384765625	1.0438232421875	1.0859237368143746
540.0	540.0	-0.846923828125	0.504150390625	0.9856204071615221
540.0	560.0	-1.098876953125	0.43701171875	1.1825860647048538
540.0	580.0	-1.282470703125	0.640869140625	1.4336820985767236
540.0	600.0	-1.32373046875	0.5849609375	1.4472185917469322
540.0	620.0	-1.359619140625	0.636962890625	1.5014279641685175
540.0	640.0	-1.3746337890625	0.649169921875	1.5202103938269595
540.0	660.0	-1.4080810546875	0.7315673828125	1.5867838832572612
540.0	680.0	-1.326416015625	0.8197021484375	1.5592597790809437
540.0	700.0	-0.884521484375	0.535400390625	1.0339399569618906
540.0	720.0	0.4534912109375	-0.7706298828125	0.8941614477716916
540.0	740.0	2.4285888671875	-2.4241943359375	3.4314373175418083
540.0	760.0	2.71923828125	-2.140380859375	3.4605616673300763
540.0	780.0	2.8316650390625	-2.1253662109375	3.5405519942579087
540.0	800.0	2.93115234375	-2.1302490234375	3.623481056129249
560.0	0.0	-0.4229736328125	0.8871081471443176	0.9827856118118681
560.0	20.0	-0.16845703125	0.844482421875	0.861120393576548
560.0	40.0	-0.0137939453125	0.8333473205566406	0.8334614745782895
560.0	60.0	0.104736328125	0.7830581665039062	0.7900315123826183
560.0	80.0	0.1605224609375	0.7035980224609375	0.7216769621349799
560.0	100.0	0.2171630859375	0.64361572265625	0.6792650471975022
560.0	120.0	0.217529296875	0.5515899658203125	0.5929337951176213
560.0	140.0	0.09619140625	0.2252349853515625	0.24491546554407526
560.0	160.0	-0.054931640625	-0.2777862548828125	0.28316547908170764
560.0	180.0	-0.0504150390625	-1.9941864013671875	1.9948235710361673
560.0	200.0	-0.017822265625	-1.96337890625	1.963459794001256
560.0	220.0	-0.0462646484375	-1.96575927734375	1.9663036271537688
560.0	240.0	-0.0931396484375	-1.8563385009765625	1.8586736196328209
560.0	260.0	-0.0570068359375	-0.36383056640625	0.3682695485579791
560.0	280.0	0.0140380859375	2.0413818359375	2.0414301036166647
560.0	300.0	0.0208740234375	2.02557373046875	2.025681283524029
560.0	320.0	0.1915283203125	1.829010009765625	1.8390107974953762
560.0	340.0	0.42578125	1.483489990234375	1.5433833690879102
560.0	360.0	0.4268798828125	0.023590087890625	0.42753119955940194
560.0	380.0	0.168212890625	-0.931427001953125	0.9464944989485173
560.0	400.0	0.166015625	-0.619659423828125	0.6415130468534093
560.0	420.0	-0.005126953125	-0.25927734375	0.2593280290103667
560.0	440.0	-0.1490478515625	-0.094146728515625	0.17629199796244818
560.0	460.0	-0.153564453125	0.047271728515625	0.160675628458193
560.0	480.0	-0.0728759765625	0.209716796875	0.2220181137913032
560.0	500.0	-0.0037841796875	0.28271484375	0.2827401685160674
560.0	520.0	-0.1409912109375	4.6983642578125	4.7004792543581795
560.0	540.0	-1.38037109375	4.486328125	4.6938858530674334
560.0	560.0	-1.930908203125	4.3319091796875	4.742767507474539
560.0	580.0	-2.084228515625	4.2386474609375	4.723361176477647
560.0	600.0	-2.4300537109375	4.0615234375	4.732983590865589
560.0	620.0	-2.508544921875	3.7908935546875	4.545731136795936
560.0	640.0	-3.0390625	3.9864501953125	5.012752341639603
560.0	660.0	-3.2852783203125	4.2672119140625	5.3853645337555625
560.0	680.0	-3.2894287109375	4.19677734375	5.332286687468449
560.0	700.0	-3.2777099609375	4.236572265625	5.35648458878506
560.0	720.0	-3.1776123046875	4.2039794921875	5.269787806888858
560.0	740.0	-2.8829345703125	4.135009765625	5.040795324005631
560.0	760.0	1.037841796875	-3.60595703125	3.7523381652726933
560.0	780.0	1.8262939453125	-2.729736328125	3.284327936697317
560.0	800.0	2.57470703125	-3.235595703125	4.134996475312785
580.0	0.0	-0.60595703125	0.7925885915756226	0.9976876260719798
580.0	20.0	-0.39892578125	0.7559127807617188	0.8547197851137162
580.0	40.0	-0.169921875	0.7428054809570312	0.7619930617422459
580.0	60.0	-0.038330078125	0.6770401000976562	0.6781242452746495
580.0	80.0	0.0328369140625	0.560028076171875	0.5609899366529844
580.0	100.0	0.087158203125	0.49005889892578125	0.49774921073601697
580.0	120.0	0.092041015625	0.45859527587890625	0.4677405002944813
580.0	140.0	0.0560302734375	0.336700439453125	0.3413305984956645
580.0	160.0	-0.049072265625	0.128143310546875	0.13721805745412446
580.0	180.0	-0.05322265625	-0.57379150390625	0.5762545801061383
580.0	200.0	-0.01904296875	-1.3376922607421875	1.3378277987500327
580.0	220.0	-0.0333251953125	-1.2105560302734375	1.211014645276431
580.0	240.0	-0.08544921875	-1.0565032958984375	1.0599531986032433
580.0	260.0	-0.157958984375	-0.6845703125	0.7025578648774271
580.0	280.0	-0.0858154296875	1.88739013671875	1.8893400477827362
580.0	300.0	-0.1396484375	1.927490234375	1.932542441890264
580.0	320.0	-0.1529541015625	1.724945068359375	1.7317131535107426
580.0	340.0	-0.178955078125	1.5384521484375	1.5488253397393408
580.0	360.0	-0.326416015625	0.748504638671875	0.8165822734849284
580.0	380.0	-0.461181640625	-0.259368896484375	0.5291131543565035
580.0	400.0	-0.349609375	0.031036376953125	0.3509842899365541
580.0	420.0	-0.2537841796875	0.48126220703125	0.5440769447203649
580.0	440.0	-0.3408203125	0.59881591796875	0.6890130543214362
580.0	460.0	-0.3443603515625	0.90753173828125	0.9706687940363777
580.0	480.0	-0.281982421875	1.118621826171875	1.1536155669175894
580.0	500.0	-0.3453369140625	1.63885498046875	1.6748442408837418
580.0	520.0	-1.58056640625	4.10498046875	4.398756052952359
580.0	540.0	-1.813720703125	4.1475830078125	4.52681207867515
580.0	560.0	-2.0379638671875	4.2347412109375	4.699609542033703
580.0	580.0	-2.066162109375	4.22607421875	4.704118319579172
580.0	600.0	-2.2412109375	4.1473388671875	4.714175022806613
580.0	620.0	-2.24462890625	3.9290771484375	4.525042117499773
580.0	640.0	-2.5018310546875	3.8282470703125	4.573252043956796
580.0	660.0	-2.6895751953125	4.0355224609375	4.849665582694474
580.0	680.0	-2.680908203125	4.2816162109375	5.051683498730469
580.0	700.0	-2.5419921875	4.372314453125	5.05755454328639
580.0	720.0	-2.4794921875	4.5274658203125	5.161959730758413
580.0	740.0	-1.9669189453125	4.377685546875	4.799260451855838
580.0	760.0	-0.1485595703125	-3.4248046875	3.4280252469101518
580.0	780.0	1.5396728515625	-2.036865234375	2.5533140176727427
580.0	800.0	2.718994140625	-2.3870849609375	3.618163034951171
600.0	0.0	-0.6427001953125	0.6527894735336304	0.916077309953172
600.0	20.0	-0.5050048828125	0.6282119750976562	0.8060274296328662
600.0	40.0	-0.307373046875	0.6155891418457031	0.6880611756984623
600.0	60.0	-0.169189453125	0.5377120971679688	0.5637014905865618
600.0	80.0	-0.069580078125	0.41455078125	0.42034954205621117
600.0	100.0	-0.03759765625	0.2805328369140625	0.2830410859619945
600.0	120.0	0.00390625	0.29888916015625	0.29891468489850237
600.0	140.0	-0.00048828125	0.232940673828125	0.23294118558571822
600.0	160.0	-0.0755615234375	0.25274658203125	0.26379988353423367
600.0	180.0	-0.0712890625	0.16046142578125	0.17558473622692977
600.0	200.0	-0.0335693359375	-0.751373291015625	0.7521228109603749
600.0	220.0	-0.0477294921875	-0.36517333984375	0.36827934038867227
600.0	240.0	-0.076416015625	-0.236846923828125	0.24886918807045177
600.0	260.0	-0.13671875	-0.193878173828125	0.23723566951133457
600.0	280.0	-0.1663818359375	1.02264404296875	1.0360906108779309
600.0	300.0	-0.2474365234375	0.65142822265625	0.6968382612944823
600.0	320.0	-0.3197021484375	0.18511962890625	0.36943029210114997
600.0	340.0	-0.3626708984375	0.235687255859375	0.4325259103776165
600.0	360.0	-0.424560546875	0.229583740234375	0.48265966450782277
600.0	380.0	-0.423828125	0.3240966796875	0.533543753899788
600.0	400.0	-0.299560546875	0.699127197265625	0.7606019715991651
600.0	420.0	-0.2352294921875	0.908111572265625	0.9380829076779592
600.0	440.0	-0.2880859375	0.795257568359375	0.8458298336060983
600.0	460.0	-0.316162109375	1.09320068359375	1.1380009727650904
600.0	480.0	-0.362548828125	1.8896484375	1.9241135283867743
600.0	500.0	-0.421142578125	2.602630615234375	2.6364838688042513
600.0	520.0	-1.5999755859375	3.9842529296875	4.293505943086544
600.0	540.0	-1.821044921875	4.041015625	4.432382191212855
600.0	560.0	-2.046630859375	4.13720703125	4.615753448135037
600.0	580.0	-2.073486328125	4.146728515625	4.636238015376131
600.0	600.0	-2.247314453125	4.0675048828125	4.647044030663799
600.0	620.0	-2.219970703125	3.90966796875	4.495973036907924
600.0	640.0	-2.4713134765625	3.8492431640625	4.574282811055884
600.0	660.0	-2.663818359375	4.0255126953125	4.827077864698831
600.0	680.0	-2.650390625	4.2493896484375	5.00818159109029
600.0	700.0	-2.5174560546875	4.3392333984375	5.016625506592874
600.0	720.0	-2.4677734375	4.451171875	5.089482959950017
600.0	740.0	-1.967041015625	4.2640380859375	4.695878102706305
600.0	760.0	-0.4993896484375	0.55126953125	0.7438333933423026
600.0	780.0	1.6192626953125	-2.3262939453125	2.8343703350882534
600.0	800.0	2.7293701171875	-2.4415283203125	3.6620379265491074
620.0	0.0	-0.70263671875	0.5170944929122925	0.8724018988608332
620.0	20.0	-0.5860595703125	0.4905815124511719	0.764287930242099
620.0	40.0	-0.4632568359375	0.4815101623535156	0.6681758245346301
620.0	60.0	-0.365234375	0.3953361511230469	0.5382256228259903
620.0	80.0	-0.1646728515625	0.3048248291015625	0.34646114425505486
620.0	100.0	-0.1138916015625	0.18521881103515625	0.21743344928448377
620.0	120.0	-0.0595703125	0.2078094482421875	0.2161790667712072
620.0	140.0	-0.021484375	0.150115966796875	0.15164557974600218
620.0	160.0	-0.1063232421875	0.2022247314453125	0.22847204169742638
620.0	180.0	-0.1275634765625	0.3495025634765625	0.3720544078886851
620.0	200.0	-0.112548828125	0.4540863037109375	0.46782647416555273
620.0	220.0	-0.112060546875	0.814849853515625	0.8225192094658699
620.0	240.0	-0.0943603515625	0.9234466552734375	0.9282551379242118
620.0	260.0	-0.1075439453125	0.981170654296875	0.9870468849182068
620.0	280.0	-0.18212890625	0.939727783203125	0.9572143150912865
620.0	300.0	-0.2464599609375	0.7066650390625	0.7484103084395074
620.0	320.0	-0.28466796875	0.480010986328125	0.5580738297286035
620.0	340.0	-0.259765625	0.886932373046875	0.9241900314817303
620.0	360.0	-0.3177490234375	0.833526611328125	0.8920375853559266
620.0	380.0	-0.2864990234375	0.98321533203125	1.0241064786300116
620.0	400.0	-0.2252197265625	1.066253662109375	1.0897801600297834
620.0	420.0	-0.2139892578125	1.048797607421875	1.0704054483199317
620.0	440.0	-0.301025390625	0.6993408203125	0.7613762990508006
620.0	460.0	-0.3358154296875	1.015350341796875	1.069442994929244
620.0	480.0	-0.4193115234375	2.016204833984375	2.0593455480490492
620.0	500.0	-0.4921875	2.72479248046875	2.7688883323050955
620.0	520.0	-1.6431884765625	3.8846435546875	4.2178814488416965
620.0	540.0	-1.837646484375	3.94189453125	4.349192694861249
620.0	560.0	-2.0548095703125	4.036865234375	4.529737662464943
620.0	580.0	-2.02734375	4.0792236328125	4.555237439163855
620.0	600.0	-2.1678466796875	4.091064453125	4.629942503558232
620.0	620.0	-2.125732421875	3.9881591796875	4.519308793602869
620.0	640.0	-2.4302978515625	3.8692626953125	4.569194836362995
620.0	660.0	-2.64208984375	4.002685546875	4.796053620385089
620.0	680.0	-2.6378173828125	4.1795654296875	4.9423524485923345
620.0	700.0	-2.5189208984375	4.2432861328125	4.934616469139628
620.0	720.0	-2.4752197265625	4.356201171875	5.010309505869798
620.0	740.0	-2.0045166015625	4.17919921875	4.635061263450601
620.0	760.0	-0.7779541015625	1.301025390625	1.5158758693207206
620.0	780.0	1.3602294921875	-2.4046630859375	2.7627212722761456
620.0	800.0	2.59375	-2.546875	3.6351219137912003
