# Supplementary material for: Real-time emotion detection by quantitative facial motion analysis
Source: PLoS One. 2023 Mar 10;18(3):e0282730. doi: 10.1371/journal.pone.0282730 (PMC10004542; doi:10.1371/journal.pone.0282730)
Supplement: S1 Dataset — Data from each participant is organized into folders by Study ID and subsequently by emotions. The data files (.csv) contain the pixel displacement results after DISC-processing of videos. (ZIP) [file pone.0282730.s004.zip › S1_Dataset/1/happy/result/101050_cropped_result.csv]

pos_x	pos_y	disp_x	disp_y	disp_xy_indi
0.0	0.0	0.3828667402267456	-0.06848680973052979	0.38894393410737244
0.0	20.0	0.32615625858306885	-0.017425537109375	0.32662142360300844
0.0	40.0	0.42352473735809326	0.047916412353515625	0.42622668349960685
0.0	60.0	0.44764161109924316	0.16661453247070312	0.477643606068329
0.0	80.0	0.4572150707244873	0.28656768798828125	0.5395986107251823
0.0	100.0	0.4444429874420166	0.46105194091796875	0.6403893044942355
0.0	120.0	0.5600281953811646	0.32720184326171875	0.6486082221616916
0.0	140.0	0.5828825235366821	0.3527984619140625	0.6813360338140197
0.0	160.0	0.5757532119750977	0.400177001953125	0.701165739316913
0.0	180.0	0.5208096504211426	0.5825347900390625	0.7814022482547944
0.0	200.0	-0.07428574562072754	1.19036865234375	1.1926843255803703
0.0	220.0	0.010702133178710938	1.1528778076171875	1.1529274803519898
0.0	240.0	0.1846708059310913	1.009490966796875	1.0262433038065233
0.0	260.0	0.49697792530059814	0.52081298828125	0.7198841760995531
0.0	280.0	0.9929295182228088	-0.378662109375	1.0626824649134397
0.0	300.0	1.2924096584320068	-0.755157470703125	1.4968585540280945
0.0	320.0	1.3535337448120117	-0.745025634765625	1.54502970677031
0.0	340.0	1.1162550449371338	0.027587890625	1.1165959058928792
0.0	360.0	0.8848552703857422	0.35321044921875	0.9527468031784395
0.0	380.0	0.8344914317131042	0.223236083984375	0.8638346478321332
0.0	400.0	0.8306708335876465	-0.052734375	0.8323430471144911
0.0	420.0	0.8547871112823486	-0.33154296875	0.9168324523826509
0.0	440.0	0.7785377502441406	-0.8267822265625	1.1356451376705898
0.0	460.0	0.6145577430725098	-0.677764892578125	0.9149024369744646
0.0	480.0	0.4178074598312378	-0.895355224609375	0.9880405111765083
0.0	500.0	0.32974231243133545	-0.867034912109375	0.9276203595351258
0.0	520.0	0.8077259063720703	-0.62335205078125	1.0202886449616955
0.0	540.0	1.6357122659683228	-0.3936767578125	1.6824196880329791
0.0	560.0	1.941670298576355	-0.3370361328125	1.970704671734148
0.0	580.0	2.687302827835083	-0.29925537109375	2.7039138791054147
0.0	600.0	3.2048237323760986	-0.416259765625	3.2317437008647896
0.0	620.0	3.5826449394226074	-0.57818603515625	3.629000393113801
0.0	640.0	3.467371940612793	-0.6068115234375	3.52006937424896
0.0	660.0	3.4137279987335205	-0.5589599609375	3.459187055836735
0.0	680.0	3.5921497344970703	-0.56085205078125	3.6356697784470065
0.0	700.0	3.6879892349243164	-0.495361328125	3.721108362077005
0.0	720.0	3.9225995540618896	-0.52423095703125	3.95747461872296
0.0	740.0	4.13017463684082	0.110595703125	4.131655109075891
0.0	760.0	4.17472505569458	-0.22283935546875	4.180668208431499
0.0	780.0	4.207350254058838	-8.54730224609375	9.526708342675777
0.0	800.0	4.406576156616211	-8.887939453125	9.92035186606173
20.0	0.0	0.38492584228515625	0.03947146236896515	0.386944311756203
20.0	20.0	0.3495502471923828	0.22791290283203125	0.417288469274648
20.0	40.0	0.26380348205566406	0.5035247802734375	0.5684447919491449
20.0	60.0	0.26898956298828125	0.5883979797363281	0.6469679803161968
20.0	80.0	0.26184654235839844	0.7198638916015625	0.7660075940725357
20.0	100.0	0.2954254150390625	0.7427520751953125	0.7993477472651972
20.0	120.0	0.4608440399169922	0.5092926025390625	0.6868450947106093
20.0	140.0	0.4798870086669922	0.576995849609375	0.750477016006352
20.0	160.0	0.50653076171875	0.6042938232421875	0.7885077281650683
20.0	180.0	0.4697093963623047	0.6933441162109375	0.8374681967187569
20.0	200.0	0.07310104370117188	1.1298675537109375	1.1322298580760617
20.0	220.0	0.1492290496826172	1.1015625	1.1116245997077552
20.0	240.0	0.32208824157714844	0.884429931640625	0.9412529624623235
20.0	260.0	0.5439815521240234	0.52691650390625	0.7573354152157726
20.0	280.0	0.9599437713623047	-0.061798095703125	0.9619308960678087
20.0	300.0	1.287515640258789	-0.558441162109375	1.403407658326357
20.0	320.0	1.3994865417480469	-1.11590576171875	1.7899185036115504
20.0	340.0	1.212890625	-0.57550048828125	1.3424993408657033
20.0	360.0	0.97772216796875	-0.3482666015625	1.0378970389693796
20.0	380.0	0.8675136566162109	-0.421844482421875	0.9646412347424346
20.0	400.0	0.8421077728271484	-0.6170654296875	1.0439900600922019
20.0	420.0	0.8523406982421875	-0.820068359375	1.1827919427895948
20.0	440.0	0.7669792175292969	-1.19451904296875	1.4195537552825646
20.0	460.0	0.5943984985351562	-1.11175537109375	1.2606782223139454
20.0	480.0	0.3831367492675781	-1.34033203125	1.394017117052039
20.0	500.0	0.30554771423339844	-1.0916748046875	1.1336283715851265
20.0	520.0	0.7804393768310547	-0.79058837890625	1.1109075595071163
20.0	540.0	1.4421463012695312	-0.5567626953125	1.5458883055243768
20.0	560.0	1.53271484375	-0.5377197265625	1.6243020952353773
20.0	580.0	2.4334850311279297	-0.3424072265625	2.457456430036131
20.0	600.0	2.883953094482422	-0.47283935546875	2.922458298634018
20.0	620.0	3.7761993408203125	-0.55010986328125	3.816058480066976
20.0	640.0	4.278522491455078	-0.57965087890625	4.317609274969628
20.0	660.0	4.428987503051758	-0.623779296875	4.472698392849502
20.0	680.0	4.625690460205078	-0.62542724609375	4.667780144114404
20.0	700.0	4.527109146118164	-0.4932861328125	4.553904745346771
20.0	720.0	4.435731887817383	-0.3355712890625	4.448407071148393
20.0	740.0	4.380504608154297	-0.162841796875	4.38353032074269
20.0	760.0	4.165262222290039	-0.4283447265625	4.18722922530048
20.0	780.0	4.176200866699219	-8.83416748046875	9.771548943334976
20.0	800.0	4.385143280029297	-9.13250732421875	10.130753753462534
40.0	0.0	0.24011993408203125	0.49448832869529724	0.5497056393738629
40.0	20.0	0.20743942260742188	0.5836677551269531	0.6194345505593286
40.0	40.0	0.17724609375	0.7410774230957031	0.7619789529716694
40.0	60.0	0.19281387329101562	0.7846832275390625	0.8080253444754094
40.0	80.0	0.19640731811523438	0.8609771728515625	0.8830954233720658
40.0	100.0	0.24054718017578125	0.8521881103515625	0.8854871660928162
40.0	120.0	0.40447235107421875	0.6412353515625	0.7581429013563268
40.0	140.0	0.4374504089355469	0.692047119140625	0.8187136711871347
40.0	160.0	0.48503875732421875	0.6367645263671875	0.8004571557218106
40.0	180.0	0.4281005859375	0.7093048095703125	0.8284826036553864
40.0	200.0	0.08214569091796875	1.0789031982421875	1.0820258895764054
40.0	220.0	0.13301467895507812	1.071807861328125	1.0800300905170614
40.0	240.0	0.2827606201171875	0.9049530029296875	0.9480999450482609
40.0	260.0	0.47040557861328125	0.74053955078125	0.8773142166075912
40.0	280.0	0.86383056640625	0.598663330078125	1.0510000143853342
40.0	300.0	1.4296836853027344	-0.8182373046875	1.6472728149286846
40.0	320.0	1.5662689208984375	-1.572174072265625	2.2192182511138094
40.0	340.0	1.4140777587890625	-1.32830810546875	1.9401078142608152
40.0	360.0	1.1507911682128906	-1.26361083984375	1.7091028837982272
40.0	380.0	0.9465103149414062	-1.378204345703125	1.6719237407266694
40.0	400.0	0.8605308532714844	-1.17724609375	1.4582255362877796
40.0	420.0	0.8569793701171875	-1.35009765625	1.5991176699099396
40.0	440.0	0.7677421569824219	-1.832733154296875	1.9870427359437932
40.0	460.0	0.5836563110351562	-1.854583740234375	1.9442570660673684
40.0	480.0	0.346771240234375	-2.0921630859375	2.120706644308262
40.0	500.0	0.2574462890625	-1.504150390625	1.5260232597733865
40.0	520.0	0.7616043090820312	-0.98138427734375	1.2422383923506117
40.0	540.0	1.4360237121582031	-0.69329833984375	1.5946243099585324
40.0	560.0	1.5282821655273438	-0.667724609375	1.6677837184221291
40.0	580.0	2.428844451904297	-0.4586181640625	2.4717637411278495
40.0	600.0	2.8824234008789062	-0.57806396484375	2.9398167645935342
40.0	620.0	3.725322723388672	-0.53759765625	3.7639129417936177
40.0	640.0	4.172115325927734	-0.44952392578125	4.196262390829591
40.0	660.0	4.283203125	-0.49798583984375	4.312055067678827
40.0	680.0	4.486915588378906	-0.4766845703125	4.5121657412834075
40.0	700.0	4.399120330810547	-0.3272705078125	4.411277101955232
40.0	720.0	4.359401702880859	-0.302490234375	4.369883699707898
40.0	740.0	4.375633239746094	-0.3284912109375	4.387946299173918
40.0	760.0	4.1491546630859375	-0.68792724609375	4.205796989171721
40.0	780.0	4.119579315185547	-8.44317626953125	9.394581377181224
40.0	800.0	4.415885925292969	-8.90289306640625	9.93788475768687
60.0	0.0	0.19488143920898438	0.7157862186431885	0.741841415767332
60.0	20.0	0.14260101318359375	0.818328857421875	0.8306606815363171
60.0	40.0	0.17211532592773438	0.8976821899414062	0.9140333689517081
60.0	60.0	0.2411956787109375	0.8684158325195312	0.9012887515105358
60.0	80.0	0.23149490356445312	0.9732818603515625	1.0004336410105938
60.0	100.0	0.3188972473144531	0.9334945678710938	0.9864621445294166
60.0	120.0	0.3504638671875	0.9028167724609375	0.9684539466803788
60.0	140.0	0.3490409851074219	0.893096923828125	0.9588804537772262
60.0	160.0	0.3615379333496094	0.86151123046875	0.9342972104606148
60.0	180.0	0.3037528991699219	0.8821868896484375	0.933016362140406
60.0	200.0	0.11736679077148438	1.0243988037109375	1.0311003213171825
60.0	220.0	0.15877532958984375	1.0311431884765625	1.0432956821668415
60.0	240.0	0.2745094299316406	0.872833251953125	0.9149826844462478
60.0	260.0	0.704986572265625	0.762451171875	1.03843047748436
60.0	280.0	1.3522148132324219	0.884796142578125	1.6159669288219742
60.0	300.0	2.050426483154297	-0.123779296875	2.0541592141689913
60.0	320.0	2.105449676513672	-0.930633544921875	2.301955068037902
60.0	340.0	1.6593437194824219	-1.632720947265625	2.3279173677400404
60.0	360.0	0.9027481079101562	-1.580810546875	1.820416471977389
60.0	380.0	0.7072792053222656	-1.833587646484375	1.9652703456831084
60.0	400.0	0.6762351989746094	-2.02734375	2.1371515446959517
60.0	420.0	0.63525390625	-2.26751708984375	2.3548208590335173
60.0	440.0	0.5950965881347656	-2.405181884765625	2.477708588194819
60.0	460.0	0.4482002258300781	-2.471343994140625	2.5116577354028693
60.0	480.0	0.28179168701171875	-2.613922119140625	2.6290674011522652
60.0	500.0	0.18323516845703125	-1.978668212890625	1.9871343748381125
60.0	520.0	0.7247467041015625	-1.16839599609375	1.3749207209122947
60.0	540.0	1.4128990173339844	-0.814453125	1.630833383888619
60.0	560.0	1.4687995910644531	-0.81182861328125	1.6782246381379526
60.0	580.0	2.3959617614746094	-0.57550048828125	2.4641090833119526
60.0	600.0	2.8718109130859375	-0.68402099609375	2.952148817999623
60.0	620.0	3.7571487426757812	-0.6357421875	3.8105557079719343
60.0	640.0	4.1978912353515625	-0.54473876953125	4.2330876616096536
60.0	660.0	4.2485809326171875	-0.53692626953125	4.282374313381664
60.0	680.0	4.4217071533203125	-0.4705810546875	4.446677487602943
60.0	700.0	4.29736328125	-0.28082275390625	4.3065290652853205
60.0	720.0	4.2138519287109375	-0.20367431640625	4.218771302673853
60.0	740.0	4.2371673583984375	-0.06298828125	4.237635513662309
60.0	760.0	4.522254943847656	-0.01806640625	4.522291031345656
60.0	780.0	5.456993103027344	-0.5001220703125	5.479862754823487
60.0	800.0	5.57684326171875	-0.37591552734375	5.589498479244444
80.0	0.0	0.29434967041015625	0.756454348564148	0.8117049401920485
80.0	20.0	0.30550384521484375	0.8011646270751953	0.8574365044232675
80.0	40.0	0.33667755126953125	0.8433799743652344	0.9080977671424764
80.0	60.0	0.35131072998046875	0.8502960205078125	0.9200122561633797
80.0	80.0	0.344329833984375	0.943450927734375	1.004322003948216
80.0	100.0	0.403839111328125	0.8938751220703125	0.9808663322260102
80.0	120.0	0.3748321533203125	0.9545440673828125	1.0255015942154675
80.0	140.0	0.35125732421875	1.019287109375	1.0781131291081467
80.0	160.0	0.40160369873046875	0.8828125	0.9698677440714497
80.0	180.0	0.38574981689453125	0.7997894287109375	0.8879561090008515
80.0	200.0	0.4017486572265625	0.7456817626953125	0.8470202328160374
80.0	220.0	0.5385284423828125	0.6378173828125	0.8347597840534996
80.0	240.0	0.5903244018554688	0.9640655517578125	1.130444729967862
80.0	260.0	1.680816650390625	1.408843994140625	2.193168030967183
80.0	280.0	4.5778045654296875	-0.8359375	4.653502567225588
80.0	300.0	5.5860443115234375	0.910919189453125	5.659829045122944
80.0	320.0	8.347877502441406	1.21820068359375	8.436294903645537
80.0	340.0	5.726005554199219	-2.945709228515625	6.439281207222
80.0	360.0	1.6307601928710938	-1.447265625	2.18035698819244
80.0	380.0	1.781494140625	-1.963226318359375	2.6510335626280015
80.0	400.0	2.2532119750976562	-2.970428466796875	3.7283252917470486
80.0	420.0	2.1243515014648438	-3.15631103515625	3.8046246401484938
80.0	440.0	1.9476242065429688	-3.267364501953125	3.803802155545885
80.0	460.0	1.675445556640625	-3.3323974609375	3.7298781013498967
80.0	480.0	1.1281814575195312	-3.2879638671875	3.4761328790800667
80.0	500.0	0.2333831787109375	-2.94549560546875	2.9547270719883656
80.0	520.0	0.08062744140625	-2.77899169921875	2.78016108321702
80.0	540.0	0.23552703857421875	-2.63232421875	2.642840097039043
80.0	560.0	0.35953521728515625	-2.61700439453125	2.6415861851289577
80.0	580.0	1.8696975708007812	-1.21234130859375	2.228349266784978
80.0	600.0	2.7251205444335938	-0.78692626953125	2.8364652184316337
80.0	620.0	3.996063232421875	-0.54534912109375	4.0331038941975805
80.0	640.0	4.636566162109375	-0.41748046875	4.6553233740960875
80.0	660.0	4.953681945800781	-0.360595703125	4.966789111817093
80.0	680.0	5.0886383056640625	-0.38427734375	5.103127362979605
80.0	700.0	4.964698791503906	0.00982666015625	4.964708516480114
80.0	720.0	4.6100921630859375	0.4842529296875	4.635455819232592
80.0	740.0	4.5936737060546875	0.068603515625	4.594185951836769
80.0	760.0	4.891090393066406	-0.0057373046875	4.891093758027091
80.0	780.0	5.386497497558594	-0.14398193359375	5.388421483923319
80.0	800.0	5.545326232910156	-0.15765380859375	5.547566831752968
100.0	0.0	0.31829833984375	0.8133628964424133	0.8734260326189501
100.0	20.0	0.32700347900390625	0.8523578643798828	0.9129322013440498
100.0	40.0	0.33504486083984375	0.9122657775878906	0.9718456192900337
100.0	60.0	0.37439727783203125	0.911163330078125	0.9850847353030567
100.0	80.0	0.29215240478515625	1.0494003295898438	1.089308991684647
100.0	100.0	0.3119049072265625	1.079010009765625	1.1231862144481763
100.0	120.0	0.2983551025390625	1.1755599975585938	1.2128301921831661
100.0	140.0	0.35950469970703125	1.1153564453125	1.1718633150720175
100.0	160.0	0.47353363037109375	0.933380126953125	1.0466291418088163
100.0	180.0	0.66119384765625	0.560028076171875	0.8664922101665126
100.0	200.0	0.7371368408203125	0.344390869140625	0.8136189481827386
100.0	220.0	0.8587646484375	0.3025360107421875	0.9104969847296475
100.0	240.0	0.9655609130859375	2.582916259765625	2.7574923901691903
100.0	260.0	5.215171813964844	0.99505615234375	5.3092517170963465
100.0	280.0	5.7446136474609375	-0.396270751953125	5.758265057067793
100.0	300.0	6.603302001953125	3.199371337890625	7.337545521951752
100.0	320.0	6.1267547607421875	2.37237548828125	6.57002963126307
100.0	340.0	1.7920761108398438	-0.106903076171875	1.7952618345906732
100.0	360.0	3.3595199584960938	2.4232177734375	4.1422649274324534
100.0	380.0	0.49678802490234375	-1.0384521484375	1.1511651516098076
100.0	400.0	4.2980804443359375	0.486053466796875	4.325476098485376
100.0	420.0	2.1974258422851562	-3.436798095703125	4.079247661391896
100.0	440.0	1.9939193725585938	-3.5281982421875	4.052640781075892
100.0	460.0	1.6993789672851562	-3.56610107421875	3.9503121074157277
100.0	480.0	1.4041976928710938	-3.53424072265625	3.802976287902184
100.0	500.0	1.170257568359375	-3.307708740234375	3.5086236456088122
100.0	520.0	1.1954727172851562	-3.1915283203125	3.408079816719362
100.0	540.0	1.2514495849609375	-3.03350830078125	3.2815085973691507
100.0	560.0	1.0549774169921875	-2.860595703125	3.0489318009920656
100.0	580.0	0.44341278076171875	-2.73858642578125	2.774251341464245
100.0	600.0	-0.2199249267578125	-2.2850341796875	2.2955932078113395
100.0	620.0	5.855644226074219	4.8707275390625	7.616597407119413
100.0	640.0	5.3795166015625	6.28594970703125	8.273594296665314
100.0	660.0	5.170204162597656	5.462646484375	7.521403971081242
100.0	680.0	5.241363525390625	5.548583984375	7.632737113051778
100.0	700.0	4.992156982421875	4.890380859375	6.988380090327432
100.0	720.0	3.738189697265625	3.323486328125	5.0019619736636
100.0	740.0	0.8223419189453125	-1.03741455078125	1.323810855759735
100.0	760.0	4.906318664550781	-0.11126708984375	4.907580177990132
100.0	780.0	5.3491058349609375	-0.17767333984375	5.35205577785811
100.0	800.0	5.539222717285156	-0.2081298828125	5.543131457922272
120.0	0.0	0.34670257568359375	0.794984757900238	0.8672966281955315
120.0	20.0	0.31713104248046875	0.896484375	0.9509239363502685
120.0	40.0	0.323638916015625	0.9733314514160156	1.025727187060661
120.0	60.0	0.280975341796875	1.0669136047363281	1.103291340793236
120.0	80.0	0.18204498291015625	1.2535858154296875	1.2667350837682176
120.0	100.0	0.30600738525390625	1.1842575073242188	1.2231542680642147
120.0	120.0	0.456451416015625	1.0592498779296875	1.1534115480073568
120.0	140.0	0.691925048828125	0.8049774169921875	1.0614842980766213
120.0	160.0	0.8573837280273438	0.5236358642578125	1.0046399232675818
120.0	180.0	0.8083114624023438	0.1910247802734375	0.8305768398706592
120.0	200.0	0.8144760131835938	0.050811767578125	0.8160594413251127
120.0	220.0	1.0206222534179688	0.0652313232421875	1.0227047030809524
120.0	240.0	4.0531463623046875	3.053558349609375	5.0746639325903
120.0	260.0	10.008560180664062	1.901641845703125	10.187615942864328
120.0	280.0	9.548873901367188	0.85699462890625	9.587253651499243
120.0	300.0	8.475173950195312	3.81292724609375	9.29338408062818
120.0	320.0	7.1983795166015625	1.214569091796875	7.300126419712006
120.0	340.0	2.5498123168945312	0.335296630859375	2.5717633409885727
120.0	360.0	-1.7912139892578125	4.857177734375	5.1769318228677825
120.0	380.0	-3.1273422241210938	1.46368408203125	3.45291767622142
120.0	400.0	3.2803726196289062	0.288238525390625	3.2930116870625246
120.0	420.0	2.1698150634765625	-3.625701904296875	4.225377108437989
120.0	440.0	1.92791748046875	-3.693939208984375	4.166779654741667
120.0	460.0	1.5649032592773438	-3.67840576171875	3.9974480808063726
120.0	480.0	1.3528213500976562	-3.61224365234375	3.857256772523416
120.0	500.0	1.1459884643554688	-3.319671630859375	3.5119096368170335
120.0	520.0	1.150115966796875	-3.16168212890625	3.364372247734526
120.0	540.0	1.0137176513671875	-3.03076171875	3.195800380582908
120.0	560.0	0.8067550659179688	-2.89715576171875	3.007385117347703
120.0	580.0	0.31695556640625	-2.70281982421875	2.7213408153455867
120.0	600.0	0.27545166015625	-2.655517578125	2.669765387597513
120.0	620.0	0.25437164306640625	-2.625732421875	2.6380249589573364
120.0	640.0	0.239349365234375	-2.5556640625	2.5668476618202534
120.0	660.0	0.24078369140625	-2.2960205078125	2.308611478430875
120.0	680.0	0.3428497314453125	-1.99346923828125	2.022737141184131
120.0	700.0	0.5377044677734375	-1.6109619140625	1.698329880566031
120.0	720.0	0.6545867919921875	-1.5308837890625	1.6649591718312435
120.0	740.0	1.1025161743164062	-0.99560546875	1.4855208393133337
120.0	760.0	4.7514801025390625	-0.17547607421875	4.754719236447915
120.0	780.0	5.227973937988281	-0.1956787109375	5.231634701907126
120.0	800.0	5.4136810302734375	-0.2135009765625	5.417889345910971
140.0	0.0	0.2611083984375	0.8796461224555969	0.9175810026835578
140.0	20.0	0.18341064453125	1.0544281005859375	1.0702607550651553
140.0	40.0	0.2071533203125	1.1082267761230469	1.1274214320441913
140.0	60.0	0.1508636474609375	1.2789955139160156	1.2878623236753652
140.0	80.0	0.108673095703125	1.4238967895507812	1.4280377827714232
140.0	100.0	0.3577117919921875	1.18798828125	1.2406747690340088
140.0	120.0	1.053924560546875	0.456268310546875	1.1484501515230094
140.0	140.0	1.318603515625	0.1258087158203125	1.3245916594916962
140.0	160.0	1.272705078125	-0.0289154052734375	1.273033509593243
140.0	180.0	0.787506103515625	-0.1312103271484375	0.7983620814046483
140.0	200.0	0.7556610107421875	-0.1582183837890625	0.7720470323268703
140.0	220.0	1.0644683837890625	0.018646240234375	1.0646316838988856
140.0	240.0	5.6363372802734375	2.7232208251953125	6.2597307929157475
140.0	260.0	12.352462768554688	3.687469482421875	12.891111962601302
140.0	280.0	11.8995361328125	1.84307861328125	12.04142429079073
140.0	300.0	10.1429443359375	8.254119873046875	13.077072098927724
140.0	320.0	9.017593383789062	4.454498291015625	10.057810172200378
140.0	340.0	3.243499755859375	4.825164794921875	5.813992256996331
140.0	360.0	-1.4420623779296875	10.92822265625	11.02295760340282
140.0	380.0	-3.501739501953125	2.870941162109375	4.52818757295155
140.0	400.0	0.48248291015625	-2.9942626953125	3.0328862239017345
140.0	420.0	1.9448699951171875	-3.839813232421875	4.304263579032917
140.0	440.0	1.6808319091796875	-3.8505859375	4.201453078280107
140.0	460.0	1.3572845458984375	-3.75946044921875	3.9969693778880484
140.0	480.0	1.2376708984375	-3.637451171875	3.8422493777231455
140.0	500.0	1.0540313720703125	-3.22930908203125	3.3969720753338466
140.0	520.0	0.968505859375	-3.098876953125	3.2466970863098688
140.0	540.0	0.68902587890625	-2.9486083984375	3.028043617443231
140.0	560.0	0.4184417724609375	-2.86285400390625	2.8932726391790835
140.0	580.0	0.0611114501953125	-2.6864013671875	2.6870963724756587
140.0	600.0	0.081512451171875	-2.54693603515625	2.548240068532297
140.0	620.0	0.115966796875	-2.55413818359375	2.55676947706848
140.0	640.0	0.1873779296875	-2.53009033203125	2.5370194277482336
140.0	660.0	0.3625335693359375	-2.44354248046875	2.470289546338815
140.0	680.0	0.20654296875	-2.203369140625	2.213028596245113
140.0	700.0	0.2697601318359375	-1.33831787109375	1.3652345046976544
140.0	720.0	0.7289276123046875	-1.078857421875	1.3020248848293894
140.0	740.0	1.745147705078125	-0.81866455078125	1.9276286362381403
140.0	760.0	4.4685516357421875	-0.20758056640625	4.473370475697683
140.0	780.0	4.9864654541015625	-0.2056884765625	4.990705909421923
140.0	800.0	5.15350341796875	-0.21685791015625	5.1580640585604325
160.0	0.0	-0.0001678466796875	1.157117486000061	1.1571174981736339
160.0	20.0	0.044586181640625	1.2574501037597656	1.2582403152970167
160.0	40.0	0.1540069580078125	1.2375831604003906	1.2471287912727536
160.0	60.0	0.17413330078125	1.3361663818359375	1.34746540081351
160.0	80.0	0.230377197265625	1.38934326171875	1.408314010405087
160.0	100.0	0.57818603515625	1.0500717163085938	1.1987283681639391
160.0	120.0	1.0998687744140625	0.41736602783203125	1.1763952236044568
160.0	140.0	1.21685791015625	0.15093994140625	1.2261835259950111
160.0	160.0	0.916595458984375	-0.053375244140625	0.9181482190353845
160.0	180.0	0.540679931640625	-0.1934661865234375	0.5742507760611495
160.0	200.0	0.7834320068359375	-0.2579345703125	0.8248005527988439
160.0	220.0	1.407562255859375	-0.0018157958984375	1.4075634270734223
160.0	240.0	5.14447021484375	2.9623565673828125	5.936424026611524
160.0	260.0	3.4384613037109375	3.586517333984375	4.968513130111252
160.0	280.0	2.508331298828125	3.17486572265625	4.046170814681256
160.0	300.0	1.07611083984375	9.96490478515625	10.022841010255483
160.0	320.0	-2.0474395751953125	4.13916015625	4.617862667204763
160.0	340.0	-1.6417083740234375	8.030548095703125	8.196640110602623
160.0	360.0	-2.5632781982421875	12.76055908203125	13.015462466143642
160.0	380.0	-10.607894897460938	2.656768798828125	10.935531747748
160.0	400.0	-0.0141448974609375	-3.17523193359375	3.175263439501939
160.0	420.0	1.5888671875	-3.970703125	4.276795791991819
160.0	440.0	1.385955810546875	-3.938873291015625	4.175595324198085
160.0	460.0	1.1029815673828125	-3.725860595703125	3.885692411475655
160.0	480.0	1.0914306640625	-3.5721435546875	3.735161371313341
160.0	500.0	0.8957977294921875	-3.11346435546875	3.2397706500519132
160.0	520.0	0.766693115234375	-3.02874755859375	3.124280734286756
160.0	540.0	0.369842529296875	-2.90533447265625	2.928779932750407
160.0	560.0	0.065460205078125	-2.8438720703125	2.8446253515625526
160.0	580.0	-0.141845703125	-2.6136474609375	2.6174936969475335
160.0	600.0	-0.07305908203125	-2.39599609375	2.397109699353058
160.0	620.0	-0.003448486328125	-2.41107177734375	2.411074243477688
160.0	640.0	0.08807373046875	-2.38555908203125	2.387184348947618
160.0	660.0	0.2270965576171875	-2.32550048828125	2.3365627249183594
160.0	680.0	0.0590057373046875	-2.4295654296875	2.4302818466522513
160.0	700.0	-0.0711212158203125	-1.4864501953125	1.4881506679380045
160.0	720.0	0.603668212890625	-1.2691650390625	1.4054163822985266
160.0	740.0	1.6399688720703125	-1.146728515625	2.0011207334658967
160.0	760.0	2.361419677734375	-0.6524658203125	2.4499009247451586
160.0	780.0	2.6299285888671875	-0.62225341796875	2.7025402307301083
160.0	800.0	2.8776702880859375	-0.60650634765625	2.940890381615732
180.0	0.0	-0.2089385986328125	1.4795430898666382	1.4942232406072269
180.0	20.0	-0.1229248046875	1.5052757263183594	1.5102865687844558
180.0	40.0	0.02813720703125	1.4418296813964844	1.4421042030919289
180.0	60.0	0.1529083251953125	1.417449951171875	1.425673637264569
180.0	80.0	0.2805938720703125	1.3791275024414062	1.4073825311668757
180.0	100.0	0.6651458740234375	0.9954147338867188	1.1971923513659657
180.0	120.0	1.1243743896484375	0.332244873046875	1.1724352535484552
180.0	140.0	1.028778076171875	0.0908203125	1.0327790950510676
180.0	160.0	0.6451568603515625	-0.1217498779296875	0.6565442919061739
180.0	180.0	0.3286590576171875	-0.24249267578125	0.40843539753719704
180.0	200.0	0.582733154296875	-0.3353729248046875	0.6723488140904512
180.0	220.0	1.2857513427734375	-0.0839996337890625	1.288492318145667
180.0	240.0	0.0541534423828125	0.742919921875	0.7448910025236342
180.0	260.0	1.1796875	3.866058349609375	4.042037822712773
180.0	280.0	2.92291259765625	6.338714599609375	6.980166246504352
180.0	300.0	-1.6869354248046875	12.2293701171875	12.345170901636784
180.0	320.0	-3.4167938232421875	5.37542724609375	6.369434677315798
180.0	340.0	-3.1183624267578125	9.194366455078125	9.708787706757253
180.0	360.0	-16.788055419921875	12.09429931640625	20.69084050340133
180.0	380.0	-12.906295776367188	3.401702880859375	13.347061592602339
180.0	400.0	-3.7444305419921875	-1.776458740234375	4.144462056716048
180.0	420.0	1.03863525390625	-3.87213134765625	4.009010397112872
180.0	440.0	0.678253173828125	-3.67071533203125	3.732851244908805
180.0	460.0	-0.03594970703125	-2.9759521484375	2.976169277985613
180.0	480.0	-0.3243560791015625	-2.486785888671875	2.507849860367982
180.0	500.0	-0.2331085205078125	-2.414276123046875	2.425503819961451
180.0	520.0	-0.1943817138671875	-2.5523681640625	2.5597592651664964
180.0	540.0	-0.2530975341796875	-2.6702880859375	2.682255920621221
180.0	560.0	0.04498291015625	-2.92108154296875	2.9214278774049545
180.0	580.0	-0.3018035888671875	-2.52264404296875	2.540633459155184
180.0	600.0	-0.3678741455078125	-2.30096435546875	2.330186334195363
180.0	620.0	-0.359619140625	-2.3416748046875	2.3691278600388173
180.0	640.0	-0.3585205078125	-2.31524658203125	2.3428409442660674
180.0	660.0	-0.322998046875	-2.288818359375	2.311496748969622
180.0	680.0	-0.433349609375	-2.41339111328125	2.451988692798231
180.0	700.0	-0.4005889892578125	-1.5234375	1.5752248584633388
180.0	720.0	0.4412689208984375	-1.41082763671875	1.4782262618017192
180.0	740.0	1.53570556640625	-1.30328369140625	2.014184690383839
180.0	760.0	2.269622802734375	-0.77130126953125	2.397101023126134
180.0	780.0	2.5488128662109375	-0.73431396484375	2.6524826155748813
180.0	800.0	2.824737548828125	-0.7034912109375	2.911020800960693
200.0	0.0	-0.1724395751953125	1.5396859645843506	1.5493121946953048
200.0	20.0	-0.084991455078125	1.5254154205322266	1.5277813170194898
200.0	40.0	0.0404205322265625	1.4911079406738281	1.4916556942424828
200.0	60.0	0.1968536376953125	1.4244499206542969	1.4379878063203144
200.0	80.0	0.3966064453125	1.282806396484375	1.3427169930125427
200.0	100.0	0.9302215576171875	0.8270187377929688	1.2446976094282585
200.0	120.0	1.2382965087890625	0.2357635498046875	1.2605406360350657
200.0	140.0	0.8369598388671875	0.0136871337890625	0.8370717469297051
200.0	160.0	0.4371490478515625	-0.1688690185546875	0.4686320896664579
200.0	180.0	0.334747314453125	-0.2535400390625	0.4199265601761734
200.0	200.0	0.44134521484375	-0.3839263916015625	0.5849658732213976
200.0	220.0	0.7545623779296875	-0.243072509765625	0.7927475179340926
200.0	240.0	-1.1497802734375	-0.0139617919921875	1.1498650393944696
200.0	260.0	-4.7249908447265625	3.59918212890625	5.93966753949983
200.0	280.0	-4.1636199951171875	5.7607421875	7.1078746482040565
200.0	300.0	-9.575057983398438	12.800201416015625	15.985208527761237
200.0	320.0	-11.2059326171875	8.802276611328125	14.249666640426394
200.0	340.0	-9.030258178710938	10.131103515625	13.571470856855752
200.0	360.0	-18.25543212890625	12.96221923828125	22.38928158281036
200.0	380.0	-8.22686767578125	1.357269287109375	8.33807721675356
200.0	400.0	-2.15985107421875	-2.131500244140625	3.0345098374491113
200.0	420.0	0.3809051513671875	-3.378997802734375	3.4003992243884826
200.0	440.0	0.28619384765625	-3.1981201171875	3.2109000611036898
200.0	460.0	-0.0747528076171875	-2.49371337890625	2.494833541217265
200.0	480.0	-0.30340576171875	-1.901458740234375	1.9255130217835015
200.0	500.0	-0.2383880615234375	-2.01898193359375	2.0330068657175904
200.0	520.0	-0.272369384765625	-2.189697265625	2.2065718200056863
200.0	540.0	-0.338165283203125	-2.33697509765625	2.361314965401543
200.0	560.0	-0.1586456298828125	-2.54931640625	2.5542479470592374
200.0	580.0	-0.4657440185546875	-2.2969970703125	2.343739113434701
200.0	600.0	-0.47296142578125	-2.2315673828125	2.281136886359445
200.0	620.0	-0.39947509765625	-2.28363037109375	2.318307146481943
200.0	640.0	-0.328399658203125	-2.25054931640625	2.274383116602075
200.0	660.0	-0.32720947265625	-2.261962890625	2.285506980422634
200.0	680.0	-0.3148345947265625	-2.36126708984375	2.3821635316694385
200.0	700.0	-0.3678131103515625	-1.5985107421875	1.6402814017830363
200.0	720.0	0.0426483154296875	-1.44281005859375	1.4434402460747346
200.0	740.0	1.1042633056640625	-1.64569091796875	1.9818415793702961
200.0	760.0	1.9447174072265625	-0.9490966796875	2.163957093235409
200.0	780.0	2.2818450927734375	-0.88800048828125	2.4485428104490956
200.0	800.0	2.526153564453125	-0.84710693359375	2.6644027451085233
220.0	0.0	0.05206298828125	1.377081274986267	1.378065090141455
220.0	20.0	0.067230224609375	1.4057540893554688	1.407360814731123
220.0	40.0	0.195587158203125	1.3838882446289062	1.397641230815709
220.0	60.0	0.267547607421875	1.3460540771484375	1.3723859882864957
220.0	80.0	0.499420166015625	1.1725921630859375	1.2745167253330307
220.0	100.0	1.15032958984375	0.7657623291015625	1.3819009045301114
220.0	120.0	1.0857391357421875	0.2256622314453125	1.1089422498863817
220.0	140.0	0.6134033203125	-0.0501251220703125	0.6154479354364293
220.0	160.0	0.4319000244140625	-0.1886444091796875	0.47130069404109853
220.0	180.0	0.3900909423828125	-0.26214599609375	0.46999092182412966
220.0	200.0	0.3443756103515625	-0.4121246337890625	0.5370672907381161
220.0	220.0	0.5023193359375	-0.4052581787109375	0.6454137484349067
220.0	240.0	0.091339111328125	0.2898406982421875	0.3038921907777994
220.0	260.0	-7.462921142578125	1.0863037109375	7.541567989001768
220.0	280.0	-12.846664428710938	0.248199462890625	12.849061830238274
220.0	300.0	-15.003097534179688	9.1151123046875	17.555005210684904
220.0	320.0	-19.518646240234375	7.70233154296875	20.983409214167914
220.0	340.0	-16.291854858398438	7.435638427734375	17.908468766344065
220.0	360.0	-11.946029663085938	8.294189453125	14.54308094578515
220.0	380.0	-4.6266021728515625	-0.32379150390625	4.637918563734886
220.0	400.0	-0.4668121337890625	-2.812225341796875	2.850706042596684
220.0	420.0	0.120025634765625	-3.052520751953125	3.0548795547624072
220.0	440.0	-0.0697021484375	-2.606231689453125	2.6071635945230773
220.0	460.0	-0.347137451171875	-1.855621337890625	1.8878122151424646
220.0	480.0	-0.482757568359375	-1.4034423828125	1.4841514045685111
220.0	500.0	-0.517578125	-1.526458740234375	1.6118199034372391
220.0	520.0	-0.53009033203125	-1.71893310546875	1.7988126031328115
220.0	540.0	-0.6695556640625	-1.98223876953125	2.0922655965988017
220.0	560.0	-0.8816375732421875	-2.067626953125	2.247746878062862
220.0	580.0	-0.5077362060546875	-2.0015869140625	2.064980927148009
220.0	600.0	-0.622283935546875	-1.99896240234375	2.0935825711978984
220.0	620.0	-0.4305572509765625	-2.07659912109375	2.120764828097597
220.0	640.0	-0.4089508056640625	-2.05859375	2.0988208568127837
220.0	660.0	-0.3567047119140625	-2.0760498046875	2.1064712300538786
220.0	680.0	-0.139862060546875	-2.3419189453125	2.3460915886627336
220.0	700.0	-0.3450469970703125	-1.81781005859375	1.8502677750292937
220.0	720.0	-0.2453155517578125	-1.7381591796875	1.7553851582675988
220.0	740.0	0.2123260498046875	-1.884521484375	1.8964449837779676
220.0	760.0	0.770599365234375	-1.54144287109375	1.7233309335543667
220.0	780.0	1.2648773193359375	-1.41607666015625	1.8987331935819067
220.0	800.0	1.70306396484375	-1.233642578125	2.102926741213828
240.0	0.0	0.01593017578125	1.367279052734375	1.367371850868165
240.0	20.0	0.03839111328125	1.4091625213623047	1.409685386599131
240.0	40.0	0.1525726318359375	1.4030075073242188	1.4112790204610364
240.0	60.0	0.087982177734375	1.4011764526367188	1.403936008165081
240.0	80.0	0.5059356689453125	1.099334716796875	1.210168467886189
240.0	100.0	0.9409637451171875	0.7538223266601562	1.205678593073749
240.0	120.0	0.745880126953125	0.22998809814453125	0.7805329519448544
240.0	140.0	0.417266845703125	-0.0663299560546875	0.42250595687309817
240.0	160.0	0.326263427734375	-0.2172393798828125	0.391970371901822
240.0	180.0	0.3439178466796875	-0.289703369140625	0.4496749129718293
240.0	200.0	0.2689666748046875	-0.4017333984375	0.4834591974258362
240.0	220.0	0.280364990234375	-0.5208740234375	0.5915355239046007
240.0	240.0	-0.2887420654296875	0.0618743896484375	0.29529717310358494
240.0	260.0	-4.817352294921875	-0.230316162109375	4.822854825507175
240.0	280.0	-5.529083251953125	0.151336669921875	5.531153983997515
240.0	300.0	-7.5636138916015625	2.634765625	8.009384807830735
240.0	320.0	-7.932281494140625	6.44879150390625	10.222915511885015
240.0	340.0	-6.0819244384765625	3.825531005859375	7.185018604856211
240.0	360.0	-3.3699493408203125	1.5855712890625	3.724324753884196
240.0	380.0	-0.8785858154296875	-1.427734375	1.6764064186917471
240.0	400.0	-0.851776123046875	-1.72747802734375	1.926058903239519
240.0	420.0	-0.6700592041015625	-1.589141845703125	1.7246307264936322
240.0	440.0	-0.775604248046875	-1.18096923828125	1.4128872182007148
240.0	460.0	-0.7133331298828125	-0.970184326171875	1.2042017193717938
240.0	480.0	-0.560455322265625	-1.1905517578125	1.3158737235336448
240.0	500.0	-0.569549560546875	-1.3260498046875	1.443189102796614
240.0	520.0	-0.5496978759765625	-1.54486083984375	1.6397447268815597
240.0	540.0	-0.659027099609375	-1.85015869140625	1.9640274696158484
240.0	560.0	-0.7934112548828125	-1.87841796875	2.0391065407912348
240.0	580.0	-0.41412353515625	-1.53448486328125	1.5893841882973374
240.0	600.0	-0.5515594482421875	-1.7154541015625	1.8019435616891086
240.0	620.0	-0.4942626953125	-1.85504150390625	1.9197589935177641
240.0	640.0	-0.4745330810546875	-1.86370849609375	1.9231721200733132
240.0	660.0	-0.4459686279296875	-1.87750244140625	1.9297418051604514
240.0	680.0	-0.098876953125	-2.0560302734375	2.0584064557688224
240.0	700.0	-0.274139404296875	-2.1324462890625	2.1499952531865443
240.0	720.0	-0.2527923583984375	-2.11474609375	2.129801638062927
240.0	740.0	-0.0465545654296875	-2.31011962890625	2.310588675515462
240.0	760.0	0.190765380859375	-2.59906005859375	2.606051537999924
240.0	780.0	0.620697021484375	-2.659912109375	2.731372772449659
240.0	800.0	1.0580291748046875	-2.513671875	2.727264569106544
260.0	0.0	-0.255340576171875	1.3908369541168213	1.4140814130652952
260.0	20.0	-0.22283935546875	1.4335193634033203	1.4507360695860527
260.0	40.0	-0.054443359375	1.3945999145507812	1.395662208790179
260.0	60.0	-0.102752685546875	1.3723793029785156	1.3762205730299526
260.0	80.0	0.432769775390625	1.0040664672851562	1.0933613991805937
260.0	100.0	0.689422607421875	0.7191314697265625	0.9962196556861658
260.0	120.0	0.324981689453125	0.26000213623046875	0.4161901119971672
260.0	140.0	0.203857421875	-0.0288848876953125	0.2058936259107905
260.0	160.0	0.198150634765625	-0.2389068603515625	0.31038711632582483
260.0	180.0	0.282073974609375	-0.37225341796875	0.4670528175071286
260.0	200.0	0.24267578125	-0.4463958740234375	0.5080952776305312
260.0	220.0	0.07818603515625	-0.4862823486328125	0.4925277440767155
260.0	240.0	0.00128173828125	-0.5781707763671875	0.5781721970988037
260.0	260.0	-0.711822509765625	-0.511962890625	0.8768108614667927
260.0	280.0	-0.9267578125	-0.486083984375	1.0464978179125173
260.0	300.0	-0.792572021484375	-0.04327392578125	0.7937525066998842
260.0	320.0	-0.96905517578125	-0.00543212890625	0.9690704008135237
260.0	340.0	-0.825164794921875	-0.224334716796875	0.8551157839373532
260.0	360.0	-0.6356201171875	-0.365814208984375	0.7333709626569048
260.0	380.0	-0.73223876953125	-0.936431884765625	1.188729696108556
260.0	400.0	-0.85540771484375	-0.808380126953125	1.1769455332626726
260.0	420.0	-0.801116943359375	-0.711822509765625	1.0716714246197392
260.0	440.0	-0.87164306640625	-0.57940673828125	1.0466488444458377
260.0	460.0	-0.799163818359375	-0.49639892578125	0.9407840889872209
260.0	480.0	-0.555511474609375	-0.7340087890625	0.9205226237543974
260.0	500.0	-0.561767578125	-0.955780029296875	1.108647047637418
260.0	520.0	-0.442413330078125	-1.1700439453125	1.250892636717179
260.0	540.0	-0.50323486328125	-1.516357421875	1.5976811817434338
260.0	560.0	-0.601654052734375	-1.6104736328125	1.7191896117519991
260.0	580.0	-0.242095947265625	-1.17730712890625	1.2019411480833484
260.0	600.0	-0.622833251953125	-1.525634765625	1.6478721727798409
260.0	620.0	-0.564422607421875	-1.65625	1.7497819699233697
260.0	640.0	-0.5396728515625	-1.70098876953125	1.7845474442516331
260.0	660.0	-0.39654541015625	-1.69384765625	1.7396459826354345
260.0	680.0	-0.238311767578125	-1.90838623046875	1.9232083878792061
260.0	700.0	-0.282257080078125	-2.29150390625	2.3088220398318353
260.0	720.0	-0.264923095703125	-2.2955322265625	2.3107688005994707
260.0	740.0	-0.15594482421875	-2.518798828125	2.523621668310147
260.0	760.0	0.02044677734375	-2.9456787109375	2.945749673474336
260.0	780.0	0.27960205078125	-3.0863037109375	3.0989430299616134
260.0	800.0	0.5201416015625	-3.0911865234375	3.1346421499682577
280.0	0.0	-0.299957275390625	1.2981020212173462	1.3323074812325895
280.0	20.0	-0.24169921875	1.345682144165039	1.367215764050787
280.0	40.0	-0.0494384765625	1.2869720458984375	1.2879212747248299
280.0	60.0	-0.03082275390625	1.2545242309570312	1.2549028202282024
280.0	80.0	0.705169677734375	0.9227676391601562	1.1613631603754317
280.0	100.0	0.509002685546875	0.6685028076171875	0.8402260039334616
280.0	120.0	0.105804443359375	0.3475341796875	0.3632830663348496
280.0	140.0	0.034912109375	0.0861968994140625	0.09299871423632679
280.0	160.0	0.029510498046875	-0.2774200439453125	0.2789852151595022
280.0	180.0	0.154693603515625	-0.4944305419921875	0.5180653161748408
280.0	200.0	0.221923828125	-0.6434326171875	0.6806289138366152
280.0	220.0	0.122955322265625	-0.6243133544921875	0.6363058823166193
280.0	240.0	0.05450439453125	-0.68927001953125	0.691421643317468
280.0	260.0	-0.130157470703125	-0.812591552734375	0.8229495724253688
280.0	280.0	-0.2630615234375	-0.8616943359375	0.9009542128765632
280.0	300.0	-0.20465087890625	-0.76580810546875	0.7926815480624844
280.0	320.0	-0.32171630859375	-0.77325439453125	0.8375104428465827
280.0	340.0	-0.30322265625	-0.73419189453125	0.794343576331232
280.0	360.0	-0.357269287109375	-0.610382080078125	0.7072535805438808
280.0	380.0	-0.593414306640625	-0.677215576171875	0.9004229428083107
280.0	400.0	-0.665008544921875	-0.596527099609375	0.8933537627320336
280.0	420.0	-0.683319091796875	-0.521270751953125	0.8594464369906262
280.0	440.0	-0.70880126953125	-0.435516357421875	0.8319096929782283
280.0	460.0	-0.673309326171875	-0.3656005859375	0.7661652805680167
280.0	480.0	-0.58148193359375	-0.409423828125	0.7111603969094847
280.0	500.0	-0.687744140625	-0.584381103515625	0.902492812774794
280.0	520.0	-0.474517822265625	-0.7723388671875	0.906462624390097
280.0	540.0	-0.3013916015625	-0.97369384765625	1.0192725869246368
280.0	560.0	-0.25323486328125	-1.04425048828125	1.0745170907234107
280.0	580.0	0.119537353515625	-1.17877197265625	1.1848175143900543
280.0	600.0	-0.71795654296875	-1.51287841796875	1.6745932954443794
280.0	620.0	-0.822509765625	-1.6055908203125	1.8040078150662926
280.0	640.0	-0.882720947265625	-1.6888427734375	1.9056196325955475
280.0	660.0	-0.7763671875	-1.6728515625	1.8442283914920494
280.0	680.0	-0.586700439453125	-1.85174560546875	1.942467295227211
280.0	700.0	-0.46832275390625	-2.48480224609375	2.5285506528481645
280.0	720.0	-0.44305419921875	-2.458251953125	2.4978590209393814
280.0	740.0	-0.2938232421875	-2.6995849609375	2.7155277680350642
280.0	760.0	-0.132232666015625	-3.087158203125	3.0899888752362163
280.0	780.0	0.105194091796875	-3.42724609375	3.428860099810665
280.0	800.0	0.4329833984375	-3.53656005859375	3.562966695236305
300.0	0.0	-0.604248046875	1.284773349761963	1.4197740180785205
300.0	20.0	-0.520477294921875	1.3337059020996094	1.4316661789064256
300.0	40.0	-0.238128662109375	1.1964263916015625	1.21989399959125
300.0	60.0	0.178466796875	1.0383949279785156	1.0536196771313304
300.0	80.0	0.77996826171875	0.8720016479492188	1.1699304950785416
300.0	100.0	0.403839111328125	0.6253280639648438	0.7443931860383391
300.0	120.0	0.079498291015625	0.3154144287109375	0.3252787114359808
300.0	140.0	-0.043853759765625	0.0880279541015625	0.0983466977019968
300.0	160.0	-0.171173095703125	-0.357879638671875	0.39670904258474243
300.0	180.0	-0.0816650390625	-0.6697998046875	0.6747599254286615
300.0	200.0	0.107177734375	-0.9016876220703125	0.9080350403704545
300.0	220.0	0.15692138671875	-0.856231689453125	0.870492405270424
300.0	240.0	0.209808349609375	-0.9431304931640625	0.9661856295255573
300.0	260.0	0.08819580078125	-0.989715576171875	0.9936374695997894
300.0	280.0	-0.070343017578125	-1.0001220703125	1.002592786553024
300.0	300.0	-0.232818603515625	-0.997039794921875	1.0238617361737963
300.0	320.0	-0.331390380859375	-0.97686767578125	1.0315474010012253
300.0	340.0	-0.3052978515625	-0.913177490234375	0.9628602737881703
300.0	360.0	-0.41546630859375	-0.767974853515625	0.8731538405165855
300.0	380.0	-0.533843994140625	-0.690521240234375	0.8728167008569641
300.0	400.0	-0.61956787109375	-0.603485107421875	0.8649038222667499
300.0	420.0	-0.657470703125	-0.560882568359375	0.8642088757685209
300.0	440.0	-0.6817626953125	-0.493499755859375	0.8416307870753229
300.0	460.0	-0.65960693359375	-0.421051025390625	0.7825377133579228
300.0	480.0	-0.642852783203125	-0.37548828125	0.7444804565790046
300.0	500.0	-0.755035400390625	-0.574554443359375	0.948784097794136
300.0	520.0	-0.43328857421875	-0.71868896484375	0.839197722075494
300.0	540.0	-0.16473388671875	-0.8642578125	0.8798174923816593
300.0	560.0	-0.13861083984375	-0.89251708984375	0.9032163199285906
300.0	580.0	0.06396484375	-1.53125	1.5325854180879974
300.0	600.0	-0.925567626953125	-1.56170654296875	1.8153795080960464
300.0	620.0	-1.166168212890625	-1.61883544921875	1.9951382188720124
300.0	640.0	-1.2109375	-1.707275390625	2.093121804468148
300.0	660.0	-1.089447021484375	-1.68121337890625	2.0033405197406022
300.0	680.0	-0.724822998046875	-1.803955078125	1.9441250737518496
300.0	700.0	-0.60687255859375	-2.58734130859375	2.6575607894326225
300.0	720.0	-0.481292724609375	-2.5596923828125	2.6045475195108745
300.0	740.0	-0.34698486328125	-2.78668212890625	2.8082015210649995
300.0	760.0	-0.16766357421875	-3.18975830078125	3.19416171968839
300.0	780.0	0.08404541015625	-3.59930419921875	3.6002853150107508
300.0	800.0	0.431396484375	-3.85137939453125	3.875464638898284
320.0	0.0	-0.967559814453125	1.2580091953277588	1.587059901224198
320.0	20.0	-0.793609619140625	1.2673511505126953	1.4953244351305106
320.0	40.0	-0.49554443359375	1.0847702026367188	1.1925982886933295
320.0	60.0	0.54168701171875	1.0001144409179688	1.1373889895710483
320.0	80.0	0.6898193359375	0.7852706909179688	1.0452276183913423
320.0	100.0	0.1876220703125	0.5712432861328125	0.6012661084912095
320.0	120.0	0.015625	0.25205230712890625	0.2525361482124975
320.0	140.0	-0.120391845703125	0.0622100830078125	0.13551491039602978
320.0	160.0	-0.204376220703125	-0.48895263671875	0.5299474696072342
320.0	180.0	-0.086578369140625	-0.792266845703125	0.7969834181483512
320.0	200.0	0.003631591796875	-1.0784149169921875	1.0784210317173186
320.0	220.0	0.122528076171875	-1.13677978515625	1.1433640756077088
320.0	240.0	0.22674560546875	-1.164093017578125	1.185970540601045
320.0	260.0	0.29949951171875	-1.152923583984375	1.191189635627823
320.0	280.0	0.0963134765625	-1.11700439453125	1.121149010243366
320.0	300.0	-0.10601806640625	-1.087493896484375	1.092649443003239
320.0	320.0	-0.189117431640625	-1.05010986328125	1.0670033401592105
320.0	340.0	-0.202301025390625	-0.98284912109375	1.0034530879462453
320.0	360.0	-0.309478759765625	-0.843658447265625	0.8986304459502331
320.0	380.0	-0.443389892578125	-0.75592041015625	0.8763619476741528
320.0	400.0	-0.57684326171875	-0.65093994140625	0.8697533879832251
320.0	420.0	-0.6536865234375	-0.613006591796875	0.8961490682415654
320.0	440.0	-0.675506591796875	-0.548919677734375	0.8704148253361956
320.0	460.0	-0.668060302734375	-0.482635498046875	0.8241611444763093
320.0	480.0	-0.634490966796875	-0.445220947265625	0.7751132038811709
320.0	500.0	-0.794464111328125	-0.686920166015625	1.0502535592262094
320.0	520.0	-0.61248779296875	-0.84100341796875	1.0403980226676954
320.0	540.0	-0.49981689453125	-0.96038818359375	1.0826644869235182
320.0	560.0	-0.509307861328125	-0.9686279296875	1.09436491344584
320.0	580.0	-0.47021484375	-1.5025634765625	1.574420210865709
320.0	600.0	-1.446502685546875	-1.4095458984375	2.019700388447826
320.0	620.0	-1.612579345703125	-1.48687744140625	2.1934485797371943
320.0	640.0	-1.61053466796875	-1.587158203125	2.2611707318281367
320.0	660.0	-1.348358154296875	-1.55780029296875	2.06029402392775
320.0	680.0	-0.928558349609375	-1.71307373046875	1.9485487457724546
320.0	700.0	-0.613067626953125	-2.6392822265625	2.709550255423701
320.0	720.0	-0.420440673828125	-2.62078857421875	2.654298986731637
320.0	740.0	-0.33074951171875	-2.8614501953125	2.8805021193806013
320.0	760.0	-0.125213623046875	-3.2650146484375	3.267414743479618
320.0	780.0	0.1326904296875	-3.69580078125	3.6981820080708254
320.0	800.0	0.235260009765625	-4.0970458984375	4.10379487378432
340.0	0.0	-1.211273193359375	1.2114804983139038	1.713145570798326
340.0	20.0	-0.939422607421875	1.1838054656982422	1.5112611342691065
340.0	40.0	-0.605255126953125	0.9521980285644531	1.1282795993480847
340.0	60.0	0.7589111328125	0.9058685302734375	1.1817545860484358
340.0	80.0	0.35198974609375	0.70501708984375	0.7880011918308835
340.0	100.0	0.0411376953125	0.536834716796875	0.5384086023959916
340.0	120.0	-0.04962158203125	0.19659423828125	0.20275994655914906
340.0	140.0	-0.294464111328125	-0.0991973876953125	0.31072372710470075
340.0	160.0	-0.228179931640625	-0.7119293212890625	0.7476024610142916
340.0	180.0	-0.11358642578125	-0.911712646484375	0.9187610276243232
340.0	200.0	0.000396728515625	-1.161376953125	1.1613770208865954
340.0	220.0	0.143463134765625	-1.3612823486328125	1.3688211365025182
340.0	240.0	0.351409912109375	-1.324981689453125	1.3707900655150576
340.0	260.0	0.4964599609375	-1.2735595703125	1.3669039731995163
340.0	280.0	0.38031005859375	-1.17950439453125	1.2393007534033504
340.0	300.0	0.136444091796875	-1.0811767578125	1.0897523442600265
340.0	320.0	-0.012908935546875	-1.032562255859375	1.032642945476487
340.0	340.0	-0.062164306640625	-0.972503662109375	0.9744884677800221
340.0	360.0	-0.21466064453125	-0.8125	0.8403781543511062
340.0	380.0	-0.3779296875	-0.7769775390625	0.8640167503593124
340.0	400.0	-0.53240966796875	-0.688323974609375	0.870201096625741
340.0	420.0	-0.727020263671875	-0.609893798828125	0.9489620169630205
340.0	440.0	-0.75274658203125	-0.55352783203125	0.9343556483443256
340.0	460.0	-0.73480224609375	-0.533050537109375	0.9077869882175075
340.0	480.0	-0.665740966796875	-0.5084228515625	0.8376782382648971
340.0	500.0	-0.762359619140625	-0.8458251953125	1.1386889170979348
340.0	520.0	-0.674163818359375	-1.00958251953125	1.2139825854302686
340.0	540.0	-0.71734619140625	-1.03082275390625	1.2558587135087758
340.0	560.0	-0.740081787109375	-1.031005859375	1.2691312515561928
340.0	580.0	-0.878448486328125	-1.37017822265625	1.6275933475452689
340.0	600.0	-1.562164306640625	-1.1103515625	1.9165693082401627
340.0	620.0	-1.572662353515625	-1.2369384765625	2.0008207498339434
340.0	640.0	-1.47210693359375	-1.35455322265625	2.0004782570533544
340.0	660.0	-1.266937255859375	-1.35528564453125	1.8552437005840956
340.0	680.0	-0.76171875	-1.54669189453125	1.7240856332300405
340.0	700.0	-0.689300537109375	-2.5748291015625	2.6654981021776067
340.0	720.0	-0.570220947265625	-2.70306396484375	2.7625543843945084
340.0	740.0	-0.46905517578125	-2.94549560546875	2.9826091128008874
340.0	760.0	-0.26763916015625	-3.26959228515625	3.2805280720034102
340.0	780.0	0.017364501953125	-3.79638671875	3.7964264307674225
340.0	800.0	0.210205078125	-4.1639404296875	4.169242866139566
360.0	0.0	-1.847686767578125	0.9479271173477173	2.0766589057634026
360.0	20.0	-1.305511474609375	0.9235286712646484	1.5991452144769691
360.0	40.0	-0.968353271484375	0.7849044799804688	1.2465083638258918
360.0	60.0	0.474365234375	0.7959747314453125	0.9266057137116552
360.0	80.0	0.116790771484375	0.5736007690429688	0.5853699057438815
360.0	100.0	-0.1168212890625	0.41454315185546875	0.43068925959267945
360.0	120.0	-0.16387939453125	0.0478363037109375	0.17071838771688932
360.0	140.0	-0.4798583984375	-0.3188629150390625	0.576140296402023
360.0	160.0	-0.31243896484375	-0.849151611328125	0.9048074744241369
360.0	180.0	-0.180267333984375	-1.0321502685546875	1.047774063708082
360.0	200.0	-0.037078857421875	-1.2194366455078125	1.2200002352766404
360.0	220.0	0.1290283203125	-1.6275482177734375	1.6326547426263025
360.0	240.0	0.350799560546875	-1.618743896484375	1.656318850368279
360.0	260.0	0.48614501953125	-1.475860595703125	1.5538666216777495
360.0	280.0	0.657684326171875	-1.119537353515625	1.298426955515374
360.0	300.0	0.378662109375	-0.123992919921875	0.398446028047811
360.0	320.0	0.149444580078125	-0.153167724609375	0.2139954073730099
360.0	340.0	0.113006591796875	-0.180511474609375	0.2129668571754689
360.0	360.0	-0.10052490234375	0.034332275390625	0.10622599081542233
360.0	380.0	-0.388153076171875	-0.078887939453125	0.39608852234424735
360.0	400.0	-0.60400390625	-0.723358154296875	0.9423734600215778
360.0	420.0	-0.821136474609375	-0.640289306640625	1.0412662993356911
360.0	440.0	-0.839324951171875	-0.55657958984375	1.0070984130115126
360.0	460.0	-0.849273681640625	-0.558563232421875	1.0164933206573445
360.0	480.0	-0.8211669921875	-0.5985107421875	1.0161349996787326
360.0	500.0	-0.961273193359375	-0.956817626953125	1.356298685216328
360.0	520.0	-0.95684814453125	-1.07177734375	1.4367550404535567
360.0	540.0	-1.00836181640625	-1.0863037109375	1.4821772178733201
360.0	560.0	-1.0501708984375	-1.0589599609375	1.491393682028249
360.0	580.0	-1.286590576171875	-1.20751953125	1.7644882343173889
360.0	600.0	-1.841064453125	-0.9501953125	2.071808256682415
360.0	620.0	-1.6761474609375	-0.9552001953125	1.9292168680405701
360.0	640.0	-1.455413818359375	-1.0589599609375	1.7998959918673543
360.0	660.0	-1.13140869140625	-1.07574462890625	1.5611893330439612
360.0	680.0	-0.64910888671875	-1.24688720703125	1.4057275887864784
360.0	700.0	-0.7020263671875	-2.52569580078125	2.6214462226623145
360.0	720.0	-0.607757568359375	-2.72857666015625	2.7954426934293495
360.0	740.0	-0.47296142578125	-2.97711181640625	3.014446429721841
360.0	760.0	-0.471893310546875	-3.051025390625	3.0873029055758883
360.0	780.0	-0.26416015625	-3.25872802734375	3.269417217845669
360.0	800.0	-0.24725341796875	-3.12286376953125	3.132636649174008
380.0	0.0	-4.538543701171875	1.362635612487793	4.738687027000927
380.0	20.0	-3.4093017578125	1.0849990844726562	3.5777872336305725
380.0	40.0	-2.18792724609375	0.7974319458007812	2.3287171022653226
380.0	60.0	-0.11181640625	0.7231826782226562	0.7317759867527487
380.0	80.0	-0.295623779296875	0.4774932861328125	0.5615988400875481
380.0	100.0	-0.437744140625	0.263519287109375	0.5109426066890028
380.0	120.0	-0.341156005859375	-0.0878753662109375	0.3522917829308942
380.0	140.0	-0.5577392578125	-0.5148162841796875	0.7590183701082729
380.0	160.0	-0.4246826171875	-0.977569580078125	1.0658318860098652
380.0	180.0	-0.238861083984375	-1.1959075927734375	1.2195284284900245
380.0	200.0	-0.139617919921875	-1.3803558349609375	1.387398787181976
380.0	220.0	0.070831298828125	-1.90069580078125	1.9020151418958673
380.0	240.0	0.487823486328125	-1.9190826416015625	1.980113617727467
380.0	260.0	1.2457275390625	-1.759246826171875	2.1556406233355614
380.0	280.0	1.714447021484375	-0.76177978515625	1.8760695697519716
380.0	300.0	1.607421875	2.335235595703125	2.8349833106506015
380.0	320.0	1.656646728515625	1.914276123046875	2.5315867471546176
380.0	340.0	1.566986083984375	1.63031005859375	2.2612731534586095
380.0	360.0	1.328033447265625	1.4488525390625	1.9654125564379792
380.0	380.0	2.422943115234375	3.42791748046875	4.197769835587092
380.0	400.0	-0.8087158203125	-0.673553466796875	1.0524711638129611
380.0	420.0	-1.045013427734375	-0.76739501953125	1.2965138565192873
380.0	440.0	-1.00390625	-0.66412353515625	1.203697565311776
380.0	460.0	-0.94921875	-0.697296142578125	1.177810742779117
380.0	480.0	-0.958740234375	-0.753082275390625	1.2191455001421903
380.0	500.0	-1.121978759765625	-1.003204345703125	1.50507650855458
380.0	520.0	-1.1983642578125	-1.1575927734375	1.6661626341738753
380.0	540.0	-1.300872802734375	-1.16156005859375	1.7439873332723217
380.0	560.0	-1.31976318359375	-1.12005615234375	1.7309825663976504
380.0	580.0	-1.4586181640625	-1.11175537109375	1.8340029862813365
380.0	600.0	-1.616119384765625	-0.62060546875	1.7311825477567724
380.0	620.0	-1.349365234375	-0.71832275390625	1.5286510767730344
380.0	640.0	-1.026397705078125	-0.81549072265625	1.3109223347430063
380.0	660.0	-0.79681396484375	-0.84002685546875	1.1578245171349297
380.0	680.0	-0.52691650390625	-0.98223876953125	1.1146452361442403
380.0	700.0	-0.684356689453125	-2.448486328125	2.5423275511653265
380.0	720.0	-0.544403076171875	-2.684326171875	2.738974572054018
380.0	740.0	-0.362030029296875	-2.9189453125	2.9413105037514176
380.0	760.0	-0.575164794921875	-2.437255859375	2.504202600704522
380.0	780.0	-0.839874267578125	-2.23834228515625	2.390724779404437
380.0	800.0	-2.785491943359375	-1.38690185546875	3.111665490251587
400.0	0.0	-0.22528076171875	0.8249340057373047	0.855141821818098
400.0	20.0	-0.21282958984375	0.8085880279541016	0.836128598520444
400.0	40.0	-0.25225830078125	0.7286186218261719	0.7710508066171214
400.0	60.0	-0.389984130859375	0.5999641418457031	0.7155729130024369
400.0	80.0	-0.44818115234375	0.38825225830078125	0.5929638786568944
400.0	100.0	-0.533294677734375	0.12082672119140625	0.5468110366970264
400.0	120.0	-0.54150390625	-0.21172332763671875	0.5814234669752969
400.0	140.0	-0.530120849609375	-0.846099853515625	0.9984553456763741
400.0	160.0	-0.35845947265625	-1.18304443359375	1.2361582930167776
400.0	180.0	-0.209625244140625	-1.427734375	1.4430412982786243
400.0	200.0	-0.204498291015625	-1.597259521484375	1.6102973421082225
400.0	220.0	-0.1190185546875	-2.045166015625	2.048626234291492
400.0	240.0	0.515625	-1.654815673828125	1.7332870665219398
400.0	260.0	4.736328125	-1.2332763671875	4.894259362306948
400.0	280.0	13.199005126953125	-6.016998291015625	14.50579211127127
400.0	300.0	17.12432861328125	4.374298095703125	17.674193455026877
400.0	320.0	23.070587158203125	4.00244140625	23.415198675960692
400.0	340.0	22.505828857421875	4.2939453125	22.91179388232846
400.0	360.0	15.310089111328125	7.965087890625	17.2580837204537
400.0	380.0	11.94390869140625	10.41650390625	15.848044310184498
400.0	400.0	-0.551025390625	-0.07635498046875	0.5562904494558728
400.0	420.0	1.021942138671875	2.235321044921875	2.457849854784435
400.0	440.0	-1.09466552734375	-0.77392578125	1.3406169220318656
400.0	460.0	-1.021270751953125	-0.79974365234375	1.2971445016878507
400.0	480.0	-1.03338623046875	-0.836944580078125	1.3297982295989725
400.0	500.0	-1.136993408203125	-1.031402587890625	1.5351043315048123
400.0	520.0	-1.24359130859375	-1.192138671875	1.7227054175888008
400.0	540.0	-1.3306884765625	-1.16265869140625	1.767061700778646
400.0	560.0	-1.385894775390625	-1.0914306640625	1.764064971283921
400.0	580.0	-1.55755615234375	-1.0333251953125	1.8691554582140788
400.0	600.0	-1.63726806640625	-0.30181884765625	1.6648547498428226
400.0	620.0	-1.87158203125	-0.523193359375	1.9433349147771657
400.0	640.0	-1.624237060546875	-0.61285400390625	1.7360115376799414
400.0	660.0	-1.19183349609375	-0.6719970703125	1.3682277386895918
400.0	680.0	-0.888336181640625	-0.83038330078125	1.216008880653513
400.0	700.0	-0.607208251953125	-2.302490234375	2.381210436024547
400.0	720.0	-0.447509765625	-2.563232421875	2.6020041196894597
400.0	740.0	0.024078369140625	-2.5650634765625	2.5651764864537823
400.0	760.0	-0.826080322265625	-1.73150634765625	1.9184689027472834
400.0	780.0	-1.803497314453125	-1.3607177734375	2.2592377967333013
400.0	800.0	-2.50030517578125	-1.12615966796875	2.742218366541584
420.0	0.0	-0.361328125	0.7098020911216736	0.7964778857424205
420.0	20.0	-0.328277587890625	0.7139396667480469	0.7857964255884594
420.0	40.0	-0.380096435546875	0.67706298828125	0.776458363607332
420.0	60.0	-0.48626708984375	0.5130271911621094	0.7068610765467237
420.0	80.0	-0.44805908203125	0.3101654052734375	0.5449399229448345
420.0	100.0	-0.574676513671875	-0.06938934326171875	0.5788505647611941
420.0	120.0	-0.5621337890625	-0.43053436279296875	0.708063721956796
420.0	140.0	-0.488189697265625	-1.101043701171875	1.2044195333879983
420.0	160.0	-0.350677490234375	-1.3408355712890625	1.3859346057412474
420.0	180.0	-0.14923095703125	-1.697601318359375	1.7041479145402698
420.0	200.0	-0.2867431640625	-1.94720458984375	1.9682040943065686
420.0	220.0	-0.213653564453125	-2.234344482421875	2.2445362798878086
420.0	240.0	0.57574462890625	-1.1312103271484375	1.269298499944623
420.0	260.0	6.70135498046875	0.017852783203125	6.701378760831342
420.0	280.0	20.2640380859375	-5.63458251953125	21.032825766352286
420.0	300.0	19.475311279296875	10.160919189453125	21.96661166862347
420.0	320.0	21.2298583984375	9.060516357421875	23.082457500899174
420.0	340.0	22.061370849609375	6.97491455078125	23.137707681503244
420.0	360.0	11.535430908203125	11.2020263671875	16.07953858072712
420.0	380.0	10.239471435546875	12.491180419921875	16.15166751646467
420.0	400.0	3.330474853515625	3.70074462890625	4.978712038095634
420.0	420.0	4.42803955078125	4.405120849609375	6.246008642560962
420.0	440.0	-1.31195068359375	-0.815643310546875	1.5448264000275156
420.0	460.0	-1.21490478515625	-0.79302978515625	1.4508238615147333
420.0	480.0	-1.333038330078125	-0.793701171875	1.551435702726099
420.0	500.0	-1.464630126953125	-0.97344970703125	1.7586204084161976
420.0	520.0	-1.555023193359375	-1.1541748046875	1.936547601186456
420.0	540.0	-1.623199462890625	-1.1759033203125	2.0043764903456576
420.0	560.0	-1.699066162109375	-1.07940673828125	2.0129442937826294
420.0	580.0	-1.766357421875	-0.8966064453125	1.980889108352311
420.0	600.0	-1.783538818359375	-0.15631103515625	1.7903753395046453
420.0	620.0	-2.3280029296875	-0.34271240234375	2.3530935874617924
420.0	640.0	-2.184814453125	-0.4039306640625	2.221840267875678
420.0	660.0	-1.95172119140625	-0.4588623046875	2.0049364637432667
420.0	680.0	-1.79638671875	-0.6011962890625	1.8943184054651194
420.0	700.0	-1.11590576171875	-2.2294921875	2.493166878321754
420.0	720.0	0.05023193359375	-1.94921875	1.9498658883379978
420.0	740.0	0.27349853515625	-2.09979248046875	2.1175291992711034
420.0	760.0	-0.874755859375	-1.610595703125	1.8328165026634848
420.0	780.0	-1.283294677734375	-1.4669189453125	1.94902447958411
420.0	800.0	-1.94921875	-1.2984619140625	2.3421052661275525
440.0	0.0	0.10394287109375	0.6071641445159912	0.6159970932050308
440.0	20.0	0.12353515625	0.6171455383300781	0.6293882349634714
440.0	40.0	0.096954345703125	0.5850677490234375	0.5930467233684654
440.0	60.0	-0.33782958984375	0.39098358154296875	0.5167175174214279
440.0	80.0	-0.433624267578125	0.2046966552734375	0.4795109238722282
440.0	100.0	-0.446197509765625	-0.265533447265625	0.5192304202739007
440.0	120.0	-0.435302734375	-0.6757736206054688	0.8038398203999201
440.0	140.0	-0.3153076171875	-1.3147735595703125	1.3520534036796215
440.0	160.0	-0.25787353515625	-1.5061492919921875	1.5280655908378245
440.0	180.0	-0.137359619140625	-1.9181976318359375	1.923109414399362
440.0	200.0	-0.4771728515625	-2.1810760498046875	2.2326635808602933
440.0	220.0	-0.90496826171875	-2.162628173828125	2.344339602735369
440.0	240.0	-4.821990966796875	2.53912353515625	5.449655513026033
440.0	260.0	-2.862060546875	7.391448974609375	7.926216532383682
440.0	280.0	7.439605712890625	-1.68084716796875	7.627121368205923
440.0	300.0	10.986724853515625	14.643035888671875	18.30646396887696
440.0	320.0	17.731719970703125	11.135345458984375	20.938238025448943
440.0	340.0	17.592864990234375	12.273406982421875	21.451000385081727
440.0	360.0	12.9188232421875	16.40484619140625	20.880971541731004
440.0	380.0	10.267974853515625	13.311370849609375	16.811421756896692
440.0	400.0	3.968994140625	5.13861083984375	6.492937382392908
440.0	420.0	1.967620849609375	2.46270751953125	3.1522151155295988
440.0	440.0	-1.508087158203125	-0.765625	1.6913037921562695
440.0	460.0	-1.43731689453125	-0.694183349609375	1.5961736679258458
440.0	480.0	-1.54595947265625	-0.642425537109375	1.6741270148426193
440.0	500.0	-1.67730712890625	-0.672637939453125	1.8071527335207374
440.0	520.0	-1.775390625	-0.788330078125	1.9425437404121584
440.0	540.0	-1.8375244140625	-0.84771728515625	2.0236404245390083
440.0	560.0	-1.8756103515625	-0.769287109375	2.0272436576640085
440.0	580.0	-1.90533447265625	-0.501220703125	1.9701577718379282
440.0	600.0	-2.185150146484375	0.06195068359375	2.186028144804732
440.0	620.0	-2.68060302734375	-0.1097412109375	2.6828484347019135
440.0	640.0	-2.588897705078125	-0.1434326171875	2.592867957114677
440.0	660.0	-2.41400146484375	-0.186279296875	2.4211780291238427
440.0	680.0	-2.028717041015625	-0.3514404296875	2.058932540936232
440.0	700.0	-0.95135498046875	-1.7706298828125	2.0100264875795304
440.0	720.0	0.91680908203125	-1.12530517578125	1.4514994424852712
440.0	740.0	0.498199462890625	-1.899658203125	1.963900199481789
440.0	760.0	-0.68768310546875	-1.639892578125	1.7782451240862727
440.0	780.0	-0.959136962890625	-1.56158447265625	1.8326182850839807
440.0	800.0	-1.82684326171875	-1.41619873046875	2.3114876480458424
460.0	0.0	0.204193115234375	0.6043214797973633	0.6378865724042118
460.0	20.0	0.226806640625	0.6144618988037109	0.654984486314798
460.0	40.0	0.2440185546875	0.5898971557617188	0.6383758371112913
460.0	60.0	-0.026275634765625	0.3336982727050781	0.3347311550912003
460.0	80.0	-0.274169921875	0.0924072265625	0.2893237660164073
460.0	100.0	-0.342926025390625	-0.44956207275390625	0.5654240144785151
460.0	120.0	-0.31158447265625	-0.9538497924804688	1.0034511997180067
460.0	140.0	-0.26513671875	-1.5008087158203125	1.5240486478822557
460.0	160.0	-0.163726806640625	-1.656585693359375	1.6646569095929942
460.0	180.0	-0.1124267578125	-2.101470947265625	2.104476162391419
460.0	200.0	-0.512969970703125	-2.40289306640625	2.457037500614591
460.0	220.0	-1.333343505859375	-2.1718902587890625	2.548511761958377
460.0	240.0	-7.87188720703125	5.0478515625	9.35133218302376
460.0	260.0	-0.973358154296875	7.291290283203125	7.355973089297468
460.0	280.0	-2.476348876953125	0.433258056640625	2.5139642606908743
460.0	300.0	-4.419891357421875	18.583221435546875	19.101611411972065
460.0	320.0	-3.327972412109375	14.142791748046875	14.52907288179063
460.0	340.0	-8.840179443359375	14.275238037109375	16.79080681822431
460.0	360.0	-9.097381591796875	17.706085205078125	19.90647646160041
460.0	380.0	-3.71893310546875	12.514556884765625	13.055443212123675
460.0	400.0	0.52056884765625	3.966400146484375	4.000415234345233
460.0	420.0	1.396087646484375	2.866455078125	3.188357795413633
460.0	440.0	-1.920989990234375	-0.7020263671875	2.045249022199288
460.0	460.0	-1.78717041015625	-0.606689453125	1.887339441507852
460.0	480.0	-1.86773681640625	-0.57305908203125	1.9536728300454642
460.0	500.0	-1.878692626953125	-0.520233154296875	1.9493918337260239
460.0	520.0	-2.009124755859375	-0.4930419921875	2.0687369795764785
460.0	540.0	-2.059661865234375	-0.4984130859375	2.119108917289172
460.0	560.0	-2.182342529296875	-0.5086669921875	2.2408393570532805
460.0	580.0	-2.32220458984375	-0.232666015625	2.333831106125332
460.0	600.0	-2.5029296875	0.1968994140625	2.510662542004999
460.0	620.0	-2.803955078125	0.2332763671875	2.813642113636909
460.0	640.0	-2.610260009765625	0.25018310546875	2.6222221311024794
460.0	660.0	-2.405120849609375	0.2227783203125	2.4154164198388197
460.0	680.0	-1.96478271484375	0.00164794921875	1.9647834059471807
460.0	700.0	-0.346160888671875	-0.52313232421875	0.6272916303352163
460.0	720.0	1.046051025390625	-0.67523193359375	1.2450545818820684
460.0	740.0	0.94342041015625	-1.98138427734375	2.1945217530943735
460.0	760.0	0.469970703125	-1.75970458984375	1.8213820865795753
460.0	780.0	0.36407470703125	-1.74298095703125	1.7805990589892668
460.0	800.0	-0.667449951171875	-1.60992431640625	1.7427982504798052
480.0	0.0	0.218048095703125	0.5946816205978394	0.633396559760654
480.0	20.0	0.2310791015625	0.6158409118652344	0.657767116771533
480.0	40.0	0.275054931640625	0.6044273376464844	0.664068988821377
480.0	60.0	0.155059814453125	0.4295387268066406	0.4566695346581677
480.0	80.0	-0.08416748046875	0.107513427734375	0.1365404771913885
480.0	100.0	-0.265106201171875	-0.6327743530273438	0.6860646323408285
480.0	120.0	-0.263427734375	-1.1911239624023438	1.2199059246708353
480.0	140.0	-0.263580322265625	-1.595672607421875	1.6172957850567027
480.0	160.0	-0.13861083984375	-1.741668701171875	1.747175672210415
480.0	180.0	-0.180816650390625	-2.28216552734375	2.289317399412904
480.0	200.0	-0.602020263671875	-2.586639404296875	2.6557732971270056
480.0	220.0	-1.43487548828125	-2.3146514892578125	2.723321351510645
480.0	240.0	-8.925018310546875	3.3393707275390625	9.529288992340497
480.0	260.0	-5.8651123046875	8.166595458984375	10.054492714070706
480.0	280.0	-7.618011474609375	1.09423828125	7.696197518478399
480.0	300.0	-7.743927001953125	16.53326416015625	18.256977548353557
480.0	320.0	-8.6998291015625	14.126495361328125	16.59050624875621
480.0	340.0	-11.136474609375	11.994140625	16.367054593222612
480.0	360.0	-14.109527587890625	18.127838134765625	22.971662634509272
480.0	380.0	-18.659912109375	11.86248779296875	22.111330501983193
480.0	400.0	-5.008544921875	2.8167724609375	5.746279607810235
480.0	420.0	-3.242218017578125	4.26275634765625	5.355657695651569
480.0	440.0	-2.292694091796875	-0.638519287109375	2.3799481251848666
480.0	460.0	-2.081268310546875	-0.596954345703125	2.1651864287724716
480.0	480.0	-2.075439453125	-0.5491943359375	2.1468729217663607
480.0	500.0	-2.05987548828125	-0.494873046875	2.1184868089618267
480.0	520.0	-2.16680908203125	-0.4635009765625	2.21582823189152
480.0	540.0	-2.3375244140625	-0.40380859375	2.37214707948824
480.0	560.0	-2.449188232421875	-0.37139892578125	2.4771879540933615
480.0	580.0	-2.69287109375	-0.05694580078125	2.6934731392350915
480.0	600.0	-2.69573974609375	0.34417724609375	2.717622261352426
480.0	620.0	-2.7205810546875	0.4144287109375	2.7519651944699204
480.0	640.0	-2.529693603515625	0.46044921875	2.5712571265268966
480.0	660.0	-2.38916015625	0.538330078125	2.4490580893940823
480.0	680.0	-1.953765869140625	0.46728515625	2.008869455358015
480.0	700.0	-0.742919921875	0.06427001953125	0.745694740312216
480.0	720.0	0.425506591796875	-0.61749267578125	0.7499020364728185
480.0	740.0	3.88299560546875	-2.86578369140625	4.8260098464486845
480.0	760.0	5.106353759765625	-2.31805419921875	5.607871609656217
480.0	780.0	5.3865966796875	-2.32342529296875	5.8663215801409425
480.0	800.0	5.4888916015625	-2.32373046875	5.960507889861437
500.0	0.0	0.179412841796875	0.4971681833267212	0.5285500641509967
500.0	20.0	0.08251953125	0.5421352386474609	0.5483795127656204
500.0	40.0	0.096343994140625	0.5352592468261719	0.5438608521670681
500.0	60.0	0.034210205078125	0.4469718933105469	0.4482791669719911
500.0	80.0	-0.088836669921875	0.1855926513671875	0.20575856279705731
500.0	100.0	-0.192718505859375	-0.6655426025390625	0.6928833800107623
500.0	120.0	-0.2889404296875	-1.3549652099609375	1.3854303635017116
500.0	140.0	-0.28265380859375	-1.6496429443359375	1.673683070150945
500.0	160.0	-0.107574462890625	-1.8132781982421875	1.8164663743891987
500.0	180.0	-0.2630615234375	-2.374969482421875	2.389493964744102
500.0	200.0	-0.64727783203125	-2.64178466796875	2.719925518052624
500.0	220.0	-1.315643310546875	-2.43560791015625	2.7682310619965302
500.0	240.0	-7.53363037109375	2.2154083251953125	7.852618710698416
500.0	260.0	-5.744964599609375	8.40972900390625	10.184702262212033
500.0	280.0	-15.950775146484375	1.12078857421875	15.990103026616275
500.0	300.0	-13.1065673828125	13.6634521484375	18.933357683539544
500.0	320.0	-14.32501220703125	11.824493408203125	18.574838332869373
500.0	340.0	-17.289459228515625	9.30633544921875	19.63500139821461
500.0	360.0	-11.305084228515625	13.425750732421875	17.551515949995864
500.0	380.0	-21.451202392578125	10.017181396484375	23.674839117033553
500.0	400.0	-4.396881103515625	1.11712646484375	4.536577451880115
500.0	420.0	-5.4154052734375	5.690826416015625	7.855706179128387
500.0	440.0	-2.53302001953125	-0.566375732421875	2.595567739363107
500.0	460.0	-2.35406494140625	-0.53936767578125	2.4150650587583926
500.0	480.0	-2.28350830078125	-0.52154541015625	2.342310776688679
500.0	500.0	-2.257781982421875	-0.4346923828125	2.2992470393204947
500.0	520.0	-2.290679931640625	-0.3778076171875	2.3216272622507677
500.0	540.0	-2.346221923828125	-0.316162109375	2.367428097167092
500.0	560.0	-2.3917236328125	-0.278076171875	2.4078347728028344
500.0	580.0	-2.560028076171875	0.0181884765625	2.5600926880618866
500.0	600.0	-2.70843505859375	0.14715576171875	2.712429775095893
500.0	620.0	-2.777313232421875	0.1666259765625	2.7823071374402666
500.0	640.0	-2.580780029296875	0.22735595703125	2.5907752296977007
500.0	660.0	-2.442596435546875	0.34173583984375	2.466386168299687
500.0	680.0	-2.02508544921875	0.29998779296875	2.04718434748016
500.0	700.0	-1.626007080078125	0.44415283203125	1.6855772787581025
500.0	720.0	-1.01800537109375	-0.02362060546875	1.0182793666663554
500.0	740.0	3.589263916015625	-3.10015869140625	4.74276284150004
500.0	760.0	5.324371337890625	-2.3369140625	5.814645086268074
500.0	780.0	5.5223388671875	-2.32806396484375	5.993004954816383
500.0	800.0	5.6290283203125	-2.3262939453125	6.090780192297023
520.0	0.0	0.004150390625	0.47104763984680176	0.471065923993216
520.0	20.0	0.0037841796875	0.4909515380859375	0.4909661218096978
520.0	40.0	0.0316162109375	0.487335205078125	0.48835969008772895
520.0	60.0	0.008056640625	0.3790855407714844	0.37917114431371113
520.0	80.0	-0.0279541015625	0.22574615478515625	0.2274703457474189
520.0	100.0	-0.069580078125	-0.39411163330078125	0.40020665508570763
520.0	120.0	-0.1463623046875	-1.1913604736328125	1.2003173340279794
520.0	140.0	-0.1795654296875	-1.5156707763671875	1.5262705021955871
520.0	160.0	-0.234619140625	-1.7981414794921875	1.8133832803403604
520.0	180.0	-0.357177734375	-2.4050445556640625	2.431422474327036
520.0	200.0	-0.694580078125	-2.5659332275390625	2.658280424093207
520.0	220.0	-1.0263671875	-2.4932861328125	2.696276199437248
520.0	240.0	-2.4862060546875	-1.3836669921875	2.845304006891704
520.0	260.0	-2.9808349609375	4.690093994140625	5.557189823842733
520.0	280.0	-10.3406982421875	1.886260986328125	10.511328205537263
520.0	300.0	-10.335205078125	10.63232421875	14.827770644959362
520.0	320.0	-11.865325927734375	11.38128662109375	16.441400321227302
520.0	340.0	-16.18621826171875	5.734527587890625	17.172025747484664
520.0	360.0	-14.1920166015625	8.43621826171875	16.51009127104943
520.0	380.0	-20.1510009765625	7.17926025390625	21.391695074274523
520.0	400.0	-3.945068359375	0.0670166015625	3.945637538475467
520.0	420.0	-5.203125	5.35186767578125	7.464247945017449
520.0	440.0	-2.669921875	-0.5013427734375	2.716583772881212
520.0	460.0	-2.4573974609375	-0.4815673828125	2.5041384596724985
520.0	480.0	-2.3675537109375	-0.445068359375	2.409023955607474
520.0	500.0	-2.2890625	-0.30584716796875	2.309404602719228
520.0	520.0	-2.2899169921875	-0.28656005859375	2.307777393573804
520.0	540.0	-2.3262939453125	-0.21337890625	2.336059519282427
520.0	560.0	-2.36962890625	-0.18695068359375	2.376992156367316
520.0	580.0	-2.515625	-0.05975341796875	2.5163345587548465
520.0	600.0	-2.5242919921875	-0.02838134765625	2.5244515370109055
520.0	620.0	-2.514404296875	-0.0496826171875	2.514895093357586
520.0	640.0	-2.3841552734375	-0.12615966796875	2.387490864837356
520.0	660.0	-2.2244873046875	-0.15771484375	2.2300712411613546
520.0	680.0	-2.0469970703125	-0.104248046875	2.0496498874552236
520.0	700.0	-1.6650390625	-0.0804443359375	1.6669812149017469
520.0	720.0	-1.0029296875	-0.23577880859375	1.0302716169296016
520.0	740.0	3.5137939453125	-3.688720703125	5.094448774477743
520.0	760.0	5.3970947265625	-2.3896484375	5.902461447763546
520.0	780.0	5.572998046875	-2.363037109375	6.053284365594922
520.0	800.0	5.6842041015625	-2.35382080078125	6.152288080902132
540.0	0.0	-0.269287109375	0.47799152135849	0.5486268693439531
540.0	20.0	-0.1226806640625	0.4579448699951172	0.4740928698996229
540.0	40.0	-0.0281982421875	0.4442405700683594	0.44513461442256524
540.0	60.0	-0.0068359375	0.3363914489746094	0.3364608996372998
540.0	80.0	0.0274658203125	0.2569122314453125	0.2583762101116284
540.0	100.0	0.04150390625	0.05571746826171875	0.06947669036090036
540.0	120.0	-0.0780029296875	-0.46802520751953125	0.47448082354667753
540.0	140.0	-0.1871337890625	-0.9521026611328125	0.970318778724328
540.0	160.0	-0.4033203125	-1.662506103515625	1.710729031349443
540.0	180.0	-0.4842529296875	-2.4478912353515625	2.4953301184456387
540.0	200.0	-0.6123046875	-2.3308563232421875	2.409939466030747
540.0	220.0	-0.591064453125	-2.3215484619140625	2.3956094107269457
540.0	240.0	-0.7469482421875	-1.865570068359375	2.0095480478120944
540.0	260.0	-2.0792236328125	4.8092041015625	5.239428881636965
540.0	280.0	-2.8675537109375	3.35296630859375	4.411943715832765
540.0	300.0	-3.420166015625	7.36822509765625	8.12331685114939
540.0	320.0	-4.3470458984375	8.329315185546875	9.395440357072363
540.0	340.0	-1.6201171875	0.634735107421875	1.7400196429427943
540.0	360.0	0.5157470703125	0.11029052734375	0.5274078506788549
540.0	380.0	-4.353515625	0.58917236328125	4.393201835879334
540.0	400.0	-2.112060546875	-0.818267822265625	2.265030238787388
540.0	420.0	-1.1871337890625	0.6754150390625	1.3658228685029719
540.0	440.0	-2.0390625	-0.402618408203125	2.078431490699241
540.0	460.0	-1.952880859375	-0.335205078125	1.9814404092260827
540.0	480.0	-1.8782958984375	-0.219390869140625	1.8910652647514348
540.0	500.0	-1.779296875	-0.199859619140625	1.790486312918309
540.0	520.0	-1.6790771484375	-0.13714599609375	1.6846688382734314
540.0	540.0	-1.759521484375	-0.19189453125	1.7699546223281717
540.0	560.0	-1.5609130859375	-0.16143798828125	1.5692392698091728
540.0	580.0	-1.7421875	-0.16217041015625	1.7497189851763328
540.0	600.0	-1.7930908203125	-0.3463134765625	1.826227727841673
540.0	620.0	-1.7581787109375	-0.60687255859375	1.859969537913988
540.0	640.0	-1.729248046875	-0.76971435546875	1.8928177399410846
540.0	660.0	-1.71484375	-0.9381103515625	1.9546713582141577
540.0	680.0	-1.652587890625	-0.93182373046875	1.897193242899912
540.0	700.0	-1.217529296875	-1.27374267578125	1.7620436977712302
540.0	720.0	-0.099853515625	-2.09259033203125	2.094971365506777
540.0	740.0	3.492431640625	-4.41473388671875	5.6291166318509935
540.0	760.0	5.466552734375	-2.437255859375	5.985266487113215
540.0	780.0	5.626220703125	-2.375244140625	6.107056912117797
540.0	800.0	5.7239990234375	-2.3721923828125	6.196084370099159
560.0	0.0	-0.4954833984375	0.4216219484806061	0.6505911662232721
560.0	20.0	-0.27734375	0.38142967224121094	0.4716016863096443
560.0	40.0	-0.1195068359375	0.3643302917480469	0.3834298440666943
560.0	60.0	-0.0687255859375	0.23497390747070312	0.24481818428070912
560.0	80.0	0.0103759765625	0.19434356689453125	0.19462035577738185
560.0	100.0	0.0826416015625	0.16766357421875	0.18692433878075185
560.0	120.0	0.0909423828125	0.08966827392578125	0.1277141978812232
560.0	140.0	0.030517578125	-0.074066162109375	0.08010692194952752
560.0	160.0	-0.1187744140625	-0.4880218505859375	0.5022675463189049
560.0	180.0	-0.1484375	-1.7999267578125	1.8060371050716726
560.0	200.0	-0.1512451171875	-1.69970703125	1.7064228894250537
560.0	220.0	-0.214111328125	-1.6964874267578125	1.7099453938587617
560.0	240.0	-0.2833251953125	-1.5359954833984375	1.561907580914846
560.0	260.0	-0.3536376953125	1.12127685546875	1.1757216533499009
560.0	280.0	-0.8477783203125	1.807861328125	1.9967700573981404
560.0	300.0	-1.7008056640625	2.36077880859375	2.909641986570239
560.0	320.0	-5.0360107421875	2.83428955078125	5.7788062307967785
560.0	340.0	-7.33251953125	-1.9976806640625	7.599774385580924
560.0	360.0	-2.9102783203125	-3.1058349609375	4.256281323674762
560.0	380.0	-1.027099609375	-0.69354248046875	1.239328358342947
560.0	400.0	-0.5826416015625	-1.288421630859375	1.4140373173073073
560.0	420.0	-0.6695556640625	-0.410308837890625	0.7852758303483754
560.0	440.0	-0.686279296875	-0.19720458984375	0.7140510651029701
560.0	460.0	-0.5413818359375	-0.14398193359375	0.5602009367043697
560.0	480.0	-0.31884765625	-0.087249755859375	0.3305697321196221
560.0	500.0	-0.141357421875	-0.14141845703125	0.19995274618830877
560.0	520.0	-0.1087646484375	1.7093505859375	1.7128073955919876
560.0	540.0	-1.0445556640625	1.42626953125	1.7678634876870853
560.0	560.0	-1.494873046875	1.52606201171875	2.13623750783578
560.0	580.0	-1.69189453125	1.48907470703125	2.2538523882441504
560.0	600.0	-1.9119873046875	1.29071044921875	2.306865604453072
560.0	620.0	-1.972900390625	0.98748779296875	2.2062339161092077
560.0	640.0	-2.4088134765625	1.14990234375	2.669205455754738
560.0	660.0	-2.5716552734375	1.384765625	2.920785285086965
560.0	680.0	-2.5631103515625	1.3643798828125	2.9036299934582392
560.0	700.0	-2.5439453125	1.44708251953125	2.9267226673061515
560.0	720.0	-2.431640625	1.36065673828125	2.78644269429331
560.0	740.0	-2.1298828125	1.36474609375	2.529611174743817
560.0	760.0	1.817138671875	-4.1470947265625	4.527735374765859
560.0	780.0	3.36572265625	-3.195556640625	4.641085136284088
560.0	800.0	4.9656982421875	-4.44122314453125	6.662028373700015
580.0	0.0	-0.7059326171875	0.35075217485427856	0.7882689567490273
580.0	20.0	-0.48388671875	0.3119087219238281	0.5757025337748632
580.0	40.0	-0.2581787109375	0.2934112548828125	0.39082785375821916
580.0	60.0	-0.18408203125	0.13111495971679688	0.22600293557974693
580.0	80.0	-0.080322265625	0.04769134521484375	0.09341376110367496
580.0	100.0	0.0018310546875	0.023345947265625	0.0234176432417517
580.0	120.0	0.025390625	0.03696441650390625	0.044844753599109916
580.0	140.0	0.0272216796875	0.048736572265625	0.055823591081292305
580.0	160.0	-0.0814208984375	-0.082183837890625	0.11568727636521753
580.0	180.0	-0.136474609375	-0.5754241943359375	0.5913867790466926
580.0	200.0	-0.137939453125	-1.032073974609375	1.0412511617253624
580.0	220.0	-0.1783447265625	-0.8807220458984375	0.8985978876139106
580.0	240.0	-0.25390625	-0.8379058837890625	0.8755310696242552
580.0	260.0	-0.3634033203125	-0.566680908203125	0.6731933042864197
580.0	280.0	-0.474365234375	0.8836669921875	1.0029405409421597
580.0	300.0	-0.5921630859375	0.765289306640625	0.9676387979021467
580.0	320.0	-0.669189453125	0.299957275390625	0.7333409106503631
580.0	340.0	-0.7557373046875	-0.485260009765625	0.89811811627094
580.0	360.0	-0.8048095703125	-1.15582275390625	1.4084192141951268
580.0	380.0	-0.574951171875	-0.668487548828125	0.881728106038744
580.0	400.0	-0.4149169921875	-0.33233642578125	0.5316047500793971
580.0	420.0	-0.370849609375	0.131195068359375	0.3933720614576119
580.0	440.0	-0.43603515625	0.11083984375	0.44990235434868125
580.0	460.0	-0.3583984375	0.16802978515625	0.3958326018686396
580.0	480.0	-0.248046875	0.236328125	0.3426050712749028
580.0	500.0	-0.178466796875	0.3394775390625	0.38353017758027036
580.0	520.0	-1.10498046875	1.44403076171875	1.8182977416003692
580.0	540.0	-1.3233642578125	1.54852294921875	2.0369625139193808
580.0	560.0	-1.5367431640625	1.62225341796875	2.234566110994283
580.0	580.0	-1.5958251953125	1.61724853515625	2.2720367247162216
580.0	600.0	-1.7261962890625	1.51165771484375	2.2945288569158975
580.0	620.0	-1.708251953125	1.2349853515625	2.1079168754790425
580.0	640.0	-1.8828125	1.0799560546875	2.1705501584189295
580.0	660.0	-2.01708984375	1.30218505859375	2.4009034475763924
580.0	680.0	-1.9852294921875	1.54022216796875	2.512652077656872
580.0	700.0	-1.8203125	1.62554931640625	2.4404811365230987
580.0	720.0	-1.736572265625	1.747802734375	2.463837988185642
580.0	740.0	-1.2119140625	1.60784912109375	2.0134335079875862
580.0	760.0	0.0130615234375	-0.69989013671875	0.7000120048047026
580.0	780.0	4.68896484375	-2.66668701171875	5.394220140520123
580.0	800.0	5.444091796875	-2.61236572265625	6.038426132835523
600.0	0.0	-0.7159423828125	0.23511891067028046	0.7535611439438871
600.0	20.0	-0.5697021484375	0.211517333984375	0.6077006833221112
600.0	40.0	-0.3590087890625	0.19651031494140625	0.4092720543874127
600.0	60.0	-0.2568359375	0.04969024658203125	0.2615985844703426
600.0	80.0	-0.12109375	-0.0488433837890625	0.1305732454564416
600.0	100.0	-0.056640625	-0.13755035400390625	0.14875570673755864
600.0	120.0	-0.0133056640625	-0.09151458740234375	0.09247681008536852
600.0	140.0	-0.0101318359375	-0.0595703125	0.06042579110621617
600.0	160.0	-0.0987548828125	-0.03289794921875	0.10409035470258549
600.0	180.0	-0.14501953125	-0.0902099609375	0.17078788451267554
600.0	200.0	-0.14501953125	-0.5916900634765625	0.60920258999849
600.0	220.0	-0.17578125	-0.2206878662109375	0.28213858676951503
600.0	240.0	-0.2264404296875	-0.206329345703125	0.30634468674246546
600.0	260.0	-0.3226318359375	-0.3004150390625	0.44084067105398217
600.0	280.0	-0.3802490234375	0.544891357421875	0.664451586812934
600.0	300.0	-0.515380859375	-0.131378173828125	0.5318624397045975
600.0	320.0	-0.585693359375	-0.53594970703125	0.7939010011851954
600.0	340.0	-0.5787353515625	-0.523101806640625	0.7801090354936651
600.0	360.0	-0.570556640625	-0.395843505859375	0.6944256340979403
600.0	380.0	-0.487548828125	-0.269134521484375	0.5568996771957084
600.0	400.0	-0.324951171875	0.09051513671875	0.3373221814203
600.0	420.0	-0.275634765625	0.200714111328125	0.34097020178805604
600.0	440.0	-0.291748046875	-0.03607177734375	0.2939695494028493
600.0	460.0	-0.2548828125	-0.056243896484375	0.26101460495469453
600.0	480.0	-0.1944580078125	0.278350830078125	0.3395483785966111
600.0	500.0	-0.125244140625	0.494842529296875	0.5104461025042931
600.0	520.0	-1.1083984375	1.44683837890625	1.8226048367456142
600.0	540.0	-1.32568359375	1.48480224609375	1.990496094129039
600.0	560.0	-1.5428466796875	1.5469970703125	2.1848514394755085
600.0	580.0	-1.595947265625	1.55096435546875	2.225429870067918
600.0	600.0	-1.7274169921875	1.43914794921875	2.2483585756366007
600.0	620.0	-1.6724853515625	1.248046875	2.0868225256088273
600.0	640.0	-1.8365478515625	1.15948486328125	2.1719376508678083
600.0	660.0	-1.9788818359375	1.353271484375	2.3973562586786903
600.0	680.0	-1.940185546875	1.541748046875	2.4781660550385882
600.0	700.0	-1.7861328125	1.61651611328125	2.409023613082088
600.0	720.0	-1.7244873046875	1.67669677734375	2.405237731947359
600.0	740.0	-1.2117919921875	1.50048828125	1.9287055022730477
600.0	760.0	-0.0408935546875	-0.48150634765625	0.4832397393098389
600.0	780.0	4.7308349609375	-2.60040283203125	5.3984159080664265
600.0	800.0	5.444091796875	-2.617431640625	6.040619495229487
620.0	0.0	-0.8519287109375	0.053674787282943726	0.8536178953779611
620.0	20.0	-0.705078125	0.036769866943359375	0.7060362494012244
620.0	40.0	-0.553955078125	0.034877777099609375	0.555051968662291
620.0	60.0	-0.4376220703125	-0.07474517822265625	0.4439593653614431
620.0	80.0	-0.1939697265625	-0.14482879638671875	0.24207361501319521
620.0	100.0	-0.10498046875	-0.22420501708984375	0.24756572563104703
620.0	120.0	-0.0504150390625	-0.19329071044921875	0.1997572900037371
620.0	140.0	-0.0135498046875	-0.1727142333984375	0.17324492380869155
620.0	160.0	-0.100830078125	-0.1186370849609375	0.15569670061604488
620.0	180.0	-0.167236328125	-0.0277099609375	0.16951646344792132
620.0	200.0	-0.1756591796875	0.0081787109375	0.17584947745468166
620.0	220.0	-0.20947265625	0.5747833251953125	0.6117635692316199
620.0	240.0	-0.2265625	0.6738739013671875	0.7109406454480458
620.0	260.0	-0.2769775390625	0.7109375	0.76298668799093
620.0	280.0	-0.3809814453125	0.55621337890625	0.6741811214701202
620.0	300.0	-0.523681640625	-0.199005126953125	0.5602191546897706
620.0	320.0	-0.5908203125	-0.5880126953125	0.8335631778763195
620.0	340.0	-0.5380859375	-0.3133544921875	0.6226776966532043
620.0	360.0	-0.495361328125	-0.02978515625	0.4962559832733514
620.0	380.0	-0.3677978515625	0.23785400390625	0.4380066058728169
620.0	400.0	-0.26611328125	0.291900634765625	0.3949965304078207
620.0	420.0	-0.247314453125	0.2264404296875	0.33532030496463744
620.0	440.0	-0.2955322265625	-0.23699951171875	0.37882458406486075
620.0	460.0	-0.2547607421875	-0.28265380859375	0.3805209734988048
620.0	480.0	-0.1932373046875	0.11865234375	0.22675765610064388
620.0	500.0	-0.154052734375	0.433349609375	0.45991752403434183
620.0	520.0	-1.141357421875	1.3958740234375	1.8030976273559736
620.0	540.0	-1.3411865234375	1.40362548828125	1.941377295118892
620.0	560.0	-1.5499267578125	1.45782470703125	2.1277983529963356
620.0	580.0	-1.526611328125	1.50091552734375	2.1408618748955157
620.0	600.0	-1.6292724609375	1.491455078125	2.208838382959285
620.0	620.0	-1.55810546875	1.37969970703125	2.081168886306629
620.0	640.0	-1.7647705078125	1.2733154296875	2.1761771822912426
620.0	660.0	-1.936279296875	1.375732421875	2.375250978760939
620.0	680.0	-1.9212646484375	1.49053955078125	2.431659104763421
620.0	700.0	-1.787353515625	1.5286865234375	2.3519173192857945
620.0	720.0	-1.732666015625	1.5880126953125	2.3503012237105874
620.0	740.0	-1.252197265625	1.422119140625	1.8948405848964485
620.0	760.0	-0.2493896484375	-0.23370361328125	0.3417785476130588
620.0	780.0	4.364501953125	-2.6427001953125	5.102229083561093
620.0	800.0	5.3643798828125	-2.703369140625	6.007060532207662
