# Supplementary material for: Real-time emotion detection by quantitative facial motion analysis
Source: PLoS One. 2023 Mar 10;18(3):e0282730. doi: 10.1371/journal.pone.0282730 (PMC10004542; doi:10.1371/journal.pone.0282730)
Supplement: S1 Dataset — Data from each participant is organized into folders by Study ID and subsequently by emotions. The data files (.csv) contain the pixel displacement results after DISC-processing of videos. (ZIP) [file pone.0282730.s004.zip › S1_Dataset/1/happy/result/101075_cropped_result.csv]

pos_x	pos_y	disp_x	disp_y	disp_xy_indi
0.0	0.0	0.2613403797149658	1.5319933891296387	1.5541243638803424
0.0	20.0	0.1183021068572998	1.6244754791259766	1.6287774466661942
0.0	40.0	0.1666252613067627	1.6645927429199219	1.6729115270949675
0.0	60.0	0.1874544620513916	1.716278076171875	1.7264847552443692
0.0	80.0	0.1801745891571045	1.8524322509765625	1.8611738572836298
0.0	100.0	0.252974271774292	1.8976821899414062	1.914469554785488
0.0	120.0	0.4256594181060791	1.6503829956054688	1.7043913788816483
0.0	140.0	0.5616211891174316	1.4478912353515625	1.552999481478842
0.0	160.0	0.589155912399292	1.4086761474609375	1.5269162313435636
0.0	180.0	0.5192306041717529	1.6011810302734375	1.6832650153841107
0.0	200.0	-0.16626405715942383	2.3128204345703125	2.318788929434743
0.0	220.0	-0.16162407398223877	2.4420623779296875	2.447404951982858
0.0	240.0	-0.0216066837310791	2.4139862060546875	2.4140829007729123
0.0	260.0	0.23922348022460938	2.071533203125	2.085300382472534
0.0	280.0	0.5708115100860596	1.48358154296875	1.5896037162400773
0.0	300.0	0.76279616355896	1.21795654296875	1.437106860223225
0.0	320.0	0.7948987483978271	1.24859619140625	1.4801542046012046
0.0	340.0	0.6081457138061523	1.98199462890625	2.0731965459729134
0.0	360.0	0.37219905853271484	2.448333740234375	2.476463252855306
0.0	380.0	0.29288363456726074	2.3314208984375	2.349745566879199
0.0	400.0	0.27983617782592773	2.102203369140625	2.1207468711862854
0.0	420.0	0.32158637046813965	1.950164794921875	1.9765020923397856
0.0	440.0	0.230757474899292	1.101287841796875	1.1252039471631425
0.0	460.0	0.12638044357299805	1.092681884765625	1.0999662348511732
0.0	480.0	0.012038469314575195	0.99261474609375	0.9926877449158913
0.0	500.0	-0.08938395977020264	1.796417236328125	1.798639591258065
0.0	520.0	0.16501545906066895	2.08013916015625	2.086674154568593
0.0	540.0	0.7555873394012451	2.25726318359375	2.380367473200565
0.0	560.0	0.9738454818725586	2.248046875	2.4499162791329954
0.0	580.0	1.5128021240234375	2.24560546875	2.7076399664153525
0.0	600.0	1.8139772415161133	2.166015625	2.8252676192676947
0.0	620.0	2.1695094108581543	2.046875	2.9826948133235316
0.0	640.0	1.8674476146697998	2.05572509765625	2.7772947756170434
0.0	660.0	1.6837477684020996	2.2161865234375	2.78325156144123
0.0	680.0	1.8101377487182617	2.29876708984375	2.9259064924709266
0.0	700.0	1.8995988368988037	2.4669189453125	3.1135453784855978
0.0	720.0	2.1817760467529297	2.4273681640625	3.263780464750807
0.0	740.0	2.37600040435791	3.28643798828125	4.055373296298019
0.0	760.0	2.4771900177001953	3.011962890625	3.899793691760578
0.0	780.0	2.578799247741699	-2.2442626953125	3.418613842732823
0.0	800.0	2.770867347717285	-2.7845458984375	3.9282822860826747
20.0	0.0	0.21739768981933594	1.5415173768997192	1.556771524284336
20.0	20.0	0.1444988250732422	1.6640567779541016	1.6703187931357695
20.0	40.0	0.1508960723876953	1.7312469482421875	1.7378105824456014
20.0	60.0	0.16045188903808594	1.7542266845703125	1.7615493378144256
20.0	80.0	0.16030120849609375	1.8638229370117188	1.870703722660619
20.0	100.0	0.25732421875	1.767974853515625	1.7866031557732382
20.0	120.0	0.40377235412597656	1.5730514526367188	1.6240452538642278
20.0	140.0	0.5041694641113281	1.4832763671875	1.5666191719748777
20.0	160.0	0.5269565582275391	1.4922027587890625	1.58251454577729
20.0	180.0	0.4327964782714844	1.66326904296875	1.7186554922096462
20.0	200.0	-0.06481361389160156	2.21734619140625	2.2182932486687803
20.0	220.0	-0.0023937225341796875	2.21697998046875	2.216981272746071
20.0	240.0	0.12693405151367188	2.0565948486328125	2.060508341370327
20.0	260.0	0.33267974853515625	1.7119140625	1.7439396699630032
20.0	280.0	0.6186771392822266	1.091766357421875	1.2548765604108911
20.0	300.0	0.8028507232666016	0.786529541015625	1.123920816935052
20.0	320.0	0.8785514831542969	0.562957763671875	1.0434434111302124
20.0	340.0	0.7265949249267578	1.05218505859375	1.2786843169669573
20.0	360.0	0.4849681854248047	1.546661376953125	1.6209119519063224
20.0	380.0	0.33992958068847656	1.523101806640625	1.5605740076071302
20.0	400.0	0.293365478515625	1.449462890625	1.4788529255080378
20.0	420.0	0.3187885284423828	1.40008544921875	1.4359197021353698
20.0	440.0	0.212249755859375	0.5372314453125	0.5776396668295227
20.0	460.0	0.11442756652832031	0.680572509765625	0.690125067672719
20.0	480.0	-0.0042171478271484375	0.654571533203125	0.6545851177774253
20.0	500.0	-0.09595108032226562	1.6455078125	1.6483029366028397
20.0	520.0	0.15456771850585938	1.93231201171875	1.9384841733263312
20.0	540.0	0.6461753845214844	2.095703125	2.1930604678613523
20.0	560.0	0.7324504852294922	2.05426025390625	2.1809330352149487
20.0	580.0	1.428689956665039	2.14642333984375	2.5784274560478813
20.0	600.0	1.7384967803955078	2.0208740234375	2.6657649697694685
20.0	620.0	2.6297988891601562	2.02471923828125	3.3189350989879567
20.0	640.0	3.113584518432617	2.0540771484375	3.7300993934688127
20.0	660.0	3.126596450805664	2.090087890625	3.760860640428975
20.0	680.0	3.262035369873047	2.12451171875	3.8928684536481404
20.0	700.0	3.0103073120117188	2.38995361328125	3.843673813734371
20.0	720.0	2.837484359741211	2.66326904296875	3.8915703111997955
20.0	740.0	2.705484390258789	2.98419189453125	4.028032652464473
20.0	760.0	2.470552444458008	2.797607421875	3.7323232265905806
20.0	780.0	2.5382003784179688	-3.45758056640625	4.289210245976674
20.0	800.0	2.733154296875	-4.047607421875	4.883979755501025
40.0	0.0	0.2795257568359375	1.5080318450927734	1.5337192358931337
40.0	20.0	0.19925308227539062	1.6038227081298828	1.616152551558582
40.0	40.0	0.19414520263671875	1.6669425964355469	1.678210350199919
40.0	60.0	0.17403030395507812	1.7023239135742188	1.7111964391680288
40.0	80.0	0.15598297119140625	1.7680130004882812	1.7748804627910226
40.0	100.0	0.2478179931640625	1.6812973022460938	1.6994629670210104
40.0	120.0	0.3813896179199219	1.5432815551757812	1.589709407156818
40.0	140.0	0.4846458435058594	1.47198486328125	1.549716435789666
40.0	160.0	0.5269699096679688	1.4311065673828125	1.5250453412609357
40.0	180.0	0.40532684326171875	1.6053314208984375	1.6557109713933487
40.0	200.0	0.019367218017578125	1.9818115234375	1.9819061540757688
40.0	220.0	0.18500137329101562	1.71490478515625	1.7248547562827907
40.0	240.0	0.3161811828613281	1.4190216064453125	1.4538200920176554
40.0	260.0	0.4844245910644531	1.030303955078125	1.1385049074455453
40.0	280.0	0.67242431640625	0.66632080078125	0.9466455888283528
40.0	300.0	0.8918647766113281	0.32647705078125	0.949742093647953
40.0	320.0	1.0207748413085938	-0.28802490234375	1.060631708473168
40.0	340.0	0.890472412109375	-0.1719970703125	0.906931148943497
40.0	360.0	0.6471366882324219	0.026031494140625	0.647660043497837
40.0	380.0	0.42209625244140625	-0.160614013671875	0.4516216422104554
40.0	400.0	0.3019218444824219	0.010772705078125	0.30211397079639996
40.0	420.0	0.2832527160644531	0.08685302734375	0.2962693867355584
40.0	440.0	0.15879058837890625	-0.76702880859375	0.7832928214725747
40.0	460.0	0.07635116577148438	-0.316925048828125	0.32599231139610346
40.0	480.0	-0.039913177490234375	-0.077911376953125	0.08753995885365089
40.0	500.0	-0.0957489013671875	1.491851806640625	1.494921290600251
40.0	520.0	0.1562957763671875	1.78741455078125	1.7942349751509026
40.0	540.0	0.6475334167480469	1.95465087890625	2.059116214353715
40.0	560.0	0.7344512939453125	1.90667724609375	2.043241743883868
40.0	580.0	1.4277572631835938	1.99578857421875	2.453907666469058
40.0	600.0	1.7381591796875	1.87359619140625	2.5556916915746957
40.0	620.0	2.5908432006835938	1.9853515625	3.2640602502480864
40.0	640.0	3.0381317138671875	2.10589599609375	3.696625793499967
40.0	660.0	3.0064544677734375	2.12774658203125	3.6832151694057367
40.0	680.0	3.1605911254882812	2.190185546875	3.8452891948792907
40.0	700.0	2.9686660766601562	2.422607421875	3.83171045294874
40.0	720.0	2.8018417358398438	2.58026123046875	3.808945409185348
40.0	740.0	2.6994056701660156	2.791259765625	3.883030009067837
40.0	760.0	2.4564208984375	2.5277099609375	3.524673215619166
40.0	780.0	2.49285888671875	-3.51898193359375	4.312491075706923
40.0	800.0	2.7670516967773438	-4.314208984375	5.125326746023159
60.0	0.0	0.3213043212890625	1.435256004333496	1.4707808350853562
60.0	20.0	0.26325225830078125	1.5288829803466797	1.5513816162035075
60.0	40.0	0.2621726989746094	1.587493896484375	1.608997015367889
60.0	60.0	0.27513885498046875	1.5468864440917969	1.5711648737274289
60.0	80.0	0.272003173828125	1.6161651611328125	1.6388946136442157
60.0	100.0	0.38507080078125	1.534759521484375	1.582329393774021
60.0	120.0	0.45111083984375	1.4787063598632812	1.5459862510787892
60.0	140.0	0.50115966796875	1.41949462890625	1.5053657410384496
60.0	160.0	0.5083656311035156	1.42840576171875	1.5161723632221364
60.0	180.0	0.465057373046875	1.4632568359375	1.535382339400543
60.0	200.0	0.20004653930664062	1.6099700927734375	1.6223508614086763
60.0	220.0	0.30895233154296875	1.310333251953125	1.3462632633849474
60.0	240.0	0.4173774719238281	0.8414306640625	0.9392600899081073
60.0	260.0	0.49419403076171875	0.63555908203125	0.805085763625789
60.0	280.0	0.595733642578125	0.418487548828125	0.7280318684120727
60.0	300.0	0.9086227416992188	-0.33209228515625	0.9674092063823381
60.0	320.0	1.0150337219238281	-0.972076416015625	1.4054273425603765
60.0	340.0	0.8046035766601562	-1.490814208984375	1.6940820290895078
60.0	360.0	0.3077850341796875	-1.211517333984375	1.2500023511216285
60.0	380.0	0.11256790161132812	-1.607757568359375	1.6116934978742168
60.0	400.0	0.08986663818359375	-2.164642333984375	2.1665069690023486
60.0	420.0	0.01581573486328125	-2.21533203125	2.215388486507844
60.0	440.0	-0.0286865234375	-2.170684814453125	2.1708743584842325
60.0	460.0	-0.20211029052734375	-2.056304931640625	2.0662135759467373
60.0	480.0	-0.3793601989746094	-1.999908447265625	2.03557067133776
60.0	500.0	-0.2786445617675781	1.266204833984375	1.296502014424985
60.0	520.0	0.11702728271484375	1.67047119140625	1.6745654320503085
60.0	540.0	0.6526527404785156	1.853271484375	1.9648335284322773
60.0	560.0	0.7290496826171875	1.80230712890625	1.944177056399574
60.0	580.0	1.44647216796875	1.88104248046875	2.372889071582623
60.0	600.0	1.7555389404296875	1.74993896484375	2.478750360976959
60.0	620.0	2.6262359619140625	1.8582763671875	3.2171892055796554
60.0	640.0	3.0629806518554688	1.97265625	3.6432434936886957
60.0	660.0	2.9709091186523438	2.04718017578125	3.607942303225399
60.0	680.0	3.0908432006835938	2.1497802734375	3.76495244528706
60.0	700.0	2.8782501220703125	2.40289306640625	3.749429137052866
60.0	720.0	2.6923141479492188	2.57342529296875	3.7243889713265483
60.0	740.0	2.6021575927734375	2.82891845703125	3.8436966287885572
60.0	760.0	2.5069503784179688	2.0194091796875	3.2191324351222548
60.0	780.0	3.2573165893554688	0.5587158203125	3.3048864929310073
60.0	800.0	3.4287872314453125	0.60772705078125	3.482228316290258
80.0	0.0	0.3837890625	1.3540489673614502	1.407388592573934
80.0	20.0	0.35601043701171875	1.4275550842285156	1.4712773191237467
80.0	40.0	0.40200042724609375	1.4419479370117188	1.4969362700390398
80.0	60.0	0.385528564453125	1.4421310424804688	1.4927740008772563
80.0	80.0	0.37540435791015625	1.511016845703125	1.556952260005604
80.0	100.0	0.4615631103515625	1.419219970703125	1.4923893024542851
80.0	120.0	0.495361328125	1.4085159301757812	1.4930840468509166
80.0	140.0	0.5425567626953125	1.4071044921875	1.5080818587466198
80.0	160.0	0.5879669189453125	1.3227081298828125	1.4475019497852606
80.0	180.0	0.6164398193359375	1.2068023681640625	1.3551273027539932
80.0	200.0	0.69903564453125	0.9235382080078125	1.1582632058282356
80.0	220.0	0.8325653076171875	0.46124267578125	0.9517929383061997
80.0	240.0	0.6918869018554688	0.3551177978515625	0.7776992576247597
80.0	260.0	0.9333267211914062	0.371734619140625	1.0046319702047743
80.0	280.0	0.7126388549804688	1.010833740234375	1.23678574863397
80.0	300.0	1.41510009765625	0.07525634765625	1.4170997862709904
80.0	320.0	1.9323959350585938	-0.65802001953125	2.0413584682595274
80.0	340.0	1.384063720703125	-1.461212158203125	2.012653311985751
80.0	360.0	0.8373336791992188	-1.574371337890625	1.783191745128049
80.0	380.0	0.58160400390625	-2.37152099609375	2.4417975043547884
80.0	400.0	0.8426284790039062	-2.913665771484375	3.033062970257636
80.0	420.0	0.9379730224609375	-3.059783935546875	3.200323596621946
80.0	440.0	1.0431442260742188	-3.1639404296875	3.3314664817469053
80.0	460.0	0.9508285522460938	-3.11639404296875	3.2582183424100837
80.0	480.0	0.6344528198242188	-3.005523681640625	3.071758939351446
80.0	500.0	-0.38739013671875	-2.5123291015625	2.5420205806768776
80.0	520.0	-0.6379547119140625	-2.19439697265625	2.285249283569797
80.0	540.0	-0.5098876953125	-1.89276123046875	1.9602373676156337
80.0	560.0	-0.3802337646484375	-1.61083984375	1.655108068372349
80.0	580.0	1.3618011474609375	1.63653564453125	2.129025899571736
80.0	600.0	1.901458740234375	1.62469482421875	2.5010355080759834
80.0	620.0	3.0119094848632812	1.97735595703125	3.602989775979994
80.0	640.0	3.6491622924804688	2.1083984375	4.214466681338666
80.0	660.0	3.9917221069335938	2.18951416015625	4.552781307783968
80.0	680.0	4.084541320800781	2.12261962890625	4.603150213750046
80.0	700.0	3.993438720703125	2.453369140625	4.6868510704077275
80.0	720.0	3.5758285522460938	2.90673828125	4.608218448678686
80.0	740.0	3.3792266845703125	2.09490966796875	3.9759048658966933
80.0	760.0	2.882476806640625	0.83697509765625	3.0015329175136203
80.0	780.0	3.1977462768554688	0.654052734375	3.2639494834458493
80.0	800.0	3.4048538208007812	0.6260986328125	3.4619400686654527
100.0	0.0	0.34228515625	1.3582193851470947	1.400685198886045
100.0	20.0	0.35832977294921875	1.3938407897949219	1.4391637757663198
100.0	40.0	0.39760589599609375	1.4167442321777344	1.4714804341002072
100.0	60.0	0.453369140625	1.3706207275390625	1.4436567308161452
100.0	80.0	0.37296295166015625	1.4732131958007812	1.5196902590964407
100.0	100.0	0.4238739013671875	1.4578857421875	1.5182555521169148
100.0	120.0	0.4847564697265625	1.4712677001953125	1.549069875951296
100.0	140.0	0.5842361450195312	1.383544921875	1.5018416774059051
100.0	160.0	0.7016143798828125	1.2160797119140625	1.4039631775040728
100.0	180.0	0.9585418701171875	0.6962127685546875	1.18470027258642
100.0	200.0	1.12493896484375	0.1324310302734375	1.132707222720422
100.0	220.0	0.9599151611328125	-0.1872711181640625	0.9780120593689281
100.0	240.0	0.6655426025390625	0.4845428466796875	0.8232428111213141
100.0	260.0	1.301971435546875	1.074951171875	1.6883866976778235
100.0	280.0	0.41878509521484375	2.137847900390625	2.178479883124632
100.0	300.0	1.5641708374023438	1.078948974609375	1.9002003311205298
100.0	320.0	2.1200714111328125	-0.169036865234375	2.126799532187023
100.0	340.0	1.4157562255859375	-1.36785888671875	1.9686044864981889
100.0	360.0	0.8062286376953125	-1.625335693359375	1.8143099879425346
100.0	380.0	0.8564834594726562	-2.7135009765625	2.845461555908969
100.0	400.0	0.9646072387695312	-3.331390380859375	3.4682313929103623
100.0	420.0	1.0406417846679688	-3.45416259765625	3.607516399830264
100.0	440.0	1.1315994262695312	-3.547515869140625	3.7236253978264378
100.0	460.0	1.0145492553710938	-3.48309326171875	3.627843555254912
100.0	480.0	0.925567626953125	-3.373687744140625	3.498348814373475
100.0	500.0	0.8415756225585938	-3.00579833984375	3.1213896245570383
100.0	520.0	0.9839935302734375	-2.8184814453125	2.9853108590548523
100.0	540.0	1.0940704345703125	-2.64691162109375	2.8641108996828346
100.0	560.0	0.8555831909179688	-2.30670166015625	2.460263226882232
100.0	580.0	0.17034912109375	-1.91656494140625	1.9241205777406352
100.0	600.0	-0.5030364990234375	-1.38861083984375	1.4769176632031054
100.0	620.0	5.069305419921875	6.713623046875	8.412525890360186
100.0	640.0	4.712974548339844	7.87744140625	9.17966296778924
100.0	660.0	4.552848815917969	7.22625732421875	8.540914895749212
100.0	680.0	4.650093078613281	7.3594970703125	8.705490380656647
100.0	700.0	4.404327392578125	6.81964111328125	8.118226696451014
100.0	720.0	3.1905136108398438	5.5205078125	6.376157432876625
100.0	740.0	-0.6211929321289062	0.07275390625	0.6254388777502896
100.0	760.0	2.6854400634765625	0.60003662109375	2.7516599137936013
100.0	780.0	3.1669540405273438	0.533203125	3.2115266567977034
100.0	800.0	3.409423828125	0.4930419921875	3.4448891485571416
120.0	0.0	0.3436737060546875	1.3033901453018188	1.347938235641107
120.0	20.0	0.34380340576171875	1.3757648468017578	1.4180725282963567
120.0	40.0	0.38068389892578125	1.4300804138183594	1.4798818266632725
120.0	60.0	0.3568878173828125	1.4594802856445312	1.5024818196508436
120.0	80.0	0.27060699462890625	1.6159515380859375	1.6384527820429846
120.0	100.0	0.42134857177734375	1.5126495361328125	1.5702366821920892
120.0	120.0	0.6116790771484375	1.3239212036132812	1.4583959156545947
120.0	140.0	0.8517303466796875	1.071807861328125	1.36902033405639
120.0	160.0	1.0730361938476562	0.6782073974609375	1.2693982618854507
120.0	180.0	1.0581817626953125	0.1441192626953125	1.0679508438035896
120.0	200.0	0.8756942749023438	-0.233978271484375	0.9064139753024318
120.0	220.0	0.5997314453125	-0.348236083984375	0.693502831057951
120.0	240.0	1.16387939453125	1.2789306640625	1.7292422873888367
120.0	260.0	2.3293304443359375	1.650360107421875	2.854727448125267
120.0	280.0	1.0268096923828125	2.76788330078125	2.9522052962344936
120.0	300.0	1.3151016235351562	2.258697509765625	2.613657728327533
120.0	320.0	1.762908935546875	1.096771240234375	2.07623579307271
120.0	340.0	0.9663314819335938	-0.9404296875	1.3484081467075624
120.0	360.0	-0.10170745849609375	-1.438232421875	1.441824159336416
120.0	380.0	1.037933349609375	-3.052490234375	3.224128140937652
120.0	400.0	0.8621139526367188	-3.58477783203125	3.686986923268589
120.0	420.0	0.900299072265625	-3.67340087890625	3.7821174541084197
120.0	440.0	1.0079269409179688	-3.782745361328125	3.914725940200374
120.0	460.0	0.8675918579101562	-3.700225830078125	3.8005771700479056
120.0	480.0	0.86309814453125	-3.513946533203125	3.618391720820667
120.0	500.0	0.8145065307617188	-3.0721435546875	3.1782836420403764
120.0	520.0	0.8872604370117188	-2.87738037109375	3.0110710524731616
120.0	540.0	0.775421142578125	-2.73199462890625	2.8399071464978856
120.0	560.0	0.48149871826171875	-2.35113525390625	2.3999329152808593
120.0	580.0	-0.01293182373046875	-1.90374755859375	1.9037914798939142
120.0	600.0	-0.07460784912109375	-1.77117919921875	1.7727498658568976
120.0	620.0	-0.09136962890625	-1.67694091796875	1.6794282513535193
120.0	640.0	-0.2648773193359375	-1.4569091796875	1.4807917990576178
120.0	660.0	-0.5293502807617188	-1.00164794921875	1.1329211507941044
120.0	680.0	-0.5667572021484375	-0.6934814453125	0.8956172403319617
120.0	700.0	-0.46356201171875	-0.40234375	0.6138161222001236
120.0	720.0	-0.37744140625	-0.245849609375	0.45044871581770285
120.0	740.0	-0.4525299072265625	-0.0194091796875	0.4529459495244691
120.0	760.0	2.546173095703125	0.49371337890625	2.593597951455364
120.0	780.0	3.0529556274414062	0.47222900390625	3.089261771889271
120.0	800.0	3.2868499755859375	0.450927734375	3.3176375003363234
140.0	0.0	0.2588653564453125	1.3120115995407104	1.3373053914857789
140.0	20.0	0.21246337890625	1.4553775787353516	1.4708040603907222
140.0	40.0	0.264495849609375	1.4953536987304688	1.518565355448187
140.0	60.0	0.236572265625	1.6193504333496094	1.636539722357057
140.0	80.0	0.198455810546875	1.748870849609375	1.7600948716910785
140.0	100.0	0.4732818603515625	1.46759033203125	1.5420172184542658
140.0	120.0	1.11962890625	0.7847213745117188	1.3672441345005406
140.0	140.0	1.5253448486328125	0.25250244140625	1.5461029688111896
140.0	160.0	1.4715728759765625	0.0352630615234375	1.4719953168464692
140.0	180.0	0.8262481689453125	-0.206634521484375	0.8516947000859864
140.0	200.0	0.6120147705078125	-0.415252685546875	0.7395923689260336
140.0	220.0	0.721710205078125	-0.3745269775390625	0.8131027469013093
140.0	240.0	2.2119140625	1.57464599609375	2.71515631831748
140.0	260.0	1.895172119140625	2.3543701171875	3.022372579592637
140.0	280.0	1.308868408203125	2.755340576171875	3.050416070094593
140.0	300.0	1.6287689208984375	2.27008056640625	2.793949529905646
140.0	320.0	2.0452728271484375	1.488922119140625	2.529828060232152
140.0	340.0	1.0750579833984375	-0.167205810546875	1.0879832033397172
140.0	360.0	0.021453857421875	-0.77923583984375	0.7795311168229736
140.0	380.0	0.966644287109375	-3.1746826171875	3.3185856773140068
140.0	400.0	0.78509521484375	-3.82672119140625	3.906426701363821
140.0	420.0	0.787506103515625	-3.8758544921875	3.955049166279022
140.0	440.0	0.8958587646484375	-3.992584228515625	4.091856760443739
140.0	460.0	0.7570648193359375	-3.8695068359375	3.942870818837868
140.0	480.0	0.83233642578125	-3.58404541015625	3.6794246055252158
140.0	500.0	0.775482177734375	-3.012359619140625	3.1105760050210476
140.0	520.0	0.6573638916015625	-2.83294677734375	2.9082150417814514
140.0	540.0	0.3831329345703125	-2.66558837890625	2.692982036945755
140.0	560.0	0.06976318359375	-2.3486328125	2.3496686978671684
140.0	580.0	-0.2954559326171875	-1.954345703125	1.9765528921437552
140.0	600.0	-0.278778076171875	-1.673095703125	1.6961622704120705
140.0	620.0	-0.230010986328125	-1.65423583984375	1.670150073393165
140.0	640.0	-0.1430816650390625	-1.6080322265625	1.6143853333494769
140.0	660.0	-0.0188751220703125	-1.511474609375	1.511592459963491
140.0	680.0	-0.421051025390625	-1.105712890625	1.1831673433951724
140.0	700.0	-0.68255615234375	-0.19586181640625	0.7101019308720826
140.0	720.0	-0.5321044921875	0.1424560546875	0.5508438237134416
140.0	740.0	0.1793670654296875	0.1212158203125	0.2164851478852304
140.0	760.0	2.3469085693359375	0.39105224609375	2.3792649478352392
140.0	780.0	2.8592681884765625	0.394775390625	2.8863925898389438
140.0	800.0	3.07110595703125	0.38055419921875	3.094594205684463
160.0	0.0	0.0410919189453125	1.504874348640442	1.505435269614274
160.0	20.0	0.134735107421875	1.5318965911865234	1.537810363881345
160.0	40.0	0.2762603759765625	1.5006179809570312	1.5258355481854093
160.0	60.0	0.33746337890625	1.5356597900390625	1.5723016640726553
160.0	80.0	0.3424224853515625	1.6098861694335938	1.645899947447569
160.0	100.0	0.742828369140625	1.2035980224609375	1.4143698899764516
160.0	120.0	1.2069854736328125	0.6598281860351562	1.3755679440315078
160.0	140.0	1.3913726806640625	0.232086181640625	1.410596303769021
160.0	160.0	0.942535400390625	-0.038421630859375	0.9433181874147291
160.0	180.0	0.4028472900390625	-0.2952423095703125	0.4994536619669825
160.0	200.0	0.733856201171875	-0.4716644287109375	0.8723601649030236
160.0	220.0	0.99896240234375	-0.405914306640625	1.0782821085559824
160.0	240.0	1.442657470703125	1.7841949462890625	2.2944742718407127
160.0	260.0	1.434173583984375	2.498748779296875	2.881076071719768
160.0	280.0	1.5272216796875	2.82366943359375	3.2102204175288582
160.0	300.0	1.691192626953125	2.53436279296875	3.046822487091261
160.0	320.0	2.1266021728515625	1.995086669921875	2.9159574108818775
160.0	340.0	1.77178955078125	0.359527587890625	1.807898862965535
160.0	360.0	0.760406494140625	-0.37713623046875	0.848793127130171
160.0	380.0	0.8874664306640625	-3.206573486328125	3.327117399308013
160.0	400.0	0.8719635009765625	-3.953582763671875	4.048596919457239
160.0	420.0	0.729400634765625	-3.98992919921875	4.056052304985092
160.0	440.0	0.7743988037109375	-4.108062744140625	4.180415412011722
160.0	460.0	0.7419281005859375	-3.88299560546875	3.9532407185154663
160.0	480.0	0.8024444580078125	-3.475799560546875	3.5672257698785064
160.0	500.0	0.69580078125	-2.928619384765625	3.0101412305759174
160.0	520.0	0.492462158203125	-2.8052978515625	2.848195044803508
160.0	540.0	0.111297607421875	-2.63714599609375	2.6394935427333652
160.0	560.0	-0.2965240478515625	-2.4049072265625	2.4231189156388533
160.0	580.0	-0.5074462890625	-1.94158935546875	2.0068061594366453
160.0	600.0	-0.438201904296875	-1.6085205078125	1.6671410057289067
160.0	620.0	-0.3513946533203125	-1.60791015625	1.6458594329267617
160.0	640.0	-0.23870849609375	-1.57061767578125	1.588654030802124
160.0	660.0	-0.152374267578125	-1.51513671875	1.5227794304903408
160.0	680.0	-0.3656463623046875	-1.5469970703125	1.5896217153216388
160.0	700.0	-0.691375732421875	-0.52325439453125	0.8670614538648048
160.0	720.0	-0.5404815673828125	-0.09490966796875	0.5487514644668569
160.0	740.0	0.2108154296875	-0.1273193359375	0.24627902610228755
160.0	760.0	0.69061279296875	-0.01165771484375	0.6907111785163722
160.0	780.0	0.9267120361328125	0.00518798828125	0.926726557910061
160.0	800.0	1.2037353515625	0.01312255859375	1.2038068774289927
180.0	0.0	-0.0710296630859375	1.6383004188537598	1.6398394663669082
180.0	20.0	0.020965576171875	1.6341381072998047	1.6342725932700477
180.0	40.0	0.1753387451171875	1.5972824096679688	1.6068773356339254
180.0	60.0	0.2987518310546875	1.5571861267089844	1.5855854722383962
180.0	80.0	0.36553955078125	1.5501174926757812	1.592634108728307
180.0	100.0	0.8100738525390625	1.1162872314453125	1.3792450216170147
180.0	120.0	1.22418212890625	0.487945556640625	1.3178439782382314
180.0	140.0	1.105224609375	0.1082611083984375	1.1105142523893061
180.0	160.0	0.660552978515625	-0.1562042236328125	0.6787709458326818
180.0	180.0	0.288787841796875	-0.3583831787109375	0.4602574500783802
180.0	200.0	0.542236328125	-0.549163818359375	0.7717519905601353
180.0	220.0	0.85980224609375	-0.4987335205078125	0.9939793895579395
180.0	240.0	1.2718505859375	1.4923095703125	1.9607630572294656
180.0	260.0	1.4615478515625	2.350433349609375	2.767789560888419
180.0	280.0	1.6997528076171875	2.907562255859375	3.3679486158046665
180.0	300.0	1.713226318359375	2.504791259765625	3.034653797868463
180.0	320.0	2.0299224853515625	2.058380126953125	2.8909365339923023
180.0	340.0	1.8084564208984375	0.48828125	1.873214671464632
180.0	360.0	-0.071685791015625	-0.521270751953125	0.5261768233923956
180.0	380.0	0.32275390625	-3.17291259765625	3.189285881880984
180.0	400.0	0.4488067626953125	-3.7845458984375	3.811064833825469
180.0	420.0	0.3191986083984375	-3.772918701171875	3.786397136758896
180.0	440.0	0.293853759765625	-3.838348388671875	3.8495802868557467
180.0	460.0	-0.320648193359375	-3.182159423828125	3.1982735753157163
180.0	480.0	-0.626251220703125	-2.35308837890625	2.4349980514110885
180.0	500.0	-0.508056640625	-2.22589111328125	2.2831366140175673
180.0	520.0	-0.45989990234375	-2.35308837890625	2.3976098179477483
180.0	540.0	-0.4701385498046875	-2.437744140625	2.4826652515319045
180.0	560.0	-0.266265869140625	-2.57257080078125	2.586313600107592
180.0	580.0	-0.671234130859375	-1.97479248046875	2.085751806746541
180.0	600.0	-0.73486328125	-1.59979248046875	1.7604999354427346
180.0	620.0	-0.7093658447265625	-1.62884521484375	1.7766081829103488
180.0	640.0	-0.7053375244140625	-1.595947265625	1.7448635184456327
180.0	660.0	-0.6803131103515625	-1.5556640625	1.697915369937566
180.0	680.0	-0.8069305419921875	-1.6107177734375	1.8015406310342443
180.0	700.0	-0.9093017578125	-0.6517333984375	1.118743093565183
180.0	720.0	-0.4785614013671875	-0.3953857421875	0.6207663811803008
180.0	740.0	0.2529754638671875	-0.23260498046875	0.34365922402532173
180.0	760.0	0.6717529296875	-0.15765380859375	0.6900048709305276
180.0	780.0	0.912384033203125	-0.13726806640625	0.9226522346468965
180.0	800.0	1.1599273681640625	-0.123046875	1.166435610251708
200.0	0.0	0.03533935546875	1.5271480083465576	1.5275568432768072
200.0	20.0	0.04473876953125	1.5614356994628906	1.5620765029461063
200.0	40.0	0.180816650390625	1.5441551208496094	1.5547056629164755
200.0	60.0	0.307830810546875	1.4924774169921875	1.5238925973157091
200.0	80.0	0.4881591796875	1.3809890747070312	1.4647287152143074
200.0	100.0	1.0485992431640625	0.8940277099609375	1.377986182420652
200.0	120.0	1.2743988037109375	0.32720947265625	1.3157349086711387
200.0	140.0	0.8521575927734375	-0.00628662109375	0.8521807815987146
200.0	160.0	0.46533203125	-0.2281951904296875	0.5182730402427781
200.0	180.0	0.3920745849609375	-0.366485595703125	0.5366881515649156
200.0	200.0	0.4481048583984375	-0.556854248046875	0.7147619307770485
200.0	220.0	0.470947265625	-0.5863494873046875	0.7520618646508638
200.0	240.0	0.40545654296875	0.991455078125	1.071157402147798
200.0	260.0	0.7005767822265625	2.04815673828125	2.16466021637619
200.0	280.0	1.384246826171875	2.73211669921875	3.0627766705910613
200.0	300.0	1.0647735595703125	2.069549560546875	2.327397283817225
200.0	320.0	1.325225830078125	1.6121826171875	2.086949039116143
200.0	340.0	1.0420379638671875	0.186737060546875	1.0586377321454972
200.0	360.0	-0.330047607421875	-0.561004638671875	0.6508898737699529
200.0	380.0	-0.0410614013671875	-3.061614990234375	3.0618903290467587
200.0	400.0	0.0646820068359375	-3.452667236328125	3.453273057089754
200.0	420.0	-0.2851715087890625	-3.312469482421875	3.3247220728056766
200.0	440.0	-0.24139404296875	-3.247833251953125	3.2567916599735405
200.0	460.0	-0.506072998046875	-2.521484375	2.571768522383244
200.0	480.0	-0.6992645263671875	-1.7847900390625	1.9168845456553316
200.0	500.0	-0.572998046875	-1.9271240234375	2.0105058476494175
200.0	520.0	-0.5474090576171875	-2.09088134765625	2.161351772927802
200.0	540.0	-0.558502197265625	-2.1990966796875	2.268909630409091
200.0	560.0	-0.421295166015625	-2.3492431640625	2.3867201471480732
200.0	580.0	-0.740936279296875	-1.95867919921875	2.0941372389197657
200.0	600.0	-0.7684478759765625	-1.60162353515625	1.776431841208464
200.0	620.0	-0.6600341796875	-1.6494140625	1.7765730685588208
200.0	640.0	-0.57110595703125	-1.61309814453125	1.7112123299131354
200.0	660.0	-0.568023681640625	-1.60797119140625	1.7053510651173867
200.0	680.0	-0.5204620361328125	-1.67730712890625	1.756200425844169
200.0	700.0	-0.7094879150390625	-0.814697265625	1.0803262174932753
200.0	720.0	-0.456207275390625	-0.57513427734375	0.7341011613497523
200.0	740.0	0.1401519775390625	-0.5068359375	0.5258566766235966
200.0	760.0	0.5521392822265625	-0.32177734375	0.6390605964448671
200.0	780.0	0.8314971923828125	-0.2877197265625	0.879869434628627
200.0	800.0	1.02752685546875	-0.2738037109375	1.0633813571962993
220.0	0.0	0.1684112548828125	1.3661900758743286	1.376531029141264
220.0	20.0	0.1517333984375	1.4190254211425781	1.4271146310126122
220.0	40.0	0.3105316162109375	1.4017181396484375	1.4357031823068631
220.0	60.0	0.3800506591796875	1.3629264831542969	1.4149230021546242
220.0	80.0	0.5350494384765625	1.2365036010742188	1.3473006557868201
220.0	100.0	1.1320648193359375	0.7716751098632812	1.3700559223479223
220.0	120.0	1.0867156982421875	0.23731231689453125	1.112325556910321
220.0	140.0	0.617340087890625	-0.0999603271484375	0.6253805650325466
220.0	160.0	0.4672393798828125	-0.2703857421875	0.5398343150370866
220.0	180.0	0.4542236328125	-0.3842926025390625	0.5949789180900704
220.0	200.0	0.351318359375	-0.5825653076171875	0.6802991454301923
220.0	220.0	0.2808685302734375	-0.69781494140625	0.7522186010381351
220.0	240.0	0.040618896484375	0.235321044921875	0.23880093997874355
220.0	260.0	0.085174560546875	1.262451171875	1.2653211715342922
220.0	280.0	1.322509765625	2.450286865234375	2.784409776256647
220.0	300.0	0.864501953125	1.598968505859375	1.8177084226264404
220.0	320.0	0.967498779296875	1.164642333984375	1.514082446252355
220.0	340.0	1.10943603515625	-0.009552001953125	1.1094771547195248
220.0	360.0	-0.0497589111328125	-0.900970458984375	0.9023434585564626
220.0	380.0	-0.1285552978515625	-3.2464599609375	3.2490042693994754
220.0	400.0	-0.2231292724609375	-3.289642333984375	3.2972008367357777
220.0	420.0	-0.5362091064453125	-3.04681396484375	3.0936379138809653
220.0	440.0	-0.59130859375	-2.670318603515625	2.735004076290242
220.0	460.0	-0.7527923583984375	-1.93353271484375	2.0749084544225376
220.0	480.0	-0.830841064453125	-1.478790283203125	1.6962068199596358
220.0	500.0	-0.784210205078125	-1.642822265625	1.820398484448373
220.0	520.0	-0.7393646240234375	-1.78973388671875	1.9364419517575844
220.0	540.0	-0.791595458984375	-1.98992919921875	2.1415979054407153
220.0	560.0	-0.880035400390625	-2.08782958984375	2.2657216735883092
220.0	580.0	-0.692626953125	-1.69085693359375	1.8272189978426998
220.0	600.0	-0.8045196533203125	-1.4716796875	1.6772277648485114
220.0	620.0	-0.5935211181640625	-1.54693603515625	1.65688817201755
220.0	640.0	-0.541595458984375	-1.53009033203125	1.6231149267282328
220.0	660.0	-0.482513427734375	-1.53155517578125	1.6057647599839497
220.0	680.0	-0.218414306640625	-1.76275634765625	1.7762361190302676
220.0	700.0	-0.5557403564453125	-1.120361328125	1.2506225846913117
220.0	720.0	-0.6080322265625	-0.83538818359375	1.033235987481377
220.0	740.0	-0.2529449462890625	-0.846435546875	0.8834219155458829
220.0	760.0	0.0380096435546875	-0.685546875	0.6865997748509827
220.0	780.0	0.4107208251953125	-0.61474609375	0.739326961519734
220.0	800.0	0.7505950927734375	-0.5054931640625	0.9049399605551093
240.0	0.0	0.1129608154296875	1.315179705619812	1.3200218952338463
240.0	20.0	0.153411865234375	1.3597869873046875	1.368413625786388
240.0	40.0	0.2855072021484375	1.3645820617675781	1.3941300390481812
240.0	60.0	0.1921539306640625	1.36175537109375	1.3752457321411058
240.0	80.0	0.4627227783203125	1.1372756958007812	1.227806327494536
240.0	100.0	0.935150146484375	0.7916488647460938	1.2252402709360835
240.0	120.0	0.7841644287109375	0.20014190673828125	0.8093025602877986
240.0	140.0	0.51446533203125	-0.0847625732421875	0.5214012578472184
240.0	160.0	0.4207611083984375	-0.299774169921875	0.5166279737809703
240.0	180.0	0.4476470947265625	-0.4141387939453125	0.6098351105566242
240.0	200.0	0.255340576171875	-0.56915283203125	0.6238058640706877
240.0	220.0	0.1332855224609375	-0.7441253662109375	0.7559679828777452
240.0	240.0	-0.06048583984375	-0.4412689208984375	0.4453951025465763
240.0	260.0	-0.17724609375	-0.10479736328125	0.2059093613712987
240.0	280.0	0.7379150390625	1.458831787109375	1.6348421293676474
240.0	300.0	0.163909912109375	0.258026123046875	0.30568601450230615
240.0	320.0	0.05316162109375	-0.069915771484375	0.08783150379886928
240.0	340.0	-0.060638427734375	-0.6588134765625	0.6615982283973142
240.0	360.0	-0.69830322265625	-1.41131591796875	1.5746237681059179
240.0	380.0	-0.493072509765625	-2.64739990234375	2.6929253132636766
240.0	400.0	-0.8356475830078125	-2.382781982421875	2.5250657137470935
240.0	420.0	-1.02899169921875	-2.03594970703125	2.2812091369757668
240.0	440.0	-1.058258056640625	-1.596527099609375	1.9154135047638972
240.0	460.0	-1.007598876953125	-1.35968017578125	1.692331432447477
240.0	480.0	-0.894195556640625	-1.400634765625	1.661735069195218
240.0	500.0	-0.832000732421875	-1.56060791015625	1.768536759016559
240.0	520.0	-0.75946044921875	-1.71893310546875	1.8792315437444067
240.0	540.0	-0.7511138916015625	-1.9110107421875	2.05332270598483
240.0	560.0	-0.7053070068359375	-1.90582275390625	2.0321462406034345
240.0	580.0	-0.442169189453125	-1.428955078125	1.4958028638162377
240.0	600.0	-0.659881591796875	-1.34228515625	1.4957182742353134
240.0	620.0	-0.5798187255859375	-1.458740234375	1.5697492876012178
240.0	640.0	-0.5494232177734375	-1.46533203125	1.5649485084295167
240.0	660.0	-0.5283203125	-1.4622802734375	1.5547945043267124
240.0	680.0	-0.112335205078125	-1.6044921875	1.6084198388631246
240.0	700.0	-0.4177398681640625	-1.42767333984375	1.4875341215428761
240.0	720.0	-0.5378875732421875	-1.18463134765625	1.3010282361648546
240.0	740.0	-0.3706817626953125	-1.2742919921875	1.3271115441243406
240.0	760.0	-0.269256591796875	-1.43212890625	1.4572207507247796
240.0	780.0	0.0672149658203125	-1.40802001953125	1.4096234344785161
240.0	800.0	0.4746246337890625	-1.23870849609375	1.3265245121347142
260.0	0.0	-0.121429443359375	1.2700871229171753	1.275878681346544
260.0	20.0	-0.07427978515625	1.3258914947509766	1.327970535191138
260.0	40.0	0.077484130859375	1.3216400146484375	1.3239094073443827
260.0	60.0	-0.021881103515625	1.3231048583984375	1.323285777528275
260.0	80.0	0.345001220703125	1.0309295654296875	1.0871253888874506
260.0	100.0	0.6142578125	0.7414703369140625	0.9628556074203123
260.0	120.0	0.39306640625	0.21152496337890625	0.4463675725842298
260.0	140.0	0.346160888671875	-0.0473175048828125	0.3493798893961088
260.0	160.0	0.288543701171875	-0.29278564453125	0.4110728659611867
260.0	180.0	0.342193603515625	-0.514251708984375	0.6176983750022005
260.0	200.0	0.22528076171875	-0.608123779296875	0.6485105647149432
260.0	220.0	-0.033447265625	-0.68206787109375	0.6828874726894246
260.0	240.0	-0.11065673828125	-0.767486572265625	0.7754228216496362
260.0	260.0	-0.29498291015625	-0.70721435546875	0.7662682701673936
260.0	280.0	-0.568084716796875	-0.6456298828125	0.8599756921208112
260.0	300.0	-0.580474853515625	-0.777496337890625	0.9702842939042758
260.0	320.0	-0.67205810546875	-0.92681884765625	1.1448385359940958
260.0	340.0	-0.732666015625	-1.138427734375	1.3538157913268734
260.0	360.0	-0.728179931640625	-1.331939697265625	1.5179951811505168
260.0	380.0	-0.80194091796875	-1.676300048828125	1.8582494691547031
260.0	400.0	-0.95050048828125	-1.387359619140625	1.6817306238054044
260.0	420.0	-1.0240478515625	-1.23236083984375	1.6023068500977473
260.0	440.0	-1.06439208984375	-1.10137939453125	1.531655017169326
260.0	460.0	-1.022216796875	-1.021728515625	1.4452876320838877
260.0	480.0	-0.858062744140625	-1.14288330078125	1.429144468584889
260.0	500.0	-0.814666748046875	-1.348602294921875	1.5755665838808015
260.0	520.0	-0.64996337890625	-1.4635009765625	1.6013392839491014
260.0	540.0	-0.58343505859375	-1.6773681640625	1.7759393079175578
260.0	560.0	-0.478363037109375	-1.724609375	1.789723076794395
260.0	580.0	-0.266571044921875	-1.19378662109375	1.2231870742830684
260.0	600.0	-0.652801513671875	-1.16839599609375	1.3383941945257374
260.0	620.0	-0.62286376953125	-1.3035888671875	1.4447502241044532
260.0	640.0	-0.608154296875	-1.34765625	1.4785225791213294
260.0	660.0	-0.45843505859375	-1.32464599609375	1.4017309720181894
260.0	680.0	-0.336639404296875	-1.49560546875	1.5330237462871414
260.0	700.0	-0.45257568359375	-1.5836181640625	1.6470188945270279
260.0	720.0	-0.559326171875	-1.35784912109375	1.4685366873862604
260.0	740.0	-0.45257568359375	-1.49951171875	1.5663205751214946
260.0	760.0	-0.367706298828125	-1.787841796875	1.8252633269890421
260.0	780.0	-0.160003662109375	-1.720458984375	1.7278831814694728
260.0	800.0	0.056365966796875	-1.70343017578125	1.7043624866720948
280.0	0.0	-0.167724609375	1.1611170768737793	1.1731685346947838
280.0	20.0	-0.077911376953125	1.2143383026123047	1.216835114487606
280.0	40.0	0.067657470703125	1.2142715454101562	1.2161549734037653
280.0	60.0	0.0875244140625	1.2330970764160156	1.236199386394731
280.0	80.0	0.758392333984375	0.9396286010742188	1.207501900703664
280.0	100.0	0.54815673828125	0.6800689697265625	0.8734813182364504
280.0	120.0	0.22882080078125	0.2717742919921875	0.35527485790304286
280.0	140.0	0.188140869140625	0.007720947265625	0.18829922906817315
280.0	160.0	0.12847900390625	-0.345306396484375	0.36843366010418566
280.0	180.0	0.222076416015625	-0.674041748046875	0.7096831776648167
280.0	200.0	0.248992919921875	-0.8416595458984375	0.8777176455860878
280.0	220.0	0.08380126953125	-0.888092041015625	0.8920370654240483
280.0	240.0	0.02386474609375	-0.91448974609375	0.914801083196085
280.0	260.0	-0.069000244140625	-0.94287109375	0.9453924757056125
280.0	280.0	-0.234375	-0.960784912109375	0.988958688703436
280.0	300.0	-0.410614013671875	-0.998504638671875	1.079636689666009
280.0	320.0	-0.54583740234375	-1.059417724609375	1.1917652390525066
280.0	340.0	-0.525360107421875	-1.082611083984375	1.20334949272277
280.0	360.0	-0.521820068359375	-1.102752685546875	1.219983470881236
280.0	380.0	-0.602996826171875	-1.120452880859375	1.2724071009702151
280.0	400.0	-0.6175537109375	-1.081695556640625	1.2455672856769917
280.0	420.0	-0.606231689453125	-1.045928955078125	1.2089186243780052
280.0	440.0	-0.61590576171875	-0.9886474609375	1.16480200434946
280.0	460.0	-0.55706787109375	-0.935272216796875	1.088604029258143
280.0	480.0	-0.500457763671875	-0.9493408203125	1.073175645610291
280.0	500.0	-0.57733154296875	-1.069091796875	1.215018098898981
280.0	520.0	-0.395477294921875	-1.159912109375	1.2254788420342009
280.0	540.0	-0.25421142578125	-1.2979736328125	1.3226333582948127
280.0	560.0	-0.18975830078125	-1.31494140625	1.3285628003922565
280.0	580.0	-0.028961181640625	-1.17962646484375	1.1799819263877664
280.0	600.0	-0.817962646484375	-1.1920166015625	1.4456716326484154
280.0	620.0	-0.896942138671875	-1.2647705078125	1.5505320498324329
280.0	640.0	-0.958709716796875	-1.349853515625	1.6556656772204696
280.0	660.0	-0.836334228515625	-1.31842041015625	1.5613094887636467
280.0	680.0	-0.710540771484375	-1.44232177734375	1.607843368410507
280.0	700.0	-0.6524658203125	-1.72222900390625	1.8416797736229764
280.0	720.0	-0.699920654296875	-1.47216796875	1.6300820379738152
280.0	740.0	-0.5416259765625	-1.64739990234375	1.7341525701994847
280.0	760.0	-0.43658447265625	-1.94000244140625	1.9885209263235695
280.0	780.0	-0.255035400390625	-1.95068359375	1.967284813741473
280.0	800.0	0.10235595703125	-2.00299072265625	2.0056042922238646
300.0	0.0	-0.71868896484375	1.3216314315795898	1.504401365702417
300.0	20.0	-0.591766357421875	1.362966537475586	1.4858886916773215
300.0	40.0	-0.3394775390625	1.242950439453125	1.2884761520744759
300.0	60.0	-0.447967529296875	1.1838722229003906	1.2657915892671505
300.0	80.0	0.633026123046875	0.8702545166015625	1.0761342835005194
300.0	100.0	0.3948974609375	0.6488494873046875	0.7595720254396157
300.0	120.0	0.237030029296875	0.25287628173828125	0.3465972427101174
300.0	140.0	0.1424560546875	-0.004425048828125	0.14252476477531645
300.0	160.0	-0.02252197265625	-0.4127655029296875	0.41337948626065946
300.0	180.0	-0.016021728515625	-0.846954345703125	0.8471058726570351
300.0	200.0	0.13677978515625	-1.0694732666015625	1.078184482174923
300.0	220.0	0.170745849609375	-1.101409912109375	1.1145662562860983
300.0	240.0	0.258758544921875	-1.1575775146484375	1.1861457275519478
300.0	260.0	0.1968994140625	-1.128662109375	1.1457083120921225
300.0	280.0	-0.06939697265625	-1.118255615234375	1.1204068728890693
300.0	300.0	-0.271697998046875	-1.130340576171875	1.1625358576333231
300.0	320.0	-0.416290283203125	-1.131134033203125	1.2053056877654342
300.0	340.0	-0.400543212890625	-1.10247802734375	1.1729845123310498
300.0	360.0	-0.459197998046875	-1.052764892578125	1.1485541869913187
300.0	380.0	-0.528778076171875	-1.0692138671875	1.1928220938706988
300.0	400.0	-0.53009033203125	-1.06494140625	1.1895780591700271
300.0	420.0	-0.519622802734375	-1.106964111328125	1.222856247025787
300.0	440.0	-0.5264892578125	-1.079559326171875	1.2010991954524946
300.0	460.0	-0.47418212890625	-1.0198974609375	1.1247397575443054
300.0	480.0	-0.4415283203125	-0.996917724609375	1.0903174800388697
300.0	500.0	-0.672943115234375	-0.996917724609375	1.2027873402982254
300.0	520.0	-0.437042236328125	-1.0264892578125	1.115655015109575
300.0	540.0	-0.24298095703125	-1.1075439453125	1.1338841811570528
300.0	560.0	-0.210662841796875	-1.111083984375	1.1308786200333616
300.0	580.0	-0.016937255859375	-1.50689697265625	1.5069921555325418
300.0	600.0	-1.074920654296875	-1.277587890625	1.6696362571846777
300.0	620.0	-1.2698974609375	-1.3033447265625	1.819710701609953
300.0	640.0	-1.30438232421875	-1.39117431640625	1.9070341439949903
300.0	660.0	-1.13916015625	-1.33935546875	1.758282950283616
300.0	680.0	-0.898406982421875	-1.4010009765625	1.6643133245856856
300.0	700.0	-0.82867431640625	-1.758056640625	1.9435699818419263
300.0	720.0	-0.760162353515625	-1.54107666015625	1.7183608690204617
300.0	740.0	-0.6063232421875	-1.70159912109375	1.8063962585556317
300.0	760.0	-0.466796875	-1.99810791015625	2.051909974423523
300.0	780.0	-0.27032470703125	-2.0611572265625	2.0788084471259847
300.0	800.0	0.15252685546875	-2.25665283203125	2.2618015929682795
320.0	0.0	-0.90582275390625	1.2331725358963013	1.530107631764255
320.0	20.0	-0.75201416015625	1.2625446319580078	1.469538786409359
320.0	40.0	-0.473175048828125	1.0933570861816406	1.1913539963995194
320.0	60.0	-0.266021728515625	1.0782699584960938	1.1106005868167046
320.0	80.0	0.56341552734375	0.7760391235351562	0.9589962344604119
320.0	100.0	0.246490478515625	0.603363037109375	0.651770289710041
320.0	120.0	0.125579833984375	0.21250152587890625	0.24683434364854226
320.0	140.0	0.03167724609375	-0.0399627685546875	0.050994811409000425
320.0	160.0	-0.08343505859375	-0.5508575439453125	0.5571404156260829
320.0	180.0	-0.036468505859375	-0.9703826904296875	0.9710677205041747
320.0	200.0	0.04937744140625	-1.2723541259765625	1.273311883871901
320.0	220.0	0.174468994140625	-1.3741302490234375	1.3851618574006634
320.0	240.0	0.31195068359375	-1.3761138916015625	1.4110289407568524
320.0	260.0	0.446197509765625	-1.29443359375	1.3691787853854533
320.0	280.0	0.24029541015625	-1.267303466796875	1.2898837006092985
320.0	300.0	0.01397705078125	-1.247894287109375	1.2479725596938247
320.0	320.0	-0.081756591796875	-1.217803955078125	1.220545211496143
320.0	340.0	-0.114105224609375	-1.187408447265625	1.1928783772543279
320.0	360.0	-0.225860595703125	-1.11761474609375	1.1402086341444568
320.0	380.0	-0.357513427734375	-1.121185302734375	1.1768059882911688
320.0	400.0	-0.454803466796875	-1.107757568359375	1.1974861267120933
320.0	420.0	-0.49273681640625	-1.17437744140625	1.2735587717596926
320.0	440.0	-0.494781494140625	-1.158843994140625	1.2600508440931366
320.0	460.0	-0.459625244140625	-1.10516357421875	1.196930194635966
320.0	480.0	-0.405120849609375	-1.09393310546875	1.166538701470605
320.0	500.0	-0.6632080078125	-1.073333740234375	1.261701303618308
320.0	520.0	-0.56732177734375	-1.09991455078125	1.237604952344968
320.0	540.0	-0.48895263671875	-1.1617431640625	1.2604451040010298
320.0	560.0	-0.468780517578125	-1.15374755859375	1.2453467800664413
320.0	580.0	-0.38177490234375	-1.4073486328125	1.4582120045928826
320.0	600.0	-1.46014404296875	-1.09002685546875	1.8221358818321476
320.0	620.0	-1.69598388671875	-1.13983154296875	2.0434229347729653
320.0	640.0	-1.72344970703125	-1.239990234375	2.1231709008017865
320.0	660.0	-1.4111328125	-1.18292236328125	1.8413585017766252
320.0	680.0	-1.0872802734375	-1.26885986328125	1.67098286815049
320.0	700.0	-0.84063720703125	-1.7445068359375	1.9364852218589141
320.0	720.0	-0.65093994140625	-1.561279296875	1.6915424470489846
320.0	740.0	-0.5357666015625	-1.72198486328125	1.8034072531515382
320.0	760.0	-0.36700439453125	-2.0355224609375	2.0683432777433985
320.0	780.0	-0.156219482421875	-2.1041259765625	2.1099172144738887
320.0	800.0	0.044586181640625	-2.42767333984375	2.4280827359423727
340.0	0.0	-1.09283447265625	1.3197585344314575	1.713490523414277
340.0	20.0	-0.895721435546875	1.3055438995361328	1.5832756436306872
340.0	40.0	-0.563751220703125	1.0174064636230469	1.1631557724854473
340.0	60.0	-0.33782958984375	0.9673652648925781	1.024658180806987
340.0	80.0	0.227691650390625	0.6836471557617188	0.7205670830940686
340.0	100.0	0.0570068359375	0.5423431396484375	0.5453309641560157
340.0	120.0	-0.04974365234375	0.1625823974609375	0.17002196008940174
340.0	140.0	-0.26806640625	-0.2017669677734375	0.3355137962055769
340.0	160.0	-0.200836181640625	-0.752532958984375	0.7788716365446653
340.0	180.0	-0.07470703125	-1.05255126953125	1.055199182860769
340.0	200.0	0.04876708984375	-1.339111328125	1.3399990217028257
340.0	220.0	0.248809814453125	-1.545166015625	1.565070074984068
340.0	240.0	0.494842529296875	-1.507781982421875	1.5869075698719721
340.0	260.0	0.65093994140625	-1.414947509765625	1.5574977568876032
340.0	280.0	0.516693115234375	-1.340240478515625	1.4363900290597935
340.0	300.0	0.236724853515625	-1.28515625	1.306776661555469
340.0	320.0	0.079315185546875	-1.2625732421875	1.2650620896012144
340.0	340.0	0.029998779296875	-1.251373291015625	1.2517328150314582
340.0	360.0	-0.101531982421875	-1.165008544921875	1.1694244965774834
340.0	380.0	-0.267120361328125	-1.177947998046875	1.207855443974447
340.0	400.0	-0.4075927734375	-1.139678955078125	1.2103718393974805
340.0	420.0	-0.584075927734375	-1.111572265625	1.255682121822823
340.0	440.0	-0.614715576171875	-1.074371337890625	1.237800069182908
340.0	460.0	-0.57391357421875	-1.04791259765625	1.1947793114208207
340.0	480.0	-0.472381591796875	-1.040863037109375	1.1430399075662676
340.0	500.0	-0.6175537109375	-1.16973876953125	1.3227476610590396
340.0	520.0	-0.589019775390625	-1.21038818359375	1.346099495128276
340.0	540.0	-0.651214599609375	-1.1937255859375	1.3598019080977297
340.0	560.0	-0.6787109375	-1.17138671875	1.3538077343352788
340.0	580.0	-0.768951416015625	-1.2657470703125	1.4810138170176237
340.0	600.0	-1.547454833984375	-0.761474609375	1.7246622985223568
340.0	620.0	-1.607330322265625	-0.84429931640625	1.8155858835534548
340.0	640.0	-1.5042724609375	-0.96246337890625	1.7858251293087457
340.0	660.0	-1.297027587890625	-0.930419921875	1.5962336278788434
340.0	680.0	-0.927764892578125	-1.0462646484375	1.3983624031239346
340.0	700.0	-0.878692626953125	-1.6622314453125	1.8801899133990339
340.0	720.0	-0.74530029296875	-1.57952880859375	1.7465347932053619
340.0	740.0	-0.62750244140625	-1.73974609375	1.8494528338644347
340.0	760.0	-0.46441650390625	-1.98297119140625	2.036628938969401
340.0	780.0	-0.233123779296875	-2.2081298828125	2.2204018275625703
340.0	800.0	-0.00836181640625	-2.4974365234375	2.497450521746767
360.0	0.0	-1.139862060546875	1.22274911403656	1.6716461685869293
360.0	20.0	-0.949066162109375	1.178884506225586	1.5134382244015652
360.0	40.0	-0.67767333984375	0.8935546875	1.121463835836094
360.0	60.0	-0.665496826171875	0.8582496643066406	1.0860379882523907
360.0	80.0	-0.131683349609375	0.5793304443359375	0.594107960137566
360.0	100.0	-0.20928955078125	0.42978668212890625	0.4780363042715385
360.0	120.0	-0.245147705078125	0.02458953857421875	0.2463778454170836
360.0	140.0	-0.506103515625	-0.4249725341796875	0.6608649055102641
360.0	160.0	-0.305267333984375	-0.9100341796875	0.9598699669212643
360.0	180.0	-0.137847900390625	-1.1855010986328125	1.1934885414203644
360.0	200.0	0.02508544921875	-1.398895263671875	1.399120165849278
360.0	220.0	0.255462646484375	-1.77227783203125	1.7905948390571744
360.0	240.0	0.5054931640625	-1.731353759765625	1.8036377630689826
360.0	260.0	0.6448974609375	-1.609893798828125	1.7342579907928595
360.0	280.0	0.908599853515625	-1.1724853515625	1.4833325970385922
360.0	300.0	0.5032958984375	-0.672149658203125	0.8396975195905892
360.0	320.0	0.32318115234375	-0.64776611328125	0.7239109024912743
360.0	340.0	0.294342041015625	-0.650115966796875	0.7136441742167307
360.0	360.0	0.057098388671875	-0.633514404296875	0.6360823267789704
360.0	380.0	-0.25128173828125	-0.82049560546875	0.8581116189559359
360.0	400.0	-0.478057861328125	-1.038726806640625	1.1434564694869023
360.0	420.0	-0.676666259765625	-0.908905029296875	1.1331308747829412
360.0	440.0	-0.692596435546875	-0.7359619140625	1.0106086094442177
360.0	460.0	-0.68817138671875	-0.733245849609375	1.005598992376077
360.0	480.0	-0.6234130859375	-0.759613037109375	0.9826778932410383
360.0	500.0	-0.83966064453125	-1.174224853515625	1.4435491001654308
360.0	520.0	-0.86309814453125	-1.2156982421875	1.490926095804572
360.0	540.0	-0.93817138671875	-1.1923828125	1.517215318405134
360.0	560.0	-0.987548828125	-1.138671875	1.5072578833255696
360.0	580.0	-1.202880859375	-1.06396484375	1.605908948411055
360.0	600.0	-1.7620849609375	-0.596435546875	1.860289969638656
360.0	620.0	-1.597412109375	-0.481201171875	1.6683165212248425
360.0	640.0	-1.367401123046875	-0.5855712890625	1.4875078372513446
360.0	660.0	-1.071258544921875	-0.5802001953125	1.218288609775531
360.0	680.0	-0.753631591796875	-0.70831298828125	1.0342474875590493
360.0	700.0	-0.81500244140625	-1.61029052734375	1.8047893400480735
360.0	720.0	-0.719940185546875	-1.57366943359375	1.7305344136978447
360.0	740.0	-0.60247802734375	-1.72601318359375	1.8281414834118963
360.0	760.0	-0.549102783203125	-1.82501220703125	1.9058288019479852
360.0	780.0	-0.381500244140625	-1.9267578125	1.9641634617080987
360.0	800.0	-0.16290283203125	-1.96942138671875	1.9761472442986139
380.0	0.0	-1.41485595703125	1.27683687210083	1.9058147279059017
380.0	20.0	-1.166748046875	1.1798229217529297	1.6593020013187012
380.0	40.0	-0.903472900390625	0.9320487976074219	1.2980671180111178
380.0	60.0	-0.2281494140625	0.8043212890625	0.8360531628887147
380.0	80.0	-0.35479736328125	0.48950958251953125	0.6045666219448218
380.0	100.0	-0.450653076171875	0.28849029541015625	0.5350839612705776
380.0	120.0	-0.383514404296875	-0.0828399658203125	0.3923592209191692
380.0	140.0	-0.5433349609375	-0.5853118896484375	0.7986256243952978
380.0	160.0	-0.417572021484375	-1.03118896484375	1.112527336447097
380.0	180.0	-0.18927001953125	-1.34869384765625	1.361909774911385
380.0	200.0	-0.051666259765625	-1.5673828125	1.56823412898667
380.0	220.0	0.2056884765625	-2.0368499755859375	2.047209215599382
380.0	240.0	0.561065673828125	-2.03985595703125	2.1156103175641974
380.0	260.0	1.285247802734375	-1.542633056640625	2.0078791452360716
380.0	280.0	1.543701171875	-0.455230712890625	1.609424838259667
380.0	300.0	0.848602294921875	0.2354736328125	0.8806666149551651
380.0	320.0	0.756500244140625	0.1951904296875	0.781275830437891
380.0	340.0	0.649261474609375	0.121124267578125	0.6604631334209937
380.0	360.0	0.257232666015625	-0.12615966796875	0.28650463571728
380.0	380.0	-0.111541748046875	-0.437957763671875	0.4519386731823494
380.0	400.0	-0.551849365234375	-0.99676513671875	1.1393324623162158
380.0	420.0	-0.687530517578125	-0.831329345703125	1.0787987271166157
380.0	440.0	-0.6912841796875	-0.6824951171875	0.9714285367802405
380.0	460.0	-0.70233154296875	-0.66156005859375	0.964847815655625
380.0	480.0	-0.68896484375	-0.72076416015625	0.9970825093688116
380.0	500.0	-0.931793212890625	-1.020538330078125	1.3819323698168742
380.0	520.0	-1.046600341796875	-1.140869140625	1.5482101509419712
380.0	540.0	-1.177490234375	-1.10614013671875	1.615558496034318
380.0	560.0	-1.227264404296875	-1.02978515625	1.6020722162521266
380.0	580.0	-1.383544921875	-0.9554443359375	1.6813894343432607
380.0	600.0	-1.471435546875	-0.17608642578125	1.4819342083749014
380.0	620.0	-1.094482421875	-0.147705078125	1.1044041660086572
380.0	640.0	-0.738861083984375	-0.2393798828125	0.7766713782043805
380.0	660.0	-0.5496826171875	-0.24505615234375	0.6018334465943405
380.0	680.0	-0.482421875	-0.37152099609375	0.608899594364299
380.0	700.0	-0.8150634765625	-1.5120849609375	1.7177687271339848
380.0	720.0	-0.66021728515625	-1.50274658203125	1.6413817817393044
380.0	740.0	-0.47796630859375	-1.62078857421875	1.6897950746965693
380.0	760.0	-0.469635009765625	-1.57733154296875	1.6457617807087805
380.0	780.0	-0.2950439453125	-1.598876953125	1.6258715942225723
380.0	800.0	-0.328155517578125	-1.507568359375	1.5428701831021288
400.0	0.0	-0.3311767578125	1.15444016456604	1.2010038045228937
400.0	20.0	-0.317230224609375	1.1033763885498047	1.1480742442085023
400.0	40.0	-0.323211669921875	0.953338623046875	1.0066381245346308
400.0	60.0	-0.454864501953125	0.7150840759277344	0.8474945137182224
400.0	80.0	-0.49505615234375	0.42203521728515625	0.6505338719869452
400.0	100.0	-0.537139892578125	0.1597747802734375	0.5603991832705192
400.0	120.0	-0.576141357421875	-0.2087554931640625	0.6127950062280956
400.0	140.0	-0.543731689453125	-0.878509521484375	1.0331617150544512
400.0	160.0	-0.360107421875	-1.2446746826171875	1.2957208113006657
400.0	180.0	-0.154449462890625	-1.57940673828125	1.5869405412665654
400.0	200.0	-0.101104736328125	-1.7602996826171875	1.7632008224618518
400.0	220.0	0.10174560546875	-2.2247314453125	2.2270568407641615
400.0	240.0	0.524932861328125	-1.964080810546875	2.033019414383592
400.0	260.0	2.272369384765625	-0.707916259765625	2.3800857235949837
400.0	280.0	2.17547607421875	-0.046905517578125	2.1759816812366544
400.0	300.0	1.21466064453125	0.565826416015625	1.3399850799296829
400.0	320.0	1.161468505859375	0.44647216796875	1.2443257157488647
400.0	340.0	0.874725341796875	0.230133056640625	0.9044919277364596
400.0	360.0	-0.076507568359375	-0.044921875	0.08872081418573695
400.0	380.0	-0.256439208984375	-0.358306884765625	0.44061875989905247
400.0	400.0	-0.711151123046875	-1.05230712890625	1.270073310229668
400.0	420.0	-0.694549560546875	-0.878570556640625	1.1199488001920779
400.0	440.0	-0.677520751953125	-0.7750244140625	1.0294159566084302
400.0	460.0	-0.704132080078125	-0.731201171875	1.0151143482123186
400.0	480.0	-0.731048583984375	-0.72119140625	1.026912399669228
400.0	500.0	-0.944854736328125	-0.978179931640625	1.3599950188975505
400.0	520.0	-1.10992431640625	-1.13385009765625	1.586678301390981
400.0	540.0	-1.26666259765625	-1.05755615234375	1.650108830247689
400.0	560.0	-1.38323974609375	-0.94439697265625	1.6748844250084218
400.0	580.0	-1.48883056640625	-0.84295654296875	1.7109039098673489
400.0	600.0	-1.468475341796875	0.2100830078125	1.4834266748434166
400.0	620.0	-1.7049560546875	0.0506591796875	1.7057085040833255
400.0	640.0	-1.460968017578125	-0.01837158203125	1.4610835237632678
400.0	660.0	-1.054931640625	-0.04547119140625	1.0559111684415778
400.0	680.0	-0.901123046875	-0.17138671875	0.9172764866566542
400.0	700.0	-0.76019287109375	-1.32794189453125	1.5301381886983294
400.0	720.0	-0.59539794921875	-1.41656494140625	1.536605008177178
400.0	740.0	-0.215728759765625	-1.41094970703125	1.427346479857496
400.0	760.0	-0.36810302734375	-1.42340087890625	1.4702278397618236
400.0	780.0	-0.165496826171875	-1.44622802734375	1.4556664132099628
400.0	800.0	-0.238433837890625	-1.36077880859375	1.3815099206915158
420.0	0.0	-0.407501220703125	1.0705516338348389	1.1454859429870712
420.0	20.0	-0.40093994140625	1.0364322662353516	1.1112806482201487
420.0	40.0	-0.477630615234375	0.9483070373535156	1.0617990590047486
420.0	60.0	-0.590667724609375	0.635223388671875	0.8674082743500874
420.0	80.0	-0.530914306640625	0.3724822998046875	0.6485468870201172
420.0	100.0	-0.6060791015625	-0.01346588134765625	0.6062286757579819
420.0	120.0	-0.5887451171875	-0.44429779052734375	0.7375780227742706
420.0	140.0	-0.506134033203125	-1.111480712890625	1.221294818909142
420.0	160.0	-0.3447265625	-1.3892822265625	1.4314124171375362
420.0	180.0	-0.099456787109375	-1.8105010986328125	1.8132307852705183
420.0	200.0	-0.17779541015625	-2.032623291015625	2.0403844370735187
420.0	220.0	0.0244140625	-2.4499664306640625	2.4500880714432616
420.0	240.0	0.499267578125	-1.766204833984375	1.835414838709924
420.0	260.0	0.5101318359375	2.345001220703125	2.399846914937724
420.0	280.0	0.825714111328125	2.489959716796875	2.623300056211178
420.0	300.0	0.898162841796875	1.823028564453125	2.0322720381869797
420.0	320.0	0.791412353515625	1.620452880859375	1.8033859965028531
420.0	340.0	0.5443115234375	0.7515869140625	0.9279859502906517
420.0	360.0	-0.35382080078125	0.45062255859375	0.5729309289775362
420.0	380.0	-0.304351806640625	0.17291259765625	0.3500411242034921
420.0	400.0	-0.702423095703125	-0.948822021484375	1.180534384857492
420.0	420.0	-0.66436767578125	-0.852813720703125	1.081053028691233
420.0	440.0	-0.7568359375	-0.789031982421875	1.0933307393355856
420.0	460.0	-0.85009765625	-0.7210693359375	1.1147228410645806
420.0	480.0	-1.0462646484375	-0.661865234375	1.2380368746706696
420.0	500.0	-1.229888916015625	-0.81256103515625	1.474069937822587
420.0	520.0	-1.3602294921875	-1.0120849609375	1.6954469144070907
420.0	540.0	-1.50506591796875	-1.01959228515625	1.8179086460494267
420.0	560.0	-1.61212158203125	-0.88824462890625	1.8406288371183752
420.0	580.0	-1.6602783203125	-0.68145751953125	1.7946889568461104
420.0	600.0	-1.59893798828125	0.39678955078125	1.6474357765867769
420.0	620.0	-2.25482177734375	0.2386474609375	2.267415678298874
420.0	640.0	-2.179534912109375	0.20098876953125	2.1887825197084583
420.0	660.0	-1.954315185546875	0.17864990234375	1.962463663884391
420.0	680.0	-1.87518310546875	0.0679931640625	1.876415398944129
420.0	700.0	-1.224822998046875	-1.13201904296875	1.6678304740555678
420.0	720.0	-0.163055419921875	-0.79144287109375	0.8080649034397034
420.0	740.0	-0.026031494140625	-1.0496826171875	1.0500053502305562
420.0	760.0	-0.169342041015625	-1.45697021484375	1.4667784201429952
420.0	780.0	0.185546875	-1.5125732421875	1.5239112361958196
420.0	800.0	0.136138916015625	-1.46728515625	1.4735873011822191
440.0	0.0	-0.050201416015625	0.9947453737258911	0.9960113155577283
440.0	20.0	-0.024749755859375	0.9581851959228516	0.9585047835565622
440.0	40.0	-0.036468505859375	0.8943519592285156	0.8950951786796194
440.0	60.0	-0.47467041015625	0.5218391418457031	0.7054275924856941
440.0	80.0	-0.525482177734375	0.269317626953125	0.5904773520670575
440.0	100.0	-0.520172119140625	-0.20487213134765625	0.5590631661397305
440.0	120.0	-0.494720458984375	-0.6941299438476562	0.8523876532914242
440.0	140.0	-0.37005615234375	-1.30194091796875	1.3535108827670252
440.0	160.0	-0.280517578125	-1.531494140625	1.5569728367591462
440.0	180.0	-0.108062744140625	-1.99139404296875	1.9943238932135938
440.0	200.0	-0.337554931640625	-2.2465362548828125	2.271754492980657
440.0	220.0	-0.381256103515625	-2.4967498779296875	2.5256912260626447
440.0	240.0	-0.7861328125	-1.1578521728515625	1.3995093615500558
440.0	260.0	-0.36553955078125	2.8035888671875	2.8273184644470186
440.0	280.0	0.572479248046875	2.9462890625	3.0013916321019227
440.0	300.0	0.992401123046875	2.702667236328125	2.879109268392953
440.0	320.0	1.032196044921875	2.35845947265625	2.5744435824687164
440.0	340.0	1.104583740234375	1.288055419921875	1.6968182000380239
440.0	360.0	0.745208740234375	1.19775390625	1.4106560482480617
440.0	380.0	-0.103912353515625	0.622650146484375	0.6312614213859182
440.0	400.0	-0.680816650390625	-0.71197509765625	0.9850989042384207
440.0	420.0	-0.719818115234375	-0.653839111328125	0.9724421332510846
440.0	440.0	-0.786712646484375	-0.6260986328125	1.0054433281633186
440.0	460.0	-0.960723876953125	-0.5386962890625	1.10144634894195
440.0	480.0	-1.1500244140625	-0.42401123046875	1.225700484010437
440.0	500.0	-1.3419189453125	-0.443878173828125	1.4134264356483515
440.0	520.0	-1.48565673828125	-0.60089111328125	1.6025748263406805
440.0	540.0	-1.621734619140625	-0.664794921875	1.7527051842993948
440.0	560.0	-1.7086181640625	-0.541259765625	1.7922996860036375
440.0	580.0	-1.74285888671875	-0.2213134765625	1.7568542210219666
440.0	600.0	-2.06158447265625	0.6717529296875	2.1682671736760413
440.0	620.0	-2.667938232421875	0.5255126953125	2.719201722004634
440.0	640.0	-2.633148193359375	0.53265380859375	2.686482735474242
440.0	660.0	-2.46417236328125	0.5238037109375	2.519229200281506
440.0	680.0	-2.15753173828125	0.36944580078125	2.188934307238527
440.0	700.0	-1.12451171875	-0.66705322265625	1.307473367783133
440.0	720.0	0.54559326171875	-0.0025634765625	0.5455992839483854
440.0	740.0	0.234954833984375	-1.07708740234375	1.1024160041927151
440.0	760.0	0.237945556640625	-1.60821533203125	1.6257228060482514
440.0	780.0	0.625885009765625	-1.67022705078125	1.7836452692760265
440.0	800.0	0.360321044921875	-1.62274169921875	1.662264081846488
460.0	0.0	0.03656005859375	1.067981481552124	1.0686070759744426
460.0	20.0	0.104888916015625	1.05889892578125	1.064081115199221
460.0	40.0	0.145660400390625	1.0096664428710938	1.0201192470010183
460.0	60.0	-0.2322998046875	0.5192146301269531	0.5688119473039569
460.0	80.0	-0.361480712890625	0.19544219970703125	0.4109330349561076
460.0	100.0	-0.44537353515625	-0.38817596435546875	0.5907945202190636
460.0	120.0	-0.385345458984375	-0.9555816650390625	1.0303530663411964
460.0	140.0	-0.344818115234375	-1.4835968017578125	1.5231411631164713
460.0	160.0	-0.209991455078125	-1.6611785888671875	1.6743986130299464
460.0	180.0	-0.09820556640625	-2.1456146240234375	2.147860900546497
460.0	200.0	-0.33721923828125	-2.468109130859375	2.4910398424148914
460.0	220.0	-0.639617919921875	-2.5600738525390625	2.6387666084630115
460.0	240.0	-0.913665771484375	-0.81866455078125	1.2267831058047727
460.0	260.0	-0.187255859375	2.78765869140625	2.7939408971277606
460.0	280.0	0.95648193359375	3.1156005859375	3.2591140974788426
460.0	300.0	1.233673095703125	2.9996337890625	3.2434167440443393
460.0	320.0	1.2379150390625	2.70965576171875	2.979038098271442
460.0	340.0	1.320587158203125	1.75970458984375	2.2001160619222264
460.0	360.0	1.27166748046875	1.55609130859375	2.0096164662847356
460.0	380.0	-0.56573486328125	0.699462890625	0.8996134007968841
460.0	400.0	-0.9832763671875	-0.5128173828125	1.1089698293389723
460.0	420.0	-1.057647705078125	-0.437255859375	1.1444699011397348
460.0	440.0	-1.046600341796875	-0.430572509765625	1.1317088678698266
460.0	460.0	-1.155548095703125	-0.377838134765625	1.2157520543130023
460.0	480.0	-1.33160400390625	-0.293243408203125	1.3635105132245005
460.0	500.0	-1.50897216796875	-0.2750244140625	1.533830313963944
460.0	520.0	-1.679962158203125	-0.25823974609375	1.6996942723493147
460.0	540.0	-1.774505615234375	-0.25885009765625	1.7932856859839645
460.0	560.0	-1.94305419921875	-0.233154296875	1.9569927305058885
460.0	580.0	-2.13079833984375	0.1456298828125	2.1357690951619426
460.0	600.0	-2.35198974609375	0.798583984375	2.483866370365039
460.0	620.0	-2.791717529296875	0.863525390625	2.922218825419737
460.0	640.0	-2.6439208984375	0.937255859375	2.8051321293527915
460.0	660.0	-2.441802978515625	0.965087890625	2.625604010988479
460.0	680.0	-2.082763671875	0.83917236328125	2.24546537897543
460.0	700.0	-0.565826416015625	0.46478271484375	0.7322448395711736
460.0	720.0	0.74749755859375	0.4217529296875	0.8582704316260732
460.0	740.0	1.0283203125	-1.435302734375	1.765654724005928
460.0	760.0	1.4747314453125	-1.8626708984375	2.375789492290817
460.0	780.0	1.72125244140625	-1.89813232421875	2.5623458562986867
460.0	800.0	1.4031982421875	-1.857177734375	2.3276757600525784
480.0	0.0	0.0267333984375	1.141066312789917	1.141379430678508
480.0	20.0	0.07061767578125	1.1595020294189453	1.1616504690996334
480.0	40.0	0.164093017578125	1.1375045776367188	1.1492794188370314
480.0	60.0	-0.035888671875	0.7627906799316406	0.7636344794203088
480.0	80.0	-0.25909423828125	0.2822265625	0.383120942903292
480.0	100.0	-0.4296875	-0.568511962890625	0.7126269708662459
480.0	120.0	-0.42431640625	-1.1426544189453125	1.2188943899075773
480.0	140.0	-0.380157470703125	-1.5386810302734375	1.5849476380797962
480.0	160.0	-0.218048095703125	-1.7005767822265625	1.714498866808552
480.0	180.0	-0.193511962890625	-2.2787322998046875	2.28693414289851
480.0	200.0	-0.465728759765625	-2.6165924072265625	2.6577168967421123
480.0	220.0	-0.90753173828125	-2.5505218505859375	2.707171137239776
480.0	240.0	-1.32586669921875	-1.2128753662109375	1.7969388298043256
480.0	260.0	0.037445068359375	2.71636962890625	2.716627706180719
480.0	280.0	0.905731201171875	3.212738037109375	3.3379686493233645
480.0	300.0	1.081787109375	3.074554443359375	3.259317163945662
480.0	320.0	1.003509521484375	2.809539794921875	2.983378155541039
480.0	340.0	0.80682373046875	1.8067626953125	1.978725844886148
480.0	360.0	1.05926513671875	1.516754150390625	1.8500231843398554
480.0	380.0	-1.21044921875	0.593109130859375	1.3479487201971923
480.0	400.0	-1.236968994140625	-0.338043212890625	1.2823281585642132
480.0	420.0	-1.301300048828125	-0.300323486328125	1.3355059017167838
480.0	440.0	-1.301910400390625	-0.28924560546875	1.3336542696397224
480.0	460.0	-1.286407470703125	-0.327728271484375	1.327497646179061
480.0	480.0	-1.44635009765625	-0.286651611328125	1.4744821976772913
480.0	500.0	-1.643310546875	-0.2559814453125	1.6631283936650496
480.0	520.0	-1.79864501953125	-0.2320556640625	1.813552794243404
480.0	540.0	-2.012664794921875	-0.153076171875	2.018477617194161
480.0	560.0	-2.189056396484375	-0.06195068359375	2.1899328286929007
480.0	580.0	-2.48699951171875	0.43408203125	2.5245977464030633
480.0	600.0	-2.618316650390625	0.90948486328125	2.7717764697483265
480.0	620.0	-2.71527099609375	1.0567626953125	2.9136650419072
480.0	640.0	-2.563140869140625	1.19293212890625	2.827150186890636
480.0	660.0	-2.397430419921875	1.35247802734375	2.7526113842702933
480.0	680.0	-1.92913818359375	1.48529052734375	2.434679051131066
480.0	700.0	-0.7921142578125	1.18988037109375	1.4294265615777706
480.0	720.0	0.3411865234375	0.5126953125	0.6158447265625
480.0	740.0	3.0010986328125	-2.040771484375	3.629234251919707
480.0	760.0	3.207794189453125	-2.13330078125	3.85239091801067
480.0	780.0	3.383453369140625	-2.1466064453125	4.006953447721375
480.0	800.0	3.4931640625	-2.162353515625	4.108280405970033
500.0	0.0	-0.066375732421875	1.0463218688964844	1.0484251004175607
500.0	20.0	-0.125274658203125	1.090688705444336	1.0978595502940034
500.0	40.0	-0.060546875	1.0808258056640625	1.0825203675966728
500.0	60.0	-0.11468505859375	0.9207077026367188	0.9278229013983414
500.0	80.0	-0.218902587890625	0.532623291015625	0.5758523362091431
500.0	100.0	-0.320709228515625	-0.53253173828125	0.6216465728466112
500.0	120.0	-0.444091796875	-1.2708892822265625	1.3462455540242328
500.0	140.0	-0.37567138671875	-1.5645294189453125	1.609000091219558
500.0	160.0	-0.16876220703125	-1.7426910400390625	1.7508434377620656
500.0	180.0	-0.279022216796875	-2.368377685546875	2.3847570649570606
500.0	200.0	-0.54888916015625	-2.65484619140625	2.7109938417785653
500.0	220.0	-0.853851318359375	-2.59320068359375	2.730156013720669
500.0	240.0	-1.09002685546875	-1.560577392578125	1.9035651666988
500.0	260.0	0.50927734375	2.69427490234375	2.7419848034328123
500.0	280.0	1.1456298828125	3.385711669921875	3.5742847312767565
500.0	300.0	1.18707275390625	3.210205078125	3.4226537024195283
500.0	320.0	1.146942138671875	2.924652099609375	3.141506990794504
500.0	340.0	1.02239990234375	2.04962158203125	2.290469425650732
500.0	360.0	1.61407470703125	1.413818359375	2.1457212104986594
500.0	380.0	-1.19354248046875	0.4505615234375	1.2757544195831019
500.0	400.0	-1.33349609375	-0.2919921875	1.365090205666843
500.0	420.0	-1.3734130859375	-0.238555908203125	1.3939771970742507
500.0	440.0	-1.37969970703125	-0.228179931640625	1.398441047304332
500.0	460.0	-1.42706298828125	-0.275177001953125	1.4533516969151414
500.0	480.0	-1.567138671875	-0.237335205078125	1.5850083963359989
500.0	500.0	-1.774566650390625	-0.1785888671875	1.7835304259142644
500.0	520.0	-1.926910400390625	-0.117919921875	1.930515164174725
500.0	540.0	-2.04547119140625	-0.0191650390625	2.045560972837322
500.0	560.0	-2.171722412109375	0.1243896484375	2.1752818253956354
500.0	580.0	-2.355560302734375	0.52850341796875	2.414120999996212
500.0	600.0	-2.621673583984375	0.70672607421875	2.715259494954787
500.0	620.0	-2.738525390625	0.821533203125	2.8590974308222923
500.0	640.0	-2.48931884765625	1.05609130859375	2.704077879311892
500.0	660.0	-2.258270263671875	1.2958984375	2.603677657487497
500.0	680.0	-1.84869384765625	1.38629150390625	2.3107299877235166
500.0	700.0	-1.465179443359375	1.561279296875	2.141108087905275
500.0	720.0	-0.765380859375	0.97686767578125	1.240998918566763
500.0	740.0	2.81671142578125	-2.361083984375	3.6754021327466697
500.0	760.0	3.2777099609375	-2.2557373046875	3.978911079150643
500.0	780.0	3.419525146484375	-2.26434326171875	4.101268417737383
500.0	800.0	3.527435302734375	-2.28643798828125	4.20364109900362
520.0	0.0	-0.2835693359375	0.9963847398757935	1.0359508280518854
520.0	20.0	-0.2330322265625	1.0110511779785156	1.0375589154878968
520.0	40.0	-0.1773681640625	1.002227783203125	1.0178015499335575
520.0	60.0	-0.15087890625	0.8866386413574219	0.8993845254947026
520.0	80.0	-0.174560546875	0.6242904663085938	0.6482360456262058
520.0	100.0	-0.1937255859375	-0.12146759033203125	0.2286569005035664
520.0	120.0	-0.2291259765625	-1.0350494384765625	1.0601066235178265
520.0	140.0	-0.248291015625	-1.4023284912109375	1.4241396089225375
520.0	160.0	-0.2415771484375	-1.69818115234375	1.7152780371772796
520.0	180.0	-0.3399658203125	-2.3927001953125	2.4167314670085354
520.0	200.0	-0.5538330078125	-2.5484771728515625	2.6079622123581725
520.0	220.0	-0.607177734375	-2.53167724609375	2.6034697001328038
520.0	240.0	-0.694580078125	-1.8675689697265625	1.9925499596280303
520.0	260.0	0.8834228515625	2.20318603515625	2.3737027278432183
520.0	280.0	1.0712890625	3.336090087890625	3.5038774707392677
520.0	300.0	1.05908203125	3.268829345703125	3.4361170003721564
520.0	320.0	1.0899658203125	3.082794189453125	3.269808175409599
520.0	340.0	0.900634765625	2.476165771484375	2.6348699984863027
520.0	360.0	1.2095947265625	1.103363037109375	1.6372322358746279
520.0	380.0	-1.3009033203125	-0.07537841796875	1.3030853213414533
520.0	400.0	-1.3421630859375	-0.360809326171875	1.3898147787046573
520.0	420.0	-1.40380859375	-0.264495849609375	1.4285085307224936
520.0	440.0	-1.438720703125	-0.220184326171875	1.4554718819311685
520.0	460.0	-1.462890625	-0.24896240234375	1.4839242765362597
520.0	480.0	-1.615478515625	-0.158782958984375	1.6232630293670176
520.0	500.0	-1.77685546875	-0.023773193359375	1.7770144967189447
520.0	520.0	-1.8916015625	0.04742431640625	1.8921959563002564
520.0	540.0	-1.9920654296875	0.15484619140625	1.9980745779747724
520.0	560.0	-2.1123046875	0.25250244140625	2.127343078995626
520.0	580.0	-2.268310546875	0.46923828125	2.316337044053567
520.0	600.0	-2.269287109375	0.5718994140625	2.3402420653813945
520.0	620.0	-2.203369140625	0.70477294921875	2.3133396810259073
520.0	640.0	-2.1243896484375	0.7255859375	2.2448844805660175
520.0	660.0	-1.98876953125	0.82147216796875	2.1517483057215645
520.0	680.0	-1.8297119140625	0.98529052734375	2.078134526861912
520.0	700.0	-1.5247802734375	1.092529296875	1.8757865408394205
520.0	720.0	-0.9305419921875	1.0478515625	1.4013926274452755
520.0	740.0	2.7449951171875	-2.8052978515625	3.9248814287013047
520.0	760.0	3.2855224609375	-2.39129638671875	4.063613693556384
520.0	780.0	3.426025390625	-2.39666748046875	4.181108105412202
520.0	800.0	3.550048828125	-2.40606689453125	4.28859004604438
540.0	0.0	-0.6343994140625	0.9967190027236938	1.1814869389685856
540.0	20.0	-0.41015625	0.9618911743164062	1.04568770703392
540.0	40.0	-0.282958984375	0.9471282958984375	0.9884926887590063
540.0	60.0	-0.2176513671875	0.8434677124023438	0.8710969518393638
540.0	80.0	-0.186279296875	0.6921920776367188	0.7168192581029625
540.0	100.0	-0.145263671875	0.44725799560546875	0.47025657783770464
540.0	120.0	-0.2232666015625	-0.03984832763671875	0.2267947631421665
540.0	140.0	-0.3720703125	-0.7263641357421875	0.8161134572694796
540.0	160.0	-0.47802734375	-1.50885009765625	1.5827630140264068
540.0	180.0	-0.53173828125	-2.4551239013671875	2.5120467692324406
540.0	200.0	-0.599365234375	-2.3640289306640625	2.43882583822504
540.0	220.0	-0.4832763671875	-2.3729248046875	2.4216374988389897
540.0	240.0	-0.494873046875	-2.1352081298828125	2.1918058970723213
540.0	260.0	0.1929931640625	0.185211181640625	0.26748746359328995
540.0	280.0	0.8826904296875	3.310028076171875	3.425701134031979
540.0	300.0	0.6627197265625	3.137176513671875	3.2064113762755855
540.0	320.0	0.74462890625	2.9627685546875	3.0549091175791347
540.0	340.0	-0.1593017578125	1.73895263671875	1.7462340400969296
540.0	360.0	-0.466064453125	-0.281524658203125	0.5444926148655201
540.0	380.0	-0.940673828125	-0.522064208984375	1.0758337646782719
540.0	400.0	-0.9671630859375	-0.462310791015625	1.0719774728461606
540.0	420.0	-1.0452880859375	-0.286224365234375	1.083767304294009
540.0	440.0	-1.1756591796875	-0.166412353515625	1.1873784477520615
540.0	460.0	-1.210693359375	-0.120208740234375	1.216646436588485
540.0	480.0	-1.293701171875	0.071868896484375	1.2956958981152291
540.0	500.0	-1.30615234375	0.111602783203125	1.310911563112593
540.0	520.0	-1.2950439453125	0.24908447265625	1.3187804573957742
540.0	540.0	-1.3978271484375	0.23162841796875	1.4168883022029712
540.0	560.0	-1.4454345703125	0.29193115234375	1.4746202544259424
540.0	580.0	-1.5645751953125	0.39874267578125	1.6145870256125368
540.0	600.0	-1.58837890625	0.340087890625	1.6243790577231991
540.0	620.0	-1.586181640625	0.3140869140625	1.6169795257334338
540.0	640.0	-1.5794677734375	0.26043701171875	1.600795391172965
540.0	660.0	-1.6240234375	0.289794921875	1.649676702355299
540.0	680.0	-1.6201171875	0.44830322265625	1.6809983583207002
540.0	700.0	-1.2705078125	0.27996826171875	1.3009889811959798
540.0	720.0	-0.0106201171875	-0.8570556640625	0.8571214605822731
540.0	740.0	2.6463623046875	-3.1297607421875	4.098613881668897
540.0	760.0	3.3094482421875	-2.48583984375	4.139063589327054
540.0	780.0	3.478759765625	-2.45672607421875	4.258787680863836
540.0	800.0	3.6124267578125	-2.46142578125	4.371297742909067
560.0	0.0	-0.8922119140625	0.931106686592102	1.2895742558734617
560.0	20.0	-0.5941162109375	0.8764877319335938	1.0588695936369252
560.0	40.0	-0.3992919921875	0.8591537475585938	0.9474065953797443
560.0	60.0	-0.2901611328125	0.7549552917480469	0.808796003658161
560.0	80.0	-0.216796875	0.6637802124023438	0.6982872298607975
560.0	100.0	-0.1285400390625	0.6243515014648438	0.6374459498840618
560.0	120.0	-0.096435546875	0.5539932250976562	0.5623240241668346
560.0	140.0	-0.193359375	0.2818603515625	0.34180858047060014
560.0	160.0	-0.34033203125	-0.2090606689453125	0.3994148905519329
560.0	180.0	-0.322265625	-1.8754425048828125	1.9029292478118462
560.0	200.0	-0.2698974609375	-1.820587158203125	1.8404842406374036
560.0	220.0	-0.27734375	-1.837310791015625	1.8581255335543194
560.0	240.0	-0.298095703125	-1.7336273193359375	1.7590692796389507
560.0	260.0	-0.305419921875	-0.66021728515625	0.727439476724504
560.0	280.0	0.0040283203125	3.02838134765625	3.0283840268692517
560.0	300.0	0.0611572265625	3.201904296875	3.20248830328971
560.0	320.0	0.28662109375	2.96783447265625	2.98164268625019
560.0	340.0	0.38818359375	2.36907958984375	2.4006716988107506
560.0	360.0	-0.1884765625	-0.750885009765625	0.7741780883637428
560.0	380.0	-0.3250732421875	-0.743011474609375	0.8110108903014133
560.0	400.0	-0.31884765625	-0.526397705078125	0.6154334828457376
560.0	420.0	-0.389404296875	-0.215789794921875	0.4451976437686278
560.0	440.0	-0.47216796875	-0.076141357421875	0.4782678088932462
560.0	460.0	-0.4183349609375	0.051849365234375	0.42153587773496487
560.0	480.0	-0.2711181640625	0.1861572265625	0.32887622578420384
560.0	500.0	-0.157470703125	0.23248291015625	0.280794098686922
560.0	520.0	-0.327392578125	4.2388916015625	4.251515954340102
560.0	540.0	-1.465087890625	4.01287841796875	4.271963918931829
560.0	560.0	-1.970947265625	3.882080078125	4.35375457012102
560.0	580.0	-2.1234130859375	3.79107666015625	4.345243995072323
560.0	600.0	-2.3048095703125	3.5013427734375	4.191843075844693
560.0	620.0	-2.3271484375	3.1474609375	3.9143492694504243
560.0	640.0	-2.64306640625	3.3111572265625	4.236692366323564
560.0	660.0	-2.72265625	3.53948974609375	4.465517295719149
560.0	680.0	-2.6712646484375	3.61480712890625	4.494717499596985
560.0	700.0	-2.59423828125	3.7103271484375	4.527317065143031
560.0	720.0	-2.4359130859375	3.66033935546875	4.396789369464376
560.0	740.0	-2.1600341796875	3.664794921875	4.2539945318275905
560.0	760.0	1.525390625	-4.035888671875	4.314535192880786
560.0	780.0	2.388916015625	-2.88189697265625	3.7432939893514754
560.0	800.0	3.2890625	-3.46533203125	4.7777042829913094
580.0	0.0	-1.107421875	0.8169571161270142	1.376154838242806
580.0	20.0	-0.827880859375	0.7728824615478516	1.1325784814694984
580.0	40.0	-0.553955078125	0.7561302185058594	0.9373361915119854
580.0	60.0	-0.40966796875	0.6444435119628906	0.7636329515747833
580.0	80.0	-0.314453125	0.5171279907226562	0.6052289869224022
580.0	100.0	-0.2261962890625	0.46417999267578125	0.5163601715722606
580.0	120.0	-0.1839599609375	0.481109619140625	0.5150803168999605
580.0	140.0	-0.21533203125	0.3761138916015625	0.43339305847916265
580.0	160.0	-0.3155517578125	0.1896209716796875	0.36814266902833676
580.0	180.0	-0.3123779296875	-0.420623779296875	0.5239316125849202
580.0	200.0	-0.2703857421875	-1.1796722412109375	1.210262387361485
580.0	220.0	-0.2667236328125	-0.9940032958984375	1.029166676762153
580.0	240.0	-0.291259765625	-0.8822174072265625	0.9290531764573481
580.0	260.0	-0.3507080078125	-0.60015869140625	0.695116221659569
580.0	280.0	-0.2042236328125	2.325927734375	2.334876253195007
580.0	300.0	-0.1671142578125	2.927734375	2.9324999140189014
580.0	320.0	-0.1583251953125	2.710357666015625	2.7149780008685904
580.0	340.0	-0.4927978515625	0.53546142578125	0.7277146837904983
580.0	360.0	-0.6494140625	-0.30462646484375	0.7173115833833679
580.0	380.0	-0.5758056640625	-0.1815185546875	0.6037393050500319
580.0	400.0	-0.4794921875	0.022796630859375	0.48003379490622716
580.0	420.0	-0.425537109375	0.384979248046875	0.573838699358947
580.0	440.0	-0.49072265625	0.475372314453125	0.6832185321736937
580.0	460.0	-0.46044921875	0.699127197265625	0.8371333949879036
580.0	480.0	-0.376953125	0.97821044921875	1.0483269248702975
580.0	500.0	-0.402099609375	1.3228759765625	1.382636953515172
580.0	520.0	-1.6165771484375	3.701416015625	4.039034810146549
580.0	540.0	-1.8311767578125	3.7503662109375	4.17354226461101
580.0	560.0	-2.0361328125	3.82958984375	4.337233588532246
580.0	580.0	-2.0584716796875	3.822265625	4.341315487744714
580.0	600.0	-2.161376953125	3.7159423828125	4.298811245668056
580.0	620.0	-2.1396484375	3.491943359375	4.095334401630635
580.0	640.0	-2.2471923828125	3.360107421875	4.042300767126314
580.0	660.0	-2.2711181640625	3.56683349609375	4.228507881509858
580.0	680.0	-2.179931640625	3.78155517578125	4.364889632656932
580.0	700.0	-2.001953125	3.87445068359375	4.361098991572805
580.0	720.0	-1.874755859375	3.96002197265625	4.381379184250228
580.0	740.0	-1.467041015625	3.82574462890625	4.097381030259579
580.0	760.0	0.09716796875	-3.7467041015625	3.747963879070376
580.0	780.0	2.08837890625	-2.44757080078125	3.217441418411051
580.0	800.0	3.3934326171875	-2.80450439453125	4.40234367426455
600.0	0.0	-1.1495361328125	0.6562415957450867	1.3236639878109457
600.0	20.0	-0.9462890625	0.6281871795654297	1.1358178209455503
600.0	40.0	-0.6910400390625	0.6136322021484375	0.924164928517114
600.0	60.0	-0.536376953125	0.4854087829589844	0.7234099269552366
600.0	80.0	-0.3941650390625	0.36922454833984375	0.5400859608579951
600.0	100.0	-0.331298828125	0.23738861083984375	0.40756872558314516
600.0	120.0	-0.261962890625	0.29016876220703125	0.3909251419714091
600.0	140.0	-0.2667236328125	0.240264892578125	0.3589828894338493
600.0	160.0	-0.3370361328125	0.271209716796875	0.43260613184078456
600.0	180.0	-0.328125	0.195068359375	0.3817298527155744
600.0	200.0	-0.2808837890625	-0.5944976806640625	0.6575128860129333
600.0	220.0	-0.2769775390625	-0.234405517578125	0.36285328139096024
600.0	240.0	-0.2774658203125	-0.17022705078125	0.32552193514319555
600.0	260.0	-0.325927734375	-0.1671142578125	0.3662732084101201
600.0	280.0	-0.3612060546875	0.8311767578125	0.9062696158818349
600.0	300.0	-0.43310546875	0.390533447265625	0.5831781207267038
600.0	320.0	-0.4774169921875	0.02520751953125	0.47808200496387415
600.0	340.0	-0.4906005859375	0.12628173828125	0.5065925506218508
600.0	360.0	-0.5538330078125	0.116180419921875	0.5658877013293927
600.0	380.0	-0.535888671875	0.304473876953125	0.6163448794228911
600.0	400.0	-0.4149169921875	0.594024658203125	0.7245836079841038
600.0	420.0	-0.3642578125	0.722503662109375	0.809132433986392
600.0	440.0	-0.373291015625	0.62115478515625	0.7246926586276772
600.0	460.0	-0.38671875	0.793365478515625	0.8825985350667024
600.0	480.0	-0.399658203125	1.495330810546875	1.5478181134409423
600.0	500.0	-0.429931640625	2.07696533203125	2.1209965125077845
600.0	520.0	-1.62646484375	3.56805419921875	3.921275131448604
600.0	540.0	-1.836669921875	3.61376953125	4.0537250309944755
600.0	560.0	-2.043212890625	3.6988525390625	4.225663145844125
600.0	580.0	-2.0633544921875	3.7061767578125	4.241836621155971
600.0	600.0	-2.1654052734375	3.602294921875	4.2030356532389
600.0	620.0	-2.1058349609375	3.4544677734375	4.0457247163425345
600.0	640.0	-2.2000732421875	3.41668701171875	4.063751026703902
600.0	660.0	-2.232421875	3.57232666015625	4.212508183356042
600.0	680.0	-2.13427734375	3.75396728515625	4.318264716071485
600.0	700.0	-1.9659423828125	3.83880615234375	4.31292964559019
600.0	720.0	-1.86328125	3.85626220703125	4.282823277463021
600.0	740.0	-1.46728515625	3.6768798828125	3.958834601544102
600.0	760.0	-0.1905517578125	-0.2025146484375	0.27806861605941413
600.0	780.0	2.1678466796875	-2.75152587890625	3.5029207654360284
600.0	800.0	3.396728515625	-2.87225341796875	4.448326011646762
620.0	0.0	-1.22509765625	0.4651184678077698	1.31041957267323
620.0	20.0	-1.0450439453125	0.44230079650878906	1.1347893382591434
620.0	40.0	-0.870361328125	0.4363212585449219	0.9736041711875204
620.0	60.0	-0.7208251953125	0.3268318176269531	0.7914594109685232
620.0	80.0	-0.467041015625	0.25162506103515625	0.5305115282602043
620.0	100.0	-0.39453125	0.14874267578125	0.4216388156054048
620.0	120.0	-0.3251953125	0.1707763671875	0.3673098948595484
620.0	140.0	-0.28564453125	0.12493896484375	0.3117732239453222
620.0	160.0	-0.3603515625	0.201263427734375	0.41274715739733614
620.0	180.0	-0.3709716796875	0.3467864990234375	0.5078197150909934
620.0	200.0	-0.33837890625	0.4124298095703125	0.5334778645990389
620.0	220.0	-0.322265625	0.8006134033203125	0.863039370268109
620.0	240.0	-0.284423828125	0.8712615966796875	0.9165116932446187
620.0	260.0	-0.2899169921875	0.88055419921875	0.9270531592744944
620.0	280.0	-0.3636474609375	0.777740478515625	0.8585567702650791
620.0	300.0	-0.4227294921875	0.4609375	0.6254307335519671
620.0	320.0	-0.4466552734375	0.231475830078125	0.5030725526202805
620.0	340.0	-0.392578125	0.6849365234375	0.7894654047943865
620.0	360.0	-0.4423828125	0.69647216796875	0.8250915304076881
620.0	380.0	-0.3994140625	0.886138916015625	0.9719947385660587
620.0	400.0	-0.3424072265625	0.8709716796875	0.9358602329514212
620.0	420.0	-0.3326416015625	0.827728271484375	0.8920675571415969
620.0	440.0	-0.3721923828125	0.500335693359375	0.6235887874818253
620.0	460.0	-0.38916015625	0.657318115234375	0.7638800506805996
620.0	480.0	-0.4256591796875	1.51348876953125	1.5722067271034852
620.0	500.0	-0.48486328125	2.132080078125	2.1865172903597223
620.0	520.0	-1.658203125	3.44549560546875	3.823751766402238
620.0	540.0	-1.8519287109375	3.4827880859375	3.944547223946346
620.0	560.0	-2.0498046875	3.566162109375	4.113296907255653
620.0	580.0	-1.99755859375	3.611572265625	4.127189669169104
620.0	600.0	-2.0623779296875	3.6180419921875	4.164568474895591
620.0	620.0	-1.9866943359375	3.54058837890625	4.05989167999494
620.0	640.0	-2.1258544921875	3.4801025390625	4.078035189198719
620.0	660.0	-2.1900634765625	3.572509765625	4.1903703961414935
620.0	680.0	-2.1146240234375	3.66571044921875	4.231910662810656
620.0	700.0	-1.9674072265625	3.71160888671875	4.200801319165183
620.0	720.0	-1.870361328125	3.72906494140625	4.17183135265206
620.0	740.0	-1.50439453125	3.5604248046875	3.865207328913797
620.0	760.0	-0.4881591796875	0.71185302734375	0.8631535884485649
620.0	780.0	1.848876953125	-2.84710693359375	3.3947553489337623
620.0	800.0	3.2435302734375	-3.0089111328125	4.424255286471221
