# Supplementary material for: Real-time emotion detection by quantitative facial motion analysis
Source: PLoS One. 2023 Mar 10;18(3):e0282730. doi: 10.1371/journal.pone.0282730 (PMC10004542; doi:10.1371/journal.pone.0282730)
Supplement: S1 Dataset — Data from each participant is organized into folders by Study ID and subsequently by emotions. The data files (.csv) contain the pixel displacement results after DISC-processing of videos. (ZIP) [file pone.0282730.s004.zip › S1_Dataset/1/happy/result/101100_cropped_result.csv]

pos_x	pos_y	disp_x	disp_y	disp_xy_indi
0.0	0.0	0.5396506190299988	1.4609036445617676	1.5573895624773257
0.0	20.0	0.4185759425163269	1.53955078125	1.5954380049694556
0.0	40.0	0.4962201714515686	1.5230979919433594	1.6018932397689047
0.0	60.0	0.492522656917572	1.5754280090332031	1.65062169476336
0.0	80.0	0.5238121151924133	1.6320877075195312	1.714085592104055
0.0	100.0	0.5866410136222839	1.6526107788085938	1.7536447944490148
0.0	120.0	0.7345209717750549	1.4185714721679688	1.5974561276060664
0.0	140.0	0.8367440700531006	1.2888641357421875	1.5366559143710359
0.0	160.0	0.8294177055358887	1.3097381591796875	1.550273451965109
0.0	180.0	0.7325575351715088	1.5272216796875	1.6938260244913186
0.0	200.0	0.2204332947731018	2.0912322998046875	2.102817959118413
0.0	220.0	0.22044077515602112	2.19219970703125	2.2032552486852914
0.0	240.0	0.3275805711746216	2.1929473876953125	2.2172792507509707
0.0	260.0	0.5448243021965027	1.880035400390625	1.957387704821363
0.0	280.0	0.82086181640625	1.37347412109375	1.6000766490852922
0.0	300.0	0.9562634229660034	1.163604736328125	1.5061260626215531
0.0	320.0	0.964866042137146	1.074737548828125	1.4443085813393506
0.0	340.0	0.8012692928314209	1.513916015625	1.7128847544421781
0.0	360.0	0.5825825333595276	1.77459716796875	1.8677787654693778
0.0	380.0	0.44702064990997314	1.752655029296875	1.8087639738687755
0.0	400.0	0.38375407457351685	1.520843505859375	1.5685127219969914
0.0	420.0	0.37820130586624146	1.3822021484375	1.433010469921337
0.0	440.0	0.24158483743667603	0.63214111328125	0.6767315721759724
0.0	460.0	0.10352703928947449	0.861663818359375	0.8678608089628788
0.0	480.0	-0.02143917977809906	0.851104736328125	0.8513747181057967
0.0	500.0	-0.0930781364440918	1.82330322265625	1.8256774581597297
0.0	520.0	0.25439634919166565	2.177001953125	2.1918154590184167
0.0	540.0	0.8361536264419556	2.363525390625	2.507071031929708
0.0	560.0	1.0267345905303955	2.364501953125	2.5778001097299144
0.0	580.0	1.5866609811782837	2.3377685546875	2.8253592487468415
0.0	600.0	1.8670165538787842	2.2681884765625	2.9377593124128336
0.0	620.0	2.192486524581909	2.100341796875	3.036187218234963
0.0	640.0	1.80598783493042	2.1448974609375	2.803957413701713
0.0	660.0	1.5207207202911377	2.286376953125	2.7459262701143223
0.0	680.0	1.6326982975006104	2.3677978515625	2.876138104564067
0.0	700.0	1.6866309642791748	2.532958984375	3.043124254149234
0.0	720.0	1.9449913501739502	2.4493408203125	3.127660756268268
0.0	740.0	2.150934934616089	3.4854736328125	4.095735286610096
0.0	760.0	2.265671730041504	3.1636962890625	3.89130345742106
0.0	780.0	3.0054938793182373	-1.7774658203125	3.491758611502029
0.0	800.0	3.194157600402832	-1.6885986328125	3.613033091316411
20.0	0.0	0.5212936401367188	1.4080531597137451	1.5014528829859604
20.0	20.0	0.4590473175048828	1.5572967529296875	1.623544768829544
20.0	40.0	0.4974842071533203	1.5783157348632812	1.6548628629841167
20.0	60.0	0.4931678771972656	1.6129264831542969	1.6866376004227304
20.0	80.0	0.5015525817871094	1.6926498413085938	1.7653947087207786
20.0	100.0	0.5887947082519531	1.57891845703125	1.6851298770182213
20.0	120.0	0.7187576293945312	1.3709259033203125	1.5479180734804607
20.0	140.0	0.7848453521728516	1.346221923828125	1.5582989748513683
20.0	160.0	0.7831840515136719	1.400634765625	1.6047289507025069
20.0	180.0	0.6765995025634766	1.5825958251953125	1.7211613616377681
20.0	200.0	0.2913074493408203	2.0537109375	2.0742682191193555
20.0	220.0	0.34116172790527344	2.0376129150390625	2.0659762138324096
20.0	240.0	0.44771385192871094	1.9044342041015625	1.9563530690958613
20.0	260.0	0.6184310913085938	1.5802001953125	1.6969059113465312
20.0	280.0	0.8523807525634766	1.063934326171875	1.3632715055143934
20.0	300.0	0.9962215423583984	0.76458740234375	1.255807014346436
20.0	320.0	1.0417327880859375	0.47369384765625	1.1443745291995464
20.0	340.0	0.8871288299560547	0.850830078125	1.2291905396566443
20.0	360.0	0.6600856781005859	1.125946044921875	1.305169566956234
20.0	380.0	0.4840888977050781	1.103668212890625	1.2051662063908462
20.0	400.0	0.3968334197998047	0.95513916015625	1.0342956919247004
20.0	420.0	0.37396240234375	0.888641357421875	0.9641220568409901
20.0	440.0	0.22132110595703125	0.12078857421875	0.2521366922997165
20.0	460.0	0.08281707763671875	0.374053955078125	0.38311229379631534
20.0	480.0	-0.05757331848144531	0.4088134765625	0.4128476058064085
20.0	500.0	-0.10576057434082031	1.69293212890625	1.6962324404892002
20.0	520.0	0.24184036254882812	2.064453125	2.0785700532529603
20.0	540.0	0.7382907867431641	2.239501953125	2.358059007709631
20.0	560.0	0.8198814392089844	2.2100830078125	2.357259526607315
20.0	580.0	1.549398422241211	2.2845458984375	2.7603958833673037
20.0	600.0	1.8304023742675781	2.1573486328125	2.829227098559313
20.0	620.0	2.7154464721679688	2.1318359375	3.452299814272505
20.0	640.0	3.2523059844970703	2.1834716796875	3.917274919225457
20.0	660.0	3.1872100830078125	2.2125244140625	3.8798933485405596
20.0	680.0	3.2955150604248047	2.2520751953125	3.99152379409525
20.0	700.0	2.9269371032714844	2.5003662109375	3.8495184108281935
20.0	720.0	2.6914539337158203	2.7177734375	3.8249466316400977
20.0	740.0	2.5239028930664062	3.2125244140625	4.085388466789491
20.0	760.0	2.26251220703125	2.9752197265625	3.7377658980053923
20.0	780.0	2.9334030151367188	-2.88232421875	4.112498772182916
20.0	800.0	3.133626937866211	-2.8094482421875	4.208636027414488
40.0	0.0	0.5020523071289062	1.5144418478012085	1.595490717448709
40.0	20.0	0.47057342529296875	1.5784416198730469	1.6470935905222281
40.0	40.0	0.50299072265625	1.6033592224121094	1.6804048509725924
40.0	60.0	0.4847373962402344	1.6488571166992188	1.7186332170080454
40.0	80.0	0.492095947265625	1.6711273193359375	1.742074894700618
40.0	100.0	0.5683250427246094	1.5688705444335938	1.6686366109429849
40.0	120.0	0.6886672973632812	1.4052886962890625	1.5649597331482554
40.0	140.0	0.757080078125	1.39013671875	1.5829246164965571
40.0	160.0	0.7666702270507812	1.391632080078125	1.5888433161733304
40.0	180.0	0.6520767211914062	1.5613250732421875	1.6920224687203351
40.0	200.0	0.3518714904785156	1.88031005859375	1.9129504599597982
40.0	220.0	0.5300140380859375	1.557586669921875	1.6452936257356854
40.0	240.0	0.62274169921875	1.3266143798828125	1.4655077402926657
40.0	260.0	0.7155952453613281	1.0855712890625	1.3002082828610797
40.0	280.0	0.8635902404785156	0.792510986328125	1.172118495247182
40.0	300.0	1.0382957458496094	0.5045166015625	1.1543808111284468
40.0	320.0	1.1146774291992188	-0.011444091796875	1.1147361743494444
40.0	340.0	0.9954376220703125	0.004913330078125	0.9954497477248436
40.0	360.0	0.7872848510742188	-0.074798583984375	0.7908301112736049
40.0	380.0	0.5530014038085938	-0.334381103515625	0.6462362377665016
40.0	400.0	0.4093780517578125	-0.370330810546875	0.5520283493638054
40.0	420.0	0.3409271240234375	-0.3720703125	0.504646035691097
40.0	440.0	0.17761993408203125	-0.998748779296875	1.0144200141609505
40.0	460.0	0.036235809326171875	-0.777008056640625	0.7778525271296375
40.0	480.0	-0.13646697998046875	-0.69976806640625	0.7129506177758257
40.0	500.0	-0.1123504638671875	1.560699462890625	1.5647381378998397
40.0	520.0	0.2375030517578125	1.9464111328125	1.9608477752061004
40.0	540.0	0.7373275756835938	2.13037109375	2.2543586562366285
40.0	560.0	0.8193244934082031	2.095458984375	2.24994243941851
40.0	580.0	1.5475273132324219	2.171875	2.666811167073019
40.0	600.0	1.829986572265625	2.0501708984375	2.7480996283745824
40.0	620.0	2.6710777282714844	2.1339111328125	3.418805778807723
40.0	640.0	3.1864051818847656	2.2652587890625	3.909549253375252
40.0	660.0	3.0734176635742188	2.2750244140625	3.8238242924264227
40.0	680.0	3.1973533630371094	2.337890625	3.960909125767417
40.0	700.0	2.9058265686035156	2.539306640625	3.8590032731165578
40.0	720.0	2.6749420166015625	2.666015625	3.7766326409811923
40.0	740.0	2.51788330078125	3.0479736328125	3.9534642508404336
40.0	760.0	2.248046875	2.7225341796875	3.530709151397769
40.0	780.0	2.8827133178710938	-3.5274658203125	4.555551688490024
40.0	800.0	3.143840789794922	-3.4520263671875	4.669070673199977
60.0	0.0	0.6334037780761719	1.437690019607544	1.571035626127017
60.0	20.0	0.5718727111816406	1.5333137512207031	1.6364869255440888
60.0	40.0	0.5587921142578125	1.5925064086914062	1.6876982220408707
60.0	60.0	0.5787773132324219	1.5483169555664062	1.6529575231103084
60.0	80.0	0.5763435363769531	1.59234619140625	1.693439773127312
60.0	100.0	0.6654624938964844	1.5007553100585938	1.6416780535330289
60.0	120.0	0.760528564453125	1.378082275390625	1.5740122156752576
60.0	140.0	0.7920684814453125	1.357269287109375	1.571480956623234
60.0	160.0	0.783905029296875	1.388671875	1.59465252370946
60.0	180.0	0.7370643615722656	1.43634033203125	1.614415504917979
60.0	200.0	0.5330162048339844	1.528289794921875	1.6185722016264739
60.0	220.0	0.61376953125	1.2364654541015625	1.3804201739606052
60.0	240.0	0.68572998046875	0.85821533203125	1.0985259042221904
60.0	260.0	0.8138084411621094	0.436737060546875	0.9235926802231745
60.0	280.0	0.4510002136230469	1.500518798828125	1.5668305135925304
60.0	300.0	0.6766738891601562	1.1201171875	1.3086443619272738
60.0	320.0	0.7421035766601562	0.760772705078125	1.0627760005211278
60.0	340.0	0.5881156921386719	0.569549560546875	0.8186982162304297
60.0	360.0	0.5009727478027344	-1.018646240234375	1.1351712896231345
60.0	380.0	0.2923736572265625	-1.429901123046875	1.4594860660968128
60.0	400.0	0.23563003540039062	-1.953582763671875	1.967741631439105
60.0	420.0	0.14526748657226562	-2.000885009765625	2.006151406290116
60.0	440.0	0.0784454345703125	-1.967803955078125	1.9693669266609604
60.0	460.0	-0.08360671997070312	-1.865386962890625	1.8672596511858144
60.0	480.0	-0.26348114013671875	-1.844940185546875	1.8636594644552107
60.0	500.0	-0.16421890258789062	1.33721923828125	1.3472650589979158
60.0	520.0	0.25890350341796875	1.873779296875	1.891581316644745
60.0	540.0	0.750579833984375	2.058837890625	2.1913884975186875
60.0	560.0	0.8217391967773438	2.0174560546875	2.1783902864536295
60.0	580.0	1.5642051696777344	2.0850830078125	2.606589527009378
60.0	600.0	1.8483734130859375	1.9593505859375	2.69361077233081
60.0	620.0	2.7016754150390625	2.037353515625	3.3837640869091388
60.0	640.0	3.1862831115722656	2.1668701171875	3.8532747335027655
60.0	660.0	3.029552459716797	2.2220458984375	3.7570834540823035
60.0	680.0	3.104267120361328	2.3170166015625	3.8736339897404672
60.0	700.0	2.828510284423828	2.5379638671875	3.8002277589955966
60.0	720.0	2.5734291076660156	2.6795654296875	3.7151861681696468
60.0	740.0	2.434783935546875	3.0562744140625	3.9075550036883944
60.0	760.0	2.3941497802734375	2.2230224609375	3.2670754555436834
60.0	780.0	3.4544754028320312	0.1297607421875	3.4569116504453183
60.0	800.0	3.5835533142089844	0.1956787109375	3.5888918225118402
80.0	0.0	0.7671279907226562	1.3473880290985107	1.5504643998196634
80.0	20.0	0.68170166015625	1.4430694580078125	1.5959845281501788
80.0	40.0	0.6874160766601562	1.4732322692871094	1.6257165133317948
80.0	60.0	0.6568527221679688	1.4878082275390625	1.6263544572301567
80.0	80.0	0.6591415405273438	1.5251846313476562	1.6615221124462491
80.0	100.0	0.7303390502929688	1.4295425415039062	1.6052996624780942
80.0	120.0	0.803985595703125	1.3564529418945312	1.576818766273549
80.0	140.0	0.8519058227539062	1.3610076904296875	1.6056417608703262
80.0	160.0	0.8890533447265625	1.290863037109375	1.567400150039781
80.0	180.0	0.9262008666992188	1.1720733642578125	1.493855420272327
80.0	200.0	0.9783554077148438	0.927337646484375	1.3480112812554863
80.0	220.0	1.1172027587890625	0.4358673095703125	1.1992173763742564
80.0	240.0	0.9114608764648438	0.265716552734375	0.9494030839022491
80.0	260.0	0.6913299560546875	0.68212890625	0.9712038678261107
80.0	280.0	0.10454559326171875	1.756439208984375	1.7595478043884178
80.0	300.0	0.218109130859375	1.508575439453125	1.5242609518994512
80.0	320.0	0.5016860961914062	0.946044921875	1.0708360907801193
80.0	340.0	0.7966842651367188	-0.210693359375	0.8240737284983404
80.0	360.0	1.2128982543945312	-1.40887451171875	1.8590453370706286
80.0	380.0	0.9052658081054688	-2.05621337890625	2.246668565435922
80.0	400.0	0.9940948486328125	-2.576873779296875	2.7619744825950248
80.0	420.0	0.9761123657226562	-2.696258544921875	2.8675085861390035
80.0	440.0	0.9964599609375	-2.771148681640625	2.9448594991119927
80.0	460.0	0.8321304321289062	-2.724365234375	2.848614924194948
80.0	480.0	0.4544830322265625	-2.61029052734375	2.6495606171066104
80.0	500.0	-0.38343048095703125	-2.148345947265625	2.1822944904067314
80.0	520.0	-0.5165481567382812	-1.900634765625	1.9695772415754897
80.0	540.0	-0.38103485107421875	-1.7183837890625	1.7601222696863836
80.0	560.0	-0.26558685302734375	-1.5335693359375	1.5563968917434758
80.0	580.0	1.5224075317382812	1.817626953125	2.3709686698520325
80.0	600.0	2.0317459106445312	1.888427734375	2.773833223785718
80.0	620.0	3.135528564453125	2.211669921875	3.837059189252629
80.0	640.0	3.7851715087890625	2.2960205078125	4.427102158663615
80.0	660.0	4.154487609863281	2.372314453125	4.78410317248837
80.0	680.0	4.22296142578125	2.2958984375	4.80671955068645
80.0	700.0	4.095100402832031	2.58154296875	4.840889526603311
80.0	720.0	3.6383743286132812	3.0438232421875	4.743693464463421
80.0	740.0	3.3800048828125	2.027099609375	3.9412644968543558
80.0	760.0	3.14630126953125	0.438232421875	3.1766742568661934
80.0	780.0	3.4072799682617188	0.2532958984375	3.4166819568527065
80.0	800.0	3.5675811767578125	0.232421875	3.575144106289308
100.0	0.0	0.7374038696289062	1.3683815002441406	1.5544234935030061
100.0	20.0	0.6929550170898438	1.424896240234375	1.5844607761456397
100.0	40.0	0.69110107421875	1.4633903503417969	1.618373261105051
100.0	60.0	0.69598388671875	1.4616584777832031	1.6189005763936364
100.0	80.0	0.6323318481445312	1.5438385009765625	1.668316781452323
100.0	100.0	0.6645584106445312	1.5317459106445312	1.6696956057720909
100.0	120.0	0.7673416137695312	1.4876251220703125	1.6738702626061377
100.0	140.0	0.8842620849609375	1.37261962890625	1.6327902745172742
100.0	160.0	0.9900894165039062	1.2027587890625	1.5578529318713423
100.0	180.0	1.2685623168945312	0.7097930908203125	1.4536356433512057
100.0	200.0	1.4905548095703125	0.060882568359375	1.49179768315386
100.0	220.0	1.2929763793945312	-0.1925048828125	1.3072283838636787
100.0	240.0	0.16998291015625	0.6058349609375	0.6292298384845795
100.0	260.0	-0.5824508666992188	1.73614501953125	1.8312423490520953
100.0	280.0	-0.10683441162109375	1.655731201171875	1.6591743133379582
100.0	300.0	0.29048919677734375	1.34283447265625	1.3738953360421367
100.0	320.0	1.1036453247070312	0.455169677734375	1.1938226159176677
100.0	340.0	1.0680618286132812	-0.444793701171875	1.1569777466930473
100.0	360.0	1.032501220703125	-1.358428955078125	1.70627899147475
100.0	380.0	1.0432586669921875	-2.257476806640625	2.4868836279115816
100.0	400.0	1.0352325439453125	-2.819976806640625	3.003993277295164
100.0	420.0	1.007965087890625	-2.915435791015625	3.0847624657242667
100.0	440.0	1.0239105224609375	-2.992828369140625	3.1631336369396665
100.0	460.0	0.8713912963867188	-2.9547119140625	3.080526787178032
100.0	480.0	0.6856689453125	-2.84649658203125	2.9279147347697037
100.0	500.0	0.5944747924804688	-2.51422119140625	2.583545718235108
100.0	520.0	0.6857147216796875	-2.365966796875	2.4633318013298977
100.0	540.0	0.8205642700195312	-2.2208251953125	2.3675705415821278
100.0	560.0	0.7265472412109375	-2.0386962890625	2.1642905194886457
100.0	580.0	0.2058258056640625	-1.8939208984375	1.9050723429349259
100.0	600.0	-0.3706207275390625	-1.432861328125	1.4800173341274496
100.0	620.0	5.4385223388671875	7.1085205078125	8.950340163387551
100.0	640.0	5.014884948730469	8.154296875	9.572963416551751
100.0	660.0	4.782173156738281	7.409912109375	8.819068974086235
100.0	680.0	4.8363800048828125	7.4659423828125	8.895553227040253
100.0	700.0	4.594627380371094	6.853759765625	8.251340720716591
100.0	720.0	3.4323654174804688	5.529052734375	6.507807349531449
100.0	740.0	-0.5406494140625	-0.3106689453125	0.6235519084308103
100.0	760.0	2.9414443969726562	0.2354736328125	2.9508546172645898
100.0	780.0	3.379058837890625	0.1708984375	3.3833777362078097
100.0	800.0	3.5728836059570312	0.1343994140625	3.5754105308645134
120.0	0.0	0.755096435546875	1.300157070159912	1.503522209367857
120.0	20.0	0.6934585571289062	1.3948688507080078	1.5577367817223753
120.0	40.0	0.688201904296875	1.4571342468261719	1.6114782264590237
120.0	60.0	0.6222457885742188	1.5333290100097656	1.6547772280086162
120.0	80.0	0.542510986328125	1.6641998291015625	1.7503940246322782
120.0	100.0	0.64788818359375	1.6022491455078125	1.7282827959338496
120.0	120.0	0.88238525390625	1.3689804077148438	1.6287145523443625
120.0	140.0	1.1887435913085938	1.02178955078125	1.5675347562216928
120.0	160.0	1.4207916259765625	0.65948486328125	1.5663872858722434
120.0	180.0	1.4520187377929688	0.1090087890625	1.4561048489016026
120.0	200.0	1.320404052734375	-0.2660064697265625	1.3469321825592224
120.0	220.0	0.9605560302734375	-0.3738861083984375	1.0307563773016362
120.0	240.0	-0.01297760009765625	0.7847442626953125	0.784851562996153
120.0	260.0	-1.1451034545898438	1.72454833984375	2.0701035959998304
120.0	280.0	-1.5574951171875	2.02642822265625	2.5558173607753494
120.0	300.0	-1.4709701538085938	1.83984375	2.3555844747768524
120.0	320.0	-1.4719696044921875	1.604095458984375	2.1771120224010474
120.0	340.0	-1.5111923217773438	0.876007080078125	1.7467371404266303
120.0	360.0	-0.8107070922851562	-0.864471435546875	1.1851400138202777
120.0	380.0	1.236053466796875	-2.46636962890625	2.7587691674316877
120.0	400.0	0.943359375	-2.952423095703125	3.099472381945291
120.0	420.0	0.8749237060546875	-3.037750244140625	3.1612367891685835
120.0	440.0	0.8997039794921875	-3.143218994140625	3.2694484084995867
120.0	460.0	0.7447967529296875	-3.091888427734375	3.180329582406885
120.0	480.0	0.6638412475585938	-2.92523193359375	2.99961115267909
120.0	500.0	0.5841522216796875	-2.52008056640625	2.5868977326658587
120.0	520.0	0.6464385986328125	-2.3790283203125	2.465290776085302
120.0	540.0	0.5707015991210938	-2.2952880859375	2.365173928633158
120.0	560.0	0.46453857421875	-2.149658203125	2.1992786265500315
120.0	580.0	0.10324859619140625	-1.9478759765625	1.9506104410375766
120.0	600.0	0.07477569580078125	-1.857421875	1.8589264176967863
120.0	620.0	0.05596923828125	-1.8099365234375	1.8108016938656777
120.0	640.0	-0.18346405029296875	-1.60400390625	1.6144620122552156
120.0	660.0	-0.47801971435546875	-1.2296142578125	1.3192626995137355
120.0	680.0	-0.541748046875	-0.986328125	1.1253151187373662
120.0	700.0	-0.4794464111328125	-0.732421875	0.8753917203895919
120.0	720.0	-0.458343505859375	-0.68115234375	0.821003827493868
120.0	740.0	-0.3341064453125	-0.357421875	0.48926221346826915
120.0	760.0	2.7917098999023438	0.16943359375	2.7968467794828866
120.0	780.0	3.260772705078125	0.149658203125	3.2642052956186927
120.0	800.0	3.448028564453125	0.1298828125	3.4504739567583447
140.0	0.0	0.6552276611328125	1.3334444761276245	1.485731287558033
140.0	20.0	0.5835418701171875	1.4567127227783203	1.569246019871993
140.0	40.0	0.603240966796875	1.4934349060058594	1.610666781956702
140.0	60.0	0.5719451904296875	1.595672607421875	1.695078868646582
140.0	80.0	0.5171966552734375	1.7190170288085938	1.7951356287367137
140.0	100.0	0.703643798828125	1.5380630493164062	1.6913759308036036
140.0	120.0	1.3300323486328125	0.876556396484375	1.5929021202281666
140.0	140.0	1.7974395751953125	0.2955474853515625	1.821575511082628
140.0	160.0	1.821624755859375	0.01409912109375	1.8216793176559216
140.0	180.0	1.2089385986328125	-0.2239227294921875	1.2295014941217028
140.0	200.0	0.98785400390625	-0.4376068115234375	1.0804421569548823
140.0	220.0	1.010223388671875	-0.4200897216796875	1.09408713971082
140.0	240.0	0.18072509765625	0.7802734375	0.8009295837905649
140.0	260.0	-1.0904998779296875	1.479949951171875	1.8383258257823336
140.0	280.0	-1.8125762939453125	1.920623779296875	2.6408764687075266
140.0	300.0	-1.640411376953125	1.6156005859375	2.302414979737328
140.0	320.0	-1.7156524658203125	1.30609130859375	2.156232336706658
140.0	340.0	-1.8601226806640625	0.072540283203125	1.861536591047312
140.0	360.0	-1.232177734375	-0.64105224609375	1.3889600250948009
140.0	380.0	1.102081298828125	-2.53271484375	2.762105658547166
140.0	400.0	0.8962554931640625	-3.082366943359375	3.21002490372604
140.0	420.0	0.8067169189453125	-3.152313232421875	3.2539008747370697
140.0	440.0	0.820159912109375	-3.27374267578125	3.3749153157764766
140.0	460.0	0.663665771484375	-3.193878173828125	3.2621020899867053
140.0	480.0	0.6586456298828125	-2.94512939453125	3.0178802521464854
140.0	500.0	0.6011505126953125	-2.471405029296875	2.5434670742409318
140.0	520.0	0.53564453125	-2.395751953125	2.4549017260901267
140.0	540.0	0.30078125	-2.3065185546875	2.326047549700839
140.0	560.0	0.1515960693359375	-2.203857421875	2.2090651652207156
140.0	580.0	-0.0996551513671875	-2.0054931640625	2.007967624314554
140.0	600.0	-0.0688934326171875	-1.8118896484375	1.813198941973204
140.0	620.0	-0.0460205078125	-1.811767578125	1.812351964791676
140.0	640.0	0.002685546875	-1.7855224609375	1.7855244805586743
140.0	660.0	0.1156158447265625	-1.716552734375	1.7204418948171791
140.0	680.0	-0.2662506103515625	-1.4229736328125	1.447668244865578
140.0	700.0	-0.4755096435546875	-0.5101318359375	0.6973836183554001
140.0	720.0	-0.2918701171875	-0.166015625	0.33578170446167194
140.0	740.0	0.4293670654296875	-0.1298828125	0.44858178948616684
140.0	760.0	2.5751800537109375	0.1168212890625	2.5778284509658302
140.0	780.0	3.054840087890625	0.12109375	3.0572392217281044
140.0	800.0	3.219970703125	0.1070556640625	3.2217498730024294
160.0	0.0	0.43121337890625	1.5042221546173096	1.5648096589008154
160.0	20.0	0.4807281494140625	1.5350570678710938	1.6085707181408186
160.0	40.0	0.577392578125	1.5159530639648438	1.622188608460259
160.0	60.0	0.6193695068359375	1.5528488159179688	1.6718127978622577
160.0	80.0	0.6004486083984375	1.6284027099609375	1.7355788420972829
160.0	100.0	0.9004669189453125	1.3326492309570312	1.6083515302586158
160.0	120.0	1.4708099365234375	0.6849746704101562	1.622489497186216
160.0	140.0	1.648895263671875	0.2758636474609375	1.6718122928576624
160.0	160.0	1.2961273193359375	-0.0507049560546875	1.2971187380103146
160.0	180.0	0.816864013671875	-0.3096923828125	0.8735995586103562
160.0	200.0	1.0834197998046875	-0.4884033203125	1.18841754695103
160.0	220.0	1.2285003662109375	-0.4564666748046875	1.3105628466379076
160.0	240.0	0.101806640625	0.70989990234375	0.7171627872547582
160.0	260.0	-1.3401641845703125	1.231536865234375	1.8200887593840915
160.0	280.0	-2.392974853515625	1.588531494140625	2.8722397109981563
160.0	300.0	-2.4318695068359375	1.308624267578125	2.761609453194432
160.0	320.0	-2.6802825927734375	0.905914306640625	2.829239386849488
160.0	340.0	-2.71319580078125	-0.29864501953125	2.7295824407897684
160.0	360.0	-2.3314666748046875	-0.76446533203125	2.4535981944080567
160.0	380.0	0.92626953125	-2.515655517578125	2.680764429718389
160.0	400.0	0.7913818359375	-3.089080810546875	3.1888407712428584
160.0	420.0	0.6226348876953125	-3.1619873046875	3.222706613761215
160.0	440.0	0.6433563232421875	-3.297210693359375	3.3593906761582697
160.0	460.0	0.647125244140625	-3.16363525390625	3.2291421618384235
160.0	480.0	0.6812744140625	-2.8485107421875	2.9288476019782568
160.0	500.0	0.6064300537109375	-2.480560302734375	2.553612504971243
160.0	520.0	0.4853363037109375	-2.489013671875	2.535890452381661
160.0	540.0	0.1448974609375	-2.437255859375	2.4415592145684086
160.0	560.0	-0.11468505859375	-2.3348388671875	2.3376537806942372
160.0	580.0	-0.2701263427734375	-1.978271484375	1.9966287353815728
160.0	600.0	-0.2018890380859375	-1.7330322265625	1.744752097578175
160.0	620.0	-0.151092529296875	-1.7479248046875	1.7544429529771444
160.0	640.0	-0.076263427734375	-1.7259521484375	1.727636225918471
160.0	660.0	-0.0160064697265625	-1.6871337890625	1.687209717038607
160.0	680.0	-0.2433624267578125	-1.801025390625	1.817393113344877
160.0	700.0	-0.5222930908203125	-0.8060302734375	0.9604555556694783
160.0	720.0	-0.2931365966796875	-0.3673095703125	0.46994189508502343
160.0	740.0	0.427337646484375	-0.359375	0.5583617597291246
160.0	760.0	0.7921142578125	-0.269775390625	0.8367937373192507
160.0	780.0	0.98358154296875	-0.25341796875	1.0157033614959454
160.0	800.0	1.180419921875	-0.25048828125	1.206704425699583
180.0	0.0	0.337982177734375	1.6181132793426514	1.6530343424294305
180.0	20.0	0.392333984375	1.6167850494384766	1.6637066602569517
180.0	40.0	0.5049285888671875	1.5849876403808594	1.6634718813420002
180.0	60.0	0.6107940673828125	1.5418701171875	1.6584428995373446
180.0	80.0	0.632049560546875	1.5533294677734375	1.676997043062631
180.0	100.0	0.970916748046875	1.2256698608398438	1.5636322903448499
180.0	120.0	1.5110015869140625	0.5014114379882812	1.5920236260188765
180.0	140.0	1.3738250732421875	0.1561431884765625	1.3826698908909998
180.0	160.0	0.993682861328125	-0.156707763671875	1.005963693227688
180.0	180.0	0.6169891357421875	-0.3678436279296875	0.7183206305211941
180.0	200.0	0.79840087890625	-0.5537872314453125	0.9716605688974606
180.0	220.0	1.0332489013671875	-0.5401153564453125	1.1659021787631014
180.0	240.0	0.1819000244140625	0.4828948974609375	0.5160185082684979
180.0	260.0	-1.776123046875	0.9517822265625	2.015068853523572
180.0	280.0	-3.438934326171875	1.20550537109375	3.64410654337371
180.0	300.0	-3.4843292236328125	0.8973388671875	3.598022676585986
180.0	320.0	-3.699859619140625	0.431854248046875	3.72497775737031
180.0	340.0	-4.0278167724609375	-0.59918212890625	4.072140367929165
180.0	360.0	-2.751251220703125	-0.68572998046875	2.8354204071943383
180.0	380.0	0.505950927734375	-2.47674560546875	2.527895396467987
180.0	400.0	0.492950439453125	-2.949310302734375	2.9902226334459043
180.0	420.0	0.3367767333984375	-2.931243896484375	2.950526961211408
180.0	440.0	0.3789520263671875	-3.038543701171875	3.062083026669766
180.0	460.0	0.2005615234375	-2.681182861328125	2.688673736354644
180.0	480.0	0.041595458984375	-2.248291015625	2.2486757598969698
180.0	500.0	0.12371826171875	-2.228118896484375	2.2315510357492294
180.0	520.0	0.141937255859375	-2.384765625	2.3889858247345317
180.0	540.0	0.01611328125	-2.50732421875	2.5073759940948106
180.0	560.0	-0.0208740234375	-2.545654296875	2.54573987753121
180.0	580.0	-0.378173828125	-2.0052490234375	2.040597728675538
180.0	600.0	-0.47528076171875	-1.693359375	1.7587944096341521
180.0	620.0	-0.477203369140625	-1.7291259765625	1.7937669018973403
180.0	640.0	-0.47894287109375	-1.7041015625	1.7701266647012766
180.0	660.0	-0.4825439453125	-1.6746826171875	1.7428168370393164
180.0	680.0	-0.5919952392578125	-1.790283203125	1.8856225260362756
180.0	700.0	-0.67889404296875	-0.8634033203125	1.0983453077721526
180.0	720.0	-0.2190093994140625	-0.556640625	0.598175477959519
180.0	740.0	0.4883880615234375	-0.404541015625	0.6341737395710481
180.0	760.0	0.7835693359375	-0.3707275390625	0.8668447452922998
180.0	780.0	0.9785308837890625	-0.3516845703125	1.039809947790889
180.0	800.0	1.15570068359375	-0.3441162109375	1.2058441179062256
200.0	0.0	0.431915283203125	1.5301225185394287	1.5899137503669436
200.0	20.0	0.4190521240234375	1.560638427734375	1.615919857161789
200.0	40.0	0.510589599609375	1.54595947265625	1.6280947240025232
200.0	60.0	0.611175537109375	1.4927177429199219	1.612991567612453
200.0	80.0	0.7447357177734375	1.39154052734375	1.5782953869816763
200.0	100.0	1.2005615234375	0.9325332641601562	1.5201862584314354
200.0	120.0	1.603973388671875	0.32825469970703125	1.63721769458044
200.0	140.0	1.2277984619140625	0.0502777099609375	1.2288274537938406
200.0	160.0	0.7880706787109375	-0.2162628173828125	0.817205604989509
200.0	180.0	0.6862945556640625	-0.3580169677734375	0.7740648334266449
200.0	200.0	0.6873016357421875	-0.5643463134765625	0.8893088889854149
200.0	220.0	0.69232177734375	-0.622283935546875	0.9308849229760444
200.0	240.0	0.0773468017578125	0.3036041259765625	0.31330176037193724
200.0	260.0	-1.171295166015625	0.852935791015625	1.4489416239196873
200.0	280.0	-2.4151458740234375	0.736480712890625	2.5249422633542173
200.0	300.0	-2.614990234375	0.372222900390625	2.6413488625041235
200.0	320.0	-2.7063140869140625	0.024993896484375	2.706429498784509
200.0	340.0	-2.3767547607421875	-0.849700927734375	2.5240750502517373
200.0	360.0	-1.3046112060546875	-0.899169921875	1.5844610905188425
200.0	380.0	0.240570068359375	-2.4324951171875	2.444362177119312
200.0	400.0	0.2847900390625	-2.73876953125	2.7535366189053243
200.0	420.0	0.323486328125	-2.698272705078125	2.7175943397522406
200.0	440.0	0.3743438720703125	-2.68499755859375	2.7109675808115066
200.0	460.0	0.2462921142578125	-2.220184326171875	2.2338035383007266
200.0	480.0	0.11456298828125	-1.736846923828125	1.7406211291074087
200.0	500.0	0.158599853515625	-1.91937255859375	1.925914051098308
200.0	520.0	0.1074981689453125	-2.13671875	2.139421153706805
200.0	540.0	-0.012054443359375	-2.2969970703125	2.2970287004364818
200.0	560.0	-0.046844482421875	-2.4205322265625	2.4209854740086705
200.0	580.0	-0.4238433837890625	-1.9598388671875	2.005146278783806
200.0	600.0	-0.5183868408203125	-1.6627197265625	1.7416549043469371
200.0	620.0	-0.4322052001953125	-1.713623046875	1.767287549284787
200.0	640.0	-0.329345703125	-1.678955078125	1.710952584535476
200.0	660.0	-0.3677978515625	-1.6783447265625	1.718172366438869
200.0	680.0	-0.2760009765625	-1.787841796875	1.8090204061084227
200.0	700.0	-0.4969482421875	-0.9163818359375	1.0424553825701268
200.0	720.0	-0.23883056640625	-0.6461181640625	0.6888459344304979
200.0	740.0	0.323760986328125	-0.6329345703125	0.7109341365870887
200.0	760.0	0.6400146484375	-0.49951171875	0.8118686515583391
200.0	780.0	0.87628173828125	-0.4674072265625	0.993146112255421
200.0	800.0	1.0020294189453125	-0.4642333984375	1.1043439702632107
220.0	0.0	0.5258941650390625	1.414276361465454	1.5088877689947973
220.0	20.0	0.4864349365234375	1.4598217010498047	1.5387327078887048
220.0	40.0	0.5923309326171875	1.4520263671875	1.56819530184951
220.0	60.0	0.660247802734375	1.4048271179199219	1.552245596630496
220.0	80.0	0.77532958984375	1.269805908203125	1.4877980432151539
220.0	100.0	1.29803466796875	0.7945556640625	1.521910872075807
220.0	120.0	1.4343414306640625	0.24752044677734375	1.4555417243391842
220.0	140.0	1.0020904541015625	-0.042999267578125	1.00301256981841
220.0	160.0	0.8336029052734375	-0.229827880859375	0.8647049545947026
220.0	180.0	0.774810791015625	-0.359527587890625	0.8541614884368819
220.0	200.0	0.6555938720703125	-0.5804443359375	0.8756248924157368
220.0	220.0	0.5899200439453125	-0.71942138671875	0.9303616446934863
220.0	240.0	0.0304107666015625	-0.06103515625	0.06819167855212704
220.0	260.0	-1.3763580322265625	0.5426025390625	1.4794522460260917
220.0	280.0	-2.6293182373046875	0.01800537109375	2.629379886287117
220.0	300.0	-2.621734619140625	-0.210845947265625	2.630199313108947
220.0	320.0	-2.672943115234375	-0.508697509765625	2.720918604758436
220.0	340.0	-1.916839599609375	-1.199462890625	2.2611911189939495
220.0	360.0	-0.729522705078125	-1.335601806640625	1.5218526745799694
220.0	380.0	0.196197509765625	-2.639923095703125	2.647203697123628
220.0	400.0	0.108673095703125	-2.667999267578125	2.6702115896548557
220.0	420.0	0.1652069091796875	-2.52972412109375	2.535112907088016
220.0	440.0	0.1343231201171875	-2.257568359375	2.261560876441124
220.0	460.0	0.0706939697265625	-1.769775390625	1.7711867689821905
220.0	480.0	-0.0064849853515625	-1.441680908203125	1.4416954935465385
220.0	500.0	-0.0609283447265625	-1.621795654296875	1.6229397424080008
220.0	520.0	-0.091522216796875	-1.802734375	1.8050561052150305
220.0	540.0	-0.24273681640625	-2.0262451171875	2.0407328186132614
220.0	560.0	-0.4968719482421875	-2.11083984375	2.1685309725508906
220.0	580.0	-0.296234130859375	-1.7626953125	1.7874141727634034
220.0	600.0	-0.52508544921875	-1.4942626953125	1.5838357653443218
220.0	620.0	-0.3274078369140625	-1.56982421875	1.6036034327248097
220.0	640.0	-0.282928466796875	-1.5521240234375	1.5777000670139567
220.0	660.0	-0.2557220458984375	-1.552001953125	1.5729284240747565
220.0	680.0	0.0738067626953125	-1.7989501953125	1.800463619025512
220.0	700.0	-0.2299041748046875	-1.1226806640625	1.145978971470437
220.0	720.0	-0.2717742919921875	-0.8326416015625	0.875872880297375
220.0	740.0	0.0513153076171875	-0.8560791015625	0.8576157000241447
220.0	760.0	0.26654052734375	-0.7144775390625	0.7625759021510519
220.0	780.0	0.592620849609375	-0.6429443359375	0.8744008751744535
220.0	800.0	0.8531341552734375	-0.555908203125	1.0182690298716681
240.0	0.0	0.5111846923828125	1.352905035018921	1.4462578689521652
240.0	20.0	0.5160675048828125	1.392251968383789	1.4848202628818434
240.0	40.0	0.602569580078125	1.4034538269042969	1.5273417243982579
240.0	60.0	0.563873291015625	1.379669189453125	1.4904496504904265
240.0	80.0	0.786102294921875	1.1318588256835938	1.3780643016054375
240.0	100.0	1.277587890625	0.7826995849609375	1.4982821692090114
240.0	120.0	1.12786865234375	0.199981689453125	1.1454607688857061
240.0	140.0	0.87359619140625	-0.0733184814453125	0.8766674998886135
240.0	160.0	0.78314208984375	-0.2673492431640625	0.8275186709103507
240.0	180.0	0.7755889892578125	-0.3689727783203125	0.858882524795659
240.0	200.0	0.6203460693359375	-0.5407867431640625	0.8229699552976047
240.0	220.0	0.5189666748046875	-0.721527099609375	0.8887788054564258
240.0	240.0	0.08868408203125	-0.497039794921875	0.5048895167674855
240.0	260.0	-0.9688262939453125	-0.28509521484375	1.0099028019401735
240.0	280.0	-2.1315155029296875	-0.975799560546875	2.3442574776660248
240.0	300.0	-1.835174560546875	-0.764434814453125	1.9880206873235498
240.0	320.0	-1.73919677734375	-0.8912353515625	1.9542532799505847
240.0	340.0	-1.337890625	-1.214080810546875	1.806638740590118
240.0	360.0	-0.551300048828125	-1.31243896484375	1.4235265295308082
240.0	380.0	-0.1769866943359375	-2.244110107421875	2.251078511337395
240.0	400.0	-0.320404052734375	-2.088165283203125	2.1126033719047688
240.0	420.0	-0.1939849853515625	-1.83428955078125	1.844518454948913
240.0	440.0	-0.2205657958984375	-1.491668701171875	1.507887523781565
240.0	460.0	-0.14251708984375	-1.277191162109375	1.2851180433982814
240.0	480.0	-0.0659942626953125	-1.33343505859375	1.335067151193383
240.0	500.0	-0.103271484375	-1.4957275390625	1.4992884547661194
240.0	520.0	-0.095733642578125	-1.67431640625	1.6770510900265356
240.0	540.0	-0.185791015625	-1.9007568359375	1.9098153970606964
240.0	560.0	-0.3201904296875	-1.9088134765625	1.935482058705294
240.0	580.0	-0.0113372802734375	-1.473876953125	1.4739205565012763
240.0	600.0	-0.349395751953125	-1.3360595703125	1.380989705575864
240.0	620.0	-0.2843170166015625	-1.4586181640625	1.4860696869468375
240.0	640.0	-0.269378662109375	-1.463623046875	1.488206063333803
240.0	660.0	-0.2771148681640625	-1.455322265625	1.48147073780803
240.0	680.0	0.258087158203125	-1.614990234375	1.635482325907554
240.0	700.0	-0.012847900390625	-1.375732421875	1.3757924135357413
240.0	720.0	-0.1527099609375	-1.1353759765625	1.1455998168316819
240.0	740.0	-0.0250244140625	-1.2281494140625	1.2284043326857952
240.0	760.0	0.059661865234375	-1.379150390625	1.380440269669186
240.0	780.0	0.3451690673828125	-1.35107421875	1.3944687983776631
240.0	800.0	0.7047119140625	-1.2259521484375	1.41406419659086
260.0	0.0	0.3175048828125	1.3169243335723877	1.3546582782993122
260.0	20.0	0.348907470703125	1.360300064086914	1.4043335385396571
260.0	40.0	0.4505615234375	1.3624725341796875	1.4350390561919701
260.0	60.0	0.4300537109375	1.3312339782714844	1.3989746599547963
260.0	80.0	0.766448974609375	1.0282135009765625	1.2824457237131877
260.0	100.0	1.005279541015625	0.739593505859375	1.248032655620015
260.0	120.0	0.75238037109375	0.20516204833984375	0.7798510684009924
260.0	140.0	0.7105712890625	-0.055206298828125	0.7127126295150403
260.0	160.0	0.6812744140625	-0.27581787109375	0.734990017123288
260.0	180.0	0.71392822265625	-0.4697113037109375	0.8545889163445431
260.0	200.0	0.65301513671875	-0.5905914306640625	0.8804697648174138
260.0	220.0	0.411651611328125	-0.69793701171875	0.8102919976378516
260.0	240.0	0.252288818359375	-0.7949066162109375	0.8339821199312923
260.0	260.0	-0.22406005859375	-0.677734375	0.7138114547369462
260.0	280.0	-0.5718994140625	-0.566497802734375	0.8049774532916469
260.0	300.0	-0.63043212890625	-0.68951416015625	0.9342774995756055
260.0	320.0	-0.71337890625	-0.804168701171875	1.074986866816012
260.0	340.0	-0.658050537109375	-0.966552734375	1.1692966679665713
260.0	360.0	-0.48333740234375	-1.232421875	1.3238121930556916
260.0	380.0	-0.349212646484375	-1.56549072265625	1.603967167739854
260.0	400.0	-0.4339599609375	-1.370635986328125	1.4376940754953915
260.0	420.0	-0.263885498046875	-1.21612548828125	1.244426277176256
260.0	440.0	-0.29107666015625	-1.084075927734375	1.1224732688045906
260.0	460.0	-0.202423095703125	-1.00677490234375	1.0269229833163263
260.0	480.0	-0.043121337890625	-1.096099853515625	1.096947737432578
260.0	500.0	-0.0853271484375	-1.25543212890625	1.2583284756177753
260.0	520.0	0.018829345703125	-1.3646240234375	1.3647539227283276
260.0	540.0	-0.034698486328125	-1.6365966796875	1.6369644702673338
260.0	560.0	-0.122344970703125	-1.709228515625	1.7136015903593196
260.0	580.0	0.08599853515625	-1.216796875	1.2198321126527152
260.0	600.0	-0.307220458984375	-1.17333984375	1.2128935647243926
260.0	620.0	-0.27630615234375	-1.30712890625	1.336013123954001
260.0	640.0	-0.266448974609375	-1.3489990234375	1.375061242747288
260.0	660.0	-0.12677001953125	-1.319580078125	1.3256553927911787
260.0	680.0	0.0809326171875	-1.4783935546875	1.480607169733539
260.0	700.0	-0.024658203125	-1.5101318359375	1.5103331383815024
260.0	720.0	-0.15789794921875	-1.26220703125	1.2720449489323973
260.0	740.0	-0.0887451171875	-1.39892578125	1.4017378632506672
260.0	760.0	-0.0118408203125	-1.744873046875	1.7449132226951916
260.0	780.0	0.140350341796875	-1.6455078125	1.6514824187502073
260.0	800.0	0.3582763671875	-1.6461181640625	1.684656334491272
280.0	0.0	0.2626953125	1.2362018823623657	1.263805333572275
280.0	20.0	0.32598876953125	1.279458999633789	1.320334809661699
280.0	40.0	0.43505859375	1.2768745422363281	1.3489568475703588
280.0	60.0	0.478729248046875	1.2691688537597656	1.356455407409106
280.0	80.0	1.0565185546875	0.9450302124023438	1.4175025780407537
280.0	100.0	0.918365478515625	0.6936721801757812	1.1509023614881735
280.0	120.0	0.5826416015625	0.279083251953125	0.6460330466717987
280.0	140.0	0.5506591796875	0.00103759765625	0.5506601572503741
280.0	160.0	0.542205810546875	-0.329620361328125	0.6345366211597857
280.0	180.0	0.609100341796875	-0.640533447265625	0.8839040238866747
280.0	200.0	0.671142578125	-0.815338134765625	1.0560343906215177
280.0	220.0	0.515960693359375	-0.879486083984375	1.019662301457722
280.0	240.0	0.393646240234375	-0.9219818115234375	1.002500784653408
280.0	260.0	0.2930908203125	-0.979095458984375	1.0220225764410873
280.0	280.0	0.07196044921875	-1.003265380859375	1.005842796207574
280.0	300.0	-0.19610595703125	-1.032806396484375	1.0512595298032654
280.0	320.0	-0.313751220703125	-1.0946044921875	1.1386829333970698
280.0	340.0	-0.259765625	-1.110107421875	1.140095025878808
280.0	360.0	-0.233642578125	-1.143280029296875	1.1669096279069602
280.0	380.0	-0.199310302734375	-1.178192138671875	1.194931509503484
280.0	400.0	-0.19049072265625	-1.132598876953125	1.1485063915771563
280.0	420.0	-0.18255615234375	-1.100494384765625	1.1155333431409507
280.0	440.0	-0.243682861328125	-1.029388427734375	1.057838301470745
280.0	460.0	-0.2125244140625	-0.980010986328125	1.0027901873754217
280.0	480.0	-0.159149169921875	-0.988555908203125	1.0012847956151771
280.0	500.0	-0.28607177734375	-1.07940673828125	1.1166718266525664
280.0	520.0	-0.105865478515625	-1.138671875	1.1435825892594544
280.0	540.0	0.04150390625	-1.275390625	1.276065758717747
280.0	560.0	0.1015625	-1.30126953125	1.3052269283024485
280.0	580.0	0.369110107421875	-1.197021484375	1.2526382979361266
280.0	600.0	-0.376922607421875	-1.175048828125	1.234022042130383
280.0	620.0	-0.457763671875	-1.255126953125	1.3359982214618882
280.0	640.0	-0.570220947265625	-1.3433837890625	1.4593943721340117
280.0	660.0	-0.4742431640625	-1.3082275390625	1.3915336404922218
280.0	680.0	-0.264739990234375	-1.414794921875	1.439351219609927
280.0	700.0	-0.21142578125	-1.653076171875	1.6665418359579447
280.0	720.0	-0.27484130859375	-1.371337890625	1.3986083637578282
280.0	740.0	-0.143585205078125	-1.5384521484375	1.5451380922588398
280.0	760.0	-0.050140380859375	-1.8680419921875	1.8687147835794973
280.0	780.0	0.075958251953125	-1.822265625	1.8238480375558745
280.0	800.0	0.405914306640625	-1.88330078125	1.926548275282091
300.0	0.0	-0.373809814453125	1.470360279083252	1.5171331937859833
300.0	20.0	-0.28497314453125	1.5013198852539062	1.5281266606413328
300.0	40.0	-0.0225830078125	1.3435478210449219	1.3437376007526234
300.0	60.0	-0.124755859375	1.2255668640136719	1.2319002242944437
300.0	80.0	0.906890869140625	0.8814544677734375	1.264679021447099
300.0	100.0	0.7843017578125	0.67034912109375	1.0317447317330681
300.0	120.0	0.609100341796875	0.28388214111328125	0.6720061729032932
300.0	140.0	0.514923095703125	0.0192413330078125	0.5152824695100806
300.0	160.0	0.399627685546875	-0.373504638671875	0.5469990879013967
300.0	180.0	0.416046142578125	-0.794189453125	0.8965663836042059
300.0	200.0	0.60589599609375	-1.02471923828125	1.1904450744936292
300.0	220.0	0.6512451171875	-1.097503662109375	1.276179646838191
300.0	240.0	0.681121826171875	-1.1735992431640625	1.3569311425577093
300.0	260.0	0.59521484375	-1.15863037109375	1.3025763114079643
300.0	280.0	0.28704833984375	-1.150146484375	1.185425529051583
300.0	300.0	0.0806884765625	-1.164215087890625	1.1670078839160225
300.0	320.0	-0.068359375	-1.171539306640625	1.1735319983512964
300.0	340.0	-0.04437255859375	-1.145538330078125	1.1463973960343485
300.0	360.0	-0.08831787109375	-1.114288330078125	1.1177828630386264
300.0	380.0	-0.13330078125	-1.118408203125	1.1263241128108514
300.0	400.0	-0.143798828125	-1.097412109375	1.1067933143875646
300.0	420.0	-0.165740966796875	-1.132598876953125	1.1446616461427555
300.0	440.0	-0.226898193359375	-1.09039306640625	1.1137503442947045
300.0	460.0	-0.218353271484375	-1.0367431640625	1.0594878665649046
300.0	480.0	-0.2135009765625	-1.018035888671875	1.0401825501406354
300.0	500.0	-0.45404052734375	-1.03057861328125	1.1261638773390377
300.0	520.0	-0.241668701171875	-1.0635986328125	1.0907088579665611
300.0	540.0	-0.044769287109375	-1.154052734375	1.154920777710184
300.0	560.0	-0.03033447265625	-1.162841796875	1.16323738969774
300.0	580.0	0.3157958984375	-1.537841796875	1.5699313493543838
300.0	600.0	-0.637542724609375	-1.2301025390625	1.3855009860373086
300.0	620.0	-0.831146240234375	-1.2633056640625	1.5121988207600652
300.0	640.0	-0.92364501953125	-1.3577880859375	1.6421658285382457
300.0	660.0	-0.792388916015625	-1.3057861328125	1.5274022452745841
300.0	680.0	-0.45672607421875	-1.349609375	1.4247961861119511
300.0	700.0	-0.41259765625	-1.6959228515625	1.7453914014898992
300.0	720.0	-0.3544921875	-1.4554443359375	1.4979929659417917
300.0	740.0	-0.217987060546875	-1.59912109375	1.6139103540909772
300.0	760.0	-0.112060546875	-1.9307861328125	1.9340353297773474
300.0	780.0	0.030609130859375	-1.9239501953125	1.924193668250411
300.0	800.0	0.422882080078125	-2.0850830078125	2.1275338782542628
320.0	0.0	-0.546600341796875	1.396324872970581	1.4994982776011347
320.0	20.0	-0.42816162109375	1.41162109375	1.4751259221156594
320.0	40.0	-0.164337158203125	1.2061271667480469	1.217271310733129
320.0	60.0	-0.105316162109375	1.1361122131347656	1.1409831089176663
320.0	80.0	0.809356689453125	0.809783935546875	1.1449053554911461
320.0	100.0	0.603668212890625	0.643829345703125	0.8825709816457116
320.0	120.0	0.50384521484375	0.24709320068359375	0.5611729237454417
320.0	140.0	0.38775634765625	-0.005462646484375	0.38779482417165895
320.0	160.0	0.32977294921875	-0.5116424560546875	0.6087102766292887
320.0	180.0	0.3780517578125	-0.921539306640625	0.9960711948795653
320.0	200.0	0.46307373046875	-1.2168426513671875	1.3019766964260808
320.0	220.0	0.597137451171875	-1.3611297607421875	1.4863537133435392
320.0	240.0	0.7225341796875	-1.3614654541015625	1.5413123705234648
320.0	260.0	0.803924560546875	-1.297760009765625	1.5265895787661337
320.0	280.0	0.614044189453125	-1.267608642578125	1.4085034388811062
320.0	300.0	0.407501220703125	-1.251190185546875	1.3158777014918068
320.0	320.0	0.2928466796875	-1.222503662109375	1.2570896474296598
320.0	340.0	0.25994873046875	-1.194000244140625	1.221969690900796
320.0	360.0	0.144195556640625	-1.14044189453125	1.149521671547312
320.0	380.0	0.020751953125	-1.13189697265625	1.1320871875729739
320.0	400.0	-0.095428466796875	-1.1070556640625	1.1111610304578112
320.0	420.0	-0.169647216796875	-1.171875	1.1840908722694918
320.0	440.0	-0.22216796875	-1.139373779296875	1.1608321219227804
320.0	460.0	-0.227264404296875	-1.091705322265625	1.115109689727206
320.0	480.0	-0.20013427734375	-1.081085205078125	1.099453932462255
320.0	500.0	-0.45941162109375	-1.06573486328125	1.1605385975524865
320.0	520.0	-0.3720703125	-1.1024169921875	1.163511728392792
320.0	540.0	-0.3232421875	-1.1744384765625	1.2181097023709444
320.0	560.0	-0.33197021484375	-1.171875	1.217988193361662
320.0	580.0	-0.178619384765625	-1.468017578125	1.4788443103646987
320.0	600.0	-1.194549560546875	-1.0538330078125	1.5929572062544157
320.0	620.0	-1.27789306640625	-1.0819091796875	1.6743769474826293
320.0	640.0	-1.31036376953125	-1.1859130859375	1.7673265278091514
320.0	660.0	-1.028045654296875	-1.1312255859375	1.5285775065721496
320.0	680.0	-0.649993896484375	-1.206787109375	1.3707031745861715
320.0	700.0	-0.42376708984375	-1.7098388671875	1.7615696120731859
320.0	720.0	-0.248779296875	-1.4998779296875	1.52037000184734
320.0	740.0	-0.1500244140625	-1.6490478515625	1.6558581284511344
320.0	760.0	-0.00567626953125	-1.9600830078125	1.9600912268440691
320.0	780.0	0.1650390625	-1.986083984375	1.9929293728433415
320.0	800.0	0.335113525390625	-2.2742919921875	2.2988486554420935
340.0	0.0	-0.724456787109375	1.4193496704101562	1.5935467119862716
340.0	20.0	-0.562652587890625	1.3895626068115234	1.4991538189621685
340.0	40.0	-0.28118896484375	1.1005363464355469	1.1358906125924282
340.0	60.0	-0.218505859375	1.0321083068847656	1.0549845343519235
340.0	80.0	0.487518310546875	0.733184814453125	0.8804737788617799
340.0	100.0	0.381256103515625	0.5961837768554688	0.7076661022357708
340.0	120.0	0.326934814453125	0.1838836669921875	0.37509942133785407
340.0	140.0	0.12310791015625	-0.170867919921875	0.21059772933597268
340.0	160.0	0.2364501953125	-0.7196044921875	0.757455820520081
340.0	180.0	0.34967041015625	-1.02789306640625	1.0857410150237872
340.0	200.0	0.4755859375	-1.3111572265625	1.3947455885267466
340.0	220.0	0.64971923828125	-1.54608154296875	1.6770519449621704
340.0	240.0	0.861785888671875	-1.4744720458984375	1.7078473971786523
340.0	260.0	0.9686279296875	-1.40362548828125	1.70540452020143
340.0	280.0	0.844940185546875	-1.323211669921875	1.5699723056695696
340.0	300.0	0.59588623046875	-1.273529052734375	1.4060429039758249
340.0	320.0	0.4315185546875	-1.2449951171875	1.317657430768827
340.0	340.0	0.387420654296875	-1.23394775390625	1.2933374744227037
340.0	360.0	0.25714111328125	-1.161468505859375	1.189592637100083
340.0	380.0	0.094696044921875	-1.162078857421875	1.1659307920244564
340.0	400.0	-0.032073974609375	-1.1171875	1.1176478202025417
340.0	420.0	-0.318572998046875	-1.07550048828125	1.1216907128873723
340.0	440.0	-0.415252685546875	-1.01861572265625	1.1000058105739288
340.0	460.0	-0.43170166015625	-1.00335693359375	1.0922872605557181
340.0	480.0	-0.388214111328125	-0.98614501953125	1.059807622061936
340.0	500.0	-0.5076904296875	-1.1116943359375	1.2221349634765375
340.0	520.0	-0.44415283203125	-1.1759033203125	1.256988606520895
340.0	540.0	-0.516387939453125	-1.17333984375	1.281944964865465
340.0	560.0	-0.559906005859375	-1.1617431640625	1.2896285956209823
340.0	580.0	-0.6309814453125	-1.2886962890625	1.4348782909264848
340.0	600.0	-1.319915771484375	-0.7314453125	1.5090360794200435
340.0	620.0	-1.2054443359375	-0.7701416015625	1.4304594134406794
340.0	640.0	-1.074951171875	-0.8880615234375	1.394336147177419
340.0	660.0	-0.86932373046875	-0.8575439453125	1.2211082533904323
340.0	680.0	-0.46966552734375	-0.9696044921875	1.0773665016350111
340.0	700.0	-0.452484130859375	-1.62890625	1.690584946096654
340.0	720.0	-0.34124755859375	-1.517333984375	1.5552338462062572
340.0	740.0	-0.2449951171875	-1.6632080078125	1.6811554017095927
340.0	760.0	-0.106414794921875	-1.8775634765625	1.8805766980104073
340.0	780.0	0.06805419921875	-2.0638427734375	2.064964495457851
340.0	800.0	0.280120849609375	-2.3056640625	2.322618018420137
360.0	0.0	-0.80426025390625	1.3004913330078125	1.5290887035230438
360.0	20.0	-0.63958740234375	1.237649917602539	1.3931436981799106
360.0	40.0	-0.422332763671875	0.9805488586425781	1.0676333768930168
360.0	60.0	-0.44183349609375	0.946533203125	1.0445773991851912
360.0	80.0	0.21600341796875	0.6517181396484375	0.6865813936606517
360.0	100.0	0.17083740234375	0.5029678344726562	0.5311892888167773
360.0	120.0	0.181396484375	0.05303192138671875	0.18898960085035563
360.0	140.0	-0.056884765625	-0.38568115234375	0.38985359794853003
360.0	160.0	0.148406982421875	-0.8874053955078125	0.8997293862089555
360.0	180.0	0.2962646484375	-1.163665771484375	1.2007875622432642
360.0	200.0	0.45269775390625	-1.3737335205078125	1.44640210237629
360.0	220.0	0.67138671875	-1.7813262939453125	1.9036500444185727
360.0	240.0	0.8890380859375	-1.699920654296875	1.9183636123406138
360.0	260.0	0.984283447265625	-1.59222412109375	1.8718951777153194
360.0	280.0	1.05474853515625	-1.286865234375	1.663885994849791
360.0	300.0	0.6966552734375	-0.8365478515625	1.0886417583218606
360.0	320.0	0.545654296875	-0.799957275390625	0.9683337514248602
360.0	340.0	0.529510498046875	-0.7984619140625	0.9580828751993226
360.0	360.0	0.36370849609375	-0.7164306640625	0.8034654731472984
360.0	380.0	0.128082275390625	-0.833740234375	0.8435211009126682
360.0	400.0	-0.076080322265625	-1.038848876953125	1.0416310309235273
360.0	420.0	-0.43072509765625	-0.871856689453125	0.9724495856830568
360.0	440.0	-0.53607177734375	-0.694793701171875	0.8775598199852815
360.0	460.0	-0.578643798828125	-0.698150634765625	0.9067761326512122
360.0	480.0	-0.563507080078125	-0.721893310546875	0.9157893759541553
360.0	500.0	-0.73394775390625	-1.10797119140625	1.3290144718738823
360.0	520.0	-0.720306396484375	-1.1668701171875	1.3712866860002235
360.0	540.0	-0.796630859375	-1.156005859375	1.4039124876636304
360.0	560.0	-0.853271484375	-1.1138916015625	1.4031488609833909
360.0	580.0	-1.03082275390625	-1.0499267578125	1.4713741015600124
360.0	600.0	-1.563262939453125	-0.552978515625	1.658184626816463
360.0	620.0	-1.23577880859375	-0.439697265625	1.3116718145814867
360.0	640.0	-0.9478759765625	-0.5347900390625	1.0883332452997947
360.0	660.0	-0.6741943359375	-0.5291748046875	0.8570670781953186
360.0	680.0	-0.324310302734375	-0.6451416015625	0.7220698432466831
360.0	700.0	-0.414093017578125	-1.5455322265625	1.6000446526738548
360.0	720.0	-0.342132568359375	-1.486572265625	1.5254349528110427
360.0	740.0	-0.2388916015625	-1.6195068359375	1.6370313341367015
360.0	760.0	-0.214019775390625	-1.721435546875	1.7346886770550742
360.0	780.0	-0.08294677734375	-1.8031005859375	1.8050074489818233
360.0	800.0	0.1209716796875	-1.8519287109375	1.855875560936413
380.0	0.0	-1.101776123046875	1.3569679260253906	1.7479338024015247
380.0	20.0	-0.85028076171875	1.2417068481445312	1.5049296563221963
380.0	40.0	-0.60394287109375	1.0193939208984375	1.1848674852107521
380.0	60.0	0.116607666015625	0.882354736328125	0.890026532466469
380.0	80.0	0.022918701171875	0.5752716064453125	0.5757279635779178
380.0	100.0	-0.07916259765625	0.360687255859375	0.3692722754378557
380.0	120.0	0.022918701171875	-0.0829315185546875	0.0860401280403056
380.0	140.0	-0.112701416015625	-0.5564422607421875	0.5677407847880964
380.0	160.0	0.02728271484375	-1.0260009765625	1.0263636540897427
380.0	180.0	0.249267578125	-1.3262481689453125	1.3494697222002046
380.0	200.0	0.37255859375	-1.5332183837890625	1.5778334887324843
380.0	220.0	0.625701904296875	-2.053314208984375	2.146532579267751
380.0	240.0	0.817047119140625	-2.0469512939453125	2.2039908336198644
380.0	260.0	0.932952880859375	-1.7838134765625	2.0130552891239226
380.0	280.0	1.029876708984375	-1.103790283203125	1.5096353947235477
380.0	300.0	0.387908935546875	-0.105377197265625	0.401967282226636
380.0	320.0	0.383026123046875	-0.131927490234375	0.40510970565497556
380.0	340.0	0.4774169921875	-0.18072509765625	0.5104787413323111
380.0	360.0	0.446380615234375	-0.259124755859375	0.5161407683531691
380.0	380.0	0.2935791015625	-0.4488525390625	0.5363369190136903
380.0	400.0	-0.106109619140625	-0.983978271484375	0.9896830250274816
380.0	420.0	-0.429473876953125	-0.850006103515625	0.9523435236294534
380.0	440.0	-0.531768798828125	-0.69342041015625	0.8738477674219742
380.0	460.0	-0.6197509765625	-0.64703369140625	0.8959597484066852
380.0	480.0	-0.6329345703125	-0.69439697265625	0.9395708200720336
380.0	500.0	-0.82879638671875	-0.92584228515625	1.242613128701529
380.0	520.0	-0.90087890625	-1.0582275390625	1.3897583704214453
380.0	540.0	-1.0257568359375	-1.0338134765625	1.456347276852178
380.0	560.0	-1.059661865234375	-0.973876953125	1.4392079726224518
380.0	580.0	-1.168853759765625	-0.9080810546875	1.4801453690771726
380.0	600.0	-1.245574951171875	-0.1531982421875	1.2549608202633893
380.0	620.0	-0.81378173828125	-0.1546630859375	0.8283485906982418
380.0	640.0	-0.40960693359375	-0.2369384765625	0.4731994101051195
380.0	660.0	-0.2564697265625	-0.243408203125	0.353587717534963
380.0	680.0	-0.154571533203125	-0.349609375	0.3822552471381595
380.0	700.0	-0.4166259765625	-1.4324951171875	1.4918510197444939
380.0	720.0	-0.3009033203125	-1.4014892578125	1.4334276919115658
380.0	740.0	-0.155914306640625	-1.5035400390625	1.5116024345307502
380.0	760.0	-0.175933837890625	-1.4613037109375	1.471856396159161
380.0	780.0	-0.055694580078125	-1.470947265625	1.4720012719083306
380.0	800.0	-0.131103515625	-1.3857421875	1.391930149837455
400.0	0.0	0.049652099609375	1.2691495418548584	1.2701204236551809
400.0	20.0	0.07403564453125	1.201589584350586	1.2038682676609478
400.0	40.0	0.03765869140625	1.0668678283691406	1.0675322666072053
400.0	60.0	-0.078094482421875	0.7924461364746094	0.7962848908514313
400.0	80.0	-0.0986328125	0.50927734375	0.5187406332250404
400.0	100.0	-0.164031982421875	0.2314453125	0.2836783811563246
400.0	120.0	-0.17926025390625	-0.1959381103515625	0.26556728284687914
400.0	140.0	-0.12469482421875	-0.834381103515625	0.8436472160156147
400.0	160.0	0.063873291015625	-1.2441253662109375	1.2457639118848587
400.0	180.0	0.287322998046875	-1.5494384765625	1.5758534506288855
400.0	200.0	0.341949462890625	-1.7235260009765625	1.7571201755182964
400.0	220.0	0.54296875	-2.2581939697265625	2.322553566311437
400.0	240.0	0.74951171875	-2.1521759033203125	2.2789534737190627
400.0	260.0	0.9437255859375	-1.3717041015625	1.6649895266326642
400.0	280.0	-2.165313720703125	1.431304931640625	2.595615016986145
400.0	300.0	-2.142303466796875	1.15814208984375	2.435314608858075
400.0	320.0	-1.7000732421875	0.823028564453125	1.8888157789227857
400.0	340.0	-1.59442138671875	0.55206298828125	1.687291646828184
400.0	360.0	-1.024993896484375	0.163482666015625	1.0379494544137484
400.0	380.0	0.138458251953125	-0.43292236328125	0.4545244329658612
400.0	400.0	-0.19525146484375	-0.991485595703125	1.0105279912057907
400.0	420.0	-0.389007568359375	-0.876617431640625	0.9590542266718184
400.0	440.0	-0.4722900390625	-0.7784423828125	0.9105110786566304
400.0	460.0	-0.591949462890625	-0.71490478515625	0.928166482079483
400.0	480.0	-0.654693603515625	-0.698150634765625	0.9570987531639144
400.0	500.0	-0.826629638671875	-0.9107666015625	1.2299643743021584
400.0	520.0	-0.942138671875	-1.0498046875	1.4105726351164485
400.0	540.0	-1.0576171875	-0.9837646484375	1.4444192600525543
400.0	560.0	-1.120269775390625	-0.8914794921875	1.4316913265940547
400.0	580.0	-1.219146728515625	-0.7705078125	1.4422208689288496
400.0	600.0	-1.153594970703125	0.214111328125	1.173296645040373
400.0	620.0	-1.37322998046875	0.0548095703125	1.3743233492362867
400.0	640.0	-1.116241455078125	-0.0078125	1.1162687943283105
400.0	660.0	-0.743560791015625	-0.0362548828125	0.7444441325334831
400.0	680.0	-0.57470703125	-0.156494140625	0.5956329304346308
400.0	700.0	-0.371978759765625	-1.2274169921875	1.2825446075779907
400.0	720.0	-0.230133056640625	-1.286865234375	1.3072809014139926
400.0	740.0	0.107666015625	-1.26806640625	1.2726289253275491
400.0	760.0	-0.071014404296875	-1.2552490234375	1.2572562015987185
400.0	780.0	0.0802001953125	-1.2701416015625	1.272671112011236
400.0	800.0	-0.053680419921875	-1.1806640625	1.1818837573814072
420.0	0.0	-0.027008056640625	1.193511962890625	1.1938175072792891
420.0	20.0	0.005950927734375	1.1565265655517578	1.1565418757519523
420.0	40.0	-0.06298828125	1.0832176208496094	1.0850474356883746
420.0	60.0	-0.1552734375	0.7283706665039062	0.7447373149080224
420.0	80.0	-0.083526611328125	0.478424072265625	0.48566067137784963
420.0	100.0	-0.1964111328125	0.0765380859375	0.2107970865350507
420.0	120.0	-0.1590576171875	-0.408172607421875	0.4380687195348892
420.0	140.0	-0.07818603515625	-1.0658416748046875	1.0687055402887717
420.0	160.0	0.080169677734375	-1.3869171142578125	1.3892322552580083
420.0	180.0	0.3316650390625	-1.76190185546875	1.7928468552669392
420.0	200.0	0.261260986328125	-1.984710693359375	2.001832620203846
420.0	220.0	0.480255126953125	-2.4626922607421875	2.509083130963227
420.0	240.0	0.629180908203125	-1.9965667724609375	2.0933579464922847
420.0	260.0	-0.883148193359375	0.828948974609375	1.2112419799279839
420.0	280.0	-2.201568603515625	1.54290771484375	2.6883951592930124
420.0	300.0	-2.316375732421875	1.380096435546875	2.6963424680782238
420.0	320.0	-2.293426513671875	1.26177978515625	2.6176121561152033
420.0	340.0	-2.405426025390625	0.744537353515625	2.5180171235332356
420.0	360.0	-1.75640869140625	0.417999267578125	1.8054625110877447
420.0	380.0	-0.01995849609375	-0.138092041015625	0.13952689116505568
420.0	400.0	-0.209564208984375	-0.912322998046875	0.9360824805819651
420.0	420.0	-0.260894775390625	-0.8250732421875	0.8653392044741286
420.0	440.0	-0.423583984375	-0.7613525390625	0.8712525928546301
420.0	460.0	-0.597503662109375	-0.6854248046875	0.9092952156010784
420.0	480.0	-0.798370361328125	-0.6224365234375	1.0123351517932004
420.0	500.0	-1.00604248046875	-0.7418212890625	1.2499681185590552
420.0	520.0	-1.11883544921875	-0.91748046875	1.4469150538183788
420.0	540.0	-1.191497802734375	-0.9161376953125	1.502988785950628
420.0	560.0	-1.252532958984375	-0.808349609375	1.4907273071621345
420.0	580.0	-1.326873779296875	-0.5980224609375	1.4554122749143337
420.0	600.0	-1.272552490234375	0.3843994140625	1.329342976787143
420.0	620.0	-1.89178466796875	0.244873046875	1.9075670470647892
420.0	640.0	-1.826934814453125	0.2095947265625	1.8389183684067336
420.0	660.0	-1.657562255859375	0.1856689453125	1.6679285324326927
420.0	680.0	-1.57989501953125	0.087890625	1.5823378383589706
420.0	700.0	-0.9134521484375	-1.0340576171875	1.3797354757882305
420.0	720.0	0.100616455078125	-0.69921875	0.7064209307375107
420.0	740.0	0.230194091796875	-0.91357421875	0.9421290639094311
420.0	760.0	0.076873779296875	-1.244384765625	1.2467570023316374
420.0	780.0	0.3656005859375	-1.2906494140625	1.341431958191588
420.0	800.0	0.243072509765625	-1.237548828125	1.2611944128473296
440.0	0.0	0.287353515625	1.1165764331817627	1.152959224811942
440.0	20.0	0.319061279296875	1.0975837707519531	1.1430180373750165
440.0	40.0	0.315521240234375	1.0464439392089844	1.0929769306560202
440.0	60.0	-0.04547119140625	0.6353034973144531	0.6369286953402863
440.0	80.0	-0.05657958984375	0.3885650634765625	0.3926627796741525
440.0	100.0	-0.08538818359375	-0.104644775390625	0.13506173001259206
440.0	120.0	-0.03216552734375	-0.6263580322265625	0.6271833907909496
440.0	140.0	0.085357666015625	-1.2616424560546875	1.2645266379429652
440.0	160.0	0.177490234375	-1.52294921875	1.5332570254819404
440.0	180.0	0.339996337890625	-1.9313201904296875	1.961018915701835
440.0	200.0	0.121337890625	-2.198822021484375	2.202167379166706
440.0	220.0	0.0989990234375	-2.515594482421875	2.517541738806521
440.0	240.0	-0.49755859375	-1.565582275390625	1.6427453896546975
440.0	260.0	-1.742095947265625	1.17803955078125	2.103015804192685
440.0	280.0	-2.441680908203125	1.62884521484375	2.935122210641836
440.0	300.0	-2.708587646484375	1.336151123046875	3.020222982216245
440.0	320.0	-2.7330322265625	1.176116943359375	2.97535144409634
440.0	340.0	-2.96026611328125	0.58331298828125	3.017189006963084
440.0	360.0	-2.426025390625	0.295074462890625	2.4439042809830696
440.0	380.0	-0.085357666015625	-0.089569091796875	0.12372773881774451
440.0	400.0	-0.23309326171875	-0.778411865234375	0.8125623056703679
440.0	420.0	-0.308685302734375	-0.6932373046875	0.7588574152860355
440.0	440.0	-0.427215576171875	-0.65997314453125	0.7861791780671461
440.0	460.0	-0.64678955078125	-0.5826416015625	0.8705216590476805
440.0	480.0	-0.8538818359375	-0.479644775390625	0.9793739328282731
440.0	500.0	-1.059295654296875	-0.415435791015625	1.1378462900009925
440.0	520.0	-1.166778564453125	-0.5400390625	1.2856960789755774
440.0	540.0	-1.225830078125	-0.5689697265625	1.3514384670344963
440.0	560.0	-1.280181884765625	-0.4815673828125	1.3677619684254088
440.0	580.0	-1.369049072265625	-0.1749267578125	1.3801792393997823
440.0	600.0	-1.6578369140625	0.643310546875	1.7782777323435406
440.0	620.0	-2.280029296875	0.520263671875	2.3386337641625645
440.0	640.0	-2.271728515625	0.5260009765625	2.331829212452848
440.0	660.0	-2.158203125	0.520263671875	2.2200259045859405
440.0	680.0	-1.864959716796875	0.396240234375	1.9065888567314755
440.0	700.0	-0.8465576171875	-0.593505859375	1.0338805561236921
440.0	720.0	0.7081298828125	0.009765625	0.7081972171391847
440.0	740.0	0.419464111328125	-0.9010009765625	0.9938575856021185
440.0	760.0	0.413299560546875	-1.3421630859375	1.4043568905379833
440.0	780.0	0.72283935546875	-1.394775390625	1.570953571595163
440.0	800.0	0.4000244140625	-1.33935546875	1.3978170851426086
460.0	0.0	0.393341064453125	1.1766571998596191	1.2406608557404384
460.0	20.0	0.4503173828125	1.1740379333496094	1.2574381949849152
460.0	40.0	0.48681640625	1.1371078491210938	1.2369334961617642
460.0	60.0	0.197052001953125	0.6769676208496094	0.7050635795107523
460.0	80.0	0.085784912109375	0.32845306396484375	0.3394708623335837
460.0	100.0	0.015533447265625	-0.25981903076171875	0.26028295512751676
460.0	120.0	0.0955810546875	-0.8519821166992188	0.8573268135258899
460.0	140.0	0.130096435546875	-1.4301605224609375	1.436065528639882
460.0	160.0	0.252655029296875	-1.631317138671875	1.650766540354389
460.0	180.0	0.35736083984375	-2.0683135986328125	2.0989587685667495
460.0	200.0	0.12237548828125	-2.4219207763671875	2.425010516911445
460.0	220.0	-0.14190673828125	-2.58135986328125	2.5852574854603976
460.0	240.0	-0.791534423828125	-1.364837646484375	1.5777542728086429
460.0	260.0	-1.920135498046875	1.2071533203125	2.2680695469057413
460.0	280.0	-3.378875732421875	1.474090576171875	3.686427029239585
460.0	300.0	-3.70233154296875	1.234283447265625	3.9026547992687335
460.0	320.0	-3.7386474609375	1.06634521484375	3.887747028086393
460.0	340.0	-4.13946533203125	0.4444580078125	4.163257877647894
460.0	360.0	-3.598541259765625	0.268463134765625	3.6085414855539293
460.0	380.0	-0.42987060546875	-0.144012451171875	0.4533523172308722
460.0	400.0	-0.496795654296875	-0.652587890625	0.820168810135235
460.0	420.0	-0.649017333984375	-0.514739990234375	0.8283602823401603
460.0	440.0	-0.669921875	-0.499847412109375	0.8358485233557305
460.0	460.0	-0.77581787109375	-0.444183349609375	0.8939755126280824
460.0	480.0	-0.9920654296875	-0.348236083984375	1.0514096190209679
460.0	500.0	-1.156005859375	-0.268798828125	1.186845548886082
460.0	520.0	-1.305877685546875	-0.236328125	1.3270898659379773
460.0	540.0	-1.40313720703125	-0.2061767578125	1.4182041028066203
460.0	560.0	-1.5906982421875	-0.1744384765625	1.6002342577897302
460.0	580.0	-1.76385498046875	0.1842041015625	1.7734473612590993
460.0	600.0	-1.9647216796875	0.804931640625	2.123216009904156
460.0	620.0	-2.43475341796875	0.8919677734375	2.5929964741899596
460.0	640.0	-2.29931640625	0.9564208984375	2.4903005583700955
460.0	660.0	-2.1522216796875	0.9825439453125	2.3658932273006608
460.0	680.0	-1.810211181640625	0.9090576171875	2.0256481119640113
460.0	700.0	-0.336669921875	0.5355224609375	0.6325590426702276
460.0	720.0	0.881927490234375	0.471435546875	1.0000237861613261
460.0	740.0	1.157745361328125	-1.2061767578125	1.671896136954645
460.0	760.0	1.577545166015625	-1.5418701171875	2.205903943759805
460.0	780.0	1.767730712890625	-1.57421875	2.367073413764001
460.0	800.0	1.4146728515625	-1.529541015625	2.0834574618712836
480.0	0.0	0.4058837890625	1.2122150659561157	1.278361066504578
480.0	20.0	0.443603515625	1.229400634765625	1.306985080189128
480.0	40.0	0.520904541015625	1.2102622985839844	1.3176025091902672
480.0	60.0	0.39813232421875	0.9227638244628906	1.004988767760717
480.0	80.0	0.17181396484375	0.42037200927734375	0.4541284671755345
480.0	100.0	0.07965087890625	-0.43182373046875	0.4391081833745367
480.0	120.0	0.10125732421875	-1.0203933715820312	1.025405128949766
480.0	140.0	0.149139404296875	-1.4565277099609375	1.464143275707019
480.0	160.0	0.2833251953125	-1.6529998779296875	1.6771051734266482
480.0	180.0	0.279022216796875	-2.20916748046875	2.2267182925163405
480.0	200.0	0.028411865234375	-2.609130859375	2.6092855488483857
480.0	220.0	-0.369232177734375	-2.5838470458984375	2.610095392446903
480.0	240.0	-0.89178466796875	-1.6060333251953125	1.8370146803066234
480.0	260.0	-1.55755615234375	1.21600341796875	1.9760175809479907
480.0	280.0	-2.69549560546875	1.318084716796875	3.000507270405263
480.0	300.0	-3.17498779296875	1.030975341796875	3.3381817866757584
480.0	320.0	-3.267303466796875	0.874664306640625	3.382352671359686
480.0	340.0	-3.6297607421875	0.16015625	3.6332923182617187
480.0	360.0	-2.772216796875	0.029815673828125	2.7723771286175536
480.0	380.0	-0.636260986328125	-0.217926025390625	0.6725472438913075
480.0	400.0	-0.645294189453125	-0.528045654296875	0.833808613510187
480.0	420.0	-0.825927734375	-0.412078857421875	0.9230198303091535
480.0	440.0	-0.89508056640625	-0.372344970703125	0.9694379802576565
480.0	460.0	-0.909027099609375	-0.396453857421875	0.9917186742665064
480.0	480.0	-1.0997314453125	-0.329193115234375	1.14794484141305
480.0	500.0	-1.24334716796875	-0.235443115234375	1.2654428634304982
480.0	520.0	-1.374725341796875	-0.197265625	1.388806499187405
480.0	540.0	-1.62554931640625	-0.097412109375	1.6284654430234968
480.0	560.0	-1.802276611328125	-0.01220703125	1.8023179506824893
480.0	580.0	-2.0977783203125	0.3966064453125	2.1349404098561044
480.0	600.0	-2.21636962890625	0.926513671875	2.402232693997258
480.0	620.0	-2.338531494140625	1.065673828125	2.5699008263040377
480.0	640.0	-2.19598388671875	1.15869140625	2.482923882370539
480.0	660.0	-2.074737548828125	1.3016357421875	2.4492430467100115
480.0	680.0	-1.662567138671875	1.4560546875	2.21002822234973
480.0	700.0	-0.634368896484375	1.23388671875	1.3874077740644404
480.0	720.0	0.3348388671875	0.6456298828125	0.7272929344905605
480.0	740.0	3.039093017578125	-1.8016357421875	3.532984250887572
480.0	760.0	3.361968994140625	-1.785888671875	3.8068666729863785
480.0	780.0	3.537261962890625	-1.79833984375	3.968154279729004
480.0	800.0	3.614349365234375	-1.8099365234375	4.042201325125105
500.0	0.0	0.321136474609375	1.1519371271133423	1.195862776470059
500.0	20.0	0.250152587890625	1.192892074584961	1.2188387173190671
500.0	40.0	0.298797607421875	1.1806831359863281	1.2179050364472377
500.0	60.0	0.24859619140625	1.0534019470214844	1.082338084135612
500.0	80.0	0.118194580078125	0.704559326171875	0.7144045092632121
500.0	100.0	0.016082763671875	-0.38720703125	0.38754088859985325
500.0	120.0	-0.047149658203125	-1.1335983276367188	1.1345784497730587
500.0	140.0	0.07958984375	-1.45623779296875	1.4584111398705941
500.0	160.0	0.303985595703125	-1.6745758056640625	1.7019434101374897
500.0	180.0	0.1568603515625	-2.2966766357421875	2.302027093467052
500.0	200.0	-0.121826171875	-2.637725830078125	2.640537666994177
500.0	220.0	-0.396942138671875	-2.5970611572265625	2.6272209111204132
500.0	240.0	-0.73101806640625	-1.7803802490234375	1.9246145703815842
500.0	260.0	-0.57757568359375	1.572479248046875	1.6751969006110454
500.0	280.0	-1.553802490234375	1.7650146484375	2.3515056640071053
500.0	300.0	-2.68792724609375	0.867401123046875	2.824418097335469
500.0	320.0	-2.8480224609375	0.593414306640625	2.909187597479796
500.0	340.0	-2.925872802734375	-0.214874267578125	2.933752308673645
500.0	360.0	-1.519317626953125	-0.467376708984375	1.589580774818172
500.0	380.0	-0.431915283203125	-0.404937744140625	0.5920518461200286
500.0	400.0	-0.6683349609375	-0.511962890625	0.8418893165900345
500.0	420.0	-0.85345458984375	-0.375457763671875	0.9323911567721184
500.0	440.0	-0.9512939453125	-0.32879638671875	1.0065124114026252
500.0	460.0	-1.0562744140625	-0.347991943359375	1.1121214099396308
500.0	480.0	-1.2218017578125	-0.301605224609375	1.2584773525595867
500.0	500.0	-1.362091064453125	-0.194610595703125	1.3759234542019307
500.0	520.0	-1.491729736328125	-0.1187744140625	1.4964507902639055
500.0	540.0	-1.638336181640625	0.0157470703125	1.638411857347294
500.0	560.0	-1.772369384765625	0.1162109375	1.7761751653621072
500.0	580.0	-2.023284912109375	0.5277099609375	2.0909709798182514
500.0	600.0	-2.277191162109375	0.786376953125	2.409146799428213
500.0	620.0	-2.392547607421875	0.8839111328125	2.550604427285818
500.0	640.0	-2.13116455078125	1.0736083984375	2.3863145927773606
500.0	660.0	-1.954559326171875	1.31201171875	2.354076657558709
500.0	680.0	-1.618255615234375	1.3984375	2.138779716951663
500.0	700.0	-1.290985107421875	1.5821533203125	2.0420214681929614
500.0	720.0	-0.766387939453125	1.1470947265625	1.3795567351315072
500.0	740.0	2.83465576171875	-2.08740234375	3.5203013837082615
500.0	760.0	3.43939208984375	-1.8641357421875	3.9120864015229393
500.0	780.0	3.58123779296875	-1.8702392578125	4.04018056666416
500.0	800.0	3.659210205078125	-1.8858642578125	4.116588797031176
520.0	0.0	0.08453369140625	1.13499915599823	1.1381427982021683
520.0	20.0	0.1260986328125	1.1461563110351562	1.153072050880993
520.0	40.0	0.1705322265625	1.136322021484375	1.1490469863355024
520.0	60.0	0.18133544921875	1.0171546936035156	1.0331922453556392
520.0	80.0	0.1495361328125	0.8121261596679688	0.8257783929321236
520.0	100.0	0.11370849609375	0.020416259765625	0.11552681830085963
520.0	120.0	0.0718994140625	-0.9536895751953125	0.9563960119002727
520.0	140.0	0.08807373046875	-1.2719268798828125	1.274972536867798
520.0	160.0	0.14849853515625	-1.5660552978515625	1.5730801031328627
520.0	180.0	0.0498046875	-2.3025054931640625	2.303044084021766
520.0	200.0	-0.19158935546875	-2.491943359375	2.4992975388020713
520.0	220.0	-0.25958251953125	-2.4780120849609375	2.4915711865525023
520.0	240.0	-0.431884765625	-1.9215087890625	1.9694467439419112
520.0	260.0	-0.0230712890625	1.452301025390625	1.452484269357044
520.0	280.0	-1.45989990234375	1.805084228515625	2.321559130605796
520.0	300.0	-2.47747802734375	0.952850341796875	2.6543965698127137
520.0	320.0	-2.76788330078125	0.496429443359375	2.812049103230206
520.0	340.0	-3.1885986328125	-0.50714111328125	3.2286767180927063
520.0	360.0	-1.5755615234375	-0.856781005859375	1.793451367095885
520.0	380.0	-0.4652099609375	-0.64508056640625	0.7953296454367074
520.0	400.0	-0.67974853515625	-0.57867431640625	0.8927048983372435
520.0	420.0	-0.89910888671875	-0.399658203125	0.9839326549625913
520.0	440.0	-1.020263671875	-0.319427490234375	1.0690986304664736
520.0	460.0	-1.09710693359375	-0.323638916015625	1.1438469179480486
520.0	480.0	-1.2518310546875	-0.233001708984375	1.2733305878167138
520.0	500.0	-1.364501953125	-0.10357666015625	1.368427456831769
520.0	520.0	-1.4599609375	-0.02587890625	1.4601902810300358
520.0	540.0	-1.6314697265625	0.1204833984375	1.6359125031580901
520.0	560.0	-1.781982421875	0.227783203125	1.7964817114285843
520.0	580.0	-1.92889404296875	0.51171875	1.9956172749557697
520.0	600.0	-1.9974365234375	0.6641845703125	2.10496883791739
520.0	620.0	-1.94061279296875	0.768798828125	2.087349910858346
520.0	640.0	-1.85272216796875	0.811279296875	2.022561131145563
520.0	660.0	-1.755859375	0.9234619140625	1.9838911390243585
520.0	680.0	-1.65533447265625	1.098388671875	1.9866026001360895
520.0	700.0	-1.35870361328125	1.2103271484375	1.819606362647805
520.0	720.0	-0.88134765625	1.1748046875	1.4686523567370668
520.0	740.0	2.77423095703125	-2.5208740234375	3.748488127898032
520.0	760.0	3.458251953125	-1.956298828125	3.973236926765899
520.0	780.0	3.59613037109375	-1.955322265625	4.093340788201217
520.0	800.0	3.68701171875	-1.9599609375	4.1755840658195
540.0	0.0	-0.27410888671875	1.1679856777191162	1.199719227625854
540.0	20.0	-0.04315185546875	1.1230754852294922	1.123904189935181
540.0	40.0	0.07464599609375	1.1049842834472656	1.1075027274902285
540.0	60.0	0.11578369140625	0.9889030456542969	0.995658122499888
540.0	80.0	0.1358642578125	0.8642959594726562	0.8749094822389919
540.0	100.0	0.14471435546875	0.61151123046875	0.6284013285060276
540.0	120.0	0.02569580078125	0.0219573974609375	0.03379943018820395
540.0	140.0	-0.10693359375	-0.6351318359375	0.644070836549544
540.0	160.0	-0.179931640625	-1.374267578125	1.3859966708414408
540.0	180.0	-0.16253662109375	-2.3621978759765625	2.367783131637008
540.0	200.0	-0.20281982421875	-2.26959228515625	2.2786366586046345
540.0	220.0	-0.08074951171875	-2.2732696533203125	2.274703365353353
540.0	240.0	-0.12078857421875	-2.06591796875	2.0694460450241086
540.0	260.0	0.43865966796875	0.02142333984375	0.4391824948612078
540.0	280.0	0.260009765625	1.943878173828125	1.9611903102212527
540.0	300.0	0.15252685546875	1.698272705078125	1.7051083902358106
540.0	320.0	0.22686767578125	1.527374267578125	1.5441311782274847
540.0	340.0	0.08282470703125	0.878936767578125	0.882830546308574
540.0	360.0	0.18084716796875	-0.338897705078125	0.38413194695252445
540.0	380.0	-0.314697265625	-0.83856201171875	0.8956676931148342
540.0	400.0	-0.4764404296875	-0.684356689453125	0.8338702305755078
540.0	420.0	-0.6158447265625	-0.46612548828125	0.7723585294798486
540.0	440.0	-0.74920654296875	-0.32489013671875	0.8166174410115874
540.0	460.0	-0.79644775390625	-0.279327392578125	0.8440099625874119
540.0	480.0	-0.9583740234375	-0.0826416015625	0.9619305604400958
540.0	500.0	-0.97711181640625	0.015411376953125	0.9772333458802521
540.0	520.0	-0.24932861328125	1.10205078125	1.1299029524054207
540.0	540.0	-0.861083984375	0.40673828125	0.9523138440563222
540.0	560.0	-1.16015625	0.3118896484375	1.2013482747382334
540.0	580.0	-1.326416015625	0.4658203125	1.4058335641334283
540.0	600.0	-1.39697265625	0.4356689453125	1.4633318257387444
540.0	620.0	-1.406005859375	0.39892578125	1.4615041072616783
540.0	640.0	-1.4324951171875	0.434814453125	1.497032354163537
540.0	660.0	-1.473388671875	0.475341796875	1.5481679502773367
540.0	680.0	-1.45001220703125	0.6065673828125	1.5717695093211481
540.0	700.0	-1.09466552734375	0.4150390625	1.1707049330021844
540.0	720.0	0.003173828125	-0.5419921875	0.5420014801603426
540.0	740.0	2.71478271484375	-2.847900390625	3.93453705329311
540.0	760.0	3.49102783203125	-2.0089111328125	4.027778452640464
540.0	780.0	3.652099609375	-1.966796875	4.148026217890479
540.0	800.0	3.74566650390625	-1.9693603515625	4.231831489177191
560.0	0.0	-0.5360107421875	1.1343328952789307	1.254598992926535
560.0	20.0	-0.22113037109375	1.0597553253173828	1.0825802467062715
560.0	40.0	-0.0457763671875	1.0397415161132812	1.0407487190107079
560.0	60.0	0.0311279296875	0.9054756164550781	0.906010507666072
560.0	80.0	0.095458984375	0.8250732421875	0.8305770720840417
560.0	100.0	0.16156005859375	0.7750015258789062	0.7916621865716771
560.0	120.0	0.16656494140625	0.671905517578125	0.692243385130978
560.0	140.0	0.09368896484375	0.433624267578125	0.44363005710406817
560.0	160.0	-0.05780029296875	-0.0748138427734375	0.09454091673874311
560.0	180.0	-0.0469970703125	-1.8035430908203125	1.804155316225198
560.0	200.0	-0.037353515625	-1.7487030029296875	1.7491019060034363
560.0	220.0	-0.07757568359375	-1.73797607421875	1.7397065330801789
560.0	240.0	-0.14300537109375	-1.5919952392578125	1.5984052608713477
560.0	260.0	-0.11016845703125	-0.230865478515625	0.2558045310288598
560.0	280.0	-0.09979248046875	1.803680419921875	1.8064389268302588
560.0	300.0	-0.1485595703125	1.741943359375	1.7482667454373475
560.0	320.0	-0.00518798828125	1.53057861328125	1.5305874057551763
560.0	340.0	0.21923828125	1.17987060546875	1.2000666938194098
560.0	360.0	0.33056640625	0.084381103515625	0.3411661172677537
560.0	380.0	-0.04949951171875	-1.00286865234375	1.0040895057285302
560.0	400.0	-0.01409912109375	-0.782257080078125	0.7823841285123122
560.0	420.0	-0.12835693359375	-0.41619873046875	0.43554205955956715
560.0	440.0	-0.21478271484375	-0.2301025390625	0.3147678399688586
560.0	460.0	-0.171875	-0.115203857421875	0.2069128908257765
560.0	480.0	-0.07293701171875	0.0919189453125	0.11734095698358456
560.0	500.0	-0.009765625	0.266021728515625	0.2662009156146566
560.0	520.0	-0.12738037109375	4.65869140625	4.660432531172143
560.0	540.0	-1.41644287109375	4.417724609375	4.639245750264778
560.0	560.0	-2.026611328125	4.317138671875	4.7691550391535
560.0	580.0	-2.2117919921875	4.2750244140625	4.813300069342776
560.0	600.0	-2.637451171875	4.1177978515625	4.890031475395384
560.0	620.0	-2.73590087890625	3.8343505859375	4.710350096869578
560.0	640.0	-3.32806396484375	4.01806640625	5.217362111175176
560.0	660.0	-3.58502197265625	4.215576171875	5.533847215573302
560.0	680.0	-3.611572265625	4.11669921875	5.4763734978075185
560.0	700.0	-3.62127685546875	4.1356201171875	5.496999164784327
560.0	720.0	-3.53619384765625	4.0701904296875	5.3917638173534295
560.0	740.0	-3.3162841796875	3.9873046875	5.186168087461596
560.0	760.0	1.04937744140625	-3.7666015625	3.9100486371859584
560.0	780.0	1.904296875	-2.7471923828125	3.342665489742847
560.0	800.0	3.3309326171875	-3.368408203125	4.7372234402784255
580.0	0.0	-0.6331787109375	1.0462602376937866	1.222937351201415
580.0	20.0	-0.39715576171875	0.9937992095947266	1.0702194018319346
580.0	40.0	-0.17840576171875	0.9737129211425781	0.9899219507690795
580.0	60.0	-0.09161376953125	0.8050689697265625	0.8102648510112689
580.0	80.0	-0.01763916015625	0.6770248413085938	0.6772545870792935
580.0	100.0	0.03973388671875	0.6191787719726562	0.6204523619226098
580.0	120.0	0.05780029296875	0.5824356079101562	0.5852966010741448
580.0	140.0	0.04827880859375	0.516845703125	0.5190956792326513
580.0	160.0	-0.04278564453125	0.3737030029296875	0.37614431509278523
580.0	180.0	-0.04571533203125	-0.3664398193359375	0.36928042566277725
580.0	200.0	-0.034912109375	-1.145782470703125	1.1463142350819733
580.0	220.0	-0.065185546875	-0.9640045166015625	0.966205911568339
580.0	240.0	-0.13861083984375	-0.8162384033203125	0.8279239675097484
580.0	260.0	-0.209716796875	-0.462921142578125	0.5082097196407668
580.0	280.0	-0.18218994140625	1.640655517578125	1.6507403496943904
580.0	300.0	-0.270263671875	1.600372314453125	1.623032346320741
580.0	320.0	-0.28338623046875	1.40460205078125	1.4329042803614556
580.0	340.0	-0.30841064453125	1.210784912109375	1.2494467691950257
580.0	360.0	-0.4208984375	0.615478515625	0.7456334876371197
580.0	380.0	-0.5465087890625	-0.34130859375	0.6443317566984904
580.0	400.0	-0.40814208984375	-0.038299560546875	0.40993514345577575
580.0	420.0	-0.3062744140625	0.443389892578125	0.5388864570109078
580.0	440.0	-0.32098388671875	0.540283203125	0.6284398102540014
580.0	460.0	-0.2769775390625	0.747528076171875	0.7971918099242762
580.0	480.0	-0.20294189453125	0.985260009765625	1.0059436859980246
580.0	500.0	-0.26220703125	1.708282470703125	1.7282886121676875
580.0	520.0	-1.57733154296875	4.08056640625	4.374813938016132
580.0	540.0	-1.86041259765625	4.0941162109375	4.496990391604068
580.0	560.0	-2.13629150390625	4.2042236328125	4.715849631228838
580.0	580.0	-2.19293212890625	4.22021484375	4.755960959616588
580.0	600.0	-2.472412109375	4.187255859375	4.862708429512756
580.0	620.0	-2.52764892578125	3.97314453125	4.709021826048897
580.0	640.0	-2.8363037109375	3.8760986328125	4.802994831557574
580.0	660.0	-3.07916259765625	4.0521240234375	5.089297731919847
580.0	680.0	-3.09814453125	4.201904296875	5.220584187292728
580.0	700.0	-3.01312255859375	4.2659912109375	5.22279509122295
580.0	720.0	-2.9664306640625	4.3485107421875	5.263958259675922
580.0	740.0	-2.58258056640625	4.2144775390625	4.942827461002612
580.0	760.0	-0.91375732421875	-3.3521728515625	3.4744805761892055
580.0	780.0	2.3662109375	-2.1641845703125	3.206656990562497
580.0	800.0	3.52984619140625	-2.2371826171875	4.179090833857422
600.0	0.0	-0.61328125	0.9358301758766174	1.1188798012667953
600.0	20.0	-0.46038818359375	0.899658203125	1.0106147446197569
600.0	40.0	-0.27838134765625	0.8813362121582031	0.9242562921529283
600.0	60.0	-0.19769287109375	0.700592041015625	0.7279503274370643
600.0	80.0	-0.10479736328125	0.55206298828125	0.5619217297637865
600.0	100.0	-0.0682373046875	0.42832183837890625	0.43372332999655505
600.0	120.0	-0.0137939453125	0.45183563232421875	0.45204613875699773
600.0	140.0	0.00482177734375	0.4583282470703125	0.4583536097810272
600.0	160.0	-0.071044921875	0.493316650390625	0.49840615814499223
600.0	180.0	-0.068603515625	0.315521240234375	0.3228933189075732
600.0	200.0	-0.04815673828125	-0.57891845703125	0.5809179385535723
600.0	220.0	-0.074951171875	-0.156707763671875	0.1737095315763531
600.0	240.0	-0.1220703125	-0.06756591796875	0.13952173473981574
600.0	260.0	-0.19024658203125	-0.091461181640625	0.21108981434847238
600.0	280.0	-0.2105712890625	1.146453857421875	1.1656314661911542
600.0	300.0	-0.320068359375	0.722412109375	0.7901411332443344
600.0	320.0	-0.39434814453125	0.252777099609375	0.4684087116847503
600.0	340.0	-0.43841552734375	0.19635009765625	0.4803764518226485
600.0	360.0	-0.50433349609375	0.1859130859375	0.5375090239288535
600.0	380.0	-0.4920654296875	0.231414794921875	0.5437657532451612
600.0	400.0	-0.333251953125	0.6805419921875	0.7577560738075008
600.0	420.0	-0.25848388671875	0.94146728515625	0.976306595651546
600.0	440.0	-0.2650146484375	0.849609375	0.8899825020607666
600.0	460.0	-0.25335693359375	1.17864990234375	1.2055726141941676
600.0	480.0	-0.26507568359375	1.954437255859375	1.9723311347549675
600.0	500.0	-0.31011962890625	2.720123291015625	2.737744491832396
600.0	520.0	-1.58477783203125	3.955810546875	4.261450206169862
600.0	540.0	-1.86566162109375	3.989990234375	4.404624314834357
600.0	560.0	-2.1446533203125	4.1121826171875	4.637842574023667
600.0	580.0	-2.19818115234375	4.1429443359375	4.689988075592081
600.0	600.0	-2.47711181640625	4.1119384765625	4.8004292501832175
600.0	620.0	-2.50543212890625	3.955322265625	4.682068386675336
600.0	640.0	-2.81036376953125	3.8939208984375	4.802162479590024
600.0	660.0	-3.06005859375	4.0189208984375	5.051305156598729
600.0	680.0	-3.0780029296875	4.1533203125	5.169542692868483
600.0	700.0	-2.99652099609375	4.2197265625	5.175444941480756
600.0	720.0	-2.958251953125	4.276123046875	5.199661809212539
600.0	740.0	-2.58135986328125	4.1107177734375	4.85401064652874
600.0	760.0	-1.4862060546875	1.7442626953125	2.2915629572954375
600.0	780.0	2.46533203125	-2.2066650390625	3.308660245315006
600.0	800.0	3.52789306640625	-2.2596435546875	4.189512917063039
620.0	0.0	-0.69500732421875	0.7693614363670349	1.0367990164378311
620.0	20.0	-0.56048583984375	0.7343196868896484	0.9237801574070884
620.0	40.0	-0.45208740234375	0.721405029296875	0.8513567029469755
620.0	60.0	-0.36553955078125	0.5781974792480469	0.6840551792027845
620.0	80.0	-0.17431640625	0.451171875	0.4836757904618864
620.0	100.0	-0.12322998046875	0.326812744140625	0.3492738149633524
620.0	120.0	-0.063720703125	0.3431396484375	0.3490059402596974
620.0	140.0	-0.01123046875	0.3587646484375	0.3589403800031806
620.0	160.0	-0.09625244140625	0.4445953369140625	0.4548950934912272
620.0	180.0	-0.119873046875	0.4743804931640625	0.4892917326725183
620.0	200.0	-0.12518310546875	0.531494140625	0.5460373901240715
620.0	220.0	-0.14166259765625	0.9898223876953125	0.9999083211762797
620.0	240.0	-0.1409912109375	1.0965118408203125	1.1055391167302824
620.0	260.0	-0.15899658203125	1.106597900390625	1.117961907332517
620.0	280.0	-0.21868896484375	1.10015869140625	1.1216835603774995
620.0	300.0	-0.3214111328125	0.73260498046875	0.8000094835084345
620.0	320.0	-0.365478515625	0.473052978515625	0.5977906538797322
620.0	340.0	-0.343994140625	0.80303955078125	0.873615755869412
620.0	360.0	-0.3887939453125	0.820098876953125	0.9075918134775325
620.0	380.0	-0.328857421875	0.992462158203125	1.0455277803040322
620.0	400.0	-0.23907470703125	1.1156005859375	1.1409300517061383
620.0	420.0	-0.2203369140625	1.12579345703125	1.1471526766707902
620.0	440.0	-0.2537841796875	0.84564208984375	0.8829025733199345
620.0	460.0	-0.25860595703125	1.154754638671875	1.1833576452392833
620.0	480.0	-0.312255859375	2.181182861328125	2.203420612653328
620.0	500.0	-0.36993408203125	2.76580810546875	2.79043826330649
620.0	520.0	-1.6307373046875	3.8712158203125	4.200668528262762
620.0	540.0	-1.8822021484375	3.9012451171875	4.331558425320159
620.0	560.0	-2.1517333984375	4.01953125	4.55923108513683
620.0	580.0	-2.15069580078125	4.07861328125	4.610919509760173
620.0	600.0	-2.40673828125	4.1273193359375	4.7777771039718635
620.0	620.0	-2.43133544921875	4.01171875	4.690978511539922
620.0	640.0	-2.78570556640625	3.881591796875	4.777751603031917
620.0	660.0	-3.04998779296875	3.9705810546875	5.006789335402647
620.0	680.0	-3.07037353515625	4.08154296875	5.107463817898317
620.0	700.0	-2.997802734375	4.1312255859375	5.104296824845795
620.0	720.0	-2.9656982421875	4.1854248046875	5.129634183780304
620.0	740.0	-2.6214599609375	4.0255126953125	4.803832302123019
620.0	760.0	-1.71875	2.0372314453125	2.6654105733019926
620.0	780.0	1.91546630859375	-2.2188720703125	2.931280342063967
620.0	800.0	3.3944091796875	-2.355712890625	4.131754700149025
