# Supplementary material for: Real-time emotion detection by quantitative facial motion analysis
Source: PLoS One. 2023 Mar 10;18(3):e0282730. doi: 10.1371/journal.pone.0282730 (PMC10004542; doi:10.1371/journal.pone.0282730)
Supplement: S1 Dataset — Data from each participant is organized into folders by Study ID and subsequently by emotions. The data files (.csv) contain the pixel displacement results after DISC-processing of videos. (ZIP) [file pone.0282730.s004.zip › S1_Dataset/1/happy/result/101125_cropped_result.csv]

pos_x	pos_y	disp_x	disp_y	disp_xy_indi
0.0	0.0	0.6511592864990234	1.5583974123001099	1.688967409708546
0.0	20.0	0.5282680988311768	1.6866340637207031	1.767427975660032
0.0	40.0	0.6703463792800903	1.7123184204101562	1.8388579719733276
0.0	60.0	0.6707770824432373	1.8941497802734375	2.009414164486996
0.0	80.0	0.6390239000320435	2.0963516235351562	2.1915842840992106
0.0	100.0	0.6375830173492432	2.2852859497070312	2.3725606369365004
0.0	120.0	0.7939412593841553	2.0849838256835938	2.231031213747287
0.0	140.0	0.9016530513763428	1.9789276123046875	2.174656920021685
0.0	160.0	0.9343822002410889	1.9344635009765625	2.148306107783031
0.0	180.0	0.8903332948684692	2.0798797607421875	2.262430815538085
0.0	200.0	0.160347580909729	2.7742156982421875	2.7788458192344874
0.0	220.0	0.14050781726837158	2.8820953369140625	2.8855183204712644
0.0	240.0	0.2946206331253052	2.7985076904296875	2.81397345596174
0.0	260.0	0.59639573097229	2.3642578125	2.438319682053454
0.0	280.0	0.9835193157196045	1.681060791015625	1.9476333401037367
0.0	300.0	1.2211501598358154	1.40692138671875	1.862964170689723
0.0	320.0	1.220057725906372	1.532501220703125	1.9588519203861217
0.0	340.0	1.015380859375	2.131500244140625	2.3609937696564676
0.0	360.0	0.8045904636383057	2.382232666015625	2.514437966864487
0.0	380.0	0.6523770093917847	2.4683837890625	2.5531381264023914
0.0	400.0	0.5349671840667725	2.465179443359375	2.522558141250657
0.0	420.0	0.5448853969573975	2.41986083984375	2.480448866642229
0.0	440.0	0.37339580059051514	1.1158447265625	1.176662176538352
0.0	460.0	0.19635021686553955	1.08154296875	1.099221816066124
0.0	480.0	0.006943166255950928	0.877593994140625	0.8776214594626508
0.0	500.0	-0.22195035219192505	0.68109130859375	0.716343025009713
0.0	520.0	-0.08944493532180786	0.74896240234375	0.7542844798743003
0.0	540.0	0.5995618104934692	0.97283935546875	1.1427557814997304
0.0	560.0	0.8902482986450195	0.99359130859375	1.3340786040385297
0.0	580.0	1.6137077808380127	1.06512451171875	1.9335312325900633
0.0	600.0	2.1211938858032227	1.02142333984375	2.3543086331971295
0.0	620.0	2.5168261528015137	0.91680908203125	2.678610232251167
0.0	640.0	2.3202366828918457	0.89190673828125	2.4857586154790763
0.0	660.0	2.1909244060516357	0.97979736328125	2.4000317968988667
0.0	680.0	2.3016982078552246	1.057373046875	2.5329532961153616
0.0	700.0	2.3967976570129395	1.1434326171875	2.655574732277548
0.0	720.0	2.6467437744140625	1.11199951171875	2.870852751616205
0.0	740.0	2.8340070247650146	1.8111572265625	3.3633147809485537
0.0	760.0	2.889047622680664	1.47039794921875	3.241707311770065
0.0	780.0	3.216531753540039	-5.81549072265625	6.645751189055476
0.0	800.0	3.411935329437256	-6.77557373046875	7.586151993552484
20.0	0.0	0.6448936462402344	1.6116530895233154	1.7358898282814703
20.0	20.0	0.5834636688232422	1.8668746948242188	1.9559271405171763
20.0	40.0	0.5790691375732422	2.0368690490722656	2.1175827230968745
20.0	60.0	0.5822658538818359	2.1344451904296875	2.2124397834845513
20.0	80.0	0.5488948822021484	2.3104400634765625	2.3747460661353443
20.0	100.0	0.6036224365234375	2.3192291259765625	2.3964940610509555
20.0	120.0	0.7619228363037109	2.1125640869140625	2.245763440302682
20.0	140.0	0.8297138214111328	2.1138763427734375	2.2708804939885914
20.0	160.0	0.8800525665283203	2.0786590576171875	2.2572806643541377
20.0	180.0	0.8374748229980469	2.1626739501953125	2.3191642231651053
20.0	200.0	0.2874164581298828	2.7095794677734375	2.7247805622808072
20.0	220.0	0.30956268310546875	2.7221527099609375	2.7396978722332017
20.0	240.0	0.46389007568359375	2.4887237548828125	2.5315884204261434
20.0	260.0	0.68145751953125	2.115509033203125	2.222557720395514
20.0	280.0	0.9854507446289062	1.596038818359375	1.8757540030077653
20.0	300.0	1.2442150115966797	1.1668701171875	1.7057716334456074
20.0	320.0	1.3327922821044922	0.775421142578125	1.541951106745757
20.0	340.0	1.123586654663086	1.308135986328125	1.724432291875689
20.0	360.0	0.8951244354248047	1.606658935546875	1.8391847895377975
20.0	380.0	0.6924095153808594	1.814849853515625	1.9424497233636813
20.0	400.0	0.5465126037597656	1.960113525390625	2.034876177679503
20.0	420.0	0.5470294952392578	2.00958251953125	2.0827057332871783
20.0	440.0	0.3504295349121094	0.606597900390625	0.7005439826998958
20.0	460.0	0.17371749877929688	0.70819091796875	0.7291859472559491
20.0	480.0	-0.023893356323242188	0.65606689453125	0.6565018374507933
20.0	500.0	-0.24889373779296875	0.5126953125	0.5699162887407481
20.0	520.0	-0.1346302032470703	0.57916259765625	0.5946045796580134
20.0	540.0	0.3632240295410156	0.76068115234375	0.8429516659732206
20.0	560.0	0.4062786102294922	0.70111083984375	0.8103201335746361
20.0	580.0	1.371377944946289	0.973876953125	1.6819969642401678
20.0	600.0	1.836395263671875	0.90582275390625	2.047648022959707
20.0	620.0	2.7645740509033203	0.88623046875	2.9031490018028423
20.0	640.0	3.2348594665527344	0.845703125	3.3435803480671145
20.0	660.0	3.313020706176758	0.84808349609375	3.4198467532774828
20.0	680.0	3.462972640991211	0.8692626953125	3.57040573964859
20.0	700.0	3.3034839630126953	1.06121826171875	3.469753664583039
20.0	720.0	3.1870269775390625	1.28643798828125	3.436868291519895
20.0	740.0	3.089639663696289	1.48895263671875	3.4297016205315933
20.0	760.0	2.8785362243652344	1.24188232421875	3.135002791416592
20.0	780.0	3.2110366821289062	-6.50506591796875	7.254422042526615
20.0	800.0	3.400003433227539	-7.41156005859375	8.15421644599291
40.0	0.0	0.5394783020019531	2.0155694484710693	2.086517922266876
40.0	20.0	0.49257659912109375	2.137552261352539	2.1935727423577855
40.0	40.0	0.5301704406738281	2.2024307250976562	2.265343637291806
40.0	60.0	0.5310440063476562	2.2786788940429688	2.339740421250754
40.0	80.0	0.5109405517578125	2.3880233764648438	2.4420720493001697
40.0	100.0	0.5797653198242188	2.3597564697265625	2.429933830886604
40.0	120.0	0.7264480590820312	2.1996917724609375	2.3165428285219316
40.0	140.0	0.8326492309570312	2.150604248046875	2.3061663802793153
40.0	160.0	0.8834609985351562	2.045654296875	2.228273959425969
40.0	180.0	0.7915916442871094	2.1346435546875	2.2766906765904884
40.0	200.0	0.3253974914550781	2.546600341796875	2.567305363272008
40.0	220.0	0.4275550842285156	2.3559112548828125	2.394393700069636
40.0	240.0	0.5533485412597656	2.1030731201171875	2.174651962193894
40.0	260.0	0.6864700317382812	1.909454345703125	2.0291025116536883
40.0	280.0	0.924713134765625	1.717132568359375	1.9502919368465155
40.0	300.0	1.2881317138671875	0.964691162109375	1.6093204623450093
40.0	320.0	1.4708061218261719	-0.040374755859375	1.4713601764734725
40.0	340.0	1.2944984436035156	0.1591796875	1.3042485934071473
40.0	360.0	1.0289840698242188	0.262115478515625	1.0618440281084072
40.0	380.0	0.76904296875	-0.022705078125	0.7693780659444847
40.0	400.0	0.5459403991699219	0.6575927734375	0.8546807445608195
40.0	420.0	0.493988037109375	0.6766357421875	0.8377709164281142
40.0	440.0	0.18490219116210938	-1.725006103515625	1.7348875691129695
40.0	460.0	0.07992935180664062	-0.1082763671875	0.1345825879211425
40.0	480.0	-0.05918121337890625	0.333984375	0.33918723260338124
40.0	500.0	-0.2520256042480469	0.379150390625	0.45527126409173163
40.0	520.0	-0.14025115966796875	0.42242431640625	0.44509851817265994
40.0	540.0	0.3623542785644531	0.610595703125	0.710019532033224
40.0	560.0	0.4034919738769531	0.5440673828125	0.6773589078351028
40.0	580.0	1.3699302673339844	0.8204345703125	1.596816151446878
40.0	600.0	1.8366127014160156	0.7557373046875	1.9860224290523412
40.0	620.0	2.7249298095703125	0.8411865234375	2.851812973232601
40.0	640.0	3.1463966369628906	0.89263916015625	3.270568217808007
40.0	660.0	3.2099761962890625	0.87872314453125	3.3280777553232266
40.0	680.0	3.364185333251953	0.91851806640625	3.4873225252021403
40.0	700.0	3.2353057861328125	1.09417724609375	3.4153224409495744
40.0	720.0	3.146221160888672	1.2052001953125	3.3691564380427557
40.0	740.0	3.0844192504882812	1.296630859375	3.34587711942119
40.0	760.0	2.864032745361328	0.977783203125	3.0263416130396337
40.0	780.0	3.180103302001953	-6.2813720703125	7.040503682060373
40.0	800.0	3.435863494873047	-7.3035888671875	8.071404357130573
60.0	0.0	0.5489921569824219	2.1584737300872803	2.227195822532251
60.0	20.0	0.5154800415039062	2.2621593475341797	2.3201475355729286
60.0	40.0	0.6103286743164062	2.2737197875976562	2.354209583534557
60.0	60.0	0.689422607421875	2.2398033142089844	2.343506436510454
60.0	80.0	0.6993370056152344	2.3238449096679688	2.426793648337784
60.0	100.0	0.8161392211914062	2.2615966796875	2.4043508000997775
60.0	120.0	0.8909263610839844	2.1812667846679688	2.356199178076864
60.0	140.0	0.9297828674316406	2.0965423583984375	2.2934659450552752
60.0	160.0	0.9294319152832031	2.0403289794921875	2.242049515443991
60.0	180.0	0.8119239807128906	2.091339111328125	2.2434169984707206
60.0	200.0	0.4115409851074219	2.3498077392578125	2.385573808101334
60.0	220.0	0.45529937744140625	2.1855010986328125	2.2324230278385326
60.0	240.0	0.552734375	1.87445068359375	1.9542468253861172
60.0	260.0	0.7165641784667969	1.635650634765625	1.785725964662828
60.0	280.0	0.5732879638671875	2.387420654296875	2.4552874516191183
60.0	300.0	1.0167884826660156	1.312347412109375	1.660154977269421
60.0	320.0	1.2925224304199219	0.025726318359375	1.292778432909116
60.0	340.0	1.1501808166503906	-0.807769775390625	1.4054920565500113
60.0	360.0	0.6873588562011719	-0.902923583984375	1.1347833254473614
60.0	380.0	0.3837890625	-1.863555908203125	1.9026651485464812
60.0	400.0	0.2524909973144531	-3.146453857421875	3.156568323450301
60.0	420.0	0.061138153076171875	-3.405029296875	3.405578128062638
60.0	440.0	-0.124603271484375	-3.597412109375	3.59956939923965
60.0	460.0	-0.4180412292480469	-3.6595458984375	3.6833455786990648
60.0	480.0	-0.7028160095214844	-3.779388427734375	3.8441809571002525
60.0	500.0	-0.5215797424316406	-0.114898681640625	0.5340853253533655
60.0	520.0	-0.24602508544921875	0.178955078125	0.3042256771822856
60.0	540.0	0.3308753967285156	0.44915771484375	0.5578720112749088
60.0	560.0	0.3612518310546875	0.3890380859375	0.5308987829617602
60.0	580.0	1.3634223937988281	0.67730712890625	1.5223881143714155
60.0	600.0	1.8409347534179688	0.616943359375	1.9415611952804857
60.0	620.0	2.758441925048828	0.7000732421875	2.8458925486205557
60.0	640.0	3.1722259521484375	0.74957275390625	3.259582305278187
60.0	660.0	3.1853256225585938	0.78057861328125	3.2795734925810662
60.0	680.0	3.3050384521484375	0.8553466796875	3.4139269342843543
60.0	700.0	3.1756134033203125	1.04937744140625	3.344504971125016
60.0	720.0	3.0472793579101562	1.1766357421875	3.266555242903212
60.0	740.0	2.9880027770996094	1.33062744140625	3.2708913133545603
60.0	760.0	3.2476654052734375	1.53680419921875	3.59292328492361
60.0	780.0	4.408073425292969	0.90740966796875	4.500500375324642
60.0	800.0	4.586936950683594	0.9979248046875	4.694235241799999
80.0	0.0	0.7159576416015625	2.1207728385925293	2.238363861725677
80.0	20.0	0.8062515258789062	2.132444381713867	2.2797720421316474
80.0	40.0	0.9025115966796875	2.1150131225585938	2.2995233616417927
80.0	60.0	0.9247283935546875	2.1148834228515625	2.3082145684703086
80.0	80.0	0.9556427001953125	2.1683425903320312	2.3695912220221467
80.0	100.0	1.0063018798828125	2.1098403930664062	2.3375350174211915
80.0	120.0	1.0067291259765625	2.120574951171875	2.3474116930413236
80.0	140.0	1.0119476318359375	2.1234283447265625	2.352229994019835
80.0	160.0	1.025848388671875	1.96600341796875	2.21755143255021
80.0	180.0	0.9191360473632812	1.9459075927734375	2.1520612057225303
80.0	200.0	0.772247314453125	1.9214324951171875	2.07081354737029
80.0	220.0	0.8834228515625	1.621734619140625	1.846742837966891
80.0	240.0	0.7713165283203125	1.5261077880859375	1.7099515103407616
80.0	260.0	0.869171142578125	1.63299560546875	1.8499008412806381
80.0	280.0	0.2157745361328125	2.869232177734375	2.8773341724919046
80.0	300.0	0.6827850341796875	2.133331298828125	2.239932551096004
80.0	320.0	1.9136505126953125	0.394439697265625	1.9538784403125058
80.0	340.0	1.9495849609375	-0.91009521484375	2.1515470759421382
80.0	360.0	1.4802093505859375	-1.49005126953125	2.100302956097937
80.0	380.0	0.9730148315429688	-2.924530029296875	3.0821475880726044
80.0	400.0	0.9061203002929688	-3.866973876953125	3.971717633926272
80.0	420.0	0.730926513671875	-4.093048095703125	4.1577994518888834
80.0	440.0	0.5981216430664062	-4.24224853515625	4.284206126453278
80.0	460.0	-0.10760498046875	-4.242462158203125	4.243826574638412
80.0	480.0	-0.992523193359375	-4.188568115234375	4.304556323863626
80.0	500.0	-1.6146011352539062	-3.93035888671875	4.2490772885854
80.0	520.0	-1.6187515258789062	-3.77801513671875	4.110201318160861
80.0	540.0	-1.42919921875	-3.6646728515625	3.9335019404920644
80.0	560.0	-1.275390625	-3.72271728515625	3.935129633384269
80.0	580.0	0.95758056640625	0.74603271484375	1.2138885256793766
80.0	600.0	1.7282791137695312	0.5389404296875	1.810360594424145
80.0	620.0	3.0108642578125	0.75665283203125	3.104484995485359
80.0	640.0	3.640045166015625	0.82330322265625	3.731991024516255
80.0	660.0	3.9455032348632812	0.8900146484375	4.0446411275600145
80.0	680.0	4.075752258300781	0.82269287109375	4.157953827448352
80.0	700.0	3.98095703125	1.12188720703125	4.136018591587711
80.0	720.0	3.6820755004882812	1.52276611328125	3.984532171667549
80.0	740.0	3.548553466796875	1.01483154296875	3.6908149191364843
80.0	760.0	3.8724212646484375	1.286376953125	4.080491651312689
80.0	780.0	4.3589019775390625	1.17315673828125	4.51401408752439
80.0	800.0	4.56292724609375	1.16180419921875	4.70851293408726
100.0	0.0	0.7991790771484375	2.1031346321105957	2.2498583240139363
100.0	20.0	0.8612442016601562	2.1282081604003906	2.2958683648868146
100.0	40.0	0.9221115112304688	2.1516761779785156	2.340939985139297
100.0	60.0	0.9808883666992188	2.1427993774414062	2.356635559412855
100.0	80.0	0.8976058959960938	2.2800827026367188	2.4504027169814586
100.0	100.0	0.9010696411132812	2.3095855712890625	2.479135334999411
100.0	120.0	0.9435653686523438	2.3278045654296875	2.5117702322774926
100.0	140.0	1.0556564331054688	2.158966064453125	2.403236353798181
100.0	160.0	1.1049880981445312	1.9636688232421875	2.2532185744872657
100.0	180.0	1.1572341918945312	1.65032958984375	2.015633580292715
100.0	200.0	1.0949554443359375	1.334808349609375	1.7264532299682531
100.0	220.0	1.0201492309570312	1.1149749755859375	1.5112490362627478
100.0	240.0	0.06079864501953125	1.7975311279296875	1.7985590429875762
100.0	260.0	-0.17333984375	2.52374267578125	2.5296884778546898
100.0	280.0	0.4582977294921875	2.6253662109375	2.665067457005548
100.0	300.0	1.399444580078125	1.85260009765625	2.3217605937189103
100.0	320.0	2.8054580688476562	0.238555908203125	2.815582337173083
100.0	340.0	2.5669174194335938	-0.815643310546875	2.6933880240751584
100.0	360.0	1.5728759765625	-1.778076171875	2.373919482762019
100.0	380.0	1.2489852905273438	-3.33868408203125	3.564656456878071
100.0	400.0	1.0347137451171875	-4.190826416015625	4.316672165396488
100.0	420.0	0.8239059448242188	-4.32269287109375	4.4005107275998565
100.0	440.0	0.7376327514648438	-4.426727294921875	4.487762986125708
100.0	460.0	0.09629058837890625	-4.358612060546875	4.359675558084
100.0	480.0	-0.49660491943359375	-4.29315185546875	4.321778488090339
100.0	500.0	-0.8525390625	-4.0313720703125	4.12053195866554
100.0	520.0	-0.8964996337890625	-3.83197021484375	3.9354424555357914
100.0	540.0	-0.827484130859375	-3.8753662109375	3.9627254832627723
100.0	560.0	-0.9611358642578125	-4.0826416015625	4.1942513749620955
100.0	580.0	-1.6486358642578125	-4.74505615234375	5.023301514125185
100.0	600.0	-1.9283905029296875	-4.67095947265625	5.053370392815726
100.0	620.0	5.124778747558594	6.76611328125	8.487852858416895
100.0	640.0	4.57568359375	6.4842529296875	7.936146193605171
100.0	660.0	4.3962249755859375	5.426513671875	6.983827365206837
100.0	680.0	4.501335144042969	5.469970703125	7.083967643350874
100.0	700.0	4.325836181640625	4.98468017578125	6.599992054935956
100.0	720.0	3.3136138916015625	3.78961181640625	5.034003847998204
100.0	740.0	0.2955322265625	-0.40936279296875	0.5048932493153028
100.0	760.0	3.9551010131835938	1.087646484375	4.101926242566922
100.0	780.0	4.3603057861328125	1.0374755859375	4.482033259582044
100.0	800.0	4.576835632324219	1.02081298828125	4.68929456980006
120.0	0.0	0.8535308837890625	2.050977945327759	2.2214917289521052
120.0	20.0	0.8693313598632812	2.150348663330078	2.319425874462729
120.0	40.0	0.90216064453125	2.2292556762695312	2.404885589528318
120.0	60.0	0.841064453125	2.3453102111816406	2.491559632235064
120.0	80.0	0.7524566650390625	2.5230484008789062	2.632862371249077
120.0	100.0	0.8781280517578125	2.43316650390625	2.5867756205390786
120.0	120.0	1.1216583251953125	2.1657180786132812	2.4389448937014455
120.0	140.0	1.3541793823242188	1.85760498046875	2.298803615573611
120.0	160.0	1.4234619140625	1.5950164794921875	2.1378310014213304
120.0	180.0	1.2795944213867188	1.250091552734375	1.7888797537738115
120.0	200.0	1.0438308715820312	0.95721435546875	1.4162775895929292
120.0	220.0	0.9332427978515625	0.9167633056640625	1.3082037602582832
120.0	240.0	-0.0845947265625	1.794830322265625	1.7968227941247605
120.0	260.0	-1.1002731323242188	2.599639892578125	2.8228936460302845
120.0	280.0	-1.5996322631835938	3.169647216796875	3.550420659072111
120.0	300.0	-1.4420852661132812	2.86822509765625	3.2103465740580437
120.0	320.0	-1.3927688598632812	2.569122314453125	2.9223611282019624
120.0	340.0	-1.1774749755859375	1.92266845703125	2.2545734216906825
120.0	360.0	-0.59185791015625	-1.4224853515625	1.5407012563194764
120.0	380.0	1.6102447509765625	-3.77508544921875	4.104163533163695
120.0	400.0	0.972137451171875	-4.395965576171875	4.502173316394991
120.0	420.0	0.74462890625	-4.4652099609375	4.526872231826136
120.0	440.0	0.713134765625	-4.523406982421875	4.579276353591908
120.0	460.0	0.08011627197265625	-4.399566650390625	4.400296050070288
120.0	480.0	-0.25020599365234375	-4.26287841796875	4.2702149179688025
120.0	500.0	-0.496795654296875	-3.799072265625	3.8314169704652783
120.0	520.0	-0.40668487548828125	-3.56756591796875	3.5906711304438796
120.0	540.0	-0.47695159912109375	-3.6728515625	3.703690244615883
120.0	560.0	-0.680816650390625	-4.04046630859375	4.0974234956043185
120.0	580.0	-1.3617324829101562	-5.09002685546875	5.269031101104429
120.0	600.0	-1.165802001953125	-5.5538330078125	5.674870517150638
120.0	620.0	-1.0535354614257812	-5.79241943359375	5.887449351217908
120.0	640.0	-1.3409652709960938	-5.7344970703125	5.889197271907291
120.0	660.0	-1.4935226440429688	-5.07122802734375	5.286583357290972
120.0	680.0	-0.8799209594726562	-3.34210205078125	3.45599580624102
120.0	700.0	-0.5508956909179688	-2.653076171875	2.7096677353585052
120.0	720.0	-0.32586669921875	-2.3057861328125	2.3286989491838885
120.0	740.0	0.51983642578125	-0.7957763671875	0.9505208762269032
120.0	760.0	3.9897994995117188	0.92559814453125	4.095757801855922
120.0	780.0	4.36260986328125	0.91461181640625	4.45745214151636
120.0	800.0	4.5709228515625	0.9053955078125	4.659729256137454
140.0	0.0	0.7751617431640625	2.103593349456787	2.241869913251876
140.0	20.0	0.732666015625	2.2799644470214844	2.394793805348134
140.0	40.0	0.8019866943359375	2.3160476684570312	2.450971125994171
140.0	60.0	0.76068115234375	2.487701416015625	2.601402343117489
140.0	80.0	0.7288360595703125	2.6264495849609375	2.7256998044670033
140.0	100.0	0.982025146484375	2.3516387939453125	2.548446272832963
140.0	120.0	1.594024658203125	1.6713027954101562	2.309581703448785
140.0	140.0	1.8416595458984375	1.308746337890625	2.259319999455801
140.0	160.0	1.6704559326171875	1.1788330078125	2.04452201825371
140.0	180.0	1.053955078125	0.9810028076171875	1.4398568731850674
140.0	200.0	0.9939422607421875	0.7647857666015625	1.2541206028471226
140.0	220.0	1.11767578125	0.8283843994140625	1.3911936835629304
140.0	240.0	-0.0535736083984375	1.7744598388671875	1.7752683885174643
140.0	260.0	-1.3714141845703125	2.391632080078125	2.7569332367867516
140.0	280.0	-2.1148834228515625	2.94189453125	3.62318579778225
140.0	300.0	-1.760406494140625	2.47918701171875	3.04062481468652
140.0	320.0	-1.8419189453125	2.03167724609375	2.74233073012651
140.0	340.0	-2.2476043701171875	-0.215911865234375	2.2579511372301364
140.0	360.0	-1.731689453125	-1.704345703125	2.4297206913192744
140.0	380.0	1.223785400390625	-4.157562255859375	4.33393292721008
140.0	400.0	0.94110107421875	-4.60400390625	4.699204528498514
140.0	420.0	0.753265380859375	-4.58001708984375	4.641547724333127
140.0	440.0	0.8462982177734375	-4.583709716796875	4.661181764452507
140.0	460.0	0.2742919921875	-4.36773681640625	4.37634105096584
140.0	480.0	0.1228179931640625	-4.07733154296875	4.079180894583222
140.0	500.0	0.01739501953125	-3.430206298828125	3.430250404740831
140.0	520.0	-0.028167724609375	-3.3009033203125	3.3010235004858353
140.0	540.0	-0.1657562255859375	-3.41790771484375	3.4219246446274822
140.0	560.0	-0.4046173095703125	-3.6737060546875	3.6959209060059055
140.0	580.0	-1.2548828125	-4.986572265625	5.142045685659391
140.0	600.0	-1.170318603515625	-5.30029296875	5.427960131422803
140.0	620.0	-1.1005706787109375	-5.42938232421875	5.539805794554287
140.0	640.0	-0.9852447509765625	-5.52972412109375	5.6168101334060525
140.0	660.0	-0.3885650634765625	-5.33660888671875	5.350736137987004
140.0	680.0	-0.6372528076171875	-4.8660888671875	4.907638128894806
140.0	700.0	-0.6903228759765625	-2.87506103515625	2.9567755459233425
140.0	720.0	-0.2440643310546875	-1.985595703125	2.000539350765597
140.0	740.0	1.4473419189453125	-0.55682373046875	1.5507582974627074
140.0	760.0	3.938690185546875	0.81768798828125	4.022672497718738
140.0	780.0	4.2861785888671875	0.8203125	4.363970610959676
140.0	800.0	4.471649169921875	0.81463623046875	4.545247901584173
160.0	0.0	0.53076171875	2.341808319091797	2.401202658139875
160.0	20.0	0.6148681640625	2.4151077270507812	2.492149311826637
160.0	40.0	0.7670440673828125	2.382568359375	2.5029959225700003
160.0	60.0	0.812408447265625	2.465465545654297	2.5958674546280256
160.0	80.0	0.841796875	2.5236282348632812	2.660323560501415
160.0	100.0	1.2069091796875	2.137054443359375	2.4543087543941984
160.0	120.0	1.6591339111328125	1.5728530883789062	2.286174134376891
160.0	140.0	1.731048583984375	1.278656005859375	2.1520897707657456
160.0	160.0	1.2819366455078125	1.083709716796875	1.678626913097662
160.0	180.0	0.8465728759765625	0.88348388671875	1.223613260973784
160.0	200.0	1.181732177734375	0.70849609375	1.3778452942009989
160.0	220.0	1.4392547607421875	0.790618896484375	1.6421122086499516
160.0	240.0	-0.29022216796875	1.7190399169921875	1.7433666117581201
160.0	260.0	-2.0878448486328125	2.154388427734375	3.000080933828013
160.0	280.0	-3.764129638671875	2.49371337890625	4.515227386617875
160.0	300.0	-3.8240509033203125	2.01031494140625	4.320269838196002
160.0	320.0	-4.4704742431640625	1.14947509765625	4.615889183995337
160.0	340.0	-5.1111297607421875	-1.3641357421875	5.290039107063192
160.0	360.0	-5.8245849609375	-2.323883056640625	6.271062304595663
160.0	380.0	1.1529388427734375	-4.12652587890625	4.284563432189883
160.0	400.0	0.8934478759765625	-4.54730224609375	4.6342428534137365
160.0	420.0	0.6886138916015625	-4.431060791015625	4.484248970048682
160.0	440.0	0.835601806640625	-4.38287353515625	4.46181698464136
160.0	460.0	0.53851318359375	-4.045013427734375	4.080702155200214
160.0	480.0	0.4876708984375	-3.667510986328125	3.6997918509046337
160.0	500.0	0.326324462890625	-3.028717041015625	3.046245979828172
160.0	520.0	0.183197021484375	-3.0296630859375	3.035196791473838
160.0	540.0	-0.1476898193359375	-3.14984130859375	3.1533018491827054
160.0	560.0	-0.473907470703125	-3.3890380859375	3.4220121914924775
160.0	580.0	-1.1750640869140625	-4.4603271484375	4.612514919156769
160.0	600.0	-1.049774169921875	-4.5377197265625	4.657566545382858
160.0	620.0	-1.0200958251953125	-4.63153076171875	4.742538633403841
160.0	640.0	-0.8891754150390625	-4.66943359375	4.7533401945527665
160.0	660.0	-0.141326904296875	-4.43603515625	4.438285840430301
160.0	680.0	-0.4023284912109375	-4.8328857421875	4.8496033664496
160.0	700.0	-0.345428466796875	-3.43609619140625	3.453415390923915
160.0	720.0	-0.1424713134765625	-2.3521728515625	2.356483651288801
160.0	740.0	1.1782684326171875	-1.14501953125	1.6429808964945798
160.0	760.0	3.0267486572265625	0.51025390625	3.0694570338850133
160.0	780.0	3.2816314697265625	0.53338623046875	3.324696373197616
160.0	800.0	3.548614501953125	0.54888916015625	3.590813862289308
180.0	0.0	0.3653564453125	2.596956253051758	2.6225306694862525
180.0	20.0	0.4928741455078125	2.576021194458008	2.622748580708208
180.0	40.0	0.6719818115234375	2.5123214721679688	2.6006381398677036
180.0	60.0	0.7947540283203125	2.48577880859375	2.6097375827437377
180.0	80.0	0.9008026123046875	2.4395370483398438	2.6005357825951223
180.0	100.0	1.2789459228515625	2.040924072265625	2.4085418290600513
180.0	120.0	1.6661529541015625	1.43096923828125	2.1963011240193326
180.0	140.0	1.5023651123046875	1.1599273681640625	1.8980338327032753
180.0	160.0	1.041168212890625	0.950347900390625	1.4096781119499326
180.0	180.0	0.68292236328125	0.785308837890625	1.0407175049641337
180.0	200.0	0.9788970947265625	0.6044921875	1.1505000333822855
180.0	220.0	1.292022705078125	0.6671600341796875	1.4541063171735544
180.0	240.0	-0.170135498046875	1.52093505859375	1.5304213603302954
180.0	260.0	-3.3428955078125	1.823638916015625	3.807966553445505
180.0	280.0	-6.357025146484375	1.739288330078125	6.59066708370106
180.0	300.0	-6.541351318359375	1.172271728515625	6.645562284387902
180.0	320.0	-6.8572235107421875	-0.209686279296875	6.860428748409299
180.0	340.0	-7.44219970703125	-1.993927001953125	7.704679186601724
180.0	360.0	-5.708160400390625	-1.989105224609375	6.044802292147856
180.0	380.0	0.8137054443359375	-3.83099365234375	3.9164561678180507
180.0	400.0	0.50714111328125	-4.033477783203125	4.065234942334002
180.0	420.0	0.5444793701171875	-3.833984375	3.8724532240205756
180.0	440.0	0.485626220703125	-3.66888427734375	3.700884308753054
180.0	460.0	-0.255096435546875	-2.867095947265625	2.8784220264331797
180.0	480.0	-0.612274169921875	-2.052703857421875	2.1420720775520525
180.0	500.0	-0.5121917724609375	-2.120147705078125	2.1811388546180908
180.0	520.0	-0.5004119873046875	-2.4644775390625	2.5147687165188337
180.0	540.0	-0.63037109375	-2.72222900390625	2.7942617031237402
180.0	560.0	-0.3909454345703125	-3.1689453125	3.192969264873543
180.0	580.0	-0.52557373046875	-3.7269287109375	3.763804639267173
180.0	600.0	-0.67584228515625	-3.83990478515625	3.89892697462662
180.0	620.0	-0.775604248046875	-3.90667724609375	3.982924686048558
180.0	640.0	-0.7257080078125	-3.89813232421875	3.9651087916628796
180.0	660.0	-0.6541748046875	-3.93115234375	3.9852105872662547
180.0	680.0	-0.78106689453125	-4.067626953125	4.141938498278513
180.0	700.0	-0.77178955078125	-2.778076171875	2.8832908849845134
180.0	720.0	-0.113922119140625	-2.33111572265625	2.333897761609249
180.0	740.0	0.9040985107421875	-1.56939697265625	1.8111877249221968
180.0	760.0	2.860137939453125	0.32586669921875	2.8786417176089993
180.0	780.0	3.1337127685546875	0.35626220703125	3.1538989324265705
180.0	800.0	3.44482421875	0.39068603515625	3.4669077686250405
200.0	0.0	0.568206787109375	2.4243767261505127	2.4900725819175307
200.0	20.0	0.57177734375	2.472715377807617	2.5379619127307786
200.0	40.0	0.7295074462890625	2.433685302734375	2.5406702397077225
200.0	60.0	0.85784912109375	2.3949851989746094	2.5439849091275617
200.0	80.0	1.045806884765625	2.2431182861328125	2.474932662883293
200.0	100.0	1.5314178466796875	1.778839111328125	2.3472343737087025
200.0	120.0	1.7170562744140625	1.2648849487304688	2.132654726632884
200.0	140.0	1.3213653564453125	1.0441131591796875	1.6840958091468654
200.0	160.0	0.8635406494140625	0.85931396484375	1.2182458468494552
200.0	180.0	0.7456207275390625	0.746917724609375	1.0553844591766202
200.0	200.0	0.8694610595703125	0.562286376953125	1.035436383278182
200.0	220.0	0.9760284423828125	0.5468292236328125	1.118773310442774
200.0	240.0	-0.1114044189453125	1.392303466796875	1.39675333835833
200.0	260.0	-2.2594451904296875	1.6781005859375	2.8144473960405847
200.0	280.0	-5.1652679443359375	0.92010498046875	5.24657851479112
200.0	300.0	-5.7971649169921875	0.072357177734375	5.797616461613749
200.0	320.0	-6.11016845703125	-1.1307373046875	6.21391385726513
200.0	340.0	-5.5691375732421875	-2.084320068359375	5.946400882640146
200.0	360.0	-2.6204071044921875	-1.82916259765625	3.195679771494273
200.0	380.0	0.5177154541015625	-3.40948486328125	3.448567285752092
200.0	400.0	0.2132720947265625	-3.283111572265625	3.290031395341619
200.0	420.0	0.0544586181640625	-3.006805419921875	3.007298550919729
200.0	440.0	0.0628662109375	-2.761199951171875	2.7619155184091353
200.0	460.0	-0.319305419921875	-1.910797119140625	1.9372923325372442
200.0	480.0	-0.5669403076171875	-1.1650390625	1.2956609624249509
200.0	500.0	-0.48956298828125	-1.49053955078125	1.5688786033144941
200.0	520.0	-0.5586090087890625	-1.806396484375	1.8907967324550405
200.0	540.0	-0.64166259765625	-2.0267333984375	2.1258831476760394
200.0	560.0	-0.498382568359375	-2.2918701171875	2.3454325440100665
200.0	580.0	-0.56463623046875	-2.9119873046875	2.9662238849114426
200.0	600.0	-0.3916473388671875	-3.3792724609375	3.401892121054449
200.0	620.0	-0.4951324462890625	-3.4124755859375	3.44820906616575
200.0	640.0	-0.4026336669921875	-3.37530517578125	3.399235046220145
200.0	660.0	-0.4726409912109375	-3.49261474609375	3.5244499246271563
200.0	680.0	-0.501861572265625	-3.23834228515625	3.276999510764066
200.0	700.0	-0.7427215576171875	-1.9979248046875	2.1315109282701052
200.0	720.0	-0.329742431640625	-1.87530517578125	1.9040744663841846
200.0	740.0	0.558624267578125	-1.88275146484375	1.9638773257763538
200.0	760.0	2.3287200927734375	0.04840087890625	2.3292230283005586
200.0	780.0	2.694732666015625	0.11053466796875	2.6969987122938415
200.0	800.0	3.0272216796875	0.16864013671875	3.0319153341877025
220.0	0.0	0.7520294189453125	2.2089145183563232	2.3334205785422766
220.0	20.0	0.7105712890625	2.284402847290039	2.3923645051594415
220.0	40.0	0.8744964599609375	2.264385223388672	2.4273822316201414
220.0	60.0	0.9411468505859375	2.2526512145996094	2.441351037643895
220.0	80.0	1.0975494384765625	2.085693359375	2.3568478014588026
220.0	100.0	1.654510498046875	1.683319091796875	2.360289845115463
220.0	120.0	1.589691162109375	1.180206298828125	1.9799002244260282
220.0	140.0	1.0548858642578125	0.9270782470703125	1.4043711271604509
220.0	160.0	0.9009552001953125	0.7937164306640625	1.2007106416889437
220.0	180.0	0.831329345703125	0.7066192626953125	1.0910633636225042
220.0	200.0	0.810302734375	0.53546142578125	0.9712411954994964
220.0	220.0	0.8609466552734375	0.431549072265625	0.9630491913707424
220.0	240.0	0.0232696533203125	1.1577911376953125	1.158024954520175
220.0	260.0	-2.3290557861328125	1.48046875	2.7597624127169524
220.0	280.0	-5.9794769287109375	-0.706329345703125	6.0210501978963595
220.0	300.0	-5.9799041748046875	-1.128814697265625	6.085513664483009
220.0	320.0	-6.001953125	-1.86297607421875	6.284434832807861
220.0	340.0	-4.6416778564453125	-2.31976318359375	5.189072609915163
220.0	360.0	-1.6263427734375	-2.081817626953125	2.6417712710613537
220.0	380.0	0.308319091796875	-3.120208740234375	3.1354047976300343
220.0	400.0	0.0129547119140625	-2.84521484375	2.8452443360203907
220.0	420.0	-0.1901702880859375	-2.539642333984375	2.546752426726299
220.0	440.0	-0.312347412109375	-2.06341552734375	2.086922266001949
220.0	460.0	-0.585845947265625	-1.1783447265625	1.3159451996740632
220.0	480.0	-0.67755126953125	-0.82781982421875	1.0697482807712153
220.0	500.0	-0.6775665283203125	-1.1033935546875	1.2948257553918048
220.0	520.0	-0.7018280029296875	-1.34271240234375	1.515070671983323
220.0	540.0	-0.84136962890625	-1.64971923828125	1.8518845583894015
220.0	560.0	-0.919647216796875	-1.75439453125	1.980820833554147
220.0	580.0	-0.6068572998046875	-2.013671875	2.103128669980097
220.0	600.0	-0.8953094482421875	-2.40667724609375	2.5678150975054894
220.0	620.0	-0.686279296875	-2.5216064453125	2.613327063029193
220.0	640.0	-0.68975830078125	-2.493408203125	2.5870544990215567
220.0	660.0	-0.73382568359375	-2.57489013671875	2.67741654399784
220.0	680.0	-0.1762847900390625	-2.53631591796875	2.5424348099687393
220.0	700.0	-0.5870361328125	-1.733642578125	1.8303354910822638
220.0	720.0	-0.526763916015625	-1.6221923828125	1.7055756653021914
220.0	740.0	-0.1108245849609375	-1.6146240234375	1.6184229440085385
220.0	760.0	0.6273040771484375	-1.02001953125	1.1974766174495945
220.0	780.0	1.23406982421875	-0.7515869140625	1.4449260259394903
220.0	800.0	1.8675689697265625	-0.43145751953125	1.9167601435353336
240.0	0.0	0.623870849609375	2.204399585723877	2.290980656952809
240.0	20.0	0.6680450439453125	2.24658203125	2.3438035335486784
240.0	40.0	0.804473876953125	2.254413604736328	2.3936497070206904
240.0	60.0	0.719696044921875	2.2869796752929688	2.397548421258541
240.0	80.0	1.013427734375	1.977294921875	2.2218755547674376
240.0	100.0	1.4526824951171875	1.6827392578125	2.223037975699754
240.0	120.0	1.2718505859375	1.1448822021484375	1.711244918106645
240.0	140.0	0.8948516845703125	0.8761444091796875	1.252353210206749
240.0	160.0	0.81378173828125	0.7121124267578125	1.0813624858958968
240.0	180.0	0.799957275390625	0.631072998046875	1.0189135249442238
240.0	200.0	0.6842193603515625	0.502532958984375	0.8489378704861109
240.0	220.0	0.658233642578125	0.3175048828125	0.7308083735367611
240.0	240.0	0.07684326171875	0.593505859375	0.5984597663870426
240.0	260.0	-1.5926513671875	0.639129638671875	1.7161075352183075
240.0	280.0	-5.547454833984375	-2.725677490234375	6.180903891492487
240.0	300.0	-3.906341552734375	-1.3939208984375	4.147592048131061
240.0	320.0	-3.1756591796875	-1.30718994140625	3.4341748307922764
240.0	340.0	-2.08416748046875	-1.47900390625	2.555622554554216
240.0	360.0	-0.497772216796875	-1.398773193359375	1.484703211512543
240.0	380.0	-0.0161285400390625	-2.0928955078125	2.092957652802735
240.0	400.0	-0.4618377685546875	-1.637298583984375	1.7011880488590356
240.0	420.0	-0.7076416015625	-1.235198974609375	1.4235424627098383
240.0	440.0	-0.8531951904296875	-0.68951416015625	1.0969830491071089
240.0	460.0	-0.849639892578125	-0.445892333984375	0.9595352628049691
240.0	480.0	-0.7225341796875	-0.6490478515625	0.9712459803955873
240.0	500.0	-0.6768646240234375	-0.903564453125	1.1289705222925308
240.0	520.0	-0.6550140380859375	-1.16748046875	1.3386762248588588
240.0	540.0	-0.70281982421875	-1.447998046875	1.609550884274458
240.0	560.0	-0.5722198486328125	-1.42279052734375	1.5335476646874935
240.0	580.0	-0.297943115234375	-1.30816650390625	1.3416667625971306
240.0	600.0	-0.577728271484375	-1.43121337890625	1.5434188322139162
240.0	620.0	-0.5439910888671875	-1.6138916015625	1.7031066925947063
240.0	640.0	-0.5509490966796875	-1.6304931640625	1.721061551829773
240.0	660.0	-0.5640411376953125	-1.64654541015625	1.7404752778247774
240.0	680.0	-0.20343017578125	-1.69207763671875	1.7042624695457271
240.0	700.0	-0.390716552734375	-1.70599365234375	1.7501639255846297
240.0	720.0	-0.456573486328125	-1.61614990234375	1.6794046133268574
240.0	740.0	-0.2854766845703125	-1.72357177734375	1.7470536938197265
240.0	760.0	-0.086181640625	-1.960693359375	1.9625864884580346
240.0	780.0	0.2677154541015625	-1.95458984375	1.9728388230302685
240.0	800.0	0.749420166015625	-1.74432373046875	1.8984983175940144
260.0	0.0	0.360748291015625	2.1787922382354736	2.208455330511767
260.0	20.0	0.403564453125	2.238567352294922	2.2746533930660244
260.0	40.0	0.57086181640625	2.228046417236328	2.3000160979415516
260.0	60.0	0.482177734375	2.244922637939453	2.296121298594663
260.0	80.0	0.890594482421875	1.8937911987304688	2.092750256602367
260.0	100.0	1.2037353515625	1.6428985595703125	2.0366871319963464
260.0	120.0	0.869140625	1.1933822631835938	1.4763355486157566
260.0	140.0	0.70947265625	0.896209716796875	1.1430412531696157
260.0	160.0	0.706787109375	0.673797607421875	0.9764994796445676
260.0	180.0	0.755126953125	0.5111541748046875	0.9118636442780834
260.0	200.0	0.702880859375	0.4243316650390625	0.8210352394572121
260.0	220.0	0.5186767578125	0.3250579833984375	0.6121178576597367
260.0	240.0	0.401092529296875	0.230926513671875	0.46281991289745866
260.0	260.0	-0.21075439453125	0.36175537109375	0.41866975449560545
260.0	280.0	-0.57843017578125	0.453155517578125	0.734800239089391
260.0	300.0	-0.8079833984375	-0.1929931640625	0.8307126660437211
260.0	320.0	-0.85498046875	-0.343017578125	0.9212234586932262
260.0	340.0	-0.6807861328125	-0.546295166015625	0.8728735114790906
260.0	360.0	-0.35833740234375	-0.926849365234375	0.9937079247715751
260.0	380.0	-0.35284423828125	-0.77728271484375	0.8536202172413362
260.0	400.0	-0.508392333984375	-0.45245361328125	0.6805711112186141
260.0	420.0	-0.658050537109375	-0.272125244140625	0.7120973654554071
260.0	440.0	-0.7845458984375	-0.11572265625	0.7930346776305938
260.0	460.0	-0.795745849609375	-0.023590087890625	0.7960954398922491
260.0	480.0	-0.614166259765625	-0.24505615234375	0.6612508695162679
260.0	500.0	-0.5877685546875	-0.531829833984375	0.7926631353830457
260.0	520.0	-0.446868896484375	-0.74261474609375	0.8666997587175433
260.0	540.0	-0.378814697265625	-1.03955078125	1.1064205356291668
260.0	560.0	-0.194305419921875	-1.12939453125	1.145987174198919
260.0	580.0	0.073028564453125	-0.84210205078125	0.845262701860239
260.0	600.0	-0.45709228515625	-1.04864501953125	1.143936070826101
260.0	620.0	-0.447509765625	-1.19793701171875	1.278795556129044
260.0	640.0	-0.447357177734375	-1.24365234375	1.3216654631885232
260.0	660.0	-0.314697265625	-1.2276611328125	1.2673540255233826
260.0	680.0	-0.282684326171875	-1.42138671875	1.449224148467772
260.0	700.0	-0.349517822265625	-1.66546630859375	1.7017463774435357
260.0	720.0	-0.4219970703125	-1.56634521484375	1.6221956908512136
260.0	740.0	-0.33203125	-1.75274658203125	1.7839185328368534
260.0	760.0	-0.183074951171875	-2.17706298828125	2.1847470546245553
260.0	780.0	0.033782958984375	-2.16265869140625	2.1629225376403873
260.0	800.0	0.307861328125	-2.12603759765625	2.148211922507379
280.0	0.0	0.2904052734375	2.068641185760498	2.0889259389133232
280.0	20.0	0.3837890625	2.1217422485351562	2.1561735119682854
280.0	40.0	0.5828857421875	2.0874061584472656	2.1672610038408027
280.0	60.0	0.6058349609375	2.0884170532226562	2.1745164492560973
280.0	80.0	1.236968994140625	1.77996826171875	2.1675745212544224
280.0	100.0	1.110107421875	1.5497207641601562	1.9062982282347896
280.0	120.0	0.686431884765625	1.2443923950195312	1.4211619067528278
280.0	140.0	0.612457275390625	0.991241455078125	1.1651881978651801
280.0	160.0	0.62042236328125	0.6114959716796875	0.8711206760489482
280.0	180.0	0.6925048828125	0.3562469482421875	0.7787649843508799
280.0	200.0	0.749664306640625	0.179229736328125	0.7707917170255647
280.0	220.0	0.62335205078125	0.138702392578125	0.6385970035320291
280.0	240.0	0.526702880859375	0.0898590087890625	0.5343131723681513
280.0	260.0	0.41534423828125	-0.001220703125	0.4153460321100361
280.0	280.0	0.24151611328125	-0.071380615234375	0.2518436523038043
280.0	300.0	-0.09515380859375	-0.174530029296875	0.19878374786753583
280.0	320.0	-0.25872802734375	-0.269561767578125	0.3736358369763684
280.0	340.0	-0.206512451171875	-0.282989501953125	0.35032906060544533
280.0	360.0	-0.191253662109375	-0.331634521484375	0.3828307969722621
280.0	380.0	-0.208709716796875	-0.270294189453125	0.3414947945980342
280.0	400.0	-0.203826904296875	-0.141815185546875	0.24830818304466332
280.0	420.0	-0.192840576171875	-0.05389404296875	0.20023000695654533
280.0	440.0	-0.192901611328125	0.045806884765625	0.19826573668921782
280.0	460.0	-0.123992919921875	0.1019287109375	0.16051076694145144
280.0	480.0	-0.04071044921875	0.047393798828125	0.06247809890636242
280.0	500.0	-0.10797119140625	-0.167510986328125	0.19929302224188972
280.0	520.0	0.0789794921875	-0.3773193359375	0.3854966166628591
280.0	540.0	0.259185791015625	-0.5732421875	0.6291135666906098
280.0	560.0	0.324310302734375	-0.6153564453125	0.6955866065755563
280.0	580.0	0.57183837890625	-0.763671875	0.95404080848575
280.0	600.0	-0.5579833984375	-1.01165771484375	1.1553340663785259
280.0	620.0	-0.67974853515625	-1.0972900390625	1.2907763171335498
280.0	640.0	-0.75518798828125	-1.18243408203125	1.4030179100757645
280.0	660.0	-0.657440185546875	-1.15478515625	1.328817652903229
280.0	680.0	-0.582244873046875	-1.30926513671875	1.4328936772896093
280.0	700.0	-0.508331298828125	-1.6748046875	1.7502489681871722
280.0	720.0	-0.5430908203125	-1.54193115234375	1.634778063737041
280.0	740.0	-0.38818359375	-1.763916015625	1.8061246392857389
280.0	760.0	-0.21826171875	-2.10430908203125	2.115597998342527
280.0	780.0	-0.031341552734375	-2.31536865234375	2.31558076714761
280.0	800.0	0.326690673828125	-2.39361572265625	2.415806909525982
300.0	0.0	-0.760589599609375	2.461893320083618	2.5767062809925174
300.0	20.0	-0.585906982421875	2.466615676879883	2.535247500635847
300.0	40.0	-0.177734375	2.230144500732422	2.237215680752239
300.0	60.0	0.06646728515625	1.9959335327148438	1.9970399512807946
300.0	80.0	1.187957763671875	1.6961288452148438	2.070772007691364
300.0	100.0	1.0255126953125	1.4845199584960938	1.804293710962922
300.0	120.0	0.77276611328125	1.1917495727539062	1.4203642173734623
300.0	140.0	0.626983642578125	0.970367431640625	1.1553014500334349
300.0	160.0	0.51654052734375	0.5207061767578125	0.7334500929867673
300.0	180.0	0.5421142578125	0.17626953125	0.5700515907974404
300.0	200.0	0.71881103515625	-0.0657806396484375	0.7218146554448429
300.0	220.0	0.718292236328125	-0.0986328125	0.7250325292501841
300.0	240.0	0.752838134765625	-0.178924560546875	0.7738082808579123
300.0	260.0	0.655181884765625	-0.21661376953125	0.690061466302513
300.0	280.0	0.376678466796875	-0.2506103515625	0.4524292382889553
300.0	300.0	0.14422607421875	-0.288787841796875	0.3227995942597346
300.0	320.0	-0.02423095703125	-0.312347412109375	0.31328588402619423
300.0	340.0	-0.0040283203125	-0.27362060546875	0.27365025690034617
300.0	360.0	-0.05950927734375	-0.226654052734375	0.23433611269049465
300.0	380.0	-0.105804443359375	-0.201202392578125	0.22732572008848695
300.0	400.0	-0.095977783203125	-0.13287353515625	0.16391190076838616
300.0	420.0	-0.076751708984375	-0.12530517578125	0.14694288655662155
300.0	440.0	-0.07373046875	-0.056396484375	0.09282642658184331
300.0	460.0	-0.01513671875	0.0074462890625	0.016869127876654108
300.0	480.0	0.0279541015625	0.04107666015625	0.049686253669990264
300.0	500.0	-0.126129150390625	-0.140045166015625	0.18847071683050623
300.0	520.0	0.2020263671875	-0.29046630859375	0.3538153889630271
300.0	540.0	0.4864501953125	-0.4288330078125	0.6484840330409725
300.0	560.0	0.531036376953125	-0.4466552734375	0.6939024188868557
300.0	580.0	0.670623779296875	-1.12127685546875	1.306521350751036
300.0	600.0	-0.683502197265625	-1.03350830078125	1.2390781498560468
300.0	620.0	-0.96044921875	-1.07147216796875	1.438928527943323
300.0	640.0	-1.02581787109375	-1.1641845703125	1.551653317725649
300.0	660.0	-0.8997802734375	-1.11810302734375	1.43518602286342
300.0	680.0	-0.71051025390625	-1.21221923828125	1.4050979690274616
300.0	700.0	-0.63470458984375	-1.7008056640625	1.8153759454382457
300.0	720.0	-0.532623291015625	-1.589599609375	1.6764589133818544
300.0	740.0	-0.38116455078125	-1.80029296875	1.840201398788448
300.0	760.0	-0.19232177734375	-2.1328125	2.141466046006079
300.0	780.0	-0.01275634765625	-2.400634765625	2.400668657339643
300.0	800.0	0.405670166015625	-2.61553955078125	2.6468123139535464
320.0	0.0	-1.03253173828125	2.3542394638061523	2.570712983493175
320.0	20.0	-0.814910888671875	2.3351821899414062	2.4732884216555755
320.0	40.0	-0.380767822265625	2.0479087829589844	2.0830061252414636
320.0	60.0	0.179351806640625	1.8700523376464844	1.878633230857566
320.0	80.0	1.0380859375	1.6150665283203125	1.9199120564588057
320.0	100.0	0.7796630859375	1.4295883178710938	1.6283725882509472
320.0	120.0	0.682464599609375	1.1318817138671875	1.321708796939366
320.0	140.0	0.561492919921875	0.9486846923828125	1.102396001754299
320.0	160.0	0.487579345703125	0.4011383056640625	0.6313838441291655
320.0	180.0	0.544647216796875	0.0612030029296875	0.5480751758036424
320.0	200.0	0.632720947265625	-0.2396087646484375	0.6765708811388945
320.0	220.0	0.761627197265625	-0.35479736328125	0.8402125663223673
320.0	240.0	0.870880126953125	-0.3890228271484375	0.9538191419574542
320.0	260.0	0.962249755859375	-0.388763427734375	1.037815781049415
320.0	280.0	0.713958740234375	-0.408843994140625	0.8227335500038364
320.0	300.0	0.472930908203125	-0.406341552734375	0.6235199286409501
320.0	320.0	0.3636474609375	-0.38824462890625	0.5319524111429916
320.0	340.0	0.309295654296875	-0.355926513671875	0.47153736320841794
320.0	360.0	0.20489501953125	-0.291656494140625	0.35643439733436466
320.0	380.0	0.08575439453125	-0.263336181640625	0.2769472165277808
320.0	400.0	-0.016693115234375	-0.196380615234375	0.19708882803461936
320.0	420.0	-0.051300048828125	-0.20458984375	0.21092344387340498
320.0	440.0	-0.039703369140625	-0.153076171875	0.1581413036401979
320.0	460.0	0.003997802734375	-0.099273681640625	0.09935414582787747
320.0	480.0	0.078765869140625	-0.0809326171875	0.11293427587006738
320.0	500.0	-0.119384765625	-0.312103271484375	0.33415740951621237
320.0	520.0	0.069610595703125	-0.46844482421875	0.4735886277894345
320.0	540.0	0.22125244140625	-0.58160400390625	0.6222667114574002
320.0	560.0	0.243408203125	-0.58319091796875	0.6319487322162887
320.0	580.0	0.362640380859375	-1.10736083984375	1.1652279070848277
320.0	600.0	-0.899627685546875	-0.8084716796875	1.2095273578795787
320.0	620.0	-1.2769775390625	-0.89715576171875	1.5606281094659513
320.0	640.0	-1.370941162109375	-0.999755859375	1.6967591014402865
320.0	660.0	-1.113525390625	-0.9542236328125	1.466452023417215
320.0	680.0	-0.8450927734375	-1.0650634765625	1.3596109755454626
320.0	700.0	-0.629425048828125	-1.7359619140625	1.8465480386840267
320.0	720.0	-0.423828125	-1.63665771484375	1.6906444792145336
320.0	740.0	-0.305908203125	-1.8563232421875	1.8813600953099536
320.0	760.0	-0.09930419921875	-2.182373046875	2.184631190775447
320.0	780.0	0.117462158203125	-2.43035888671875	2.4331957744625767
320.0	800.0	0.33258056640625	-2.80963134765625	2.829246921511761
340.0	0.0	-1.363677978515625	2.2932021617889404	2.6680318183863423
340.0	20.0	-1.09466552734375	2.219573974609375	2.47483357935802
340.0	40.0	-0.659149169921875	1.8630485534667969	1.9762154590993921
340.0	60.0	-0.010040283203125	1.7334365844726562	1.7334656615217467
340.0	80.0	0.656463623046875	1.5326156616210938	1.6672897932363446
340.0	100.0	0.5374755859375	1.37689208984375	1.4780770726024905
340.0	120.0	0.495941162109375	1.0491485595703125	1.1604612601560031
340.0	140.0	0.340301513671875	0.761932373046875	0.834473523429121
340.0	160.0	0.452484130859375	0.159332275390625	0.4797172736734815
340.0	180.0	0.56390380859375	-0.054931640625	0.5665730230855426
340.0	200.0	0.677520751953125	-0.30621337890625	0.7435058861557927
340.0	220.0	0.83404541015625	-0.523834228515625	0.9849030638429689
340.0	240.0	1.02630615234375	-0.5396575927734375	1.1595407003536589
340.0	260.0	1.160491943359375	-0.52142333984375	1.2722514884785279
340.0	280.0	0.941253662109375	-0.492584228515625	1.0623547800130815
340.0	300.0	0.6497802734375	-0.460296630859375	0.7962960455314367
340.0	320.0	0.508544921875	-0.446533203125	0.6767642418582134
340.0	340.0	0.43121337890625	-0.434326171875	0.6120328436639142
340.0	360.0	0.312255859375	-0.36859130859375	0.48307688258171994
340.0	380.0	0.177154541015625	-0.362640380859375	0.4035985347251515
340.0	400.0	0.04229736328125	-0.2857666015625	0.2888799361484398
340.0	420.0	-0.118927001953125	-0.234619140625	0.2630394893189464
340.0	440.0	-0.082427978515625	-0.19488525390625	0.21160017446182758
340.0	460.0	0.029266357421875	-0.187896728515625	0.1901622997957782
340.0	480.0	0.183197021484375	-0.19354248046875	0.26649547918631383
340.0	500.0	0.07293701171875	-0.56109619140625	0.5658168817639327
340.0	520.0	0.2159423828125	-0.77337646484375	0.8029584479093276
340.0	540.0	0.21282958984375	-0.7972412109375	0.8251605799661967
340.0	560.0	0.17181396484375	-0.78570556640625	0.8042718915871022
340.0	580.0	0.127197265625	-1.191650390625	1.198419708557562
340.0	600.0	-0.8138427734375	-0.51470947265625	0.962946468459445
340.0	620.0	-1.134552001953125	-0.688720703125	1.3272318757658128
340.0	640.0	-1.107757568359375	-0.80224609375	1.3677447222324088
340.0	660.0	-0.9337158203125	-0.78460693359375	1.2196037361968157
340.0	680.0	-0.63385009765625	-0.9185791015625	1.116043687373486
340.0	700.0	-0.666839599609375	-1.7384033203125	1.8619133050925643
340.0	720.0	-0.504730224609375	-1.736572265625	1.8084346361901433
340.0	740.0	-0.39495849609375	-1.951904296875	1.991462426910366
340.0	760.0	-0.177978515625	-2.19635009765625	2.2035494329600818
340.0	780.0	0.05841064453125	-2.49371337890625	2.4943973660045793
340.0	800.0	0.365203857421875	-2.845947265625	2.869283829842254
360.0	0.0	-1.51812744140625	1.96075439453125	2.479771909677238
360.0	20.0	-1.2550048828125	1.8902530670166016	2.268941143628209
360.0	40.0	-0.925018310546875	1.6631240844726562	1.9030608490534415
360.0	60.0	-0.296478271484375	1.6359672546386719	1.6626148753431613
360.0	80.0	0.444732666015625	1.4278717041015625	1.4955282503501115
360.0	100.0	0.376007080078125	1.2766189575195312	1.330840819544972
360.0	120.0	0.415130615234375	0.9033355712890625	0.9941572220031435
360.0	140.0	0.194427490234375	0.533203125	0.5675452594010486
360.0	160.0	0.38043212890625	-0.00152587890625	0.38043518897517636
360.0	180.0	0.53033447265625	-0.199462890625	0.5666040042428782
360.0	200.0	0.652679443359375	-0.3746337890625	0.7525562648009977
360.0	220.0	0.805694580078125	-0.792022705078125	1.1297980889196693
360.0	240.0	1.02227783203125	-0.794921875	1.2949721051883814
360.0	260.0	1.147796630859375	-0.746673583984375	1.369291257122532
360.0	280.0	1.00177001953125	-0.55267333984375	1.1441114423891083
360.0	300.0	0.6529541015625	-0.245758056640625	0.6976719007893812
360.0	320.0	0.5504150390625	-0.2392578125	0.6001674900129618
360.0	340.0	0.546875	-0.240081787109375	0.5972533215701954
360.0	360.0	0.4378662109375	-0.196624755859375	0.4799876178585465
360.0	380.0	0.26361083984375	-0.28558349609375	0.3886497242045286
360.0	400.0	0.024993896484375	-0.405548095703125	0.4063175516636005
360.0	420.0	-0.17803955078125	-0.296173095703125	0.3455670474173742
360.0	440.0	-0.13922119140625	-0.175537109375	0.22404422979471356
360.0	460.0	-0.0511474609375	-0.202239990234375	0.20860746968973376
360.0	480.0	0.074127197265625	-0.271697998046875	0.28162855593340774
360.0	500.0	-0.068359375	-0.72186279296875	0.7250923362048692
360.0	520.0	-0.018585205078125	-0.90185546875	0.9020469479811337
360.0	540.0	-0.043792724609375	-0.92681884765625	0.9278528865609955
360.0	560.0	-0.10357666015625	-0.89385986328125	0.8998408635499381
360.0	580.0	-0.28411865234375	-1.1285400390625	1.1637551410742801
360.0	600.0	-1.02191162109375	-0.562255859375	1.1663768742254692
360.0	620.0	-1.17742919921875	-0.66094970703125	1.3502570253094786
360.0	640.0	-1.0731201171875	-0.7508544921875	1.3097210597492361
360.0	660.0	-0.855133056640625	-0.7529296875	1.1393663409449948
360.0	680.0	-0.539886474609375	-0.8792724609375	1.031793325249406
360.0	700.0	-0.623748779296875	-1.72955322265625	1.8385910066338738
360.0	720.0	-0.49029541015625	-1.79034423828125	1.8562656277502836
360.0	740.0	-0.36920166015625	-1.9959716796875	2.029830734809351
360.0	760.0	-0.281585693359375	-2.0263671875	2.0458383321468343
360.0	780.0	-0.11224365234375	-2.10552978515625	2.1085194601121398
360.0	800.0	0.074798583984375	-2.02935791015625	2.030735914805224
380.0	0.0	-1.6337890625	1.9249635934829712	2.52482703110124
380.0	20.0	-1.280792236328125	1.8074359893798828	2.2152321793311045
380.0	40.0	-0.942138671875	1.61700439453125	1.8714509047730221
380.0	60.0	0.330230712890625	1.5637931823730469	1.598280776638658
380.0	80.0	0.258392333984375	1.3463821411132812	1.3709527592775312
380.0	100.0	0.1561279296875	1.1315689086914062	1.142288985128354
380.0	120.0	0.29669189453125	0.7610092163085938	0.8167993067988993
380.0	140.0	0.113616943359375	0.34429931640625	0.36256148319442105
380.0	160.0	0.232940673828125	-0.1468353271484375	0.27535789587787307
380.0	180.0	0.4327392578125	-0.3726654052734375	0.5710891082306935
380.0	200.0	0.53076171875	-0.5502471923828125	0.7645129003591907
380.0	220.0	0.7421875	-1.06768798828125	1.3003076272468421
380.0	240.0	0.960418701171875	-1.1060028076171875	1.4648024754272408
380.0	260.0	0.867767333984375	-1.00152587890625	1.3251695106850618
380.0	280.0	0.834442138671875	-0.431549072265625	0.9394297656369072
380.0	300.0	0.497222900390625	0.044189453125	0.4991826523832253
380.0	320.0	0.487548828125	0.009002685546875	0.48763193922580245
380.0	340.0	0.612884521484375	0.013763427734375	0.6130390433064853
380.0	360.0	0.6451416015625	-0.062255859375	0.64813847138798
380.0	380.0	0.34405517578125	-0.268524169921875	0.43643922121424744
380.0	400.0	-0.002166748046875	-0.660400390625	0.6604039451235518
380.0	420.0	-0.194976806640625	-0.56787109375	0.6004111376753407
380.0	440.0	-0.15399169921875	-0.438720703125	0.4649616100053556
380.0	460.0	-0.101898193359375	-0.399627685546875	0.4124142685037177
380.0	480.0	-0.012603759765625	-0.46673583984375	0.4669059851349951
380.0	500.0	-0.172119140625	-0.83538818359375	0.8529351768203451
380.0	520.0	-0.24053955078125	-1.0806884765625	1.1071345260920296
380.0	540.0	-0.331512451171875	-1.10162353515625	1.1504237995156996
380.0	560.0	-0.40631103515625	-1.05096435546875	1.1267718197379577
380.0	580.0	-0.530364990234375	-1.0648193359375	1.1895912075384079
380.0	600.0	-0.9117431640625	-0.513671875	1.046486690016034
380.0	620.0	-1.0179443359375	-0.65875244140625	1.2125037938604286
380.0	640.0	-0.873504638671875	-0.7371826171875	1.1429998096520817
380.0	660.0	-0.76446533203125	-0.74444580078125	1.0670551973438327
380.0	680.0	-0.589019775390625	-0.84814453125	1.0326148564157425
380.0	700.0	-0.604705810546875	-1.70843505859375	1.8122967380485413
380.0	720.0	-0.4293212890625	-1.77557373046875	1.8267399490822442
380.0	740.0	-0.21136474609375	-1.920166015625	1.9317641117518627
380.0	760.0	-0.242523193359375	-1.5712890625	1.5898952220977827
380.0	780.0	-0.249053955078125	-1.47662353515625	1.4974795281129547
380.0	800.0	-0.903533935546875	-1.0953369140625	1.419907225135778
400.0	0.0	0.37603759765625	1.8167734146118164	1.8552816268403465
400.0	20.0	0.386383056640625	1.7308578491210938	1.7734601095945326
400.0	40.0	0.33380126953125	1.6038055419921875	1.6381744425016307
400.0	60.0	0.100921630859375	1.4566535949707031	1.4601454966257263
400.0	80.0	0.1365966796875	1.2689590454101562	1.276289822818432
400.0	100.0	0.05706787109375	0.9951553344726562	0.9967902897001742
400.0	120.0	0.083984375	0.6307220458984375	0.6362889865669933
400.0	140.0	0.06427001953125	0.024688720703125	0.06884888045933768
400.0	160.0	0.27435302734375	-0.3509674072265625	0.4454746957437832
400.0	180.0	0.48260498046875	-0.599029541015625	0.7692489572190742
400.0	200.0	0.499786376953125	-0.7545623779296875	0.9050695027316056
400.0	220.0	0.66180419921875	-1.27001953125	1.4321083785314717
400.0	240.0	0.71856689453125	-1.1076507568359375	1.3203138191488832
400.0	260.0	0.191925048828125	-0.612030029296875	0.6414171662255477
400.0	280.0	-3.140167236328125	2.086578369140625	3.7702068328772316
400.0	300.0	-3.088409423828125	1.6826171875	3.5170262109999664
400.0	320.0	-2.24713134765625	1.057861328125	2.483680712805449
400.0	340.0	-2.10943603515625	0.88702392578125	2.288346964803218
400.0	360.0	-0.97467041015625	0.340484619140625	1.0324302321733363
400.0	380.0	0.164459228515625	-0.383148193359375	0.4169524864040357
400.0	400.0	-0.0899658203125	-0.81793212890625	0.822865004919769
400.0	420.0	-0.17755126953125	-0.73974609375	0.7607553723310421
400.0	440.0	-0.13909912109375	-0.67779541015625	0.69192137090708
400.0	460.0	-0.11212158203125	-0.6295166015625	0.6394234909666595
400.0	480.0	-0.05853271484375	-0.631561279296875	0.6342678678713632
400.0	500.0	-0.103485107421875	-0.925048828125	0.9308192638066494
400.0	520.0	-0.208251953125	-1.2000732421875	1.2180084821522366
400.0	540.0	-0.29962158203125	-1.19354248046875	1.2305757778789592
400.0	560.0	-0.4385986328125	-1.10223388671875	1.1862918282345691
400.0	580.0	-0.705352783203125	-1.02838134765625	1.2470327762250997
400.0	600.0	-0.926361083984375	-0.42913818359375	1.020933121481936
400.0	620.0	-1.40228271484375	-0.63665771484375	1.5400421611824864
400.0	640.0	-1.366943359375	-0.7034912109375	1.537346425372538
400.0	660.0	-1.13995361328125	-0.74365234375	1.3610705524688447
400.0	680.0	-0.946533203125	-0.841796875	1.2667071813871738
400.0	700.0	-0.56622314453125	-1.65045166015625	1.744878027804631
400.0	720.0	-0.3411865234375	-1.75555419921875	1.7884011826684623
400.0	740.0	0.20697021484375	-1.650634765625	1.6635599776750962
400.0	760.0	-0.19439697265625	-1.19696044921875	1.2126435997323644
400.0	780.0	-0.40289306640625	-1.052978515625	1.127424754618267
400.0	800.0	-1.009979248046875	-0.7799072265625	1.2760538246993116
420.0	0.0	0.26947021484375	1.7638459205627441	1.7843112475613023
420.0	20.0	0.2962646484375	1.6948871612548828	1.7205857233222734
420.0	40.0	0.21600341796875	1.604766845703125	1.6192387426325185
420.0	60.0	0.013458251953125	1.3673934936523438	1.3674597219034994
420.0	80.0	0.144744873046875	1.190093994140625	1.1988639594061297
420.0	100.0	0.051116943359375	0.7973175048828125	0.7989544076422379
420.0	120.0	0.119873046875	0.4146881103515625	0.43166627877799957
420.0	140.0	0.136810302734375	-0.2236785888671875	0.2622006293888091
420.0	160.0	0.292449951171875	-0.4891510009765625	0.569908480106065
420.0	180.0	0.516021728515625	-0.821014404296875	0.9697128834676818
420.0	200.0	0.413116455078125	-1.04071044921875	1.1197068565340702
420.0	220.0	0.59283447265625	-1.481414794921875	1.59563232186586
420.0	240.0	0.528411865234375	-0.96087646484375	1.0965868319522598
420.0	260.0	-0.918243408203125	0.69482421875	1.1514997401953848
420.0	280.0	-3.0849609375	1.812774658203125	3.578146999121799
420.0	300.0	-3.315582275390625	1.576751708984375	3.6714073291681517
420.0	320.0	-3.280975341796875	1.394012451171875	3.5648379917608235
420.0	340.0	-3.8890380859375	0.941741943359375	4.001436632230318
420.0	360.0	-2.106903076171875	0.3048095703125	2.1288375810607536
420.0	380.0	-0.06378173828125	-0.443206787109375	0.4477726725448894
420.0	400.0	-0.1063232421875	-0.874847412109375	0.881284645448752
420.0	420.0	-0.160888671875	-0.83447265625	0.8498410314680223
420.0	440.0	-0.23455810546875	-0.79962158203125	0.8333139740165457
420.0	460.0	-0.26898193359375	-0.746856689453125	0.7938174822846333
420.0	480.0	-0.350006103515625	-0.720855712890625	0.8013346562487121
420.0	500.0	-0.43084716796875	-0.859649658203125	0.9615751749059674
420.0	520.0	-0.562164306640625	-1.15045166015625	1.2804560632903443
420.0	540.0	-0.699066162109375	-1.2122802734375	1.3993987853260523
420.0	560.0	-0.90264892578125	-1.08062744140625	1.4080237037544017
420.0	580.0	-1.01806640625	-0.86334228515625	1.334847972195188
420.0	600.0	-1.12518310546875	-0.3868408203125	1.189824710237751
420.0	620.0	-1.783721923828125	-0.6068115234375	1.8841136182623508
420.0	640.0	-1.82586669921875	-0.65838623046875	1.9409434901065057
420.0	660.0	-1.724334716796875	-0.70220947265625	1.8618346755389232
420.0	680.0	-1.689117431640625	-0.79547119140625	1.8670543950912357
420.0	700.0	-1.05975341796875	-1.62152099609375	1.9371132253095882
420.0	720.0	0.071990966796875	-1.287109375	1.2891211124301856
420.0	740.0	0.48175048828125	-1.310546875	1.396286734353474
420.0	760.0	-0.1513671875	-1.14227294921875	1.1522584414828825
420.0	780.0	-0.13616943359375	-1.084228515625	1.0927458939477346
420.0	800.0	-0.57958984375	-0.93701171875	1.10177826628273
440.0	0.0	0.564666748046875	1.6798175573349	1.7721838398654985
440.0	20.0	0.622650146484375	1.6303234100341797	1.7451783938103547
440.0	40.0	0.637420654296875	1.5705528259277344	1.6949753005733885
440.0	60.0	0.15728759765625	1.243408203125	1.253316938357978
440.0	80.0	0.15826416015625	1.0751495361328125	1.0867355103412077
440.0	100.0	0.140625	0.5860443115234375	0.6026801188806379
440.0	120.0	0.202789306640625	0.184112548828125	0.27389949529667657
440.0	140.0	0.29962158203125	-0.4366607666015625	0.5295712581966409
440.0	160.0	0.3751220703125	-0.6414794921875	0.7431100231679486
440.0	180.0	0.510467529296875	-1.007720947265625	1.1296364928703324
440.0	200.0	0.291595458984375	-1.279052734375	1.3118703476382385
440.0	220.0	0.24285888671875	-1.54681396484375	1.5657630346555997
440.0	240.0	-0.561065673828125	-0.5700836181640625	0.7998687530134156
440.0	260.0	-2.4381103515625	1.34246826171875	2.78327201691074
440.0	280.0	-4.17828369140625	2.0535888671875	4.655672007488057
440.0	300.0	-5.297821044921875	1.473602294921875	5.498946403413669
440.0	320.0	-5.44781494140625	1.207122802734375	5.5799492019811865
440.0	340.0	-7.017059326171875	0.093963623046875	7.017688419235481
440.0	360.0	-6.3538818359375	-0.3975830078125	6.3663087133092855
440.0	380.0	-0.214019775390625	-0.625823974609375	0.6614076741723891
440.0	400.0	-0.04541015625	-0.838897705078125	0.8401258488321819
440.0	420.0	-0.12774658203125	-0.757171630859375	0.7678724293780267
440.0	440.0	-0.175811767578125	-0.735687255859375	0.7564030116629905
440.0	460.0	-0.303741455078125	-0.674652099609375	0.7398745346613267
440.0	480.0	-0.41668701171875	-0.6080322265625	0.7371100693069205
440.0	500.0	-0.561309814453125	-0.568878173828125	0.7991815090825263
440.0	520.0	-0.709228515625	-0.7158203125	1.0076724701822704
440.0	540.0	-0.839385986328125	-0.7762451171875	1.1432958129904416
440.0	560.0	-1.0228271484375	-0.70672607421875	1.2432365501228775
440.0	580.0	-1.09710693359375	-0.48101806640625	1.19792403930662
440.0	600.0	-1.46527099609375	-0.22662353515625	1.482692590755173
440.0	620.0	-2.131439208984375	-0.472412109375	2.183164286690325
440.0	640.0	-2.201690673828125	-0.5076904296875	2.2594670600869624
440.0	660.0	-2.15020751953125	-0.55487060546875	2.2206471502384137
440.0	680.0	-1.953826904296875	-0.67364501953125	2.066697168017987
440.0	700.0	-0.9822998046875	-1.300537109375	1.6298189099254499
440.0	720.0	1.014404296875	-0.43548583984375	1.1039311546572455
440.0	740.0	0.729827880859375	-1.16455078125	1.3743461200839007
440.0	760.0	0.093353271484375	-1.2122802734375	1.2158693575637702
440.0	780.0	0.18719482421875	-1.1954345703125	1.210002361201217
440.0	800.0	-0.420654296875	-1.08111572265625	1.1600694993205996
460.0	0.0	0.609283447265625	1.6693735122680664	1.7770858849740785
460.0	20.0	0.68621826171875	1.6646041870117188	1.8005006531887868
460.0	40.0	0.74774169921875	1.6318473815917969	1.7950051603152977
460.0	60.0	0.409088134765625	1.1963577270507812	1.2643673964003224
460.0	80.0	0.255279541015625	0.964752197265625	0.9979551323531533
460.0	100.0	0.19366455078125	0.404296875	0.4482877662440377
460.0	120.0	0.277099609375	-0.05126953125	0.2818026940083652
460.0	140.0	0.34051513671875	-0.6174774169921875	0.7051446084527151
460.0	160.0	0.483978271484375	-0.7781829833984375	0.9164080548095899
460.0	180.0	0.54595947265625	-1.1686859130859375	1.2899219004376203
460.0	200.0	0.303009033203125	-1.5143280029296875	1.5443457432387697
460.0	220.0	0.02313232421875	-1.6041107177734375	1.6042775007146906
460.0	240.0	-0.9483642578125	-0.4474334716796875	1.0486140744218493
460.0	260.0	-3.29327392578125	1.450531005859375	3.598568236005822
460.0	280.0	-7.147735595703125	1.7906494140625	7.368619237697377
460.0	300.0	-7.994384765625	1.124847412109375	8.073132569293424
460.0	320.0	-7.924835205078125	0.8531494140625	7.970625881971932
460.0	340.0	-8.34051513671875	-0.239471435546875	8.343952259827322
460.0	360.0	-8.21856689453125	-0.429962158203125	8.229806149440686
460.0	380.0	-0.493743896484375	-0.724700927734375	0.8769118940775277
460.0	400.0	-0.22406005859375	-0.7127685546875	0.7471558889604916
460.0	420.0	-0.35455322265625	-0.591522216796875	0.6896423135656785
460.0	440.0	-0.317474365234375	-0.5904541015625	0.6703924362885879
460.0	460.0	-0.340606689453125	-0.55615234375	0.6521643553268115
460.0	480.0	-0.53619384765625	-0.513946533203125	0.7427279995098641
460.0	500.0	-0.690460205078125	-0.4559326171875	0.8274115337677919
460.0	520.0	-0.861114501953125	-0.4171142578125	0.9568189429272663
460.0	540.0	-1.000213623046875	-0.41851806640625	1.0842438211200387
460.0	560.0	-1.204132080078125	-0.43560791015625	1.2805031501968152
460.0	580.0	-1.36865234375	-0.11016845703125	1.3730791408280203
460.0	600.0	-1.748565673828125	0.03057861328125	1.7488330301318673
460.0	620.0	-2.28363037109375	0.01202392578125	2.283662025469831
460.0	640.0	-2.250885009765625	0.0330810546875	2.2511280912837535
460.0	660.0	-2.1375732421875	-0.0302734375	2.1377876056180245
460.0	680.0	-1.8729248046875	-0.147705078125	1.8787400336708702
460.0	700.0	-0.37518310546875	-0.04901123046875	0.37837080138567264
460.0	720.0	1.13055419921875	0.13409423828125	1.138478836918534
460.0	740.0	1.282958984375	-1.34063720703125	1.8556109173167423
460.0	760.0	1.267364501953125	-1.40069580078125	1.888957783312565
460.0	780.0	1.426177978515625	-1.41650390625	2.010091277237037
460.0	800.0	0.732635498046875	-1.31854248046875	1.5084127571056527
480.0	0.0	0.62359619140625	1.700580358505249	1.811310510561406
480.0	20.0	0.6768798828125	1.7182693481445312	1.8467852957312867
480.0	40.0	0.76483154296875	1.7074851989746094	1.8709551020367432
480.0	60.0	0.553314208984375	1.4066848754882812	1.5115948375115225
480.0	80.0	0.32470703125	0.9990081787109375	1.0504532342158468
480.0	100.0	0.168487548828125	0.22579193115234375	0.2817269072765584
480.0	120.0	0.2078857421875	-0.23001861572265625	0.310040393148723
480.0	140.0	0.32110595703125	-0.6724395751953125	0.7451738172599781
480.0	160.0	0.494873046875	-0.8350372314453125	0.9706629231732292
480.0	180.0	0.45745849609375	-1.2914276123046875	1.3700560402667263
480.0	200.0	0.180999755859375	-1.6439056396484375	1.6538399752361448
480.0	220.0	-0.166534423828125	-1.5780792236328125	1.5868420685062852
480.0	240.0	-1.091552734375	-0.609039306640625	1.2499664991330097
480.0	260.0	-3.314361572265625	1.401885986328125	3.598649323061952
480.0	280.0	-6.1719970703125	1.312347412109375	6.3099765107341135
480.0	300.0	-7.602386474609375	0.679290771484375	7.632674240497062
480.0	320.0	-7.53521728515625	0.474639892578125	7.550151161542668
480.0	340.0	-7.747161865234375	-0.720672607421875	7.780609614498726
480.0	360.0	-7.514617919921875	-0.759857177734375	7.552937535354401
480.0	380.0	-0.49041748046875	-0.78643798828125	0.9268192998428423
480.0	400.0	-0.37042236328125	-0.62896728515625	0.7299401160476727
480.0	420.0	-0.52691650390625	-0.487579345703125	0.7178959677035891
480.0	440.0	-0.532257080078125	-0.456817626953125	0.7014128196635531
480.0	460.0	-0.4981689453125	-0.503143310546875	0.7080434231188351
480.0	480.0	-0.686309814453125	-0.47808837890625	0.8364147652091568
480.0	500.0	-0.82501220703125	-0.401519775390625	0.9175310740134701
480.0	520.0	-0.97662353515625	-0.38690185546875	1.0504696926547916
480.0	540.0	-1.226715087890625	-0.3138427734375	1.2662255696744737
480.0	560.0	-1.390838623046875	-0.25994873046875	1.4149224070002009
480.0	580.0	-1.68426513671875	0.0794677734375	1.6861388370419985
480.0	600.0	-1.893768310546875	0.368896484375	1.9293633743325282
480.0	620.0	-2.1092529296875	0.46044921875	2.15892598401214
480.0	640.0	-2.077972412109375	0.5543212890625	2.150637448989384
480.0	660.0	-1.99847412109375	0.6265869140625	2.094399669011577
480.0	680.0	-1.6112060546875	0.93896484375	1.864843137762563
480.0	700.0	-0.573822021484375	0.893310546875	1.0617322852294386
480.0	720.0	0.621246337890625	0.28277587890625	0.6825754244284764
480.0	740.0	3.58502197265625	-2.03369140625	4.1216845197422876
480.0	760.0	4.173065185546875	-1.8101806640625	4.548761048831772
480.0	780.0	4.43597412109375	-1.82159423828125	4.7954219805928355
480.0	800.0	4.56536865234375	-1.83160400390625	4.9190816377580475
500.0	0.0	0.544158935546875	1.57643723487854	1.6677119963132139
500.0	20.0	0.456024169921875	1.6272048950195312	1.6898975749815308
500.0	40.0	0.509796142578125	1.6214561462402344	1.6997094284517482
500.0	60.0	0.42706298828125	1.5055274963378906	1.5649267836512826
500.0	80.0	0.30828857421875	1.1404647827148438	1.1813982248194914
500.0	100.0	0.225006103515625	0.222412109375	0.3163777694717521
500.0	120.0	0.167388916015625	-0.3813323974609375	0.4164534146314475
500.0	140.0	0.269805908203125	-0.7130889892578125	0.7624245108219185
500.0	160.0	0.474212646484375	-0.9037322998046875	1.0205928197846506
500.0	180.0	0.319183349609375	-1.3799285888671875	1.4163618609101447
500.0	200.0	0.009307861328125	-1.64654541015625	1.6465717184468818
500.0	220.0	-0.259368896484375	-1.5771484375	1.5983333251772653
500.0	240.0	-0.8834228515625	-0.7950897216796875	1.1885300165260875
500.0	260.0	-1.667999267578125	1.99188232421875	2.5980409446689348
500.0	280.0	-4.418914794921875	1.579376220703125	4.692679108068431
500.0	300.0	-7.579010009765625	-0.07525634765625	7.579383632327242
500.0	320.0	-7.4423828125	-0.34039306640625	7.450163043011399
500.0	340.0	-6.907257080078125	-1.406890869140625	7.049080953426528
500.0	360.0	-4.4254150390625	-1.7259521484375	4.7500746401142555
500.0	380.0	-0.30694580078125	-0.95318603515625	1.0013887068636906
500.0	400.0	-0.41864013671875	-0.63568115234375	0.7611505051676518
500.0	420.0	-0.572967529296875	-0.465423583984375	0.7381808058717226
500.0	440.0	-0.595855712890625	-0.424560546875	0.7316390425252017
500.0	460.0	-0.65771484375	-0.46771240234375	0.8070586763025652
500.0	480.0	-0.829345703125	-0.45147705078125	0.9442699945852542
500.0	500.0	-0.952606201171875	-0.374725341796875	1.0236589550704354
500.0	520.0	-1.089874267578125	-0.32611083984375	1.1376177736799606
500.0	540.0	-1.202362060546875	-0.240966796875	1.226270574481311
500.0	560.0	-1.305999755859375	-0.163818359375	1.3162339522946
500.0	580.0	-1.577301025390625	0.14764404296875	1.584196101536194
500.0	600.0	-1.947723388671875	0.30645751953125	1.9716852208343751
500.0	620.0	-2.102874755859375	0.416748046875	2.1437726496540517
500.0	640.0	-1.955108642578125	0.6121826171875	2.0487111463235164
500.0	660.0	-1.76458740234375	0.82366943359375	1.947357192799234
500.0	680.0	-1.464324951171875	1.02642822265625	1.7882400450973528
500.0	700.0	-1.127044677734375	1.270751953125	1.6985406182898257
500.0	720.0	-0.535308837890625	0.87701416015625	1.027477196359308
500.0	740.0	3.4027099609375	-2.3123779296875	4.114064507025763
500.0	760.0	4.313934326171875	-1.900146484375	4.713871660599879
500.0	780.0	4.52435302734375	-1.9024658203125	4.908069530221823
500.0	800.0	4.655670166015625	-1.9156494140625	5.03437954194218
520.0	0.0	0.3631591796875	1.5094465017318726	1.5525183835890273
520.0	20.0	0.3475341796875	1.5424137115478516	1.5810819281814217
520.0	40.0	0.3773193359375	1.5404548645019531	1.5859921408506559
520.0	60.0	0.3768310546875	1.4314537048339844	1.4802234131575656
520.0	80.0	0.3624267578125	1.251617431640625	1.3030346695177206
520.0	100.0	0.3555908203125	0.6235198974609375	0.7177895889605913
520.0	120.0	0.3101806640625	-0.223419189453125	0.38226715602330374
520.0	140.0	0.3203125	-0.509674072265625	0.60196989758299
520.0	160.0	0.28955078125	-0.8352813720703125	0.8840444702898996
520.0	180.0	0.16650390625	-1.399627685546875	1.4094967928114668
520.0	200.0	-0.0645751953125	-1.5099639892578125	1.5113441714927196
520.0	220.0	-0.1357421875	-1.4867095947265625	1.4928936199606806
520.0	240.0	-0.5921630859375	-0.9540557861328125	1.1228889363603696
520.0	260.0	-1.0126953125	2.090301513671875	2.322695032503924
520.0	280.0	-2.3521728515625	2.3740234375	3.341961161567707
520.0	300.0	-5.62646484375	0.273712158203125	5.63311858418611
520.0	320.0	-6.72021484375	-0.7635498046875	6.763452953218212
520.0	340.0	-6.7486572265625	-1.736297607421875	6.968436248052584
520.0	360.0	-3.3975830078125	-1.97271728515625	3.928763645490841
520.0	380.0	-0.313232421875	-0.888763427734375	0.9423454677515214
520.0	400.0	-0.4691162109375	-0.700347900390625	0.8429455504040066
520.0	420.0	-0.6541748046875	-0.501708984375	0.8244128699204804
520.0	440.0	-0.687255859375	-0.441070556640625	0.8166173229735826
520.0	460.0	-0.727294921875	-0.464111328125	0.8627613970728604
520.0	480.0	-0.8583984375	-0.397674560546875	0.9460406617099455
520.0	500.0	-0.90478515625	-0.305999755859375	0.9551293260895793
520.0	520.0	-0.9805908203125	-0.23992919921875	1.0095169030377313
520.0	540.0	-1.102783203125	-0.152587890625	1.113289655687154
520.0	560.0	-1.237548828125	-0.07421875	1.2397723681568014
520.0	580.0	-1.5279541015625	0.12603759765625	1.533143572045562
520.0	600.0	-1.7100830078125	0.22235107421875	1.7244778612134395
520.0	620.0	-1.772705078125	0.32171630859375	1.8016616433796195
520.0	640.0	-1.7086181640625	0.36279296875	1.7467096979002397
520.0	660.0	-1.582763671875	0.46917724609375	1.6508386139351563
520.0	680.0	-1.4671630859375	0.69293212890625	1.6225666260613756
520.0	700.0	-1.2166748046875	0.87725830078125	1.4999599016810323
520.0	720.0	-0.6505126953125	0.874267578125	1.0897295833936447
520.0	740.0	3.307373046875	-2.8443603515625	4.362235926762326
520.0	760.0	4.3406982421875	-2.0308837890625	4.792301137700605
520.0	780.0	4.545166015625	-2.0213623046875	4.9743783205948455
520.0	800.0	4.6888427734375	-2.0230712890625	5.10666858085054
540.0	0.0	0.03076171875	1.47777259349823	1.4780927309999663
540.0	20.0	0.162109375	1.470846176147461	1.4797526561390246
540.0	40.0	0.2586669921875	1.4647712707519531	1.4874352047963701
540.0	60.0	0.31787109375	1.3752212524414062	1.4114799061298504
540.0	80.0	0.377685546875	1.2927093505859375	1.346753072174177
540.0	100.0	0.4149169921875	1.0703887939453125	1.1479931535552041
540.0	120.0	0.353271484375	0.5886001586914062	0.6864771580206179
540.0	140.0	0.251708984375	0.024169921875	0.25286675925976826
540.0	160.0	0.038818359375	-0.639923095703125	0.6410993943522623
540.0	180.0	-0.030517578125	-1.4539031982421875	1.4542234465285853
540.0	200.0	-0.07080078125	-1.326690673828125	1.328578524080581
540.0	220.0	0.018310546875	-1.3313446044921875	1.331470514895963
540.0	240.0	-0.0814208984375	-1.1047515869140625	1.1077479097211194
540.0	260.0	0.036865234375	0.7003173828125	0.7012870183989387
540.0	280.0	-0.328369140625	2.38970947265625	2.4121645168225596
540.0	300.0	-0.422607421875	2.212158203125	2.2521636149882767
540.0	320.0	-0.2701416015625	1.9910888671875	2.0093310732511838
540.0	340.0	-0.173828125	1.281585693359375	1.2933205737420423
540.0	360.0	0.051513671875	-0.6044921875	0.6066831653660585
540.0	380.0	-0.25830078125	-0.963897705078125	0.9979068490842401
540.0	400.0	-0.4017333984375	-0.8040771484375	0.8988491442169395
540.0	420.0	-0.507080078125	-0.573211669921875	0.7653115863266939
540.0	440.0	-0.530517578125	-0.46209716796875	0.7035500645614032
540.0	460.0	-0.521484375	-0.441253662109375	0.6831183994697223
540.0	480.0	-0.592529296875	-0.240234375	0.6393774492323158
540.0	500.0	-0.527099609375	-0.1861572265625	0.5590067183896089
540.0	520.0	-0.471923828125	-0.05352783203125	0.47494981666921426
540.0	540.0	-0.56005859375	-0.06927490234375	0.5643267143490228
540.0	560.0	-0.9466552734375	-0.08447265625	0.9504166646166083
540.0	580.0	-1.1629638671875	0.0338134765625	1.1634553311498246
540.0	600.0	-1.184326171875	-0.015380859375	1.1844260433742604
540.0	620.0	-1.1859130859375	-0.05181884765625	1.187044666543861
540.0	640.0	-1.1934814453125	-0.0543212890625	1.1947170220393721
540.0	660.0	-1.2625732421875	0.01629638671875	1.2626784088230631
540.0	680.0	-1.2724609375	0.185546875	1.2859177579789636
540.0	700.0	-0.9697265625	0.05206298828125	0.9711231439765196
540.0	720.0	0.202392578125	-0.9014892578125	0.9239294548997863
540.0	740.0	3.27197265625	-3.3123779296875	4.655926611570304
540.0	760.0	4.389404296875	-2.1241455078125	4.876357679640075
540.0	780.0	4.6064453125	-2.07086181640625	5.0505254261019825
540.0	800.0	4.7481689453125	-2.07427978515625	5.181480962074248
560.0	0.0	-0.246826171875	1.4165244102478027	1.4378680620802287
560.0	20.0	-0.02392578125	1.3828067779541016	1.3830137483641394
560.0	40.0	0.140625	1.3709640502929688	1.3781573995087433
560.0	60.0	0.2476806640625	1.2762451171875	1.300056656648231
560.0	80.0	0.3455810546875	1.2202682495117188	1.2682589901614414
560.0	100.0	0.435791015625	1.1821136474609375	1.2598835203354597
560.0	120.0	0.4796142578125	1.106719970703125	1.2061753313055947
560.0	140.0	0.394775390625	0.83209228515625	0.9209914115015793
560.0	160.0	0.233642578125	0.4280242919921875	0.48764090153340306
560.0	180.0	0.209228515625	-0.7903289794921875	0.8175551770833596
560.0	200.0	0.24951171875	-0.7196197509765625	0.7616486616473168
560.0	220.0	0.233154296875	-0.6786346435546875	0.7175694430393991
560.0	240.0	0.2061767578125	-0.5549163818359375	0.5919806131048231
560.0	260.0	0.2271728515625	0.5633544921875	0.6074337728138547
560.0	280.0	0.107421875	2.10870361328125	2.111437990539603
560.0	300.0	-0.025390625	2.064727783203125	2.064883895663091
560.0	320.0	-0.021484375	1.85821533203125	1.8583395272568328
560.0	340.0	0.2249755859375	1.403533935546875	1.4214504994897363
560.0	360.0	0.27490234375	0.02301025390625	0.2758636807991825
560.0	380.0	-0.05859375	-1.006317138671875	1.0080215330655453
560.0	400.0	-0.061767578125	-0.876739501953125	0.8789126168126394
560.0	420.0	-0.146728515625	-0.534515380859375	0.5542886880252551
560.0	440.0	-0.1566162109375	-0.394927978515625	0.4248490858444413
560.0	460.0	-0.05322265625	-0.33380126953125	0.3380176603063513
560.0	480.0	0.0784912109375	-0.129730224609375	0.15162717886854588
560.0	500.0	0.20166015625	-0.03375244140625	0.2044652682478292
560.0	520.0	0.0614013671875	3.8052978515625	3.805793198138684
560.0	540.0	-1.07421875	3.5286865234375	3.6885735052376267
560.0	560.0	-1.5662841796875	3.42645263671875	3.7674691509309297
560.0	580.0	-1.7156982421875	3.34356689453125	3.758065996819458
560.0	600.0	-1.898681640625	3.10174560546875	3.636731743405216
560.0	620.0	-1.931396484375	2.777099609375	3.3826874848627217
560.0	640.0	-2.213134765625	2.946533203125	3.685108330556389
560.0	660.0	-2.2823486328125	3.13348388671875	3.876575363646002
560.0	680.0	-2.2373046875	3.19598388671875	3.9012620097700896
560.0	700.0	-2.1536865234375	3.29071044921875	3.932828613330839
560.0	720.0	-2.0008544921875	3.2091064453125	3.7817698074120174
560.0	740.0	-1.7689208984375	3.21685791015625	3.671138237531211
560.0	760.0	2.12451171875	-4.05126953125	4.5745311079869895
560.0	780.0	3.033203125	-2.6793212890625	4.047108074605038
560.0	800.0	4.3865966796875	-3.32733154296875	5.50575749802697
580.0	0.0	-0.3819580078125	1.2889833450317383	1.3443846114491578
580.0	20.0	-0.18115234375	1.2625141143798828	1.2754442601127414
580.0	40.0	0.0224609375	1.2459449768066406	1.2461474146115616
580.0	60.0	0.1412353515625	1.1378593444824219	1.1465911705385445
580.0	80.0	0.2486572265625	1.0426788330078125	1.0719186373621312
580.0	100.0	0.3328857421875	0.983367919921875	1.0381836943832232
580.0	120.0	0.380859375	0.9734039306640625	1.0452602909120952
580.0	140.0	0.37548828125	0.9041900634765625	0.9790562395724922
580.0	160.0	0.2655029296875	0.74029541015625	0.7864662103174275
580.0	180.0	0.22998046875	0.22479248046875	0.32159396026941034
580.0	200.0	0.2646484375	-0.2309417724609375	0.3512447832190406
580.0	220.0	0.269287109375	0.01080322265625	0.2695037233421901
580.0	240.0	0.2335205078125	0.1080474853515625	0.2573054345710638
580.0	260.0	0.1807861328125	0.333251953125	0.37913123068263066
580.0	280.0	0.1435546875	1.924163818359375	1.9295114273272786
580.0	300.0	0.0582275390625	1.860809326171875	1.8617201171694693
580.0	320.0	0.060791015625	1.6435546875	1.6446785577686425
580.0	340.0	0.0595703125	1.447174072265625	1.4483996056231236
580.0	360.0	-0.014892578125	0.954376220703125	0.9544924093604878
580.0	380.0	-0.1453857421875	-0.1365966796875	0.19948851328600276
580.0	400.0	-0.0732421875	-0.061309814453125	0.09551602681258141
580.0	420.0	-0.056884765625	0.2559814453125	0.26222581281118684
580.0	440.0	-0.139404296875	0.208709716796875	0.25098466860078306
580.0	460.0	-0.0704345703125	0.26678466796875	0.27592587366592264
580.0	480.0	-0.0224609375	0.47265625	0.473189628349398
580.0	500.0	-0.0531005859375	0.983551025390625	0.9849833966995869
580.0	520.0	-1.255126953125	3.2552490234375	3.4888378972161553
580.0	540.0	-1.441162109375	3.31243896484375	3.6123676614255826
580.0	560.0	-1.6353759765625	3.396240234375	3.7694697656706713
580.0	580.0	-1.6544189453125	3.38873291015625	3.7710227767788638
580.0	600.0	-1.7618408203125	3.29193115234375	3.7337506327941443
580.0	620.0	-1.7637939453125	3.05108642578125	3.5242158644310706
580.0	640.0	-1.875732421875	2.9619140625	3.5058960384056324
580.0	660.0	-1.893310546875	3.12762451171875	3.656044298584477
580.0	680.0	-1.807861328125	3.30499267578125	3.7671393880101642
580.0	700.0	-1.6513671875	3.39105224609375	3.771769998778972
580.0	720.0	-1.5291748046875	3.43048095703125	3.7558720931156713
580.0	740.0	-1.193115234375	3.311279296875	3.5196725052781126
580.0	760.0	0.174072265625	-3.33197021484375	3.33651414896831
580.0	780.0	3.3477783203125	-2.3331298828125	4.080577744882096
580.0	800.0	4.5205078125	-2.435302734375	5.13475318695338
600.0	0.0	-0.4072265625	1.1440486907958984	1.214364393465724
600.0	20.0	-0.2559814453125	1.1253852844238281	1.1541310751998566
600.0	40.0	-0.066162109375	1.1073188781738281	1.1092937044250701
600.0	60.0	0.0517578125	0.9870491027832031	0.9884051813198429
600.0	80.0	0.188232421875	0.8825302124023438	0.9023807513726421
600.0	100.0	0.2410888671875	0.7386093139648438	0.7769604626732104
600.0	120.0	0.316162109375	0.7702255249023438	0.8325898381649517
600.0	140.0	0.3304443359375	0.7367095947265625	0.80742460088565
600.0	160.0	0.251708984375	0.7726593017578125	0.8126252576729106
600.0	180.0	0.2274169921875	0.6763763427734375	0.7135849251484928
600.0	200.0	0.26123046875	0.149688720703125	0.3010781807256761
600.0	220.0	0.267578125	0.517181396484375	0.5823011676512798
600.0	240.0	0.2515869140625	0.640380859375	0.6880287932792895
600.0	260.0	0.2083740234375	0.607208251953125	0.6419669733588337
600.0	280.0	0.135498046875	1.371429443359375	1.378106831424888
600.0	300.0	0.0206298828125	0.886505126953125	0.8867451337216539
600.0	320.0	-0.0318603515625	0.43560791015625	0.43677148875857463
600.0	340.0	-0.0390625	0.47711181640625	0.4787082245593042
600.0	360.0	-0.08935546875	0.477508544921875	0.48579708754678486
600.0	380.0	-0.070068359375	0.50787353515625	0.5126842134273405
600.0	400.0	0.0439453125	0.761566162109375	0.7628330156467571
600.0	420.0	0.0584716796875	0.7869873046875	0.7891564832558708
600.0	440.0	-0.0048828125	0.4217529296875	0.4217811939357888
600.0	460.0	-0.0155029296875	0.48284912109375	0.4830979347605436
600.0	480.0	-0.0350341796875	0.947113037109375	0.9477607814258407
600.0	500.0	-0.0648193359375	1.41204833984375	1.4135353056669187
600.0	520.0	-1.267822265625	3.122314453125	3.369899233123711
600.0	540.0	-1.4482421875	3.17376708984375	3.488581799847905
600.0	560.0	-1.6435546875	3.262939453125	3.6534977604431202
600.0	580.0	-1.65869140625	3.26824951171875	3.665066445784776
600.0	600.0	-1.7655029296875	3.17218017578125	3.630389464279929
600.0	620.0	-1.7294921875	3.01129150390625	3.472609933194556
600.0	640.0	-1.8304443359375	2.9918212890625	3.507352433482166
600.0	660.0	-1.8570556640625	3.1253662109375	3.63546003855034
600.0	680.0	-1.7659912109375	3.26898193359375	3.715503712724673
600.0	700.0	-1.6192626953125	3.34130859375	3.712998087139058
600.0	720.0	-1.5191650390625	3.3170166015625	3.6483505246824905
600.0	740.0	-1.1927490234375	3.160400390625	3.3779847338278133
600.0	760.0	-0.24365234375	0.6656494140625	0.7088410308783047
600.0	780.0	3.42333984375	-2.42901611328125	4.197543920483289
600.0	800.0	4.5135498046875	-2.49200439453125	5.155794579088429
620.0	0.0	-0.470703125	0.9718464016914368	1.079836497051919
620.0	20.0	-0.3370361328125	0.9528121948242188	1.0106653419539775
620.0	40.0	-0.2059326171875	0.9362220764160156	0.9586031604320994
620.0	60.0	-0.094970703125	0.8233451843261719	0.8288043961063158
620.0	80.0	0.123779296875	0.742218017578125	0.7524685375166668
620.0	100.0	0.1888427734375	0.604736328125	0.6335358076965142
620.0	120.0	0.27001953125	0.6248321533203125	0.6806803707169528
620.0	140.0	0.3245849609375	0.594879150390625	0.6776699789988267
620.0	160.0	0.2471923828125	0.643585205078125	0.6894243905722902
620.0	180.0	0.2017822265625	0.7230072021484375	0.7506367172707659
620.0	200.0	0.2220458984375	0.8773040771484375	0.9049678584315513
620.0	220.0	0.23388671875	1.4562530517578125	1.4749155731639638
620.0	240.0	0.2550048828125	1.6313018798828125	1.6511127501074585
620.0	260.0	0.255615234375	1.642822265625	1.6625895899102232
620.0	280.0	0.15576171875	1.45526123046875	1.4635733537931654
620.0	300.0	0.0308837890625	0.901763916015625	0.9022926180872213
620.0	320.0	0.0048828125	0.65179443359375	0.6518127227369128
620.0	340.0	0.066162109375	1.109283447265625	1.1112547822594323
620.0	360.0	0.0440673828125	1.174835205078125	1.1756613854843168
620.0	380.0	0.1031494140625	1.270904541015625	1.2750835870622652
620.0	400.0	0.1514892578125	1.173553466796875	1.183290638289489
620.0	420.0	0.113037109375	0.929412841796875	0.9362615118612955
620.0	440.0	0.004638671875	0.310028076171875	0.31006277637213703
620.0	460.0	-0.021728515625	0.3572998046875	0.3579598843739219
620.0	480.0	-0.0731201171875	0.921051025390625	0.9239488854426069
620.0	500.0	-0.1356201171875	1.471221923828125	1.477459564705065
620.0	520.0	-1.3077392578125	3.0064697265625	3.2785731931986484
620.0	540.0	-1.466552734375	3.04205322265625	3.377108931049762
620.0	560.0	-1.65087890625	3.12530517578125	3.5345344254747704
620.0	580.0	-1.591796875	3.17156982421875	3.548615566830918
620.0	600.0	-1.6614990234375	3.18310546875	3.5906461020365015
620.0	620.0	-1.6143798828125	3.09051513671875	3.4867615657393918
620.0	640.0	-1.7626953125	3.0435791015625	3.5171676832612726
620.0	660.0	-1.81982421875	3.1121826171875	3.605196364953383
620.0	680.0	-1.748291015625	3.1739501953125	3.6236006012858746
620.0	700.0	-1.6204833984375	3.20489501953125	3.591283688436178
620.0	720.0	-1.5262451171875	3.1796875	3.5270152757529893
620.0	740.0	-1.2286376953125	3.0313720703125	3.2708970046477317
620.0	760.0	-0.4903564453125	1.0523681640625	1.1610030991310005
620.0	780.0	2.9619140625	-2.50732421875	3.8806712887805315
620.0	800.0	4.3763427734375	-2.6319580078125	5.106816917171299
