# Supplementary material for: Real-time emotion detection by quantitative facial motion analysis
Source: PLoS One. 2023 Mar 10;18(3):e0282730. doi: 10.1371/journal.pone.0282730 (PMC10004542; doi:10.1371/journal.pone.0282730)
Supplement: S1 Dataset — Data from each participant is organized into folders by Study ID and subsequently by emotions. The data files (.csv) contain the pixel displacement results after DISC-processing of videos. (ZIP) [file pone.0282730.s004.zip › S1_Dataset/1/happy/result/101150_cropped_result.csv]

pos_x	pos_y	disp_x	disp_y	disp_xy_indi
0.0	0.0	0.7991018295288086	1.353097915649414	1.5714444639538103
0.0	20.0	0.6999013423919678	1.4203071594238281	1.5833932916975055
0.0	40.0	0.7491586208343506	1.4275436401367188	1.6121784900144338
0.0	60.0	0.743349552154541	1.48638916015625	1.6619029129640392
0.0	80.0	0.7203845977783203	1.6252899169921875	1.7777854997138165
0.0	100.0	0.8276445865631104	1.5689620971679688	1.7738764398956688
0.0	120.0	0.9265873432159424	1.4589767456054688	1.7283452342704866
0.0	140.0	1.0346906185150146	1.2926025390625	1.6557191790982568
0.0	160.0	1.06191086769104	1.2707366943359375	1.6560273057085029
0.0	180.0	0.9855678081512451	1.48834228515625	1.785078895244739
0.0	200.0	0.33990681171417236	2.2106170654296875	2.236596622240733
0.0	220.0	0.35385751724243164	2.3284149169921875	2.3551499247777654
0.0	240.0	0.4903104305267334	2.3402557373046875	2.391066965660062
0.0	260.0	0.783437967300415	1.96124267578125	2.1119298951228007
0.0	280.0	1.1259448528289795	1.3056640625	1.7240969971889855
0.0	300.0	1.3060975074768066	0.99560546875	1.6422913713595508
0.0	320.0	1.334749698638916	0.962158203125	1.6453890621544212
0.0	340.0	1.131605625152588	1.622222900390625	1.9779126445393767
0.0	360.0	0.8898160457611084	2.19989013671875	2.3730337563815596
0.0	380.0	0.7810235023498535	2.2742919921875	2.4046625079106256
0.0	400.0	0.7109394073486328	2.1614990234375	2.2754148784875454
0.0	420.0	0.7276480197906494	1.964569091796875	2.094994834635363
0.0	440.0	0.5772032737731934	0.8643798828125	1.0393826057162219
0.0	460.0	0.44140875339508057	0.7880859375	0.9032835282783878
0.0	480.0	0.3103156089782715	0.736328125	0.7990462344830687
0.0	500.0	0.12245261669158936	1.14874267578125	1.1552507859749257
0.0	520.0	0.2997446060180664	1.384765625	1.4168354403453376
0.0	540.0	0.8972928524017334	1.54217529296875	1.784219464419803
0.0	560.0	1.1104309558868408	1.53485107421875	1.8944193642966738
0.0	580.0	1.671783447265625	1.52667236328125	2.263976236482639
0.0	600.0	2.048305034637451	1.48150634765625	2.527926931908217
0.0	620.0	2.4137539863586426	1.3514404296875	2.7663332304073878
0.0	640.0	2.1688153743743896	1.3603515625	2.560139937917245
0.0	660.0	2.025176525115967	1.46734619140625	2.500888802669005
0.0	680.0	2.1346211433410645	1.533935546875	2.6286052742025414
0.0	700.0	2.2143359184265137	1.67059326171875	2.7738358649591874
0.0	720.0	2.4638583660125732	1.6357421875	2.957406051210661
0.0	740.0	2.625283718109131	2.53955078125	3.6525926095194885
0.0	760.0	2.680100917816162	2.26409912109375	3.508430669090744
0.0	780.0	2.6494359970092773	-1.8970947265625	3.2586008506412365
0.0	800.0	2.792998790740967	-2.13848876953125	3.5176663375726505
20.0	0.0	0.7955341339111328	1.31009840965271	1.532720588102181
20.0	20.0	0.7717647552490234	1.3812408447265625	1.5822285260307796
20.0	40.0	0.7727603912353516	1.4384918212890625	1.632916820348709
20.0	60.0	0.7501411437988281	1.4707412719726562	1.6509971607194123
20.0	80.0	0.7412509918212891	1.5717620849609375	1.7377828070840147
20.0	100.0	0.8329601287841797	1.4601593017578125	1.6810377041143425
20.0	120.0	0.9296989440917969	1.341522216796875	1.632183195846901
20.0	140.0	0.9993438720703125	1.294708251953125	1.6355297711506207
20.0	160.0	1.0154094696044922	1.339111328125	1.680558103748626
20.0	180.0	0.9191837310791016	1.536224365234375	1.7902189899060552
20.0	200.0	0.4598369598388672	2.0923919677734375	2.142324479726787
20.0	220.0	0.514190673828125	2.1238555908203125	2.1852127172681657
20.0	240.0	0.6398735046386719	2.02960205078125	2.1280795536055583
20.0	260.0	0.8594741821289062	1.707855224609375	1.9119271267419402
20.0	280.0	1.1295299530029297	1.196319580078125	1.645301933509197
20.0	300.0	1.329935073852539	0.763885498046875	1.533704128829769
20.0	320.0	1.4375133514404297	0.222625732421875	1.4546500789900891
20.0	340.0	1.2466869354248047	0.7666015625	1.4635252886733228
20.0	360.0	0.9880733489990234	1.395721435546875	1.7100664515296402
20.0	380.0	0.823272705078125	1.590423583984375	1.790872726750943
20.0	400.0	0.7222194671630859	1.63079833984375	1.783565020958435
20.0	420.0	0.7259864807128906	1.53179931640625	1.69512994071857
20.0	440.0	0.5529594421386719	0.329925537109375	0.6439060526872075
20.0	460.0	0.4271507263183594	0.46966552734375	0.6348570315979691
20.0	480.0	0.2882652282714844	0.534881591796875	0.6076143176996159
20.0	500.0	0.10511016845703125	1.007476806640625	1.012945044625747
20.0	520.0	0.2764263153076172	1.245361328125	1.2756709393036318
20.0	540.0	0.7324905395507812	1.38494873046875	1.5667244098942217
20.0	560.0	0.7887725830078125	1.3409423828125	1.5557276952370815
20.0	580.0	1.5493755340576172	1.4512939453125	2.1229269090661242
20.0	600.0	1.9098129272460938	1.3779296875	2.3550107517313252
20.0	620.0	2.8096466064453125	1.370361328125	3.1260205090066466
20.0	640.0	3.315685272216797	1.382080078125	3.5922018549554506
20.0	660.0	3.3538036346435547	1.39324951171875	3.631685975088272
20.0	680.0	3.4965972900390625	1.41448974609375	3.771866096577777
20.0	700.0	3.264951705932617	1.63055419921875	3.649467993922156
20.0	720.0	3.104471206665039	1.886962890625	3.6329561549250964
20.0	740.0	2.9453563690185547	2.232421875	3.6957856496957016
20.0	760.0	2.6750526428222656	2.069091796875	3.3818704152829104
20.0	780.0	2.602764129638672	-3.123046875	4.065440062032771
20.0	800.0	2.739290237426758	-3.36767578125	4.341077190338746
40.0	0.0	0.8802833557128906	1.2603389024734497	1.5373200497726969
40.0	20.0	0.8364944458007812	1.3106708526611328	1.554857241636999
40.0	40.0	0.8123817443847656	1.3861312866210938	1.6066499439390907
40.0	60.0	0.763885498046875	1.4351119995117188	1.6257513663745897
40.0	80.0	0.7343902587890625	1.5045623779296875	1.674227284834918
40.0	100.0	0.8160629272460938	1.4090805053710938	1.6283324512648885
40.0	120.0	0.9098014831542969	1.3224945068359375	1.6052197542271238
40.0	140.0	0.9879302978515625	1.2900390625	1.6248713968154391
40.0	160.0	1.0106468200683594	1.2961883544921875	1.6436274654663847
40.0	180.0	0.8921012878417969	1.4944305419921875	1.7404503304053396
40.0	200.0	0.4963951110839844	1.933258056640625	1.995969644026173
40.0	220.0	0.6135940551757812	1.8112640380859375	1.912374199839152
40.0	240.0	0.74420166015625	1.6345977783203125	1.7960361933627673
40.0	260.0	0.9237594604492188	1.388275146484375	1.667524939278464
40.0	280.0	1.1453781127929688	1.103271484375	1.5903141166135069
40.0	300.0	1.43353271484375	0.34454345703125	1.4743562114734474
40.0	320.0	1.5699806213378906	-0.5029296875	1.6485682945954518
40.0	340.0	1.4210243225097656	-0.43170166015625	1.4851519950988183
40.0	360.0	1.1564598083496094	-0.255706787109375	1.184392354459372
40.0	380.0	0.9194984436035156	-0.483123779296875	1.0386943602000462
40.0	400.0	0.7239456176757812	0.5479736328125	0.9079495358276786
40.0	420.0	0.6771507263183594	0.2264404296875	0.7140086654589993
40.0	440.0	0.4252777099609375	-1.76849365234375	1.8189092690317887
40.0	460.0	0.3686790466308594	-0.304534912109375	0.47819007948524417
40.0	480.0	0.27417755126953125	0.398681640625	0.48385987660850543
40.0	500.0	0.11117935180664062	0.91741943359375	0.9241316277477045
40.0	520.0	0.2761268615722656	1.1202392578125	1.1537686243030056
40.0	540.0	0.7336044311523438	1.25665283203125	1.4551122986417628
40.0	560.0	0.7861137390136719	1.204345703125	1.438201440446263
40.0	580.0	1.5466194152832031	1.31597900390625	2.0307221263513733
40.0	600.0	1.9086990356445312	1.2467041015625	2.279781376694512
40.0	620.0	2.77032470703125	1.34844970703125	3.081073773018174
40.0	640.0	3.2459945678710938	1.442138671875	3.5519353433819765
40.0	660.0	3.2440872192382812	1.43865966796875	3.548780568908864
40.0	680.0	3.4014854431152344	1.48077392578125	3.7098240711654316
40.0	700.0	3.230091094970703	1.67779541015625	3.639846963836586
40.0	720.0	3.0683212280273438	1.826904296875	3.5710186877561374
40.0	740.0	2.9397850036621094	2.05816650390625	3.588646712280035
40.0	760.0	2.661468505859375	1.826171875	3.2277419854632665
40.0	780.0	2.5518341064453125	-3.32666015625	4.192675172488184
40.0	800.0	2.7677536010742188	-3.7459716796875	4.657549121724869
60.0	0.0	0.9031219482421875	1.2367165088653564	1.5313709467979597
60.0	20.0	0.8587188720703125	1.3019561767578125	1.5596435449959487
60.0	40.0	0.8335113525390625	1.3677902221679688	1.6017463178262026
60.0	60.0	0.8305854797363281	1.3246879577636719	1.5635441869652786
60.0	80.0	0.8472480773925781	1.3558197021484375	1.5987733952562815
60.0	100.0	0.9401397705078125	1.2804641723632812	1.5885374672309323
60.0	120.0	0.9771385192871094	1.2646713256835938	1.5981843597911047
60.0	140.0	1.0091934204101562	1.244232177734375	1.6020565133317788
60.0	160.0	0.9943046569824219	1.3014678955078125	1.6378218565932212
60.0	180.0	0.9220085144042969	1.40264892578125	1.6785480957152563
60.0	200.0	0.6231651306152344	1.655853271484375	1.7692328384642337
60.0	220.0	0.6741371154785156	1.565338134765625	1.7043310495960635
60.0	240.0	0.7652816772460938	1.30615234375	1.5138328806748163
60.0	260.0	1.1074485778808594	1.086456298828125	1.551396030004475
60.0	280.0	1.1691818237304688	1.692413330078125	2.0570000040757983
60.0	300.0	1.4735298156738281	1.2247314453125	1.9160525125416032
60.0	320.0	1.5616950988769531	0.88482666015625	1.7949400548150793
60.0	340.0	1.3665351867675781	-0.055145263671875	1.3676474022127707
60.0	360.0	0.8243370056152344	-0.8984375	1.2193118716033815
60.0	380.0	0.6030464172363281	-1.903778076171875	1.9970067462715937
60.0	400.0	0.4764823913574219	-2.946624755859375	2.9849008226601113
60.0	420.0	0.32311248779296875	-3.162017822265625	3.1784836617628236
60.0	440.0	0.17684173583984375	-3.25830078125	3.263096226075659
60.0	460.0	-0.057369232177734375	-3.22369384765625	3.224204282023306
60.0	480.0	-0.2923583984375	-2.990234375	3.0044924780349476
60.0	500.0	-0.12422561645507812	0.632354736328125	0.6444412435127478
60.0	520.0	0.20001602172851562	0.969482421875	0.9899002855200707
60.0	540.0	0.7264328002929688	1.15478515625	1.3642702703045395
60.0	560.0	0.7722206115722656	1.1051025390625	1.3481751721417468
60.0	580.0	1.5651435852050781	1.217041015625	1.982640480778635
60.0	600.0	1.9249458312988281	1.1385498046875	2.2364507844324857
60.0	620.0	2.805999755859375	1.23468017578125	3.065627140790297
60.0	640.0	3.2711105346679688	1.3221435546875	3.528204601382616
60.0	660.0	3.2139968872070312	1.36175537109375	3.4905807083749205
60.0	680.0	3.3412246704101562	1.4427490234375	3.639410260301429
60.0	700.0	3.147003173828125	1.6630859375	3.5594218367024926
60.0	720.0	2.9665298461914062	1.8311767578125	3.4861881255458815
60.0	740.0	2.8470306396484375	2.07501220703125	3.5229616975530247
60.0	760.0	2.6256790161132812	1.25494384765625	2.91016741037829
60.0	780.0	3.1208038330078125	0.062255859375	3.121424731775984
60.0	800.0	3.2755661010742188	0.10980224609375	3.277405958338666
80.0	0.0	0.9584426879882812	1.1467506885528564	1.4945399050726789
80.0	20.0	0.9057388305664062	1.2297210693359375	1.5272775574742539
80.0	40.0	0.9328460693359375	1.2488594055175781	1.5587981279900318
80.0	60.0	0.9204940795898438	1.2268142700195312	1.5337478944349066
80.0	80.0	0.9465789794921875	1.2412567138671875	1.5610028808867844
80.0	100.0	0.9982070922851562	1.1898345947265625	1.5531013366475832
80.0	120.0	0.9981918334960938	1.2253570556640625	1.5804704522147808
80.0	140.0	1.025299072265625	1.27117919921875	1.6331364744304666
80.0	160.0	1.0417022705078125	1.246307373046875	1.6243231478040736
80.0	180.0	1.0005874633789062	1.23541259765625	1.5897860102286714
80.0	200.0	0.9820022583007812	1.16845703125	1.5263093622150778
80.0	220.0	1.1140289306640625	0.9467010498046875	1.461951892525131
80.0	240.0	1.0198135375976562	1.0594635009765625	1.4705381876608852
80.0	260.0	1.2201766967773438	3.30364990234375	3.521779926204126
80.0	280.0	1.3877105712890625	5.1278076171875	5.312264261927635
80.0	300.0	2.1958999633789062	4.43255615234375	4.946668645952335
80.0	320.0	3.5830154418945312	4.189697265625	5.5128543273371795
80.0	340.0	2.8201446533203125	1.0855712890625	3.021867119727134
80.0	360.0	1.8003768920898438	0.14190673828125	1.805960817941715
80.0	380.0	1.4521331787109375	-2.7430419921875	3.1037026500000127
80.0	400.0	1.3218154907226562	-3.74249267578125	3.96906130209533
80.0	420.0	1.0958328247070312	-3.93505859375	4.0847932280534245
80.0	440.0	0.845306396484375	-4.015289306640625	4.103302465083454
80.0	460.0	0.44775390625	-4.014190673828125	4.039085332895411
80.0	480.0	-0.21483612060546875	-3.912994384765625	3.9188875480069747
80.0	500.0	-0.9357986450195312	-3.522918701171875	3.6450892004293833
80.0	520.0	-0.934967041015625	-3.29083251953125	3.4210732291767605
80.0	540.0	-0.736846923828125	-3.09576416015625	3.1822474957901847
80.0	560.0	-0.6024627685546875	-2.9366455078125	2.9978072363062163
80.0	580.0	1.4095306396484375	1.124755859375	1.8032893188022072
80.0	600.0	2.0167160034179688	1.07318115234375	2.2844827038496054
80.0	620.0	3.1807861328125	1.38751220703125	3.470243586169857
80.0	640.0	3.8399124145507812	1.4810791015625	4.115643650330576
80.0	660.0	4.186225891113281	1.552734375	4.4649155927893895
80.0	680.0	4.282463073730469	1.47357177734375	4.52889652794685
80.0	700.0	4.1976318359375	1.769287109375	4.555270563366854
80.0	720.0	3.8050003051757812	2.1788330078125	4.3846710935167135
80.0	740.0	3.599395751953125	1.3170166015625	3.8327773882616034
80.0	760.0	2.8447723388671875	0.26507568359375	2.8570955143320957
80.0	780.0	3.0741119384765625	0.10943603515625	3.0760592413142582
80.0	800.0	3.2562713623046875	0.08734130859375	3.25744250742089
100.0	0.0	0.8849029541015625	1.1832985877990723	1.4775820742229349
100.0	20.0	0.8737640380859375	1.2343635559082031	1.5123217192140657
100.0	40.0	0.8924026489257812	1.2651557922363281	1.5482253280575415
100.0	60.0	0.9430465698242188	1.2103347778320312	1.5343556000115937
100.0	80.0	0.88238525390625	1.290069580078125	1.5629725710178497
100.0	100.0	0.9112472534179688	1.2973403930664062	1.585390693912226
100.0	120.0	0.9478912353515625	1.3461380004882812	1.6463855290954483
100.0	140.0	1.0383529663085938	1.2879180908203125	1.6543608709420368
100.0	160.0	1.1063919067382812	1.2008056640625	1.632800445290407
100.0	180.0	1.2230300903320312	0.9194793701171875	1.530112712818463
100.0	200.0	1.21630859375	0.661712646484375	1.3846552718086398
100.0	220.0	1.1984405517578125	0.5064849853515625	1.3010714032996584
100.0	240.0	-1.0038681030273438	5.1965484619140625	5.292623837502258
100.0	260.0	5.181541442871094	5.516082763671875	7.568060569252112
100.0	280.0	7.765892028808594	6.886749267578125	10.379614370370447
100.0	300.0	8.313148498535156	6.37237548828125	10.474521818314429
100.0	320.0	9.297073364257812	5.656005859375	10.882369935895232
100.0	340.0	8.38037109375	3.4124755859375	9.048514203645816
100.0	360.0	3.7013626098632812	-0.314453125	3.71469594146226
100.0	380.0	1.8032302856445312	-3.021026611328125	3.518272480837485
100.0	400.0	1.5180206298828125	-4.115997314453125	4.387005872498366
100.0	420.0	1.252471923828125	-4.241851806640625	4.422894150833598
100.0	440.0	0.993927001953125	-4.29541015625	4.408904545987266
100.0	460.0	0.522186279296875	-4.2152099609375	4.247431403221555
100.0	480.0	0.12286376953125	-4.136077880859375	4.137902336014905
100.0	500.0	-0.092071533203125	-3.87847900390625	3.879571696845928
100.0	520.0	-0.07418060302734375	-3.6649169921875	3.665667650168271
100.0	540.0	0.071044921875	-3.560791015625	3.561499689439821
100.0	560.0	-0.07939910888671875	-3.51434326171875	3.5152400742595074
100.0	580.0	-0.553314208984375	-3.568115234375	3.610762099563327
100.0	600.0	-1.0298385620117188	-3.2867431640625	3.444306619672229
100.0	620.0	5.510589599609375	7.0811767578125	8.97271764911317
100.0	640.0	4.977569580078125	7.32550048828125	8.856588300713089
100.0	660.0	4.7781219482421875	6.35540771484375	7.951204724704878
100.0	680.0	4.852508544921875	6.41796875	8.045940719053078
100.0	700.0	4.618614196777344	5.8973388671875	7.490674389740457
100.0	720.0	3.4595947265625	4.67864990234375	5.818810924988046
100.0	740.0	-0.2830657958984375	-0.786865234375	0.8362315121278554
100.0	760.0	2.6563491821289062	0.0364990234375	2.6565999239834364
100.0	780.0	3.0617904663085938	-0.01519775390625	3.061828184484229
100.0	800.0	3.2679214477539062	-0.0443115234375	3.268221855963781
120.0	0.0	0.8313827514648438	1.1606825590133667	1.4277189086900375
120.0	20.0	0.8194046020507812	1.2386646270751953	1.4851646239489182
120.0	40.0	0.8363876342773438	1.2939262390136719	1.5407106758830866
120.0	60.0	0.8002166748046875	1.3369522094726562	1.558136045744815
120.0	80.0	0.7233428955078125	1.4776687622070312	1.6452142460129884
120.0	100.0	0.8242721557617188	1.4316940307617188	1.6520206973530351
120.0	120.0	1.0009307861328125	1.2773590087890625	1.6228088229865607
120.0	140.0	1.2264404296875	1.0457305908203125	1.6117408588695206
120.0	160.0	1.4012374877929688	0.78338623046875	1.6053536941385806
120.0	180.0	1.332183837890625	0.4557647705078125	1.4079898096126384
120.0	200.0	1.1968841552734375	0.248504638671875	1.2224100116515937
120.0	220.0	1.0654754638671875	0.136077880859375	1.0741299519900638
120.0	240.0	0.4207000732421875	6.7452239990234375	6.7583308108310085
120.0	260.0	3.8340988159179688	7.578338623046875	8.493028318320125
120.0	280.0	2.7286529541015625	10.33917236328125	10.69317689471029
120.0	300.0	3.3243789672851562	8.9715576171875	9.567671691516331
120.0	320.0	3.117034912109375	6.790618896484375	7.471841248353673
120.0	340.0	0.43402862548828125	5.5086669921875	5.525739125090808
120.0	360.0	-0.34726715087890625	1.20599365234375	1.2549960810986507
120.0	380.0	2.1158981323242188	-3.400848388671875	4.005345761492409
120.0	400.0	1.515716552734375	-4.369842529296875	4.625248144595562
120.0	420.0	1.2388153076171875	-4.457977294921875	4.626902303747684
120.0	440.0	0.9723587036132812	-4.484222412109375	4.588434601229108
120.0	460.0	0.46297454833984375	-4.348907470703125	4.373481636082166
120.0	480.0	0.21356964111328125	-4.21533203125	4.220738812730244
120.0	500.0	0.04758453369140625	-3.857879638671875	3.8581730902495375
120.0	520.0	0.14226531982421875	-3.65765380859375	3.660419484805676
120.0	540.0	0.06505584716796875	-3.60260009765625	3.603187439876472
120.0	560.0	-0.0978546142578125	-3.57769775390625	3.579035728214706
120.0	580.0	-0.5110855102539062	-3.6905517578125	3.7257724938439853
120.0	600.0	-0.44826507568359375	-3.82208251953125	3.8482796629382285
120.0	620.0	-0.4264373779296875	-3.8853759765625	3.908707627406346
120.0	640.0	-0.6565704345703125	-3.7476806640625	3.8047595318679197
120.0	660.0	-0.9370956420898438	-3.3311767578125	3.460474943445477
120.0	680.0	-0.7507858276367188	-2.5203857421875	2.6298333879548697
120.0	700.0	-0.6020965576171875	-2.09344482421875	2.1783093207216324
120.0	720.0	-0.4806365966796875	-1.8114013671875	1.8740828293105343
120.0	740.0	-0.21848297119140625	-0.999267578125	1.0228736487916912
120.0	760.0	2.5910568237304688	-0.077392578125	2.5922123900153435
120.0	780.0	3.0015869140625	-0.08978271484375	3.002929392868896
120.0	800.0	3.2031402587890625	-0.1051025390625	3.2048641252309973
140.0	0.0	0.7234954833984375	1.1799581050872803	1.384105069804711
140.0	20.0	0.683837890625	1.2908153533935547	1.4607664211676612
140.0	40.0	0.71661376953125	1.3305854797363281	1.5112885275707422
140.0	60.0	0.689605712890625	1.4449691772460938	1.6010908663916112
140.0	80.0	0.6449432373046875	1.570587158203125	1.697850347014606
140.0	100.0	0.81414794921875	1.4184036254882812	1.6354527593346733
140.0	120.0	1.4110870361328125	0.7898330688476562	1.6170970596063157
140.0	140.0	1.77337646484375	0.3715667724609375	1.8118846410460998
140.0	160.0	1.7397308349609375	0.20953369140625	1.752303554167545
140.0	180.0	1.1236419677734375	0.0985107421875	1.1279519662060502
140.0	200.0	0.9839935302734375	-0.0242462158203125	0.9842922059030984
140.0	220.0	1.0751495361328125	-0.0079803466796875	1.075179152969276
140.0	240.0	2.629913330078125	6.3444061279296875	6.867891469718663
140.0	260.0	3.5031585693359375	8.63165283203125	9.31544688002808
140.0	280.0	1.7190704345703125	11.59869384765625	11.725395606574335
140.0	300.0	2.7227020263671875	10.041290283203125	10.403875089404595
140.0	320.0	2.5961151123046875	7.163299560546875	7.619230556327052
140.0	340.0	-0.4990386962890625	5.09637451171875	5.120749240500888
140.0	360.0	-0.8714599609375	0.90374755859375	1.255468881805261
140.0	380.0	1.460418701171875	-3.848388671875	4.116177614310195
140.0	400.0	1.4233551025390625	-4.669097900390625	4.881230884864609
140.0	420.0	1.17755126953125	-4.677642822265625	4.823584700724948
140.0	440.0	0.9243621826171875	-4.65570068359375	4.746577114075797
140.0	460.0	0.44085693359375	-4.429718017578125	4.451601571474469
140.0	480.0	0.3516693115234375	-4.219573974609375	4.234203092893411
140.0	500.0	0.25421142578125	-3.751434326171875	3.76003762648439
140.0	520.0	0.23211669921875	-3.6280517578125	3.6354693946480388
140.0	540.0	0.0151824951171875	-3.56072998046875	3.560762348425821
140.0	560.0	-0.237884521484375	-3.56866455078125	3.576584365223976
140.0	580.0	-0.61895751953125	-3.7069091796875	3.758228848465156
140.0	600.0	-0.5696258544921875	-3.67205810546875	3.715976903055871
140.0	620.0	-0.528350830078125	-3.71722412109375	3.7545851656455267
140.0	640.0	-0.43109130859375	-3.7333984375	3.758204838679301
140.0	660.0	-0.1746978759765625	-3.64898681640625	3.6531663162491443
140.0	680.0	-0.493194580078125	-3.25567626953125	3.29282080681706
140.0	700.0	-0.7520751953125	-2.01904296875	2.1545652946854843
140.0	720.0	-0.6560821533203125	-1.4825439453125	1.6212280350672976
140.0	740.0	0.2352752685546875	-0.90716552734375	0.9371786094413084
140.0	760.0	2.458587646484375	-0.1739501953125	2.4647336338628634
140.0	780.0	2.8653411865234375	-0.1661376953125	2.870153628116671
140.0	800.0	3.0478057861328125	-0.17510986328125	3.052832057975517
160.0	0.0	0.48260498046875	1.3409059047698975	1.4251091932269682
160.0	20.0	0.533416748046875	1.3757400512695312	1.475531807777791
160.0	40.0	0.63934326171875	1.3682975769042969	1.5102973433292335
160.0	60.0	0.69085693359375	1.4138717651367188	1.5736316821115988
160.0	80.0	0.6478424072265625	1.5175094604492188	1.6500105294070053
160.0	100.0	0.939453125	1.2448348999023438	1.5595467617507157
160.0	120.0	1.51202392578125	0.6171493530273438	1.6331226763709492
160.0	140.0	1.661224365234375	0.3020172119140625	1.688455148335512
160.0	160.0	1.315643310546875	0.09857177734375	1.3193307833426182
160.0	180.0	0.847747802734375	-0.0544891357421875	0.849497147114039
160.0	200.0	1.0289459228515625	-0.1682891845703125	1.0426173611618954
160.0	220.0	1.2666015625	-0.0973358154296875	1.2703360890303022
160.0	240.0	3.0185546875	6.44915771484375	7.120625508503932
160.0	260.0	-1.0248260498046875	8.467132568359375	8.528927386402719
160.0	280.0	-2.18756103515625	11.26507568359375	11.475511031741858
160.0	300.0	-2.3005828857421875	10.2802734375	10.534548094908386
160.0	320.0	-2.8188629150390625	6.001373291015625	6.6304200102179225
160.0	340.0	-3.387359619140625	4.132110595703125	5.343083675604056
160.0	360.0	-5.7619171142578125	-0.880462646484375	5.828799473599289
160.0	380.0	0.4045562744140625	-3.958282470703125	3.978902599592433
160.0	400.0	1.0769195556640625	-4.82586669921875	4.944567233641399
160.0	420.0	0.8537445068359375	-4.760162353515625	4.836116759837375
160.0	440.0	0.739013671875	-4.701690673828125	4.759415552311076
160.0	460.0	0.3957977294921875	-4.37188720703125	4.3897669179211185
160.0	480.0	0.4102783203125	-4.103240966796875	4.123701581312425
160.0	500.0	0.33282470703125	-3.725677490234375	3.740514008374992
160.0	520.0	0.2624664306640625	-3.68243408203125	3.691775913531436
160.0	540.0	-0.0900115966796875	-3.6253662109375	3.6264834552144523
160.0	560.0	-0.4296875	-3.60589599609375	3.6314070664552585
160.0	580.0	-0.723876953125	-3.59320068359375	3.665390701663893
160.0	600.0	-0.6642913818359375	-3.405517578125	3.469702150747217
160.0	620.0	-0.6044769287109375	-3.433837890625	3.4866366338400905
160.0	640.0	-0.47735595703125	-3.41925048828125	3.452411130112517
160.0	660.0	-0.2275543212890625	-3.3306884765625	3.338452739974546
160.0	680.0	-0.36761474609375	-3.4598388671875	3.479313953705077
160.0	700.0	-0.60662841796875	-2.34539794921875	2.4225791169096595
160.0	720.0	-0.6254119873046875	-1.684814453125	1.7971477110475063
160.0	740.0	0.0764923095703125	-1.28533935546875	1.2876134249611653
160.0	760.0	1.11492919921875	-0.52008056640625	1.2302645710675444
160.0	780.0	1.379241943359375	-0.49005126953125	1.4637139696986345
160.0	800.0	1.652557373046875	-0.47515869140625	1.7195120392804721
180.0	0.0	0.346221923828125	1.4622105360031128	1.5026407661639418
180.0	20.0	0.383880615234375	1.4822921752929688	1.531193789070307
180.0	40.0	0.520263671875	1.4502449035644531	1.540741564503122
180.0	60.0	0.6259307861328125	1.4201583862304688	1.5519791206744922
180.0	80.0	0.6512603759765625	1.4318466186523438	1.5729986702674874
180.0	100.0	1.034698486328125	1.0782470703125	1.4943954303487421
180.0	120.0	1.5217132568359375	0.41001129150390625	1.5759823905078816
180.0	140.0	1.3275146484375	0.1470184326171875	1.3356307728355743
180.0	160.0	0.9216156005859375	-0.0727081298828125	0.9244791979241254
180.0	180.0	0.586090087890625	-0.19329833984375	0.6171432891233529
180.0	200.0	0.8499908447265625	-0.3035125732421875	0.9025543297968658
180.0	220.0	1.2066192626953125	-0.2294158935546875	1.2282351962563502
180.0	240.0	1.0374908447265625	5.3070068359375	5.407467874114352
180.0	260.0	-5.1470184326171875	7.924407958984375	9.449234902684767
180.0	280.0	-9.773208618164062	10.29864501953125	14.197806025315042
180.0	300.0	-10.296066284179688	9.675018310546875	14.128515854032193
180.0	320.0	-11.967742919921875	5.01483154296875	12.975954916756397
180.0	340.0	-12.112655639648438	2.470977783203125	12.362125943776439
180.0	360.0	-7.930816650390625	-0.910064697265625	7.9828610469757235
180.0	380.0	-0.2512359619140625	-4.029632568359375	4.037456890734743
180.0	400.0	0.535858154296875	-4.79461669921875	4.82446818353627
180.0	420.0	0.4416046142578125	-4.632537841796875	4.653538598852903
180.0	440.0	0.2751007080078125	-4.45794677734375	4.466426968973737
180.0	460.0	-0.2475128173828125	-3.81903076171875	3.8270430561626654
180.0	480.0	-0.4605712890625	-3.320648193359375	3.3524364776039492
180.0	500.0	-0.3680267333984375	-3.2347412109375	3.2556096784217434
180.0	520.0	-0.3234100341796875	-3.3834228515625	3.398844545236429
180.0	540.0	-0.456451416015625	-3.48736572265625	3.5171106861656227
180.0	560.0	-0.335723876953125	-3.670166015625	3.6854889911387776
180.0	580.0	-0.6536407470703125	-3.45074462890625	3.512105454019849
180.0	600.0	-0.8123016357421875	-3.15020751953125	3.253250891576096
180.0	620.0	-0.8079376220703125	-3.1798095703125	3.280846248242608
180.0	640.0	-0.7677764892578125	-3.1500244140625	3.242242209744184
180.0	660.0	-0.735809326171875	-3.123291015625	3.2087944983693415
180.0	680.0	-0.764129638671875	-3.16510009765625	3.2560332819061313
180.0	700.0	-0.849700927734375	-2.20941162109375	2.367169486542265
180.0	720.0	-0.5454254150390625	-1.84027099609375	1.919397359181891
180.0	740.0	0.095428466796875	-1.40643310546875	1.409666865764275
180.0	760.0	1.0179290771484375	-0.670166015625	1.2187297053091621
180.0	780.0	1.28887939453125	-0.63287353515625	1.4358756927911311
180.0	800.0	1.5752716064453125	-0.60369873046875	1.6869892682653247
200.0	0.0	0.44580078125	1.3222134113311768	1.395344631862372
200.0	20.0	0.38134765625	1.3981914520263672	1.4492637342619767
200.0	40.0	0.48876953125	1.3917579650878906	1.4750884339808006
200.0	60.0	0.5890960693359375	1.3518295288085938	1.4746108821875406
200.0	80.0	0.733062744140625	1.2551651000976562	1.4535544074268918
200.0	100.0	1.2392425537109375	0.80792236328125	1.4793446697838764
200.0	120.0	1.6236419677734375	0.2357330322265625	1.6406655058231492
200.0	140.0	1.1643829345703125	0.0109405517578125	1.1644343321936785
200.0	160.0	0.7232818603515625	-0.1813812255859375	0.7456780796755889
200.0	180.0	0.610992431640625	-0.271575927734375	0.6686293712116678
200.0	200.0	0.7139739990234375	-0.4021148681640625	0.8194237234057364
200.0	220.0	0.884918212890625	-0.36865234375	0.9586369459070028
200.0	240.0	-1.3699951171875	3.031158447265625	3.326380638704378
200.0	260.0	-4.1521453857421875	6.011962890625	7.306436142374218
200.0	280.0	-7.5991668701171875	7.6400146484375	10.775767302063748
200.0	300.0	-10.179412841796875	6.56195068359375	12.111137129834491
200.0	320.0	-10.276596069335938	2.279541015625	10.526382760198658
200.0	340.0	-8.25164794921875	-0.04052734375	8.251747472107798
200.0	360.0	-6.5109100341796875	-0.771087646484375	6.556411032854983
200.0	380.0	-0.3015899658203125	-3.975006103515625	3.9864307382005233
200.0	400.0	0.13031005859375	-4.33636474609375	4.338322247428771
200.0	420.0	0.070556640625	-4.148895263671875	4.149495167903585
200.0	440.0	0.0643768310546875	-3.963287353515625	3.963810164843106
200.0	460.0	-0.22222900390625	-3.27105712890625	3.2785973328155995
200.0	480.0	-0.4205322265625	-2.626007080078125	2.6594662130205853
200.0	500.0	-0.35455322265625	-2.78076171875	2.803273751199013
200.0	520.0	-0.3930511474609375	-2.9541015625	2.980135105340914
200.0	540.0	-0.4982147216796875	-3.09307861328125	3.1329464114210808
200.0	560.0	-0.431793212890625	-3.240234375	3.2688781230920876
200.0	580.0	-0.74383544921875	-2.9969482421875	3.087877902680934
200.0	600.0	-0.752288818359375	-2.9522705078125	3.0466111694024924
200.0	620.0	-0.705078125	-2.98712158203125	3.0692068206933194
200.0	640.0	-0.5955657958984375	-2.94244384765625	3.002111659124999
200.0	660.0	-0.633209228515625	-2.95989990234375	3.026873198363601
200.0	680.0	-0.5504608154296875	-2.85198974609375	2.904626072517323
200.0	700.0	-0.7591705322265625	-1.9007568359375	2.046757544596892
200.0	720.0	-0.5357513427734375	-1.70892333984375	1.7909350861341284
200.0	740.0	-0.0084686279296875	-1.62017822265625	1.6202003551501205
200.0	760.0	0.763397216796875	-0.87139892578125	1.1584953165489844
200.0	780.0	1.08074951171875	-0.8131103515625	1.3524673566849623
200.0	800.0	1.326995849609375	-0.7762451171875	1.537359576298903
220.0	0.0	0.53704833984375	1.1556172370910645	1.2743124098865684
220.0	20.0	0.4485015869140625	1.244333267211914	1.3226938244940547
220.0	40.0	0.57586669921875	1.2379112243652344	1.365300939235937
220.0	60.0	0.6313323974609375	1.2141685485839844	1.368497665490999
220.0	80.0	0.7546539306640625	1.0888748168945312	1.32482109053782
220.0	100.0	1.3264923095703125	0.6448898315429688	1.4749456743137017
220.0	120.0	1.4811553955078125	0.13587188720703125	1.4873743561642794
220.0	140.0	0.9207916259765625	-0.1217498779296875	0.9288058199884708
220.0	160.0	0.720611572265625	-0.2663116455078125	0.768246660009801
220.0	180.0	0.6606292724609375	-0.3494873046875	0.7473770211680321
220.0	200.0	0.617584228515625	-0.492279052734375	0.789777782083222
220.0	220.0	0.6887054443359375	-0.5356903076171875	0.8725132060507498
220.0	240.0	-0.268829345703125	1.379608154296875	1.4055560737706627
220.0	260.0	-5.6219482421875	1.901336669921875	5.934760582384493
220.0	280.0	-8.249221801757812	2.61737060546875	8.654495318675044
220.0	300.0	-10.347991943359375	3.244049072265625	10.844574295153222
220.0	320.0	-10.487594604492188	1.0994873046875	10.545070550799679
220.0	340.0	-6.5216522216796875	-0.627105712890625	6.551733303155713
220.0	360.0	-3.5680389404296875	-1.7750244140625	3.985174218392532
220.0	380.0	-0.260650634765625	-3.7705078125	3.779506306057348
220.0	400.0	-0.168121337890625	-3.9482421875	3.951819980136863
220.0	420.0	-0.1880645751953125	-3.7939453125	3.7986036011518913
220.0	440.0	-0.2890472412109375	-3.3575439453125	3.3699628562279855
220.0	460.0	-0.4521026611328125	-2.69415283203125	2.731822889307683
220.0	480.0	-0.590118408203125	-2.188995361328125	2.267143671586836
220.0	500.0	-0.6169891357421875	-2.355438232421875	2.4349055136449502
220.0	520.0	-0.6232757568359375	-2.5240478515625	2.599863501424004
220.0	540.0	-0.757537841796875	-2.7576904296875	2.8598461650487943
220.0	560.0	-0.924102783203125	-2.808837890625	2.9569471164926946
220.0	580.0	-0.64788818359375	-2.5965576171875	2.676167139364587
220.0	600.0	-0.882659912109375	-2.49896240234375	2.6502644412912035
220.0	620.0	-0.6939544677734375	-2.5721435546875	2.6641124730880192
220.0	640.0	-0.6562957763671875	-2.541015625	2.6244017513657374
220.0	660.0	-0.6244964599609375	-2.54620361328125	2.621669061645698
220.0	680.0	-0.2217559814453125	-2.55157470703125	2.5611929253510723
220.0	700.0	-0.524871826171875	-1.8819580078125	1.9537800226941089
220.0	720.0	-0.5912017822265625	-1.6605224609375	1.7626271274962821
220.0	740.0	-0.251129150390625	-1.640869140625	1.6599751163289596
220.0	760.0	0.096435546875	-1.3031005859375	1.3066640546719483
220.0	780.0	0.47760009765625	-1.1971435546875	1.2888966381409654
220.0	800.0	0.8617706298828125	-1.04827880859375	1.3570324532137583
240.0	0.0	0.496002197265625	1.0701489448547363	1.1795070766494085
240.0	20.0	0.4737396240234375	1.1414241790771484	1.2358310515405453
240.0	40.0	0.5818023681640625	1.1555938720703125	1.293789470032806
240.0	60.0	0.48468017578125	1.1806678771972656	1.2762803410853123
240.0	80.0	0.738189697265625	0.92559814453125	1.1839155182312664
240.0	100.0	1.206146240234375	0.6334152221679688	1.3623522292364834
240.0	120.0	1.10845947265625	0.06839752197265625	1.1105677032641332
240.0	140.0	0.7442169189453125	-0.1903076171875	0.7681639223525392
240.0	160.0	0.62713623046875	-0.3546905517578125	0.7204895829037465
240.0	180.0	0.607391357421875	-0.443084716796875	0.7518299856548386
240.0	200.0	0.497344970703125	-0.565216064453125	0.7528753013611028
240.0	220.0	0.4787445068359375	-0.7168426513671875	0.862009100673957
240.0	240.0	-0.2014312744140625	0.010223388671875	0.20169054511307558
240.0	260.0	-4.267242431640625	0.104644775390625	4.268525330768314
240.0	280.0	-5.3327178955078125	1.338958740234375	5.498244325338708
240.0	300.0	-4.943756103515625	0.425750732421875	4.962054826098333
240.0	320.0	-4.230224609375	0.403228759765625	4.249399213825878
240.0	340.0	-1.4622802734375	-1.26904296875	1.936164676523736
240.0	360.0	-0.9266815185546875	-1.92620849609375	2.137526095104939
240.0	380.0	-0.346893310546875	-2.88604736328125	2.9068203164290747
240.0	400.0	-0.711456298828125	-2.746734619140625	2.8373792719916398
240.0	420.0	-0.7292938232421875	-2.57977294921875	2.680876339956771
240.0	440.0	-0.7863006591796875	-2.18048095703125	2.3179227620009963
240.0	460.0	-0.7362823486328125	-1.947784423828125	2.0823006167735993
240.0	480.0	-0.6526336669921875	-2.02685546875	2.1293364681265032
240.0	500.0	-0.6445159912109375	-2.16766357421875	2.2614522400266215
240.0	520.0	-0.60498046875	-2.3294677734375	2.406744995850793
240.0	540.0	-0.68426513671875	-2.5814208984375	2.670571592790315
240.0	560.0	-0.697509765625	-2.5382080078125	2.632303129213226
240.0	580.0	-0.4055938720703125	-2.057373046875	2.096971683897689
240.0	600.0	-0.700469970703125	-1.99237060546875	2.1119182771577005
240.0	620.0	-0.6244049072265625	-2.11175537109375	2.202133564412457
240.0	640.0	-0.6164093017578125	-2.117919921875	2.2057980920221505
240.0	660.0	-0.5924072265625	-2.10986328125	2.1914537156076306
240.0	680.0	-0.1393890380859375	-2.17559814453125	2.18005885022087
240.0	700.0	-0.3503265380859375	-2.00750732421875	2.037845514281984
240.0	720.0	-0.49420166015625	-1.79766845703125	1.864362401011753
240.0	740.0	-0.337615966796875	-1.87176513671875	1.9019698388964925
240.0	760.0	-0.2289276123046875	-2.04376220703125	2.056543656372208
240.0	780.0	0.0447540283203125	-2.01055908203125	2.0110571213640944
240.0	800.0	0.4430999755859375	-1.8421630859375	1.8947037825356847
260.0	0.0	0.16668701171875	1.0698089599609375	1.082716846958811
260.0	20.0	0.212310791015625	1.1244888305664062	1.144356151750968
260.0	40.0	0.33782958984375	1.1291961669921875	1.178648724312653
260.0	60.0	0.29736328125	1.1224403381347656	1.1611620187156715
260.0	80.0	0.707275390625	0.8272781372070312	1.0884059878944445
260.0	100.0	0.95025634765625	0.5901565551757812	1.1186026487890777
260.0	120.0	0.71240234375	0.0844879150390625	0.7173948056461944
260.0	140.0	0.573486328125	-0.1853179931640625	0.6026850978219477
260.0	160.0	0.51434326171875	-0.3911895751953125	0.646202967044389
260.0	180.0	0.55908203125	-0.5720062255859375	0.7998523862411716
260.0	200.0	0.49224853515625	-0.654571533203125	0.8190070283235448
260.0	220.0	0.329071044921875	-0.73834228515625	0.8083545525669587
260.0	240.0	0.22283935546875	-0.8706817626953125	0.8987458540855386
260.0	260.0	-0.579620361328125	-0.688079833984375	0.8996741750223306
260.0	280.0	-0.843597412109375	-0.618194580078125	1.045859040480888
260.0	300.0	-0.79345703125	-0.832366943359375	1.1499603422890254
260.0	320.0	-0.894073486328125	-0.911163330078125	1.276552393375997
260.0	340.0	-0.66168212890625	-1.227874755859375	1.3948116918747946
260.0	360.0	-0.452362060546875	-1.517791748046875	1.583768677636164
260.0	380.0	-0.517608642578125	-1.858428955078125	1.929164816168992
260.0	400.0	-0.69915771484375	-1.739776611328125	1.8750051113396753
260.0	420.0	-0.728668212890625	-1.684326171875	1.8351871887467799
260.0	440.0	-0.806365966796875	-1.555572509765625	1.7521506514985474
260.0	460.0	-0.765533447265625	-1.47564697265625	1.6624005073362877
260.0	480.0	-0.59967041015625	-1.62799072265625	1.7349231665615006
260.0	500.0	-0.597442626953125	-1.841156005859375	1.9356634858395965
260.0	520.0	-0.47723388671875	-1.96954345703125	2.02653734526835
260.0	540.0	-0.476318359375	-2.23529052734375	2.2854765194834954
260.0	560.0	-0.41265869140625	-2.2716064453125	2.3087838872398625
260.0	580.0	-0.139739990234375	-1.684326171875	1.6901129897535832
260.0	600.0	-0.608428955078125	-1.67974853515625	1.786544411632979
260.0	620.0	-0.5797119140625	-1.81878662109375	1.9089396733201465
260.0	640.0	-0.5513916015625	-1.85845947265625	1.9385314827929427
260.0	660.0	-0.405517578125	-1.8282470703125	1.8726803935201022
260.0	680.0	-0.27423095703125	-1.97918701171875	1.9980950540828808
260.0	700.0	-0.352752685546875	-2.05865478515625	2.088658416689349
260.0	720.0	-0.468597412109375	-1.83282470703125	1.891779569965748
260.0	740.0	-0.384307861328125	-1.974365234375	2.011420048370615
260.0	760.0	-0.294921875	-2.27264404296875	2.2917002112830684
260.0	780.0	-0.114471435546875	-2.19232177734375	2.1953082892778
260.0	800.0	0.097564697265625	-2.1319580078125	2.1341892646221368
280.0	0.0	0.0858154296875	0.9880373477935791	0.9917570713674898
280.0	20.0	0.16119384765625	1.0457897186279297	1.0581396845927813
280.0	40.0	0.318115234375	1.0240592956542969	1.0723314521907095
280.0	60.0	0.372955322265625	1.0321273803710938	1.0974436667628789
280.0	80.0	1.021514892578125	0.7257919311523438	1.2531027903108136
280.0	100.0	0.808441162109375	0.4987945556640625	0.9499332194174842
280.0	120.0	0.476806640625	0.1630706787109375	0.5039212426553813
280.0	140.0	0.35992431640625	-0.1601715087890625	0.3939548524492002
280.0	160.0	0.3011474609375	-0.484710693359375	0.57064371501492
280.0	180.0	0.39434814453125	-0.77288818359375	0.867678859621511
280.0	200.0	0.455230712890625	-0.9586029052734375	1.0612042838009945
280.0	220.0	0.377105712890625	-0.99249267578125	1.061720504734731
280.0	240.0	0.306365966796875	-1.0806884765625	1.1232754288180442
280.0	260.0	0.187469482421875	-1.175201416015625	1.1900601560613042
280.0	280.0	0.157623291015625	-1.257232666015625	1.2670750089743512
280.0	300.0	0.079345703125	-1.207366943359375	1.209971353595349
280.0	320.0	-0.069000244140625	-1.263946533203125	1.2658285320246436
280.0	340.0	-0.061248779296875	-1.2947998046875	1.2962476411489223
280.0	360.0	-0.137725830078125	-1.303192138671875	1.3104496001628159
280.0	380.0	-0.36260986328125	-1.4656982421875	1.509886502390287
280.0	400.0	-0.415374755859375	-1.471038818359375	1.52855859976822
280.0	420.0	-0.433929443359375	-1.479248046875	1.5415802106921583
280.0	440.0	-0.483123779296875	-1.420135498046875	1.500064471592785
280.0	460.0	-0.44873046875	-1.369415283203125	1.441061154654753
280.0	480.0	-0.423095703125	-1.39892578125	1.4615072067727757
280.0	500.0	-0.48828125	-1.50628662109375	1.5834512824800102
280.0	520.0	-0.312103271484375	-1.58282470703125	1.6133017403014887
280.0	540.0	-0.153961181640625	-1.72784423828125	1.7346901040859979
280.0	560.0	-0.06414794921875	-1.74468994140625	1.7458688241197033
280.0	580.0	0.17498779296875	-1.6226806640625	1.632088620513724
280.0	600.0	-0.685577392578125	-1.65643310546875	1.7927038221934675
280.0	620.0	-0.785369873046875	-1.7283935546875	1.8984599330444023
280.0	640.0	-0.83203125	-1.80841064453125	1.9906343361427516
280.0	660.0	-0.731201171875	-1.77294921875	1.9178123177249666
280.0	680.0	-0.614532470703125	-1.885986328125	1.9835812530428159
280.0	700.0	-0.539764404296875	-2.0809326171875	2.149796773981387
280.0	720.0	-0.601043701171875	-1.822021484375	1.9185973575095074
280.0	740.0	-0.464263916015625	-2.004150390625	2.057221371645867
280.0	760.0	-0.3494873046875	-2.295166015625	2.3216219363664
280.0	780.0	-0.189361572265625	-2.3521728515625	2.359782813878975
280.0	800.0	0.10546875	-2.38897705078125	2.3913040388846505
300.0	0.0	-0.859527587890625	1.3597577810287476	1.6086419419539264
300.0	20.0	-0.708587646484375	1.3708724975585938	1.5431746036378393
300.0	40.0	-0.321044921875	1.1582298278808594	1.2019010674987562
300.0	60.0	-0.04620361328125	0.9528121948242188	0.9539317860759166
300.0	80.0	1.01055908203125	0.6574478149414062	1.2055983110667798
300.0	100.0	0.7069091796875	0.45275115966796875	0.8394666169104907
300.0	120.0	0.434814453125	0.1387786865234375	0.4564242899754168
300.0	140.0	0.274993896484375	-0.1662445068359375	0.32133919642145
300.0	160.0	0.11688232421875	-0.59613037109375	0.6074807791651923
300.0	180.0	0.1800537109375	-0.9954376220703125	1.0115905289470455
300.0	200.0	0.383544921875	-1.250518798828125	1.3080152802313267
300.0	220.0	0.456390380859375	-1.25665283203125	1.336962422805191
300.0	240.0	0.525970458984375	-1.35888671875	1.457126637639768
300.0	260.0	0.469207763671875	-1.393341064453125	1.4702228563661122
300.0	280.0	0.381011962890625	-1.432281494140625	1.4820932475129451
300.0	300.0	0.171783447265625	-1.4505615234375	1.4606978763699845
300.0	320.0	0.012725830078125	-1.458526611328125	1.4585821275140733
300.0	340.0	0.014312744140625	-1.447967529296875	1.4480382662564313
300.0	360.0	-0.123443603515625	-1.416351318359375	1.4217205703890137
300.0	380.0	-0.284088134765625	-1.46282958984375	1.490159883112227
300.0	400.0	-0.334564208984375	-1.463531494140625	1.5012853307332457
300.0	420.0	-0.363372802734375	-1.523681640625	1.5664116750537602
300.0	440.0	-0.404388427734375	-1.49078369140625	1.5446572484044236
300.0	460.0	-0.374603271484375	-1.43560791015625	1.483677081682531
300.0	480.0	-0.369720458984375	-1.413543701171875	1.4610951416366766
300.0	500.0	-0.541259765625	-1.388580322265625	1.4903413854777492
300.0	520.0	-0.297943115234375	-1.40228271484375	1.4335853348388863
300.0	540.0	-0.075042724609375	-1.49078369140625	1.4926712381095992
300.0	560.0	-0.02947998046875	-1.498779296875	1.499069194530245
300.0	580.0	0.189361572265625	-1.89544677734375	1.9048822249141066
300.0	600.0	-0.910186767578125	-1.7108154296875	1.9378672261873724
300.0	620.0	-1.132598876953125	-1.7286376953125	2.06663216314147
300.0	640.0	-1.15484619140625	-1.81072998046875	2.147652855555078
300.0	660.0	-0.986663818359375	-1.7557373046875	2.0139808771512278
300.0	680.0	-0.77703857421875	-1.8004150390625	1.9609393817011098
300.0	700.0	-0.67315673828125	-2.06219482421875	2.169282712632923
300.0	720.0	-0.615386962890625	-1.84979248046875	1.949470013848502
300.0	740.0	-0.484832763671875	-1.9984130859375	2.056384611588005
300.0	760.0	-0.350494384765625	-2.30340576171875	2.329919401368075
300.0	780.0	-0.186004638671875	-2.34625244140625	2.3536138690134036
300.0	800.0	0.152313232421875	-2.52069091796875	2.525288503260754
320.0	0.0	-1.202423095703125	1.3121368885040283	1.7797540603278081
320.0	20.0	-0.99676513671875	1.2961902618408203	1.6351299436646993
320.0	40.0	-0.574127197265625	1.018524169921875	1.169193535457294
320.0	60.0	0.108154296875	0.8695793151855469	0.8762793717366
320.0	80.0	0.9246826171875	0.5612564086914062	1.0816869689637107
320.0	100.0	0.519683837890625	0.3851776123046875	0.6468640385625635
320.0	120.0	0.333648681640625	0.0605010986328125	0.3390897015485791
320.0	140.0	0.18182373046875	-0.197296142578125	0.2683013917924774
320.0	160.0	0.065582275390625	-0.7334442138671875	0.7363704568358704
320.0	180.0	0.136932373046875	-1.083465576171875	1.0920843051420992
320.0	200.0	0.2847900390625	-1.423919677734375	1.4521200415214943
320.0	220.0	0.426971435546875	-1.5086517333984375	1.5679077330822337
320.0	240.0	0.554718017578125	-1.5826263427734375	1.6770266008224888
320.0	260.0	0.659454345703125	-1.5802001953125	1.7122828888160975
320.0	280.0	0.561737060546875	-1.57373046875	1.6709805844066346
320.0	300.0	0.381317138671875	-1.571502685546875	1.6171034138007212
320.0	320.0	0.26104736328125	-1.547393798828125	1.5692588360521755
320.0	340.0	0.2193603515625	-1.521270751953125	1.5370047705149292
320.0	360.0	0.071197509765625	-1.485595703125	1.4873008029784323
320.0	380.0	-0.14825439453125	-1.507598876953125	1.5148708655486616
320.0	400.0	-0.280059814453125	-1.490570068359375	1.5166517821703143
320.0	420.0	-0.34893798828125	-1.5709228515625	1.6092098449944376
320.0	440.0	-0.38092041015625	-1.549468994140625	1.5956047513957727
320.0	460.0	-0.363800048828125	-1.501129150390625	1.5445838279872757
320.0	480.0	-0.3284912109375	-1.492462158203125	1.5281851227294143
320.0	500.0	-0.496856689453125	-1.45782470703125	1.5401686421574323
320.0	520.0	-0.360748291015625	-1.4866943359375	1.5298363892845988
320.0	540.0	-0.273345947265625	-1.55523681640625	1.5790755403057795
320.0	560.0	-0.25726318359375	-1.54840087890625	1.569627225627295
320.0	580.0	-0.176910400390625	-1.8150634765625	1.823664638500599
320.0	600.0	-1.257537841796875	-1.4930419921875	1.9520696232425627
320.0	620.0	-1.50030517578125	-1.5269775390625	2.140695220080938
320.0	640.0	-1.531951904296875	-1.62298583984375	2.231806370053671
320.0	660.0	-1.2442626953125	-1.565673828125	1.9998810442178603
320.0	680.0	-0.977142333984375	-1.63824462890625	1.9075252567147332
320.0	700.0	-0.673828125	-2.05999755859375	2.1674026583570543
320.0	720.0	-0.505279541015625	-1.87030029296875	1.937351439581356
320.0	740.0	-0.401336669921875	-2.0228271484375	2.0622562389479557
320.0	760.0	-0.2265625	-2.31573486328125	2.326791465392307
320.0	780.0	-0.0535888671875	-2.348876953125	2.3494881799251988
320.0	800.0	0.088958740234375	-2.66680908203125	2.668292401043867
340.0	0.0	-1.65203857421875	1.3338253498077393	2.1232808374062198
340.0	20.0	-1.363494873046875	1.2582626342773438	1.8553552559129138
340.0	40.0	-0.853759765625	0.8781661987304688	1.2247781880784683
340.0	60.0	0.088134765625	0.7665977478027344	0.7716474867761823
340.0	80.0	0.58331298828125	0.4670867919921875	0.7472778021265952
340.0	100.0	0.33740234375	0.31818389892578125	0.46376862237931205
340.0	120.0	0.2005615234375	-0.0191650390625	0.20147511857755043
340.0	140.0	-0.0196533203125	-0.4001312255859375	0.40061359274019914
340.0	160.0	0.027191162109375	-0.928192138671875	0.9285903324874363
340.0	180.0	0.1329345703125	-1.1452178955078125	1.1529074673084185
340.0	200.0	0.290740966796875	-1.46160888671875	1.4902452306614524
340.0	220.0	0.44622802734375	-1.6536712646484375	1.7128187597965692
340.0	240.0	0.655975341796875	-1.7451019287109375	1.8643187470591398
340.0	260.0	0.82000732421875	-1.740234375	1.923753542349964
340.0	280.0	0.774658203125	-1.686187744140625	1.8556196916822432
340.0	300.0	0.592132568359375	-1.619110107421875	1.7239891294516754
340.0	320.0	0.412811279296875	-1.572540283203125	1.6258216675303867
340.0	340.0	0.345428466796875	-1.5421142578125	1.5803281968699532
340.0	360.0	0.169647216796875	-1.45123291015625	1.4611150323254853
340.0	380.0	-0.063751220703125	-1.496612548828125	1.4979697391639644
340.0	400.0	-0.22344970703125	-1.47650146484375	1.4933138810237085
340.0	420.0	-0.418182373046875	-1.51043701171875	1.567257625120064
340.0	440.0	-0.445831298828125	-1.498809814453125	1.5637123798562778
340.0	460.0	-0.398834228515625	-1.4847412109375	1.537376078027692
340.0	480.0	-0.300628662109375	-1.478179931640625	1.5084407521632248
340.0	500.0	-0.39935302734375	-1.5584716796875	1.6088246693896124
340.0	520.0	-0.334381103515625	-1.61090087890625	1.6452393029736603
340.0	540.0	-0.377838134765625	-1.6075439453125	1.6513507175019013
340.0	560.0	-0.400970458984375	-1.59124755859375	1.6409893667262778
340.0	580.0	-0.4613037109375	-1.723876953125	1.7845315528844656
340.0	600.0	-1.246337890625	-1.1622314453125	1.7041537694940434
340.0	620.0	-1.37432861328125	-1.21502685546875	1.834412548145548
340.0	640.0	-1.289764404296875	-1.32489013671875	1.84900678553809
340.0	660.0	-1.103515625	-1.29290771484375	1.6998108994007621
340.0	680.0	-0.79510498046875	-1.39599609375	1.6065481703738205
340.0	700.0	-0.69744873046875	-1.98419189453125	2.103200467372519
340.0	720.0	-0.59423828125	-1.88275146484375	1.97430296896759
340.0	740.0	-0.490936279296875	-2.0306396484375	2.089142362821699
340.0	760.0	-0.326904296875	-2.23614501953125	2.259913929265837
340.0	780.0	-0.1676025390625	-2.4254150390625	2.431199029863813
340.0	800.0	0.0343017578125	-2.7069091796875	2.7071265056634277
360.0	0.0	-1.890106201171875	1.0152051448822021	2.145493635018214
360.0	20.0	-1.595245361328125	0.9512882232666016	1.8573521600829035
360.0	40.0	-1.206695556640625	0.6801872253417969	1.3851963138611076
360.0	60.0	-0.293487548828125	0.660308837890625	0.7225944247734055
360.0	80.0	0.273895263671875	0.36773681640625	0.4585291502211064
360.0	100.0	0.132232666015625	0.22124481201171875	0.2577493837115825
360.0	120.0	0.074798583984375	-0.1405181884765625	0.15918602155592163
360.0	140.0	-0.22833251953125	-0.620269775390625	0.6609616734263984
360.0	160.0	-0.074432373046875	-1.0679473876953125	1.0705380894870724
360.0	180.0	0.06884765625	-1.285003662109375	1.2868466930468536
360.0	200.0	0.252960205078125	-1.5226898193359375	1.5435585998796668
360.0	220.0	0.450164794921875	-1.8753509521484375	1.9286237415087228
360.0	240.0	0.680084228515625	-1.9743499755859375	2.0881983583874124
360.0	260.0	0.840667724609375	-1.9205322265625	2.0964651813147333
360.0	280.0	1.067169189453125	-1.613494873046875	1.934480753139351
360.0	300.0	0.967193603515625	-0.83282470703125	1.2763465279159996
360.0	320.0	0.690277099609375	-0.80450439453125	1.0600517888599708
360.0	340.0	0.61932373046875	-0.829132080078125	1.0349018742549494
360.0	360.0	0.339324951171875	-0.680511474609375	0.7604191538637236
360.0	380.0	-0.0660400390625	-0.885223388671875	0.8876833526720517
360.0	400.0	-0.281036376953125	-1.363250732421875	1.3919173842652148
360.0	420.0	-0.485443115234375	-1.311737060546875	1.3986812124786014
360.0	440.0	-0.474456787109375	-1.213653564453125	1.3030979308340285
360.0	460.0	-0.466949462890625	-1.195526123046875	1.283481402974478
360.0	480.0	-0.399658203125	-1.21624755859375	1.2802284183341506
360.0	500.0	-0.5914306640625	-1.561981201171875	1.67020223422427
360.0	520.0	-0.59271240234375	-1.61639404296875	1.7216380845104933
360.0	540.0	-0.646636962890625	-1.60882568359375	1.7339144851945
360.0	560.0	-0.693206787109375	-1.56640625	1.7129402177932436
360.0	580.0	-0.866119384765625	-1.53924560546875	1.766193597152261
360.0	600.0	-1.46331787109375	-1.04888916015625	1.800407637774187
360.0	620.0	-1.386688232421875	-0.92919921875	1.6692260008947004
360.0	640.0	-1.172943115234375	-1.018310546875	1.5533035509688962
360.0	660.0	-0.91375732421875	-1.01068115234375	1.3625082896137917
360.0	680.0	-0.620880126953125	-1.11077880859375	1.2725257143438318
360.0	700.0	-0.630401611328125	-1.92242431640625	2.0231464217587254
360.0	720.0	-0.559783935546875	-1.85845947265625	1.940935255489501
360.0	740.0	-0.4473876953125	-1.98797607421875	2.0376959099883436
360.0	760.0	-0.37286376953125	-2.08746337890625	2.1205024755712385
360.0	780.0	-0.247283935546875	-2.1578369140625	2.1719598275452343
360.0	800.0	0.002716064453125	-2.2203369140625	2.2203385752976277
380.0	0.0	-2.247955322265625	1.0984656810760498	2.50198520847031
380.0	20.0	-1.8582763671875	0.97808837890625	2.099963793449551
380.0	40.0	-1.445281982421875	0.7242813110351562	1.6166086187535034
380.0	60.0	0.05615234375	0.6407546997070312	0.6432104406065452
380.0	80.0	-0.074127197265625	0.2999420166015625	0.3089661060658092
380.0	100.0	-0.165771484375	0.09295654296875	0.19005552849783647
380.0	120.0	-0.056396484375	-0.2581634521484375	0.2642516442239446
380.0	140.0	-0.24310302734375	-0.7803955078125	0.8173837718707326
380.0	160.0	-0.139617919921875	-1.1970367431640625	1.2051514958909262
380.0	180.0	0.0457763671875	-1.456939697265625	1.4576586559484137
380.0	200.0	0.201873779296875	-1.7079620361328125	1.7198509643682927
380.0	220.0	0.424041748046875	-2.141265869140625	2.182849267914119
380.0	240.0	0.6802978515625	-2.2477569580078125	2.3484498097922146
380.0	260.0	1.49652099609375	-1.7264404296875	2.2847694958154947
380.0	280.0	2.651885986328125	3.425811767578125	4.332284103260109
380.0	300.0	3.141448974609375	2.382904052734375	3.9429599775564808
380.0	320.0	3.231201171875	2.48541259765625	4.0765103696316976
380.0	340.0	3.2138671875	1.603729248046875	3.59178086747092
380.0	360.0	2.90692138671875	0.967620849609375	3.063736616806613
380.0	380.0	0.22467041015625	-0.584259033203125	0.6259675798947002
380.0	400.0	-0.332763671875	-1.317474365234375	1.3588489115311724
380.0	420.0	-0.53289794921875	-1.2991943359375	1.4042386359923413
380.0	440.0	-0.503997802734375	-1.19085693359375	1.2931179456837598
380.0	460.0	-0.484161376953125	-1.15386962890625	1.251330235967066
380.0	480.0	-0.458770751953125	-1.20880126953125	1.292931209333272
380.0	500.0	-0.653656005859375	-1.4466552734375	1.5874752452118928
380.0	520.0	-0.738189697265625	-1.5745849609375	1.7390347404119515
380.0	540.0	-0.840087890625	-1.55816650390625	1.7702063489520614
380.0	560.0	-0.8853759765625	-1.490234375	1.7334039091641744
380.0	580.0	-1.02398681640625	-1.43267822265625	1.7609985490758584
380.0	600.0	-1.20172119140625	-0.70782470703125	1.3946862148020005
380.0	620.0	-0.984130859375	-0.70343017578125	1.209680768043295
380.0	640.0	-0.692657470703125	-0.781005859375	1.0439082929543824
380.0	660.0	-0.5435791015625	-0.784423828125	0.9543578897802303
380.0	680.0	-0.438995361328125	-0.8739013671875	0.9779675489707175
380.0	700.0	-0.6171875	-1.82073974609375	1.922501920197164
380.0	720.0	-0.4903564453125	-1.77252197265625	1.8390985800137836
380.0	740.0	-0.30865478515625	-1.864990234375	1.8903587888847895
380.0	760.0	-0.249664306640625	-1.83740234375	1.8542868275507802
380.0	780.0	-0.09613037109375	-1.8553466796875	1.857835393697206
380.0	800.0	-0.031341552734375	-1.8070068359375	1.8072786166091428
400.0	0.0	0.01226806640625	0.9391607046127319	0.9392408288304077
400.0	20.0	0.00738525390625	0.8841228485107422	0.8841536932196848
400.0	40.0	-0.03131103515625	0.7374267578125	0.7380911895290523
400.0	60.0	-0.244659423828125	0.5287322998046875	0.5825942657842283
400.0	80.0	-0.270599365234375	0.24069976806640625	0.3621607306327792
400.0	100.0	-0.27783203125	-0.0277099609375	0.279210457403835
400.0	120.0	-0.266876220703125	-0.3686065673828125	0.4550755087834578
400.0	140.0	-0.24310302734375	-1.060638427734375	1.0881419743262104
400.0	160.0	-0.05950927734375	-1.393218994140625	1.3944893401256928
400.0	180.0	0.1158447265625	-1.6977691650390625	1.701716820869376
400.0	200.0	0.163665771484375	-1.8992767333984375	1.9063154499673487
400.0	220.0	0.322723388671875	-2.300537109375	2.323062930100547
400.0	240.0	0.625213623046875	-2.171234130859375	2.259457838830383
400.0	260.0	4.667877197265625	1.808258056640625	5.005884010657669
400.0	280.0	-0.4488525390625	8.1844482421875	8.196747015180406
400.0	300.0	-1.690277099609375	9.968597412109375	10.11088379115187
400.0	320.0	0.74395751953125	8.44256591796875	8.475281238408234
400.0	340.0	1.593353271484375	7.062774658203125	7.240273511429401
400.0	360.0	2.597381591796875	6.068695068359375	6.601170423957759
400.0	380.0	1.11883544921875	-0.154449462890625	1.1294456157848967
400.0	400.0	-0.27032470703125	-1.28045654296875	1.3086804062348505
400.0	420.0	-0.517730712890625	-1.432342529296875	1.5230397934075144
400.0	440.0	-0.493255615234375	-1.32061767578125	1.4097276855996383
400.0	460.0	-0.487213134765625	-1.257049560546875	1.34816550777686
400.0	480.0	-0.48870849609375	-1.24591064453125	1.3383307992833795
400.0	500.0	-0.627899169921875	-1.457672119140625	1.5871563799791437
400.0	520.0	-0.75714111328125	-1.59674072265625	1.7671569259150626
400.0	540.0	-0.8753662109375	-1.53204345703125	1.7644894891960505
400.0	560.0	-0.9842529296875	-1.4249267578125	1.7318112179820495
400.0	580.0	-1.123809814453125	-1.31103515625	1.7267778316809113
400.0	600.0	-1.189544677734375	-0.3946533203125	1.2533027501604945
400.0	620.0	-1.480438232421875	-0.53350830078125	1.5736354301485787
400.0	640.0	-1.296295166015625	-0.5926513671875	1.4253479576807517
400.0	660.0	-0.95440673828125	-0.62506103515625	1.1408740157209547
400.0	680.0	-0.797454833984375	-0.73114013671875	1.0818965346862701
400.0	700.0	-0.57037353515625	-1.6268310546875	1.723921474459403
400.0	720.0	-0.416046142578125	-1.6375732421875	1.6895977380082567
400.0	740.0	-0.034515380859375	-1.60546875	1.6058397238648787
400.0	760.0	-0.125518798828125	-1.7015380859375	1.7061614304499755
400.0	780.0	0.107086181640625	-1.74334716796875	1.7466329890286139
400.0	800.0	0.143585205078125	-1.69952392578125	1.7055785779084582
420.0	0.0	0.009246826171875	0.8910003900527954	0.891048370667096
420.0	20.0	-0.027130126953125	0.8424701690673828	0.8429068925788407
420.0	40.0	-0.10986328125	0.7447128295898438	0.7527729665196062
420.0	60.0	-0.309326171875	0.441619873046875	0.5391760314375816
420.0	80.0	-0.2635498046875	0.2004852294921875	0.331138682118768
420.0	100.0	-0.31378173828125	-0.19501495361328125	0.36944527525953436
420.0	120.0	-0.251251220703125	-0.5844955444335938	0.6362092559587086
420.0	140.0	-0.181060791015625	-1.2763214111328125	1.289100211216823
420.0	160.0	-0.031890869140625	-1.528350830078125	1.5286835144447126
420.0	180.0	0.185028076171875	-1.9373779296875	1.946193369481072
420.0	200.0	0.103118896484375	-2.1637115478515625	2.166167391758624
420.0	220.0	0.245635986328125	-2.4663543701171875	2.478556216182223
420.0	240.0	0.529144287109375	-0.9166412353515625	1.0584067417242424
420.0	260.0	4.0361328125	5.70050048828125	6.984702849587371
420.0	280.0	0.572052001953125	8.621978759765625	8.640935205565897
420.0	300.0	0.322235107421875	10.051300048828125	10.056463997649843
420.0	320.0	0.725311279296875	9.5054931640625	9.533125234880437
420.0	340.0	0.52777099609375	7.735931396484375	7.7539136437950145
420.0	360.0	3.162628173828125	7.469757080078125	8.111688344683165
420.0	380.0	1.47491455078125	0.45867919921875	1.5445904116956735
420.0	400.0	-0.21710205078125	-1.198577880859375	1.218081375335316
420.0	420.0	-0.508087158203125	-1.54345703125	1.624934511802242
420.0	440.0	-0.602447509765625	-1.3880615234375	1.513161523060389
420.0	460.0	-0.61834716796875	-1.3056640625	1.4446840015169329
420.0	480.0	-0.757080078125	-1.241973876953125	1.4545340682595689
420.0	500.0	-0.881622314453125	-1.3553466796875	1.6168557534553338
420.0	520.0	-0.991455078125	-1.5137939453125	1.809573231677744
420.0	540.0	-1.093597412109375	-1.4998779296875	1.8562298089773215
420.0	560.0	-1.23809814453125	-1.3726806640625	1.848550573011945
420.0	580.0	-1.31256103515625	-1.1624755859375	1.753329962930874
420.0	600.0	-1.316741943359375	-0.25115966796875	1.3404814523953683
420.0	620.0	-1.927947998046875	-0.38824462890625	1.96665130998037
420.0	640.0	-1.871337890625	-0.4183349609375	1.9175269595057598
420.0	660.0	-1.689910888671875	-0.4476318359375	1.7481913717315227
420.0	680.0	-1.60406494140625	-0.5374755859375	1.6917163892708185
420.0	700.0	-0.97491455078125	-1.44732666015625	1.7450538222427558
420.0	720.0	-0.030364990234375	-1.0743408203125	1.0747698501640568
420.0	740.0	0.191864013671875	-1.2906494140625	1.3048324450909994
420.0	760.0	0.12762451171875	-1.75152587890625	1.7561693883192933
420.0	780.0	0.525848388671875	-1.8243408203125	1.8986142200371545
420.0	800.0	0.562774658203125	-1.80767822265625	1.8932553638062941
440.0	0.0	0.3458251953125	0.8452121019363403	0.9132242676213633
440.0	20.0	0.363311767578125	0.8017406463623047	0.880217873307619
440.0	40.0	0.338226318359375	0.7197532653808594	0.7952620985922484
440.0	60.0	-0.156463623046875	0.32669830322265625	0.3622328624869881
440.0	80.0	-0.231353759765625	0.106201171875	0.254564826842425
440.0	100.0	-0.216766357421875	-0.38468170166015625	0.44155142996269586
440.0	120.0	-0.15997314453125	-0.8254547119140625	0.840813230386121
440.0	140.0	-0.01666259765625	-1.4562225341796875	1.4563178606380425
440.0	160.0	0.069091796875	-1.6645660400390625	1.665999333147148
440.0	180.0	0.22735595703125	-2.1116180419921875	2.1238223763922717
440.0	200.0	-0.005279541015625	-2.369781494140625	2.3697873751720233
440.0	220.0	-0.210601806640625	-2.4679718017578125	2.47694124581751
440.0	240.0	-5.362457275390625	3.1206817626953125	6.204401880472361
440.0	260.0	-3.039520263671875	8.071533203125	8.624867053028774
440.0	280.0	-2.5589599609375	9.649200439453125	9.98275238611194
440.0	300.0	-2.00286865234375	10.91668701171875	11.098898060184629
440.0	320.0	-0.37542724609375	10.137481689453125	10.144431015148506
440.0	340.0	-0.091827392578125	8.80010986328125	8.800588950510507
440.0	360.0	3.713714599609375	8.333282470703125	9.123336717664202
440.0	380.0	2.612152099609375	1.29534912109375	2.915693388717685
440.0	400.0	-0.1617431640625	-1.0096435546875	1.0225169723006848
440.0	420.0	-0.608917236328125	-1.478515625	1.598996139478336
440.0	440.0	-0.639801025390625	-1.3126220703125	1.4602472569953244
440.0	460.0	-0.71685791015625	-1.211883544921875	1.4080294705033685
440.0	480.0	-0.852569580078125	-1.085418701171875	1.3802205061975534
440.0	500.0	-0.98834228515625	-1.07684326171875	1.4616469761665962
440.0	520.0	-1.090087890625	-1.166015625	1.596209274196652
440.0	540.0	-1.199127197265625	-1.17327880859375	1.6776439425328853
440.0	560.0	-1.31939697265625	-1.05767822265625	1.6910031325032373
440.0	580.0	-1.39453125	-0.739013671875	1.5782454227542473
440.0	600.0	-1.6837158203125	-0.02642822265625	1.683923221089181
440.0	620.0	-2.25518798828125	-0.1741943359375	2.261905508450947
440.0	640.0	-2.2508544921875	-0.17364501953125	2.257542588260221
440.0	660.0	-2.129180908203125	-0.193603515625	2.137964840945483
440.0	680.0	-1.8607177734375	-0.31170654296875	1.8866455950484544
440.0	700.0	-0.845916748046875	-1.05731201171875	1.354061975963785
440.0	720.0	0.657806396484375	-0.37652587890625	0.7579452438942293
440.0	740.0	0.4471435546875	-1.3160400390625	1.389927603479476
440.0	760.0	0.588623046875	-1.9044189453125	1.9933109668532865
440.0	780.0	0.986572265625	-1.9749755859375	2.2076805476222363
440.0	800.0	0.803863525390625	-1.94610595703125	2.1055937318119944
460.0	0.0	0.38262939453125	0.85500168800354	0.936714011877827
460.0	20.0	0.44879150390625	0.8448104858398438	0.9566182995131268
460.0	40.0	0.497589111328125	0.7949905395507812	0.9378725295516206
460.0	60.0	0.1748046875	0.3135833740234375	0.3590142214953271
460.0	80.0	0.0262451171875	0.022064208984375	0.03428754138592883
460.0	100.0	-0.05157470703125	-0.5628890991210938	0.565246926851191
460.0	120.0	-0.03228759765625	-1.089874267578125	1.0903524238022155
460.0	140.0	0.036376953125	-1.6146697998046875	1.6150795166554395
460.0	160.0	0.156768798828125	-1.7722625732421875	1.7791827013550443
460.0	180.0	0.256103515625	-2.2396392822265625	2.2542344876271847
460.0	200.0	-0.00860595703125	-2.55615234375	2.5561668308142647
460.0	220.0	-0.5374755859375	-2.4773101806640625	2.534944917882964
460.0	240.0	-6.0970458984375	4.090423583984375	7.342038802953109
460.0	260.0	-0.248809814453125	7.04718017578125	7.051571084070021
460.0	280.0	0.051361083984375	8.77374267578125	8.773893007198867
460.0	300.0	0.178680419921875	10.50213623046875	10.503656129928656
460.0	320.0	1.74932861328125	9.85357666015625	10.007653251128383
460.0	340.0	-1.003875732421875	8.8165283203125	8.87349638581196
460.0	360.0	-2.29913330078125	7.967620849609375	8.292707394927865
460.0	380.0	-1.891204833984375	1.50762939453125	2.418595070560703
460.0	400.0	-0.92413330078125	-0.820831298828125	1.2360365604417674
460.0	420.0	-1.01568603515625	-1.266387939453125	1.6233781245303742
460.0	440.0	-0.912994384765625	-1.165618896484375	1.4806168168891687
460.0	460.0	-0.902740478515625	-1.04718017578125	1.3825797235963897
460.0	480.0	-1.080291748046875	-0.940032958984375	1.4320238213364653
460.0	500.0	-1.17596435546875	-0.88885498046875	1.4740947532764421
460.0	520.0	-1.2974853515625	-0.84112548828125	1.5462730433386063
460.0	540.0	-1.410186767578125	-0.8148193359375	1.6286673293432483
460.0	560.0	-1.571136474609375	-0.75933837890625	1.7450113453865985
460.0	580.0	-1.765411376953125	-0.3846435546875	1.8068281584141213
460.0	600.0	-1.97894287109375	0.17333984375	1.9865199693141895
460.0	620.0	-2.388031005859375	0.25555419921875	2.4016660953771396
460.0	640.0	-2.266998291015625	0.32373046875	2.2899962156878906
460.0	660.0	-2.0972900390625	0.32611083984375	2.1224923528282447
460.0	680.0	-1.76055908203125	0.24554443359375	1.7775996034516865
460.0	700.0	-0.300506591796875	0.03338623046875	0.30235550614845125
460.0	720.0	0.88201904296875	0.10162353515625	0.8878541181169141
460.0	740.0	1.212158203125	-1.65228271484375	2.049235388913304
460.0	760.0	1.76513671875	-2.14776611328125	2.780037214362204
460.0	780.0	2.024200439453125	-2.18865966796875	2.9812109219703498
460.0	800.0	1.7703857421875	-2.15863037109375	2.7917648101423453
480.0	0.0	0.373565673828125	0.935107946395874	1.00696483755659
480.0	20.0	0.43426513671875	0.9465503692626953	1.0414143318202893
480.0	40.0	0.528533935546875	0.9268722534179688	1.0669771765041516
480.0	60.0	0.372589111328125	0.5591316223144531	0.6719008981630209
480.0	80.0	0.175750732421875	0.12044525146484375	0.21306191247441422
480.0	100.0	0.0277099609375	-0.72137451171875	0.721906523098817
480.0	120.0	-0.010040283203125	-1.2693710327148438	1.2694107396671686
480.0	140.0	0.02850341796875	-1.66033935546875	1.6605839997284948
480.0	160.0	0.16033935546875	-1.806884765625	1.8139849131566241
480.0	180.0	0.15386962890625	-2.342437744140625	2.3474859845959393
480.0	200.0	-0.155792236328125	-2.6694183349609375	2.673960633204188
480.0	220.0	-0.75909423828125	-2.4986419677734375	2.611404937138342
480.0	240.0	-4.6951904296875	3.014617919921875	5.579671529233884
480.0	260.0	-1.968994140625	6.9134521484375	7.188376627205246
480.0	280.0	1.843414306640625	7.494171142578125	7.7175629197420905
480.0	300.0	0.558258056640625	8.842681884765625	8.860286393394196
480.0	320.0	1.49237060546875	8.34088134765625	8.473338874360396
480.0	340.0	-1.923309326171875	3.745849609375	4.210760983503404
480.0	360.0	-6.497344970703125	5.816619873046875	8.720582458519903
480.0	380.0	-7.06854248046875	2.07708740234375	7.36740014354904
480.0	400.0	-1.73681640625	-0.712310791015625	1.8772101352849313
480.0	420.0	-1.294769287109375	-1.05535888671875	1.6703921355831266
480.0	440.0	-1.183746337890625	-1.02410888671875	1.5652649629777649
480.0	460.0	-1.096038818359375	-0.98492431640625	1.4735592965330353
480.0	480.0	-1.233001708984375	-0.891693115234375	1.521647076727969
480.0	500.0	-1.356689453125	-0.827545166015625	1.589162444187642
480.0	520.0	-1.461151123046875	-0.77996826171875	1.6562949899307529
480.0	540.0	-1.660675048828125	-0.68267822265625	1.7955197502365134
480.0	560.0	-1.795379638671875	-0.574462890625	1.8850452672715272
480.0	580.0	-2.10626220703125	-0.138671875	2.1108222032383894
480.0	600.0	-2.161102294921875	0.417724609375	2.2011035819320477
480.0	620.0	-2.24871826171875	0.5469970703125	2.3142903049353714
480.0	640.0	-2.11334228515625	0.6328125	2.2060524187756037
480.0	660.0	-1.97247314453125	0.76995849609375	2.117424471286744
480.0	680.0	-1.544708251953125	1.01361083984375	1.8475742253833352
480.0	700.0	-0.475189208984375	0.78521728515625	0.917807697311015
480.0	720.0	0.58123779296875	0.20355224609375	0.6158497291263463
480.0	740.0	3.046142578125	-2.20452880859375	3.7601771067578453
480.0	760.0	3.112213134765625	-2.36175537109375	3.906886103932114
480.0	780.0	3.25103759765625	-2.37567138671875	4.026544424074905
480.0	800.0	3.34271240234375	-2.39208984375	4.110452532915886
500.0	0.0	0.3037109375	0.8511016368865967	0.9036671565726914
500.0	20.0	0.2520751953125	0.8879318237304688	0.9230194080760985
500.0	40.0	0.301300048828125	0.8771629333496094	0.9274678059460186
500.0	60.0	0.240692138671875	0.7188720703125	0.7580961410624784
500.0	80.0	0.104034423828125	0.32152557373046875	0.33793765091205363
500.0	100.0	-0.008026123046875	-0.7163543701171875	0.7163993315443252
500.0	120.0	-0.107635498046875	-1.4004058837890625	1.404536236553128
500.0	140.0	-0.002899169921875	-1.6821746826171875	1.6821771809249082
500.0	160.0	0.191436767578125	-1.84478759765625	1.8546938605729733
500.0	180.0	0.07843017578125	-2.4014892578125	2.4027696410313473
500.0	200.0	-0.23858642578125	-2.6942901611328125	2.7048332582516337
500.0	220.0	-0.689453125	-2.555450439453125	2.6468231070612624
500.0	240.0	-3.447174072265625	2.6985626220703125	4.377813302293209
500.0	260.0	-2.77154541015625	5.914581298828125	6.531748303555914
500.0	280.0	-1.18719482421875	6.165679931640625	6.278936261030823
500.0	300.0	-1.792572021484375	7.734527587890625	7.939535972589944
500.0	320.0	-1.527618408203125	6.909027099609375	7.075893827935647
500.0	340.0	-3.1116943359375	2.253173828125	3.8418008719938865
500.0	360.0	-4.9151611328125	4.37774658203125	6.582056980761937
500.0	380.0	-5.983306884765625	0.805145263671875	6.0372361369170395
500.0	400.0	-1.87103271484375	-0.7060546875	1.999819152262598
500.0	420.0	-1.46075439453125	-0.892669677734375	1.7119178002137696
500.0	440.0	-1.319915771484375	-0.91131591796875	1.6039558429571614
500.0	460.0	-1.288482666015625	-0.898162841796875	1.570631742646051
500.0	480.0	-1.36944580078125	-0.828643798828125	1.6006349823159887
500.0	500.0	-1.48931884765625	-0.73077392578125	1.658945797965045
500.0	520.0	-1.535980224609375	-0.63848876953125	1.6634010818827176
500.0	540.0	-1.60992431640625	-0.517578125	1.691077591370262
500.0	560.0	-1.7313232421875	-0.3826904296875	1.773113683302072
500.0	580.0	-1.96380615234375	0.04840087890625	1.964402517067737
500.0	600.0	-2.160064697265625	0.30145263671875	2.1809982092055744
500.0	620.0	-2.233367919921875	0.40887451171875	2.2704868711510775
500.0	640.0	-1.947998046875	0.611083984375	2.041597420303141
500.0	660.0	-1.68768310546875	0.93218994140625	1.9280177258893736
500.0	680.0	-1.324981689453125	1.0587158203125	1.6960116938175949
500.0	700.0	-0.9219970703125	1.15771484375	1.4799940057662127
500.0	720.0	-0.275482177734375	0.6143798828125	0.6733149862092592
500.0	740.0	2.93450927734375	-2.49835205078125	3.853972971941995
500.0	760.0	3.169189453125	-2.47015380859375	4.018136586517306
500.0	780.0	3.2762451171875	-2.48040771484375	4.109282723268299
500.0	800.0	3.3662109375	-2.503662109375	4.195199641693432
520.0	0.0	0.09429931640625	0.8172042369842529	0.8226269665040777
520.0	20.0	0.14617919921875	0.8261947631835938	0.8390269036188468
520.0	40.0	0.180908203125	0.8203353881835938	0.8400463838766545
520.0	60.0	0.1939697265625	0.69390869140625	0.7205092135648685
520.0	80.0	0.14886474609375	0.440704345703125	0.46516774710976705
520.0	100.0	0.12896728515625	-0.240936279296875	0.2732816337077837
520.0	120.0	0.0877685546875	-1.1547470092773438	1.1580777066444645
520.0	140.0	0.09515380859375	-1.484954833984375	1.4880003717282664
520.0	160.0	0.10888671875	-1.7782745361328125	1.7816050750316443
520.0	180.0	0.05572509765625	-2.37225341796875	2.37290782913564
520.0	200.0	-0.18414306640625	-2.529693603515625	2.536386878331727
520.0	220.0	-0.3284912109375	-2.4801025390625	2.5017623947784178
520.0	240.0	-0.4345703125	-0.80804443359375	0.9174895983978194
520.0	260.0	-2.3402099609375	3.087860107421875	3.874462892360505
520.0	280.0	-2.55859375	2.99017333984375	3.93542101684831
520.0	300.0	-3.03192138671875	5.354522705078125	6.153329236636027
520.0	320.0	-3.1072998046875	4.887725830078125	5.791819737027722
520.0	340.0	-5.3406982421875	0.85870361328125	5.409291045004597
520.0	360.0	-7.229248046875	2.20391845703125	7.557730075127651
520.0	380.0	-4.12335205078125	-0.120513916015625	4.125112815261585
520.0	400.0	-1.8675537109375	-0.784210205078125	2.0255227742449855
520.0	420.0	-1.5555419921875	-0.84259033203125	1.769087153616573
520.0	440.0	-1.4188232421875	-0.851348876953125	1.6546462772631485
520.0	460.0	-1.348876953125	-0.829681396484375	1.5836161954034336
520.0	480.0	-1.41693115234375	-0.7220458984375	1.5902968810673697
520.0	500.0	-1.4788818359375	-0.56878662109375	1.5844903612837522
520.0	520.0	-1.47015380859375	-0.4873046875	1.5488118282677794
520.0	540.0	-1.53265380859375	-0.3192138671875	1.5655430974590658
520.0	560.0	-1.6090087890625	-0.17889404296875	1.618923210621825
520.0	580.0	-1.76019287109375	0.06146240234375	1.7612656160701952
520.0	600.0	-1.70166015625	0.25811767578125	1.7211252197093299
520.0	620.0	-1.59521484375	0.405517578125	1.6459510636372827
520.0	640.0	-1.51324462890625	0.4361572265625	1.5748467967381163
520.0	660.0	-1.39410400390625	0.56109619140625	1.5027823893425278
520.0	680.0	-1.2596435546875	0.71044921875	1.446181170285468
520.0	700.0	-0.9254150390625	0.7032470703125	1.1623035044368415
520.0	720.0	-0.3603515625	0.59588623046875	0.6963717744556047
520.0	740.0	2.86529541015625	-2.9051513671875	4.080419372286857
520.0	760.0	3.16461181640625	-2.5970458984375	4.093826492064498
520.0	780.0	3.274169921875	-2.60491943359375	4.183992582788039
520.0	800.0	3.37994384765625	-2.61663818359375	4.27443748312572
540.0	0.0	-0.25445556640625	0.8237128257751465	0.862119744943591
540.0	20.0	-0.02825927734375	0.7872848510742188	0.7877918655882058
540.0	40.0	0.06695556640625	0.77752685546875	0.7804044200591794
540.0	60.0	0.11981201171875	0.6771583557128906	0.6876760551770577
540.0	80.0	0.14080810546875	0.5420303344726562	0.5600212550021992
540.0	100.0	0.1702880859375	0.32932281494140625	0.37074458681576067
540.0	120.0	0.07952880859375	-0.18000030517578125	0.19678653729286388
540.0	140.0	-0.0428466796875	-0.8023223876953125	0.8034656506393727
540.0	160.0	-0.09063720703125	-1.523406982421875	1.526100893581466
540.0	180.0	-0.05108642578125	-2.39007568359375	2.390621592014352
540.0	200.0	-0.11846923828125	-2.242919921875	2.246046467988295
540.0	220.0	-0.01971435546875	-2.2447052001953125	2.244791770208414
540.0	240.0	-0.12884521484375	-1.991363525390625	1.995527443971721
540.0	260.0	-0.03863525390625	1.03070068359375	1.031424540140976
540.0	280.0	-1.422119140625	0.4862060546875	1.5029368508845515
540.0	300.0	-3.02001953125	1.91400146484375	3.5754607502468114
540.0	320.0	-3.39031982421875	1.646484375	3.768975896395438
540.0	340.0	-3.9844970703125	-1.579132080078125	4.286009219502539
540.0	360.0	-5.50830078125	-0.37890625	5.521317545931263
540.0	380.0	-1.60443115234375	-0.9361572265625	1.8575762906153506
540.0	400.0	-0.94891357421875	-1.01092529296875	1.3865088962212093
540.0	420.0	-0.92681884765625	-0.82666015625	1.2419179482969611
540.0	440.0	-0.922119140625	-0.7696533203125	1.201111961049029
540.0	460.0	-0.95074462890625	-0.68560791015625	1.172166180992654
540.0	480.0	-0.97686767578125	-0.423675537109375	1.064787028814297
540.0	500.0	-0.93975830078125	-0.340301513671875	0.9994752543683268
540.0	520.0	-0.60772705078125	-0.01666259765625	0.6079554345607333
540.0	540.0	-0.739990234375	-0.09149169921875	0.7456247568289975
540.0	560.0	-0.79718017578125	-0.07989501953125	0.8011737931338765
540.0	580.0	-0.89410400390625	0.05950927734375	0.8960822082215241
540.0	600.0	-0.947021484375	0.100830078125	0.952374084340036
540.0	620.0	-0.96343994140625	0.07098388671875	0.9660513614040295
540.0	640.0	-0.969970703125	0.04779052734375	0.9711473108775005
540.0	660.0	-1.02349853515625	0.0789794921875	1.0265412858980318
540.0	680.0	-1.0078125	0.15106201171875	1.0190710311557118
540.0	700.0	-0.65252685546875	-0.09808349609375	0.6598573098131956
540.0	720.0	0.6533203125	-1.43170166015625	1.5737207739682602
540.0	740.0	2.76824951171875	-3.15625	4.19822812882186
540.0	760.0	3.1824951171875	-2.690673828125	4.167493349758236
540.0	780.0	3.32916259765625	-2.6617431640625	4.262417186652048
540.0	800.0	3.4462890625	-2.66778564453125	4.358209328092691
560.0	0.0	-0.5006103515625	0.7772799134254456	0.9245403116718048
560.0	20.0	-0.21588134765625	0.7244472503662109	0.7559289482676544
560.0	40.0	-0.05767822265625	0.71063232421875	0.7129691982079777
560.0	60.0	0.0406494140625	0.6179695129394531	0.6193050086881661
560.0	80.0	0.097412109375	0.5215072631835938	0.5305270441797751
560.0	100.0	0.16680908203125	0.48154449462890625	0.5096178667938527
560.0	120.0	0.17742919921875	0.3848876953125	0.42381559520429957
560.0	140.0	0.07177734375	0.08599853515625	0.11201667342331868
560.0	160.0	-0.05767822265625	-0.3469085693359375	0.3516707733768772
560.0	180.0	-0.02783203125	-1.8543853759765625	1.854594226400815
560.0	200.0	-0.008056640625	-1.7411651611328125	1.7411838006944624
560.0	220.0	-0.03924560546875	-1.7174224853515625	1.717870836454169
560.0	240.0	-0.091064453125	-1.5648040771484375	1.5674516051487295
560.0	260.0	-0.15325927734375	0.086822509765625	0.17614356160226388
560.0	280.0	-0.5093994140625	1.02398681640625	1.1436943486880686
560.0	300.0	-0.66876220703125	2.291107177734375	2.3867163613255937
560.0	320.0	-1.43804931640625	1.0938720703125	1.8068043454193479
560.0	340.0	-1.9525146484375	-0.9525146484375	2.1724634882664953
560.0	360.0	-0.76092529296875	-1.592681884765625	1.7651183777696502
560.0	380.0	-0.05303955078125	-1.217376708984375	1.2185315939788777
560.0	400.0	0.0108642578125	-1.14208984375	1.142141516316921
560.0	420.0	-0.07318115234375	-0.6536865234375	0.6577701361282408
560.0	440.0	-0.09344482421875	-0.50823974609375	0.5167587199871063
560.0	460.0	6.103515625e-05	-0.391204833984375	0.391204838745679
560.0	480.0	0.212646484375	-0.216644287109375	0.3035675780681732
560.0	500.0	0.37255859375	-0.168609619140625	0.4089365591919169
560.0	520.0	0.323974609375	3.96453857421875	3.9777538453237806
560.0	540.0	-0.806640625	3.70562744140625	3.7924060743020944
560.0	560.0	-1.28936767578125	3.587890625	3.8125356575791436
560.0	580.0	-1.43212890625	3.47735595703125	3.7607177049092027
560.0	600.0	-1.55682373046875	3.15887451171875	3.5216740775570083
560.0	620.0	-1.5833740234375	2.82159423828125	3.235501096213476
560.0	640.0	-1.84588623046875	2.94549560546875	3.476095559340947
560.0	660.0	-1.88983154296875	3.085693359375	3.618420479835175
560.0	680.0	-1.849365234375	3.24017333984375	3.7308008580396113
560.0	700.0	-1.78045654296875	3.36663818359375	3.808448261514348
560.0	720.0	-1.64691162109375	3.30548095703125	3.693036994803853
560.0	740.0	-1.481689453125	3.30841064453125	3.6250496035709006
560.0	760.0	1.64678955078125	-4.21343994140625	4.523824926364836
560.0	780.0	2.46734619140625	-3.02294921875	3.9020532040693863
560.0	800.0	3.383544921875	-3.38494873046875	4.786047862929089
580.0	0.0	-0.75726318359375	0.6750978827476501	1.014497255056366
580.0	20.0	-0.4998779296875	0.6330394744873047	0.8066082821592052
580.0	40.0	-0.24737548828125	0.6124992370605469	0.6605678977986584
580.0	60.0	-0.1199951171875	0.5029754638671875	0.517091041695033
580.0	80.0	-0.03125	0.37361907958984375	0.3749236977487046
580.0	100.0	0.034423828125	0.29857635498046875	0.3005542208923415
580.0	120.0	0.063232421875	0.2867431640625	0.29363239145699127
580.0	140.0	0.04302978515625	0.197357177734375	0.20199360884411843
580.0	160.0	-0.04388427734375	0.0530242919921875	0.06882881183963536
580.0	180.0	-0.03155517578125	-0.4667510986328125	0.4678165422401425
580.0	200.0	-0.00946044921875	-1.0854949951171875	1.0855362198120722
580.0	220.0	-0.0206298828125	-0.889862060546875	0.8901011621527003
580.0	240.0	-0.08282470703125	-0.843170166015625	0.8472283405042758
580.0	260.0	-0.1549072265625	-0.454864501953125	0.48051843250634013
580.0	280.0	-0.25958251953125	0.816162109375	0.856448289872565
580.0	300.0	-0.33245849609375	0.7332763671875	0.8051228988798016
580.0	320.0	-0.37701416015625	0.247406005859375	0.4509427998023825
580.0	340.0	-0.45111083984375	-0.20648193359375	0.4961207299893316
580.0	360.0	-0.49420166015625	-0.619476318359375	0.7924557968172605
580.0	380.0	-0.31463623046875	-0.37396240234375	0.4887165189455878
580.0	400.0	-0.18304443359375	-0.093353271484375	0.20547529770386555
580.0	420.0	-0.067138671875	0.34991455078125	0.3562973394646428
580.0	440.0	-0.0648193359375	0.4378662109375	0.4426379615353181
580.0	460.0	0.01153564453125	0.6114501953125	0.611559001603644
580.0	480.0	0.14385986328125	0.857208251953125	0.8691959776021931
580.0	500.0	0.21905517578125	1.0487060546875	1.0713400763412038
580.0	520.0	-0.7718505859375	3.45306396484375	3.53827699202797
580.0	540.0	-1.05108642578125	3.46514892578125	3.6210550606562935
580.0	560.0	-1.2940673828125	3.54437255859375	3.77321974252383
580.0	580.0	-1.3299560546875	3.53546142578125	3.7773364425990876
580.0	600.0	-1.44512939453125	3.45391845703125	3.744055511709113
580.0	620.0	-1.45654296875	3.230224609375	3.543426088805428
580.0	640.0	-1.5858154296875	3.12646484375	3.505651579412829
580.0	660.0	-1.607666015625	3.29571533203125	3.666923719902204
580.0	680.0	-1.53607177734375	3.4779052734375	3.8020180951905473
580.0	700.0	-1.41961669921875	3.55694580078125	3.8297747978694656
580.0	720.0	-1.31109619140625	3.59429931640625	3.82595880780732
580.0	740.0	-1.06805419921875	3.481201171875	3.641359824506867
580.0	760.0	0.20068359375	-3.8900146484375	3.895187783645192
580.0	780.0	2.02099609375	-2.64892578125	3.331851288026475
580.0	800.0	3.2750244140625	-2.98638916015625	4.432189653952567
600.0	0.0	-0.79833984375	0.5298329591751099	0.9581594182321792
600.0	20.0	-0.62896728515625	0.5007286071777344	0.8039458836532328
600.0	40.0	-0.4100341796875	0.48366546630859375	0.6340822594991209
600.0	60.0	-0.268798828125	0.358795166015625	0.44831549288146755
600.0	80.0	-0.135986328125	0.22900390625	0.26633638601340026
600.0	100.0	-0.0953369140625	0.057220458984375	0.11119041374751266
600.0	120.0	-0.02069091796875	0.10540008544921875	0.10741178752395919
600.0	140.0	-0.0076904296875	0.082275390625	0.08263402816802966
600.0	160.0	-0.0675048828125	0.1316070556640625	0.14790985871162546
600.0	180.0	-0.0533447265625	0.0720977783203125	0.08968695273423452
600.0	200.0	-0.02667236328125	-0.5971832275390625	0.5977785728988441
600.0	220.0	-0.0333251953125	-0.31201171875	0.31378636248241476
600.0	240.0	-0.07366943359375	-0.234039306640625	0.24536010779841216
600.0	260.0	-0.13531494140625	-0.22015380859375	0.2584140723840526
600.0	280.0	-0.16363525390625	0.721954345703125	0.7402665557760868
600.0	300.0	-0.23468017578125	0.3739013671875	0.4414487708550111
600.0	320.0	-0.2669677734375	-0.02947998046875	0.2685905085862384
600.0	340.0	-0.27203369140625	0.0111083984375	0.272260400675451
600.0	360.0	-0.33306884765625	-0.029571533203125	0.3343790257403203
600.0	380.0	-0.257080078125	0.25628662109375	0.36300550783756363
600.0	400.0	-0.09423828125	0.668853759765625	0.6754599955627029
600.0	420.0	-0.00811767578125	0.876617431640625	0.8766550165922142
600.0	440.0	0.0045166015625	0.8037109375	0.8037236283367581
600.0	460.0	0.04180908203125	0.9525146484375	0.9534317777525092
600.0	480.0	0.092041015625	1.52301025390625	1.5257889048164106
600.0	500.0	0.17926025390625	1.71282958984375	1.7221844972228852
600.0	520.0	-0.7806396484375	3.3216552734375	3.4121535745431766
600.0	540.0	-1.0552978515625	3.341552734375	3.5042300484017126
600.0	560.0	-1.30078125	3.426513671875	3.6651095214055824
600.0	580.0	-1.33367919921875	3.43402099609375	3.6839110206466006
600.0	600.0	-1.44793701171875	3.35528564453125	3.6543759174861186
600.0	620.0	-1.4210205078125	3.21075439453125	3.511159789247056
600.0	640.0	-1.5343017578125	3.1922607421875	3.5418371687780925
600.0	660.0	-1.5682373046875	3.3148193359375	3.667069057669714
600.0	680.0	-1.49224853515625	3.46734619140625	3.7748238769160345
600.0	700.0	-1.3873291015625	3.53167724609375	3.794394049992508
600.0	720.0	-1.3004150390625	3.506591796875	3.7399552542418157
600.0	740.0	-1.06732177734375	3.34954833984375	3.5154871436747204
600.0	760.0	-0.07666015625	-0.4337158203125	0.4404386362997906
600.0	780.0	2.07855224609375	-2.92767333984375	3.5904944819026294
600.0	800.0	3.2684326171875	-3.041015625	4.464350770782833
620.0	0.0	-0.89788818359375	0.35339802503585815	0.9649317874008135
620.0	20.0	-0.75067138671875	0.3250274658203125	0.8180161272101092
620.0	40.0	-0.61077880859375	0.3132133483886719	0.6864061149465702
620.0	60.0	-0.48358154296875	0.19930648803710938	0.523043195992189
620.0	80.0	-0.23779296875	0.10840606689453125	0.26133765768920497
620.0	100.0	-0.17822265625	-0.05291748046875	0.18591281542692586
620.0	120.0	-0.0953369140625	-0.009735107421875	0.09583266405289981
620.0	140.0	-0.03570556640625	-0.0128021240234375	0.0379312780156773
620.0	160.0	-0.105224609375	0.085418701171875	0.13553070843174775
620.0	180.0	-0.1168212890625	0.2440643310546875	0.2705819862285667
620.0	200.0	-0.10009765625	0.331634521484375	0.3464116000178307
620.0	220.0	-0.09814453125	0.6808319091796875	0.6878694916708695
620.0	240.0	-0.09466552734375	0.7931671142578125	0.7987963652942696
620.0	260.0	-0.10919189453125	0.8131103515625	0.8204092354730144
620.0	280.0	-0.16748046875	0.72235107421875	0.7415124960765677
620.0	300.0	-0.2322998046875	0.395782470703125	0.458919342993647
620.0	320.0	-0.2442626953125	0.117218017578125	0.2709323309726486
620.0	340.0	-0.17950439453125	0.54046630859375	0.5694959687135505
620.0	360.0	-0.2105712890625	0.609619140625	0.6449618317341007
620.0	380.0	-0.108154296875	0.939483642578125	0.9456885674493415
620.0	400.0	-0.0128173828125	1.041534423828125	1.041613287799818
620.0	420.0	0.02508544921875	1.047760009765625	1.0480602644059018
620.0	440.0	0.00732421875	0.76983642578125	0.7698712662776471
620.0	460.0	0.038818359375	0.903350830078125	0.9041844873848501
620.0	480.0	0.05218505859375	1.64154052734375	1.6423698070935273
620.0	500.0	0.119873046875	1.8209228515625	1.8248642630918066
620.0	520.0	-0.81378173828125	3.20306396484375	3.304823668585151
620.0	540.0	-1.07135009765625	3.22418212890625	3.3975198942914955
620.0	560.0	-1.30657958984375	3.30804443359375	3.556727175259139
620.0	580.0	-1.267578125	3.35626220703125	3.5876524783379997
620.0	600.0	-1.3458251953125	3.390625	3.6479560505799586
620.0	620.0	-1.3038330078125	3.31683349609375	3.563897438629636
620.0	640.0	-1.458984375	3.26727294921875	3.578226925614239
620.0	660.0	-1.52728271484375	3.3250732421875	3.659057878330403
620.0	680.0	-1.47406005859375	3.393798828125	3.7000977746708306
620.0	700.0	-1.38861083984375	3.417236328125	3.6885965063678077
620.0	720.0	-1.30633544921875	3.3916015625	3.6344839337432755
620.0	740.0	-1.10205078125	3.24053955078125	3.4228076932003177
620.0	760.0	-0.35833740234375	0.47100830078125	0.5918230422375484
620.0	780.0	1.7821044921875	-3.01751708984375	3.504469404713638
620.0	800.0	3.0994873046875	-3.16583251953125	4.430498515250916
