# Supplementary material for: Real-time emotion detection by quantitative facial motion analysis
Source: PLoS One. 2023 Mar 10;18(3):e0282730. doi: 10.1371/journal.pone.0282730 (PMC10004542; doi:10.1371/journal.pone.0282730)
Supplement: S1 Dataset — Data from each participant is organized into folders by Study ID and subsequently by emotions. The data files (.csv) contain the pixel displacement results after DISC-processing of videos. (ZIP) [file pone.0282730.s004.zip › S1_Dataset/1/happy/result/101175_cropped_result.csv]

pos_x	pos_y	disp_x	disp_y	disp_xy_indi
0.0	0.0	1.0803990364074707	1.6819427013397217	1.9990481055892955
0.0	20.0	0.9691429138183594	1.733123779296875	1.9856877956437722
0.0	40.0	1.042344331741333	1.7012672424316406	1.9951922052985884
0.0	60.0	1.0210286378860474	1.7684516906738281	2.0420384084611527
0.0	80.0	1.0260753631591797	1.8429718017578125	2.1093543355625863
0.0	100.0	1.1235275268554688	1.7876358032226562	2.111387190584777
0.0	120.0	1.2530524730682373	1.5974197387695312	2.030243907039975
0.0	140.0	1.3505754470825195	1.464996337890625	1.992553213416166
0.0	160.0	1.3377397060394287	1.5054779052734375	2.013954131647728
0.0	180.0	1.3018536567687988	1.6985015869140625	2.140030510154442
0.0	200.0	0.8977564573287964	2.21380615234375	2.388912793894032
0.0	220.0	0.9352489709854126	2.2901153564453125	2.473725729250499
0.0	240.0	1.0427155494689941	2.2881622314453125	2.5145461050689084
0.0	260.0	1.2674764394760132	1.96124267578125	2.3351593859804063
0.0	280.0	1.5809004306793213	1.31365966796875	2.055467804410916
0.0	300.0	1.7620172500610352	0.97998046875	2.0162010089879736
0.0	320.0	1.7585599422454834	0.937225341796875	1.9927178455006387
0.0	340.0	1.5569888353347778	1.50140380859375	2.1629673205614934
0.0	360.0	1.2847861051559448	1.9254150390625	2.3147134614569103
0.0	380.0	1.1249990463256836	1.979644775390625	2.276975250406797
0.0	400.0	1.0671637058258057	1.8702392578125	2.15328429532538
0.0	420.0	1.088566541671753	1.837982177734375	2.136154395477161
0.0	440.0	0.9930040240287781	1.04742431640625	1.4433137878979907
0.0	460.0	0.881968080997467	1.040618896484375	1.3640950786579038
0.0	480.0	0.7416043877601624	0.89691162109375	1.163798747205952
0.0	500.0	0.6287512183189392	1.205352783203125	1.3594864569068241
0.0	520.0	0.9285215139389038	1.42132568359375	1.697739350044828
0.0	540.0	1.648413896560669	1.6556396484375	2.336324254005119
0.0	560.0	1.9057682752609253	1.68304443359375	2.5425560533529854
0.0	580.0	2.5987601280212402	1.721435546875	3.117193376266189
0.0	600.0	3.079157829284668	1.64068603515625	3.48899177465379
0.0	620.0	3.4661178588867188	1.471923828125	3.7657048168298597
0.0	640.0	3.32979416847229	1.46588134765625	3.638177748516223
0.0	660.0	3.2562382221221924	1.542724609375	3.6032050426780797
0.0	680.0	3.3929872512817383	1.59027099609375	3.747175513420397
0.0	700.0	3.469825267791748	1.683349609375	3.8565986693444056
0.0	720.0	3.704479455947876	1.647216796875	4.054194274507205
0.0	740.0	3.861295700073242	2.4302978515625	4.562450233231417
0.0	760.0	3.8811726570129395	2.1053466796875	4.415425895110919
0.0	780.0	3.6101131439208984	-3.4324951171875	4.981459589460348
0.0	800.0	3.7943127155303955	-3.354736328125	5.06468802735936
20.0	0.0	1.041463851928711	1.6785372495651245	1.9753820524272871
20.0	20.0	1.0053691864013672	1.7556438446044922	2.023129385398519
20.0	40.0	1.0373210906982422	1.7628898620605469	2.0454377797829113
20.0	60.0	0.9983634948730469	1.815032958984375	2.0714908423873615
20.0	80.0	0.9965915679931641	1.8891754150390625	2.1359256780569607
20.0	100.0	1.1082172393798828	1.7166671752929688	2.0433040988524223
20.0	120.0	1.2324028015136719	1.530364990234375	1.9649004220351234
20.0	140.0	1.2982215881347656	1.5037689208984375	1.9866303781426489
20.0	160.0	1.2832794189453125	1.607421875	2.0568449507235917
20.0	180.0	1.2493896484375	1.747344970703125	2.148066325853158
20.0	200.0	0.9387168884277344	2.1907196044921875	2.383367739591575
20.0	220.0	1.0266590118408203	2.1385650634765625	2.372232968600783
20.0	240.0	1.1308422088623047	1.98779296875	2.286946651751307
20.0	260.0	1.3146114349365234	1.6318359375	2.0954932001279243
20.0	280.0	1.6042404174804688	0.883026123046875	1.8312079213079828
20.0	300.0	1.7695484161376953	0.557403564453125	1.8552628737514463
20.0	320.0	1.8066329956054688	0.459014892578125	1.8640325781538523
20.0	340.0	1.6296634674072266	0.896240234375	1.8598520303277624
20.0	360.0	1.3626728057861328	1.30584716796875	1.8873563526056907
20.0	380.0	1.1581802368164062	1.348480224609375	1.777577108626981
20.0	400.0	1.0742912292480469	1.352142333984375	1.7269599116922179
20.0	420.0	1.0813255310058594	1.358428955078125	1.7362586587256377
20.0	440.0	0.9561347961425781	0.38104248046875	1.0292653303771517
20.0	460.0	0.8461112976074219	0.453338623046875	0.9599063678739462
20.0	480.0	0.6806507110595703	0.3536376953125	0.7670365115246048
20.0	500.0	0.6011104583740234	1.026947021484375	1.1899386404778434
20.0	520.0	0.9004993438720703	1.28350830078125	1.5678943288654374
20.0	540.0	1.472524642944336	1.51202392578125	2.110579346106961
20.0	560.0	1.5229206085205078	1.4888916015625	2.1298087663120886
20.0	580.0	2.3831558227539062	1.67681884765625	2.913958325608155
20.0	600.0	2.816314697265625	1.5792236328125	3.22886601711311
20.0	620.0	3.716289520263672	1.49810791015625	4.0068859615534755
20.0	640.0	4.276067733764648	1.48095703125	4.525261207063295
20.0	660.0	4.412406921386719	1.45806884765625	4.647074305883977
20.0	680.0	4.585243225097656	1.4771728515625	4.817312016747228
20.0	700.0	4.435279846191406	1.640380859375	4.728906499164001
20.0	720.0	4.298927307128906	1.84881591796875	4.679625657091945
20.0	740.0	4.158098220825195	2.1632080078125	4.687136620485238
20.0	760.0	3.876422882080078	1.90887451171875	4.320932337147102
20.0	780.0	3.543455123901367	-4.7081298828125	5.892585273760143
20.0	800.0	3.7306289672851562	-4.551025390625	5.884677102242786
40.0	0.0	1.0220451354980469	1.7278718948364258	2.007515266183757
40.0	20.0	0.9962425231933594	1.7573127746582031	2.0200612250611574
40.0	40.0	1.0046577453613281	1.8059806823730469	2.066616415888329
40.0	60.0	0.9711189270019531	1.83685302734375	2.0777634645077683
40.0	80.0	0.9505195617675781	1.8732833862304688	2.100637541897678
40.0	100.0	1.0454635620117188	1.7394485473632812	2.029451972434544
40.0	120.0	1.1719589233398438	1.5744247436523438	1.9627279463595138
40.0	140.0	1.2423553466796875	1.5552978515625	1.9905773570747094
40.0	160.0	1.2489166259765625	1.5998077392578125	2.029575704729901
40.0	180.0	1.2130126953125	1.7205047607421875	2.105121476477267
40.0	200.0	0.9824943542480469	2.0132293701171875	2.2401758084649814
40.0	220.0	1.2034034729003906	1.6418914794921875	2.0356786458126845
40.0	240.0	1.3116378784179688	1.3537445068359375	1.8849451222487263
40.0	260.0	1.4745521545410156	0.88995361328125	1.7223012193730527
40.0	280.0	1.6442184448242188	0.37255859375	1.6858986328000714
40.0	300.0	1.7925338745117188	0.285797119140625	1.815174284905192
40.0	320.0	1.8508529663085938	-0.007171630859375	1.8508668604690353
40.0	340.0	1.7277984619140625	-0.0047607421875	1.7278050207297049
40.0	360.0	1.4946479797363281	-0.004547119140625	1.4946548964969693
40.0	380.0	1.2214889526367188	-0.253082275390625	1.2474317213901707
40.0	400.0	1.0700187683105469	-0.26593017578125	1.1025692825976363
40.0	420.0	1.0120086669921875	-0.335601806640625	1.0662035990784104
40.0	440.0	0.8522796630859375	-0.989990234375	1.3063159220754168
40.0	460.0	0.7293663024902344	-0.8653564453125	1.1317318501536315
40.0	480.0	0.5497207641601562	-0.880889892578125	1.038344798896362
40.0	500.0	0.5496482849121094	0.684478759765625	0.877852157072654
40.0	520.0	0.8861923217773438	1.1275634765625	1.4341325687867321
40.0	540.0	1.4679603576660156	1.3890380859375	2.0209736306700914
40.0	560.0	1.5193061828613281	1.36505126953125	2.0424632789182615
40.0	580.0	2.3797340393066406	1.560791015625	2.8459098180178546
40.0	600.0	2.8156204223632812	1.471923828125	3.177149369896124
40.0	620.0	3.679370880126953	1.50177001953125	3.97405124087361
40.0	640.0	4.1808624267578125	1.593994140625	4.4744192865468095
40.0	660.0	4.266685485839844	1.565673828125	4.544880589317168
40.0	680.0	4.454597473144531	1.60614013671875	4.73530619775792
40.0	700.0	4.320880889892578	1.78753662109375	4.676034520444662
40.0	720.0	4.2253875732421875	1.8704833984375	4.620888257460875
40.0	740.0	4.153194427490234	2.00146484375	4.610302102173256
40.0	760.0	3.8641433715820312	1.663330078125	4.206931297862691
40.0	780.0	3.5236892700195312	-4.08050537109375	5.391373679794021
40.0	800.0	3.77178955078125	-4.1895751953125	5.637280969808086
60.0	0.0	1.1034507751464844	1.6624641418457031	1.995342235330608
60.0	20.0	1.0444602966308594	1.7421588897705078	2.0312594389798244
60.0	40.0	1.0042190551757812	1.8167572021484375	2.075828182277222
60.0	60.0	0.9817924499511719	1.78369140625	2.036043085868083
60.0	80.0	0.9519157409667969	1.8488311767578125	2.0795000115537494
60.0	100.0	1.0523262023925781	1.738494873046875	2.0321798296047167
60.0	120.0	1.0541458129882812	1.7369155883789062	2.031772417421392
60.0	140.0	1.1035499572753906	1.70220947265625	2.0286299803076915
60.0	160.0	1.0691490173339844	1.800201416015625	2.0937537485317814
60.0	180.0	1.1133193969726562	1.7835845947265625	2.102535156952548
60.0	200.0	1.115325927734375	1.689697265625	2.024605831893494
60.0	220.0	1.3183479309082031	1.22735595703125	1.8012339970670206
60.0	240.0	1.4220199584960938	0.6591644287109375	1.567366742801138
60.0	260.0	1.27117919921875	0.587493896484375	1.4003733912542098
60.0	280.0	1.2653617858886719	0.530487060546875	1.372063034483122
60.0	300.0	1.3672370910644531	0.47027587890625	1.445854994618559
60.0	320.0	1.3779182434082031	0.329620361328125	1.416795069203458
60.0	340.0	1.314910888671875	0.058441162109375	1.3162089555144936
60.0	360.0	1.10302734375	-0.997283935546875	1.4870254097223907
60.0	380.0	0.8692359924316406	-1.344573974609375	1.601077881845687
60.0	400.0	0.7804946899414062	-1.835418701171875	1.994475813249733
60.0	420.0	0.6624870300292969	-1.880950927734375	1.9942079774942845
60.0	440.0	0.5710639953613281	-1.87945556640625	1.9642981731125957
60.0	460.0	0.3979644775390625	-1.810150146484375	1.8533805001133317
60.0	480.0	0.24029159545898438	-1.80975341796875	1.8256361862917259
60.0	500.0	0.20701980590820312	-0.24176025390625	0.318284810204767
60.0	520.0	0.8007392883300781	0.95147705078125	1.2435803094447682
60.0	540.0	1.4489898681640625	1.287109375	1.9380975675272383
60.0	560.0	1.4831657409667969	1.26556396484375	1.949726330613766
60.0	580.0	2.3791580200195312	1.47027587890625	2.796802467875914
60.0	600.0	2.819232940673828	1.3800048828125	3.138867287791369
60.0	620.0	3.718311309814453	1.40869140625	3.976210567202984
60.0	640.0	4.20721435546875	1.49688720703125	4.465570953801556
60.0	660.0	4.2305908203125	1.51971435546875	4.495267557235074
60.0	680.0	4.386962890625	1.5985107421875	4.669119831039859
60.0	700.0	4.2345733642578125	1.8265380859375	4.611708247131637
60.0	720.0	4.0906829833984375	1.95721435546875	4.534796059793483
60.0	740.0	4.036125183105469	2.162841796875	4.579103747678975
60.0	760.0	3.8470993041992188	1.28155517578125	4.054942259137832
60.0	780.0	4.259063720703125	0.25799560546875	4.266870692843964
60.0	800.0	4.384681701660156	0.33392333984375	4.397378585221633
80.0	0.0	1.1412124633789062	1.6213922500610352	1.9827452471584286
80.0	20.0	1.0448684692382812	1.7142581939697266	2.007593403456162
80.0	40.0	1.051849365234375	1.7388458251953125	2.032233227497062
80.0	60.0	1.0134429931640625	1.7333412170410156	2.007869137938666
80.0	80.0	0.9923095703125	1.7875823974609375	2.0445364049206782
80.0	100.0	1.0586471557617188	1.6988525390625	2.001707708403372
80.0	120.0	1.0326919555664062	1.7449798583984375	2.027660568563634
80.0	140.0	1.0789947509765625	1.7616119384765625	2.0657943494980633
80.0	160.0	1.0875396728515625	1.775054931640625	2.081721054888908
80.0	180.0	1.2716293334960938	1.4959564208984375	1.9633967441744886
80.0	200.0	1.5657882690429688	0.989654541015625	1.8523252991916468
80.0	220.0	1.8377914428710938	0.25811767578125	1.8558292276071446
80.0	240.0	1.4085769653320312	-0.0377044677734375	1.4090815072784373
80.0	260.0	0.9149246215820312	0.294219970703125	0.9610683921228347
80.0	280.0	0.830413818359375	0.4176025390625	0.9295047016307362
80.0	300.0	0.8149490356445312	0.30047607421875	0.868578034419397
80.0	320.0	0.7780303955078125	0.206573486328125	0.8049868952894819
80.0	340.0	1.0920867919921875	-0.2176513671875	1.113564402664873
80.0	360.0	1.4992752075195312	-1.42413330078125	2.067844724895182
80.0	380.0	1.0741119384765625	-1.80975341796875	2.1045008648673567
80.0	400.0	0.9314727783203125	-2.183135986328125	2.3735467704582183
80.0	420.0	0.8331985473632812	-2.26763916015625	2.4158657206066785
80.0	440.0	0.7451019287109375	-2.332122802734375	2.448259310449446
80.0	460.0	0.5013275146484375	-2.334197998046875	2.387427395970319
80.0	480.0	0.1370086669921875	-2.294586181640625	2.2986729040485687
80.0	500.0	-0.23661041259765625	-2.08544921875	2.098828942847563
80.0	520.0	-0.14084625244140625	-1.91815185546875	1.9233159406257196
80.0	540.0	0.0400543212890625	-1.81756591796875	1.8180072097809492
80.0	560.0	0.16796875	-1.75836181640625	1.7663662639362339
80.0	580.0	2.037689208984375	1.39654541015625	2.4703271838037684
80.0	600.0	2.7601547241210938	1.3245849609375	3.0615322013380473
80.0	620.0	4.0037689208984375	1.5399169921875	4.28969811464397
80.0	640.0	4.7089691162109375	1.65582275390625	4.991606868512593
80.0	660.0	5.062255859375	1.71331787109375	5.344332747236622
80.0	680.0	5.188262939453125	1.66400146484375	5.448575337086285
80.0	700.0	5.098907470703125	2.0074462890625	5.4798447056703115
80.0	720.0	4.710296630859375	2.438720703125	5.304173170111971
80.0	740.0	4.638397216796875	1.675048828125	4.931583652072824
80.0	760.0	3.9768905639648438	0.59521484375	4.021186301077451
80.0	780.0	4.20391845703125	0.44189453125	4.227079508374152
80.0	800.0	4.357215881347656	0.42620849609375	4.378011411452776
100.0	0.0	1.0229721069335938	1.6834145784378052	1.9698620699077103
100.0	20.0	0.9964141845703125	1.719949722290039	1.9877294268633503
100.0	40.0	0.9904708862304688	1.7609977722167969	2.020432065233249
100.0	60.0	0.9937057495117188	1.7391433715820312	2.003015422689092
100.0	80.0	0.92010498046875	1.8207855224609375	2.0400620318722535
100.0	100.0	0.9431228637695312	1.8172988891601562	2.047451095559447
100.0	120.0	0.9626312255859375	1.8660659790039062	2.0997288192690244
100.0	140.0	1.048614501953125	1.81182861328125	2.0933980265613745
100.0	160.0	1.1301727294921875	1.7044677734375	2.045116326563066
100.0	180.0	1.6379776000976562	0.8977813720703125	1.8678816907015632
100.0	200.0	2.048797607421875	-0.0069427490234375	2.048809370815548
100.0	220.0	1.7868576049804688	-0.4126739501953125	1.8338920059933572
100.0	240.0	0.6292800903320312	-0.257781982421875	0.6800330745997883
100.0	260.0	0.27964019775390625	0.070465087890625	0.28838163743774897
100.0	280.0	0.5469436645507812	0.1854248046875	0.5775203289804048
100.0	300.0	0.6991806030273438	0.0435791015625	0.7005374035286587
100.0	320.0	0.8170166015625	-0.01202392578125	0.817105074038786
100.0	340.0	1.2522125244140625	-0.313720703125	1.2909131984253177
100.0	360.0	1.2709884643554688	-1.455108642578125	1.9320333429395637
100.0	380.0	1.1897354125976562	-2.0191650390625	2.3436078611749838
100.0	400.0	0.9874114990234375	-2.38641357421875	2.582624869317885
100.0	420.0	0.8718795776367188	-2.4517822265625	2.6021933218705624
100.0	440.0	0.7886276245117188	-2.5245361328125	2.6448471063596264
100.0	460.0	0.5279159545898438	-2.514129638671875	2.568957589209849
100.0	480.0	0.26099395751953125	-2.44891357421875	2.462782073155187
100.0	500.0	0.15366363525390625	-2.26483154296875	2.2700384205615673
100.0	520.0	0.32785797119140625	-2.16339111328125	2.188093224316101
100.0	540.0	0.5820465087890625	-2.14208984375	2.2197583285327336
100.0	560.0	0.6341781616210938	-2.11566162109375	2.2086661213606154
100.0	580.0	0.149139404296875	-2.09075927734375	2.096071782576395
100.0	600.0	-0.382537841796875	-1.775390625	1.8161352019451915
100.0	620.0	6.264129638671875	7.72906494140625	9.948756957457682
100.0	640.0	5.692626953125	8.2686767578125	10.038775670002487
100.0	660.0	5.434135437011719	7.359375	9.148236351254353
100.0	680.0	5.4894561767578125	7.3660888671875	9.186587740605765
100.0	700.0	5.2764129638671875	6.6881103515625	8.518882194275443
100.0	720.0	4.021644592285156	5.1756591796875	6.55446970936169
100.0	740.0	0.4520263671875	-0.28106689453125	0.5322841683106585
100.0	760.0	3.794891357421875	0.42572021484375	3.818695865863351
100.0	780.0	4.177589416503906	0.371826171875	4.194103960916642
100.0	800.0	4.36090087890625	0.34039306640625	4.374165510734906
120.0	0.0	0.9754257202148438	1.6530780792236328	1.9194068020266943
120.0	20.0	0.9549102783203125	1.7104263305664062	1.9589313086314788
120.0	40.0	0.9526748657226562	1.7644424438476562	2.0052048617113343
120.0	60.0	0.8726348876953125	1.830596923828125	2.02794890092231
120.0	80.0	0.7630462646484375	1.9823226928710938	2.124109898443496
120.0	100.0	0.8389129638671875	1.9478836059570312	2.1208548991622687
120.0	120.0	0.9764938354492188	1.826904296875	2.0715017549137302
120.0	140.0	1.334228515625	1.4144287109375	1.9444213304300098
120.0	160.0	1.6748046875	0.919586181640625	1.9106568207651413
120.0	180.0	1.87481689453125	0.08746337890625	1.8768559429720488
120.0	200.0	1.617279052734375	-0.3871002197265625	1.662960647317233
120.0	220.0	1.1487884521484375	-0.5545501708984375	1.2756334896172525
120.0	240.0	0.3653564453125	-0.3980255126953125	0.5402866284554451
120.0	260.0	-0.39386749267578125	-0.154388427734375	0.4230453739316847
120.0	280.0	-0.8720245361328125	0.224761962890625	0.9005246979289872
120.0	300.0	-0.8843994140625	0.123260498046875	0.8929476322679046
120.0	320.0	-1.0366363525390625	0.099029541015625	1.0413557400808124
120.0	340.0	-0.9931182861328125	0.064178466796875	0.9951898340777866
120.0	360.0	-0.6723556518554688	-1.094024658203125	1.2841152889590781
120.0	380.0	1.3976669311523438	-2.26434326171875	2.6609628440337003
120.0	400.0	0.9568252563476562	-2.5093994140625	2.685628416308179
120.0	420.0	0.7827835083007812	-2.5555419921875	2.6727410826156235
120.0	440.0	0.6840667724609375	-2.633514404296875	2.72090894129595
120.0	460.0	0.38692474365234375	-2.59478759765625	2.623477355381808
120.0	480.0	0.2442626953125	-2.50323486328125	2.515124061565955
120.0	500.0	0.1760101318359375	-2.288909912109375	2.2956672564336174
120.0	520.0	0.3579559326171875	-2.228271484375	2.2568398830609597
120.0	540.0	0.44699859619140625	-2.2564697265625	2.3003181023263135
120.0	560.0	0.47168731689453125	-2.251220703125	2.300105123488442
120.0	580.0	0.09535980224609375	-2.23126220703125	2.233299023509924
120.0	600.0	0.11286163330078125	-2.28131103515625	2.2841010895748464
120.0	620.0	0.1145477294921875	-2.29486083984375	2.2977178801106493
120.0	640.0	-0.03061676025390625	-2.1759033203125	2.176118711227723
120.0	660.0	-0.1254119873046875	-1.8548583984375	1.8590932856674618
120.0	680.0	-0.0046234130859375	-1.32989501953125	1.3299030562122138
120.0	700.0	0.15987396240234375	-0.98931884765625	1.0021534144940665
120.0	720.0	0.290374755859375	-0.80670166015625	0.8573710208184327
120.0	740.0	0.5920028686523438	-0.3427734375	0.6840767690458218
120.0	760.0	3.6638259887695312	0.36383056640625	3.681846487434603
120.0	780.0	4.0758514404296875	0.34832763671875	4.0907086313932
120.0	800.0	4.256340026855469	0.33050537109375	4.269152635422377
140.0	0.0	0.84912109375	1.6960670948028564	1.896747274131216
140.0	20.0	0.796295166015625	1.7938079833984375	1.9626087416303386
140.0	40.0	0.8192596435546875	1.8208885192871094	1.9967026226328635
140.0	60.0	0.7469024658203125	1.9452095031738281	2.083675431703852
140.0	80.0	0.658660888671875	2.0929718017578125	2.1941661580699323
140.0	100.0	0.822509765625	1.925018310546875	2.0933747420109086
140.0	120.0	1.5121612548828125	1.1783523559570312	1.9170670138412607
140.0	140.0	2.1743621826171875	0.3450927734375	2.201576690345936
140.0	160.0	2.2858123779296875	0.0086517333984375	2.2858287511507442
140.0	180.0	1.6121978759765625	-0.3060760498046875	1.640994984625907
140.0	200.0	1.187347412109375	-0.571014404296875	1.317517106893624
140.0	220.0	1.093505859375	-0.5774688720703125	1.2366185194705828
140.0	240.0	0.25	-0.356903076171875	0.4357520003177808
140.0	260.0	-0.6732177734375	-0.22210693359375	0.7089101920712972
140.0	280.0	-1.647430419921875	0.16949462890625	1.6561266309410139
140.0	300.0	-1.5829925537109375	-0.04754638671875	1.5837064387045612
140.0	320.0	-1.9932403564453125	-0.193511962890625	2.0026117942187445
140.0	340.0	-2.571807861328125	-0.531768798828125	2.6262090036774017
140.0	360.0	-1.3480987548828125	-1.34857177734375	1.9068340492986458
140.0	380.0	1.2456512451171875	-2.406219482421875	2.7095274905504456
140.0	400.0	0.9344482421875	-2.609619140625	2.7718776265274903
140.0	420.0	0.7349853515625	-2.656402587890625	2.7562072084593825
140.0	440.0	0.632171630859375	-2.745391845703125	2.817235765305526
140.0	460.0	0.34698486328125	-2.682098388671875	2.7044500849271698
140.0	480.0	0.353912353515625	-2.53271484375	2.5573225126531374
140.0	500.0	0.4030914306640625	-2.280029296875	2.3153868566792695
140.0	520.0	0.4309539794921875	-2.2808837890625	2.3212393654356847
140.0	540.0	0.3136444091796875	-2.3037109375	2.32496384895912
140.0	560.0	0.19488525390625	-2.318603515625	2.3267794319313366
140.0	580.0	-0.1076507568359375	-2.28192138671875	2.2844592140398947
140.0	600.0	-0.029083251953125	-2.2359619140625	2.2361510496123036
140.0	620.0	0.0126953125	-2.25775146484375	2.2577871573652755
140.0	640.0	0.08135986328125	-2.25408935546875	2.255557192755411
140.0	660.0	0.288665771484375	-2.204345703125	2.2231661895846475
140.0	680.0	0.0047607421875	-1.8843994140625	1.8844054278167608
140.0	700.0	-0.040557861328125	-0.96942138671875	0.9702694291500766
140.0	720.0	0.2453155517578125	-0.5511474609375	0.6032770869443768
140.0	740.0	1.09515380859375	-0.19952392578125	1.1131808754360442
140.0	760.0	3.4054412841796875	0.32366943359375	3.4207882486699317
140.0	780.0	3.8563690185546875	0.3291015625	3.870386265698604
140.0	800.0	4.0190277099609375	0.31805419921875	4.031593011090596
160.0	0.0	0.62567138671875	1.8463526964187622	1.9494827426092793
160.0	20.0	0.6336669921875	1.8948650360107422	1.9980108512427917
160.0	40.0	0.720001220703125	1.881988525390625	2.0150142846927834
160.0	60.0	0.716217041015625	1.9526100158691406	2.0798203585679373
160.0	80.0	0.6390228271484375	2.0648117065429688	2.16143414359394
160.0	100.0	0.9774169921875	1.7134170532226562	1.9725977732145674
160.0	120.0	1.6708526611328125	0.927093505859375	1.910824686835825
160.0	140.0	1.957244873046875	0.3494415283203125	1.9881943755033393
160.0	160.0	1.6425018310546875	-0.0286102294921875	1.6427509885097
160.0	180.0	1.014129638671875	-0.3577728271484375	1.0753884506905091
160.0	200.0	1.15130615234375	-0.602996826171875	1.2996580430243658
160.0	220.0	1.1582183837890625	-0.6027069091796875	1.30565134814769
160.0	240.0	0.117095947265625	-0.3643798828125	0.3827324912579088
160.0	260.0	-1.787567138671875	-0.2374267578125	1.8032658541060744
160.0	280.0	-4.7006378173828125	0.1658935546875	4.703564240200861
160.0	300.0	-4.9152069091796875	-0.129638671875	4.916916223131451
160.0	320.0	-5.1646575927734375	-0.57623291015625	5.1967039955475105
160.0	340.0	-5.4857177734375	-1.58624267578125	5.710452286489901
160.0	360.0	-5.3250732421875	-1.916900634765625	5.65958594582909
160.0	380.0	1.0990753173828125	-2.468292236328125	2.701931367965853
160.0	400.0	0.71630859375	-2.618133544921875	2.7143546674164165
160.0	420.0	0.50091552734375	-2.64520263671875	2.6922134675463414
160.0	440.0	0.4810943603515625	-2.741912841796875	2.7837991694036934
160.0	460.0	0.359954833984375	-2.646270751953125	2.6706396939967916
160.0	480.0	0.4683380126953125	-2.50164794921875	2.5451096157073025
160.0	500.0	0.5161590576171875	-2.360748291015625	2.416516638944052
160.0	520.0	0.4536590576171875	-2.4549560546875	2.4965207331414114
160.0	540.0	0.15142822265625	-2.48565673828125	2.490265031513677
160.0	560.0	-0.09881591796875	-2.46636962890625	2.468348381415225
160.0	580.0	-0.2835235595703125	-2.28289794921875	2.300436622769381
160.0	600.0	-0.1772613525390625	-2.10369873046875	2.11115369778702
160.0	620.0	-0.1092529296875	-2.1204833984375	2.1232960334570286
160.0	640.0	-0.01824951171875	-2.10540771484375	2.105486806038346
160.0	660.0	0.154296875	-2.05615234375	2.061933555268788
160.0	680.0	-0.060333251953125	-2.17901611328125	2.179851215847211
160.0	700.0	-0.3020172119140625	-1.13525390625	1.1747407492499047
160.0	720.0	0.0659332275390625	-0.70526123046875	0.708336497503844
160.0	740.0	0.9203948974609375	-0.50079345703125	1.0478171853321743
160.0	760.0	1.5197296142578125	-0.08160400390625	1.5219189577325498
160.0	780.0	1.7502593994140625	-0.05609130859375	1.7511579597903308
160.0	800.0	1.9740142822265625	-0.045166015625	1.974530920345865
180.0	0.0	0.4477386474609375	1.99464750289917	2.04428191726387
180.0	20.0	0.4332275390625	2.0485916137695312	2.0938991619963465
180.0	40.0	0.551055908203125	2.010173797607422	2.0843371393690164
180.0	60.0	0.629150390625	1.9799766540527344	2.0775316518930467
180.0	80.0	0.599212646484375	2.0263214111328125	2.1130627669149065
180.0	100.0	0.994781494140625	1.6278457641601562	1.9077400381023661
180.0	120.0	1.6733856201171875	0.7067642211914062	1.8165172991114835
180.0	140.0	1.5556488037109375	0.2276763916015625	1.572221275705166
180.0	160.0	1.1531982421875	-0.12567138671875	1.1600256390374108
180.0	180.0	0.6692047119140625	-0.38482666015625	0.7719627612877433
180.0	200.0	0.821502685546875	-0.6479034423828125	1.046253092235443
180.0	220.0	0.9371490478515625	-0.6660003662109375	1.1496977105666484
180.0	240.0	-0.1509552001953125	-0.3841400146484375	0.41273602135034043
180.0	260.0	-3.4313507080078125	-0.408477783203125	3.4555783569058676
180.0	280.0	-6.6270751953125	-0.508056640625	6.646521435639049
180.0	300.0	-6.8455352783203125	-0.77398681640625	6.889151532569061
180.0	320.0	-6.78289794921875	-1.305511474609375	6.907392040405168
180.0	340.0	-7.2813873291015625	-2.18438720703125	7.601983221939034
180.0	360.0	-4.65716552734375	-1.662811279296875	4.945111940051095
180.0	380.0	0.771087646484375	-2.4671630859375	2.584853932270344
180.0	400.0	0.414398193359375	-2.518341064453125	2.5522083730703518
180.0	420.0	0.31744384765625	-2.500335693359375	2.5204065497259984
180.0	440.0	0.414642333984375	-2.575164794921875	2.6083331815811093
180.0	460.0	0.387237548828125	-2.398773193359375	2.429828338052289
180.0	480.0	0.343292236328125	-2.22039794921875	2.2467791641409702
180.0	500.0	0.4493865966796875	-2.315673828125	2.3588754930132376
180.0	520.0	0.451507568359375	-2.5450439453125	2.584783891906171
180.0	540.0	0.2609405517578125	-2.71942138671875	2.731911903794667
180.0	560.0	0.0760345458984375	-2.69696044921875	2.6980320451803723
180.0	580.0	-0.3847808837890625	-2.27545166015625	2.3077557466589322
180.0	600.0	-0.50067138671875	-2.00885009765625	2.070302043744439
180.0	620.0	-0.4891815185546875	-2.03924560546875	2.0970982803672027
180.0	640.0	-0.48516845703125	-2.01483154296875	2.072422393779781
180.0	660.0	-0.4285430908203125	-1.983642578125	2.0294055923940446
180.0	680.0	-0.530029296875	-2.06756591796875	2.1344226106120052
180.0	700.0	-0.601898193359375	-1.11041259765625	1.2630508985005238
180.0	720.0	0.0007781982421875	-0.84521484375	0.8452152019975984
180.0	740.0	0.869354248046875	-0.5994873046875	1.056012233394401
180.0	760.0	1.44219970703125	-0.1925048828125	1.4549907645300288
180.0	780.0	1.6762237548828125	-0.1622314453125	1.6840561505726637
180.0	800.0	1.90673828125	-0.14111328125	1.9119528841813402
200.0	0.0	0.433135986328125	1.966060757637024	2.0132068163436925
200.0	20.0	0.369476318359375	2.0378856658935547	2.0711085768454573
200.0	40.0	0.468994140625	2.0180320739746094	2.071812963452745
200.0	60.0	0.5733795166015625	1.9555168151855469	2.037844470152633
200.0	80.0	0.723846435546875	1.8385772705078125	1.9759352322082508
200.0	100.0	1.2971343994140625	1.29315185546875	1.831611140893599
200.0	120.0	1.893218994140625	0.5089187622070312	1.9604276233263946
200.0	140.0	1.5016632080078125	0.1396942138671875	1.508146830939311
200.0	160.0	0.9369659423828125	-0.1685791015625	0.9520105517634411
200.0	180.0	0.7222137451171875	-0.349273681640625	0.8022373703106771
200.0	200.0	0.6809539794921875	-0.609375	0.9138031586787422
200.0	220.0	0.5747833251953125	-0.69189453125	0.8994964776452644
200.0	240.0	-0.3570098876953125	-0.351959228515625	0.5013295906382682
200.0	260.0	-2.3270416259765625	-0.407745361328125	2.36249423464106
200.0	280.0	-5.287628173828125	-1.26849365234375	5.437654627750583
200.0	300.0	-5.70452880859375	-1.34039306640625	5.85988929080968
200.0	320.0	-5.6424560546875	-1.665252685546875	5.883058459322048
200.0	340.0	-5.237518310546875	-2.367523193359375	5.747761662108856
200.0	360.0	-1.718292236328125	-1.748443603515625	2.451445133813974
200.0	380.0	0.4627838134765625	-2.35174560546875	2.3968471479961937
200.0	400.0	0.2883453369140625	-2.34429931640625	2.3619657741429902
200.0	420.0	0.5400848388671875	-2.356353759765625	2.4174562404179714
200.0	440.0	0.629638671875	-2.347869873046875	2.4308306806278512
200.0	460.0	0.5589141845703125	-2.01580810546875	2.091857400442824
200.0	480.0	0.496429443359375	-1.727783203125	1.7976865659049088
200.0	500.0	0.5408782958984375	-1.983123779296875	2.0555605695251886
200.0	520.0	0.4572296142578125	-2.25274658203125	2.2986792040230033
200.0	540.0	0.2724609375	-2.45013427734375	2.465236893176426
200.0	560.0	0.1168060302734375	-2.54681396484375	2.549491129663208
200.0	580.0	-0.41546630859375	-2.14300537109375	2.182907298561526
200.0	600.0	-0.5409698486328125	-1.897705078125	1.9733050804858383
200.0	620.0	-0.4781341552734375	-1.94189453125	1.9998916572998902
200.0	640.0	-0.4048004150390625	-1.90447998046875	1.947025262296832
200.0	660.0	-0.40380859375	-1.91229248046875	1.9544625632750496
200.0	680.0	-0.364898681640625	-1.9976806640625	2.030733631826749
200.0	700.0	-0.5419921875	-1.0927734375	1.2197988838397096
200.0	720.0	-0.2166900634765625	-0.8443603515625	0.8717218517969051
200.0	740.0	0.5563507080078125	-0.84539794921875	1.0120394275145916
200.0	760.0	1.1378326416015625	-0.35821533203125	1.1928878171882922
200.0	780.0	1.424407958984375	-0.30755615234375	1.4572332759248001
200.0	800.0	1.61614990234375	-0.28277587890625	1.6407018938664375
220.0	0.0	0.5250701904296875	1.8394689559936523	1.9129413856525364
220.0	20.0	0.4428253173828125	1.9163284301757812	1.966827118486819
220.0	40.0	0.5524444580078125	1.9083175659179688	1.9866733026782806
220.0	60.0	0.63525390625	1.8332901000976562	1.9402319749251526
220.0	80.0	0.7802734375	1.6688308715820312	1.8422331869807655
220.0	100.0	1.4157257080078125	1.1503219604492188	1.824149087384569
220.0	120.0	1.7641754150390625	0.44617462158203125	1.8197215962811777
220.0	140.0	1.1415252685546875	0.0713958740234375	1.143755791056999
220.0	160.0	0.9208526611328125	-0.1386260986328125	0.9312286608226449
220.0	180.0	0.79779052734375	-0.3020172119140625	0.8530440327508085
220.0	200.0	0.62847900390625	-0.566070556640625	0.8458260657170712
220.0	220.0	0.4666290283203125	-0.7210540771484375	0.8588723026408197
220.0	240.0	-0.3610076904296875	-0.359954833984375	0.5097980335957526
220.0	260.0	-2.4034271240234375	-0.40667724609375	2.4375906799505875
220.0	280.0	-5.8338775634765625	-2.318939208984375	6.2778663955678695
220.0	300.0	-5.4382781982421875	-1.958038330078125	5.7800332060924555
220.0	320.0	-5.512481689453125	-2.3065185546875	5.97557379836227
220.0	340.0	-4.40692138671875	-2.862640380859375	5.255060994778826
220.0	360.0	-1.16632080078125	-2.07708740234375	2.3821411140631708
220.0	380.0	0.3249969482421875	-2.37506103515625	2.3971937629412046
220.0	400.0	0.099700927734375	-2.26483154296875	2.2670249652390915
220.0	420.0	0.3623199462890625	-2.165771484375	2.1958692734338263
220.0	440.0	0.364166259765625	-1.91680908203125	1.9510956208523373
220.0	460.0	0.3566436767578125	-1.532073974609375	1.5730369912518583
220.0	480.0	0.312164306640625	-1.274566650390625	1.3122372882327342
220.0	500.0	0.207733154296875	-1.487579345703125	1.5020137726254932
220.0	520.0	0.139556884765625	-1.7464599609375	1.752026974462237
220.0	540.0	-0.119720458984375	-2.05157470703125	2.055064905746237
220.0	560.0	-0.653717041015625	-2.08251953125	2.1827124335908166
220.0	580.0	-0.373931884765625	-1.82196044921875	1.859936808862538
220.0	600.0	-0.6327972412109375	-1.61053466796875	1.7303913618639528
220.0	620.0	-0.4598388671875	-1.68951416015625	1.7509739807160933
220.0	640.0	-0.44122314453125	-1.66876220703125	1.726106939585683
220.0	660.0	-0.3905029296875	-1.6771240234375	1.721986506359939
220.0	680.0	-0.1253204345703125	-1.90234375	1.9064671396289405
220.0	700.0	-0.420806884765625	-1.2593994140625	1.327842354501135
220.0	720.0	-0.418212890625	-1.01495361328125	1.0977398867662518
220.0	740.0	-0.0452728271484375	-1.08551025390625	1.0864539291721595
220.0	760.0	0.327484130859375	-0.77447509765625	0.8408671315103108
220.0	780.0	0.70379638671875	-0.679443359375	0.9782497802489678
220.0	800.0	1.036529541015625	-0.5350341796875	1.1664712010298146
240.0	0.0	0.451080322265625	1.8283809423446655	1.8832021472652445
240.0	20.0	0.4653778076171875	1.86639404296875	1.9235392451031033
240.0	40.0	0.569183349609375	1.870880126953125	1.9555465054303078
240.0	60.0	0.563568115234375	1.8163642883300781	1.9017855421759986
240.0	80.0	0.9018707275390625	1.49420166015625	1.7452820432255445
240.0	100.0	1.555145263671875	1.1680526733398438	1.944948286926267
240.0	120.0	1.353759765625	0.414825439453125	1.4158904082740773
240.0	140.0	0.9467010498046875	0.076873779296875	0.9498170643048492
240.0	160.0	0.8143310546875	-0.134857177734375	0.82542202842845
240.0	180.0	0.7880096435546875	-0.264617919921875	0.8312531755602294
240.0	200.0	0.5970458984375	-0.4521636962890625	0.7489431307401311
240.0	220.0	0.40447998046875	-0.615020751953125	0.7361077230494105
240.0	240.0	-0.2097320556640625	-0.5167083740234375	0.5576513955501393
240.0	260.0	-1.851959228515625	-0.720428466796875	1.9871512674820417
240.0	280.0	-5.5746612548828125	-4.394683837890625	7.098598040578765
240.0	300.0	-3.3113861083984375	-1.94805908203125	3.8419021520567886
240.0	320.0	-2.88446044921875	-1.91021728515625	3.45963035014103
240.0	340.0	-2.00885009765625	-1.932586669921875	2.7875383318643796
240.0	360.0	-0.5421295166015625	-1.5264892578125	1.6198993385354539
240.0	380.0	-0.31878662109375	-1.94512939453125	1.9710792148612084
240.0	400.0	-0.4708251953125	-1.7174072265625	1.7807762201888682
240.0	420.0	-0.1025543212890625	-1.47467041015625	1.4782321223019959
240.0	440.0	-0.0993499755859375	-1.094146728515625	1.098648024241782
240.0	460.0	0.08819580078125	-0.929840087890625	0.9340134304836795
240.0	480.0	0.236602783203125	-1.10821533203125	1.133191113258747
240.0	500.0	0.15155029296875	-1.287872314453125	1.2967584931797296
240.0	520.0	0.143768310546875	-1.53662109375	1.5433320164096087
240.0	540.0	-0.050628662109375	-1.8607177734375	1.86140642897063
240.0	560.0	-0.5027923583984375	-1.84625244140625	1.913491111310006
240.0	580.0	-0.168792724609375	-1.37799072265625	1.388290104988057
240.0	600.0	-0.5320892333984375	-1.3155517578125	1.4190825838484862
240.0	620.0	-0.4942474365234375	-1.44635009765625	1.5284662683553842
240.0	640.0	-0.4935150146484375	-1.45660400390625	1.5379376755509848
240.0	660.0	-0.483062744140625	-1.45660400390625	1.5346155345793908
240.0	680.0	-0.0825653076171875	-1.60546875	1.6075904133977919
240.0	700.0	-0.3159942626953125	-1.5234375	1.555864451185451
240.0	720.0	-0.4003143310546875	-1.3282470703125	1.387260553552036
240.0	740.0	-0.241912841796875	-1.47705078125	1.4967300469414901
240.0	760.0	-0.1119842529296875	-1.7076416015625	1.7113095314089617
240.0	780.0	0.2244873046875	-1.685791015625	1.7006721901435995
240.0	800.0	0.6446685791015625	-1.5196533203125	1.65074037656369
260.0	0.0	0.233489990234375	1.8126689195632935	1.8276449839863338
260.0	20.0	0.271453857421875	1.8594017028808594	1.8791119949022346
260.0	40.0	0.40478515625	1.8447608947753906	1.8886486654782664
260.0	60.0	0.458648681640625	1.787750244140625	1.8456461060007001
260.0	80.0	0.979766845703125	1.4003982543945312	1.7091103951618518
260.0	100.0	1.23590087890625	1.1058349609375	1.658409461898021
260.0	120.0	0.90771484375	0.44971466064453125	1.0130101251037489
260.0	140.0	0.753173828125	0.13397216796875	0.7649963118621644
260.0	160.0	0.696014404296875	-0.1151123046875	0.7054692719595954
260.0	180.0	0.724853515625	-0.349273681640625	0.8046146430439349
260.0	200.0	0.611358642578125	-0.430206298828125	0.7475539107023397
260.0	220.0	0.233001708984375	-0.4614715576171875	0.5169582138618871
260.0	240.0	0.034912109375	-0.6016693115234375	0.60268135512068
260.0	260.0	-0.56341552734375	-0.550384521484375	0.7876294674157515
260.0	280.0	-0.741058349609375	-0.5068359375	0.897802954476802
260.0	300.0	-0.8033447265625	-0.831390380859375	1.1561023808821063
260.0	320.0	-0.848907470703125	-0.944793701171875	1.2701492162693433
260.0	340.0	-0.70050048828125	-1.07183837890625	1.2804446276894006
260.0	360.0	-0.532623291015625	-1.32000732421875	1.4234138211087664
260.0	380.0	-0.56744384765625	-1.3431396484375	1.4580866350967423
260.0	400.0	-0.66790771484375	-1.14764404296875	1.327850731411275
260.0	420.0	-0.322906494140625	-0.970550537109375	1.0228572476359963
260.0	440.0	-0.304718017578125	-0.80181884765625	0.8577683455884456
260.0	460.0	-0.099456787109375	-0.718170166015625	0.7250241650159186
260.0	480.0	0.169342041015625	-0.8507080078125	0.8673988940571979
260.0	500.0	0.0911865234375	-1.00213623046875	1.0062763072211993
260.0	520.0	0.222442626953125	-1.14947509765625	1.170800462255483
260.0	540.0	0.082427978515625	-1.50732421875	1.509576322042867
260.0	560.0	-0.34332275390625	-1.62469482421875	1.6605733302666783
260.0	580.0	-0.065093994140625	-1.06353759765625	1.0655277798826304
260.0	600.0	-0.533294677734375	-1.04949951171875	1.177222340255954
260.0	620.0	-0.540771484375	-1.2060546875	1.321741921690412
260.0	640.0	-0.54486083984375	-1.25653076171875	1.369577631951084
260.0	660.0	-0.40789794921875	-1.2335205078125	1.299212677035931
260.0	680.0	-0.24359130859375	-1.4351806640625	1.4557061049955426
260.0	700.0	-0.3282470703125	-1.64080810546875	1.6733192696376529
260.0	720.0	-0.42144775390625	-1.4569091796875	1.5166418717450496
260.0	740.0	-0.328125	-1.6488037109375	1.681136428974838
260.0	760.0	-0.2352294921875	-2.00885009765625	2.0225754939799687
260.0	780.0	-0.032623291015625	-1.9791259765625	1.979394834342345
260.0	800.0	0.19677734375	-1.9927978515625	2.0024896005236634
280.0	0.0	0.21630859375	1.7214455604553223	1.7349824856007743
280.0	20.0	0.279754638671875	1.7743473052978516	1.79626585384129
280.0	40.0	0.444488525390625	1.7328071594238281	1.7889076837429059
280.0	60.0	0.592254638671875	1.70953369140625	1.8092183392508028
280.0	80.0	1.439483642578125	1.2941665649414062	1.9357118212849314
280.0	100.0	1.102783203125	1.01715087890625	1.5002422149621013
280.0	120.0	0.622283935546875	0.5748214721679688	0.8471463989801634
280.0	140.0	0.518157958984375	0.2231903076171875	0.5641822257685083
280.0	160.0	0.449676513671875	-0.1498260498046875	0.4739797592178053
280.0	180.0	0.5504150390625	-0.4973907470703125	0.7418586593801659
280.0	200.0	0.615081787109375	-0.653717041015625	0.897592098086813
280.0	220.0	0.371429443359375	-0.629791259765625	0.731161310704709
280.0	240.0	0.22686767578125	-0.7035369873046875	0.7392112247660626
280.0	260.0	0.055694580078125	-0.777923583984375	0.779914731729805
280.0	280.0	-0.119598388671875	-0.81610107421875	0.8248180029036142
280.0	300.0	-0.35516357421875	-0.880218505859375	0.949171102862465
280.0	320.0	-0.47125244140625	-0.9288330078125	1.0415419434345248
280.0	340.0	-0.410552978515625	-0.94012451171875	1.0258595643178794
280.0	360.0	-0.423431396484375	-0.985595703125	1.0727036112306003
280.0	380.0	-0.481475830078125	-0.9832763671875	1.0948293881782982
280.0	400.0	-0.508270263671875	-0.945281982421875	1.0732645001231091
280.0	420.0	-0.562835693359375	-0.905242919921875	1.0659496994642903
280.0	440.0	-0.675537109375	-0.80914306640625	1.0540696789378015
280.0	460.0	-0.667388916015625	-0.73687744140625	0.9941812354263846
280.0	480.0	-0.641357421875	-0.724273681640625	0.9674252986724154
280.0	500.0	-0.812286376953125	-0.8179931640625	1.1527887814498432
280.0	520.0	-0.547576904296875	-0.8648681640625	1.023639295517805
280.0	540.0	-0.3514404296875	-1.01715087890625	1.076153467716706
280.0	560.0	-0.2659912109375	-1.049072265625	1.082267962567297
280.0	580.0	0.0595703125	-1.010986328125	1.0127398371679757
280.0	600.0	-0.720001220703125	-1.0325927734375	1.2588286593374567
280.0	620.0	-0.84442138671875	-1.1317138671875	1.4120282417616523
280.0	640.0	-0.941864013671875	-1.22650146484375	1.5464196272402775
280.0	660.0	-0.834014892578125	-1.194580078125	1.456915373003948
280.0	680.0	-0.6231689453125	-1.33978271484375	1.477618779454289
280.0	700.0	-0.530670166015625	-1.75335693359375	1.831903753388897
280.0	720.0	-0.591156005859375	-1.53631591796875	1.6461263691065071
280.0	740.0	-0.4368896484375	-1.75030517578125	1.8040068661949362
280.0	760.0	-0.34503173828125	-2.07366943359375	2.1021778755001694
280.0	780.0	-0.16705322265625	-2.18682861328125	2.1931999824606585
280.0	800.0	0.201904296875	-2.3040771484375	2.312906580700671
300.0	0.0	-0.327301025390625	1.903244972229004	1.931182898002345
300.0	20.0	-0.233612060546875	1.9436092376708984	1.9575983918037447
300.0	40.0	0.03533935546875	1.7876815795898438	1.788030844266895
300.0	60.0	0.060394287109375	1.69903564453125	1.7001086998492685
300.0	80.0	1.19207763671875	1.2389068603515625	1.719284531597701
300.0	100.0	0.831817626953125	0.9803466796875	1.2856905447595988
300.0	120.0	0.5787353515625	0.5724258422851562	0.8140061130384962
300.0	140.0	0.395294189453125	0.2366943359375	0.4607403877242554
300.0	160.0	0.1832275390625	-0.2298736572265625	0.293962972766325
300.0	180.0	0.250732421875	-0.6741180419921875	0.7192370137296076
300.0	200.0	0.47454833984375	-0.90264892578125	1.019789787192686
300.0	220.0	0.506744384765625	-0.8695831298828125	1.006461470334697
300.0	240.0	0.600799560546875	-0.986114501953125	1.1547215780938616
300.0	260.0	0.483184814453125	-0.9952392578125	1.1063312095431805
300.0	280.0	0.143310546875	-0.98626708984375	0.9966246461704984
300.0	300.0	-0.085723876953125	-1.0020751953125	1.0057351938460042
300.0	320.0	-0.252410888671875	-0.993499755859375	1.0250624476649037
300.0	340.0	-0.227813720703125	-0.956787109375	0.9835347802730565
300.0	360.0	-0.31060791015625	-0.90435791015625	0.956211537011457
300.0	380.0	-0.43804931640625	-0.90020751953125	1.0011297527416658
300.0	400.0	-0.528594970703125	-0.89117431640625	1.0361487852981273
300.0	420.0	-0.641754150390625	-0.92547607421875	1.1262123927106034
300.0	440.0	-0.771331787109375	-0.867156982421875	1.1605662229999434
300.0	460.0	-0.803985595703125	-0.79840087890625	1.1330652238668264
300.0	480.0	-0.87274169921875	-0.756805419921875	1.1551764008922432
300.0	500.0	-1.119598388671875	-0.7427978515625	1.3435956237657685
300.0	520.0	-0.87579345703125	-0.76263427734375	1.1613032422060878
300.0	540.0	-0.630157470703125	-0.86846923828125	1.0730038470218894
300.0	560.0	-0.5859375	-0.88427734375	1.0607870543025144
300.0	580.0	-0.04925537109375	-1.35040283203125	1.3513008178564843
300.0	600.0	-1.044586181640625	-1.09881591796875	1.5160991763258918
300.0	620.0	-1.28289794921875	-1.1446533203125	1.719319159380278
300.0	640.0	-1.364501953125	-1.245849609375	1.8477031225989147
300.0	660.0	-1.209381103515625	-1.1944580078125	1.6998036904207725
300.0	680.0	-0.806396484375	-1.26800537109375	1.5027018703438677
300.0	700.0	-0.72467041015625	-1.814697265625	1.9540402680658553
300.0	720.0	-0.659576416015625	-1.61175537109375	1.7414925853455616
300.0	740.0	-0.5234375	-1.81488037109375	1.888856155928142
300.0	760.0	-0.401641845703125	-2.14013671875	2.177498874204492
300.0	780.0	-0.23431396484375	-2.2738037109375	2.2858447781933804
300.0	800.0	0.169342041015625	-2.52532958984375	2.531001039943631
320.0	0.0	-0.4644775390625	1.8147637844085693	1.8732610542832702
320.0	20.0	-0.338287353515625	1.843170166015625	1.8739569350544512
320.0	40.0	-0.05499267578125	1.6362953186035156	1.637219155786226
320.0	60.0	0.21942138671875	1.586334228515625	1.6014374884802225
320.0	80.0	1.1475830078125	1.1419525146484375	1.6189509892309508
320.0	100.0	0.652099609375	0.9210968017578125	1.1285624567366657
320.0	120.0	0.51849365234375	0.5202560424804688	0.7345080103431145
320.0	140.0	0.332733154296875	0.22698974609375	0.4027849262324164
320.0	160.0	0.1259765625	-0.362945556640625	0.38418689642476034
320.0	180.0	0.21246337890625	-0.761199951171875	0.7902949152312229
320.0	200.0	0.30096435546875	-1.0697784423828125	1.1113079946845144
320.0	220.0	0.400726318359375	-1.11676025390625	1.1864801081057412
320.0	240.0	0.559478759765625	-1.169189453125	1.2961560322459709
320.0	260.0	0.703155517578125	-1.1453857421875	1.3440000670784846
320.0	280.0	0.46923828125	-1.114471435546875	1.2092274993732017
320.0	300.0	0.23382568359375	-1.089996337890625	1.1147943608231332
320.0	320.0	0.1170654296875	-1.04290771484375	1.049457391468816
320.0	340.0	0.0604248046875	-0.99835205078125	1.0001789711449898
320.0	360.0	-0.0867919921875	-0.915618896484375	0.9197232265780503
320.0	380.0	-0.281524658203125	-0.906829833984375	0.9495243445960274
320.0	400.0	-0.501495361328125	-0.8922119140625	1.0234938676067857
320.0	420.0	-0.6776123046875	-0.94683837890625	1.164328712706906
320.0	440.0	-0.80377197265625	-0.904052734375	1.2096944781880397
320.0	460.0	-0.875732421875	-0.83740234375	1.211672381479848
320.0	480.0	-0.92095947265625	-0.81219482421875	1.2279359847984765
320.0	500.0	-1.191131591796875	-0.736663818359375	1.4005242055231932
320.0	520.0	-1.08056640625	-0.7490234375	1.314785103444801
320.0	540.0	-0.9942626953125	-0.8367919921875	1.299530355735949
320.0	560.0	-0.96490478515625	-0.84283447265625	1.2811757071983405
320.0	580.0	-0.685943603515625	-1.17205810546875	1.3580275511929043
320.0	600.0	-1.71661376953125	-0.9295654296875	1.9521410609416507
320.0	620.0	-1.792510986328125	-0.9620361328125	2.0343571851923787
320.0	640.0	-1.801116943359375	-1.07208251953125	2.096039878518701
320.0	660.0	-1.4942626953125	-1.01580810546875	1.806844517311489
320.0	680.0	-1.05389404296875	-1.11883544921875	1.5370378707870342
320.0	700.0	-0.74554443359375	-1.7706298828125	1.9211888726440285
320.0	720.0	-0.559722900390625	-1.60052490234375	1.695573557308607
320.0	740.0	-0.461181640625	-1.829833984375	1.887056150734062
320.0	760.0	-0.30126953125	-2.174560546875	2.1953307045830006
320.0	780.0	-0.104583740234375	-2.33087158203125	2.3332166831741694
320.0	800.0	0.027618408203125	-2.71661376953125	2.7167541569450964
340.0	0.0	-0.60113525390625	1.8558707237243652	1.9507997684709035
340.0	20.0	-0.42950439453125	1.8316402435302734	1.8813240036318293
340.0	40.0	-0.11358642578125	1.5198707580566406	1.5241092471727304
340.0	60.0	0.151123046875	1.4508094787597656	1.4586590824987058
340.0	80.0	0.718536376953125	1.0461502075195312	1.269143325908497
340.0	100.0	0.431121826171875	0.8635940551757812	0.9652257358445862
340.0	120.0	0.33074951171875	0.46692657470703125	0.5722024691224535
340.0	140.0	0.052001953125	0.0525360107421875	0.07392046775770522
340.0	160.0	0.041412353515625	-0.551513671875	0.553066282907165
340.0	180.0	0.15887451171875	-0.830322265625	0.845385222999849
340.0	200.0	0.288787841796875	-1.1325225830078125	1.1687625159083366
340.0	220.0	0.466705322265625	-1.3092193603515625	1.3899169728262244
340.0	240.0	0.754638671875	-1.2462921142578125	1.456956951714934
340.0	260.0	0.96734619140625	-1.227203369140625	1.562621759498529
340.0	280.0	0.720855712890625	-1.150421142578125	1.357608840608299
340.0	300.0	0.397125244140625	-1.096710205078125	1.1663969021976412
340.0	320.0	0.228790283203125	-1.063568115234375	1.087898032644313
340.0	340.0	0.149810791015625	-1.0372314453125	1.0479944390357159
340.0	360.0	0.0008544921875	-0.94036865234375	0.9403690405727418
340.0	380.0	-0.201507568359375	-0.934295654296875	0.9557790904514148
340.0	400.0	-0.460357666015625	-0.87115478515625	0.9853120522758188
340.0	420.0	-0.9114990234375	-0.77978515625	1.199539644878548
340.0	440.0	-1.1590576171875	-0.69879150390625	1.353412031087327
340.0	460.0	-1.288665771484375	-0.66632080078125	1.45073873600631
340.0	480.0	-1.29998779296875	-0.65093994140625	1.4538538678924144
340.0	500.0	-1.333160400390625	-0.73583984375	1.5227530754589582
340.0	520.0	-1.19097900390625	-0.78839111328125	1.4282827224490158
340.0	540.0	-1.199737548828125	-0.8055419921875	1.4450841107857784
340.0	560.0	-1.1917724609375	-0.8028564453125	1.4369760159546325
340.0	580.0	-1.197479248046875	-0.92681884765625	1.514248898257406
340.0	600.0	-1.864654541015625	-0.577880859375	1.9521482640829768
340.0	620.0	-1.687744140625	-0.61376953125	1.7958823240137045
340.0	640.0	-1.542327880859375	-0.74017333984375	1.7107401512478808
340.0	660.0	-1.291259765625	-0.70709228515625	1.472185885698344
340.0	680.0	-0.80267333984375	-0.84893798828125	1.168323670239945
340.0	700.0	-0.75787353515625	-1.64111328125	1.807657350601981
340.0	720.0	-0.63427734375	-1.60089111328125	1.7219640255758641
340.0	740.0	-0.54534912109375	-1.8258056640625	1.9055109516348712
340.0	760.0	-0.373870849609375	-2.12042236328125	2.153130374801042
340.0	780.0	-0.161285400390625	-2.40106201171875	2.4064728887934836
340.0	800.0	0.033233642578125	-2.718994140625	2.719197236640272
360.0	0.0	-0.615509033203125	1.6961052417755127	1.8043348805399224
360.0	20.0	-0.447296142578125	1.63818359375	1.6981517382133244
360.0	40.0	-0.223541259765625	1.374969482421875	1.3930225311921849
360.0	60.0	-0.18695068359375	1.3261146545410156	1.339227626314738
360.0	80.0	0.344207763671875	0.9416122436523438	1.0025530419723407
360.0	100.0	0.169708251953125	0.7644882202148438	0.7830984163106479
360.0	120.0	0.131683349609375	0.32846832275390625	0.353881256380031
360.0	140.0	-0.180267333984375	-0.1796417236328125	0.2544945197280326
360.0	160.0	-0.0299072265625	-0.70440673828125	0.7050413428563534
360.0	180.0	0.120574951171875	-0.972900390625	0.9803435565802315
360.0	200.0	0.285614013671875	-1.1938934326171875	1.2275817256916985
360.0	220.0	0.515533447265625	-1.5690460205078125	1.6515689963549758
360.0	240.0	0.805450439453125	-1.47540283203125	1.6809413812447669
360.0	260.0	0.986846923828125	-1.400970458984375	1.713646719139019
360.0	280.0	0.799407958984375	-1.216033935546875	1.4552634185222912
360.0	300.0	0.423553466796875	-0.834014892578125	0.9354027903944657
360.0	320.0	0.26715087890625	-0.815032958984375	0.857699432395293
360.0	340.0	0.226837158203125	-0.7894287109375	0.8213725013622701
360.0	360.0	0.10662841796875	-0.66400146484375	0.672508412462747
360.0	380.0	-0.1571044921875	-0.72076416015625	0.7376874650088862
360.0	400.0	-0.481842041015625	-0.736297607421875	0.8799465433679939
360.0	420.0	-1.043426513671875	-0.533172607421875	1.1717559126108494
360.0	440.0	-1.316619873046875	-0.348785400390625	1.3620349281966369
360.0	460.0	-1.450286865234375	-0.356048583984375	1.4933528001207983
360.0	480.0	-1.483001708984375	-0.40240478515625	1.5366273718658094
360.0	500.0	-1.547637939453125	-0.724945068359375	1.70901390976589
360.0	520.0	-1.4515380859375	-0.76788330078125	1.6421350670836454
360.0	540.0	-1.469573974609375	-0.77557373046875	1.6616745404086835
360.0	560.0	-1.476898193359375	-0.7425537109375	1.6530620941680436
360.0	580.0	-1.564422607421875	-0.66815185546875	1.7011305054518866
360.0	600.0	-2.08087158203125	-0.35614013671875	2.1111282144595784
360.0	620.0	-1.668792724609375	-0.2310791015625	1.6847156166214265
360.0	640.0	-1.351043701171875	-0.33746337890625	1.3925518355088338
360.0	660.0	-1.004547119140625	-0.3336181640625	1.058497044854714
360.0	680.0	-0.5958251953125	-0.47796630859375	0.7638451777159522
360.0	700.0	-0.6781005859375	-1.5399169921875	1.6826065337673504
360.0	720.0	-0.608642578125	-1.55670166015625	1.6714562054208515
360.0	740.0	-0.515716552734375	-1.7510986328125	1.8254615812451473
360.0	760.0	-0.488616943359375	-1.8675537109375	1.930415338877695
360.0	780.0	-0.3360595703125	-2.0047607421875	2.03273256190154
360.0	800.0	-0.1871337890625	-1.9910888671875	1.9998634783521825
380.0	0.0	-0.795440673828125	1.6744974851608276	1.853825151784838
380.0	20.0	-0.574249267578125	1.5790462493896484	1.6802229849116839
380.0	40.0	-0.366058349609375	1.3626861572265625	1.4109969094280947
380.0	60.0	0.26763916015625	1.2304458618164062	1.2592171134916574
380.0	80.0	0.128387451171875	0.8442001342773438	0.8539070232363098
380.0	100.0	-0.056976318359375	0.6165313720703125	0.6191584882731488
380.0	120.0	0.01983642578125	0.2009429931640625	0.2019197124837184
380.0	140.0	-0.176483154296875	-0.3446044921875	0.3871673537197827
380.0	160.0	-0.123199462890625	-0.8286590576171875	0.8377672358283915
380.0	180.0	0.100494384765625	-1.1539764404296875	1.1583439672377949
380.0	200.0	0.22967529296875	-1.376495361328125	1.3955250696272448
380.0	220.0	0.479888916015625	-1.8919677734375	1.9518799726009546
380.0	240.0	0.667327880859375	-1.8830413818359375	1.9977916173312122
380.0	260.0	0.57452392578125	-1.77313232421875	1.8638873304157861
380.0	280.0	0.56195068359375	-1.29986572265625	1.4161353987977767
380.0	300.0	0.096038818359375	-0.53204345703125	0.540641928453231
380.0	320.0	0.068359375	-0.553863525390625	0.5580661330958205
380.0	340.0	0.179290771484375	-0.533355712890625	0.5626841895881998
380.0	360.0	0.2047119140625	-0.466796875	0.5097119679474851
380.0	380.0	-0.129150390625	-0.60894775390625	0.6224927231591201
380.0	400.0	-0.468414306640625	-0.747406005859375	0.8820587850366219
380.0	420.0	-1.013458251953125	-0.54376220703125	1.1501195443289274
380.0	440.0	-1.286529541015625	-0.3748779296875	1.3400342242169268
380.0	460.0	-1.480010986328125	-0.29486083984375	1.5090975563313695
380.0	480.0	-1.537078857421875	-0.3839111328125	1.5842976904075552
380.0	500.0	-1.647125244140625	-0.50823974609375	1.7237543935824364
380.0	520.0	-1.615692138671875	-0.621337890625	1.7310464642211143
380.0	540.0	-1.696014404296875	-0.61346435546875	1.8035529864723057
380.0	560.0	-1.674041748046875	-0.55889892578125	1.7648750050480266
380.0	580.0	-1.672027587890625	-0.54058837890625	1.757245586159154
380.0	600.0	-1.69384765625	0.13470458984375	1.699195459359691
380.0	620.0	-1.10699462890625	0.1429443359375	1.1161855542892047
380.0	640.0	-0.662445068359375	0.0458984375	0.6640332334744989
380.0	660.0	-0.426055908203125	0.03369140625	0.42738594708985483
380.0	680.0	-0.296661376953125	-0.10784912109375	0.3156571011341555
380.0	700.0	-0.627105712890625	-1.41546630859375	1.5481622802226116
380.0	720.0	-0.51885986328125	-1.45684814453125	1.5464870105980144
380.0	740.0	-0.357025146484375	-1.60174560546875	1.6410533019559852
380.0	760.0	-0.4083251953125	-1.42877197265625	1.4859740290378642
380.0	780.0	-0.3619384765625	-1.40252685546875	1.4484754195799951
380.0	800.0	-0.694732666015625	-1.1912841796875	1.3790618093482605
400.0	0.0	0.244720458984375	1.5567057132720947	1.5758238419250752
400.0	20.0	0.238525390625	1.5114994049072266	1.5302041736342602
400.0	40.0	0.170745849609375	1.3631591796875	1.3738111567188285
400.0	60.0	-0.0291748046875	1.1051826477050781	1.1055676614377614
400.0	80.0	-0.0753173828125	0.7757186889648438	0.7793665328733719
400.0	100.0	-0.180328369140625	0.48575592041015625	0.5181477925557877
400.0	120.0	-0.22821044921875	0.0823211669921875	0.24260417075470753
400.0	140.0	-0.2127685546875	-0.6398468017578125	0.6742954749837115
400.0	160.0	-0.082427978515625	-1.0436859130859375	1.0469358417860186
400.0	180.0	0.1558837890625	-1.3947601318359375	1.4034441852284272
400.0	200.0	0.198974609375	-1.5728302001953125	1.5853661198039906
400.0	220.0	0.425140380859375	-2.1287841796875	2.170821601865302
400.0	240.0	0.403656005859375	-1.954498291015625	1.9957459108436981
400.0	260.0	-0.134185791015625	-1.743316650390625	1.7484732683228754
400.0	280.0	-2.908477783203125	0.5736083984375	2.96450157870496
400.0	300.0	-3.478546142578125	0.802093505859375	3.5698231410235066
400.0	320.0	-2.792877197265625	0.369903564453125	2.817266704804751
400.0	340.0	-2.711151123046875	0.371917724609375	2.7365421988116583
400.0	360.0	-1.492950439453125	-0.04510498046875	1.4936316393027986
400.0	380.0	-0.4071044921875	-0.657257080078125	0.7731241406605184
400.0	400.0	-0.545501708984375	-0.778717041015625	0.9507746023495812
400.0	420.0	-0.930694580078125	-0.585662841796875	1.0996332868954035
400.0	440.0	-1.142547607421875	-0.437042236328125	1.223282858361115
400.0	460.0	-1.374786376953125	-0.33673095703125	1.41542407768099
400.0	480.0	-1.4945068359375	-0.34765625	1.5344104896760775
400.0	500.0	-1.596221923828125	-0.528533935546875	1.6814495386820947
400.0	520.0	-1.61370849609375	-0.6597900390625	1.7433811992823738
400.0	540.0	-1.6651611328125	-0.6148681640625	1.7750561842958654
400.0	560.0	-1.666900634765625	-0.5263671875	1.748033221154193
400.0	580.0	-1.70806884765625	-0.4156494140625	1.7579145666795783
400.0	600.0	-1.597076416015625	0.58074951171875	1.6993890296088416
400.0	620.0	-1.7335205078125	0.375	1.773617306807336
400.0	640.0	-1.45330810546875	0.294189453125	1.482785177883551
400.0	660.0	-0.965728759765625	0.257080078125	0.9993608977777789
400.0	680.0	-0.70050048828125	0.12066650390625	0.7108173740471083
400.0	700.0	-0.5262451171875	-1.21917724609375	1.3279032648338605
400.0	720.0	-0.38861083984375	-1.34100341796875	1.3961764042727318
400.0	740.0	0.049835205078125	-1.28546142578125	1.2864270771546837
400.0	760.0	-0.26385498046875	-1.095703125	1.1270247507721072
400.0	780.0	-0.23919677734375	-1.0601806640625	1.0868293972577476
400.0	800.0	-0.556121826171875	-0.90478515625	1.062029973454176
420.0	0.0	0.164764404296875	1.4830322265625	1.492156792681731
420.0	20.0	0.173858642578125	1.457427978515625	1.4677612681084242
420.0	40.0	0.070556640625	1.3600692749023438	1.361898187115936
420.0	60.0	-0.102020263671875	1.0154838562011719	1.020595706636512
420.0	80.0	-0.0509033203125	0.7301483154296875	0.7319205630009635
420.0	100.0	-0.196197509765625	0.31571197509765625	0.3717089103832401
420.0	120.0	-0.21478271484375	-0.1640777587890625	0.27028341703643866
420.0	140.0	-0.14544677734375	-0.8907928466796875	0.9025888658383636
420.0	160.0	-0.027374267578125	-1.217620849609375	1.2179285216829825
420.0	180.0	0.24371337890625	-1.645172119140625	1.663125825863923
420.0	200.0	0.13043212890625	-1.879486083984375	1.884006496841754
420.0	220.0	0.3837890625	-2.384368896484375	2.4150588148152305
420.0	240.0	0.19305419921875	-1.974609375	1.9840242205361012
420.0	260.0	-0.75830078125	-1.01287841796875	1.2652836695505234
420.0	280.0	-2.7779541015625	0.033203125	2.7781525224324315
420.0	300.0	-3.576324462890625	0.258697509765625	3.58566884491985
420.0	320.0	-3.607666015625	0.184783935546875	3.6123952141386404
420.0	340.0	-4.263763427734375	0.352264404296875	4.278290403679935
420.0	360.0	-2.449859619140625	-0.107940673828125	2.452236396141758
420.0	380.0	-0.574798583984375	-0.6744384765625	0.8861493501765876
420.0	400.0	-0.587371826171875	-0.71881103515625	0.9282752643709101
420.0	420.0	-0.631622314453125	-0.48126220703125	0.7940781196026698
420.0	440.0	-0.8616943359375	-0.347442626953125	0.9291036043471457
420.0	460.0	-1.111572265625	-0.227203369140625	1.134554658293529
420.0	480.0	-1.379180908203125	-0.17828369140625	1.390656338630589
420.0	500.0	-1.59027099609375	-0.348724365234375	1.6280572852099295
420.0	520.0	-1.711822509765625	-0.556884765625	1.8001269252820742
420.0	540.0	-1.73321533203125	-0.571533203125	1.825016599777251
420.0	560.0	-1.727264404296875	-0.45098876953125	1.7851703539422643
420.0	580.0	-1.711090087890625	-0.2252197265625	1.725848549007251
420.0	600.0	-1.596923828125	0.817626953125	1.79406787700741
420.0	620.0	-2.20867919921875	0.60009765625	2.2887509698738135
420.0	640.0	-2.077301025390625	0.5570068359375	2.1506827207587005
420.0	660.0	-1.86651611328125	0.52496337890625	1.9389350041533655
420.0	680.0	-1.751495361328125	0.40283203125	1.7972227591912306
420.0	700.0	-1.0233154296875	-0.9798583984375	1.4167910747972035
420.0	720.0	0.083587646484375	-0.60443115234375	0.6101835072897254
420.0	740.0	0.228759765625	-0.82293701171875	0.8541407118416678
420.0	760.0	-0.113739013671875	-1.0479736328125	1.0541277428762035
420.0	780.0	0.097412109375	-1.068359375	1.0727911601067925
420.0	800.0	-0.160980224609375	-0.9822998046875	0.9954032042365473
440.0	0.0	0.556671142578125	1.4528944492340088	1.5558872200754876
440.0	20.0	0.56219482421875	1.4184589385986328	1.5258075831731572
440.0	40.0	0.51324462890625	1.3380126953125	1.4330729297277705
440.0	60.0	0.030059814453125	0.9138374328613281	0.9143316937214517
440.0	80.0	-0.0247802734375	0.6388931274414062	0.6393735138739313
440.0	100.0	-0.073638916015625	0.12931060791015625	0.1488083440874551
440.0	120.0	-0.073944091796875	-0.40798187255859375	0.4146286736925961
440.0	140.0	0.03778076171875	-1.0911865234375	1.0918403797660474
440.0	160.0	0.084808349609375	-1.3675994873046875	1.3702265556613293
440.0	180.0	0.25579833984375	-1.82342529296875	1.8412801497069886
440.0	200.0	-0.026336669921875	-2.104827880859375	2.104992643271121
440.0	220.0	-0.034088134765625	-2.43450927734375	2.4347479176301983
440.0	240.0	-0.623748779296875	-1.7564697265625	1.8639335932390095
440.0	260.0	-2.024383544921875	-0.4903564453125	2.082925390024801
440.0	280.0	-3.683197021484375	0.210174560546875	3.689188751605486
440.0	300.0	-5.3155517578125	-0.0152587890625	5.315573658658792
440.0	320.0	-5.627532958984375	-0.108642578125	5.6285815632570415
440.0	340.0	-6.98211669921875	-0.428741455078125	6.995267888852567
440.0	360.0	-6.618682861328125	-0.796966552734375	6.66649221892713
440.0	380.0	-0.666229248046875	-0.780242919921875	1.025982663129021
440.0	400.0	-0.556427001953125	-0.512847900390625	0.7567192196829782
440.0	420.0	-0.65411376953125	-0.21588134765625	0.6888175228289855
440.0	440.0	-0.81805419921875	-0.124664306640625	0.8274985572250976
440.0	460.0	-1.09381103515625	-0.01007080078125	1.0938573954853361
440.0	480.0	-1.33172607421875	0.065032958984375	1.3333130249526355
440.0	500.0	-1.52557373046875	0.078033447265625	1.5275681411932154
440.0	520.0	-1.66912841796875	-0.09619140625	1.6718978624028487
440.0	540.0	-1.716094970703125	-0.144775390625	1.722191006306554
440.0	560.0	-1.700897216796875	-0.0435791015625	1.7014554005910205
440.0	580.0	-1.685577392578125	0.25909423828125	1.7053741438995174
440.0	600.0	-1.960662841796875	1.1314697265625	2.2637187372397696
440.0	620.0	-2.622955322265625	0.95806884765625	2.7924524238473505
440.0	640.0	-2.580718994140625	0.95452880859375	2.7515878639712024
440.0	660.0	-2.43310546875	0.93621826171875	2.607011096185982
440.0	680.0	-2.029327392578125	0.761474609375	2.1674900800212997
440.0	700.0	-0.87994384765625	-0.42633056640625	0.9777826583041651
440.0	720.0	0.825714111328125	0.26678466796875	0.8677429646557737
440.0	740.0	0.448822021484375	-0.7581787109375	0.8810653577846368
440.0	760.0	0.20391845703125	-1.12200927734375	1.140389212314572
440.0	780.0	0.4302978515625	-1.153564453125	1.2312055833908826
440.0	800.0	-0.00787353515625	-1.08172607421875	1.0817547283005355
460.0	0.0	0.605926513671875	1.5043103694915771	1.6217572653546024
460.0	20.0	0.65093994140625	1.4918346405029297	1.6276650152664944
460.0	40.0	0.669281005859375	1.4367599487304688	1.5849972287294751
460.0	60.0	0.288482666015625	0.9205780029296875	0.9647207409761098
460.0	80.0	0.13726806640625	0.5684280395507812	0.5847674394171201
460.0	100.0	0.045928955078125	-0.05469512939453125	0.07142146801944735
460.0	120.0	0.090118408203125	-0.677276611328125	0.6832458823506902
460.0	140.0	0.08392333984375	-1.282257080078125	1.2850005238835542
460.0	160.0	0.182647705078125	-1.49560546875	1.5067169283993636
460.0	180.0	0.272857666015625	-1.9673614501953125	1.9861929366549709
460.0	200.0	-0.038604736328125	-2.325439453125	2.325759870626644
460.0	220.0	-0.288726806640625	-2.4813232421875	2.4980648912894114
460.0	240.0	-0.859161376953125	-1.727935791015625	1.9297461930318152
460.0	260.0	-2.638092041015625	-0.409393310546875	2.6696689868952883
460.0	280.0	-6.590484619140625	-0.044952392578125	6.590637923048697
460.0	300.0	-7.46783447265625	-0.360321044921875	7.476522117027852
460.0	320.0	-7.468170166015625	-0.452545166015625	7.481868934688041
460.0	340.0	-8.091552734375	-0.835357666015625	8.134558874539087
460.0	360.0	-8.1180419921875	-0.85015869140625	8.162436865758483
460.0	380.0	-0.692352294921875	-0.81402587890625	1.06863924306226
460.0	400.0	-0.70135498046875	-0.223968505859375	0.7362477166315706
460.0	420.0	-0.921295166015625	0.028411865234375	0.9217331593307546
460.0	440.0	-1.005126953125	0.077484130859375	1.0081091123650152
460.0	460.0	-1.156463623046875	0.135589599609375	1.1643850956418735
460.0	480.0	-1.40460205078125	0.2037353515625	1.419300889358979
460.0	500.0	-1.583648681640625	0.239593505859375	1.6016704389205902
460.0	520.0	-1.81103515625	0.2431640625	1.8272868134107918
460.0	540.0	-1.90411376953125	0.2335205078125	1.9183798046496199
460.0	560.0	-2.0465087890625	0.25726318359375	2.0626154681236275
460.0	580.0	-2.149566650390625	0.67523193359375	2.2531255953932807
460.0	600.0	-2.2838134765625	1.35791015625	2.6570141113993717
460.0	620.0	-2.7618408203125	1.44781494140625	3.1183221163477652
460.0	640.0	-2.580352783203125	1.51385498046875	2.9916512810944647
460.0	660.0	-2.4034423828125	1.54327392578125	2.856261489691674
460.0	680.0	-1.98309326171875	1.3740234375	2.4125918203197214
460.0	700.0	-0.32586669921875	0.86181640625	0.9213667151256271
460.0	720.0	0.97021484375	0.729248046875	1.2137213670788856
460.0	740.0	1.147796630859375	-1.01275634765625	1.5307228767906225
460.0	760.0	1.4447021484375	-1.29913330078125	1.9429131815134495
460.0	780.0	1.650726318359375	-1.33331298828125	2.121938006362055
460.0	800.0	1.1395263671875	-1.269287109375	1.7057579275914518
480.0	0.0	0.59759521484375	1.5791558027267456	1.6884469461874423
480.0	20.0	0.63677978515625	1.5837421417236328	1.7069644595758282
480.0	40.0	0.7076416015625	1.5603523254394531	1.7133172548498568
480.0	60.0	0.501617431640625	1.1823692321777344	1.284374185713144
480.0	80.0	0.27227783203125	0.6768722534179688	0.7295829392623957
480.0	100.0	0.109222412109375	-0.23407745361328125	0.2583056127866136
480.0	120.0	0.095184326171875	-0.8658676147460938	0.8710836826705478
480.0	140.0	0.099456787109375	-1.3239593505859375	1.3276897282520705
480.0	160.0	0.22869873046875	-1.5224456787109375	1.5395271851914876
480.0	180.0	0.213409423828125	-2.1169281005859375	2.127657906062212
480.0	200.0	-0.108856201171875	-2.532684326171875	2.535022597250418
480.0	220.0	-0.51373291015625	-2.4877777099609375	2.5402675916438597
480.0	240.0	-1.02972412109375	-1.8111572265625	2.083416008600266
480.0	260.0	-2.4322509765625	-0.41015625	2.4665913651035303
480.0	280.0	-5.095550537109375	-0.42535400390625	5.11327305205528
480.0	300.0	-6.66729736328125	-0.781890869140625	6.712987968234606
480.0	320.0	-6.671112060546875	-0.814971923828125	6.720707950878545
480.0	340.0	-7.20977783203125	-1.365966796875	7.338035273655625
480.0	360.0	-7.22930908203125	-1.186370849609375	7.326007479954029
480.0	380.0	-0.34808349609375	-0.78692626953125	0.8604737497049036
480.0	400.0	-0.768463134765625	-0.05316162109375	0.7702997776522635
480.0	420.0	-1.084197998046875	0.185394287109375	1.0999346983624279
480.0	440.0	-1.201690673828125	0.256103515625	1.2286779424572485
480.0	460.0	-1.25042724609375	0.222412109375	1.27005332335703
480.0	480.0	-1.499114990234375	0.258941650390625	1.5213140807382382
480.0	500.0	-1.6822509765625	0.30828857421875	1.7102661176376368
480.0	520.0	-1.906707763671875	0.30230712890625	1.930524306045936
480.0	540.0	-2.13885498046875	0.37091064453125	2.170777587341127
480.0	560.0	-2.269866943359375	0.44818115234375	2.3136901879620364
480.0	580.0	-2.505401611328125	0.943359375	2.6771186272643868
480.0	600.0	-2.553955078125	1.5008544921875	2.962304972112067
480.0	620.0	-2.668731689453125	1.69970703125	3.1640374243001643
480.0	640.0	-2.4971923828125	1.83453369140625	3.098626092590297
480.0	660.0	-2.356536865234375	1.98846435546875	3.083383934929026
480.0	680.0	-1.929412841796875	2.03125	2.8015371631643036
480.0	700.0	-0.61785888671875	1.50341796875	1.6254276953029037
480.0	720.0	0.541534423828125	0.8001708984375	0.9661951142999716
480.0	740.0	3.62371826171875	-1.7587890625	4.027986222255929
480.0	760.0	4.104034423828125	-1.6466064453125	4.422037012250227
480.0	780.0	4.306121826171875	-1.65948486328125	4.61482125258318
480.0	800.0	4.39324951171875	-1.66925048828125	4.69968493250816
500.0	0.0	0.511962890625	1.4917092323303223	1.5771183960618256
500.0	20.0	0.46368408203125	1.52117919921875	1.5902795616070027
500.0	40.0	0.4942626953125	1.509674072265625	1.5885249184223245
500.0	60.0	0.418609619140625	1.3341598510742188	1.398290571181627
500.0	80.0	0.2867431640625	0.9393081665039062	0.9821005415931221
500.0	100.0	0.175537109375	-0.14841461181640625	0.22986990618248676
500.0	120.0	0.03729248046875	-0.9682846069335938	0.9690024814849837
500.0	140.0	0.045074462890625	-1.3242034912109375	1.3249704122508221
500.0	160.0	0.2762451171875	-1.5357513427734375	1.560398523326766
500.0	180.0	0.110076904296875	-2.2093505859375	2.2120910777908667
500.0	200.0	-0.232086181640625	-2.568756103515625	2.57921924524793
500.0	220.0	-0.554046630859375	-2.5108184814453125	2.5712209387631337
500.0	240.0	-0.93304443359375	-1.9281158447265625	2.1420090162615812
500.0	260.0	-1.669769287109375	-0.06805419921875	1.6711555421938007
500.0	280.0	-2.9361572265625	0.02984619140625	2.9363089166905874
500.0	300.0	-5.800323486328125	-1.27227783203125	5.93821887672792
500.0	320.0	-5.8304443359375	-1.338470458984375	5.982105342104862
500.0	340.0	-6.30169677734375	-2.201019287109375	6.6750182153917805
500.0	360.0	-4.50762939453125	-2.1087646484375	4.976505912881235
500.0	380.0	-0.140411376953125	-0.871429443359375	0.8826690373698982
500.0	400.0	-0.785430908203125	0.002777099609375	0.7854358177744546
500.0	420.0	-1.102386474609375	0.280853271484375	1.1376003250285938
500.0	440.0	-1.240814208984375	0.358734130859375	1.2916307823294362
500.0	460.0	-1.374420166015625	0.321258544921875	1.411466558383775
500.0	480.0	-1.600616455078125	0.355560302734375	1.6396329361010724
500.0	500.0	-1.7891845703125	0.416107177734375	1.8369340244021808
500.0	520.0	-2.009490966796875	0.45379638671875	2.060093470267122
500.0	540.0	-2.12213134765625	0.556396484375	2.193859271815353
500.0	560.0	-2.193450927734375	0.66748046875	2.29276190402351
500.0	580.0	-2.41082763671875	1.04754638671875	2.628581999157421
500.0	600.0	-2.615264892578125	1.2811279296875	2.9121983501432473
500.0	620.0	-2.720367431640625	1.43310546875	3.074766698091445
500.0	640.0	-2.370513916015625	1.68865966796875	2.910482382741401
500.0	660.0	-2.07281494140625	1.9796142578125	2.8662579072811174
500.0	680.0	-1.610321044921875	1.89501953125	2.4868117925442705
500.0	700.0	-1.079742431640625	1.8148193359375	2.111732213321054
500.0	720.0	-0.39544677734375	1.20098876953125	1.2644177230060258
500.0	740.0	3.44207763671875	-2.0662841796875	4.014651761787836
500.0	760.0	4.211883544921875	-1.7095947265625	4.545621753409974
500.0	780.0	4.37066650390625	-1.71295166015625	4.69435076218215
500.0	800.0	4.4576416015625	-1.7254638671875	4.779936631896947
520.0	0.0	0.278076171875	1.4647798538208008	1.4909414400049188
520.0	20.0	0.337890625	1.4670429229736328	1.5054517635281148
520.0	40.0	0.36138916015625	1.4609451293945312	1.5049793341371978
520.0	60.0	0.3641357421875	1.3268318176269531	1.3758915331542982
520.0	80.0	0.32666015625	1.0737991333007812	1.1223864915254387
520.0	100.0	0.279296875	0.32476806640625	0.4283468703539458
520.0	120.0	0.2001953125	-0.7675018310546875	0.7931817092062012
520.0	140.0	0.14337158203125	-1.129119873046875	1.1381858803567784
520.0	160.0	0.1676025390625	-1.451080322265625	1.460727460126189
520.0	180.0	0.01995849609375	-2.220703125	2.220792811351633
520.0	200.0	-0.2020263671875	-2.42431640625	2.4327196078981017
520.0	220.0	-0.2906494140625	-2.3990325927734375	2.4165749446446134
520.0	240.0	-0.5841064453125	-2.0098114013671875	2.0929697103687723
520.0	260.0	-1.2384033203125	-0.28912353515625	1.2717056272354352
520.0	280.0	-2.39215087890625	0.091644287109375	2.393905700484405
520.0	300.0	-3.6507568359375	-0.624237060546875	3.703740998356201
520.0	320.0	-3.81719970703125	-0.8514404296875	3.9110055495570313
520.0	340.0	-5.85943603515625	-2.321441650390625	6.302545675063049
520.0	360.0	-3.30267333984375	-1.686614990234375	3.7084122363887717
520.0	380.0	-0.207275390625	-0.55316162109375	0.5907206333029276
520.0	400.0	-0.84674072265625	0.006317138671875	0.8467642869449727
520.0	420.0	-1.13671875	0.2886962890625	1.1728064903981479
520.0	440.0	-1.2818603515625	0.396942138671875	1.3419124495887718
520.0	460.0	-1.3828125	0.38580322265625	1.435623396566174
520.0	480.0	-1.617431640625	0.51324462890625	1.6969104753038664
520.0	500.0	-1.76959228515625	0.588958740234375	1.8650279497591935
520.0	520.0	-1.90972900390625	0.620361328125	2.0079624114494203
520.0	540.0	-2.04071044921875	0.716796875	2.1629370997697457
520.0	560.0	-2.09423828125	0.79193115234375	2.2389705064393888
520.0	580.0	-2.210205078125	1.04449462890625	2.444580846931339
520.0	600.0	-2.11541748046875	1.2247314453125	2.4443727681779635
520.0	620.0	-1.9996337890625	1.436279296875	2.4619978694126026
520.0	640.0	-1.90570068359375	1.4617919921875	2.4017766182293445
520.0	660.0	-1.75518798828125	1.5186767578125	2.3210049480616513
520.0	680.0	-1.5269775390625	1.45648193359375	2.110213265925119
520.0	700.0	-1.044677734375	1.23040771484375	1.6140801446786655
520.0	720.0	-0.289306640625	0.87896728515625	0.9253549700977843
520.0	740.0	3.38592529296875	-2.5333251953125	4.22873818470364
520.0	760.0	4.24261474609375	-1.79632568359375	4.60722973654567
520.0	780.0	4.39398193359375	-1.7877197265625	4.743734715758141
520.0	800.0	4.493896484375	-1.788818359375	4.836835405005535
540.0	0.0	-0.0712890625	1.490909218788147	1.4926126185650488
540.0	20.0	0.1702880859375	1.4463272094726562	1.4563174204386962
540.0	40.0	0.25885009765625	1.4348220825195312	1.457984149962658
540.0	60.0	0.30340576171875	1.327789306640625	1.3620130319028987
540.0	80.0	0.3209228515625	1.1802520751953125	1.223105243900887
540.0	100.0	0.32843017578125	0.9454116821289062	1.000834466367696
540.0	120.0	0.20721435546875	0.3865509033203125	0.43858795009676116
540.0	140.0	-0.01318359375	-0.4286651611328125	0.4288678438787235
540.0	160.0	-0.12872314453125	-1.259185791015625	1.2657481993799786
540.0	180.0	-0.1566162109375	-2.2940826416015625	2.2994224935896455
540.0	200.0	-0.1849365234375	-2.236236572265625	2.2438706568872147
540.0	220.0	-0.0299072265625	-2.2404937744140625	2.240693373799466
540.0	240.0	-0.069091796875	-2.0442962646484375	2.0454634912535035
540.0	260.0	-0.25909423828125	-1.012603759765625	1.0452254295614993
540.0	280.0	-0.402099609375	0.104278564453125	0.41540114932909383
540.0	300.0	-0.41302490234375	0.034698486328125	0.4144798606802595
540.0	320.0	-0.34564208984375	-0.051910400390625	0.3495184457797184
540.0	340.0	-0.08282470703125	-0.185699462890625	0.20333278784465383
540.0	360.0	0.2518310546875	-0.415863037109375	0.4861696676458251
540.0	380.0	-0.10675048828125	-0.49652099609375	0.5078668785323719
540.0	400.0	-0.54107666015625	-0.0557861328125	0.5439448913079485
540.0	420.0	-0.72137451171875	0.274139404296875	0.7717082344679953
540.0	440.0	-0.8988037109375	0.449005126953125	1.0047157383186613
540.0	460.0	-1.016357421875	0.52191162109375	1.1425297148140625
540.0	480.0	-1.2410888671875	0.7210693359375	1.4353545079478098
540.0	500.0	-1.294921875	0.726654052734375	1.4848733194144232
540.0	520.0	-1.2481689453125	0.8111572265625	1.488590528737532
540.0	540.0	-1.3157958984375	0.79290771484375	1.5362361441535235
540.0	560.0	-0.95257568359375	0.89141845703125	1.3046176828903073
540.0	580.0	-1.11138916015625	1.02874755859375	1.514433030749599
540.0	600.0	-1.16851806640625	0.980712890625	1.525526874675056
540.0	620.0	-1.194580078125	0.898193359375	1.4945811700534966
540.0	640.0	-1.2353515625	0.87677001953125	1.5148660502235898
540.0	660.0	-1.2374267578125	0.74609375	1.444950125346691
540.0	680.0	-1.0955810546875	0.58349609375	1.241275770653598
540.0	700.0	-0.4932861328125	-0.05682373046875	0.4965482304565152
540.0	720.0	0.90667724609375	-1.36297607421875	1.6369995135848092
540.0	740.0	3.3271484375	-2.9705810546875	4.460299152257278
540.0	760.0	4.279296875	-1.86309814453125	4.667281482891358
540.0	780.0	4.4478759765625	-1.8111572265625	4.802488022078908
540.0	800.0	4.54266357421875	-1.81591796875	4.892172361820768
560.0	0.0	-0.31243896484375	1.4397046566009521	1.4732167542459933
560.0	20.0	-0.0198974609375	1.3849430084228516	1.3850859343488757
560.0	40.0	0.13348388671875	1.3710670471191406	1.3775495619793663
560.0	60.0	0.22174072265625	1.2611846923828125	1.2805294906345754
560.0	80.0	0.29058837890625	1.19842529296875	1.2331523785739524
560.0	100.0	0.3446044921875	1.1596603393554688	1.209778640375935
560.0	120.0	0.35205078125	1.0719528198242188	1.1282830320924928
560.0	140.0	0.2236328125	0.787506103515625	0.8186436941069188
560.0	160.0	0.03851318359375	0.203887939453125	0.2074935111394259
560.0	180.0	0.02423095703125	-1.623199462890625	1.6233803114510978
560.0	200.0	0.05120849609375	-1.6450042724609375	1.6458011321198323
560.0	220.0	-0.00799560546875	-1.7184600830078125	1.718478683777611
560.0	240.0	-0.0811767578125	-1.57818603515625	1.580272390308441
560.0	260.0	-0.1455078125	-0.95001220703125	0.9610908994506824
560.0	280.0	-0.3763427734375	0.109405517578125	0.39192276075161403
560.0	300.0	-0.4503173828125	0.0032958984375	0.4503294440846723
560.0	320.0	-0.4019775390625	-0.075653076171875	0.409034631596166
560.0	340.0	-0.189453125	-0.1585693359375	0.24705610875249645
560.0	360.0	0.1217041015625	-0.326019287109375	0.3479949193658442
560.0	380.0	0.2213134765625	-0.47686767578125	0.5257208718637597
560.0	400.0	0.1722412109375	-0.056732177734375	0.18134380258421043
560.0	420.0	0.02520751953125	0.39959716796875	0.40039145306757457
560.0	440.0	-0.10858154296875	0.565185546875	0.5755212019290578
560.0	460.0	-0.08905029296875	0.740478515625	0.7458139089478176
560.0	480.0	0.064208984375	0.92669677734375	0.9289185706044211
560.0	500.0	0.1934814453125	0.850128173828125	0.8718675252677763
560.0	520.0	0.21771240234375	4.5811767578125	4.586347040560247
560.0	540.0	-0.88214111328125	4.4072265625	4.494643358148302
560.0	560.0	-1.4248046875	4.3074951171875	4.53702353775205
560.0	580.0	-1.61199951171875	4.19720458984375	4.49611707974636
560.0	600.0	-1.8603515625	3.927978515625	4.346253922092883
560.0	620.0	-1.933837890625	3.56689453125	4.057396404626753
560.0	640.0	-2.31256103515625	3.67803955078125	4.344641927527985
560.0	660.0	-2.45098876953125	3.8677978515625	4.578996196648323
560.0	680.0	-2.44482421875	3.88616943359375	4.591239301886247
560.0	700.0	-2.4105224609375	3.96832275390625	4.643081305970666
560.0	720.0	-2.30303955078125	3.88873291015625	4.519539226402952
560.0	740.0	-2.1077880859375	3.877685546875	4.413526460288115
560.0	760.0	1.9095458984375	-3.5574951171875	4.037590500168681
560.0	780.0	2.76959228515625	-2.26220703125	3.576062370573807
560.0	800.0	4.07891845703125	-3.13543701171875	5.144758598181842
580.0	0.0	-0.5565185546875	1.3516303300857544	1.4617172951426651
580.0	20.0	-0.30438232421875	1.30621337890625	1.341209152418254
580.0	40.0	-0.0565185546875	1.2930030822753906	1.294237736197498
580.0	60.0	0.0679931640625	1.1641044616699219	1.1660884477770324
580.0	80.0	0.1683349609375	1.0611495971679688	1.0744185062830833
580.0	100.0	0.22760009765625	1.0178985595703125	1.0430336917034135
580.0	120.0	0.2410888671875	0.9984512329101562	1.0271459031615533
580.0	140.0	0.195068359375	0.909576416015625	0.9302585239604545
580.0	160.0	0.05902099609375	0.6704559326171875	0.6730487616521414
580.0	180.0	0.02044677734375	-0.0875091552734375	0.0898661391204467
580.0	200.0	0.04058837890625	-1.062530517578125	1.063305467533707
580.0	220.0	-0.00360107421875	-1.0662841796875	1.0662902604766555
580.0	240.0	-0.09033203125	-0.8755035400390625	0.8801513077253713
580.0	260.0	-0.200439453125	-0.553192138671875	0.5883855170357374
580.0	280.0	-0.40142822265625	0.30963134765625	0.5069676413701187
580.0	300.0	-0.4906005859375	0.106689453125	0.5020673005985651
580.0	320.0	-0.50738525390625	0.059295654296875	0.510838301715919
580.0	340.0	-0.51385498046875	0.032623291015625	0.5148895221979465
580.0	360.0	-0.51214599609375	0.063995361328125	0.5161287897282777
580.0	380.0	-0.347900390625	0.373046875	0.510096709207473
580.0	400.0	-0.164794921875	0.787872314453125	0.8049224497785555
580.0	420.0	-0.05609130859375	1.226165771484375	1.2274480575811066
580.0	440.0	-0.02337646484375	1.2724609375	1.272675644684053
580.0	460.0	0.02813720703125	1.5614013671875	1.561654869641341
580.0	480.0	0.1175537109375	1.818939208984375	1.8227338590523525
580.0	500.0	0.111328125	2.1229248046875	2.125841875063495
580.0	520.0	-1.03173828125	4.1641845703125	4.29009522232612
580.0	540.0	-1.2540283203125	4.1884765625	4.372175996315519
580.0	560.0	-1.5146484375	4.27862548828125	4.5388099715884955
580.0	580.0	-1.57568359375	4.2742919921875	4.555474818511359
580.0	600.0	-1.74127197265625	4.18603515625	4.533753236791693
580.0	620.0	-1.78302001953125	3.9251708984375	4.311163064880505
580.0	640.0	-1.958984375	3.78143310546875	4.258738793660533
580.0	660.0	-2.05352783203125	3.96832275390625	4.468172113526632
580.0	680.0	-2.0289306640625	4.14862060546875	4.618182820947325
580.0	700.0	-1.9202880859375	4.208984375	4.626343675299928
580.0	720.0	-1.8507080078125	4.28399658203125	4.666663352443236
580.0	740.0	-1.528564453125	4.117431640625	4.392010086802762
580.0	760.0	-0.07745361328125	-3.16558837890625	3.1665357801352285
580.0	780.0	3.15863037109375	-1.934814453125	3.7041129557853973
580.0	800.0	4.30926513671875	-2.04327392578125	4.769143985488086
600.0	0.0	-0.61480712890625	1.2285884618759155	1.3738331101005588
600.0	20.0	-0.4598388671875	1.2021484375	1.2870946544679511
600.0	40.0	-0.2269287109375	1.1873779296875	1.2088684741346882
600.0	60.0	-0.07354736328125	1.0636100769042969	1.0661499005008575
600.0	80.0	0.0775146484375	0.9618148803710938	0.9649333577121534
600.0	100.0	0.11029052734375	0.8116302490234375	0.8190895320730266
600.0	120.0	0.16229248046875	0.8636627197265625	0.878778779137379
600.0	140.0	0.14703369140625	0.8441314697265625	0.8568412015019322
600.0	160.0	0.03338623046875	0.797088623046875	0.7977875114187208
600.0	180.0	0.00439453125	0.6587066650390625	0.6587213238326135
600.0	200.0	0.02667236328125	-0.28302001953125	0.2842740691981527
600.0	220.0	-0.01055908203125	0.0570831298828125	0.0580515110101426
600.0	240.0	-0.06793212890625	0.2041473388671875	0.21515322471273735
600.0	260.0	-0.15631103515625	0.22491455078125	0.27389723413125205
600.0	280.0	-0.22174072265625	1.4443359375	1.4612581046612265
600.0	300.0	-0.36138916015625	0.6046142578125	0.7043866309269363
600.0	320.0	-0.41046142578125	0.33685302734375	0.5309882711369676
600.0	340.0	-0.41156005859375	0.380615234375	0.5605797342644729
600.0	360.0	-0.41290283203125	0.579345703125	0.711428276377055
600.0	380.0	-0.30615234375	0.91839599609375	0.9680808144078931
600.0	400.0	-0.1134033203125	1.4317626953125	1.4362467506478176
600.0	420.0	-0.0311279296875	1.65924072265625	1.6595326823318257
600.0	440.0	0.005615234375	1.6138916015625	1.6139013701125164
600.0	460.0	0.05419921875	1.795166015625	1.795984014118179
600.0	480.0	0.10211181640625	2.384552001953125	2.386737328041869
600.0	500.0	0.11566162109375	2.7310791015625	2.733527148133976
600.0	520.0	-1.03533935546875	4.07244873046875	4.201995507289243
600.0	540.0	-1.2557373046875	4.0906982421875	4.279099004115204
600.0	560.0	-1.5208740234375	4.1873779296875	4.455018711655535
600.0	580.0	-1.57818603515625	4.19696044921875	4.483876467284603
600.0	600.0	-1.7430419921875	4.10797119140625	4.462468229125296
600.0	620.0	-1.74945068359375	3.933837890625	4.305305824682329
600.0	640.0	-1.91619873046875	3.85504150390625	4.3050159780760175
600.0	660.0	-2.018798828125	4.0023193359375	4.48264528769097
600.0	680.0	-1.98828125	4.142822265625	4.595240870037154
600.0	700.0	-1.8907470703125	4.1939697265625	4.600468079578211
600.0	720.0	-1.84088134765625	4.21380615234375	4.598369974858344
600.0	740.0	-1.5281982421875	4.01214599609375	4.293332663723611
600.0	760.0	-0.5487060546875	1.25469970703125	1.3694340762793316
600.0	780.0	3.2589111328125	-2.0447998046875	3.8472987943256096
600.0	800.0	4.31005859375	-2.10223388671875	4.795413683513327
620.0	0.0	-0.72503662109375	1.0569669008255005	1.2817398844413423
620.0	20.0	-0.58831787109375	1.0326404571533203	1.1884713842571477
620.0	40.0	-0.4559326171875	1.024505615234375	1.1213769692044726
620.0	60.0	-0.3157958984375	0.9201393127441406	0.972822390946676
620.0	80.0	-0.02490234375	0.8655319213867188	0.8658900817445758
620.0	100.0	0.03997802734375	0.7588424682617188	0.7598948179240567
620.0	120.0	0.09149169921875	0.7843017578125	0.7896201481305499
620.0	140.0	0.1248779296875	0.7698516845703125	0.7799141706359644
620.0	160.0	0.0096435546875	0.7544097900390625	0.75447142388151
620.0	180.0	-0.046142578125	0.8492279052734375	0.8504805539288551
620.0	200.0	-0.04852294921875	0.9068603515625	0.9081575710398204
620.0	220.0	-0.073974609375	1.3779144287109375	1.3798986976158696
620.0	240.0	-0.0823974609375	1.515411376953125	1.5176498222475148
620.0	260.0	-0.11444091796875	1.52398681640625	1.5282776384824805
620.0	280.0	-0.2392578125	1.35137939453125	1.3723959227591478
620.0	300.0	-0.34381103515625	0.804229736328125	0.8746379231942882
620.0	320.0	-0.38720703125	0.55242919921875	0.6746164133779342
620.0	340.0	-0.33251953125	0.891937255859375	0.951904042985779
620.0	360.0	-0.3131103515625	1.158966064453125	1.2005167349144108
620.0	380.0	-0.180908203125	1.5369873046875	1.5475974130013472
620.0	400.0	-0.0408935546875	1.772979736328125	1.7734512759715524
620.0	420.0	0.00250244140625	1.812347412109375	1.8123491397610285
620.0	440.0	0.02008056640625	1.59234619140625	1.5924728011596259
620.0	460.0	0.06097412109375	1.7418212890625	1.7428881910422436
620.0	480.0	0.08685302734375	2.39990234375	2.4014734451780884
620.0	500.0	0.072509765625	2.775787353515625	2.776734250526735
620.0	520.0	-1.063720703125	3.9881591796875	4.127579844991786
620.0	540.0	-1.269287109375	3.9970703125	4.193764519986117
620.0	560.0	-1.527099609375	4.091552734375	4.367245927941867
620.0	580.0	-1.51324462890625	4.1392822265625	4.4072175641837585
620.0	600.0	-1.64959716796875	4.15399169921875	4.4695433607639155
620.0	620.0	-1.64691162109375	4.04449462890625	4.366950273468333
620.0	640.0	-1.8594970703125	3.93280029296875	4.350246831948258
620.0	660.0	-1.9871826171875	4.0137939453125	4.478776237933689
620.0	680.0	-1.97003173828125	4.0899658203125	4.539696626555561
620.0	700.0	-1.892333984375	4.10546875	4.520597478834753
620.0	720.0	-1.84820556640625	4.1248779296875	4.520009043189857
620.0	740.0	-1.5670166015625	3.93035888671875	4.231224646362036
620.0	760.0	-0.8209228515625	1.81561279296875	1.992577261289833
620.0	780.0	2.77447509765625	-2.0684814453125	3.460683105561205
620.0	800.0	4.19219970703125	-2.2000732421875	4.734433509367548
