# Supplementary material for: Real-time emotion detection by quantitative facial motion analysis
Source: PLoS One. 2023 Mar 10;18(3):e0282730. doi: 10.1371/journal.pone.0282730 (PMC10004542; doi:10.1371/journal.pone.0282730)
Supplement: S1 Dataset — Data from each participant is organized into folders by Study ID and subsequently by emotions. The data files (.csv) contain the pixel displacement results after DISC-processing of videos. (ZIP) [file pone.0282730.s004.zip › S1_Dataset/1/happy/result/101200_cropped_result.csv]

pos_x	pos_y	disp_x	disp_y	disp_xy_indi
0.0	0.0	0.9451814293861389	1.3421598672866821	1.6415727348525953
0.0	20.0	0.803022027015686	1.421173095703125	1.6323533146420186
0.0	40.0	0.869966447353363	1.4572334289550781	1.6971655446610996
0.0	60.0	0.8916070461273193	1.5010719299316406	1.745903795612056
0.0	80.0	0.9218822717666626	1.5685577392578125	1.8194065802846935
0.0	100.0	0.9967597126960754	1.5918807983398438	1.8781944523869356
0.0	120.0	1.1041297912597656	1.4519882202148438	1.8241086556425314
0.0	140.0	1.1751184463500977	1.364044189453125	1.8004221487565355
0.0	160.0	1.1772140264511108	1.4221954345703125	1.8462049502116162
0.0	180.0	1.1479461193084717	1.61639404296875	1.9825513852054986
0.0	200.0	0.8185854554176331	2.042938232421875	2.2008359251230676
0.0	220.0	0.9092197418212891	2.0534515380859375	2.245739022723939
0.0	240.0	1.044478178024292	2.018829345703125	2.273017068004781
0.0	260.0	1.3044116497039795	1.65789794921875	2.1095296541900503
0.0	280.0	1.6961877346038818	0.829345703125	1.8880855717664253
0.0	300.0	1.9158071279525757	0.420318603515625	1.9613731618371915
0.0	320.0	1.9481908082962036	0.353363037109375	1.9799779952123147
0.0	340.0	1.6720335483551025	1.1226806640625	2.013978167777588
0.0	360.0	1.348758578300476	1.76202392578125	2.218981301760943
0.0	380.0	1.259750485420227	1.879150390625	2.2623389392623263
0.0	400.0	1.2081786394119263	1.708892822265625	2.0928474150597376
0.0	420.0	1.2521283626556396	1.365631103515625	1.8527746078398195
0.0	440.0	1.1159148216247559	0.39385986328125	1.183381375983979
0.0	460.0	1.017148733139038	0.488525390625	1.1283831807553935
0.0	480.0	0.9491817951202393	0.4866943359375	1.0666852660561708
0.0	500.0	0.8306212425231934	0.395172119140625	0.9198329480274481
0.0	520.0	1.1990063190460205	0.63134765625	1.355070483836415
0.0	540.0	2.0582613945007324	0.9149169921875	2.2524460194831577
0.0	560.0	2.352591037750244	0.95947265625	2.540722804438572
0.0	580.0	3.122437000274658	1.0267333984375	3.2869125775035792
0.0	600.0	3.6401829719543457	0.93359375	3.757995391075598
0.0	620.0	3.986063003540039	0.8055419921875	4.066644337702529
0.0	640.0	3.8801324367523193	0.7891845703125	3.9595757364592505
0.0	660.0	3.8034398555755615	0.8328857421875	3.89356564019664
0.0	680.0	3.923527717590332	0.8558349609375	4.015784261020815
0.0	700.0	4.010030746459961	0.9190673828125	4.114004307448408
0.0	720.0	4.203485488891602	0.8905029296875	4.296776201189013
0.0	740.0	4.3606109619140625	1.4564208984375	4.597400330031156
0.0	760.0	4.383859634399414	1.1842041015625	4.540987188737049
0.0	780.0	3.912928581237793	-4.2474365234375	5.7750954193414366
0.0	800.0	4.082216739654541	-4.4647216796875	6.049647360515101
20.0	0.0	0.8909931182861328	1.3837957382202148	1.6458309092825048
20.0	20.0	0.8140640258789062	1.4988212585449219	1.7056275687547842
20.0	40.0	0.7837791442871094	1.6509742736816406	1.827573746631871
20.0	60.0	0.8074779510498047	1.6537437438964844	1.840350241641072
20.0	80.0	0.8278923034667969	1.7275390625	1.915671391080145
20.0	100.0	0.9133834838867188	1.6533660888671875	1.8888856006791466
20.0	120.0	1.0433063507080078	1.4720535278320312	1.8042809454822686
20.0	140.0	1.0900154113769531	1.477935791015625	1.836417109320279
20.0	160.0	1.094818115234375	1.5570526123046875	1.903428365589365
20.0	180.0	1.0686397552490234	1.68267822265625	1.9933381367696472
20.0	200.0	0.8555068969726562	2.0067138671875	2.1814656989121772
20.0	220.0	0.9841442108154297	1.904571533203125	2.1438126207225356
20.0	240.0	1.1098918914794922	1.740997314453125	2.064686818794782
20.0	260.0	1.3499298095703125	1.300384521484375	1.8743826702364401
20.0	280.0	1.7047481536865234	0.416748046875	1.7549487747714283
20.0	300.0	1.8929176330566406	0.086700439453125	1.8949021430506958
20.0	320.0	1.9718666076660156	-0.0169677734375	1.9719396095630584
20.0	340.0	1.7567386627197266	0.530487060546875	1.8350878045755623
20.0	360.0	1.4374618530273438	1.01165771484375	1.7577678774262782
20.0	380.0	1.2979583740234375	1.099517822265625	1.701068894012617
20.0	400.0	1.2168445587158203	1.066253662109375	1.6179022071923732
20.0	420.0	1.2396984100341797	0.82421875	1.4886869031777084
20.0	440.0	1.070669174194336	-0.205963134765625	1.090299634711699
20.0	460.0	0.9687328338623047	-0.12774658203125	0.9771194873829703
20.0	480.0	0.8812446594238281	-0.149688720703125	0.8938673631298757
20.0	500.0	0.78314208984375	0.130706787109375	0.793974682896937
20.0	520.0	1.1509437561035156	0.466796875	1.2420027585409923
20.0	540.0	1.8181438446044922	0.7427978515625	1.9640253786443467
20.0	560.0	1.8498077392578125	0.7264404296875	1.9873359982908423
20.0	580.0	2.764066696166992	0.9984130859375	2.938859198912182
20.0	600.0	3.2566490173339844	0.9041748046875	3.379836519646192
20.0	620.0	4.066135406494141	0.8328857421875	4.150560902273871
20.0	640.0	4.540998458862305	0.7803955078125	4.607568138617568
20.0	660.0	4.672151565551758	0.7398681640625	4.730370508922209
20.0	680.0	4.834383010864258	0.7391357421875	4.890560370868765
20.0	700.0	4.743047714233398	0.8756103515625	4.823193455300966
20.0	720.0	4.630857467651367	1.049560546875	4.748306880063565
20.0	740.0	4.562652587890625	1.2103271484375	4.720454474309636
20.0	760.0	4.375276565551758	0.9971923828125	4.4874756459958265
20.0	780.0	3.882661819458008	-5.0361328125	6.359064122134336
20.0	800.0	4.036647796630859	-5.199951171875	6.582857861440497
40.0	0.0	0.7908515930175781	1.5794259309768677	1.7663613768480635
40.0	20.0	0.7513198852539062	1.6277656555175781	1.7927918449336258
40.0	40.0	0.7336349487304688	1.730804443359375	1.8798681494060463
40.0	60.0	0.7396125793457031	1.7465019226074219	1.896653825345528
40.0	80.0	0.7527046203613281	1.7731704711914062	1.9263171507875967
40.0	100.0	0.8399543762207031	1.689208984375	1.8865180484229482
40.0	120.0	0.97235107421875	1.5382461547851562	1.8197988471931934
40.0	140.0	1.0364265441894531	1.5255584716796875	1.8443179313811804
40.0	160.0	1.0607833862304688	1.546234130859375	1.8751270303467513
40.0	180.0	1.02813720703125	1.6553955078125	1.94869197252101
40.0	200.0	0.90582275390625	1.8216705322265625	2.0344528476907273
40.0	220.0	1.1777687072753906	1.4005889892578125	1.8299695747928066
40.0	240.0	1.3329010009765625	1.022491455078125	1.6799148353747293
40.0	260.0	1.5035629272460938	0.579376220703125	1.6113281110019395
40.0	280.0	1.7131385803222656	0.009490966796875	1.713164870594575
40.0	300.0	1.8727035522460938	0.00201416015625	1.8727046353966963
40.0	320.0	1.9717063903808594	-0.239410400390625	1.9861881657295004
40.0	340.0	1.8485755920410156	-0.216033935546875	1.861156194626787
40.0	360.0	1.5625457763671875	-0.184661865234375	1.5734196222606274
40.0	380.0	1.3372535705566406	-0.376220703125	1.3891685028916951
40.0	400.0	1.1993064880371094	-0.425262451171875	1.2724716910896747
40.0	420.0	1.1526412963867188	-0.673919677734375	1.335196498712328
40.0	440.0	0.9683570861816406	-1.2203369140625	1.557863161571575
40.0	460.0	0.86383056640625	-1.167816162109375	1.4525831597335874
40.0	480.0	0.758697509765625	-1.1278076171875	1.3592541825246325
40.0	500.0	0.687164306640625	-0.366302490234375	0.778699106634132
40.0	520.0	1.1203956604003906	0.25341796875	1.148698003275623
40.0	540.0	1.8044776916503906	0.6085205078125	1.9043206001333666
40.0	560.0	1.8400306701660156	0.596923828125	1.9344329721484281
40.0	580.0	2.758594512939453	0.8829345703125	2.896449057427487
40.0	600.0	3.255176544189453	0.79931640625	3.351877242850878
40.0	620.0	4.0129241943359375	0.8419189453125	4.100291221360117
40.0	640.0	4.435146331787109	0.8970947265625	4.524964301825032
40.0	660.0	4.532127380371094	0.8536376953125	4.611819153736168
40.0	680.0	4.693061828613281	0.876220703125	4.774158779070079
40.0	700.0	4.614521026611328	1.0272216796875	4.727471701053119
40.0	720.0	4.558628082275391	1.0697021484375	4.6824515671688065
40.0	740.0	4.558082580566406	1.0596923828125	4.679643657101868
40.0	760.0	4.362377166748047	0.76611328125	4.429138076948195
40.0	780.0	3.845867156982422	-4.5908203125	5.988850084182994
40.0	800.0	4.074546813964844	-4.995361328125	6.446360720415654
60.0	0.0	0.7262496948242188	1.6336253881454468	1.7877836916208942
60.0	20.0	0.690032958984375	1.704549789428711	1.838922366258618
60.0	40.0	0.6847610473632812	1.7757377624511719	1.9031926578728577
60.0	60.0	0.6963577270507812	1.7651100158691406	1.8975055868547235
60.0	80.0	0.6834564208984375	1.837310791015625	1.9603121236297458
60.0	100.0	0.7691268920898438	1.7738800048828125	1.9334441931069097
60.0	120.0	0.7521591186523438	1.8150787353515625	1.9647529501943235
60.0	140.0	0.7745285034179688	1.807769775390625	1.966704340622339
60.0	160.0	0.7676124572753906	1.842864990234375	1.996341718442989
60.0	180.0	0.8499374389648438	1.785736083984375	1.9776872886778558
60.0	200.0	1.0091743469238281	1.5372467041015625	1.8389019255415042
60.0	220.0	1.2985458374023438	0.9575042724609375	1.6133926129792164
60.0	240.0	1.3739967346191406	0.4477691650390625	1.4451173834342457
60.0	260.0	1.2781829833984375	0.30096435546875	1.3131379525061526
60.0	280.0	1.2732963562011719	0.239105224609375	1.295551974700622
60.0	300.0	1.3660049438476562	0.204437255859375	1.381218338351888
60.0	320.0	1.3744697570800781	0.082427978515625	1.3769391725017999
60.0	340.0	1.3124504089355469	-0.2481689453125	1.3357072663321865
60.0	360.0	1.1229209899902344	-1.186981201171875	1.6339754960512949
60.0	380.0	0.9607810974121094	-1.42681884765625	1.7201489299393604
60.0	400.0	0.87255859375	-1.7958984375	1.9966496180707116
60.0	420.0	0.7831916809082031	-1.83416748046875	1.9943819983776676
60.0	440.0	0.7039299011230469	-1.8148193359375	1.9465576096760484
60.0	460.0	0.5447349548339844	-1.760101318359375	1.84246921871395
60.0	480.0	0.4520263671875	-1.705352783203125	1.7642437336749628
60.0	500.0	0.36913299560546875	-1.01031494140625	1.0756372294009637
60.0	520.0	0.9855194091796875	-0.0166015625	0.9856592300320236
60.0	540.0	1.7378997802734375	0.481201171875	1.803288721777058
60.0	560.0	1.7572975158691406	0.4696044921875	1.818962049731256
60.0	580.0	2.7151031494140625	0.771240234375	2.8225160072313082
60.0	600.0	3.237689971923828	0.697509765625	3.3119716525716765
60.0	620.0	4.03765869140625	0.742919921875	4.105437579431356
60.0	640.0	4.4586181640625	0.7996826171875	4.529764698208938
60.0	660.0	4.501861572265625	0.8089599609375	4.57396696908077
60.0	680.0	4.6352081298828125	0.872802734375	4.716666091686394
60.0	700.0	4.5196075439453125	1.059326171875	4.6420926627660855
60.0	720.0	4.42401123046875	1.1636962890625	4.5745015488566025
60.0	740.0	4.43597412109375	1.298583984375	4.622140928994779
60.0	760.0	4.417694091796875	0.8621826171875	4.50104209645692
60.0	780.0	4.7875213623046875	0.388427734375	4.803252741565389
60.0	800.0	4.9056396484375	0.4732666015625	4.928415732918289
80.0	0.0	0.668121337890625	1.6819792985916138	1.809817803823218
80.0	20.0	0.6398849487304688	1.7436752319335938	1.8573788149083823
80.0	40.0	0.6791763305664062	1.7601509094238281	1.8866403239481493
80.0	60.0	0.6856155395507812	1.75787353515625	1.886846054577914
80.0	80.0	0.70233154296875	1.8005447387695312	1.9326745594019457
80.0	100.0	0.77532958984375	1.7317123413085938	1.8973570053966569
80.0	120.0	0.7281646728515625	1.8205032348632812	1.9607283898940961
80.0	140.0	0.734771728515625	1.888946533203125	2.0268222660919095
80.0	160.0	0.7686386108398438	1.836822509765625	1.9911610297651705
80.0	180.0	0.973541259765625	1.5495758056640625	1.830018514104562
80.0	200.0	1.473663330078125	0.8109588623046875	1.6820635798825982
80.0	220.0	1.696136474609375	0.10699462890625	1.6995078084890063
80.0	240.0	1.2908859252929688	-0.1351470947265625	1.297941142476235
80.0	260.0	0.9095840454101562	0.13470458984375	0.9195044655626627
80.0	280.0	0.85076904296875	0.1761474609375	0.8688129214443642
80.0	300.0	0.7933502197265625	0.077056884765625	0.7970836434339672
80.0	320.0	0.6767654418945312	-0.0804443359375	0.681529716540024
80.0	340.0	0.8220901489257812	-0.5279541015625	0.9770198290298308
80.0	360.0	0.9973297119140625	-1.487213134765625	1.7906617387116932
80.0	380.0	0.60650634765625	-1.683319091796875	1.7892493159297784
80.0	400.0	0.5223007202148438	-1.9537353515625	2.0223451402473294
80.0	420.0	0.4236907958984375	-2.035369873046875	2.0790008202585932
80.0	440.0	0.35857391357421875	-2.09228515625	2.122788832305281
80.0	460.0	0.139678955078125	-2.10052490234375	2.1051639071240835
80.0	480.0	-0.10101318359375	-2.068939208984375	2.071403657844756
80.0	500.0	-0.1623687744140625	-1.889739990234375	1.8967026255045203
80.0	520.0	0.08521270751953125	-1.7508544921875	1.7529268833399634
80.0	540.0	0.30619049072265625	-1.656005859375	1.6840748269875996
80.0	560.0	0.4615478515625	-1.6319580078125	1.695969739867225
80.0	580.0	2.1910781860351562	0.6282958984375	2.2793813531992613
80.0	600.0	2.9819259643554688	0.612060546875	3.0440927334656243
80.0	620.0	4.2313385009765625	0.8048095703125	4.3071967628973225
80.0	640.0	4.8091583251953125	0.8900146484375	4.890820981310674
80.0	660.0	5.069908142089844	0.9539794921875	5.158880250669055
80.0	680.0	5.202156066894531	0.9189453125	5.282697060374871
80.0	700.0	5.080169677734375	1.32958984375	5.251279187700358
80.0	720.0	4.7577056884765625	1.77587890625	5.078337258180667
80.0	740.0	4.732475280761719	1.26318359375	4.898158334980595
80.0	760.0	4.409873962402344	0.739013671875	4.471367751761458
80.0	780.0	4.735809326171875	0.5966796875	4.773250111122568
80.0	800.0	4.885368347167969	0.5830078125	4.920032723158122
100.0	0.0	0.5426025390625	1.772912859916687	1.8540867089365152
100.0	20.0	0.5661163330078125	1.7968769073486328	1.8839464755297586
100.0	40.0	0.604827880859375	1.8136787414550781	1.9118701165798158
100.0	60.0	0.6652297973632812	1.7758750915527344	1.8963815607881829
100.0	80.0	0.6267852783203125	1.8635330200195312	1.9661167569150582
100.0	100.0	0.6766738891601562	1.844085693359375	1.9643165724301819
100.0	120.0	0.6471099853515625	1.9697952270507812	2.0733655176195387
100.0	140.0	0.7130966186523438	1.9398956298828125	2.0668095805786852
100.0	160.0	0.8050994873046875	1.7886810302734375	1.9615210966284091
100.0	180.0	1.411834716796875	0.8768768310546875	1.6619838279578485
100.0	200.0	1.8133697509765625	-0.0413818359375	1.8138418646900722
100.0	220.0	1.5203475952148438	-0.50299072265625	1.6013920436151214
100.0	240.0	0.4106597900390625	-0.1700897216796875	0.4444906934638795
100.0	260.0	0.2484130859375	0.040496826171875	0.2516923800892407
100.0	280.0	0.41185760498046875	0.031768798828125	0.4130810372786794
100.0	300.0	0.5322494506835938	-0.097381591796875	0.5410846996301785
100.0	320.0	0.6265106201171875	-0.288970947265625	0.689941856596058
100.0	340.0	0.8028717041015625	-0.69903564453125	1.0645439425275816
100.0	360.0	0.8086700439453125	-1.5311279296875	1.7315599836689584
100.0	380.0	0.6392974853515625	-1.8447265625	1.9523619964468417
100.0	400.0	0.47243499755859375	-2.117156982421875	2.1692276310096843
100.0	420.0	0.363311767578125	-2.187225341796875	2.217194203550785
100.0	440.0	0.28417205810546875	-2.252471923828125	2.270326744378851
100.0	460.0	0.0778961181640625	-2.248321533203125	2.2496705362985665
100.0	480.0	-0.17086029052734375	-2.186798095703125	2.1934628217159053
100.0	500.0	-0.20090484619140625	-1.9833984375	1.9935476214780108
100.0	520.0	0.02661895751953125	-1.9163818359375	1.916566698555156
100.0	540.0	0.3363494873046875	-1.8914794921875	1.9211521665334084
100.0	560.0	0.4519195556640625	-1.8856201171875	1.9390189558469522
100.0	580.0	0.108673095703125	-1.925537109375	1.928601306986473
100.0	600.0	-0.3674163818359375	-1.6326904296875	1.6735210894501942
100.0	620.0	6.043922424316406	6.6556396484375	8.990358024072677
100.0	640.0	5.510284423828125	7.2744140625	9.125805958060942
100.0	660.0	5.279655456542969	6.37548828125	8.277778238401897
100.0	680.0	5.343544006347656	6.447265625	8.373810159484188
100.0	700.0	5.110725402832031	5.862060546875	7.777098944875335
100.0	720.0	3.9306488037109375	4.4188232421875	5.914050968989925
100.0	740.0	1.0302886962890625	-0.1048583984375	1.0356109701156577
100.0	760.0	4.334785461425781	0.57470703125	4.372716909240354
100.0	780.0	4.713539123535156	0.519775390625	4.742111083240874
100.0	800.0	4.894866943359375	0.490478515625	4.919379185169817
120.0	0.0	0.5365371704101562	1.7342368364334106	1.8153373075200931
120.0	20.0	0.53106689453125	1.8061389923095703	1.8825966392215026
120.0	40.0	0.5517120361328125	1.8627967834472656	1.9427810034163122
120.0	60.0	0.5283966064453125	1.9116020202636719	1.983286478948282
120.0	80.0	0.43877410888671875	2.07745361328125	2.1232843036118965
120.0	100.0	0.5463409423828125	2.0248031616210938	2.0972163142209523
120.0	120.0	0.6753005981445312	1.9209976196289062	2.0362374008141306
120.0	140.0	0.9656753540039062	1.6173248291015625	1.8836848176271337
120.0	160.0	1.3168792724609375	1.07855224609375	1.702188581148141
120.0	180.0	1.576873779296875	0.1933746337890625	1.5886864589424383
120.0	200.0	1.3330764770507812	-0.350830078125	1.3784682213904373
120.0	220.0	0.792144775390625	-0.5336151123046875	0.9551117386246533
120.0	240.0	0.223968505859375	-0.2024383544921875	0.3018992861640873
120.0	260.0	0.0383758544921875	-0.07281494140625	0.08230869881125061
120.0	280.0	-0.0385284423828125	-0.00201416015625	0.0385810538163582
120.0	300.0	-0.001007080078125	-0.12890625	0.12891018384653036
120.0	320.0	0.0341033935546875	-0.326690673828125	0.32846588531873483
120.0	340.0	-0.0062408447265625	-0.672760009765625	0.6727889556783352
120.0	360.0	-0.0840911865234375	-1.4261474609375	1.4286244810969038
120.0	380.0	0.7151031494140625	-2.0426025390625	2.164162111970007
120.0	400.0	0.35875701904296875	-2.203765869140625	2.2327764341065883
120.0	420.0	0.18656158447265625	-2.2716064453125	2.279254498116926
120.0	440.0	0.0920867919921875	-2.353363037109375	2.3551640201251534
120.0	460.0	-0.14617919921875	-2.32391357421875	2.3285065296714116
120.0	480.0	-0.27841949462890625	-2.232421875	2.249716613924503
120.0	500.0	-0.27515411376953125	-2.000457763671875	2.0192922152475545
120.0	520.0	-0.031341552734375	-1.967041015625	1.9672906877426206
120.0	540.0	0.13161468505859375	-2.005859375	2.0101726934764743
120.0	560.0	0.23516845703125	-2.0462646484375	2.05973377275499
120.0	580.0	0.024200439453125	-2.0765380859375	2.0766790998174707
120.0	600.0	0.0774078369140625	-2.1536865234375	2.1550771713449195
120.0	620.0	0.093994140625	-2.171630859375	2.173664069690078
120.0	640.0	0.0579986572265625	-2.107666015625	2.108463866814095
120.0	660.0	0.1042633056640625	-1.857421875	1.8603458975783276
120.0	680.0	0.2931976318359375	-1.37255859375	1.4035248286336723
120.0	700.0	0.5583343505859375	-0.8697509765625	1.0335395533193894
120.0	720.0	0.7263412475585938	-0.67626953125	0.9924273710464001
120.0	740.0	1.1222610473632812	-0.1890869140625	1.1380789601335262
120.0	760.0	4.208831787109375	0.519287109375	4.240745702602944
120.0	780.0	4.6166229248046875	0.50244140625	4.643883568366746
120.0	800.0	4.794883728027344	0.4853515625	4.819385448843305
140.0	0.0	0.44451904296875	1.7793622016906738	1.834046625461669
140.0	20.0	0.3762359619140625	1.9229469299316406	1.9594076641605038
140.0	40.0	0.4068756103515625	1.9580535888671875	1.9998804012176903
140.0	60.0	0.3613739013671875	2.081645965576172	2.112780400938274
140.0	80.0	0.283782958984375	2.2582321166992188	2.2759932031317143
140.0	100.0	0.482330322265625	2.0808944702148438	2.1360628117982805
140.0	120.0	1.192352294921875	1.33251953125	1.788102988188371
140.0	140.0	1.921295166015625	0.43890380859375	1.9707896052478833
140.0	160.0	1.9776153564453125	0.149169921875	1.9832332600177203
140.0	180.0	1.33819580078125	-0.2021026611328125	1.3533711563593838
140.0	200.0	0.87139892578125	-0.4879302978515625	0.9987051934451082
140.0	220.0	0.72467041015625	-0.51495361328125	0.8890019275499029
140.0	240.0	0.2075958251953125	-0.23040771484375	0.310135037843262
140.0	260.0	-0.0136260986328125	-0.175872802734375	0.17639986764619614
140.0	280.0	-0.157867431640625	-0.096954345703125	0.18526270839952783
140.0	300.0	-0.113983154296875	-0.272674560546875	0.2955394651022036
140.0	320.0	-0.0759735107421875	-0.531402587890625	0.5368060029017435
140.0	340.0	-0.1759033203125	-1.039825439453125	1.0545989392327524
140.0	360.0	-0.25445556640625	-1.356292724609375	1.3799556478754842
140.0	380.0	0.610382080078125	-2.102203369140625	2.189023821000286
140.0	400.0	0.28240966796875	-2.29656982421875	2.3138686605065466
140.0	420.0	0.0764923095703125	-2.362335205078125	2.3635732894443757
140.0	440.0	-0.02935791015625	-2.461090087890625	2.4612651843314706
140.0	460.0	-0.270477294921875	-2.409576416015625	2.4247095643987877
140.0	480.0	-0.3118438720703125	-2.256317138671875	2.2777650517145624
140.0	500.0	-0.2287750244140625	-1.9935302734375	2.0066143034742496
140.0	520.0	-0.11077880859375	-2.053466796875	2.05645272989717
140.0	540.0	-0.1089019775390625	-2.093994140625	2.0968240511983236
140.0	560.0	-0.1093292236328125	-2.1580810546875	2.1608486105558775
140.0	580.0	-0.219879150390625	-2.1397705078125	2.1510380440337795
140.0	600.0	-0.1053466796875	-2.1187744140625	2.121391746143807
140.0	620.0	-0.040130615234375	-2.139892578125	2.1402688411023387
140.0	640.0	0.0464019775390625	-2.1370849609375	2.1375886586957678
140.0	660.0	0.2324676513671875	-2.0831298828125	2.0960609050308143
140.0	680.0	0.06512451171875	-1.8541259765625	1.8552693440550485
140.0	700.0	0.1100921630859375	-0.8765869140625	0.8834732040523682
140.0	720.0	0.4945068359375	-0.5137939453125	0.7131067444840932
140.0	740.0	1.5093536376953125	-0.0810546875	1.5115284535825964
140.0	760.0	3.94805908203125	0.4603271484375	3.974804598819675
140.0	780.0	4.4041595458984375	0.4647216796875	4.42861011439254
140.0	800.0	4.5686798095703125	0.4544677734375	4.5912281754960365
160.0	0.0	0.2020416259765625	1.9929959774017334	2.0032108687221983
160.0	20.0	0.1971588134765625	2.0734920501708984	2.082844420462892
160.0	40.0	0.2869873046875	2.065898895263672	2.085737269769003
160.0	60.0	0.302703857421875	2.1405487060546875	2.1618460602666603
160.0	80.0	0.2541656494140625	2.2563400268554688	2.2706101589952006
160.0	100.0	0.640228271484375	1.8900299072265625	1.9955213077836877
160.0	120.0	1.337432861328125	1.1190567016601562	1.7438504982052916
160.0	140.0	1.699798583984375	0.4888916015625	1.768708631797118
160.0	160.0	1.36065673828125	0.1572723388671875	1.3697157909591775
160.0	180.0	0.638214111328125	-0.2032318115234375	0.6697913265439068
160.0	200.0	0.7981719970703125	-0.481903076171875	0.9323674767660693
160.0	220.0	0.75030517578125	-0.51739501953125	0.9114030189986617
160.0	240.0	0.1433868408203125	-0.3055877685546875	0.337555433093089
160.0	260.0	-0.235504150390625	-0.27581787109375	0.3626812689758028
160.0	280.0	-0.4264678955078125	-0.2296142578125	0.48435273643249677
160.0	300.0	-0.4295501708984375	-0.389251708984375	0.5796811556934842
160.0	320.0	-0.411041259765625	-0.66400146484375	0.7809307668060964
160.0	340.0	-0.38909912109375	-1.154449462890625	1.2182576445089033
160.0	360.0	-0.4478607177734375	-1.322967529296875	1.3967184061572384
160.0	380.0	0.4606475830078125	-2.086883544921875	2.1371193522582286
160.0	400.0	0.06304931640625	-2.263275146484375	2.2641531761330027
160.0	420.0	-0.173492431640625	-2.328948974609375	2.335402096036277
160.0	440.0	-0.2872161865234375	-2.47528076171875	2.4918884379393917
160.0	460.0	-0.4005126953125	-2.422607421875	2.4554912216561307
160.0	480.0	-0.3265838623046875	-2.270751953125	2.294116704036403
160.0	500.0	-0.2228240966796875	-2.1590576171875	2.1705253678306744
160.0	520.0	-0.16094970703125	-2.2840576171875	2.289721381920885
160.0	540.0	-0.268798828125	-2.332763671875	2.348199130998286
160.0	560.0	-0.3973388671875	-2.3590087890625	2.392237580645361
160.0	580.0	-0.41778564453125	-2.14892578125	2.189161222499913
160.0	600.0	-0.261199951171875	-2.00244140625	2.0194051104116446
160.0	620.0	-0.1660614013671875	-2.0245361328125	2.0313352608782793
160.0	640.0	-0.0550994873046875	-2.0072021484375	2.0079582710288966
160.0	660.0	0.086578369140625	-1.964111328125	1.9660185968784736
160.0	680.0	-0.0850830078125	-2.1068115234375	2.108528850527652
160.0	700.0	-0.3297882080078125	-1.0552978515625	1.105628245683617
160.0	720.0	0.2155914306640625	-0.72998046875	0.761151200309273
160.0	740.0	1.2536468505859375	-0.477783203125	1.341606207190629
160.0	760.0	2.10052490234375	0.07275390625	2.1017844790179736
160.0	780.0	2.3580322265625	0.1004638671875	2.360171385750952
160.0	800.0	2.6009979248046875	0.1141357421875	2.6035009453585727
180.0	0.0	0.0336151123046875	2.180607795715332	2.1808668768427237
180.0	20.0	0.0402374267578125	2.221841812133789	2.2222061310009136
180.0	40.0	0.15460205078125	2.1926841735839844	2.1981277668032515
180.0	60.0	0.2184295654296875	2.197376251220703	2.2082060285404874
180.0	80.0	0.21490478515625	2.2328643798828125	2.2431824280767962
180.0	100.0	0.6783294677734375	1.7981719970703125	1.9218619611974297
180.0	120.0	1.36566162109375	0.8932723999023438	1.6318600564250911
180.0	140.0	1.2780914306640625	0.3692474365234375	1.330361369897683
180.0	160.0	0.7936859130859375	0.0627288818359375	0.7961609392876828
180.0	180.0	0.2072296142578125	-0.2164459228515625	0.29965471887575257
180.0	200.0	0.435577392578125	-0.5113677978515625	0.6717326027555269
180.0	220.0	0.5442352294921875	-0.5608673095703125	0.7815139947339745
180.0	240.0	-0.027374267578125	-0.407257080078125	0.40817604020716247
180.0	260.0	-0.47705078125	-0.383148193359375	0.6118659869332405
180.0	280.0	-0.7725830078125	-0.34613037109375	0.8465758901327787
180.0	300.0	-0.7747650146484375	-0.48114013671875	0.9120069402613836
180.0	320.0	-0.7680511474609375	-0.73663330078125	1.0642044845498173
180.0	340.0	-0.73309326171875	-1.17132568359375	1.3818211126711741
180.0	360.0	-0.5747528076171875	-1.233245849609375	1.3606013800678687
180.0	380.0	0.115814208984375	-2.05792236328125	2.0611786395884666
180.0	400.0	-0.192535400390625	-2.1708984375	2.1794196260343073
180.0	420.0	-0.52764892578125	-2.2059326171875	2.2681605102923825
180.0	440.0	-0.7328033447265625	-2.34490966796875	2.4567462410627092
180.0	460.0	-0.942474365234375	-2.18212890625	2.376961188706235
180.0	480.0	-0.9713592529296875	-1.9830322265625	2.208156608992566
180.0	500.0	-0.8279876708984375	-2.046051025390625	2.2072354613094287
180.0	520.0	-0.738067626953125	-2.2225341796875	2.341880014397707
180.0	540.0	-0.691558837890625	-2.36669921875	2.465668026782294
180.0	560.0	-0.36395263671875	-2.6004638671875	2.6258091793430647
180.0	580.0	-0.6389923095703125	-2.162353515625	2.254791320327848
180.0	600.0	-0.668975830078125	-1.930908203125	2.0435104967002573
180.0	620.0	-0.626800537109375	-1.9649658203125	2.062515354686354
180.0	640.0	-0.586151123046875	-1.9407958984375	2.0273780748644135
180.0	660.0	-0.550689697265625	-1.9130859375	1.9907679289497207
180.0	680.0	-0.614715576171875	-2.0396728515625	2.1302911962897046
180.0	700.0	-0.714447021484375	-1.1085205078125	1.318807136297335
180.0	720.0	0.0754547119140625	-0.9326171875	0.9356645937356208
180.0	740.0	1.1119537353515625	-0.6689453125	1.2976628763581146
180.0	760.0	1.9755096435546875	-0.0618896484375	1.976478859072691
180.0	780.0	2.2348175048828125	-0.029052734375	2.2350063403725065
180.0	800.0	2.495819091796875	-0.0020751953125	2.495819954526641
200.0	0.0	0.059906005859375	2.139167070388794	2.1400057206871663
200.0	20.0	-0.00079345703125	2.210176467895508	2.210176610321701
200.0	40.0	0.0898590087890625	2.2004928588867188	2.2023268293947647
200.0	60.0	0.1495361328125	2.196502685546875	2.2015869509585926
200.0	80.0	0.28228759765625	2.103179931640625	2.1220396114696825
200.0	100.0	1.0179901123046875	1.440948486328125	1.7642665357029887
200.0	120.0	1.5244293212890625	0.7041015625	1.6791794918711855
200.0	140.0	1.0512847900390625	0.290740966796875	1.0907474591038282
200.0	160.0	0.442474365234375	0.009033203125	0.4425665629577777
200.0	180.0	0.2217559814453125	-0.1651458740234375	0.2764938968833469
200.0	200.0	0.2718048095703125	-0.4399871826171875	0.5171717078233922
200.0	220.0	0.1745452880859375	-0.572479248046875	0.5984969064559301
200.0	240.0	-0.26873779296875	-0.4702911376953125	0.5416583384057391
200.0	260.0	-0.553924560546875	-0.43902587890625	0.7068070041577502
200.0	280.0	-0.8462982177734375	-0.490264892578125	0.9780492514700562
200.0	300.0	-0.8733062744140625	-0.604461669921875	1.0620912198750687
200.0	320.0	-0.82110595703125	-0.795440673828125	1.143215140842854
200.0	340.0	-0.6860198974609375	-1.117095947265625	1.3109258770462955
200.0	360.0	-0.5383758544921875	-1.195892333984375	1.3114903869959509
200.0	380.0	-0.194793701171875	-1.96832275390625	1.9779380803152868
200.0	400.0	-0.416595458984375	-2.00872802734375	2.051472657454326
200.0	420.0	-0.8401336669921875	-2.01055908203125	2.179030151409586
200.0	440.0	-0.8988494873046875	-2.122650146484375	2.3051190956646987
200.0	460.0	-0.95843505859375	-1.908203125	2.1353774672880133
200.0	480.0	-0.9640960693359375	-1.6585693359375	1.9184195247706286
200.0	500.0	-0.8401641845703125	-1.870819091796875	2.05081445559231
200.0	520.0	-0.7909698486328125	-2.0377197265625	2.185848802060235
200.0	540.0	-0.771148681640625	-2.1773681640625	2.30989229425724
200.0	560.0	-0.536285400390625	-2.3623046875	2.4224131495796923
200.0	580.0	-0.780670166015625	-1.9923095703125	2.1397998345793097
200.0	600.0	-0.757171630859375	-1.85400390625	2.002658074402244
200.0	620.0	-0.6687164306640625	-1.9000244140625	2.0142677177261294
200.0	640.0	-0.586456298828125	-1.8653564453125	1.9553735342650183
200.0	660.0	-0.631622314453125	-1.8758544921875	1.9793374709672795
200.0	680.0	-0.5964202880859375	-1.9764404296875	2.0644694069285268
200.0	700.0	-0.7545623779296875	-1.123291015625	1.3531988353419273
200.0	720.0	-0.3050537109375	-0.9417724609375	0.989946026173657
200.0	740.0	0.6893310546875	-1.048095703125	1.2544647886113303
200.0	760.0	1.64910888671875	-0.22998046875	1.6650679074023451
200.0	780.0	1.9622039794921875	-0.17529296875	1.970018294846057
200.0	800.0	2.1957855224609375	-0.1405029296875	2.200276149463931
220.0	0.0	0.1373443603515625	2.041379451751709	2.045994511076334
220.0	20.0	0.048797607421875	2.1168384552001953	2.117400824573479
220.0	40.0	0.145355224609375	2.1177520751953125	2.1227345555474653
220.0	60.0	0.166748046875	2.1151390075683594	2.121701659629339
220.0	80.0	0.3103485107421875	1.9628677368164062	1.987250852397516
220.0	100.0	1.133575439453125	1.290557861328125	1.7177115212884757
220.0	120.0	1.33050537109375	0.6496658325195312	1.4806452095126006
220.0	140.0	0.654876708984375	0.2262725830078125	0.6928656332877488
220.0	160.0	0.4002227783203125	0.023468017578125	0.4009102394994136
220.0	180.0	0.277740478515625	-0.104888916015625	0.29688627133806844
220.0	200.0	0.16644287109375	-0.3679962158203125	0.4038866724664243
220.0	220.0	0.0406341552734375	-0.575408935546875	0.5768419000748589
220.0	240.0	-0.356201171875	-0.5162353515625	0.6271987030024706
220.0	260.0	-0.6932525634765625	-0.512481689453125	0.8621117089980593
220.0	280.0	-0.962493896484375	-0.656982421875	1.1653413248582645
220.0	300.0	-0.9815826416015625	-0.72576904296875	1.2207559895512603
220.0	320.0	-0.9103851318359375	-0.884552001953125	1.2693436620660374
220.0	340.0	-0.7266998291015625	-1.15338134765625	1.3632245503722369
220.0	360.0	-0.52215576171875	-1.28076171875	1.383111427077205
220.0	380.0	-0.3345794677734375	-2.000274658203125	2.028063640151656
220.0	400.0	-0.6640167236328125	-1.92724609375	2.038429717978692
220.0	420.0	-1.031951904296875	-1.85906982421875	2.1262796956427628
220.0	440.0	-1.13720703125	-1.78045654296875	2.112644156815026
220.0	460.0	-1.151214599609375	-1.47149658203125	1.86831401142405
220.0	480.0	-1.1435394287109375	-1.23876953125	1.6858921604212656
220.0	500.0	-1.135955810546875	-1.40203857421875	1.8044688324026417
220.0	520.0	-1.0778656005859375	-1.579833984375	1.9125035087844078
220.0	540.0	-1.15765380859375	-1.8072509765625	2.1462335457348822
220.0	560.0	-1.3827056884765625	-1.85400390625	2.3128349498690355
220.0	580.0	-0.8292694091796875	-1.73095703125	1.9193488471445312
220.0	600.0	-0.9395599365234375	-1.5745849609375	1.8336004672584685
220.0	620.0	-0.7149810791015625	-1.6549072265625	1.802752304672503
220.0	640.0	-0.6934661865234375	-1.637939453125	1.7786908117924214
220.0	660.0	-0.6634979248046875	-1.650390625	1.7787688751796893
220.0	680.0	-0.4092864990234375	-1.93408203125	1.976913943976062
220.0	700.0	-0.7103118896484375	-1.343017578125	1.5192890428515156
220.0	720.0	-0.6185455322265625	-1.194091796875	1.3447876392953677
220.0	740.0	-0.16400146484375	-1.3299560546875	1.3400296966376664
220.0	760.0	0.4757232666015625	-0.9307861328125	1.0453111744462078
220.0	780.0	1.012481689453125	-0.7286376953125	1.2474101420576016
220.0	800.0	1.4330902099609375	-0.53369140625	1.5292397022674329
240.0	0.0	0.04730224609375	2.0493967533111572	2.0499425735780568
240.0	20.0	0.02935791015625	2.110492706298828	2.110696887340599
240.0	40.0	0.1314239501953125	2.1147193908691406	2.118799272418907
240.0	60.0	0.0638427734375	2.1150970458984375	2.1160603519957766
240.0	80.0	0.452239990234375	1.7864913940429688	1.8428435934057934
240.0	100.0	1.1462860107421875	1.3225326538085938	1.7501612036647483
240.0	120.0	0.8856201171875	0.620697021484375	1.081474819145955
240.0	140.0	0.4587554931640625	0.26776123046875	0.5311804580840124
240.0	160.0	0.3116455078125	0.0357208251953125	0.31368598931470476
240.0	180.0	0.297943115234375	-0.075714111328125	0.3074129577128651
240.0	200.0	0.11199951171875	-0.2560577392578125	0.27948069067300574
240.0	220.0	-0.02984619140625	-0.4601593017578125	0.46112620629898715
240.0	240.0	-0.3581085205078125	-0.483489990234375	0.6016679176398975
240.0	260.0	-0.641998291015625	-0.508880615234375	0.8192199254341286
240.0	280.0	-0.8938140869140625	-0.738922119140625	1.1597023411726353
240.0	300.0	-0.8875885009765625	-0.809814453125	1.2015043884880172
240.0	320.0	-0.8622589111328125	-0.977691650390625	1.3035993989993582
240.0	340.0	-0.7923126220703125	-1.157073974609375	1.4023478433720609
240.0	360.0	-0.7163848876953125	-1.251617431640625	1.4421350500230206
240.0	380.0	-0.8243408203125	-1.58197021484375	1.7838630969573495
240.0	400.0	-1.2010040283203125	-1.32269287109375	1.7865965149646537
240.0	420.0	-1.430938720703125	-1.199310302734375	1.867064761772423
240.0	440.0	-1.568634033203125	-0.921478271484375	1.8192676919411652
240.0	460.0	-1.4427337646484375	-0.776702880859375	1.638520088614084
240.0	480.0	-1.2322845458984375	-1.0413818359375	1.6133819542441512
240.0	500.0	-1.206329345703125	-1.21319580078125	1.710869527853538
240.0	520.0	-1.1080169677734375	-1.38818359375	1.7761630811472544
240.0	540.0	-1.1480560302734375	-1.6510009765625	2.010929355610866
240.0	560.0	-1.272247314453125	-1.6005859375	2.0446243108346196
240.0	580.0	-0.7000885009765625	-1.1849365234375	1.3762988315681153
240.0	600.0	-0.9110107421875	-1.3271484375	1.6097402111954933
240.0	620.0	-0.8289642333984375	-1.452392578125	1.6723115443141698
240.0	640.0	-0.834747314453125	-1.4698486328125	1.690342593194492
240.0	660.0	-0.8220062255859375	-1.474609375	1.6882437749744348
240.0	680.0	-0.4359283447265625	-1.65576171875	1.7121858517736896
240.0	700.0	-0.6452484130859375	-1.6270751953125	1.7503483098489656
240.0	720.0	-0.6472320556640625	-1.521484375	1.6534279655456021
240.0	740.0	-0.438720703125	-1.73193359375	1.7866364567281965
240.0	760.0	-0.2466278076171875	-2.053466796875	2.0682241564584176
240.0	780.0	0.1112060546875	-2.100830078125	2.1037713287698008
240.0	800.0	0.515380859375	-1.939453125	2.0067625306155135
260.0	0.0	-0.292266845703125	2.1137866973876953	2.1338964621439427
260.0	20.0	-0.235015869140625	2.1458377838134766	2.1586690930268713
260.0	40.0	-0.098358154296875	2.124988555908203	2.1272636623741588
260.0	60.0	-0.09600830078125	2.0747604370117188	2.0769806125257793
260.0	80.0	0.533599853515625	1.6493606567382812	1.7335280152532957
260.0	100.0	0.80352783203125	1.2918930053710938	1.5213955810950672
260.0	120.0	0.368743896484375	0.6500930786132812	0.747390842903078
260.0	140.0	0.23095703125	0.355316162109375	0.42378145941032996
260.0	160.0	0.17474365234375	0.0797271728515625	0.1920722940075853
260.0	180.0	0.205718994140625	-0.1506500244140625	0.25498183152175397
260.0	200.0	0.101531982421875	-0.244781494140625	0.26500325154275517
260.0	220.0	-0.253662109375	-0.3124237060546875	0.40243389250598693
260.0	240.0	-0.3980712890625	-0.4256134033203125	0.5827585437055208
260.0	260.0	-0.58087158203125	-0.48358154296875	0.7558193590478641
260.0	280.0	-0.69549560546875	-0.513519287109375	0.8645323565140081
260.0	300.0	-0.7252197265625	-0.7532958984375	1.04565690472456
260.0	320.0	-0.75372314453125	-0.868682861328125	1.150090645195975
260.0	340.0	-0.7698974609375	-0.9918212890625	1.255568225862541
260.0	360.0	-0.78802490234375	-1.10504150390625	1.3572398358688356
260.0	380.0	-1.078521728515625	-0.930572509765625	1.4244908967107601
260.0	400.0	-1.360076904296875	-0.66302490234375	1.513080039763168
260.0	420.0	-1.51959228515625	-0.541656494140625	1.613242843080702
260.0	440.0	-1.64337158203125	-0.40185546875	1.6917913507262579
260.0	460.0	-1.549713134765625	-0.33349609375	1.5851909804851934
260.0	480.0	-1.26873779296875	-0.604522705078125	1.4053979110067685
260.0	500.0	-1.233367919921875	-0.831817626953125	1.4876548626621502
260.0	520.0	-1.009185791015625	-0.991455078125	1.414722281130711
260.0	540.0	-0.9718017578125	-1.2779541015625	1.6054797856677865
260.0	560.0	-1.057830810546875	-1.3277587890625	1.6976305327352519
260.0	580.0	-0.54296875	-0.771484375	0.9433998115039578
260.0	600.0	-1.00885009765625	-1.1302490234375	1.5150054041231826
260.0	620.0	-0.93988037109375	-1.2657470703125	1.5765439283356497
260.0	640.0	-0.939239501953125	-1.320068359375	1.6201084270665833
260.0	660.0	-0.8082275390625	-1.305908203125	1.5357825333972877
260.0	680.0	-0.649871826171875	-1.5164794921875	1.6498616428892532
260.0	700.0	-0.680908203125	-1.7716064453125	1.8979529441363157
260.0	720.0	-0.70013427734375	-1.681884765625	1.821791527906834
260.0	740.0	-0.603179931640625	-1.9222412109375	2.0146556288756785
260.0	760.0	-0.44097900390625	-2.4049072265625	2.445003323159027
260.0	780.0	-0.26739501953125	-2.50439453125	2.518629004959846
260.0	800.0	-0.0867919921875	-2.556640625	2.5581133937549105
280.0	0.0	-0.324066162109375	2.0526959896087646	2.0781192706820764
280.0	20.0	-0.228179931640625	2.080636978149414	2.0931116348743193
280.0	40.0	-0.05145263671875	2.024036407470703	2.024690285597336
280.0	60.0	0.0604248046875	1.9767875671386719	1.977710859204538
280.0	80.0	1.0450439453125	1.5543670654296875	1.8730119651851704
280.0	100.0	0.614501953125	1.242218017578125	1.385899799260454
280.0	120.0	0.083709716796875	0.7488250732421875	0.753489420630695
280.0	140.0	-0.0174560546875	0.4592437744140625	0.45957541076881747
280.0	160.0	-0.0587158203125	0.0605926513671875	0.08437426713563394
280.0	180.0	0.025238037109375	-0.2811279296875	0.2822585186801527
280.0	200.0	0.075164794921875	-0.4318695068359375	0.43836174254873495
280.0	220.0	-0.14306640625	-0.45062255859375	0.47278820513086794
280.0	240.0	-0.267120361328125	-0.5068206787109375	0.5729053043960087
280.0	260.0	-0.389801025390625	-0.593475341796875	0.7100407176468827
280.0	280.0	-0.532684326171875	-0.5762939453125	0.7847721342867822
280.0	300.0	-0.6895751953125	-0.646484375	0.9452280132906626
280.0	320.0	-0.783172607421875	-0.67218017578125	1.0320782536849085
280.0	340.0	-0.771148681640625	-0.644256591796875	1.0048566292112517
280.0	360.0	-0.824737548828125	-0.65716552734375	1.0545418696173297
280.0	380.0	-0.998199462890625	-0.544921875	1.1372519587007304
280.0	400.0	-1.154541015625	-0.43670654296875	1.2343733476676022
280.0	420.0	-1.272430419921875	-0.382232666015625	1.3286011382322278
280.0	440.0	-1.376953125	-0.287200927734375	1.4065860376595352
280.0	460.0	-1.405426025390625	-0.234222412109375	1.4248096192753696
280.0	480.0	-1.384857177734375	-0.28094482421875	1.4130673717051578
280.0	500.0	-1.409027099609375	-0.416717529296875	1.4693572971394329
280.0	520.0	-1.104400634765625	-0.54296875	1.230656664365524
280.0	540.0	-0.898956298828125	-0.716552734375	1.1495956890764032
280.0	560.0	-0.784088134765625	-0.7366943359375	1.075877663901724
280.0	580.0	-0.196563720703125	-0.726318359375	0.7524464469062551
280.0	600.0	-1.154876708984375	-1.113037109375	1.6039301168693219
280.0	620.0	-1.23443603515625	-1.20458984375	1.7247808604451558
280.0	640.0	-1.322479248046875	-1.2991943359375	1.8538762860683853
280.0	660.0	-1.210479736328125	-1.2738037109375	1.757224256052469
280.0	680.0	-1.01922607421875	-1.4443359375	1.7677466138339422
280.0	700.0	-0.87274169921875	-1.9046630859375	2.0950941612462652
280.0	720.0	-0.88818359375	-1.788818359375	1.9971833213412662
280.0	740.0	-0.733184814453125	-2.058837890625	2.1854915767437455
280.0	760.0	-0.592864990234375	-2.471923828125	2.5420260243942745
280.0	780.0	-0.409271240234375	-2.7789306640625	2.8089070087402024
280.0	800.0	-0.08251953125	-2.9268798828125	2.9280429165997948
300.0	0.0	-0.8692626953125	2.246333599090576	2.4086577739199844
300.0	20.0	-0.762786865234375	2.274477005004883	2.3989767502145716
300.0	40.0	-0.435211181640625	2.069000244140625	2.1142778395657924
300.0	60.0	-0.38427734375	1.8855133056640625	1.92427375982623
300.0	80.0	0.907562255859375	1.4868240356445312	1.7419285178304098
300.0	100.0	0.4029541015625	1.2184219360351562	1.2833253765813641
300.0	120.0	0.059600830078125	0.7516326904296875	0.7539920160509473
300.0	140.0	-0.080535888671875	0.478515625	0.4852455386021692
300.0	160.0	-0.2479248046875	0.01251220703125	0.2482403353690288
300.0	180.0	-0.194427490234375	-0.444427490234375	0.48509570502619737
300.0	200.0	0.00933837890625	-0.676361083984375	0.6764255474544967
300.0	220.0	0.0509033203125	-0.67333984375	0.6752612036835164
300.0	240.0	0.086822509765625	-0.767181396484375	0.7720786509894687
300.0	260.0	0.035858154296875	-0.78424072265625	0.7850600730529962
300.0	280.0	-0.256072998046875	-0.714447021484375	0.7589518606845956
300.0	300.0	-0.4820556640625	-0.7161865234375	0.8633080560311195
300.0	320.0	-0.611419677734375	-0.688140869140625	0.920528043083111
300.0	340.0	-0.63092041015625	-0.619598388671875	0.8842865639579257
300.0	360.0	-0.7462158203125	-0.532012939453125	0.9164473897776193
300.0	380.0	-0.8970947265625	-0.473358154296875	1.0143209012268213
300.0	400.0	-1.0582275390625	-0.3995361328125	1.131138650145526
300.0	420.0	-1.184967041015625	-0.41302490234375	1.2548850378617915
300.0	440.0	-1.30181884765625	-0.342376708984375	1.3460884528767112
300.0	460.0	-1.3436279296875	-0.27734375	1.371953194937925
300.0	480.0	-1.411590576171875	-0.248779296875	1.4333454200892628
300.0	500.0	-1.459625244140625	-0.356201171875	1.5024596926965137
300.0	520.0	-1.04376220703125	-0.461181640625	1.141108255371204
300.0	540.0	-0.7537841796875	-0.5911865234375	0.9579624705808025
300.0	560.0	-0.69805908203125	-0.6038818359375	0.9230166595363039
300.0	580.0	-0.271148681640625	-1.0985107421875	1.1314802067454743
300.0	600.0	-1.389923095703125	-1.129150390625	1.7907726870313687
300.0	620.0	-1.628143310546875	-1.18994140625	2.016633628100743
300.0	640.0	-1.683807373046875	-1.292724609375	2.1228151556861383
300.0	660.0	-1.52667236328125	-1.25244140625	1.974674145497488
300.0	680.0	-1.175384521484375	-1.3697509765625	1.8049228546225946
300.0	700.0	-1.06866455078125	-1.974853515625	2.245459937356468
300.0	720.0	-0.972381591796875	-1.8673095703125	2.105319688656827
300.0	740.0	-0.823974609375	-2.0989990234375	2.2549348232900797
300.0	760.0	-0.65142822265625	-2.5177001953125	2.6006101212503347
300.0	780.0	-0.425384521484375	-2.821044921875	2.8529364595719997
300.0	800.0	0.002838134765625	-3.135986328125	3.1359876124110992
320.0	0.0	-1.015655517578125	2.138087511062622	2.3670602728593217
320.0	20.0	-0.88104248046875	2.1531524658203125	2.326435340485228
320.0	40.0	-0.5455322265625	1.8825645446777344	1.9600139476789251
320.0	60.0	-0.2447509765625	1.7478065490722656	1.764859986941797
320.0	80.0	0.77947998046875	1.390625	1.5941853501323373
320.0	100.0	0.2225341796875	1.1774978637695312	1.198341637560424
320.0	120.0	0.00030517578125	0.7165985107421875	0.716598575724358
320.0	140.0	-0.158050537109375	0.476104736328125	0.5016529599580125
320.0	160.0	-0.310638427734375	-0.104461669921875	0.32773231953554915
320.0	180.0	-0.230743408203125	-0.521331787109375	0.5701134559715713
320.0	200.0	-0.12188720703125	-0.84228515625	0.8510586205878922
320.0	220.0	0.0067138671875	-0.9305877685546875	0.9306119873482203
320.0	240.0	0.12408447265625	-0.9606170654296875	0.968598008850485
320.0	260.0	0.315338134765625	-0.910980224609375	0.9640140605130253
320.0	280.0	0.123687744140625	-0.82537841796875	0.8345946266896243
320.0	300.0	-0.141387939453125	-0.792724609375	0.8052346587992515
320.0	320.0	-0.250701904296875	-0.732940673828125	0.7746311871914953
320.0	340.0	-0.344024658203125	-0.672088623046875	0.7550205842762311
320.0	360.0	-0.519500732421875	-0.563446044921875	0.7663892330434765
320.0	380.0	-0.726531982421875	-0.51080322265625	0.8881264852248638
320.0	400.0	-0.99053955078125	-0.436431884765625	1.082423850301718
320.0	420.0	-1.163726806640625	-0.45941162109375	1.2511271390590062
320.0	440.0	-1.270416259765625	-0.3955078125	1.3305577412594372
320.0	460.0	-1.31976318359375	-0.33355712890625	1.3612623622996747
320.0	480.0	-1.35296630859375	-0.3134765625	1.3888071815146315
320.0	500.0	-1.41436767578125	-0.42047119140625	1.4755446266031558
320.0	520.0	-1.144256591796875	-0.5372314453125	1.26409682133259
320.0	540.0	-1.015533447265625	-0.64404296875	1.202538784452093
320.0	560.0	-0.9901123046875	-0.646484375	1.1824823140380296
320.0	580.0	-0.7950439453125	-1.0250244140625	1.2972162211452016
320.0	600.0	-1.840545654296875	-0.881103515625	2.04057631829781
320.0	620.0	-2.038299560546875	-0.9755859375	2.25974180382922
320.0	640.0	-2.05499267578125	-1.08837890625	2.3254168531866557
320.0	660.0	-1.753448486328125	-1.0411376953125	2.0392521410573576
320.0	680.0	-1.36785888671875	-1.19482421875	1.8162166301647515
320.0	700.0	-1.0863037109375	-1.9749755859375	2.2540151546619547
320.0	720.0	-0.893280029296875	-1.8848876953125	2.0858453525324196
320.0	740.0	-0.797821044921875	-2.1253662109375	2.270176193671993
320.0	760.0	-0.58099365234375	-2.55322265625	2.61849184769631
320.0	780.0	-0.332000732421875	-2.83154296875	2.850940208107884
320.0	800.0	-0.169586181640625	-3.27294921875	3.2773397842640124
340.0	0.0	-1.093902587890625	2.133915901184082	2.397961622945638
340.0	20.0	-0.92523193359375	2.1196632385253906	2.3127962244213336
340.0	40.0	-0.55767822265625	1.7224617004394531	1.8104914552424174
340.0	60.0	-0.188690185546875	1.6190719604492188	1.6300300608377107
340.0	80.0	0.3863525390625	1.295562744140625	1.351943456082845
340.0	100.0	0.03436279296875	1.1196670532226562	1.1201942294142206
340.0	120.0	-0.140289306640625	0.6573638916015625	0.6721669253535598
340.0	140.0	-0.41448974609375	0.294036865234375	0.5081923137294772
340.0	160.0	-0.376312255859375	-0.38885498046875	0.5411276279634257
340.0	180.0	-0.248077392578125	-0.65985107421875	0.704943850853385
340.0	200.0	-0.101837158203125	-0.94903564453125	0.9544838717242599
340.0	220.0	0.098968505859375	-1.155242919921875	1.1594744366227558
340.0	240.0	0.35089111328125	-1.0569610595703125	1.1136836421658318
340.0	260.0	0.59442138671875	-0.987823486328125	1.1528798832185827
340.0	280.0	0.386474609375	-0.848541259765625	0.9324081151599833
340.0	300.0	0.01531982421875	-0.796142578125	0.7962899608293547
340.0	320.0	-0.1636962890625	-0.748687744140625	0.766374460221119
340.0	340.0	-0.26806640625	-0.7196044921875	0.7679129008788821
340.0	360.0	-0.443145751953125	-0.616607666015625	0.7593307390481022
340.0	380.0	-0.62713623046875	-0.57952880859375	0.8539048492406192
340.0	400.0	-0.89215087890625	-0.50714111328125	1.026218933519227
340.0	420.0	-1.166473388671875	-0.456817626953125	1.2527340143760493
340.0	440.0	-1.238739013671875	-0.390838623046875	1.2989338602322857
340.0	460.0	-1.19793701171875	-0.37725830078125	1.2559366662192821
340.0	480.0	-1.101806640625	-0.367645263671875	1.161525252943607
340.0	500.0	-1.1807861328125	-0.562408447265625	1.3078834630799605
340.0	520.0	-1.077728271484375	-0.6832275390625	1.2760478428687925
340.0	540.0	-1.13623046875	-0.6912841796875	1.3299975545849942
340.0	560.0	-1.171722412109375	-0.67919921875	1.3543430103891785
340.0	580.0	-1.218109130859375	-0.876708984375	1.5008026179237648
340.0	600.0	-1.88092041015625	-0.5137939453125	1.9498322511390922
340.0	620.0	-1.90679931640625	-0.6566162109375	2.0166875021959307
340.0	640.0	-1.791900634765625	-0.779541015625	1.9541218180848159
340.0	660.0	-1.55023193359375	-0.7586669921875	1.7259184954593438
340.0	680.0	-1.09100341796875	-0.926025390625	1.4310176386410054
340.0	700.0	-1.10943603515625	-1.894775390625	2.195682603889128
340.0	720.0	-0.97393798828125	-1.9283447265625	2.1603399245208452
340.0	740.0	-0.873504638671875	-2.164306640625	2.333930930519315
340.0	760.0	-0.671722412109375	-2.510986328125	2.5992813120092846
340.0	780.0	-0.389434814453125	-2.884033203125	2.9102073794552146
340.0	800.0	-0.16552734375	-3.241943359375	3.246166361560139
360.0	0.0	-1.11175537109375	1.9526379108428955	2.246952339507162
360.0	20.0	-0.935699462890625	1.8873748779296875	2.1065890474162035
360.0	40.0	-0.685760498046875	1.5589256286621094	1.7030903018868526
360.0	60.0	-0.554656982421875	1.4854507446289062	1.5856255178534155
360.0	80.0	0.006195068359375	1.1806182861328125	1.1806345397383378
360.0	100.0	-0.18402099609375	1.0064468383789062	1.0231319394321694
360.0	120.0	-0.28955078125	0.5010604858398438	0.5787065451440355
360.0	140.0	-0.60186767578125	0.0600738525390625	0.6048583031662944
360.0	160.0	-0.447784423828125	-0.5390625	0.7007847523522012
360.0	180.0	-0.290557861328125	-0.7802734375	0.8326166633257109
360.0	200.0	-0.123992919921875	-1.0063629150390625	1.0139726628251235
360.0	220.0	0.103363037109375	-1.41949462890625	1.4232529356843662
360.0	240.0	0.374969482421875	-1.3326416015625	1.3843900284828672
360.0	260.0	0.581573486328125	-1.2169189453125	1.3487473593895698
360.0	280.0	0.519866943359375	-0.9083251953125	1.0465735995319732
360.0	300.0	0.10540771484375	-0.636383056640625	0.6450536265519683
360.0	320.0	-0.065765380859375	-0.600189208984375	0.6037815597555696
360.0	340.0	-0.1162109375	-0.58050537109375	0.5920231987543405
360.0	360.0	-0.2840576171875	-0.496002197265625	0.5715828107759787
360.0	380.0	-0.510009765625	-0.523895263671875	0.7311471865026158
360.0	400.0	-0.790740966796875	-0.4991455078125	0.9351029432849921
360.0	420.0	-1.134246826171875	-0.344635009765625	1.1854489245164146
360.0	440.0	-1.19464111328125	-0.163421630859375	1.2057669836973486
360.0	460.0	-1.1800537109375	-0.149505615234375	1.1894867337149977
360.0	480.0	-1.1236572265625	-0.17596435546875	1.1373517561430422
360.0	500.0	-1.31524658203125	-0.60321044921875	1.4469749194756527
360.0	520.0	-1.31329345703125	-0.7044677734375	1.4903068637341372
360.0	540.0	-1.3902587890625	-0.7060546875	1.5592731390959864
360.0	560.0	-1.45013427734375	-0.6717529296875	1.598168145368634
360.0	580.0	-1.611846923828125	-0.7149658203125	1.7632999262942524
360.0	600.0	-2.182403564453125	-0.3359375	2.208107633708999
360.0	620.0	-1.97088623046875	-0.303466796875	1.994112491876246
360.0	640.0	-1.737335205078125	-0.422607421875	1.7879962661671542
360.0	660.0	-1.368316650390625	-0.4256591796875	1.4329955313916563
360.0	680.0	-0.92437744140625	-0.600341796875	1.102217731328919
360.0	700.0	-1.025543212890625	-1.8287353515625	2.096666847059982
360.0	720.0	-0.9267578125	-1.9354248046875	2.1458679403983445
360.0	740.0	-0.814605712890625	-2.15673828125	2.305450602655205
360.0	760.0	-0.750732421875	-2.2003173828125	2.3248646744189547
360.0	780.0	-0.56951904296875	-2.329833984375	2.398432474565988
360.0	800.0	-0.483062744140625	-2.20458984375	2.2568929956784216
380.0	0.0	-1.27899169921875	1.911012053489685	2.2995188268969073
380.0	20.0	-1.044830322265625	1.802734375	2.0836318362734647
380.0	40.0	-0.8089599609375	1.54736328125	1.7460668207605252
380.0	60.0	-0.08123779296875	1.3800621032714844	1.3824510797466023
380.0	80.0	-0.274505615234375	1.0741653442382812	1.1086859427077391
380.0	100.0	-0.44085693359375	0.845703125	0.9537130656190308
380.0	120.0	-0.35595703125	0.36370086669921875	0.5089044394914201
380.0	140.0	-0.615814208984375	-0.1157073974609375	0.6265902503344868
380.0	160.0	-0.531829833984375	-0.675537109375	0.8597635479936205
380.0	180.0	-0.3304443359375	-0.9442596435546875	1.000409782838613
380.0	200.0	-0.21844482421875	-1.159332275390625	1.1797327943184273
380.0	220.0	0.044342041015625	-1.6916046142578125	1.692185683540596
380.0	240.0	0.300384521484375	-1.688568115234375	1.7150781733010207
380.0	260.0	0.477996826171875	-1.4766845703125	1.55212057715546
380.0	280.0	0.44287109375	-0.9630126953125	1.0599661584278846
380.0	300.0	-0.0958251953125	-0.31024169921875	0.3247035262987086
380.0	320.0	-0.155120849609375	-0.315887451171875	0.3519195359615576
380.0	340.0	-0.177886962890625	-0.31781005859375	0.3642073652602503
380.0	360.0	-0.293121337890625	-0.35406494140625	0.4596543282291609
380.0	380.0	-0.452117919921875	-0.43743896484375	0.6290973386353296
380.0	400.0	-0.7255859375	-0.544525146484375	0.9071838776409025
380.0	420.0	-1.04754638671875	-0.351837158203125	1.1050533101257873
380.0	440.0	-1.1011962890625	-0.18841552734375	1.117199032397202
380.0	460.0	-1.137725830078125	-0.126007080078125	1.1446824226206906
380.0	480.0	-1.136138916015625	-0.171295166015625	1.1489794038125662
380.0	500.0	-1.3780517578125	-0.482757568359375	1.4601648937768563
380.0	520.0	-1.483612060546875	-0.6734619140625	1.6293114177138974
380.0	540.0	-1.6181640625	-0.66650390625	1.7500521107135676
380.0	560.0	-1.665008544921875	-0.6112060546875	1.7736477372774784
380.0	580.0	-1.763763427734375	-0.59228515625	1.8605545236104744
380.0	600.0	-1.85223388671875	0.068359375	1.8534949083446757
380.0	620.0	-1.475738525390625	0.0220947265625	1.4759039170162698
380.0	640.0	-1.122802734375	-0.079345703125	1.1256028255669837
380.0	660.0	-0.889923095703125	-0.0899658203125	0.8944590348866371
380.0	680.0	-0.7054443359375	-0.2303466796875	0.7420992547829138
380.0	700.0	-0.963287353515625	-1.7095947265625	1.9623039149258827
380.0	720.0	-0.82080078125	-1.84423828125	2.0186452785292825
380.0	740.0	-0.621307373046875	-2.019775390625	2.113176632555069
380.0	760.0	-0.7410888671875	-1.606689453125	1.7693681662820668
380.0	780.0	-0.84716796875	-1.4815673828125	1.7066738051220807
380.0	800.0	-2.02764892578125	-0.8973388671875	2.217335610318655
400.0	0.0	-0.20599365234375	1.715909481048584	1.728229941864895
400.0	20.0	-0.1661376953125	1.6638813018798828	1.6721551125865217
400.0	40.0	-0.221435546875	1.53448486328125	1.550379791231525
400.0	60.0	-0.367462158203125	1.2401275634765625	1.293423678229842
400.0	80.0	-0.467529296875	0.9817047119140625	1.087348971044119
400.0	100.0	-0.58856201171875	0.6907577514648438	0.907497389994698
400.0	120.0	-0.626190185546875	0.23996734619140625	0.6705956126559254
400.0	140.0	-0.64764404296875	-0.4316864013671875	0.7783289507131677
400.0	160.0	-0.45257568359375	-0.8821868896484375	0.991503130427703
400.0	180.0	-0.252288818359375	-1.176055908203125	1.2028121827985643
400.0	200.0	-0.221527099609375	-1.37030029296875	1.388091188925131
400.0	220.0	-0.028839111328125	-1.916900634765625	1.9171175597513712
400.0	240.0	0.010345458984375	-1.718994140625	1.7190252714909922
400.0	260.0	0.074005126953125	-1.174591064453125	1.1769201024319678
400.0	280.0	-0.548614501953125	-0.455810546875	0.7132609104638793
400.0	300.0	-0.86676025390625	-0.066375732421875	0.8692980361223459
400.0	320.0	-0.84375	-0.11669921875	0.8517821142503876
400.0	340.0	-0.84808349609375	-0.161468505859375	0.8633178410823309
400.0	360.0	-0.874298095703125	-0.283233642578125	0.9190312597720405
400.0	380.0	-0.687774658203125	-0.479888916015625	0.8386461424111346
400.0	400.0	-0.8568115234375	-0.601776123046875	1.0470245885195901
400.0	420.0	-1.0318603515625	-0.3916015625	1.1036700452939399
400.0	440.0	-1.07366943359375	-0.28643798828125	1.1112212982858696
400.0	460.0	-1.12652587890625	-0.222137451171875	1.1482184474474517
400.0	480.0	-1.164276123046875	-0.21673583984375	1.1842775498040303
400.0	500.0	-1.337799072265625	-0.4942626953125	1.4261844094409195
400.0	520.0	-1.4849853515625	-0.7030029296875	1.6429834489441486
400.0	540.0	-1.610992431640625	-0.658447265625	1.7403589906718708
400.0	560.0	-1.714447021484375	-0.5633544921875	1.804632060378093
400.0	580.0	-1.872161865234375	-0.461669921875	1.92824510018875
400.0	600.0	-1.855499267578125	0.4593505859375	1.911512619049135
400.0	620.0	-2.103759765625	0.238525390625	2.1172386529239833
400.0	640.0	-1.84967041015625	0.15478515625	1.8561355205918901
400.0	660.0	-1.34716796875	0.111328125	1.351760144197933
400.0	680.0	-1.10272216796875	-0.0262451171875	1.1030344445691103
400.0	700.0	-0.82684326171875	-1.5047607421875	1.7169667063395193
400.0	720.0	-0.670196533203125	-1.730224609375	1.8554893133630166
400.0	740.0	-0.129119873046875	-1.67919921875	1.6841561560218374
400.0	760.0	-0.789794921875	-1.031494140625	1.2991367059563996
400.0	780.0	-1.26904296875	-0.8272705078125	1.514875093738809
400.0	800.0	-2.132659912109375	-0.50634765625	2.191945767966953
420.0	0.0	-0.32757568359375	1.615601897239685	1.648476666151627
420.0	20.0	-0.286376953125	1.5801963806152344	1.6059365991815011
420.0	40.0	-0.3621826171875	1.5152740478515625	1.5579575373819552
420.0	60.0	-0.470489501953125	1.1449661254882812	1.2378642090163792
420.0	80.0	-0.4451904296875	0.9197616577148438	1.0218395303019443
420.0	100.0	-0.61529541015625	0.4957122802734375	0.7901386628771174
420.0	120.0	-0.597198486328125	0.017242431640625	0.5974473479073159
420.0	140.0	-0.59661865234375	-0.7108154296875	0.9280152969678342
420.0	160.0	-0.42919921875	-1.0184173583984375	1.1051632844348667
420.0	180.0	-0.174774169921875	-1.4134674072265625	1.4242317654664431
420.0	200.0	-0.288726806640625	-1.70123291015625	1.7255597884372469
420.0	220.0	-0.081451416015625	-2.160369873046875	2.16190479011901
420.0	240.0	-0.184783935546875	-1.780029296875	1.7895947587567131
420.0	260.0	-0.398956298828125	-0.632354736328125	0.7476888663951394
420.0	280.0	-0.72979736328125	-0.196502685546875	0.7557893204322212
420.0	300.0	-0.865264892578125	-0.0496826171875	0.8666900811586769
420.0	320.0	-0.90130615234375	-0.05316162109375	0.9028726035327523
420.0	340.0	-0.974456787109375	-0.120025634765625	0.9818208507382683
420.0	360.0	-1.01495361328125	-0.213043212890625	1.037071958772112
420.0	380.0	-0.758819580078125	-0.363128662109375	0.8412309910810981
420.0	400.0	-0.891265869140625	-0.547271728515625	1.0458781928730867
420.0	420.0	-0.9515380859375	-0.361053466796875	1.0177349040273913
420.0	440.0	-1.0972900390625	-0.290496826171875	1.1350919944399729
420.0	460.0	-1.204071044921875	-0.21710205078125	1.2234869765030931
420.0	480.0	-1.382568359375	-0.178314208984375	1.3940198081342325
420.0	500.0	-1.5714111328125	-0.306793212890625	1.6010793308898896
420.0	520.0	-1.693695068359375	-0.546142578125	1.779571493429216
420.0	540.0	-1.8004150390625	-0.56787109375	1.8878484822673784
420.0	560.0	-1.938873291015625	-0.4571533203125	1.9920388542612575
420.0	580.0	-2.01458740234375	-0.246826171875	2.029651586062151
420.0	600.0	-1.95697021484375	0.66650390625	2.067355769777447
420.0	620.0	-2.53558349609375	0.468505859375	2.578503714546813
420.0	640.0	-2.383331298828125	0.4161376953125	2.4193880758228423
420.0	660.0	-2.139068603515625	0.367919921875	2.1704791082751274
420.0	680.0	-2.064849853515625	0.227783203125	2.0773757737081135
420.0	700.0	-1.322998046875	-1.35595703125	1.8944506598566715
420.0	720.0	-0.066253662109375	-1.0091552734375	1.0113277973286499
420.0	740.0	0.18743896484375	-1.152587890625	1.1677295111270776
420.0	760.0	-0.7364501953125	-0.9228515625	1.1806836564399927
420.0	780.0	-0.88006591796875	-0.84130859375	1.2175040738690697
420.0	800.0	-1.552947998046875	-0.649169921875	1.6831723239481424
440.0	0.0	0.3060302734375	1.5516248941421509	1.581516468577508
440.0	20.0	0.289947509765625	1.5180072784423828	1.5454499848986822
440.0	40.0	0.22454833984375	1.4599533081054688	1.4771207190932927
440.0	60.0	-0.31951904296875	1.0192070007324219	1.0681176569843067
440.0	80.0	-0.40594482421875	0.8067855834960938	0.9031578920914793
440.0	100.0	-0.477294921875	0.26947021484375	0.5481100611515894
440.0	120.0	-0.416473388671875	-0.22864532470703125	0.47510921689882885
440.0	140.0	-0.342132568359375	-0.9351654052734375	0.9957856343372378
440.0	160.0	-0.2816162109375	-1.1672515869140625	1.2007430855167112
440.0	180.0	-0.149383544921875	-1.60125732421875	1.6082103288617495
440.0	200.0	-0.432830810546875	-1.95391845703125	2.001284549304782
440.0	220.0	-0.527099609375	-2.216094970703125	2.277918110332099
440.0	240.0	-0.789276123046875	-1.639617919921875	1.8196987997305603
440.0	260.0	-0.969970703125	-0.437286376953125	1.0639842763826906
440.0	280.0	-0.921173095703125	-0.136474609375	0.9312277869841178
440.0	300.0	-0.9501953125	-0.10089111328125	0.955536576294232
440.0	320.0	-1.0054931640625	-0.09429931640625	1.00990537381039
440.0	340.0	-1.09759521484375	-0.167938232421875	1.1103686349842927
440.0	360.0	-1.092041015625	-0.216461181640625	1.113287484419248
440.0	380.0	-0.677978515625	-0.283843994140625	0.7349981501056867
440.0	400.0	-0.8675537109375	-0.363616943359375	0.9406735474432362
440.0	420.0	-0.944091796875	-0.187286376953125	0.9624892248326182
440.0	440.0	-1.063385009765625	-0.1575927734375	1.0749991447596419
440.0	460.0	-1.239990234375	-0.091552734375	1.2433654669954874
440.0	480.0	-1.43157958984375	-0.02130126953125	1.4317380577957834
440.0	500.0	-1.674163818359375	-0.001678466796875	1.6741646597495812
440.0	520.0	-1.83380126953125	-0.1412353515625	1.83923204644368
440.0	540.0	-1.9267578125	-0.2000732421875	1.9371176965453605
440.0	560.0	-2.069091796875	-0.1246337890625	2.072842117786951
440.0	580.0	-2.117034912109375	0.1595458984375	2.1230383210856507
440.0	600.0	-2.354888916015625	0.9425048828125	2.536497045316365
440.0	620.0	-2.917816162109375	0.7789306640625	3.019997373390171
440.0	640.0	-2.823760986328125	0.7603759765625	2.9243456932521097
440.0	660.0	-2.65301513671875	0.730712890625	2.751804979315277
440.0	680.0	-2.326080322265625	0.5758056640625	2.396289178792453
440.0	700.0	-1.12286376953125	-0.869873046875	1.4203880324071743
440.0	720.0	0.95013427734375	-0.0921630859375	0.9545937247819373
440.0	740.0	0.4354248046875	-0.9771728515625	1.0697950936361296
440.0	760.0	-0.49285888671875	-0.9552001953125	1.0748568720265428
440.0	780.0	-0.571929931640625	-0.914306640625	1.0784528176037294
440.0	800.0	-1.36773681640625	-0.7645263671875	1.5669092395789936
460.0	0.0	0.35137939453125	1.5707868337631226	1.609608261666398
460.0	20.0	0.37774658203125	1.5546112060546875	1.5998463933225282
460.0	40.0	0.380645751953125	1.5193138122558594	1.5662712563893244
460.0	60.0	-0.073455810546875	1.0030899047851562	1.0057758762194449
460.0	80.0	-0.20111083984375	0.7120208740234375	0.7398778919171449
460.0	100.0	-0.33489990234375	0.04955291748046875	0.338546062184571
460.0	120.0	-0.252197265625	-0.49560546875	0.5560829447516207
460.0	140.0	-0.25811767578125	-1.13275146484375	1.161787680971173
460.0	160.0	-0.148773193359375	-1.3040618896484375	1.3125208093953404
460.0	180.0	-0.0802001953125	-1.76446533203125	1.7662870602674732
460.0	200.0	-0.400665283203125	-2.189361572265625	2.225721627535135
460.0	220.0	-0.755401611328125	-2.2904205322265625	2.411774825484779
460.0	240.0	-0.876922607421875	-1.6384429931640625	1.8583564516141655
460.0	260.0	-1.094268798828125	-0.471771240234375	1.1916343009501815
460.0	280.0	-1.247894287109375	-0.22210693359375	1.26750607168196
460.0	300.0	-1.212127685546875	-0.182525634765625	1.2257932669972609
460.0	320.0	-1.257415771484375	-0.180755615234375	1.2703412985557871
460.0	340.0	-1.398162841796875	-0.245758056640625	1.4195972508374655
460.0	360.0	-1.24151611328125	-0.232147216796875	1.2630338830781687
460.0	380.0	-0.690460205078125	-0.265533447265625	0.7397589515600963
460.0	400.0	-0.990966796875	-0.17999267578125	1.0071804981449908
460.0	420.0	-1.208221435546875	0.018035888671875	1.2083560446305284
460.0	440.0	-1.270416259765625	0.034149169921875	1.270875146850875
460.0	460.0	-1.36614990234375	0.083984375	1.3687289472053912
460.0	480.0	-1.6002197265625	0.1353759765625	1.6059358107689152
460.0	500.0	-1.815826416015625	0.19110107421875	1.825854647464499
460.0	520.0	-2.007415771484375	0.228759765625	2.0204081543027423
460.0	540.0	-2.132843017578125	0.2049560546875	2.1426680382142322
460.0	560.0	-2.359100341796875	0.197265625	2.3673335526437276
460.0	580.0	-2.477386474609375	0.5767822265625	2.543643347927508
460.0	600.0	-2.63580322265625	1.087158203125	2.8512052867492814
460.0	620.0	-3.002593994140625	1.1673583984375	3.221536329773718
460.0	640.0	-2.816253662109375	1.22802734375	3.072350215444546
460.0	660.0	-2.615814208984375	1.2408447265625	2.8951994078754777
460.0	680.0	-2.22393798828125	1.072998046875	2.4692559576354207
460.0	700.0	-0.50341796875	0.517333984375	0.7218477004532803
460.0	720.0	1.121734619140625	0.3858642578125	1.1862460879749002
460.0	740.0	1.04559326171875	-1.129150390625	1.538910612608882
460.0	760.0	0.635528564453125	-1.0858154296875	1.258130241105149
460.0	780.0	0.660430908203125	-1.08935546875	1.2739169210766992
460.0	800.0	-0.20880126953125	-0.968994140625	0.9912353982397137
480.0	0.0	0.4022216796875	1.5895863771438599	1.6396850703753985
480.0	20.0	0.388397216796875	1.5981273651123047	1.6446469144276399
480.0	40.0	0.4422607421875	1.5810813903808594	1.6417712773370443
480.0	60.0	0.158843994140625	1.2366867065429688	1.246846191241984
480.0	80.0	-0.06732177734375	0.754669189453125	0.7576660261715303
480.0	100.0	-0.25390625	-0.1510467529296875	0.2954378197855931
480.0	120.0	-0.241058349609375	-0.7027359008789062	0.7429312715860624
480.0	140.0	-0.257781982421875	-1.1887054443359375	1.216335555615822
480.0	160.0	-0.11578369140625	-1.3575592041015625	1.3624877452059985
480.0	180.0	-0.139862060546875	-1.9592437744140625	1.9642295088814543
480.0	200.0	-0.480499267578125	-2.387939453125	2.435802614731752
480.0	220.0	-0.9786376953125	-2.33331298828125	2.5302334358648686
480.0	240.0	-0.970794677734375	-1.7481689453125	1.9996342084672405
480.0	260.0	-1.099365234375	-0.5491943359375	1.228909409671124
480.0	280.0	-1.10833740234375	-0.2806396484375	1.1433155337478869
480.0	300.0	-1.054168701171875	-0.26397705078125	1.0867177802307113
480.0	320.0	-1.061737060546875	-0.266082763671875	1.0945709766214256
480.0	340.0	-1.194976806640625	-0.354248046875	1.2463792549315709
480.0	360.0	-0.956451416015625	-0.3248291015625	1.0101055669682228
480.0	380.0	-0.644073486328125	-0.285980224609375	0.7047094044061666
480.0	400.0	-1.109832763671875	-0.061492919921875	1.1115350388179719
480.0	420.0	-1.33563232421875	0.12249755859375	1.3412379943020587
480.0	440.0	-1.433807373046875	0.17919921875	1.444962263522543
480.0	460.0	-1.440093994140625	0.161529541015625	1.4491247374124205
480.0	480.0	-1.68402099609375	0.199737548828125	1.6958248151552842
480.0	500.0	-1.914093017578125	0.2652587890625	1.932385651239482
480.0	520.0	-2.07220458984375	0.281005859375	2.091171000940044
480.0	540.0	-2.359161376953125	0.337890625	2.383235715780178
480.0	560.0	-2.560394287109375	0.4056396484375	2.5923276085107037
480.0	580.0	-2.821014404296875	0.792724609375	2.930278924532475
480.0	600.0	-2.9193115234375	1.2716064453125	3.1842365996632958
480.0	620.0	-2.9407958984375	1.41845703125	3.2650116180144577
480.0	640.0	-2.756988525390625	1.491943359375	3.1347855934208217
480.0	660.0	-2.5987548828125	1.6163330078125	3.0604018254284866
480.0	680.0	-2.14703369140625	1.681884765625	2.7273595356819036
480.0	700.0	-0.86590576171875	1.287353515625	1.551474093360819
480.0	720.0	0.42974853515625	0.513916015625	0.6699204987047477
480.0	740.0	3.776641845703125	-1.8995361328125	4.227441442595766
480.0	760.0	4.536041259765625	-1.5284423828125	4.786627876477727
480.0	780.0	4.782073974609375	-1.5369873046875	5.023003232470277
480.0	800.0	4.87261962890625	-1.5426025390625	5.110972964272513
500.0	0.0	0.338043212890625	1.4982473850250244	1.5359096459478794
500.0	20.0	0.211395263671875	1.5366687774658203	1.5511411570650817
500.0	40.0	0.214752197265625	1.525177001953125	1.5402218650302093
500.0	60.0	0.092071533203125	1.3608283996582031	1.3639395516454094
500.0	80.0	-0.041900634765625	0.9802169799804688	0.9811121195030632
500.0	100.0	-0.178009033203125	-0.13115692138671875	0.2211093709672957
500.0	120.0	-0.28570556640625	-0.8487396240234375	0.8955370567782006
500.0	140.0	-0.248291015625	-1.228851318359375	1.2536841671943009
500.0	160.0	-0.039520263671875	-1.418701171875	1.4192515162296613
500.0	180.0	-0.23260498046875	-2.0626983642578125	2.0757720536828517
500.0	200.0	-0.5704345703125	-2.42901611328125	2.495098169929904
500.0	220.0	-0.955596923828125	-2.37835693359375	2.5631518067417
500.0	240.0	-0.845916748046875	-1.86077880859375	2.044033492665366
500.0	260.0	-1.0174560546875	-0.61419677734375	1.1884672921539325
500.0	280.0	-0.9952392578125	-0.197418212890625	1.014630539197448
500.0	300.0	-0.970916748046875	-0.283782958984375	1.0115394700395266
500.0	320.0	-0.966217041015625	-0.305267333984375	1.0132934005247038
500.0	340.0	-1.01812744140625	-0.397857666015625	1.0931030186363213
500.0	360.0	-0.702056884765625	-0.450927734375	0.8343978014564664
500.0	380.0	-0.568572998046875	-0.3521728515625	0.6688056305726459
500.0	400.0	-1.156768798828125	-0.00555419921875	1.1567821329322237
500.0	420.0	-1.3720703125	0.18450927734375	1.3844206787930324
500.0	440.0	-1.490478515625	0.241455078125	1.5099095205647435
500.0	460.0	-1.5887451171875	0.230621337890625	1.6053962902902152
500.0	480.0	-1.806640625	0.257080078125	1.8248398599518663
500.0	500.0	-2.018096923828125	0.31793212890625	2.0429870368055205
500.0	520.0	-2.182159423828125	0.3524169921875	2.2104337781042838
500.0	540.0	-2.330810546875	0.4268798828125	2.36957891613125
500.0	560.0	-2.4444580078125	0.5167236328125	2.4984751879227467
500.0	580.0	-2.65960693359375	0.877197265625	2.8005328214537903
500.0	600.0	-2.905242919921875	1.0892333984375	3.1027191010511874
500.0	620.0	-3.017974853515625	1.215576171875	3.2535822789785014
500.0	640.0	-2.646942138671875	1.39404296875	2.9915979817144804
500.0	660.0	-2.39013671875	1.6839599609375	2.923777468337432
500.0	680.0	-1.94439697265625	1.640869140625	2.5442348798666794
500.0	700.0	-1.453277587890625	1.666015625	2.2107970983808833
500.0	720.0	-0.74664306640625	1.0609130859375	1.2973096949171223
500.0	740.0	3.55859375	-2.146240234375	4.155711325536113
500.0	760.0	4.7100830078125	-1.579345703125	4.967817910356966
500.0	780.0	4.891082763671875	-1.577392578125	5.139149535342589
500.0	800.0	4.984100341796875	-1.5838623046875	5.229710892325667
520.0	0.0	0.0880126953125	1.4604883193969727	1.4631378491554254
520.0	20.0	0.090576171875	1.4742240905761719	1.4770039648378304
520.0	40.0	0.09765625	1.4661369323730469	1.469385670146647
520.0	60.0	0.0511474609375	1.3107490539550781	1.3117466009883485
520.0	80.0	0.0186767578125	1.1065750122070312	1.1067326140145044
520.0	100.0	-0.0361328125	0.34535980224609375	0.34724483170613374
520.0	120.0	-0.1195068359375	-0.6570663452148438	0.6678458398835653
520.0	140.0	-0.1444091796875	-1.008087158203125	1.0183779896050724
520.0	160.0	-0.16552734375	-1.362457275390625	1.372475547612334
520.0	180.0	-0.31689453125	-2.08624267578125	2.110173131803897
520.0	200.0	-0.560302734375	-2.3170013427734375	2.3837857237096656
520.0	220.0	-0.654541015625	-2.2976226806640625	2.3890361914038305
520.0	240.0	-0.6224365234375	-1.884521484375	1.984653231871985
520.0	260.0	-0.793701171875	-0.83758544921875	1.1539111469167473
520.0	280.0	-1.0078125	-0.245880126953125	1.037373159469019
520.0	300.0	-1.002685546875	-0.25408935546875	1.034378898892733
520.0	320.0	-0.9512939453125	-0.278472900390625	0.9912150758741458
520.0	340.0	-1.0062255859375	-0.30584716796875	1.051680759522475
520.0	360.0	-0.7342529296875	-0.3946533203125	0.8335937907568395
520.0	380.0	-0.7103271484375	-0.378082275390625	0.8046805979840091
520.0	400.0	-1.201416015625	-0.051971435546875	1.2025395929918703
520.0	420.0	-1.41748046875	0.1566162109375	1.426106418475192
520.0	440.0	-1.5557861328125	0.25262451171875	1.576162946834118
520.0	460.0	-1.6458740234375	0.27197265625	1.6681937617597138
520.0	480.0	-1.8475341796875	0.3509521484375	1.8805717097751047
520.0	500.0	-2.0037841796875	0.427825927734375	2.0489475501358463
520.0	520.0	-2.085205078125	0.46728515625	2.136922000235356
520.0	540.0	-2.2379150390625	0.5394287109375	2.302009351902334
520.0	560.0	-2.35205078125	0.6181640625	2.4319271546954773
520.0	580.0	-2.507568359375	0.8740234375	2.655525568741138
520.0	600.0	-2.424072265625	1.0382080078125	2.637044219663053
520.0	620.0	-2.2625732421875	1.2061767578125	2.564000789264685
520.0	640.0	-2.1826171875	1.1622314453125	2.4727716675106888
520.0	660.0	-2.0458984375	1.228759765625	2.386535350289986
520.0	680.0	-1.8280029296875	1.193359375	2.183048627229012
520.0	700.0	-1.4468994140625	1.1016845703125	1.818578237766812
520.0	720.0	-0.7491455078125	0.914306640625	1.1820218377706146
520.0	740.0	3.4705810546875	-2.6873779296875	4.389411463297474
520.0	760.0	4.761962890625	-1.6444091796875	5.037893619552731
520.0	780.0	4.9298095703125	-1.628662109375	5.191874677422264
520.0	800.0	5.0333251953125	-1.62548828125	5.289288673748928
540.0	0.0	-0.1920166015625	1.4465479850769043	1.459236597816017
540.0	20.0	-0.0557861328125	1.4261112213134766	1.4272019156974214
540.0	40.0	0.0069580078125	1.4138832092285156	1.413900330013062
540.0	60.0	0.003662109375	1.2907333374023438	1.290738532518057
540.0	80.0	0.0238037109375	1.1757278442382812	1.1759687837572868
540.0	100.0	0.023681640625	0.926605224609375	0.9269077960488206
540.0	120.0	-0.08056640625	0.38881683349609375	0.3970761587226928
540.0	140.0	-0.2613525390625	-0.32562255859375	0.4175346696258357
540.0	160.0	-0.368896484375	-1.1106109619140625	1.1702740383807178
540.0	180.0	-0.4034423828125	-2.154144287109375	2.1915983587179895
540.0	200.0	-0.42041015625	-2.0697174072265625	2.1119836280745155
540.0	220.0	-0.2965087890625	-2.07977294921875	2.100802937520168
540.0	240.0	-0.2568359375	-1.8687896728515625	1.8863561541098632
540.0	260.0	-0.3074951171875	-1.115936279296875	1.1575262530694963
540.0	280.0	-0.34033203125	-0.221954345703125	0.4063122236301208
540.0	300.0	-0.3570556640625	-0.170623779296875	0.3957287218545826
540.0	320.0	-0.314697265625	-0.19891357421875	0.37229152421231665
540.0	340.0	-0.1142578125	-0.203948974609375	0.2337734629112138
540.0	360.0	-0.100830078125	-0.281951904296875	0.299438776699558
540.0	380.0	-0.657470703125	-0.444091796875	0.7934010647329307
540.0	400.0	-0.9158935546875	-0.161865234375	0.9300867473614374
540.0	420.0	-1.029296875	0.077911376953125	1.0322413669018975
540.0	440.0	-1.18115234375	0.239105224609375	1.2051108528187844
540.0	460.0	-1.209716796875	0.31842041015625	1.2509221743360315
540.0	480.0	-1.4359130859375	0.545684814453125	1.536104914089951
540.0	500.0	-1.501708984375	0.56689453125	1.6051477450109541
540.0	520.0	-1.4573974609375	0.6595458984375	1.5996900172510926
540.0	540.0	-1.45166015625	0.6383056640625	1.5857967492771712
540.0	560.0	-1.150146484375	0.75341796875	1.3749456611646687
540.0	580.0	-1.31005859375	0.8843994140625	1.580637796160879
540.0	600.0	-1.3653564453125	0.77587890625	1.5704095962264373
540.0	620.0	-1.392333984375	0.6583251953125	1.5401253153002856
540.0	640.0	-1.3944091796875	0.490234375	1.4780753373317639
540.0	660.0	-1.4786376953125	0.4622802734375	1.5492167328067792
540.0	680.0	-1.4644775390625	0.447265625	1.5312547148417852
540.0	700.0	-1.0245361328125	-0.0008544921875	1.0245364891477957
540.0	720.0	0.18017578125	-0.9542236328125	0.9710849878187453
540.0	740.0	3.4205322265625	-3.2431640625	4.7136136720401804
540.0	760.0	4.8365478515625	-1.6778564453125	5.119316103888344
540.0	780.0	5.007568359375	-1.616455078125	5.262002270372917
540.0	800.0	5.1019287109375	-1.621337890625	5.353355314852985
560.0	0.0	-0.48291015625	1.406785011291504	1.4873621909285701
560.0	20.0	-0.255615234375	1.3683052062988281	1.3919763954999613
560.0	40.0	-0.10888671875	1.3510665893554688	1.3554472495795475
560.0	60.0	-0.0537109375	1.2478408813476562	1.248996289013552
560.0	80.0	0.0123291015625	1.1866302490234375	1.1866942970465324
560.0	100.0	0.0697021484375	1.1566543579101562	1.158752645377502
560.0	120.0	0.0902099609375	1.1078567504882812	1.1115234665335676
560.0	140.0	0.014404296875	0.908416748046875	0.9085309416307861
560.0	160.0	-0.1591796875	0.3845062255859375	0.4161528690600865
560.0	180.0	-0.1661376953125	-1.54962158203125	1.5585020953790159
560.0	200.0	-0.167724609375	-1.524169921875	1.533370632084246
560.0	220.0	-0.2255859375	-1.598785400390625	1.614621866475233
560.0	240.0	-0.3021240234375	-1.51031494140625	1.540237042722005
560.0	260.0	-0.346435546875	-0.88299560546875	0.9485245528797369
560.0	280.0	-0.5467529296875	-0.063568115234375	0.5504358921766594
560.0	300.0	-0.593994140625	-0.10894775390625	0.6039028499502623
560.0	320.0	-0.525634765625	-0.151702880859375	0.5470883574841292
560.0	340.0	-0.35791015625	-0.18505859375	0.40292227918995366
560.0	360.0	-0.1177978515625	-0.291961669921875	0.31483003436189294
560.0	380.0	-0.240478515625	-0.496551513671875	0.5517185171870105
560.0	400.0	-0.1536865234375	-0.206146240234375	0.2571299668437615
560.0	420.0	-0.2110595703125	0.1527099609375	0.2605119467318724
560.0	440.0	-0.2681884765625	0.3211669921875	0.41841760937092537
560.0	460.0	-0.1776123046875	0.5064697265625	0.5367100844037671
560.0	480.0	0.0430908203125	0.775970458984375	0.7771659874258688
560.0	500.0	0.20458984375	0.772705078125	0.7993310590273668
560.0	520.0	0.214111328125	4.0631103515625	4.068747889683729
560.0	540.0	-0.7996826171875	3.842529296875	3.9248597026612977
560.0	560.0	-1.28857421875	3.75	3.9652141830205303
560.0	580.0	-1.480712890625	3.620361328125	3.9114609560426468
560.0	600.0	-1.763427734375	3.329833984375	3.767953255795729
560.0	620.0	-1.8609619140625	2.9749755859375	3.5090823561887707
560.0	640.0	-2.3609619140625	3.1392822265625	3.928006371897183
560.0	660.0	-2.57763671875	3.4412841796875	4.29961019851983
560.0	680.0	-2.592041015625	3.427978515625	4.2976404375271855
560.0	700.0	-2.5810546875	3.522216796875	4.366675447529174
560.0	720.0	-2.4747314453125	3.494140625	4.281741985885405
560.0	740.0	-2.1632080078125	3.5101318359375	4.1231655788636585
560.0	760.0	2.486572265625	-3.6805419921875	4.441782411198345
560.0	780.0	3.3548583984375	-2.1080322265625	3.9621805539112778
560.0	800.0	4.701416015625	-2.8253173828125	5.485046113351986
580.0	0.0	-0.736572265625	1.3413223028182983	1.5302562604105654
580.0	20.0	-0.5145263671875	1.306772232055664	1.404418402401118
580.0	40.0	-0.28271484375	1.286895751953125	1.3175842892474037
580.0	60.0	-0.1883544921875	1.1612930297851562	1.1764688333121276
580.0	80.0	-0.095703125	1.0584182739257812	1.062736247012774
580.0	100.0	-0.0274658203125	1.0200881958007812	1.0204578866849585
580.0	120.0	0.0028076171875	1.0571136474609375	1.0571173758681855
580.0	140.0	-0.015625	1.02215576171875	1.0222751791175593
580.0	160.0	-0.150146484375	0.847381591796875	0.8605809252396766
580.0	180.0	-0.1865234375	0.071380615234375	0.1997152597275789
580.0	200.0	-0.1854248046875	-0.8516082763671875	0.8715612511869085
580.0	220.0	-0.224365234375	-0.8693695068359375	0.897854719769468
580.0	240.0	-0.3072509765625	-0.769256591796875	0.8283470689400391
580.0	260.0	-0.414306640625	-0.50860595703125	0.6559954359548903
580.0	280.0	-0.62939453125	0.2340087890625	0.6714890835493194
580.0	300.0	-0.734375	0.03765869140625	0.7353399334072855
580.0	320.0	-0.7657470703125	-0.01678466796875	0.765931002617728
580.0	340.0	-0.7750244140625	-0.049835205078125	0.7766249996350235
580.0	360.0	-0.7686767578125	-0.011077880859375	0.7687565787981728
580.0	380.0	-0.6114501953125	0.276885986328125	0.6712206721880615
580.0	400.0	-0.3924560546875	0.711273193359375	0.812361563869513
580.0	420.0	-0.2388916015625	1.13568115234375	1.1605347375610624
580.0	440.0	-0.13330078125	1.187255859375	1.1947156874763678
580.0	460.0	-0.017333984375	1.315277099609375	1.3153913165941011
580.0	480.0	0.1134033203125	1.584320068359375	1.588373505213479
580.0	500.0	0.188720703125	1.848907470703125	1.8585140136705511
580.0	520.0	-0.846923828125	3.62353515625	3.7211942974300087
580.0	540.0	-1.0592041015625	3.6448974609375	3.795680548928671
580.0	560.0	-1.296630859375	3.7286376953125	3.9476563488212677
580.0	580.0	-1.35302734375	3.7052001953125	3.944514099389045
580.0	600.0	-1.522216796875	3.589111328125	3.8985720594037487
580.0	620.0	-1.5262451171875	3.2745361328125	3.612756709610174
580.0	640.0	-1.796630859375	3.097900390625	3.5811826643014286
580.0	660.0	-1.980712890625	3.3905029296875	3.926669539356166
580.0	680.0	-1.953369140625	3.6729736328125	4.1600945069651845
580.0	700.0	-1.78515625	3.7904052734375	4.189744022469257
580.0	720.0	-1.7073974609375	3.9495849609375	4.302839464037613
580.0	740.0	-1.1158447265625	3.832763671875	3.9918901310334274
580.0	760.0	0.7266845703125	-2.5657958984375	2.6667169060792637
580.0	780.0	3.60595703125	-1.5631103515625	3.9301704902437953
580.0	800.0	4.88037109375	-1.794189453125	5.19972478179524
600.0	0.0	-0.802001953125	1.2262767553329468	1.4652514506002765
600.0	20.0	-0.652587890625	1.2076911926269531	1.372730480370819
600.0	40.0	-0.4288330078125	1.1936798095703125	1.2683726725080973
600.0	60.0	-0.2955322265625	1.0902252197265625	1.1295708595147187
600.0	80.0	-0.158935546875	0.9858322143554688	0.998561797247152
600.0	100.0	-0.103759765625	0.8807449340820312	0.8868357953272502
600.0	120.0	-0.05224609375	0.9464263916015625	0.9478673794535225
600.0	140.0	-0.057861328125	0.946624755859375	0.9483914601567278
600.0	160.0	-0.1817626953125	0.920928955078125	0.9386947414940343
600.0	180.0	-0.210693359375	0.7811279296875	0.8090442103016391
600.0	200.0	-0.199462890625	-0.18585205078125	0.2726287393435935
600.0	220.0	-0.236572265625	0.232391357421875	0.33162053595537055
600.0	240.0	-0.283935546875	0.3967437744140625	0.48787807628086943
600.0	260.0	-0.3665771484375	0.433441162109375	0.5676707203716732
600.0	280.0	-0.385498046875	1.873779296875	1.9130231565618356
600.0	300.0	-0.5804443359375	0.76812744140625	0.9627748404290783
600.0	320.0	-0.6680908203125	0.31103515625	0.7369451896913983
600.0	340.0	-0.6827392578125	0.2901611328125	0.7418398595070209
600.0	360.0	-0.6787109375	0.48980712890625	0.8369943609185863
600.0	380.0	-0.5447998046875	0.8739013671875	1.0298108694123014
600.0	400.0	-0.3218994140625	1.425872802734375	1.4617566426568285
600.0	420.0	-0.202392578125	1.700958251953125	1.712957013636803
600.0	440.0	-0.1221923828125	1.7161865234375	1.7205310696543348
600.0	460.0	-0.028076171875	1.798828125	1.7990472185904878
600.0	480.0	0.112060546875	2.081939697265625	2.0849533494101027
600.0	500.0	0.2025146484375	2.245758056640625	2.2548706020075833
600.0	520.0	-0.842041015625	3.521484375	3.6207575554521627
600.0	540.0	-1.0572509765625	3.5460205078125	3.700275809891633
600.0	560.0	-1.3017578125	3.63671875	3.8626799853218943
600.0	580.0	-1.354248046875	3.6295166015625	3.8739357936706376
600.0	600.0	-1.5230712890625	3.5133056640625	3.8292378929364195
600.0	620.0	-1.482666015625	3.3006591796875	3.6183766435163536
600.0	640.0	-1.7362060546875	3.2137451171875	3.652748163038349
600.0	660.0	-1.9337158203125	3.4654541015625	3.9684542335477677
600.0	680.0	-1.89990234375	3.6939697265625	4.153918783094703
600.0	700.0	-1.7427978515625	3.7998046875	4.1804138568517155
600.0	720.0	-1.6927490234375	3.8857421875	4.238442119938162
600.0	740.0	-1.1187744140625	3.73193359375	3.8960216295242356
600.0	760.0	0.234130859375	1.3031005859375	1.3239669166494803
600.0	780.0	3.73486328125	-1.7830810546875	4.138669082835085
600.0	800.0	4.8974609375	-1.8660888671875	5.24093610861452
620.0	0.0	-0.92822265625	1.065609097480774	1.4131949788368183
620.0	20.0	-0.783447265625	1.0521259307861328	1.3117768835620924
620.0	40.0	-0.6346435546875	1.0450019836425781	1.222620786394256
620.0	60.0	-0.4915771484375	0.9736137390136719	1.090674931252262
620.0	80.0	-0.2435302734375	0.9045944213867188	0.9368020395390458
620.0	100.0	-0.1597900390625	0.8310775756835938	0.8462994702749818
620.0	120.0	-0.1097412109375	0.8791046142578125	0.8859277940032169
620.0	140.0	-0.076416015625	0.87591552734375	0.8792425254080241
620.0	160.0	-0.2056884765625	0.8857574462890625	0.9093261257915796
620.0	180.0	-0.2650146484375	0.97930908203125	1.0145339038372947
620.0	200.0	-0.269775390625	0.945098876953125	0.9828482327424359
620.0	220.0	-0.297607421875	1.609710693359375	1.6369907433674156
620.0	240.0	-0.2906494140625	1.7645416259765625	1.7883188283130291
620.0	260.0	-0.323486328125	1.808135986328125	1.836844889896416
620.0	280.0	-0.40380859375	1.76043701171875	1.8061560986292395
620.0	300.0	-0.5421142578125	1.120819091796875	1.2450394793178123
620.0	320.0	-0.6080322265625	0.8026123046875	1.006920900654233
620.0	340.0	-0.5792236328125	0.967437744140625	1.1275796227302137
620.0	360.0	-0.5538330078125	1.226776123046875	1.3459980150878983
620.0	380.0	-0.4068603515625	1.544036865234375	1.5967420539574815
620.0	400.0	-0.2384033203125	1.813232421875	1.82883787112874
620.0	420.0	-0.162353515625	1.86724853515625	1.8742934018127895
620.0	440.0	-0.103515625	1.707672119140625	1.7108066960090418
620.0	460.0	-0.0181884765625	1.758514404296875	1.7586084643260584
620.0	480.0	0.1041259765625	2.068603515625	2.071222519154136
620.0	500.0	0.168701171875	2.19439697265625	2.2008721359940275
620.0	520.0	-0.8697509765625	3.439453125	3.547718218842033
620.0	540.0	-1.0711669921875	3.4554443359375	3.6176642027577084
620.0	560.0	-1.3070068359375	3.5443115234375	3.7776197591021794
620.0	580.0	-1.2801513671875	3.58203125	3.803910540337218
620.0	600.0	-1.411865234375	3.58251953125	3.8506895008328694
620.0	620.0	-1.351806640625	3.46484375	3.719210051281308
620.0	640.0	-1.6529541015625	3.3450927734375	3.73120663120874
620.0	660.0	-1.891845703125	3.498291015625	3.9770743259882786
620.0	680.0	-1.879150390625	3.6475830078125	4.103177791598674
620.0	700.0	-1.7437744140625	3.7113037109375	4.100551724092439
620.0	720.0	-1.700439453125	3.796875	4.1602588981178865
620.0	740.0	-1.1632080078125	3.654052734375	3.834730010709038
620.0	760.0	-0.0086669921875	1.68310546875	1.68312778352974
620.0	780.0	3.2529296875	-1.806396484375	3.72083590213022
620.0	800.0	4.759521484375	-1.9625244140625	5.148256679305973
