# Supplementary material for: Real-time emotion detection by quantitative facial motion analysis
Source: PLoS One. 2023 Mar 10;18(3):e0282730. doi: 10.1371/journal.pone.0282730 (PMC10004542; doi:10.1371/journal.pone.0282730)
Supplement: S1 Dataset — Data from each participant is organized into folders by Study ID and subsequently by emotions. The data files (.csv) contain the pixel displacement results after DISC-processing of videos. (ZIP) [file pone.0282730.s004.zip › S1_Dataset/1/happy/result/101225_cropped_result.csv]

pos_x	pos_y	disp_x	disp_y	disp_xy_indi
0.0	0.0	1.1603164672851562	2.060605764389038	2.364832006821296
0.0	20.0	1.011313796043396	2.055837631225586	2.2911184954146155
0.0	40.0	1.0119261741638184	2.0009803771972656	2.2423017307860986
0.0	60.0	0.9965115785598755	1.9533042907714844	2.192813940704999
0.0	80.0	1.0175344944000244	1.9623947143554688	2.210513393360057
0.0	100.0	1.1413599252700806	1.8405609130859375	2.1657255028724816
0.0	120.0	1.2606703042984009	1.6341018676757812	2.0638746401080903
0.0	140.0	1.362640619277954	1.4616851806640625	1.998327556903307
0.0	160.0	1.3750169277191162	1.4748687744140625	2.0164100409529198
0.0	180.0	1.347806692123413	1.7128753662109375	2.179569888648884
0.0	200.0	1.029707908630371	2.2059173583984375	2.4344136397045335
0.0	220.0	1.0574162006378174	2.331329345703125	2.5599268621403772
0.0	240.0	1.1330184936523438	2.411956787109375	2.664820153376435
0.0	260.0	1.3152271509170532	2.2010498046875	2.5640676085517464
0.0	280.0	1.622694730758667	1.57781982421875	2.2633279892515867
0.0	300.0	1.7798130512237549	1.18084716796875	2.1359153848891648
0.0	320.0	1.7711942195892334	1.176513671875	2.126338021955848
0.0	340.0	1.5749211311340332	1.747650146484375	2.352585302130267
0.0	360.0	1.3302090167999268	2.17315673828125	2.5479533428838583
0.0	380.0	1.187103033065796	2.280303955078125	2.5707974907913207
0.0	400.0	1.0953001976013184	2.1199951171875	2.386223338198738
0.0	420.0	1.0979790687561035	2.03033447265625	2.308206252977158
0.0	440.0	0.9762631058692932	1.356719970703125	1.671460059584508
0.0	460.0	0.871997594833374	1.570068359375	1.7959661629623465
0.0	480.0	0.8325457572937012	1.716522216796875	1.9077685810247007
0.0	500.0	0.721417248249054	2.26983642578125	2.38172211768599
0.0	520.0	1.093886375427246	2.66455078125	2.880350372472999
0.0	540.0	1.867575764656067	2.98785400390625	3.5235083064169586
0.0	560.0	2.129791736602783	3.02288818359375	3.697819061529677
0.0	580.0	2.7679200172424316	3.0489501953125	4.11794590971609
0.0	600.0	3.2408063411712646	2.97698974609375	4.400601514489037
0.0	620.0	3.629938840866089	2.806640625	4.588429751704676
0.0	640.0	3.31235408782959	2.781005859375	4.325006727513783
0.0	660.0	3.121347427368164	2.92193603515625	4.275572471129741
0.0	680.0	3.209087371826172	2.9920654296875	4.387561657178763
0.0	700.0	3.2519733905792236	3.135009765625	4.517036325246837
0.0	720.0	3.4802629947662354	3.112548828125	4.669067435816445
0.0	740.0	3.638780355453491	4.02972412109375	5.429493435612482
0.0	760.0	3.6662683486938477	3.68927001953125	5.2011764901459
0.0	780.0	3.287715435028076	-1.21966552734375	3.506658919871244
0.0	800.0	3.388819932937622	-1.41912841796875	3.673965977599934
20.0	0.0	1.0427894592285156	2.0376853942871094	2.289011057721022
20.0	20.0	1.0015430450439453	1.9738349914550781	2.2133940102404646
20.0	40.0	1.0569229125976562	1.8550148010253906	2.1349861721325465
20.0	60.0	1.053131103515625	1.7862167358398438	2.073561030832318
20.0	80.0	1.0829181671142578	1.7703170776367188	2.0752672868906106
20.0	100.0	1.205636978149414	1.5757827758789062	1.9840997655959445
20.0	120.0	1.2923030853271484	1.4303817749023438	1.9277031115601921
20.0	140.0	1.3415298461914062	1.4114990234375	1.947314001743775
20.0	160.0	1.3265113830566406	1.5390472412109375	2.031821562061452
20.0	180.0	1.2921180725097656	1.7212371826171875	2.152260800212257
20.0	200.0	1.0562000274658203	2.1430816650390625	2.3892169263265735
20.0	220.0	1.1246204376220703	2.15069580078125	2.4269865175182495
20.0	240.0	1.1904983520507812	2.128570556640625	2.43887247326157
20.0	260.0	1.3585395812988281	1.840789794921875	2.287823608376335
20.0	280.0	1.6665592193603516	0.97216796875	1.9293859621906877
20.0	300.0	1.80926513671875	0.61151123046875	1.9098131636197615
20.0	320.0	1.8357791900634766	0.599456787109375	1.9311741698463163
20.0	340.0	1.6564693450927734	1.07586669921875	1.975191090937768
20.0	360.0	1.415243148803711	1.437164306640625	2.0170162157299756
20.0	380.0	1.2272262573242188	1.60198974609375	2.018032564964086
20.0	400.0	1.103261947631836	1.56951904296875	1.9184829817681295
20.0	420.0	1.0909786224365234	1.55242919921875	1.897437949762907
20.0	440.0	0.9333457946777344	0.665618896484375	1.1463781609048946
20.0	460.0	0.8363246917724609	0.9964599609375	1.3009117740338374
20.0	480.0	0.7887992858886719	1.235992431640625	1.4662474567723498
20.0	500.0	0.6972370147705078	2.14691162109375	2.2572923965568754
20.0	520.0	1.0711612701416016	2.566162109375	2.7807506968880396
20.0	540.0	1.6617012023925781	2.85760498046875	3.3056250710618627
20.0	560.0	1.6867084503173828	2.82525634765625	3.2904496389314333
20.0	580.0	2.561521530151367	3.01715087890625	3.9578519395644096
20.0	600.0	2.9975109100341797	2.94024658203125	4.198823837566942
20.0	620.0	3.9356231689453125	2.871826171875	4.872013473853019
20.0	640.0	4.507768630981445	2.84539794921875	5.330691092145426
20.0	660.0	4.4895782470703125	2.8743896484375	5.330893798192907
20.0	680.0	4.630714416503906	2.90283203125	5.465340777011815
20.0	700.0	4.335823059082031	3.11639404296875	5.339594875149104
20.0	720.0	4.149909973144531	3.3563232421875	5.33728943296618
20.0	740.0	3.987457275390625	3.7677001953125	5.485925654328855
20.0	760.0	3.6628589630126953	3.52239990234375	5.0817159360745165
20.0	780.0	3.251443862915039	-2.20123291015625	3.9264887009187768
20.0	800.0	3.356294631958008	-2.48876953125	4.178359419220477
40.0	0.0	1.0921173095703125	1.8088241815567017	2.112951759422673
40.0	20.0	1.0686149597167969	1.7508678436279297	2.0512133331228246
40.0	40.0	1.0805854797363281	1.72833251953125	2.0383322293203894
40.0	60.0	1.0527381896972656	1.6872444152832031	1.9887311062462503
40.0	80.0	1.0548057556152344	1.6393203735351562	1.9493553983731313
40.0	100.0	1.1551666259765625	1.4964370727539062	1.8904321851053942
40.0	120.0	1.2396965026855469	1.3850479125976562	1.8588182103051123
40.0	140.0	1.2777519226074219	1.3981475830078125	1.8940608859267305
40.0	160.0	1.28057861328125	1.5086212158203125	1.9788429845787379
40.0	180.0	1.241912841796875	1.6938934326171875	2.100386266305231
40.0	200.0	1.0956382751464844	1.9540863037109375	2.2402849176648574
40.0	220.0	1.2705001831054688	1.708099365234375	2.1287964103655157
40.0	240.0	1.3909912109375	1.451171875	2.0101632669254474
40.0	260.0	1.5569419860839844	0.94921875	1.823481445856443
40.0	280.0	1.7251434326171875	0.2930908203125	1.74986344954504
40.0	300.0	1.8248252868652344	0.3328857421875	1.8549394181305512
40.0	320.0	1.884857177734375	0.08148193359375	1.88661757809021
40.0	340.0	1.7614974975585938	0.10614013671875	1.764692370507637
40.0	360.0	1.5407371520996094	0.1123046875	1.5448246873656855
40.0	380.0	1.28936767578125	0.01422119140625	1.28944610032159
40.0	400.0	1.08770751953125	0.12091064453125	1.094407160066941
40.0	420.0	1.0188522338867188	0.034820556640625	1.019447078401189
40.0	440.0	0.8086967468261719	-0.8125	1.1463623678083792
40.0	460.0	0.6975631713867188	-0.728851318359375	1.0088699729644528
40.0	480.0	0.6179237365722656	-0.316864013671875	0.6944296561781337
40.0	500.0	0.6949920654296875	2.049530029296875	2.16415972423476
40.0	520.0	1.0686988830566406	2.4703369140625	2.6915946521767253
40.0	540.0	1.6599273681640625	2.764892578125	3.2249015234811096
40.0	560.0	1.6858749389648438	2.728515625	3.2073309504475613
40.0	580.0	2.5602569580078125	2.92352294921875	3.886116586727181
40.0	600.0	2.9978065490722656	2.85205078125	4.137757576814923
40.0	620.0	3.869770050048828	2.91668701171875	4.845841863348799
40.0	640.0	4.4143524169921875	2.9769287109375	5.324341443916682
40.0	660.0	4.360660552978516	2.989501953125	5.287010723087393
40.0	680.0	4.491920471191406	3.04461669921875	5.426512725929066
40.0	700.0	4.2685394287109375	3.234619140625	5.355668944152309
40.0	720.0	4.098201751708984	3.36895751953125	5.305198617028088
40.0	740.0	3.9816665649414062	3.62322998046875	5.383443519322913
40.0	760.0	3.646595001220703	3.29473876953125	4.914565968870508
40.0	780.0	3.1846656799316406	-2.281494140625	3.9175644227811577
40.0	800.0	3.3833541870117188	-2.829345703125	4.4104741992853365
60.0	0.0	1.2124137878417969	1.502501368522644	1.9306624654147373
60.0	20.0	1.1543960571289062	1.5410003662109375	1.9254382320336865
60.0	40.0	1.0570564270019531	1.606597900390625	1.9231549868395164
60.0	60.0	1.0092239379882812	1.5359115600585938	1.837813178027135
60.0	80.0	0.9877815246582031	1.5544586181640625	1.841752951956535
60.0	100.0	1.0728912353515625	1.4484634399414062	1.802537638924939
60.0	120.0	1.0434646606445312	1.5034713745117188	1.8300941702519473
60.0	140.0	1.0697097778320312	1.556488037109375	1.8886328437401614
60.0	160.0	1.0467109680175781	1.706329345703125	2.0017901205111266
60.0	180.0	1.1471519470214844	1.7034454345703125	2.0537000604064906
60.0	200.0	1.2382965087890625	1.57080078125	2.000198324680528
60.0	220.0	1.4458580017089844	1.113311767578125	1.824820115226108
60.0	240.0	1.5617599487304688	0.52789306640625	1.6485645959495763
60.0	260.0	1.3662643432617188	0.483673095703125	1.4493508613084065
60.0	280.0	1.2922325134277344	0.533599853515625	1.3980678354184592
60.0	300.0	1.3711929321289062	0.520751953125	1.466749008455015
60.0	320.0	1.3579216003417969	0.412200927734375	1.4191055906802377
60.0	340.0	1.3104972839355469	0.05145263671875	1.311506959580374
60.0	360.0	1.13751220703125	-0.992095947265625	1.5093668837383385
60.0	380.0	0.9149703979492188	-1.17999267578125	1.493168960305814
60.0	400.0	0.7977027893066406	-1.544677734375	1.7384933255958959
60.0	420.0	0.6692085266113281	-1.601226806640625	1.7354444210039797
60.0	440.0	0.5502357482910156	-1.62066650390625	1.7115254294286957
60.0	460.0	0.3780174255371094	-1.558380126953125	1.6035728215744185
60.0	480.0	0.266204833984375	-1.4698486328125	1.493760361308809
60.0	500.0	0.49793243408203125	1.76519775390625	1.834082827820632
60.0	520.0	1.0308761596679688	2.40277099609375	2.6145772347056666
60.0	540.0	1.6571121215820312	2.71502685546875	3.1807847159797893
60.0	560.0	1.6639289855957031	2.67742919921875	3.1523462350977094
60.0	580.0	2.5749130249023438	2.8646240234375	3.851785025344352
60.0	600.0	3.0160255432128906	2.783203125	4.103977304070087
60.0	620.0	3.9241180419921875	2.83563232421875	4.841437088886194
60.0	640.0	4.442291259765625	2.89666748046875	5.303266364137788
60.0	660.0	4.319175720214844	2.9609375	5.236642987735527
60.0	680.0	4.418212890625	3.05224609375	5.369991747079045
60.0	700.0	4.191612243652344	3.2708740234375	5.316787571300405
60.0	720.0	3.981822967529297	3.45068359375	5.268978212985819
60.0	740.0	3.880054473876953	3.75	5.396046953117862
60.0	760.0	3.3938064575195312	1.98565673828125	3.9320166522260562
60.0	780.0	3.6752777099609375	0.02423095703125	3.675357585951925
60.0	800.0	3.7875900268554688	0.058837890625	3.7880470045800925
80.0	0.0	1.2003173828125	1.3596080541610718	1.8136416074907151
80.0	20.0	1.0004425048828125	1.4981498718261719	1.801482235279874
80.0	40.0	0.9728317260742188	1.5216941833496094	1.8060882467079449
80.0	60.0	0.915863037109375	1.5092887878417969	1.7654341527930655
80.0	80.0	0.916168212890625	1.5130462646484375	1.7688055837987937
80.0	100.0	1.02227783203125	1.3947982788085938	1.7293103262370026
80.0	120.0	0.9989852905273438	1.4645309448242188	1.772800749954072
80.0	140.0	1.0245590209960938	1.564300537109375	1.8699618600135013
80.0	160.0	1.0518341064453125	1.642547607421875	1.950466003325599
80.0	180.0	1.299102783203125	1.36932373046875	1.8875157006369403
80.0	200.0	1.7253036499023438	0.72906494140625	1.8730211886559234
80.0	220.0	1.9688339233398438	-0.02606201171875	1.9690064108957568
80.0	240.0	1.5108184814453125	-0.227996826171875	1.5279250755914597
80.0	260.0	0.9174346923828125	0.3433837890625	0.979591160320705
80.0	280.0	0.7701416015625	0.528533935546875	0.9340589957181081
80.0	300.0	0.717193603515625	0.44854736328125	0.8459086251069255
80.0	320.0	0.6100234985351562	0.315948486328125	0.6869877107911794
80.0	340.0	0.7379074096679688	-0.24163818359375	0.7764640088332352
80.0	360.0	1.159149169921875	-1.308807373046875	1.748314484831729
80.0	380.0	0.74951171875	-1.502899169921875	1.6794266079514877
80.0	400.0	0.524749755859375	-1.784423828125	1.8599813721257408
80.0	420.0	0.33803558349609375	-1.881134033203125	1.9112648446996037
80.0	440.0	0.2028961181640625	-1.951812744140625	1.9623302023247264
80.0	460.0	0.03806304931640625	-1.995880126953125	1.9962430405363185
80.0	480.0	-0.191192626953125	-1.989471435546875	1.9986373391533994
80.0	500.0	-0.36896514892578125	-1.792694091796875	1.8302697582283456
80.0	520.0	-0.16802978515625	-1.62237548828125	1.6310537188196714
80.0	540.0	0.025482177734375	-1.478271484375	1.4784910966584655
80.0	560.0	0.181610107421875	-1.2635498046875	1.2765345040552583
80.0	580.0	2.3021697998046875	2.91998291015625	3.7183714153829923
80.0	600.0	3.0412368774414062	2.8111572265625	4.1414643179875545
80.0	620.0	4.341712951660156	3.01055908203125	5.283364206735552
80.0	640.0	5.042411804199219	3.06988525390625	5.903398366642612
80.0	660.0	5.37945556640625	3.1607666015625	6.239309873735407
80.0	680.0	5.447746276855469	3.08673095703125	6.261457298272318
80.0	700.0	5.310890197753906	3.4351806640625	6.32503129536506
80.0	720.0	4.856483459472656	3.93994140625	6.2536845040995415
80.0	740.0	4.658027648925781	2.74737548828125	5.407891793644329
80.0	760.0	3.529327392578125	0.234375	3.5371010000602623
80.0	780.0	3.6398239135742188	0.07427978515625	3.640581767837333
80.0	800.0	3.7815322875976562	0.048095703125	3.7818381296404864
100.0	0.0	0.9257278442382812	1.4709359407424927	1.7379944140779215
100.0	20.0	0.85333251953125	1.5166206359863281	1.7402053161593105
100.0	40.0	0.8558197021484375	1.5247230529785156	1.7484872750093339
100.0	60.0	0.8677139282226562	1.4702568054199219	1.7072148473801378
100.0	80.0	0.8476715087890625	1.4978561401367188	1.7210810565914656
100.0	100.0	0.9121856689453125	1.4479598999023438	1.7113359010885072
100.0	120.0	0.91943359375	1.5257186889648438	1.7813409699360316
100.0	140.0	0.98614501953125	1.5458526611328125	1.8336145858597677
100.0	160.0	1.0716400146484375	1.479705810546875	1.8270034501231485
100.0	180.0	1.6632080078125	0.6426239013671875	1.7830385177724035
100.0	200.0	2.1692886352539062	-0.3630218505859375	2.19945403385581
100.0	220.0	1.8000030517578125	-0.7500152587890625	1.9500086858149792
100.0	240.0	0.42110443115234375	-0.164031982421875	0.4519241453976423
100.0	260.0	0.12171173095703125	0.315765380859375	0.3384102853073809
100.0	280.0	0.3054351806640625	0.392425537109375	0.4972810591233794
100.0	300.0	0.46544647216796875	0.273651123046875	0.5399308803897251
100.0	320.0	0.5797195434570312	0.1170654296875	0.5914212237432368
100.0	340.0	0.7957000732421875	-0.442169189453125	0.9103033552938581
100.0	360.0	1.0110397338867188	-1.33441162109375	1.6741731445725012
100.0	380.0	0.8560104370117188	-1.656951904296875	1.8650049547993255
100.0	400.0	0.542236328125	-1.9722900390625	2.0454701742444548
100.0	420.0	0.363372802734375	-2.070831298828125	2.102470466373598
100.0	440.0	0.2266998291015625	-2.156524658203125	2.1684075756076813
100.0	460.0	0.0064697265625	-2.1773681640625	2.177377775957745
100.0	480.0	-0.25981903076171875	-2.14947509765625	2.165121041464034
100.0	500.0	-0.28928375244140625	-1.993438720703125	2.01431949368145
100.0	520.0	-0.052093505859375	-1.9459228515625	1.9466200136610772
100.0	540.0	0.24723052978515625	-1.91168212890625	1.9276025256357654
100.0	560.0	0.4492340087890625	-1.85736083984375	1.9109161373639012
100.0	580.0	0.06339263916015625	-1.8104248046875	1.8115343220947988
100.0	600.0	-0.4293975830078125	-1.442626953125	1.5051760063778827
100.0	620.0	6.8277435302734375	9.9659423828125	12.08048381865268
100.0	640.0	6.1968231201171875	10.0572509765625	11.81308232374541
100.0	660.0	5.899833679199219	8.87579345703125	10.657755248366897
100.0	680.0	5.922767639160156	8.86773681640625	10.66376728705806
100.0	700.0	5.675323486328125	8.136474609375	9.920257846622318
100.0	720.0	4.375007629394531	6.66455078125	7.972259960207039
100.0	740.0	-0.09558868408203125	-0.20391845703125	0.2252108648412419
100.0	760.0	3.220611572265625	0.071533203125	3.221405888515228
100.0	780.0	3.6020584106445312	0.0069580078125	3.6020651309447094
100.0	800.0	3.7847900390625	-0.0379638671875	3.784980435220049
120.0	0.0	0.8289413452148438	1.4175578355789185	1.6421370134729265
120.0	20.0	0.7836227416992188	1.4659595489501953	1.6622581028427748
120.0	40.0	0.7859039306640625	1.4932518005371094	1.6874376812316783
120.0	60.0	0.7424468994140625	1.5106964111328125	1.6832798475176713
120.0	80.0	0.6607894897460938	1.633941650390625	1.7625005153588302
120.0	100.0	0.7518234252929688	1.5865249633789062	1.7556480063622355
120.0	120.0	0.8722686767578125	1.50677490234375	1.7410408527044512
120.0	140.0	1.1792678833007812	1.191558837890625	1.6764501796176234
120.0	160.0	1.61199951171875	0.6155853271484375	1.7255398345972595
120.0	180.0	1.9022369384765625	-0.2360687255859375	1.9168291038338432
120.0	200.0	1.6588592529296875	-0.7462310791015625	1.8189763177258584
120.0	220.0	1.052032470703125	-0.931243896484375	1.4049866597776375
120.0	240.0	0.22231292724609375	-0.2588043212890625	0.34117842009514504
120.0	260.0	-0.12618255615234375	0.1502685546875	0.1962209876771839
120.0	280.0	-0.15061187744140625	0.342010498046875	0.373704587074733
120.0	300.0	-0.09569549560546875	0.211334228515625	0.23199091366144212
120.0	320.0	-0.02236175537109375	0.0555419921875	0.05987454383486317
120.0	340.0	0.02386474609375	-0.413360595703125	0.41404892003984445
120.0	360.0	0.19870758056640625	-1.251953125	1.2676242857297348
120.0	380.0	1.013214111328125	-1.894317626953125	2.1482649061928467
120.0	400.0	0.47888946533203125	-2.1043701171875	2.158172539468921
120.0	420.0	0.24581146240234375	-2.190155029296875	2.203906152131432
120.0	440.0	0.06633758544921875	-2.300537109375	2.301493355813723
120.0	460.0	-0.22650146484375	-2.300933837890625	2.3120552415386717
120.0	480.0	-0.41352081298828125	-2.23919677734375	2.277059874144974
120.0	500.0	-0.39240264892578125	-2.074493408203125	2.11127988186365
120.0	520.0	-0.17205047607421875	-2.064697265625	2.0718533164769934
120.0	540.0	0.00112152099609375	-2.10150146484375	2.1015017641081752
120.0	560.0	0.2123870849609375	-2.1158447265625	2.126477646433309
120.0	580.0	-0.033355712890625	-1.9720458984375	1.9723279719982192
120.0	600.0	0.02353668212890625	-1.96282958984375	1.962970701302447
120.0	620.0	0.03450775146484375	-1.93438720703125	1.9346949763818895
120.0	640.0	-0.11156463623046875	-1.78179931640625	1.7852886242854449
120.0	660.0	-0.2884063720703125	-1.419921875	1.4489155829634366
120.0	680.0	-0.23300933837890625	-0.98004150390625	1.007360263833451
120.0	700.0	-0.10393524169921875	-0.6151123046875	0.6238314530745006
120.0	720.0	-0.0194091796875	-0.41748046875	0.41793140351481295
120.0	740.0	-0.07110595703125	-0.31005859375	0.3181075112026711
120.0	760.0	3.0430831909179688	0.0264892578125	3.043198479827917
120.0	780.0	3.4710235595703125	0.0048828125	3.471026993981763
120.0	800.0	3.6470489501953125	-0.01995849609375	3.647103561278053
140.0	0.0	0.6661834716796875	1.4437305927276611	1.5900183779808852
140.0	20.0	0.623626708984375	1.4995441436767578	1.6240513880397822
140.0	40.0	0.6467742919921875	1.508941650390625	1.6417130958439659
140.0	60.0	0.6207733154296875	1.5695991516113281	1.6878983991604966
140.0	80.0	0.5571746826171875	1.6804885864257812	1.7704478292389425
140.0	100.0	0.716705322265625	1.534454345703125	1.6935810160754279
140.0	120.0	1.2827606201171875	0.9506378173828125	1.596617383207946
140.0	140.0	2.0463409423828125	0.0320281982421875	2.0465915708696785
140.0	160.0	2.2290802001953125	-0.3686676025390625	2.259361489462161
140.0	180.0	1.5655517578125	-0.6395111083984375	1.6911317997586133
140.0	200.0	1.1489410400390625	-0.9219970703125	1.4731408999654023
140.0	220.0	1.0330963134765625	-0.94903564453125	1.4028387817242967
140.0	240.0	0.2682647705078125	-0.313140869140625	0.41233868484748715
140.0	260.0	-0.10870361328125	-0.049468994140625	0.11943055271447395
140.0	280.0	-0.234710693359375	0.15338134765625	0.28038357189051927
140.0	300.0	-0.164306640625	-0.06488037109375	0.17665258194188843
140.0	320.0	-0.059600830078125	-0.324615478515625	0.33004161531226595
140.0	340.0	-0.117156982421875	-1.014373779296875	1.0211169975351624
140.0	360.0	0.0496826171875	-1.298370361328125	1.2993205753877393
140.0	380.0	0.96649169921875	-1.9991455078125	2.2205154730525174
140.0	400.0	0.460235595703125	-2.232269287109375	2.2792198168943703
140.0	420.0	0.1610260009765625	-2.31768798828125	2.323275055608718
140.0	440.0	-0.07354736328125	-2.447113037109375	2.4482180113372856
140.0	460.0	-0.4080810546875	-2.435882568359375	2.4698287458914896
140.0	480.0	-0.44415283203125	-2.3292236328125	2.3711926260541634
140.0	500.0	-0.345855712890625	-2.1695556640625	2.1969496930072747
140.0	520.0	-0.247833251953125	-2.2353515625	2.2490482273052423
140.0	540.0	-0.23260498046875	-2.26177978515625	2.273709056471456
140.0	560.0	-0.179779052734375	-2.285400390625	2.292460567440795
140.0	580.0	-0.3025054931640625	-2.07745361328125	2.0993625434235397
140.0	600.0	-0.1565704345703125	-1.95111083984375	1.9573828982438055
140.0	620.0	-0.0909881591796875	-1.9541015625	1.9562187407536638
140.0	640.0	-0.02313232421875	-1.92657470703125	1.9267135765848302
140.0	660.0	0.1355743408203125	-1.86700439453125	1.8719203538312899
140.0	680.0	-0.236297607421875	-1.5640869140625	1.5818357797239437
140.0	700.0	-0.4328765869140625	-0.6016845703125	0.741219577217511
140.0	720.0	-0.3055572509765625	-0.24267578125	0.39020093340438317
140.0	740.0	0.3122711181640625	-0.2303466796875	0.38803716842912045
140.0	760.0	2.7393341064453125	-0.0020751953125	2.7393348924821375
140.0	780.0	3.2404632568359375	0.00311279296875	3.2404647519119596
140.0	800.0	3.3994293212890625	-0.01318359375	3.3994548853579425
160.0	0.0	0.47247314453125	1.518011450767517	1.5898395003787487
160.0	20.0	0.4674530029296875	1.5234432220458984	1.5935468492471663
160.0	40.0	0.53955078125	1.509185791015625	1.60273416303233
160.0	60.0	0.5912933349609375	1.4997749328613281	1.6121267497341605
160.0	80.0	0.4713592529296875	1.6317901611328125	1.6985048352278198
160.0	100.0	0.837158203125	1.290618896484375	1.538353338158053
160.0	120.0	1.5433502197265625	0.54241943359375	1.6358938665665916
160.0	140.0	1.8239898681640625	-0.027740478515625	1.8242008039997761
160.0	160.0	1.531005859375	-0.407379150390625	1.5842779786431325
160.0	180.0	0.94818115234375	-0.685882568359375	1.1702488603878982
160.0	200.0	1.1806488037109375	-0.9252471923828125	1.5000046548982258
160.0	220.0	1.1826629638671875	-0.9564971923828125	1.5210452212670482
160.0	240.0	0.366424560546875	-0.43121337890625	0.5658727213072879
160.0	260.0	-0.1918792724609375	-0.22467041015625	0.29545633924476267
160.0	280.0	-0.4430389404296875	-0.07684326171875	0.44965363293165606
160.0	300.0	-0.45098876953125	-0.275970458984375	0.528725415007977
160.0	320.0	-0.40936279296875	-0.552978515625	0.6880139061167325
160.0	340.0	-0.384857177734375	-1.257110595703125	1.3147022845810887
160.0	360.0	-0.2792510986328125	-1.40655517578125	1.4340078934945428
160.0	380.0	0.70306396484375	-2.1065673828125	2.2207937943427614
160.0	400.0	0.16668701171875	-2.320526123046875	2.326505114462181
160.0	420.0	-0.1887359619140625	-2.389190673828125	2.3966337515830234
160.0	440.0	-0.39306640625	-2.55035400390625	2.580466381289036
160.0	460.0	-0.5569915771484375	-2.522979736328125	2.5837310941614335
160.0	480.0	-0.453094482421875	-2.422637939453125	2.46464382734683
160.0	500.0	-0.361541748046875	-2.42462158203125	2.4514286144272104
160.0	520.0	-0.306976318359375	-2.56011962890625	2.5784582553038455
160.0	540.0	-0.402557373046875	-2.60723876953125	2.6381331353707735
160.0	560.0	-0.521759033203125	-2.58294677734375	2.635117937269511
160.0	580.0	-0.51519775390625	-2.14483642578125	2.2058449671244196
160.0	600.0	-0.33343505859375	-1.916748046875	1.9455338633646408
160.0	620.0	-0.2328033447265625	-1.93438720703125	1.9483457763041023
160.0	640.0	-0.1337738037109375	-1.906982421875	1.9116687442911058
160.0	660.0	-0.0388946533203125	-1.870361328125	1.8707656966607071
160.0	680.0	-0.2598876953125	-1.98443603515625	2.0013815208004444
160.0	700.0	-0.657684326171875	-0.84033203125	1.0671019612187507
160.0	720.0	-0.4985809326171875	-0.42974853515625	0.6582300128666021
160.0	740.0	0.227508544921875	-0.47308349609375	0.5249458374811196
160.0	760.0	0.62371826171875	-0.4329833984375	0.759275373842683
160.0	780.0	0.8102569580078125	-0.41552734375	0.9105928351376397
160.0	800.0	1.0266571044921875	-0.40814208984375	1.1048098368978736
180.0	0.0	0.3848876953125	1.4958535432815552	1.544576434156287
180.0	20.0	0.3330078125	1.5421085357666016	1.5776542521320212
180.0	40.0	0.4251251220703125	1.5185585021972656	1.5769436559404717
180.0	60.0	0.453704833984375	1.5073432922363281	1.5741448081516014
180.0	80.0	0.3737030029296875	1.5726165771484375	1.6164086219519906
180.0	100.0	0.8287353515625	1.14727783203125	1.4152910325441004
180.0	120.0	1.4701690673828125	0.283111572265625	1.49718043302735
180.0	140.0	1.2557220458984375	-0.202362060546875	1.2719230558898345
180.0	160.0	1.001708984375	-0.5062713623046875	1.1223776466356759
180.0	180.0	0.5944061279296875	-0.7121734619140625	0.9276366124593318
180.0	200.0	0.8465423583984375	-0.95672607421875	1.2774814071652119
180.0	220.0	0.964691162109375	-1.0055999755859375	1.393506494118479
180.0	240.0	0.3394317626953125	-0.5796356201171875	0.6717078037622337
180.0	260.0	-0.3774871826171875	-0.390869140625	0.5433923611288513
180.0	280.0	-0.79736328125	-0.24945068359375	0.8354722292399406
180.0	300.0	-0.819488525390625	-0.440948486328125	0.9305896038759329
180.0	320.0	-0.84295654296875	-0.697601318359375	1.0941770115984726
180.0	340.0	-0.8144683837890625	-1.34698486328125	1.574079721647152
180.0	360.0	-0.4788055419921875	-1.424652099609375	1.5029598637235237
180.0	380.0	0.271728515625	-2.208343505859375	2.22499829799374
180.0	400.0	-0.1621551513671875	-2.38787841796875	2.393377870733298
180.0	420.0	-0.642608642578125	-2.4364013671875	2.5197217087506347
180.0	440.0	-0.8292083740234375	-2.62109375	2.7491305850831558
180.0	460.0	-0.938873291015625	-2.538360595703125	2.706428933188683
180.0	480.0	-0.8743133544921875	-2.446197509765625	2.597750199427752
180.0	500.0	-0.7467803955078125	-2.564239501953125	2.670768650125206
180.0	520.0	-0.6690521240234375	-2.7359619140625	2.816579191121885
180.0	540.0	-0.6021881103515625	-2.853759765625	2.916603387529549
180.0	560.0	-0.4491729736328125	-2.90850830078125	2.9429877498820103
180.0	580.0	-0.787139892578125	-2.254150390625	2.3876312935716735
180.0	600.0	-0.7370758056640625	-1.91412353515625	2.0511337477440095
180.0	620.0	-0.6887359619140625	-1.9556884765625	2.0734209998437465
180.0	640.0	-0.6869049072265625	-1.92669677734375	2.045482540477607
180.0	660.0	-0.650421142578125	-1.89068603515625	1.999435256828161
180.0	680.0	-0.7953338623046875	-2.04632568359375	2.195450923128076
180.0	700.0	-0.960052490234375	-0.9656982421875	1.3617172536797983
180.0	720.0	-0.494659423828125	-0.6756591796875	0.8373788107409681
180.0	740.0	0.2602996826171875	-0.5098876953125	0.5724870187189413
180.0	760.0	0.61572265625	-0.51495361328125	0.8026777767267329
180.0	780.0	0.8038787841796875	-0.494873046875	0.9439917542953215
180.0	800.0	0.994781494140625	-0.48138427734375	1.1051339482426639
200.0	0.0	0.284423828125	1.4483880996704102	1.4760504738226743
200.0	20.0	0.1701812744140625	1.5331592559814453	1.5425754342536295
200.0	40.0	0.23101806640625	1.533416748046875	1.5507212096946168
200.0	60.0	0.2498626708984375	1.5127792358398438	1.5332750473077825
200.0	80.0	0.4009857177734375	1.3951187133789062	1.4516011057719314
200.0	100.0	1.0379791259765625	0.75750732421875	1.2849972810119556
200.0	120.0	1.5799713134765625	0.05431365966796875	1.5809045907439772
200.0	140.0	1.203765869140625	-0.2909088134765625	1.2384184290724303
200.0	160.0	0.7948455810546875	-0.5421295166015625	0.9621246855230395
200.0	180.0	0.634124755859375	-0.677581787109375	0.928025476059815
200.0	200.0	0.6846160888671875	-0.90667724609375	1.1361174313071476
200.0	220.0	0.587982177734375	-1.02130126953125	1.1784648168186445
200.0	240.0	0.151763916015625	-0.6561126708984375	0.6734360571857428
200.0	260.0	-0.3162841796875	-0.43017578125	0.5339352817473693
200.0	280.0	-0.760406494140625	-0.426544189453125	0.8718703928265139
200.0	300.0	-0.8498077392578125	-0.617828369140625	1.0506593584113924
200.0	320.0	-0.8441314697265625	-0.803558349609375	1.1654458200232514
200.0	340.0	-0.702850341796875	-1.3377685546875	1.5111662082228634
200.0	360.0	-0.470794677734375	-1.452301025390625	1.5267042598138236
200.0	380.0	-0.0709075927734375	-2.230621337890625	2.23174806816672
200.0	400.0	-0.4253692626953125	-2.330657958984375	2.369157135232521
200.0	420.0	-0.939239501953125	-2.358367919921875	2.5385173010530746
200.0	440.0	-0.9993133544921875	-2.516510009765625	2.7076650106165303
200.0	460.0	-0.975341796875	-2.436431884765625	2.624403160688908
200.0	480.0	-0.9038238525390625	-2.312591552734375	2.482937221557754
200.0	500.0	-0.7741546630859375	-2.561187744140625	2.67563041227929
200.0	520.0	-0.7097015380859375	-2.70721435546875	2.798693595165006
200.0	540.0	-0.675018310546875	-2.824951171875	2.904479100123031
200.0	560.0	-0.5582275390625	-2.947265625	2.9996654229554363
200.0	580.0	-0.8907318115234375	-2.3243408203125	2.4891692206498957
200.0	600.0	-0.852874755859375	-1.8995361328125	2.0822182568219056
200.0	620.0	-0.719451904296875	-1.96160888671875	2.0893827957199163
200.0	640.0	-0.619293212890625	-1.9222412109375	2.019538401852973
200.0	660.0	-0.5977783203125	-1.90826416015625	1.9997027342013793
200.0	680.0	-0.541412353515625	-2.079345703125	2.148675380238655
200.0	700.0	-0.777008056640625	-1.107421875	1.3528210263419755
200.0	720.0	-0.548187255859375	-0.81158447265625	0.9793766506014707
200.0	740.0	0.085693359375	-0.79901123046875	0.8035933662345396
200.0	760.0	0.47955322265625	-0.63775634765625	0.7979376243390423
200.0	780.0	0.7143707275390625	-0.6015625	0.9339180787258268
200.0	800.0	0.8482513427734375	-0.59033203125	1.0334516184305342
220.0	0.0	0.25958251953125	1.3748185634613037	1.3991101339365657
220.0	20.0	0.1400909423828125	1.4516830444335938	1.4584269380513004
220.0	40.0	0.216033935546875	1.4549102783203125	1.470861849144902
220.0	60.0	0.1963653564453125	1.4259033203125	1.4393608415161594
220.0	80.0	0.319183349609375	1.2549362182617188	1.2948910852163917
220.0	100.0	0.967742919921875	0.6180801391601562	1.1482810707675863
220.0	120.0	1.34576416015625	-0.01682281494140625	1.345869303410851
220.0	140.0	0.921783447265625	-0.36260986328125	0.990540577968286
220.0	160.0	0.7834625244140625	-0.53802490234375	0.9504127117748674
220.0	180.0	0.6861114501953125	-0.649200439453125	0.9445687548692501
220.0	200.0	0.561798095703125	-0.8807830810546875	1.044698969181001
220.0	220.0	0.4207611083984375	-1.06024169921875	1.1406806613171558
220.0	240.0	0.0671844482421875	-0.789825439453125	0.792677724483872
220.0	260.0	-0.4494476318359375	-0.5555419921875	0.7145838501159879
220.0	280.0	-0.8989715576171875	-0.69000244140625	1.1332489711229645
220.0	300.0	-0.9872589111328125	-0.816680908203125	1.281268068530012
220.0	320.0	-1.0037994384765625	-0.982269287109375	1.4044451805194185
220.0	340.0	-0.753265380859375	-1.431884765625	1.6179316166112152
220.0	360.0	-0.501739501953125	-1.621124267578125	1.6969933467020082
220.0	380.0	-0.2858428955078125	-2.429718017578125	2.4464741580192633
220.0	400.0	-0.739532470703125	-2.3770751953125	2.489456719727063
220.0	420.0	-1.0886077880859375	-2.34332275390625	2.58383986447615
220.0	440.0	-1.16949462890625	-2.31866455078125	2.596906426132868
220.0	460.0	-1.1064453125	-2.1668701171875	2.433011988115429
220.0	480.0	-1.0294952392578125	-2.06805419921875	2.3101317318631
220.0	500.0	-1.01593017578125	-2.25518798828125	2.4734564852754035
220.0	520.0	-0.9617767333984375	-2.416015625	2.600412656704837
220.0	540.0	-1.004608154296875	-2.59912109375	2.7865153872993362
220.0	560.0	-1.2193756103515625	-2.64501953125	2.912559904931436
220.0	580.0	-0.855987548828125	-2.15185546875	2.315857647209358
220.0	600.0	-0.8699951171875	-1.7554931640625	1.9592467310168618
220.0	620.0	-0.653106689453125	-1.845458984375	1.9576177386861888
220.0	640.0	-0.60150146484375	-1.8250732421875	1.9216389753431757
220.0	660.0	-0.5144805908203125	-1.81231689453125	1.883927494500309
220.0	680.0	-0.2271270751953125	-2.1336669921875	2.145721683219245
220.0	700.0	-0.587310791015625	-1.40753173828125	1.5251490286239036
220.0	720.0	-0.6560516357421875	-1.07440185546875	1.2588657973726558
220.0	740.0	-0.2740020751953125	-1.10821533203125	1.1415858966194665
220.0	760.0	-0.037353515625	-0.9393310546875	0.9400734627835626
220.0	780.0	0.2896270751953125	-0.86358642578125	0.9108596804556812
220.0	800.0	0.584197998046875	-0.74359130859375	0.9456295972198322
240.0	0.0	0.16497802734375	1.3719843626022339	1.3818678810694216
240.0	20.0	0.1533050537109375	1.4090709686279297	1.4173861273920263
240.0	40.0	0.235321044921875	1.4137115478515625	1.4331630523816834
240.0	60.0	0.0629730224609375	1.4091567993164062	1.4105631806542818
240.0	80.0	0.4382171630859375	1.0615158081054688	1.1484119874334704
240.0	100.0	1.054229736328125	0.6649322509765625	1.2464089358421762
240.0	120.0	0.966522216796875	-0.03302764892578125	0.9670863566173964
240.0	140.0	0.733245849609375	-0.3496246337890625	0.8123342049436982
240.0	160.0	0.6360321044921875	-0.55938720703125	0.8470247253386312
240.0	180.0	0.5789642333984375	-0.6681365966796875	0.8840848914993151
240.0	200.0	0.4072418212890625	-0.8311920166015625	0.9255949813330909
240.0	220.0	0.24725341796875	-1.0204315185546875	1.049959397670717
240.0	240.0	-0.0331878662109375	-0.96099853515625	0.9615714321027291
240.0	260.0	-0.469818115234375	-0.878662109375	0.9963815352833998
240.0	280.0	-0.8388214111328125	-1.035308837890625	1.332473545549509
240.0	300.0	-0.869659423828125	-1.07427978515625	1.3821666217386472
240.0	320.0	-0.9169769287109375	-1.2366943359375	1.5395647333996834
240.0	340.0	-0.9001922607421875	-1.484588623046875	1.7361882058061409
240.0	360.0	-0.8262786865234375	-1.663238525390625	1.8571749675640359
240.0	380.0	-0.86761474609375	-2.2637939453125	2.4243593740353053
240.0	400.0	-1.1648406982421875	-2.143096923828125	2.439204435303224
240.0	420.0	-1.3051605224609375	-2.08148193359375	2.456829466867345
240.0	440.0	-1.397247314453125	-1.9052734375	2.362703309641212
240.0	460.0	-1.275909423828125	-1.809844970703125	2.2143811044607506
240.0	480.0	-1.1019744873046875	-1.9583740234375	2.2471262951479187
240.0	500.0	-1.080657958984375	-2.118377685546875	2.378097063397373
240.0	520.0	-0.98944091796875	-2.26922607421875	2.475556564909209
240.0	540.0	-0.9867095947265625	-2.47039794921875	2.6601619972907034
240.0	560.0	-1.1041717529296875	-2.44976806640625	2.687109755695073
240.0	580.0	-0.60369873046875	-1.80224609375	1.9006691294401332
240.0	600.0	-0.812957763671875	-1.7181396484375	1.9007641034718938
240.0	620.0	-0.7422943115234375	-1.83563232421875	1.9800370892073673
240.0	640.0	-0.723602294921875	-1.8408203125	1.9779331900063768
240.0	660.0	-0.681610107421875	-1.8248291015625	1.9479716600733854
240.0	680.0	-0.15277099609375	-2.02435302734375	2.030109395220682
240.0	700.0	-0.4317474365234375	-1.7347412109375	1.7876612984202191
240.0	720.0	-0.5670166015625	-1.41973876953125	1.528779251611427
240.0	740.0	-0.411346435546875	-1.52349853515625	1.5780537622845296
240.0	760.0	-0.34588623046875	-1.69110107421875	1.7261112732531734
240.0	780.0	-0.0111846923828125	-1.65179443359375	1.6518323002638602
240.0	800.0	0.360504150390625	-1.470703125	1.5142426900380375
260.0	0.0	-0.021331787109375	1.3379615545272827	1.3381315953725712
260.0	20.0	-0.008575439453125	1.384542465209961	1.384569021801185
260.0	40.0	0.082183837890625	1.3851089477539062	1.3875449471488719
260.0	60.0	-0.050567626953125	1.367156982421875	1.3680918461421212
260.0	80.0	0.47235107421875	0.9833831787109375	1.0909436344226198
260.0	100.0	0.68743896484375	0.6561050415039062	0.9502874069839551
260.0	120.0	0.46209716796875	0.00873565673828125	0.4621797316449394
260.0	140.0	0.470916748046875	-0.2976531982421875	0.557099641011235
260.0	160.0	0.44329833984375	-0.553131103515625	0.7088493745392161
260.0	180.0	0.47296142578125	-0.774139404296875	0.9071848364926264
260.0	200.0	0.37628173828125	-0.8690185546875	0.9469853192922848
260.0	220.0	0.03271484375	-0.9320220947265625	0.9325960787286618
260.0	240.0	-0.12506103515625	-1.0725250244140625	1.0797917347844157
260.0	260.0	-0.449493408203125	-1.100982666015625	1.189204420982757
260.0	280.0	-0.710784912109375	-1.09417724609375	1.3047754738466057
260.0	300.0	-0.766387939453125	-1.209014892578125	1.431456420648181
260.0	320.0	-0.8765869140625	-1.33978271484375	1.6010691243352693
260.0	340.0	-0.939483642578125	-1.462554931640625	1.738302747722092
260.0	360.0	-0.946533203125	-1.617706298828125	1.8742728653764007
260.0	380.0	-1.0667724609375	-1.90118408203125	2.180023944176682
260.0	400.0	-1.292724609375	-1.76141357421875	2.184883222308647
260.0	420.0	-1.339996337890625	-1.710662841796875	2.173006567837485
260.0	440.0	-1.45281982421875	-1.599151611328125	2.1605488463944384
260.0	460.0	-1.375885009765625	-1.5294189453125	2.057226742578113
260.0	480.0	-1.1478271484375	-1.71063232421875	2.0600412887493795
260.0	500.0	-1.126434326171875	-1.89404296875	2.203690781087401
260.0	520.0	-0.926788330078125	-1.9605712890625	2.168588570537342
260.0	540.0	-0.86273193359375	-2.17523193359375	2.3400727241195765
260.0	560.0	-0.949859619140625	-2.22845458984375	2.4224456970321646
260.0	580.0	-0.606597900390625	-1.65655517578125	1.764124730047726
260.0	600.0	-0.956512451171875	-1.571533203125	1.839737121920181
260.0	620.0	-0.892669677734375	-1.70208740234375	1.9219679182451739
260.0	640.0	-0.874664306640625	-1.74346923828125	1.9505698229348591
260.0	660.0	-0.68707275390625	-1.7012939453125	1.8347942820701426
260.0	680.0	-0.4256591796875	-1.880859375	1.9284236375282342
260.0	700.0	-0.467041015625	-1.89105224609375	1.9478721487131152
260.0	720.0	-0.585479736328125	-1.59124755859375	1.6955398297832525
260.0	740.0	-0.508636474609375	-1.7596435546875	1.8316813322344894
260.0	760.0	-0.434051513671875	-2.064453125	2.109589396504237
260.0	780.0	-0.25225830078125	-1.95416259765625	1.9703770472657427
260.0	800.0	-0.03814697265625	-1.93603515625	1.9364109372131728
280.0	0.0	-0.077880859375	1.308661699295044	1.310977067480122
280.0	20.0	-0.024322509765625	1.3450241088867188	1.3452440068507314
280.0	40.0	0.098052978515625	1.3182106018066406	1.3218523281029584
280.0	60.0	0.07769775390625	1.2816085815429688	1.283961641657046
280.0	80.0	0.77813720703125	0.8885116577148438	1.181080216946154
280.0	100.0	0.512298583984375	0.595703125	0.7856920849080519
280.0	120.0	0.15008544921875	0.11177825927734375	0.18713637090172255
280.0	140.0	0.143890380859375	-0.202301025390625	0.24825419750319286
280.0	160.0	0.1552734375	-0.5916900634765625	0.6117245880377582
280.0	180.0	0.2598876953125	-0.93890380859375	0.9742083842621618
280.0	200.0	0.322540283203125	-1.102691650390625	1.1488956045393997
280.0	220.0	0.14080810546875	-1.13934326171875	1.1480113198874036
280.0	240.0	0.020904541015625	-1.231048583984375	1.2312260620881157
280.0	260.0	-0.133209228515625	-1.301788330078125	1.3085860899800674
280.0	280.0	-0.393951416015625	-1.32952880859375	1.38666671232183
280.0	300.0	-0.63079833984375	-1.386444091796875	1.523198531127211
280.0	320.0	-0.77435302734375	-1.4393310546875	1.634410137004865
280.0	340.0	-0.77386474609375	-1.454254150390625	1.6473377853904472
280.0	360.0	-0.823089599609375	-1.498687744140625	1.7098366715632334
280.0	380.0	-0.934326171875	-1.533660888671875	1.795851084275196
280.0	400.0	-1.045318603515625	-1.560821533203125	1.878524644865329
280.0	420.0	-1.122955322265625	-1.59503173828125	1.9506806253021534
280.0	440.0	-1.246551513671875	-1.526519775390625	1.9708255379145783
280.0	460.0	-1.285491943359375	-1.473724365234375	1.955595316298166
280.0	480.0	-1.265869140625	-1.497222900390625	1.960637930531997
280.0	500.0	-1.277801513671875	-1.581512451171875	2.0332137963219234
280.0	520.0	-1.0107421875	-1.62939453125	1.9174270020159028
280.0	540.0	-0.819671630859375	-1.77862548828125	1.9584101230333197
280.0	560.0	-0.740509033203125	-1.80389404296875	1.949971114276714
280.0	580.0	-0.352386474609375	-1.646484375	1.6837716664104918
280.0	600.0	-1.043914794921875	-1.5419921875	1.862121909373233
280.0	620.0	-1.1405029296875	-1.6346435546875	1.9931900269435316
280.0	640.0	-1.2491455078125	-1.72802734375	2.1322389641960466
280.0	660.0	-1.095123291015625	-1.67596435546875	2.0020368486435696
280.0	680.0	-0.818878173828125	-1.79962158203125	1.9771695177917203
280.0	700.0	-0.683502197265625	-2.02813720703125	2.140213957577947
280.0	720.0	-0.73583984375	-1.71990966796875	1.8707082994476718
280.0	740.0	-0.596923828125	-1.9071044921875	1.9983407118670096
280.0	760.0	-0.5181884765625	-2.191650390625	2.2520769818034374
280.0	780.0	-0.362701416015625	-2.1497802734375	2.1801622740614404
280.0	800.0	-0.00579833984375	-2.20648193359375	2.206489552211965
300.0	0.0	-1.024200439453125	1.7379626035690308	2.017300312690309
300.0	20.0	-0.90411376953125	1.729391098022461	1.9514649056991364
300.0	40.0	-0.56512451171875	1.5025367736816406	1.6052982495508394
300.0	60.0	-0.49237060546875	1.2396011352539062	1.3338065030777277
300.0	80.0	0.6744384765625	0.833343505859375	1.072067468691192
300.0	100.0	0.4217529296875	0.5885848999023438	0.7240909598199948
300.0	120.0	0.192962646484375	0.12384796142578125	0.2292878114675433
300.0	140.0	0.06427001953125	-0.1858673095703125	0.19666543208569634
300.0	160.0	-0.073394775390625	-0.652008056640625	0.6561259779790195
300.0	180.0	-0.03662109375	-1.1259765625	1.1265719345904028
300.0	200.0	0.16864013671875	-1.3686981201171875	1.3790482369100951
300.0	220.0	0.270965576171875	-1.4138641357421875	1.4395951298223257
300.0	240.0	0.3438720703125	-1.5342864990234375	1.5723495355125723
300.0	260.0	0.248382568359375	-1.513031005859375	1.5332829891956121
300.0	280.0	-0.0799560546875	-1.482940673828125	1.4850946140818786
300.0	300.0	-0.32720947265625	-1.499481201171875	1.5347670545277645
300.0	320.0	-0.49822998046875	-1.491119384765625	1.572154614871485
300.0	340.0	-0.525299072265625	-1.460479736328125	1.5520760856182907
300.0	360.0	-0.64697265625	-1.425933837890625	1.5658419230486416
300.0	380.0	-0.798980712890625	-1.45849609375	1.6630036184732793
300.0	400.0	-0.922210693359375	-1.5020751953125	1.7625840278748313
300.0	420.0	-1.0211181640625	-1.6011962890625	1.8990818468633446
300.0	440.0	-1.149078369140625	-1.562652587890625	1.9396556933817264
300.0	460.0	-1.204864501953125	-1.505401611328125	1.9281940979725218
300.0	480.0	-1.263763427734375	-1.48199462890625	1.9476668301806421
300.0	500.0	-1.33331298828125	-1.44757080078125	1.9680408400218594
300.0	520.0	-0.997314453125	-1.46942138671875	1.7759040881079338
300.0	540.0	-0.736297607421875	-1.5819091796875	1.7448698574606523
300.0	560.0	-0.7213134765625	-1.58953857421875	1.7455446171324458
300.0	580.0	-0.350616455078125	-1.92950439453125	1.9611015035145316
300.0	600.0	-1.30963134765625	-1.583251953125	2.05470703844564
300.0	620.0	-1.574859619140625	-1.6282958984375	2.265288139038418
300.0	640.0	-1.670074462890625	-1.73193359375	2.4059806077271695
300.0	660.0	-1.493377685546875	-1.66143798828125	2.233954587853878
300.0	680.0	-1.06622314453125	-1.707275390625	2.0128638934035887
300.0	700.0	-0.936248779296875	-2.068115234375	2.2701679231697485
300.0	720.0	-0.840667724609375	-1.776611328125	1.9654694183380164
300.0	740.0	-0.695953369140625	-1.9482421875	2.068815775552036
300.0	760.0	-0.568756103515625	-2.25384521484375	2.3245003243192603
300.0	780.0	-0.356414794921875	-2.24102783203125	2.269193083450125
300.0	800.0	0.08880615234375	-2.4559326171875	2.457537701208172
320.0	0.0	-1.324920654296875	1.6649589538574219	2.1277930017303044
320.0	20.0	-1.168609619140625	1.6356620788574219	2.0102335382139507
320.0	40.0	-0.783050537109375	1.3369178771972656	1.549360369325653
320.0	60.0	-0.373809814453125	1.1269340515136719	1.1873138312352378
320.0	80.0	0.605865478515625	0.7627792358398438	0.9741176215865224
320.0	100.0	0.2445068359375	0.5666427612304688	0.6171447250645974
320.0	120.0	0.124053955078125	0.08272552490234375	0.14910699594886134
320.0	140.0	-0.056884765625	-0.1959075927734375	0.2039991702593278
320.0	160.0	-0.16998291015625	-0.812286376953125	0.8298815264414686
320.0	180.0	-0.090423583984375	-1.24639892578125	1.249674640348132
320.0	200.0	0.01055908203125	-1.5534820556640625	1.5535179405090833
320.0	220.0	0.183746337890625	-1.6821746826171875	1.692180362587408
320.0	240.0	0.326019287109375	-1.72174072265625	1.7523354963077622
320.0	260.0	0.499755859375	-1.64202880859375	1.7163957956227505
320.0	280.0	0.314056396484375	-1.58837890625	1.619129077619415
320.0	300.0	0.0750732421875	-1.5750732421875	1.5768613477245188
320.0	320.0	-0.05303955078125	-1.532562255859375	1.533479788595811
320.0	340.0	-0.151031494140625	-1.502227783203125	1.5098009222575421
320.0	360.0	-0.3424072265625	-1.445648193359375	1.4856451150141639
320.0	380.0	-0.584869384765625	-1.4649658203125	1.5774019943945794
320.0	400.0	-0.84051513671875	-1.497039794921875	1.716855801351141
320.0	420.0	-0.988555908203125	-1.618408203125	1.8964408494824183
320.0	440.0	-1.10498046875	-1.593353271484375	1.9390091500735447
320.0	460.0	-1.165374755859375	-1.54486083984375	1.935121013290134
320.0	480.0	-1.197479248046875	-1.52703857421875	1.9405677923368052
320.0	500.0	-1.256011962890625	-1.435333251953125	1.9072880210095942
320.0	520.0	-1.0592041015625	-1.45703125	1.801347660015519
320.0	540.0	-0.946044921875	-1.5489501953125	1.8150062539187315
320.0	560.0	-0.97589111328125	-1.5386962890625	1.8220729225132637
320.0	580.0	-0.843170166015625	-1.742919921875	1.9361574788553675
320.0	600.0	-1.864776611328125	-1.33306884765625	2.292261844281313
320.0	620.0	-2.044677734375	-1.39080810546875	2.4728635675440036
320.0	640.0	-2.09161376953125	-1.50811767578125	2.5786172815865025
320.0	660.0	-1.75555419921875	-1.43280029296875	2.2660289552267248
320.0	680.0	-1.288421630859375	-1.50335693359375	1.9799273644885902
320.0	700.0	-0.942779541015625	-2.04779052734375	2.254391116651329
320.0	720.0	-0.728912353515625	-1.760986328125	1.9058819656397554
320.0	740.0	-0.62335205078125	-1.951904296875	2.0490237098121336
320.0	760.0	-0.4481201171875	-2.2698974609375	2.3137083054263017
320.0	780.0	-0.22540283203125	-2.27069091796875	2.2818509332630543
320.0	800.0	-0.05926513671875	-2.628662109375	2.6293301127272164
340.0	0.0	-1.62451171875	1.6375478506088257	2.3066428608238563
340.0	20.0	-1.428466796875	1.5670433044433594	2.1204108346674437
340.0	40.0	-1.032623291015625	1.1772994995117188	1.5659964791462604
340.0	60.0	-0.50384521484375	1.0304794311523438	1.1470605295924896
340.0	80.0	0.24700927734375	0.6931381225585938	0.735835606666281
340.0	100.0	0.07122802734375	0.5342330932617188	0.5389605085859874
340.0	120.0	-0.0318603515625	0.02396392822265625	0.039866676028316145
340.0	140.0	-0.31591796875	-0.375457763671875	0.4906859436346343
340.0	160.0	-0.2437744140625	-1.1002197265625	1.1269025741690262
340.0	180.0	-0.1148681640625	-1.3921966552734375	1.396927421904816
340.0	200.0	0.010772705078125	-1.6778106689453125	1.67784525269806
340.0	220.0	0.228118896484375	-1.9051055908203125	1.918714554879923
340.0	240.0	0.504791259765625	-1.8012847900390625	1.8706793179916852
340.0	260.0	0.72314453125	-1.711029052734375	1.8575678809609826
340.0	280.0	0.623809814453125	-1.60369873046875	1.7207522490803615
340.0	300.0	0.34747314453125	-1.55780029296875	1.5960824975370034
340.0	320.0	0.159576416015625	-1.5250244140625	1.5333506109285844
340.0	340.0	0.03985595703125	-1.523529052734375	1.5240502852060291
340.0	360.0	-0.17572021484375	-1.4522705078125	1.462862680420384
340.0	380.0	-0.438385009765625	-1.478973388671875	1.5425769676702605
340.0	400.0	-0.7296142578125	-1.4920654296875	1.6609022282096648
340.0	420.0	-1.01898193359375	-1.513427734375	1.8244965574552074
340.0	440.0	-1.1146240234375	-1.479949951171875	1.8527381281761424
340.0	460.0	-1.08953857421875	-1.48199462890625	1.8394027250217937
340.0	480.0	-0.991607666015625	-1.456268310546875	1.7618181391971206
340.0	500.0	-1.025115966796875	-1.478668212890625	1.7992560766036185
340.0	520.0	-0.951507568359375	-1.51123046875	1.785828710241695
340.0	540.0	-1.0440673828125	-1.50225830078125	1.8294416367075261
340.0	560.0	-1.130828857421875	-1.479248046875	1.8619744060973462
340.0	580.0	-1.244140625	-1.506103515625	1.9535182862091092
340.0	600.0	-1.93975830078125	-0.94378662109375	2.15717302310346
340.0	620.0	-1.90826416015625	-1.02557373046875	2.166396450690507
340.0	640.0	-1.78460693359375	-1.155029296875	2.12577387886634
340.0	660.0	-1.54345703125	-1.10614013671875	1.8988958921897847
340.0	680.0	-1.084503173828125	-1.2117919921875	1.626218609650322
340.0	700.0	-0.99835205078125	-1.8695068359375	2.1193778867668147
340.0	720.0	-0.823089599609375	-1.714111328125	1.9014873478915322
340.0	740.0	-0.72332763671875	-1.89581298828125	2.0291155109005046
340.0	760.0	-0.53741455078125	-2.1619873046875	2.227779949865187
340.0	780.0	-0.296356201171875	-2.33294677734375	2.35169463661667
340.0	800.0	-0.080963134765625	-2.6436767578125	2.6449162234348913
360.0	0.0	-1.7310791015625	1.3698030710220337	2.2074861968419706
360.0	20.0	-1.546630859375	1.3134994506835938	2.0291248907145056
360.0	40.0	-1.2529296875	1.0091819763183594	1.608813557608425
360.0	60.0	-0.8626708984375	0.9484977722167969	1.282126788937502
360.0	80.0	-0.050994873046875	0.6147613525390625	0.6168727564520291
360.0	100.0	-0.166534423828125	0.4464874267578125	0.4765340875242594
360.0	120.0	-0.22149658203125	-0.10851287841796875	0.24664910426368697
360.0	140.0	-0.5439453125	-0.600860595703125	0.8104998201476894
360.0	160.0	-0.354461669921875	-1.2421417236328125	1.2917271914120638
360.0	180.0	-0.192474365234375	-1.49920654296875	1.5115113759918204
360.0	200.0	-0.015594482421875	-1.72515869140625	1.7252291727235924
360.0	220.0	0.226470947265625	-2.1504669189453125	2.1623591421023325
360.0	240.0	0.511077880859375	-2.064697265625	2.127010907114268
360.0	260.0	0.69171142578125	-1.948272705078125	2.0674213963071884
360.0	280.0	0.831085205078125	-1.60272216796875	1.8053866527140936
360.0	300.0	0.50030517578125	-1.245574951171875	1.342297369400807
360.0	320.0	0.30926513671875	-1.20477294921875	1.2438339052939953
360.0	340.0	0.240936279296875	-1.20098876953125	1.2249180851067583
360.0	360.0	0.029144287109375	-1.108978271484375	1.1093611657596392
360.0	380.0	-0.291351318359375	-1.210174560546875	1.2447522073507513
360.0	400.0	-0.655609130859375	-1.373565673828125	1.522007224945104
360.0	420.0	-1.009246826171875	-1.210906982421875	1.576348589689493
360.0	440.0	-1.0950927734375	-1.009063720703125	1.4891063678845342
360.0	460.0	-1.095550537109375	-1.03009033203125	1.5037676255009917
360.0	480.0	-1.037109375	-1.015472412109375	1.451475137736821
360.0	500.0	-1.18475341796875	-1.407440185546875	1.8397088186125699
360.0	520.0	-1.203765869140625	-1.444580078125	1.8803892867764151
360.0	540.0	-1.303558349609375	-1.4300537109375	1.9350240275000288
360.0	560.0	-1.40313720703125	-1.38507080078125	1.9716021771473753
360.0	580.0	-1.60662841796875	-1.25250244140625	2.037159109925728
360.0	600.0	-2.172332763671875	-0.707275390625	2.284571757311648
360.0	620.0	-1.871124267578125	-0.561279296875	1.953494426360175
360.0	640.0	-1.576690673828125	-0.6724853515625	1.7141149404292368
360.0	660.0	-1.272491455078125	-0.6549072265625	1.4311317125445266
360.0	680.0	-0.8975830078125	-0.7823486328125	1.1906824258287019
360.0	700.0	-0.9072265625	-1.72918701171875	1.952728285553929
360.0	720.0	-0.7808837890625	-1.6302490234375	1.8076203612593904
360.0	740.0	-0.672576904296875	-1.7938232421875	1.9157665610417263
360.0	760.0	-0.603302001953125	-1.88226318359375	1.97658493312914
360.0	780.0	-0.449920654296875	-1.971923828125	2.0226003508083554
360.0	800.0	-0.245819091796875	-2.01458740234375	2.0295293611017255
380.0	0.0	-1.918212890625	1.3892698287963867	2.3684618111685607
380.0	20.0	-1.648956298828125	1.2986812591552734	2.098959239319829
380.0	40.0	-1.363494873046875	1.0669403076171875	1.731323161296981
380.0	60.0	-0.212249755859375	0.8971176147460938	0.9218839262890339
380.0	80.0	-0.332855224609375	0.5457839965820312	0.639275192287963
380.0	100.0	-0.5072021484375	0.3022918701171875	0.5904527026939265
380.0	120.0	-0.407989501953125	-0.23287200927734375	0.4697710148666329
380.0	140.0	-0.615325927734375	-0.7568206787109375	0.9753991680674396
380.0	160.0	-0.502288818359375	-1.3410186767578125	1.4320004009992915
380.0	180.0	-0.260040283203125	-1.6204376220703125	1.641170020415085
380.0	200.0	-0.114959716796875	-1.851837158203125	1.8554020041456902
380.0	220.0	0.150115966796875	-2.3813629150390625	2.386089716798323
380.0	240.0	0.441558837890625	-2.38226318359375	2.422839673446336
380.0	260.0	0.69854736328125	-2.13116455078125	2.2427284189695893
380.0	280.0	0.83087158203125	-1.43408203125	1.6573891691999312
380.0	300.0	0.24176025390625	-0.61627197265625	0.6619963479132194
380.0	320.0	0.19415283203125	-0.639312744140625	0.6681437771964737
380.0	340.0	0.187408447265625	-0.671630859375	0.697287557160827
380.0	360.0	0.0406494140625	-0.746002197265625	0.7471088630104484
380.0	380.0	-0.196441650390625	-0.916839599609375	0.9376482141080799
380.0	400.0	-0.599578857421875	-1.231201171875	1.3694346029999733
380.0	420.0	-0.878570556640625	-0.98077392578125	1.3167398059177
380.0	440.0	-0.959716796875	-0.79638671875	1.2471119179950938
380.0	460.0	-1.007080078125	-0.753143310546875	1.2575512434798681
380.0	480.0	-1.0120849609375	-0.789520263671875	1.283611395596178
380.0	500.0	-1.225128173828125	-1.104034423828125	1.6491910293549794
380.0	520.0	-1.327789306640625	-1.25140380859375	1.8245645877831058
380.0	540.0	-1.48577880859375	-1.22637939453125	1.9265370713788765
380.0	560.0	-1.560699462890625	-1.15582275390625	1.9420888372869334
380.0	580.0	-1.7181396484375	-1.08563232421875	2.0323881014514775
380.0	600.0	-1.756317138671875	-0.17767333984375	1.7652811977936531
380.0	620.0	-1.167236328125	-0.11865234375	1.173251475333443
380.0	640.0	-0.6947021484375	-0.2147216796875	0.7271289258250558
380.0	660.0	-0.583160400390625	-0.2147216796875	0.621434994437532
380.0	680.0	-0.53521728515625	-0.33734130859375	0.632658439297043
380.0	700.0	-0.861846923828125	-1.57220458984375	1.792932623507575
380.0	720.0	-0.692169189453125	-1.49578857421875	1.648175247232999
380.0	740.0	-0.491180419921875	-1.59564208984375	1.669530438115927
380.0	760.0	-0.471160888671875	-1.4708251953125	1.5444479072406827
380.0	780.0	-0.35699462890625	-1.46319580078125	1.5061165680291133
380.0	800.0	-0.473541259765625	-1.3477783203125	1.428547417975616
400.0	0.0	-0.357391357421875	1.3049640655517578	1.3530187710232342
400.0	20.0	-0.251220703125	1.2608146667480469	1.2855992632098105
400.0	40.0	-0.3167724609375	1.1249618530273438	1.1687103844730373
400.0	60.0	-0.424560546875	0.7786674499511719	0.886890441698556
400.0	80.0	-0.462677001953125	0.48290252685546875	0.6687786319700478
400.0	100.0	-0.585601806640625	0.17159271240234375	0.6102241677370354
400.0	120.0	-0.61712646484375	-0.31749725341796875	0.6940097834602176
400.0	140.0	-0.6326904296875	-1.0681304931640625	1.2414507361329554
400.0	160.0	-0.43450927734375	-1.5186920166015625	1.579627726202319
400.0	180.0	-0.23406982421875	-1.8258514404296875	1.8407938953421594
400.0	200.0	-0.177642822265625	-2.0428009033203125	2.0505103030486778
400.0	220.0	0.0108642578125	-2.5707550048828125	2.570777961479335
400.0	240.0	0.1739501953125	-2.4322509765625	2.438463344698561
400.0	260.0	0.429290771484375	-1.5958251953125	1.6525582048677827
400.0	280.0	-0.58404541015625	-0.38665771484375	0.7004378841644511
400.0	300.0	-0.802093505859375	-0.151611328125	0.8162965067655317
400.0	320.0	-0.73699951171875	-0.2386474609375	0.7746747000422768
400.0	340.0	-0.744476318359375	-0.38287353515625	0.83716015942051
400.0	360.0	-0.7569580078125	-0.597320556640625	0.9642495906024202
400.0	380.0	-0.525787353515625	-0.903350830078125	1.0452248864812788
400.0	400.0	-0.751922607421875	-1.185546875	1.403890665391852
400.0	420.0	-0.869598388671875	-0.93560791015625	1.2773267080616717
400.0	440.0	-0.91583251953125	-0.815032958984375	1.225980394648211
400.0	460.0	-0.974395751953125	-0.75274658203125	1.2312897701938506
400.0	480.0	-1.029327392578125	-0.72802734375	1.2607690884374356
400.0	500.0	-1.233428955078125	-1.002471923828125	1.5894329005304935
400.0	520.0	-1.385955810546875	-1.19287109375	1.828610115659696
400.0	540.0	-1.545867919921875	-1.124755859375	1.9117487724703734
400.0	560.0	-1.6654052734375	-1.00994873046875	1.9477092090373433
400.0	580.0	-1.775360107421875	-0.88641357421875	1.9843468788455991
400.0	600.0	-1.617523193359375	0.316162109375	1.6481322035746888
400.0	620.0	-1.800567626953125	0.15423583984375	1.807161440913322
400.0	640.0	-1.415802001953125	0.08465576171875	1.4183306760860313
400.0	660.0	-1.008697509765625	0.064697265625	1.010770202561752
400.0	680.0	-0.875457763671875	-0.06036376953125	0.8775363699843912
400.0	700.0	-0.768463134765625	-1.31719970703125	1.5249756252796376
400.0	720.0	-0.60308837890625	-1.32220458984375	1.4532517229219608
400.0	740.0	-0.16259765625	-1.264892578125	1.2753004477430807
400.0	760.0	-0.36578369140625	-1.16693115234375	1.2229170140320622
400.0	780.0	-0.23199462890625	-1.172607421875	1.1953366361312963
400.0	800.0	-0.405029296875	-1.06597900390625	1.140333270625749
420.0	0.0	-0.268524169921875	1.2722399234771729	1.300269069355045
420.0	20.0	-0.22509765625	1.2456130981445312	1.2657886652670187
420.0	40.0	-0.338043212890625	1.1687889099121094	1.2166925370507347
420.0	60.0	-0.462799072265625	0.71923828125	0.855269949492777
420.0	80.0	-0.4154052734375	0.45590972900390625	0.6167780980223758
420.0	100.0	-0.592864990234375	-0.00775146484375	0.5929156616693723
420.0	120.0	-0.58349609375	-0.5289077758789062	0.787534841646184
420.0	140.0	-0.563323974609375	-1.32318115234375	1.4381037035928381
420.0	160.0	-0.41827392578125	-1.62646484375	1.6793870801406001
420.0	180.0	-0.17401123046875	-2.03753662109375	2.0449536402147075
420.0	200.0	-0.243194580078125	-2.3658294677734375	2.3782961704473484
420.0	220.0	-0.049560546875	-2.80621337890625	2.806650989303619
420.0	240.0	0.073486328125	-2.4387969970703125	2.4399038983821617
420.0	260.0	-0.39410400390625	-0.349029541015625	0.5264404870415225
420.0	280.0	-0.821044921875	0.123748779296875	0.830318326977185
420.0	300.0	-0.783233642578125	0.0518798828125	0.784949973633248
420.0	320.0	-0.857635498046875	0.023101806640625	0.8579465839900362
420.0	340.0	-0.972076416015625	-0.326690673828125	1.0255044392590686
420.0	360.0	-0.972869873046875	-0.48443603515625	1.0868091194134093
420.0	380.0	-0.707763671875	-0.708404541015625	1.0013822491723832
420.0	400.0	-0.78912353515625	-1.02081298828125	1.2902616443114137
420.0	420.0	-0.7882080078125	-0.8233642578125	1.1398247955817065
420.0	440.0	-0.93853759765625	-0.736846923828125	1.1932293205286801
420.0	460.0	-1.0521240234375	-0.65472412109375	1.2392048399825981
420.0	480.0	-1.244140625	-0.58380126953125	1.3743033933894255
420.0	500.0	-1.46234130859375	-0.748779296875	1.6428976043102324
420.0	520.0	-1.59503173828125	-0.97393798828125	1.868871705372478
420.0	540.0	-1.702423095703125	-1.0013427734375	1.9750776558654386
420.0	560.0	-1.833648681640625	-0.87115478515625	2.0300685080516456
420.0	580.0	-1.86492919921875	-0.65802001953125	1.9776125161928448
420.0	600.0	-1.648529052734375	0.61279296875	1.7587391109140476
420.0	620.0	-2.302978515625	0.42254638671875	2.3414216818760774
420.0	640.0	-2.17071533203125	0.38275146484375	2.2042013829402194
420.0	660.0	-1.97509765625	0.3642578125	2.0084059613762175
420.0	680.0	-1.9122314453125	0.25018310546875	1.9285281140558777
420.0	700.0	-1.226593017578125	-1.05029296875	1.6148206559792015
420.0	720.0	-0.0848388671875	-0.58172607421875	0.5878799697315915
420.0	740.0	0.105224609375	-0.80731201171875	0.8141405914726869
420.0	760.0	-0.140625	-1.140625	1.1492609717770808
420.0	780.0	0.1558837890625	-1.1865234375	1.1967195257992986
420.0	800.0	6.103515625e-05	-1.13043212890625	1.1304321305539784
440.0	0.0	0.318267822265625	1.2724902629852295	1.3116881779149807
440.0	20.0	0.324371337890625	1.234588623046875	1.2764896525243488
440.0	40.0	0.251220703125	1.1652297973632812	1.1920034909101118
440.0	60.0	-0.294830322265625	0.63262939453125	0.6979576418037331
440.0	80.0	-0.354095458984375	0.37689971923828125	0.5171431063402571
440.0	100.0	-0.430755615234375	-0.20928955078125	0.47890762796405983
440.0	120.0	-0.370880126953125	-0.75067138671875	0.837293018845265
440.0	140.0	-0.316925048828125	-1.51641845703125	1.5491825016439305
440.0	160.0	-0.273529052734375	-1.7386474609375	1.7600321406480566
440.0	180.0	-0.12762451171875	-2.2071533203125	2.210840065531187
440.0	200.0	-0.380523681640625	-2.5839385986328125	2.6118072198755096
440.0	220.0	-0.48114013671875	-2.8506317138671875	2.890950881503717
440.0	240.0	-0.569580078125	-2.2170562744140625	2.2890522032744567
440.0	260.0	-0.96142578125	-0.030242919921875	0.9619013291692521
440.0	280.0	-0.927459716796875	0.26409912109375	0.9643287157621258
440.0	300.0	-0.927215576171875	0.06488037109375	0.9294827525290638
440.0	320.0	-1.06414794921875	0.0179443359375	1.0642992328376024
440.0	340.0	-1.179046630859375	-0.387786865234375	1.2411807324435657
440.0	360.0	-1.20977783203125	-0.505279541015625	1.3110567559961666
440.0	380.0	-0.745452880859375	-0.59881591796875	0.9561801614728775
440.0	400.0	-0.805023193359375	-0.7667236328125	1.1117227491419446
440.0	420.0	-0.830963134765625	-0.58184814453125	1.0144195358104913
440.0	440.0	-0.931976318359375	-0.540313720703125	1.0772737696438865
440.0	460.0	-1.14013671875	-0.455780029296875	1.2278628476128255
440.0	480.0	-1.3431396484375	-0.334564208984375	1.384181102723972
440.0	500.0	-1.528106689453125	-0.330780029296875	1.5634978356662446
440.0	520.0	-1.65350341796875	-0.4776611328125	1.7211140900690052
440.0	540.0	-1.75189208984375	-0.56231689453125	1.8399255920640842
440.0	560.0	-1.856903076171875	-0.46099853515625	1.9132717223940725
440.0	580.0	-1.87762451171875	-0.14202880859375	1.8829885792212429
440.0	600.0	-2.075836181640625	0.96929931640625	2.2909904010697977
440.0	620.0	-2.69122314453125	0.8116455078125	2.8109518750794864
440.0	640.0	-2.65960693359375	0.81732177734375	2.7823594176418505
440.0	660.0	-2.51727294921875	0.81805419921875	2.6468614950026934
440.0	680.0	-2.1934814453125	0.65283203125	2.2885695340007075
440.0	700.0	-1.07452392578125	-0.54119873046875	1.203119999392137
440.0	720.0	0.776092529296875	0.32586669921875	0.8417296001033492
440.0	740.0	0.38726806640625	-0.73980712890625	0.8350396057903747
440.0	760.0	0.308074951171875	-1.2264404296875	1.264541934105632
440.0	780.0	0.60943603515625	-1.2779541015625	1.4158315459995185
440.0	800.0	0.219573974609375	-1.221923828125	1.2414952968358008
460.0	0.0	0.3858642578125	1.3717663288116455	1.4250031881783882
460.0	20.0	0.4183349609375	1.357217788696289	1.4202268359301709
460.0	40.0	0.42010498046875	1.3015518188476562	1.3676714999444461
460.0	60.0	-0.024200439453125	0.7043609619140625	0.7047765787384168
460.0	80.0	-0.155517578125	0.32956695556640625	0.3644174739322678
460.0	100.0	-0.242767333984375	-0.38074493408203125	0.45155584735336046
460.0	120.0	-0.192138671875	-0.9926681518554688	1.0110921466108027
460.0	140.0	-0.238037109375	-1.6688232421875	1.6857142934390765
460.0	160.0	-0.146484375	-1.8405303955078125	1.8463504025258275
460.0	180.0	-0.083709716796875	-2.3521575927734375	2.353646672278561
460.0	200.0	-0.3673095703125	-2.7894287109375	2.8135082821711395
460.0	220.0	-0.734527587890625	-2.9126739501953125	3.003864230873091
460.0	240.0	-0.708465576171875	-2.1096954345703125	2.225474848041956
460.0	260.0	-1.02362060546875	0.011444091796875	1.0236845760180553
460.0	280.0	-1.27288818359375	0.24652099609375	1.2965403693860253
460.0	300.0	-1.30780029296875	0.05694580078125	1.309039506858279
460.0	320.0	-1.443572998046875	-0.010284423828125	1.443609632159442
460.0	340.0	-1.62200927734375	-0.419525146484375	1.6753851629765408
460.0	360.0	-1.47808837890625	-0.50054931640625	1.5605431343005134
460.0	380.0	-0.964019775390625	-0.52734375	1.098829175990633
460.0	400.0	-1.054931640625	-0.468994140625	1.154485283722723
460.0	420.0	-1.16278076171875	-0.2662353515625	1.1928706393590398
460.0	440.0	-1.154754638671875	-0.25726318359375	1.1830649268603157
460.0	460.0	-1.25921630859375	-0.2059326171875	1.2759443383824247
460.0	480.0	-1.468536376953125	-0.1202392578125	1.473450565697374
460.0	500.0	-1.650543212890625	-0.07257080078125	1.6521378328533425
460.0	520.0	-1.859771728515625	-0.025634765625	1.8599483926697118
460.0	540.0	-1.9974365234375	-0.0689697265625	1.9986269007356507
460.0	560.0	-2.1971435546875	-0.0570068359375	2.1978829766956265
460.0	580.0	-2.33502197265625	0.3330078125	2.358648302730511
460.0	600.0	-2.41571044921875	1.14898681640625	2.6750378836083843
460.0	620.0	-2.8309326171875	1.24871826171875	3.0941035503366665
460.0	640.0	-2.677001953125	1.31988525390625	2.984700410512625
460.0	660.0	-2.490875244140625	1.3558349609375	2.835973893246024
460.0	680.0	-2.121917724609375	1.23199462890625	2.453639255405178
460.0	700.0	-0.423004150390625	0.7796630859375	0.8870214421429056
460.0	720.0	1.070037841796875	0.83636474609375	1.358118909148156
460.0	740.0	1.24462890625	-1.02191162109375	1.6104050656898492
460.0	760.0	1.669403076171875	-1.4193115234375	2.1911987201745524
460.0	780.0	1.885223388671875	-1.46197509765625	2.3856735760288896
460.0	800.0	1.36578369140625	-1.3974609375	1.954037400755078
480.0	0.0	0.37677001953125	1.4495733976364136	1.4977378551511458
480.0	20.0	0.396209716796875	1.4590263366699219	1.5118663931646579
480.0	40.0	0.46575927734375	1.43280029296875	1.5066016009427006
480.0	60.0	0.287261962890625	1.0622940063476562	1.10044899529507
480.0	80.0	0.017822265625	0.4656982421875	0.4660391463477456
480.0	100.0	-0.076934814453125	-0.5559005737304688	0.5611990854846443
480.0	120.0	-0.11175537109375	-1.1647567749023438	1.1701058104501536
480.0	140.0	-0.18902587890625	-1.6685028076171875	1.6791761080728602
480.0	160.0	-0.07513427734375	-1.8498992919921875	1.8514244651470835
480.0	180.0	-0.129791259765625	-2.5319671630859375	2.5352915978358386
480.0	200.0	-0.4437255859375	-2.969451904296875	3.002421857026077
480.0	220.0	-0.944244384765625	-2.938629150390625	3.08660634705609
480.0	240.0	-0.830230712890625	-2.249420166015625	2.3977435475681377
480.0	260.0	-0.788818359375	0.021514892578125	0.7891117124271537
480.0	280.0	-0.970062255859375	0.283111572265625	1.010531020104625
480.0	300.0	-1.112640380859375	0.050323486328125	1.1137778370910028
480.0	320.0	-1.27532958984375	-0.02679443359375	1.27561103178149
480.0	340.0	-1.532012939453125	-0.477752685546875	1.6047776404222036
480.0	360.0	-1.24859619140625	-0.542266845703125	1.3612662418289119
480.0	380.0	-0.96124267578125	-0.454010009765625	1.063067528763098
480.0	400.0	-1.242767333984375	-0.25091552734375	1.2678443312492362
480.0	420.0	-1.36279296875	-0.104583740234375	1.366800071113493
480.0	440.0	-1.397613525390625	-0.07452392578125	1.3995990075263203
480.0	460.0	-1.381011962890625	-0.10211181640625	1.3847818834375327
480.0	480.0	-1.530181884765625	-0.04351806640625	1.5308005822342174
480.0	500.0	-1.702789306640625	0.0318603515625	1.7030873450329393
480.0	520.0	-1.919921875	0.074462890625	1.9213653291822839
480.0	540.0	-2.18670654296875	0.14239501953125	2.191337912474853
480.0	560.0	-2.419403076171875	0.226806640625	2.4300108018734257
480.0	580.0	-2.746185302734375	0.7174072265625	2.8383457938874166
480.0	600.0	-2.7508544921875	1.33636474609375	3.058279119339888
480.0	620.0	-2.77728271484375	1.52386474609375	3.167879897116878
480.0	640.0	-2.62298583984375	1.673095703125	3.1111579753905394
480.0	660.0	-2.46868896484375	1.8516845703125	3.085961916983859
480.0	680.0	-1.96905517578125	2.0631103515625	2.851947160800016
480.0	700.0	-0.626617431640625	1.696533203125	1.808555864479023
480.0	720.0	0.6468505859375	0.9644775390625	1.1613064211842383
480.0	740.0	3.531585693359375	-1.6387939453125	3.8932946336918204
480.0	760.0	3.6990966796875	-1.66656494140625	4.057185594670215
480.0	780.0	3.829193115234375	-1.67938232421875	4.1812731200744
480.0	800.0	3.883148193359375	-1.6939697265625	4.236552056342564
500.0	0.0	0.27398681640625	1.3902113437652588	1.4169531946744178
500.0	20.0	0.17474365234375	1.4356575012207031	1.4462530224154093
500.0	40.0	0.196014404296875	1.4197845458984375	1.4332514794912619
500.0	60.0	0.120361328125	1.2582550048828125	1.263998618124506
500.0	80.0	-0.03668212890625	0.8521575927734375	0.8529467401324156
500.0	100.0	-0.1573486328125	-0.444915771484375	0.47192015846274205
500.0	120.0	-0.231292724609375	-1.27685546875	1.2976348533135238
500.0	140.0	-0.1773681640625	-1.657073974609375	1.666539415360649
500.0	160.0	0.04217529296875	-1.8684234619140625	1.8688994056310066
500.0	180.0	-0.185699462890625	-2.6096038818359375	2.616202727353341
500.0	200.0	-0.5159912109375	-2.9920501708984375	3.0362165856437375
500.0	220.0	-0.94122314453125	-2.9610748291015625	3.1070669692396624
500.0	240.0	-0.693359375	-2.3425750732421875	2.443031968001244
500.0	260.0	-0.377105712890625	0.1656494140625	0.41188402138708424
500.0	280.0	-0.59820556640625	0.618682861328125	0.8605918792206781
500.0	300.0	-0.927703857421875	0.178131103515625	0.9446508016802404
500.0	320.0	-1.131256103515625	0.0224609375	1.1314790609881975
500.0	340.0	-1.330078125	-0.390716552734375	1.3862781983368813
500.0	360.0	-1.019134521484375	-0.60626220703125	1.1858284178394394
500.0	380.0	-0.864837646484375	-0.478973388671875	0.9886150220548198
500.0	400.0	-1.273468017578125	-0.1663818359375	1.2842911302054114
500.0	420.0	-1.390869140625	-0.0052490234375	1.3908790452767537
500.0	440.0	-1.449188232421875	0.026458740234375	1.4494297492203023
500.0	460.0	-1.4940185546875	0.004364013671875	1.494024928294657
500.0	480.0	-1.59765625	0.060882568359375	1.5988158681643414
500.0	500.0	-1.7867431640625	0.1575927734375	1.793679630414472
500.0	520.0	-2.004058837890625	0.2427978515625	2.0187131104867
500.0	540.0	-2.13714599609375	0.3555908203125	2.1665266765286004
500.0	560.0	-2.30963134765625	0.49114990234375	2.361276177970019
500.0	580.0	-2.554840087890625	0.92535400390625	2.7172574238077454
500.0	600.0	-2.768524169921875	1.1497802734375	2.997785975787401
500.0	620.0	-2.85198974609375	1.27825927734375	3.125346747472872
500.0	640.0	-2.37567138671875	1.62677001953125	2.879269913384275
500.0	660.0	-2.030548095703125	2.0048828125	2.853538270432254
500.0	680.0	-1.573455810546875	2.07440185546875	2.6036332778860998
500.0	700.0	-1.06097412109375	2.10693359375	2.3589903039442417
500.0	720.0	-0.3541259765625	1.472412109375	1.5143984373705888
500.0	740.0	3.40643310546875	-1.880126953125	3.890843592577395
500.0	760.0	3.787841796875	-1.713134765625	4.157231795720111
500.0	780.0	3.877960205078125	-1.720947265625	4.242668363569292
500.0	800.0	3.93231201171875	-1.741455078125	4.300667802404054
520.0	0.0	-0.0108642578125	1.3933196067810059	1.393361962570456
520.0	20.0	0.020263671875	1.4006195068359375	1.4007660830157198
520.0	40.0	0.035888671875	1.3872261047363281	1.3876902617049949
520.0	60.0	0.031982421875	1.2400741577148438	1.2404865142117305
520.0	80.0	-0.021240234375	0.9812164306640625	0.9814462957092598
520.0	100.0	-0.0643310546875	0.1306610107421875	0.14563922660250622
520.0	120.0	-0.1031494140625	-1.014373779296875	1.0196048086128577
520.0	140.0	-0.0745849609375	-1.345550537109375	1.347616104205265
520.0	160.0	-0.0140380859375	-1.7252960205078125	1.7253531308798449
520.0	180.0	-0.2042236328125	-2.5740509033203125	2.582139683495696
520.0	200.0	-0.4779052734375	-2.8357086181640625	2.875697622753357
520.0	220.0	-0.614990234375	-2.8374786376953125	2.903359779247805
520.0	240.0	-0.625732421875	-2.3419952392578125	2.4241457803712656
520.0	260.0	-0.052490234375	0.0025634765625	0.052552793615838526
520.0	280.0	-0.6168212890625	0.70989990234375	0.9404394579069882
520.0	300.0	-0.894287109375	0.453643798828125	1.002767236306365
520.0	320.0	-0.962646484375	0.32965087890625	1.017525407959531
520.0	340.0	-1.290283203125	-0.0126953125	1.2903456572662935
520.0	360.0	-1.0634765625	-0.388671875	1.132275684364383
520.0	380.0	-0.9149169921875	-0.44915771484375	1.0192231136493528
520.0	400.0	-1.2691650390625	-0.1754150390625	1.2812300075738998
520.0	420.0	-1.3995361328125	0.008392333984375	1.3995612949483396
520.0	440.0	-1.49365234375	0.081634521484375	1.4958815190675534
520.0	460.0	-1.5201416015625	0.086669921875	1.5226103126403752
520.0	480.0	-1.6259765625	0.204254150390625	1.6387554850407404
520.0	500.0	-1.8057861328125	0.3470458984375	1.8388323504550967
520.0	520.0	-0.7196044921875	4.088134765625	4.150985002031229
520.0	540.0	-1.6097412109375	1.0859375	1.9417844937316753
520.0	560.0	-1.894287109375	0.8641357421875	2.082079305326825
520.0	580.0	-2.3177490234375	0.95245361328125	2.505818912271594
520.0	600.0	-2.1566162109375	1.1673583984375	2.452288545763117
520.0	620.0	-1.880859375	1.4385986328125	2.367952283061334
520.0	640.0	-1.810546875	1.47503662109375	2.3353400223821654
520.0	660.0	-1.68798828125	1.62066650390625	2.340056485327018
520.0	680.0	-1.4945068359375	1.66290283203125	2.2357988530817052
520.0	700.0	-1.0760498046875	1.58367919921875	1.9146600189605851
520.0	720.0	-0.422119140625	1.4739990234375	1.5332506937799482
520.0	740.0	3.3458251953125	-2.284912109375	4.051588526140882
520.0	760.0	3.8013916015625	-1.7828369140625	4.198700462116083
520.0	780.0	3.8880615234375	-1.78546142578125	4.278422012025923
520.0	800.0	3.957763671875	-1.79290771484375	4.344929384507845
540.0	0.0	-0.408935546875	1.4462900161743164	1.5029913813403788
540.0	20.0	-0.1741943359375	1.3948345184326172	1.40566959150572
540.0	40.0	-0.08349609375	1.3735198974609375	1.376055415451214
540.0	60.0	-0.0447998046875	1.2497406005859375	1.2505433184232115
540.0	80.0	-0.06201171875	1.069305419921875	1.0711020186409073
540.0	100.0	-0.0633544921875	0.7989959716796875	0.8015038081261399
540.0	120.0	-0.1715087890625	0.198638916015625	0.2624360563671609
540.0	140.0	-0.305419921875	-0.509979248046875	0.5944410501610627
540.0	160.0	-0.275390625	-1.383026123046875	1.4101777382188248
540.0	180.0	-0.3131103515625	-2.630157470703125	2.6487292071767268
540.0	200.0	-0.3863525390625	-2.541351318359375	2.570551459855837
540.0	220.0	-0.2513427734375	-2.5540313720703125	2.5663689211176592
540.0	240.0	-0.309326171875	-2.345550537109375	2.365859252521358
540.0	260.0	0.31689453125	-0.620086669921875	0.6963688836751378
540.0	280.0	0.089599609375	0.849945068359375	0.8546547310046175
540.0	300.0	-0.0015869140625	0.7459716796875	0.7459733676157828
540.0	320.0	0.012451171875	0.66973876953125	0.6698544999433038
540.0	340.0	-0.0943603515625	0.450653076171875	0.4604259669156078
540.0	360.0	-0.0567626953125	-0.13287353515625	0.1444900686000907
540.0	380.0	-0.53662109375	-0.546722412109375	0.7660728386779808
540.0	400.0	-0.750244140625	-0.27215576171875	0.7980820942602695
540.0	420.0	-0.864013671875	-0.013671875	0.8641218347854287
540.0	440.0	-1.0618896484375	0.15313720703125	1.0728749366240453
540.0	460.0	-1.14306640625	0.26513671875	1.1734130938108738
540.0	480.0	-1.2891845703125	0.534515380859375	1.3956015006824363
540.0	500.0	-1.31494140625	0.587371826171875	1.4401654641225121
540.0	520.0	0.42919921875	4.22991943359375	4.251638552848735
540.0	540.0	0.2418212890625	3.3621826171875	3.3708677647100957
540.0	560.0	-0.8262939453125	1.1356201171875	1.4044197145515467
540.0	580.0	-0.9453125	1.03814697265625	1.4040530116386585
540.0	600.0	-1.02001953125	1.01422119140625	1.4384312528685488
540.0	620.0	-1.0621337890625	0.963134765625	1.4337910456631353
540.0	640.0	-1.1331787109375	0.9632568359375	1.4872651824413485
540.0	660.0	-1.2542724609375	1.0560302734375	1.6396339056883074
540.0	680.0	-1.169921875	1.0235595703125	1.5544746339460882
540.0	700.0	-0.7249755859375	0.64678955078125	0.9715587080589791
540.0	720.0	0.78369140625	-0.8050537109375	1.1235139953397744
540.0	740.0	3.246337890625	-2.59210205078125	4.154239129103178
540.0	760.0	3.827392578125	-1.8194580078125	4.237848674655498
540.0	780.0	3.946044921875	-1.7796630859375	4.328795585945826
540.0	800.0	4.0211181640625	-1.78338623046875	4.398847319057449
560.0	0.0	-0.689453125	1.4318323135375977	1.58917884005001
560.0	20.0	-0.3809814453125	1.3626461029052734	1.4149032699924509
560.0	40.0	-0.219482421875	1.3394775390625	1.3573402709582614
560.0	60.0	-0.1387939453125	1.2156753540039062	1.2235727708591475
560.0	80.0	-0.1053466796875	1.1019058227539062	1.1069301536863758
560.0	100.0	-0.0653076171875	1.0147247314453125	1.0168241566118847
560.0	120.0	-0.0650634765625	0.913665771484375	0.9159794746415103
560.0	140.0	-0.15771484375	0.6728363037109375	0.6910735586972517
560.0	160.0	-0.2833251953125	0.1449737548828125	0.3182617726081599
560.0	180.0	-0.298095703125	-2.00885009765625	2.030847055559604
560.0	200.0	-0.3135986328125	-1.9743499755859375	1.9991002797753947
560.0	220.0	-0.3751220703125	-2.0493621826171875	2.0834111267767144
560.0	240.0	-0.47265625	-1.934814453125	1.9917105459090825
560.0	260.0	-0.452392578125	-0.631988525390625	0.7772184641193239
560.0	280.0	-0.5224609375	1.023468017578125	1.1491093134330939
560.0	300.0	-0.541015625	0.90264892578125	1.0523654259372954
560.0	320.0	-0.365234375	0.779510498046875	0.8608326000140374
560.0	340.0	-0.21826171875	0.592803955078125	0.6317077702767093
560.0	360.0	0.097412109375	0.059600830078125	0.11419885287903943
560.0	380.0	0.1209716796875	-0.63494873046875	0.6463698922523329
560.0	400.0	0.2176513671875	-0.300384521484375	0.37094875439335945
560.0	420.0	0.037109375	0.11993408203125	0.12554397534557057
560.0	440.0	-0.1005859375	0.320556640625	0.33596739525069885
560.0	460.0	-0.0972900390625	0.585601806640625	0.5936285266406481
560.0	480.0	0.0860595703125	0.743682861328125	0.748645742574924
560.0	500.0	0.20849609375	0.769256591796875	0.7970108688919824
560.0	520.0	0.1734619140625	5.41162109375	5.414400419063054
560.0	540.0	-0.9603271484375	5.25384521484375	5.34089110294927
560.0	560.0	-1.482421875	5.1124267578125	5.323014368708368
560.0	580.0	-1.680419921875	5.00518798828125	5.27974600827249
560.0	600.0	-1.9686279296875	4.72247314453125	5.116370640049895
560.0	620.0	-2.069091796875	4.38525390625	4.848875404274304
560.0	640.0	-2.5228271484375	4.468505859375	5.131491151328432
560.0	660.0	-2.7216796875	4.69708251953125	5.428639287762278
560.0	680.0	-2.742919921875	4.71600341796875	5.455666589529797
560.0	700.0	-2.7420654296875	4.807861328125	5.5348399589479715
560.0	720.0	-2.646484375	4.77545166015625	5.459745241822939
560.0	740.0	-2.4248046875	4.7803955078125	5.360210721943299
560.0	760.0	1.75048828125	-3.379150390625	3.8056361603882563
560.0	780.0	2.5299072265625	-2.588134765625	3.6192364028963255
560.0	800.0	3.635986328125	-3.0352783203125	4.73638164214741
580.0	0.0	-0.9105224609375	1.36159348487854	1.6379828967163754
580.0	20.0	-0.660888671875	1.309774398803711	1.4670660559001165
580.0	40.0	-0.416748046875	1.2872238159179688	1.3530055753176127
580.0	60.0	-0.31591796875	1.1281700134277344	1.1715680698007522
580.0	80.0	-0.2454833984375	0.976287841796875	1.0066777284458142
580.0	100.0	-0.203125	0.8853225708007812	0.9083258336050475
580.0	120.0	-0.1907958984375	0.8702926635742188	0.8909615003644552
580.0	140.0	-0.2164306640625	0.7850189208984375	0.8143076436550759
580.0	160.0	-0.3006591796875	0.6096038818359375	0.679715260296401
580.0	180.0	-0.32666015625	-0.2527008056640625	0.41299461844501156
580.0	200.0	-0.3294677734375	-1.2457733154296875	1.2886039605598532
580.0	220.0	-0.3773193359375	-1.20770263671875	1.2652729112763528
580.0	240.0	-0.4835205078125	-1.078826904296875	1.1822265311309996
580.0	260.0	-0.58837890625	-0.7099609375	0.9220814877741691
580.0	280.0	-0.63623046875	1.14984130859375	1.3141248967713959
580.0	300.0	-0.741943359375	0.978057861328125	1.2276306971668662
580.0	320.0	-0.7696533203125	0.847747802734375	1.1450076726856535
580.0	340.0	-0.7999267578125	0.74346923828125	1.092075696156141
580.0	360.0	-0.826416015625	0.478485107421875	0.9549405368430138
580.0	380.0	-0.734619140625	0.286895751953125	0.7886535704993433
580.0	400.0	-0.4906005859375	0.7962646484375	0.935268049958681
580.0	420.0	-0.263427734375	1.32977294921875	1.3556143506587255
580.0	440.0	-0.1146240234375	1.486358642578125	1.4907718407307293
580.0	460.0	-0.0361328125	1.7921142578125	1.7924784777491773
580.0	480.0	0.081298828125	2.17584228515625	2.177360592398161
580.0	500.0	0.09814453125	2.980499267578125	2.9821147249976856
580.0	520.0	-1.0626220703125	4.93548583984375	5.048582587183594
580.0	540.0	-1.3043212890625	4.94952392578125	5.1184998893213525
580.0	560.0	-1.544677734375	5.026611328125	5.25859779286346
580.0	580.0	-1.61669921875	5.01654052734375	5.270616209361973
580.0	600.0	-1.8017578125	4.91766357421875	5.23734152448575
580.0	620.0	-1.8466796875	4.669677734375	5.021565095778679
580.0	640.0	-2.0684814453125	4.5264892578125	4.976717843186817
580.0	660.0	-2.212646484375	4.72357177734375	5.216122582966723
580.0	680.0	-2.205810546875	4.9530029296875	5.421977332136122
580.0	700.0	-2.09130859375	5.0565185546875	5.471923932968327
580.0	720.0	-2.036865234375	5.1756591796875	5.562038109118726
580.0	740.0	-1.6558837890625	5.0323486328125	5.297781034079251
580.0	760.0	0.046630859375	-3.14813232421875	3.1484776587800334
580.0	780.0	2.3670654296875	-1.66583251953125	2.894476935743227
580.0	800.0	3.7586669921875	-1.998046875	4.2567321824208175
600.0	0.0	-0.9554443359375	1.2522361278533936	1.5751092657261307
600.0	20.0	-0.7940673828125	1.2215423583984375	1.4569518666751864
600.0	40.0	-0.5792236328125	1.2036323547363281	1.335751047978862
600.0	60.0	-0.456787109375	1.0453987121582031	1.1408386961675159
600.0	80.0	-0.3472900390625	0.891876220703125	0.9571068719258692
600.0	100.0	-0.3248291015625	0.7171249389648438	0.7872624234060913
600.0	120.0	-0.2708740234375	0.771575927734375	0.8177421041088571
600.0	140.0	-0.2740478515625	0.7435455322265625	0.7924406497903197
600.0	160.0	-0.33935546875	0.7630462646484375	0.835105823332867
600.0	180.0	-0.3575439453125	0.5298309326171875	0.6391858023983532
600.0	200.0	-0.352294921875	-0.5650634765625	0.6658892134010066
600.0	220.0	-0.39404296875	-0.1927032470703125	0.43863926255267593
600.0	240.0	-0.4674072265625	-0.024627685546875	0.4680555932132891
600.0	260.0	-0.5557861328125	0.015777587890625	0.556010033818024
600.0	280.0	-0.5665283203125	1.46337890625	1.5692138671875
600.0	300.0	-0.6964111328125	0.8978271484375	1.136257917189844
600.0	320.0	-0.7646484375	0.52178955078125	0.9257167862125489
600.0	340.0	-0.8125	0.4688720703125	0.9380816959727601
600.0	360.0	-0.8126220703125	0.578643798828125	0.9975887304301394
600.0	380.0	-0.662841796875	0.95355224609375	1.1613014826972858
600.0	400.0	-0.41064453125	1.65093994140625	1.7012441392040134
600.0	420.0	-0.2437744140625	2.072113037109375	2.0864032216976067
600.0	440.0	-0.12939453125	2.304351806640625	2.307981844271163
600.0	460.0	-0.0567626953125	2.552642822265625	2.5532738555907697
600.0	480.0	0.017578125	3.100616455078125	3.100666281943246
600.0	500.0	0.0567626953125	3.507354736328125	3.5078140272857214
600.0	520.0	-1.0711669921875	4.82940673828125	4.9467735109774695
600.0	540.0	-1.3084716796875	4.85943603515625	5.032515942977163
600.0	560.0	-1.55029296875	4.94549560546875	5.182792208131289
600.0	580.0	-1.6181640625	4.9520263671875	5.209704413350793
600.0	600.0	-1.8021240234375	4.85552978515625	5.179171795798056
600.0	620.0	-1.808349609375	4.68817138671875	5.024846192768006
600.0	640.0	-2.016357421875	4.6209716796875	5.041733483359103
600.0	660.0	-2.167236328125	4.78631591796875	5.254115850316375
600.0	680.0	-2.15380859375	4.98565673828125	5.4309911222980825
600.0	700.0	-2.0537109375	5.07952880859375	5.478990922801476
600.0	720.0	-2.0235595703125	5.1318359375	5.516387715164681
600.0	740.0	-1.6549072265625	4.94671630859375	5.216197864943024
600.0	760.0	-0.4024658203125	1.65008544921875	1.698458338094655
600.0	780.0	2.493408203125	-1.91058349609375	3.1412439833538652
600.0	800.0	3.7589111328125	-2.0318603515625	4.2729228161334065
620.0	0.0	-1.0548095703125	1.0933949947357178	1.51925502932719
620.0	20.0	-0.9158935546875	1.065765380859375	1.4052461885934553
620.0	40.0	-0.792236328125	1.0580520629882812	1.3217838581230823
620.0	60.0	-0.6884765625	0.9225730895996094	1.1511477241280483
620.0	80.0	-0.4482421875	0.8206863403320312	0.9351187774087139
620.0	100.0	-0.4007568359375	0.6621017456054688	0.773941059179861
620.0	120.0	-0.344482421875	0.7003860473632812	0.7805182600823801
620.0	140.0	-0.3084716796875	0.675750732421875	0.7428282638254471
620.0	160.0	-0.3936767578125	0.76519775390625	0.8605283215704941
620.0	180.0	-0.439453125	0.8051300048828125	0.9172531677976715
620.0	200.0	-0.4610595703125	0.7767791748046875	0.9033060465794516
620.0	220.0	-0.482177734375	1.2614593505859375	1.3504721621372664
620.0	240.0	-0.49755859375	1.3632354736328125	1.4511979571324363
620.0	260.0	-0.5274658203125	1.39306640625	1.4895818889273018
620.0	280.0	-0.59130859375	1.370269775390625	1.4924091631960976
620.0	300.0	-0.6956787109375	0.988494873046875	1.2087559649869857
620.0	320.0	-0.740234375	0.758392333984375	1.0597668904895587
620.0	340.0	-0.724365234375	1.045013427734375	1.2715180128162937
620.0	360.0	-0.695556640625	1.3031005859375	1.4771154922307839
620.0	380.0	-0.5098876953125	1.760955810546875	1.8332896193809352
620.0	400.0	-0.3214111328125	2.17138671875	2.1950456484227625
620.0	420.0	-0.1956787109375	2.409637451171875	2.4175696068581463
620.0	440.0	-0.10791015625	2.40203857421875	2.404461252309287
620.0	460.0	-0.0489501953125	2.55340576171875	2.5538749197248563
620.0	480.0	-0.00634765625	3.212371826171875	3.2123780976595353
620.0	500.0	0.0096435546875	3.449493408203125	3.449506888148482
620.0	520.0	-1.097412109375	4.74993896484375	4.875062410630638
620.0	540.0	-1.3216552734375	4.78082275390625	4.960145044862387
620.0	560.0	-1.5556640625	4.86724853515625	5.109813986666703
620.0	580.0	-1.5533447265625	4.9140625	5.153725845778545
620.0	600.0	-1.6971435546875	4.92535400390625	5.20954972229008
620.0	620.0	-1.689697265625	4.83160400390625	5.11854218503897
620.0	640.0	-1.947998046875	4.7333984375	5.118569835291519
620.0	660.0	-2.1292724609375	4.8369140625	5.284840476392556
620.0	680.0	-2.1351318359375	4.95660400390625	5.396916824296379
620.0	700.0	-2.0521240234375	5.00738525390625	5.411572792507468
620.0	720.0	-2.031005859375	5.0599365234375	5.452333667525527
620.0	740.0	-1.69287109375	4.88360595703125	5.168696129935038
620.0	760.0	-0.699951171875	2.50885009765625	2.604661293819018
620.0	780.0	2.0577392578125	-1.929931640625	2.8211570304802676
620.0	800.0	3.60205078125	-2.1160888671875	4.1776311379223765
