# Supplementary material for: Real-time emotion detection by quantitative facial motion analysis
Source: PLoS One. 2023 Mar 10;18(3):e0282730. doi: 10.1371/journal.pone.0282730 (PMC10004542; doi:10.1371/journal.pone.0282730)
Supplement: S1 Dataset — Data from each participant is organized into folders by Study ID and subsequently by emotions. The data files (.csv) contain the pixel displacement results after DISC-processing of videos. (ZIP) [file pone.0282730.s004.zip › S1_Dataset/1/happy/result/101250_cropped_result.csv]

pos_x	pos_y	disp_x	disp_y	disp_xy_indi
0.0	0.0	1.3305904865264893	1.7068302631378174	2.164195136765146
0.0	20.0	1.230076789855957	1.7089672088623047	2.1056252824063812
0.0	40.0	1.2872605323791504	1.5887260437011719	2.044771410245026
0.0	60.0	1.2991971969604492	1.5121383666992188	1.9936087370980469
0.0	80.0	1.30584716796875	1.5351181030273438	2.015396838425196
0.0	100.0	1.3184573650360107	1.5586776733398438	2.041520490415369
0.0	120.0	1.417325496673584	1.3711929321289062	1.9720501060169056
0.0	140.0	1.3950397968292236	1.4346466064453125	2.0010864349453708
0.0	160.0	1.37874436378479	1.4937744140625	2.0328054557128903
0.0	180.0	1.3907439708709717	1.6875152587890625	2.1867502237703955
0.0	200.0	0.9153344631195068	2.363067626953125	2.5341518875016447
0.0	220.0	0.9973437786102295	2.359283447265625	2.5614279215457345
0.0	240.0	1.107074499130249	2.333282470703125	2.582599665979025
0.0	260.0	1.3377959728240967	2.025115966796875	2.427095536619853
0.0	280.0	1.7696959972381592	0.97918701171875	2.022530871596144
0.0	300.0	1.9763736724853516	0.444366455078125	2.0257133162646523
0.0	320.0	1.9547747373580933	0.392822265625	1.9938539580882448
0.0	340.0	1.6687484979629517	1.4710693359375	2.224582329469783
0.0	360.0	1.4359815120697021	1.70892333984375	2.232142890692418
0.0	380.0	1.3147540092468262	1.838653564453125	2.2603594924053088
0.0	400.0	1.2919058799743652	1.4539794921875	1.9450134103430134
0.0	420.0	1.257340908050537	1.207275390625	1.7431064304471187
0.0	440.0	1.1628539562225342	0.935089111328125	1.4921866403459125
0.0	460.0	0.9619719982147217	1.357940673828125	1.6641493319368927
0.0	480.0	0.806807279586792	1.348419189453125	1.5713600150441853
0.0	500.0	0.6682999134063721	1.922760009765625	2.0355910270515714
0.0	520.0	1.1338541507720947	2.3089599609375	2.5723377181924634
0.0	540.0	1.9175243377685547	2.60693359375	3.236201839835863
0.0	560.0	2.1125102043151855	2.6329345703125	3.3756545757648926
0.0	580.0	2.6843714714050293	2.64068603515625	3.7655109789725003
0.0	600.0	3.0694828033447266	2.5093994140625	3.9646954611074756
0.0	620.0	3.371800422668457	2.35467529296875	4.112606694740533
0.0	640.0	3.0493273735046387	2.35986328125	3.8558205530077143
0.0	660.0	2.8012897968292236	2.46527099609375	3.7315929051814565
0.0	680.0	2.8130388259887695	2.5364990234375	3.787745336267958
0.0	700.0	2.8243184089660645	2.67388916015625	3.8892747030809867
0.0	720.0	2.9994688034057617	2.62322998046875	3.9847394686521818
0.0	740.0	3.0850765705108643	3.48602294921875	4.655110465756411
0.0	760.0	3.1268789768218994	3.14666748046875	4.436089310229261
0.0	780.0	4.669678211212158	-1.6881103515625	4.965441687838258
0.0	800.0	4.7725830078125	-1.7904052734375	5.097362024578342
20.0	0.0	1.2329216003417969	1.7637317180633545	2.151939879711348
20.0	20.0	1.2175102233886719	1.7183513641357422	2.1059588207472384
20.0	40.0	1.2533206939697266	1.654052734375	2.075259793381583
20.0	60.0	1.250894546508789	1.5950851440429688	2.0270751794721398
20.0	80.0	1.2706851959228516	1.5961456298828125	2.0401768891278755
20.0	100.0	1.2983779907226562	1.5289077758789062	2.005827608229577
20.0	120.0	1.3754081726074219	1.3803558349609375	1.9486225577022336
20.0	140.0	1.3496894836425781	1.49859619140625	2.016792564234777
20.0	160.0	1.3232574462890625	1.63818359375	2.1058622357578654
20.0	180.0	1.3496856689453125	1.74249267578125	2.204071716189756
20.0	200.0	1.014913558959961	2.268646240234375	2.4853179465594217
20.0	220.0	1.1353378295898438	2.1573486328125	2.437856663299904
20.0	240.0	1.2204780578613281	2.0415802001953125	2.3785744477628805
20.0	260.0	1.4251861572265625	1.660186767578125	2.1880072408453586
20.0	280.0	1.814859390258789	0.551116943359375	1.8966930409711225
20.0	300.0	2.0063610076904297	0.036529541015625	2.006693524319887
20.0	320.0	2.029691696166992	-0.154510498046875	2.0355642646440657
20.0	340.0	1.7965259552001953	0.53216552734375	1.873687715762962
20.0	360.0	1.5481319427490234	0.7418212890625	1.7166861498439996
20.0	380.0	1.3631401062011719	0.8382568359375	1.6002579392491982
20.0	400.0	1.2986602783203125	0.650726318359375	1.452571258111814
20.0	420.0	1.2385673522949219	0.5537109375	1.3567036848472043
20.0	440.0	1.1200237274169922	0.15289306640625	1.1304111817087439
20.0	460.0	0.9330406188964844	0.9110107421875	1.3040342667628617
20.0	480.0	0.7896404266357422	1.174072265625	1.414912608003511
20.0	500.0	0.6572647094726562	1.862548828125	1.9751164612417127
20.0	520.0	1.1134223937988281	2.24835205078125	2.5089432778093976
20.0	540.0	1.7457504272460938	2.515869140625	3.0622282878614873
20.0	560.0	1.8057594299316406	2.50299072265625	3.086378083853354
20.0	580.0	2.5634422302246094	2.63665771484375	3.6773903753808876
20.0	600.0	2.911876678466797	2.48663330078125	3.8291475504546804
20.0	620.0	3.7254714965820312	2.4654541015625	4.4673931770951745
20.0	640.0	4.165981292724609	2.47003173828125	4.843186649247384
20.0	660.0	4.131441116333008	2.4788818359375	4.818055713072214
20.0	680.0	4.178333282470703	2.497802734375	4.8680065241589014
20.0	700.0	3.878894805908203	2.70013427734375	4.726155946537132
20.0	720.0	3.6401805877685547	2.91705322265625	4.664773758219817
20.0	740.0	3.4152297973632812	3.22723388671875	4.6988118847623435
20.0	760.0	3.125131607055664	3.02215576171875	4.347398418538167
20.0	780.0	4.6092681884765625	-2.3970947265625	5.195326396042481
20.0	800.0	4.734977722167969	-2.52349853515625	5.365450483078071
40.0	0.0	1.2370376586914062	1.7372336387634277	2.1326609868124695
40.0	20.0	1.2294807434082031	1.6669769287109375	2.071336520043553
40.0	40.0	1.24603271484375	1.6500778198242188	2.0676929989572272
40.0	60.0	1.2187690734863281	1.6273269653320312	2.0331234853258375
40.0	80.0	1.2271728515625	1.5763168334960938	1.997680646944148
40.0	100.0	1.2426338195800781	1.5439605712890625	1.9819064194001246
40.0	120.0	1.3003578186035156	1.4533309936523438	1.9501542076240541
40.0	140.0	1.2730636596679688	1.5650634765625	2.017452543986376
40.0	160.0	1.2743568420410156	1.661712646484375	2.094104648851832
40.0	180.0	1.2881965637207031	1.764739990234375	2.1848930454176125
40.0	200.0	1.0774726867675781	2.0819549560546875	2.3442448314480338
40.0	220.0	1.3403091430664062	1.6833038330078125	2.1517296282772604
40.0	240.0	1.4826736450195312	1.31549072265625	1.9821294052180765
40.0	260.0	1.6525382995605469	0.794830322265625	1.8337497301178645
40.0	280.0	1.8941841125488281	0.0264892578125	1.8943693232872645
40.0	300.0	2.0938148498535156	-0.316070556640625	2.1175365928933116
40.0	320.0	2.170307159423828	-0.859466552734375	2.33429131033713
40.0	340.0	1.9844245910644531	-0.737060546875	2.1168843160128037
40.0	360.0	1.7208366394042969	-0.814117431640625	1.9036979623925119
40.0	380.0	1.4330482482910156	-1.015716552734375	1.7565043118161
40.0	400.0	1.2907485961914062	-0.94903564453125	1.6020925669763688
40.0	420.0	1.1687583923339844	-1.047210693359375	1.569282133950853
40.0	440.0	1.029144287109375	-1.367919921875	1.711824429184363
40.0	460.0	0.7968215942382812	-1.10260009765625	1.3603865731460334
40.0	480.0	0.7358055114746094	0.643951416015625	0.9777950587443874
40.0	500.0	0.6676483154296875	1.85577392578125	1.9722198499928074
40.0	520.0	1.1163749694824219	2.2021484375	2.4689574344792926
40.0	540.0	1.7432365417480469	2.45751953125	3.0130177375782092
40.0	560.0	1.8062858581542969	2.4429931640625	3.038237021863882
40.0	580.0	2.562774658203125	2.576904296875	3.634315575728253
40.0	600.0	2.912181854248047	2.43035888671875	3.79307889061965
40.0	620.0	3.687896728515625	2.51702880859375	4.464976629668639
40.0	640.0	4.101856231689453	2.59881591796875	4.8558283249037295
40.0	660.0	4.025821685791016	2.59210205078125	4.7881346354764895
40.0	680.0	4.089893341064453	2.6304931640625	4.86278951091479
40.0	700.0	3.8432846069335938	2.801025390625	4.75568920439705
40.0	720.0	3.610279083251953	2.9156494140625	4.640595496775124
40.0	740.0	3.4093666076660156	3.1190185546875	4.620828649706995
40.0	760.0	3.1137542724609375	2.8289794921875	4.206969293504076
40.0	780.0	4.544269561767578	-2.73736572265625	5.305050136387089
40.0	800.0	4.748851776123047	-2.915283203125	5.57229480070911
60.0	0.0	1.3238792419433594	1.5352569818496704	2.027232164199918
60.0	20.0	1.277618408203125	1.5642929077148438	2.0197329274204665
60.0	40.0	1.2067298889160156	1.6215019226074219	2.0212534501696773
60.0	60.0	1.180389404296875	1.5851097106933594	1.9763329528980478
60.0	80.0	1.1615447998046875	1.6110687255859375	1.986134124502776
60.0	100.0	1.203826904296875	1.5565719604492188	1.9677691641972952
60.0	120.0	1.2081489562988281	1.571319580078125	1.9820870625032703
60.0	140.0	1.2068824768066406	1.6444244384765625	2.0397786759062586
60.0	160.0	1.19598388671875	1.769256591796875	2.135566984411302
60.0	180.0	1.2874794006347656	1.753631591796875	2.175506140374441
60.0	200.0	1.2347030639648438	1.7447357177734375	2.137427046951209
60.0	220.0	1.4491691589355469	1.280670166015625	1.9339615625271482
60.0	240.0	1.5850257873535156	0.6295166015625	1.705461198098166
60.0	260.0	1.7099800109863281	0.04949951171875	1.7106963025719082
60.0	280.0	1.6613426208496094	0.265289306640625	1.6823904778823828
60.0	300.0	1.9401473999023438	-0.16864013671875	1.9474628184025347
60.0	320.0	2.026641845703125	-0.693450927734375	2.1419970494682374
60.0	340.0	1.8099098205566406	-1.1075439453125	2.121892351026731
60.0	360.0	1.441741943359375	-1.635101318359375	2.17994865823538
60.0	380.0	1.1687889099121094	-1.92303466796875	2.2503621597741144
60.0	400.0	1.0927085876464844	-2.268096923828125	2.5175932382724135
60.0	420.0	0.9520988464355469	-2.367156982421875	2.551455347995049
60.0	440.0	0.8326873779296875	-2.366607666015625	2.5088244486626285
60.0	460.0	0.6361579895019531	-2.31201171875	2.397935606984578
60.0	480.0	0.4373931884765625	-2.283416748046875	2.3249311487841227
60.0	500.0	0.6978492736816406	1.79583740234375	1.9266617721942638
60.0	520.0	1.1797218322753906	2.2359619140625	2.5280959797217437
60.0	540.0	1.75	2.447998046875	3.009185012175857
60.0	560.0	1.782135009765625	2.411865234375	2.998849629744562
60.0	580.0	2.57220458984375	2.54248046875	3.616689561738535
60.0	600.0	2.923999786376953	2.39227294921875	3.777928614240381
60.0	620.0	3.7217330932617188	2.47857666015625	4.471536590228324
60.0	640.0	4.126190185546875	2.55267333984375	4.851967294536557
60.0	660.0	3.995758056640625	2.5892333984375	4.761324609685069
60.0	680.0	4.032737731933594	2.65631103515625	4.828971104702717
60.0	700.0	3.77496337890625	2.841796875	4.725056400810795
60.0	720.0	3.5227317810058594	2.9718017578125	4.608822505656534
60.0	740.0	3.321666717529297	3.18121337890625	4.599303028120019
60.0	760.0	3.4760894775390625	2.62188720703125	4.3540200484439575
60.0	780.0	5.0457763671875	-0.18170166015625	5.049046904215826
60.0	800.0	5.124275207519531	-0.1253662109375	5.125808530294919
80.0	0.0	1.3304901123046875	1.4566668272018433	1.9728360764165949
80.0	20.0	1.14892578125	1.5728225708007812	1.9477682844838864
80.0	40.0	1.1192474365234375	1.6014060974121094	1.9537697696998406
80.0	60.0	1.0635986328125	1.6294212341308594	1.9458303137625212
80.0	80.0	1.0561752319335938	1.6500930786132812	1.9591613738121312
80.0	100.0	1.135955810546875	1.5702285766601562	1.9380437008683236
80.0	120.0	1.1412277221679688	1.614776611328125	1.977347773745689
80.0	140.0	1.1353302001953125	1.7194976806640625	2.0604967695399616
80.0	160.0	1.179595947265625	1.7598876953125	2.1186437404428875
80.0	180.0	1.4238967895507812	1.4722747802734375	2.0481882471887736
80.0	200.0	1.7887039184570312	0.860443115234375	1.9848990056065254
80.0	220.0	2.0870742797851562	0.0601654052734375	2.087941312712703
80.0	240.0	1.8060073852539062	-0.243072509765625	1.822291667268281
80.0	260.0	1.8335800170898438	-0.155975341796875	1.840202159090094
80.0	280.0	1.7735595703125	0.481353759765625	1.8377200525345427
80.0	300.0	2.2804336547851562	0.0103759765625	2.2804572600174753
80.0	320.0	2.861846923828125	-0.470367431640625	2.900243668413518
80.0	340.0	2.8160476684570312	-1.450653076171875	3.1677308626884964
80.0	360.0	2.7059860229492188	-2.096160888671875	3.4229009374497235
80.0	380.0	2.1075515747070312	-2.529754638671875	3.292633015070455
80.0	400.0	1.918121337890625	-2.922210693359375	3.4954977904806634
80.0	420.0	1.6401824951171875	-3.00616455078125	3.424503456512006
80.0	440.0	1.3991012573242188	-3.04351806640625	3.3496994714134356
80.0	460.0	1.0768280029296875	-3.0057373046875	3.192806804785347
80.0	480.0	0.6783905029296875	-2.92669677734375	3.0042915472669236
80.0	500.0	0.10051727294921875	-2.573089599609375	2.575052195544603
80.0	520.0	0.05399322509765625	-2.33953857421875	2.3401615347265983
80.0	540.0	0.2093505859375	-2.08575439453125	2.096234495980542
80.0	560.0	0.3487091064453125	-1.8258056640625	1.8588072422498776
80.0	580.0	2.4081344604492188	2.47833251953125	3.4556104608258673
80.0	600.0	2.9961318969726562	2.40325927734375	3.840893320335228
80.0	620.0	4.084953308105469	2.69244384765625	4.892453106794567
80.0	640.0	4.648277282714844	2.75140380859375	5.401546502155386
80.0	660.0	4.933586120605469	2.815673828125	5.680518560467786
80.0	680.0	4.959381103515625	2.73834228515625	5.6651548434780326
80.0	700.0	4.817359924316406	2.9752197265625	5.662056963837118
80.0	720.0	4.378364562988281	3.41229248046875	5.551019385544887
80.0	740.0	4.121559143066406	2.26824951171875	4.704487816671081
80.0	760.0	4.718505859375	0.11614990234375	4.719935205569105
80.0	780.0	5.0054168701171875	-0.08905029296875	5.006208944733686
80.0	800.0	5.117652893066406	-0.11590576171875	5.118965254766882
100.0	0.0	1.1164321899414062	1.5639677047729492	1.9215659802125273
100.0	20.0	1.0428237915039062	1.6083621978759766	1.9168490863088374
100.0	40.0	1.0374221801757812	1.6183319091796875	1.9223014717233724
100.0	60.0	1.0230560302734375	1.6207199096679688	1.9166055062722203
100.0	80.0	0.9944610595703125	1.6651763916015625	1.9395270594010563
100.0	100.0	1.052825927734375	1.6296539306640625	1.9401583357650418
100.0	120.0	1.09027099609375	1.67474365234375	1.9983636170599537
100.0	140.0	1.134033203125	1.6868743896484375	2.0326279817619692
100.0	160.0	1.2466659545898438	1.5732879638671875	2.0073392886063797
100.0	180.0	1.87109375	0.6814422607421875	1.9913200084402523
100.0	200.0	2.3534927368164062	-0.3237762451171875	2.375659722929562
100.0	220.0	2.0999755859375	-0.6939544677734375	2.2116668521448393
100.0	240.0	1.15155029296875	0.0109710693359375	1.1516025536611092
100.0	260.0	1.4022064208984375	0.870849609375	1.6506246965792666
100.0	280.0	2.6308135986328125	0.9853515625	2.8092877909663367
100.0	300.0	3.514129638671875	0.513214111328125	3.551407585938066
100.0	320.0	4.102081298828125	-0.163818359375	4.105351073545813
100.0	340.0	3.8929061889648438	-1.178802490234375	4.067467751201422
100.0	360.0	3.2360153198242188	-2.29217529296875	3.965584789641172
100.0	380.0	2.450836181640625	-2.770751953125	3.699143735377797
100.0	400.0	2.0995864868164062	-3.22998046875	3.8524066820792076
100.0	420.0	1.7793502807617188	-3.280792236328125	3.7322493378119455
100.0	440.0	1.5263748168945312	-3.3226318359375	3.6564603647291483
100.0	460.0	1.1055984497070312	-3.24078369140625	3.4241826567049998
100.0	480.0	0.8210906982421875	-3.144622802734375	3.2500526928369697
100.0	500.0	0.7176589965820312	-2.86578369140625	2.9542766629591686
100.0	520.0	0.8441314697265625	-2.73712158203125	2.864331072520071
100.0	540.0	0.99774169921875	-2.605712890625	2.790202173092339
100.0	560.0	0.9127120971679688	-2.420654296875	2.5870080396659287
100.0	580.0	0.5053329467773438	-2.22845458984375	2.28503200110947
100.0	600.0	0.00736236572265625	-1.8155517578125	1.8155666855626904
100.0	620.0	6.330574035644531	8.22161865234375	10.376472468297854
100.0	640.0	5.764732360839844	8.33587646484375	10.135037031469103
100.0	660.0	5.504554748535156	7.4132080078125	9.233405436062922
100.0	680.0	5.515815734863281	7.43231201171875	9.25545704222672
100.0	700.0	5.242530822753906	6.8714599609375	8.642979314003473
100.0	720.0	4.1466217041015625	5.60125732421875	6.969114374799737
100.0	740.0	0.38440704345703125	-0.22113037109375	0.44347200146056065
100.0	760.0	4.552482604980469	-0.03802490234375	4.552641404926156
100.0	780.0	4.9591064453125	-0.11126708984375	4.960354533823391
100.0	800.0	5.113433837890625	-0.156494140625	5.115827990710282
120.0	0.0	1.0107269287109375	1.560784101486206	1.859466572937935
120.0	20.0	0.95733642578125	1.6135749816894531	1.8761975518749985
120.0	40.0	0.9595108032226562	1.6308937072753906	1.8922143815993615
120.0	60.0	0.90325927734375	1.6844711303710938	1.911366085071414
120.0	80.0	0.7736968994140625	1.8613815307617188	2.0157748126275843
120.0	100.0	0.8843154907226562	1.787994384765625	1.9947275019624757
120.0	120.0	1.0635910034179688	1.6506195068359375	1.9636116161041
120.0	140.0	1.4103240966796875	1.2620697021484375	1.8925733779054439
120.0	160.0	1.8243179321289062	0.6695098876953125	1.943290870458892
120.0	180.0	2.1390228271484375	-0.237640380859375	2.1521829861043607
120.0	200.0	1.886962890625	-0.7171478271484375	2.0186455747801744
120.0	220.0	1.4105682373046875	-0.897674560546875	1.6719815694994602
120.0	240.0	0.9173202514648438	0.6526336669921875	1.1257917867168838
120.0	260.0	0.4951629638671875	1.973602294921875	2.034770841963937
120.0	280.0	-0.2350311279296875	2.733001708984375	2.7430891295048028
120.0	300.0	0.09281158447265625	2.212432861328125	2.214378729146593
120.0	320.0	0.40502166748046875	1.60009765625	1.6505620438703303
120.0	340.0	0.078460693359375	0.785736083984375	0.7896437640338425
120.0	360.0	0.367584228515625	-1.74810791015625	1.786336874893501
120.0	380.0	2.8016357421875	-3.20489501953125	4.256819812737993
120.0	400.0	2.0660552978515625	-3.43865966796875	4.011603769802728
120.0	420.0	1.6477279663085938	-3.446807861328125	3.8204046754066274
120.0	440.0	1.3870468139648438	-3.489776611328125	3.755321512347889
120.0	460.0	0.9210586547851562	-3.3665771484375	3.490299520375896
120.0	480.0	0.7396087646484375	-3.21142578125	3.29549338843548
120.0	500.0	0.67510986328125	-2.891998291015625	2.9697520843896927
120.0	520.0	0.7943191528320312	-2.78741455078125	2.898382789498798
120.0	540.0	0.7822113037109375	-2.70428466796875	2.81513944398213
120.0	560.0	0.6958694458007812	-2.547607421875	2.640935035473548
120.0	580.0	0.39888763427734375	-2.29620361328125	2.330592709682506
120.0	600.0	0.35677337646484375	-2.22802734375	2.2564115508151
120.0	620.0	0.3551788330078125	-2.172607421875	2.201448389811382
120.0	640.0	0.168701171875	-1.9638671875	1.9710997984706808
120.0	660.0	0.04400634765625	-1.5562744140625	1.556896467495389
120.0	680.0	0.10233306884765625	-1.0869140625	1.0917207684385386
120.0	700.0	0.22177886962890625	-0.713623046875	0.7472909206226407
120.0	720.0	0.3077239990234375	-0.55731201171875	0.6366244874185855
120.0	740.0	0.477447509765625	-0.38189697265625	0.6113930178742681
120.0	760.0	4.315101623535156	-0.028564453125	4.315196165809623
120.0	780.0	4.7988128662109375	-0.054931640625	4.799127255038502
120.0	800.0	4.946128845214844	-0.080078125	4.946777037584152
140.0	0.0	0.8970794677734375	1.5964419841766357	1.8312232469970742
140.0	20.0	0.8406219482421875	1.6504058837890625	1.8521568079166644
140.0	40.0	0.8429718017578125	1.6623191833496094	1.8638418725554282
140.0	60.0	0.776641845703125	1.752716064453125	1.9170775047162825
140.0	80.0	0.654510498046875	1.9179534912109375	2.026556090144507
140.0	100.0	0.8180694580078125	1.7693634033203125	1.949329241337757
140.0	120.0	1.4376220703125	1.1700668334960938	1.853594780931683
140.0	140.0	2.4161376953125	-0.0333709716796875	2.41636813926621
140.0	160.0	2.5193328857421875	-0.37445068359375	2.547008343846931
140.0	180.0	1.851165771484375	-0.6529083251953125	1.9629324987438281
140.0	200.0	1.372894287109375	-0.8929901123046875	1.6377637388376558
140.0	220.0	1.27471923828125	-0.9017181396484375	1.561411137341914
140.0	240.0	1.126922607421875	1.0041351318359375	1.5093846183480515
140.0	260.0	0.0999755859375	2.253875732421875	2.256091960666451
140.0	280.0	-1.164093017578125	3.31610107421875	3.5144898474755752
140.0	300.0	-0.5442962646484375	2.483123779296875	2.5420783085931555
140.0	320.0	-0.24591064453125	1.505096435546875	1.5250532205105771
140.0	340.0	-1.4732208251953125	-0.107574462890625	1.4771431429808568
140.0	360.0	-1.3943634033203125	-2.194732666015625	2.60021167903597
140.0	380.0	2.6790618896484375	-3.500518798828125	4.408061305099528
140.0	400.0	1.951995849609375	-3.66900634765625	4.155946989078913
140.0	420.0	1.5334625244140625	-3.624786376953125	3.935807870352326
140.0	440.0	1.2799072265625	-3.66021728515625	3.877544723554262
140.0	460.0	0.848297119140625	-3.468780517578125	3.5710007394947216
140.0	480.0	0.7785797119140625	-3.2384033203125	3.330681977135495
140.0	500.0	0.741119384765625	-2.869232177734375	2.9634019693962754
140.0	520.0	0.71160888671875	-2.819580078125	2.907992266945784
140.0	540.0	0.541046142578125	-2.74993896484375	2.802658601892957
140.0	560.0	0.336517333984375	-2.6402587890625	2.661618002135868
140.0	580.0	0.135833740234375	-2.35369873046875	2.357615006483515
140.0	600.0	0.166412353515625	-2.16729736328125	2.173676823331488
140.0	620.0	0.216217041015625	-2.1519775390625	2.1628123213665686
140.0	640.0	0.268951416015625	-2.1046142578125	2.1217294922690946
140.0	660.0	0.409271240234375	-2.0189208984375	2.0599865393323973
140.0	680.0	0.119293212890625	-1.62457275390625	1.628946746636091
140.0	700.0	0.03778076171875	-0.65631103515625	0.6573975667919052
140.0	720.0	0.3484649658203125	-0.2867431640625	0.45127538658863875
140.0	740.0	1.1971282958984375	-0.16094970703125	1.2078994018684428
140.0	760.0	3.92218017578125	-0.0211181640625	3.922237028552049
140.0	780.0	4.511016845703125	-0.01617431640625	4.511045842233105
140.0	800.0	4.6429443359375	-0.03564453125	4.643081157940506
160.0	0.0	0.694183349609375	1.709323525428772	1.8449058072051097
160.0	20.0	0.657012939453125	1.7250480651855469	1.8459298008887648
160.0	40.0	0.709625244140625	1.70989990234375	1.8513037738731069
160.0	60.0	0.706329345703125	1.7450408935546875	1.8825697503092806
160.0	80.0	0.5513916015625	1.9087677001953125	1.9868132352041954
160.0	100.0	1.0181427001953125	1.4704971313476562	1.7885682461853918
160.0	120.0	1.7562408447265625	0.6808929443359375	1.8836127803591511
160.0	140.0	2.12872314453125	-0.0299835205078125	2.1289342962066855
160.0	160.0	1.79736328125	-0.3908538818359375	1.8393698708340276
160.0	180.0	1.1999053955078125	-0.687103271484375	1.3827088861554664
160.0	200.0	1.30157470703125	-0.9135589599609375	1.5901844834195793
160.0	220.0	1.412445068359375	-0.8770904541015625	1.6626150293464825
160.0	240.0	0.908233642578125	1.3936767578125	1.6634972962940129
160.0	260.0	-1.377197265625	2.280517578125	2.664100736192626
160.0	280.0	-3.5576171875	3.21051025390625	4.792078478409195
160.0	300.0	-3.743743896484375	2.40087890625	4.447452966017764
160.0	320.0	-4.3696441650390625	0.432098388671875	4.390956518408347
160.0	340.0	-5.355987548828125	-1.775299072265625	5.642542815007175
160.0	360.0	-5.238983154296875	-2.788177490234375	5.93471803947383
160.0	380.0	2.3118438720703125	-3.783843994140625	4.434196371477377
160.0	400.0	1.6861724853515625	-3.8419189453125	4.195654756138519
160.0	420.0	1.2323455810546875	-3.731536865234375	3.9297637343418246
160.0	440.0	1.0890960693359375	-3.751861572265625	3.9067371943460025
160.0	460.0	0.81768798828125	-3.46417236328125	3.5593684564401364
160.0	480.0	0.83294677734375	-3.2193603515625	3.325369364010555
160.0	500.0	0.732818603515625	-2.942779541015625	3.0326514030924696
160.0	520.0	0.62274169921875	-2.97991943359375	3.0442941800449494
160.0	540.0	0.32086181640625	-2.95587158203125	2.9732354623688053
160.0	560.0	-0.0203704833984375	-2.83673095703125	2.836804096016029
160.0	580.0	-0.0958709716796875	-2.35693359375	2.3588826186476717
160.0	600.0	-0.0115203857421875	-2.0440673828125	2.044099847063639
160.0	620.0	0.073516845703125	-2.0478515625	2.049170746579169
160.0	640.0	0.1676483154296875	-2.006591796875	2.0135830245988005
160.0	660.0	0.2611236572265625	-1.9471435546875	1.9645746580174672
160.0	680.0	0.067138671875	-1.9803466796875	1.9814844367318267
160.0	700.0	-0.2436981201171875	-0.81298828125	0.8487277061569749
160.0	720.0	0.1981048583984375	-0.43389892578125	0.47698408014858074
160.0	740.0	1.070526123046875	-0.44879150390625	1.1607928299676074
160.0	760.0	1.29290771484375	-0.4842529296875	1.3806198821592475
160.0	780.0	1.4537200927734375	-0.46771240234375	1.5271073961707387
160.0	800.0	1.6163330078125	-0.4637451171875	1.6815445060596674
180.0	0.0	0.6437530517578125	1.6673057079315186	1.787267835370099
180.0	20.0	0.538726806640625	1.7321853637695312	1.8140266554410354
180.0	40.0	0.6075592041015625	1.7112312316894531	1.815885600691279
180.0	60.0	0.5775299072265625	1.7405128479003906	1.8338281728252106
180.0	80.0	0.465789794921875	1.831451416015625	1.8897551223052684
180.0	100.0	0.986572265625	1.340179443359375	1.664153170745857
180.0	120.0	1.72064208984375	0.38545989990234375	1.7632891242716244
180.0	140.0	1.5526885986328125	-0.201934814453125	1.5657648462053761
180.0	160.0	1.2421112060546875	-0.49102783203125	1.335645379595924
180.0	180.0	0.7952880859375	-0.69976806640625	1.0593198225257914
180.0	200.0	0.9685821533203125	-0.9308013916015625	1.3433326536409433
180.0	220.0	1.1909332275390625	-0.8961181640625	1.490419308925966
180.0	240.0	0.500396728515625	1.1780548095703125	1.2799257870130147
180.0	260.0	-3.5765838623046875	1.83392333984375	4.0193565331433305
180.0	280.0	-6.9921722412109375	2.02606201171875	7.279793948051731
180.0	300.0	-7.4726104736328125	1.380859375	7.5991236273778435
180.0	320.0	-8.18255615234375	-1.67108154296875	8.351451293608157
180.0	340.0	-8.078155517578125	-2.61785888671875	8.491747859949108
180.0	360.0	-5.4469451904296875	-2.660980224609375	6.062180108121769
180.0	380.0	1.658721923828125	-3.93389892578125	4.26929961221404
180.0	400.0	1.0544281005859375	-3.8409423828125	3.9830461969942847
180.0	420.0	0.7866973876953125	-3.67431640625	3.757591493635856
180.0	440.0	0.7473602294921875	-3.626190185546875	3.702404971688415
180.0	460.0	0.43426513671875	-3.112060546875	3.1422137190817048
180.0	480.0	0.258270263671875	-2.716827392578125	2.7290757794828626
180.0	500.0	0.2967071533203125	-2.72052001953125	2.736652026016782
180.0	520.0	0.277008056640625	-2.89892578125	2.912130517102511
180.0	540.0	0.081787109375	-3.0670166015625	3.0681069025573255
180.0	560.0	0.0316009521484375	-3.08502197265625	3.085183818178189
180.0	580.0	-0.393157958984375	-2.37042236328125	2.4028057268652883
180.0	600.0	-0.4304046630859375	-1.9774169921875	2.0237159225044357
180.0	620.0	-0.3794708251953125	-2.00982666015625	2.045336478687367
180.0	640.0	-0.3608551025390625	-1.9697265625	2.0025082112307415
180.0	660.0	-0.3520355224609375	-1.92828369140625	1.9601548417453298
180.0	680.0	-0.4619903564453125	-2.03375244140625	2.0855656504589706
180.0	700.0	-0.5396728515625	-0.88916015625	1.0401214208812952
180.0	720.0	0.1244964599609375	-0.60748291015625	0.6201087442333899
180.0	740.0	1.058502197265625	-0.4832763671875	1.1636077297345973
180.0	760.0	1.2798004150390625	-0.53875732421875	1.3885778900492056
180.0	780.0	1.4500579833984375	-0.51934814453125	1.5402566832984674
180.0	800.0	1.600799560546875	-0.50909423828125	1.6798024218634269
200.0	0.0	0.53955078125	1.6377167701721191	1.7243060241298478
200.0	20.0	0.369903564453125	1.7504730224609375	1.7891295228011461
200.0	40.0	0.40106201171875	1.7554473876953125	1.8006793907328944
200.0	60.0	0.3727874755859375	1.7532501220703125	1.792444278769441
200.0	80.0	0.4835052490234375	1.6704177856445312	1.7389861714317327
200.0	100.0	1.23284912109375	0.9496002197265625	1.5561675786001865
200.0	120.0	1.8549346923828125	0.161712646484375	1.8619703792053997
200.0	140.0	1.5390777587890625	-0.270416259765625	1.5626532888471434
200.0	160.0	0.999176025390625	-0.5208587646484375	1.1267859523558603
200.0	180.0	0.7931671142578125	-0.6607513427734375	1.0323305711432587
200.0	200.0	0.83642578125	-0.8765106201171875	1.2115605452134406
200.0	220.0	0.7982177734375	-0.9135284423828125	1.2131305901978928
200.0	240.0	-0.2755126953125	0.7332916259765625	0.7833414670536146
200.0	260.0	-2.678924560546875	1.2352294921875	2.9499879151398325
200.0	280.0	-6.4471588134765625	0.368438720703125	6.457677899764115
200.0	300.0	-7.4223480224609375	-0.65203857421875	7.450933127387402
200.0	320.0	-7.67938232421875	-2.77752685546875	8.166245668259895
200.0	340.0	-6.1669769287109375	-2.8143310546875	6.778795152874252
200.0	360.0	-2.74871826171875	-2.537078857421875	3.740617757948977
200.0	380.0	1.0318145751953125	-3.767669677734375	3.906401940162396
200.0	400.0	0.659576416015625	-3.589996337890625	3.6500842119918433
200.0	420.0	0.7472686767578125	-3.407440185546875	3.488417849590713
200.0	440.0	0.7352142333984375	-3.249420166015625	3.331556900954967
200.0	460.0	0.4989166259765625	-2.6407470703125	2.687464025627113
200.0	480.0	0.3451385498046875	-2.231353759765625	2.2578884427228627
200.0	500.0	0.3464202880859375	-2.42706298828125	2.451661021650884
200.0	520.0	0.2439727783203125	-2.6424560546875	2.6536949179428975
200.0	540.0	0.0377960205078125	-2.83551025390625	2.835762144322706
200.0	560.0	-0.026275634765625	-2.955322265625	2.9554390710487026
200.0	580.0	-0.4367523193359375	-2.3934326171875	2.432955462284981
200.0	600.0	-0.5206298828125	-1.9149169921875	1.9844300345050665
200.0	620.0	-0.4404296875	-1.96795654296875	2.0166386053640997
200.0	640.0	-0.3587799072265625	-1.92303466796875	1.956217103503387
200.0	660.0	-0.3778076171875	-1.90863037109375	1.9456640226581676
200.0	680.0	-0.3105010986328125	-2.0113525390625	2.0351781171792678
200.0	700.0	-0.410186767578125	-1.00653076171875	1.0869026444821623
200.0	720.0	-0.102386474609375	-0.7093505859375	0.716701642214395
200.0	740.0	0.759124755859375	-0.7777099609375	1.0867857094662055
200.0	760.0	1.0878143310546875	-0.630126953125	1.2571396087557472
200.0	780.0	1.3033447265625	-0.59454345703125	1.4325464734370568
200.0	800.0	1.4182281494140625	-0.58258056640625	1.5332224887943249
220.0	0.0	0.5365447998046875	1.5844415426254272	1.6728225620772503
220.0	20.0	0.3368072509765625	1.6974964141845703	1.7305875304300165
220.0	40.0	0.3860015869140625	1.697662353515625	1.740992444453561
220.0	60.0	0.322967529296875	1.6788978576660156	1.7096800991576362
220.0	80.0	0.435150146484375	1.5096969604492188	1.571158986982216
220.0	100.0	1.276031494140625	0.7424163818359375	1.4762921316789304
220.0	120.0	1.73846435546875	0.11939239501953125	1.7425592842781206
220.0	140.0	1.2307281494140625	-0.3204803466796875	1.2717701955809846
220.0	160.0	0.9847259521484375	-0.510345458984375	1.1091157236017435
220.0	180.0	0.861846923828125	-0.6231231689453125	1.0635142706087448
220.0	200.0	0.761871337890625	-0.843292236328125	1.1364812938850077
220.0	220.0	0.654327392578125	-0.95458984375	1.1573184982833105
220.0	240.0	-0.113861083984375	0.1505889892578125	0.188789274408761
220.0	260.0	-2.8488616943359375	0.441741943359375	2.8829063283390854
220.0	280.0	-6.9989013671875	-1.78375244140625	7.2226306232453705
220.0	300.0	-7.0080413818359375	-1.954559326171875	7.275503155730909
220.0	320.0	-6.986114501953125	-2.9932861328125	7.6003656298422495
220.0	340.0	-4.8532867431640625	-3.0631103515625	5.739079824956382
220.0	360.0	-1.5047607421875	-2.821807861328125	3.1979531731221273
220.0	380.0	0.6653289794921875	-3.549285888671875	3.6111068899268846
220.0	400.0	0.2863922119140625	-3.3052978515625	3.3176820803972022
220.0	420.0	0.4698333740234375	-3.059967041015625	3.095826495695159
220.0	440.0	0.3939971923828125	-2.66253662109375	2.691530242496053
220.0	460.0	0.2706146240234375	-2.10394287109375	2.121275059854699
220.0	480.0	0.1545562744140625	-1.754791259765625	1.7615845160850456
220.0	500.0	0.0272979736328125	-1.946136474609375	1.94632791614606
220.0	520.0	-0.0784149169921875	-2.18426513671875	2.185672227643448
220.0	540.0	-0.369964599609375	-2.4776611328125	2.5051304345310736
220.0	560.0	-0.779022216796875	-2.51971435546875	2.6373919025086914
220.0	580.0	-0.45501708984375	-2.17633056640625	2.2233882446221633
220.0	600.0	-0.60223388671875	-1.71258544921875	1.8153882711938403
220.0	620.0	-0.42181396484375	-1.79766845703125	1.8464936778506227
220.0	640.0	-0.39825439453125	-1.77117919921875	1.8154014207630842
220.0	660.0	-0.3364715576171875	-1.75897216796875	1.7908646506014967
220.0	680.0	-0.025238037109375	-2.0223388671875	2.0224963417159385
220.0	700.0	-0.238037109375	-1.30859375	1.33006739226953
220.0	720.0	-0.25946044921875	-0.9969482421875	1.0301580084188744
220.0	740.0	0.1295623779296875	-1.047119140625	1.055104214965533
220.0	760.0	0.454681396484375	-0.8438720703125	0.9585693732654337
220.0	780.0	0.818115234375	-0.7601318359375	1.1167421120035617
220.0	800.0	1.1356658935546875	-0.62774658203125	1.2976142697409287
240.0	0.0	0.50067138671875	1.5633655786514282	1.6415796569131182
240.0	20.0	0.405792236328125	1.6297588348388672	1.6795181448259269
240.0	40.0	0.4719390869140625	1.6235389709472656	1.6907410481625462
240.0	60.0	0.2685546875	1.6309623718261719	1.6529246439239373
240.0	80.0	0.640899658203125	1.239288330078125	1.3952017549274764
240.0	100.0	1.5035858154296875	0.7768173217773438	1.6923993192431517
240.0	120.0	1.2799224853515625	0.1110992431640625	1.2847352296641312
240.0	140.0	1.000274658203125	-0.276580810546875	1.037808429627619
240.0	160.0	0.8558502197265625	-0.51458740234375	0.9986389704276986
240.0	180.0	0.7905731201171875	-0.620391845703125	1.0049337791450514
240.0	200.0	0.6640625	-0.7959747314453125	1.0366073398378421
240.0	220.0	0.5092010498046875	-0.9713134765625	1.0966930194334812
240.0	240.0	-0.1308135986328125	-0.5316314697265625	0.5474890110229533
240.0	260.0	-1.8553924560546875	-0.290313720703125	1.8779678438176564
240.0	280.0	-5.2772064208984375	-2.47259521484375	5.827746966473399
240.0	300.0	-3.786712646484375	-1.7830810546875	4.1855191690673434
240.0	320.0	-3.133758544921875	-1.74139404296875	3.585093559554327
240.0	340.0	-1.83502197265625	-2.1204833984375	2.8042388420354434
240.0	360.0	-0.5524444580078125	-2.221527099609375	2.289187090100411
240.0	380.0	-0.191314697265625	-2.832305908203125	2.8387599530485432
240.0	400.0	-0.4838409423828125	-2.4862060546875	2.532848713186532
240.0	420.0	-0.108306884765625	-2.128173828125	2.130928019432813
240.0	440.0	-0.1141815185546875	-1.7042236328125	1.708044381688043
240.0	460.0	-0.016845703125	-1.49822998046875	1.4983246817993645
240.0	480.0	0.06396484375	-1.603790283203125	1.6050653487421382
240.0	500.0	-0.048492431640625	-1.752899169921875	1.7535697921209805
240.0	520.0	-0.1042633056640625	-1.961669921875	1.9644387797274483
240.0	540.0	-0.3527679443359375	-2.28192138671875	2.309028028785148
240.0	560.0	-0.681488037109375	-2.27105712890625	2.3711023654576975
240.0	580.0	-0.319854736328125	-1.7423095703125	1.7714258920863901
240.0	600.0	-0.54412841796875	-1.632080078125	1.7203956279454098
240.0	620.0	-0.5278167724609375	-1.7393798828125	1.8176998987797484
240.0	640.0	-0.539520263671875	-1.73858642578125	1.8203749269926213
240.0	660.0	-0.4913787841796875	-1.72332763671875	1.7920131843880334
240.0	680.0	0.0072021484375	-1.8907470703125	1.8907607873121912
240.0	700.0	-0.11358642578125	-1.63897705078125	1.6429082899265448
240.0	720.0	-0.1937408447265625	-1.4083251953125	1.4215890301586296
240.0	740.0	-0.03564453125	-1.52972412109375	1.5301393463551214
240.0	760.0	0.111480712890625	-1.7049560546875	1.708596821301669
240.0	780.0	0.4998931884765625	-1.6966552734375	1.768765760853749
240.0	800.0	0.975677490234375	-1.54241943359375	1.8251039077481899
260.0	0.0	0.387969970703125	1.5237149000167847	1.5723319607196642
260.0	20.0	0.34637451171875	1.5894889831542969	1.626791483238489
260.0	40.0	0.4229736328125	1.5746650695800781	1.6304836016992736
260.0	60.0	0.300933837890625	1.5491981506347656	1.5781559126771216
260.0	80.0	0.792205810546875	1.1356430053710938	1.3846570268165765
260.0	100.0	1.0540771484375	0.7532958984375	1.29558224187463
260.0	120.0	0.69500732421875	0.15142059326171875	0.7113110267537244
260.0	140.0	0.70001220703125	-0.186309814453125	0.7243814167648971
260.0	160.0	0.672149658203125	-0.5018157958984375	0.8388112159692191
260.0	180.0	0.70343017578125	-0.71319580078125	1.0017296354065046
260.0	200.0	0.670318603515625	-0.8316192626953125	1.0681374575891591
260.0	220.0	0.335968017578125	-0.92718505859375	0.986177794170438
260.0	240.0	0.173309326171875	-1.019439697265625	1.034066448009594
260.0	260.0	-0.51348876953125	-0.858306884765625	1.0001806961098525
260.0	280.0	-0.8966064453125	-0.64593505859375	1.105049871135429
260.0	300.0	-0.77789306640625	-1.00439453125	1.270403871675392
260.0	320.0	-0.89013671875	-1.1365966796875	1.4436742673967926
260.0	340.0	-0.763671875	-1.3525390625	1.5532406923121718
260.0	360.0	-0.527679443359375	-1.736846923828125	1.8152363019054243
260.0	380.0	-0.580352783203125	-1.913787841796875	1.9998483083426988
260.0	400.0	-0.73126220703125	-1.71978759765625	1.868800095377906
260.0	420.0	-0.3543701171875	-1.521697998046875	1.5624157504375555
260.0	440.0	-0.349822998046875	-1.356689453125	1.401064738755178
260.0	460.0	-0.2052001953125	-1.26483154296875	1.281368780736052
260.0	480.0	0.002685546875	-1.370208740234375	1.3702113720067757
260.0	500.0	-0.095794677734375	-1.503021240234375	1.5060708711338626
260.0	520.0	-0.022735595703125	-1.60784912109375	1.6080098580275932
260.0	540.0	-0.199066162109375	-1.922607421875	1.9328855722845546
260.0	560.0	-0.534881591796875	-2.00604248046875	2.0761273445259505
260.0	580.0	-0.29132080078125	-1.52874755859375	1.5562573395406623
260.0	600.0	-0.6541748046875	-1.48468017578125	1.622411753977939
260.0	620.0	-0.662139892578125	-1.60205078125	1.733492412168887
260.0	640.0	-0.67742919921875	-1.63494873046875	1.769736610689719
260.0	660.0	-0.50823974609375	-1.599609375	1.6784093041023487
260.0	680.0	-0.19512939453125	-1.7618408203125	1.7726134820455235
260.0	700.0	-0.157623291015625	-1.8265380859375	1.8333266160864032
260.0	720.0	-0.22991943359375	-1.63885498046875	1.6549044059858253
260.0	740.0	-0.15008544921875	-1.79302978515625	1.7993002674719587
260.0	760.0	-0.014190673828125	-2.08331298828125	2.083361318246321
260.0	780.0	0.195831298828125	-2.04620361328125	2.0555532405184627
260.0	800.0	0.491973876953125	-2.06439208984375	2.122204748890581
280.0	0.0	0.343841552734375	1.5029375553131104	1.5417679165676443
280.0	20.0	0.35308837890625	1.5544452667236328	1.594042499608511
280.0	40.0	0.468414306640625	1.5048103332519531	1.5760285853141978
280.0	60.0	0.458953857421875	1.4741058349609375	1.5438998205545273
280.0	80.0	1.18896484375	1.046478271484375	1.5839047232590688
280.0	100.0	0.844635009765625	0.7086639404296875	1.1025483573009889
280.0	120.0	0.484832763671875	0.26204681396484375	0.5511182644758144
280.0	140.0	0.4559326171875	-0.0525360107421875	0.4589494349491528
280.0	160.0	0.444000244140625	-0.514007568359375	0.6792201389296788
280.0	180.0	0.52593994140625	-0.848297119140625	0.9981086235018177
280.0	200.0	0.61676025390625	-1.03936767578125	1.2085852788518565
280.0	220.0	0.409942626953125	-1.117767333984375	1.1905699350797359
280.0	240.0	0.2806396484375	-1.166656494140625	1.1999358264489055
280.0	260.0	0.178955078125	-1.249481201171875	1.2622314336398996
280.0	280.0	0.017730712890625	-1.258758544921875	1.2588834150124648
280.0	300.0	-0.08062744140625	-1.264862060546875	1.2674292155850775
280.0	320.0	-0.24139404296875	-1.32281494140625	1.3446599767928022
280.0	340.0	-0.243377685546875	-1.321197509765625	1.3434267965293243
280.0	360.0	-0.3133544921875	-1.347076416015625	1.383042265572382
280.0	380.0	-0.461456298828125	-1.4234619140625	1.4963909036460452
280.0	400.0	-0.5418701171875	-1.4273681640625	1.5267622931157119
280.0	420.0	-0.624603271484375	-1.4205322265625	1.5517864071616292
280.0	440.0	-0.75482177734375	-1.34637451171875	1.543528503578175
280.0	460.0	-0.7906494140625	-1.28564453125	1.509307243966717
280.0	480.0	-0.776123046875	-1.270233154296875	1.4885762493622965
280.0	500.0	-0.920806884765625	-1.3726806640625	1.6529178819659618
280.0	520.0	-0.717193603515625	-1.4139404296875	1.5854318665993186
280.0	540.0	-0.544342041015625	-1.56671142578125	1.658581607666796
280.0	560.0	-0.48681640625	-1.60064697265625	1.673039433028338
280.0	580.0	-0.168731689453125	-1.53076171875	1.5400330589361255
280.0	600.0	-0.835052490234375	-1.440673828125	1.665188800253885
280.0	620.0	-1.01068115234375	-1.52313232421875	1.8279519875486068
280.0	640.0	-1.097198486328125	-1.59912109375	1.9393382352949484
280.0	660.0	-0.97357177734375	-1.55633544921875	1.835761976982636
280.0	680.0	-0.6397705078125	-1.67828369140625	1.7960908806368494
280.0	700.0	-0.3770751953125	-1.99896240234375	2.034216406605712
280.0	720.0	-0.394073486328125	-1.80126953125	1.8438725110040546
280.0	740.0	-0.256622314453125	-1.98040771484375	1.9969651297125652
280.0	760.0	-0.117523193359375	-2.2845458984375	2.2875667559756567
280.0	780.0	0.06439208984375	-2.3118896484375	2.312786217484641
280.0	800.0	0.503173828125	-2.38165283203125	2.4342255675332227
300.0	0.0	-0.825714111328125	2.0899364948272705	2.247140037037588
300.0	20.0	-0.726593017578125	2.0783023834228516	2.2016535172761382
300.0	40.0	-0.287811279296875	1.7570266723632812	1.7804432200681068
300.0	60.0	0.09100341796875	1.3843574523925781	1.3873453708708816
300.0	80.0	1.0728759765625	1.0180282592773438	1.479001148671696
300.0	100.0	0.717529296875	0.7500839233398438	1.038014539361961
300.0	120.0	0.49090576171875	0.298675537109375	0.5746264380936886
300.0	140.0	0.338836669921875	0.00616455078125	0.3388927419849535
300.0	160.0	0.170257568359375	-0.5269622802734375	0.5537841496599809
300.0	180.0	0.201202392578125	-0.985137939453125	1.005474595665704
300.0	200.0	0.45361328125	-1.2801666259765625	1.358157427984918
300.0	220.0	0.5345458984375	-1.3546600341796875	1.4563114796430283
300.0	240.0	0.6024169921875	-1.437652587890625	1.5587659208312343
300.0	260.0	0.540985107421875	-1.42144775390625	1.5209137396767052
300.0	280.0	0.322784423828125	-1.394287109375	1.431162579036829
300.0	300.0	0.132049560546875	-1.393157958984375	1.3994020812911965
300.0	320.0	-0.060699462890625	-1.38433837890625	1.3856684928611152
300.0	340.0	-0.082244873046875	-1.337005615234375	1.3395328418186492
300.0	360.0	-0.22845458984375	-1.275787353515625	1.296080580446709
300.0	380.0	-0.3955078125	-1.305938720703125	1.3645154348633253
300.0	400.0	-0.534881591796875	-1.32928466796875	1.4328628844868405
300.0	420.0	-0.675262451171875	-1.39752197265625	1.552110512180001
300.0	440.0	-0.80914306640625	-1.35870361328125	1.5813880013003874
300.0	460.0	-0.88116455078125	-1.3026123046875	1.5726569180456373
300.0	480.0	-0.9525146484375	-1.2760009765625	1.5923136147368921
300.0	500.0	-1.11553955078125	-1.263031005859375	1.6851337665358728
300.0	520.0	-0.8614501953125	-1.29815673828125	1.557981821507863
300.0	540.0	-0.63348388671875	-1.420654296875	1.55549364060471
300.0	560.0	-0.626434326171875	-1.43548583984375	1.566218235559249
300.0	580.0	-0.14068603515625	-1.7972412109375	1.8027391743621919
300.0	600.0	-1.106353759765625	-1.4556884765625	1.8284002796281744
300.0	620.0	-1.40679931640625	-1.4930419921875	2.0514040818610826
300.0	640.0	-1.4610595703125	-1.582763671875	2.154027833851963
300.0	660.0	-1.31646728515625	-1.5220947265625	2.0124260159111538
300.0	680.0	-0.865264892578125	-1.59271240234375	1.8125716898671438
300.0	700.0	-0.640228271484375	-2.07843017578125	2.1748021140338145
300.0	720.0	-0.5323486328125	-1.88623046875	1.9599133777027449
300.0	740.0	-0.380157470703125	-2.04766845703125	2.0826583523113285
300.0	760.0	-0.221832275390625	-2.3746337890625	2.3849727861261454
300.0	780.0	0.02325439453125	-2.4334716796875	2.4335827873130014
300.0	800.0	0.5374755859375	-2.6470947265625	2.70110912346648
320.0	0.0	-1.15069580078125	2.0406603813171387	2.342732510939525
320.0	20.0	-1.009185791015625	2.0018310546875	2.2418259371099936
320.0	40.0	-0.54473876953125	1.5906257629394531	1.6813181271719928
320.0	60.0	0.163726806640625	1.2942352294921875	1.3045502276537426
320.0	80.0	0.970001220703125	0.9683380126953125	1.370613320742309
320.0	100.0	0.5888671875	0.757080078125	0.9591323210109834
320.0	120.0	0.459747314453125	0.25794219970703125	0.5271638943787431
320.0	140.0	0.2537841796875	-0.0112152099609375	0.25403186964262026
320.0	160.0	0.099273681640625	-0.6809844970703125	0.6881824969559969
320.0	180.0	0.16741943359375	-1.1110382080078125	1.1235814017676082
320.0	200.0	0.29345703125	-1.4739227294921875	1.5028523685657762
320.0	220.0	0.4598388671875	-1.6444244384765625	1.7075079846475802
320.0	240.0	0.58013916015625	-1.6588592529296875	1.757377439873757
320.0	260.0	0.72216796875	-1.56817626953125	1.7264713688357096
320.0	280.0	0.59234619140625	-1.492706298828125	1.6059408784368898
320.0	300.0	0.36077880859375	-1.4498291015625	1.494043430582877
320.0	320.0	0.21337890625	-1.3968505859375	1.4130541805133954
320.0	340.0	0.145660400390625	-1.34637451171875	1.3542308806285064
320.0	360.0	-0.042327880859375	-1.26837158203125	1.2690776649214583
320.0	380.0	-0.255157470703125	-1.2860107421875	1.3110793125807685
320.0	400.0	-0.48822021484375	-1.301483154296875	1.3900422220568052
320.0	420.0	-0.68115234375	-1.38494873046875	1.5433896142656658
320.0	440.0	-0.816314697265625	-1.357421875	1.5839709062038938
320.0	460.0	-0.899322509765625	-1.310699462890625	1.5895641096202806
320.0	480.0	-0.954437255859375	-1.293914794921875	1.6078451330554482
320.0	500.0	-1.103851318359375	-1.21484375	1.6414423748513967
320.0	520.0	-0.961395263671875	-1.24981689453125	1.57680789028545
320.0	540.0	-0.899658203125	-1.34686279296875	1.6196988193901005
320.0	560.0	-0.9215087890625	-1.35040283203125	1.634859705625365
320.0	580.0	-0.65771484375	-1.66180419921875	1.7872274651622153
320.0	600.0	-1.725494384765625	-1.2060546875	2.10520753872354
320.0	620.0	-1.846466064453125	-1.2474365234375	2.2283479995689293
320.0	640.0	-1.851409912109375	-1.35198974609375	2.2925084375416125
320.0	660.0	-1.558074951171875	-1.28411865234375	2.019048852000954
320.0	680.0	-1.071014404296875	-1.38494873046875	1.7507583614646518
320.0	700.0	-0.63623046875	-2.0731201171875	2.1685516432986693
320.0	720.0	-0.443695068359375	-1.87841796875	1.9301086443538111
320.0	740.0	-0.326904296875	-2.06378173828125	2.089512259494669
320.0	760.0	-0.12664794921875	-2.3939208984375	2.397268648069532
320.0	780.0	0.131591796875	-2.52301025390625	2.5264396177864357
320.0	800.0	0.412750244140625	-2.850341796875	2.88007137464521
340.0	0.0	-1.659210205078125	2.0375137329101562	2.627630247282306
340.0	20.0	-1.46246337890625	1.9449653625488281	2.433452156126473
340.0	40.0	-0.92584228515625	1.3992042541503906	1.6777832046530619
340.0	60.0	0.09124755859375	1.2077484130859375	1.2111904665497166
340.0	80.0	0.655120849609375	0.9091033935546875	1.1205589265030012
340.0	100.0	0.46209716796875	0.7374420166015625	0.8702611794709209
340.0	120.0	0.393402099609375	0.202392578125	0.44241153653261445
340.0	140.0	0.04876708984375	-0.1958160400390625	0.20179730074609054
340.0	160.0	0.074920654296875	-0.9333953857421875	0.9363973785552151
340.0	180.0	0.1617431640625	-1.2187347412109375	1.229420684938821
340.0	200.0	0.29931640625	-1.5615081787109375	1.589936509182541
340.0	220.0	0.5274658203125	-1.8115997314453125	1.8868263774313383
340.0	240.0	0.753265380859375	-1.7412567138671875	1.8972041739329943
340.0	260.0	0.905517578125	-1.63250732421875	1.866826785730596
340.0	280.0	0.8167724609375	-1.493988037109375	1.7026795082962098
340.0	300.0	0.522216796875	-1.404815673828125	1.4987386230999566
340.0	320.0	0.336761474609375	-1.361328125	1.4023632035592977
340.0	340.0	0.26470947265625	-1.334869384765625	1.3608627334520216
340.0	360.0	0.06500244140625	-1.24322509765625	1.244923275078093
340.0	380.0	-0.15521240234375	-1.26788330078125	1.2773484075385524
340.0	400.0	-0.41131591796875	-1.257568359375	1.3231246966463912
340.0	420.0	-0.85809326171875	-1.217742919921875	1.489705294622724
340.0	440.0	-1.075042724609375	-1.16448974609375	1.5848511691931944
340.0	460.0	-1.1776123046875	-1.1689453125	1.659278121282604
340.0	480.0	-1.189605712890625	-1.151885986328125	1.6558994769131155
340.0	500.0	-1.166656494140625	-1.1873779296875	1.6646181914269313
340.0	520.0	-0.99188232421875	-1.258544921875	1.6024249952727707
340.0	540.0	-1.034759521484375	-1.2762451171875	1.6430243048864215
340.0	560.0	-1.08984375	-1.266845703125	1.6711246018595796
340.0	580.0	-1.10003662109375	-1.3494873046875	1.7410331855711676
340.0	600.0	-1.8310546875	-0.8436279296875	2.0160529140785317
340.0	620.0	-1.76220703125	-0.90478515625	1.9809113559059819
340.0	640.0	-1.62115478515625	-1.0206298828125	1.9156795648345954
340.0	660.0	-1.4041748046875	-0.9793701171875	1.7119791787749745
340.0	680.0	-0.863861083984375	-1.0992431640625	1.3980670606808514
340.0	700.0	-0.681060791015625	-1.9351806640625	2.0515282117534253
340.0	720.0	-0.523162841796875	-1.84228515625	1.915127660490566
340.0	740.0	-0.413482666015625	-2.0419921875	2.0834346663397976
340.0	760.0	-0.220458984375	-2.29742431640625	2.307977611114627
340.0	780.0	0.0439453125	-2.554443359375	2.5548213375392335
340.0	800.0	0.40850830078125	-2.873046875	2.901943724084678
360.0	0.0	-1.86212158203125	1.673911690711975	2.5038923967632454
360.0	20.0	-1.677398681640625	1.5644798278808594	2.2937444210320885
360.0	40.0	-1.342559814453125	1.2112464904785156	1.8081993573942365
360.0	60.0	-0.27777099609375	1.1266365051269531	1.1603734489187476
360.0	80.0	0.3643798828125	0.8322982788085938	0.9085665214535471
360.0	100.0	0.21795654296875	0.6448745727539062	0.6807115903284017
360.0	120.0	0.210784912109375	0.0581512451171875	0.21865920168526218
360.0	140.0	-0.1905517578125	-0.4634552001953125	0.5010994861237744
360.0	160.0	-0.045166015625	-1.0909423828125	1.0918769397620105
360.0	180.0	0.090576171875	-1.3435821533203125	1.3466317409122575
360.0	200.0	0.252655029296875	-1.628875732421875	1.6483539412098072
360.0	220.0	0.550506591796875	-2.0433502197265625	2.116208313958813
360.0	240.0	0.793304443359375	-2.0096282958984375	2.160541096005671
360.0	260.0	0.906341552734375	-1.83642578125	2.047904944144779
360.0	280.0	1.08392333984375	-1.362030029296875	1.7406940016454575
360.0	300.0	0.7276611328125	-1.06781005859375	1.2921722197292274
360.0	320.0	0.496673583984375	-1.0433349609375	1.1555226046003335
360.0	340.0	0.4544677734375	-1.06439208984375	1.1573553810369503
360.0	360.0	0.187042236328125	-1.048492431640625	1.0650451527415619
360.0	380.0	-0.132598876953125	-1.1427001953125	1.1503678535740016
360.0	400.0	-0.41290283203125	-1.1689453125	1.2397265393283914
360.0	420.0	-0.963287353515625	-0.97186279296875	1.3683712266048844
360.0	440.0	-1.197601318359375	-0.770751953125	1.4241866067977593
360.0	460.0	-1.303375244140625	-0.81036376953125	1.5347561584849663
360.0	480.0	-1.34075927734375	-0.8433837890625	1.5839607493359027
360.0	500.0	-1.360870361328125	-1.1182861328125	1.7614005833943844
360.0	520.0	-1.235626220703125	-1.1829833984375	1.7106203197284384
360.0	540.0	-1.273284912109375	-1.1964111328125	1.7471846113456553
360.0	560.0	-1.339996337890625	-1.1644287109375	1.7752420703712082
360.0	580.0	-1.444854736328125	-1.0772705078125	1.802253299648087
360.0	600.0	-2.019622802734375	-0.62213134765625	2.1132732144853477
360.0	620.0	-1.749969482421875	-0.475830078125	1.813506948609883
360.0	640.0	-1.493072509765625	-0.58807373046875	1.6047106380544918
360.0	660.0	-1.159881591796875	-0.5697021484375	1.2922406296520612
360.0	680.0	-0.643096923828125	-0.71063232421875	0.9584215949475157
360.0	700.0	-0.582763671875	-1.7720947265625	1.8654579108540226
360.0	720.0	-0.4793701171875	-1.73956298828125	1.8044043614030503
360.0	740.0	-0.348480224609375	-1.941650390625	1.9726745059330024
360.0	760.0	-0.320556640625	-2.0167236328125	2.0420408348006247
360.0	780.0	-0.15142822265625	-2.10736083984375	2.1127944092892204
360.0	800.0	0.04241943359375	-2.08685302734375	2.0872841124485637
380.0	0.0	-1.998779296875	1.6835365295410156	2.6133147387781532
380.0	20.0	-1.716339111328125	1.5382652282714844	2.304794970834443
380.0	40.0	-1.34124755859375	1.2303619384765625	1.820092171590631
380.0	60.0	0.18408203125	1.0765380859375	1.0921631950872095
380.0	80.0	0.037506103515625	0.7638931274414062	0.7648133222905688
380.0	100.0	-0.156097412109375	0.4901580810546875	0.5144135947760884
380.0	120.0	-0.002105712890625	-0.062530517578125	0.06256596243458534
380.0	140.0	-0.265167236328125	-0.6578369140625	0.7092693907995528
380.0	160.0	-0.174835205078125	-1.20574951171875	1.2183592384615936
380.0	180.0	0.030029296875	-1.504791259765625	1.5050908590971588
380.0	200.0	0.1624755859375	-1.8013458251953125	1.8086583696138736
380.0	220.0	0.4443359375	-2.2917633056640625	2.3344407198603854
380.0	240.0	0.69744873046875	-2.3486785888671875	2.4500460904716945
380.0	260.0	0.913116455078125	-2.05218505859375	2.246162321661076
380.0	280.0	1.306365966796875	-0.7410888671875	1.5019336697319179
380.0	300.0	1.2308349609375	-0.73089599609375	1.4314900132979944
380.0	320.0	1.0279541015625	-0.750457763671875	1.272743685890666
380.0	340.0	1.029571533203125	-0.798309326171875	1.302810547330358
380.0	360.0	0.655303955078125	-0.991424560546875	1.1884216140733042
380.0	380.0	-0.2442626953125	-1.298736572265625	1.3215070746922213
380.0	400.0	-0.457366943359375	-1.195343017578125	1.2798552459363033
380.0	420.0	-0.96978759765625	-0.9732666015625	1.3739490027962824
380.0	440.0	-1.202178955078125	-0.7435302734375	1.4135315728878417
380.0	460.0	-1.336181640625	-0.69146728515625	1.5044960562210428
380.0	480.0	-1.38897705078125	-0.755401611328125	1.5811036784455683
380.0	500.0	-1.437255859375	-0.846435546875	1.6679800779150062
380.0	520.0	-1.38140869140625	-0.98095703125	1.6942746736735286
380.0	540.0	-1.477294921875	-0.9833984375	1.7746753993547957
380.0	560.0	-1.504302978515625	-0.92889404296875	1.7679851793026464
380.0	580.0	-1.562652587890625	-0.8968505859375	1.801728082685538
380.0	600.0	-1.729705810546875	-0.08135986328125	1.731618208033389
380.0	620.0	-1.228668212890625	-0.0589599609375	1.2300820518817408
380.0	640.0	-0.84197998046875	-0.15386962890625	0.8559241497994455
380.0	660.0	-0.57391357421875	-0.149169921875	0.5929826778791555
380.0	680.0	-0.3489990234375	-0.27020263671875	0.4413726127095942
380.0	700.0	-0.49017333984375	-1.5455322265625	1.6214005570607206
380.0	720.0	-0.34454345703125	-1.54278564453125	1.5807902260435283
380.0	740.0	-0.170654296875	-1.71728515625	1.7257436648930478
380.0	760.0	-0.28936767578125	-1.4190673828125	1.4482699640430858
380.0	780.0	-0.326446533203125	-1.3604736328125	1.3990910780282961
380.0	800.0	-0.941864013671875	-1.0457763671875	1.4073933460187946
400.0	0.0	0.156524658203125	1.5493428707122803	1.5572293664237695
400.0	20.0	0.134735107421875	1.4785919189453125	1.4847180243879192
400.0	40.0	0.084259033203125	1.3001899719238281	1.3029173219232333
400.0	60.0	-0.061065673828125	0.9660110473632812	0.9679392337063244
400.0	80.0	-0.13323974609375	0.6892852783203125	0.7020448880579059
400.0	100.0	-0.299560546875	0.33232879638671875	0.4474136231183559
400.0	120.0	-0.26641845703125	-0.14087677001953125	0.30137196050403875
400.0	140.0	-0.23028564453125	-0.9786224365234375	1.0053523518370278
400.0	160.0	-0.0777587890625	-1.384857177734375	1.3870385113611245
400.0	180.0	0.10595703125	-1.7549896240234375	1.7581852783200183
400.0	200.0	0.113800048828125	-1.9878997802734375	1.9911544358799658
400.0	220.0	0.292388916015625	-2.4691314697265625	2.4863832152351026
400.0	240.0	0.6412353515625	-2.3454132080078125	2.4314904672630284
400.0	260.0	1.275970458984375	-1.325653076171875	1.8399610568065705
400.0	280.0	-3.136474609375	3.16534423828125	4.456105600417742
400.0	300.0	-3.144287109375	2.929779052734375	4.297690859522463
400.0	320.0	-1.811004638671875	1.366943359375	2.268980376519475
400.0	340.0	-1.5794677734375	0.563140869140625	1.6768560122515208
400.0	360.0	-1.1380615234375	-0.386749267578125	1.201981292325758
400.0	380.0	-0.55120849609375	-1.433258056640625	1.5355974287199086
400.0	400.0	-0.5843505859375	-1.2763671875	1.4037730602245364
400.0	420.0	-0.943084716796875	-1.04656982421875	1.408799907730373
400.0	440.0	-1.11053466796875	-0.839935302734375	1.3924002878267254
400.0	460.0	-1.26837158203125	-0.732879638671875	1.4648819184099018
400.0	480.0	-1.372467041015625	-0.70977783203125	1.5451376474337704
400.0	500.0	-1.433563232421875	-0.831634521484375	1.657322997691277
400.0	520.0	-1.418853759765625	-0.968505859375	1.717891030084492
400.0	540.0	-1.480682373046875	-0.9298095703125	1.7484181784963346
400.0	560.0	-1.52685546875	-0.8280029296875	1.7369157935901398
400.0	580.0	-1.621551513671875	-0.674560546875	1.7562634320886625
400.0	600.0	-1.547943115234375	0.42181396484375	1.6043861470789087
400.0	620.0	-1.716949462890625	0.22674560546875	1.7318571037241484
400.0	640.0	-1.455474853515625	0.14727783203125	1.4629073138870266
400.0	660.0	-0.985107421875	0.11834716796875	0.9921908509956302
400.0	680.0	-0.72021484375	-0.01312255859375	0.7203343825626286
400.0	700.0	-0.380462646484375	-1.30535888671875	1.3596740964310194
400.0	720.0	-0.198486328125	-1.35491943359375	1.3693806972433025
400.0	740.0	0.23736572265625	-1.31982421875	1.3409990509657983
400.0	760.0	-0.22991943359375	-0.9254150390625	0.9535491285021025
400.0	780.0	-0.459503173828125	-0.81707763671875	0.9374214800099354
400.0	800.0	-1.140655517578125	-0.560546875	1.270947602717628
420.0	0.0	0.133697509765625	1.535532832145691	1.5413423054970288
420.0	20.0	0.140594482421875	1.4916572570800781	1.4982683942095079
420.0	40.0	0.021820068359375	1.3953208923339844	1.3954914933337697
420.0	60.0	-0.093109130859375	0.9111862182617188	0.9159310206557483
420.0	80.0	-0.07843017578125	0.6647491455078125	0.6693599322684655
420.0	100.0	-0.29705810546875	0.138641357421875	0.32781846197623327
420.0	120.0	-0.282440185546875	-0.35509490966796875	0.4537233223935663
420.0	140.0	-0.176116943359375	-1.2109832763671875	1.2237228744202084
420.0	160.0	-0.082305908203125	-1.4990081787109375	1.5012660598199852
420.0	180.0	0.173828125	-2.00482177734375	2.012343553162026
420.0	200.0	0.024139404296875	-2.2605133056640625	2.260642191043084
420.0	220.0	0.206878662109375	-2.72576904296875	2.733608541185614
420.0	240.0	0.47119140625	-2.0672760009765625	2.1202951222736663
420.0	260.0	0.27813720703125	0.586181640625	0.6488214097430518
420.0	280.0	-3.18548583984375	3.07342529296875	4.426427799852279
420.0	300.0	-2.839752197265625	2.627685546875	3.86896935567222
420.0	320.0	-2.74835205078125	1.870941162109375	3.324734549871415
420.0	340.0	-3.158721923828125	0.36761474609375	3.1800416339441253
420.0	360.0	-2.467926025390625	-0.58831787109375	2.5370803661391275
420.0	380.0	-0.999908447265625	-1.62579345703125	1.9086700259182507
420.0	400.0	-0.71575927734375	-1.293914794921875	1.4786909209234245
420.0	420.0	-0.7236328125	-1.029937744140625	1.2587359548897217
420.0	440.0	-0.944366455078125	-0.799560546875	1.2373863865405474
420.0	460.0	-1.0894775390625	-0.633087158203125	1.260063751563146
420.0	480.0	-1.335357666015625	-0.532501220703125	1.4376152636352384
420.0	500.0	-1.493865966796875	-0.6241455078125	1.6190099263674962
420.0	520.0	-1.536407470703125	-0.79254150390625	1.7287770103302376
420.0	540.0	-1.562774658203125	-0.81024169921875	1.7603284476127692
420.0	560.0	-1.6043701171875	-0.660400390625	1.7349732415405965
420.0	580.0	-1.6402587890625	-0.40216064453125	1.6888404540117368
420.0	600.0	-1.536651611328125	0.70623779296875	1.6911741468029524
420.0	620.0	-2.18280029296875	0.520263671875	2.243945500063965
420.0	640.0	-2.08209228515625	0.4754638671875	2.1356905611319417
420.0	660.0	-1.83294677734375	0.44842529296875	1.8870026846692476
420.0	680.0	-1.675506591796875	0.308837890625	1.7037321332417485
420.0	700.0	-0.94134521484375	-1.1142578125	1.4586642129792966
420.0	720.0	0.262054443359375	-0.716796875	0.7631974130552052
420.0	740.0	0.50335693359375	-0.87188720703125	1.0067549375998395
420.0	760.0	-0.134796142578125	-0.79180908203125	0.8032008605829012
420.0	780.0	-0.165802001953125	-0.7528076171875	0.7708499285510674
420.0	800.0	-0.707916259765625	-0.6090087890625	0.9338292863237501
440.0	0.0	0.507415771484375	1.50837242603302	1.5914327320901194
440.0	20.0	0.509857177734375	1.4793472290039062	1.5647436101958678
440.0	40.0	0.439697265625	1.4144210815429688	1.4811889418002293
440.0	60.0	0.052459716796875	0.8377265930175781	0.8393675396006491
440.0	80.0	-0.013885498046875	0.5961151123046875	0.5962768100253774
440.0	100.0	-0.1087646484375	-0.05104827880859375	0.12014855604231327
440.0	120.0	-0.092498779296875	-0.5816192626953125	0.5889286806648585
440.0	140.0	0.045196533203125	-1.3658599853515625	1.3666075611521222
440.0	160.0	0.057220458984375	-1.607391357421875	1.6084095115488843
440.0	180.0	0.217926025390625	-2.166412353515625	2.1773456863823126
440.0	200.0	-0.153289794921875	-2.44989013671875	2.4546811286232284
440.0	220.0	-0.24908447265625	-2.7614898681640625	2.7727007351121062
440.0	240.0	-2.93170166015625	-0.472320556640625	2.9695052336017564
440.0	260.0	-2.784210205078125	1.974517822265625	3.4132897762284644
440.0	280.0	-4.342803955078125	3.37921142578125	5.502637190690729
440.0	300.0	-4.721435546875	2.50384521484375	5.3442674412112625
440.0	320.0	-4.879608154296875	1.425384521484375	5.083531919204186
440.0	340.0	-7.366363525390625	-1.24114990234375	7.470191742404829
440.0	360.0	-6.906982421875	-1.697967529296875	7.112629605612595
440.0	380.0	-1.58526611328125	-1.959686279296875	2.520602896765429
440.0	400.0	-1.024169921875	-1.30499267578125	1.6588941837007418
440.0	420.0	-0.904937744140625	-0.92620849609375	1.2949032778576821
440.0	440.0	-1.014617919921875	-0.6953125	1.2300036569388086
440.0	460.0	-1.2109375	-0.53802490234375	1.3250812897510296
440.0	480.0	-1.405242919921875	-0.35723876953125	1.4499404134124818
440.0	500.0	-1.579620361328125	-0.308441162109375	1.6094522162542688
440.0	520.0	-1.637237548828125	-0.3892822265625	1.6828806978541837
440.0	540.0	-1.663330078125	-0.42425537109375	1.7165836911427343
440.0	560.0	-1.646697998046875	-0.2994384765625	1.6737017948301474
440.0	580.0	-1.68414306640625	0.0135498046875	1.684197573128318
440.0	600.0	-1.90521240234375	1.032470703125	2.166986398401216
440.0	620.0	-2.504180908203125	0.88043212890625	2.6544458469931946
440.0	640.0	-2.509063720703125	0.87261962890625	2.656476194378766
440.0	660.0	-2.37567138671875	0.86981201171875	2.5298987081312974
440.0	680.0	-1.993743896484375	0.7181396484375	2.1191364466278793
440.0	700.0	-0.828125	-0.59344482421875	1.0188070352215983
440.0	720.0	1.184539794921875	0.20782470703125	1.2026327929198433
440.0	740.0	0.728240966796875	-0.630615234375	0.9633330055318791
440.0	760.0	0.094024658203125	-0.764892578125	0.7706499156043058
440.0	780.0	0.09564208984375	-0.7532958984375	0.7593432161759531
440.0	800.0	-0.6209716796875	-0.64141845703125	0.8927617061647888
460.0	0.0	0.636871337890625	1.5548094511032104	1.6801897304371496
460.0	20.0	0.6500244140625	1.553009033203125	1.6835583732344421
460.0	40.0	0.64141845703125	1.5135383605957031	1.6438418433703037
460.0	60.0	0.3074951171875	0.9036712646484375	0.9545548709453326
460.0	80.0	0.179718017578125	0.561553955078125	0.5896112365839852
460.0	100.0	0.077972412109375	-0.21688079833984375	0.2304712080470838
460.0	120.0	0.10101318359375	-0.8894577026367188	0.8951752163903636
460.0	140.0	0.144775390625	-1.5085601806640625	1.5154912511841863
460.0	160.0	0.194793701171875	-1.6945037841796875	1.7056634077729165
460.0	180.0	0.2601318359375	-2.273681640625	2.2885140976151765
460.0	200.0	-0.13671875	-2.6297149658203125	2.633266567983745
460.0	220.0	-0.47607421875	-2.8074951171875	2.8475736153416786
460.0	240.0	-4.18023681640625	0.205047607421875	4.185262759080688
460.0	260.0	-3.167205810546875	1.998443603515625	3.7449925878156827
460.0	280.0	-6.57171630859375	2.848846435546875	7.162637869805034
460.0	300.0	-7.905487060546875	1.6932373046875	8.084786839147922
460.0	320.0	-8.2637939453125	0.673919677734375	8.29122778016749
460.0	340.0	-9.051300048828125	-1.467529296875	9.169496976994019
460.0	360.0	-8.888336181640625	-1.607086181640625	9.03245515201056
460.0	380.0	-3.00030517578125	-2.096649169921875	3.660296284394727
460.0	400.0	-1.59783935546875	-1.03277587890625	1.9025552874845366
460.0	420.0	-1.45703125	-0.701019287109375	1.6169007713449515
460.0	440.0	-1.363555908203125	-0.545654296875	1.4686808116448582
460.0	460.0	-1.400604248046875	-0.417572021484375	1.4615261382450535
460.0	480.0	-1.560882568359375	-0.208038330078125	1.5746854730357596
460.0	500.0	-1.684844970703125	-0.10540771484375	1.6881390232004576
460.0	520.0	-1.858795166015625	-0.05865478515625	1.8597203695783893
460.0	540.0	-1.93902587890625	-0.06787109375	1.9402133502362509
460.0	560.0	-2.05328369140625	-0.02252197265625	2.053407206729149
460.0	580.0	-2.155670166015625	0.44061279296875	2.200239418331004
460.0	600.0	-2.198211669921875	1.19384765625	2.5014809158005455
460.0	620.0	-2.593963623046875	1.32391357421875	2.912283370431376
460.0	640.0	-2.48992919921875	1.4033203125	2.858155929370758
460.0	660.0	-2.316070556640625	1.46002197265625	2.7378544490123398
460.0	680.0	-1.86639404296875	1.35272216796875	2.305056178782485
460.0	700.0	-0.126617431640625	0.87921142578125	0.888281883874464
460.0	720.0	1.358978271484375	0.843017578125	1.5992187403211606
460.0	740.0	1.31048583984375	-0.73321533203125	1.5016583697887729
460.0	760.0	1.2762451171875	-0.86004638671875	1.5389871300478484
460.0	780.0	1.3406982421875	-0.8804931640625	1.6039763054875358
460.0	800.0	0.501678466796875	-0.77410888671875	0.9224564231141793
480.0	0.0	0.670684814453125	1.6107325553894043	1.7447857992685816
480.0	20.0	0.668182373046875	1.6240806579589844	1.7561621984335731
480.0	40.0	0.713653564453125	1.6081008911132812	1.7593435952240768
480.0	60.0	0.569366455078125	1.2920112609863281	1.411903416910559
480.0	80.0	0.349853515625	0.72320556640625	0.8033827068565498
480.0	100.0	0.188232421875	-0.358062744140625	0.40452487363132894
480.0	120.0	0.14166259765625	-1.0678939819335938	1.0772492043277189
480.0	140.0	0.14984130859375	-1.504425048828125	1.5118687592852078
480.0	160.0	0.22540283203125	-1.678924560546875	1.693987637704368
480.0	180.0	0.17138671875	-2.4013824462890625	2.4074906148745696
480.0	200.0	-0.207122802734375	-2.80078125	2.808429359226275
480.0	220.0	-0.635772705078125	-2.8060150146484375	2.8771387166688416
480.0	240.0	-3.67828369140625	-0.4632720947265625	3.7073429768794695
480.0	260.0	-3.963531494140625	1.733978271484375	4.326229599896954
480.0	280.0	-6.307403564453125	2.039764404296875	6.629025460044076
480.0	300.0	-8.354034423828125	0.801116943359375	8.392358399844634
480.0	320.0	-8.656463623046875	0.142303466796875	8.657633206240389
480.0	340.0	-8.85498046875	-1.82342529296875	9.04077203014113
480.0	360.0	-8.75604248046875	-1.754058837890625	8.930005729368574
480.0	380.0	-3.3438720703125	-1.83648681640625	3.814992037927467
480.0	400.0	-2.040985107421875	-0.71954345703125	2.164107898251463
480.0	420.0	-1.84320068359375	-0.49761962890625	1.9091919901029497
480.0	440.0	-1.7645263671875	-0.384124755859375	1.805853019645824
480.0	460.0	-1.63751220703125	-0.33648681640625	1.6717265343923835
480.0	480.0	-1.696685791015625	-0.130828857421875	1.7017223226392226
480.0	500.0	-1.7869873046875	-0.0147705078125	1.7870483471398682
480.0	520.0	-1.937255859375	0.03045654296875	1.9374952556567402
480.0	540.0	-2.2000732421875	0.0943603515625	2.2020958532580766
480.0	560.0	-2.32720947265625	0.1962890625	2.335472827004868
480.0	580.0	-2.52069091796875	0.6805419921875	2.6109423791153783
480.0	600.0	-2.487091064453125	1.33673095703125	2.823556554129607
480.0	620.0	-2.536956787109375	1.5291748046875	2.962182526947213
480.0	640.0	-2.424285888671875	1.66497802734375	2.940971591421969
480.0	660.0	-2.282379150390625	1.840087890625	2.93175340561968
480.0	680.0	-1.738128662109375	2.05584716796875	2.6921364794696525
480.0	700.0	-0.461639404296875	1.807861328125	1.8658707139910478
480.0	720.0	0.8690185546875	0.96795654296875	1.3008201710717608
480.0	740.0	4.28875732421875	-1.548095703125	4.559609598647023
480.0	760.0	4.9222412109375	-1.2470703125	5.077759634225543
480.0	780.0	5.111297607421875	-1.25518798828125	5.263160658536096
480.0	800.0	5.150054931640625	-1.262451171875	5.302532296958169
500.0	0.0	0.56396484375	1.5685230493545532	1.6668295957723058
500.0	20.0	0.4583740234375	1.603759765625	1.6679784564555493
500.0	40.0	0.462615966796875	1.5911483764648438	1.6570355121910079
500.0	60.0	0.39727783203125	1.4678955078125	1.5207060523584324
500.0	80.0	0.227508544921875	1.0491714477539062	1.073555245338821
500.0	100.0	0.06829833984375	-0.2967071533203125	0.30446641531843177
500.0	120.0	0.011474609375	-1.1391754150390625	1.139233203909423
500.0	140.0	0.138275146484375	-1.4691925048828125	1.4756851400414346
500.0	160.0	0.34930419921875	-1.658233642578125	1.6946245120880816
500.0	180.0	0.094085693359375	-2.4431304931640625	2.444941456215872
500.0	200.0	-0.30078125	-2.809722900390625	2.8257763777997487
500.0	220.0	-0.6436767578125	-2.7924957275390625	2.8657201811886535
500.0	240.0	-2.254608154296875	-1.2892913818359375	2.597215854852727
500.0	260.0	-3.463958740234375	1.56854248046875	3.8025433156088013
500.0	280.0	-5.949462890625	1.62860107421875	6.168342576889715
500.0	300.0	-8.464080810546875	-0.054443359375	8.464255906271259
500.0	320.0	-8.522979736328125	-0.739837646484375	8.555030293868946
500.0	340.0	-7.8299560546875	-2.492950439453125	8.217238813123723
500.0	360.0	-6.592132568359375	-2.5888671875	7.082262711403646
500.0	380.0	-2.900390625	-1.892364501953125	3.4631357446453337
500.0	400.0	-2.060455322265625	-0.584686279296875	2.1418062891519307
500.0	420.0	-2.00933837890625	-0.3299560546875	2.0362494245476257
500.0	440.0	-1.948944091796875	-0.23834228515625	1.9634638060945888
500.0	460.0	-1.859954833984375	-0.198272705078125	1.8704929965227994
500.0	480.0	-1.851531982421875	-0.0296630859375	1.8517695808599983
500.0	500.0	-1.9072265625	0.102691650390625	1.9099891978138297
500.0	520.0	-2.022979736328125	0.19677734375	2.032527573394151
500.0	540.0	-2.16668701171875	0.2857666015625	2.1854507904135723
500.0	560.0	-2.2457275390625	0.3848876953125	2.2784711360266736
500.0	580.0	-2.3841552734375	0.80059814453125	2.5149858363193065
500.0	600.0	-2.50457763671875	1.1170654296875	2.7423975482330416
500.0	620.0	-2.583282470703125	1.30755615234375	2.8953499641621967
500.0	640.0	-2.1998291015625	1.62249755859375	2.733449542926292
500.0	660.0	-1.89593505859375	1.973388671875	2.736573148426598
500.0	680.0	-1.471435546875	2.08306884765625	2.5503526016383042
500.0	700.0	-1.0621337890625	2.2254638671875	2.465931387939536
500.0	720.0	-0.357147216796875	1.61956787109375	1.6584794914453709
500.0	740.0	4.078826904296875	-1.7257080078125	4.428870854229576
500.0	760.0	5.079071044921875	-1.24359130859375	5.229099542194019
500.0	780.0	5.20904541015625	-1.2423095703125	5.355136520534273
500.0	800.0	5.249542236328125	-1.2513427734375	5.396624169573711
520.0	0.0	0.301025390625	1.5540965795516968	1.5829821427846926
520.0	20.0	0.30523681640625	1.5638275146484375	1.59333800860374
520.0	40.0	0.30078125	1.5500335693359375	1.5789469359100923
520.0	60.0	0.27825927734375	1.4333076477050781	1.460068162243712
520.0	80.0	0.2432861328125	1.2480697631835938	1.271560567252702
520.0	100.0	0.1646728515625	0.35164642333984375	0.3882941605142032
520.0	120.0	0.12554931640625	-0.8076629638671875	0.8173628900634078
520.0	140.0	0.1624755859375	-1.2128143310546875	1.223649017340088
520.0	160.0	0.202392578125	-1.5305938720703125	1.543917211802264
520.0	180.0	0.04412841796875	-2.4114990234375	2.4119027462384217
520.0	200.0	-0.26312255859375	-2.6360931396484375	2.649192428220811
520.0	220.0	-0.39495849609375	-2.636962890625	2.666376848866265
520.0	240.0	-0.95263671875	-2.025665283203125	2.238489793920259
520.0	260.0	-1.7200927734375	1.350616455078125	2.18698055728891
520.0	280.0	-4.525146484375	1.437042236328125	4.74784594253461
520.0	300.0	-7.1295166015625	0.09405517578125	7.130136979613122
520.0	320.0	-7.6553955078125	-0.580535888671875	7.677376003497018
520.0	340.0	-7.808349609375	-2.365325927734375	8.1587431854814
520.0	360.0	-6.21484375	-2.517120361328125	6.705235100302352
520.0	380.0	-2.488525390625	-1.29718017578125	2.806320549799182
520.0	400.0	-2.04290771484375	-0.53955078125	2.112956927368752
520.0	420.0	-2.02532958984375	-0.257598876953125	2.0416456913245655
520.0	440.0	-2.00738525390625	-0.1396484375	2.012236875642739
520.0	460.0	-1.88067626953125	-0.081573486328125	1.8824445448537663
520.0	480.0	-1.87701416015625	0.1451416015625	1.8826173912750301
520.0	500.0	-1.89495849609375	0.292572021484375	1.9174112990366308
520.0	520.0	-1.2899169921875	1.86138916015625	2.264653494970309
520.0	540.0	-1.88970947265625	0.57684326171875	1.9757909908786124
520.0	560.0	-1.927734375	0.65032958984375	2.034474968138704
520.0	580.0	-2.20062255859375	0.84490966796875	2.3572466974033004
520.0	600.0	-1.9986572265625	1.153076171875	2.3074261347736376
520.0	620.0	-1.7916259765625	1.3751220703125	2.258513747612369
520.0	640.0	-1.7305908203125	1.43597412109375	2.248769944614357
520.0	660.0	-1.609375	1.545654296875	2.231397565668913
520.0	680.0	-1.498291015625	1.70989990234375	2.273462918883385
520.0	700.0	-1.1160888671875	1.71282958984375	2.0443677661575927
520.0	720.0	-0.3818359375	1.552490234375	1.598757208270301
520.0	740.0	3.99346923828125	-2.233642578125	4.575691830085536
520.0	760.0	5.11700439453125	-1.27569580078125	5.273626242898054
520.0	780.0	5.23773193359375	-1.2606201171875	5.3872997770725135
520.0	800.0	5.28900146484375	-1.259521484375	5.436904529667735
540.0	0.0	-0.0687255859375	1.5875672101974487	1.5890540749315496
540.0	20.0	0.1173095703125	1.554880142211914	1.5592991348461158
540.0	40.0	0.19354248046875	1.5341033935546875	1.5462638564818116
540.0	60.0	0.2164306640625	1.4578094482421875	1.4737878475990789
540.0	80.0	0.224853515625	1.3320388793945312	1.3508836662376078
540.0	100.0	0.17852783203125	0.98040771484375	0.996529715630659
540.0	120.0	0.07806396484375	0.44780731201171875	0.45456063544733727
540.0	140.0	-0.07208251953125	-0.3026885986328125	0.31115314133761995
540.0	160.0	-0.08172607421875	-1.1880950927734375	1.190902641142227
540.0	180.0	-0.10968017578125	-2.438995361328125	2.441460242055872
540.0	200.0	-0.17376708984375	-2.3758087158203125	2.3821549184888307
540.0	220.0	-0.07684326171875	-2.3894195556640625	2.39065486841188
540.0	240.0	-0.19036865234375	-2.200714111328125	2.2089325077045507
540.0	260.0	-0.4578857421875	-0.3280029296875	0.563245306045404
540.0	280.0	-1.42950439453125	1.6016845703125	2.146829354364546
540.0	300.0	-2.14227294921875	1.215606689453125	2.463134793793792
540.0	320.0	-2.3690185546875	0.87091064453125	2.5240313514715877
540.0	340.0	-2.6129150390625	-0.3857421875	2.6412349453572417
540.0	360.0	-1.68951416015625	-0.90240478515625	1.9154092235450304
540.0	380.0	-1.11175537109375	-1.174560546875	1.61727934613384
540.0	400.0	-1.1580810546875	-0.707305908203125	1.3569942435416444
540.0	420.0	-1.3087158203125	-0.25396728515625	1.3331303313126799
540.0	440.0	-1.5030517578125	-0.027740478515625	1.5033077265854526
540.0	460.0	-1.48712158203125	0.11553955078125	1.4916031602064475
540.0	480.0	-1.443115234375	0.391937255859375	1.4953917186529382
540.0	500.0	-1.38800048828125	0.453399658203125	1.4601769089831886
540.0	520.0	0.20709228515625	4.36590576171875	4.370814607688161
540.0	540.0	0.158935546875	3.5440673828125	3.5476293664891063
540.0	560.0	-0.76007080078125	1.06121826171875	1.30533207315442
540.0	580.0	-0.90802001953125	0.93817138671875	1.3056285485264612
540.0	600.0	-1.0106201171875	1.01226806640625	1.4303984268482417
540.0	620.0	-1.093017578125	1.0078125	1.4867324780358067
540.0	640.0	-1.17340087890625	1.0203857421875	1.5550101882230531
540.0	660.0	-1.26239013671875	1.084228515625	1.6640854339183355
540.0	680.0	-1.2010498046875	1.11041259765625	1.6357068106398478
540.0	700.0	-0.74609375	0.70892333984375	1.029188119618702
540.0	720.0	0.4901123046875	-0.23016357421875	0.5414659196138228
540.0	740.0	3.90692138671875	-2.73248291015625	4.767651159249839
540.0	760.0	5.1644287109375	-1.27276611328125	5.318952668474559
540.0	780.0	5.2998046875	-1.20623779296875	5.435341694763365
540.0	800.0	5.3466796875	-1.208251953125	5.481501296447487
560.0	0.0	-0.392578125	1.5650027990341187	1.6134904230311198
560.0	20.0	-0.10845947265625	1.5115509033203125	1.5154370955395424
560.0	40.0	0.06024169921875	1.4912338256835938	1.4924501282078706
560.0	60.0	0.127685546875	1.4119529724121094	1.4177146381356718
560.0	80.0	0.17828369140625	1.3379592895507812	1.3497852181427497
560.0	100.0	0.1910400390625	1.2101821899414062	1.2251682453346477
560.0	120.0	0.18402099609375	1.1159210205078125	1.130992241801213
560.0	140.0	0.0999755859375	0.8636474609375	0.8694147770583021
560.0	160.0	-0.00146484375	0.3741302490234375	0.37413311668649607
560.0	180.0	-0.02587890625	-1.7371063232421875	1.7372990807678128
560.0	200.0	-0.04400634765625	-1.7621307373046875	1.7626801451165224
560.0	220.0	-0.12109375	-1.833740234375	1.8377341873771469
560.0	240.0	-0.23822021484375	-1.75311279296875	1.7692239359761368
560.0	260.0	-0.312744140625	-0.306854248046875	0.4381420169758692
560.0	280.0	-0.51727294921875	1.377288818359375	1.4712225505243002
560.0	300.0	-0.75616455078125	1.006195068359375	1.2586553711993356
560.0	320.0	-0.93072509765625	0.68212890625	1.1539276633086917
560.0	340.0	-0.84027099609375	0.086517333984375	0.8447133217584216
560.0	360.0	-0.2392578125	-0.66107177734375	0.7030364113207151
560.0	380.0	-0.0518798828125	-1.257293701171875	1.2583636093145378
560.0	400.0	0.1103515625	-0.759124755859375	0.7671035538339964
560.0	420.0	-0.05621337890625	-0.027008056640625	0.06236488668762929
560.0	440.0	-0.16107177734375	0.211944580078125	0.2662040992944461
560.0	460.0	-0.052490234375	0.44195556640625	0.44506173434953006
560.0	480.0	0.17431640625	0.6444091796875	0.6675697718991115
560.0	500.0	0.29083251953125	0.735443115234375	0.790860373367219
560.0	520.0	0.300048828125	5.45458984375	5.462836228810071
560.0	540.0	-0.82611083984375	5.27886962890625	5.3431192835923245
560.0	560.0	-1.42926025390625	5.1002197265625	5.296699550910304
560.0	580.0	-1.67645263671875	5.0159912109375	5.288729646272675
560.0	600.0	-2.11639404296875	4.81927490234375	5.263509696910796
560.0	620.0	-2.27117919921875	4.527099609375	5.064867799673275
560.0	640.0	-2.89556884765625	4.7078857421875	5.5270703915374275
560.0	660.0	-3.21746826171875	4.9879150390625	5.9356043038660635
560.0	680.0	-3.28436279296875	4.881103515625	5.883214298840747
560.0	700.0	-3.3409423828125	4.92083740234375	5.947817813751364
560.0	720.0	-3.2947998046875	4.868408203125	5.878529083471781
560.0	740.0	-3.07293701171875	4.857421875	5.74782473199379
560.0	760.0	2.0103759765625	-3.127685546875	3.718067837905919
560.0	780.0	3.1082763671875	-2.0302734375	3.712599117307764
560.0	800.0	4.83135986328125	-2.74200439453125	5.555234129013259
580.0	0.0	-0.65423583984375	1.4840142726898193	1.6218270239711603
580.0	20.0	-0.40423583984375	1.4371833801269531	1.4929509979658797
580.0	40.0	-0.1444091796875	1.4221649169921875	1.4294778985005023
580.0	60.0	-0.041015625	1.3158111572265625	1.3164502584511297
580.0	80.0	0.038330078125	1.187713623046875	1.1883319592017219
580.0	100.0	0.058837890625	1.09906005859375	1.100633867264358
580.0	120.0	0.06256103515625	1.0713653564453125	1.073190388566266
580.0	140.0	0.04833984375	1.015411376953125	1.0165613630960089
580.0	160.0	-0.0224609375	0.84039306640625	0.8406931662485896
580.0	180.0	-0.06097412109375	-0.0859832763671875	0.10540857298147734
580.0	200.0	-0.0679931640625	-1.102142333984375	1.1042376531887308
580.0	220.0	-0.13201904296875	-1.1068115234375	1.114657246026968
580.0	240.0	-0.24969482421875	-0.9925384521484375	1.0234647449887313
580.0	260.0	-0.355224609375	-0.597259521484375	0.6949125550091652
580.0	280.0	-0.4190673828125	1.170135498046875	1.242913735995675
580.0	300.0	-0.5809326171875	0.6263427734375	0.8542762875965233
580.0	320.0	-0.64215087890625	0.4381103515625	0.7773663431267698
580.0	340.0	-0.68304443359375	0.29290771484375	0.7431989152833811
580.0	360.0	-0.7191162109375	0.123260498046875	0.7296035054821699
580.0	380.0	-0.63348388671875	0.064361572265625	0.636745040590657
580.0	400.0	-0.3846435546875	0.658111572265625	0.7622739046514506
580.0	420.0	-0.2127685546875	1.27972412109375	1.2972911330819226
580.0	440.0	-0.11297607421875	1.42010498046875	1.4245917832481099
580.0	460.0	0.0147705078125	1.6844482421875	1.6845130003979185
580.0	480.0	0.16448974609375	2.04803466796875	2.0546296205817374
580.0	500.0	0.19635009765625	2.956024169921875	2.962538143891472
580.0	520.0	-0.925537109375	5.01910400390625	5.103726476101357
580.0	540.0	-1.21185302734375	5.03167724609375	5.175554431047924
580.0	560.0	-1.50701904296875	5.1036376953125	5.321487021583829
580.0	580.0	-1.619140625	5.09698486328125	5.347978221724877
580.0	600.0	-1.90582275390625	5.02056884765625	5.370127738086238
580.0	620.0	-1.991455078125	4.73388671875	5.135715801536091
580.0	640.0	-2.34417724609375	4.6199951171875	5.180687391065014
580.0	660.0	-2.62060546875	4.8125	5.479756315096722
580.0	680.0	-2.68603515625	5.009033203125	5.6837662241351605
580.0	700.0	-2.61602783203125	5.0986328125	5.730589688213926
580.0	720.0	-2.62646484375	5.2025146484375	5.827904961704633
580.0	740.0	-2.16619873046875	5.08001708984375	5.522589118609947
580.0	760.0	-0.34368896484375	-2.312744140625	2.338141904280114
580.0	780.0	4.60272216796875	-1.57696533203125	4.865374704371636
580.0	800.0	5.05706787109375	-1.30389404296875	5.222458724407313
600.0	0.0	-0.69549560546875	1.383140206336975	1.5481572812903195
600.0	20.0	-0.55133056640625	1.3561172485351562	1.4639055246935846
600.0	40.0	-0.3155517578125	1.34210205078125	1.3786989615466443
600.0	60.0	-0.16094970703125	1.2521324157714844	1.2624343130710518
600.0	80.0	-0.0606689453125	1.0935211181640625	1.0952027925439711
600.0	100.0	-0.064453125	0.9225234985351562	0.9247723020678171
600.0	120.0	-0.02252197265625	0.9654998779296875	0.9657625243995391
600.0	140.0	-0.01458740234375	0.9713897705078125	0.9714992941605048
600.0	160.0	-0.06732177734375	0.9855499267578125	0.9878465871971472
600.0	180.0	-0.09405517578125	0.646697998046875	0.6535018567449352
600.0	200.0	-0.087646484375	-0.4760589599609375	0.4840599545328932
600.0	220.0	-0.145263671875	-0.1555023193359375	0.21279686483936636
600.0	240.0	-0.232421875	-0.0558929443359375	0.23904800606793572
600.0	260.0	-0.3228759765625	-0.056396484375	0.32776433559960066
600.0	280.0	-0.3028564453125	1.6380615234375	1.6658233943109655
600.0	300.0	-0.47802734375	0.778717041015625	0.9137343001884143
600.0	320.0	-0.57354736328125	0.35345458984375	0.6737111584414256
600.0	340.0	-0.61334228515625	0.325836181640625	0.6945199608555777
600.0	360.0	-0.64697265625	0.463134765625	0.7956553456526917
600.0	380.0	-0.491455078125	0.8834228515625	1.0109223652079662
600.0	400.0	-0.2674560546875	1.50469970703125	1.5282846428361874
600.0	420.0	-0.14569091796875	1.896331787109375	1.9019201062032056
600.0	440.0	-0.0806884765625	2.005340576171875	2.0069632424863504
600.0	460.0	0.01751708984375	2.334075927734375	2.3341416591256148
600.0	480.0	0.10736083984375	3.041961669921875	3.043855639021969
600.0	500.0	0.16998291015625	3.472076416015625	3.4762348638141662
600.0	520.0	-0.928955078125	4.9248046875	5.01165229711681
600.0	540.0	-1.21246337890625	4.9697265625	5.115491134896709
600.0	560.0	-1.51287841796875	5.05657958984375	5.27804871671151
600.0	580.0	-1.62176513671875	5.0672607421875	5.3204561447296035
600.0	600.0	-1.90673828125	4.9935302734375	5.34518432469087
600.0	620.0	-1.95654296875	4.7857666015625	5.17026327697112
600.0	640.0	-2.3018798828125	4.73004150390625	5.26041287577055
600.0	660.0	-2.5885009765625	4.8726806640625	5.517549651756075
600.0	680.0	-2.64984130859375	5.03485107421875	5.68958560004958
600.0	700.0	-2.5894775390625	5.12237548828125	5.739697254059116
600.0	720.0	-2.61102294921875	5.18011474609375	5.800950751734141
600.0	740.0	-2.16497802734375	5.0263671875	5.472796082667241
600.0	760.0	-0.93048095703125	2.4056396484375	2.5793210210309785
600.0	780.0	4.61724853515625	-1.38092041015625	4.819328294958608
600.0	800.0	5.07183837890625	-1.33367919921875	5.24425826482403
620.0	0.0	-0.895751953125	1.2263879776000977	1.51868332220029
620.0	20.0	-0.74371337890625	1.20550537109375	1.4164578319526604
620.0	40.0	-0.5946044921875	1.2077598571777344	1.3461940330946116
620.0	60.0	-0.40814208984375	1.1486091613769531	1.218967994289059
620.0	80.0	-0.1376953125	1.03643798828125	1.0455446918410314
620.0	100.0	-0.1234130859375	0.8650283813476562	0.8737876688976349
620.0	120.0	-0.0843505859375	0.8936080932617188	0.8975803282664144
620.0	140.0	-0.04437255859375	0.91015625	0.9112372486735922
620.0	160.0	-0.1143798828125	0.997772216796875	1.0043068028266817
620.0	180.0	-0.16180419921875	0.9078521728515625	0.9221584281652064
620.0	200.0	-0.179443359375	0.850921630859375	0.8696364419044109
620.0	220.0	-0.22161865234375	1.405242919921875	1.4226111524437088
620.0	240.0	-0.25042724609375	1.521636962890625	1.5421066280971316
620.0	260.0	-0.27435302734375	1.620269775390625	1.6433331155481128
620.0	280.0	-0.3258056640625	1.577239990234375	1.610538828321049
620.0	300.0	-0.465576171875	0.980987548828125	1.085862672152235
620.0	320.0	-0.5428466796875	0.667724609375	0.8605455662617405
620.0	340.0	-0.5174560546875	0.9730224609375	1.1020587452679742
620.0	360.0	-0.51641845703125	1.260101318359375	1.361816197323843
620.0	380.0	-0.35345458984375	1.625274658203125	1.6632642188416422
620.0	400.0	-0.18450927734375	1.98333740234375	1.9919013341432268
620.0	420.0	-0.10357666015625	2.19464111328125	2.197083917521925
620.0	440.0	-0.059326171875	2.098602294921875	2.099440684306347
620.0	460.0	0.02996826171875	2.420867919921875	2.4210534034624906
620.0	480.0	0.07073974609375	3.309478759765625	3.3102347005940875
620.0	500.0	0.12103271484375	3.561614990234375	3.563670896242336
620.0	520.0	-0.95953369140625	4.881103515625	4.974522734412864
620.0	540.0	-1.22607421875	4.92681884765625	5.077085970072231
620.0	560.0	-1.51824951171875	5.0126953125	5.237575381394877
620.0	580.0	-1.55908203125	5.0653076171875	5.299818679625213
620.0	600.0	-1.81396484375	5.0887451171875	5.402387927764961
620.0	620.0	-1.8514404296875	4.93780517578125	5.273495199452972
620.0	640.0	-2.2540283203125	4.83245849609375	5.332288325403969
620.0	660.0	-2.5670166015625	4.9041748046875	5.535386594234333
620.0	680.0	-2.636962890625	5.02142333984375	5.67170747169324
620.0	700.0	-2.591064453125	5.08367919921875	5.705910023897796
620.0	720.0	-2.619384765625	5.13983154296875	5.768799254652987
620.0	740.0	-2.20550537109375	4.99560546875	5.4607992035349815
620.0	760.0	-1.1702880859375	2.8668212890625	3.0964880925831495
620.0	780.0	4.119384765625	-1.3760986328125	4.343153036043258
620.0	800.0	4.94482421875	-1.38348388671875	5.134716566583492
