# Supplementary material for: Real-time emotion detection by quantitative facial motion analysis
Source: PLoS One. 2023 Mar 10;18(3):e0282730. doi: 10.1371/journal.pone.0282730 (PMC10004542; doi:10.1371/journal.pone.0282730)
Supplement: S1 Dataset — Data from each participant is organized into folders by Study ID and subsequently by emotions. The data files (.csv) contain the pixel displacement results after DISC-processing of videos. (ZIP) [file pone.0282730.s004.zip › S1_Dataset/1/happy/result/101275_cropped_result.csv]

pos_x	pos_y	disp_x	disp_y	disp_xy_indi
0.0	0.0	1.2293788194656372	1.072921633720398	1.6317270341132342
0.0	20.0	1.1204603910446167	1.1400814056396484	1.5985046447805937
0.0	40.0	1.142143964767456	1.1590538024902344	1.6272364773817587
0.0	60.0	1.0942940711975098	1.19091796875	1.6173327185677184
0.0	80.0	1.0513290166854858	1.3029098510742188	1.6741764486908521
0.0	100.0	1.0447031259536743	1.3826828002929688	1.7329790384200798
0.0	120.0	1.2090411186218262	1.0781326293945312	1.6199229589963475
0.0	140.0	1.2435059547424316	1.03759765625	1.6195418968755886
0.0	160.0	1.247623085975647	1.0673828125	1.6419102999493629
0.0	180.0	1.2602602243423462	1.2525482177734375	1.776832257391461
0.0	200.0	0.7575044631958008	1.9194183349609375	2.0634872803935034
0.0	220.0	0.8510065078735352	1.904052734375	2.085576393164255
0.0	240.0	0.9821239709854126	1.8685455322265625	2.1109310506001857
0.0	260.0	1.2454184293746948	1.493804931640625	1.944870236807583
0.0	280.0	1.7005146741867065	0.4486083984375	1.7586925974350889
0.0	300.0	1.955129623413086	-0.007781982421875	1.9551451106242241
0.0	320.0	1.9373923540115356	0.00592041015625	1.9374013999785324
0.0	340.0	1.639587163925171	1.065948486328125	1.9556309067954019
0.0	360.0	1.387087345123291	1.2623291015625	1.8754962179787962
0.0	380.0	1.2797834873199463	1.381622314453125	1.883275336803308
0.0	400.0	1.242235779762268	1.08453369140625	1.6490491382359826
0.0	420.0	1.2453538179397583	0.850311279296875	1.5079573613191524
0.0	440.0	1.1634941101074219	0.43505859375	1.2421733068498892
0.0	460.0	0.9643514156341553	0.570648193359375	1.1205413929971164
0.0	480.0	0.8212580680847168	0.518157958984375	0.9710574055394946
0.0	500.0	0.701495885848999	0.695770263671875	0.9880246645064598
0.0	520.0	1.2604302167892456	1.112060546875	1.6808816113311813
0.0	540.0	2.218604564666748	1.49383544921875	2.674649615127693
0.0	560.0	2.5414252281188965	1.560791015625	2.982433701622704
0.0	580.0	3.2777204513549805	1.6285400390625	3.6599991825218194
0.0	600.0	3.8056929111480713	1.50018310546875	4.090702614942394
0.0	620.0	4.122592926025391	1.344970703125	4.336440778562432
0.0	640.0	3.9666085243225098	1.3038330078125	4.175399824865805
0.0	660.0	3.834260940551758	1.3577880859375	4.067572426712851
0.0	680.0	3.9392261505126953	1.366455078125	4.169496629740413
0.0	700.0	3.9997458457946777	1.4307861328125	4.2479543063456235
0.0	720.0	4.181228160858154	1.41290283203125	4.413497858378906
0.0	740.0	4.334953308105469	1.98760986328125	4.768900623001852
0.0	760.0	4.381829738616943	1.69775390625	4.699233999750913
0.0	780.0	5.173257827758789	-5.20977783203125	7.341960338464912
0.0	800.0	5.359188079833984	-5.431884765625	7.630613932185511
20.0	0.0	1.1457633972167969	1.1529676914215088	1.625456323579203
20.0	20.0	1.1030864715576172	1.1986942291259766	1.629008170229159
20.0	40.0	1.045022964477539	1.3225631713867188	1.685599697020001
20.0	60.0	0.9854240417480469	1.3557395935058594	1.6760341247881827
20.0	80.0	0.9754123687744141	1.4211959838867188	1.7237248370241267
20.0	100.0	0.9997825622558594	1.3797225952148438	1.7038778159061978
20.0	120.0	1.14288330078125	1.1166763305664062	1.5978573986598112
20.0	140.0	1.170309066772461	1.146575927734375	1.6383710415622497
20.0	160.0	1.1855831146240234	1.2299346923828125	1.7083169112340966
20.0	180.0	1.218893051147461	1.3150634765625	1.793067822901358
20.0	200.0	0.9072513580322266	1.7881011962890625	2.00509623580059
20.0	220.0	1.0082626342773438	1.7042236328125	1.9801443710791704
20.0	240.0	1.1203689575195312	1.5615386962890625	1.9218818124384096
20.0	260.0	1.3370342254638672	1.1541748046875	1.7662898968847645
20.0	280.0	1.705770492553711	0.2412109375	1.722740749398051
20.0	300.0	1.9174175262451172	-0.10638427734375	1.9203665234579301
20.0	320.0	1.968648910522461	-0.371795654296875	2.0034496603247396
20.0	340.0	1.7320137023925781	0.3128662109375	1.7600445253521384
20.0	360.0	1.4877605438232422	0.4388427734375	1.5511332681480166
20.0	380.0	1.3203163146972656	0.4490966796875	1.3946049614719238
20.0	400.0	1.2459030151367188	0.28277587890625	1.2775901223858805
20.0	420.0	1.223733901977539	0.14886474609375	1.2327551968978796
20.0	440.0	1.1165771484375	-0.315155029296875	1.1602013708421195
20.0	460.0	0.911041259765625	-0.17425537109375	0.927556527307289
20.0	480.0	0.7345790863037109	-0.231353759765625	0.7701499829205253
20.0	500.0	0.6624183654785156	0.48638916015625	0.8218105049466882
20.0	520.0	1.2187957763671875	0.9642333984375	1.5540943314846838
20.0	540.0	1.932535171508789	1.32470703125	2.3429769328274856
20.0	560.0	2.0187549591064453	1.33837890625	2.4221126484149766
20.0	580.0	2.959218978881836	1.60601806640625	3.3669379255634824
20.0	600.0	3.449716567993164	1.4766845703125	3.7524847394340655
20.0	620.0	4.229381561279297	1.406494140625	4.457117247560553
20.0	640.0	4.648805618286133	1.3416748046875	4.838541614799025
20.0	660.0	4.731027603149414	1.31524658203125	4.91044761231668
20.0	680.0	4.862255096435547	1.3072509765625	5.034921026047684
20.0	700.0	4.739021301269531	1.4283447265625	4.94959508968009
20.0	720.0	4.626869201660156	1.600341796875	4.895815813130269
20.0	740.0	4.548776626586914	1.73907470703125	4.869881891300779
20.0	760.0	4.3748779296875	1.51177978515625	4.628718507154423
20.0	780.0	5.123846054077148	-5.70220947265625	7.666093611216382
20.0	800.0	5.315187454223633	-5.97735595703125	7.998750021759229
40.0	0.0	1.1053199768066406	1.2378157377243042	1.659493914326231
40.0	20.0	1.0588111877441406	1.2495040893554688	1.6377855783368582
40.0	40.0	0.9860076904296875	1.3785438537597656	1.6948729516767067
40.0	60.0	0.9266853332519531	1.406158447265625	1.6840508560256595
40.0	80.0	0.9095115661621094	1.4162673950195312	1.6831591199818459
40.0	100.0	0.9325141906738281	1.385650634765625	1.6702126802998605
40.0	120.0	1.0736198425292969	1.1710205078125	1.588693990669719
40.0	140.0	1.1123580932617188	1.20184326171875	1.6376103789923935
40.0	160.0	1.14544677734375	1.2464599609375	1.6928410303237267
40.0	180.0	1.1760215759277344	1.318145751953125	1.7665036004604184
40.0	200.0	0.9673805236816406	1.6108245849609375	1.8789840130009468
40.0	220.0	1.1866531372070312	1.2690582275390625	1.7374275388999325
40.0	240.0	1.3121261596679688	0.9720458984375	1.632956915400458
40.0	260.0	1.4769821166992188	0.56793212890625	1.5824105270419841
40.0	280.0	1.7279243469238281	0.007293701171875	1.7279397404912367
40.0	300.0	1.9594879150390625	-0.321136474609375	1.9856287479054764
40.0	320.0	2.0269126892089844	-0.702056884765625	2.1450545259091225
40.0	340.0	1.8523406982421875	-0.560577392578125	1.9353069718869005
40.0	360.0	1.5885810852050781	-0.548126220703125	1.6804857089822676
40.0	380.0	1.3556556701660156	-0.688812255859375	1.5206132380968378
40.0	400.0	1.2288703918457031	-0.92547607421875	1.5383849985963725
40.0	420.0	1.1513710021972656	-1.1773681640625	1.6467698620173488
40.0	440.0	1.0282135009765625	-1.46337890625	1.7884912152000987
40.0	460.0	0.7902412414550781	-1.4371337890625	1.6400715677559932
40.0	480.0	0.5878067016601562	-1.4730224609375	1.5859734830516432
40.0	500.0	0.5699615478515625	-0.017913818359375	0.5702429928701989
40.0	520.0	1.1919631958007812	0.80633544921875	1.4390806498631044
40.0	540.0	1.926025390625	1.21746826171875	2.2785527805220265
40.0	560.0	2.0141525268554688	1.22943115234375	2.359726967212849
40.0	580.0	2.9565086364746094	1.505615234375	3.31780357337969
40.0	600.0	3.449512481689453	1.38494873046875	3.717152047920334
40.0	620.0	4.183025360107422	1.4254150390625	4.419220428637542
40.0	640.0	4.551471710205078	1.4586181640625	4.779483411136626
40.0	660.0	4.605003356933594	1.42230224609375	4.8196472481513615
40.0	680.0	4.742988586425781	1.43359375	4.954909865073661
40.0	700.0	4.638824462890625	1.56011962890625	4.894146059734126
40.0	720.0	4.568073272705078	1.61529541015625	4.845252592680214
40.0	740.0	4.545703887939453	1.59075927734375	4.8160086083065785
40.0	760.0	4.364677429199219	1.27667236328125	4.547559937386998
40.0	780.0	5.089275360107422	-4.98858642578125	7.126480072131366
40.0	800.0	5.348255157470703	-5.53350830078125	7.6956836827033746
60.0	0.0	1.0484085083007812	1.3056669235229492	1.6744929129319575
60.0	20.0	0.989044189453125	1.3474960327148438	1.671512478826656
60.0	40.0	0.8858985900878906	1.4672431945800781	1.713948337599843
60.0	60.0	0.8526763916015625	1.4358558654785156	1.669951824222399
60.0	80.0	0.8491668701171875	1.462249755859375	1.6909342748360807
60.0	100.0	0.9086151123046875	1.4033203125	1.6717922483919936
60.0	120.0	0.9233970642089844	1.3923568725585938	1.670724333560423
60.0	140.0	0.9590835571289062	1.396026611328125	1.6937330276910005
60.0	160.0	0.9549179077148438	1.4842987060546875	1.7649393358611831
60.0	180.0	1.0344276428222656	1.458587646484375	1.7881606389560354
60.0	200.0	1.0736961364746094	1.3567657470703125	1.7302129019007362
60.0	220.0	1.2663078308105469	0.965118408203125	1.5921648985656751
60.0	240.0	1.3543128967285156	0.537139892578125	1.4569429249095596
60.0	260.0	1.5890159606933594	0.244720458984375	1.607749926569354
60.0	280.0	1.7088661193847656	0.2523193359375	1.7273935455677403
60.0	300.0	1.9854316711425781	-0.0517578125	1.986106188483082
60.0	320.0	2.024028778076172	-0.315643310546875	2.048492907962708
60.0	340.0	1.7283592224121094	-0.814483642578125	1.9106567472270686
60.0	360.0	1.245513916015625	-1.0908203125	1.6556551178162604
60.0	380.0	1.0824127197265625	-1.467071533203125	1.8231610404352168
60.0	400.0	1.0040435791015625	-1.9293212890625	2.174944630367601
60.0	420.0	0.894989013671875	-2.07330322265625	2.2582275323071737
60.0	440.0	0.7964401245117188	-2.13848876953125	2.2819840247783336
60.0	460.0	0.6031875610351562	-2.14599609375	2.2291555504669924
60.0	480.0	0.46856689453125	-2.160736083984375	2.210958018435174
60.0	500.0	0.4257965087890625	-0.819122314453125	0.9231814734557873
60.0	520.0	1.1993942260742188	0.7125244140625	1.3950761807784129
60.0	540.0	1.8869132995605469	1.12347412109375	2.1960500679232804
60.0	560.0	1.9400138854980469	1.12445068359375	2.24232986328053
60.0	580.0	2.927520751953125	1.4119873046875	3.2502439757216477
60.0	600.0	3.4319839477539062	1.30133056640625	3.6704189216905063
60.0	620.0	4.205963134765625	1.344482421875	4.4156266682927745
60.0	640.0	4.5758056640625	1.37548828125	4.778071314570612
60.0	660.0	4.579193115234375	1.38665771484375	4.7845406472038245
60.0	680.0	4.691535949707031	1.43524169921875	4.906162278458569
60.0	700.0	4.564399719238281	1.5916748046875	4.8339604343498195
60.0	720.0	4.451560974121094	1.6864013671875	4.760288297736788
60.0	740.0	4.43170166015625	1.79327392578125	4.780775144003173
60.0	760.0	4.717948913574219	1.4583740234375	4.9382078473200615
60.0	780.0	5.9856109619140625	0.06195068359375	5.98593154609903
60.0	800.0	6.095863342285156	0.1512451171875	6.097739333006046
80.0	0.0	0.9573287963867188	1.3259984254837036	1.6354663704205308
80.0	20.0	0.817352294921875	1.427469253540039	1.64491131791845
80.0	40.0	0.8001708984375	1.4724540710449219	1.675826499982334
80.0	60.0	0.7733535766601562	1.4633293151855469	1.6551158386090254
80.0	80.0	0.7882308959960938	1.4801559448242188	1.6769524639658933
80.0	100.0	0.8701324462890625	1.4017333984375	1.649844536427639
80.0	120.0	0.8651199340820312	1.4396743774414062	1.6796115066905795
80.0	140.0	0.8951644897460938	1.5016021728515625	1.7481786376726258
80.0	160.0	0.950775146484375	1.491180419921875	1.768500049174657
80.0	180.0	1.1646194458007812	1.2250823974609375	1.690315158219306
80.0	200.0	1.5312347412109375	0.6871490478515625	1.678348487845905
80.0	220.0	1.70233154296875	0.2052154541015625	1.714656252660712
80.0	240.0	1.5265121459960938	0.167816162109375	1.5357088253112043
80.0	260.0	1.9150390625	0.9539794921875	2.1394979510191634
80.0	280.0	1.95269775390625	1.997283935546875	2.793236767140252
80.0	300.0	2.6414108276367188	1.484130859375	3.02980124234341
80.0	320.0	3.459320068359375	1.17626953125	3.653834334709362
80.0	340.0	2.4908218383789062	-0.66497802734375	2.578059193927723
80.0	360.0	1.814422607421875	-1.2957763671875	2.22961113023891
80.0	380.0	1.486114501953125	-1.968231201171875	2.4662664848271905
80.0	400.0	1.3473663330078125	-2.46630859375	2.810351244049046
80.0	420.0	1.1745376586914062	-2.583709716796875	2.8381498572758415
80.0	440.0	0.9608306884765625	-2.6298828125	2.7999070019201096
80.0	460.0	0.6991043090820312	-2.653778076171875	2.7443186608970107
80.0	480.0	0.3207855224609375	-2.63232421875	2.6517982849452055
80.0	500.0	0.0009765625	-2.46624755859375	2.4662477519389547
80.0	520.0	0.15485382080078125	-2.28594970703125	2.291188723979947
80.0	540.0	0.3499603271484375	-2.144287109375	2.172657229755682
80.0	560.0	0.526031494140625	-1.9661865234375	2.0353374604165917
80.0	580.0	2.507843017578125	1.3470458984375	2.8467190330822336
80.0	600.0	3.1982498168945312	1.2298583984375	3.4265658568708637
80.0	620.0	4.382820129394531	1.439697265625	4.613224523397273
80.0	640.0	4.945045471191406	1.50054931640625	5.167699968372574
80.0	660.0	5.1840057373046875	1.5655517578125	5.415244019506206
80.0	680.0	5.298652648925781	1.51971435546875	5.512281888309595
80.0	700.0	5.184577941894531	1.8409423828125	5.501719485071435
80.0	720.0	4.853202819824219	2.26934814453125	5.357566482222799
80.0	740.0	4.8052520751953125	1.544677734375	5.047422788834193
80.0	760.0	5.486747741699219	0.41815185546875	5.502658607916126
80.0	780.0	5.926055908203125	0.2491455078125	5.931290931257066
80.0	800.0	6.072296142578125	0.2288818359375	6.076608210012498
100.0	0.0	0.790740966796875	1.4251704216003418	1.6298410987502285
100.0	20.0	0.718994140625	1.4925804138183594	1.6567283621545408
100.0	40.0	0.7035751342773438	1.5366668701171875	1.690077820483168
100.0	60.0	0.7285842895507812	1.4928741455078125	1.6611767760554257
100.0	80.0	0.6739654541015625	1.5764007568359375	1.7144295784532073
100.0	100.0	0.7218246459960938	1.5616226196289062	1.7203767104050303
100.0	120.0	0.7584457397460938	1.6062240600585938	1.7762870464117313
100.0	140.0	0.8390426635742188	1.5832977294921875	1.7918773092800846
100.0	160.0	0.9706192016601562	1.4599761962890625	1.7531777229824927
100.0	180.0	1.4884262084960938	0.71893310546875	1.652960189562047
100.0	200.0	1.8009262084960938	0.0300140380859375	1.8011762964602716
100.0	220.0	1.6861572265625	-0.3554229736328125	1.7232097036852285
100.0	240.0	1.0503768920898438	1.0102386474609375	1.4573516186082285
100.0	260.0	4.674537658691406	3.509002685546875	5.845032264213716
100.0	280.0	5.071601867675781	3.494903564453125	6.159179850356671
100.0	300.0	5.5142059326171875	2.770843505859375	6.1712268473354355
100.0	320.0	5.996665954589844	2.163970947265625	6.375168455150547
100.0	340.0	4.286285400390625	-0.472564697265625	4.312256941174026
100.0	360.0	2.4613113403320312	-1.584075927734375	2.927003597345685
100.0	380.0	1.8052825927734375	-2.182830810546875	2.832630506656933
100.0	400.0	1.494903564453125	-2.7322998046875	3.114514230134454
100.0	420.0	1.2682266235351562	-2.82208251953125	3.0939535412942503
100.0	440.0	1.03692626953125	-2.875762939453125	3.0569966588755166
100.0	460.0	0.6462249755859375	-2.84375	2.916251152005095
100.0	480.0	0.32939910888671875	-2.79840087890625	2.817720932242694
100.0	500.0	0.170684814453125	-2.643096923828125	2.6486023964790553
100.0	520.0	0.2832183837890625	-2.56494140625	2.580530385485088
100.0	540.0	0.4754486083984375	-2.48638916015625	2.531438807273546
100.0	560.0	0.5326614379882812	-2.37957763671875	2.4384663082953875
100.0	580.0	0.20378875732421875	-2.242919921875	2.2521588828400865
100.0	600.0	-0.2284088134765625	-1.8800048828125	1.8938291753673595
100.0	620.0	6.18878173828125	7.05633544921875	9.385781234185286
100.0	640.0	5.6750946044921875	7.236572265625	9.196449147662879
100.0	660.0	5.4541015625	6.45672607421875	8.452013692106823
100.0	680.0	5.507804870605469	6.515625	8.531663591193123
100.0	700.0	5.282173156738281	5.97564697265625	7.975569572110964
100.0	720.0	4.2073974609375	4.6463623046875	6.268243458954371
100.0	740.0	1.0986862182617188	-0.260009765625	1.1290334292741755
100.0	760.0	5.4431610107421875	0.27984619140625	5.450350051116763
100.0	780.0	5.8856048583984375	0.2095947265625	5.8893356585107375
100.0	800.0	6.071022033691406	0.17059326171875	6.073418361558042
120.0	0.0	0.7055587768554688	1.431621789932251	1.5960432754178715
120.0	20.0	0.63458251953125	1.5384788513183594	1.664215175405058
120.0	40.0	0.6211700439453125	1.5984992980957031	1.714949628854293
120.0	60.0	0.55126953125	1.67120361328125	1.7597782852191637
120.0	80.0	0.4058990478515625	1.8801193237304688	1.9234351323898398
120.0	100.0	0.5118408203125	1.8204193115234375	1.891007005567573
120.0	120.0	0.7097702026367188	1.6479873657226562	1.794334444336526
120.0	140.0	1.0338821411132812	1.3288116455078125	1.6836426791187502
120.0	160.0	1.395172119140625	0.8628082275390625	1.6404094853226254
120.0	180.0	1.5810394287109375	0.125732421875	1.5860309949837552
120.0	200.0	1.4394683837890625	-0.2624969482421875	1.4632067098550217
120.0	220.0	1.0010299682617188	-0.4723663330078125	1.1068834400772762
120.0	240.0	1.7188339233398438	3.311248779296875	3.7307852436744313
120.0	260.0	3.2535629272460938	4.896087646484375	5.878549647966501
120.0	280.0	3.613922119140625	5.014801025390625	6.181315588729695
120.0	300.0	4.0095367431640625	4.19366455078125	5.802000280874
120.0	320.0	4.119476318359375	3.106658935546875	5.159594449114867
120.0	340.0	2.3239364624023438	0.427215576171875	2.362878293481699
120.0	360.0	1.79217529296875	-1.601226806640625	2.403293483333269
120.0	380.0	2.20306396484375	-2.65875244140625	3.4528908725699337
120.0	400.0	1.5039291381835938	-2.94146728515625	3.303639302696668
120.0	420.0	1.196258544921875	-2.997894287109375	3.2277553598408955
120.0	440.0	0.8732070922851562	-3.0372314453125	3.160263514077925
120.0	460.0	0.40377044677734375	-2.9632568359375	2.990639003527691
120.0	480.0	0.177154541015625	-2.87689208984375	2.8823413795052097
120.0	500.0	0.0534820556640625	-2.703521728515625	2.7040506775639703
120.0	520.0	0.16797637939453125	-2.63482666015625	2.6401756746672436
120.0	540.0	0.240234375	-2.61553955078125	2.6265490089911943
120.0	560.0	0.2707672119140625	-2.542236328125	2.556615033806654
120.0	580.0	0.08985137939453125	-2.36553955078125	2.3672453689234367
120.0	600.0	0.14095306396484375	-2.348388671875	2.35261495371255
120.0	620.0	0.16074371337890625	-2.32464599609375	2.330196890510659
120.0	640.0	0.17047119140625	-2.23272705078125	2.239225426434285
120.0	660.0	0.22481536865234375	-1.949951171875	1.962868187800438
120.0	680.0	0.3912811279296875	-1.47149658203125	1.5226303267712684
120.0	700.0	0.6459503173828125	-0.96673583984375	1.1626822423024086
120.0	720.0	0.7962799072265625	-0.79058837890625	1.122092543204149
120.0	740.0	1.2031402587890625	-0.3861083984375	1.2635767399184679
120.0	760.0	5.2371978759765625	0.25653076171875	5.243476864051316
120.0	780.0	5.7347412109375	0.233154296875	5.739478868553849
120.0	800.0	5.915672302246094	0.2108154296875	5.9194275004392045
140.0	0.0	0.562774658203125	1.5106533765792847	1.6120759721818443
140.0	20.0	0.4476318359375	1.6720409393310547	1.7309232112788402
140.0	40.0	0.45159912109375	1.7087669372558594	1.7674349244120469
140.0	60.0	0.3641815185546875	1.8583488464355469	1.8936970754334301
140.0	80.0	0.2044830322265625	2.0811080932617188	2.0911298874790147
140.0	100.0	0.3960113525390625	1.9089279174804688	1.9495719492945462
140.0	120.0	1.0886993408203125	1.2125167846679688	1.6295592065967202
140.0	140.0	1.83721923828125	0.3643798828125	1.873004866119997
140.0	160.0	1.995880126953125	0.056732177734375	1.9966862600711477
140.0	180.0	1.3655853271484375	-0.23028564453125	1.3848663342721124
140.0	200.0	0.9661407470703125	-0.3961181640625	1.0441922921808162
140.0	220.0	0.8318939208984375	-0.453948974609375	0.9476904384748633
140.0	240.0	3.491241455078125	3.5907135009765625	5.008192322959591
140.0	260.0	3.516693115234375	5.121337890625	6.212506117235473
140.0	280.0	3.57415771484375	5.727081298828125	6.75085650669335
140.0	300.0	4.290771484375	4.654510498046875	6.3304966556783056
140.0	320.0	4.527862548828125	3.110015869140625	5.493062712857632
140.0	340.0	2.1300201416015625	-0.0484619140625	2.130571369549244
140.0	360.0	1.604461669921875	-1.841094970703125	2.4421154643867338
140.0	380.0	2.0693206787109375	-3.06219482421875	3.6958253763960216
140.0	400.0	1.3980255126953125	-3.23052978515625	3.5200565374619592
140.0	420.0	1.0345916748046875	-3.212615966796875	3.3750972258134118
140.0	440.0	0.64849853515625	-3.230712890625	3.2951564654429304
140.0	460.0	0.1554412841796875	-3.07470703125	3.0786336775988175
140.0	480.0	0.0427093505859375	-2.9149169921875	2.9152298640023044
140.0	500.0	-0.001220703125	-2.70416259765625	2.7041628731788916
140.0	520.0	0.0093841552734375	-2.70721435546875	2.7072306198080494
140.0	540.0	-0.0361785888671875	-2.67864990234375	2.6788942102327598
140.0	560.0	-0.0936431884765625	-2.64501953125	2.6466766646951845
140.0	580.0	-0.17578125	-2.43951416015625	2.4458389941806096
140.0	600.0	-0.0492095947265625	-2.30712890625	2.3076536512803374
140.0	620.0	0.02349853515625	-2.3134765625	2.3135958995449717
140.0	640.0	0.1156005859375	-2.27880859375	2.281738833087158
140.0	660.0	0.2964630126953125	-2.21856689453125	2.238287153920697
140.0	680.0	0.1096038818359375	-1.9488525390625	1.9519321786178585
140.0	700.0	0.215179443359375	-0.95452880859375	0.9784822120405942
140.0	720.0	0.63714599609375	-0.5921630859375	0.8698345478798367
140.0	740.0	1.735076904296875	-0.267578125	1.7555881968169365
140.0	760.0	4.839263916015625	0.2200927734375	4.844266309542684
140.0	780.0	5.4546051025390625	0.2242431640625	5.4592125642141776
140.0	800.0	5.6201934814453125	0.20855712890625	5.624061774633881
160.0	0.0	0.2990570068359375	1.7391581535339355	1.7646830243251161
160.0	20.0	0.2638397216796875	1.8059234619140625	1.8250947780944657
160.0	40.0	0.3100128173828125	1.8168563842773438	1.843115587268192
160.0	60.0	0.2725677490234375	1.9166793823242188	1.9359630762063755
160.0	80.0	0.09356689453125	2.1149215698242188	2.1169903188866876
160.0	100.0	0.4641571044921875	1.7596054077148438	1.8197947709865234
160.0	120.0	1.1883697509765625	0.9998321533203125	1.5530251124335466
160.0	140.0	1.6030426025390625	0.366912841796875	1.6444970717610503
160.0	160.0	1.4114990234375	0.0334320068359375	1.411894894192232
160.0	180.0	0.796966552734375	-0.2691802978515625	0.8411977882334031
160.0	200.0	0.8911590576171875	-0.428924560546875	0.9890099820595764
160.0	220.0	0.88397216796875	-0.4495391845703125	0.9917117888819884
160.0	240.0	3.3500213623046875	3.8334503173828125	5.090970876339811
160.0	260.0	1.4681854248046875	5.2598876953125	5.460951108452516
160.0	280.0	1.9135284423828125	5.868927001953125	6.172997266649523
160.0	300.0	2.1883392333984375	4.753173828125	5.232732559648288
160.0	320.0	2.131072998046875	1.381103515625	2.5394721978939305
160.0	340.0	1.3050384521484375	-1.00384521484375	1.6464600137721792
160.0	360.0	0.85003662109375	-2.217010498046875	2.374383668586552
160.0	380.0	1.68756103515625	-3.35223388671875	3.7530433355669013
160.0	400.0	1.0738067626953125	-3.43585205078125	3.599741696075971
160.0	420.0	0.5455780029296875	-3.3306884765625	3.3750764561987294
160.0	440.0	0.26385498046875	-3.34735107421875	3.357734156360742
160.0	460.0	-0.1092987060546875	-3.1114501953125	3.1133693203755035
160.0	480.0	-0.0821380615234375	-2.947723388671875	2.9488675516669156
160.0	500.0	-0.098602294921875	-2.8009033203125	2.8026383680920106
160.0	520.0	-0.0903167724609375	-2.87481689453125	2.8762352644507474
160.0	540.0	-0.2464752197265625	-2.86114501953125	2.8717417809976813
160.0	560.0	-0.4366302490234375	-2.80535888671875	2.839134455719583
160.0	580.0	-0.407501220703125	-2.4478759765625	2.481562822397682
160.0	600.0	-0.23419189453125	-2.2208251953125	2.233139133954474
160.0	620.0	-0.1239013671875	-2.23675537109375	2.2401843984162713
160.0	640.0	0.0005035400390625	-2.205322265625	2.2053223231115116
160.0	660.0	0.1162567138671875	-2.1624755859375	2.1655983661092217
160.0	680.0	-0.0549468994140625	-2.2806396484375	2.2813014635905406
160.0	700.0	-0.192413330078125	-1.1800537109375	1.1956377588087115
160.0	720.0	0.420501708984375	-0.83447265625	0.9344336794485261
160.0	740.0	1.5594482421875	-0.63946533203125	1.6854657311649859
160.0	760.0	2.2598724365234375	-0.254638671875	2.2741733184989754
160.0	780.0	2.4982452392578125	-0.22900390625	2.5087192079928124
160.0	800.0	2.742889404296875	-0.2161865234375	2.751395808879569
180.0	0.0	0.11981201171875	1.8858048915863037	1.88960710394593
180.0	20.0	0.0544281005859375	1.9484214782714844	1.9491815398066517
180.0	40.0	0.132110595703125	1.9393310546875	1.9438256478327385
180.0	60.0	0.12548828125	1.9801902770996094	1.9841625039927822
180.0	80.0	0.034423828125	2.0701370239257812	2.0704232170672427
180.0	100.0	0.4718780517578125	1.67041015625	1.7357819522722024
180.0	120.0	1.20635986328125	0.7731857299804688	1.4328713455092144
180.0	140.0	1.2213287353515625	0.2376556396484375	1.2442363452544516
180.0	160.0	0.9273681640625	-0.0674285888671875	0.9298162863239555
180.0	180.0	0.4503631591796875	-0.300079345703125	0.5411788880434307
180.0	200.0	0.6007843017578125	-0.4783782958984375	0.7679762829836058
180.0	220.0	0.737274169921875	-0.4848785400390625	0.882428694130241
180.0	240.0	2.1373748779296875	3.6514892578125	4.23104539903852
180.0	260.0	-0.7635345458984375	4.775146484375	4.835804891641024
180.0	280.0	-0.8685455322265625	5.490875244140625	5.559144024781791
180.0	300.0	-1.3576202392578125	4.15924072265625	4.375204692702334
180.0	320.0	-1.8685760498046875	-0.20654296875	1.8799565026467377
180.0	340.0	-1.1215972900390625	-1.5931396484375	1.948351718875863
180.0	360.0	-0.3716278076171875	-2.34320068359375	2.3724874437999826
180.0	380.0	1.085662841796875	-3.58319091796875	3.7440514099932174
180.0	400.0	0.4545135498046875	-3.534393310546875	3.5634980904435123
180.0	420.0	-0.1250152587890625	-3.363189697265625	3.365512405967885
180.0	440.0	-0.413726806640625	-3.324676513671875	3.3503199535409185
180.0	460.0	-0.8253326416015625	-2.899810791015625	3.014975388454055
180.0	480.0	-0.9418487548828125	-2.556732177734375	2.7246942040780766
180.0	500.0	-0.8319244384765625	-2.56341552734375	2.6950319918623564
180.0	520.0	-0.7642059326171875	-2.72735595703125	2.8323984931151815
180.0	540.0	-0.7595672607421875	-2.83258056640625	2.9326532506884857
180.0	560.0	-0.464447021484375	-3.01629638671875	3.051844512470826
180.0	580.0	-0.7372589111328125	-2.5023193359375	2.608668771816658
180.0	600.0	-0.7215728759765625	-2.1925048828125	2.3081908665666586
180.0	620.0	-0.638214111328125	-2.23345947265625	2.322855670913775
180.0	640.0	-0.598785400390625	-2.19879150390625	2.2788655145425474
180.0	660.0	-0.5718536376953125	-2.1624755859375	2.2368096125332384
180.0	680.0	-0.63323974609375	-2.33935546875	2.4235462828680228
180.0	700.0	-0.6258544921875	-1.281494140625	1.4261560496129029
180.0	720.0	0.1905517578125	-1.0621337890625	1.0790913577050356
180.0	740.0	1.3834686279296875	-0.82391357421875	1.6102232833515877
180.0	760.0	2.1269989013671875	-0.3773193359375	2.1602069826036434
180.0	780.0	2.3863677978515625	-0.34454345703125	2.41111207960268
180.0	800.0	2.6472930908203125	-0.31866455078125	2.666403533719077
200.0	0.0	0.0668792724609375	1.8700618743896484	1.8712573984170722
200.0	20.0	-0.0476226806640625	1.9510307312011719	1.9516118553147321
200.0	40.0	-0.00665283203125	1.9705276489257812	1.9705388794324772
200.0	60.0	0.014190673828125	1.9771308898925781	1.9771818153602148
200.0	80.0	0.114776611328125	1.9102630615234375	1.9137080850351402
200.0	100.0	0.7498016357421875	1.3249588012695312	1.522405438121939
200.0	120.0	1.46697998046875	0.57220458984375	1.574626417831972
200.0	140.0	1.16253662109375	0.1493988037109375	1.1720970087558165
200.0	160.0	0.6075897216796875	-0.1249237060546875	0.6202992843984572
200.0	180.0	0.4368743896484375	-0.271514892578125	0.5143729864819939
200.0	200.0	0.47637939453125	-0.450958251953125	0.6559730730285951
200.0	220.0	0.4565887451171875	-0.496063232421875	0.674204726124437
200.0	240.0	0.2806854248046875	2.5731201171875	2.5883839446984678
200.0	260.0	-1.1995086669921875	3.4227294921875	3.6268303267287645
200.0	280.0	-2.1360626220703125	4.138702392578125	4.657426437394132
200.0	300.0	-3.3186187744140625	1.89617919921875	3.822136330044149
200.0	320.0	-3.0911865234375	-0.729766845703125	3.1761602245115257
200.0	340.0	-1.4722900390625	-1.2596435546875	1.937611891991897
200.0	360.0	-1.0259246826171875	-1.879425048828125	2.141205260727186
200.0	380.0	0.492523193359375	-3.458984375	3.4938734954905075
200.0	400.0	-0.00042724609375	-3.325469970703125	3.325469998148753
200.0	420.0	-0.57208251953125	-3.11639404296875	3.1684681220116975
200.0	440.0	-0.65264892578125	-3.034027099609375	3.103428919999215
200.0	460.0	-0.8429107666015625	-2.58074951171875	2.714915579293286
200.0	480.0	-0.9400177001953125	-2.17156982421875	2.366294313507501
200.0	500.0	-0.854522705078125	-2.311737060546875	2.4646170677409387
200.0	520.0	-0.84478759765625	-2.4730224609375	2.6133323893938916
200.0	540.0	-0.868682861328125	-2.60552978515625	2.7465242352656554
200.0	560.0	-0.7089691162109375	-2.80865478515625	2.8967531668960023
200.0	580.0	-0.914154052734375	-2.4107666015625	2.578269427220493
200.0	600.0	-0.8847808837890625	-2.14990234375	2.324847801465786
200.0	620.0	-0.74853515625	-2.20538330078125	2.328952636595904
200.0	640.0	-0.6438140869140625	-2.1639404296875	2.2576834945902204
200.0	660.0	-0.6666259765625	-2.1602783203125	2.2607946863525896
200.0	680.0	-0.5949554443359375	-2.32928466796875	2.404067188158281
200.0	700.0	-0.6954193115234375	-1.4345703125	1.5942396307789113
200.0	720.0	-0.261749267578125	-1.1824951171875	1.2111182358671528
200.0	740.0	0.88226318359375	-1.25244140625	1.5319914494586635
200.0	760.0	1.831756591796875	-0.52154541015625	1.9045581709274082
200.0	780.0	2.1501312255859375	-0.4630126953125	2.1994192513616477
200.0	800.0	2.381195068359375	-0.42822265625	2.4193934357406226
220.0	0.0	0.1617431640625	1.779138207435608	1.786475192180999
220.0	20.0	0.011993408203125	1.8721122741699219	1.872150690766639
220.0	40.0	0.080963134765625	1.8876495361328125	1.8893850323461068
220.0	60.0	0.0737152099609375	1.8691673278808594	1.8706203334179967
220.0	80.0	0.186676025390625	1.7333755493164062	1.743398615757049
220.0	100.0	0.9971771240234375	1.0963592529296875	1.4820141119976546
220.0	120.0	1.4957733154296875	0.51153564453125	1.5808246350489104
220.0	140.0	0.880828857421875	0.0626373291015625	0.8830531756718296
220.0	160.0	0.58966064453125	-0.1459503173828125	0.6074546656773268
220.0	180.0	0.4959564208984375	-0.266326904296875	0.5629411970914413
220.0	200.0	0.3896026611328125	-0.46673583984375	0.6079741587900096
220.0	220.0	0.2885894775390625	-0.5693817138671875	0.6383411490986656
220.0	240.0	-0.155426025390625	0.943603515625	0.9563183800746416
220.0	260.0	-1.7101593017578125	2.08251953125	2.694723072121974
220.0	280.0	-2.701171875	2.573028564453125	3.7305234876331665
220.0	300.0	-3.3728179931640625	1.073944091796875	3.5396690703110467
220.0	320.0	-3.2545623779296875	-0.163787841796875	3.2586811333660464
220.0	340.0	-1.522552490234375	-1.0137939453125	1.8291922395066027
220.0	360.0	-1.2847747802734375	-1.706085205078125	2.135737100631332
220.0	380.0	-0.036895751953125	-3.15594482421875	3.156160488635726
220.0	400.0	-0.4690093994140625	-3.0440673828125	3.0799863713727182
220.0	420.0	-0.8245697021484375	-2.86181640625	2.978239133579241
220.0	440.0	-0.95684814453125	-2.554046630859375	2.727400330772331
220.0	460.0	-1.054046630859375	-2.094207763671875	2.3445085748296073
220.0	480.0	-1.107574462890625	-1.776519775390625	2.093500347074586
220.0	500.0	-1.1262359619140625	-1.902435302734375	2.210806984564353
220.0	520.0	-1.108062744140625	-2.0838623046875	2.3601451544025744
220.0	540.0	-1.198028564453125	-2.28466796875	2.579724824216309
220.0	560.0	-1.43182373046875	-2.36175537109375	2.7618847962982858
220.0	580.0	-0.95465087890625	-2.1943359375	2.393004075884636
220.0	600.0	-1.0026397705078125	-1.958251953125	2.2000084593750624
220.0	620.0	-0.7845916748046875	-2.04119873046875	2.1867959103309254
220.0	640.0	-0.73895263671875	-2.01678466796875	2.147899298446604
220.0	660.0	-0.68939208984375	-2.01385498046875	2.128584819991424
220.0	680.0	-0.4282684326171875	-2.338623046875	2.377513744597766
220.0	700.0	-0.664642333984375	-1.74017333984375	1.8627809009186103
220.0	720.0	-0.5471038818359375	-1.55487060546875	1.648315885159974
220.0	740.0	-0.0955963134765625	-1.70703125	1.7097059231420098
220.0	760.0	0.5158843994140625	-1.276611328125	1.376907112573642
220.0	780.0	1.098297119140625	-1.056884765625	1.5242250390683154
220.0	800.0	1.5966033935546875	-0.81378173828125	1.7920332345886885
240.0	0.0	0.0784149169921875	1.81386399269104	1.8155581740026876
240.0	20.0	0.0523681640625	1.8635940551757812	1.8643296991395566
240.0	40.0	0.14324951171875	1.8695030212402344	1.8749831916670678
240.0	60.0	0.071075439453125	1.8359718322753906	1.837347078535275
240.0	80.0	0.4547882080078125	1.5244522094726562	1.5908446979856397
240.0	100.0	1.3406982421875	1.0865936279296875	1.7257338986245976
240.0	120.0	1.0531158447265625	0.4655303955078125	1.1514215264427714
240.0	140.0	0.63427734375	0.0892333984375	0.6405234954248449
240.0	160.0	0.4312896728515625	-0.1714324951171875	0.46411192862337886
240.0	180.0	0.4007720947265625	-0.279388427734375	0.48854494722942626
240.0	200.0	0.263458251953125	-0.4511566162109375	0.5224486030923037
240.0	220.0	0.1173858642578125	-0.612091064453125	0.623245467140286
240.0	240.0	-0.3753662109375	-0.1477508544921875	0.40339819944658567
240.0	260.0	-1.5575408935546875	0.267791748046875	1.5803942721413335
240.0	280.0	-2.016754150390625	1.179443359375	2.336318458834668
240.0	300.0	-2.0304412841796875	0.154205322265625	2.036288557625442
240.0	320.0	-1.9442596435546875	-0.046112060546875	1.9448063871972652
240.0	340.0	-1.235137939453125	-0.8140869140625	1.4792914632094365
240.0	360.0	-1.004791259765625	-1.501007080078125	1.8062745445103439
240.0	380.0	-0.638671875	-2.37701416015625	2.4613203939144817
240.0	400.0	-1.1824951171875	-2.1038818359375	2.4134236018071973
240.0	420.0	-1.340667724609375	-1.88958740234375	2.3168794744020413
240.0	440.0	-1.4677276611328125	-1.523834228515625	2.115725701325719
240.0	460.0	-1.36456298828125	-1.369110107421875	1.9330014576383001
240.0	480.0	-1.19683837890625	-1.5657958984375	1.9708218845919685
240.0	500.0	-1.1952056884765625	-1.697967529296875	2.0764417565424917
240.0	520.0	-1.14434814453125	-1.9068603515625	2.223881533772241
240.0	540.0	-1.195343017578125	-2.15411376953125	2.463544410348007
240.0	560.0	-1.345306396484375	-2.17266845703125	2.555452508774195
240.0	580.0	-0.88482666015625	-1.80523681640625	2.01042238891031
240.0	600.0	-0.944793701171875	-1.76654052734375	2.0033223835723457
240.0	620.0	-0.89208984375	-1.8997802734375	2.098806655379233
240.0	640.0	-0.88458251953125	-1.90435791015625	2.099777436738221
240.0	660.0	-0.8636016845703125	-1.89923095703125	2.0863571357125124
240.0	680.0	-0.4636993408203125	-2.10076904296875	2.151336247677947
240.0	700.0	-0.6364288330078125	-2.10552978515625	2.1996129967937113
240.0	720.0	-0.6112060546875	-2.0101318359375	2.1010004376810882
240.0	740.0	-0.3816375732421875	-2.24658203125	2.2787667850057765
240.0	760.0	-0.1785125732421875	-2.56793212890625	2.5741293979663364
240.0	780.0	0.2330474853515625	-2.56744384765625	2.577999038265262
240.0	800.0	0.7230987548828125	-2.3963623046875	2.5030829200488465
260.0	0.0	-0.0279541015625	1.8166215419769287	1.8168366075596343
260.0	20.0	-0.021636962890625	1.876413345336914	1.87653808933408
260.0	40.0	0.094146728515625	1.8629913330078125	1.865368680275409
260.0	60.0	0.096221923828125	1.7871932983398438	1.789781702961575
260.0	80.0	0.69036865234375	1.4383392333984375	1.5954399476232661
260.0	100.0	0.943511962890625	1.0565643310546875	1.416524976756414
260.0	120.0	0.537384033203125	0.4534759521484375	0.703151504527004
260.0	140.0	0.371551513671875	0.1418609619140625	0.3977122827208692
260.0	160.0	0.290863037109375	-0.1797332763671875	0.3419142538563923
260.0	180.0	0.316131591796875	-0.385833740234375	0.4988054314412316
260.0	200.0	0.22882080078125	-0.5118560791015625	0.560674241055711
260.0	220.0	-0.054534912109375	-0.6094818115234375	0.6119167714784979
260.0	240.0	-0.16961669921875	-0.6940155029296875	0.7144419801219767
260.0	260.0	-0.669097900390625	-0.56317138671875	0.8745593239602804
260.0	280.0	-1.1121826171875	-0.311279296875	1.1549220643130131
260.0	300.0	-1.025665283203125	-0.537872314453125	1.1581432984839606
260.0	320.0	-1.12896728515625	-0.628997802734375	1.2923642546889578
260.0	340.0	-1.076995849609375	-0.844970703125	1.36890304595153
260.0	360.0	-0.92596435546875	-1.1439208984375	1.4717217839933996
260.0	380.0	-1.0341796875	-1.432952880859375	1.7671676730861676
260.0	400.0	-1.396759033203125	-1.216217041015625	1.85205823010275
260.0	420.0	-1.474853515625	-1.089263916015625	1.8334908702486403
260.0	440.0	-1.581298828125	-0.941162109375	1.8401880610287356
260.0	460.0	-1.49755859375	-0.87554931640625	1.734724285635596
260.0	480.0	-1.234130859375	-1.15545654296875	1.690609002919058
260.0	500.0	-1.22088623046875	-1.375	1.83880074715783
260.0	520.0	-1.078948974609375	-1.5606689453125	1.8973187519954187
260.0	540.0	-1.094146728515625	-1.847412109375	2.147111679765827
260.0	560.0	-1.195556640625	-1.929443359375	2.269825402531838
260.0	580.0	-0.85321044921875	-1.46795654296875	1.6979000214090418
260.0	600.0	-1.018707275390625	-1.60162353515625	1.8981471126601843
260.0	620.0	-0.99322509765625	-1.7318115234375	1.996413596258346
260.0	640.0	-1.002532958984375	-1.77606201171875	2.03947753194793
260.0	660.0	-0.84967041015625	-1.7547607421875	1.9496474215143405
260.0	680.0	-0.681182861328125	-1.97320556640625	2.0874746220885614
260.0	700.0	-0.6903076171875	-2.2806396484375	2.382822236838537
260.0	720.0	-0.6551513671875	-2.23858642578125	2.332486334283595
260.0	740.0	-0.51153564453125	-2.485595703125	2.5376868827772006
260.0	760.0	-0.3302001953125	-2.9583740234375	2.9767447037887202
260.0	780.0	-0.05487060546875	-3.05078125	3.0512746547461225
260.0	800.0	0.230133056640625	-3.04248046875	3.0511716809258664
280.0	0.0	-0.0816650390625	1.8301715850830078	1.8319926881541664
280.0	20.0	-0.042633056640625	1.8878250122070312	1.8883063454410676
280.0	40.0	0.153656005859375	1.8088417053222656	1.8153562964470138
280.0	60.0	0.23260498046875	1.7311248779296875	1.7466821175949399
280.0	80.0	1.082305908203125	1.3398971557617188	1.7224141392097705
280.0	100.0	0.77410888671875	1.0085601806640625	1.271392231578465
280.0	120.0	0.23046875	0.5270919799804688	0.5752754123776658
280.0	140.0	0.130645751953125	0.227325439453125	0.26219299747696134
280.0	160.0	0.070953369140625	-0.2459564208984375	0.2559862136396707
280.0	180.0	0.1383056640625	-0.5679473876953125	0.5845448587591022
280.0	200.0	0.16015625	-0.7601318359375	0.7768207209001167
280.0	220.0	0.01055908203125	-0.8146209716796875	0.8146894019893108
280.0	240.0	-0.083648681640625	-0.8532257080078125	0.8573162839615538
280.0	260.0	-0.162445068359375	-0.931549072265625	0.9456067228363114
280.0	280.0	-0.206756591796875	-0.92822265625	0.95097086591928
280.0	300.0	-0.30743408203125	-0.88751220703125	0.9392516342407277
280.0	320.0	-0.469329833984375	-0.919525146484375	1.0323744418014775
280.0	340.0	-0.540283203125	-0.901885986328125	1.051334519510353
280.0	360.0	-0.707733154296875	-0.86297607421875	1.1160707515050332
280.0	380.0	-0.99114990234375	-0.9271240234375	1.3571798273445428
280.0	400.0	-1.182769775390625	-0.89154052734375	1.4811444404493308
280.0	420.0	-1.318817138671875	-0.858612060546875	1.573687807594385
280.0	440.0	-1.459686279296875	-0.786285400390625	1.6579893741622713
280.0	460.0	-1.482421875	-0.735687255859375	1.654935150968887
280.0	480.0	-1.413787841796875	-0.798614501953125	1.6237552723062991
280.0	500.0	-1.466461181640625	-0.9736328125	1.7602469289379483
280.0	520.0	-1.20330810546875	-1.15899658203125	1.6706955060234383
280.0	540.0	-0.99908447265625	-1.33843994140625	1.6702069513250097
280.0	560.0	-0.92132568359375	-1.37347412109375	1.6538658278602105
280.0	580.0	-0.609222412109375	-1.4376220703125	1.5613805316020704
280.0	600.0	-1.17083740234375	-1.57977294921875	1.9663526626244763
280.0	620.0	-1.312957763671875	-1.66510009765625	2.1204755184630413
280.0	640.0	-1.44085693359375	-1.75634765625	2.2717450985310945
280.0	660.0	-1.302215576171875	-1.7293701171875	2.164829418001741
280.0	680.0	-1.10186767578125	-1.9056396484375	2.2012666455085745
280.0	700.0	-0.870758056640625	-2.4918212890625	2.639581961188108
280.0	720.0	-0.822967529296875	-2.42669677734375	2.5624466440196456
280.0	740.0	-0.64141845703125	-2.67266845703125	2.7485585891936437
280.0	760.0	-0.4736328125	-3.079833984375	3.1160400209862273
280.0	780.0	-0.2281494140625	-3.38702392578125	3.394699284023799
280.0	800.0	0.193603515625	-3.4542236328125	3.459644956746681
300.0	0.0	-0.99298095703125	2.2554636001586914	2.464371569521833
300.0	20.0	-0.87640380859375	2.2655506134033203	2.4291568943997404
300.0	40.0	-0.45928955078125	1.9798431396484375	2.0324186943319096
300.0	60.0	-0.021759033203125	1.6342887878417969	1.6344336320546469
300.0	80.0	0.9620361328125	1.27349853515625	1.5960300873987134
300.0	100.0	0.5474853515625	0.9986190795898438	1.1388504187540964
300.0	120.0	0.14886474609375	0.51763916015625	0.5386195436083103
300.0	140.0	-0.049407958984375	0.242919921875	0.2478935958324817
300.0	160.0	-0.2247314453125	-0.3086700439453125	0.3818133294444372
300.0	180.0	-0.2105712890625	-0.75079345703125	0.7797634788180184
300.0	200.0	-0.03021240234375	-1.038177490234375	1.03861700856703
300.0	220.0	0.0487060546875	-1.0555267333984375	1.0566498780021687
300.0	240.0	0.108154296875	-1.1013031005859375	1.1066010443211796
300.0	260.0	0.086029052734375	-1.106353759765625	1.1096934890598882
300.0	280.0	-0.035186767578125	-1.05755615234375	1.0581413534933384
300.0	300.0	-0.215606689453125	-1.048736572265625	1.0706701838308512
300.0	320.0	-0.396087646484375	-1.02471923828125	1.0986059079584618
300.0	340.0	-0.460296630859375	-0.9656982421875	1.0697878683853725
300.0	360.0	-0.6787109375	-0.86614990234375	1.1003927435294258
300.0	380.0	-0.919708251953125	-0.854278564453125	1.255251024454776
300.0	400.0	-1.10284423828125	-0.8424072265625	1.3877735223280756
300.0	420.0	-1.25250244140625	-0.8741455078125	1.5273810050401275
300.0	440.0	-1.396942138671875	-0.829498291015625	1.6246583498061968
300.0	460.0	-1.445098876953125	-0.775848388671875	1.6401986118686749
300.0	480.0	-1.50030517578125	-0.740631103515625	1.67315571659388
300.0	500.0	-1.5673828125	-0.880126953125	1.7975851397187022
300.0	520.0	-1.22015380859375	-0.9891357421875	1.5707211188172934
300.0	540.0	-0.94647216796875	-1.124267578125	1.4696214315130678
300.0	560.0	-0.90753173828125	-1.152099609375	1.4666108433765976
300.0	580.0	-0.612518310546875	-1.64410400390625	1.7544961260760197
300.0	600.0	-1.4560546875	-1.61810302734375	2.1767757486911075
300.0	620.0	-1.7120361328125	-1.667236328125	2.3897164463331864
300.0	640.0	-1.8070068359375	-1.76934814453125	2.529005053708085
300.0	660.0	-1.6363525390625	-1.727783203125	2.3796815814510093
300.0	680.0	-1.270904541015625	-1.84326171875	2.2389310208631574
300.0	700.0	-1.064971923828125	-2.60247802734375	2.8119489827074022
300.0	720.0	-0.918548583984375	-2.5283203125	2.6900065248507854
300.0	740.0	-0.755584716796875	-2.75738525390625	2.8590350999448484
300.0	760.0	-0.550506591796875	-3.186767578125	3.2339673938678617
300.0	780.0	-0.26263427734375	-3.5537109375	3.563402614207803
300.0	800.0	0.196044921875	-3.8154296875	3.8204629708517426
320.0	0.0	-1.255706787109375	2.2086284160614014	2.540637521455283
320.0	20.0	-1.0936279296875	2.1940078735351562	2.4514674376231933
320.0	40.0	-0.61669921875	1.8065147399902344	1.9088775320090192
320.0	60.0	0.0220947265625	1.5245094299316406	1.5246695310434872
320.0	80.0	0.75567626953125	1.1940155029296875	1.4130533059899406
320.0	100.0	0.25146484375	0.9735946655273438	1.0055451955956591
320.0	120.0	-0.020721435546875	0.47774505615234375	0.4781942247341862
320.0	140.0	-0.1949462890625	0.2354888916015625	0.3057107680258781
320.0	160.0	-0.31707763671875	-0.4380645751953125	0.5407761087069187
320.0	180.0	-0.25213623046875	-0.845184326171875	0.8819916234985438
320.0	200.0	-0.17242431640625	-1.1960601806640625	1.2084246359034196
320.0	220.0	-0.054443359375	-1.31719970703125	1.3183243711557662
320.0	240.0	0.07769775390625	-1.3172454833984375	1.3195349955555022
320.0	260.0	0.213165283203125	-1.250701904296875	1.2687374398885287
320.0	280.0	0.12689208984375	-1.1641845703125	1.171079551618341
320.0	300.0	-0.053985595703125	-1.126373291015625	1.1276662783185418
320.0	320.0	-0.200225830078125	-1.07574462890625	1.0942197629594888
320.0	340.0	-0.294586181640625	-1.012908935546875	1.0548770213272762
320.0	360.0	-0.518096923828125	-0.912445068359375	1.0492761434691587
320.0	380.0	-0.81256103515625	-0.88336181640625	1.2002431147641488
320.0	400.0	-1.05401611328125	-0.854095458984375	1.3566241263202727
320.0	420.0	-1.243804931640625	-0.89935302734375	1.5348897601345537
320.0	440.0	-1.37652587890625	-0.862274169921875	1.624296844610948
320.0	460.0	-1.432159423828125	-0.8143310546875	1.6474876879321931
320.0	480.0	-1.456512451171875	-0.792266845703125	1.6580456191610298
320.0	500.0	-1.52325439453125	-0.915252685546875	1.7770738388878307
320.0	520.0	-1.2752685546875	-1.02337646484375	1.635117511181027
320.0	540.0	-1.1331787109375	-1.13360595703125	1.6028588386812828
320.0	560.0	-1.136810302734375	-1.1373291015625	1.6080594359861158
320.0	580.0	-0.96112060546875	-1.44708251953125	1.7371818087320414
320.0	600.0	-1.9488525390625	-1.37005615234375	2.3822426575782143
320.0	620.0	-2.1619873046875	-1.45953369140625	2.608529797027413
320.0	640.0	-2.22412109375	-1.58294677734375	2.729914859398853
320.0	660.0	-1.894073486328125	-1.53759765625	2.439614913078839
320.0	680.0	-1.45306396484375	-1.69378662109375	2.2316603692595387
320.0	700.0	-1.029998779296875	-2.62713623046875	2.821833138014118
320.0	720.0	-0.787628173828125	-2.5623779296875	2.6806974455834114
320.0	740.0	-0.6846923828125	-2.8133544921875	2.8954735636494844
320.0	760.0	-0.445831298828125	-3.23931884765625	3.2698550646467175
320.0	780.0	-0.15081787109375	-3.64190673828125	3.6450282194490105
320.0	800.0	0.002838134765625	-4.060791015625	4.06079200742782
340.0	0.0	-1.582977294921875	2.1495859622955322	2.6695574400143904
340.0	20.0	-1.365325927734375	2.0809574127197266	2.488874975264308
340.0	40.0	-0.899566650390625	1.5808601379394531	1.8188839804179253
340.0	60.0	-0.088623046875	1.4139671325683594	1.4167417183174202
340.0	80.0	0.3199462890625	1.1019058227539062	1.1474153869039005
340.0	100.0	0.044281005859375	0.9304580688476562	0.9315111514971938
340.0	120.0	-0.15924072265625	0.4232635498046875	0.45222742104537395
340.0	140.0	-0.499542236328125	0.0574188232421875	0.5028313505920468
340.0	160.0	-0.41143798828125	-0.6934051513671875	0.8062827805078527
340.0	180.0	-0.28680419921875	-0.9627685546875	1.0045794834579125
340.0	200.0	-0.188385009765625	-1.2815704345703125	1.2953423063689127
340.0	220.0	-0.031219482421875	-1.512908935546875	1.5132310145315777
340.0	240.0	0.17919921875	-1.463226318359375	1.4741586138337155
340.0	260.0	0.322662353515625	-1.351165771484375	1.3891579954804307
340.0	280.0	0.28607177734375	-1.2076416015625	1.2410621658954284
340.0	300.0	0.093475341796875	-1.109893798828125	1.1138230937636233
340.0	320.0	-0.096343994140625	-1.047515869140625	1.0519370995018702
340.0	340.0	-0.199920654296875	-1.002838134765625	1.0225715586474564
340.0	360.0	-0.425323486328125	-0.88421630859375	0.981192411510336
340.0	380.0	-0.735321044921875	-0.89508056640625	1.1583895111158127
340.0	400.0	-0.97955322265625	-0.857086181640625	1.3015841266608745
340.0	420.0	-1.261505126953125	-0.8575439453125	1.5253775937357765
340.0	440.0	-1.363922119140625	-0.82611083984375	1.5945979639985746
340.0	460.0	-1.36248779296875	-0.8253173828125	1.5929600648984676
340.0	480.0	-1.27520751953125	-0.8121337890625	1.5118582966687244
340.0	500.0	-1.31866455078125	-1.02276611328125	1.6688099711961066
340.0	520.0	-1.217926025390625	-1.1212158203125	1.6554361114349407
340.0	540.0	-1.233367919921875	-1.14093017578125	1.6801541869425696
340.0	560.0	-1.2855224609375	-1.12799072265625	1.7102429850677288
340.0	580.0	-1.357818603515625	-1.24200439453125	1.8401756101220499
340.0	600.0	-2.02789306640625	-0.9486083984375	2.238796145781188
340.0	620.0	-2.11260986328125	-1.1033935546875	2.3834004638245623
340.0	640.0	-1.998260498046875	-1.2464599609375	2.355144889868744
340.0	660.0	-1.734161376953125	-1.23052978515625	2.126386426187076
340.0	680.0	-1.22210693359375	-1.4246826171875	1.8770364719030217
340.0	700.0	-1.0736083984375	-2.51556396484375	2.735086297434862
340.0	720.0	-0.918548583984375	-2.59588623046875	2.7536079645942624
340.0	740.0	-0.817230224609375	-2.8653564453125	2.9796195728161297
340.0	760.0	-0.582275390625	-3.212158203125	3.264506846742816
340.0	780.0	-0.269287109375	-3.70599365234375	3.715764322247539
340.0	800.0	-0.046966552734375	-4.09796142578125	4.098230557724498
360.0	0.0	-1.728363037109375	1.8108088970184326	2.5032514155727656
360.0	20.0	-1.511016845703125	1.712240219116211	2.283623978670252
360.0	40.0	-1.19793701171875	1.3714561462402344	1.8209736530509615
360.0	60.0	-0.53228759765625	1.3040771484375	1.408526640037576
360.0	80.0	-0.039520263671875	0.9962081909179688	0.9969917807548598
360.0	100.0	-0.20404052734375	0.8229751586914062	0.8478918849840826
360.0	120.0	-0.298248291015625	0.2797088623046875	0.40888762606066176
360.0	140.0	-0.683258056640625	-0.17877197265625	0.7062584443188843
360.0	160.0	-0.500457763671875	-0.84033203125	0.9780674291500588
360.0	180.0	-0.36541748046875	-1.081939697265625	1.1419822430980973
360.0	200.0	-0.229705810546875	-1.3347320556640625	1.3543538754019242
360.0	220.0	-0.053802490234375	-1.7596588134765625	1.7604811409955983
360.0	240.0	0.1717529296875	-1.7430877685546875	1.7515290570644837
360.0	260.0	0.290191650390625	-1.58026123046875	1.6066850190622437
360.0	280.0	0.750518798828125	-0.963226318359375	1.2210992620481627
360.0	300.0	0.600982666015625	-0.388427734375	0.7155810713559602
360.0	320.0	0.25921630859375	-0.332733154296875	0.42178720536464626
360.0	340.0	0.180999755859375	-0.358795166015625	0.4018642591439717
360.0	360.0	-0.15899658203125	-0.306365966796875	0.3451666535298622
360.0	380.0	-0.692840576171875	-0.59014892578125	0.9101119813467676
360.0	400.0	-0.94891357421875	-0.800689697265625	1.2415880809044204
360.0	420.0	-1.236419677734375	-0.72894287109375	1.435301824985663
360.0	440.0	-1.286773681640625	-0.61383056640625	1.4256838611759572
360.0	460.0	-1.32574462890625	-0.634490966796875	1.4697542679035172
360.0	480.0	-1.27423095703125	-0.657318115234375	1.4337822834977583
360.0	500.0	-1.437744140625	-1.041015625	1.775055420373026
360.0	520.0	-1.445068359375	-1.099609375	1.8158643508959156
360.0	540.0	-1.503570556640625	-1.10565185546875	1.8663307435441576
360.0	560.0	-1.586395263671875	-1.0655517578125	1.9110338775589162
360.0	580.0	-1.7691650390625	-1.02679443359375	2.0455443638063993
360.0	600.0	-2.288848876953125	-0.74029541015625	2.405590670880645
360.0	620.0	-2.138458251953125	-0.71759033203125	2.2556461557547394
360.0	640.0	-1.87078857421875	-0.8460693359375	2.0532128994921948
360.0	660.0	-1.49322509765625	-0.85302734375	1.71970254446974
360.0	680.0	-0.989349365234375	-1.02655029296875	1.4256990111814931
360.0	700.0	-1.009979248046875	-2.39544677734375	2.599658313042675
360.0	720.0	-0.9234619140625	-2.56353759765625	2.724794840225802
360.0	740.0	-0.798980712890625	-2.84271240234375	2.95286030519735
360.0	760.0	-0.80523681640625	-2.85748291015625	2.9687733009327446
360.0	780.0	-0.62115478515625	-2.99835205078125	3.062017029271169
360.0	800.0	-0.817718505859375	-2.70220947265625	2.8232250333506994
380.0	0.0	-1.990570068359375	1.8749301433563232	2.734544247130481
380.0	20.0	-1.67474365234375	1.7162284851074219	2.397958822448751
380.0	40.0	-1.335693359375	1.3948822021484375	1.9312620506158524
380.0	60.0	-0.2135009765625	1.227813720703125	1.2462380188952642
380.0	80.0	-0.43731689453125	0.9043121337890625	1.004503111772474
380.0	100.0	-0.6187744140625	0.6575775146484375	0.9029340857834565
380.0	120.0	-0.514068603515625	0.1372528076171875	0.5320759929928295
380.0	140.0	-0.77740478515625	-0.364410400390625	0.8585762283552293
380.0	160.0	-0.64166259765625	-0.9611358642578125	1.1556439931023648
380.0	180.0	-0.4375	-1.2317047119140625	1.3070970688328023
380.0	200.0	-0.32952880859375	-1.4902496337890625	1.526248081637337
380.0	220.0	-0.13519287109375	-2.024810791015625	2.029319061115795
380.0	240.0	0.174041748046875	-2.108245849609375	2.1154174747454384
380.0	260.0	0.85211181640625	-1.794403076171875	1.9864483248839488
380.0	280.0	2.021453857421875	2.096405029296875	2.9122482285250015
380.0	300.0	2.0911865234375	0.881988525390625	2.269573712115856
380.0	320.0	1.829681396484375	0.887481689453125	2.0335579071557284
380.0	340.0	1.63397216796875	0.692718505859375	1.7747461717261266
380.0	360.0	0.76177978515625	0.060791015625	0.7642015366730306
380.0	380.0	-0.623870849609375	-0.536224365234375	0.8226490180285465
380.0	400.0	-0.9267578125	-0.77301025390625	1.2068243019072786
380.0	420.0	-1.19024658203125	-0.714599609375	1.3882865438215468
380.0	440.0	-1.235015869140625	-0.604461669921875	1.3750047663313445
380.0	460.0	-1.28369140625	-0.59075927734375	1.4131030218097378
380.0	480.0	-1.298553466796875	-0.649505615234375	1.4519292855890629
380.0	500.0	-1.4830322265625	-0.878326416015625	1.7236130302633996
380.0	520.0	-1.585540771484375	-1.00616455078125	1.8778462773315876
380.0	540.0	-1.716064453125	-0.999267578125	1.9858028351200954
380.0	560.0	-1.789947509765625	-0.94061279296875	2.0220446369980647
380.0	580.0	-1.922454833984375	-0.90667724609375	2.125534336888971
380.0	600.0	-2.0167236328125	-0.261474609375	2.0336034968725483
380.0	620.0	-1.664398193359375	-0.320556640625	1.694986107880161
380.0	640.0	-1.264862060546875	-0.433837890625	1.337195328870407
380.0	660.0	-0.947784423828125	-0.45391845703125	1.050874530895502
380.0	680.0	-0.71356201171875	-0.615966796875	0.9426483116308845
380.0	700.0	-0.9332275390625	-2.26873779296875	2.4531785122386354
380.0	720.0	-0.79290771484375	-2.45849609375	2.5831967960731808
380.0	740.0	-0.568603515625	-2.68463134765625	2.7441857500540525
380.0	760.0	-0.900177001953125	-1.98223876953125	2.1770597544114585
380.0	780.0	-1.625	-1.54779052734375	2.244165884362171
380.0	800.0	-3.948577880859375	-0.58013916015625	3.990968394557731
400.0	0.0	-0.187347412109375	1.7242486476898193	1.7343968553604596
400.0	20.0	-0.218292236328125	1.6304874420166016	1.645035196892448
400.0	40.0	-0.29638671875	1.4446182250976562	1.4747090910873555
400.0	60.0	-0.508575439453125	1.1023674011230469	1.2140275386801238
400.0	80.0	-0.6114501953125	0.8290786743164062	1.0301663892565822
400.0	100.0	-0.75164794921875	0.5166091918945312	0.912063428010724
400.0	120.0	-0.76812744140625	0.0327301025390625	0.7688244441051088
400.0	140.0	-0.788543701171875	-0.7265167236328125	1.072206938224145
400.0	160.0	-0.57574462890625	-1.1563262939453125	1.2917323158393526
400.0	180.0	-0.39703369140625	-1.4682159423828125	1.5209516118465845
400.0	200.0	-0.378265380859375	-1.7153778076171875	1.7565892295076377
400.0	220.0	-0.25360107421875	-2.20892333984375	2.223433341962689
400.0	240.0	0.165740966796875	-2.1545257568359375	2.1608913218725814
400.0	260.0	3.365875244140625	-0.2705078125	3.376727800066545
400.0	280.0	1.025604248046875	3.9080810546875	4.040416018632135
400.0	300.0	1.734527587890625	2.67364501953125	3.186999159651274
400.0	320.0	2.1571044921875	2.154815673828125	3.0489884188679444
400.0	340.0	1.5421142578125	1.414947509765625	2.0928910242868692
400.0	360.0	0.36468505859375	0.3017578125	0.4733423384468286
400.0	380.0	-0.558258056640625	-0.47845458984375	0.7352352360617099
400.0	400.0	-0.97760009765625	-0.812896728515625	1.2714177292176303
400.0	420.0	-1.1845703125	-0.810546875	1.4353372641399
400.0	440.0	-1.216339111328125	-0.69989013671875	1.4033271312216133
400.0	460.0	-1.275726318359375	-0.637054443359375	1.425943899022219
400.0	480.0	-1.333770751953125	-0.629638671875	1.4749200913561786
400.0	500.0	-1.494842529296875	-0.84466552734375	1.7169781712292016
400.0	520.0	-1.642730712890625	-0.9962158203125	1.9212001862677008
400.0	540.0	-1.785675048828125	-0.95361328125	2.0243551245232934
400.0	560.0	-1.89794921875	-0.862060546875	2.084552619492288
400.0	580.0	-2.022735595703125	-0.76715087890625	2.163326087563109
400.0	600.0	-1.995635986328125	0.17816162109375	2.003572946802432
400.0	620.0	-2.2586669921875	-0.0635986328125	2.2595622070863524
400.0	640.0	-1.96575927734375	-0.15484619140625	1.9718485944554778
400.0	660.0	-1.441009521484375	-0.2049560546875	1.4555120835505602
400.0	680.0	-1.147552490234375	-0.350341796875	1.199840027870682
400.0	700.0	-0.817413330078125	-2.07830810546875	2.2332776659982327
400.0	720.0	-0.62548828125	-2.3177490234375	2.4006657671626352
400.0	740.0	-0.008209228515625	-2.21197509765625	2.2119903309201416
400.0	760.0	-1.349517822265625	-1.0792236328125	1.727982060738353
400.0	780.0	-2.89508056640625	-0.53778076171875	2.9446051744941855
400.0	800.0	-3.290618896484375	-0.4029541015625	3.315199048302543
420.0	0.0	-0.251953125	1.6481492519378662	1.6672961146300957
420.0	20.0	-0.27374267578125	1.5835933685302734	1.6070790302274922
420.0	40.0	-0.399505615234375	1.4796829223632812	1.5326663979279171
420.0	60.0	-0.579681396484375	1.0214157104492188	1.174444794352871
420.0	80.0	-0.56878662109375	0.7792129516601562	0.9647232993818373
420.0	100.0	-0.768585205078125	0.3119659423828125	0.829485362542209
420.0	120.0	-0.7568359375	-0.18724822998046875	0.7796553956218878
420.0	140.0	-0.71209716796875	-0.9944915771484375	1.2231499800303725
420.0	160.0	-0.578643798828125	-1.28411865234375	1.4084705744953894
420.0	180.0	-0.352783203125	-1.7143096923828125	1.750232473074588
420.0	200.0	-0.46435546875	-2.0230712890625	2.07567903154294
420.0	220.0	-0.317535400390625	-2.423248291015625	2.443964199903792
420.0	240.0	0.134735107421875	-1.908355712890625	1.9131061329926966
420.0	260.0	3.780975341796875	1.537841796875	4.081755985785006
420.0	280.0	1.378265380859375	3.859344482421875	4.0980672632444195
420.0	300.0	2.187103271484375	3.25775146484375	3.9238202464982077
420.0	320.0	2.12286376953125	2.71038818359375	3.4427829861542327
420.0	340.0	0.92388916015625	1.120452880859375	1.4522347738848198
420.0	360.0	-0.146148681640625	0.1878662109375	0.23801922266343534
420.0	380.0	-1.016387939453125	-0.481292724609375	1.1245830917400834
420.0	400.0	-1.065338134765625	-0.7607421875	1.3090737249017665
420.0	420.0	-1.168548583984375	-0.777862548828125	1.4037720391863042
420.0	440.0	-1.301971435546875	-0.66119384765625	1.4602420769031643
420.0	460.0	-1.352569580078125	-0.557586669921875	1.4629926053904994
420.0	480.0	-1.53131103515625	-0.48486328125	1.6062396732417683
420.0	500.0	-1.71392822265625	-0.6300048828125	1.8260493160879319
420.0	520.0	-1.890899658203125	-0.86328125	2.078642834638567
420.0	540.0	-2.03912353515625	-0.88934326171875	2.224624963627053
420.0	560.0	-2.156280517578125	-0.77703857421875	2.2920154049026142
420.0	580.0	-2.1942138671875	-0.5533447265625	2.262910709986687
420.0	600.0	-2.108795166015625	0.397216796875	2.145879361923802
420.0	620.0	-2.67626953125	0.1788330078125	2.682237843402475
420.0	640.0	-2.523590087890625	0.1312255859375	2.5269996213107064
420.0	660.0	-2.23358154296875	0.08404541015625	2.235162217839903
420.0	680.0	-2.12506103515625	-0.0506591796875	2.1256647796926877
420.0	700.0	-1.3319091796875	-1.904541015625	2.3240607873146812
420.0	720.0	0.181793212890625	-1.39544677734375	1.4072386011803946
420.0	740.0	0.390655517578125	-1.550537109375	1.5989925143549653
420.0	760.0	-1.24786376953125	-0.956298828125	1.5721550292455222
420.0	780.0	-1.969573974609375	-0.728759765625	2.100074388552076
420.0	800.0	-2.610137939453125	-0.5714111328125	2.671952609174547
440.0	0.0	0.188232421875	1.5552736520767212	1.5666229851144755
440.0	20.0	0.1826171875	1.511831283569336	1.5228206943528566
440.0	40.0	0.1036376953125	1.4286270141601562	1.4323812053632405
440.0	60.0	-0.44488525390625	0.9062080383300781	1.0095226088985214
440.0	80.0	-0.55126953125	0.6782455444335938	0.8740223765033803
440.0	100.0	-0.61907958984375	0.079376220703125	0.624147516997558
440.0	120.0	-0.5728759765625	-0.43685150146484375	0.7204346735509934
440.0	140.0	-0.503173828125	-1.195556640625	1.2971274348546107
440.0	160.0	-0.474761962890625	-1.41729736328125	1.4947008855860568
440.0	180.0	-0.3367919921875	-1.9189300537109375	1.9482611213686647
440.0	200.0	-0.62384033203125	-2.2388458251953125	2.3241358370076695
440.0	220.0	-0.754547119140625	-2.454193115234375	2.5675679546736876
440.0	240.0	-4.488250732421875	1.4355316162109375	4.712233616686113
440.0	260.0	-0.254302978515625	3.007354736328125	3.018087559199886
440.0	280.0	0.514404296875	4.3450927734375	4.375436320005383
440.0	300.0	1.288116455078125	4.06805419921875	4.267119516679178
440.0	320.0	1.6531982421875	3.0872802734375	3.5020513866487115
440.0	340.0	-0.535980224609375	0.195343017578125	0.5704679620178891
440.0	360.0	-1.564208984375	-0.510833740234375	1.6455093001746632
440.0	380.0	-1.47454833984375	-0.708251953125	1.635822006100094
440.0	400.0	-1.319061279296875	-0.78076171875	1.53281163878859
440.0	420.0	-1.384918212890625	-0.718170166015625	1.5600534746447228
440.0	440.0	-1.431915283203125	-0.574737548828125	1.5429532164986879
440.0	460.0	-1.536102294921875	-0.458984375	1.6032083198880898
440.0	480.0	-1.696502685546875	-0.30145263671875	1.723077204959907
440.0	500.0	-1.89361572265625	-0.29547119140625	1.9165290840584654
440.0	520.0	-2.04168701171875	-0.434814453125	2.087474421991185
440.0	540.0	-2.154510498046875	-0.4886474609375	2.209228785634222
440.0	560.0	-2.240264892578125	-0.40966796875	2.2774140233031472
440.0	580.0	-2.2410888671875	-0.14910888671875	2.2460438042768125
440.0	600.0	-2.50958251953125	0.694091796875	2.6037987335479644
440.0	620.0	-3.030670166015625	0.553466796875	3.080793266420233
440.0	640.0	-2.958587646484375	0.540771484375	3.007602809588243
440.0	660.0	-2.76727294921875	0.51214599609375	2.814265996097863
440.0	680.0	-2.383544921875	0.3450927734375	2.4083968561835665
440.0	700.0	-1.1141357421875	-1.29730224609375	1.7100560136263314
440.0	720.0	1.496795654296875	-0.357421875	1.5388786915967503
440.0	740.0	0.66424560546875	-1.2611083984375	1.425347893320835
440.0	760.0	-0.825347900390625	-1.0098876953125	1.3042516297949587
440.0	780.0	-1.245758056640625	-0.896728515625	1.534938163712155
440.0	800.0	-2.21832275390625	-0.7315673828125	2.3358396083835338
460.0	0.0	0.28662109375	1.5248973369598389	1.551600315690112
460.0	20.0	0.314605712890625	1.5155086517333984	1.5478188615151973
460.0	40.0	0.3134765625	1.4713783264160156	1.5044007892458748
460.0	60.0	-0.119171142578125	0.9214706420898438	0.9291447171764174
460.0	80.0	-0.283905029296875	0.6034698486328125	0.666916729336556
460.0	100.0	-0.428253173828125	-0.11798095703125	0.4442074820575087
460.0	120.0	-0.410552978515625	-0.7084808349609375	0.8188399365413234
460.0	140.0	-0.425445556640625	-1.3731689453125	1.437566302483435
460.0	160.0	-0.342529296875	-1.54443359375	1.5819612652404678
460.0	180.0	-0.297454833984375	-2.0803070068359375	2.101465350880516
460.0	200.0	-0.615692138671875	-2.445037841796875	2.521366069701317
460.0	220.0	-0.990936279296875	-2.5203094482421875	2.708120090491848
460.0	240.0	-5.50628662109375	2.419952392578125	6.01459574169209
460.0	260.0	1.2884521484375	2.591094970703125	2.893766073133113
460.0	280.0	0.274017333984375	4.034820556640625	4.0441145413568185
460.0	300.0	-0.11590576171875	3.903106689453125	3.904827265687093
460.0	320.0	-0.547576904296875	2.720916748046875	2.7754690443096877
460.0	340.0	-2.670318603515625	-0.219207763671875	2.6793009326941353
460.0	360.0	-2.883758544921875	-0.44488525390625	2.917873580975221
460.0	380.0	-3.387115478515625	-0.6627197265625	3.4513401311338767
460.0	400.0	-1.969085693359375	-0.5013427734375	2.03190625873109
460.0	420.0	-1.85321044921875	-0.493865966796875	1.9178875259654236
460.0	440.0	-1.7532958984375	-0.391845703125	1.7965493487614768
460.0	460.0	-1.779327392578125	-0.295867919921875	1.803758242120536
460.0	480.0	-1.948822021484375	-0.155792236328125	1.9550392559543566
460.0	500.0	-2.119659423828125	-0.109344482421875	2.1224778653402927
460.0	520.0	-2.31707763671875	-0.1011962890625	2.3192864125636077
460.0	540.0	-2.418792724609375	-0.12628173828125	2.422086976565164
460.0	560.0	-2.5814208984375	-0.12249755859375	2.5843257354194535
460.0	580.0	-2.696136474609375	0.26348876953125	2.708981030090126
460.0	600.0	-2.82086181640625	0.86126708984375	2.949413905728847
460.0	620.0	-3.114959716796875	0.9451904296875	3.255204906859184
460.0	640.0	-2.9405517578125	1.01953125	3.1122802910568237
460.0	660.0	-2.72601318359375	1.0458984375	2.919769069411462
460.0	680.0	-2.262664794921875	0.88543701171875	2.429742923829655
460.0	700.0	-0.390380859375	0.3135986328125	0.5007407691293297
460.0	720.0	1.45318603515625	0.10443115234375	1.4569336012162617
460.0	740.0	1.28582763671875	-1.3746337890625	1.8822780786541746
460.0	760.0	0.594940185546875	-1.155029296875	1.2992484369889028
460.0	780.0	0.436737060546875	-1.132080078125	1.2134020617019863
460.0	800.0	-0.71295166015625	-0.97418212890625	1.2071996065273822
480.0	0.0	0.315887451171875	1.5263406038284302	1.558685510519425
480.0	20.0	0.312530517578125	1.5431365966796875	1.5744668559324515
480.0	40.0	0.363037109375	1.5266952514648438	1.5692655395530286
480.0	60.0	0.1236572265625	1.2164649963378906	1.222733902775446
480.0	80.0	-0.13909912109375	0.6896591186523438	0.7035469177172062
480.0	100.0	-0.33990478515625	-0.3000640869140625	0.453402381144703
480.0	120.0	-0.4052734375	-0.922821044921875	1.0078914823004348
480.0	140.0	-0.448577880859375	-1.4192047119140625	1.4884099332896716
480.0	160.0	-0.335845947265625	-1.5891876220703125	1.6242874740747832
480.0	180.0	-0.389129638671875	-2.2581939697265625	2.2914759175261508
480.0	200.0	-0.71112060546875	-2.6334381103515625	2.727762599013017
480.0	220.0	-1.159881591796875	-2.5857086181640625	2.8339397250183636
480.0	240.0	-4.945556640625	1.17913818359375	5.084181088596157
480.0	260.0	-0.69512939453125	2.45416259765625	2.550709495586719
480.0	280.0	-1.378631591796875	3.608612060546875	3.862991854693037
480.0	300.0	-2.7657470703125	3.347808837890625	4.342485563821802
480.0	320.0	-3.27734375	2.456756591796875	4.095929077389092
480.0	340.0	-3.527099609375	-0.370635986328125	3.5465197995802447
480.0	360.0	-4.0494384765625	-0.186279296875	4.053720754061516
480.0	380.0	-4.412078857421875	-0.3563232421875	4.426443956160761
480.0	400.0	-2.557525634765625	-0.19659423828125	2.565070499422715
480.0	420.0	-2.175628662109375	-0.280609130859375	2.1936502819988157
480.0	440.0	-2.071868896484375	-0.228485107421875	2.0844294587567522
480.0	460.0	-1.98846435546875	-0.20672607421875	1.9991813731454302
480.0	480.0	-2.107635498046875	-0.0870361328125	2.109431838444242
480.0	500.0	-2.265869140625	-0.026641845703125	2.2660257611905354
480.0	520.0	-2.459381103515625	-0.019775390625	2.4594606072072196
480.0	540.0	-2.69158935546875	0.04034423828125	2.691891698422352
480.0	560.0	-2.850982666015625	0.11602783203125	2.8533427098277966
480.0	580.0	-3.060516357421875	0.5072021484375	3.102259562548962
480.0	600.0	-3.066741943359375	0.9761962890625	3.2183637678079573
480.0	620.0	-3.052581787109375	1.169677734375	3.2690062051462214
480.0	640.0	-2.878570556640625	1.2755126953125	3.1485077553440575
480.0	660.0	-2.7042236328125	1.41107177734375	3.0502375345336112
480.0	680.0	-2.177886962890625	1.5614013671875	2.679769738724569
480.0	700.0	-0.79217529296875	1.14349365234375	1.391085701076887
480.0	720.0	0.652130126953125	0.26300048828125	0.7031663809626245
480.0	740.0	4.532470703125	-2.26806640625	5.068275436264906
480.0	760.0	5.652557373046875	-1.68994140625	5.899771759326357
480.0	780.0	5.937286376953125	-1.69384765625	6.17417924946602
480.0	800.0	6.023834228515625	-1.6954345703125	6.257881206514483
500.0	0.0	0.255706787109375	1.4419711828231812	1.464468112683333
500.0	20.0	0.11676025390625	1.4862937927246094	1.4908729641334153
500.0	40.0	0.105712890625	1.4754753112792969	1.4792574520478277
500.0	60.0	-0.00531005859375	1.3349151611328125	1.334925722332337
500.0	80.0	-0.18280029296875	0.9153671264648438	0.9334414407567119
500.0	100.0	-0.340423583984375	-0.2794342041015625	0.44042217355015234
500.0	120.0	-0.48468017578125	-1.0876007080078125	1.190709944887687
500.0	140.0	-0.47418212890625	-1.45013427734375	1.525692666857039
500.0	160.0	-0.280303955078125	-1.6392059326171875	1.6629992173058359
500.0	180.0	-0.495635986328125	-2.3603057861328125	2.4117832479299395
500.0	200.0	-0.81353759765625	-2.6933746337890625	2.8135583059070712
500.0	220.0	-1.1741943359375	-2.6405181884765625	2.8898215588896234
500.0	240.0	-4.0321044921875	0.462982177734375	4.058598173362113
500.0	260.0	-2.69500732421875	1.695648193359375	3.184067724348152
500.0	280.0	-2.81793212890625	2.9635009765625	4.089386203479564
500.0	300.0	-4.433319091796875	2.887054443359375	5.290501065930502
500.0	320.0	-4.813140869140625	1.9503173828125	5.193270926871847
500.0	340.0	-4.11956787109375	-0.175262451171875	4.12329435904577
500.0	360.0	-4.24859619140625	-0.08349609375	4.2494165711663525
500.0	380.0	-4.2623291015625	-0.41632080078125	4.282612798186375
500.0	400.0	-2.695556640625	-0.061737060546875	2.6962635382066242
500.0	420.0	-2.3831787109375	-0.121490478515625	2.386273392684853
500.0	440.0	-2.25146484375	-0.101318359375	2.2537434087732025
500.0	460.0	-2.228759765625	-0.1019287109375	2.2310893202608866
500.0	480.0	-2.29779052734375	-0.007537841796875	2.297802891157034
500.0	500.0	-2.412689208984375	0.069976806640625	2.413703787256686
500.0	520.0	-2.585784912109375	0.12939453125	2.589020385475923
500.0	540.0	-2.695281982421875	0.205322265625	2.7030912299679004
500.0	560.0	-2.767822265625	0.2945556640625	2.7834516581612854
500.0	580.0	-2.931182861328125	0.62890625	2.9978919323139044
500.0	600.0	-3.076416015625	0.83203125	3.1869439126176293
500.0	620.0	-3.106231689453125	0.98809814453125	3.259603235332318
500.0	640.0	-2.7337646484375	1.21429443359375	2.991317456323112
500.0	660.0	-2.415283203125	1.4730224609375	2.829026002306117
500.0	680.0	-1.942413330078125	1.48883056640625	2.4473630708030933
500.0	700.0	-1.449249267578125	1.54156494140625	2.1158322022666605
500.0	720.0	-0.701995849609375	0.9124755859375	1.1512644647520274
500.0	740.0	4.258056640625	-2.49847412109375	4.936944327065665
500.0	760.0	5.86517333984375	-1.71490478515625	6.110741094872674
500.0	780.0	6.07232666015625	-1.70684814453125	6.307652626463677
500.0	800.0	6.162933349609375	-1.7073974609375	6.395072600162038
520.0	0.0	0.02374267578125	1.4228217601776123	1.4230198438139128
520.0	20.0	-0.0128173828125	1.4415473937988281	1.441604374948396
520.0	40.0	-0.03497314453125	1.4319076538085938	1.4323346850069767
520.0	60.0	-0.09088134765625	1.2835197448730469	1.286733210432834
520.0	80.0	-0.1507568359375	1.0592803955078125	1.0699544756152357
520.0	100.0	-0.2215576171875	0.2569427490234375	0.3392747470849017
520.0	120.0	-0.30413818359375	-0.8079376220703125	0.8632863000629262
520.0	140.0	-0.34307861328125	-1.2300872802734375	1.2770347105625155
520.0	160.0	-0.40802001953125	-1.5813140869140625	1.6331058072920863
520.0	180.0	-0.57037353515625	-2.3766937255859375	2.4441765555798547
520.0	200.0	-0.813232421875	-2.5987091064453125	2.7229829217074557
520.0	220.0	-0.91729736328125	-2.5905609130859375	2.748170354452464
520.0	240.0	-1.42694091796875	-1.985382080078125	2.444974925693276
520.0	260.0	-1.53155517578125	0.316131591796875	1.5638415647994401
520.0	280.0	-3.33526611328125	1.749603271484375	3.766312739801495
520.0	300.0	-4.64910888671875	2.662750244140625	5.357653619191727
520.0	320.0	-4.98529052734375	2.358917236328125	5.5152164209457135
520.0	340.0	-4.99322509765625	0.941253662109375	5.08116672943317
520.0	360.0	-4.52947998046875	0.63531494140625	4.573818313864382
520.0	380.0	-3.73388671875	-0.139739990234375	3.7365006748732625
520.0	400.0	-2.64385986328125	-0.02764892578125	2.6440044326298713
520.0	420.0	-2.43646240234375	-0.023773193359375	2.4365783801792995
520.0	440.0	-2.3218994140625	0.004608154296875	2.3219039868413605
520.0	460.0	-2.28436279296875	0.007843017578125	2.284376256842274
520.0	480.0	-2.33935546875	0.127044677734375	2.342802671867856
520.0	500.0	-2.377197265625	0.223480224609375	2.387678841571126
520.0	520.0	-2.46441650390625	0.2701416015625	2.4791783295318344
520.0	540.0	-2.541259765625	0.35467529296875	2.5658908316268834
520.0	560.0	-2.59930419921875	0.42010498046875	2.6330344689522915
520.0	580.0	-2.7347412109375	0.6334228515625	2.8071398254596214
520.0	600.0	-2.59442138671875	0.8143310546875	2.719219998178172
520.0	620.0	-2.42864990234375	0.99261474609375	2.623666210156518
520.0	640.0	-2.31085205078125	0.9468994140625	2.497329714105011
520.0	660.0	-2.1160888671875	0.9627685546875	2.3248129782264066
520.0	680.0	-1.9029541015625	0.98370361328125	2.1421734550302243
520.0	700.0	-1.43426513671875	0.8763427734375	1.680801338339241
520.0	720.0	-0.6734619140625	0.7135009765625	0.9811394361905791
520.0	740.0	4.169677734375	-3.09527587890625	5.192970746603671
520.0	760.0	5.93408203125	-1.7603759765625	6.189689259765994
520.0	780.0	6.122802734375	-1.73443603515625	6.363723884968494
520.0	800.0	6.21990966796875	-1.72711181640625	6.455245270635441
540.0	0.0	-0.28411865234375	1.4195137023925781	1.4476679729447335
540.0	20.0	-0.1717529296875	1.4020576477050781	1.412538394644385
540.0	40.0	-0.12603759765625	1.3858566284179688	1.3915761102264506
540.0	60.0	-0.13275146484375	1.2624397277832031	1.269400259060746
540.0	80.0	-0.12774658203125	1.1186370849609375	1.1259076858564252
540.0	100.0	-0.14471435546875	0.8161468505859375	0.8288775098891755
540.0	120.0	-0.24493408203125	0.25789642333984375	0.35567298141969544
540.0	140.0	-0.38970947265625	-0.4783172607421875	0.6169772078463858
540.0	160.0	-0.544921875	-1.3295440673828125	1.4368810935377876
540.0	180.0	-0.613525390625	-2.43084716796875	2.5070762571097136
540.0	200.0	-0.6961669921875	-2.371856689453125	2.471912748523889
540.0	220.0	-0.58746337890625	-2.391998291015625	2.4630812097406816
540.0	240.0	-0.68316650390625	-2.1842041015625	2.288550639453262
540.0	260.0	-1.07305908203125	-0.943145751953125	1.4286286091762879
540.0	280.0	-3.7294921875	0.818450927734375	3.818242252363356
540.0	300.0	-5.1070556640625	2.689422607421875	5.771915757973668
540.0	320.0	-6.09698486328125	2.73760986328125	6.683392266403003
540.0	340.0	-5.49920654296875	0.201751708984375	5.50290617349673
540.0	360.0	-3.5224609375	0.42950439453125	3.5485497151843646
540.0	380.0	-2.0946044921875	-0.25537109375	2.1101143035900036
540.0	400.0	-1.71124267578125	-0.12237548828125	1.715612793012178
540.0	420.0	-1.68206787109375	0.009918212890625	1.6820971119150059
540.0	440.0	-1.75994873046875	0.086669921875	1.7620814990335671
540.0	460.0	-1.822509765625	0.146392822265625	1.8283798030522507
540.0	480.0	-1.91766357421875	0.326324462890625	1.9452303819769745
540.0	500.0	-1.91241455078125	0.356353759765625	1.9453322122812204
540.0	520.0	-1.83148193359375	0.446044921875	1.8850151578729484
540.0	540.0	-1.79150390625	0.4544677734375	1.8482497675374525
540.0	560.0	-1.21783447265625	0.5751953125	1.3468372026016726
540.0	580.0	-1.3841552734375	0.6778564453125	1.5412252208670019
540.0	600.0	-1.46905517578125	0.5850830078125	1.5812796196500483
540.0	620.0	-1.49188232421875	0.4068603515625	1.5463661322564914
540.0	640.0	-1.51983642578125	0.2677001953125	1.5432323725550459
540.0	660.0	-1.55108642578125	0.17388916015625	1.5608031715314712
540.0	680.0	-1.501708984375	0.1680908203125	1.51108715752134
540.0	700.0	-1.012451171875	-0.2744140625	1.0489806733819336
540.0	720.0	0.28948974609375	-1.2227783203125	1.2565791394574728
540.0	740.0	4.12127685546875	-3.84332275390625	5.635250900369558
540.0	760.0	6.0172119140625	-1.785888671875	6.276642220731332
540.0	780.0	6.19775390625	-1.70947265625	6.429187370492756
540.0	800.0	6.2823486328125	-1.70849609375	6.51051942985812
560.0	0.0	-0.59429931640625	1.3812346458435059	1.5036624702237438
560.0	20.0	-0.38116455078125	1.3390369415283203	1.3922307084494978
560.0	40.0	-0.251708984375	1.3188858032226562	1.3426902750662064
560.0	60.0	-0.21221923828125	1.1891860961914062	1.2079737482543362
560.0	80.0	-0.15447998046875	1.0906143188476562	1.101500638602249
560.0	100.0	-0.102783203125	1.0268325805664062	1.0319639215385876
560.0	120.0	-0.0859375	0.9315719604492188	0.9355274295291671
560.0	140.0	-0.1495361328125	0.695220947265625	0.7111211011729511
560.0	160.0	-0.31353759765625	0.1993865966796875	0.37156539139101863
560.0	180.0	-0.357177734375	-1.7389068603515625	1.7752106925407436
560.0	200.0	-0.37322998046875	-1.7481536865234375	1.7875519377143112
560.0	220.0	-0.44024658203125	-1.842864990234375	1.8947211998660227
560.0	240.0	-0.5364990234375	-1.7421417236328125	1.8228793123439901
560.0	260.0	-0.640625	-0.1278076171875	0.6532497054236968
560.0	280.0	-0.9736328125	1.630615234375	1.8991753200145838
560.0	300.0	-1.153076171875	2.761962890625	2.9929957680116273
560.0	320.0	-1.63653564453125	2.162200927734375	2.711708274818054
560.0	340.0	-1.7835693359375	0.796295166015625	1.9532551209497409
560.0	360.0	-0.7119140625	0.04058837890625	0.7130701570585403
560.0	380.0	-0.55145263671875	-0.339508056640625	0.647584535846831
560.0	400.0	-0.4163818359375	-0.14715576171875	0.44162048356672573
560.0	420.0	-0.46075439453125	0.190460205078125	0.4985676501722311
560.0	440.0	-0.4981689453125	0.333404541015625	0.5994421457018252
560.0	460.0	-0.4002685546875	0.4097900390625	0.572837491777961
560.0	480.0	-0.14434814453125	0.591705322265625	0.6090579407799243
560.0	500.0	0.04473876953125	0.532501220703125	0.5343773082284544
560.0	520.0	0.09515380859375	4.302490234375	4.303542315834961
560.0	540.0	-1.02191162109375	4.09759521484375	4.2231019293922865
560.0	560.0	-1.61895751953125	3.94427490234375	4.263605042133427
560.0	580.0	-1.846923828125	3.8819580078125	4.298921446283416
560.0	600.0	-2.24365234375	3.67803955078125	4.308358246098623
560.0	620.0	-2.37310791015625	3.329833984375	4.088940635023313
560.0	640.0	-3.0732421875	3.59490966796875	4.7295024118700875
560.0	660.0	-3.41461181640625	3.89990234375	5.183513494486913
560.0	680.0	-3.468505859375	3.7939453125	5.140481877291217
560.0	700.0	-3.49749755859375	3.86151123046875	5.209967193313747
560.0	720.0	-3.42144775390625	3.8280029296875	5.134190409636772
560.0	740.0	-3.200927734375	3.822998046875	4.986105938214824
560.0	760.0	2.11541748046875	-4.0233154296875	4.545553669624226
560.0	780.0	3.99139404296875	-2.346435546875	4.630009306889675
560.0	800.0	5.70745849609375	-3.40020751953125	6.6435302107019565
580.0	0.0	-0.89862060546875	1.311547040939331	1.5898662312187584
580.0	20.0	-0.6688232421875	1.2684917449951172	1.4340138898947097
580.0	40.0	-0.434814453125	1.2472152709960938	1.3208366821269966
580.0	60.0	-0.35711669921875	1.0896110534667969	1.1466405647359237
580.0	80.0	-0.26593017578125	0.94854736328125	0.9851197687483783
580.0	100.0	-0.20355224609375	0.8928146362304688	0.9157245718867408
580.0	120.0	-0.176513671875	0.892059326171875	0.9093552208950113
580.0	140.0	-0.177734375	0.8680877685546875	0.8860958650004509
580.0	160.0	-0.310302734375	0.7165374755859375	0.7808416874627467
580.0	180.0	-0.37823486328125	-0.0874786376953125	0.3882191698698219
580.0	200.0	-0.39208984375	-1.037841796875	1.1094368124920988
580.0	220.0	-0.44451904296875	-1.037109375	1.12835855793925
580.0	240.0	-0.5413818359375	-0.955718994140625	1.098404792435023
580.0	260.0	-0.65618896484375	-0.55413818359375	0.8588673262496908
580.0	280.0	-0.74310302734375	1.5142822265625	1.6867877077245164
580.0	300.0	-0.8426513671875	1.411102294921875	1.6435543840581441
580.0	320.0	-0.8953857421875	1.084442138671875	1.4063180221556895
580.0	340.0	-0.9525146484375	0.585418701171875	1.11803363597424
580.0	360.0	-0.9439697265625	0.25299072265625	0.9772835568127669
580.0	380.0	-0.81756591796875	0.276580810546875	0.8630822527354222
580.0	400.0	-0.608154296875	0.644073486328125	0.8858229533029673
580.0	420.0	-0.46881103515625	1.039825439453125	1.1406229575184603
580.0	440.0	-0.354248046875	1.0997314453125	1.1553791284785582
580.0	460.0	-0.218994140625	1.256561279296875	1.2755017374571787
580.0	480.0	-0.0740966796875	1.45513916015625	1.457024465601367
580.0	500.0	0.0079345703125	1.72808837890625	1.7281065947206136
580.0	520.0	-1.11309814453125	3.880126953125	4.036628872181094
580.0	540.0	-1.36572265625	3.8983154296875	4.1306248393111415
580.0	560.0	-1.69183349609375	3.9661865234375	4.3119527034978065
580.0	580.0	-1.78302001953125	3.96551513671875	4.347927171606575
580.0	600.0	-2.04400634765625	3.8831787109375	4.388284271823928
580.0	620.0	-2.11358642578125	3.57708740234375	4.154852808855341
580.0	640.0	-2.51666259765625	3.4520263671875	4.272010846217461
580.0	660.0	-2.80517578125	3.65887451171875	4.610463518586463
580.0	680.0	-2.8544921875	3.84521484375	4.788925019573169
580.0	700.0	-2.782958984375	3.95892333984375	4.839208067388002
580.0	720.0	-2.7564697265625	4.07452392578125	4.919336395817976
580.0	740.0	-2.3067626953125	3.97869873046875	4.599043130947897
580.0	760.0	-0.52203369140625	-2.606201171875	2.6579698499504953
580.0	780.0	5.7900390625	-2.17205810546875	6.184043075432801
580.0	800.0	5.99139404296875	-1.85345458984375	6.2715306341222865
600.0	0.0	-1.00494384765625	1.1774085760116577	1.5479674065715814
600.0	20.0	-0.84027099609375	1.153024673461914	1.4267169461698899
600.0	40.0	-0.57568359375	1.14508056640625	1.2816478079699483
600.0	60.0	-0.4541015625	1.013946533203125	1.1109886593748728
600.0	80.0	-0.31512451171875	0.8735427856445312	0.92864441862189
600.0	100.0	-0.27703857421875	0.7323837280273438	0.78303020164256
600.0	120.0	-0.22705078125	0.7845306396484375	0.8167254017192204
600.0	140.0	-0.2232666015625	0.797637939453125	0.8282959965062582
600.0	160.0	-0.3399658203125	0.8235931396484375	0.8910007961033041
600.0	180.0	-0.398681640625	0.6388397216796875	0.7530360154515999
600.0	200.0	-0.404296875	-0.411285400390625	0.5767249289819562
600.0	220.0	-0.45294189453125	-0.0747528076171875	0.45906899488879693
600.0	240.0	-0.52197265625	0.0443878173828125	0.5238565950760672
600.0	260.0	-0.6129150390625	0.230255126953125	0.6547383207031536
600.0	280.0	-0.64141845703125	1.612274169921875	1.7351788484238795
600.0	300.0	-0.8226318359375	0.703582763671875	1.0824748693776014
600.0	320.0	-0.8839111328125	0.371307373046875	0.9587325257801824
600.0	340.0	-0.888671875	0.391082763671875	0.9709188583281546
600.0	360.0	-0.8795166015625	0.495208740234375	1.0093468922172228
600.0	380.0	-0.7501220703125	0.81231689453125	1.105686147833464
600.0	400.0	-0.546142578125	1.287628173828125	1.3986629435560856
600.0	420.0	-0.4293212890625	1.58709716796875	1.6441393462285103
600.0	440.0	-0.354736328125	1.62603759765625	1.6642824674565662
600.0	460.0	-0.22113037109375	1.81683349609375	1.8302411298919872
600.0	480.0	-0.0872802734375	2.14697265625	2.1487460140315573
600.0	500.0	0.00531005859375	2.371063232421875	2.371069178422498
600.0	520.0	-1.11663818359375	3.7852783203125	3.9465444119238504
600.0	540.0	-1.3682861328125	3.8131103515625	4.051174828915691
600.0	560.0	-1.69757080078125	3.88671875	4.241265054823461
600.0	580.0	-1.78436279296875	3.90283203125	4.2913923662469085
600.0	600.0	-2.0447998046875	3.8206787109375	4.333450363562628
600.0	620.0	-2.074951171875	3.592529296875	4.148697279215563
600.0	640.0	-2.47076416015625	3.535888671875	4.31360455246034
600.0	660.0	-2.77301025390625	3.67950439453125	4.607422105434229
600.0	680.0	-2.8194580078125	3.83892822265625	4.763057143949116
600.0	700.0	-2.75726318359375	3.94927978515625	4.816566316894779
600.0	720.0	-2.74652099609375	4.01983642578125	4.868517481946797
600.0	740.0	-2.30560302734375	3.88775634765625	4.520006055132906
600.0	760.0	-1.1705322265625	1.87225341796875	2.2080485851803693
600.0	780.0	5.7669677734375	-1.95025634765625	6.087808893308016
600.0	800.0	6.00439453125	-1.88128662109375	6.292216861934373
620.0	0.0	-1.20721435546875	0.9963842034339905	1.5652948543014562
620.0	20.0	-1.03839111328125	0.9764881134033203	1.4254070084573913
620.0	40.0	-0.85992431640625	0.9774551391601562	1.3018787881432574
620.0	60.0	-0.6851806640625	0.8926506042480469	1.1252989130313473
620.0	80.0	-0.39361572265625	0.788970947265625	0.8817077139003716
620.0	100.0	-0.33074951171875	0.65423583984375	0.7330891989643883
620.0	120.0	-0.2823486328125	0.6915435791015625	0.7469626980296185
620.0	140.0	-0.24444580078125	0.713897705078125	0.7545884194946276
620.0	160.0	-0.3704833984375	0.78948974609375	0.8720963293724915
620.0	180.0	-0.45562744140625	0.83319091796875	0.9496333351078268
620.0	200.0	-0.47784423828125	0.757415771484375	0.895552213414639
620.0	220.0	-0.5159912109375	1.3935546875	1.486015342053362
620.0	240.0	-0.5321044921875	1.5380096435546875	1.6274547165046818
620.0	260.0	-0.574951171875	1.539947509765625	1.643778325344931
620.0	280.0	-0.6661376953125	1.447509765625	1.593431501727009
620.0	300.0	-0.82391357421875	0.734283447265625	1.1036329818876407
620.0	320.0	-0.8812255859375	0.421844482421875	0.9769909419542587
620.0	340.0	-0.84429931640625	0.683685302734375	1.0864009061387307
620.0	360.0	-0.80816650390625	0.9290771484375	1.2313884219793554
620.0	380.0	-0.651611328125	1.30694580078125	1.4603782554942981
620.0	400.0	-0.4835205078125	1.601593017578125	1.6729890243005965
620.0	420.0	-0.39031982421875	1.78826904296875	1.8303703819769717
620.0	440.0	-0.33331298828125	1.66015625	1.693285658880698
620.0	460.0	-0.2042236328125	1.8302001953125	1.8415591348422804
620.0	480.0	-0.092041015625	2.2200927734375	2.221999881014104
620.0	500.0	-0.02178955078125	2.425506591796875	2.4256044630923115
620.0	520.0	-1.14093017578125	3.7159423828125	3.887151844010017
620.0	540.0	-1.38134765625	3.73486328125	3.98212569829945
620.0	560.0	-1.7030029296875	3.80718994140625	4.170721068169044
620.0	580.0	-1.71856689453125	3.86297607421875	4.2280085526126
620.0	600.0	-1.94866943359375	3.888427734375	4.349388785436326
620.0	620.0	-1.97039794921875	3.71014404296875	4.200909056128442
620.0	640.0	-2.42437744140625	3.583740234375	4.326753984903428
620.0	660.0	-2.75421142578125	3.671875	4.590026861961593
620.0	680.0	-2.80718994140625	3.7901611328125	4.716528042937406
620.0	700.0	-2.7589111328125	3.8758544921875	4.757503408655298
620.0	720.0	-2.7548828125	3.945068359375	4.811750582766075
620.0	740.0	-2.34588623046875	3.8206787109375	4.483388006688013
620.0	760.0	-1.39862060546875	2.242431640625	2.6428468099604077
620.0	780.0	5.469482421875	-2.01416015625	5.828557205537631
620.0	800.0	5.8795166015625	-1.962646484375	6.198443086023989
