# Supplementary material for: Real-time emotion detection by quantitative facial motion analysis
Source: PLoS One. 2023 Mar 10;18(3):e0282730. doi: 10.1371/journal.pone.0282730 (PMC10004542; doi:10.1371/journal.pone.0282730)
Supplement: S1 Dataset — Data from each participant is organized into folders by Study ID and subsequently by emotions. The data files (.csv) contain the pixel displacement results after DISC-processing of videos. (ZIP) [file pone.0282730.s004.zip › S1_Dataset/1/happy/result/101300_cropped_result.csv]

pos_x	pos_y	disp_x	disp_y	disp_xy_indi
0.0	0.0	1.3089878559112549	2.2878613471984863	2.635860153901951
0.0	20.0	1.125256896018982	2.322744369506836	2.5809580562484897
0.0	40.0	1.1326936483383179	2.2676925659179688	2.534842100507562
0.0	60.0	1.13868248462677	2.1412811279296875	2.425218066406324
0.0	80.0	1.1605329513549805	2.1325912475585938	2.427917247425089
0.0	100.0	1.2381243705749512	2.0751419067382812	2.416436609992699
0.0	120.0	1.3724982738494873	1.8263015747070312	2.2845413004577537
0.0	140.0	1.467050313949585	1.664581298828125	2.218798666861846
0.0	160.0	1.4390873908996582	1.7313690185546875	2.2513576341970656
0.0	180.0	1.3560912609100342	1.9795074462890625	2.3994651982953226
0.0	200.0	0.9320690631866455	2.5673065185546875	2.731266281189555
0.0	220.0	0.9412530064582825	2.7113800048828125	2.8701112788609913
0.0	240.0	1.029180884361267	2.769378662109375	2.9544325118170076
0.0	260.0	1.2576966285705566	2.49615478515625	2.7951009858279163
0.0	280.0	1.600649118423462	1.850250244140625	2.446528881140022
0.0	300.0	1.7647523880004883	1.39300537109375	2.248291563576544
0.0	320.0	1.762393832206726	1.364044189453125	2.228597893425627
0.0	340.0	1.530593752861023	1.993438720703125	2.5132678268532587
0.0	360.0	1.2441418170928955	2.55145263671875	2.838626325964422
0.0	380.0	1.0923434495925903	2.76519775390625	2.9731351853012016
0.0	400.0	1.0036969184875488	2.6312255859375	2.816159723501766
0.0	420.0	1.0091270208358765	2.5216064453125	2.716033212098599
0.0	440.0	0.8776580095291138	1.72943115234375	1.939385390371815
0.0	460.0	0.7394940853118896	1.894500732421875	2.0337120069858194
0.0	480.0	0.6732223629951477	1.92364501953125	2.0380477205414387
0.0	500.0	0.5574039816856384	3.109832763671875	3.159392191040241
0.0	520.0	0.9427585601806641	3.54791259765625	3.6710322122533654
0.0	540.0	1.6390949487686157	3.8388671875	4.17415063627835
0.0	560.0	1.8741666078567505	3.8629150390625	4.293554829394929
0.0	580.0	2.4256718158721924	3.87603759765625	4.572477579689323
0.0	600.0	2.7586121559143066	3.76080322265625	4.66407353139933
0.0	620.0	3.0758116245269775	3.641357421875	4.766560712234706
0.0	640.0	2.7364325523376465	3.60455322265625	4.525579194805311
0.0	660.0	2.4919118881225586	3.713623046875	4.472205383526979
0.0	680.0	2.548186779022217	3.78070068359375	4.559271161020133
0.0	700.0	2.5822229385375977	3.9168701171875	4.691454659188999
0.0	720.0	2.7991981506347656	3.89703369140625	4.798164428036259
0.0	740.0	2.9382271766662598	4.80584716796875	5.632880785492751
0.0	760.0	3.0309062004089355	4.49578857421875	5.4220390352480115
0.0	780.0	3.817464828491211	-0.39776611328125	3.8381317848195757
0.0	800.0	3.9366586208343506	-0.5281982421875	3.971935860514288
20.0	0.0	1.2352981567382812	2.204833984375	2.5273018091822617
20.0	20.0	1.1329898834228516	2.1886425018310547	2.464512543437307
20.0	40.0	1.2021312713623047	2.0561790466308594	2.3818043297867564
20.0	60.0	1.1916275024414062	1.9618186950683594	2.2953667891852194
20.0	80.0	1.2152118682861328	1.9415740966796875	2.2905130119082533
20.0	100.0	1.3024940490722656	1.7760391235351562	2.2024544753969812
20.0	120.0	1.3780250549316406	1.6372451782226562	2.1399824358234083
20.0	140.0	1.414041519165039	1.62713623046875	2.155710029300468
20.0	160.0	1.3552093505859375	1.7750396728515625	2.2332394014329364
20.0	180.0	1.2845897674560547	1.9763641357421875	2.3571563519844765
20.0	200.0	0.9828872680664062	2.4681396484375	2.6566483971192403
20.0	220.0	1.0443058013916016	2.480560302734375	2.6914223047158186
20.0	240.0	1.1269149780273438	2.4417266845703125	2.6892315946837115
20.0	260.0	1.3174858093261719	2.124847412109375	2.5001490720602533
20.0	280.0	1.6654949188232422	1.206207275390625	2.0564068945204674
20.0	300.0	1.8161392211914062	0.75091552734375	1.9652571841760735
20.0	320.0	1.8454437255859375	0.697845458984375	1.9729801896951773
20.0	340.0	1.6285591125488281	1.228607177734375	2.040019700945619
20.0	360.0	1.338653564453125	1.769134521484375	2.218519849072982
20.0	380.0	1.1371994018554688	2.048004150390625	2.3425506354394265
20.0	400.0	1.0136127471923828	2.070709228515625	2.305482055955037
20.0	420.0	1.0021991729736328	2.0850830078125	2.313433450907429
20.0	440.0	0.8431129455566406	1.069732666015625	1.3620453060401814
20.0	460.0	0.7216281890869141	1.51422119140625	1.6773828006119003
20.0	480.0	0.6505527496337891	1.678619384765625	1.8002727346063454
20.0	500.0	0.5464954376220703	3.023773193359375	3.072761231892333
20.0	520.0	0.9280853271484375	3.4598388671875	3.582154011397263
20.0	540.0	1.4990882873535156	3.72467041015625	4.015026196374567
20.0	560.0	1.5616645812988281	3.697021484375	4.013323326174154
20.0	580.0	2.335071563720703	3.83551025390625	4.490400663138762
20.0	600.0	2.647092819213867	3.68878173828125	4.540287557656548
20.0	620.0	3.5099964141845703	3.6846923828125	5.088912730981442
20.0	640.0	3.9357452392578125	3.6651611328125	5.378056964910277
20.0	660.0	3.9008102416992188	3.68426513671875	5.365643497231879
20.0	680.0	3.9781055450439453	3.70611572265625	5.436967672998364
20.0	700.0	3.6858768463134766	3.9219970703125	5.382169557504633
20.0	720.0	3.4471778869628906	4.17498779296875	5.414199705940298
20.0	740.0	3.2620201110839844	4.5263671875	5.579316725298272
20.0	760.0	3.0270767211914062	4.32806396484375	5.2816030861621845
20.0	780.0	3.747678756713867	-1.0067138671875	3.8805371888324958
20.0	800.0	3.8926734924316406	-1.2330322265625	4.083292224470546
40.0	0.0	1.2721519470214844	1.9767571687698364	2.350731690472882
40.0	20.0	1.1976318359375	1.958160400390625	2.2953679809801737
40.0	40.0	1.2235527038574219	1.9157218933105469	2.273119352701515
40.0	60.0	1.1928443908691406	1.8511581420898438	2.2021953155552514
40.0	80.0	1.1830711364746094	1.8002395629882812	2.1541865745815896
40.0	100.0	1.2576866149902344	1.6739501953125	2.0937728811674754
40.0	120.0	1.3271102905273438	1.57806396484375	2.061918427184244
40.0	140.0	1.3445053100585938	1.6100006103515625	2.0975691869657505
40.0	160.0	1.3156929016113281	1.73822021484375	2.180013148272709
40.0	180.0	1.2435455322265625	1.942474365234375	2.306428440319216
40.0	200.0	1.0231971740722656	2.281341552734375	2.500290330594021
40.0	220.0	1.16741943359375	2.074462890625	2.380391652336351
40.0	240.0	1.2955474853515625	1.8285675048828125	2.2410047761470997
40.0	260.0	1.5133628845214844	1.23126220703125	1.9509674120063236
40.0	280.0	1.7368202209472656	0.4639892578125	1.7977292652834862
40.0	300.0	1.836334228515625	0.44598388671875	1.8897155939534496
40.0	320.0	1.9006690979003906	0.128997802734375	1.9050415882137013
40.0	340.0	1.747772216796875	0.151641845703125	1.7543383285943772
40.0	360.0	1.4979362487792969	0.16534423828125	1.5070340814128254
40.0	380.0	1.2257118225097656	0.04949951171875	1.2267109168425159
40.0	400.0	1.0113639831542969	0.273773193359375	1.047763746187047
40.0	420.0	0.93194580078125	0.311431884765625	0.982605106053533
40.0	440.0	0.7179794311523438	-0.849395751953125	1.1121904544608616
40.0	460.0	0.6142425537109375	-0.166961669921875	0.6365297432268464
40.0	480.0	0.6240768432617188	1.49188232421875	1.617153293788765
40.0	500.0	0.55889892578125	3.00103759765625	3.0526373305366348
40.0	520.0	0.9311790466308594	3.388427734375	3.5140485096204994
40.0	540.0	1.4995460510253906	3.64349365234375	3.940010704784321
40.0	560.0	1.5625457763671875	3.61041259765625	3.9340346247278872
40.0	580.0	2.3355865478515625	3.748046875	4.416199712388746
40.0	600.0	2.6477622985839844	3.60247802734375	4.470849262421767
40.0	620.0	3.4774017333984375	3.69927978515625	5.077104858510225
40.0	640.0	3.8810272216796875	3.74932861328125	5.396279954356358
40.0	660.0	3.8097991943359375	3.7520751953125	5.347208446698342
40.0	680.0	3.9023361206054688	3.7928466796875	5.441866695702737
40.0	700.0	3.665454864501953	3.9686279296875	5.402366796876784
40.0	720.0	3.4256858825683594	4.12994384765625	5.365795369823738
40.0	740.0	3.2578468322753906	4.3780517578125	5.457188211584049
40.0	760.0	3.0123329162597656	4.1072998046875	5.093531317658511
40.0	780.0	3.6678466796875	-1.37322998046875	3.916485649782573
40.0	800.0	3.9053306579589844	-1.7156982421875	4.265586478579427
60.0	0.0	1.417083740234375	1.6161342859268188	2.1494223309961296
60.0	20.0	1.3122291564941406	1.6934795379638672	2.142386124081193
60.0	40.0	1.22540283203125	1.74334716796875	2.1309320610509546
60.0	60.0	1.158782958984375	1.6766700744628906	2.03813652256957
60.0	80.0	1.1132888793945312	1.7049560546875	2.0362434229234716
60.0	100.0	1.1557350158691406	1.6304473876953125	1.9985199801224183
60.0	120.0	1.1495933532714844	1.6417617797851562	2.004232177031718
60.0	140.0	1.1503982543945312	1.7131195068359375	2.0635393353206983
60.0	160.0	1.1205215454101562	1.860382080078125	2.1717711706356577
60.0	180.0	1.2130851745605469	1.86712646484375	2.226597600928042
60.0	200.0	1.1841812133789062	1.860687255859375	2.2055480521260535
60.0	220.0	1.3737564086914062	1.42010498046875	1.9758301612165097
60.0	240.0	1.5498390197753906	0.6936492919921875	1.6979841953032444
60.0	260.0	1.5645065307617188	0.13165283203125	1.5700360355666736
60.0	280.0	1.28973388671875	0.77716064453125	1.5057862285061852
60.0	300.0	1.3919601440429688	0.714263916015625	1.5645210079529448
60.0	320.0	1.4185447692871094	0.472412109375	1.495139613399349
60.0	340.0	1.2921524047851562	0.21478271484375	1.309881464785159
60.0	360.0	1.1249122619628906	-1.1182861328125	1.5861877164936071
60.0	380.0	0.8705596923828125	-1.38897705078125	1.6392472130824673
60.0	400.0	0.7668609619140625	-1.910125732421875	2.058313884850405
60.0	420.0	0.6279792785644531	-1.99835205078125	2.094700191714308
60.0	440.0	0.51458740234375	-1.990509033203125	2.0559490280437713
60.0	460.0	0.32334136962890625	-1.9346923828125	1.9615260022304588
60.0	480.0	0.4310188293457031	1.48565673828125	1.5469173136438232
60.0	500.0	0.46227264404296875	2.9593505859375	2.995238202200136
60.0	520.0	0.9210624694824219	3.34490966796875	3.469405822264076
60.0	540.0	1.5020675659179688	3.60662841796875	3.9069138098865834
60.0	560.0	1.5447807312011719	3.5609130859375	3.8815524617208714
60.0	580.0	2.3431358337402344	3.6920166015625	4.372787683111388
60.0	600.0	2.6606292724609375	3.54071044921875	4.428947799498529
60.0	620.0	3.5095672607421875	3.63153076171875	5.050255244141923
60.0	640.0	3.9027366638183594	3.67315673828125	5.359424772407297
60.0	660.0	3.782245635986328	3.71453857421875	5.30124314385755
60.0	680.0	3.848064422607422	3.7830810546875	5.3962303570986
60.0	700.0	3.5937156677246094	3.97308349609375	5.357255339012867
60.0	720.0	3.3477096557617188	4.135986328125	5.3210471568777855
60.0	740.0	3.1846885681152344	4.38623046875	5.4204482287791205
60.0	760.0	3.0340232849121094	3.110595703125	4.3452391098406284
60.0	780.0	4.039695739746094	-0.029052734375	4.039800209304589
60.0	800.0	4.148185729980469	0.00653076171875	4.148190870881211
80.0	0.0	1.3826065063476562	1.4906450510025024	2.0331314319229645
80.0	20.0	1.1444549560546875	1.6554985046386719	2.012573587548792
80.0	40.0	1.1273193359375	1.66326904296875	2.009306545671105
80.0	60.0	1.0475387573242188	1.6571044921875	1.9604419772399184
80.0	80.0	1.0104751586914062	1.6810073852539062	1.9613377770314315
80.0	100.0	1.1042327880859375	1.5622024536132812	1.9130620889974792
80.0	120.0	1.1113204956054688	1.5784072875976562	1.930389289623773
80.0	140.0	1.09808349609375	1.708892822265625	2.031280887121337
80.0	160.0	1.1380462646484375	1.77154541015625	2.105593132759968
80.0	180.0	1.373626708984375	1.52117919921875	2.0495942261264894
80.0	200.0	1.777923583984375	0.8925933837890625	1.9894057452595872
80.0	220.0	2.0849075317382812	0.000335693359375	2.084907558763468
80.0	240.0	1.7048721313476562	-0.350860595703125	1.7406010863673078
80.0	260.0	1.1896743774414062	0.119720458984375	1.1956831154783558
80.0	280.0	0.7037582397460938	0.974090576171875	1.2017188151133258
80.0	300.0	0.7156219482421875	0.797882080078125	1.0717884989659758
80.0	320.0	0.6814117431640625	0.55181884765625	0.8768272374593287
80.0	340.0	0.81781005859375	-0.200408935546875	0.8420077395037081
80.0	360.0	1.434326171875	-1.56201171875	2.120653714503601
80.0	380.0	1.1277618408203125	-1.969696044921875	2.269702464859942
80.0	400.0	1.1006088256835938	-2.38922119140625	2.6305356277072773
80.0	420.0	0.9459152221679688	-2.489013671875	2.662695000616809
80.0	440.0	0.822265625	-2.546783447265625	2.6762336753958578
80.0	460.0	0.61279296875	-2.555328369140625	2.6277782053827003
80.0	480.0	0.25067138671875	-2.532257080078125	2.5446339744107194
80.0	500.0	-0.0707550048828125	1.360260009765625	1.3620989556135579
80.0	520.0	-0.1705474853515625	-1.224609375	1.2364281483764563
80.0	540.0	0.2153167724609375	0.11224365234375	0.24281670040271067
80.0	560.0	0.14429473876953125	-0.926513671875	0.9376825453253689
80.0	580.0	2.2102127075195312	3.54083251953125	4.174031042511643
80.0	600.0	2.7579803466796875	3.49908447265625	4.455339239547924
80.0	620.0	3.8731613159179688	3.79632568359375	5.423418412314964
80.0	640.0	4.4837799072265625	3.84442138671875	5.906255840641274
80.0	660.0	4.788238525390625	3.907958984375	6.18056401953675
80.0	680.0	4.836372375488281	3.82952880859375	6.168937400414729
80.0	700.0	4.719207763671875	4.0609130859375	6.225908528740149
80.0	720.0	4.277809143066406	4.50640869140625	6.213482949078104
80.0	740.0	4.044441223144531	3.2034912109375	5.159443840766623
80.0	760.0	3.8272247314453125	0.2269287109375	3.8339465026046464
80.0	780.0	4.003089904785156	0.01654052734375	4.003124076872667
80.0	800.0	4.146095275878906	-0.0147705078125	4.146121585839762
100.0	0.0	1.0985336303710938	1.582369327545166	1.926309639131787
100.0	20.0	1.0095138549804688	1.6487140655517578	1.933229498364261
100.0	40.0	1.014617919921875	1.64385986328125	1.9317672669174313
100.0	60.0	0.9985885620117188	1.5986289978027344	1.884885616899977
100.0	80.0	0.952667236328125	1.6344223022460938	1.891801026866327
100.0	100.0	1.0196151733398438	1.5694808959960938	1.8715996859909816
100.0	120.0	1.0599212646484375	1.5944442749023438	1.9145980343202078
100.0	140.0	1.0995254516601562	1.6435546875	1.9774297028343872
100.0	160.0	1.2188796997070312	1.5538177490234375	1.9748461508528112
100.0	180.0	1.88336181640625	0.6445159912109375	1.9905910163626446
100.0	200.0	2.354644775390625	-0.381011962890625	2.3852719203772415
100.0	220.0	2.0036087036132812	-0.8208160400390625	2.1652221153452826
100.0	240.0	0.5324783325195312	-0.1329193115234375	0.5488175634750087
100.0	260.0	-0.0191650390625	0.746246337890625	0.7464923948289333
100.0	280.0	0.31676483154296875	0.789794921875	0.8509500438462781
100.0	300.0	0.6189498901367188	0.56427001953125	0.8375557422894631
100.0	320.0	0.9228363037109375	0.21929931640625	0.9485352042086336
100.0	340.0	1.2147979736328125	-0.6729736328125	1.388750383331447
100.0	360.0	1.4233245849609375	-1.688629150390625	2.2084658208138945
100.0	380.0	1.300750732421875	-2.242584228515625	2.5925154753410955
100.0	400.0	1.135650634765625	-2.650787353515625	2.8838127466605625
100.0	420.0	0.9772491455078125	-2.756256103515625	2.9243740527782838
100.0	440.0	0.8518524169921875	-2.84393310546875	2.968772144964406
100.0	460.0	0.6064529418945312	-2.8372802734375	2.901369421630087
100.0	480.0	0.34410858154296875	-2.79345703125	2.8145715306830588
100.0	500.0	0.24129486083984375	-2.552886962890625	2.5642650126624273
100.0	520.0	0.3780364990234375	-2.34844970703125	2.378681908336855
100.0	540.0	0.8821487426757812	-1.973388671875	2.161584894120293
100.0	560.0	1.0346450805664062	-1.4229736328125	1.759359088537604
100.0	580.0	0.21617889404296875	-1.9820556640625	1.993809913124087
100.0	600.0	-0.2947998046875	-1.493896484375	1.5227060224717615
100.0	620.0	6.1472930908203125	9.19482421875	11.060470367853199
100.0	640.0	5.633003234863281	9.21929931640625	10.803990250341258
100.0	660.0	5.407295227050781	8.30889892578125	9.913457672847299
100.0	680.0	5.433387756347656	8.35430908203125	9.965750485986414
100.0	700.0	5.181907653808594	7.85821533203125	9.412954644380854
100.0	720.0	4.130157470703125	6.69744873046875	7.868546259002504
100.0	740.0	-0.22367095947265625	-0.1024169921875	0.24600393980616056
100.0	760.0	3.4679489135742188	0.0279541015625	3.4680615765806078
100.0	780.0	3.96038818359375	-0.05242919921875	3.960735207720875
100.0	800.0	4.146965026855469	-0.10137939453125	4.1482040349527045
120.0	0.0	1.017425537109375	1.5098809003829956	1.8206853261625595
120.0	20.0	0.9507904052734375	1.5783920288085938	1.8426404400659766
120.0	40.0	0.9529495239257812	1.5922508239746094	1.855633444837152
120.0	60.0	0.863189697265625	1.6279067993164062	1.8426006080336854
120.0	80.0	0.7626495361328125	1.7534637451171875	1.912137395796648
120.0	100.0	0.8543014526367188	1.6956939697265625	1.8987387948172956
120.0	120.0	1.0048370361328125	1.57232666015625	1.865987297765524
120.0	140.0	1.3458709716796875	1.2249755859375	1.819871934657202
120.0	160.0	1.8596572875976562	0.5667266845703125	1.9440947410862286
120.0	180.0	2.1419219970703125	-0.3020782470703125	2.1631183760688524
120.0	200.0	1.8271636962890625	-0.810089111328125	1.9986924579156997
120.0	220.0	1.2179794311523438	-0.9972991943359375	1.5741917220381059
120.0	240.0	0.2288055419921875	-0.0682525634765625	0.23876848298605255
120.0	260.0	-0.30812835693359375	0.652740478515625	0.721812452538333
120.0	280.0	-0.24228668212890625	0.849029541015625	0.882923551534467
120.0	300.0	-0.14025115966796875	0.633331298828125	0.6486747427359337
120.0	320.0	0.0233306884765625	0.36859130859375	0.3693289506600362
120.0	340.0	0.0813140869140625	-0.390533447265625	0.3989089547300742
120.0	360.0	0.43091583251953125	-1.61572265625	1.6721985996392763
120.0	380.0	1.5768051147460938	-2.595977783203125	3.037336830312643
120.0	400.0	1.0651931762695312	-2.83416748046875	3.027728820439135
120.0	420.0	0.8335189819335938	-2.925079345703125	3.041519862158167
120.0	440.0	0.6685028076171875	-3.041259765625	3.1138652774006603
120.0	460.0	0.3798065185546875	-3.028411865234375	3.0521355502383867
120.0	480.0	0.24112701416015625	-2.932830810546875	2.942726422936871
120.0	500.0	0.1818389892578125	-2.675567626953125	2.6817396488872443
120.0	520.0	0.31523895263671875	-2.609375	2.628348053033406
120.0	540.0	0.36576080322265625	-2.56463623046875	2.5905867983541957
120.0	560.0	0.38846588134765625	-2.42034912109375	2.4513252760395754
120.0	580.0	0.085662841796875	-2.10693359375	2.108674297025742
120.0	600.0	0.11153411865234375	-2.0078125	2.010907977700572
120.0	620.0	0.12055206298828125	-1.92535400390625	1.9291243713790354
120.0	640.0	-0.09154510498046875	-1.6707763671875	1.6732824553547871
120.0	660.0	-0.3154296875	-1.2337646484375	1.2734485052370417
120.0	680.0	-0.2894744873046875	-0.753662109375	0.8073425876961318
120.0	700.0	-0.20281219482421875	-0.44818115234375	0.49193407249913934
120.0	720.0	-0.13866424560546875	-0.28143310546875	0.3137393278872101
120.0	740.0	-0.20130157470703125	-0.23602294921875	0.3102082470493767
120.0	760.0	3.2353668212890625	-0.00579833984375	3.2353720171014393
120.0	780.0	3.7910614013671875	-0.03497314453125	3.791222714346197
120.0	800.0	3.9792251586914062	-0.061767578125	3.979704523864815
140.0	0.0	0.88824462890625	1.5051313638687134	1.7476838796767837
140.0	20.0	0.816864013671875	1.561807632446289	1.7625294033290928
140.0	40.0	0.8207855224609375	1.573150634765625	1.7743989950247838
140.0	60.0	0.75457763671875	1.6435050964355469	1.8084513849826513
140.0	80.0	0.6498870849609375	1.7805862426757812	1.8954789871705993
140.0	100.0	0.7610626220703125	1.678863525390625	1.843311978911757
140.0	120.0	1.2123260498046875	1.2325668334960938	1.7288595807842884
140.0	140.0	2.2080535888671875	0.0399932861328125	2.208415747599389
140.0	160.0	2.423370361328125	-0.3888092041015625	2.4543627493420157
140.0	180.0	1.7515411376953125	-0.718048095703125	1.8930106774083113
140.0	200.0	1.226165771484375	-1.0217132568359375	1.5960515274746523
140.0	220.0	1.1538848876953125	-1.0345916748046875	1.5497839422405926
140.0	240.0	0.2779998779296875	-0.0621795654296875	0.28486879521271885
140.0	260.0	-0.2834930419921875	0.43707275390625	0.5209615120766385
140.0	280.0	-0.3339691162109375	0.654571533203125	0.7348464211402301
140.0	300.0	-0.1833648681640625	0.31805419921875	0.367125521473929
140.0	320.0	0.0002593994140625	-0.073944091796875	0.07394454678825675
140.0	340.0	-0.1223907470703125	-1.281158447265625	1.286991243936219
140.0	360.0	0.1924285888671875	-1.72918701171875	1.7398610528746936
140.0	380.0	1.461090087890625	-2.79180908203125	3.1510287519228393
140.0	400.0	0.9564361572265625	-3.026336669921875	3.173875196437966
140.0	420.0	0.6851043701171875	-3.104278564453125	3.1789799313108005
140.0	440.0	0.4762420654296875	-3.235565185546875	3.2704263597897625
140.0	460.0	0.2061614990234375	-3.20904541015625	3.2156608975643692
140.0	480.0	0.1921844482421875	-3.038177490234375	3.044249878757163
140.0	500.0	0.1812286376953125	-2.7359619140625	2.741957587987356
140.0	520.0	0.1763916015625	-2.7274169921875	2.733114971305615
140.0	540.0	0.0738677978515625	-2.6859130859375	2.686928647502524
140.0	560.0	-0.02960205078125	-2.5682373046875	2.5684078987962504
140.0	580.0	-0.197021484375	-2.19976806640625	2.208573524084272
140.0	600.0	-0.0889892578125	-1.969482421875	1.9714918458062756
140.0	620.0	-0.0153045654296875	-1.95184326171875	1.951903262982026
140.0	640.0	0.0519256591796875	-1.90155029296875	1.902259128187005
140.0	660.0	0.2249755859375	-1.83837890625	1.8520936847829452
140.0	680.0	-0.17724609375	-1.42218017578125	1.433182692518585
140.0	700.0	-0.4293975830078125	-0.486083984375	0.6485830125425939
140.0	720.0	-0.2978057861328125	-0.08746337890625	0.31038384124158386
140.0	740.0	0.346832275390625	-0.107177734375	0.36301472972648974
140.0	760.0	2.933624267578125	-0.038330078125	2.933874663003237
140.0	780.0	3.511474609375	-0.03570556640625	3.5116561363205396
140.0	800.0	3.67901611328125	-0.05401611328125	3.679412630064354
160.0	0.0	0.6699066162109375	1.5640387535095215	1.7014676302894527
160.0	20.0	0.649932861328125	1.5539588928222656	1.6843992890094572
160.0	40.0	0.68194580078125	1.5674400329589844	1.7093619663855992
160.0	60.0	0.6780853271484375	1.5914802551269531	1.7299159266718587
160.0	80.0	0.5048980712890625	1.7554855346679688	1.8266503564776428
160.0	100.0	0.7926177978515625	1.4844894409179688	1.6828404183605776
160.0	120.0	1.5970611572265625	0.659210205078125	1.7277622621185447
160.0	140.0	1.9839324951171875	-0.0229339599609375	1.984065047245528
160.0	160.0	1.7311553955078125	-0.4498443603515625	1.7886472407760892
160.0	180.0	1.0673065185546875	-0.7864837646484375	1.325782756187795
160.0	200.0	1.2215576171875	-1.0503692626953125	1.611048913014095
160.0	220.0	1.2978515625	-1.0540008544921875	1.6719259790893712
160.0	240.0	0.3573760986328125	-0.1710968017578125	0.39622189672677344
160.0	260.0	-0.3961334228515625	0.23883056640625	0.4625599724900816
160.0	280.0	-0.60443115234375	0.3970947265625	0.7232020739650434
160.0	300.0	-0.5914459228515625	0.068572998046875	0.5954078734102137
160.0	320.0	-0.5171051025390625	-0.398681640625	0.6529507926661672
160.0	340.0	-0.5316162109375	-1.609893798828125	1.6953978409909563
160.0	360.0	-0.31024169921875	-1.921142578125	1.946031530427734
160.0	380.0	1.172454833984375	-2.96453857421875	3.1879678944061323
160.0	400.0	0.6806182861328125	-3.18304443359375	3.254998174753793
160.0	420.0	0.347625732421875	-3.23663330078125	3.255247882046462
160.0	440.0	0.1886749267578125	-3.37872314453125	3.3839870442095674
160.0	460.0	0.0345458984375	-3.289947509765625	3.290128878343809
160.0	480.0	0.082061767578125	-3.10498046875	3.106064687835238
160.0	500.0	0.052398681640625	-2.92816162109375	2.9286304138767756
160.0	520.0	0.02838134765625	-2.98870849609375	2.988843250409387
160.0	540.0	-0.1536712646484375	-2.9761962890625	2.980160936695877
160.0	560.0	-0.3582611083984375	-2.8275146484375	2.850121069168732
160.0	580.0	-0.4137725830078125	-2.26080322265625	2.298355708331903
160.0	600.0	-0.2796630859375	-1.9453125	1.9653122307390078
160.0	620.0	-0.16131591796875	-1.95294189453125	1.9595930365270766
160.0	640.0	-0.069366455078125	-1.9141845703125	1.9154410130078545
160.0	660.0	0.04034423828125	-1.87469482421875	1.8751288866408795
160.0	680.0	-0.142822265625	-1.94757080078125	1.952800610306638
160.0	700.0	-0.5603485107421875	-0.82952880859375	1.0010536937537136
160.0	720.0	-0.451019287109375	-0.3702392578125	0.5835199271406245
160.0	740.0	0.24993896484375	-0.408447265625	0.47885139129348325
160.0	760.0	0.599456787109375	-0.502197265625	0.7820169647857528
160.0	780.0	0.7789459228515625	-0.486328125	0.9182983153055917
160.0	800.0	0.9881134033203125	-0.4813232421875	1.0991088032088259
180.0	0.0	0.61224365234375	1.4833239316940308	1.6047093743639227
180.0	20.0	0.4974517822265625	1.5589771270751953	1.6364192489652563
180.0	40.0	0.557769775390625	1.561981201171875	1.6585814406153354
180.0	60.0	0.5064239501953125	1.6065902709960938	1.6845169978930834
180.0	80.0	0.3791656494140625	1.6961822509765625	1.7380451139782034
180.0	100.0	0.7845001220703125	1.3363113403320312	1.5495704049278707
180.0	120.0	1.583526611328125	0.34307098388671875	1.6202636294039732
180.0	140.0	1.4434814453125	-0.234130859375	1.4623460405366235
180.0	160.0	1.1419677734375	-0.5821685791015625	1.28179976987942
180.0	180.0	0.699951171875	-0.826080322265625	1.0827466655888
180.0	200.0	0.9157562255859375	-1.094970703125	1.42743486905759
180.0	220.0	1.0860443115234375	-1.111602783203125	1.5540762510949555
180.0	240.0	0.4240264892578125	-0.3444976806640625	0.5463305918354052
180.0	260.0	-0.58343505859375	0.040496826171875	0.584838832949974
180.0	280.0	-1.109161376953125	0.2010498046875	1.1272355495145787
180.0	300.0	-1.133880615234375	-0.160491943359375	1.1451824804316357
180.0	320.0	-1.196563720703125	-0.622283935546875	1.348703834851304
180.0	340.0	-1.2539215087890625	-1.767730712890625	2.1673003999216713
180.0	360.0	-0.641845703125	-1.9410400390625	2.0444075767477914
180.0	380.0	0.744781494140625	-3.06756591796875	3.1566849914265758
180.0	400.0	0.3099822998046875	-3.214752197265625	3.229662631919372
180.0	420.0	-0.106903076171875	-3.23297119140625	3.2347381643894697
180.0	440.0	-0.3144989013671875	-3.35723876953125	3.3719373829602572
180.0	460.0	-0.62548828125	-3.098480224609375	3.160983279341484
180.0	480.0	-0.714752197265625	-2.798187255859375	2.8880309247564955
180.0	500.0	-0.625640869140625	-2.807220458984375	2.8760933925169194
180.0	520.0	-0.56231689453125	-2.9327392578125	2.986161389508257
180.0	540.0	-0.52667236328125	-3.03363037109375	3.079009094930812
180.0	560.0	-0.321685791015625	-3.11083984375	3.127428061779179
180.0	580.0	-0.6801605224609375	-2.37725830078125	2.4726454183622226
180.0	600.0	-0.6896820068359375	-1.96771240234375	2.0850787440503673
180.0	620.0	-0.6204376220703125	-2.00390625	2.0977566831425722
180.0	640.0	-0.621002197265625	-1.96624755859375	2.0619828298714364
180.0	660.0	-0.5693817138671875	-1.92205810546875	2.0046203872265833
180.0	680.0	-0.649749755859375	-2.0340576171875	2.1353138259463895
180.0	700.0	-0.8519134521484375	-0.98040771484375	1.2988286327597693
180.0	720.0	-0.44805908203125	-0.6519775390625	0.7910952233661129
180.0	740.0	0.28582763671875	-0.44183349609375	0.5262264495278164
180.0	760.0	0.5965576171875	-0.58990478515625	0.8389687992855689
180.0	780.0	0.78619384765625	-0.570068359375	0.9711223921077317
180.0	800.0	0.9694976806640625	-0.558837890625	1.1190288382392994
200.0	0.0	0.4233245849609375	1.4713242053985596	1.5310122865686129
200.0	20.0	0.2861175537109375	1.5617294311523438	1.5877222901593826
200.0	40.0	0.3226318359375	1.5856094360351562	1.6181003013423265
200.0	60.0	0.3022613525390625	1.5861549377441406	1.614697932050717
200.0	80.0	0.4256591796875	1.498077392578125	1.5573765156203907
200.0	100.0	1.036468505859375	0.9146881103515625	1.382360771599396
200.0	120.0	1.83795166015625	0.08119964599609375	1.8397444625765302
200.0	140.0	1.4097747802734375	-0.357330322265625	1.4543554896604456
200.0	160.0	0.8810882568359375	-0.6512451171875	1.0956444309148619
200.0	180.0	0.713714599609375	-0.8068695068359375	1.0772311408222655
200.0	200.0	0.7646942138671875	-1.056304931640625	1.304046528821062
200.0	220.0	0.71759033203125	-1.146392822265625	1.3524616029916947
200.0	240.0	0.2857818603515625	-0.437774658203125	0.5227981666674654
200.0	260.0	-0.3524627685546875	-0.017669677734375	0.3529053991206027
200.0	280.0	-1.006439208984375	0.001739501953125	1.0064407122370098
200.0	300.0	-1.152801513671875	-0.457977294921875	1.240441265271405
200.0	320.0	-1.209716796875	-0.81378173828125	1.4579627725705355
200.0	340.0	-1.0018310546875	-1.742279052734375	2.009776544726617
200.0	360.0	-0.53955078125	-1.935760498046875	2.0095481460632314
200.0	380.0	0.3409576416015625	-3.07073974609375	3.08961076862546
200.0	400.0	0.0108795166015625	-3.13531494140625	3.1353338172651983
200.0	420.0	-0.582366943359375	-3.07415771484375	3.128833155099691
200.0	440.0	-0.6552276611328125	-3.140655517578125	3.2082768533914736
200.0	460.0	-0.7392730712890625	-2.8804931640625	2.9738469264815826
200.0	480.0	-0.777984619140625	-2.572235107421875	2.687313438263763
200.0	500.0	-0.6752777099609375	-2.74249267578125	2.824405435181693
200.0	520.0	-0.618743896484375	-2.853759765625	2.920066576182249
200.0	540.0	-0.6022186279296875	-2.96282958984375	3.0234130472496146
200.0	560.0	-0.4493865966796875	-3.10235595703125	3.1347345657013186
200.0	580.0	-0.7371826171875	-2.5018310546875	2.60817883537195
200.0	600.0	-0.8151702880859375	-1.96502685546875	2.1274005596717123
200.0	620.0	-0.68212890625	-2.023681640625	2.1355531431796573
200.0	640.0	-0.6068267822265625	-1.9815673828125	2.0724015142471366
200.0	660.0	-0.5826568603515625	-1.9610595703125	2.0457868059084228
200.0	680.0	-0.4537200927734375	-2.1280517578125	2.175882856799788
200.0	700.0	-0.7086029052734375	-1.18414306640625	1.3799684340882412
200.0	720.0	-0.4515533447265625	-0.89215087890625	0.999916803472639
200.0	740.0	0.14764404296875	-0.791259765625	0.8049166292983939
200.0	760.0	0.5132598876953125	-0.70587158203125	0.8727487626094376
200.0	780.0	0.7599639892578125	-0.6669921875	1.011149762970196
200.0	800.0	0.8953399658203125	-0.65576171875	1.1098004713339567
220.0	0.0	0.3813018798828125	1.40462327003479	1.45545788476527
220.0	20.0	0.244873046875	1.485696792602539	1.5057416008848656
220.0	40.0	0.301971435546875	1.5066337585449219	1.536597549872262
220.0	60.0	0.2819671630859375	1.4674186706542969	1.4942633757285078
220.0	80.0	0.3866424560546875	1.31219482421875	1.367972092379986
220.0	100.0	1.1122894287109375	0.670501708984375	1.2987533695714022
220.0	120.0	1.7003021240234375	-0.0106048583984375	1.7003351951836625
220.0	140.0	1.0712127685546875	-0.4517059326171875	1.1625553944118798
220.0	160.0	0.8345794677734375	-0.6696624755859375	1.0700330458620801
220.0	180.0	0.75445556640625	-0.7908935546875	1.0930305652302708
220.0	200.0	0.6383056640625	-1.0492401123046875	1.228144508615913
220.0	220.0	0.5257415771484375	-1.2248992919921875	1.3329600449621468
220.0	240.0	0.18603515625	-0.6800994873046875	0.7050846700879695
220.0	260.0	-0.5061798095703125	-0.210052490234375	0.5480328897705867
220.0	280.0	-1.160675048828125	-0.389739990234375	1.224362621513766
220.0	300.0	-1.386688232421875	-0.824188232421875	1.6131306507533725
220.0	320.0	-1.440826416015625	-1.104736328125	1.8156054405535191
220.0	340.0	-0.9690093994140625	-1.834075927734375	2.074322473688098
220.0	360.0	-0.500762939453125	-2.10894775390625	2.1675848657517314
220.0	380.0	0.05023193359375	-3.20068359375	3.20107774264434
220.0	400.0	-0.3220062255859375	-3.12762451171875	3.1441569769367512
220.0	420.0	-0.78826904296875	-3.002105712890625	3.1038696485956683
220.0	440.0	-0.8666534423828125	-2.885650634765625	3.0129832019308096
220.0	460.0	-0.8862762451171875	-2.604400634765625	2.7510703824196523
220.0	480.0	-0.8932647705078125	-2.381683349609375	2.5436858155119917
220.0	500.0	-0.8701171875	-2.552154541015625	2.696404406095196
220.0	520.0	-0.8241729736328125	-2.67279052734375	2.7969752043100478
220.0	540.0	-0.8629913330078125	-2.81884765625	2.9479918843159525
220.0	560.0	-0.9570159912109375	-2.878173828125	3.0331113056294474
220.0	580.0	-0.7014923095703125	-2.41436767578125	2.5142121498082948
220.0	600.0	-0.8376617431640625	-1.879150390625	2.0573972359626485
220.0	620.0	-0.60418701171875	-1.96307373046875	2.053947520358329
220.0	640.0	-0.55841064453125	-1.946044921875	2.024577310423408
220.0	660.0	-0.48602294921875	-1.92828369140625	1.9885915371716247
220.0	680.0	-0.1649322509765625	-2.24725341796875	2.2532977104644707
220.0	700.0	-0.514923095703125	-1.56597900390625	1.648464750961846
220.0	720.0	-0.5852508544921875	-1.19158935546875	1.3275555561822137
220.0	740.0	-0.1779022216796875	-1.22076416015625	1.2336589217448084
220.0	760.0	0.045135498046875	-0.99578857421875	0.9968109638886153
220.0	780.0	0.4207763671875	-0.893310546875	0.9874494844505319
220.0	800.0	0.7412567138671875	-0.75665283203125	1.0592379449746372
240.0	0.0	0.3047027587890625	1.379915475845337	1.4131562163084195
240.0	20.0	0.2934112548828125	1.4197845458984375	1.4497856121730341
240.0	40.0	0.3645782470703125	1.4370460510253906	1.482571634358533
240.0	60.0	0.2321319580078125	1.4156875610351562	1.4345928050838015
240.0	80.0	0.6017608642578125	1.0975189208984375	1.2516644596226179
240.0	100.0	1.4886474609375	0.6933059692382812	1.6421767352928547
240.0	120.0	1.18170166015625	-0.0631561279296875	1.1833881485426108
240.0	140.0	0.8648834228515625	-0.4537353515625	0.9766775846618884
240.0	160.0	0.6966094970703125	-0.715728759765625	0.9987654624406039
240.0	180.0	0.680023193359375	-0.8184814453125	1.0641162623639961
240.0	200.0	0.516632080078125	-1.0279693603515625	1.1504910742754377
240.0	220.0	0.3592987060546875	-1.2319183349609375	1.283245239299761
240.0	240.0	0.0841522216796875	-1.048919677734375	1.052289925235442
240.0	260.0	-0.48388671875	-0.86431884765625	0.9905520819202136
240.0	280.0	-1.0265045166015625	-1.07373046875	1.4854657997158676
240.0	300.0	-1.063751220703125	-1.261016845703125	1.6497666940190203
240.0	320.0	-1.0906982421875	-1.46148681640625	1.8236135473395065
240.0	340.0	-0.963409423828125	-1.8251953125	2.0638545604506175
240.0	360.0	-0.7077178955078125	-2.07366943359375	2.1911114849416107
240.0	380.0	-0.570892333984375	-2.903472900390625	2.9590662277659274
240.0	400.0	-0.872894287109375	-2.715606689453125	2.852448795030464
240.0	420.0	-1.0801849365234375	-2.59771728515625	2.8133493545401893
240.0	440.0	-1.148345947265625	-2.380645751953125	2.6431368884138116
240.0	460.0	-1.0682220458984375	-2.24609375	2.4871741943684817
240.0	480.0	-0.958740234375	-2.312042236328125	2.5029426960229406
240.0	500.0	-0.9356536865234375	-2.472869873046875	2.6439616544359654
240.0	520.0	-0.865814208984375	-2.5966796875	2.7372211536436613
240.0	540.0	-0.8610992431640625	-2.74163818359375	2.873686106086912
240.0	560.0	-0.8609771728515625	-2.72064208984375	2.8536249005783567
240.0	580.0	-0.499481201171875	-2.09063720703125	2.149475610875249
240.0	600.0	-0.7235260009765625	-1.90771484375	2.040310221302933
240.0	620.0	-0.658721923828125	-2.01739501953125	2.1222151723520684
240.0	640.0	-0.640045166015625	-2.027099609375	2.1257447261767455
240.0	660.0	-0.6090240478515625	-2.0096435546875	2.0998994041997614
240.0	680.0	-0.07098388671875	-2.2110595703125	2.212198710704849
240.0	700.0	-0.341033935546875	-1.9376220703125	1.9674052537687015
240.0	720.0	-0.4901580810546875	-1.61907958984375	1.6916482088991847
240.0	740.0	-0.3200531005859375	-1.7144775390625	1.744094957032007
240.0	760.0	-0.19171142578125	-1.877685546875	1.8874470280562439
240.0	780.0	0.156768798828125	-1.80877685546875	1.8155578121242608
240.0	800.0	0.6020355224609375	-1.60906982421875	1.7180082856366476
260.0	0.0	0.14239501953125	1.3595967292785645	1.3670331407293224
260.0	20.0	0.16619873046875	1.4082527160644531	1.4180259977561531
260.0	40.0	0.249176025390625	1.4166603088378906	1.4384071475997806
260.0	60.0	0.208099365234375	1.3589439392089844	1.3747850652824904
260.0	80.0	0.777313232421875	1.0020751953125	1.268215501544879
260.0	100.0	1.01043701171875	0.6377716064453125	1.1948788962229402
260.0	120.0	0.68170166015625	-0.06288909912109375	0.6845963717754061
260.0	140.0	0.60760498046875	-0.4121856689453125	0.7342212459295392
260.0	160.0	0.540313720703125	-0.7382049560546875	0.914814447811007
260.0	180.0	0.5838623046875	-0.94097900390625	1.1074008653723355
260.0	200.0	0.456695556640625	-1.0659637451171875	1.1596764796095291
260.0	220.0	0.147003173828125	-1.17315673828125	1.182331030502982
260.0	240.0	-0.001190185546875	-1.30377197265625	1.3037725159036009
260.0	260.0	-0.360015869140625	-1.2587890625	1.3092598404834346
260.0	280.0	-0.633270263671875	-1.186065673828125	1.344538214214981
260.0	300.0	-0.69000244140625	-1.37432861328125	1.537817448993914
260.0	320.0	-0.79833984375	-1.512603759765625	1.7103557057454097
260.0	340.0	-0.818695068359375	-1.690948486328125	1.8787145601105397
260.0	360.0	-0.768402099609375	-1.953704833984375	2.0993819007074466
260.0	380.0	-0.857696533203125	-2.311492919921875	2.465490389743512
260.0	400.0	-1.052001953125	-2.193878173828125	2.433065874771631
260.0	420.0	-1.12127685546875	-2.162200927734375	2.4356466571539643
260.0	440.0	-1.188140869140625	-2.0804443359375	2.3958145503892125
260.0	460.0	-1.119354248046875	-2.023651123046875	2.3125997925342516
260.0	480.0	-0.971099853515625	-2.126251220703125	2.3375155997425123
260.0	500.0	-0.955078125	-2.294036865234375	2.484910333172582
260.0	520.0	-0.79180908203125	-2.3321533203125	2.462904937636
260.0	540.0	-0.750701904296875	-2.50262451171875	2.6127921455352063
260.0	560.0	-0.687530517578125	-2.50457763671875	2.5972307080721424
260.0	580.0	-0.476715087890625	-1.90411376953125	1.9628821977747601
260.0	600.0	-0.791778564453125	-1.810302734375	1.9758819006238844
260.0	620.0	-0.750030517578125	-1.92578125	2.066683139755602
260.0	640.0	-0.73333740234375	-1.96856689453125	2.1007235334333476
260.0	660.0	-0.569061279296875	-1.9290771484375	2.011260645520305
260.0	680.0	-0.329681396484375	-2.101806640625	2.1275058114522825
260.0	700.0	-0.411285400390625	-2.1304931640625	2.1698287496232322
260.0	720.0	-0.52264404296875	-1.85040283203125	1.9227967746072363
260.0	740.0	-0.4488525390625	-1.9910888671875	2.0410545016880013
260.0	760.0	-0.31951904296875	-2.27911376953125	2.301402179821382
260.0	780.0	-0.098052978515625	-2.1326904296875	2.1349432909275223
260.0	800.0	0.15313720703125	-2.1170654296875	2.122596767583342
280.0	0.0	0.1202392578125	1.3211638927459717	1.326624102982827
280.0	20.0	0.15313720703125	1.382791519165039	1.3912452658147982
280.0	40.0	0.2781982421875	1.3532447814941406	1.3815446791896886
280.0	60.0	0.34356689453125	1.2990379333496094	1.3437030041266824
280.0	80.0	1.085357666015625	0.8927001953125	1.4053166553805092
280.0	100.0	0.81591796875	0.5709762573242188	0.9958594369473528
280.0	120.0	0.43145751953125	0.03665924072265625	0.4330121142536553
280.0	140.0	0.36053466796875	-0.3074493408203125	0.47382522513916614
280.0	160.0	0.29559326171875	-0.8028564453125	0.8555430136196267
280.0	180.0	0.372406005859375	-1.135467529296875	1.1949781350667812
280.0	200.0	0.393463134765625	-1.3205718994140625	1.3779417186302392
280.0	220.0	0.215545654296875	-1.3953857421875	1.4119353025498116
280.0	240.0	0.091796875	-1.50823974609375	1.511030707152143
280.0	260.0	-0.050079345703125	-1.573486328125	1.5742830640206824
280.0	280.0	-0.1871337890625	-1.602203369140625	1.6130947557705524
280.0	300.0	-0.42596435546875	-1.6468505859375	1.7010474668663995
280.0	320.0	-0.579071044921875	-1.706787109375	1.8023444487099518
280.0	340.0	-0.559295654296875	-1.7435302734375	1.831040535681396
280.0	360.0	-0.617462158203125	-1.834564208984375	1.9356873078313364
280.0	380.0	-0.731964111328125	-1.942138671875	2.075493695741994
280.0	400.0	-0.8218994140625	-1.989044189453125	2.152165289756695
280.0	420.0	-0.908233642578125	-2.058807373046875	2.2502391314753423
280.0	440.0	-1.01556396484375	-2.03411865234375	2.2735454379672975
280.0	460.0	-1.0281982421875	-2.00457763671875	2.2528921693837
280.0	480.0	-1.0338134765625	-2.0223388671875	2.2712606187004307
280.0	500.0	-1.072723388671875	-2.094085693359375	2.3528557881298386
280.0	520.0	-0.8558349609375	-2.101318359375	2.2689187574281573
280.0	540.0	-0.689727783203125	-2.19586181640625	2.3016371416175168
280.0	560.0	-0.606048583984375	-2.191650390625	2.273901123812595
280.0	580.0	-0.340179443359375	-1.9302978515625	1.960043838650324
280.0	600.0	-0.98956298828125	-1.80963134765625	2.0625228537391513
280.0	620.0	-1.057373046875	-1.8780517578125	2.1552531557291226
280.0	640.0	-1.115478515625	-1.96502685546875	2.259562537646249
280.0	660.0	-1.00592041015625	-1.91729736328125	2.1651570499190473
280.0	680.0	-0.79730224609375	-2.030029296875	2.180988266313449
280.0	700.0	-0.633819580078125	-2.28955078125	2.3756620214190605
280.0	720.0	-0.685638427734375	-1.995361328125	2.1098736652612238
280.0	740.0	-0.53387451171875	-2.169677734375	2.234395548085783
280.0	760.0	-0.383270263671875	-2.456787109375	2.486503367342638
280.0	780.0	-0.1767578125	-2.39862060546875	2.4051245567036768
280.0	800.0	0.212371826171875	-2.45025634765625	2.459442612012186
300.0	0.0	-0.72021484375	1.7089842557907104	1.8545448518971885
300.0	20.0	-0.6256103515625	1.7277889251708984	1.837564388511424
300.0	40.0	-0.317718505859375	1.5186767578125	1.5515553949780203
300.0	60.0	-0.215423583984375	1.2932319641113281	1.3110515754675391
300.0	80.0	0.926727294921875	0.8436660766601562	1.2532341872373083
300.0	100.0	0.617645263671875	0.5718002319335938	0.8416894777622039
300.0	120.0	0.364410400390625	0.0467681884765625	0.3673992424682377
300.0	140.0	0.22467041015625	-0.2836151123046875	0.3618208467285683
300.0	160.0	0.04193115234375	-0.8609619140625	0.8619823890330002
300.0	180.0	0.09808349609375	-1.30902099609375	1.3126904968118898
300.0	200.0	0.2789306640625	-1.5890960693359375	1.6133904155328536
300.0	220.0	0.3331298828125	-1.64764404296875	1.6809837629058402
300.0	240.0	0.392425537109375	-1.7901458740234375	1.8326538277750979
300.0	260.0	0.271026611328125	-1.77044677734375	1.7910715271744109
300.0	280.0	0.04132080078125	-1.749176025390625	1.7496640181413539
300.0	300.0	-0.1431884765625	-1.766387939453125	1.7721820709130724
300.0	320.0	-0.33172607421875	-1.754425048828125	1.7855109745594264
300.0	340.0	-0.33990478515625	-1.7432861328125	1.776114242898941
300.0	360.0	-0.46441650390625	-1.750946044921875	1.811489647038608
300.0	380.0	-0.6302490234375	-1.853546142578125	1.9577658527541462
300.0	400.0	-0.732086181640625	-1.93035888671875	2.064518251041439
300.0	420.0	-0.833343505859375	-2.070281982421875	2.2317098569255465
300.0	440.0	-0.940093994140625	-2.071502685546875	2.27484067443133
300.0	460.0	-0.965545654296875	-2.037750244140625	2.2549289274890145
300.0	480.0	-1.026397705078125	-2.03533935546875	2.2794952381853286
300.0	500.0	-1.17919921875	-1.952606201171875	2.2810483936899435
300.0	520.0	-0.936492919921875	-1.924072265625	2.1398768825357966
300.0	540.0	-0.737030029296875	-1.99798583984375	2.1295916698516377
300.0	560.0	-0.709014892578125	-2.0	2.1219571432754174
300.0	580.0	-0.33447265625	-2.1990966796875	2.2243871435502225
300.0	600.0	-1.197021484375	-1.8494873046875	2.2030578122817297
300.0	620.0	-1.399383544921875	-1.8687744140625	2.3346503199521664
300.0	640.0	-1.4600830078125	-1.96734619140625	2.449957841789012
300.0	660.0	-1.30816650390625	-1.90093994140625	2.307568474125069
300.0	680.0	-1.025360107421875	-1.95208740234375	2.204996275797619
300.0	700.0	-0.8985595703125	-2.34210205078125	2.50855562379508
300.0	720.0	-0.807708740234375	-2.0709228515625	2.222861863943587
300.0	740.0	-0.6400146484375	-2.22589111328125	2.316076423263926
300.0	760.0	-0.44720458984375	-2.515869140625	2.555306141722845
300.0	780.0	-0.155181884765625	-2.49481201171875	2.499633651392853
300.0	800.0	0.314117431640625	-2.6722412109375	2.6906398588984777
320.0	0.0	-0.93804931640625	1.6688822507858276	1.9144462611936128
320.0	20.0	-0.8056640625	1.661764144897461	1.846768706381715
320.0	40.0	-0.46185302734375	1.369781494140625	1.4455481868677744
320.0	60.0	-0.10321044921875	1.1645317077636719	1.1690964439321976
320.0	80.0	0.790679931640625	0.7522811889648438	1.0913760770557426
320.0	100.0	0.40087890625	0.5377273559570312	0.6707120148176384
320.0	120.0	0.26666259765625	-0.003448486328125	0.2666848946729723
320.0	140.0	0.10321044921875	-0.29180908203125	0.3095237263665856
320.0	160.0	-0.039337158203125	-1.0175323486328125	1.0182924395917439
320.0	180.0	0.041351318359375	-1.4373016357421875	1.4378963535795013
320.0	200.0	0.12420654296875	-1.797119140625	1.8014062481619704
320.0	220.0	0.25244140625	-1.922393798828125	1.9388977748613534
320.0	240.0	0.378173828125	-1.987579345703125	2.0232367878585986
320.0	260.0	0.475189208984375	-1.915557861328125	1.9736176692640286
320.0	280.0	0.3543701171875	-1.859710693359375	1.893172481035653
320.0	300.0	0.173828125	-1.840789794921875	1.8489789847722808
320.0	320.0	0.0367431640625	-1.793731689453125	1.7941079772002815
320.0	340.0	-0.036529541015625	-1.779449462890625	1.7798243728942882
320.0	360.0	-0.21771240234375	-1.767364501953125	1.7807234408796624
320.0	380.0	-0.466705322265625	-1.847198486328125	1.9052443690309064
320.0	400.0	-0.6759033203125	-1.919708251953125	2.035221135657348
320.0	420.0	-0.821929931640625	-2.0863037109375	2.2423719554967563
320.0	440.0	-0.907928466796875	-2.100494384765625	2.288320511041241
320.0	460.0	-0.931793212890625	-2.07769775390625	2.277074120044429
320.0	480.0	-0.966705322265625	-2.079620361328125	2.293325102846783
320.0	500.0	-1.093963623046875	-1.91339111328125	2.204046723854444
320.0	520.0	-0.97296142578125	-1.8736572265625	2.1112189224967084
320.0	540.0	-0.903045654296875	-1.933837890625	2.134296240206926
320.0	560.0	-0.918243408203125	-1.92169189453125	2.129805318383724
320.0	580.0	-0.776641845703125	-1.99664306640625	2.142371604350027
320.0	600.0	-1.685699462890625	-1.57611083984375	2.3077495658460676
320.0	620.0	-1.834075927734375	-1.6201171875	2.4471645244910727
320.0	640.0	-1.885711669921875	-1.739013671875	2.5651660868348696
320.0	660.0	-1.596343994140625	-1.66357421875	2.3056004269861066
320.0	680.0	-1.2215576171875	-1.73846435546875	2.124726177027096
320.0	700.0	-0.896392822265625	-2.319580078125	2.4867593029168935
320.0	720.0	-0.676605224609375	-2.06048583984375	2.1687315477405926
320.0	740.0	-0.550079345703125	-2.23114013671875	2.2979498680881925
320.0	760.0	-0.33544921875	-2.50927734375	2.5316000802293086
320.0	780.0	-0.0653076171875	-2.50152587890625	2.5023782303441653
320.0	800.0	0.137847900390625	-2.7940673828125	2.797465743014344
340.0	0.0	-1.134979248046875	1.6805963516235352	2.0279501943064053
340.0	20.0	-0.954376220703125	1.6236152648925781	1.883337595609395
340.0	40.0	-0.591400146484375	1.2297325134277344	1.364549811418782
340.0	60.0	-0.233978271484375	1.0693244934082031	1.0946235442970913
340.0	80.0	0.400909423828125	0.6830215454101562	0.7919891398300088
340.0	100.0	0.176788330078125	0.503082275390625	0.5332409300344646
340.0	120.0	0.055450439453125	-0.06912994384765625	0.08862110567988185
340.0	140.0	-0.215087890625	-0.4948272705078125	0.5395524333479776
340.0	160.0	-0.14215087890625	-1.278167724609375	1.2860480568808175
340.0	180.0	-0.012542724609375	-1.5562591552734375	1.556309698714565
340.0	200.0	0.1251220703125	-1.894256591796875	1.8983844626537583
340.0	220.0	0.291900634765625	-2.111297607421875	2.131380671696614
340.0	240.0	0.521331787109375	-2.090850830078125	2.154865199006434
340.0	260.0	0.664215087890625	-2.0150146484375	2.121665788101239
340.0	280.0	0.55078125	-1.88592529296875	1.9647071527357016
340.0	300.0	0.337921142578125	-1.82177734375	1.8528527704062487
340.0	320.0	0.168670654296875	-1.779510498046875	1.7874863362498672
340.0	340.0	0.0767822265625	-1.791168212890625	1.7928131740886137
340.0	360.0	-0.1026611328125	-1.752166748046875	1.7551716785407365
340.0	380.0	-0.35723876953125	-1.83038330078125	1.8649189167990832
340.0	400.0	-0.5704345703125	-1.888427734375	1.9727024375116238
340.0	420.0	-0.86676025390625	-1.951904296875	2.1356974790242917
340.0	440.0	-0.9613037109375	-1.943389892578125	2.1681487723947876
340.0	460.0	-0.945343017578125	-1.96514892578125	2.180707160850103
340.0	480.0	-0.882843017578125	-1.96319580078125	2.1525681280488156
340.0	500.0	-0.949798583984375	-1.90399169921875	2.127745694586791
340.0	520.0	-0.934661865234375	-1.8565673828125	2.0785656711411975
340.0	540.0	-1.02056884765625	-1.83685302734375	2.10133048730282
340.0	560.0	-1.09759521484375	-1.80560302734375	2.1130351506780034
340.0	580.0	-1.204376220703125	-1.70208740234375	2.08509558682868
340.0	600.0	-1.769195556640625	-1.18212890625	2.1277879754873963
340.0	620.0	-1.6962890625	-1.247802734375	2.1058034683870326
340.0	640.0	-1.594573974609375	-1.37646484375	2.1064951048082814
340.0	660.0	-1.411712646484375	-1.33172607421875	1.9407284542145513
340.0	680.0	-1.00799560546875	-1.432373046875	1.7514986971329105
340.0	700.0	-0.9345703125	-2.14837646484375	2.3428493557420365
340.0	720.0	-0.746337890625	-1.98565673828125	2.121285678371564
340.0	740.0	-0.623809814453125	-2.17364501953125	2.261387042401422
340.0	760.0	-0.4154052734375	-2.400634765625	2.4363104931693504
340.0	780.0	-0.145355224609375	-2.54150390625	2.5456571345735566
340.0	800.0	0.10125732421875	-2.80279541015625	2.8046238886704367
360.0	0.0	-1.18450927734375	1.4917126893997192	1.9048015581234587
360.0	20.0	-1.015167236328125	1.4149227142333984	1.7414278064185407
360.0	40.0	-0.746551513671875	1.0764427185058594	1.3099878200922528
360.0	60.0	-0.57977294921875	0.9772148132324219	1.1362594174952674
360.0	80.0	0.04473876953125	0.5965576171875	0.598232854433454
360.0	100.0	-0.086334228515625	0.40876007080078125	0.41777792485296283
360.0	120.0	-0.14715576171875	-0.2090606689453125	0.25565832962547314
360.0	140.0	-0.499908447265625	-0.749114990234375	0.900600757406619
360.0	160.0	-0.302978515625	-1.4292144775390625	1.4609757026513424
360.0	180.0	-0.12310791015625	-1.6891937255859375	1.6936738175049937
360.0	200.0	0.066925048828125	-1.966064453125	1.9672031913359516
360.0	220.0	0.29351806640625	-2.3660430908203125	2.384179683439443
360.0	240.0	0.55419921875	-2.3324432373046875	2.3973794504232075
360.0	260.0	0.671875	-2.214508056640625	2.3141871031857466
360.0	280.0	0.764373779296875	-1.7901611328125	1.9465210391642627
360.0	300.0	0.4635009765625	-1.39056396484375	1.4657766868102253
360.0	320.0	0.286773681640625	-1.36181640625	1.3916835375951615
360.0	340.0	0.23956298828125	-1.3751220703125	1.395833490648071
360.0	360.0	0.04205322265625	-1.320098876953125	1.3207685332671573
360.0	380.0	-0.28741455078125	-1.478179931640625	1.5058628869541444
360.0	400.0	-0.57171630859375	-1.6636962890625	1.759188699302152
360.0	420.0	-0.902252197265625	-1.519866943359375	1.7674995199397419
360.0	440.0	-0.97027587890625	-1.333770751953125	1.6493573596867661
360.0	460.0	-0.985748291015625	-1.3748779296875	1.691741414868718
360.0	480.0	-0.948883056640625	-1.38592529296875	1.6796332852352538
360.0	500.0	-1.125885009765625	-1.7615966796875	2.090655379803416
360.0	520.0	-1.174102783203125	-1.74212646484375	2.100838395744496
360.0	540.0	-1.27215576171875	-1.72088623046875	2.1400536676193793
360.0	560.0	-1.36859130859375	-1.667724609375	2.1573936920908405
360.0	580.0	-1.54156494140625	-1.4515380859375	2.1174005958958158
360.0	600.0	-1.998046875	-0.94903564453125	2.2119810056345672
360.0	620.0	-1.6630859375	-0.75262451171875	1.8254584331477233
360.0	640.0	-1.380279541015625	-0.8656005859375	1.6292439920778128
360.0	660.0	-1.107757568359375	-0.8489990234375	1.3956812573275117
360.0	680.0	-0.769439697265625	-0.9884033203125	1.2525887478869475
360.0	700.0	-0.815643310546875	-1.93731689453125	2.1020158800247137
360.0	720.0	-0.68499755859375	-1.8446044921875	1.9676857950083653
360.0	740.0	-0.561431884765625	-2.01776123046875	2.094413078744078
360.0	760.0	-0.466949462890625	-2.08380126953125	2.1354787593871993
360.0	780.0	-0.30938720703125	-2.13946533203125	2.1617197669536594
360.0	800.0	-0.10711669921875	-2.1331787109375	2.135866428419271
380.0	0.0	-1.573028564453125	1.5964571237564087	2.2412260512001114
380.0	20.0	-1.33648681640625	1.4607391357421875	1.9798878334684888
380.0	40.0	-1.050994873046875	1.1555633544921875	1.562023331905146
380.0	60.0	-0.160675048828125	0.9074325561523438	0.9215477824188483
380.0	80.0	-0.281402587890625	0.5213851928710938	0.5924777935220599
380.0	100.0	-0.442779541015625	0.255218505859375	0.5110677133952989
380.0	120.0	-0.345123291015625	-0.3403472900390625	0.4847126611079904
380.0	140.0	-0.614990234375	-0.9411163330078125	1.1242388272207509
380.0	160.0	-0.45660400390625	-1.5487060546875	1.6146137805088066
380.0	180.0	-0.204833984375	-1.851226806640625	1.8625245369604622
380.0	200.0	-0.03936767578125	-2.152435302734375	2.152795286680468
380.0	220.0	0.214385986328125	-2.6612701416015625	2.66989140560321
380.0	240.0	0.4747314453125	-2.6915435791015625	2.7330892380914578
380.0	260.0	0.715057373046875	-2.367431640625	2.4730628014227776
380.0	280.0	0.781951904296875	-1.48541259765625	1.6786599911564575
380.0	300.0	0.216278076171875	-0.70654296875	0.7389040349887601
380.0	320.0	0.181793212890625	-0.747344970703125	0.7691380093899605
380.0	340.0	0.18914794921875	-0.790679931640625	0.8129893609346203
380.0	360.0	0.04888916015625	-0.897735595703125	0.8990658206011549
380.0	380.0	-0.226165771484375	-1.1256103515625	1.1481069722529245
380.0	400.0	-0.57135009765625	-1.502227783203125	1.6072116371900689
380.0	420.0	-0.80401611328125	-1.27117919921875	1.5041071992854467
380.0	440.0	-0.859710693359375	-1.0858154296875	1.384954014985302
380.0	460.0	-0.916229248046875	-1.0714111328125	1.4097509888243054
380.0	480.0	-0.93408203125	-1.1212158203125	1.4593266107431737
380.0	500.0	-1.156585693359375	-1.391326904296875	1.8092763804084526
380.0	520.0	-1.2906494140625	-1.47821044921875	1.962366439327623
380.0	540.0	-1.4412841796875	-1.45001220703125	2.0444645966993673
380.0	560.0	-1.51043701171875	-1.38104248046875	2.0466309631267543
380.0	580.0	-1.67724609375	-1.2890625	2.1153809557396235
380.0	600.0	-1.7052001953125	-0.35595703125	1.7419566912498432
380.0	620.0	-1.110015869140625	-0.2879638671875	1.1467599655331526
380.0	640.0	-0.6038818359375	-0.3782958984375	0.7125875795647023
380.0	660.0	-0.420562744140625	-0.37109375	0.5608775205409424
380.0	680.0	-0.376220703125	-0.4920654296875	0.6194113371205062
380.0	700.0	-0.726837158203125	-1.748779296875	1.8938113115417317
380.0	720.0	-0.563385009765625	-1.67889404296875	1.7709003011871018
380.0	740.0	-0.344940185546875	-1.772216796875	1.8054739285658483
380.0	760.0	-0.347503662109375	-1.59381103515625	1.6312548577598975
380.0	780.0	-0.28057861328125	-1.56231689453125	1.5873117013266795
380.0	800.0	-0.522247314453125	-1.3924560546875	1.48717050861338
400.0	0.0	-0.0423583984375	1.533178448677063	1.533763472444821
400.0	20.0	-0.125	1.4336013793945312	1.4390406231242754
400.0	40.0	-0.220855712890625	1.22930908203125	1.2489908186535803
400.0	60.0	-0.42669677734375	0.7955207824707031	0.9027311089900145
400.0	80.0	-0.455596923828125	0.46654510498046875	0.6520988360539275
400.0	100.0	-0.558746337890625	0.1275482177734375	0.5731195494513904
400.0	120.0	-0.60491943359375	-0.41519927978515625	0.7337015490466786
400.0	140.0	-0.621246337890625	-1.29620361328125	1.4373902808304642
400.0	160.0	-0.388946533203125	-1.7339324951171875	1.7770203440912107
400.0	180.0	-0.157135009765625	-2.09796142578125	2.103837815840408
400.0	200.0	-0.089385986328125	-2.366790771484375	2.368478078964518
400.0	220.0	0.063507080078125	-2.87127685546875	2.8719790963672702
400.0	240.0	0.234771728515625	-2.7230072021484375	2.733109216160685
400.0	260.0	0.517578125	-1.74920654296875	1.8241739624945865
400.0	280.0	-0.9197998046875	-0.160675048828125	0.9337280931936682
400.0	300.0	-0.998626708984375	-0.16668701171875	1.012442523688476
400.0	320.0	-0.899688720703125	-0.294158935546875	0.9465565347735423
400.0	340.0	-0.917724609375	-0.46099853515625	1.0270044342984623
400.0	360.0	-0.878143310546875	-0.728271484375	1.1408396157269396
400.0	380.0	-0.56219482421875	-1.11248779296875	1.2464718648581008
400.0	400.0	-0.766448974609375	-1.4622802734375	1.6509717225816474
400.0	420.0	-0.817657470703125	-1.193206787109375	1.4464806172916764
400.0	440.0	-0.827728271484375	-1.07122802734375	1.3537590546257827
400.0	460.0	-0.900299072265625	-1.02008056640625	1.3605523810136972
400.0	480.0	-0.964599609375	-1.010833740234375	1.3972248411771881
400.0	500.0	-1.195953369140625	-1.27044677734375	1.7448035635056263
400.0	520.0	-1.382537841796875	-1.40753173828125	1.9729562788539938
400.0	540.0	-1.549285888671875	-1.33087158203125	2.0424264815890347
400.0	560.0	-1.665130615234375	-1.2178955078125	2.062990410481996
400.0	580.0	-1.758880615234375	-1.085205078125	2.066719884318032
400.0	600.0	-1.652587890625	0.178955078125	1.6622489754026355
400.0	620.0	-1.8067626953125	0.015625	1.8068302570518044
400.0	640.0	-1.401397705078125	-0.04425048828125	1.4020961570132644
400.0	660.0	-0.944244384765625	-0.0625	0.946310577010219
400.0	680.0	-0.81463623046875	-0.2010498046875	0.8390787876935135
400.0	700.0	-0.618499755859375	-1.49835205078125	1.6209876051588068
400.0	720.0	-0.439605712890625	-1.50799560546875	1.5707653958879844
400.0	740.0	0.087493896484375	-1.40997314453125	1.4126851914780447
400.0	760.0	-0.2127685546875	-1.253173828125	1.2711078244434162
400.0	780.0	-0.143951416015625	-1.23101806640625	1.2394061037414195
400.0	800.0	-0.446075439453125	-1.083984375	1.1721797741504667
420.0	0.0	-0.144744873046875	1.5627919435501099	1.5694807221175053
420.0	20.0	-0.224945068359375	1.4675254821777344	1.4846653914671128
420.0	40.0	-0.351959228515625	1.318084716796875	1.364266330007016
420.0	60.0	-0.508087158203125	0.7377891540527344	0.8958154922576282
420.0	80.0	-0.432373046875	0.44170379638671875	0.6181008780178288
420.0	100.0	-0.5826416015625	-0.05390167236328125	0.5851295806527589
420.0	120.0	-0.59417724609375	-0.6243820190429688	0.8619161823981071
420.0	140.0	-0.56671142578125	-1.534881591796875	1.636161159833568
420.0	160.0	-0.405364990234375	-1.847015380859375	1.8909750374975385
420.0	180.0	-0.126007080078125	-2.3642578125	2.3676133105296353
420.0	200.0	-0.194610595703125	-2.673095703125	2.6801705024168263
420.0	220.0	-0.0029296875	-3.1514892578125	3.151490619560279
420.0	240.0	0.10467529296875	-2.6688232421875	2.670875215167922
420.0	260.0	-0.499359130859375	-0.232940673828125	0.5510180569601429
420.0	280.0	-1.136322021484375	0.30828857421875	1.1773994995345318
420.0	300.0	-1.002349853515625	0.079010009765625	1.0054590048758623
420.0	320.0	-1.0819091796875	0.0111083984375	1.0819662053908734
420.0	340.0	-1.22393798828125	-0.437164306640625	1.2996679691977222
420.0	360.0	-1.205810546875	-0.650299072265625	1.3699883059152436
420.0	380.0	-0.806365966796875	-0.95654296875	1.2510797430513063
420.0	400.0	-0.84417724609375	-1.301116943359375	1.550980503784387
420.0	420.0	-0.781890869140625	-1.034942626953125	1.297096593292156
420.0	440.0	-0.892486572265625	-0.95855712890625	1.309719073332689
420.0	460.0	-1.0059814453125	-0.875640869140625	1.3336962172932694
420.0	480.0	-1.197418212890625	-0.809814453125	1.4455482783540372
420.0	500.0	-1.427764892578125	-0.953704833984375	1.716993156318274
420.0	520.0	-1.577423095703125	-1.17486572265625	1.9668688540749795
420.0	540.0	-1.709136962890625	-1.1761474609375	2.0747221519491994
420.0	560.0	-1.832305908203125	-1.03753662109375	2.105665496071661
420.0	580.0	-1.8834228515625	-0.833251953125	2.0595121886443026
420.0	600.0	-1.767974853515625	0.48150634765625	1.8323709901373295
420.0	620.0	-2.3695068359375	0.31707763671875	2.3906277153211644
420.0	640.0	-2.175018310546875	0.28314208984375	2.1933704872308435
420.0	660.0	-1.935699462890625	0.2718505859375	1.954695667286756
420.0	680.0	-1.848846435546875	0.1591796875	1.8556862113910808
420.0	700.0	-1.063323974609375	-1.21466064453125	1.6143290731298097
420.0	720.0	0.20416259765625	-0.69964599609375	0.7288256898132526
420.0	740.0	0.387451171875	-0.91644287109375	0.9949803749651882
420.0	760.0	0.023101806640625	-1.1990966796875	1.1993191988405956
420.0	780.0	0.267913818359375	-1.22833251953125	1.257210639712331
420.0	800.0	0.025482177734375	-1.1513671875	1.1516491400742443
440.0	0.0	0.157196044921875	1.5607000589370728	1.5685965926602232
440.0	20.0	0.130157470703125	1.4679832458496094	1.4737420999873043
440.0	40.0	0.059814453125	1.3483314514160156	1.3496575386668508
440.0	60.0	-0.420074462890625	0.6490287780761719	0.7731111880860966
440.0	80.0	-0.43267822265625	0.3613433837890625	0.5637193320874326
440.0	100.0	-0.4757080078125	-0.2799072265625	0.5519476099946881
440.0	120.0	-0.454620361328125	-0.8614501953125	0.9740513908095708
440.0	140.0	-0.37884521484375	-1.7114410400390625	1.7528702548505966
440.0	160.0	-0.31182861328125	-1.9555816650390625	1.980287032906558
440.0	180.0	-0.118316650390625	-2.54339599609375	2.546146504564373
440.0	200.0	-0.370574951171875	-2.885223388671875	2.9089241648718267
440.0	220.0	-0.430999755859375	-3.2080230712890625	3.236846121686008
440.0	240.0	-0.69537353515625	-2.405242919921875	2.5037447667903385
440.0	260.0	-1.1158447265625	0.106201171875	1.1208872123032556
440.0	280.0	-1.239776611328125	0.43438720703125	1.3136735864089903
440.0	300.0	-1.228607177734375	0.080078125	1.2312140769516655
440.0	320.0	-1.371551513671875	-0.019775390625	1.3716940696561981
440.0	340.0	-1.5084228515625	-0.56097412109375	1.6093574691947248
440.0	360.0	-1.542327880859375	-0.72857666015625	1.705754742570164
440.0	380.0	-0.895721435546875	-0.88067626953125	1.2561479139868972
440.0	400.0	-0.885772705078125	-1.072509765625	1.3909962194134142
440.0	420.0	-0.8272705078125	-0.807861328125	1.156294261239863
440.0	440.0	-0.908294677734375	-0.767425537109375	1.1890925853810563
440.0	460.0	-1.10296630859375	-0.680908203125	1.2962139711389626
440.0	480.0	-1.307098388671875	-0.567626953125	1.42502861570657
440.0	500.0	-1.54998779296875	-0.565216064453125	1.6498276752036911
440.0	520.0	-1.67724609375	-0.70904541015625	1.8209612441409286
440.0	540.0	-1.8016357421875	-0.7596435546875	1.955236476159793
440.0	560.0	-1.901947021484375	-0.65093994140625	2.010255028560122
440.0	580.0	-1.951263427734375	-0.3792724609375	1.9877818200293738
440.0	600.0	-2.160980224609375	0.85626220703125	2.324439824633628
440.0	620.0	-2.734466552734375	0.710205078125	2.825190007949475
440.0	640.0	-2.661895751953125	0.73150634765625	2.7605779342245493
440.0	660.0	-2.509002685546875	0.74835205078125	2.6182294146980194
440.0	680.0	-2.137664794921875	0.590087890625	2.2176145954855735
440.0	700.0	-0.911529541015625	-0.6090087890625	1.0962562699020373
440.0	720.0	1.2091064453125	0.2933349609375	1.244179969057706
440.0	740.0	0.68719482421875	-0.8140869140625	1.0653516931421487
440.0	760.0	0.42694091796875	-1.25762939453125	1.3281228261817646
440.0	780.0	0.686187744140625	-1.29888916015625	1.4690019300804913
440.0	800.0	0.21551513671875	-1.22930908203125	1.248057528048854
460.0	0.0	0.168731689453125	1.6383333206176758	1.6469992266154365
460.0	20.0	0.215911865234375	1.6018142700195312	1.6163003709667305
460.0	40.0	0.223175048828125	1.5214729309082031	1.5377538755944768
460.0	60.0	-0.226806640625	0.7517662048339844	0.7852347922513941
460.0	80.0	-0.26849365234375	0.3238067626953125	0.42064196285689914
460.0	100.0	-0.295806884765625	-0.48128509521484375	0.5649221680468071
460.0	120.0	-0.27447509765625	-1.1314010620117188	1.1642185973238244
460.0	140.0	-0.297515869140625	-1.8604888916015625	1.8841270148700995
460.0	160.0	-0.183380126953125	-2.0488128662109375	2.0570032648765584
460.0	180.0	-0.09613037109375	-2.6682891845703125	2.6700202659795536
460.0	200.0	-0.379638671875	-3.0818634033203125	3.1051582178542967
460.0	220.0	-0.714080810546875	-3.2430877685546875	3.32077245208706
460.0	240.0	-0.872711181640625	-2.2730255126953125	2.4348038499896383
460.0	260.0	-1.2286376953125	0.165771484375	1.2397704510814502
460.0	280.0	-1.65789794921875	0.4110107421875	1.7080853140921435
460.0	300.0	-1.7406005859375	0.080902099609375	1.7424797127907037
460.0	320.0	-1.88787841796875	-0.042572021484375	1.8883583605993477
460.0	340.0	-2.12310791015625	-0.6148681640625	2.2103506638869836
460.0	360.0	-1.919769287109375	-0.75274658203125	2.0620721453160087
460.0	380.0	-1.1669921875	-0.837188720703125	1.4362296890673756
460.0	400.0	-1.134735107421875	-0.791473388671875	1.3834933642744642
460.0	420.0	-1.201019287109375	-0.519927978515625	1.3087293191688094
460.0	440.0	-1.190643310546875	-0.510009765625	1.2952765936211807
460.0	460.0	-1.27703857421875	-0.457275390625	1.356439568471041
460.0	480.0	-1.492462158203125	-0.36279296875	1.5359238366021826
460.0	500.0	-1.70550537109375	-0.345916748046875	1.7402318717369116
460.0	520.0	-1.9134521484375	-0.30596923828125	1.937760640309967
460.0	540.0	-2.07720947265625	-0.329833984375	2.103233142222123
460.0	560.0	-2.253936767578125	-0.283203125	2.27165907702945
460.0	580.0	-2.365264892578125	0.10809326171875	2.367733550315915
460.0	600.0	-2.47412109375	0.9991455078125	2.668251662103969
460.0	620.0	-2.85968017578125	1.14373779296875	3.079919941625319
460.0	640.0	-2.6722412109375	1.24114990234375	2.946409029568131
460.0	660.0	-2.4803466796875	1.3065185546875	2.80341049173672
460.0	680.0	-2.0477294921875	1.2138671875	2.3804767636050634
460.0	700.0	-0.277862548828125	0.74871826171875	0.7986154465526001
460.0	720.0	1.347259521484375	0.79693603515625	1.5653163457783448
460.0	740.0	1.551116943359375	-1.08892822265625	1.8951855967355362
460.0	760.0	1.852569580078125	-1.45050048828125	2.3528633014977696
460.0	780.0	2.040740966796875	-1.4869384765625	2.5249969755714665
460.0	800.0	1.476470947265625	-1.419189453125	2.0479416891065743
480.0	0.0	0.129730224609375	1.6979910135269165	1.7029396387410107
480.0	20.0	0.1986083984375	1.6934642791748047	1.7050708374642238
480.0	40.0	0.268341064453125	1.6666297912597656	1.6880941288880802
480.0	60.0	0.036651611328125	1.1700859069824219	1.1706598012795284
480.0	80.0	-0.1929931640625	0.5095138549804688	0.5448400956169738
480.0	100.0	-0.278564453125	-0.650482177734375	0.7076194020056865
480.0	120.0	-0.319000244140625	-1.3165664672851562	1.3546617358372144
480.0	140.0	-0.324951171875	-1.8545074462890625	1.8827615707902357
480.0	160.0	-0.18280029296875	-2.038787841796875	2.0469664899475566
480.0	180.0	-0.21826171875	-2.82281494140625	2.83124042979364
480.0	200.0	-0.52886962890625	-3.2535858154296875	3.296289390017918
480.0	220.0	-0.956207275390625	-3.2368621826171875	3.3751457957793862
480.0	240.0	-1.014312744140625	-2.46197509765625	2.6627338816347357
480.0	260.0	-0.950958251953125	0.180419921875	0.9679219726647
480.0	280.0	-1.304718017578125	0.438568115234375	1.3764559917023227
480.0	300.0	-1.551361083984375	0.062591552734375	1.5526232367753856
480.0	320.0	-1.727294921875	-0.0650634765625	1.7285198879728174
480.0	340.0	-2.0308837890625	-0.69512939453125	2.1465539452383298
480.0	360.0	-1.649658203125	-0.8070068359375	1.8364727660347862
480.0	380.0	-1.12994384765625	-0.7686767578125	1.3666151824333532
480.0	400.0	-1.297821044921875	-0.5443115234375	1.4073430637868507
480.0	420.0	-1.40924072265625	-0.327117919921875	1.4467085221034415
480.0	440.0	-1.4425048828125	-0.289398193359375	1.4712483309277107
480.0	460.0	-1.423828125	-0.327606201171875	1.461031263384628
480.0	480.0	-1.5985107421875	-0.26953125	1.6210748556483734
480.0	500.0	-1.8096923828125	-0.225616455078125	1.8237020878453816
480.0	520.0	-2.019317626953125	-0.1961669921875	2.0288235919733117
480.0	540.0	-2.3172607421875	-0.12158203125	2.3204481329273965
480.0	560.0	-2.49041748046875	-0.01678466796875	2.490474041644108
480.0	580.0	-2.775909423828125	0.42486572265625	2.8082350349616414
480.0	600.0	-2.820404052734375	1.1392822265625	3.041815742684243
480.0	620.0	-2.820068359375	1.359619140625	3.1307107434417936
480.0	640.0	-2.624114990234375	1.53485107421875	3.0400242272066196
480.0	660.0	-2.463226318359375	1.76531982421875	3.0304847759455913
480.0	680.0	-1.903900146484375	1.98333740234375	2.749265905531671
480.0	700.0	-0.57281494140625	1.6441650390625	1.7410903574408876
480.0	720.0	0.797332763671875	0.951416015625	1.2413428095463317
480.0	740.0	3.75341796875	-1.69500732421875	4.118397294736216
480.0	760.0	4.051788330078125	-1.70465087890625	4.395773343873992
480.0	780.0	4.199005126953125	-1.71636962890625	4.5362505176864305
480.0	800.0	4.250518798828125	-1.731689453125	4.589734025110349
500.0	0.0	0.030426025390625	1.6184605360031128	1.6187465056705308
500.0	20.0	-0.00885009765625	1.6391792297363281	1.6392031208570546
500.0	40.0	0.0166015625	1.6232643127441406	1.6233492048558587
500.0	60.0	-0.081787109375	1.4187049865722656	1.4210605089808563
500.0	80.0	-0.217193603515625	0.9878311157226562	1.0114264059228286
500.0	100.0	-0.409088134765625	-0.5799789428710938	0.7097384561793799
500.0	120.0	-0.49029541015625	-1.4417037963867188	1.5227932971142744
500.0	140.0	-0.391265869140625	-1.8438262939453125	1.884883121734203
500.0	160.0	-0.1268310546875	-2.0524139404296875	2.056329034785839
500.0	180.0	-0.32366943359375	-2.8876800537109375	2.9057628937755573
500.0	200.0	-0.662567138671875	-3.26690673828125	3.333417893075405
500.0	220.0	-1.00286865234375	-3.228790283203125	3.3809513789406505
500.0	240.0	-0.87982177734375	-2.597381591796875	2.7423489007224413
500.0	260.0	-0.442352294921875	0.35870361328125	0.569511927007393
500.0	280.0	-0.81842041015625	0.7884521484375	1.1364280699349316
500.0	300.0	-1.344940185546875	0.159515380859375	1.3543667374199553
500.0	320.0	-1.58990478515625	-0.073394775390625	1.5915979451222542
500.0	340.0	-1.7786865234375	-0.6722412109375	1.901482052069095
500.0	360.0	-1.299468994140625	-0.9205322265625	1.592482102528302
500.0	380.0	-1.035064697265625	-0.781982421875	1.2972491802452875
500.0	400.0	-1.372344970703125	-0.406280517578125	1.4312213586925364
500.0	420.0	-1.47943115234375	-0.20989990234375	1.4942471360283986
500.0	440.0	-1.54010009765625	-0.1761474609375	1.5501407158047036
500.0	460.0	-1.563018798828125	-0.212646484375	1.577417602541306
500.0	480.0	-1.699371337890625	-0.16217041015625	1.7070917333214461
500.0	500.0	-1.884185791015625	-0.10394287109375	1.8870506658583357
500.0	520.0	-2.08038330078125	-0.0330810546875	2.080646302077488
500.0	540.0	-2.266571044921875	0.0650634765625	2.267504698487004
500.0	560.0	-2.408172607421875	0.19561767578125	2.416104629815342
500.0	580.0	-2.629302978515625	0.66485595703125	2.71205965945277
500.0	600.0	-2.83746337890625	0.98858642578125	3.004746503096895
500.0	620.0	-2.881561279296875	1.1339111328125	3.0966352486948105
500.0	640.0	-2.394134521484375	1.52069091796875	2.836261795913039
500.0	660.0	-2.043121337890625	1.98809814453125	2.8507681479967073
500.0	680.0	-1.5477294921875	2.0181884765625	2.5433346826394363
500.0	700.0	-1.073638916015625	2.11920166015625	2.3756506894727205
500.0	720.0	-0.32452392578125	1.5059814453125	1.5405505158968338
500.0	740.0	3.582122802734375	-1.94952392578125	4.078265233044942
500.0	760.0	4.15155029296875	-1.7470703125	4.504178561277046
500.0	780.0	4.25628662109375	-1.75225830078125	4.602867036267552
500.0	800.0	4.30755615234375	-1.7740478515625	4.6585712171467355
520.0	0.0	-0.2587890625	1.591315507888794	1.6122210842551958
520.0	20.0	-0.1854248046875	1.5833740234375	1.5941943596343748
520.0	40.0	-0.1558837890625	1.5654754638671875	1.573217462292695
520.0	60.0	-0.1573486328125	1.4148674011230469	1.4235899532550262
520.0	80.0	-0.1920166015625	1.15032958984375	1.1662454889712122
520.0	100.0	-0.263671875	0.1615753173828125	0.30924010227228327
520.0	120.0	-0.309326171875	-1.1083755493164062	1.1507297853663505
520.0	140.0	-0.263427734375	-1.5196075439453125	1.542271460817923
520.0	160.0	-0.208251953125	-1.91937255859375	1.9306371732314427
520.0	180.0	-0.3856201171875	-2.87811279296875	2.903831283637202
520.0	200.0	-0.639892578125	-3.1388092041015625	3.2033709949508102
520.0	220.0	-0.736328125	-3.1232757568359375	3.208898652326856
520.0	240.0	-0.82958984375	-2.684967041015625	2.810207700543387
520.0	260.0	-0.0618896484375	0.190216064453125	0.20003119696625513
520.0	280.0	-0.826171875	0.909698486328125	1.228865860486285
520.0	300.0	-1.2510986328125	0.528289794921875	1.3580640251637268
520.0	320.0	-1.347412109375	0.34759521484375	1.3915250000889885
520.0	340.0	-1.746337890625	-0.1611328125	1.7537559155985005
520.0	360.0	-1.39599609375	-0.623199462890625	1.528784701752481
520.0	380.0	-1.06787109375	-0.64849853515625	1.2493594450623982
520.0	400.0	-1.3746337890625	-0.37945556640625	1.4260450837575276
520.0	420.0	-1.5008544921875	-0.195892333984375	1.5135844916070078
520.0	440.0	-1.604248046875	-0.118011474609375	1.6085827625713671
520.0	460.0	-1.625	-0.1329345703125	1.6304283486201314
520.0	480.0	-1.7628173828125	-0.04046630859375	1.7632817832885126
520.0	500.0	-1.939453125	0.063751220703125	1.940500616390885
520.0	520.0	-1.1287841796875	5.27447509765625	5.39390779306698
520.0	540.0	-0.8702392578125	4.46844482421875	4.552396677896752
520.0	560.0	-0.6297607421875	4.59576416015625	4.638711761704669
520.0	580.0	-2.35888671875	0.91217041015625	2.5291107941448043
520.0	600.0	-2.22802734375	1.03704833984375	2.4575547000362694
520.0	620.0	-1.946044921875	1.2552490234375	2.3157592596805636
520.0	640.0	-1.8673095703125	1.33905029296875	2.297803455145881
520.0	660.0	-1.7593994140625	1.56689453125	2.3559806387711735
520.0	680.0	-1.60009765625	1.68280029296875	2.322095892841735
520.0	700.0	-1.216796875	1.716064453125	2.103680546634629
520.0	720.0	-0.4400634765625	1.53192138671875	1.5938754651761762
520.0	740.0	3.4793701171875	-2.412841796875	4.234125877808115
520.0	760.0	4.15966796875	-1.824951171875	4.542387520893906
520.0	780.0	4.2645263671875	-1.822509765625	4.637642394820444
520.0	800.0	4.3323974609375	-1.83087158203125	4.703377351375
540.0	0.0	-0.6380615234375	1.6058504581451416	1.7279693867705945
540.0	20.0	-0.3795166015625	1.5524005889892578	1.5981177802514257
540.0	40.0	-0.2662353515625	1.5267295837402344	1.549769171292692
540.0	60.0	-0.2049560546875	1.4106407165527344	1.425452284557248
540.0	80.0	-0.203369140625	1.2296218872070312	1.2463261984156202
540.0	100.0	-0.2200927734375	0.8901901245117188	0.916994703745665
540.0	120.0	-0.306640625	0.3494110107421875	0.46488334808666537
540.0	140.0	-0.4599609375	-0.4774169921875	0.6629412104065023
540.0	160.0	-0.523193359375	-1.5663604736328125	1.6514286011369994
540.0	180.0	-0.56396484375	-2.955657958984375	3.008981607702786
540.0	200.0	-0.6087646484375	-2.887664794921875	2.9511357754292544
540.0	220.0	-0.445556640625	-2.890594482421875	2.924731984612064
540.0	240.0	-0.47900390625	-2.710662841796875	2.752660128693891
540.0	260.0	0.3016357421875	-0.805084228515625	0.8597352708651675
540.0	280.0	0.0579833984375	1.10357666015625	1.1050988731041151
540.0	300.0	-0.04931640625	0.953033447265625	0.9543085766838816
540.0	320.0	-0.0303955078125	0.86639404296875	0.8669270584004839
540.0	340.0	-0.21484375	0.577880859375	0.6165258506713657
540.0	360.0	-0.2064208984375	-0.190338134765625	0.2807813969225916
540.0	380.0	-0.703125	-0.654754638671875	0.9607748968865379
540.0	400.0	-0.8916015625	-0.41827392578125	0.9848382726320601
540.0	420.0	-0.9749755859375	-0.203704833984375	0.9960286404329813
540.0	440.0	-1.1953125	-0.03839111328125	1.1959288650397328
540.0	460.0	-1.2459716796875	0.0223388671875	1.2461719189463831
540.0	480.0	-1.428955078125	0.224761962890625	1.446523610336752
540.0	500.0	-1.29931640625	0.514251708984375	1.3973825330752367
540.0	520.0	0.0247802734375	5.611572265625	5.611626979253284
540.0	540.0	0.0770263671875	5.037109375	5.037698275696451
540.0	560.0	-1.52099609375	3.9683837890625	4.249882235368035
540.0	580.0	-1.1131591796875	0.98345947265625	1.485367258855485
540.0	600.0	-1.1373291015625	0.93048095703125	1.4694598656168716
540.0	620.0	-1.186279296875	0.888427734375	1.4820804328378876
540.0	640.0	-1.2366943359375	0.89044189453125	1.5239093306612097
540.0	660.0	-1.3941650390625	1.113037109375	1.7839696642572143
540.0	680.0	-1.328125	1.11444091796875	1.7337515898386453
540.0	700.0	-0.887939453125	0.79986572265625	1.1950822761200708
540.0	720.0	0.554443359375	-0.49493408203125	0.7432140904955661
540.0	740.0	3.352783203125	-2.7880859375	4.360570880291064
540.0	760.0	4.1849365234375	-1.85736083984375	4.578589629414961
540.0	780.0	4.320556640625	-1.80767822265625	4.683472028475717
540.0	800.0	4.3961181640625	-1.810791015625	4.754452546263183
560.0	0.0	-0.89404296875	1.5657594203948975	1.8030295040643896
560.0	20.0	-0.58154296875	1.4977779388427734	1.6067143425595822
560.0	40.0	-0.400146484375	1.4727706909179688	1.5261620873893649
560.0	60.0	-0.2930908203125	1.3625068664550781	1.393673989887409
560.0	80.0	-0.25	1.2354736328125	1.2605138227623354
560.0	100.0	-0.2252197265625	1.0685577392578125	1.0920345998917134
560.0	120.0	-0.2205810546875	0.9245223999023438	0.9504723402646913
560.0	140.0	-0.313720703125	0.645843505859375	0.7180073214320122
560.0	160.0	-0.4354248046875	0.15142822265625	0.4610046281264195
560.0	180.0	-0.420166015625	-2.246734619140625	2.2856850022545006
560.0	200.0	-0.4197998046875	-2.25244140625	2.291227654469355
560.0	220.0	-0.4798583984375	-2.34912109375	2.397630913141595
560.0	240.0	-0.5653076171875	-2.2604522705078125	2.330068061086228
560.0	260.0	-0.5455322265625	-0.948394775390625	1.0941014853323585
560.0	280.0	-0.5592041015625	1.238739013671875	1.3591113167055495
560.0	300.0	-0.554931640625	1.108856201171875	1.2399641932911112
560.0	320.0	-0.3868408203125	0.975555419921875	1.0494542379727636
560.0	340.0	-0.2601318359375	0.751312255859375	0.795071492302873
560.0	360.0	0.0025634765625	0.143585205078125	0.14360808657388935
560.0	380.0	-0.07763671875	-0.6385498046875	0.6432521380957167
560.0	400.0	0.0150146484375	-0.36785888671875	0.3681651805992249
560.0	420.0	-0.11328125	-0.02655029296875	0.11635101915449196
560.0	440.0	-0.2591552734375	0.167938232421875	0.3088117641208785
560.0	460.0	-0.206298828125	0.3419189453125	0.39933416038370756
560.0	480.0	0.01904296875	0.525421142578125	0.5257661188465037
560.0	500.0	0.15625	1.134246826171875	1.1449584818590461
560.0	520.0	-0.0118408203125	6.13690185546875	6.136913278569403
560.0	540.0	-1.2386474609375	5.98480224609375	6.1116368885377765
560.0	560.0	-1.8963623046875	5.9169921875	6.2134520628693775
560.0	580.0	-2.1378173828125	5.84625244140625	6.224863915854211
560.0	600.0	-2.5714111328125	5.6243896484375	6.18432810670674
560.0	620.0	-2.7127685546875	5.30694580078125	5.960099576662377
560.0	640.0	-3.313720703125	5.40936279296875	6.343654366709611
560.0	660.0	-3.5928955078125	5.64459228515625	6.69106271048962
560.0	680.0	-3.6439208984375	5.60284423828125	6.6835636506665335
560.0	700.0	-3.6689453125	5.67462158203125	6.7574025931100605
560.0	720.0	-3.5963134765625	5.6796875	6.722523389275883
560.0	740.0	-3.367431640625	5.68194580078125	6.6048545735162145
560.0	760.0	1.29248046875	-3.126953125	3.3835398044130476
560.0	780.0	2.266357421875	-2.73443603515625	3.551551265862416
560.0	800.0	3.9093017578125	-3.32806396484375	5.134067586984749
580.0	0.0	-0.998779296875	1.4797804355621338	1.7853039576885998
580.0	20.0	-0.7816162109375	1.4364547729492188	1.63533672860634
580.0	40.0	-0.546875	1.4132843017578125	1.515402515248034
580.0	60.0	-0.4278564453125	1.2808074951171875	1.3503810489427837
580.0	80.0	-0.371337890625	1.0994338989257812	1.1604510877762015
580.0	100.0	-0.3447265625	0.9334487915039062	0.9950693690658805
580.0	120.0	-0.3382568359375	0.8631362915039062	0.9270501306669262
580.0	140.0	-0.3743896484375	0.73370361328125	0.8237041950840829
580.0	160.0	-0.4598388671875	0.5620269775390625	0.7261722297485474
580.0	180.0	-0.4613037109375	-0.2763671875	0.5377545314094235
580.0	200.0	-0.4447021484375	-1.5292816162109375	1.5926274713521884
580.0	220.0	-0.48828125	-1.5144805908203125	1.591247950218006
580.0	240.0	-0.577392578125	-1.3748931884765625	1.4912120804879105
580.0	260.0	-0.6712646484375	-0.988433837890625	1.1948211916973648
580.0	280.0	-0.664794921875	1.311309814453125	1.470199210186115
580.0	300.0	-0.7467041015625	1.182861328125	1.3988309178967626
580.0	320.0	-0.7813720703125	1.057037353515625	1.314484796029136
580.0	340.0	-0.80859375	0.920501708984375	1.2252131442252068
580.0	360.0	-0.8553466796875	0.586578369140625	1.0371557865605852
580.0	380.0	-0.821044921875	0.193359375	0.8435061420269063
580.0	400.0	-0.596435546875	0.5980224609375	0.8446101025691227
580.0	420.0	-0.4036865234375	1.047332763671875	1.1224387408966348
580.0	440.0	-0.2890625	1.162994384765625	1.1983793505825375
580.0	460.0	-0.20458984375	1.6663818359375	1.6788941084261635
580.0	480.0	-0.059326171875	2.158172607421875	2.1589878642770266
580.0	500.0	-0.1409912109375	4.280242919921875	4.282564415756401
580.0	520.0	-1.387451171875	5.70635986328125	5.872611313853874
580.0	540.0	-1.6556396484375	5.77386474609375	6.006551152838249
580.0	560.0	-1.989013671875	5.857421875	6.185916779963516
580.0	580.0	-2.08251953125	5.8597412109375	6.218798489836843
580.0	600.0	-2.3673095703125	5.79296875	6.258006195280547
580.0	620.0	-2.44921875	5.5225830078125	6.0413239909419625
580.0	640.0	-2.8104248046875	5.3787841796875	6.068756613546082
580.0	660.0	-3.053955078125	5.5782470703125	6.359519006706047
580.0	680.0	-3.076171875	5.79241943359375	6.5585788322788
580.0	700.0	-2.985107421875	5.893798828125	6.606642940748412
580.0	720.0	-2.95361328125	6.05169677734375	6.734008115534842
580.0	740.0	-2.5408935546875	5.929931640625	6.451374219399924
580.0	760.0	-0.7275390625	-3.02227783203125	3.1086132569766365
580.0	780.0	3.0067138671875	-2.084228515625	3.6584609857810433
580.0	800.0	4.1212158203125	-2.06585693359375	4.610009187373861
600.0	0.0	-0.997314453125	1.383628487586975	1.7055978160381884
600.0	20.0	-0.8643798828125	1.3545722961425781	1.606866107455107
600.0	40.0	-0.670166015625	1.3345947265625	1.4934073699654498
600.0	60.0	-0.5338134765625	1.2047805786132812	1.317745449760118
600.0	80.0	-0.4627685546875	1.00164794921875	1.103382684920189
600.0	100.0	-0.4705810546875	0.7365646362304688	0.8740560579139777
600.0	120.0	-0.4251708984375	0.7360687255859375	0.8500396824053905
600.0	140.0	-0.4354248046875	0.67315673828125	0.8017073997604106
600.0	160.0	-0.4996337890625	0.6947021484375	0.8557131518310497
600.0	180.0	-0.4967041015625	0.5000152587890625	0.7047909076675887
600.0	200.0	-0.46728515625	-0.7540130615234375	0.8870688328419244
600.0	220.0	-0.5029296875	-0.2801971435546875	0.575715823844589
600.0	240.0	-0.5574951171875	-0.11041259765625	0.5683236291138222
600.0	260.0	-0.630615234375	-0.130767822265625	0.6440308976795526
600.0	280.0	-0.6304931640625	1.36309814453125	1.501851584396434
600.0	300.0	-0.745361328125	0.78875732421875	1.085219621078142
600.0	320.0	-0.810791015625	0.510711669921875	0.9582319556415394
600.0	340.0	-0.849609375	0.4869384765625	0.9792574585086902
600.0	360.0	-0.8597412109375	0.571868896484375	1.0325642762320104
600.0	380.0	-0.7384033203125	0.831512451171875	1.1120487488875586
600.0	400.0	-0.5125732421875	1.37994384765625	1.472065335265708
600.0	420.0	-0.37548828125	1.72100830078125	1.7614939740782665
600.0	440.0	-0.2845458984375	1.889068603515625	1.910378642339282
600.0	460.0	-0.195556640625	2.298736572265625	2.3070397110505163
600.0	480.0	-0.1531982421875	3.36053466796875	3.364024815013881
600.0	500.0	-0.1710205078125	4.3629150390625	4.366265641503066
600.0	520.0	-1.393798828125	5.60516357421875	5.775857846851093
600.0	540.0	-1.6591796875	5.6866455078125	5.923750025696281
600.0	560.0	-1.995849609375	5.77899169921875	6.113931691054583
600.0	580.0	-2.0855712890625	5.79583740234375	6.159654113354788
600.0	600.0	-2.369140625	5.7313232421875	6.201684723320271
600.0	620.0	-2.4130859375	5.540283203125	6.0429894681845395
600.0	640.0	-2.7628173828125	5.45269775390625	6.112697660299025
600.0	660.0	-3.018798828125	5.61572265625	6.37569504576626
600.0	680.0	-3.0316162109375	5.80633544921875	6.550131922280142
600.0	700.0	-2.9495849609375	5.90057373046875	6.596728112518097
600.0	720.0	-2.9410400390625	6.00579833984375	6.687251319506296
600.0	740.0	-2.5386962890625	5.84857177734375	6.375795690174015
600.0	760.0	-1.2930908203125	2.94781494140625	3.2189589618934855
600.0	780.0	3.125244140625	-2.033203125	3.728413320169943
600.0	800.0	4.119384765625	-2.06414794921875	4.607606493997432
620.0	0.0	-1.042236328125	1.252150058746338	1.6291520289039756
620.0	20.0	-0.9351806640625	1.2235031127929688	1.5399749158510545
620.0	40.0	-0.8349609375	1.2108497619628906	1.4708218495781424
620.0	60.0	-0.755859375	1.0843734741210938	1.3218128559492985
620.0	80.0	-0.567626953125	0.9252090454101562	1.0854548058867968
620.0	100.0	-0.548583984375	0.6573028564453125	0.8561491885202703
620.0	120.0	-0.497802734375	0.6506271362304688	0.8192211134673518
620.0	140.0	-0.4697265625	0.5926055908203125	0.75619073638174
620.0	160.0	-0.5445556640625	0.6732635498046875	0.8659241761021338
620.0	180.0	-0.5718994140625	0.7252349853515625	0.9235987894009562
620.0	200.0	-0.57666015625	0.7252349853515625	0.9265542184805784
620.0	220.0	-0.583251953125	1.1587677001953125	1.2972761555814016
620.0	240.0	-0.5819091796875	1.24017333984375	1.3699081013935863
620.0	260.0	-0.5987548828125	1.269317626953125	1.403450978048654
620.0	280.0	-0.6563720703125	1.239898681640625	1.4029159046145558
620.0	300.0	-0.75390625	0.79754638671875	1.0974765932616497
620.0	320.0	-0.806884765625	0.60205078125	1.006741361125809
620.0	340.0	-0.7864990234375	0.913818359375	1.2056718906066268
620.0	360.0	-0.7667236328125	1.144744873046875	1.377790242918095
620.0	380.0	-0.6109619140625	1.49847412109375	1.6182395224510493
620.0	400.0	-0.442626953125	1.789703369140625	1.8436259840721558
620.0	420.0	-0.34423828125	1.97430419921875	2.0040900841356266
620.0	440.0	-0.2742919921875	1.944122314453125	1.9633765992628014
620.0	460.0	-0.1923828125	2.348907470703125	2.3567726773005413
620.0	480.0	-0.1925048828125	3.538299560546875	3.543532405675566
620.0	500.0	-0.221923828125	4.15478515625	4.160707858055525
620.0	520.0	-1.4249267578125	5.52911376953125	5.709773668154466
620.0	540.0	-1.67626953125	5.61199951171875	5.856997358794742
620.0	560.0	-2.0042724609375	5.7041015625	6.045980708949327
620.0	580.0	-2.0198974609375	5.7601318359375	6.104023633643834
620.0	600.0	-2.27392578125	5.80419921875	6.233736201474324
620.0	620.0	-2.3070068359375	5.67108154296875	6.122372612644805
620.0	640.0	-2.7115478515625	5.51800537109375	6.1482416207182915
620.0	660.0	-2.9930419921875	5.63250732421875	6.378357086615297
620.0	680.0	-3.0166015625	5.7706298828125	6.511532402690326
620.0	700.0	-2.950927734375	5.8310546875	6.5352255708674125
620.0	720.0	-2.9483642578125	5.93560791015625	6.6275404985451205
620.0	740.0	-2.579833984375	5.78558349609375	6.334707552619029
620.0	760.0	-1.576416015625	3.59686279296875	3.927150290702147
620.0	780.0	2.510986328125	-2.02398681640625	3.225147279275317
620.0	800.0	3.974853515625	-2.15032958984375	4.519223142934415
