# Supplementary material for: Real-time emotion detection by quantitative facial motion analysis
Source: PLoS One. 2023 Mar 10;18(3):e0282730. doi: 10.1371/journal.pone.0282730 (PMC10004542; doi:10.1371/journal.pone.0282730)
Supplement: S1 Dataset — Data from each participant is organized into folders by Study ID and subsequently by emotions. The data files (.csv) contain the pixel displacement results after DISC-processing of videos. (ZIP) [file pone.0282730.s004.zip › S1_Dataset/1/happy/result/101325_cropped_result.csv]

pos_x	pos_y	disp_x	disp_y	disp_xy_indi
0.0	0.0	1.6783909797668457	2.4004220962524414	2.9289968455325583
0.0	20.0	1.5448946952819824	2.3971710205078125	2.8518640432308264
0.0	40.0	1.4630939960479736	2.3852500915527344	2.798224801641919
0.0	60.0	1.4476659297943115	2.2698020935058594	2.69216236285459
0.0	80.0	1.4408358335494995	2.2947769165039062	2.7096141783950456
0.0	100.0	1.5337461233139038	2.1682662963867188	2.6558907927147546
0.0	120.0	1.6635639667510986	1.8948516845703125	2.5214892381272622
0.0	140.0	1.7598422765731812	1.6860198974609375	2.4371516023933486
0.0	160.0	1.7357289791107178	1.73345947265625	2.4530872043746057
0.0	180.0	1.650626540184021	2.0130615234375	2.603264234053927
0.0	200.0	1.1837632656097412	2.644287109375	2.8971623678720237
0.0	220.0	1.1695377826690674	2.8155670166015625	3.0488089887798977
0.0	240.0	1.2432080507278442	2.9204864501953125	3.1740837044994485
0.0	260.0	1.4402124881744385	2.702880859375	3.062642151977496
0.0	280.0	1.7604153156280518	2.05322265625	2.704585986733666
0.0	300.0	1.9017423391342163	1.652313232421875	2.519278258250189
0.0	320.0	1.8560267686843872	1.637969970703125	2.475435515419096
0.0	340.0	1.5789974927902222	2.35833740234375	2.838131143117117
0.0	360.0	1.2971230745315552	2.88262939453125	3.1610252287347844
0.0	380.0	1.1913223266601562	2.94976806640625	3.181254553095215
0.0	400.0	1.1181936264038086	2.801361083984375	3.0162859461583236
0.0	420.0	1.1220893859863281	2.695709228515625	2.9199200048712775
0.0	440.0	0.982952356338501	1.86199951171875	2.1055254727673742
0.0	460.0	0.8357645273208618	2.06103515625	2.224043223596683
0.0	480.0	0.7555052638053894	2.131378173828125	2.261318448053826
0.0	500.0	0.6810704469680786	3.50274658203125	3.5683456351178906
0.0	520.0	1.040549874305725	4.00634765625	4.139271141596976
0.0	540.0	1.7572388648986816	4.2998046875	4.645019782407539
0.0	560.0	1.9621145725250244	4.3052978515625	4.731329959576243
0.0	580.0	2.511138916015625	4.307861328125	4.986330101174913
0.0	600.0	2.8268606662750244	4.1583251953125	5.02820143356485
0.0	620.0	3.2359821796417236	4.00244140625	5.146952290183315
0.0	640.0	2.782561779022217	4.02099609375	4.889893622567677
0.0	660.0	2.4294538497924805	4.138427734375	4.798836329873701
0.0	680.0	2.5192716121673584	4.231201171875	4.924407864175011
0.0	700.0	2.546452522277832	4.415771484375	5.097397203518137
0.0	720.0	2.816699981689453	4.314697265625	5.1527091205346744
0.0	740.0	3.019951581954956	5.3997802734375	6.186900238306499
0.0	760.0	3.0997214317321777	5.06005859375	5.934009262423089
0.0	780.0	3.483038902282715	-0.49462890625	3.5179848990171703
0.0	800.0	3.599673271179199	-0.445556640625	3.6271432807716586
20.0	0.0	1.5436058044433594	2.3343329429626465	2.7985405425170957
20.0	20.0	1.5141181945800781	2.2395095825195312	2.703323339401937
20.0	40.0	1.547332763671875	2.1208038330078125	2.625270953565188
20.0	60.0	1.5211162567138672	2.0318641662597656	2.5381620627079156
20.0	80.0	1.5266399383544922	2.0269851684570312	2.537577264739694
20.0	100.0	1.6114177703857422	1.8122940063476562	2.4250931520579977
20.0	120.0	1.6806354522705078	1.6598968505859375	2.3621585632665747
20.0	140.0	1.7228260040283203	1.611541748046875	2.359066816742198
20.0	160.0	1.6661052703857422	1.7672271728515625	2.428785427425007
20.0	180.0	1.5862579345703125	1.9940032958984375	2.5479920288417515
20.0	200.0	1.2383842468261719	2.5281524658203125	2.8151643705511322
20.0	220.0	1.2793655395507812	2.5684661865234375	2.869458962087507
20.0	240.0	1.3427600860595703	2.5852813720703125	2.913191449508333
20.0	260.0	1.518198013305664	2.30755615234375	2.762198509127242
20.0	280.0	1.8478755950927734	1.351348876953125	2.289276742157213
20.0	300.0	1.9786949157714844	0.892303466796875	2.1705849549275062
20.0	320.0	1.9617156982421875	0.880157470703125	2.150117590729483
20.0	340.0	1.7060317993164062	1.46142578125	2.2463992998532
20.0	360.0	1.3996295928955078	2.045806884765625	2.4787675984374324
20.0	380.0	1.2297134399414062	2.25390625	2.5675452339075915
20.0	400.0	1.1287899017333984	2.263824462890625	2.529637887334336
20.0	420.0	1.1160411834716797	2.317169189453125	2.571929426667015
20.0	440.0	0.9546051025390625	1.3046875	1.6166262321420695
20.0	460.0	0.8222599029541016	1.76324462890625	1.9455443889494857
20.0	480.0	0.7378807067871094	1.948272705078125	2.0833229396329984
20.0	500.0	0.6687355041503906	3.39306640625	3.458338735828746
20.0	520.0	1.0298957824707031	3.9112548828125	4.044576625689711
20.0	540.0	1.5996818542480469	4.175048828125	4.471019430961848
20.0	560.0	1.6500072479248047	4.140869140625	4.457501672235784
20.0	580.0	2.436643600463867	4.2623291015625	4.909651861966193
20.0	600.0	2.75152587890625	4.095703125	4.934134042608244
20.0	620.0	3.725137710571289	4.0899658203125	5.532130816787037
20.0	640.0	4.327037811279297	4.1336669921875	5.984184073250185
20.0	660.0	4.232883453369141	4.1324462890625	5.915607717030659
20.0	680.0	4.332695007324219	4.163818359375	6.009128835060913
20.0	700.0	3.9020938873291016	4.4049072265625	5.884687279724699
20.0	720.0	3.6065540313720703	4.6224365234375	5.862947330005199
20.0	740.0	3.406766891479492	5.1368408203125	6.163861960338635
20.0	760.0	3.0927600860595703	4.8787841796875	5.776478167698051
20.0	780.0	3.415506362915039	-1.2628173828125	3.641482041346151
20.0	800.0	3.5602245330810547	-1.302734375	3.7910836943753767
40.0	0.0	1.6204681396484375	2.034961700439453	2.601343136510656
40.0	20.0	1.5978050231933594	1.9561195373535156	2.5257443529696477
40.0	40.0	1.5876579284667969	1.9327774047851562	2.501256922883278
40.0	60.0	1.5372352600097656	1.8832817077636719	2.431016708172641
40.0	80.0	1.5024833679199219	1.846221923828125	2.3803343594754947
40.0	100.0	1.5661468505859375	1.7012557983398438	2.312376969480796
40.0	120.0	1.6257209777832031	1.6046371459960938	2.2842567867722017
40.0	140.0	1.6535720825195312	1.60223388671875	2.3024886666035624
40.0	160.0	1.6208915710449219	1.739288330078125	2.377480468948258
40.0	180.0	1.5429801940917969	1.9629364013671875	2.496779364535826
40.0	200.0	1.2688980102539062	2.362762451171875	2.681930006747762
40.0	220.0	1.3638763427734375	2.251983642578125	2.6327911054271826
40.0	240.0	1.4709129333496094	2.094146728515625	2.559108316982274
40.0	260.0	1.7626800537109375	1.347808837890625	2.2189253334095023
40.0	280.0	1.9936256408691406	0.276580810546875	2.012719588192468
40.0	300.0	2.046466827392578	0.389678955078125	2.083236943712602
40.0	320.0	2.0604209899902344	0.101318359375	2.0629105811786363
40.0	340.0	1.8792610168457031	0.17169189453125	1.887087723473309
40.0	360.0	1.5860824584960938	0.281280517578125	1.6108309330026012
40.0	380.0	1.31890869140625	0.137054443359375	1.3260105794116028
40.0	400.0	1.13568115234375	0.51275634765625	1.2460701231674745
40.0	420.0	1.0539588928222656	0.765655517578125	1.3027116792893823
40.0	440.0	0.8380889892578125	-0.6231689453125	1.0443814860083815
40.0	460.0	0.7449150085449219	0.670989990234375	1.002559692462353
40.0	480.0	0.725128173828125	1.84759521484375	1.9847969534420478
40.0	500.0	0.6821670532226562	3.38580322265625	3.4538406667146546
40.0	520.0	1.0337181091308594	3.8333740234375	3.97030597469647
40.0	540.0	1.6011695861816406	4.0927734375	4.394830878932505
40.0	560.0	1.6519317626953125	4.051513671875	4.375344738645366
40.0	580.0	2.437236785888672	4.172119140625	4.831842430590885
40.0	600.0	2.7527847290039062	4.0068359375	4.861332944191193
40.0	620.0	3.681621551513672	4.1234130859375	5.527827125177718
40.0	640.0	4.265163421630859	4.242431640625	6.015799634179482
40.0	660.0	4.129940032958984	4.2216796875	5.905843213266617
40.0	680.0	4.214691162109375	4.2777099609375	6.005199755367575
40.0	700.0	3.8842926025390625	4.46630859375	5.919091271195671
40.0	720.0	3.5783920288085938	4.588623046875	5.818964768595294
40.0	740.0	3.400360107421875	4.9815673828125	6.031456080387843
40.0	760.0	3.07635498046875	4.6243896484375	5.5541821707998364
40.0	780.0	3.3708839416503906	-1.9075927734375	3.8732116824861826
40.0	800.0	3.573467254638672	-1.88232421875	4.038912314530688
60.0	0.0	1.7629432678222656	1.66117262840271	2.4222847617310017
60.0	20.0	1.7173652648925781	1.6766605377197266	2.400111249881171
60.0	40.0	1.5848388671875	1.7495498657226562	2.360643761264779
60.0	60.0	1.5123405456542969	1.6675605773925781	2.251206833079494
60.0	80.0	1.4636764526367188	1.69854736328125	2.242189087323568
60.0	100.0	1.5040092468261719	1.6071319580078125	2.201117203828241
60.0	120.0	1.49969482421875	1.6132965087890625	2.2026824989225036
60.0	140.0	1.4893722534179688	1.6815643310546875	2.246305479832767
60.0	160.0	1.4526939392089844	1.8301849365234375	2.3366421597865203
60.0	180.0	1.5487480163574219	1.83782958984375	2.4033805398805024
60.0	200.0	1.450958251953125	1.9251556396484375	2.410706138412779
60.0	220.0	1.5860557556152344	1.5940399169921875	2.2486743020910502
60.0	240.0	1.8574333190917969	0.6364898681640625	1.9634606915209365
60.0	260.0	1.6319236755371094	0.461944580078125	1.696044715755485
60.0	280.0	1.4912147521972656	0.57086181640625	1.5967481487703048
60.0	300.0	1.5617561340332031	0.608184814453125	1.6759985055845719
60.0	320.0	1.5196609497070312	0.473114013671875	1.5916049359050088
60.0	340.0	1.4586105346679688	0.071258544921875	1.460350119686632
60.0	360.0	1.2441329956054688	-1.0545654296875	1.6309430266708334
60.0	380.0	0.9879417419433594	-1.3426513671875	1.666955782042386
60.0	400.0	0.8959236145019531	-1.876190185546875	2.079126916608186
60.0	420.0	0.7529525756835938	-1.948455810546875	2.088879514687824
60.0	440.0	0.652740478515625	-1.93896484375	2.04588728858441
60.0	460.0	0.46878814697265625	-1.874053955078125	1.9317972339989566
60.0	480.0	0.5829734802246094	1.993560791015625	2.0770514452271125
60.0	500.0	0.6222076416015625	3.398162841796875	3.4546567193624886
60.0	520.0	1.048675537109375	3.8232421875	3.9644547174121465
60.0	540.0	1.6096153259277344	4.060546875	4.367940295097188
60.0	560.0	1.6469841003417969	4.0087890625	4.333929668833853
60.0	580.0	2.4573020935058594	4.115966796875	4.7936954692309905
60.0	600.0	2.7794837951660156	3.9334716796875	4.816402145013857
60.0	620.0	3.707733154296875	4.0426025390625	5.485428008123598
60.0	640.0	4.277099609375	4.15625	5.963890938893482
60.0	660.0	4.0595855712890625	4.1829833984375	5.82902951804347
60.0	680.0	4.1145172119140625	4.2703857421875	5.930046060041638
60.0	700.0	3.8029861450195312	4.4754638671875	5.873029920382784
60.0	720.0	3.4812240600585938	4.615966796875	5.781528381508067
60.0	740.0	3.319488525390625	4.976806640625	5.982274517971331
60.0	760.0	2.9484825134277344	3.3282470703125	4.446434267256502
60.0	780.0	3.7634353637695312	-0.0045166015625	3.763438074016999
60.0	800.0	3.8755455017089844	0.05029296875	3.875871813995199
80.0	0.0	1.7552566528320312	1.4935601949691772	2.3047012763712944
80.0	20.0	1.4983139038085938	1.6533565521240234	2.2312625221603994
80.0	40.0	1.4675369262695312	1.6664199829101562	2.2204999863559802
80.0	60.0	1.4030914306640625	1.6361770629882812	2.1553980941468525
80.0	80.0	1.3559341430664062	1.6715087890625	2.1523241001871476
80.0	100.0	1.444122314453125	1.541961669921875	2.1126133225485697
80.0	120.0	1.4537429809570312	1.5579833984375	2.1308873561238983
80.0	140.0	1.4418106079101562	1.6762237548828125	2.211005179893455
80.0	160.0	1.4649734497070312	1.7432098388671875	2.277043642680106
80.0	180.0	1.706512451171875	1.4786834716796875	2.2580278021812163
80.0	200.0	2.0848770141601562	0.8722076416015625	2.259968657800707
80.0	220.0	2.4183883666992188	-0.1021881103515625	2.4205463643738243
80.0	240.0	2.0470352172851562	-0.816497802734375	2.203865205196486
80.0	260.0	1.3037185668945312	-0.21392822265625	1.3211538086515107
80.0	280.0	0.9186859130859375	0.434783935546875	1.016376346395454
80.0	300.0	0.8739700317382812	0.391021728515625	0.9574557997881467
80.0	320.0	0.783050537109375	0.3118896484375	0.8428779843309161
80.0	340.0	1.17242431640625	-0.25531005859375	1.1999008307855306
80.0	360.0	1.842437744140625	-1.624359130859375	2.4562409138845114
80.0	380.0	1.5806121826171875	-2.0653076171875	2.600736515960542
80.0	400.0	1.5149078369140625	-2.49774169921875	2.9212427749777685
80.0	420.0	1.3587265014648438	-2.627044677734375	2.9576175284501205
80.0	440.0	1.2046966552734375	-2.703582763671875	2.9598401631254787
80.0	460.0	0.9784317016601562	-2.689544677734375	2.8619886736922795
80.0	480.0	0.5999221801757812	-2.66455078125	2.7312520001140226
80.0	500.0	0.26395416259765625	2.32183837890625	2.3367937987153753
80.0	520.0	0.22686767578125	0.64990234375	0.6883618225367597
80.0	540.0	0.44965362548828125	1.099609375	1.1879937544038883
80.0	560.0	0.28202056884765625	-0.4967041015625	0.5711834781943241
80.0	580.0	2.3777694702148438	3.98486328125	4.6403580706385466
80.0	600.0	3.016143798828125	3.97412109375	4.989064229191487
80.0	620.0	4.198783874511719	4.2730712890625	5.990736537878285
80.0	640.0	4.875358581542969	4.3233642578125	6.516179847453206
80.0	660.0	5.2563323974609375	4.40087890625	6.855418690355363
80.0	680.0	5.279685974121094	4.2987060546875	6.808374088571953
80.0	700.0	5.138847351074219	4.5789794921875	6.8829358044017965
80.0	720.0	4.654296875	5.0423583984375	6.8620592841309636
80.0	740.0	4.3557586669921875	3.535400390625	5.609963412278993
80.0	760.0	3.5294418334960938	0.174560546875	3.53375593958575
80.0	780.0	3.7177734375	-0.0048828125	3.7177766439686066
80.0	800.0	3.86932373046875	-0.03271484375	3.8694620287799943
100.0	0.0	1.457916259765625	1.5723848342895508	2.144274676339943
100.0	20.0	1.3668136596679688	1.6289615631103516	2.1264278389698217
100.0	40.0	1.3615951538085938	1.6307258605957031	2.1244312639599907
100.0	60.0	1.3609695434570312	1.5597572326660156	2.070043652455568
100.0	80.0	1.3053665161132812	1.6018295288085938	2.0663590154551765
100.0	100.0	1.3732223510742188	1.5228652954101562	2.05057512260694
100.0	120.0	1.410858154296875	1.5545578002929688	2.0993262457268758
100.0	140.0	1.4306259155273438	1.62347412109375	2.1638758587404165
100.0	160.0	1.5443572998046875	1.5121917724609375	2.161426248142318
100.0	180.0	2.2289962768554688	0.5522308349609375	2.2963848321475204
100.0	200.0	3.0174102783203125	-0.828521728515625	3.1290914084340176
100.0	220.0	2.510711669921875	-1.2389068603515625	2.7997434343360923
100.0	240.0	0.9719314575195312	-0.8824005126953125	1.3127381395087867
100.0	260.0	0.259796142578125	-0.158447265625	0.3043017773239466
100.0	280.0	0.46810150146484375	0.16046142578125	0.4948402619405506
100.0	300.0	0.7011032104492188	0.042999267578125	0.7024205639888803
100.0	320.0	0.8732528686523438	0.03228759765625	0.8738495646116438
100.0	340.0	1.3659744262695312	-0.37945556640625	1.417699777844048
100.0	360.0	1.6204147338867188	-1.63739013671875	2.303647188616567
100.0	380.0	1.7516326904296875	-2.33673095703125	2.920364471727823
100.0	400.0	1.5635604858398438	-2.791290283203125	3.1993785080830794
100.0	420.0	1.4031448364257812	-2.910675048828125	3.231229591325714
100.0	440.0	1.2536544799804688	-3.0023193359375	3.2535474408896037
100.0	460.0	0.9858169555664062	-2.98138427734375	3.1401412832983695
100.0	480.0	0.7387619018554688	-2.937164306640625	3.028647109162243
100.0	500.0	0.06345367431640625	-0.1240234375	0.13931325074654227
100.0	520.0	0.8728103637695312	0.11376953125	0.8801939771120604
100.0	540.0	2.29388427734375	-0.090087890625	2.295652610017927
100.0	560.0	1.478424072265625	-1.1807861328125	1.8920871092253582
100.0	580.0	0.6023101806640625	-1.9117431640625	2.0043800735068373
100.0	600.0	-0.091796875	-1.2413330078125	1.24472258055544
100.0	620.0	6.807014465332031	10.5386962890625	12.545898349832873
100.0	640.0	6.2564849853515625	10.697265625	12.392541959732723
100.0	660.0	5.949562072753906	9.5828857421875	11.279582793941104
100.0	680.0	5.967041015625	9.5738525390625	11.281144929565638
100.0	700.0	5.715232849121094	8.896728515625	10.574292638300106
100.0	720.0	4.51397705078125	7.5816650390625	8.823697273791886
100.0	740.0	-0.689544677734375	-0.2774658203125	0.743275954160695
100.0	760.0	3.1732635498046875	0.0147705078125	3.173297925568932
100.0	780.0	3.667388916015625	-0.0614013671875	3.6679028871013957
100.0	800.0	3.8682937622070312	-0.109375	3.869839728122449
120.0	0.0	1.3366775512695312	1.531474232673645	2.0327617178142745
120.0	20.0	1.2862319946289062	1.5784053802490234	2.03611303429012
120.0	40.0	1.2820205688476562	1.5936241149902344	2.0452908249994364
120.0	60.0	1.2191238403320312	1.597198486328125	2.0093048406836562
120.0	80.0	1.1074142456054688	1.7187881469726562	2.0446513163724584
120.0	100.0	1.19927978515625	1.6530914306640625	2.0422985289176943
120.0	120.0	1.3676834106445312	1.5056076049804688	2.034062971475387
120.0	140.0	1.6599502563476562	1.204864501953125	2.0511297671321045
120.0	160.0	2.1190948486328125	0.5519866943359375	2.1898064499462135
120.0	180.0	2.53424072265625	-0.499237060546875	2.5829467054108486
120.0	200.0	2.306671142578125	-1.164398193359375	2.583903038564189
120.0	220.0	1.6394424438476562	-1.3669891357421875	2.1345797768943537
120.0	240.0	0.5263595581054688	-0.8997344970703125	1.0423898261338473
120.0	260.0	-0.41217803955078125	-0.328369140625	0.5269886420054292
120.0	280.0	-0.9744338989257812	0.29864501953125	1.0191713649168723
120.0	300.0	-0.9279861450195312	0.16571044921875	0.9426654965195715
120.0	320.0	-1.014862060546875	0.1873779296875	1.0320152568985705
120.0	340.0	-0.8350753784179688	0.08172607421875	0.8390649789182733
120.0	360.0	-0.2921905517578125	-1.3243408203125	1.3561909625427093
120.0	380.0	1.9520797729492188	-2.703338623046875	3.334464747274208
120.0	400.0	1.4779281616210938	-2.99249267578125	3.3375566010956477
120.0	420.0	1.2267074584960938	-3.076934814453125	3.3124521190688374
120.0	440.0	1.0776901245117188	-3.194427490234375	3.3713176941420357
120.0	460.0	0.787353515625	-3.163482666015625	3.2599920455038496
120.0	480.0	0.6558380126953125	-3.07122802734375	3.1404721133673386
120.0	500.0	0.6119537353515625	-2.801239013671875	2.8673031555676336
120.0	520.0	0.7351760864257812	-2.702880859375	2.8010799378147113
120.0	540.0	0.7489395141601562	-2.590576171875	2.6966637347205493
120.0	560.0	0.737548828125	-2.3687744140625	2.4809414540826435
120.0	580.0	0.4551544189453125	-2.009033203125	2.059946590653297
120.0	600.0	0.430877685546875	-1.85888671875	1.908170698089501
120.0	620.0	0.40666961669921875	-1.7623291015625	1.8086414900030292
120.0	640.0	0.1086883544921875	-1.4708251953125	1.474835554754588
120.0	660.0	-0.30541229248046875	-0.9879150390625	1.0340468039716753
120.0	680.0	-0.37584686279296875	-0.597900390625	0.7062193295151615
120.0	700.0	-0.3373260498046875	-0.3173828125	0.46316380854644146
120.0	720.0	-0.32108306884765625	-0.1990966796875	0.3778013035488572
120.0	740.0	-0.553985595703125	-0.25634765625	0.6104212980486629
120.0	760.0	2.94873046875	-0.0152587890625	2.948769948296789
120.0	780.0	3.4923553466796875	-0.041015625	3.492596190368469
120.0	800.0	3.6866989135742188	-0.06689453125	3.687305758634681
140.0	0.0	1.2002410888671875	1.53377103805542	1.9475708635586773
140.0	20.0	1.16876220703125	1.5491580963134766	1.9405916376090446
140.0	40.0	1.16705322265625	1.560638427734375	1.9487446027208288
140.0	60.0	1.1119384765625	1.6080780029296875	1.9550759676203033
140.0	80.0	0.9854278564453125	1.736846923828125	1.9969239587599785
140.0	100.0	1.060821533203125	1.65850830078125	1.9687539483307044
140.0	120.0	1.6143341064453125	1.0941390991210938	1.9501833184237076
140.0	140.0	2.731170654296875	-0.2235260009765625	2.7403023585007906
140.0	160.0	2.8670654296875	-0.634918212890625	2.9365260624025447
140.0	180.0	2.17401123046875	-1.0471954345703125	2.413077518106112
140.0	200.0	1.6767425537109375	-1.3732452392578125	2.167318176588136
140.0	220.0	1.5521697998046875	-1.3932342529296875	2.085745135667891
140.0	240.0	0.4185028076171875	-0.8231201171875	0.9234020399058215
140.0	260.0	-0.66204833984375	-0.3638916015625	0.7554635014198812
140.0	280.0	-1.6518402099609375	0.171478271484375	1.660716976740788
140.0	300.0	-1.5107269287109375	-0.085723876953125	1.5131571088992235
140.0	320.0	-1.8735198974609375	-0.19085693359375	1.8832161785846178
140.0	340.0	-2.241455078125	-0.80902099609375	2.3829888458347583
140.0	360.0	-0.8715667724609375	-1.620361328125	1.8398911577973815
140.0	380.0	1.7759857177734375	-2.89794921875	3.398857888201413
140.0	400.0	1.3613128662109375	-3.183685302734375	3.46251712292637
140.0	420.0	1.095794677734375	-3.25299072265625	3.4325959006907025
140.0	440.0	0.921356201171875	-3.385223388671875	3.5083663777674303
140.0	460.0	0.6324615478515625	-3.337921142578125	3.397311461079312
140.0	480.0	0.6269683837890625	-3.170623779296875	3.232018642290584
140.0	500.0	0.6086578369140625	-2.86895751953125	2.9328112130363606
140.0	520.0	0.5433197021484375	-2.83203125	2.883677738534462
140.0	540.0	0.3836822509765625	-2.704833984375	2.7319112270980512
140.0	560.0	0.2276763916015625	-2.52783203125	2.5380644825351086
140.0	580.0	0.1184539794921875	-2.1053466796875	2.108676358981794
140.0	600.0	0.1970672607421875	-1.8070068359375	1.8177208835190524
140.0	620.0	0.246917724609375	-1.782958984375	1.7999753061333377
140.0	640.0	0.3169708251953125	-1.7318115234375	1.760579920576147
140.0	660.0	0.4104156494140625	-1.6546630859375	1.7048023150055192
140.0	680.0	-0.1462554931640625	-1.2509765625	1.2594971334643756
140.0	700.0	-0.472808837890625	-0.2327880859375	0.5270090038528072
140.0	720.0	-0.417816162109375	0.12548828125	0.43625411637128036
140.0	740.0	0.1132354736328125	-0.0640869140625	0.13011304716630703
140.0	760.0	2.6599273681640625	-0.0614013671875	2.660635963787735
140.0	780.0	3.238616943359375	-0.0596923828125	3.2391670050153722
140.0	800.0	3.4103546142578125	-0.077880859375	3.4112437648527174
160.0	0.0	1.01031494140625	1.5640485286712646	1.861983909937855
160.0	20.0	1.011444091796875	1.5244941711425781	1.8295085757324292
160.0	40.0	1.0404815673828125	1.5340385437011719	1.85361164908516
160.0	60.0	1.024078369140625	1.554290771484375	1.8613318641400882
160.0	80.0	0.7820892333984375	1.7366790771484375	1.9046568683106424
160.0	100.0	1.0915679931640625	1.4371795654296875	1.8047176474420823
160.0	120.0	1.9168243408203125	0.5871810913085938	2.0047436712835824
160.0	140.0	2.4675445556640625	-0.2661895751953125	2.481860798701252
160.0	160.0	2.0899810791015625	-0.656494140625	2.1906632483513957
160.0	180.0	1.4521331787109375	-1.07208251953125	1.8050073953858485
160.0	200.0	1.67291259765625	-1.371673583984375	2.1633596511901394
160.0	220.0	1.73602294921875	-1.372711181640625	2.213167790389009
160.0	240.0	0.3263092041015625	-0.793182373046875	0.8576805778340018
160.0	260.0	-1.62933349609375	-0.375213623046875	1.6719787392227943
160.0	280.0	-4.6500244140625	0.13885498046875	4.652097135376504
160.0	300.0	-4.84600830078125	-0.203216552734375	4.850267355367746
160.0	320.0	-5.1522369384765625	-0.61309814453125	5.188586975760357
160.0	340.0	-5.460693359375	-1.88427734375	5.776648948420855
160.0	360.0	-4.8809814453125	-2.198272705078125	5.353165676062754
160.0	380.0	1.466339111328125	-3.0345458984375	3.3702550644030502
160.0	400.0	1.0400238037109375	-3.307159423828125	3.466836160954328
160.0	420.0	0.7480621337890625	-3.36480712890625	3.446958655212935
160.0	440.0	0.61309814453125	-3.529083251953125	3.581943318094761
160.0	460.0	0.4777679443359375	-3.431121826171875	3.4642256269862113
160.0	480.0	0.5483245849609375	-3.24395751953125	3.2899726805850418
160.0	500.0	0.4836578369140625	-3.04400634765625	3.082190705939516
160.0	520.0	0.3846893310546875	-3.0909423828125	3.1147890290184854
160.0	540.0	0.1201629638671875	-3.03857421875	3.040949263098206
160.0	560.0	-0.1850433349609375	-2.849609375	2.8556110774931094
160.0	580.0	-0.151123046875	-2.1805419921875	2.1857725304774545
160.0	600.0	-0.01824951171875	-1.809326171875	1.8094182050896401
160.0	620.0	0.0770416259765625	-1.812744140625	1.81438053657533
160.0	640.0	0.1783599853515625	-1.772705078125	1.7816552916837678
160.0	660.0	0.1872711181640625	-1.7332763671875	1.7433638279914825
160.0	680.0	-0.101715087890625	-1.83447265625	1.8372903650848247
160.0	700.0	-0.528289794921875	-0.6292724609375	0.8216288319630307
160.0	720.0	-0.4946746826171875	-0.1424560546875	0.5147783689507002
160.0	740.0	0.1268768310546875	-0.278076171875	0.3056535418134955
160.0	760.0	0.3953399658203125	-0.4931640625	0.6320636685622025
160.0	780.0	0.550872802734375	-0.4833984375	0.7328948725225651
160.0	800.0	0.75439453125	-0.4810791015625	0.894733597636799
180.0	0.0	0.9989166259765625	1.4328933954238892	1.7467163216452182
180.0	20.0	0.902557373046875	1.4714813232421875	1.726229155208501
180.0	40.0	0.9373321533203125	1.4882316589355469	1.7588135308514499
180.0	60.0	0.851470947265625	1.5335769653320312	1.7540983674339428
180.0	80.0	0.6230621337890625	1.6633148193359375	1.7761820319956854
180.0	100.0	1.035888671875	1.279571533203125	1.6463197286987565
180.0	120.0	1.916595458984375	0.15818023681640625	1.9231118378084051
180.0	140.0	1.78094482421875	-0.446258544921875	1.8360041273993213
180.0	160.0	1.522369384765625	-0.7680816650390625	1.7051562942559975
180.0	180.0	1.0497283935546875	-1.0716400146484375	1.500114002744661
180.0	200.0	1.2610931396484375	-1.3963623046875	1.8815375608317098
180.0	220.0	1.4541473388671875	-1.4094696044921875	2.025129390711094
180.0	240.0	0.2196044921875	-0.7967071533203125	0.8264190348368591
180.0	260.0	-3.21099853515625	-0.519622802734375	3.252771041726901
180.0	280.0	-6.6057281494140625	-0.51141357421875	6.6254953194351085
180.0	300.0	-6.828826904296875	-0.83709716796875	6.879942482133854
180.0	320.0	-6.7674102783203125	-1.39111328125	6.90891004691663
180.0	340.0	-7.31103515625	-2.479644775390625	7.720095418325183
180.0	360.0	-4.5209503173828125	-2.029266357421875	4.955493287414281
180.0	380.0	0.91632080078125	-3.087921142578125	3.2210092816887976
180.0	400.0	0.5992584228515625	-3.340789794921875	3.394110650997207
180.0	420.0	0.204498291015625	-3.3594970703125	3.3657153944542877
180.0	440.0	0.08026123046875	-3.51470947265625	3.51562576823756
180.0	460.0	-0.1829071044921875	-3.251007080078125	3.256148344838087
180.0	480.0	-0.284820556640625	-2.899169921875	2.913127011544428
180.0	500.0	-0.20037841796875	-2.9097900390625	2.9166812616079607
180.0	520.0	-0.1638641357421875	-3.0809326171875	3.085287222712393
180.0	540.0	-0.208770751953125	-3.186279296875	3.1931114895295023
180.0	560.0	-0.1071014404296875	-3.198486328125	3.2002789737372366
180.0	580.0	-0.5145416259765625	-2.294189453125	2.351182326339791
180.0	600.0	-0.5090484619140625	-1.8504638671875	1.919204746853131
180.0	620.0	-0.4637298583984375	-1.89453125	1.9504599557019358
180.0	640.0	-0.463409423828125	-1.857177734375	1.9141205372575085
180.0	660.0	-0.4729766845703125	-1.8138427734375	1.8744952789747342
180.0	680.0	-0.640625	-1.978271484375	2.079413007681799
180.0	700.0	-0.8016357421875	-0.8466796875	1.1659701352854632
180.0	720.0	-0.4438323974609375	-0.471435546875	0.6474864260301169
180.0	740.0	0.2069549560546875	-0.287109375	0.3539239283355793
180.0	760.0	0.4207000732421875	-0.58251953125	0.7185524030394037
180.0	780.0	0.578277587890625	-0.5721435546875	0.8134821545842588
180.0	800.0	0.7386016845703125	-0.5670166015625	0.931149974438914
200.0	0.0	0.830291748046875	1.3929033279418945	1.621593064818156
200.0	20.0	0.6502685546875	1.4816913604736328	1.618103359157744
200.0	40.0	0.6491851806640625	1.5249748229980469	1.6574044797730443
200.0	60.0	0.602264404296875	1.5217323303222656	1.6365792672006763
200.0	80.0	0.6744384765625	1.4421768188476562	1.5920870690667301
200.0	100.0	1.31787109375	0.7707443237304688	1.5267059416615103
200.0	120.0	2.1473846435546875	-0.16919708251953125	2.154040032150659
200.0	140.0	1.865875244140625	-0.5444793701171875	1.943694474751638
200.0	160.0	1.31085205078125	-0.8129119873046875	1.5424522677026558
200.0	180.0	1.10479736328125	-1.0005645751953125	1.4905390578743578
200.0	200.0	1.1029205322265625	-1.3356781005859375	1.7321863897374847
200.0	220.0	1.0413818359375	-1.4264068603515625	1.7661009765804898
200.0	240.0	0.06353759765625	-0.7407379150390625	0.7434579242245958
200.0	260.0	-2.04534912109375	-0.47918701171875	2.100731591460204
200.0	280.0	-5.18060302734375	-1.23150634765625	5.324965315496511
200.0	300.0	-5.738311767578125	-1.464263916015625	5.9221863156836765
200.0	320.0	-5.6346282958984375	-1.813201904296875	5.919183827073217
200.0	340.0	-5.2291107177734375	-2.732666015625	5.9000900375913625
200.0	360.0	-1.6898956298828125	-2.228302001953125	2.79661886066109
200.0	380.0	0.4969482421875	-3.068328857421875	3.1083113635382595
200.0	400.0	0.2599945068359375	-3.21343994140625	3.223940663320258
200.0	420.0	-0.11572265625	-3.212921142578125	3.2150045103537694
200.0	440.0	-0.1228790283203125	-3.30584716796875	3.308130099250625
200.0	460.0	-0.2308197021484375	-2.980072021484375	2.9889976560937384
200.0	480.0	-0.305816650390625	-2.61077880859375	2.6286288842395273
200.0	500.0	-0.2271575927734375	-2.79449462890625	2.803711968612415
200.0	520.0	-0.2411651611328125	-2.98046875	2.990209792752137
200.0	540.0	-0.3151092529296875	-3.127197265625	3.1430330223232437
200.0	560.0	-0.2609100341796875	-3.2467041015625	3.2571707921198123
200.0	580.0	-0.6156158447265625	-2.479248046875	2.5545359160152556
200.0	600.0	-0.647491455078125	-1.883544921875	1.9917295642532113
200.0	620.0	-0.525299072265625	-1.9549560546875	2.024300444865446
200.0	640.0	-0.4269866943359375	-1.9127197265625	1.9597995789164913
200.0	660.0	-0.4346771240234375	-1.893798828125	1.9430435413435567
200.0	680.0	-0.390777587890625	-2.1138916015625	2.149708079334049
200.0	700.0	-0.6058349609375	-1.1607666015625	1.3093567516903473
200.0	720.0	-0.35369873046875	-0.810791015625	0.88458174464174
200.0	740.0	0.0969696044921875	-0.6453857421875	0.652629956724545
200.0	760.0	0.410491943359375	-0.663330078125	0.7800707840371122
200.0	780.0	0.624237060546875	-0.6351318359375	0.890541608675048
200.0	800.0	0.7245330810546875	-0.6336669921875	0.9625393719378712
220.0	0.0	0.81109619140625	1.2971315383911133	1.5298455018735129
220.0	20.0	0.6087188720703125	1.3971710205078125	1.5240162485227629
220.0	40.0	0.6495208740234375	1.4288558959960938	1.5695561593377187
220.0	60.0	0.6020355224609375	1.3880958557128906	1.513029039692271
220.0	80.0	0.606048583984375	1.2567367553710938	1.395235520781395
220.0	100.0	1.372039794921875	0.5541534423828125	1.479722689071835
220.0	120.0	1.989410400390625	-0.22766876220703125	2.002395267290469
220.0	140.0	1.4865264892578125	-0.622802734375	1.6117208968087913
220.0	160.0	1.262237548828125	-0.8038787841796875	1.496484122644088
220.0	180.0	1.1444091796875	-0.9408111572265625	1.4814850671252142
220.0	200.0	1.0230712890625	-1.2660980224609375	1.6277834822185357
220.0	220.0	0.891143798828125	-1.4511871337890625	1.7029625267353172
220.0	240.0	0.0041961669921875	-0.8352203369140625	0.8352308776693222
220.0	260.0	-2.182342529296875	-0.520721435546875	2.24360641125307
220.0	280.0	-5.769073486328125	-2.5137939453125	6.292961853542728
220.0	300.0	-5.4239959716796875	-2.184814453125	5.847490615245258
220.0	320.0	-5.5086517333984375	-2.61602783203125	6.098265781173835
220.0	340.0	-4.289886474609375	-3.263702392578125	5.3902578113070465
220.0	360.0	-1.1556396484375	-2.683349609375	2.9216208041382976
220.0	380.0	0.291473388671875	-3.258636474609375	3.2716461315304994
220.0	400.0	-0.0533447265625	-3.200592041015625	3.2010365622505144
220.0	420.0	-0.3144683837890625	-3.10687255859375	3.12274678124016
220.0	440.0	-0.3509368896484375	-2.997314453125	3.0177890303048254
220.0	460.0	-0.3907012939453125	-2.6607666015625	2.6892984975790615
220.0	480.0	-0.41265869140625	-2.428955078125	2.46375931599301
220.0	500.0	-0.430755615234375	-2.605316162109375	2.640686029160655
220.0	520.0	-0.44866943359375	-2.7789306640625	2.8149173871195905
220.0	540.0	-0.5672760009765625	-2.9735107421875	3.0271386151262414
220.0	560.0	-0.720733642578125	-3.0472412109375	3.131315375553822
220.0	580.0	-0.5495147705078125	-2.4019775390625	2.4640338027646855
220.0	600.0	-0.6141357421875	-1.83349609375	1.93361594832808
220.0	620.0	-0.40704345703125	-1.938720703125	1.9809902424387267
220.0	640.0	-0.346527099609375	-1.920654296875	1.9516644073375131
220.0	660.0	-0.2708282470703125	-1.903076171875	1.922250466346564
220.0	680.0	-0.011932373046875	-2.3023681640625	2.302399084523588
220.0	700.0	-0.2991180419921875	-1.5596923828125	1.588115843397003
220.0	720.0	-0.3912506103515625	-1.1756591796875	1.2390526812383547
220.0	740.0	-0.0330352783203125	-1.20361328125	1.204066551489199
220.0	760.0	0.1365966796875	-0.9251708984375	0.9352004299706563
220.0	780.0	0.46246337890625	-0.834716796875	0.9542664763129037
220.0	800.0	0.7332916259765625	-0.72021484375	1.027825875275179
240.0	0.0	0.72137451171875	1.2789297103881836	1.4683468222021214
240.0	20.0	0.6895751953125	1.3189277648925781	1.488315960740462
240.0	40.0	0.76483154296875	1.3340835571289062	1.5377731388347484
240.0	60.0	0.5994110107421875	1.2986526489257812	1.4303119458219313
240.0	80.0	0.8695526123046875	0.951019287109375	1.2886269553365435
240.0	100.0	1.6981048583984375	0.5488128662109375	1.7845883761346877
240.0	120.0	1.5128021240234375	-0.24176788330078125	1.5319993393750417
240.0	140.0	1.2729644775390625	-0.6245574951171875	1.417924760268807
240.0	160.0	1.1403045654296875	-0.8186798095703125	1.4037560801427973
240.0	180.0	1.1206207275390625	-0.9285125732421875	1.4553097311771837
240.0	200.0	0.9216156005859375	-1.1532440185546875	1.4762611833871209
240.0	220.0	0.71978759765625	-1.403228759765625	1.5770685267207414
240.0	240.0	0.04608154296875	-1.258087158203125	1.2589308186862356
240.0	260.0	-1.54913330078125	-1.28033447265625	2.0097438507086838
240.0	280.0	-5.4515380859375	-4.74505615234375	7.227366421548196
240.0	300.0	-3.2371673583984375	-2.377288818359375	4.016311072635788
240.0	320.0	-2.876312255859375	-2.38067626953125	3.7337369609435633
240.0	340.0	-2.1072845458984375	-2.52166748046875	3.2862524308756313
240.0	360.0	-0.6813201904296875	-2.216705322265625	2.3190471508030823
240.0	380.0	-0.416229248046875	-3.00213623046875	3.0308528062614295
240.0	400.0	-0.6253204345703125	-2.870330810546875	2.9376563120736034
240.0	420.0	-0.6182708740234375	-2.7528076171875	2.8213841728682088
240.0	440.0	-0.62860107421875	-2.521087646484375	2.5982729325005662
240.0	460.0	-0.5680389404296875	-2.344512939453125	2.4123451579547264
240.0	480.0	-0.4824066162109375	-2.386505126953125	2.4347736782579275
240.0	500.0	-0.492706298828125	-2.529327392578125	2.5768695263344177
240.0	520.0	-0.4787445068359375	-2.671875	2.7144267016168597
240.0	540.0	-0.5423431396484375	-2.867431640625	2.91827008598949
240.0	560.0	-0.5528411865234375	-2.8455810546875	2.898786800769085
240.0	580.0	-0.233489990234375	-2.124267578125	2.137061140681918
240.0	600.0	-0.4780426025390625	-1.9111328125	1.9700135423028138
240.0	620.0	-0.46246337890625	-2.0452880859375	2.0969205352867495
240.0	640.0	-0.45257568359375	-2.060546875	2.1096630473733513
240.0	660.0	-0.4247589111328125	-2.0416259765625	2.0853433196386426
240.0	680.0	0.05975341796875	-2.26318359375	2.263972272351875
240.0	700.0	-0.164276123046875	-1.94873046875	1.9556423713035844
240.0	720.0	-0.3093414306640625	-1.594970703125	1.6246918675713085
240.0	740.0	-0.1651458740234375	-1.6864013671875	1.6944682738130077
240.0	760.0	-0.04620361328125	-1.8292236328125	1.8298070588780673
240.0	780.0	0.2829437255859375	-1.7664794921875	1.7889960727087855
240.0	800.0	0.63238525390625	-1.6151123046875	1.7345024837431164
260.0	0.0	0.5621337890625	1.2472665309906006	1.3680892500619577
260.0	20.0	0.56988525390625	1.2987079620361328	1.4182424240149625
260.0	40.0	0.639251708984375	1.3163032531738281	1.4633171227575543
260.0	60.0	0.535125732421875	1.2727737426757812	1.380692778841464
260.0	80.0	1.070068359375	0.8889236450195312	1.391125997316675
260.0	100.0	1.29083251953125	0.48744964599609375	1.3798027941923845
260.0	120.0	0.982879638671875	-0.16353607177734375	0.9963917055496397
260.0	140.0	1.024688720703125	-0.56976318359375	1.1724406422992562
260.0	160.0	0.985595703125	-0.8375244140625	1.2933854932575968
260.0	180.0	1.024932861328125	-1.047210693359375	1.4653114366974962
260.0	200.0	0.914459228515625	-1.1736297607421875	1.4878314742998133
260.0	220.0	0.520721435546875	-1.27569580078125	1.377879018480546
260.0	240.0	0.246978759765625	-1.4346160888671875	1.4557203818769429
260.0	260.0	-0.391510009765625	-1.380126953125	1.434583735614194
260.0	280.0	-0.752349853515625	-1.2891845703125	1.4926577499268905
260.0	300.0	-0.8038330078125	-1.5128173828125	1.7131152728840382
260.0	320.0	-0.907470703125	-1.656005859375	1.8883480831971933
260.0	340.0	-0.84881591796875	-1.823028564453125	2.0109504244036334
260.0	360.0	-0.6912841796875	-2.123748779296875	2.2334239845249235
260.0	380.0	-0.646148681640625	-2.566741943359375	2.646823062198563
260.0	400.0	-0.78131103515625	-2.427154541015625	2.5498090319923374
260.0	420.0	-0.68121337890625	-2.356781005859375	2.453256687992595
260.0	440.0	-0.70538330078125	-2.246002197265625	2.3541647077345855
260.0	460.0	-0.649261474609375	-2.156158447265625	2.2517903348506607
260.0	480.0	-0.50860595703125	-2.232452392578125	2.289655804843922
260.0	500.0	-0.52447509765625	-2.387847900390625	2.4447682351219817
260.0	520.0	-0.427825927734375	-2.44287109375	2.4800512505029206
260.0	540.0	-0.4444580078125	-2.6551513671875	2.692094296897177
260.0	560.0	-0.406219482421875	-2.6710205078125	2.701733669526669
260.0	580.0	-0.20587158203125	-1.975830078125	1.986526517797206
260.0	600.0	-0.553375244140625	-1.8438720703125	1.9251203527328367
260.0	620.0	-0.56207275390625	-1.9775390625	2.055866368321914
260.0	640.0	-0.5709228515625	-2.03515625	2.1137203846181545
260.0	660.0	-0.382720947265625	-1.9910888671875	2.0275379652460024
260.0	680.0	-0.173095703125	-2.151611328125	2.158562815800403
260.0	700.0	-0.23797607421875	-2.1434326171875	2.15660288331529
260.0	720.0	-0.360382080078125	-1.7930908203125	1.8289477667583594
260.0	740.0	-0.2978515625	-1.9288330078125	1.9516947315886024
260.0	760.0	-0.1651611328125	-2.19921875	2.2054118232528523
260.0	780.0	0.04473876953125	-2.0494384765625	2.0499267369137835
260.0	800.0	0.220733642578125	-2.037841796875	2.0497615788321664
280.0	0.0	0.488433837890625	1.224737524986267	1.3185407157558893
280.0	20.0	0.521331787109375	1.2786502838134766	1.3808451689262409
280.0	40.0	0.6424560546875	1.2569656372070312	1.4116346536281639
280.0	60.0	0.61541748046875	1.2352561950683594	1.38007120929366
280.0	80.0	1.319122314453125	0.801513671875	1.543537445833665
280.0	100.0	1.05389404296875	0.4329833984375	1.1393714394908732
280.0	120.0	0.70550537109375	-0.02121734619140625	0.7058243438855987
280.0	140.0	0.718963623046875	-0.407257080078125	0.8262971744708131
280.0	160.0	0.69256591796875	-0.880462646484375	1.1202062410940974
280.0	180.0	0.790863037109375	-1.216705322265625	1.4511499525188163
280.0	200.0	0.845245361328125	-1.4619598388671875	1.6887173509226716
280.0	220.0	0.60406494140625	-1.5048065185546875	1.621523083930912
280.0	240.0	0.39520263671875	-1.6203155517578125	1.667815220981532
280.0	260.0	0.19805908203125	-1.729339599609375	1.7406443780256136
280.0	280.0	-0.012176513671875	-1.762847900390625	1.7628899532860343
280.0	300.0	-0.27435302734375	-1.80035400390625	1.8211381394594826
280.0	320.0	-0.42889404296875	-1.872467041015625	1.9209588542662464
280.0	340.0	-0.416473388671875	-1.905853271484375	1.9508272029832703
280.0	360.0	-0.436553955078125	-1.999359130859375	2.0464643387670134
280.0	380.0	-0.47662353515625	-2.13037109375	2.1830371026050868
280.0	400.0	-0.521209716796875	-2.203704833984375	2.2645031605651558
280.0	420.0	-0.56005859375	-2.269775390625	2.3378507121542427
280.0	440.0	-0.666534423828125	-2.223114013671875	2.3208843262713814
280.0	460.0	-0.674652099609375	-2.173980712890625	2.2762573658371252
280.0	480.0	-0.65606689453125	-2.17962646484375	2.2762239117334526
280.0	500.0	-0.745086669921875	-2.265106201171875	2.384504193387496
280.0	520.0	-0.545135498046875	-2.2724609375	2.3369320537179066
280.0	540.0	-0.387939453125	-2.3968505859375	2.4280423700174305
280.0	560.0	-0.311004638671875	-2.400390625	2.420454304022969
280.0	580.0	-0.01153564453125	-2.0208740234375	2.0209069473133146
280.0	600.0	-0.68841552734375	-1.8502197265625	1.9741400595826493
280.0	620.0	-0.8466796875	-1.9312744140625	2.1087169927796263
280.0	640.0	-0.962310791015625	-2.0372314453125	2.253076567779084
280.0	660.0	-0.832305908203125	-1.9837646484375	2.151291543519889
280.0	680.0	-0.626800537109375	-2.084228515625	2.1764391603408058
280.0	700.0	-0.483062744140625	-2.294677734375	2.3449723920364294
280.0	720.0	-0.5360107421875	-1.9342041015625	2.0071006507501292
280.0	740.0	-0.4017333984375	-2.0989990234375	2.1370977104034625
280.0	760.0	-0.2508544921875	-2.3592529296875	2.372551867186406
280.0	780.0	-0.080718994140625	-2.253662109375	2.2551071946246033
280.0	800.0	0.253448486328125	-2.3170166015625	2.3308372030534983
300.0	0.0	-0.73663330078125	1.8701560497283936	2.0100030522751924
300.0	20.0	-0.60528564453125	1.859567642211914	1.9555977417243016
300.0	40.0	-0.104156494140625	1.4979286193847656	1.5015454452142354
300.0	60.0	0.167205810546875	1.1898574829101562	1.2015484229601112
300.0	80.0	1.210784912109375	0.750640869140625	1.4245918074367478
300.0	100.0	0.888763427734375	0.43337249755859375	0.9887932807813415
300.0	120.0	0.6966552734375	-0.014190673828125	0.6967997884844499
300.0	140.0	0.5919189453125	-0.338958740234375	0.6821004804287539
300.0	160.0	0.419158935546875	-0.9309539794921875	1.0209649970401187
300.0	180.0	0.484405517578125	-1.407745361328125	1.4887564299780487
300.0	200.0	0.702392578125	-1.724273681640625	1.8618472179541476
300.0	220.0	0.741424560546875	-1.7458038330078125	1.8967185880691149
300.0	240.0	0.800445556640625	-1.914520263671875	2.0751146785553676
300.0	260.0	0.673065185546875	-1.947174072265625	2.060219311553687
300.0	280.0	0.30853271484375	-1.9259033203125	1.9504604675100612
300.0	300.0	0.097991943359375	-1.944366455078125	1.9468341821008848
300.0	320.0	-0.081573486328125	-1.9508056640625	1.9525104282973897
300.0	340.0	-0.11834716796875	-1.935516357421875	1.9391311513185143
300.0	360.0	-0.22784423828125	-1.947479248046875	1.9607622034533367
300.0	380.0	-0.35528564453125	-2.0457763671875	2.0763980431874978
300.0	400.0	-0.427459716796875	-2.13861083984375	2.180912225143702
300.0	420.0	-0.50042724609375	-2.278656005859375	2.332959627098586
300.0	440.0	-0.613189697265625	-2.26177978515625	2.3434268500156263
300.0	460.0	-0.645355224609375	-2.20965576171875	2.301969146454289
300.0	480.0	-0.686309814453125	-2.194488525390625	2.2993044708097714
300.0	500.0	-0.871673583984375	-2.117462158203125	2.289860438637779
300.0	520.0	-0.636077880859375	-2.091064453125	2.1856682313749056
300.0	540.0	-0.441864013671875	-2.172119140625	2.216606723721578
300.0	560.0	-0.422271728515625	-2.1727294921875	2.2133835769981047
300.0	580.0	-0.046722412109375	-2.308837890625	2.3093105873786266
300.0	600.0	-1.00799560546875	-1.88623046875	2.138672607456587
300.0	620.0	-1.224700927734375	-1.9119873046875	2.270591952702997
300.0	640.0	-1.290618896484375	-2.023193359375	2.399793429731327
300.0	660.0	-1.131866455078125	-1.955078125	2.259082147020032
300.0	680.0	-0.842803955078125	-1.994140625	2.164928483569543
300.0	700.0	-0.73980712890625	-2.3299560546875	2.4445878598969295
300.0	720.0	-0.655517578125	-2.00439453125	2.108862426080889
300.0	740.0	-0.520111083984375	-2.14208984375	2.204328568607752
300.0	760.0	-0.34954833984375	-2.4063720703125	2.431627147131646
300.0	780.0	-0.12017822265625	-2.3280029296875	2.331102838965797
300.0	800.0	0.310516357421875	-2.5240478515625	2.543076476475653
320.0	0.0	-1.03948974609375	1.8175972700119019	2.093847837878571
320.0	20.0	-0.863189697265625	1.778238296508789	1.9766709115672243
320.0	40.0	-0.36767578125	1.3474082946777344	1.3966726863099164
320.0	60.0	0.259979248046875	1.1074752807617188	1.1375810770724284
320.0	80.0	1.078216552734375	0.6985855102539062	1.2847461421335773
320.0	100.0	0.665771484375	0.4441375732421875	0.8003185949185176
320.0	120.0	0.60504150390625	-0.0636749267578125	0.6083828710168865
320.0	140.0	0.436309814453125	-0.355926513671875	0.5630718758051549
320.0	160.0	0.292877197265625	-1.0873260498046875	1.1260794782172499
320.0	180.0	0.37921142578125	-1.520599365234375	1.5671706145133761
320.0	200.0	0.4696044921875	-1.91021728515625	1.9670939112285397
320.0	220.0	0.613037109375	-1.98797607421875	2.0803517416862585
320.0	240.0	0.772003173828125	-2.0945587158203125	2.23230040864117
320.0	260.0	0.889495849609375	-2.08294677734375	2.2649216639254917
320.0	280.0	0.693572998046875	-2.04534912109375	2.159744552204891
320.0	300.0	0.477783203125	-2.028839111328125	2.0843380073402398
320.0	320.0	0.34881591796875	-1.994964599609375	2.0252299371486133
320.0	340.0	0.2530517578125	-1.9771728515625	1.993300699113855
320.0	360.0	0.059661865234375	-1.956939697265625	1.957848951501959
320.0	380.0	-0.16961669921875	-2.029998779296875	2.037072622318769
320.0	400.0	-0.35870361328125	-2.116058349609375	2.1462458435912173
320.0	420.0	-0.488311767578125	-2.2869873046875	2.3385378581834138
320.0	440.0	-0.5853271484375	-2.286529541015625	2.360259564674
320.0	460.0	-0.618255615234375	-2.253662109375	2.336928092389967
320.0	480.0	-0.634490966796875	-2.24664306640625	2.334520048056583
320.0	500.0	-0.766693115234375	-2.066192626953125	2.2038535125146694
320.0	520.0	-0.64886474609375	-2.02978515625	2.1309747157711993
320.0	540.0	-0.60247802734375	-2.091552734375	2.1765965666846845
320.0	560.0	-0.622161865234375	-2.07861328125	2.169727761619141
320.0	580.0	-0.46478271484375	-2.0927734375	2.1437638938845605
320.0	600.0	-1.584228515625	-1.6202392578125	2.266043963006056
320.0	620.0	-1.70269775390625	-1.6611328125	2.3787689803597045
320.0	640.0	-1.733612060546875	-1.788818359375	2.4910403247058546
320.0	660.0	-1.4293212890625	-1.707763671875	2.226974653278135
320.0	680.0	-1.0623779296875	-1.776611328125	2.07002286864401
320.0	700.0	-0.769073486328125	-2.2713623046875	2.398032682539629
320.0	720.0	-0.5718994140625	-1.9755859375	2.056698503974947
320.0	740.0	-0.466552734375	-2.1263427734375	2.176925594526067
320.0	760.0	-0.263702392578125	-2.3837890625	2.398330512324366
320.0	780.0	-0.049163818359375	-2.3480224609375	2.3485371102247177
320.0	800.0	0.177764892578125	-2.649658203125	2.655614608790386
340.0	0.0	-1.48223876953125	1.858462929725647	2.377165587641288
340.0	20.0	-1.218536376953125	1.7516899108886719	2.13383421236684
340.0	40.0	-0.700592041015625	1.2077980041503906	1.3962826457290465
340.0	60.0	0.12103271484375	1.0263481140136719	1.0334599020774196
340.0	80.0	0.670623779296875	0.65911865234375	0.9403050841220976
340.0	100.0	0.47412109375	0.45233154296875	0.6552821043666509
340.0	120.0	0.40826416015625	-0.0990753173828125	0.4201137262487304
340.0	140.0	0.144256591796875	-0.537353515625	0.5563800544873957
340.0	160.0	0.210845947265625	-1.32952880859375	1.3461437019720648
340.0	180.0	0.33892822265625	-1.6693572998046875	1.7034160192167156
340.0	200.0	0.474456787109375	-2.0250244140625	2.0798637263973143
340.0	220.0	0.669921875	-2.2236480712890625	2.3223707851140145
340.0	240.0	0.96075439453125	-2.195220947265625	2.3962562496371076
340.0	260.0	1.1282958984375	-2.164886474609375	2.441267105905762
340.0	280.0	0.968048095703125	-2.075439453125	2.2901017530193384
340.0	300.0	0.69720458984375	-2.021087646484375	2.13796387127354
340.0	320.0	0.5291748046875	-1.99053955078125	2.0596780518179227
340.0	340.0	0.417266845703125	-2.00244140625	2.0454542786353143
340.0	360.0	0.2171630859375	-1.955780029296875	1.967799616040816
340.0	380.0	-0.04632568359375	-2.01361083984375	2.014143660044308
340.0	400.0	-0.260223388671875	-2.075225830078125	2.091477577655404
340.0	420.0	-0.563629150390625	-2.130035400390625	2.203344872253844
340.0	440.0	-0.70074462890625	-2.095947265625	2.2099859672002156
340.0	460.0	-0.711700439453125	-2.090118408203125	2.207965687194286
340.0	480.0	-0.647674560546875	-2.056610107421875	2.1561835428203704
340.0	500.0	-0.701995849609375	-2.037933349609375	2.1554513472400334
340.0	520.0	-0.666259765625	-2.0032958984375	2.111183680305243
340.0	540.0	-0.755126953125	-1.9930419921875	2.1312984535157353
340.0	560.0	-0.8336181640625	-1.966796875	2.136166938926988
340.0	580.0	-0.978515625	-1.79443359375	2.043889613151278
340.0	600.0	-1.684814453125	-1.1806640625	2.057320434433561
340.0	620.0	-1.568328857421875	-1.237548828125	1.9977944105977883
340.0	640.0	-1.45928955078125	-1.375732421875	2.0055337667607085
340.0	660.0	-1.2425537109375	-1.32177734375	1.8141210188450378
340.0	680.0	-0.84320068359375	-1.4146728515625	1.646902143347
340.0	700.0	-0.844329833984375	-2.09765625	2.2612064504861435
340.0	720.0	-0.671905517578125	-1.89599609375	2.0115313102378463
340.0	740.0	-0.56585693359375	-2.0496826171875	2.1263567199547495
340.0	760.0	-0.383026123046875	-2.2435302734375	2.2759914540188553
340.0	780.0	-0.160064697265625	-2.35498046875	2.3604138864836197
340.0	800.0	0.119140625	-2.61279296875	2.615507902124333
360.0	0.0	-1.60406494140625	1.5551204681396484	2.2341495041011727
360.0	20.0	-1.377655029296875	1.4442214965820312	1.9959231225016196
360.0	40.0	-0.996429443359375	1.0420913696289062	1.4418134616685072
360.0	60.0	-0.2506103515625	0.9349365234375	0.967942070150729
360.0	80.0	0.417999267578125	0.5736160278320312	0.7097596319048066
360.0	100.0	0.276092529296875	0.3470001220703125	0.44343677052129715
360.0	120.0	0.216156005859375	-0.2592010498046875	0.3375034860396708
360.0	140.0	-0.190032958984375	-0.8689422607421875	0.8894791610847895
360.0	160.0	0.02777099609375	-1.49761962890625	1.4978770914562158
360.0	180.0	0.218414306640625	-1.8225555419921875	1.8355962282026352
360.0	200.0	0.37548828125	-2.0823211669921875	2.1159047454599142
360.0	220.0	0.638824462890625	-2.4882659912109375	2.568961723616069
360.0	240.0	0.95452880859375	-2.4393463134765625	2.619453317680447
360.0	260.0	1.102691650390625	-2.351409912109375	2.5971248430923413
360.0	280.0	1.053741455078125	-2.1031494140625	2.3523623258379227
360.0	300.0	0.727203369140625	-1.63922119140625	1.7932849339814356
360.0	320.0	0.564422607421875	-1.6087646484375	1.7049036846200847
360.0	340.0	0.514495849609375	-1.623992919921875	1.7035430676157413
360.0	360.0	0.36328125	-1.49127197265625	1.5348828499372926
360.0	380.0	0.030181884765625	-1.59478759765625	1.5950731731824088
360.0	400.0	-0.2596435546875	-1.808837890625	1.8273777086446743
360.0	420.0	-0.628509521484375	-1.60601806640625	1.724621189774667
360.0	440.0	-0.75	-1.403717041015625	1.5915154825629758
360.0	460.0	-0.791900634765625	-1.407379150390625	1.6148754404895869
360.0	480.0	-0.763519287109375	-1.404510498046875	1.5986279870288425
360.0	500.0	-0.93133544921875	-1.886505126953125	2.103874357701029
360.0	520.0	-0.9613037109375	-1.8563232421875	2.090464255649381
360.0	540.0	-1.057373046875	-1.841796875	2.12373573897919
360.0	560.0	-1.15924072265625	-1.7806396484375	2.12473918650083
360.0	580.0	-1.377716064453125	-1.4652099609375	2.011204063212552
360.0	600.0	-1.944000244140625	-0.9346923828125	2.157031942208209
360.0	620.0	-1.56103515625	-0.7266845703125	1.7218888534916312
360.0	640.0	-1.278289794921875	-0.84619140625	1.5329920729777966
360.0	660.0	-0.977508544921875	-0.823486328125	1.2781442359937616
360.0	680.0	-0.61309814453125	-0.9537353515625	1.1337991249104522
360.0	700.0	-0.720458984375	-1.8682861328125	2.0023871309579833
360.0	720.0	-0.610931396484375	-1.7181396484375	1.823524341143623
360.0	740.0	-0.494720458984375	-1.8809814453125	1.9449523207903099
360.0	760.0	-0.413909912109375	-1.935791015625	1.9795474916042959
360.0	780.0	-0.26690673828125	-1.9830322265625	2.000913795875615
360.0	800.0	0.005126953125	-2.0091552734375	2.009161814894475
380.0	0.0	-1.74981689453125	1.595839500427246	2.3682404598162896
380.0	20.0	-1.45428466796875	1.458251953125	2.0594763058316197
380.0	40.0	-1.03863525390625	1.1067047119140625	1.5177478413852838
380.0	60.0	0.220916748046875	0.8889427185058594	0.9159821867002622
380.0	80.0	0.073974609375	0.506378173828125	0.5117529655621847
380.0	100.0	-0.126007080078125	0.1637115478515625	0.20658958136791275
380.0	120.0	0.02001953125	-0.39084625244140625	0.3913586266826901
380.0	140.0	-0.248138427734375	-1.0550537109375	1.0838408611422055
380.0	160.0	-0.130767822265625	-1.6249847412109375	1.6302379067205104
380.0	180.0	0.13214111328125	-2.003265380859375	2.007618853260963
380.0	200.0	0.254364013671875	-2.2590179443359375	2.273293453182635
380.0	220.0	0.545196533203125	-2.8090972900390625	2.8615147814962465
380.0	240.0	0.752288818359375	-2.8520050048828125	2.9495543755125375
380.0	260.0	0.656158447265625	-2.67413330078125	2.753458337848107
380.0	280.0	0.73992919921875	-2.034423828125	2.164803809193637
380.0	300.0	0.218902587890625	-1.055419921875	1.0778819761346063
380.0	320.0	0.22515869140625	-1.0965576171875	1.1194351451190474
380.0	340.0	0.352935791015625	-1.123809814453125	1.1779270655015073
380.0	360.0	0.40234375	-1.061798095703125	1.1354715712878263
380.0	380.0	0.057159423828125	-1.23675537109375	1.238075541985061
380.0	400.0	-0.286102294921875	-1.582366943359375	1.6080235279982862
380.0	420.0	-0.5372314453125	-1.322296142578125	1.4272647667862983
380.0	440.0	-0.655364990234375	-1.14495849609375	1.3192548003331896
380.0	460.0	-0.7406005859375	-1.098480224609375	1.3248199997542425
380.0	480.0	-0.76153564453125	-1.14825439453125	1.3778333326102812
380.0	500.0	-0.963897705078125	-1.40484619140625	1.7037287364376765
380.0	520.0	-1.08172607421875	-1.490966796875	1.8420405231776
380.0	540.0	-1.24365234375	-1.47509765625	1.9293999708689515
380.0	560.0	-1.3272705078125	-1.4053955078125	1.9330761842949715
380.0	580.0	-1.52337646484375	-1.2940673828125	1.998821213840556
380.0	600.0	-1.615203857421875	-0.3349609375	1.649570347296951
380.0	620.0	-0.981658935546875	-0.237060546875	1.0098772047252567
380.0	640.0	-0.44091796875	-0.329833984375	0.5506351899536696
380.0	660.0	-0.26727294921875	-0.31689453125	0.41455635723052875
380.0	680.0	-0.226898193359375	-0.4334716796875	0.4892652524355791
380.0	700.0	-0.65423583984375	-1.6214599609375	1.7484727447288093
380.0	720.0	-0.5028076171875	-1.512451171875	1.593839404459506
380.0	740.0	-0.2833251953125	-1.5869140625	1.6120078808923735
380.0	760.0	-0.30084228515625	-1.4896240234375	1.5196992504242937
380.0	780.0	-0.190643310546875	-1.488525390625	1.5006840808083428
380.0	800.0	-0.258026123046875	-1.390625	1.4143604105034902
400.0	0.0	0.128326416015625	1.5430781841278076	1.548404970083275
400.0	20.0	0.160858154296875	1.4624805450439453	1.4713003399835918
400.0	40.0	0.106536865234375	1.2453117370605469	1.2498605626687818
400.0	60.0	-0.0421142578125	0.7836570739746094	0.7847878823615615
400.0	80.0	-0.08416748046875	0.46108245849609375	0.46870160902354435
400.0	100.0	-0.229705810546875	0.04651641845703125	0.23436837795459195
400.0	120.0	-0.22052001953125	-0.4581298828125	0.5084408210793641
400.0	140.0	-0.23272705078125	-1.380584716796875	1.400062870166353
400.0	160.0	-0.064300537109375	-1.83837890625	1.8395030747507601
400.0	180.0	0.169281005859375	-2.2348785400390625	2.2412804705506835
400.0	200.0	0.175079345703125	-2.4417877197265625	2.4480563811929006
400.0	220.0	0.385955810546875	-3.03668212890625	3.061110948612201
400.0	240.0	0.378936767578125	-2.87933349609375	2.9041615753173953
400.0	260.0	-0.050201416015625	-2.37359619140625	2.3741270105089636
400.0	280.0	-3.24005126953125	0.47119140625	3.27413401841081
400.0	300.0	-3.412353515625	0.399993896484375	3.435717047840676
400.0	320.0	-2.681396484375	-0.09716796875	2.683156484547558
400.0	340.0	-2.548828125	-0.194610595703125	2.5562468767219926
400.0	360.0	-1.34857177734375	-0.585357666015625	1.4701324551928445
400.0	380.0	-0.2982177734375	-1.2403564453125	1.2757029245958014
400.0	400.0	-0.460357666015625	-1.533447265625	1.6010589299311075
400.0	420.0	-0.542205810546875	-1.25958251953125	1.3713260970679022
400.0	440.0	-0.61529541015625	-1.122283935546875	1.279886586282523
400.0	460.0	-0.720123291015625	-1.050537109375	1.2736584206282136
400.0	480.0	-0.79052734375	-1.037017822265625	1.3039706457251905
400.0	500.0	-1.0186767578125	-1.282562255859375	1.6378853064431818
400.0	520.0	-1.192840576171875	-1.4150390625	1.8507307174634915
400.0	540.0	-1.373443603515625	-1.3568115234375	1.9306177358997754
400.0	560.0	-1.508697509765625	-1.2431640625	1.9548977114581985
400.0	580.0	-1.615814208984375	-1.105224609375	1.9576457787669155
400.0	600.0	-1.542236328125	0.260009765625	1.5640006297980988
400.0	620.0	-1.704376220703125	0.0687255859375	1.7057612693049167
400.0	640.0	-1.29376220703125	-0.001220703125	1.293762782915976
400.0	660.0	-0.83148193359375	-0.0145263671875	0.8316088150305211
400.0	680.0	-0.70269775390625	-0.14208984375	0.7169195610678984
400.0	700.0	-0.562042236328125	-1.3768310546875	1.487129862711597
400.0	720.0	-0.3721923828125	-1.3316650390625	1.3826998756364217
400.0	740.0	0.1395263671875	-1.2198486328125	1.2278022210906228
400.0	760.0	-0.12115478515625	-1.234375	1.2403064631740242
400.0	780.0	0.036712646484375	-1.2501220703125	1.2506610288540607
400.0	800.0	-0.0625	-1.177490234375	1.17914778634762
420.0	0.0	0.0614013671875	1.5404608249664307	1.5416840406350292
420.0	20.0	0.09027099609375	1.471923828125	1.4746893261083545
420.0	40.0	-0.0089111328125	1.3470573425292969	1.3470868169312968
420.0	60.0	-0.0966796875	0.7254219055175781	0.7318359809273193
420.0	80.0	-0.0400390625	0.43719482421875	0.4390244194228182
420.0	100.0	-0.257293701171875	-0.1487274169921875	0.29718663029801684
420.0	120.0	-0.2427978515625	-0.713623046875	0.7537961592861324
420.0	140.0	-0.217926025390625	-1.625457763671875	1.6400014311041708
420.0	160.0	-0.103271484375	-1.9608001708984375	1.9635178404283362
420.0	180.0	0.176300048828125	-2.456878662109375	2.4631959864259994
420.0	200.0	0.04144287109375	-2.72589111328125	2.726206131793813
420.0	220.0	0.294219970703125	-3.275634765625	3.288821750860283
420.0	240.0	0.20458984375	-2.8439178466796875	2.8512673888691813
420.0	260.0	-0.96002197265625	-1.1627197265625	1.5078326666180077
420.0	280.0	-3.1541748046875	0.05712890625	3.15469212609642
420.0	300.0	-3.582000732421875	0.076324462890625	3.582813792357397
420.0	320.0	-3.582122802734375	-0.02484130859375	3.5822089364639558
420.0	340.0	-4.209442138671875	-0.086151123046875	4.210323637777586
420.0	360.0	-2.38427734375	-0.5230712890625	2.4409797265362654
420.0	380.0	-0.535186767578125	-1.124664306640625	1.245509806794856
420.0	400.0	-0.520538330078125	-1.3712158203125	1.4666945758936334
420.0	420.0	-0.49267578125	-1.106658935546875	1.2113725376844402
420.0	440.0	-0.644622802734375	-0.9931640625	1.1840242450417242
420.0	460.0	-0.80413818359375	-0.884307861328125	1.1952567138151444
420.0	480.0	-1.01617431640625	-0.820098876953125	1.3058225029855652
420.0	500.0	-1.223785400390625	-0.9835205078125	1.5700201576721875
420.0	520.0	-1.395111083984375	-1.197509765625	1.8385767798553587
420.0	540.0	-1.538177490234375	-1.2305908203125	1.969858816895544
420.0	560.0	-1.659393310546875	-1.0855712890625	1.9829400350803692
420.0	580.0	-1.725494384765625	-0.80810546875	1.9053517576766135
420.0	600.0	-1.59918212890625	0.5794677734375	1.7009310338358048
420.0	620.0	-2.3082275390625	0.3929443359375	2.3414353766935116
420.0	640.0	-2.1131591796875	0.3511962890625	2.142143914901335
420.0	660.0	-1.8594970703125	0.3416748046875	1.890627151677192
420.0	680.0	-1.779449462890625	0.2259521484375	1.7937376520453754
420.0	700.0	-1.060760498046875	-1.096435546875	1.5255765279617193
420.0	720.0	0.183258056640625	-0.5423583984375	0.5724824431189034
420.0	740.0	0.377471923828125	-0.7518310546875	0.8412698663752461
420.0	760.0	0.15875244140625	-1.228271484375	1.2384882627547225
420.0	780.0	0.466766357421875	-1.2774658203125	1.3600697608900707
420.0	800.0	0.378448486328125	-1.2401123046875	1.2965730928263905
440.0	0.0	0.48663330078125	1.5571894645690918	1.6314567104260627
440.0	20.0	0.495758056640625	1.4888458251953125	1.569215709176275
440.0	40.0	0.445587158203125	1.3925666809082031	1.4621182839740519
440.0	60.0	0.0045166015625	0.6436119079589844	0.6436277555825871
440.0	80.0	-0.038848876953125	0.36660003662109375	0.36865271203546884
440.0	100.0	-0.1282958984375	-0.35370635986328125	0.376255267821752
440.0	120.0	-0.12982177734375	-0.9510269165039062	0.9598468053744921
440.0	140.0	-0.049163818359375	-1.7910308837890625	1.791705530415616
440.0	160.0	-0.016265869140625	-2.069671630859375	2.069735547861853
440.0	180.0	0.156707763671875	-2.6178741455078125	2.6225602690716756
440.0	200.0	-0.1380615234375	-2.94818115234375	2.9514120504071952
440.0	220.0	-0.166961669921875	-3.3190765380859375	3.3232732756870345
440.0	240.0	-0.696533203125	-2.5323333740234375	2.6263797936034496
440.0	260.0	-2.3699951171875	-0.492431640625	2.420612686115071
440.0	280.0	-4.0333251953125	0.25946044921875	4.041662016528771
440.0	300.0	-5.393463134765625	-0.09881591796875	5.394368282915049
440.0	320.0	-5.62725830078125	-0.2215576171875	5.631618218722331
440.0	340.0	-7.004669189453125	-0.73089599609375	7.042698304682643
440.0	360.0	-6.570037841796875	-1.140716552734375	6.668330487935127
440.0	380.0	-0.620513916015625	-1.126220703125	1.2858501437245382
440.0	400.0	-0.51531982421875	-1.078216552734375	1.1950336630502267
440.0	420.0	-0.518280029296875	-0.800048828125	0.9532535424283276
440.0	440.0	-0.667999267578125	-0.731231689453125	0.9904154709743699
440.0	460.0	-0.92352294921875	-0.639251708984375	1.1231818130530524
440.0	480.0	-1.14678955078125	-0.524749755859375	1.261145741005192
440.0	500.0	-1.361083984375	-0.515655517578125	1.4554896857521489
440.0	520.0	-1.4779052734375	-0.635498046875	1.6087454008749524
440.0	540.0	-1.596923828125	-0.701416015625	1.7441760633057246
440.0	560.0	-1.710357666015625	-0.5843505859375	1.8074260574042624
440.0	580.0	-1.783782958984375	-0.2703857421875	1.8041591100402807
440.0	600.0	-2.057464599609375	0.970703125	2.2749560733188963
440.0	620.0	-2.70391845703125	0.8089599609375	2.822337903347907
440.0	640.0	-2.60186767578125	0.8114013671875	2.725451812259587
440.0	660.0	-2.4334716796875	0.8267822265625	2.5700881825339668
440.0	680.0	-2.094390869140625	0.6829833984375	2.2029388178705416
440.0	700.0	-0.9425048828125	-0.478515625	1.057020651404004
440.0	720.0	1.13385009765625	0.4935302734375	1.2366034832372022
440.0	740.0	0.675262451171875	-0.703857421875	0.9753946115758333
440.0	760.0	0.584869384765625	-1.323486328125	1.4469582778953634
440.0	780.0	0.908843994140625	-1.379150390625	1.6516819323485301
440.0	800.0	0.5283203125	-1.3294677734375	1.430596698307724
460.0	0.0	0.517852783203125	1.6992907524108887	1.7764460493638379
460.0	20.0	0.5589599609375	1.6622467041015625	1.753710450224825
460.0	40.0	0.5728759765625	1.5927047729492188	1.6926001826472963
460.0	60.0	0.120269775390625	0.7603988647460938	0.7698514482545704
460.0	80.0	0.083465576171875	0.3553619384765625	0.3650323406542539
460.0	100.0	0.0396728515625	-0.5240936279296875	0.525593061205722
460.0	120.0	0.053558349609375	-1.2916107177734375	1.2927206748095639
460.0	140.0	0.0123291015625	-1.9373931884765625	1.9374324177892552
460.0	160.0	0.098785400390625	-2.14886474609375	2.151134178133687
460.0	180.0	0.184112548828125	-2.7326812744140625	2.7388764809989614
460.0	200.0	-0.14044189453125	-3.1647491455078125	3.1678638038482583
460.0	220.0	-0.479400634765625	-3.35870361328125	3.3927444540492893
460.0	240.0	-0.96746826171875	-2.4547576904296875	2.6385280283060846
460.0	260.0	-3.0113525390625	-0.39990234375	3.0377896568154465
460.0	280.0	-6.8304443359375	0.002227783203125	6.830444699238745
460.0	300.0	-7.645050048828125	-0.416473388671875	7.656385591946029
460.0	320.0	-7.61016845703125	-0.521697998046875	7.6280294143087515
460.0	340.0	-8.159942626953125	-1.091156005859375	8.2325746339945
460.0	360.0	-8.13983154296875	-1.14752197265625	8.220320202135554
460.0	380.0	-0.75677490234375	-1.090606689453125	1.3274529008207023
460.0	400.0	-0.739959716796875	-0.73822021484375	1.0452317772083204
460.0	420.0	-0.94158935546875	-0.47015380859375	1.05244245356564
460.0	440.0	-0.965118408203125	-0.44964599609375	1.0647229985567488
460.0	460.0	-1.079681396484375	-0.3966064453125	1.150221104995847
460.0	480.0	-1.305084228515625	-0.32366943359375	1.3446214135447654
460.0	500.0	-1.51239013671875	-0.288116455078125	1.539589236559851
460.0	520.0	-1.70782470703125	-0.2501220703125	1.7260435336351705
460.0	540.0	-1.8682861328125	-0.28076171875	1.8892644644874208
460.0	560.0	-2.12921142578125	-0.2484130859375	2.143653506736202
460.0	580.0	-2.307159423828125	0.2335205078125	2.3189472685958026
460.0	600.0	-2.393035888671875	1.1441650390625	2.6524958814453385
460.0	620.0	-2.827362060546875	1.2894287109375	3.10750746129592
460.0	640.0	-2.619293212890625	1.3690185546875	2.955487901882453
460.0	660.0	-2.422698974609375	1.44287109375	2.8198133475023908
460.0	680.0	-2.027618408203125	1.37744140625	2.4512407545845334
460.0	700.0	-0.2783203125	0.9654541015625	1.0047705303072696
460.0	720.0	1.249481201171875	1.055908203125	1.6358928465851845
460.0	740.0	1.675018310546875	-1.072021484375	1.9886971623726137
460.0	760.0	2.00872802734375	-1.5340576171875	2.527512821072784
460.0	780.0	2.161163330078125	-1.5633544921875	2.6673402871619523
460.0	800.0	1.660308837890625	-1.5118408203125	2.2455039753117543
480.0	0.0	0.474334716796875	1.8057352304458618	1.8669957541548243
480.0	20.0	0.511749267578125	1.801382064819336	1.8726624512494294
480.0	40.0	0.589019775390625	1.7699089050292969	1.8653476426401667
480.0	60.0	0.391021728515625	1.2804908752441406	1.3388632767220305
480.0	80.0	0.141510009765625	0.5608291625976562	0.5784068053574886
480.0	100.0	0.030548095703125	-0.6789093017578125	0.6795962228885383
480.0	120.0	-0.020263671875	-1.4573745727539062	1.4575154413272913
480.0	140.0	-0.02301025390625	-1.9231719970703125	1.9233096480026934
480.0	160.0	0.1080322265625	-2.1108551025390625	2.113617805065818
480.0	180.0	0.071807861328125	-2.8837432861328125	2.884637188497817
480.0	200.0	-0.245269775390625	-3.3746185302734375	3.3835199848065067
480.0	220.0	-0.72491455078125	-3.3730926513671875	3.450109438936931
480.0	240.0	-1.10113525390625	-2.5639190673828125	2.790372704762633
480.0	260.0	-2.712127685546875	-0.384735107421875	2.7392805050948636
480.0	280.0	-5.56585693359375	-0.407440185546875	5.5807500311366836
480.0	300.0	-6.9293212890625	-0.801177978515625	6.975484189668354
480.0	320.0	-6.902984619140625	-0.84490966796875	6.954499910066798
480.0	340.0	-7.355499267578125	-1.561614990234375	7.5194421902869255
480.0	360.0	-7.188812255859375	-1.44140625	7.331894272801063
480.0	380.0	-0.572113037109375	-1.023101806640625	1.1721990590261637
480.0	400.0	-0.898712158203125	-0.4935302734375	1.0253075997481986
480.0	420.0	-1.157257080078125	-0.23883056640625	1.181644611903629
480.0	440.0	-1.215728759765625	-0.188140869140625	1.2302005543659353
480.0	460.0	-1.211822509765625	-0.235809326171875	1.234552483082146
480.0	480.0	-1.413543701171875	-0.200408935546875	1.4276797738182447
480.0	500.0	-1.631622314453125	-0.13568115234375	1.637254027975714
480.0	520.0	-1.8192138671875	-0.1158447265625	1.822898542223247
480.0	540.0	-2.094482421875	-0.0430908203125	2.094925639333905
480.0	560.0	-2.363433837890625	0.0758056640625	2.3646492350431947
480.0	580.0	-2.67529296875	0.591552734375	2.739913704150138
480.0	600.0	-2.71258544921875	1.297607421875	3.006976029272327
480.0	620.0	-2.7578125	1.5103759765625	3.1443227213079408
480.0	640.0	-2.563018798828125	1.6649169921875	3.0563072414305856
480.0	660.0	-2.388702392578125	1.900146484375	3.0522869757595092
480.0	680.0	-1.85858154296875	2.24951171875	2.917983605961089
480.0	700.0	-0.5576171875	1.957275390625	2.035156967543697
480.0	720.0	0.744110107421875	1.2281494140625	1.4359842740188544
480.0	740.0	3.71881103515625	-1.6614990234375	4.073098884152417
480.0	760.0	3.785125732421875	-1.7423095703125	4.166871662175926
480.0	780.0	3.914825439453125	-1.7568359375	4.29095918562282
480.0	800.0	3.964599609375	-1.7735595703125	4.343220419470264
500.0	0.0	0.348388671875	1.7423598766326904	1.776849066856921
500.0	20.0	0.29498291015625	1.7707386016845703	1.7951406944248347
500.0	40.0	0.32855224609375	1.7517547607421875	1.7822994473982667
500.0	60.0	0.2542724609375	1.5458831787109375	1.5666554460418682
500.0	80.0	0.1201171875	1.14154052734375	1.1478427219358744
500.0	100.0	-0.09063720703125	-0.5769882202148438	0.5840637889521304
500.0	120.0	-0.204193115234375	-1.5266189575195312	1.540214358382345
500.0	140.0	-0.08612060546875	-1.86810302734375	1.8700870780413374
500.0	160.0	0.19580078125	-2.0717620849609375	2.0809940131148386
500.0	180.0	-0.020751953125	-2.954193115234375	2.9542660011679183
500.0	200.0	-0.352081298828125	-3.4072265625	3.425369190202724
500.0	220.0	-0.714874267578125	-3.390289306640625	3.4648386399899103
500.0	240.0	-0.94781494140625	-2.683197021484375	2.845680835802841
500.0	260.0	-1.3406982421875	0.211700439453125	1.3573094167025066
500.0	280.0	-3.193206787109375	0.145904541015625	3.1965383965049377
500.0	300.0	-6.50445556640625	-1.397247314453125	6.652837159671032
500.0	320.0	-6.40631103515625	-1.457366943359375	6.569987784369267
500.0	340.0	-6.476715087890625	-2.2803955078125	6.8664431841938
500.0	360.0	-4.426666259765625	-2.238922119140625	4.960659878577097
500.0	380.0	-0.39617919921875	-1.0673828125	1.1385359134932986
500.0	400.0	-0.9776611328125	-0.345367431640625	1.0368702683799274
500.0	420.0	-1.208984375	-0.08721923828125	1.2121264020392024
500.0	440.0	-1.28399658203125	-0.03826904296875	1.284566752768293
500.0	460.0	-1.36041259765625	-0.0849609375	1.3630630200994762
500.0	480.0	-1.5303955078125	-0.05377197265625	1.531339882382753
500.0	500.0	-1.71783447265625	0.02557373046875	1.7180248226193546
500.0	520.0	-1.924560546875	0.073974609375	1.9259817084853073
500.0	540.0	-2.067596435546875	0.1839599609375	2.075764025007243
500.0	560.0	-2.25244140625	0.3189697265625	2.2749140588279007
500.0	580.0	-2.51055908203125	0.8497314453125	2.650462305621882
500.0	600.0	-2.70703125	1.160400390625	2.9452584360356586
500.0	620.0	-2.774444580078125	1.3233642578125	3.0738958483950807
500.0	640.0	-2.32037353515625	1.6881103515625	2.8694685747897606
500.0	660.0	-1.9150390625	2.1640625	2.889730284093505
500.0	680.0	-1.47039794921875	2.298583984375	2.728655064732799
500.0	700.0	-0.966278076171875	2.3277587890625	2.520348051469903
500.0	720.0	-0.209930419921875	1.66650390625	1.6796743883131289
500.0	740.0	3.565338134765625	-1.9385986328125	4.058300219840385
500.0	760.0	3.860015869140625	-1.8092041015625	4.262973374433392
500.0	780.0	3.954315185546875	-1.819580078125	4.352870345801262
500.0	800.0	4.003082275390625	-1.84375	4.407276002934986
520.0	0.0	0.08258056640625	1.7307977676391602	1.7327667074400632
520.0	20.0	0.14239501953125	1.7272224426269531	1.733082141129359
520.0	40.0	0.16278076171875	1.7106399536132812	1.71836743081443
520.0	60.0	0.16082763671875	1.5508575439453125	1.5591743489246561
520.0	80.0	0.116455078125	1.2894668579101562	1.294714857746597
520.0	100.0	0.04705810546875	0.3267974853515625	0.33016823245493004
520.0	120.0	-0.03363037109375	-1.1541595458984375	1.1546494096687492
520.0	140.0	0.007080078125	-1.5986328125	1.5986484906657612
520.0	160.0	0.06231689453125	-1.9439697265625	1.9449683013189443
520.0	180.0	-0.06744384765625	-2.9269256591796875	2.9277025953725437
520.0	200.0	-0.2894287109375	-3.21649169921875	3.2294872394635754
520.0	220.0	-0.38861083984375	-3.210906982421875	3.2343379592444594
520.0	240.0	-0.69573974609375	-2.756103515625	2.8425622918654008
520.0	260.0	-0.90301513671875	-0.009368896484375	0.9030637371550901
520.0	280.0	-2.10455322265625	0.5274658203125	2.169646159766782
520.0	300.0	-4.40582275390625	-0.9141845703125	4.499667495208452
520.0	320.0	-5.01104736328125	-1.412811279296875	5.206402922167707
520.0	340.0	-6.44677734375	-2.897369384765625	7.067933748392485
520.0	360.0	-3.62744140625	-2.3101806640625	4.300612265292609
520.0	380.0	-0.4422607421875	-0.822784423828125	0.9341138967890468
520.0	400.0	-1.042236328125	-0.2698974609375	1.0766156245773104
520.0	420.0	-1.2506103515625	-0.03741455078125	1.2511698925587373
520.0	440.0	-1.336669921875	0.04400634765625	1.3373941224184296
520.0	460.0	-1.4010009765625	0.0283203125	1.4012871855651776
520.0	480.0	-1.57342529296875	0.112701416015625	1.577456421498142
520.0	500.0	-1.750244140625	0.214508056640625	1.7633400857905666
520.0	520.0	-0.979736328125	5.471435546875	5.558461137424205
520.0	540.0	-0.71697998046875	5.034423828125	5.085222077115782
520.0	560.0	-0.2650146484375	5.27734375	5.2839937376524695
520.0	580.0	-1.958984375	1.8775634765625	2.7134598559801106
520.0	600.0	-2.089599609375	1.2459716796875	2.432873189067495
520.0	620.0	-1.81610107421875	1.45556640625	2.3274227537733743
520.0	640.0	-1.751953125	1.539306640625	2.3321245005508366
520.0	660.0	-1.612548828125	1.7398681640625	2.372225737868453
520.0	680.0	-1.50579833984375	1.9483642578125	2.4624280540550716
520.0	700.0	-1.0927734375	1.9334716796875	2.22091569445109
520.0	720.0	-0.33251953125	1.732421875	1.7640450083944104
520.0	740.0	3.48699951171875	-2.3616943359375	4.211503974962635
520.0	760.0	3.864013671875	-1.892822265625	4.302717488481282
520.0	780.0	3.9586181640625	-1.8992919921875	4.390668268092355
520.0	800.0	4.026123046875	-1.9097900390625	4.456115436327966
540.0	0.0	-0.34716796875	1.7742916345596313	1.807937057254563
540.0	20.0	-0.0672607421875	1.7140750885009766	1.7153942451982414
540.0	40.0	0.03955078125	1.6913299560546875	1.6917923290242916
540.0	60.0	0.0916748046875	1.5702476501464844	1.572921470577933
540.0	80.0	0.08251953125	1.3556060791015625	1.3581153539868518
540.0	100.0	0.05987548828125	1.0151443481445312	1.016908610282509
540.0	120.0	-0.07220458984375	0.37119293212890625	0.37815036117523276
540.0	140.0	-0.251220703125	-0.592926025390625	0.643951173043534
540.0	160.0	-0.246337890625	-1.600128173828125	1.6189788537952263
540.0	180.0	-0.2413330078125	-3.01507568359375	3.024718664348496
540.0	200.0	-0.25634765625	-2.95379638671875	2.9648991913819955
540.0	220.0	-0.0968017578125	-2.9586181640625	2.9602013480566063
540.0	240.0	-0.16033935546875	-2.7553863525390625	2.760047583044657
540.0	260.0	0.056884765625	-1.131988525390625	1.1334169127802236
540.0	280.0	-0.21783447265625	0.61761474609375	0.6549044449916902
540.0	300.0	-0.25823974609375	0.437103271484375	0.5076879321048587
540.0	320.0	-0.1949462890625	0.340728759765625	0.39255591111415045
540.0	340.0	-0.0784912109375	0.107452392578125	0.13306722686371206
540.0	360.0	0.2275390625	-0.356414794921875	0.4228540303728712
540.0	380.0	-0.20123291015625	-0.76165771484375	0.7877925860979885
540.0	400.0	-0.55908203125	-0.30914306640625	0.6388600419291264
540.0	420.0	-0.7156982421875	-0.037841796875	0.71669796669239
540.0	440.0	-0.87994384765625	0.121490478515625	0.8882911186081066
540.0	460.0	-0.9876708984375	0.19512939453125	1.0067617812722485
540.0	480.0	-1.1646728515625	0.415130615234375	1.2364450165177567
540.0	500.0	-0.58782958984375	2.060943603515625	2.1431360581092003
540.0	520.0	0.10504150390625	6.0625	6.063409929036869
540.0	540.0	0.138427734375	5.4718017578125	5.473552476631987
540.0	560.0	-1.597412109375	4.7073974609375	4.971047807295632
540.0	580.0	-1.0802001953125	1.2288818359375	1.6361488406163676
540.0	600.0	-1.0660400390625	1.120361328125	1.5464963208628693
540.0	620.0	-1.120849609375	1.13134765625	1.5925612597757295
540.0	640.0	-1.1820068359375	1.1680908203125	1.6617991228488806
540.0	660.0	-1.279052734375	1.3294677734375	1.8448470012228733
540.0	680.0	-1.22979736328125	1.3902587890625	1.8561306676252736
540.0	700.0	-0.789794921875	1.0662841796875	1.3269280200792288
540.0	720.0	0.88702392578125	-0.6048583984375	1.0736224322678611
540.0	740.0	3.38641357421875	-2.60302734375	4.271246685449483
540.0	760.0	3.8880615234375	-1.930908203125	4.341132213942642
540.0	780.0	4.0159912109375	-1.8978271484375	4.441838953820103
540.0	800.0	4.0928955078125	-1.9029541015625	4.5136490725936245
560.0	0.0	-0.6488037109375	1.7543399333953857	1.870469154311826
560.0	20.0	-0.2850341796875	1.6717605590820312	1.6958855652703668
560.0	40.0	-0.10369873046875	1.6486549377441406	1.6519129911859665
560.0	60.0	-0.01019287109375	1.5265655517578125	1.5265995802550085
560.0	80.0	0.025390625	1.369873046875	1.3701083345460265
560.0	100.0	0.05804443359375	1.2217864990234375	1.2231645046628714
560.0	120.0	0.04345703125	1.07757568359375	1.0784516064421255
560.0	140.0	-0.0699462890625	0.7645111083984375	0.7677041866619084
560.0	160.0	-0.207763671875	0.1930999755859375	0.2836429867320402
560.0	180.0	-0.209716796875	-2.34857177734375	2.357916565153884
560.0	200.0	-0.17626953125	-2.3575897216796875	2.3641700961260805
560.0	220.0	-0.2276611328125	-2.44622802734375	2.456798964741634
560.0	240.0	-0.322021484375	-2.30230712890625	2.324718467301281
560.0	260.0	-0.3309326171875	-1.0867919921875	1.1360603995393217
560.0	280.0	-0.498291015625	0.69183349609375	0.8526004472024952
560.0	300.0	-0.54034423828125	0.536712646484375	0.7615985561567236
560.0	320.0	-0.3985595703125	0.42822265625	0.5849994653104311
560.0	340.0	-0.2113037109375	0.25341796875	0.3299544288857698
560.0	360.0	0.1834716796875	-0.129180908203125	0.22438708583948588
560.0	380.0	0.26068115234375	-0.59588623046875	0.6504114565792346
560.0	400.0	0.24163818359375	-0.232696533203125	0.33546488390774953
560.0	420.0	0.033935546875	0.150299072265625	0.15408255081485667
560.0	440.0	-0.097900390625	0.341888427734375	0.3556292781861619
560.0	460.0	-0.1209716796875	0.555206298828125	0.5682325065893716
560.0	480.0	-0.00030517578125	0.751983642578125	0.751983704502513
560.0	500.0	0.14251708984375	1.63665771484375	1.6428510572949384
560.0	520.0	-0.07952880859375	6.675537109375	6.676010824589717
560.0	540.0	-1.32818603515625	6.5299072265625	6.663615124802545
560.0	560.0	-1.94989013671875	6.378662109375	6.670037619897611
560.0	580.0	-2.1846923828125	6.30224609375	6.670171409619553
560.0	600.0	-2.55340576171875	6.0433349609375	6.5606233266411484
560.0	620.0	-2.67230224609375	5.6962890625	6.291971740085522
560.0	640.0	-3.2236328125	5.8653564453125	6.692848029082652
560.0	660.0	-3.43927001953125	6.0933837890625	6.996992515935411
560.0	680.0	-3.4619140625	6.0469970703125	6.967856380875198
560.0	700.0	-3.47161865234375	6.130859375	7.045535660496399
560.0	720.0	-3.387451171875	6.115966796875	6.991414399269632
560.0	740.0	-3.17108154296875	6.113525390625	6.887013202686171
560.0	760.0	1.5648193359375	-2.9066162109375	3.3010721518634742
560.0	780.0	2.3509521484375	-2.767578125	3.631317210355137
560.0	800.0	3.73114013671875	-3.167236328125	4.894159036854886
580.0	0.0	-0.721923828125	1.665527582168579	1.8152564944323895
580.0	20.0	-0.50396728515625	1.6153907775878906	1.6921791834270303
580.0	40.0	-0.2698974609375	1.5898094177246094	1.6125565491189358
580.0	60.0	-0.1636962890625	1.4473953247070312	1.4566227037351183
580.0	80.0	-0.114501953125	1.252777099609375	1.25799887065733
580.0	100.0	-0.09039306640625	1.0900726318359375	1.0938140834401668
580.0	120.0	-0.0943603515625	1.0069732666015625	1.0113847119653432
580.0	140.0	-0.12371826171875	0.8779144287109375	0.8865889421944991
580.0	160.0	-0.2156982421875	0.6523590087890625	0.6870938858926235
580.0	180.0	-0.23284912109375	-0.3276519775390625	0.40196334606452633
580.0	200.0	-0.19293212890625	-1.699798583984375	1.7107127264621562
580.0	220.0	-0.23223876953125	-1.735595703125	1.7510646163917973
580.0	240.0	-0.34051513671875	-1.5345306396484375	1.5718571316612817
580.0	260.0	-0.4521484375	-0.975830078125	1.0754917716594279
580.0	280.0	-0.55035400390625	0.7965087890625	0.9681507014248613
580.0	300.0	-0.6431884765625	0.60723876953125	0.8845509253879147
580.0	320.0	-0.66436767578125	0.54150390625	0.857094445850041
580.0	340.0	-0.6795654296875	0.47509765625	0.8291724526300905
580.0	360.0	-0.7164306640625	0.337860107421875	0.7920999612398397
580.0	380.0	-0.60382080078125	0.39373779296875	0.7208529732670957
580.0	400.0	-0.40362548828125	0.798675537109375	0.8948721407928767
580.0	420.0	-0.2691650390625	1.196746826171875	1.2266428918825452
580.0	440.0	-0.15643310546875	1.357757568359375	1.3667395256316253
580.0	460.0	-0.13690185546875	1.847808837890625	1.852873341439584
580.0	480.0	-0.0755615234375	2.326202392578125	2.327429293246175
580.0	500.0	-0.1910400390625	5.076873779296875	5.0804668749473345
580.0	520.0	-1.4476318359375	6.1673583984375	6.334978101556259
580.0	540.0	-1.72052001953125	6.232177734375	6.465309617523922
580.0	560.0	-2.02825927734375	6.3155517578125	6.633251819563279
580.0	580.0	-2.11737060546875	6.3170166015625	6.662428763245378
580.0	600.0	-2.3565673828125	6.2252197265625	6.656333110183011
580.0	620.0	-2.40692138671875	5.932373046875	6.402055961106017
580.0	640.0	-2.6934814453125	5.787353515625	6.383439747585918
580.0	660.0	-2.90625	5.988037109375	6.656040676389538
580.0	680.0	-2.90924072265625	6.2022705078125	6.850681793401455
580.0	700.0	-2.79827880859375	6.313720703125	6.906043252666038
580.0	720.0	-2.75701904296875	6.431884765625	6.997877938459007
580.0	740.0	-2.32049560546875	6.3355712890625	6.747159655276644
580.0	760.0	-0.47393798828125	-2.9942626953125	3.0315386036262435
580.0	780.0	2.471435546875	-1.9227294921875	3.131274878142277
580.0	800.0	3.8436279296875	-2.1343994140625	4.396491387529852
600.0	0.0	-0.7528076171875	1.5619304180145264	1.7338817546806802
600.0	20.0	-0.6279296875	1.5267791748046875	1.6508635137591268
600.0	40.0	-0.43377685546875	1.5026664733886719	1.5640233024436385
600.0	60.0	-0.3121337890625	1.3508949279785156	1.3864864257224419
600.0	80.0	-0.2386474609375	1.13134765625	1.1562439750823714
600.0	100.0	-0.24713134765625	0.8611526489257812	0.8959117075617911
600.0	120.0	-0.2017822265625	0.8535079956054688	0.8770358975087535
600.0	140.0	-0.193603515625	0.8079681396484375	0.8308398377240445
600.0	160.0	-0.25262451171875	0.8084869384765625	0.847036170188937
600.0	180.0	-0.25927734375	0.54791259765625	0.6061624828810138
600.0	200.0	-0.21075439453125	-0.9152374267578125	0.9391895240857917
600.0	220.0	-0.2484130859375	-0.485321044921875	0.5452023274978312
600.0	240.0	-0.32281494140625	-0.2893218994140625	0.43349353844743926
600.0	260.0	-0.41717529296875	-0.198455810546875	0.46197395359844645
600.0	280.0	-0.45391845703125	1.2738037109375	1.3522639755727344
600.0	300.0	-0.5789794921875	0.648345947265625	0.8692351348797723
600.0	320.0	-0.62506103515625	0.4527587890625	0.7718107402361956
600.0	340.0	-0.65130615234375	0.42657470703125	0.7785664292529038
600.0	360.0	-0.673583984375	0.602447509765625	0.9036915325647923
600.0	380.0	-0.54937744140625	1.00946044921875	1.1492719311211765
600.0	400.0	-0.34332275390625	1.572113037109375	1.609164352948149
600.0	420.0	-0.23974609375	1.897796630859375	1.912880090745256
600.0	440.0	-0.15576171875	2.061492919921875	2.0673690458928644
600.0	460.0	-0.1456298828125	2.4830322265625	2.4872991579051984
600.0	480.0	-0.17999267578125	3.67041015625	3.67482082263041
600.0	500.0	-0.2044677734375	4.66717529296875	4.671651986789302
600.0	520.0	-1.45269775390625	6.059814453125	6.231507198945285
600.0	540.0	-1.72247314453125	6.13671875	6.373870939251354
600.0	560.0	-2.03558349609375	6.236328125	6.560136328784278
600.0	580.0	-2.1209716796875	6.25244140625	6.6023892951435315
600.0	600.0	-2.35821533203125	6.1590576171875	6.59508682915264
600.0	620.0	-2.37060546875	5.951171875	6.405951683728064
600.0	640.0	-2.64111328125	5.8741455078125	6.440579540021916
600.0	660.0	-2.86663818359375	6.0391845703125	6.685010452492819
600.0	680.0	-2.8609619140625	6.228759765625	6.854381904415961
600.0	700.0	-2.763671875	6.3309326171875	6.907864361438677
600.0	720.0	-2.7432861328125	6.389892578125	6.953872731540197
600.0	740.0	-2.31787109375	6.2435302734375	6.6598946450054575
600.0	760.0	-0.99114990234375	3.15380859375	3.305886685131143
600.0	780.0	2.6361083984375	-2.0494384765625	3.339051595517437
600.0	800.0	3.85205078125	-2.12353515625	4.398601684758288
620.0	0.0	-0.795166015625	1.4214847087860107	1.6287749291161708
620.0	20.0	-0.70611572265625	1.386068344116211	1.5555657711403312
620.0	40.0	-0.6204833984375	1.3666343688964844	1.500896114321588
620.0	60.0	-0.56549072265625	1.2193374633789062	1.34408467255958
620.0	80.0	-0.3587646484375	1.0589447021484375	1.118067956421579
620.0	100.0	-0.3326416015625	0.7815170288085938	0.8493640570496713
620.0	120.0	-0.27886962890625	0.7762832641601562	0.8248539119998501
620.0	140.0	-0.23236083984375	0.7391815185546875	0.7748424854547579
620.0	160.0	-0.30279541015625	0.79815673828125	0.853662251288796
620.0	180.0	-0.33544921875	0.799407958984375	0.8669367123657583
620.0	200.0	-0.31585693359375	0.7650909423828125	0.8277256505723782
620.0	220.0	-0.3353271484375	1.205474853515625	1.2512449476172691
620.0	240.0	-0.3465576171875	1.2790374755859375	1.3251562345564865
620.0	260.0	-0.3756103515625	1.32769775390625	1.3798059508237404
620.0	280.0	-0.4754638671875	1.201385498046875	1.2920499231524416
620.0	300.0	-0.5819091796875	0.7220458984375	0.9273449050137688
620.0	320.0	-0.62432861328125	0.544830322265625	0.8286291676146534
620.0	340.0	-0.61029052734375	0.752288818359375	0.9687068669076612
620.0	360.0	-0.59490966796875	1.1478271484375	1.2928359044104751
620.0	380.0	-0.43853759765625	1.657562255859375	1.714592621180826
620.0	400.0	-0.28399658203125	1.967437744140625	1.987829302448926
620.0	420.0	-0.21978759765625	2.12646484375	2.1377930956451836
620.0	440.0	-0.1588134765625	2.069793701171875	2.0758775700287906
620.0	460.0	-0.15118408203125	2.478759765625	2.483365982359615
620.0	480.0	-0.219482421875	3.771759033203125	3.778139586894784
620.0	500.0	-0.25555419921875	4.486602783203125	4.493874996368319
620.0	520.0	-1.48486328125	5.9820556640625	6.163587342769367
620.0	540.0	-1.7392578125	6.060546875	6.305176140474948
620.0	560.0	-2.04364013671875	6.1600341796875	6.490183826620482
620.0	580.0	-2.0543212890625	6.215576171875	6.546267876208221
620.0	600.0	-2.25726318359375	6.23876953125	6.6345672311056685
620.0	620.0	-2.2568359375	6.0992431640625	6.503389548777979
620.0	640.0	-2.575927734375	5.97021484375	6.502220311036466
620.0	660.0	-2.8328857421875	6.07470703125	6.702783536994717
620.0	680.0	-2.84381103515625	6.197265625	6.818604140913528
620.0	700.0	-2.7613525390625	6.2581787109375	6.840312026729356
620.0	720.0	-2.75079345703125	6.316162109375	6.889177631267057
620.0	740.0	-2.3602294921875	6.1805419921875	6.615873530606876
620.0	760.0	-1.306884765625	3.916259765625	4.128563714232334
620.0	780.0	2.074951171875	-2.0501708984375	2.916954418304383
620.0	800.0	3.68450927734375	-2.20751953125	4.295200937753947
