# Supplementary material for: Real-time emotion detection by quantitative facial motion analysis
Source: PLoS One. 2023 Mar 10;18(3):e0282730. doi: 10.1371/journal.pone.0282730 (PMC10004542; doi:10.1371/journal.pone.0282730)
Supplement: S1 Dataset — Data from each participant is organized into folders by Study ID and subsequently by emotions. The data files (.csv) contain the pixel displacement results after DISC-processing of videos. (ZIP) [file pone.0282730.s004.zip › S1_Dataset/1/happy/result/101350_cropped_result.csv]

pos_x	pos_y	disp_x	disp_y	disp_xy_indi
0.0	0.0	1.2629992961883545	0.8963680267333984	1.548755261983702
0.0	20.0	1.0877337455749512	1.05072021484375	1.5123417838384976
0.0	40.0	1.1547307968139648	1.0314483642578125	1.5483181007921891
0.0	60.0	1.1009268760681152	1.1315765380859375	1.578767065781287
0.0	80.0	1.0407214164733887	1.3167266845703125	1.678353427787456
0.0	100.0	0.9731318950653076	1.5375137329101562	1.8195972532625784
0.0	120.0	0.9217946529388428	1.5757217407226562	1.8255422170885776
0.0	140.0	0.9820172786712646	1.492950439453125	1.786969207980987
0.0	160.0	0.9062316417694092	1.533477783203125	1.7812383052589142
0.0	180.0	0.8334665298461914	1.7182769775390625	1.9097492578646622
0.0	200.0	0.8698709011077881	1.857421875	2.0510220394531578
0.0	220.0	0.9953930377960205	1.7789459228515625	2.0384935359532017
0.0	240.0	1.146768569946289	1.6802978515625	2.0343252008914923
0.0	260.0	1.4175267219543457	1.23626708984375	1.8808876428126609
0.0	280.0	1.9369268417358398	-0.06201171875	1.937919256186672
0.0	300.0	2.2258028984069824	-0.8079833984375	2.367918012665881
0.0	320.0	2.1932501792907715	-0.679595947265625	2.296126521012913
0.0	340.0	1.7658424377441406	0.734344482421875	1.912449040837852
0.0	360.0	1.454820156097412	0.96075439453125	1.7434307250930297
0.0	380.0	1.332087755203247	1.447265625	1.9669864201028604
0.0	400.0	1.3003501892089844	0.90093994140625	1.5819618808925007
0.0	420.0	1.2996878623962402	0.537811279296875	1.4065665685629847
0.0	440.0	1.2493128776550293	0.163604736328125	1.2599798315940163
0.0	460.0	0.9924681186676025	0.06280517578125	0.9944533456510286
0.0	480.0	0.8393278121948242	-0.027374267578125	0.8397740927470845
0.0	500.0	0.7122995853424072	0.219146728515625	0.7452489435739351
0.0	520.0	1.2876572608947754	0.5670166015625	1.406971587482321
0.0	540.0	2.446420669555664	1.079345703125	2.673941143571336
0.0	560.0	2.9460296630859375	1.2545166015625	3.2020154089851234
0.0	580.0	3.8502964973449707	1.372802734375	4.087709684526829
0.0	600.0	4.544460296630859	1.1751708984375	4.693947808421887
0.0	620.0	4.922605037689209	0.9830322265625	5.0198000672879
0.0	640.0	4.8595685958862305	0.947509765625	4.95107884143228
0.0	660.0	4.825519561767578	0.9766845703125	4.923367931699608
0.0	680.0	4.983388423919678	0.957763671875	5.074590765255867
0.0	700.0	5.065944671630859	1.0052490234375	5.164718870872561
0.0	720.0	5.251555442810059	0.98681640625	5.343467150507442
0.0	740.0	5.417933464050293	1.589599609375	5.646311179788195
0.0	760.0	5.447702407836914	1.257568359375	5.590969477903921
0.0	780.0	5.4039764404296875	-7.096435546875	8.919773474683659
0.0	800.0	5.580710411071777	-7.62890625	9.452224037946518
20.0	0.0	1.2059898376464844	1.0419583320617676	1.5937655581231307
20.0	20.0	1.0965232849121094	1.1948738098144531	1.6217542155748967
20.0	40.0	1.0181827545166016	1.3499031066894531	1.6908384071355995
20.0	60.0	0.9505596160888672	1.4404182434082031	1.7257949761435127
20.0	80.0	0.9119892120361328	1.573883056640625	1.8190195707717725
20.0	100.0	0.9098682403564453	1.620147705078125	1.858154676306375
20.0	120.0	0.8905200958251953	1.6005630493164062	1.8316189876460518
20.0	140.0	0.9433860778808594	1.5778656005859375	1.83837894500885
20.0	160.0	0.9006862640380859	1.662750244140625	1.8910246218959161
20.0	180.0	0.9266109466552734	1.6958770751953125	1.9325131049062487
20.0	200.0	1.0122737884521484	1.7553558349609375	2.0263198982684534
20.0	220.0	1.1660594940185547	1.5742950439453125	1.9591068447079605
20.0	240.0	1.2859153747558594	1.362152099609375	1.8732422943932616
20.0	260.0	1.528289794921875	0.798187255859375	1.7241730170370566
20.0	280.0	1.9741439819335938	-0.498291015625	2.0360595270416875
20.0	300.0	2.1471729278564453	-0.848907470703125	2.3088948603033437
20.0	320.0	2.1563854217529297	-0.7257080078125	2.275225307469954
20.0	340.0	1.8478775024414062	0.078125	1.8495282586795179
20.0	360.0	1.5316123962402344	0.165618896484375	1.5405408632001472
20.0	380.0	1.3784370422363281	0.404266357421875	1.4364957247247163
20.0	400.0	1.3017311096191406	0.111663818359375	1.306511649424097
20.0	420.0	1.276773452758789	-0.184967041015625	1.2901020331476405
20.0	440.0	1.209798812866211	-0.4324951171875	1.2847821581900656
20.0	460.0	0.9525012969970703	-0.534637451171875	1.0922893046151556
20.0	480.0	0.7790145874023438	-0.5986328125	0.9824586360693788
20.0	500.0	0.6623668670654297	-0.04541015625	0.6639216436272597
20.0	520.0	1.2539787292480469	0.4344482421875	1.3271050932561277
20.0	540.0	2.154653549194336	0.876220703125	2.3260040063681355
20.0	560.0	2.260446548461914	0.926513671875	2.4429584897465357
20.0	580.0	3.416170120239258	1.3702392578125	3.680730078947118
20.0	600.0	4.079078674316406	1.2061767578125	4.253674317851564
20.0	620.0	4.951665878295898	1.072265625	5.066433512919767
20.0	640.0	5.5070037841796875	1.001220703125	5.597279122514395
20.0	660.0	5.683244705200195	0.940673828125	5.760567474659541
20.0	680.0	5.872564315795898	0.929443359375	5.945660316688604
20.0	700.0	5.8055419921875	1.0245361328125	5.895251657943942
20.0	720.0	5.706275939941406	1.1832275390625	5.827659265258228
20.0	740.0	5.644140243530273	1.3714599609375	5.8083751181455785
20.0	760.0	5.437335968017578	1.0687255859375	5.541371383252986
20.0	780.0	5.356510162353516	-7.7825927734375	9.44780140543598
20.0	800.0	5.54554557800293	-8.1712646484375	9.87535527019217
40.0	0.0	1.0922584533691406	1.2793610095977783	1.6821988948502473
40.0	20.0	1.028045654296875	1.3422794342041016	1.690737101623423
40.0	40.0	0.9439277648925781	1.4836692810058594	1.7584863265705373
40.0	60.0	0.8779678344726562	1.5575065612792969	1.7879189597956238
40.0	80.0	0.84808349609375	1.6172943115234375	1.8261671627845757
40.0	100.0	0.8602561950683594	1.6295700073242188	1.842698871200649
40.0	120.0	0.8530082702636719	1.6198806762695312	1.830747528877113
40.0	140.0	0.8896675109863281	1.6415252685546875	1.8671136782231947
40.0	160.0	0.8806114196777344	1.677886962890625	1.8949356539748679
40.0	180.0	0.9075355529785156	1.6981658935546875	1.925457914874384
40.0	200.0	1.0936622619628906	1.5777740478515625	1.9197572995865104
40.0	220.0	1.3661117553710938	1.1150054931640625	1.763377037944275
40.0	240.0	1.5460357666015625	0.6049957275390625	1.6601946939897745
40.0	260.0	1.7092056274414062	0.011077880859375	1.7092415266198355
40.0	280.0	1.9400367736816406	-0.708587646484375	2.0653907949798107
40.0	300.0	2.0291786193847656	-0.577239990234375	2.1096852551255236
40.0	320.0	2.0827369689941406	-0.585784912109375	2.163547375323658
40.0	340.0	1.9003639221191406	-0.498931884765625	1.9647687044860578
40.0	360.0	1.6048583984375	-0.660797119140625	1.7355757867923622
40.0	380.0	1.4106559753417969	-0.676788330078125	1.5646062522236874
40.0	400.0	1.2844467163085938	-0.823333740234375	1.5256742164840613
40.0	420.0	1.2268791198730469	-0.98016357421875	1.570335316741535
40.0	440.0	1.1444511413574219	-1.177734375	1.6422017759736305
40.0	460.0	0.8971633911132812	-1.22332763671875	1.5170473483427485
40.0	480.0	0.704864501953125	-1.282318115234375	1.4632749962914924
40.0	500.0	0.5598945617675781	-0.6007080078125	0.8211772226182183
40.0	520.0	1.2064590454101562	0.2303466796875	1.2282520185593189
40.0	540.0	2.139434814453125	0.753662109375	2.268300663580922
40.0	560.0	2.2505645751953125	0.81591796875	2.393901217438427
40.0	580.0	3.412273406982422	1.285888671875	3.646521559027984
40.0	600.0	4.078472137451172	1.1326904296875	4.232838596671409
40.0	620.0	4.893684387207031	1.1304931640625	5.022565248514538
40.0	640.0	5.390514373779297	1.179931640625	5.518141343828482
40.0	660.0	5.531005859375	1.1148681640625	5.642247498974205
40.0	680.0	5.729579925537109	1.12646484375	5.83926443718064
40.0	700.0	5.660411834716797	1.2498779296875	5.7967626290647685
40.0	720.0	5.620361328125	1.2647705078125	5.760911897965053
40.0	740.0	5.639495849609375	1.2347412109375	5.77308403678214
40.0	760.0	5.423377990722656	0.81689453125	5.484555178448027
40.0	780.0	5.296115875244141	-7.182861328125	8.924255723761318
40.0	800.0	5.578601837158203	-7.5570068359375	9.39303735625229
60.0	0.0	0.9487266540527344	1.483900547027588	1.761261791324297
60.0	20.0	0.9193840026855469	1.5303630828857422	1.785294964383659
60.0	40.0	0.8455734252929688	1.6367950439453125	1.8423062811176705
60.0	60.0	0.8379096984863281	1.6214866638183594	1.8251881173616715
60.0	80.0	0.8137741088867188	1.68231201171875	1.8687969405656573
60.0	100.0	0.8773765563964844	1.6219558715820312	1.844052730014405
60.0	120.0	0.8117561340332031	1.7262649536132812	1.9076002493221675
60.0	140.0	0.8197097778320312	1.755035400390625	1.937026942635987
60.0	160.0	0.8352508544921875	1.7950286865234375	1.9798414015703345
60.0	180.0	0.96087646484375	1.6976776123046875	1.9507416169270515
60.0	200.0	1.230499267578125	1.3203582763671875	1.8048474798391227
60.0	220.0	1.557769775390625	0.6469879150390625	1.6867839326147114
60.0	240.0	1.6663970947265625	-0.0385284423828125	1.6668424395201766
60.0	260.0	1.4769744873046875	-0.118194580078125	1.4816961884640147
60.0	280.0	1.4141845703125	0.0589599609375	1.4154131113931727
60.0	300.0	1.4851760864257812	0.10400390625	1.4888132254269701
60.0	320.0	1.5005340576171875	0.0350341796875	1.5009429875299984
60.0	340.0	1.4352188110351562	-0.273162841796875	1.4609828793273767
60.0	360.0	1.3105735778808594	-1.21490478515625	1.7870637201943838
60.0	380.0	1.1334304809570312	-1.24139404296875	1.6809889425813562
60.0	400.0	1.0703315734863281	-1.47515869140625	1.8225539339161183
60.0	420.0	0.9706764221191406	-1.546234130859375	1.825665003195401
60.0	440.0	0.8792533874511719	-1.56378173828125	1.7940177937596629
60.0	460.0	0.7289314270019531	-1.5594482421875	1.7214005476160357
60.0	480.0	0.613739013671875	-1.5889892578125	1.7033973225135837
60.0	500.0	0.564422607421875	-0.8935546875	1.056888290843517
60.0	520.0	1.2345237731933594	0.122802734375	1.2406165637091686
60.0	540.0	2.099285125732422	0.66455078125	2.2019595318673266
60.0	560.0	2.1607666015625	0.6912841796875	2.268652931480304
60.0	580.0	3.3650131225585938	1.2047119140625	3.5741634141258385
60.0	600.0	4.0604705810546875	1.069091796875	4.198854440172463
60.0	620.0	4.923942565917969	1.069580078125	5.038770875519218
60.0	640.0	5.418220520019531	1.1175537109375	5.532272580087762
60.0	660.0	5.499061584472656	1.10888671875	5.60975115890563
60.0	680.0	5.668052673339844	1.1651611328125	5.786572523797819
60.0	700.0	5.566474914550781	1.3306884765625	5.723318512539675
60.0	720.0	5.471092224121094	1.396240234375	5.646444626216204
60.0	740.0	5.4998779296875	1.524169921875	5.707166651869569
60.0	760.0	5.6779937744140625	1.0745849609375	5.778784140332454
60.0	780.0	6.547950744628906	-0.059326171875	6.548219494546253
60.0	800.0	6.6351776123046875	0.064208984375	6.635488281995817
80.0	0.0	0.8858413696289062	1.5417110919952393	1.7780854938183286
80.0	20.0	0.8304367065429688	1.6054000854492188	1.8074663365978056
80.0	40.0	0.7975387573242188	1.6681442260742188	1.8489924900926487
80.0	60.0	0.7690658569335938	1.6844482421875	1.8517095271423003
80.0	80.0	0.7707748413085938	1.7091293334960938	1.8748911794051113
80.0	100.0	0.835357666015625	1.6447296142578125	1.8447107996072787
80.0	120.0	0.7486038208007812	1.7881088256835938	1.9384893223861432
80.0	140.0	0.7442245483398438	1.88568115234375	2.0272305213409
80.0	160.0	0.7983551025390625	1.863067626953125	2.026916834098258
80.0	180.0	1.1432876586914062	1.43475341796875	1.8345637194954794
80.0	200.0	1.8669815063476562	0.42645263671875	1.9150670474969114
80.0	220.0	2.1765213012695312	-0.456298828125	2.2238375829696424
80.0	240.0	1.7046661376953125	-0.7313690185546875	1.854935924043389
80.0	260.0	1.0332565307617188	-0.079193115234375	1.0362869331716325
80.0	280.0	0.871612548828125	0.165740966796875	0.8872308061318788
80.0	300.0	0.7614593505859375	0.114654541015625	0.7700428600865418
80.0	320.0	0.6378250122070312	0.019775390625	0.6381315007670997
80.0	340.0	0.750885009765625	-0.487823486328125	0.8954328850919253
80.0	360.0	1.1991729736328125	-1.384246826171875	1.831435255874002
80.0	380.0	1.060455322265625	-1.495208740234375	1.8330888323795869
80.0	400.0	1.010498046875	-1.673492431640625	1.9549125866638235
80.0	420.0	0.9013595581054688	-1.76959228515625	1.9859269645867152
80.0	440.0	0.8212890625	-1.83026123046875	2.006083721069266
80.0	460.0	0.6682586669921875	-1.878662109375	1.993976170171424
80.0	480.0	0.45941162109375	-1.911376953125	1.9658130365152724
80.0	500.0	0.28003692626953125	-1.81317138671875	1.8346692229636605
80.0	520.0	0.4420166015625	-1.7449951171875	1.8001073954253615
80.0	540.0	0.6622314453125	-1.674560546875	1.800750819050482
80.0	560.0	0.8149185180664062	-1.6756591796875	1.8633104619355663
80.0	580.0	2.4780349731445312	0.801513671875	2.604434966423612
80.0	600.0	3.6573333740234375	1.136474609375	3.8298383708062302
80.0	620.0	5.102134704589844	1.16845703125	5.234221086050689
80.0	640.0	5.78619384765625	1.2568359375	5.921121162115038
80.0	660.0	6.077461242675781	1.318115234375	6.218758953948747
80.0	680.0	6.221519470214844	1.3052978515625	6.356973100427283
80.0	700.0	6.117576599121094	1.6341552734375	6.332077613533934
80.0	720.0	5.808837890625	2.1097412109375	6.1800975410335335
80.0	740.0	5.855430603027344	1.4398193359375	6.029854663837982
80.0	760.0	6.105873107910156	0.474853515625	6.124309942450811
80.0	780.0	6.478729248046875	0.3046875	6.485889849677859
80.0	800.0	6.600555419921875	0.294189453125	6.607108239297282
100.0	0.0	0.7518463134765625	1.6770195960998535	1.8378431937440183
100.0	20.0	0.73834228515625	1.7086257934570312	1.8613305542316827
100.0	40.0	0.725799560546875	1.7405204772949219	1.8857880405742793
100.0	60.0	0.7447128295898438	1.7188491821289062	1.8732430994029903
100.0	80.0	0.7010955810546875	1.7760162353515625	1.909389609798573
100.0	100.0	0.7198104858398438	1.780792236328125	1.9207675873180274
100.0	120.0	0.6417388916015625	1.947540283203125	2.0505467465271088
100.0	140.0	0.656524658203125	2.0166168212890625	2.1207941981094565
100.0	160.0	0.7756805419921875	1.908843994140625	2.060428522708815
100.0	180.0	1.8277359008789062	0.525146484375	1.9016827688689428
100.0	200.0	2.5165328979492188	-0.6680145263671875	2.6036860858978894
100.0	220.0	2.07330322265625	-1.0856475830078125	2.340345471841176
100.0	240.0	0.5838470458984375	-0.539947509765625	0.7952488203741216
100.0	260.0	0.20317840576171875	0.00238037109375	0.20319234910403883
100.0	280.0	0.3377685546875	0.076812744140625	0.34639254350822246
100.0	300.0	0.497222900390625	-0.019989013671875	0.4976245304850232
100.0	320.0	0.5929183959960938	-0.1383056640625	0.608835512287473
100.0	340.0	0.7650527954101562	-0.648284912109375	1.002785673528274
100.0	360.0	1.0260467529296875	-1.37188720703125	1.713139354522439
100.0	380.0	1.1466903686523438	-1.605987548828125	1.9733460944677235
100.0	400.0	1.0121688842773438	-1.80792236328125	2.0719722782778014
100.0	420.0	0.89886474609375	-1.91680908203125	2.117100585406292
100.0	440.0	0.7998580932617188	-1.994140625	2.1485738995044277
100.0	460.0	0.599151611328125	-2.0318603515625	2.118357651957944
100.0	480.0	0.4124603271484375	-2.042999267578125	2.0842191652501785
100.0	500.0	0.36637115478515625	-1.94586181640625	1.9800520274998936
100.0	520.0	0.5175704956054688	-1.910400390625	1.979269782122044
100.0	540.0	0.7618179321289062	-1.891357421875	2.0390192394861826
100.0	560.0	0.8285980224609375	-1.8975830078125	2.070602799757817
100.0	580.0	0.4966583251953125	-1.840576171875	1.9064076522244244
100.0	600.0	0.01044464111328125	-1.5364990234375	1.5365345227336666
100.0	620.0	7.1761474609375	8.336181640625	10.999500748970975
100.0	640.0	6.541435241699219	8.4722900390625	10.703741099603548
100.0	660.0	6.254981994628906	7.389892578125	9.681699854331303
100.0	680.0	6.2778778076171875	7.3939208984375	9.699578136172892
100.0	700.0	6.0209503173828125	6.6300048828125	8.955936995675538
100.0	720.0	4.789764404296875	4.98388671875	6.912378018743046
100.0	740.0	1.4790267944335938	-0.3935546875	1.530491930950874
100.0	760.0	6.039299011230469	0.3494873046875	6.049402774091592
100.0	780.0	6.44110107421875	0.2803955078125	6.447201306699161
100.0	800.0	6.6027984619140625	0.245849609375	6.607373877652494
120.0	0.0	0.7086410522460938	1.695483922958374	1.8376174449375389
120.0	20.0	0.6690826416015625	1.7716026306152344	1.893739016362958
120.0	40.0	0.64324951171875	1.8260650634765625	1.936048436991201
120.0	60.0	0.5455474853515625	1.9209671020507812	1.9969318130408935
120.0	80.0	0.385009765625	2.1204757690429688	2.1551450082825023
120.0	100.0	0.39913177490234375	2.1436996459960938	2.1805399207490956
120.0	120.0	0.4775543212890625	2.1092376708984375	2.1626237957904104
120.0	140.0	0.7804183959960938	1.86749267578125	2.0240014246303604
120.0	160.0	1.4210968017578125	1.085540771484375	1.7882714800950037
120.0	180.0	2.0445404052734375	-0.1395111083984375	2.0492947123735603
120.0	200.0	1.8119659423828125	-0.7341156005859375	1.955031020566908
120.0	220.0	1.1240921020507812	-0.9473419189453125	1.4700475384435467
120.0	240.0	0.30396270751953125	-0.3679962158203125	0.4772992168657666
120.0	260.0	-0.0047454833984375	-0.01409912109375	0.014876317699655117
120.0	280.0	-0.0281829833984375	0.1141357421875	0.11756380479521777
120.0	300.0	0.01984405517578125	-0.0184326171875	0.027084089465964533
120.0	320.0	0.05657958984375	-0.14862060546875	0.15902620650944554
120.0	340.0	0.05559539794921875	-0.61346435546875	0.6159783792502955
120.0	360.0	0.30554962158203125	-1.278106689453125	1.314122247309492
120.0	380.0	1.2205963134765625	-1.779937744140625	2.1582478387546207
120.0	400.0	0.952728271484375	-1.905670166015625	2.130556251528606
120.0	420.0	0.7894821166992188	-2.0118408203125	2.1612000136182563
120.0	440.0	0.6240768432617188	-2.101898193359375	2.1925893189429972
120.0	460.0	0.34372711181640625	-2.13006591796875	2.157621176733697
120.0	480.0	0.2245025634765625	-2.1143798828125	2.12626519744122
120.0	500.0	0.190338134765625	-1.995452880859375	2.004510116032353
120.0	520.0	0.3163909912109375	-1.9945068359375	2.019445661046827
120.0	540.0	0.46868133544921875	-2.0338134765625	2.0871174982845853
120.0	560.0	0.5288314819335938	-2.0682373046875	2.1347759331567087
120.0	580.0	0.35589599609375	-1.969482421875	2.0013802662438187
120.0	600.0	0.4112091064453125	-1.974609375	2.0169717680377786
120.0	620.0	0.42041778564453125	-1.9541015625	1.9988156570957694
120.0	640.0	0.43622589111328125	-1.895751953125	1.9452939355929808
120.0	660.0	0.5777511596679688	-1.684326171875	1.7806602864557783
120.0	680.0	0.7297515869140625	-1.315673828125	1.5045049021577446
120.0	700.0	0.975006103515625	-0.8831787109375	1.315538497097651
120.0	720.0	1.087615966796875	-0.84130859375	1.3750304146269288
120.0	740.0	1.7101211547851562	-0.3583984375	1.7472732482488702
120.0	760.0	5.8348541259765625	0.353759765625	5.845568290867943
120.0	780.0	6.2902679443359375	0.329833984375	6.2989095301320965
120.0	800.0	6.4481201171875	0.3092041015625	6.45552943003912
140.0	0.0	0.599395751953125	1.77500319480896	1.8734758095693327
140.0	20.0	0.5128326416015625	1.9002189636230469	1.968204620461166
140.0	40.0	0.4855804443359375	1.9407157897949219	2.0005414628746925
140.0	60.0	0.3214569091796875	2.1428680419921875	2.1668451697919697
140.0	80.0	0.1277923583984375	2.3960494995117188	2.3994549570632477
140.0	100.0	0.1610260009765625	2.3633346557617188	2.3688140636434225
140.0	120.0	0.5393218994140625	2.048065185546875	2.1178855293515624
140.0	140.0	1.977691650390625	0.4365081787109375	2.0252910047956894
140.0	160.0	2.31689453125	-0.0048980712890625	2.316899708670729
140.0	180.0	1.7355499267578125	-0.4318695068359375	1.7884755573403188
140.0	200.0	1.139923095703125	-0.7569122314453125	1.3683350431195271
140.0	220.0	0.8951568603515625	-0.836151123046875	1.2249304083118424
140.0	240.0	0.34454345703125	-0.316253662109375	0.46768212771137146
140.0	260.0	0.03326416015625	-0.089385986328125	0.0953748336971153
140.0	280.0	-0.08465576171875	0.034576416015625	0.0914446637954744
140.0	300.0	-0.0124664306640625	-0.16668701171875	0.1671525404211033
140.0	320.0	0.0163726806640625	-0.36309814453125	0.3634670923676088
140.0	340.0	-0.0540313720703125	-1.05224609375	1.0536323984103442
140.0	360.0	0.1962890625	-1.260986328125	1.2761723691474045
140.0	380.0	1.1435089111328125	-1.849761962890625	2.174679734856866
140.0	400.0	0.8242340087890625	-2.01873779296875	2.1805191991828066
140.0	420.0	0.6152801513671875	-2.118682861328125	2.2062154771354408
140.0	440.0	0.39154052734375	-2.227386474609375	2.261538081002706
140.0	460.0	0.0841217041015625	-2.2353515625	2.236933854424878
140.0	480.0	0.0483856201171875	-2.177459716796875	2.1779972420798086
140.0	500.0	0.046722412109375	-2.045196533203125	2.045730149169093
140.0	520.0	0.0532379150390625	-2.1180419921875	2.1187109657212093
140.0	540.0	0.033843994140625	-2.139892578125	2.1401601953717972
140.0	560.0	0.01214599609375	-2.1968994140625	2.1969329895855414
140.0	580.0	0.019073486328125	-2.05224609375	2.052334725914085
140.0	600.0	0.191070556640625	-1.9659423828125	1.975205662748426
140.0	620.0	0.27301025390625	-1.9693603515625	1.9881938519783047
140.0	640.0	0.35101318359375	-1.94287109375	1.9743247812824365
140.0	660.0	0.5350189208984375	-1.8905029296875	1.9647510205815772
140.0	680.0	0.36505126953125	-1.5989990234375	1.640140331294995
140.0	700.0	0.6050567626953125	-0.8033447265625	1.0057119049604164
140.0	720.0	1.1571807861328125	-0.5380859375	1.2761676409979246
140.0	740.0	2.274810791015625	-0.2218017578125	2.285598423759049
140.0	760.0	5.4353179931640625	0.33642578125	5.445719786502303
140.0	780.0	6.0089111328125	0.3397216796875	6.0185067767418605
140.0	800.0	6.1505889892578125	0.326171875	6.159231527294655
160.0	0.0	0.345855712890625	2.0097506046295166	2.039292442723159
160.0	20.0	0.278228759765625	2.088014602661133	2.1064700861125103
160.0	40.0	0.27947998046875	2.1139678955078125	2.1323623807225034
160.0	60.0	0.1469268798828125	2.2910537719726562	2.29576019960758
160.0	80.0	-0.1097259521484375	2.5745849609375	2.5769220992611377
160.0	100.0	0.1645965576171875	2.259979248046875	2.265965186930714
160.0	120.0	1.14837646484375	1.2891082763671875	1.7264323482851593
160.0	140.0	1.7975006103515625	0.5017852783203125	1.8662253105542304
160.0	160.0	1.79302978515625	0.0583648681640625	1.7939794503542332
160.0	180.0	0.9979705810546875	-0.3623809814453125	1.0617274868646374
160.0	200.0	1.03076171875	-0.6561126708984375	1.2218647870177517
160.0	220.0	0.9237518310546875	-0.7390289306640625	1.182996705716189
160.0	240.0	0.5106353759765625	-0.3238677978515625	0.6046807733705
160.0	260.0	-0.043853759765625	-0.15655517578125	0.16258128831289054
160.0	280.0	-0.29736328125	-0.088897705078125	0.31036707783514006
160.0	300.0	-0.2923736572265625	-0.283721923828125	0.40740702681810465
160.0	320.0	-0.339202880859375	-0.51123046875	0.6135268425763001
160.0	340.0	-0.327606201171875	-1.217315673828125	1.2606281262901795
160.0	360.0	-0.1711578369140625	-1.333099365234375	1.3440420092859429
160.0	380.0	0.85882568359375	-1.91473388671875	2.0985202910025347
160.0	400.0	0.4529876708984375	-2.077850341796875	2.1266546200291625
160.0	420.0	0.226165771484375	-2.175750732421875	2.187473932604786
160.0	440.0	-0.0001220703125	-2.325927734375	2.3259277375782728
160.0	460.0	-0.1964263916015625	-2.3104248046875	2.318759604925203
160.0	480.0	-0.14959716796875	-2.255767822265625	2.2607228447187575
160.0	500.0	-0.1133575439453125	-2.24334716796875	2.246209351062969
160.0	520.0	-0.1327362060546875	-2.37353515625	2.37724379026479
160.0	540.0	-0.215850830078125	-2.42626953125	2.43585209302977
160.0	560.0	-0.3282318115234375	-2.430908203125	2.452967756436349
160.0	580.0	-0.2205657958984375	-2.1080322265625	2.119539841226478
160.0	600.0	-0.0051422119140625	-1.9173583984375	1.9173652939391033
160.0	620.0	0.11346435546875	-1.927734375	1.9310706824242814
160.0	640.0	0.2018890380859375	-1.903564453125	1.9142405310985204
160.0	660.0	0.29473876953125	-1.8709716796875	1.8940448697054304
160.0	680.0	0.1026153564453125	-1.9697265625	1.9723976887018664
160.0	700.0	-0.0316925048828125	-1.0203857421875	1.0208777976453804
160.0	720.0	0.863372802734375	-0.807373046875	1.1820591496712975
160.0	740.0	2.08990478515625	-0.594970703125	2.1729455006042024
160.0	760.0	2.8717193603515625	-0.1270751953125	2.874529559750899
160.0	780.0	3.101959228515625	-0.100341796875	3.1035817262597347
160.0	800.0	3.3311767578125	-0.083740234375	3.3322291365756014
180.0	0.0	0.1034698486328125	2.25740385055542	2.259773916585138
180.0	20.0	0.0051727294921875	2.3362693786621094	2.3362751051202504
180.0	40.0	0.024078369140625	2.35467529296875	2.354798399689014
180.0	60.0	-0.0744476318359375	2.453472137451172	2.454601389051836
180.0	80.0	-0.2748870849609375	2.6203460693359375	2.634725115180447
180.0	100.0	0.103546142578125	2.2107925415039062	2.2132160909436998
180.0	120.0	1.2179107666015625	1.0038986206054688	1.5783279367284762
180.0	140.0	1.3279571533203125	0.4043426513671875	1.388150993505114
180.0	160.0	1.141143798828125	0.0022125244140625	1.1411459437198062
180.0	180.0	0.465087890625	-0.3197021484375	0.5643724034018365
180.0	200.0	0.6720123291015625	-0.6297149658203125	0.920945985735637
180.0	220.0	0.716033935546875	-0.72137451171875	1.0164082757495687
180.0	240.0	0.427825927734375	-0.369384765625	0.5652257332408132
180.0	260.0	-0.25286865234375	-0.234283447265625	0.34471914510338586
180.0	280.0	-0.6200714111328125	-0.1778564453125	0.6450747786446434
180.0	300.0	-0.6278228759765625	-0.369171142578125	0.7283192267899568
180.0	320.0	-0.71630859375	-0.5941162109375	0.9306299337431795
180.0	340.0	-0.70648193359375	-1.256683349609375	1.441655216645021
180.0	360.0	-0.3579254150390625	-1.30029296875	1.3486557779179882
180.0	380.0	0.384063720703125	-1.97296142578125	2.0099954550150385
180.0	400.0	0.0715789794921875	-2.106781005859375	2.107996621665932
180.0	420.0	-0.3253173828125	-2.17822265625	2.2023817425144037
180.0	440.0	-0.6118621826171875	-2.3359375	2.4147420844519436
180.0	460.0	-0.8353271484375	-2.231475830078125	2.382699272912883
180.0	480.0	-0.91864013671875	-2.072265625	2.266756387737175
180.0	500.0	-0.8117828369140625	-2.142059326171875	2.2907224910818313
180.0	520.0	-0.7520751953125	-2.303955078125	2.4235977598236698
180.0	540.0	-0.753082275390625	-2.4310302734375	2.545003163824581
180.0	560.0	-0.361846923828125	-2.69482421875	2.7190091515560266
180.0	580.0	-0.583587646484375	-2.172607421875	2.2496216461253002
180.0	600.0	-0.4722747802734375	-1.9078369140625	1.965422386852721
180.0	620.0	-0.3789825439453125	-1.941650390625	1.9782906783456964
180.0	640.0	-0.3652801513671875	-1.9150390625	1.9495651309673432
180.0	660.0	-0.37066650390625	-1.886962890625	1.9230243388251584
180.0	680.0	-0.465850830078125	-2.05078125	2.103026564557861
180.0	700.0	-0.505157470703125	-1.141357421875	1.248150966300281
180.0	720.0	0.4939727783203125	-1.037109375	1.1487405979743117
180.0	740.0	1.819366455078125	-0.8206787109375	1.9958977540068479
180.0	760.0	2.7132720947265625	-0.2327880859375	2.723239936725428
180.0	780.0	2.95086669921875	-0.2010498046875	2.9577077780813714
180.0	800.0	3.2212371826171875	-0.1678466796875	3.22560715130619
200.0	0.0	-0.0107421875	2.327040672302246	2.3270654664493593
200.0	20.0	-0.1939239501953125	2.449146270751953	2.4568117457382757
200.0	40.0	-0.1985321044921875	2.4880638122558594	2.495972061216082
200.0	60.0	-0.23406982421875	2.5057754516601562	2.5166841869317764
200.0	80.0	-0.162353515625	2.4420394897460938	2.4474303940082054
200.0	100.0	0.463409423828125	1.7928085327148438	1.851731818884113
200.0	120.0	1.8338775634765625	0.8248367309570312	2.0108362813910574
200.0	140.0	1.5002288818359375	0.4015350341796875	1.5530347972818865
200.0	160.0	0.7986297607421875	0.014495849609375	0.7987613062730451
200.0	180.0	0.4251251220703125	-0.2063751220703125	0.47256963552987036
200.0	200.0	0.4645233154296875	-0.4984130859375	0.6813204200752614
200.0	220.0	0.3349456787109375	-0.6652679443359375	0.744828869907776
200.0	240.0	0.1746673583984375	-0.3951263427734375	0.4320110100951135
200.0	260.0	-0.2237701416015625	-0.232574462890625	0.3227444144539856
200.0	280.0	-0.673919677734375	-0.27252197265625	0.726936006549447
200.0	300.0	-0.7154388427734375	-0.4656982421875	0.8536554284519737
200.0	320.0	-0.7985687255859375	-0.627716064453125	1.0157457689089668
200.0	340.0	-0.6919708251953125	-1.14453125	1.3374510851421986
200.0	360.0	-0.3991546630859375	-1.244293212890625	1.3067478887332944
200.0	380.0	0.055572509765625	-1.937591552734375	1.9383883328861782
200.0	400.0	-0.1555633544921875	-2.041778564453125	2.047696184379198
200.0	420.0	-0.5749359130859375	-2.090118408203125	2.1677514305070877
200.0	440.0	-0.69403076171875	-2.216552734375	2.32266758759776
200.0	460.0	-0.7899322509765625	-2.0665283203125	2.212358980768379
200.0	480.0	-0.8604888916015625	-1.828155517578125	2.020542929269514
200.0	500.0	-0.7986602783203125	-2.012725830078125	2.165392229419501
200.0	520.0	-0.8100738525390625	-2.1842041015625	2.329585199955118
200.0	540.0	-0.867919921875	-2.330078125	2.486473217107118
200.0	560.0	-0.603424072265625	-2.5428466796875	2.613463190363961
200.0	580.0	-0.7991790771484375	-2.1539306640625	2.297412566984988
200.0	600.0	-0.69866943359375	-1.8721923828125	1.9983101099927805
200.0	620.0	-0.539886474609375	-1.927001953125	2.0012031213281936
200.0	640.0	-0.47833251953125	-1.891357421875	1.9509061731725492
200.0	660.0	-0.535614013671875	-1.8966064453125	1.9707862339793762
200.0	680.0	-0.53265380859375	-2.1334228515625	2.198911808913331
200.0	700.0	-0.670745849609375	-1.3863525390625	1.5400887498236078
200.0	720.0	-0.1178131103515625	-1.193603515625	1.199403719138418
200.0	740.0	1.214630126953125	-1.3521728515625	1.8176077040453
200.0	760.0	2.3734283447265625	-0.3858642578125	2.404590055083956
200.0	780.0	2.66534423828125	-0.332763671875	2.686036405162594
200.0	800.0	2.8841400146484375	-0.2935791015625	2.8990433444449453
220.0	0.0	0.0087890625	2.308833122253418	2.3088498509071775
220.0	20.0	-0.2241668701171875	2.4456748962402344	2.455926807491994
220.0	40.0	-0.1884918212890625	2.4801368713378906	2.487289301079102
220.0	60.0	-0.2377471923828125	2.460285186767578	2.4717457247285544
220.0	80.0	-0.1351165771484375	2.2882308959960938	2.292216639589591
220.0	100.0	0.9347991943359375	1.5787506103515625	1.834748763023578
220.0	120.0	1.9776763916015625	0.8010330200195312	2.1337426763927714
220.0	140.0	1.074249267578125	0.33978271484375	1.1267048336626266
220.0	160.0	0.708038330078125	0.063568115234375	0.7108861949245256
220.0	180.0	0.4974365234375	-0.1021575927734375	0.5078181452162279
220.0	200.0	0.38970947265625	-0.394378662109375	0.5544438674971462
220.0	220.0	0.239654541015625	-0.613616943359375	0.6587564437689489
220.0	240.0	0.04449462890625	-0.40594482421875	0.4083760182864522
220.0	260.0	-0.3726043701171875	-0.253265380859375	0.4505300986307911
220.0	280.0	-0.8222198486328125	-0.428863525390625	0.9273453525500844
220.0	300.0	-0.9025726318359375	-0.5740966796875	1.0696842306809344
220.0	320.0	-0.96343994140625	-0.720367431640625	1.20297371428697
220.0	340.0	-0.762725830078125	-1.1224365234375	1.3570609570003944
220.0	360.0	-0.4807281494140625	-1.278900146484375	1.3662668620429996
220.0	380.0	-0.155487060546875	-1.953948974609375	1.9601257157066574
220.0	400.0	-0.4229888916015625	-1.989501953125	2.0339709004571596
220.0	420.0	-0.750762939453125	-1.990386962890625	2.1272717864206405
220.0	440.0	-0.9047393798828125	-1.925262451171875	2.1272491277241303
220.0	460.0	-0.975677490234375	-1.637725830078125	1.9063295778681955
220.0	480.0	-1.0431976318359375	-1.384124755859375	1.7332231936051636
220.0	500.0	-1.1050262451171875	-1.510589599609375	1.8716206722639612
220.0	520.0	-1.1115570068359375	-1.71142578125	2.0407197711036273
220.0	540.0	-1.2835235595703125	-1.968994140625	2.3503979777449664
220.0	560.0	-1.4980316162109375	-2.033203125	2.5254729597992767
220.0	580.0	-0.9095458984375	-1.9920654296875	2.189885480457945
220.0	600.0	-0.8798065185546875	-1.7080078125	1.9212886814980081
220.0	620.0	-0.63580322265625	-1.7919921875	1.9014420154191156
220.0	640.0	-0.61663818359375	-1.774658203125	1.8787374450371326
220.0	660.0	-0.608673095703125	-1.7840576171875	1.8850317023534553
220.0	680.0	-0.4769744873046875	-2.1943359375	2.245576733969154
220.0	700.0	-0.7150115966796875	-1.748779296875	1.8893042668043323
220.0	720.0	-0.5567626953125	-1.6820068359375	1.771759491305781
220.0	740.0	-0.0225982666015625	-1.9393310546875	1.9394627146013212
220.0	760.0	0.8106536865234375	-1.2236328125	1.4677999384455294
220.0	780.0	1.463287353515625	-0.9654541015625	1.7530862788758048
220.0	800.0	1.9849853515625	-0.6728515625	2.0959236796878824
240.0	0.0	-0.0948486328125	2.374692440032959	2.3765858806060614
240.0	20.0	-0.1548919677734375	2.4424476623535156	2.447354102907236
240.0	40.0	-0.065582275390625	2.44622802734375	2.4471069851168146
240.0	60.0	-0.1930694580078125	2.4199676513671875	2.427657152334129
240.0	80.0	0.3289642333984375	1.9998626708984375	2.0267383080477988
240.0	100.0	1.7553253173828125	1.6096115112304688	2.381599501790909
240.0	120.0	1.2879180908203125	0.761566162109375	1.4962339482621831
240.0	140.0	0.778228759765625	0.381988525390625	0.8669228547318654
240.0	160.0	0.5795745849609375	0.124603271484375	0.5928175729490919
240.0	180.0	0.4982452392578125	-0.0184783935546875	0.49858777509224667
240.0	200.0	0.3612060546875	-0.2477569580078125	0.4380106439165539
240.0	220.0	0.151763916015625	-0.48870849609375	0.5117306717000776
240.0	240.0	-0.070587158203125	-0.4401397705078125	0.44576402331935994
240.0	260.0	-0.395782470703125	-0.383270263671875	0.5509445154740888
240.0	280.0	-0.760711669921875	-0.62213134765625	0.9827154514364316
240.0	300.0	-0.757049560546875	-0.707366943359375	1.0360946046002757
240.0	320.0	-0.7830657958984375	-0.8466796875	1.153281636865493
240.0	340.0	-0.767120361328125	-1.05987548828125	1.30836145595306
240.0	360.0	-0.6480560302734375	-1.1981201171875	1.3621558037108512
240.0	380.0	-0.7829742431640625	-1.569793701171875	1.7542237399195209
240.0	400.0	-1.1196746826171875	-1.389739990234375	1.7846704556725705
240.0	420.0	-1.237213134765625	-1.288421630859375	1.7862605184303089
240.0	440.0	-1.406982421875	-0.980743408203125	1.715067686185919
240.0	460.0	-1.3099365234375	-0.846771240234375	1.559793328849558
240.0	480.0	-1.1329803466796875	-1.140472412109375	1.6075825915781126
240.0	500.0	-1.1853790283203125	-1.28302001953125	1.7467867103054047
240.0	520.0	-1.15460205078125	-1.5020751953125	1.8945542452095039
240.0	540.0	-1.3142547607421875	-1.8184814453125	2.2436890031997176
240.0	560.0	-1.4832000732421875	-1.8193359375	2.3473103141137166
240.0	580.0	-0.901397705078125	-1.502685546875	1.7523075288051262
240.0	600.0	-0.9019317626953125	-1.6112060546875	1.8464738977901456
240.0	620.0	-0.7935791015625	-1.7303466796875	1.903645823766149
240.0	640.0	-0.7880401611328125	-1.743408203125	1.9132379512966415
240.0	660.0	-0.80780029296875	-1.753662109375	1.9307698224226453
240.0	680.0	-0.5160369873046875	-2.02099609375	2.0858378132585615
240.0	700.0	-0.743011474609375	-2.1824951171875	2.3055044974904035
240.0	720.0	-0.6863250732421875	-2.19873046875	2.303357935790807
240.0	740.0	-0.403411865234375	-2.4951171875	2.527518726413276
240.0	760.0	-0.1574554443359375	-2.9368896484375	2.941107448572794
240.0	780.0	0.2360382080078125	-2.9566650390625	2.966071844857099
240.0	800.0	0.8015594482421875	-2.654296875	2.772686323712274
260.0	0.0	-0.1900634765625	2.385789394378662	2.393348106618159
260.0	20.0	-0.24212646484375	2.482553482055664	2.4943329802262637
260.0	40.0	-0.12347412109375	2.4616165161132812	2.4647112875510517
260.0	60.0	-0.20477294921875	2.409088134765625	2.4177753414658407
260.0	80.0	0.63507080078125	1.9433135986328125	2.04445167823457
260.0	100.0	1.160491943359375	1.5785064697265625	1.9591896859596403
260.0	120.0	0.627288818359375	0.8077774047851562	1.0227392616498807
260.0	140.0	0.43731689453125	0.4579620361328125	0.6332260992578937
260.0	160.0	0.3739013671875	0.179443359375	0.41473142105279065
260.0	180.0	0.388214111328125	-0.075927734375	0.39556948451770946
260.0	200.0	0.287567138671875	-0.210205078125	0.35620364135346333
260.0	220.0	-0.041961669921875	-0.329345703125	0.33200809313860563
260.0	240.0	-0.2386474609375	-0.4464111328125	0.5061971059882258
260.0	260.0	-0.43902587890625	-0.497100830078125	0.6632141114404655
260.0	280.0	-0.58624267578125	-0.490020751953125	0.7640685913266334
260.0	300.0	-0.5858154296875	-0.68170166015625	0.8988308356524812
260.0	320.0	-0.65350341796875	-0.782684326171875	1.0196379120707315
260.0	340.0	-0.701202392578125	-0.86517333984375	1.11364702816183
260.0	360.0	-0.71014404296875	-1.00750732421875	1.2326295348231873
260.0	380.0	-1.09765625	-0.89923095703125	1.4189663693151435
260.0	400.0	-1.41497802734375	-0.656036376953125	1.5596623178596682
260.0	420.0	-1.43133544921875	-0.526519775390625	1.5251046659385825
260.0	440.0	-1.5579833984375	-0.386993408203125	1.6053274332046819
260.0	460.0	-1.4642333984375	-0.324005126953125	1.4996528823003479
260.0	480.0	-1.16973876953125	-0.64117431640625	1.3339390139595981
260.0	500.0	-1.21197509765625	-0.87945556640625	1.4974397252049294
260.0	520.0	-1.089996337890625	-1.133056640625	1.5722306979191647
260.0	540.0	-1.18548583984375	-1.5008544921875	1.9125744124580983
260.0	560.0	-1.350341796875	-1.5701904296875	2.0709710171486755
260.0	580.0	-0.896331787109375	-1.194580078125	1.4934631684898751
260.0	600.0	-1.06341552734375	-1.466796875	1.811724497904014
260.0	620.0	-0.981689453125	-1.5894775390625	1.868195126200966
260.0	640.0	-0.97381591796875	-1.6378173828125	1.9054561715064733
260.0	660.0	-0.86712646484375	-1.6324462890625	1.8484558941739309
260.0	680.0	-0.736724853515625	-1.9041748046875	2.0417260336769716
260.0	700.0	-0.7725830078125	-2.3983154296875	2.5196827983374708
260.0	720.0	-0.730010986328125	-2.463623046875	2.5695047299535023
260.0	740.0	-0.602020263671875	-2.752197265625	2.817271408080038
260.0	760.0	-0.389556884765625	-3.386474609375	3.4088069535263883
260.0	780.0	-0.12774658203125	-3.6014404296875	3.603705365010901
260.0	800.0	0.17120361328125	-3.6217041015625	3.625748374677315
280.0	0.0	-0.258880615234375	2.433110237121582	2.446843803541609
280.0	20.0	-0.275726318359375	2.528797149658203	2.5437845873335005
280.0	40.0	-0.0650634765625	2.4334754943847656	2.4343451352989325
280.0	60.0	-0.047271728515625	2.394756317138672	2.3952228361454035
280.0	80.0	1.1673583984375	1.8427276611328125	2.1813690342320737
280.0	100.0	0.8612060546875	1.4925537109375	1.7231925164251705
280.0	120.0	0.17327880859375	0.9481964111328125	0.9638993617555803
280.0	140.0	0.092742919921875	0.5812835693359375	0.5886355724687075
280.0	160.0	0.06005859375	0.1520843505859375	0.16351356022169503
280.0	180.0	0.13287353515625	-0.2252960205078125	0.2615600757026498
280.0	200.0	0.167572021484375	-0.4130859375	0.4457806345553985
280.0	220.0	0.011962890625	-0.488311767578125	0.48845828184951323
280.0	240.0	-0.137664794921875	-0.5123138427734375	0.5304875769121915
280.0	260.0	-0.251129150390625	-0.588287353515625	0.6396466684680966
280.0	280.0	-0.375274658203125	-0.573455810546875	0.6853339592778441
280.0	300.0	-0.47454833984375	-0.616912841796875	0.7783171469409853
280.0	320.0	-0.59576416015625	-0.642242431640625	0.8760195634381374
280.0	340.0	-0.64306640625	-0.61822509765625	0.8920407357398932
280.0	360.0	-0.7767333984375	-0.606109619140625	0.9852327860272726
280.0	380.0	-1.069793701171875	-0.5113525390625	1.1857234004069772
280.0	400.0	-1.26788330078125	-0.417236328125	1.334771223059289
280.0	420.0	-1.396697998046875	-0.330230712890625	1.435206473467981
280.0	440.0	-1.548095703125	-0.245849609375	1.5674955618641886
280.0	460.0	-1.580535888671875	-0.1922607421875	1.5921865118026475
280.0	480.0	-1.49066162109375	-0.2724609375	1.5153570638846892
280.0	500.0	-1.593475341796875	-0.469757080078125	1.661275226805659
280.0	520.0	-1.318084716796875	-0.6617431640625	1.474873328742827
280.0	540.0	-1.131591796875	-0.870849609375	1.427893216211696
280.0	560.0	-1.06121826171875	-0.9205322265625	1.404835854876106
280.0	580.0	-0.63055419921875	-1.1844482421875	1.3418331627193665
280.0	600.0	-1.20306396484375	-1.4569091796875	1.889430406594344
280.0	620.0	-1.297393798828125	-1.533935546875	2.0090268617428633
280.0	640.0	-1.373504638671875	-1.625732421875	2.1282671119924563
280.0	660.0	-1.297332763671875	-1.6103515625	2.0679227390167885
280.0	680.0	-1.14410400390625	-1.8267822265625	2.1554830723155676
280.0	700.0	-0.97735595703125	-2.6229248046875	2.7990997120126733
280.0	720.0	-0.9393310546875	-2.6451416015625	2.806976473470513
280.0	740.0	-0.768798828125	-2.974853515625	3.072589311566516
280.0	760.0	-0.597259521484375	-3.537109375	3.587180183196355
280.0	780.0	-0.330657958984375	-4.0384521484375	4.0519662438202975
280.0	800.0	0.089111328125	-4.2139892578125	4.214931351013839
300.0	0.0	-1.22381591796875	2.9365994930267334	3.181405661577687
300.0	20.0	-1.152435302734375	2.9817867279052734	3.19674196920873
300.0	40.0	-0.73443603515625	2.6249542236328125	2.7257624558834497
300.0	60.0	-0.383056640625	2.303070068359375	2.3347085748974683
300.0	80.0	1.08880615234375	1.7738418579101562	2.08134902749533
300.0	100.0	0.49871826171875	1.4650192260742188	1.547579153820209
300.0	120.0	0.116485595703125	0.981658935546875	0.988545982615546
300.0	140.0	-0.03125	0.6397857666015625	0.6405485068641945
300.0	160.0	-0.21044921875	0.1059722900390625	0.23562470143982897
300.0	180.0	-0.176483154296875	-0.3823699951171875	0.42113313443196626
300.0	200.0	0.00830078125	-0.6552581787109375	0.6553107535642424
300.0	220.0	0.094818115234375	-0.7117767333984375	0.7180644770380649
300.0	240.0	0.12744140625	-0.7586517333984375	0.7692813299537636
300.0	260.0	0.1031494140625	-0.774017333984375	0.7808601891053971
300.0	280.0	-0.161590576171875	-0.697265625	0.7157449728179718
300.0	300.0	-0.35247802734375	-0.69110107421875	0.7757973024872229
300.0	320.0	-0.506500244140625	-0.6661376953125	0.8368284928411328
300.0	340.0	-0.572906494140625	-0.60089111328125	0.8302360995818491
300.0	360.0	-0.763641357421875	-0.49383544921875	0.9094072650194788
300.0	380.0	-1.007598876953125	-0.428863525390625	1.0950705092585016
300.0	400.0	-1.225006103515625	-0.35699462890625	1.2759643877155997
300.0	420.0	-1.38153076171875	-0.33251953125	1.4209843363802113
300.0	440.0	-1.545379638671875	-0.277740478515625	1.5701394845769925
300.0	460.0	-1.615203857421875	-0.220367431640625	1.630167263184484
300.0	480.0	-1.644866943359375	-0.194915771484375	1.6563753859949026
300.0	500.0	-1.654327392578125	-0.4337158203125	1.7102363972923984
300.0	520.0	-1.247406005859375	-0.589599609375	1.3797280321966325
300.0	540.0	-0.940093994140625	-0.738525390625	1.1954900545036258
300.0	560.0	-0.9027099609375	-0.771484375	1.187465121359328
300.0	580.0	-0.59771728515625	-1.404541015625	1.5264342165804148
300.0	600.0	-1.498504638671875	-1.485595703125	2.1100973307562354
300.0	620.0	-1.7335205078125	-1.52783203125	2.310706399939207
300.0	640.0	-1.825714111328125	-1.6341552734375	2.450243962140553
300.0	660.0	-1.708770751953125	-1.6090087890625	2.3470847377141757
300.0	680.0	-1.30908203125	-1.7618408203125	2.194943926541416
300.0	700.0	-1.16162109375	-2.764404296875	2.9985487626560134
300.0	720.0	-1.0526123046875	-2.7625732421875	2.9563158800151728
300.0	740.0	-0.909149169921875	-3.0650634765625	3.197055884486074
300.0	760.0	-0.710113525390625	-3.6385498046875	3.7071965014191175
300.0	780.0	-0.438018798828125	-4.24365234375	4.266198036043534
300.0	800.0	0.032867431640625	-4.5987548828125	4.59887233354596
320.0	0.0	-1.364776611328125	2.8564188480377197	3.1657137953790793
320.0	20.0	-1.242919921875	2.863096237182617	3.121244943217853
320.0	40.0	-0.83148193359375	2.439708709716797	2.5775067010894075
320.0	60.0	-0.19659423828125	2.1687698364257812	2.1776620256402723
320.0	80.0	0.877197265625	1.6740875244140625	1.8899852068782923
320.0	100.0	0.23046875	1.4150466918945312	1.43369208164383
320.0	120.0	0.0037841796875	0.9385986328125	0.9386062611837839
320.0	140.0	-0.145477294921875	0.6340789794921875	0.6505534532777765
320.0	160.0	-0.283294677734375	-0.033203125	0.28523380224368394
320.0	180.0	-0.2032470703125	-0.4845428466796875	0.5254437570844946
320.0	200.0	-0.119873046875	-0.8244476318359375	0.8331167055142884
320.0	220.0	0.013397216796875	-0.977874755859375	0.9779665247670468
320.0	240.0	0.13983154296875	-0.950592041015625	0.9608215697262802
320.0	260.0	0.3106689453125	-0.890533447265625	0.943167543059227
320.0	280.0	0.10577392578125	-0.787567138671875	0.7946383588092019
320.0	300.0	-0.12506103515625	-0.742279052734375	0.7527406290632875
320.0	320.0	-0.2625732421875	-0.682708740234375	0.7314615037753271
320.0	340.0	-0.376678466796875	-0.61566162109375	0.7217519650380099
320.0	360.0	-0.59259033203125	-0.4888916015625	0.7682306292352924
320.0	380.0	-0.880126953125	-0.4329833984375	0.9808659831697615
320.0	400.0	-1.1739501953125	-0.361480712890625	1.2283433424194439
320.0	420.0	-1.37396240234375	-0.35137939453125	1.418181991831569
320.0	440.0	-1.545318603515625	-0.298553466796875	1.5738944560890715
320.0	460.0	-1.62506103515625	-0.240570068359375	1.642771233548219
320.0	480.0	-1.6240234375	-0.22760009765625	1.6398944874602301
320.0	500.0	-1.60882568359375	-0.475067138671875	1.67750077986175
320.0	520.0	-1.310821533203125	-0.6395263671875	1.4585085074270332
320.0	540.0	-1.14752197265625	-0.7633056640625	1.3782025302976284
320.0	560.0	-1.15435791015625	-0.778076171875	1.3921008275193143
320.0	580.0	-1.065277099609375	-1.18798828125	1.5956601941953341
320.0	600.0	-2.065277099609375	-1.2491455078125	2.41365573308603
320.0	620.0	-2.212738037109375	-1.3282470703125	2.58078474512393
320.0	640.0	-2.265380859375	-1.4517822265625	2.690654580466505
320.0	660.0	-1.98309326171875	-1.4224853515625	2.4405170476938283
320.0	680.0	-1.527130126953125	-1.611572265625	2.220200799923188
320.0	700.0	-1.14404296875	-2.7843017578125	3.0101778340995224
320.0	720.0	-0.970123291015625	-2.822509765625	2.9845771185914227
320.0	740.0	-0.91363525390625	-3.12353515625	3.254412581328626
320.0	760.0	-0.68939208984375	-3.6929931640625	3.7567885172513353
320.0	780.0	-0.409423828125	-4.3157958984375	4.33517267337836
320.0	800.0	-0.24285888671875	-4.8143310546875	4.820452669924966
340.0	0.0	-1.57073974609375	2.8928205966949463	3.2917524746890012
340.0	20.0	-1.3631591796875	2.778482437133789	3.09486148359296
340.0	40.0	-0.962738037109375	2.2362937927246094	2.4347226650022855
340.0	60.0	-0.23431396484375	2.009979248046875	2.0235907717964814
340.0	80.0	0.351348876953125	1.5687484741210938	1.6076124559089116
340.0	100.0	-0.0101318359375	1.3601303100585938	1.3601680463970438
340.0	120.0	-0.153717041015625	0.8843231201171875	0.8975835946987873
340.0	140.0	-0.46868896484375	0.4459686279296875	0.6469600937181473
340.0	160.0	-0.423583984375	-0.3080902099609375	0.5237775952565886
340.0	180.0	-0.282928466796875	-0.5987396240234375	0.6622217564379456
340.0	200.0	-0.1572265625	-0.91326904296875	0.9267041258139639
340.0	220.0	0.040313720703125	-1.1682891845703125	1.1689845229347116
340.0	240.0	0.31475830078125	-1.0249786376953125	1.0722191919763602
340.0	260.0	0.50933837890625	-0.948394775390625	1.0765120687735372
340.0	280.0	0.32342529296875	-0.789276123046875	0.8529716985597046
340.0	300.0	-0.036956787109375	-0.72967529296875	0.7306105920957339
340.0	320.0	-0.231170654296875	-0.67462158203125	0.7131298271355587
340.0	340.0	-0.35748291015625	-0.633087158203125	0.7270442771492601
340.0	360.0	-0.58233642578125	-0.513336181640625	0.776292308459293
340.0	380.0	-0.820953369140625	-0.473663330078125	0.9477981771263554
340.0	400.0	-1.10162353515625	-0.391845703125	1.1692379861549484
340.0	420.0	-1.4049072265625	-0.3251953125	1.4420528098927266
340.0	440.0	-1.535919189453125	-0.292205810546875	1.5634679377101728
340.0	460.0	-1.5185546875	-0.30596923828125	1.5490724688350224
340.0	480.0	-1.409210205078125	-0.31903076171875	1.4448716306368454
340.0	500.0	-1.388519287109375	-0.60321044921875	1.5138852851921816
340.0	520.0	-1.231597900390625	-0.75537109375	1.444790253815296
340.0	540.0	-1.26727294921875	-0.773681640625	1.4847774273815522
340.0	560.0	-1.32696533203125	-0.770751953125	1.5345668983979837
340.0	580.0	-1.469146728515625	-0.9884033203125	1.7706872206894526
340.0	600.0	-2.153594970703125	-0.8453369140625	2.313561279956618
340.0	620.0	-2.159942626953125	-0.9857177734375	2.3742349674368266
340.0	640.0	-2.077392578125	-1.1297607421875	2.364723928545758
340.0	660.0	-1.835479736328125	-1.1275634765625	2.1541553463362093
340.0	680.0	-1.244049072265625	-1.353759765625	1.8385656358232134
340.0	700.0	-1.1343994140625	-2.669921875	2.900921379360161
340.0	720.0	-1.044097900390625	-2.8746337890625	3.0583753606808854
340.0	740.0	-1.000885009765625	-3.20166015625	3.35445950324226
340.0	760.0	-0.789154052734375	-3.690673828125	3.774100876308678
340.0	780.0	-0.4637451171875	-4.3675537109375	4.392104842969846
340.0	800.0	-0.205108642578125	-4.826904296875	4.831260150980341
360.0	0.0	-1.60089111328125	2.5336410999298096	2.9970301266147485
360.0	20.0	-1.4111328125	2.401477813720703	2.7853889323229044
360.0	40.0	-1.1427001953125	2.007122039794922	2.3096109237267113
360.0	60.0	-0.566070556640625	1.8810691833496094	1.9643974006404594
360.0	80.0	0.020782470703125	1.4670181274414062	1.4671653271973872
360.0	100.0	-0.193023681640625	1.2701950073242188	1.2847776065551086
360.0	120.0	-0.259613037109375	0.7414474487304688	0.7855846537872764
360.0	140.0	-0.6597900390625	0.2190093994140625	0.6951891920030141
360.0	160.0	-0.507537841796875	-0.4421234130859375	0.673103092590272
360.0	180.0	-0.36077880859375	-0.70269775390625	0.7899021977911027
360.0	200.0	-0.20330810546875	-0.9452972412109375	0.9669131605218235
360.0	220.0	0.039764404296875	-1.42547607421875	1.4260305908427016
360.0	240.0	0.313262939453125	-1.3779449462890625	1.4131050719031404
360.0	260.0	0.4949951171875	-1.260498046875	1.3542065914088428
360.0	280.0	0.4788818359375	-0.85150146484375	0.9769250521006833
360.0	300.0	0.057403564453125	-0.503326416015625	0.506589232288901
360.0	320.0	-0.15155029296875	-0.454010009765625	0.4786361669016424
360.0	340.0	-0.225006103515625	-0.42034912109375	0.4767820573632907
360.0	360.0	-0.429534912109375	-0.3194580078125	0.5353070702655998
360.0	380.0	-0.7391357421875	-0.371795654296875	0.8273775764021575
360.0	400.0	-1.019989013671875	-0.364105224609375	1.0830282556790325
360.0	420.0	-1.389678955078125	-0.24542236328125	1.411183806095288
360.0	440.0	-1.48846435546875	-0.1551513671875	1.4965286780550353
360.0	460.0	-1.496307373046875	-0.20245361328125	1.5099414624961705
360.0	480.0	-1.4388427734375	-0.27069091796875	1.4640840480464505
360.0	500.0	-1.505126953125	-0.6451416015625	1.637563687643926
360.0	520.0	-1.489013671875	-0.743896484375	1.664495026876366
360.0	540.0	-1.54071044921875	-0.75634765625	1.7163480024303668
360.0	560.0	-1.615264892578125	-0.7301025390625	1.7726055372645464
360.0	580.0	-1.881439208984375	-0.77783203125	2.0358870710189825
360.0	600.0	-2.423431396484375	-0.6072998046875	2.4983660232719473
360.0	620.0	-2.19293212890625	-0.592041015625	2.2714453297782846
360.0	640.0	-1.970794677734375	-0.7239990234375	2.0995728726873457
360.0	660.0	-1.595458984375	-0.739990234375	1.7587139954504467
360.0	680.0	-1.06396484375	-0.9361572265625	1.4171843710615615
360.0	700.0	-1.09246826171875	-2.5638427734375	2.786893731337899
360.0	720.0	-1.067626953125	-2.8770751953125	3.068776464736627
360.0	740.0	-1.000823974609375	-3.2003173828125	3.353159700772505
360.0	760.0	-1.082763671875	-3.2037353515625	3.3817595083008976
360.0	780.0	-0.91436767578125	-3.4615478515625	3.580276773542873
360.0	800.0	-3.84027099609375	-1.358642578125	4.073523165336492
380.0	0.0	-1.622314453125	2.41220760345459	2.907000121599998
380.0	20.0	-1.3306884765625	2.2562255859375	2.6194056036237003
380.0	40.0	-1.07501220703125	1.9710693359375	2.2451649321017144
380.0	60.0	-0.08221435546875	1.7750434875488281	1.7769464209521482
380.0	80.0	-0.3402099609375	1.3646011352539062	1.4063708884420727
380.0	100.0	-0.548126220703125	1.1091079711914062	1.2371591836067855
380.0	120.0	-0.457550048828125	0.5856781005859375	0.7432165799338515
380.0	140.0	-0.726959228515625	0.037933349609375	0.7279482529250412
380.0	160.0	-0.656829833984375	-0.5644073486328125	0.8660144837141367
380.0	180.0	-0.458953857421875	-0.85687255859375	0.9720438389874287
380.0	200.0	-0.334716796875	-1.0966796875	1.146621851826206
380.0	220.0	-0.061737060546875	-1.70050048828125	1.7016208083147486
380.0	240.0	0.219482421875	-1.7689361572265625	1.7825003960323804
380.0	260.0	0.4649658203125	-1.612640380859375	1.678333164790932
380.0	280.0	0.501953125	-0.907684326171875	1.037230820827918
380.0	300.0	-0.146026611328125	-0.046173095703125	0.1531526231665172
380.0	320.0	-0.231658935546875	-0.0439453125	0.2357902731442369
380.0	340.0	-0.264862060546875	-0.042022705078125	0.26817497806324053
380.0	360.0	-0.446136474609375	-0.094482421875	0.45603144849916544
380.0	380.0	-0.705810546875	-0.19537353515625	0.7323519279140576
380.0	400.0	-0.9959716796875	-0.37860107421875	1.0655038057835042
380.0	420.0	-1.308929443359375	-0.28790283203125	1.3402180152440488
380.0	440.0	-1.396209716796875	-0.205810546875	1.4112971177193683
380.0	460.0	-1.43603515625	-0.20562744140625	1.450682465133305
380.0	480.0	-1.4647216796875	-0.28094482421875	1.4914220037272736
380.0	500.0	-1.57818603515625	-0.49725341796875	1.654669792811789
380.0	520.0	-1.66412353515625	-0.672607421875	1.7949116647407106
380.0	540.0	-1.79595947265625	-0.6763916015625	1.9191081329846944
380.0	560.0	-1.8489990234375	-0.6390380859375	1.956314663838998
380.0	580.0	-2.062744140625	-0.632568359375	2.1575579062832007
380.0	600.0	-2.143035888671875	-0.1080322265625	2.1457571582338257
380.0	620.0	-1.728546142578125	-0.190673828125	1.7390308438189237
380.0	640.0	-1.323577880859375	-0.3079833984375	1.3589378868856758
380.0	660.0	-0.99859619140625	-0.336669921875	1.0538220864009193
380.0	680.0	-0.7891845703125	-0.4970703125	0.9326795706930504
380.0	700.0	-1.00286865234375	-2.405029296875	2.60574585343253
380.0	720.0	-0.90679931640625	-2.7591552734375	2.904345506852242
380.0	740.0	-0.767913818359375	-3.026123046875	3.1220365672514645
380.0	760.0	-1.534332275390625	-1.9049072265625	2.445985910244662
380.0	780.0	-4.383087158203125	-0.5892333984375	4.422516142903195
380.0	800.0	-5.97613525390625	-0.0679931640625	5.9765220357111
400.0	0.0	0.076171875	2.1852452754974365	2.1865724476048998
400.0	20.0	-0.022308349609375	2.1110668182373047	2.111184684845187
400.0	40.0	-0.167877197265625	1.952301025390625	1.959505561896431
400.0	60.0	-0.422088623046875	1.5950164794921875	1.6499201118712563
400.0	80.0	-0.522918701171875	1.2753067016601562	1.3783508810656986
400.0	100.0	-0.679046630859375	0.9598617553710938	1.1757716259144655
400.0	120.0	-0.7093505859375	0.4702301025390625	0.851054994171218
400.0	140.0	-0.778076171875	-0.294952392578125	0.8321054278919318
400.0	160.0	-0.610198974609375	-0.77166748046875	0.9837751211670893
400.0	180.0	-0.424774169921875	-1.095184326171875	1.1746751907337456
400.0	200.0	-0.3856201171875	-1.319915771484375	1.3750929127127716
400.0	220.0	-0.18048095703125	-1.92254638671875	1.9309992192997483
400.0	240.0	0.0623779296875	-1.9094390869140625	1.910457702422984
400.0	260.0	0.3687744140625	-1.318023681640625	1.3686420254517424
400.0	280.0	-0.783050537109375	0.01300048828125	0.783158449078366
400.0	300.0	-0.985504150390625	0.293243408203125	1.0282072392721868
400.0	320.0	-0.950897216796875	0.219268798828125	0.9758505638936588
400.0	340.0	-0.913848876953125	0.137969970703125	0.9242053249815806
400.0	360.0	-0.9708251953125	-0.025482177734375	0.9711595652804126
400.0	380.0	-0.97515869140625	-0.209625244140625	0.9974353194098184
400.0	400.0	-1.136871337890625	-0.37432861328125	1.1969120058042209
400.0	420.0	-1.3182373046875	-0.279327392578125	1.3475063575784192
400.0	440.0	-1.382568359375	-0.235565185546875	1.4024928609396246
400.0	460.0	-1.427734375	-0.2352294921875	1.4469825014669078
400.0	480.0	-1.495574951171875	-0.254669189453125	1.517102775236229
400.0	500.0	-1.609954833984375	-0.4493408203125	1.6714848908287405
400.0	520.0	-1.726318359375	-0.65576171875	1.8466722799926212
400.0	540.0	-1.862701416015625	-0.6246337890625	1.964643462734445
400.0	560.0	-1.968017578125	-0.5604248046875	2.0462573517321845
400.0	580.0	-2.186767578125	-0.4942626953125	2.2419295378571236
400.0	600.0	-2.170989990234375	0.3548583984375	2.199800450186216
400.0	620.0	-2.393157958984375	0.0958251953125	2.3950756741086363
400.0	640.0	-2.08343505859375	-0.005859375	2.08344329792124
400.0	660.0	-1.4971923828125	-0.06396484375	1.4985581511532122
400.0	680.0	-1.2403564453125	-0.2044677734375	1.2570963295637887
400.0	700.0	-0.823638916015625	-2.169677734375	2.320750424974221
400.0	720.0	-0.692413330078125	-2.6048583984375	2.695315101352763
400.0	740.0	-0.090606689453125	-2.5037841796875	2.505423076174374
400.0	760.0	-3.694244384765625	-0.258056640625	3.7032465221941426
400.0	780.0	-4.6920166015625	0.03759765625	4.692167236266585
400.0	800.0	-4.991790771484375	0.1103515625	4.99301037187214
420.0	0.0	-0.071563720703125	2.0782623291015625	2.079494091043186
420.0	20.0	-0.136322021484375	2.035755157470703	2.04031437644059
420.0	40.0	-0.29779052734375	1.9388160705566406	1.9615521796843338
420.0	60.0	-0.54937744140625	1.4995498657226562	1.5970176495314365
420.0	80.0	-0.53271484375	1.2178115844726562	1.329229160087676
420.0	100.0	-0.7362060546875	0.76025390625	1.0582936062014727
420.0	120.0	-0.723907470703125	0.21598052978515625	0.7554400144194591
420.0	140.0	-0.71063232421875	-0.6114501953125	0.9374804753018791
420.0	160.0	-0.566741943359375	-0.920562744140625	1.081032930239629
420.0	180.0	-0.3197021484375	-1.370452880859375	1.4072492893483064
420.0	200.0	-0.414794921875	-1.714019775390625	1.7634961348535516
420.0	220.0	-0.221343994140625	-2.2038421630859375	2.214929670110866
420.0	240.0	-0.15570068359375	-1.9482879638671875	1.954499601693823
420.0	260.0	-0.724273681640625	-0.00469970703125	0.7242889293392831
420.0	280.0	-1.14385986328125	0.521453857421875	1.25711157509823
420.0	300.0	-1.001220703125	0.419189453125	1.0854320310260592
420.0	320.0	-1.026763916015625	0.379608154296875	1.0946901342573712
420.0	340.0	-1.037261962890625	0.099273681640625	1.042001748331641
420.0	360.0	-1.09381103515625	-0.00543212890625	1.0938245237029756
420.0	380.0	-1.102447509765625	-0.124420166015625	1.1094462084751038
420.0	400.0	-1.187255859375	-0.24627685546875	1.2125299027899663
420.0	420.0	-1.261688232421875	-0.160064697265625	1.2718010469969632
420.0	440.0	-1.396759033203125	-0.13653564453125	1.403416466720443
420.0	460.0	-1.5029296875	-0.0999755859375	1.506251228498219
420.0	480.0	-1.700164794921875	-0.1046142578125	1.703380307749682
420.0	500.0	-1.880706787109375	-0.251556396484375	1.8974558333967808
420.0	520.0	-2.044158935546875	-0.520751953125	2.1094474040515054
420.0	540.0	-2.15985107421875	-0.57177734375	2.234252893839391
420.0	560.0	-2.264404296875	-0.48046875	2.31481684792394
420.0	580.0	-2.34954833984375	-0.2718505859375	2.3652230639703062
420.0	600.0	-2.294158935546875	0.60546875	2.3727110293451523
420.0	620.0	-2.84857177734375	0.363525390625	2.871674055374041
420.0	640.0	-2.628814697265625	0.2977294921875	2.6456208275333006
420.0	660.0	-2.341033935546875	0.2388916015625	2.353191255439979
420.0	680.0	-2.263885498046875	0.1131591796875	2.26671183616588
420.0	700.0	-1.39727783203125	-1.993896484375	2.434750198745024
420.0	720.0	0.169921875	-1.5528564453125	1.562125661831368
420.0	740.0	0.176116943359375	-1.64306640625	1.6524782579766486
420.0	760.0	-3.048675537109375	-0.3480224609375	3.068475543960898
420.0	780.0	-3.757598876953125	-0.162841796875	3.761125731863914
420.0	800.0	-4.2845458984375	-0.059326171875	4.284956610105515
440.0	0.0	0.2442626953125	2.0029959678649902	2.017834758250719
440.0	20.0	0.21136474609375	1.9732227325439453	1.9845107729915374
440.0	40.0	0.119171142578125	1.8992080688476562	1.9029432597950522
440.0	60.0	-0.436370849609375	1.3855781555175781	1.4526686970663
440.0	80.0	-0.4942626953125	1.1160125732421875	1.2205653098512288
440.0	100.0	-0.57049560546875	0.5085296630859375	0.7642431904161481
440.0	120.0	-0.519134521484375	-0.05017852783203125	0.5215539627423043
440.0	140.0	-0.428619384765625	-0.8506011962890625	0.9524898803269498
440.0	160.0	-0.407470703125	-1.0759429931640625	1.1505154055657072
440.0	180.0	-0.28057861328125	-1.6043243408203125	1.6286745988009266
440.0	200.0	-0.56988525390625	-1.97174072265625	2.0524450492037007
440.0	220.0	-0.637542724609375	-2.28594970703125	2.373189159923541
440.0	240.0	-0.799560546875	-1.804534912109375	1.9737384115278902
440.0	260.0	-1.358367919921875	0.299468994140625	1.3909870899201326
440.0	280.0	-1.25244140625	0.612213134765625	1.394063986504576
440.0	300.0	-1.190948486328125	0.39947509765625	1.2561602806707122
440.0	320.0	-1.266815185546875	0.3470458984375	1.3134921278616232
440.0	340.0	-1.294158935546875	-0.006439208984375	1.294174954891403
440.0	360.0	-1.42266845703125	-0.086273193359375	1.4252819379070591
440.0	380.0	-1.17657470703125	-0.0633544921875	1.1782791829214363
440.0	400.0	-1.2330322265625	-0.038848876953125	1.2336440762968042
440.0	420.0	-1.334686279296875	0.06103515625	1.3360811182116892
440.0	440.0	-1.4608154296875	0.069183349609375	1.4624527532458094
440.0	460.0	-1.64404296875	0.103668212890625	1.6473082229686857
440.0	480.0	-1.839752197265625	0.13018798828125	1.844352748157579
440.0	500.0	-2.039947509765625	0.1024169921875	2.0425168500866056
440.0	520.0	-2.2171630859375	-0.0640869140625	2.2180891060094843
440.0	540.0	-2.311279296875	-0.16650390625	2.3172689828674407
440.0	560.0	-2.399627685546875	-0.10302734375	2.401838392316026
440.0	580.0	-2.455322265625	0.1300048828125	2.4587616187074692
440.0	600.0	-2.717529296875	0.9063720703125	2.864694714837255
440.0	620.0	-3.21722412109375	0.764404296875	3.3067877123317753
440.0	640.0	-3.093658447265625	0.736572265625	3.1801354202024013
440.0	660.0	-2.901824951171875	0.700439453125	2.9851638941166536
440.0	680.0	-2.460784912109375	0.51708984375	2.5145266533036676
440.0	700.0	-1.121612548828125	-1.2783203125	1.7006226892049925
440.0	720.0	1.41766357421875	-0.5181884765625	1.5094003136705803
440.0	740.0	0.28863525390625	-1.211181640625	1.2450989022501755
440.0	760.0	-2.12945556640625	-0.516845703125	2.191280559430339
440.0	780.0	-2.804168701171875	-0.373779296875	2.828970319286565
440.0	800.0	-3.75433349609375	-0.2386474609375	3.7619107658879196
460.0	0.0	0.264495849609375	2.0025172233581543	2.0199092267492214
460.0	20.0	0.252532958984375	1.9892024993896484	2.0051681921852413
460.0	40.0	0.231719970703125	1.9404373168945312	1.9542239190071091
460.0	60.0	-0.211700439453125	1.3860130310058594	1.4020874431299553
460.0	80.0	-0.3648681640625	1.0327224731445312	1.0952828327350412
460.0	100.0	-0.44775390625	0.26897430419921875	0.522332017859893
460.0	120.0	-0.326202392578125	-0.36379241943359375	0.48862350062296533
460.0	140.0	-0.321990966796875	-1.057891845703125	1.1058089074989181
460.0	160.0	-0.235748291015625	-1.2302093505859375	1.2525942291843204
460.0	180.0	-0.190032958984375	-1.8192291259765625	1.8291274253867074
460.0	200.0	-0.5390625	-2.2100982666015625	2.274889607638463
460.0	220.0	-0.83746337890625	-2.3959808349609375	2.538123139745033
460.0	240.0	-0.89007568359375	-1.80963134765625	2.016680524263835
460.0	260.0	-1.43157958984375	0.299652099609375	1.4626043562281312
460.0	280.0	-1.48968505859375	0.555206298828125	1.5897847678399393
460.0	300.0	-1.504974365234375	0.363739013671875	1.5483067881009882
460.0	320.0	-1.60968017578125	0.302001953125	1.6377653824630898
460.0	340.0	-1.743072509765625	-0.069244384765625	1.7444473506306244
460.0	360.0	-1.679046630859375	-0.123382568359375	1.6835738316970759
460.0	380.0	-1.2880859375	-0.033203125	1.2885138066373287
460.0	400.0	-1.468414306640625	0.204986572265625	1.4826530513765106
460.0	420.0	-1.666107177734375	0.332000732421875	1.6988636243167565
460.0	440.0	-1.730865478515625	0.320404052734375	1.760271019396086
460.0	460.0	-1.827972412109375	0.3343505859375	1.8582985373049499
460.0	480.0	-2.034149169921875	0.318695068359375	2.05896318376275
460.0	500.0	-2.22540283203125	0.32110595703125	2.2484498661196923
460.0	520.0	-2.428924560546875	0.3133544921875	2.449054013002146
460.0	540.0	-2.510894775390625	0.2398681640625	2.5223261702671707
460.0	560.0	-2.71728515625	0.20947265625	2.7253472098235516
460.0	580.0	-2.873321533203125	0.542724609375	2.9241283547050396
460.0	600.0	-3.033966064453125	1.074462890625	3.218605378666887
460.0	620.0	-3.320465087890625	1.147216796875	3.5130605999516478
460.0	640.0	-3.109222412109375	1.190185546875	3.3292349938016366
460.0	660.0	-2.890716552734375	1.20654296875	3.1324093161163615
460.0	680.0	-2.412628173828125	1.0135498046875	2.616879422467016
460.0	700.0	-0.516510009765625	0.333740234375	0.6149513267151848
460.0	720.0	1.245849609375	-0.007080078125	1.245869727012458
460.0	740.0	0.8211669921875	-1.267822265625	1.5105259104936841
460.0	760.0	-0.410675048828125	-0.6888427734375	0.8019715470308468
460.0	780.0	-1.001556396484375	-0.595458984375	1.1651981022176756
460.0	800.0	-2.27264404296875	-0.4383544921875	2.3145335614033136
480.0	0.0	0.277557373046875	1.9951198101043701	2.0143339226661454
480.0	20.0	0.254180908203125	1.99652099609375	2.0126360878057774
480.0	40.0	0.289215087890625	1.9758491516113281	1.9969039128077213
480.0	60.0	0.0267333984375	1.6188697814941406	1.6190904990231105
480.0	80.0	-0.255340576171875	1.079833984375	1.1096126547813758
480.0	100.0	-0.42779541015625	0.03261566162109375	0.4290369381926641
480.0	120.0	-0.381256103515625	-0.6374282836914062	0.742745604711121
480.0	140.0	-0.369964599609375	-1.131378173828125	1.1903320449264516
480.0	160.0	-0.2069091796875	-1.3050537109375	1.3213540771007195
480.0	180.0	-0.250518798828125	-2.0697174072265625	2.084823689030545
480.0	200.0	-0.57391357421875	-2.477294921875	2.542905212669203
480.0	220.0	-0.97613525390625	-2.4992523193359375	2.683114270698265
480.0	240.0	-1.052520751953125	-1.9362640380859375	2.2038417271838813
480.0	260.0	-1.2486572265625	0.294219970703125	1.2828523923691697
480.0	280.0	-1.2685546875	0.56011962890625	1.3867101333243
480.0	300.0	-1.37127685546875	0.352081298828125	1.4157547299333888
480.0	320.0	-1.485198974609375	0.290557861328125	1.513353846580605
480.0	340.0	-1.70916748046875	-0.128997802734375	1.7140285614312825
480.0	360.0	-1.5159912109375	-0.1617431640625	1.5245950946925864
480.0	380.0	-1.23858642578125	0.01214599609375	1.238645978216004
480.0	400.0	-1.666717529296875	0.3858642578125	1.7108005576111642
480.0	420.0	-1.850341796875	0.489898681640625	1.9140965188662316
480.0	440.0	-1.93798828125	0.513092041015625	2.004759841181958
480.0	460.0	-1.9581298828125	0.450897216796875	2.0093732699721234
480.0	480.0	-2.19195556640625	0.412689208984375	2.2304666750058146
480.0	500.0	-2.39581298828125	0.429290771484375	2.433970098686256
480.0	520.0	-2.57177734375	0.3990478515625	2.602552188460868
480.0	540.0	-2.773590087890625	0.40576171875	2.8031133669632555
480.0	560.0	-2.971038818359375	0.45361328125	3.0054677953897064
480.0	580.0	-3.18121337890625	0.794921875	3.279027195600188
480.0	600.0	-3.224822998046875	1.2117919921875	3.4449852250861372
480.0	620.0	-3.2239990234375	1.377685546875	3.506021558575221
480.0	640.0	-3.029754638671875	1.4556884765625	3.3613155328458224
480.0	660.0	-2.882080078125	1.56201171875	3.278149811438967
480.0	680.0	-2.435394287109375	1.45556640625	2.8372202763776593
480.0	700.0	-1.010223388671875	0.934326171875	1.376051122040994
480.0	720.0	0.35986328125	0.091796875	0.3713869241798669
480.0	740.0	4.33056640625	-2.2479248046875	4.87923880605063
480.0	760.0	6.053253173828125	-1.355712890625	6.203211380266439
480.0	780.0	6.37725830078125	-1.3551025390625	6.519641579585261
480.0	800.0	6.4595947265625	-1.349609375	6.59907641238696
500.0	0.0	0.211700439453125	1.897177815437317	1.9089527860720277
500.0	20.0	0.1417236328125	1.9137210845947266	1.9189616926140003
500.0	40.0	0.13665771484375	1.899688720703125	1.9045977440375674
500.0	60.0	0.0032958984375	1.7235603332519531	1.7235634845592702
500.0	80.0	-0.17169189453125	1.3123855590820312	1.323568646627286
500.0	100.0	-0.379608154296875	0.0415191650390625	0.38187195743366775
500.0	120.0	-0.531158447265625	-0.8242340087890625	0.9805564733079467
500.0	140.0	-0.4901123046875	-1.1736297607421875	1.2718556861947259
500.0	160.0	-0.205413818359375	-1.372161865234375	1.3874519887824794
500.0	180.0	-0.407470703125	-2.2048492431640625	2.242184773605048
500.0	200.0	-0.685516357421875	-2.578125	2.667707103847414
500.0	220.0	-0.999298095703125	-2.5699920654296875	2.7574364726041183
500.0	240.0	-0.9678955078125	-2.0816497802734375	2.2956671191085323
500.0	260.0	-0.863189697265625	0.345458984375	0.9297517751265268
500.0	280.0	-0.96746826171875	0.802215576171875	1.256799374636172
500.0	300.0	-1.255767822265625	0.45404052734375	1.335329780956128
500.0	320.0	-1.377838134765625	0.35467529296875	1.4227552456613488
500.0	340.0	-1.568084716796875	0.0001220703125	1.568084721548264
500.0	360.0	-1.40423583984375	-0.17333984375	1.4148939873124615
500.0	380.0	-1.195465087890625	0.00189208984375	1.1954665852165491
500.0	400.0	-1.74658203125	0.4638671875	1.8071307533005287
500.0	420.0	-1.907470703125	0.585968017578125	1.9954455645054865
500.0	440.0	-2.021240234375	0.607421875	2.1105386561929684
500.0	460.0	-2.12451171875	0.54608154296875	2.193571310597677
500.0	480.0	-2.36968994140625	0.498565673828125	2.4215693567440204
500.0	500.0	-2.55731201171875	0.5152587890625	2.608703958862936
500.0	520.0	-2.71221923828125	0.523193359375	2.762220933922017
500.0	540.0	-2.815948486328125	0.529296875	2.865261080519265
500.0	560.0	-2.912109375	0.5869140625	2.9706647620899846
500.0	580.0	-3.0614013671875	0.88330078125	3.1862828815367843
500.0	600.0	-3.212249755859375	1.063720703125	3.383792285036917
500.0	620.0	-3.283203125	1.174560546875	3.486977952079001
500.0	640.0	-3.124176025390625	1.2593994140625	3.3684659300290587
500.0	660.0	-2.937286376953125	1.464599609375	3.282179653220679
500.0	680.0	-2.506927490234375	1.3450927734375	2.844988578262944
500.0	700.0	-2.017547607421875	1.400390625	2.4559300174886136
500.0	720.0	-1.33953857421875	0.861328125	1.5925607463252438
500.0	740.0	3.982330322265625	-2.4034423828125	4.651396573410578
500.0	760.0	6.3251953125	-1.3321533203125	6.463956080458127
500.0	780.0	6.5538330078125	-1.3165283203125	6.684756832711082
500.0	800.0	6.6429443359375	-1.30712890625	6.7703246176175655
520.0	0.0	0.00262451171875	1.8697619438171387	1.8697637857784621
520.0	20.0	0.03594970703125	1.8633079528808594	1.863654718209543
520.0	40.0	0.02618408203125	1.8500251770019531	1.8502104641615578
520.0	60.0	-0.04620361328125	1.6770401000976562	1.6776764500987074
520.0	80.0	-0.11871337890625	1.4445419311523438	1.4494116934772816
520.0	100.0	-0.2138671875	0.6362762451171875	0.6712575019987392
520.0	120.0	-0.36865234375	-0.505157470703125	0.6253707866214625
520.0	140.0	-0.5145263671875	-1.0020599365234375	1.1264375255275019
520.0	160.0	-0.534423828125	-1.3805389404296875	1.4803704246270606
520.0	180.0	-0.650634765625	-2.289581298828125	2.380232787393574
520.0	200.0	-0.83544921875	-2.544921875	2.678544893587468
520.0	220.0	-0.89166259765625	-2.53680419921875	2.6889473280882568
520.0	240.0	-0.89825439453125	-2.166748046875	2.3455613519861997
520.0	260.0	-0.52398681640625	0.048919677734375	0.5262654450343403
520.0	280.0	-0.94036865234375	0.8726806640625	1.2829126017540582
520.0	300.0	-1.22918701171875	0.630096435546875	1.3812755799864658
520.0	320.0	-1.27972412109375	0.5626220703125	1.3979404208019361
520.0	340.0	-1.5198974609375	0.432373046875	1.580200855406752
520.0	360.0	-1.47412109375	0.165069580078125	1.483334407780614
520.0	380.0	-1.30328369140625	0.103668212890625	1.3074002748391318
520.0	400.0	-1.79400634765625	0.45843505859375	1.8516537144884226
520.0	420.0	-1.97552490234375	0.597076416015625	2.063782664512508
520.0	440.0	-2.11376953125	0.654998779296875	2.2129268022510913
520.0	460.0	-2.20599365234375	0.61309814453125	2.2896063698829496
520.0	480.0	-2.46649169921875	0.605499267578125	2.539726494202209
520.0	500.0	-2.60882568359375	0.63507080078125	2.6850114281662445
520.0	520.0	-2.70001220703125	0.6341552734375	2.7734849610095873
520.0	540.0	-2.81103515625	0.6597900390625	2.8874281887727626
520.0	560.0	-2.8692626953125	0.6912841796875	2.951362775362963
520.0	580.0	-2.9720458984375	0.8675537109375	3.096079175954742
520.0	600.0	-2.9876708984375	0.9267578125	3.128107645270559
520.0	620.0	-2.9276123046875	1.0057373046875	3.095548631922576
520.0	640.0	-2.84368896484375	0.88916015625	2.9794584595588245
520.0	660.0	-2.69854736328125	0.9097900390625	2.847784364563007
520.0	680.0	-2.51947021484375	0.9093017578125	2.6785368861088537
520.0	700.0	-2.124755859375	0.922607421875	2.316417906347477
520.0	720.0	-1.4290771484375	0.8331298828125	1.654196753056125
520.0	740.0	3.74786376953125	-2.95654296875	4.773638985200918
520.0	760.0	6.426513671875	-1.334228515625	6.5635541977425
520.0	780.0	6.62579345703125	-1.2969970703125	6.751543552080319
520.0	800.0	6.71539306640625	-1.2835693359375	6.836962357399386
540.0	0.0	-0.2576904296875	1.8550264835357666	1.8728394517874725
540.0	20.0	-0.081787109375	1.815999984741211	1.8178407729611514
540.0	40.0	-0.03912353515625	1.7975234985351562	1.7979492147413927
540.0	60.0	-0.0521240234375	1.6546211242675781	1.6554419285169193
540.0	80.0	-0.0556640625	1.4981231689453125	1.4991569354756524
540.0	100.0	-0.1015625	1.17987060546875	1.1842337552423696
540.0	120.0	-0.2406005859375	0.5955963134765625	0.6423578524314465
540.0	140.0	-0.49432373046875	-0.265106201171875	0.5609253501173966
540.0	160.0	-0.74896240234375	-1.2445831298828125	1.4525604453217837
540.0	180.0	-0.787109375	-2.3888702392578125	2.5152022161696204
540.0	200.0	-0.786376953125	-2.356414794921875	2.4841657348359147
540.0	220.0	-0.61480712890625	-2.370697021484375	2.4491206939285033
540.0	240.0	-0.629150390625	-2.19708251953125	2.2853887659768906
540.0	260.0	-0.16851806640625	-0.707855224609375	0.7276382052312056
540.0	280.0	-0.390625	1.069549560546875	1.1386501451679587
540.0	300.0	-0.45928955078125	0.95843505859375	1.0628003824794416
540.0	320.0	-0.44921875	0.89776611328125	1.0038832001322089
540.0	340.0	-0.5550537109375	0.755340576171875	0.9373494588664091
540.0	360.0	-0.6292724609375	0.402252197265625	0.7468538413232945
540.0	380.0	-1.134521484375	0.059600830078125	1.136085937530456
540.0	400.0	-1.4544677734375	0.3697509765625	1.5007305849609254
540.0	420.0	-1.57928466796875	0.548675537109375	1.67188064989802
540.0	440.0	-1.7713623046875	0.676422119140625	1.8961200641653748
540.0	460.0	-1.87249755859375	0.691741943359375	1.996184866975541
540.0	480.0	-2.128173828125	0.79205322265625	2.270786680918392
540.0	500.0	-2.23614501953125	0.746673583984375	2.357512670039015
540.0	520.0	-2.20477294921875	0.77294921875	2.3363377864454833
540.0	540.0	-2.23046875	0.705810546875	2.339478440338049
540.0	560.0	-1.7601318359375	0.788818359375	1.9288075290105493
540.0	580.0	-1.96270751953125	0.8387451171875	2.1344119046778167
540.0	600.0	-2.05853271484375	0.652099609375	2.159349633252801
540.0	620.0	-2.08819580078125	0.4691162109375	2.1402410429119434
540.0	640.0	-2.0894775390625	0.2158203125	2.1005939144761605
540.0	660.0	-2.1060791015625	0.0374755859375	2.106412495590469
540.0	680.0	-2.08135986328125	0.0384521484375	2.0817150256933834
540.0	700.0	-1.5911865234375	-0.435791015625	1.6497843379268051
540.0	720.0	-0.25238037109375	-1.4630126953125	1.4846218368187116
540.0	740.0	3.88372802734375	-3.995361328125	5.57191668392952
540.0	760.0	6.528076171875	-1.3299560546875	6.662173940479346
540.0	780.0	6.69329833984375	-1.25439453125	6.809827333066897
540.0	800.0	6.75970458984375	-1.252685546875	6.874796522174615
560.0	0.0	-0.481689453125	1.8002749681472778	1.8636026105877679
560.0	20.0	-0.223876953125	1.7458534240722656	1.7601491608626207
560.0	40.0	-0.13250732421875	1.7277183532714844	1.7327922262068072
560.0	60.0	-0.104248046875	1.5938072204589844	1.5972129198276745
560.0	80.0	-0.05145263671875	1.5001907348632812	1.501072821283146
560.0	100.0	-0.02410888671875	1.4322891235351562	1.4324920145731785
560.0	120.0	-0.0155029296875	1.3448410034179688	1.3449303570457263
560.0	140.0	-0.0888671875	1.138763427734375	1.142225687576454
560.0	160.0	-0.2308349609375	0.691925048828125	0.7294141843882804
560.0	180.0	-0.2646484375	-1.589630126953125	1.6115094588578125
560.0	200.0	-0.29376220703125	-1.6771087646484375	1.7026420771085387
560.0	220.0	-0.38006591796875	-1.852142333984375	1.890735657710648
560.0	240.0	-0.4891357421875	-1.7586517333984375	1.8254067200683373
560.0	260.0	-0.5438232421875	-0.733367919921875	0.9130017659971211
560.0	280.0	-0.716796875	1.2808837890625	1.4678082439790534
560.0	300.0	-0.7911376953125	1.131011962890625	1.3802488591359452
560.0	320.0	-0.744873046875	1.047576904296875	1.285400025819616
560.0	340.0	-0.66656494140625	0.89410400390625	1.115226789004418
560.0	360.0	-0.50384521484375	0.49920654296875	0.7092722841502797
560.0	380.0	-0.59808349609375	0.04998779296875	0.6001688493629183
560.0	400.0	-0.5931396484375	0.364837646484375	0.6963628011610176
560.0	420.0	-0.69537353515625	0.6414794921875	0.9460656913200232
560.0	440.0	-0.824951171875	0.77960205078125	1.1350435205578095
560.0	460.0	-0.78582763671875	0.85589599609375	1.1619307340630458
560.0	480.0	-0.61517333984375	0.9395751953125	1.1230493246963984
560.0	500.0	-0.4796142578125	0.83099365234375	0.9594687522439908
560.0	520.0	-0.41241455078125	3.4801025390625	3.504454229132599
560.0	540.0	-1.2635498046875	3.26220703125	3.49836430688154
560.0	560.0	-1.77301025390625	3.2841796875	3.7322113525689167
560.0	580.0	-2.0018310546875	3.151611328125	3.73362846773445
560.0	600.0	-2.2841796875	2.8646240234375	3.663815994348358
560.0	620.0	-2.39385986328125	2.48681640625	3.4517851734172407
560.0	640.0	-2.88385009765625	2.61376953125	3.89209230983064
560.0	660.0	-3.06182861328125	2.87890625	4.202724789157249
560.0	680.0	-3.06671142578125	2.8199462890625	4.1661512265176635
560.0	700.0	-3.06707763671875	2.9093017578125	4.227410785300049
560.0	720.0	-2.96826171875	2.8492431640625	4.114457952021577
560.0	740.0	-2.67620849609375	2.8953857421875	3.942759250908814
560.0	760.0	2.07952880859375	-3.4896240234375	4.062255025318261
560.0	780.0	4.09466552734375	-2.4608154296875	4.777227057593699
560.0	800.0	5.8865966796875	-3.6470947265625	6.924833601887333
580.0	0.0	-0.63970947265625	1.7290935516357422	1.8436357340088747
580.0	20.0	-0.43524169921875	1.690744400024414	1.7458671091903704
580.0	40.0	-0.27496337890625	1.6709213256835938	1.693393910572422
580.0	60.0	-0.21783447265625	1.5166091918945312	1.5321733904543604
580.0	80.0	-0.137939453125	1.3916168212890625	1.398436509114053
580.0	100.0	-0.09979248046875	1.3180160522460938	1.3217885054487664
580.0	120.0	-0.0772705078125	1.3103790283203125	1.3126552971893604
580.0	140.0	-0.09332275390625	1.2878265380859375	1.2912034419854437
580.0	160.0	-0.2103271484375	1.185455322265625	1.2039691983010807
580.0	180.0	-0.29083251953125	0.393829345703125	0.48957645772018743
580.0	200.0	-0.3067626953125	-0.987701416015625	1.0342424466413378
580.0	220.0	-0.3828125	-1.1953125	1.2551164817707159
580.0	240.0	-0.50128173828125	-1.1939697265625	1.2949313067039512
580.0	260.0	-0.6761474609375	-1.112823486328125	1.302133441954284
580.0	280.0	-0.75079345703125	1.409423828125	1.5969240252458679
580.0	300.0	-0.87396240234375	1.1500244140625	1.4444259875986223
580.0	320.0	-0.91937255859375	1.06463623046875	1.4066613681771203
580.0	340.0	-0.89605712890625	1.00433349609375	1.3459584501906463
580.0	360.0	-0.8955078125	0.788238525390625	1.1930021857308235
580.0	380.0	-0.84588623046875	0.5223388671875	0.9941636721744322
580.0	400.0	-0.64178466796875	0.935577392578125	1.1345451148116772
580.0	420.0	-0.543212890625	1.190704345703125	1.30876166027947
580.0	440.0	-0.51397705078125	1.213592529296875	1.3179450807582909
580.0	460.0	-0.46429443359375	1.335601806640625	1.4140019472998764
580.0	480.0	-0.4256591796875	1.5474853515625	1.6049600152504577
580.0	500.0	-0.4056396484375	1.7060546875	1.7536151576458334
580.0	520.0	-1.3428955078125	3.253662109375	3.5198985023556526
580.0	540.0	-1.544677734375	3.2664794921875	3.6132973273667073
580.0	560.0	-1.801025390625	3.3470458984375	3.8008431569749397
580.0	580.0	-1.893310546875	3.323486328125	3.82494264011134
580.0	600.0	-2.08416748046875	3.19873046875	3.8178044342727997
580.0	620.0	-2.110107421875	2.8736572265625	3.5651730936417154
580.0	640.0	-2.34051513671875	2.640625	3.5285849140745627
580.0	660.0	-2.502685546875	2.8988037109375	3.8296863972239343
580.0	680.0	-2.4749755859375	3.1170654296875	3.98015088205706
580.0	700.0	-2.31854248046875	3.2052001953125	3.955875064479346
580.0	720.0	-2.24261474609375	3.3463134765625	4.028291794647074
580.0	740.0	-1.6873779296875	3.221923828125	3.6370369027322402
580.0	760.0	-0.37554931640625	0.321044921875	0.4940719896077155
580.0	780.0	6.25933837890625	-1.7032470703125	6.486938224168382
580.0	800.0	6.47625732421875	-1.4273681640625	6.631688231911702
600.0	0.0	-0.6514892578125	1.6242713928222656	1.750055944987435
600.0	20.0	-0.513427734375	1.606588363647461	1.6866339877498235
600.0	40.0	-0.36688232421875	1.591033935546875	1.6327864599775224
600.0	60.0	-0.27117919921875	1.4754180908203125	1.5001322277748645
600.0	80.0	-0.1488037109375	1.3582534790039062	1.3663802756242442
600.0	100.0	-0.13726806640625	1.2139663696289062	1.2217024468523
600.0	120.0	-0.107666015625	1.2161712646484375	1.2209277275404726
600.0	140.0	-0.12164306640625	1.2137298583984375	1.2198103150787858
600.0	160.0	-0.24114990234375	1.243438720703125	1.2666069349029414
600.0	180.0	-0.31744384765625	1.0532073974609375	1.1000074629207048
600.0	200.0	-0.3226318359375	-0.2429962158203125	0.4039040263025287
600.0	220.0	-0.39544677734375	-0.2912750244140625	0.4911408082810571
600.0	240.0	-0.493408203125	-0.214141845703125	0.5378739489807833
600.0	260.0	-0.64788818359375	-0.391387939453125	0.7569303915088703
600.0	280.0	-0.64031982421875	2.050872802734375	2.148508489693043
600.0	300.0	-0.87060546875	0.7305908203125	1.1365372096602464
600.0	320.0	-0.95916748046875	0.401031494140625	1.0396290275292586
600.0	340.0	-0.94049072265625	0.5137939453125	1.0716841967866557
600.0	360.0	-0.9051513671875	0.697174072265625	1.1425194460318107
600.0	380.0	-0.7578125	0.985076904296875	1.2428420223565684
600.0	400.0	-0.56243896484375	1.4168701171875	1.5244207156009881
600.0	420.0	-0.49090576171875	1.4859619140625	1.5649508864283743
600.0	440.0	-0.4598388671875	1.38934326171875	1.463463864487121
600.0	460.0	-0.37945556640625	1.298126220703125	1.3524489682622656
600.0	480.0	-0.34686279296875	1.659942626953125	1.695795778365462
600.0	500.0	-0.335693359375	2.01409912109375	2.041882783393574
600.0	520.0	-1.3404541015625	3.238037109375	3.504525862379294
600.0	540.0	-1.54620361328125	3.223388671875	3.575049670101951
600.0	560.0	-1.80517578125	3.2939453125	3.756159650887096
600.0	580.0	-1.89141845703125	3.281982421875	3.7879905487071857
600.0	600.0	-2.08392333984375	3.1553955078125	3.7814358776883727
600.0	620.0	-2.06640625	2.928955078125	3.584524046468832
600.0	640.0	-2.28302001953125	2.786376953125	3.602232215513962
600.0	660.0	-2.45654296875	2.990478515625	3.8700859305356214
600.0	680.0	-2.42041015625	3.1651611328125	3.9845489482681797
600.0	700.0	-2.2769775390625	3.2435302734375	3.962967997360143
600.0	720.0	-2.2288818359375	3.3118896484375	3.992058025880835
600.0	740.0	-1.6904296875	3.1517333984375	3.5764473913658708
600.0	760.0	-0.54254150390625	1.2171630859375	1.3326054409425745
600.0	780.0	6.2376708984375	-1.433837890625	6.400346032349035
600.0	800.0	6.481689453125	-1.37939453125	6.6268414376378635
620.0	0.0	-0.7586669921875	1.4923681020736694	1.6741380340706062
620.0	20.0	-0.62811279296875	1.4803905487060547	1.6081299255312729
620.0	40.0	-0.53717041015625	1.4713973999023438	1.5663851244144307
620.0	60.0	-0.44036865234375	1.3881874084472656	1.456361504207862
620.0	80.0	-0.2064208984375	1.2980499267578125	1.3143603766348508
620.0	100.0	-0.1673583984375	1.151092529296875	1.1631951016620736
620.0	120.0	-0.13641357421875	1.1570587158203125	1.1650723304099557
620.0	140.0	-0.119873046875	1.1454925537109375	1.1517476885039974
620.0	160.0	-0.2406005859375	1.214385986328125	1.2379911008337667
620.0	180.0	-0.353759765625	1.255340576171875	1.3042338494145098
620.0	200.0	-0.4000244140625	1.2163543701171875	1.2804442531985634
620.0	220.0	-0.47088623046875	1.9190826416015625	1.976009116209108
620.0	240.0	-0.4957275390625	2.0013885498046875	2.0618685506778247
620.0	260.0	-0.5638427734375	2.010833740234375	2.088389571900477
620.0	280.0	-0.65069580078125	1.977325439453125	2.081638998160547
620.0	300.0	-0.85296630859375	0.89959716796875	1.2396881011824885
620.0	320.0	-0.95025634765625	0.510894775390625	1.0788885937771486
620.0	340.0	-0.8863525390625	0.86920166015625	1.2414235173867627
620.0	360.0	-0.82763671875	1.156890869140625	1.422455279200094
620.0	380.0	-0.64361572265625	1.503814697265625	1.6357566573798288
620.0	400.0	-0.49786376953125	1.682586669921875	1.754698331568891
620.0	420.0	-0.45233154296875	1.610809326171875	1.6731140158539046
620.0	440.0	-0.44287109375	1.351226806640625	1.421952421378276
620.0	460.0	-0.35723876953125	1.23504638671875	1.285674576167407
620.0	480.0	-0.33013916015625	1.610626220703125	1.644113343989734
620.0	500.0	-0.35357666015625	2.069610595703125	2.099596264155062
620.0	520.0	-1.36474609375	3.2037353515625	3.4823055729296906
620.0	540.0	-1.5574951171875	3.1658935546875	3.528267710885153
620.0	560.0	-1.8092041015625	3.2333984375	3.705143038634003
620.0	580.0	-1.8072509765625	3.26806640625	3.7344898082530498
620.0	600.0	-1.96368408203125	3.2615966796875	3.80710757333851
620.0	620.0	-1.9283447265625	3.110595703125	3.659824997559462
620.0	640.0	-2.19775390625	2.9512939453125	3.6797089808944614
620.0	660.0	-2.404541015625	3.064453125	3.8952137876046256
620.0	680.0	-2.3983154296875	3.15087890625	3.9597922650220343
620.0	700.0	-2.27801513671875	3.1871337890625	3.9175470325834807
620.0	720.0	-2.23687744140625	3.2547607421875	3.949314899670207
620.0	740.0	-1.73016357421875	3.103271484375	3.5529930902393287
620.0	760.0	-0.75531005859375	1.5225830078125	1.6996329898811253
620.0	780.0	6.04583740234375	-1.4766845703125	6.223563867735081
620.0	800.0	6.41845703125	-1.4345703125	6.576821621688467
