# Supplementary material for: Real-time emotion detection by quantitative facial motion analysis
Source: PLoS One. 2023 Mar 10;18(3):e0282730. doi: 10.1371/journal.pone.0282730 (PMC10004542; doi:10.1371/journal.pone.0282730)
Supplement: S1 Dataset — Data from each participant is organized into folders by Study ID and subsequently by emotions. The data files (.csv) contain the pixel displacement results after DISC-processing of videos. (ZIP) [file pone.0282730.s004.zip › S1_Dataset/1/happy/result/101375_cropped_result.csv]

pos_x	pos_y	disp_x	disp_y	disp_xy_indi
0.0	0.0	1.4891151189804077	2.1525633335113525	2.617440112467435
0.0	20.0	1.3541088104248047	2.2135791778564453	2.5949072135838875
0.0	40.0	1.3462285995483398	2.1419639587402344	2.5298895317353325
0.0	60.0	1.3078937530517578	2.0170860290527344	2.404001272435508
0.0	80.0	1.3210904598236084	2.0219497680664062	2.415276561311509
0.0	100.0	1.4305639266967773	1.878326416015625	2.361064012996726
0.0	120.0	1.555613398551941	1.6247940063476562	2.249419615993776
0.0	140.0	1.666236162185669	1.435211181640625	2.199130301751469
0.0	160.0	1.670069694519043	1.4556427001953125	2.2154070630885943
0.0	180.0	1.5881991386413574	1.7224578857421875	2.342912220322519
0.0	200.0	1.054762601852417	2.4358367919921875	2.654397299480481
0.0	220.0	1.0001685619354248	2.639923095703125	2.8230357956481433
0.0	240.0	1.1040499210357666	2.7011871337890625	2.9181052345463234
0.0	260.0	1.3774333000183105	2.39013671875	2.7586366252763974
0.0	280.0	1.7937040328979492	1.554840087890625	2.3737948219140788
0.0	300.0	2.0158987045288086	1.074462890625	2.2843638261562362
0.0	320.0	2.049835681915283	0.978424072265625	2.2713740308548793
0.0	340.0	1.8121837377548218	1.74169921875	2.513468931174085
0.0	360.0	1.5063807964324951	2.1932373046875	2.660727903888988
0.0	380.0	1.347306489944458	2.390960693359375	2.7444357917495537
0.0	400.0	1.2463096380233765	2.226348876953125	2.5514539062543147
0.0	420.0	1.2297555208206177	2.136444091796875	2.4650947240141834
0.0	440.0	1.0470525026321411	1.289581298828125	1.6611257837850402
0.0	460.0	0.8415391445159912	1.608551025390625	1.8153855053508434
0.0	480.0	0.6957253217697144	1.62750244140625	1.7699711636450117
0.0	500.0	0.5939960479736328	2.646820068359375	2.7126532729558748
0.0	520.0	0.9807625412940979	3.052978515625	3.2066451283660133
0.0	540.0	1.767473578453064	3.378662109375	3.8130460920182965
0.0	560.0	2.0092649459838867	3.408935546875	3.9570174609050675
0.0	580.0	2.6271886825561523	3.43212890625	4.322225029179757
0.0	600.0	3.0428380966186523	3.3031005859375	4.491028519510255
0.0	620.0	3.3320353031158447	3.1678466796875	4.597576736414241
0.0	640.0	3.0978941917419434	3.164794921875	4.42864260476664
0.0	660.0	2.9276132583618164	3.24853515625	4.373088159633659
0.0	680.0	2.97495436668396	3.3253173828125	4.461848179878707
0.0	700.0	3.0317788124084473	3.432373046875	4.579614339688741
0.0	720.0	3.220322608947754	3.402587890625	4.684878019663688
0.0	740.0	3.321171283721924	4.1103515625	5.284426994780543
0.0	760.0	3.3765273094177246	3.8153076171875	5.094851213236031
0.0	780.0	3.8168528079986572	-1.16455078125	3.99055683834189
0.0	800.0	3.943814277648926	-1.427978515625	4.194376437287681
20.0	0.0	1.3390884399414062	2.159376859664917	2.540879035302749
20.0	20.0	1.3092613220214844	2.093168258666992	2.4689104010539658
20.0	40.0	1.3712291717529297	1.9641227722167969	2.395422239565881
20.0	60.0	1.3300800323486328	1.8747062683105469	2.2986162108745765
20.0	80.0	1.3554325103759766	1.8543548583984375	2.296917332219427
20.0	100.0	1.453958511352539	1.6484298706054688	2.1980255665116486
20.0	120.0	1.5483665466308594	1.4664230346679688	2.132565468943542
20.0	140.0	1.6194267272949219	1.4044036865234375	2.1435700687865937
20.0	160.0	1.6065902709960938	1.5006561279296875	2.1984315120449454
20.0	180.0	1.5287094116210938	1.7232666015625	2.303605922296537
20.0	200.0	1.1188583374023438	2.3330535888671875	2.58746652687543
20.0	220.0	1.1452159881591797	2.3952484130859375	2.6549453139238306
20.0	240.0	1.236593246459961	2.379852294921875	2.6819507457884644
20.0	260.0	1.4636116027832031	2.0257568359375	2.499169798582947
20.0	280.0	1.8258743286132812	1.1741943359375	2.170840713280619
20.0	300.0	2.054170608520508	0.6220703125	2.1462964293413345
20.0	320.0	2.1297225952148438	0.28082275390625	2.148157292118093
20.0	340.0	1.921417236328125	0.880340576171875	2.113490886214899
20.0	360.0	1.617849349975586	1.378570556640625	2.1255336503694475
20.0	380.0	1.3871002197265625	1.655242919921875	2.1596009222810064
20.0	400.0	1.2548274993896484	1.66717529296875	2.086639765438662
20.0	420.0	1.224050521850586	1.7626953125	2.146018276891454
20.0	440.0	1.0100269317626953	0.67303466796875	1.2137256968416588
20.0	460.0	0.8242282867431641	1.28619384765625	1.5276278612333438
20.0	480.0	0.6705513000488281	1.429718017578125	1.579155678134584
20.0	500.0	0.5758762359619141	2.536102294921875	2.6006630480424917
20.0	520.0	0.9565677642822266	2.946044921875	3.0974509793327436
20.0	540.0	1.593862533569336	3.2418212890625	3.6124511133211077
20.0	560.0	1.660848617553711	3.219482421875	3.6226351175894305
20.0	580.0	2.461111068725586	3.3970947265625	4.194916003192715
20.0	600.0	2.8575077056884766	3.23828125	4.31877479641745
20.0	620.0	3.6191444396972656	3.215576171875	4.841294929305786
20.0	640.0	3.9815940856933594	3.1845703125	5.098487965905646
20.0	660.0	3.9935359954833984	3.183837890625	5.10736267177112
20.0	680.0	4.083251953125	3.1971435546875	5.18600746451246
20.0	700.0	3.886810302734375	3.38525390625	5.154341697949697
20.0	720.0	3.735515594482422	3.5889892578125	5.180243300204623
20.0	740.0	3.589895248413086	3.8248291015625	5.245632998098347
20.0	760.0	3.3725833892822266	3.6439208984375	4.965126205015533
20.0	780.0	3.785266876220703	-1.7442626953125	4.1678168955068635
20.0	800.0	3.925668716430664	-2.057861328125	4.432343411442164
40.0	0.0	1.4134712219238281	1.8678120374679565	2.3423540941789818
40.0	20.0	1.3746376037597656	1.8281612396240234	2.2873132841248567
40.0	40.0	1.382415771484375	1.8101425170898438	2.277649950590541
40.0	60.0	1.3312034606933594	1.7504615783691406	2.1991403754896046
40.0	80.0	1.3165245056152344	1.7056655883789062	2.154653539032528
40.0	100.0	1.4049034118652344	1.5523300170898438	2.093676689135343
40.0	120.0	1.495513916015625	1.4190826416015625	2.061639497266983
40.0	140.0	1.5528564453125	1.399139404296875	2.090204347044754
40.0	160.0	1.5625228881835938	1.4811553955078125	2.152974473081254
40.0	180.0	1.4952278137207031	1.68768310546875	2.254768387087383
40.0	200.0	1.1917800903320312	2.1094970703125	2.4228738459459347
40.0	220.0	1.3362541198730469	1.9125213623046875	2.333090875673185
40.0	240.0	1.4356689453125	1.747039794921875	2.2612592433366356
40.0	260.0	1.6265640258789062	1.3388671875	2.1067215943374094
40.0	280.0	1.9144210815429688	0.60528564453125	2.0078293724646428
40.0	300.0	2.15972900390625	0.118255615234375	2.162964114553994
40.0	320.0	2.2607955932617188	-0.540283203125	2.324457496727057
40.0	340.0	2.087360382080078	-0.440704345703125	2.1333761236591893
40.0	360.0	1.80889892578125	-0.23651123046875	1.8242951750828051
40.0	380.0	1.4720039367675781	-0.411468505859375	1.5284311960874768
40.0	400.0	1.25323486328125	-0.195220947265625	1.2683488639939964
40.0	420.0	1.1504249572753906	-0.004302978515625	1.1504330045448932
40.0	440.0	0.8564529418945312	-1.47930908203125	1.709346951867858
40.0	460.0	0.7382354736328125	0.2623291015625	0.7834591068182509
40.0	480.0	0.6682701110839844	1.42205810546875	1.571252429337047
40.0	500.0	0.5911788940429688	2.49993896484375	2.5688883418136155
40.0	520.0	0.9652099609375	2.8720703125	3.029920485530407
40.0	540.0	1.5961227416992188	3.1514892578125	3.532632495558661
40.0	560.0	1.6625213623046875	3.1221923828125	3.537239397526245
40.0	580.0	2.4615211486816406	3.3016357421875	4.118238086791121
40.0	600.0	2.8515701293945312	3.1444091796875	4.24485115076585
40.0	620.0	3.590473175048828	3.2078857421875	4.814771911074819
40.0	640.0	3.9321556091308594	3.2401123046875	5.095112901733054
40.0	660.0	3.9278221130371094	3.2239990234375	5.081530896766176
40.0	680.0	4.0114593505859375	3.2532958984375	5.1648562733336165
40.0	700.0	3.8611297607421875	3.4111328125	5.15210152207846
40.0	720.0	3.7138023376464844	3.535888671875	5.127849110787333
40.0	740.0	3.5856552124023438	3.6805419921875	5.138415383995695
40.0	760.0	3.35986328125	3.4185791015625	4.793262390307032
40.0	780.0	3.719318389892578	-1.828369140625	4.144425533144844
40.0	800.0	3.939250946044922	-2.0849609375	4.456990029921168
60.0	0.0	1.5624237060546875	1.4916903972625732	2.160163900848044
60.0	20.0	1.4971199035644531	1.5438709259033203	2.150559332243222
60.0	40.0	1.3646583557128906	1.6447296142578125	2.137154166604193
60.0	60.0	1.2901268005371094	1.5742073059082031	2.035326952467068
60.0	80.0	1.2409629821777344	1.6230545043945312	2.0431091618831414
60.0	100.0	1.3095130920410156	1.5201568603515625	2.006415066306257
60.0	120.0	1.3089256286621094	1.5250320434570312	2.0097285973332886
60.0	140.0	1.3400115966796875	1.5532684326171875	2.0514077856440682
60.0	160.0	1.3257179260253906	1.6738128662109375	2.1352230634007157
60.0	180.0	1.40948486328125	1.687652587890625	2.1988221477038308
60.0	200.0	1.3237838745117188	1.7313995361328125	2.179483448007389
60.0	220.0	1.4158554077148438	1.5009765625	2.063389729723806
60.0	240.0	1.5272064208984375	1.0610504150390625	1.8596202395349386
60.0	260.0	1.8529319763183594	0.54656982421875	1.9318632150360895
60.0	280.0	1.9802169799804688	0.722747802734375	2.1079904350258176
60.0	300.0	2.305652618408203	0.27166748046875	2.3216022951222377
60.0	320.0	2.3634567260742188	-0.11322021484375	2.3661670509654913
60.0	340.0	2.0552406311035156	-0.724761962890625	2.179287487825287
60.0	360.0	1.3673553466796875	-1.06097412109375	1.7307012248577696
60.0	380.0	1.1434211730957031	-1.74176025390625	2.083540439053468
60.0	400.0	0.9986839294433594	-2.546600341796875	2.7354237133885473
60.0	420.0	0.7950668334960938	-2.75408935546875	2.866555327851144
60.0	440.0	0.6360740661621094	-2.84326171875	2.9135420743406475
60.0	460.0	0.3721504211425781	-2.832427978515625	2.8567716376068124
60.0	480.0	0.5001449584960938	1.391510009765625	1.4786632770130559
60.0	500.0	0.47444915771484375	2.333648681640625	2.38138996650682
60.0	520.0	0.9335060119628906	2.7763671875	2.9291036571274702
60.0	540.0	1.5856781005859375	3.0928955078125	3.4756837688323383
60.0	560.0	1.6273384094238281	3.0496826171875	3.4567028168996066
60.0	580.0	2.4671897888183594	3.232421875	4.066396024986757
60.0	600.0	2.8670730590820312	3.0706787109375	4.201092199883119
60.0	620.0	3.6279678344726562	3.1336669921875	4.793956552357736
60.0	640.0	3.9621734619140625	3.1546630859375	5.06465376191431
60.0	660.0	3.915363311767578	3.172119140625	5.039088181948701
60.0	680.0	3.9789352416992188	3.2249755859375	5.121756845802907
60.0	700.0	3.8142623901367188	3.39404296875	5.105695374239711
60.0	720.0	3.643768310546875	3.5316162109375	5.074382776486434
60.0	740.0	3.5171051025390625	3.675048828125	5.086846979358554
60.0	760.0	3.303852081298828	2.3834228515625	4.073836406196611
60.0	780.0	4.086395263671875	-0.279052734375	4.0959121913832695
60.0	800.0	4.2027740478515625	-0.2445068359375	4.209880436558119
80.0	0.0	1.527496337890625	1.350388765335083	2.0388219343072804
80.0	20.0	1.2883758544921875	1.5149173736572266	1.9886897675220696
80.0	40.0	1.2290115356445312	1.5739822387695312	1.9969700655516283
80.0	60.0	1.1653518676757812	1.5617866516113281	1.9486463303141377
80.0	80.0	1.134185791015625	1.5984420776367188	1.959947571773625
80.0	100.0	1.2341156005859375	1.4764251708984375	1.924284958334412
80.0	120.0	1.2489395141601562	1.4981231689453125	1.9504417292914322
80.0	140.0	1.2659912109375	1.59808349609375	2.0387752712494382
80.0	160.0	1.3120803833007812	1.63726806640625	2.098142429273186
80.0	180.0	1.5291976928710938	1.4023590087890625	2.074862977021403
80.0	200.0	1.7482147216796875	1.019378662109375	2.023706394184069
80.0	220.0	1.956756591796875	0.48907470703125	2.0169507749566487
80.0	240.0	1.7883071899414062	0.3844757080078125	1.8291703517289573
80.0	260.0	2.1267547607421875	1.4930419921875	2.598511151173837
80.0	280.0	2.23699951171875	3.613433837890625	4.24983186917352
80.0	300.0	3.1573867797851562	2.710205078125	4.161045883267405
80.0	320.0	4.4264678955078125	2.611419677734375	5.139370658282945
80.0	340.0	3.41357421875	-0.176361083984375	3.4181269986439675
80.0	360.0	1.8384246826171875	-0.6474609375	1.9491051739822778
80.0	380.0	1.70233154296875	-2.49066162109375	3.016840730462202
80.0	400.0	1.5787887573242188	-3.250885009765625	3.6139766583325077
80.0	420.0	1.3597564697265625	-3.45562744140625	3.7135291396141152
80.0	440.0	0.9918441772460938	-3.508697509765625	3.6461915867069408
80.0	460.0	0.5897369384765625	-3.524932861328125	3.5739251997593056
80.0	480.0	0.0282745361328125	-3.4830322265625	3.483146988093734
80.0	500.0	-0.30538177490234375	0.434356689453125	0.5309649349205503
80.0	520.0	-0.3516998291015625	-1.91015625	1.94226405753804
80.0	540.0	0.09767913818359375	-0.2908935546875	0.3068554614065377
80.0	560.0	0.00862884521484375	-1.65966796875	1.6596903998832109
80.0	580.0	2.2379989624023438	3.33740234375	4.0183197682342255
80.0	600.0	2.834320068359375	3.0220947265625	4.143238683230978
80.0	620.0	3.8938522338867188	3.282958984375	5.093123296409888
80.0	640.0	4.3980255126953125	3.2906494140625	5.492813666654708
80.0	660.0	4.652381896972656	3.3265380859375	5.719310531215421
80.0	680.0	4.73553466796875	3.241455078125	5.738668801650453
80.0	700.0	4.633323669433594	3.4542236328125	5.779216999837778
80.0	720.0	4.304985046386719	3.7913818359375	5.736503506099344
80.0	740.0	4.126922607421875	2.6199951171875	4.88833965899835
80.0	760.0	3.9194793701171875	-0.15576171875	3.9225731664052077
80.0	780.0	4.0582733154296875	-0.3480224609375	4.073168537643104
80.0	800.0	4.209526062011719	-0.38037109375	4.226676216096575
100.0	0.0	1.2698822021484375	1.4122495651245117	1.899223431175947
100.0	20.0	1.1652145385742188	1.4882926940917969	1.8901693215666548
100.0	40.0	1.1431045532226562	1.519012451171875	1.9010751816836589
100.0	60.0	1.1429901123046875	1.4666557312011719	1.8594368584847205
100.0	80.0	1.0857391357421875	1.5302581787109375	1.876304763196509
100.0	100.0	1.1508941650390625	1.4757843017578125	1.8714958414155654
100.0	120.0	1.1786041259765625	1.5371475219726562	1.9369899819244432
100.0	140.0	1.2195281982421875	1.5948944091796875	2.0077194033879486
100.0	160.0	1.3472366333007812	1.496612548828125	2.0136771507412603
100.0	180.0	1.8974380493164062	0.7596588134765625	2.0438573002747202
100.0	200.0	2.197540283203125	0.0847930908203125	2.199175564740417
100.0	220.0	2.0380325317382812	-0.2172698974609375	2.0495811300766396
100.0	240.0	0.1902923583984375	3.5952911376953125	3.600323533580738
100.0	260.0	5.816886901855469	3.71234130859375	6.900554413992348
100.0	280.0	8.969001770019531	5.12347412109375	10.329229391398512
100.0	300.0	9.557785034179688	4.445556640625	10.54107340855732
100.0	320.0	10.463737487792969	3.806182861328125	11.134488321755601
100.0	340.0	9.246116638183594	1.58489990234375	9.380969064406123
100.0	360.0	3.9312515258789062	-1.31396484375	4.145026196580209
100.0	380.0	2.2244873046875	-2.80780029296875	3.582190147648678
100.0	400.0	1.883087158203125	-3.6923828125	4.144841140434085
100.0	420.0	1.5699996948242188	-3.805633544921875	4.116763986431913
100.0	440.0	1.1901397705078125	-3.8360595703125	4.0164394306811735
100.0	460.0	0.6156082153320312	-3.763092041015625	3.81311358130589
100.0	480.0	0.16518402099609375	-3.70758056640625	3.7112584681191
100.0	500.0	-0.09497833251953125	-3.51043701171875	3.5117216428545497
100.0	520.0	0.00560760498046875	-3.28125	3.281254791651148
100.0	540.0	0.7861099243164062	-2.6021728515625	2.7183216076317493
100.0	560.0	1.4140548706054688	-0.8011474609375	1.6252348849472964
100.0	580.0	-0.11957550048828125	-3.306396484375	3.3085579958955504
100.0	600.0	-0.5512466430664062	-2.9254150390625	2.9768987238844775
100.0	620.0	5.7192230224609375	7.832275390625	9.698146718586868
100.0	640.0	5.35382080078125	7.755859375	9.424263993100649
100.0	660.0	5.156646728515625	6.8236083984375	8.552931489140883
100.0	680.0	5.2028656005859375	6.89501953125	8.637771980903377
100.0	700.0	5.0099639892578125	6.55322265625	8.24890697947603
100.0	720.0	4.110565185546875	5.6363525390625	6.976045877804009
100.0	740.0	0.15244293212890625	-0.6236572265625	0.6420180556648604
100.0	760.0	3.6232681274414062	-0.3592529296875	3.641034824170432
100.0	780.0	4.021827697753906	-0.4287109375	4.044612601764552
100.0	800.0	4.21142578125	-0.474853515625	4.238111958440762
120.0	0.0	1.1401138305664062	1.3612654209136963	1.7756416003304685
120.0	20.0	1.0874176025390625	1.4202079772949219	1.7887056049232741
120.0	40.0	1.0833282470703125	1.44561767578125	1.8064912276099265
120.0	60.0	1.00885009765625	1.487396240234375	1.7972551557873968
120.0	80.0	0.8637313842773438	1.676116943359375	1.885576811482903
120.0	100.0	0.9133377075195312	1.6733474731445312	1.9063781193289595
120.0	120.0	1.0477142333984375	1.5901260375976562	1.9042599429467866
120.0	140.0	1.35137939453125	1.310150146484375	1.8822113787501862
120.0	160.0	1.8242950439453125	0.720367431640625	1.9613723878784315
120.0	180.0	2.0483322143554688	0.01397705078125	2.048379900876524
120.0	200.0	1.8884735107421875	-0.3397674560546875	1.918794966891668
120.0	220.0	1.5039596557617188	-0.5237274169921875	1.5925404401358907
120.0	240.0	1.6937179565429688	5.2867431640625	5.551426285116075
120.0	260.0	5.575691223144531	5.468170166015625	7.809559371715815
120.0	280.0	5.344261169433594	8.223114013671875	9.807177551618127
120.0	300.0	5.906684875488281	6.902923583984375	9.085113110173682
120.0	320.0	5.963836669921875	4.8489990234375	7.686360605306172
120.0	340.0	3.1268081665039062	3.448883056640625	4.655289856550105
120.0	360.0	1.95477294921875	-0.59368896484375	2.042940006455063
120.0	380.0	2.700347900390625	-3.47503662109375	4.400881536815859
120.0	400.0	1.9035873413085938	-4.0450439453125	4.470573261394968
120.0	420.0	1.5214920043945312	-4.080657958984375	4.355078334273565
120.0	440.0	1.075592041015625	-4.07159423828125	4.211267965815193
120.0	460.0	0.3998870849609375	-3.921600341796875	3.9419359357427313
120.0	480.0	0.0880889892578125	-3.8045654296875	3.8055850770678736
120.0	500.0	-0.09586334228515625	-3.581695556640625	3.582978208258219
120.0	520.0	-0.01079559326171875	-3.5106201171875	3.510636716043893
120.0	540.0	0.03519439697265625	-3.4876708984375	3.487848468810838
120.0	560.0	0.06322479248046875	-3.4915771484375	3.4921495325766254
120.0	580.0	-0.15200042724609375	-3.5203857421875	3.523665691248253
120.0	600.0	-0.095947265625	-3.58056640625	3.581851709290455
120.0	620.0	-0.11135101318359375	-3.604736328125	3.606455745387862
120.0	640.0	-0.3666534423828125	-3.4033203125	3.4230138615387267
120.0	660.0	-0.5673370361328125	-2.888671875	2.94385742079741
120.0	680.0	-0.37081146240234375	-2.0723876953125	2.105300904937729
120.0	700.0	-0.177459716796875	-1.5833740234375	1.5932875601040397
120.0	720.0	-0.01679229736328125	-1.2200927734375	1.220208325264644
120.0	740.0	0.113006591796875	-0.8951416015625	0.9022466273904397
120.0	760.0	3.4295272827148438	-0.4197998046875	3.455125071383252
120.0	780.0	3.8966598510742188	-0.4420166015625	3.921649738443072
120.0	800.0	4.081489562988281	-0.4671630859375	4.108138069934471
140.0	0.0	0.9799957275390625	1.3697994947433472	1.6842631272440616
140.0	20.0	0.9372711181640625	1.4107513427734375	1.6937226750804186
140.0	40.0	0.9403533935546875	1.4315719604492188	1.7127938529531908
140.0	60.0	0.844757080078125	1.5495567321777344	1.7648627682002527
140.0	80.0	0.6590423583984375	1.7692031860351562	1.8879662983327647
140.0	100.0	0.669921875	1.7772979736328125	1.8993639476632216
140.0	120.0	1.1588287353515625	1.3297653198242188	1.763848021708137
140.0	140.0	2.2389373779296875	0.13525390625	2.243018992662913
140.0	160.0	2.450836181640625	-0.204681396484375	2.4593683057455205
140.0	180.0	1.80694580078125	-0.4603271484375	1.8646592746530377
140.0	200.0	1.425689697265625	-0.6446533203125	1.564662588636694
140.0	220.0	1.377960205078125	-0.6537017822265625	1.525155843468179
140.0	240.0	3.9403228759765625	4.9935455322265625	6.360946576521774
140.0	260.0	5.68853759765625	6.231536865234375	8.437506249047985
140.0	280.0	4.8009033203125	9.748565673828125	10.866609654714187
140.0	300.0	5.632965087890625	8.058197021484375	9.831827648939656
140.0	320.0	5.9004058837890625	4.845977783203125	7.635331706530559
140.0	340.0	2.3960723876953125	3.204254150390625	4.001050805397435
140.0	360.0	1.9302520751953125	-0.70880126953125	2.0562763222594675
140.0	380.0	2.0989532470703125	-4.12408447265625	4.627491487943699
140.0	400.0	1.69329833984375	-4.492279052734375	4.800815592725225
140.0	420.0	1.294525146484375	-4.388031005859375	4.574998520575021
140.0	440.0	0.904266357421875	-4.323883056640625	4.417427116848551
140.0	460.0	0.2279205322265625	-4.05743408203125	4.063830594284069
140.0	480.0	0.053680419921875	-3.87353515625	3.8739070967419575
140.0	500.0	-0.051055908203125	-3.617523193359375	3.61788346416181
140.0	520.0	-0.05084228515625	-3.6063232421875	3.606681614046584
140.0	540.0	-0.091644287109375	-3.5687255859375	3.5699020971288187
140.0	560.0	-0.1287689208984375	-3.5814208984375	3.5837350748561505
140.0	580.0	-0.315185546875	-3.599609375	3.613382014338753
140.0	600.0	-0.2363739013671875	-3.554931640625	3.562781440218344
140.0	620.0	-0.2265167236328125	-3.5877685546875	3.5949121029713336
140.0	640.0	-0.1549224853515625	-3.582275390625	3.585623788233367
140.0	660.0	0.00140380859375	-3.507568359375	3.5075686402930444
140.0	680.0	-0.389495849609375	-3.00439453125	3.0295368484750003
140.0	700.0	-0.5809783935546875	-1.7935791015625	1.8853280582803433
140.0	720.0	-0.4699554443359375	-1.2227783203125	1.3099789846738945
140.0	740.0	0.4770965576171875	-0.9228515625	1.0388821548659222
140.0	760.0	3.1619110107421875	-0.470703125	3.1967550221650467
140.0	780.0	3.6773529052734375	-0.4632568359375	3.706417581164569
140.0	800.0	3.8515777587890625	-0.4786376953125	3.881204101225886
160.0	0.0	0.7566986083984375	1.437882423400879	1.6248380373062776
160.0	20.0	0.70526123046875	1.450460433959961	1.6128325621978288
160.0	40.0	0.725250244140625	1.4803390502929688	1.648451279367493
160.0	60.0	0.6783294677734375	1.5463905334472656	1.6886250468310346
160.0	80.0	0.2849884033203125	1.9003372192382812	1.9215878686256698
160.0	100.0	0.57940673828125	1.6283035278320312	1.728318416009028
160.0	120.0	1.4151611328125	0.8606033325195312	1.6562968114945102
160.0	140.0	2.0195465087890625	0.0475006103515625	2.0201050490372676
160.0	160.0	1.7978057861328125	-0.2711181640625	1.818133851930941
160.0	180.0	1.18572998046875	-0.57049560546875	1.3158346485944112
160.0	200.0	1.2877655029296875	-0.7728118896484375	1.5018582514064833
160.0	220.0	1.451812744140625	-0.72442626953125	1.6225146113474895
160.0	240.0	4.666595458984375	5.1675567626953125	6.962812368108999
160.0	260.0	1.4423980712890625	6.12860107421875	6.2960514072689735
160.0	280.0	0.8236541748046875	9.797821044921875	9.832380354115028
160.0	300.0	0.9059906005859375	8.45758056640625	8.505967787712503
160.0	320.0	1.7998199462890625	3.0233154296875	3.5184922944986643
160.0	340.0	0.3049774169921875	2.2547607421875	2.2752927788276285
160.0	360.0	-1.7748565673828125	-2.502410888671875	3.0679270021507135
160.0	380.0	1.0166473388671875	-4.493316650390625	4.606893349351965
160.0	400.0	1.2216949462890625	-4.887786865234375	5.0381543229387
160.0	420.0	0.755035400390625	-4.59759521484375	4.659180208512779
160.0	440.0	0.53961181640625	-4.489837646484375	4.522148051998475
160.0	460.0	0.0196685791015625	-4.105010986328125	4.105058105664094
160.0	480.0	-0.0092620849609375	-3.907440185546875	3.9074511628226936
160.0	500.0	-0.0959014892578125	-3.718963623046875	3.720199930808532
160.0	520.0	-0.1146697998046875	-3.753173828125	3.7549251586562566
160.0	540.0	-0.249298095703125	-3.726318359375	3.7346483175710663
160.0	560.0	-0.4001312255859375	-3.7218017578125	3.743249032878406
160.0	580.0	-0.484649658203125	-3.5811767578125	3.6138223893673658
160.0	600.0	-0.3782501220703125	-3.3887939453125	3.4098383478741137
160.0	620.0	-0.3322601318359375	-3.4139404296875	3.4300708524260117
160.0	640.0	-0.230133056640625	-3.3936767578125	3.4014707348844735
160.0	660.0	-0.1037750244140625	-3.3287353515625	3.3303525783967767
160.0	680.0	-0.3162994384765625	-3.3758544921875	3.390639893471896
160.0	700.0	-0.51983642578125	-2.2086181640625	2.2689698332494053
160.0	720.0	-0.4832916259765625	-1.505859375	1.5815129632773992
160.0	740.0	0.400238037109375	-1.2481689453125	1.3107693170011587
160.0	760.0	1.2134552001953125	-0.89501953125	1.507824089275674
160.0	780.0	1.4445343017578125	-0.8663330078125	1.6844026327990538
160.0	800.0	1.708770751953125	-0.8515625	1.9092030206703263
180.0	0.0	0.62945556640625	1.3598213195800781	1.498441967933466
180.0	20.0	0.4661407470703125	1.4685649871826172	1.5407693914593286
180.0	40.0	0.4973602294921875	1.5033226013183594	1.583460148382371
180.0	60.0	0.33477783203125	1.6254844665527344	1.6596011411853666
180.0	80.0	0.0486297607421875	1.8421554565429688	1.8427972161094872
180.0	100.0	0.47430419921875	1.4683914184570312	1.5430935911974983
180.0	120.0	1.43408203125	0.3722381591796875	1.4816047109481019
180.0	140.0	1.3419647216796875	-0.1716156005859375	1.3528936501430233
180.0	160.0	1.1800384521484375	-0.4493865966796875	1.2627109969522845
180.0	180.0	0.7690887451171875	-0.6704254150390625	1.020278263512572
180.0	200.0	1.008392333984375	-0.8726959228515625	1.3335866199839423
180.0	220.0	1.3332366943359375	-0.8181610107421875	1.5642594166641592
180.0	240.0	1.9143218994140625	4.226959228515625	4.64023842642915
180.0	260.0	-3.3365631103515625	6.39691162109375	7.214785629347775
180.0	280.0	-7.5017852783203125	9.70166015625	12.263726682758065
180.0	300.0	-8.23345947265625	8.7191162109375	11.992199230654318
180.0	320.0	-10.17730712890625	2.5728759765625	10.497488803845346
180.0	340.0	-10.1751708984375	1.1949462890625	10.245096360998936
180.0	360.0	-5.0741119384765625	-2.863922119140625	5.826548023374844
180.0	380.0	0.0724639892578125	-4.783660888671875	4.784209707731064
180.0	400.0	0.2812957763671875	-5.024261474609375	5.032129835273131
180.0	420.0	0.0801849365234375	-4.702484130859375	4.703167722400459
180.0	440.0	-0.1712799072265625	-4.488861083984375	4.492127629300944
180.0	460.0	-0.77508544921875	-3.81622314453125	3.8941387420643623
180.0	480.0	-0.942535400390625	-3.424652099609375	3.551987469621538
180.0	500.0	-0.8458709716796875	-3.431793212890625	3.5345017126566085
180.0	520.0	-0.7816314697265625	-3.572998046875	3.657494059795514
180.0	540.0	-0.7351531982421875	-3.6627197265625	3.7357684644843543
180.0	560.0	-0.390838623046875	-3.8902587890625	3.909842487254852
180.0	580.0	-0.6099853515625	-3.559814453125	3.6116978098670534
180.0	600.0	-0.67657470703125	-3.2769775390625	3.346092516012452
180.0	620.0	-0.6876220703125	-3.3177490234375	3.388256586225626
180.0	640.0	-0.6705169677734375	-3.2930908203125	3.360660672382521
180.0	660.0	-0.6810150146484375	-3.255126953125	3.3256026417985445
180.0	680.0	-0.79290771484375	-3.32080078125	3.4141500366869275
180.0	700.0	-0.85699462890625	-2.2559814453125	2.413274140160715
180.0	720.0	-0.46636962890625	-1.843505859375	1.9015821003354314
180.0	740.0	0.353240966796875	-1.390625	1.434788162499465
180.0	760.0	1.166412353515625	-0.9996337890625	1.536159331146776
180.0	780.0	1.406280517578125	-0.963623046875	1.704756366930025
180.0	800.0	1.6576080322265625	-0.9356689453125	1.9034549544773112
200.0	0.0	0.3083343505859375	1.398757815361023	1.4323384717952643
200.0	20.0	0.02752685546875	1.574350357055664	1.5745909864257748
200.0	40.0	0.0200958251953125	1.641387939453125	1.6415109533513494
200.0	60.0	-0.0415802001953125	1.6515312194824219	1.6520545638608242
200.0	80.0	0.0395050048828125	1.6021347045898438	1.6026216824509698
200.0	100.0	0.707061767578125	0.93243408203125	1.1702006924045816
200.0	120.0	1.6405029296875	0.00843048095703125	1.6405245915018882
200.0	140.0	1.4088592529296875	-0.3172607421875	1.4441394576352244
200.0	160.0	0.8603515625	-0.565093994140625	1.029337667293875
200.0	180.0	0.714874267578125	-0.71441650390625	1.0106612486382316
200.0	200.0	0.8153533935546875	-0.9405517578125	1.2447645421947593
200.0	220.0	0.9306182861328125	-0.9499053955078125	1.3298009831924575
200.0	240.0	-1.232391357421875	1.5294189453125	1.9641565029622592
200.0	260.0	-4.298187255859375	3.71478271484375	5.681023174123993
200.0	280.0	-6.929901123046875	6.433837890625	9.456098538934981
200.0	300.0	-9.456283569335938	4.97039794921875	10.68298435444379
200.0	320.0	-9.855392456054688	0.31207275390625	9.86033213774213
200.0	340.0	-7.3890838623046875	-0.67999267578125	7.4203066219185105
200.0	360.0	-5.2034759521484375	-1.983184814453125	5.568589048660762
200.0	380.0	-0.341156005859375	-4.63970947265625	4.652235098422054
200.0	400.0	-0.2894287109375	-4.607269287109375	4.616351293246244
200.0	420.0	-0.4986724853515625	-4.337310791015625	4.365883546947547
200.0	440.0	-0.57305908203125	-4.1197509765625	4.159416403822316
200.0	460.0	-0.856353759765625	-3.489837646484375	3.593370084013658
200.0	480.0	-0.95635986328125	-3.11468505859375	3.2582030633959085
200.0	500.0	-0.86785888671875	-3.286956787109375	3.3995976184809127
200.0	520.0	-0.845703125	-3.4285888671875	3.53135036435594
200.0	540.0	-0.817596435546875	-3.533935546875	3.627280576531909
200.0	560.0	-0.5416259765625	-3.7220458984375	3.761247714331336
200.0	580.0	-0.731719970703125	-3.3809814453125	3.459255649568731
200.0	600.0	-0.744842529296875	-3.1785888671875	3.2646925705275343
200.0	620.0	-0.7013702392578125	-3.2315673828125	3.306803284468883
200.0	640.0	-0.628662109375	-3.195068359375	3.2563288944520146
200.0	660.0	-0.6619720458984375	-3.1904296875	3.258381282236981
200.0	680.0	-0.6418914794921875	-3.236328125	3.2993703041808877
200.0	700.0	-0.799713134765625	-2.2835693359375	2.4195516134091246
200.0	720.0	-0.48504638671875	-2.02685546875	2.084085672056381
200.0	740.0	0.1548004150390625	-1.7972412109375	1.8038955454206202
200.0	760.0	1.0220489501953125	-1.1475830078125	1.5367273071092753
200.0	780.0	1.330047607421875	-1.082763671875	1.715052129569503
200.0	800.0	1.543701171875	-1.0447998046875	1.8640332453911026
220.0	0.0	0.12353515625	1.3543486595153809	1.3599710387948785
220.0	20.0	-0.1038665771484375	1.4853363037109375	1.4889634652906036
220.0	40.0	-0.0600128173828125	1.5292167663574219	1.530393889415033
220.0	60.0	-0.148040771484375	1.5143165588378906	1.5215356421695547
220.0	80.0	-0.053192138671875	1.347412109375	1.3484616405767258
220.0	100.0	0.734527587890625	0.6668472290039062	0.9920766120631047
220.0	120.0	1.5798187255859375	-0.08829498291015625	1.5822841747673142
220.0	140.0	0.9763336181640625	-0.4475250244140625	1.0740139577464236
220.0	160.0	0.7501068115234375	-0.62359619140625	0.9754652421435825
220.0	180.0	0.711029052734375	-0.7440948486328125	1.029193595779837
220.0	200.0	0.685760498046875	-0.998443603515625	1.2112626016197994
220.0	220.0	0.6998443603515625	-1.09869384765625	1.302655096176107
220.0	240.0	-0.1168060302734375	-0.038116455078125	0.12286786746729968
220.0	260.0	-5.613128662109375	0.326568603515625	5.622620423805605
220.0	280.0	-7.6351165771484375	1.6719970703125	7.816046273518373
220.0	300.0	-9.430313110351562	2.166839599609375	9.676052873445032
220.0	320.0	-9.763137817382812	0.15765380859375	9.76441062044067
220.0	340.0	-6.15966796875	-1.0777587890625	6.253245036990492
220.0	360.0	-3.6544342041015625	-2.385589599609375	4.364163962303873
220.0	380.0	-0.5685882568359375	-4.232574462890625	4.270594711480544
220.0	400.0	-0.6359405517578125	-4.201904296875	4.249755299480974
220.0	420.0	-0.7861328125	-3.950042724609375	4.027510685911164
220.0	440.0	-0.9035491943359375	-3.5909423828125	3.702872985029899
220.0	460.0	-1.0348052978515625	-3.1240234375	3.290948866590148
220.0	480.0	-1.0662384033203125	-2.901031494140625	3.090768199446674
220.0	500.0	-1.0527191162109375	-3.079193115234375	3.2541739010911375
220.0	520.0	-1.03302001953125	-3.221435546875	3.3830130569393573
220.0	540.0	-1.0765380859375	-3.3814697265625	3.548700010163249
220.0	560.0	-1.077239990234375	-3.450927734375	3.6151553527391775
220.0	580.0	-0.79010009765625	-3.135009765625	3.2330394978843877
220.0	600.0	-0.92718505859375	-2.88427734375	3.0296415511655916
220.0	620.0	-0.726318359375	-2.9617919921875	3.0495491739191865
220.0	640.0	-0.6795196533203125	-2.93603515625	3.0136438737821227
220.0	660.0	-0.6455230712890625	-2.9271240234375	2.997458103819201
220.0	680.0	-0.398406982421875	-3.1270751953125	3.1523526770939214
220.0	700.0	-0.6927032470703125	-2.481689453125	2.5765520235876505
220.0	720.0	-0.69256591796875	-2.2457275390625	2.3500935578047972
220.0	740.0	-0.293304443359375	-2.2991943359375	2.3178270191930705
220.0	760.0	0.1113128662109375	-1.749267578125	1.7528056406981913
220.0	780.0	0.566497802734375	-1.57275390625	1.6716682117356627
220.0	800.0	0.971405029296875	-1.37890625	1.686715796224226
240.0	0.0	-0.00994873046875	1.3118082284927368	1.3118459534484954
240.0	20.0	-0.0252532958984375	1.3480854034423828	1.3483219140576728
240.0	40.0	0.0780181884765625	1.356292724609375	1.3585347962277177
240.0	60.0	-0.123382568359375	1.3435859680175781	1.3492392343942152
240.0	80.0	0.2894134521484375	0.9262008666992188	0.9703649786337406
240.0	100.0	1.4079132080078125	0.60601806640625	1.5328005408707357
240.0	120.0	1.086273193359375	-0.1754302978515625	1.1003477813925295
240.0	140.0	0.707977294921875	-0.5098876953125	0.872477685649317
240.0	160.0	0.5962982177734375	-0.7035675048828125	0.9222682898413044
240.0	180.0	0.61572265625	-0.8148345947265625	1.0213078900031847
240.0	200.0	0.534423828125	-1.0311737060546875	1.1614336141710118
240.0	220.0	0.443634033203125	-1.2550048828125	1.3311079638028196
240.0	240.0	-0.293670654296875	-0.6624908447265625	0.7246630751885106
240.0	260.0	-3.9339141845703125	-0.549957275390625	3.972169912820773
240.0	280.0	-4.946624755859375	1.033599853515625	5.053456750825948
240.0	300.0	-4.7346954345703125	0.4598388671875	4.756973054571283
240.0	320.0	-4.297210693359375	0.34515380859375	4.311049859919151
240.0	340.0	-1.720367431640625	-1.594818115234375	2.345870610355457
240.0	360.0	-1.144317626953125	-2.5400390625	2.7859040310788723
240.0	380.0	-0.6993255615234375	-3.4041748046875	3.4752643556813414
240.0	400.0	-1.0746917724609375	-3.302154541015625	3.4726340173628065
240.0	420.0	-1.187469482421875	-3.1722412109375	3.387210957713365
240.0	440.0	-1.2549591064453125	-2.863189697265625	3.1261442067470333
240.0	460.0	-1.2258148193359375	-2.7159423828125	2.9797592181350554
240.0	480.0	-1.1209259033203125	-2.818603515625	3.03331512689138
240.0	500.0	-1.09893798828125	-2.985015869140625	3.1808779355877523
240.0	520.0	-1.0640106201171875	-3.1412353515625	3.316546115106519
240.0	540.0	-1.076995849609375	-3.3240966796875	3.494215047186604
240.0	560.0	-0.9714813232421875	-3.3062744140625	3.446045046497901
240.0	580.0	-0.63153076171875	-2.782470703125	2.853239267349655
240.0	600.0	-0.8107147216796875	-2.6240234375	2.7464080833877347
240.0	620.0	-0.7374725341796875	-2.7459716796875	2.8432773702745218
240.0	640.0	-0.7322540283203125	-2.7569580078125	2.852545077440985
240.0	660.0	-0.706512451171875	-2.7452392578125	2.834695473290882
240.0	680.0	-0.342987060546875	-2.899658203125	2.9198729113871873
240.0	700.0	-0.558074951171875	-2.7808837890625	2.8363290181846144
240.0	720.0	-0.628997802734375	-2.5828857421875	2.658371116499753
240.0	740.0	-0.459136962890625	-2.705078125	2.7437664647425706
240.0	760.0	-0.295989990234375	-2.895751953125	2.9108399901654156
240.0	780.0	0.0355072021484375	-2.7608642578125	2.7610925756792324
240.0	800.0	0.450042724609375	-2.5084228515625	2.548474770566657
260.0	0.0	-0.24859619140625	1.2668654918670654	1.291026041900501
260.0	20.0	-0.238311767578125	1.3306427001953125	1.351814519136883
260.0	40.0	-0.110443115234375	1.3166465759277344	1.3212705580632986
260.0	60.0	-0.221649169921875	1.2878684997558594	1.306802826439576
260.0	80.0	0.505706787109375	0.8612823486328125	0.9987725660003585
260.0	100.0	0.872894287109375	0.5116424560546875	1.0117916975869374
260.0	120.0	0.499359130859375	-0.149169921875	0.5211633210087064
260.0	140.0	0.456695556640625	-0.4936676025390625	0.6725165672695032
260.0	160.0	0.422882080078125	-0.7341156005859375	0.8472042071867051
260.0	180.0	0.5150146484375	-0.9483184814453125	1.0791422660409262
260.0	200.0	0.468536376953125	-1.122161865234375	1.2160483494971128
260.0	220.0	0.2554931640625	-1.2835235595703125	1.3087052704313196
260.0	240.0	0.114959716796875	-1.4759979248046875	1.4804680376535528
260.0	260.0	-0.6866455078125	-1.315032958984375	1.4835072418476045
260.0	280.0	-1.089935302734375	-1.2774658203125	1.6792492031301853
260.0	300.0	-1.00421142578125	-1.38037109375	1.7070046702133483
260.0	320.0	-1.123291015625	-1.462493896484375	1.8440908608411608
260.0	340.0	-0.92938232421875	-1.828277587890625	2.0509389174115857
260.0	360.0	-0.726806640625	-2.143829345703125	2.263681107478367
260.0	380.0	-0.864715576171875	-2.5616455078125	2.7036569189470434
260.0	400.0	-1.109344482421875	-2.5570068359375	2.787279881840172
260.0	420.0	-1.190460205078125	-2.594329833984375	2.8544251237991944
260.0	440.0	-1.27728271484375	-2.5260009765625	2.830570979013479
260.0	460.0	-1.247833251953125	-2.46868896484375	2.7661368422081396
260.0	480.0	-1.106964111328125	-2.597259521484375	2.8233183606723684
260.0	500.0	-1.10247802734375	-2.783233642578125	2.993634464986409
260.0	520.0	-0.98065185546875	-2.8642578125	3.02748259748947
260.0	540.0	-0.95440673828125	-3.0836181640625	3.2279394671853496
260.0	560.0	-0.81396484375	-3.1173095703125	3.2218252162435603
260.0	580.0	-0.59405517578125	-2.5587158203125	2.6267714405691946
260.0	600.0	-0.885589599609375	-2.4603271484375	2.6148572841122504
260.0	620.0	-0.821044921875	-2.5777587890625	2.7053567488088683
260.0	640.0	-0.819854736328125	-2.624267578125	2.7493530348570574
260.0	660.0	-0.628204345703125	-2.5894775390625	2.664589016202963
260.0	680.0	-0.526702880859375	-2.7694091796875	2.8190500402161995
260.0	700.0	-0.588165283203125	-2.9215087890625	2.9801261726535753
260.0	720.0	-0.668853759765625	-2.725830078125	2.8066911064033313
260.0	740.0	-0.572052001953125	-2.8814697265625	2.9377051039943995
260.0	760.0	-0.40289306640625	-3.2418212890625	3.2667611013321864
260.0	780.0	-0.18731689453125	-3.11962890625	3.125247531266508
260.0	800.0	0.038238525390625	-3.06396484375	3.064203444381592
280.0	0.0	-0.353546142578125	1.2142504453659058	1.2646734831580728
280.0	20.0	-0.3096923828125	1.27728271484375	1.3142908755715776
280.0	40.0	-0.136260986328125	1.2252006530761719	1.232754515989859
280.0	60.0	-0.1409912109375	1.2184524536132812	1.2265826116808636
280.0	80.0	0.885955810546875	0.752960205078125	1.162698055676134
280.0	100.0	0.6201171875	0.4158782958984375	0.7466592818898714
280.0	120.0	0.1749267578125	-0.0231781005859375	0.1764556458308004
280.0	140.0	0.13580322265625	-0.41741943359375	0.4389550077462952
280.0	160.0	0.125152587890625	-0.8071136474609375	0.8167592118693361
280.0	180.0	0.2659912109375	-1.1559600830078125	1.186168216486779
280.0	200.0	0.37542724609375	-1.4100341796875	1.4591579780806936
280.0	220.0	0.252716064453125	-1.5029449462890625	1.5240436085652238
280.0	240.0	0.15631103515625	-1.6604766845703125	1.667817723767569
280.0	260.0	-0.003326416015625	-1.762176513671875	1.7621796532647496
280.0	280.0	-0.13702392578125	-1.858978271484375	1.8640213974328568
280.0	300.0	-0.1068115234375	-1.81072998046875	1.813877549259431
280.0	320.0	-0.28271484375	-1.87347412109375	1.8946854528613941
280.0	340.0	-0.332122802734375	-1.91839599609375	1.9469331662706524
280.0	360.0	-0.450469970703125	-1.94427490234375	1.995777565358693
280.0	380.0	-0.751922607421875	-2.182891845703125	2.308766860813215
280.0	400.0	-0.864654541015625	-2.32928466796875	2.4845914230982187
280.0	420.0	-0.92913818359375	-2.46588134765625	2.6351221195479533
280.0	440.0	-1.03326416015625	-2.454315185546875	2.6629490897629626
280.0	460.0	-1.02923583984375	-2.431060791015625	2.639958898095269
280.0	480.0	-0.994842529296875	-2.46356201171875	2.65684953350421
280.0	500.0	-1.03973388671875	-2.573974609375	2.776038876690754
280.0	520.0	-0.82373046875	-2.623291015625	2.7495795383669006
280.0	540.0	-0.653411865234375	-2.75244140625	2.828936330225292
280.0	560.0	-0.587188720703125	-2.76708984375	2.828705851994048
280.0	580.0	-0.342559814453125	-2.591064453125	2.613610955503155
280.0	600.0	-1.043365478515625	-2.4595947265625	2.6717443254720683
280.0	620.0	-1.137451171875	-2.5274658203125	2.7716202195192166
280.0	640.0	-1.206329345703125	-2.613037109375	2.87805375649507
280.0	660.0	-1.048919677734375	-2.5731201171875	2.7787010684514803
280.0	680.0	-0.919708251953125	-2.6983642578125	2.850795141105491
280.0	700.0	-0.7901611328125	-3.040283203125	3.141285814919035
280.0	720.0	-0.83258056640625	-2.822021484375	2.9422772911184683
280.0	740.0	-0.696868896484375	-2.996337890625	3.0763073665813083
280.0	760.0	-0.538177490234375	-3.349609375	3.3925680503245417
280.0	780.0	-0.343231201171875	-3.3778076171875	3.395201313057561
280.0	800.0	0.029388427734375	-3.4515380859375	3.4516631988596163
300.0	0.0	-1.38348388671875	1.705615520477295	2.1961675638492277
300.0	20.0	-1.280487060546875	1.7323188781738281	2.154199574762145
300.0	40.0	-0.895355224609375	1.4325599670410156	1.6893457424114995
300.0	60.0	-0.662506103515625	1.1950607299804688	1.3664129996223349
300.0	80.0	0.742218017578125	0.6962051391601562	1.0176390231366987
300.0	100.0	0.415740966796875	0.39627838134765625	0.574349290063737
300.0	120.0	0.152557373046875	-0.02494049072265625	0.15458259975964397
300.0	140.0	0.05181884765625	-0.3850555419921875	0.3885266572467312
300.0	160.0	-0.1160888671875	-0.8880615234375	0.8956170467867449
300.0	180.0	-0.0550537109375	-1.38824462890625	1.389335834409752
300.0	200.0	0.19207763671875	-1.695648193359375	1.7064924887529895
300.0	220.0	0.24676513671875	-1.76312255859375	1.7803073300197343
300.0	240.0	0.3228759765625	-1.910675048828125	1.9377636694023206
300.0	260.0	0.245025634765625	-1.96099853515625	1.9762471547297054
300.0	280.0	0.101593017578125	-2.013946533203125	2.0165073220351855
300.0	300.0	-0.06793212890625	-2.0296630859375	2.030799600294197
300.0	320.0	-0.241973876953125	-2.049346923828125	2.063582848186989
300.0	340.0	-0.28656005859375	-2.05670166015625	2.076568897501532
300.0	360.0	-0.468048095703125	-2.049041748046875	2.101818523357884
300.0	380.0	-0.662872314453125	-2.17169189453125	2.2706046309388985
300.0	400.0	-0.780181884765625	-2.305023193359375	2.433478106587584
300.0	420.0	-0.85302734375	-2.485565185546875	2.6278679458427607
300.0	440.0	-0.9581298828125	-2.495849609375	2.67343938494136
300.0	460.0	-0.968475341796875	-2.46929931640625	2.6524297543333635
300.0	480.0	-0.97808837890625	-2.47308349609375	2.659473416976139
300.0	500.0	-1.124114990234375	-2.44854736328125	2.694256613892075
300.0	520.0	-0.848907470703125	-2.4576416015625	2.6001242538667775
300.0	540.0	-0.6275634765625	-2.549072265625	2.625186723357747
300.0	560.0	-0.615447998046875	-2.5517578125	2.6249274603224166
300.0	580.0	-0.326416015625	-2.81982421875	2.838653913372595
300.0	600.0	-1.25189208984375	-2.496337890625	2.792657635440375
300.0	620.0	-1.448455810546875	-2.5185546875	2.905364340153439
300.0	640.0	-1.48626708984375	-2.6134033203125	3.006470817582138
300.0	660.0	-1.30120849609375	-2.5556640625	2.867849778259064
300.0	680.0	-1.057830810546875	-2.62451171875	2.8296762686919394
300.0	700.0	-0.97149658203125	-3.0877685546875	3.236992470830807
300.0	720.0	-0.887664794921875	-2.88623046875	3.0196481760106657
300.0	740.0	-0.743621826171875	-3.0467529296875	3.1361882652223794
300.0	760.0	-0.561248779296875	-3.4049072265625	3.4508540122351987
300.0	780.0	-0.308013916015625	-3.4718017578125	3.4854382820542447
300.0	800.0	0.133056640625	-3.6771240234375	3.679530561546622
320.0	0.0	-1.584503173828125	1.5802704095840454	2.237834863272607
320.0	20.0	-1.439788818359375	1.5794391632080078	2.1371990809814365
320.0	40.0	-1.06756591796875	1.2504539489746094	1.6441812758070975
320.0	60.0	-0.49298095703125	1.0871696472167969	1.1937202628023627
320.0	80.0	0.64385986328125	0.6092758178710938	0.8864381229319056
320.0	100.0	0.232208251953125	0.36257171630859375	0.4305565256062035
320.0	120.0	0.047698974609375	-0.08649444580078125	0.09877490234452316
320.0	140.0	-0.12884521484375	-0.4146270751953125	0.43418509978251374
320.0	160.0	-0.25628662109375	-1.0558013916015625	1.0864618772232404
320.0	180.0	-0.13970947265625	-1.540740966796875	1.5470622041521331
320.0	200.0	-0.01690673828125	-1.9220428466796875	1.9221172030528906
320.0	220.0	0.1201171875	-2.064178466796875	2.0676703996335606
320.0	240.0	0.24468994140625	-2.1502838134765625	2.1641611876024167
320.0	260.0	0.417449951171875	-2.131866455078125	2.172353342350358
320.0	280.0	0.270751953125	-2.128692626953125	2.1458422402790003
320.0	300.0	0.11260986328125	-2.120391845703125	2.1233799849844415
320.0	320.0	0.00823974609375	-2.12109375	2.1211097542807047
320.0	340.0	-0.092559814453125	-2.124176025390625	2.126191690816214
320.0	360.0	-0.2857666015625	-2.125152587890625	2.1442798493636044
320.0	380.0	-0.5296630859375	-2.219207763671875	2.281540287381829
320.0	400.0	-0.73944091796875	-2.30401611328125	2.4197650963318953
320.0	420.0	-0.836639404296875	-2.505706787109375	2.641691124221039
320.0	440.0	-0.921478271484375	-2.532379150390625	2.694822139984562
320.0	460.0	-0.929046630859375	-2.513336181640625	2.6795496644501724
320.0	480.0	-0.909820556640625	-2.524932861328125	2.6838515978907047
320.0	500.0	-1.04229736328125	-2.43023681640625	2.644321231870181
320.0	520.0	-0.880279541015625	-2.43408203125	2.5883677105822516
320.0	540.0	-0.7921142578125	-2.5087890625	2.6308682136415493
320.0	560.0	-0.8150634765625	-2.4945068359375	2.624289013307236
320.0	580.0	-0.635833740234375	-2.6474609375	2.72274382945014
320.0	600.0	-1.71234130859375	-2.2403564453125	2.81980668826248
320.0	620.0	-1.871063232421875	-2.283935546875	2.952497112953745
320.0	640.0	-1.901458740234375	-2.40283203125	3.064171521180676
320.0	660.0	-1.5911865234375	-2.33447265625	2.8251791332848346
320.0	680.0	-1.25140380859375	-2.43359375	2.7364922861579575
320.0	700.0	-0.971160888671875	-3.0748291015625	3.224550740103433
320.0	720.0	-0.77215576171875	-2.883544921875	2.98513916540361
320.0	740.0	-0.667999267578125	-3.0570068359375	3.1291394689999863
320.0	760.0	-0.461151123046875	-3.3948974609375	3.4260748865965085
320.0	780.0	-0.210418701171875	-3.499755859375	3.5060757414854153
320.0	800.0	-0.032958984375	-3.832763671875	3.83290538092134
340.0	0.0	-1.803314208984375	1.658647894859314	2.4501132576773212
340.0	20.0	-1.582275390625	1.5587272644042969	2.221086692719309
340.0	40.0	-1.196380615234375	1.1143798828125	1.6349829050255489
340.0	60.0	-0.548065185546875	0.96575927734375	1.1104352432195461
340.0	80.0	0.203155517578125	0.5289459228515625	0.5666179962053155
340.0	100.0	0.006988525390625	0.31835174560546875	0.31842844316609736
340.0	120.0	-0.1319580078125	-0.16046142578125	0.2077517388365147
340.0	140.0	-0.425506591796875	-0.6339874267578125	0.7635416930001826
340.0	160.0	-0.368408203125	-1.3233489990234375	1.3736728785799497
340.0	180.0	-0.21173095703125	-1.6808013916015625	1.694084801943255
340.0	200.0	-0.058349609375	-2.02685546875	2.0276951861944137
340.0	220.0	0.11883544921875	-2.2879180908203125	2.291002194301412
340.0	240.0	0.344207763671875	-2.295074462890625	2.3207425050583885
340.0	260.0	0.572479248046875	-2.2598876953125	2.331271087812217
340.0	280.0	0.51739501953125	-2.19866943359375	2.2587263854781536
340.0	300.0	0.3291015625	-2.116180419921875	2.1416179416741596
340.0	320.0	0.172821044921875	-2.106903076171875	2.113979111994818
340.0	340.0	0.050445556640625	-2.114166259765625	2.1147680081077818
340.0	360.0	-0.178375244140625	-2.067413330078125	2.075094119577941
340.0	380.0	-0.45562744140625	-2.183135986328125	2.2301746792938175
340.0	400.0	-0.671722412109375	-2.249176025390625	2.3473397266101057
340.0	420.0	-0.859771728515625	-2.385223388671875	2.5354482915299394
340.0	440.0	-0.941375732421875	-2.409576416015625	2.586937721363142
340.0	460.0	-0.8857421875	-2.432769775390625	2.588997489912155
340.0	480.0	-0.75823974609375	-2.42572021484375	2.541465339771118
340.0	500.0	-0.843353271484375	-2.45654296875	2.5972770545012063
340.0	520.0	-0.776947021484375	-2.4578857421875	2.5777604613000875
340.0	540.0	-0.858612060546875	-2.444580078125	2.5909817500094787
340.0	560.0	-0.9580078125	-2.4088134765625	2.5923273970855134
340.0	580.0	-1.029693603515625	-2.361083984375	2.575846753670163
340.0	600.0	-1.782470703125	-1.861572265625	2.5773344966540774
340.0	620.0	-1.78369140625	-1.93798828125	2.6338856488071825
340.0	640.0	-1.6456298828125	-2.061279296875	2.6376068795275343
340.0	660.0	-1.421722412109375	-2.0225830078125	2.47227357721308
340.0	680.0	-1.048583984375	-2.137451171875	2.3808036215609136
340.0	700.0	-1.0164794921875	-2.9490966796875	3.1193591944791472
340.0	720.0	-0.87744140625	-2.8563232421875	2.9880572091682733
340.0	740.0	-0.778228759765625	-3.0341796875	3.1323930753601057
340.0	760.0	-0.593505859375	-3.2802734375	3.333533115161828
340.0	780.0	-0.334564208984375	-3.5262451171875	3.5420810036505412
340.0	800.0	-0.06085205078125	-3.8424072265625	3.842889052109624
360.0	0.0	-1.839691162109375	1.4517889022827148	2.3435346357019333
360.0	20.0	-1.628662109375	1.328826904296875	2.1019803063057085
360.0	40.0	-1.33001708984375	0.9625892639160156	1.6418049671878858
360.0	60.0	-0.82012939453125	0.8618812561035156	1.1897274996387905
360.0	80.0	-0.110107421875	0.4392852783203125	0.45287437562851096
360.0	100.0	-0.26690673828125	0.22084808349609375	0.3464290445731034
360.0	120.0	-0.32806396484375	-0.306640625	0.4490595037736
360.0	140.0	-0.6669921875	-0.885589599609375	1.1086692550631718
360.0	160.0	-0.494842529296875	-1.4840087890625	1.5643373085161896
360.0	180.0	-0.30755615234375	-1.81982421875	1.8456302376135747
360.0	200.0	-0.141357421875	-2.0824432373046875	2.0872354340886354
360.0	220.0	0.055145263671875	-2.533721923828125	2.5343219581167533
360.0	240.0	0.296722412109375	-2.5542449951171875	2.5714221133312996
360.0	260.0	0.51031494140625	-2.428466796875	2.481506059421735
360.0	280.0	0.8875732421875	-2.066162109375	2.248735671986412
360.0	300.0	0.7421875	-1.59613037109375	1.7602484048236267
360.0	320.0	0.45391845703125	-1.594818115234375	1.658157648208805
360.0	340.0	0.36614990234375	-1.63623046875	1.6766979149066126
360.0	360.0	0.041412353515625	-1.527099609375	1.5276610226018665
360.0	380.0	-0.41729736328125	-1.703826904296875	1.7541844855109614
360.0	400.0	-0.692474365234375	-2.059906005859375	2.1731851047442494
360.0	420.0	-0.923431396484375	-2.01141357421875	2.213257804812745
360.0	440.0	-0.954864501953125	-1.920013427734375	2.14434553646806
360.0	460.0	-0.9161376953125	-1.953033447265625	2.157231541330404
360.0	480.0	-0.817138671875	-1.958770751953125	2.1223803777317225
360.0	500.0	-1.0101318359375	-2.355194091796875	2.5626754644334837
360.0	520.0	-1.029449462890625	-2.35595703125	2.5710503164547576
360.0	540.0	-1.12579345703125	-2.3427734375	2.599230325952269
360.0	560.0	-1.24627685546875	-2.2882080078125	2.605590506486836
360.0	580.0	-1.4229736328125	-2.1092529296875	2.5443666954813935
360.0	600.0	-1.984130859375	-1.6737060546875	2.595778731830156
360.0	620.0	-1.770751953125	-1.5693359375	2.3660891285463035
360.0	640.0	-1.4725341796875	-1.67724609375	2.2319299651529327
360.0	660.0	-1.20147705078125	-1.6727294921875	2.059507479371673
360.0	680.0	-0.878997802734375	-1.810302734375	2.012419719466459
360.0	700.0	-0.932464599609375	-2.811767578125	2.962351623781282
360.0	720.0	-0.834564208984375	-2.773193359375	2.8960488302857246
360.0	740.0	-0.726043701171875	-2.96142578125	3.049128090760296
360.0	760.0	-0.643646240234375	-2.9588623046875	3.0280598773254916
360.0	780.0	-0.49615478515625	-2.99658203125	3.037379370583105
360.0	800.0	-0.355438232421875	-2.910888671875	2.932509027627603
380.0	0.0	-1.97491455078125	1.4249961376190186	2.43534422107361
380.0	20.0	-1.66796875	1.2433757781982422	2.080409353177073
380.0	40.0	-1.35357666015625	0.9472618103027344	1.6521121972123327
380.0	60.0	-0.2420654296875	0.7724075317382812	0.8094498547382771
380.0	80.0	-0.43731689453125	0.35463714599609375	0.5630395825896356
380.0	100.0	-0.633148193359375	0.0643157958984375	0.6364064395936688
380.0	120.0	-0.529205322265625	-0.4330596923828125	0.6838120869661198
380.0	140.0	-0.73590087890625	-1.0660552978515625	1.2953856574983278
380.0	160.0	-0.637237548828125	-1.619171142578125	1.7400537010662136
380.0	180.0	-0.37298583984375	-1.9803924560546875	2.0152103405655364
380.0	200.0	-0.25848388671875	-2.2278594970703125	2.242804462805355
380.0	220.0	-0.0303955078125	-2.783416748046875	2.7835827058312854
380.0	240.0	0.291229248046875	-2.8489532470703125	2.863799762363009
380.0	260.0	1.04327392578125	-2.598846435546875	2.8004326950972627
380.0	280.0	2.195465087890625	0.101348876953125	2.1978031183448277
380.0	300.0	2.747589111328125	0.4371337890625	2.78214519287348
380.0	320.0	2.865631103515625	1.465362548828125	3.218560085029366
380.0	340.0	2.721710205078125	0.723876953125	2.816328156250962
380.0	360.0	2.0513916015625	-0.34527587890625	2.080245883427159
380.0	380.0	-0.2052001953125	-1.51922607421875	1.5330215212913363
380.0	400.0	-0.694000244140625	-1.939544677734375	2.059968421067417
380.0	420.0	-0.89813232421875	-1.853271484375	2.0594311997743673
380.0	440.0	-0.914764404296875	-1.758270263671875	1.9819960230740579
380.0	460.0	-0.876251220703125	-1.755279541015625	1.9618416013765585
380.0	480.0	-0.8380126953125	-1.7928466796875	1.9790312009595539
380.0	500.0	-1.040802001953125	-2.052764892578125	2.301545678771315
380.0	520.0	-1.140655517578125	-2.1397705078125	2.424811917631053
380.0	540.0	-1.293243408203125	-2.12353515625	2.486338688250365
380.0	560.0	-1.403472900390625	-2.0587158203125	2.491595274304365
380.0	580.0	-1.568267822265625	-1.975341796875	2.5221893618115034
380.0	600.0	-1.725067138671875	-1.2088623046875	2.1064673518998447
380.0	620.0	-1.34857177734375	-1.221923828125	1.8198196834817826
380.0	640.0	-0.918914794921875	-1.312744140625	1.602404936048183
380.0	660.0	-0.71893310546875	-1.3140869140625	1.4978949321795723
380.0	680.0	-0.63330078125	-1.43212890625	1.565906473467902
380.0	700.0	-0.882293701171875	-2.6055908203125	2.7509172466696143
380.0	720.0	-0.742584228515625	-2.59716796875	2.7012428240239985
380.0	740.0	-0.487762451171875	-2.708984375	2.7525458311838036
380.0	760.0	-0.492340087890625	-2.3182373046875	2.369941552652494
380.0	780.0	-0.531707763671875	-2.2139892578125	2.276941277165068
380.0	800.0	-1.1341552734375	-1.8663330078125	2.183920117659193
400.0	0.0	-0.369140625	1.374572515487671	1.4232759399917831
400.0	20.0	-0.3646240234375	1.2438697814941406	1.2962109055944684
400.0	40.0	-0.37530517578125	1.0037498474121094	1.0716192099566095
400.0	60.0	-0.54949951171875	0.6523857116699219	0.8529694192467953
400.0	80.0	-0.633056640625	0.3060150146484375	0.703140028322733
400.0	100.0	-0.748016357421875	-0.057891845703125	0.7502532484232272
400.0	120.0	-0.7642822265625	-0.512908935546875	0.9204362541768772
400.0	140.0	-0.7464599609375	-1.3603057861328125	1.5516553435184062
400.0	160.0	-0.55963134765625	-1.82586669921875	1.9097058539459746
400.0	180.0	-0.329315185546875	-2.18280029296875	2.207502120138559
400.0	200.0	-0.33465576171875	-2.3834686279296875	2.406847975917171
400.0	220.0	-0.189666748046875	-2.9393310546875	2.9454440283877417
400.0	240.0	0.22430419921875	-2.82098388671875	2.8298873586971602
400.0	260.0	6.09173583984375	0.8702392578125	6.1535812262677485
400.0	280.0	3.808502197265625	5.84039306640625	6.972437174812211
400.0	300.0	1.112213134765625	8.63092041015625	8.702287353540845
400.0	320.0	3.25439453125	7.83502197265625	8.484023401490365
400.0	340.0	3.926025390625	6.488128662109375	7.583501098036274
400.0	360.0	3.464324951171875	5.61773681640625	6.600038962439407
400.0	380.0	0.540313720703125	-1.124755859375	1.2478039349106291
400.0	400.0	-0.5802001953125	-1.86602783203125	1.9541474193509327
400.0	420.0	-0.874053955078125	-1.969635009765625	2.1548624986486136
400.0	440.0	-0.91741943359375	-1.843109130859375	2.058812688272704
400.0	460.0	-0.90155029296875	-1.776153564453125	1.9918620472491513
400.0	480.0	-0.901580810546875	-1.731109619140625	1.9518167105103799
400.0	500.0	-1.057342529296875	-1.978240966796875	2.24308059306244
400.0	520.0	-1.196624755859375	-2.0987548828125	2.415922777007746
400.0	540.0	-1.359039306640625	-2.0406494140625	2.451782589894107
400.0	560.0	-1.515045166015625	-1.9417724609375	2.4628930437846033
400.0	580.0	-1.646728515625	-1.808837890625	2.446141720901145
400.0	600.0	-1.675689697265625	-0.8138427734375	1.8628676875716654
400.0	620.0	-1.91729736328125	-1.0079345703125	2.1660935522909157
400.0	640.0	-1.60369873046875	-1.080810546875	1.9339082336924152
400.0	660.0	-1.17840576171875	-1.1142578125	1.621792407174615
400.0	680.0	-1.0511474609375	-1.2305908203125	1.6184142707208018
400.0	700.0	-0.790374755859375	-2.3935546875	2.5206737783285225
400.0	720.0	-0.619964599609375	-2.431640625	2.509428666832194
400.0	740.0	0.09051513671875	-2.258544921875	2.260357970345088
400.0	760.0	-0.36114501953125	-1.875244140625	1.9097031999974818
400.0	780.0	-0.527374267578125	-1.758056640625	1.8354527424450962
400.0	800.0	-1.061370849609375	-1.5284423828125	1.8608181528505356
420.0	0.0	-0.3614501953125	1.3814818859100342	1.4279840492067792
420.0	20.0	-0.388946533203125	1.2851982116699219	1.342763511929891
420.0	40.0	-0.504608154296875	1.099639892578125	1.2098914342750464
420.0	60.0	-0.665283203125	0.5764846801757812	0.8803046784140323
420.0	80.0	-0.64874267578125	0.2860565185546875	0.7090101488606805
420.0	100.0	-0.813873291015625	-0.22901153564453125	0.8454797556931039
420.0	120.0	-0.807373046875	-0.7516021728515625	1.103067116296833
420.0	140.0	-0.727020263671875	-1.581024169921875	1.7401712242382001
420.0	160.0	-0.5599365234375	-1.9339447021484375	2.0133730457238377
420.0	180.0	-0.29290771484375	-2.3873443603515625	2.4052459384265465
420.0	200.0	-0.425689697265625	-2.66412353515625	2.697918814369983
420.0	220.0	-0.264678955078125	-3.135711669921875	3.14686234623402
420.0	240.0	0.181396484375	-2.4395599365234375	2.446294620121184
420.0	260.0	5.39886474609375	5.590576171875	7.771890534493552
420.0	280.0	3.8642578125	8.16912841796875	9.036987747625416
420.0	300.0	3.52154541015625	9.969635009765625	10.573310943301392
420.0	320.0	3.74932861328125	9.796417236328125	10.489387766623764
420.0	340.0	3.56048583984375	7.498046875	8.300467839551281
420.0	360.0	4.854583740234375	7.92010498046875	9.28951269941507
420.0	380.0	1.35662841796875	0.001220703125	1.3566289671669673
420.0	400.0	-0.443450927734375	-1.70233154296875	1.75914223628871
420.0	420.0	-0.936767578125	-2.081329345703125	2.2824253198541187
420.0	440.0	-1.107208251953125	-1.858856201171875	2.1636211521031656
420.0	460.0	-1.104888916015625	-1.737213134765625	2.058807662783581
420.0	480.0	-1.23779296875	-1.608001708984375	2.0292365385985955
420.0	500.0	-1.3363037109375	-1.74530029296875	2.1981311881919465
420.0	520.0	-1.466949462890625	-1.924072265625	2.4195030088888947
420.0	540.0	-1.59869384765625	-1.9329833984375	2.5084351371261193
420.0	560.0	-1.736907958984375	-1.8079833984375	2.5071205050832477
420.0	580.0	-1.804718017578125	-1.5594482421875	2.3851385584558398
420.0	600.0	-1.728057861328125	-0.592041015625	1.8266626772012984
420.0	620.0	-2.39703369140625	-0.773193359375	2.5186501322570134
420.0	640.0	-2.263946533203125	-0.8096923828125	2.404382594344551
420.0	660.0	-2.0318603515625	-0.8447265625	2.200458918872323
420.0	680.0	-2.0093994140625	-0.9658203125	2.2294606704923763
420.0	700.0	-1.238983154296875	-2.189208984375	2.515495027603842
420.0	720.0	0.079620361328125	-1.6217041015625	1.6236574746425603
420.0	740.0	0.44268798828125	-1.73095703125	1.7866686595455559
420.0	760.0	-0.18341064453125	-1.786376953125	1.7957678255229785
420.0	780.0	-0.091461181640625	-1.7646484375	1.7670170502058804
420.0	800.0	-0.4840087890625	-1.646240234375	1.7159170775899406
440.0	0.0	0.06195068359375	1.354634404182434	1.3560502410281232
440.0	20.0	0.040069580078125	1.2845573425292969	1.2851821417579559
440.0	40.0	-0.029052734375	1.1759910583496094	1.1763498759692623
440.0	60.0	-0.562255859375	0.49211883544921875	0.7472031849540091
440.0	80.0	-0.66387939453125	0.22219085693359375	0.7000747298596514
440.0	100.0	-0.711944580078125	-0.407135009765625	0.820136574772442
440.0	120.0	-0.69158935546875	-1.0069351196289062	1.2215621849663492
440.0	140.0	-0.5653076171875	-1.761199951171875	1.8497021300896055
440.0	160.0	-0.491058349609375	-2.0425872802734375	2.1007858292210373
440.0	180.0	-0.31341552734375	-2.5329132080078125	2.552230125220018
440.0	200.0	-0.621246337890625	-2.8669586181640625	2.933495991237708
440.0	220.0	-0.8326416015625	-3.106353759765625	3.2160108391394764
440.0	240.0	-5.18896484375	1.891387939453125	5.5229253559306954
440.0	260.0	-2.87469482421875	8.541839599609375	9.012596411570026
440.0	280.0	-0.797698974609375	10.085296630859375	10.11679454108446
440.0	300.0	-0.38922119140625	11.207427978515625	11.214184545897867
440.0	320.0	1.244293212890625	10.647796630859375	10.720253667324572
440.0	340.0	2.187347412109375	8.416534423828125	8.696122147759047
440.0	360.0	4.59228515625	8.659698486328125	9.802013100910838
440.0	380.0	2.99346923828125	1.813140869140625	3.499762547928666
440.0	400.0	-0.413604736328125	-1.483367919921875	1.5399510588867453
440.0	420.0	-1.156219482421875	-2.1275634765625	2.421439621038406
440.0	440.0	-1.226531982421875	-1.843902587890625	2.2145783927270397
440.0	460.0	-1.296356201171875	-1.682952880859375	2.1243516186144054
440.0	480.0	-1.406494140625	-1.439453125	2.0125235568024347
440.0	500.0	-1.50799560546875	-1.401885986328125	2.0589645613211127
440.0	520.0	-1.63262939453125	-1.4971923828125	2.2151893307433674
440.0	540.0	-1.695709228515625	-1.5108642578125	2.271154022343789
440.0	560.0	-1.79510498046875	-1.40576171875	2.2800368200550327
440.0	580.0	-1.829559326171875	-1.1295166015625	2.150138386520222
440.0	600.0	-2.1353759765625	-0.2894287109375	2.1549012831206893
440.0	620.0	-2.762908935546875	-0.4185791015625	2.7944363027969765
440.0	640.0	-2.743011474609375	-0.417236328125	2.774562686865433
440.0	660.0	-2.607025146484375	-0.4320068359375	2.642576398270939
440.0	680.0	-2.320709228515625	-0.568359375	2.3892935571980223
440.0	700.0	-1.081695556640625	-1.5965576171875	1.9284868426451602
440.0	720.0	1.265625	-0.392333984375	1.3250406016121026
440.0	740.0	0.761962890625	-1.5531005859375	1.7299447611785215
440.0	760.0	0.204833984375	-1.835205078125	1.8466008339461795
440.0	780.0	0.364501953125	-1.8465576171875	1.8821893388883908
440.0	800.0	-0.240020751953125	-1.7520751953125	1.7684392699206493
460.0	0.0	0.1055908203125	1.3983032703399658	1.4022843710095718
460.0	20.0	0.13336181640625	1.3803081512451172	1.3867357233694124
460.0	40.0	0.141357421875	1.3290596008300781	1.336555776343716
460.0	60.0	-0.357177734375	0.5539627075195312	0.6591286788295802
460.0	80.0	-0.49822998046875	0.1943511962890625	0.534794821344486
460.0	100.0	-0.6051025390625	-0.5721817016601562	0.8327910797400488
460.0	120.0	-0.5499267578125	-1.2721405029296875	1.3859151843285238
460.0	140.0	-0.52874755859375	-1.90087890625	1.973047033637325
460.0	160.0	-0.397247314453125	-2.116729736328125	2.1536829398720587
460.0	180.0	-0.30474853515625	-2.634796142578125	2.6523616613547345
460.0	200.0	-0.624725341796875	-3.0752716064453125	3.1380849583929296
460.0	220.0	-1.215667724609375	-3.10107421875	3.3308421347840635
460.0	240.0	-6.829254150390625	3.352783203125	7.607881929800483
460.0	260.0	-0.59735107421875	7.53021240234375	7.553868355371433
460.0	280.0	0.74127197265625	9.35009765625	9.379435501076674
460.0	300.0	1.5106201171875	11.05950927734375	11.162200436925689
460.0	320.0	3.3492431640625	10.6617431640625	11.175428272261106
460.0	340.0	1.32525634765625	8.889801025390625	8.988040201180644
460.0	360.0	0.77392578125	8.88037109375	8.914031179976543
460.0	380.0	-1.789703369140625	2.687744140625	3.229087597910178
460.0	400.0	-1.604248046875	-1.323699951171875	2.0798541671556388
460.0	420.0	-1.848297119140625	-1.913726806640625	2.6605549291601664
460.0	440.0	-1.65594482421875	-1.70330810546875	2.375586614504386
460.0	460.0	-1.64117431640625	-1.54010009765625	2.250635787423703
460.0	480.0	-1.752685546875	-1.28558349609375	2.1736217591046394
460.0	500.0	-1.78314208984375	-1.19549560546875	2.146812859861667
460.0	520.0	-1.939361572265625	-1.1461181640625	2.252711733439188
460.0	540.0	-1.962799072265625	-1.1295166015625	2.2645944341740525
460.0	560.0	-2.1483154296875	-1.0869140625	2.407621516080474
460.0	580.0	-2.25665283203125	-0.643798828125	2.3466910609216938
460.0	600.0	-2.456329345703125	-0.0494384765625	2.456826818790279
460.0	620.0	-2.913909912109375	0.08447265625	2.915134063048078
460.0	640.0	-2.77484130859375	0.182373046875	2.780827973123247
460.0	660.0	-2.59893798828125	0.21728515625	2.6080052733953543
460.0	680.0	-2.203369140625	0.103759765625	2.205810884645623
460.0	700.0	-0.32269287109375	-0.006103515625	0.3227505878502968
460.0	720.0	1.389251708984375	0.133544921875	1.395655601169073
460.0	740.0	1.556915283203125	-1.77880859375	2.3639258051534355
460.0	760.0	1.619537353515625	-2.005615234375	2.577866115179274
460.0	780.0	1.756683349609375	-2.031494140625	2.6856851703408053
460.0	800.0	1.048614501953125	-1.94482421875	2.2095098134072515
480.0	0.0	0.08795166015625	1.4575515985488892	1.4602027793962942
480.0	20.0	0.092559814453125	1.4641666412353516	1.4670893880599123
480.0	40.0	0.15875244140625	1.4441642761230469	1.4528636529566181
480.0	60.0	-0.121856689453125	1.0012779235839844	1.0086657191662314
480.0	80.0	-0.400054931640625	0.37107086181640625	0.5456533082637323
480.0	100.0	-0.593658447265625	-0.72540283203125	0.937357786935592
480.0	120.0	-0.62896728515625	-1.4314422607421875	1.5635302336813088
480.0	140.0	-0.58990478515625	-1.8856048583984375	1.9757260279618813
480.0	160.0	-0.432525634765625	-2.071533203125	2.116206094967768
480.0	180.0	-0.44171142578125	-2.74505615234375	2.780367289259816
480.0	200.0	-0.784271240234375	-3.223541259765625	3.317574359629354
480.0	220.0	-1.505035400390625	-3.0773468017578125	3.42566707295353
480.0	240.0	-6.298553466796875	1.7916412353515625	6.548416151277422
480.0	260.0	-2.41094970703125	7.38128662109375	7.765054453934734
480.0	280.0	1.705322265625	7.821685791015625	8.005428948095917
480.0	300.0	1.4305419921875	9.51702880859375	9.623943460713761
480.0	320.0	2.757568359375	9.291595458984375	9.69215814099446
480.0	340.0	0.021942138671875	4.432037353515625	4.432091668773028
480.0	360.0	-2.88604736328125	7.2073974609375	7.763752156208426
480.0	380.0	-8.5872802734375	2.963348388671875	9.08420696413358
480.0	400.0	-3.0208740234375	-1.151458740234375	3.2328837120969265
480.0	420.0	-2.3797607421875	-1.6170654296875	2.877179485876267
480.0	440.0	-2.119964599609375	-1.52899169921875	2.6138220138098114
480.0	460.0	-1.935577392578125	-1.450775146484375	2.418927110997
480.0	480.0	-1.9036865234375	-1.1881103515625	2.2440206298088086
480.0	500.0	-1.92523193359375	-1.072113037109375	2.2036207392536986
480.0	520.0	-2.033599853515625	-1.03369140625	2.2812378849155284
480.0	540.0	-2.20843505859375	-0.936279296875	2.3987088880859897
480.0	560.0	-2.38671875	-0.807373046875	2.5195788593377633
480.0	580.0	-2.600860595703125	-0.3160400390625	2.619991821470411
480.0	600.0	-2.703094482421875	0.329345703125	2.7230843492382832
480.0	620.0	-2.79046630859375	0.4984130859375	2.8346283395942002
480.0	640.0	-2.649169921875	0.621337890625	2.721058994085486
480.0	660.0	-2.505126953125	0.800537109375	2.6299278915513686
480.0	680.0	-1.92156982421875	1.2275390625	2.280193574964954
480.0	700.0	-0.56243896484375	1.0689697265625	1.2079047418905247
480.0	720.0	0.85516357421875	0.31103515625	0.909971212233689
480.0	740.0	3.793975830078125	-2.3548583984375	4.465379118944844
480.0	760.0	4.069854736328125	-2.3011474609375	4.67536065045164
480.0	780.0	4.2440185546875	-2.314208984375	4.83396904374591
480.0	800.0	4.3048095703125	-2.3311767578125	4.8954847066270455
500.0	0.0	-0.034271240234375	1.392098069190979	1.392519857004723
500.0	20.0	-0.119537353515625	1.4212913513183594	1.4263093227690435
500.0	40.0	-0.094512939453125	1.4076385498046875	1.4108079184000613
500.0	60.0	-0.20703125	1.2279014587402344	1.2452324806448625
500.0	80.0	-0.393829345703125	0.7562408447265625	0.8526439871187131
500.0	100.0	-0.58489990234375	-0.6328506469726562	0.8617469681614424
500.0	120.0	-0.720458984375	-1.518402099609375	1.6806564444480658
500.0	140.0	-0.6217041015625	-1.84368896484375	1.9456888212112065
500.0	160.0	-0.379180908203125	-2.04071044921875	2.075639009726002
500.0	180.0	-0.585479736328125	-2.783294677734375	2.844207408884828
500.0	200.0	-0.99542236328125	-3.1828765869140625	3.3349016550486374
500.0	220.0	-1.564453125	-3.0544891357421875	3.4318242176267306
500.0	240.0	-4.842864990234375	1.4133148193359375	5.044878600342368
500.0	260.0	-3.732025146484375	6.13592529296875	7.181754026342406
500.0	280.0	-2.830474853515625	5.9501953125	6.589113153777318
500.0	300.0	-2.195220947265625	8.237152099609375	8.52465070952546
500.0	320.0	-1.27008056640625	7.750457763671875	7.853833471090692
500.0	340.0	-2.71234130859375	3.1826171875	4.181608247609342
500.0	360.0	-1.943328857421875	5.5882568359375	5.916514304258109
500.0	380.0	-8.089447021484375	1.685638427734375	8.263203375353728
500.0	400.0	-3.283172607421875	-1.0726318359375	3.4539486715340755
500.0	420.0	-2.723052978515625	-1.351806640625	3.0401313651618187
500.0	440.0	-2.381256103515625	-1.3267822265625	2.7259368494615868
500.0	460.0	-2.221588134765625	-1.28106689453125	2.564485568061429
500.0	480.0	-2.07012939453125	-1.059844970703125	2.3256627167383983
500.0	500.0	-2.08502197265625	-0.934234619140625	2.2847562123912013
500.0	520.0	-2.162078857421875	-0.8680419921875	2.329824432422221
500.0	540.0	-2.24493408203125	-0.756103515625	2.3688439287985976
500.0	560.0	-2.35736083984375	-0.595703125	2.431463004522914
500.0	580.0	-2.532806396484375	-0.105712890625	2.535011530016473
500.0	600.0	-2.733917236328125	0.2509765625	2.7454130272176407
500.0	620.0	-2.770294189453125	0.40771484375	2.8001359413306766
500.0	640.0	-2.336334228515625	0.729248046875	2.447500835792442
500.0	660.0	-1.981689453125	1.1690673828125	2.3008284669185857
500.0	680.0	-1.49774169921875	1.3232421875	1.998549495098496
500.0	700.0	-1.004608154296875	1.4354248046875	1.7520507736911968
500.0	720.0	-0.23309326171875	0.8355712890625	0.8674744075557812
500.0	740.0	3.64117431640625	-2.610107421875	4.480045887731897
500.0	760.0	4.177337646484375	-2.343505859375	4.789798484869753
500.0	780.0	4.308319091796875	-2.3514404296875	4.9082466819741635
500.0	800.0	4.368988037109375	-2.3743896484375	4.972502656712411
520.0	0.0	-0.3052978515625	1.3402833938598633	1.3746149839228408
520.0	20.0	-0.277099609375	1.3462543487548828	1.3744762511797761
520.0	40.0	-0.2623291015625	1.3359947204589844	1.3615059495356119
520.0	60.0	-0.3011474609375	1.1824989318847656	1.2202432204842257
520.0	80.0	-0.3514404296875	0.940521240234375	1.0040371402248731
520.0	100.0	-0.417724609375	0.06249237060546875	0.4223732302850023
520.0	120.0	-0.523193359375	-1.1794967651367188	1.2903270555413777
520.0	140.0	-0.4835205078125	-1.5713653564453125	1.6440745618468044
520.0	160.0	-0.4429931640625	-1.8839569091796875	1.9353388796414923
520.0	180.0	-0.607421875	-2.7282867431640625	2.795086740541925
520.0	200.0	-0.9022216796875	-2.9347076416015625	3.0702626762172547
520.0	220.0	-1.0797119140625	-2.8967742919921875	3.0914525899834446
520.0	240.0	-1.59521484375	-1.968963623046875	2.534073429599508
520.0	260.0	-3.240234375	2.844573974609375	4.311695710733379
520.0	280.0	-4.103759765625	2.43463134765625	4.771611259622167
520.0	300.0	-3.5418701171875	5.6156005859375	6.639263051559818
520.0	320.0	-3.382568359375	5.407958984375	6.378698071121344
520.0	340.0	-5.3382568359375	1.709808349609375	5.60539299593056
520.0	360.0	-4.483154296875	3.45599365234375	5.660615211673469
520.0	380.0	-5.9068603515625	-0.244171142578125	5.911904833446575
520.0	400.0	-3.2164306640625	-1.146209716796875	3.41456043021662
520.0	420.0	-2.802001953125	-1.173675537109375	3.0378823564656505
520.0	440.0	-2.4954833984375	-1.140960693359375	2.743944003741381
520.0	460.0	-2.310791015625	-1.091644287109375	2.555668673257892
520.0	480.0	-2.15771484375	-0.90045166015625	2.3380646995361856
520.0	500.0	-2.13623046875	-0.77679443359375	2.2730794547657323
520.0	520.0	-1.14794921875	4.5279541015625	4.671204957469262
520.0	540.0	-0.83203125	3.9486083984375	4.035317123249141
520.0	560.0	-0.4356689453125	3.78076171875	3.805780682576856
520.0	580.0	-2.168701171875	0.29345703125	2.1884656273476315
520.0	600.0	-2.1058349609375	0.349853515625	2.1346986590855894
520.0	620.0	-1.819580078125	0.5777587890625	1.9091036847296554
520.0	640.0	-1.765869140625	0.65185546875	1.8823414605089477
520.0	660.0	-1.6531982421875	0.830810546875	1.8502190661569176
520.0	680.0	-1.49755859375	0.991943359375	1.7962832098315227
520.0	700.0	-1.154052734375	1.0711669921875	1.5745591252380553
520.0	720.0	-0.3409423828125	0.8759765625	0.9399875778153569
520.0	740.0	3.5565185546875	-3.053955078125	4.687799680984879
520.0	760.0	4.1866455078125	-2.422119140625	4.836802842732849
520.0	780.0	4.3167724609375	-2.42138671875	4.949508876772249
520.0	800.0	4.3946533203125	-2.430419921875	5.021943727520307
540.0	0.0	-0.7271728515625	1.3218958377838135	1.5087043984822566
540.0	20.0	-0.5018310546875	1.28326416015625	1.3778974244080342
540.0	40.0	-0.40087890625	1.2684822082519531	1.3303198901497142
540.0	60.0	-0.349609375	1.1655654907226562	1.2168687802106837
540.0	80.0	-0.337158203125	1.0017471313476562	1.0569640339660273
540.0	100.0	-0.35107421875	0.6668777465820312	0.7536438389300683
540.0	120.0	-0.4921875	0.01766204833984375	0.4925042975526295
540.0	140.0	-0.624755859375	-0.7348175048828125	0.9645085014169636
540.0	160.0	-0.6878662109375	-1.5814056396484375	1.7245300001047814
540.0	180.0	-0.7471923828125	-2.761444091796875	2.8607463936974367
540.0	200.0	-0.7987060546875	-2.63043212890625	2.749018833434347
540.0	220.0	-0.6929931640625	-2.62786865234375	2.717707338807531
540.0	240.0	-0.8175048828125	-2.299713134765625	2.4406955434129465
540.0	260.0	-0.7811279296875	0.88323974609375	1.1790985080211203
540.0	280.0	-1.8096923828125	0.59033203125	1.9035436500194407
540.0	300.0	-3.27392578125	2.092864990234375	3.8857012093677703
540.0	320.0	-3.53369140625	1.768707275390625	3.951619969155034
540.0	340.0	-4.10986328125	-1.4647216796875	4.36307068353397
540.0	360.0	-5.65673828125	-0.53277587890625	5.68177244525892
540.0	380.0	-2.73779296875	-1.30877685546875	3.0345357465595306
540.0	400.0	-1.9259033203125	-1.38226318359375	2.3706022669164564
540.0	420.0	-1.821533203125	-1.044830322265625	2.0999175251453357
540.0	440.0	-1.81103515625	-0.942047119140625	2.0413968531019666
540.0	460.0	-1.7772216796875	-0.843475341796875	1.9672233098889953
540.0	480.0	-1.6510009765625	-0.60711669921875	1.759089227720015
540.0	500.0	-0.4674072265625	3.69256591796875	3.722030705674961
540.0	520.0	0.1112060546875	5.0794677734375	5.080684958545381
540.0	540.0	0.210693359375	4.411865234375	4.416893312948763
540.0	560.0	-1.4344482421875	3.300537109375	3.5987757598767236
540.0	580.0	-1.004638671875	0.282958984375	1.043726328050268
540.0	600.0	-1.0592041015625	0.3077392578125	1.1030035265427809
540.0	620.0	-1.11181640625	0.2930908203125	1.1497990912146867
540.0	640.0	-1.1846923828125	0.31201171875	1.225090753589826
540.0	660.0	-1.265625	0.3653564453125	1.3173048139122494
540.0	680.0	-1.231689453125	0.4395751953125	1.3077787508876966
540.0	700.0	-0.854736328125	0.1820068359375	0.8738996961577385
540.0	720.0	0.6214599609375	-1.1483154296875	1.3056955269536719
540.0	740.0	3.4632568359375	-3.35888671875	4.82454846602902
540.0	760.0	4.212646484375	-2.474609375	4.885701787988594
540.0	780.0	4.3758544921875	-2.425537109375	5.003132299445294
540.0	800.0	4.462646484375	-2.4290771484375	5.080908328002564
560.0	0.0	-1.0301513671875	1.2676211595535278	1.6334243917200777
560.0	20.0	-0.7076416015625	1.206756591796875	1.3989346332502994
560.0	40.0	-0.5333251953125	1.1914253234863281	1.3053467222924406
560.0	60.0	-0.4398193359375	1.0805473327636719	1.1666291555619501
560.0	80.0	-0.3858642578125	0.967926025390625	1.042003846483152
560.0	100.0	-0.3385009765625	0.8322982788085938	0.8985006043634661
560.0	120.0	-0.3507080078125	0.6755905151367188	0.7611955405061892
560.0	140.0	-0.43701171875	0.3801116943359375	0.5791926644008591
560.0	160.0	-0.53564453125	-0.1120452880859375	0.5472378006317664
560.0	180.0	-0.537841796875	-1.9564666748046875	2.029047965940441
560.0	200.0	-0.51708984375	-1.8910675048828125	1.9604892793721433
560.0	220.0	-0.560546875	-1.8803558349609375	1.9621291662742057
560.0	240.0	-0.633056640625	-1.7128143310546875	1.8260595945657763
560.0	260.0	-0.6949462890625	0.37158203125	0.7880504746712712
560.0	280.0	-1.0955810546875	1.099456787109375	1.5521285623655807
560.0	300.0	-1.2808837890625	2.45404052734375	2.768208480394621
560.0	320.0	-1.997802734375	1.26593017578125	2.3651204991352497
560.0	340.0	-2.5067138671875	-1.244140625	2.7984817860271134
560.0	360.0	-1.6890869140625	-2.19586181640625	2.7703472201166655
560.0	380.0	-0.6397705078125	-1.584991455078125	1.7092408301164983
560.0	400.0	-0.3612060546875	-1.470458984375	1.5141728562723826
560.0	420.0	-0.4129638671875	-0.800079345703125	0.9003699878512142
560.0	440.0	-0.4586181640625	-0.552490234375	0.7180362661368858
560.0	460.0	-0.3560791015625	-0.37396240234375	0.5163721573983884
560.0	480.0	-0.068603515625	-0.24041748046875	0.25001401414931007
560.0	500.0	0.178466796875	2.577178955078125	2.583350879010515
560.0	520.0	-0.011474609375	5.8829345703125	5.882945760861494
560.0	540.0	-1.080078125	5.7020263671875	5.803419117055479
560.0	560.0	-1.6539306640625	5.55615234375	5.797095437241381
560.0	580.0	-1.8817138671875	5.4000244140625	5.718488502256237
560.0	600.0	-2.0966796875	4.971435546875	5.395483028303159
560.0	620.0	-2.211181640625	4.55224609375	5.060856522951347
560.0	640.0	-2.6005859375	4.6834716796875	5.357047152373927
560.0	660.0	-2.7236328125	4.925048828125	5.627990907663417
560.0	680.0	-2.7142333984375	5.0277099609375	5.713574222192597
560.0	700.0	-2.6898193359375	5.1759033203125	5.833104082836617
560.0	720.0	-2.5797119140625	5.1806640625	5.787416840701472
560.0	740.0	-2.3115234375	5.2674560546875	5.7523242163647055
560.0	760.0	2.1060791015625	-3.518310546875	4.100497321824533
560.0	780.0	2.89013671875	-3.3658447265625	4.4364175836361035
560.0	800.0	3.9964599609375	-3.908447265625	5.58995995044223
580.0	0.0	-1.287109375	1.1434794664382935	1.7216840108971492
580.0	20.0	-1.01416015625	1.0983619689941406	1.4949648281674421
580.0	40.0	-0.7470703125	1.0827865600585938	1.315500203900543
580.0	60.0	-0.596435546875	0.9681625366210938	1.1371341428752684
580.0	80.0	-0.5194091796875	0.8153076171875	0.9667018188601906
580.0	100.0	-0.4736328125	0.6745681762695312	0.824239204061698
580.0	120.0	-0.4635009765625	0.5919265747070312	0.7518046455820753
580.0	140.0	-0.4765625	0.498748779296875	0.6898276315547044
580.0	160.0	-0.537353515625	0.290924072265625	0.6110528754356384
580.0	180.0	-0.5482177734375	-0.3818511962890625	0.6680965972224063
580.0	200.0	-0.521484375	-1.1888580322265625	1.2982023625609203
580.0	220.0	-0.5447998046875	-1.001983642578125	1.1405165703231435
580.0	240.0	-0.6224365234375	-0.96343994140625	1.1470151465459555
580.0	260.0	-0.7213134765625	-0.4893798828125	0.8716569285976316
580.0	280.0	-0.8323974609375	0.86700439453125	1.2019077140578207
580.0	300.0	-0.9207763671875	0.7108154296875	1.1632229766699225
580.0	320.0	-0.9810791015625	0.237274169921875	1.009363777453301
580.0	340.0	-1.064453125	-0.493927001953125	1.173466803356903
580.0	360.0	-1.0810546875	-0.88055419921875	1.3942937047578952
580.0	380.0	-0.864501953125	-0.474761962890625	0.9862872544876056
580.0	400.0	-0.6363525390625	-0.0245361328125	0.6368253887720583
580.0	420.0	-0.443603515625	0.59747314453125	0.7441493381781104
580.0	440.0	-0.328857421875	0.72808837890625	0.7989116918787725
580.0	460.0	-0.211669921875	1.171661376953125	1.19062779157479
580.0	480.0	-0.1094970703125	2.704803466796875	2.707018914304703
580.0	500.0	-0.117431640625	4.329681396484375	4.331273621613251
580.0	520.0	-1.1304931640625	5.41552734375	5.532264563892075
580.0	540.0	-1.3819580078125	5.42041015625	5.593804983849119
580.0	560.0	-1.6451416015625	5.4984130859375	5.739254076341313
580.0	580.0	-1.7291259765625	5.4744873046875	5.741070274087213
580.0	600.0	-1.8814697265625	5.3115234375	5.634909898044776
580.0	620.0	-1.9080810546875	4.9803466796875	5.333350387995492
580.0	640.0	-2.1141357421875	4.796875	5.2420968802588614
580.0	660.0	-2.20703125	5.055908203125	5.516628925068572
580.0	680.0	-2.15869140625	5.3546142578125	5.773373575076059
580.0	700.0	-1.9967041015625	5.5015869140625	5.8527161081142705
580.0	720.0	-1.916748046875	5.65283203125	5.968955775403695
580.0	740.0	-1.4552001953125	5.548828125	5.736471142542997
580.0	760.0	0.3797607421875	-3.615234375	3.6351255559455495
580.0	780.0	2.722412109375	-2.3321533203125	3.584754775813299
580.0	800.0	4.15576171875	-2.6783447265625	4.944075842595167
600.0	0.0	-1.360107421875	0.9990053176879883	1.6875733536081736
600.0	20.0	-1.1773681640625	0.9740123748779297	1.5280366161068415
600.0	40.0	-0.92529296875	0.9654273986816406	1.3372423640250812
600.0	60.0	-0.70751953125	0.8797073364257812	1.1289237728303725
600.0	80.0	-0.6053466796875	0.709869384765625	0.9329304079277337
600.0	100.0	-0.5950927734375	0.46625518798828125	0.7559955749364696
600.0	120.0	-0.539306640625	0.4531097412109375	0.7043863217031302
600.0	140.0	-0.5360107421875	0.41925048828125	0.6804987051159327
600.0	160.0	-0.5701904296875	0.413543701171875	0.7043688798393558
600.0	180.0	-0.56982421875	0.2575225830078125	0.6253139379808061
600.0	200.0	-0.5367431640625	-0.610870361328125	0.8131763784794648
600.0	220.0	-0.5533447265625	-0.287139892578125	0.6234097403187611
600.0	240.0	-0.6041259765625	-0.1970062255859375	0.6354365810033379
600.0	260.0	-0.68896484375	-0.1287841796875	0.7008979389763136
600.0	280.0	-0.7294921875	0.840301513671875	1.1127737800212492
600.0	300.0	-0.8314208984375	0.342132568359375	0.8990636266087079
600.0	320.0	-0.8824462890625	-0.04669189453125	0.8836807037019053
600.0	340.0	-0.8834228515625	-0.136077880859375	0.8938417781251876
600.0	360.0	-0.8927001953125	-0.05072021484375	0.8941399101397789
600.0	380.0	-0.75	0.318084716796875	0.814664278742936
600.0	400.0	-0.50439453125	0.958648681640625	1.0832456498718173
600.0	420.0	-0.36328125	1.348358154296875	1.3964393931927148
600.0	440.0	-0.2984619140625	1.365509033203125	1.3977461979576922
600.0	460.0	-0.1986083984375	1.74072265625	1.752016170562351
600.0	480.0	-0.12646484375	2.87701416015625	2.8797923248811337
600.0	500.0	-0.1265869140625	4.002593994140625	4.0045952265793945
600.0	520.0	-1.1385498046875	5.3038330078125	5.42466037946297
600.0	540.0	-1.38232421875	5.3211669921875	5.497784863423501
600.0	560.0	-1.6510009765625	5.4110107421875	5.657282163431381
600.0	580.0	-1.7314453125	5.4013671875	5.672095764739862
600.0	600.0	-1.8819580078125	5.238525390625	5.566319628928293
600.0	620.0	-1.8597412109375	5.01806640625	5.351600492300791
600.0	640.0	-2.045654296875	4.9373779296875	5.344380443315051
600.0	660.0	-2.1556396484375	5.1722412109375	5.6034686969801095
600.0	680.0	-2.0948486328125	5.4249267578125	5.815343594494348
600.0	700.0	-1.947998046875	5.54541015625	5.877607522765489
600.0	720.0	-1.901611328125	5.604248046875	5.918084302724623
600.0	740.0	-1.4521484375	5.453857421875	5.643872417292467
600.0	760.0	0.0224609375	1.291748046875	1.2919433077030726
600.0	780.0	2.850341796875	-2.5828857421875	3.846524030369247
600.0	800.0	4.1519775390625	-2.6976318359375	4.951377081897825
620.0	0.0	-1.528564453125	0.823211133480072	1.7361410822980012
620.0	20.0	-1.338134765625	0.8049507141113281	1.5615858295728131
620.0	40.0	-1.1646728515625	0.8074226379394531	1.4171782412328486
620.0	60.0	-0.9326171875	0.7474327087402344	1.1951696417309026
620.0	80.0	-0.7037353515625	0.618804931640625	0.9371035100038597
620.0	100.0	-0.6612548828125	0.3651580810546875	0.7553796689102208
620.0	120.0	-0.6002197265625	0.3482513427734375	0.693932790620435
620.0	140.0	-0.559814453125	0.344390869140625	0.6572650094711249
620.0	160.0	-0.600830078125	0.3673095703125	0.7042109791978871
620.0	180.0	-0.6231689453125	0.442626953125	0.7643678133167399
620.0	200.0	-0.6070556640625	0.44927978515625	0.7552277170631445
620.0	220.0	-0.6103515625	0.79150390625	0.999503608525352
620.0	240.0	-0.617919921875	0.9237823486328125	1.111395005160434
620.0	260.0	-0.654541015625	0.97491455078125	1.1742582009338547
620.0	280.0	-0.73876953125	0.816314697265625	1.1009768868033578
620.0	300.0	-0.820068359375	0.4671630859375	0.9437973632674824
620.0	320.0	-0.8629150390625	0.117218017578125	0.8708400704407104
620.0	340.0	-0.8033447265625	0.37493896484375	0.886533686361596
620.0	360.0	-0.7647705078125	0.70477294921875	1.0399898266667247
620.0	380.0	-0.5865478515625	1.142974853515625	1.284690584515061
620.0	400.0	-0.4080810546875	1.46173095703125	1.5176256250928146
620.0	420.0	-0.3201904296875	1.608856201171875	1.640408542806536
620.0	440.0	-0.2874755859375	1.37176513671875	1.401564055912936
620.0	460.0	-0.196044921875	1.715576171875	1.7267412119070578
620.0	480.0	-0.15234375	2.9146728515625	2.9186514779602475
620.0	500.0	-0.1676025390625	3.689666748046875	3.6934714460440867
620.0	520.0	-1.1695556640625	5.2095947265625	5.339263775687476
620.0	540.0	-1.3997802734375	5.2352294921875	5.41913393908792
620.0	560.0	-1.656982421875	5.3248291015625	5.576683217401688
620.0	580.0	-1.6416015625	5.370361328125	5.6156599331354595
620.0	600.0	-1.744873046875	5.3619384765625	5.638702525949762
620.0	620.0	-1.697265625	5.2506103515625	5.518117402315931
620.0	640.0	-1.933837890625	5.1397705078125	5.491536202211191
620.0	660.0	-2.0928955078125	5.2913818359375	5.690248969975835
620.0	680.0	-2.0684814453125	5.4039306640625	5.786283963961418
620.0	700.0	-1.949462890625	5.4649658203125	5.802263091166054
620.0	720.0	-1.908935546875	5.52294921875	5.843543701814353
620.0	740.0	-1.4942626953125	5.3802490234375	5.583896538869856
620.0	760.0	-0.344482421875	2.5400390625	2.5632921366880415
620.0	780.0	2.4334716796875	-2.6168212890625	3.5734490446530542
620.0	800.0	3.9893798828125	-2.7913818359375	4.868979811355854
