# Supplementary material for: Real-time emotion detection by quantitative facial motion analysis
Source: PLoS One. 2023 Mar 10;18(3):e0282730. doi: 10.1371/journal.pone.0282730 (PMC10004542; doi:10.1371/journal.pone.0282730)
Supplement: S1 Dataset — Data from each participant is organized into folders by Study ID and subsequently by emotions. The data files (.csv) contain the pixel displacement results after DISC-processing of videos. (ZIP) [file pone.0282730.s004.zip › S1_Dataset/1/happy/result/101400_cropped_result.csv]

pos_x	pos_y	disp_x	disp_y	disp_xy_indi
0.0	0.0	1.6388753652572632	2.754547357559204	3.2052213040418165
0.0	20.0	1.6051747798919678	2.7247562408447266	3.1624172156790937
0.0	40.0	1.5004674196243286	2.774280548095703	3.1540505761474855
0.0	60.0	1.4599039554595947	2.7231178283691406	3.08977187933809
0.0	80.0	1.4195653200149536	2.8079376220703125	3.146375595383844
0.0	100.0	1.4900453090667725	2.72137451171875	3.1025979849320406
0.0	120.0	1.5915954113006592	2.5270004272460938	2.986453936121442
0.0	140.0	1.70060396194458	2.345977783203125	2.8975274967917475
0.0	160.0	1.7172448635101318	2.3747406005859375	2.9305840444053453
0.0	180.0	1.605980634689331	2.6792755126953125	3.12373031357156
0.0	200.0	1.0876926183700562	3.3686065673828125	3.5398566973637964
0.0	220.0	1.0665087699890137	3.543060302734375	3.700096926470397
0.0	240.0	1.1364023685455322	3.648712158203125	3.8215848488101374
0.0	260.0	1.4028394222259521	3.35260009765625	3.6342655185547383
0.0	280.0	1.8377163410186768	2.610931396484375	3.1928301093536002
0.0	300.0	2.069866180419922	2.23956298828125	3.049588231765954
0.0	320.0	2.0929930210113525	2.26446533203125	3.083573093989119
0.0	340.0	1.8401970863342285	2.9930419921875	3.5134919501189557
0.0	360.0	1.6019999980926514	3.328643798828125	3.6940862920843887
0.0	380.0	1.4229507446289062	3.5516357421875	3.826082234717873
0.0	400.0	1.2696131467819214	3.567626953125	3.7868033510000836
0.0	420.0	1.2485029697418213	3.57489013671875	3.78663427796548
0.0	440.0	1.084558129310608	2.576904296875	2.7958365637330385
0.0	460.0	0.9471158385276794	2.40484619140625	2.584630266771465
0.0	480.0	0.8971884846687317	2.476898193359375	2.634382629249045
0.0	500.0	0.6797001957893372	2.874053955078125	2.953333454396282
0.0	520.0	0.8776758909225464	3.134765625	3.2553141926991205
0.0	540.0	1.5843820571899414	3.39215087890625	3.743922286641361
0.0	560.0	1.8431161642074585	3.41259765625	3.8785177527253643
0.0	580.0	2.5999021530151367	3.50140380859375	4.361114517653436
0.0	600.0	3.1182658672332764	3.3795166015625	4.598338230164093
0.0	620.0	3.5153093338012695	3.22100830078125	4.767839572176484
0.0	640.0	3.2694761753082275	3.22271728515625	4.590793086270931
0.0	660.0	3.0881567001342773	3.30963134765625	4.526629150037935
0.0	680.0	3.1367785930633545	3.3734130859375	4.606440685635156
0.0	700.0	3.177267074584961	3.505126953125	4.730849925834154
0.0	720.0	3.379960060119629	3.45172119140625	4.830994637878091
0.0	740.0	3.473660945892334	4.31365966796875	5.5384095278408125
0.0	760.0	3.4978575706481934	4.04656982421875	5.34880686946338
0.0	780.0	3.6734259128570557	0.21136474609375	3.679501731639893
0.0	800.0	3.7330570220947266	0.23760986328125	3.7406113373804666
20.0	0.0	1.5231952667236328	2.7007288932800293	3.100654830123284
20.0	20.0	1.5655841827392578	2.590585708618164	3.0269106605481477
20.0	40.0	1.5245704650878906	2.6057815551757812	3.0190085485656746
20.0	60.0	1.489166259765625	2.5700836181640625	2.9703444166593913
20.0	80.0	1.4798221588134766	2.60577392578125	2.996653362335525
20.0	100.0	1.5343818664550781	2.4687881469726562	2.9067580956692716
20.0	120.0	1.5929527282714844	2.3580856323242188	2.8457101475521847
20.0	140.0	1.6477413177490234	2.3283843994140625	2.852441999699919
20.0	160.0	1.637887954711914	2.4491424560546875	2.9463495587319515
20.0	180.0	1.5401420593261719	2.686187744140625	3.0963917968623997
20.0	200.0	1.1721763610839844	3.24853515625	3.4535457261887097
20.0	220.0	1.2118492126464844	3.2899627685546875	3.5060566927344357
20.0	240.0	1.2699699401855469	3.31536865234375	3.5502806860751863
20.0	260.0	1.4870796203613281	2.996673583984375	3.3453637121012343
20.0	280.0	1.8906536102294922	2.08880615234375	2.817389255311185
20.0	300.0	2.1392669677734375	1.549774169921875	2.641640236134284
20.0	320.0	2.2422752380371094	1.286163330078125	2.5849592559172043
20.0	340.0	1.9836273193359375	1.97393798828125	2.7984296531440105
20.0	360.0	1.6954059600830078	2.5921630859375	3.097371600822544
20.0	380.0	1.4545631408691406	3.024383544921875	3.3559871509839407
20.0	400.0	1.2830390930175781	3.149078369140625	3.400424074906062
20.0	420.0	1.2541790008544922	3.248779296875	3.4824606079592617
20.0	440.0	1.0628185272216797	2.09503173828125	2.349200120511536
20.0	460.0	0.93048095703125	2.097259521484375	2.294404565863366
20.0	480.0	0.8703804016113281	2.26702880859375	2.4283701658732126
20.0	500.0	0.6445541381835938	2.743377685546875	2.8180793393029453
20.0	520.0	0.8273220062255859	3.030517578125	3.141416637969205
20.0	540.0	1.3374443054199219	3.24859619140625	3.5131374133272057
20.0	560.0	1.342813491821289	3.1917724609375	3.4627387305738657
20.0	580.0	2.374452590942383	3.48199462890625	4.214535763564591
20.0	600.0	2.859884262084961	3.3636474609375	4.415094815968569
20.0	620.0	3.8026885986328125	3.313232421875	5.043604827852363
20.0	640.0	4.335821151733398	3.30340576171875	5.4508563259707525
20.0	660.0	4.366390228271484	3.2908935546875	5.467663487617763
20.0	680.0	4.450105667114258	3.306640625	5.544124157284252
20.0	700.0	4.195058822631836	3.52349853515625	5.4784633294920795
20.0	720.0	3.9879894256591797	3.7386474609375	5.4664014210761955
20.0	740.0	3.786731719970703	4.0999755859375	5.581141184768203
20.0	760.0	3.494901657104492	3.907958984375	5.242755097884032
20.0	780.0	3.6444740295410156	-0.40740966796875	3.6671751511965356
20.0	800.0	3.7169551849365234	-0.3294677734375	3.7315284885098183
40.0	0.0	1.5734062194824219	2.445289373397827	2.907756394741194
40.0	20.0	1.599884033203125	2.3734989166259766	2.8623637132487167
40.0	40.0	1.514129638671875	2.4812660217285156	2.9067627411416086
40.0	60.0	1.4838829040527344	2.4499130249023438	2.8642594684361486
40.0	80.0	1.4261474609375	2.4849624633789062	2.865123910887737
40.0	100.0	1.4786415100097656	2.3875274658203125	2.8083212272050226
40.0	120.0	1.5377235412597656	2.3151321411132812	2.7792859730801793
40.0	140.0	1.567474365234375	2.3324127197265625	2.810182375008634
40.0	160.0	1.5855026245117188	2.4301605224609375	2.901637251149972
40.0	180.0	1.4956321716308594	2.654449462890625	3.0468044807400374
40.0	200.0	1.2124557495117188	3.0572662353515625	3.288909512033546
40.0	220.0	1.3747215270996094	2.82525634765625	3.1419631931394445
40.0	240.0	1.4790763854980469	2.6248931884765625	3.0129273481198684
40.0	260.0	1.6821212768554688	2.141937255859375	2.723495400783387
40.0	280.0	1.9700241088867188	1.42578125	2.431840283087373
40.0	300.0	2.2367515563964844	0.977508544921875	2.441020376899254
40.0	320.0	2.4291114807128906	-0.013580322265625	2.4291494418590247
40.0	340.0	2.2071609497070312	0.336700439453125	2.2326949285201443
40.0	360.0	1.8865737915039062	0.6495361328125	1.9952588450169673
40.0	380.0	1.5601005554199219	0.557647705078125	1.6567693581185186
40.0	400.0	1.2839241027832031	2.500640869140625	2.8109901917516598
40.0	420.0	1.2114906311035156	2.00408935546875	2.3418120535078693
40.0	440.0	0.7753028869628906	-1.3084716796875	1.520918374889731
40.0	460.0	0.8806838989257812	1.685791015625	1.9019714714445863
40.0	480.0	0.8510665893554688	2.08966064453125	2.2563235470162315
40.0	500.0	0.62689208984375	2.636444091796875	2.7099503946528825
40.0	520.0	0.8271484375	2.95440673828125	3.0680113612665036
40.0	540.0	1.3447189331054688	3.18768310546875	3.4597098996799147
40.0	560.0	1.3487548828125	3.122802734375	3.401622649814429
40.0	580.0	2.3778915405273438	3.41375732421875	4.160301340908933
40.0	600.0	2.8620452880859375	3.2899169921875	4.3606028306346545
40.0	620.0	3.7777061462402344	3.3353271484375	5.0393919191153875
40.0	640.0	4.3035430908203125	3.37493896484375	5.4690672103172995
40.0	660.0	4.301082611083984	3.34588623046875	5.449244561827759
40.0	680.0	4.397617340087891	3.3778076171875	5.545144053004537
40.0	700.0	4.191799163818359	3.554931640625	5.496245918743543
40.0	720.0	3.9733200073242188	3.69635009765625	5.4268108429395525
40.0	740.0	3.7817649841308594	3.97271728515625	5.484909208271138
40.0	760.0	3.4825172424316406	3.70465087890625	5.084522050145375
40.0	780.0	3.5748939514160156	-0.602783203125	3.625357134661418
40.0	800.0	3.7403335571289062	-0.708984375	3.8069349827096755
60.0	0.0	1.6684417724609375	2.1063108444213867	2.687051045555281
60.0	20.0	1.6627349853515625	2.1380157470703125	2.708468010930291
60.0	40.0	1.491790771484375	2.3026695251464844	2.743670287757675
60.0	60.0	1.4311408996582031	2.2712135314941406	2.6845065059180944
60.0	80.0	1.3385658264160156	2.394195556640625	2.7429784605582492
60.0	100.0	1.3531227111816406	2.3606643676757812	2.7209699241868974
60.0	120.0	1.3326683044433594	2.4074172973632812	2.7516654690045197
60.0	140.0	1.3567314147949219	2.464996337890625	2.8137034452311465
60.0	160.0	1.3709335327148438	2.57635498046875	2.918400886874203
60.0	180.0	1.4347076416015625	2.608428955078125	2.9769594606846557
60.0	200.0	1.3659172058105469	2.6334686279296875	2.9666288658036013
60.0	220.0	1.5371170043945312	2.230712890625	2.709023566822437
60.0	240.0	1.6160888671875	1.7524566650390625	2.38387239370886
60.0	260.0	1.7705917358398438	1.10968017578125	2.08958971751544
60.0	280.0	1.6491241455078125	1.382781982421875	2.1521376485270274
60.0	300.0	2.008716583251953	0.46630859375	2.0621314255974337
60.0	320.0	2.2942047119140625	-0.894287109375	2.462341303345858
60.0	340.0	2.0703964233398438	-1.54718017578125	2.584629150595674
60.0	360.0	1.4838218688964844	-1.2191162109375	1.920409246589399
60.0	380.0	1.1101150512695312	-2.148406982421875	2.418265491871027
60.0	400.0	0.8881874084472656	-3.57086181640625	3.679664520631251
60.0	420.0	0.6273460388183594	-3.959136962890625	4.008531968607446
60.0	440.0	0.4043617248535156	-4.183685302734375	4.203181071146249
60.0	460.0	0.3420677185058594	-1.105316162109375	1.1570367938246398
60.0	480.0	0.511444091796875	1.414642333984375	1.5042566244277238
60.0	500.0	0.4003639221191406	2.406463623046875	2.439540620523158
60.0	520.0	0.7468910217285156	2.85418701171875	2.9502931542819053
60.0	540.0	1.3423118591308594	3.15313720703125	3.4269629956461705
60.0	560.0	1.3146286010742188	3.078125	3.347103505179868
60.0	580.0	2.375152587890625	3.3585205078125	4.113515505885528
60.0	600.0	2.8710556030273438	3.228515625	4.320448288840389
60.0	620.0	3.814594268798828	3.26953125	5.024038617514741
60.0	640.0	4.329368591308594	3.3028564453125	5.4453919140638245
60.0	660.0	4.283966064453125	3.3077392578125	5.412347387138041
60.0	680.0	4.3587493896484375	3.3609619140625	5.5040676984880275
60.0	700.0	4.142692565917969	3.54681396484375	5.4536034873212635
60.0	720.0	3.9120445251464844	3.68658447265625	5.375406723286969
60.0	740.0	3.7250022888183594	3.9130859375	5.402581198460813
60.0	760.0	3.2180213928222656	2.29302978515625	3.951410796193617
60.0	780.0	3.5117835998535156	0.17987060546875	3.516386993337311
60.0	800.0	3.6117706298828125	0.2010498046875	3.6173620370166115
80.0	0.0	1.5574569702148438	2.04848051071167	2.573313936704254
80.0	20.0	1.3682708740234375	2.2134456634521484	2.602211922529751
80.0	40.0	1.305206298828125	2.289196014404297	2.635143615605254
80.0	60.0	1.2331924438476562	2.3204383850097656	2.6277743248212326
80.0	80.0	1.1734085083007812	2.4089126586914062	2.679505126801657
80.0	100.0	1.2710647583007812	2.3108901977539062	2.6373886944986533
80.0	120.0	1.2734832763671875	2.3649520874023438	2.686030161948225
80.0	140.0	1.2808380126953125	2.4870147705078125	2.797461078100874
80.0	160.0	1.33905029296875	2.54608154296875	2.876731984482709
80.0	180.0	1.5442352294921875	2.3177642822265625	2.785084148094991
80.0	200.0	1.880218505859375	1.7882537841796875	2.594816607471332
80.0	220.0	2.1338577270507812	1.1188201904296875	2.4093790523301744
80.0	240.0	1.9198379516601562	0.808441162109375	2.083111824465365
80.0	260.0	2.0389862060546875	0.59893798828125	2.125133281064432
80.0	280.0	1.5004196166992188	1.61083984375	2.2013777568578172
80.0	300.0	2.114715576171875	0.527069091796875	2.179409047340936
80.0	320.0	2.5605239868164062	-0.49212646484375	2.607387877639572
80.0	340.0	2.0633163452148438	-1.4454345703125	2.519237074490057
80.0	360.0	1.4940185546875	-1.7774658203125	2.3219552502427163
80.0	380.0	1.027618408203125	-3.10687255859375	3.272408392640014
80.0	400.0	0.8076019287109375	-4.066070556640625	4.145497635608713
80.0	420.0	0.5945587158203125	-4.41064453125	4.450537635792268
80.0	440.0	0.35190582275390625	-4.656524658203125	4.669802950932922
80.0	460.0	-0.3286895751953125	-4.79718017578125	4.80842744312012
80.0	480.0	-1.8653640747070312	-0.623443603515625	1.9667905475602039
80.0	500.0	-0.7571640014648438	0.8489990234375	1.1375836966623962
80.0	520.0	-0.497222900390625	0.1485595703125	0.5189417680282635
80.0	540.0	0.02477264404296875	2.19866943359375	2.198808987182002
80.0	560.0	-0.10186004638671875	0.30120849609375	0.3179654496465978
80.0	580.0	2.0020523071289062	3.6300048828125	4.145497423678221
80.0	600.0	2.828765869140625	3.3074951171875	4.3521765006297795
80.0	620.0	4.16015625	3.47186279296875	5.418554353110692
80.0	640.0	4.853179931640625	3.476806640625	5.970053589807499
80.0	660.0	5.176673889160156	3.514892578125	6.25718965594545
80.0	680.0	5.239341735839844	3.41278076171875	6.252821311413823
80.0	700.0	5.138664245605469	3.62493896484375	6.288565236038067
80.0	720.0	4.7652130126953125	3.96551513671875	6.199400402934647
80.0	740.0	4.495491027832031	2.6942138671875	5.241014018628811
80.0	760.0	3.4848098754882812	0.169677734375	3.4889382914925973
80.0	780.0	3.5029449462890625	0.0455322265625	3.5032408538934092
80.0	800.0	3.62554931640625	0.0234375	3.625625071915197
100.0	0.0	1.2569122314453125	2.183372974395752	2.5193145700524555
100.0	20.0	1.1865997314453125	2.258451461791992	2.551200095628815
100.0	40.0	1.1632461547851562	2.2945175170898438	2.5725380955108506
100.0	60.0	1.157806396484375	2.2733383178710938	2.551192419093689
100.0	80.0	1.0871429443359375	2.377227783203125	2.6140183080178025
100.0	100.0	1.1762161254882812	2.3111648559570312	2.5932542037504827
100.0	120.0	1.2209396362304688	2.3539352416992188	2.651736170404618
100.0	140.0	1.2505950927734375	2.443145751953125	2.744621877664682
100.0	160.0	1.3740463256835938	2.36639404296875	2.736388874360253
100.0	180.0	1.9086456298828125	1.613250732421875	2.4991010516044514
100.0	200.0	2.2831573486328125	0.7497100830078125	2.4030964789578455
100.0	220.0	1.9741897583007812	0.4712677001953125	2.0296596874912494
100.0	240.0	1.2783050537109375	0.93768310546875	1.585343311912105
100.0	260.0	1.6355743408203125	1.227081298828125	2.0447082770614293
100.0	280.0	1.3860397338867188	1.82373046875	2.2906547026035726
100.0	300.0	2.5421218872070312	0.7633056640625	2.6542455097836997
100.0	320.0	3.0226516723632812	-0.322601318359375	3.0398182088815355
100.0	340.0	2.3451385498046875	-1.464019775390625	2.764602814242011
100.0	360.0	1.5431442260742188	-2.000732421875	2.5267022631105553
100.0	380.0	1.2968978881835938	-3.51458740234375	3.7462339410517935
100.0	400.0	0.9351730346679688	-4.420623779296875	4.5184580558919745
100.0	420.0	0.6867904663085938	-4.6837158203125	4.733801329804407
100.0	440.0	0.44830322265625	-4.88348388671875	4.904017806991085
100.0	460.0	-0.19087982177734375	-4.955047607421875	4.958722809169615
100.0	480.0	-0.9392776489257812	-5.006103515625	5.093458050374473
100.0	500.0	-1.3341445922851562	0.344085693359375	1.377801421649117
100.0	520.0	-0.14638519287109375	-0.3349609375	0.3655508915907417
100.0	540.0	2.6073379516601562	0.27655029296875	2.621963245110137
100.0	560.0	1.7251510620117188	2.11944580078125	2.7328001553735017
100.0	580.0	-1.0719985961914062	-0.33331298828125	1.122621280037628
100.0	600.0	-0.806976318359375	-0.0369873046875	0.8078235197745218
100.0	620.0	6.7059173583984375	9.41229248046875	11.556841149533815
100.0	640.0	6.10430908203125	8.462646484375	10.434508847496069
100.0	660.0	5.841773986816406	7.22357177734375	9.290119080802032
100.0	680.0	5.868324279785156	7.1904296875	9.28113726563708
100.0	700.0	5.657135009765625	6.7047119140625	8.772476182315204
100.0	720.0	4.722023010253906	5.7783203125	7.46233790063258
100.0	740.0	0.5118026733398438	-0.7392578125	0.89913518993536
100.0	760.0	3.2157669067382812	-0.01190185546875	3.215788931605539
100.0	780.0	3.4959564208984375	-0.05438232421875	3.4963793750118772
100.0	800.0	3.6440505981445312	-0.0855712890625	3.645055172058351
120.0	0.0	1.13031005859375	2.140742301940918	2.4208218505039785
120.0	20.0	1.0988006591796875	2.191873550415039	2.451871234307125
120.0	40.0	1.1033401489257812	2.2081527709960938	2.4684606831564673
120.0	60.0	1.0240325927734375	2.270923614501953	2.491131633207066
120.0	80.0	0.8912887573242188	2.4619674682617188	2.618335246623619
120.0	100.0	0.9893798828125	2.4110260009765625	2.60613102700135
120.0	120.0	1.0875778198242188	2.3673095703125	2.6051833171327416
120.0	140.0	1.40789794921875	2.0767822265625	2.5090239241546217
120.0	160.0	1.8796539306640625	1.4976348876953125	2.4033329265632366
120.0	180.0	2.0918960571289062	0.7486419677734375	2.2218222048001834
120.0	200.0	1.85662841796875	0.287445068359375	1.8787479207528799
120.0	220.0	1.3822479248046875	0.144195556640625	1.3897487845584773
120.0	240.0	0.9239425659179688	1.33465576171875	1.6232608747222785
120.0	260.0	-0.4355926513671875	2.686859130859375	2.7219391887049005
120.0	280.0	-0.37407684326171875	2.89727783203125	2.9213271505677607
120.0	300.0	-0.2462615966796875	2.568206787109375	2.5799866037159744
120.0	320.0	0.19895172119140625	1.8095703125	1.820474252288774
120.0	340.0	0.11278533935546875	-0.28619384765625	0.3076157525384828
120.0	360.0	-0.11034393310546875	-1.8104248046875	1.8137843744505455
120.0	380.0	1.5767440795898438	-3.934051513671875	4.238264173543881
120.0	400.0	0.8274154663085938	-4.629302978515625	4.702665459160401
120.0	420.0	0.5205154418945312	-4.83343505859375	4.861381572237858
120.0	440.0	0.33968353271484375	-5.004608154296875	5.016122773662185
120.0	460.0	-0.25688934326171875	-5.031036376953125	5.037590610689505
120.0	480.0	-0.7359390258789062	-5.03131103515625	5.084849750218452
120.0	500.0	-1.1018295288085938	-4.720245361328125	4.8471377720974935
120.0	520.0	-1.1252288818359375	-4.576904296875	4.7131935011487265
120.0	540.0	-1.332916259765625	-4.6915283203125	4.877202449749427
120.0	560.0	-1.4526519775390625	-5.02227783203125	5.228142345992567
120.0	580.0	-1.5686569213867188	-6.04339599609375	6.243662362957852
120.0	600.0	-0.265960693359375	-4.01007080078125	4.018880804115814
120.0	620.0	-0.47905731201171875	-4.68450927734375	4.708940759630721
120.0	640.0	-1.1206207275390625	-5.969970703125	6.074235837631017
120.0	660.0	-1.218902587890625	-5.41204833984375	5.547611265362052
120.0	680.0	-0.5439605712890625	-3.39862060546875	3.4418766862038934
120.0	700.0	-0.39177703857421875	-2.92303466796875	2.9491729210239885
120.0	720.0	-0.16944122314453125	-2.35009765625	2.356198065106679
120.0	740.0	0.41490936279296875	-1.10205078125	1.1775677066678598
120.0	760.0	3.1873931884765625	-0.09979248046875	3.1889549819815413
120.0	780.0	3.4645919799804688	-0.10943603515625	3.4663199265987705
120.0	800.0	3.611968994140625	-0.12603759765625	3.614167330196016
140.0	0.0	0.973846435546875	2.1556200981140137	2.3653910643740126
140.0	20.0	0.9517059326171875	2.1715450286865234	2.3709390531584535
140.0	40.0	0.9618682861328125	2.182178497314453	2.3847627961727427
140.0	60.0	0.8857269287109375	2.2737770080566406	2.4401995972892707
140.0	80.0	0.7534332275390625	2.4519805908203125	2.56512581487136
140.0	100.0	0.830230712890625	2.4074249267578125	2.546561959702087
140.0	120.0	1.322967529296875	1.9108123779296875	2.3241013375546222
140.0	140.0	2.31640625	0.820465087890625	2.4574175216040177
140.0	160.0	2.4393768310546875	0.5088348388671875	2.4918812606405236
140.0	180.0	1.73651123046875	0.267242431640625	1.756954686613541
140.0	200.0	1.38006591796875	-0.00506591796875	1.3800752158718723
140.0	220.0	1.352783203125	0.0211334228515625	1.3529482681235665
140.0	240.0	1.0305633544921875	1.4546661376953125	1.7827266755673983
140.0	260.0	-0.404510498046875	2.400909423828125	2.4347473800082073
140.0	280.0	-0.422607421875	2.6658935546875	2.6991823721171917
140.0	300.0	-0.15447998046875	2.1630859375	2.1685951298884443
140.0	320.0	0.446563720703125	1.272247314453125	1.3483443127708172
140.0	340.0	-0.2675323486328125	-0.757293701171875	0.8031608228739658
140.0	360.0	-0.6847381591796875	-1.75347900390625	1.882433256128047
140.0	380.0	1.152984619140625	-4.330902099609375	4.481750386665431
140.0	400.0	0.7479095458984375	-4.8536376953125	4.910923290604776
140.0	420.0	0.4471588134765625	-4.976806640625	4.9968545448750925
140.0	440.0	0.3567962646484375	-5.09405517578125	5.106535196037605
140.0	460.0	-0.136962890625	-5.058349609375	5.060203514096303
140.0	480.0	-0.3900604248046875	-4.949127197265625	4.964474508919661
140.0	500.0	-0.6132049560546875	-4.501800537109375	4.543371918965945
140.0	520.0	-0.83697509765625	-4.45367431640625	4.531637919198021
140.0	540.0	-1.27410888671875	-4.53167724609375	4.7073827248248605
140.0	560.0	-1.52813720703125	-4.78302001953125	5.021203424553718
140.0	580.0	-1.6655731201171875	-5.98516845703125	6.212598110090394
140.0	600.0	-1.3806304931640625	-6.30926513671875	6.458557665924267
140.0	620.0	-1.194549560546875	-6.44561767578125	6.555374579301049
140.0	640.0	-1.0329742431640625	-6.56396484375	6.644747569097439
140.0	660.0	-0.2789459228515625	-6.287109375	6.293294456887299
140.0	680.0	-0.7328033447265625	-5.912353515625	5.957593879727431
140.0	700.0	-0.76348876953125	-3.18621826171875	3.2764160163981613
140.0	720.0	-0.61688232421875	-2.3070068359375	2.3880586975608202
140.0	740.0	0.7067718505859375	-1.1846923828125	1.379500812132646
140.0	760.0	3.1042633056640625	-0.153564453125	3.108059316061383
140.0	780.0	3.375335693359375	-0.14996337890625	3.37866542556063
140.0	800.0	3.5041046142578125	-0.1588134765625	3.507701650368908
160.0	0.0	0.7469635009765625	2.191049098968506	2.3148759417908047
160.0	20.0	0.6770477294921875	2.2080650329589844	2.30953346323163
160.0	40.0	0.7115631103515625	2.2245712280273438	2.3356025365160646
160.0	60.0	0.6825714111328125	2.273040771484375	2.3733137340280406
160.0	80.0	0.329742431640625	2.5960922241210938	2.6169495423806475
160.0	100.0	0.76202392578125	2.2239913940429688	2.3509185830734878
160.0	120.0	1.4891815185546875	1.5084228515625	2.119670043738126
160.0	140.0	2.0403900146484375	0.731170654296875	2.167441334288421
160.0	160.0	1.66815185546875	0.4152069091796875	1.7190483967400052
160.0	180.0	1.0872039794921875	0.1601715087890625	1.0989392181787916
160.0	200.0	1.347808837890625	-0.0823211669921875	1.3503204945608405
160.0	220.0	1.523590087890625	-0.039306640625	1.5240970336286943
160.0	240.0	0.6360321044921875	1.510589599609375	1.6390295227337344
160.0	260.0	-0.4298248291015625	2.060302734375	2.104660718734801
160.0	280.0	-0.6094818115234375	2.319488525390625	2.3982274908766823
160.0	300.0	-0.583404541015625	1.9013671875	1.9888584766592399
160.0	320.0	-0.34942626953125	1.111419677734375	1.1650546845078593
160.0	340.0	-0.575653076171875	-1.028778076171875	1.1788811619998203
160.0	360.0	-1.1035919189453125	-1.808868408203125	2.118943142643687
160.0	380.0	0.9599761962890625	-4.40020751953125	4.503707418603142
160.0	400.0	0.6731109619140625	-4.944000244140625	4.9896108847395535
160.0	420.0	0.34735107421875	-4.978851318359375	4.990953137336575
160.0	440.0	0.2976226806640625	-5.02203369140625	5.030845024214635
160.0	460.0	0.007049560546875	-4.87652587890625	4.876530974365515
160.0	480.0	-0.06390380859375	-4.68994140625	4.690376753610632
160.0	500.0	-0.31317138671875	-4.365753173828125	4.376971223603109
160.0	520.0	-0.5900421142578125	-4.406005859375	4.445338831792765
160.0	540.0	-1.1707305908203125	-4.47576904296875	4.626350466866932
160.0	560.0	-1.531494140625	-4.65576171875	4.901182661822212
160.0	580.0	-1.7076568603515625	-5.48040771484375	5.740292734140364
160.0	600.0	-1.3686676025390625	-5.4407958984375	5.6103040037679195
160.0	620.0	-1.190643310546875	-5.52532958984375	5.65215875302109
160.0	640.0	-0.9806976318359375	-5.55828857421875	5.644142071154776
160.0	660.0	-0.05780029296875	-5.25189208984375	5.25221014404704
160.0	680.0	-0.5348358154296875	-5.81365966796875	5.838209321738375
160.0	700.0	-0.803955078125	-4.323974609375	4.398079147782888
160.0	720.0	-1.106201171875	-2.9873046875	3.18554082199822
160.0	740.0	0.061431884765625	-1.9334716796875	1.9344473662055164
160.0	760.0	2.049713134765625	-0.41986083984375	2.092273179980335
160.0	780.0	2.234344482421875	-0.3970947265625	2.2693566242423917
160.0	800.0	2.4887542724609375	-0.376953125	2.5171395446299427
180.0	0.0	0.6669158935546875	2.02650785446167	2.133427030219381
180.0	20.0	0.5064697265625	2.126241683959961	2.185729919851303
180.0	40.0	0.548736572265625	2.150604248046875	2.219506805004006
180.0	60.0	0.4041748046875	2.2673873901367188	2.3031289259820387
180.0	80.0	0.104156494140625	2.4791641235351562	2.4813511091128366
180.0	100.0	0.6175994873046875	2.059173583984375	2.149796496345193
180.0	120.0	1.409454345703125	1.0557937622070312	1.761040039560913
180.0	140.0	1.2610931396484375	0.4869842529296875	1.3518541228512193
180.0	160.0	1.0112152099609375	0.2292327880859375	1.0368721579780196
180.0	180.0	0.641693115234375	0.0473480224609375	0.6434375566985178
180.0	200.0	1.03515625	-0.170867919921875	1.0491636230695816
180.0	220.0	1.3146209716796875	-0.146575927734375	1.322767100351093
180.0	240.0	0.6973114013671875	1.180572509765625	1.3711289659587014
180.0	260.0	-0.6577911376953125	1.71160888671875	1.8336559551685514
180.0	280.0	-1.2574005126953125	1.985382080078125	2.3500634147234787
180.0	300.0	-1.3221893310546875	1.479827880859375	1.9844584107820427
180.0	320.0	-1.359344482421875	0.690460205078125	1.5246483911667377
180.0	340.0	-1.686981201171875	-1.189361572265625	2.064094601196724
180.0	360.0	-1.7317352294921875	-1.705596923828125	2.430631146767506
180.0	380.0	0.5008697509765625	-4.21563720703125	4.245287689750786
180.0	400.0	0.283721923828125	-4.7139892578125	4.722519756743467
180.0	420.0	0.0917816162109375	-4.644073486328125	4.644980345651653
180.0	440.0	0.0484161376953125	-4.61419677734375	4.614450782318388
180.0	460.0	-0.462921142578125	-4.160186767578125	4.185863103993962
180.0	480.0	-0.765777587890625	-3.596221923828125	3.676850206295824
180.0	500.0	-0.744110107421875	-3.685577392578125	3.75994422414088
180.0	520.0	-0.8364105224609375	-4.0272216796875	4.113161438532213
180.0	540.0	-1.1641387939453125	-4.31683349609375	4.471048038722626
180.0	560.0	-1.297271728515625	-4.60479736328125	4.784043550647075
180.0	580.0	-1.4581451416015625	-4.8873291015625	5.10021303486001
180.0	600.0	-1.3132171630859375	-4.72967529296875	4.90860139900792
180.0	620.0	-1.1453857421875	-4.75439453125	4.890416736555927
180.0	640.0	-0.964691162109375	-4.726318359375	4.823765569803028
180.0	660.0	-0.8221435546875	-4.70819091796875	4.779433203273963
180.0	680.0	-1.0737152099609375	-4.92535400390625	5.041029301233706
180.0	700.0	-1.2805938720703125	-3.71728515625	3.9316827946899053
180.0	720.0	-0.9137115478515625	-3.123291015625	3.2541996805606663
180.0	740.0	-0.0912933349609375	-2.24700927734375	2.2488630828659115
180.0	760.0	1.907989501953125	-0.5361328125	1.9818835314423737
180.0	780.0	2.107391357421875	-0.50775146484375	2.1676969076389314
180.0	800.0	2.3794097900390625	-0.46746826171875	2.424895363649344
200.0	0.0	0.206451416015625	2.110475540161133	2.1205492667687027
200.0	20.0	-0.007110595703125	2.2375640869140625	2.237575385013612
200.0	40.0	-0.0060882568359375	2.286712646484375	2.2867207513080547
200.0	60.0	-0.0607757568359375	2.290699005126953	2.2915051003016758
200.0	80.0	0.0474700927734375	2.226165771484375	2.226671832991234
200.0	100.0	0.7691650390625	1.509765625	1.694404644631163
200.0	120.0	1.6129913330078125	0.6346817016601562	1.7333672152145232
200.0	140.0	1.307769775390625	0.3366241455078125	1.3503990524152891
200.0	160.0	0.734375	0.10833740234375	0.7423231327202403
200.0	180.0	0.6044158935546875	-0.016510009765625	0.6046413422881141
200.0	200.0	0.8212738037109375	-0.2219696044921875	0.8507415388825502
200.0	220.0	0.89910888671875	-0.2736053466796875	0.9398173630596224
200.0	240.0	0.3786163330078125	0.92626953125	1.0006625665739564
200.0	260.0	-0.3509521484375	1.507171630859375	1.5474927254627742
200.0	280.0	-0.976348876953125	1.6068115234375	1.8801862677349732
200.0	300.0	-1.236175537109375	0.85101318359375	1.5007842607110529
200.0	320.0	-1.2784881591796875	0.14764404296875	1.2869851345632646
200.0	340.0	-1.16363525390625	-1.208740234375	1.6778259618716098
200.0	360.0	-1.158294677734375	-1.597900390625	1.973558263347527
200.0	380.0	0.172149658203125	-3.938323974609375	3.942084630471857
200.0	400.0	0.0074005126953125	-4.1259765625	4.125983199418954
200.0	420.0	-0.3672943115234375	-4.0047607421875	4.02156856381234
200.0	440.0	-0.3486328125	-3.890472412109375	3.90606201017544
200.0	460.0	-0.573272705078125	-3.385223388671875	3.433420886754009
200.0	480.0	-0.7830047607421875	-2.8358154296875	2.941928892172384
200.0	500.0	-0.7409515380859375	-3.142730712890625	3.22889540176481
200.0	520.0	-0.8798370361328125	-3.46783447265625	3.577707246253391
200.0	540.0	-1.1373443603515625	-3.71014404296875	3.8805567916988415
200.0	560.0	-1.236785888671875	-3.9219970703125	4.112383779993997
200.0	580.0	-1.423583984375	-4.132568359375	4.370893799382042
200.0	600.0	-1.053314208984375	-4.27996826171875	4.40767502705998
200.0	620.0	-0.9557037353515625	-4.2999267578125	4.404854112489635
200.0	640.0	-0.8204498291015625	-4.24212646484375	4.320737768691884
200.0	660.0	-0.8352203369140625	-4.2919921875	4.372503853486681
200.0	680.0	-1.0043487548828125	-4.1546630859375	4.27433524411532
200.0	700.0	-1.2917022705078125	-2.91790771484375	3.1910312107498595
200.0	720.0	-0.8380584716796875	-2.8216552734375	2.943481014729286
200.0	740.0	-0.231842041015625	-2.618408203125	2.6286521736765747
200.0	760.0	1.5764312744140625	-0.72760009765625	1.7362423405331786
200.0	780.0	1.876739501953125	-0.66412353515625	1.9907815621357605
200.0	800.0	2.131103515625	-0.60369873046875	2.2149614785541565
220.0	0.0	0.02020263671875	2.0301620960235596	2.030262614210576
220.0	20.0	-0.1973114013671875	2.153034210205078	2.1620564514884637
220.0	40.0	-0.1543121337890625	2.1798782348632812	2.1853332362514393
220.0	60.0	-0.2063446044921875	2.1510238647460938	2.16089836931547
220.0	80.0	-0.1128082275390625	1.9906768798828125	1.9938706418171852
220.0	100.0	0.6203765869140625	1.2755508422851562	1.4184135718631266
220.0	120.0	1.497314453125	0.5457992553710938	1.5936898690462515
220.0	140.0	0.8979644775390625	0.2061920166015625	0.9213334633194544
220.0	160.0	0.6726837158203125	0.0389251708984375	0.6738089866269932
220.0	180.0	0.635498046875	-0.0630340576171875	0.6386165203012106
220.0	200.0	0.6566925048828125	-0.2837371826171875	0.715368321054827
220.0	220.0	0.64654541015625	-0.436798095703125	0.7802650471499988
220.0	240.0	0.2232208251953125	0.38519287109375	0.44519780406278125
220.0	260.0	-0.5446319580078125	1.09771728515625	1.2254008355694195
220.0	280.0	-1.0986785888671875	0.988739013671875	1.4780728935989682
220.0	300.0	-1.3759307861328125	0.1761474609375	1.3871602128891916
220.0	320.0	-1.4453887939453125	-0.363494873046875	1.490395010859218
220.0	340.0	-0.8638153076171875	-1.3280029296875	1.584224942024446
220.0	360.0	-0.61944580078125	-1.82568359375	1.9279091484282758
220.0	380.0	0.0387725830078125	-3.869842529296875	3.8700367588367857
220.0	400.0	-0.2743682861328125	-3.78338623046875	3.793321674381965
220.0	420.0	-0.646087646484375	-3.59197998046875	3.6496231897317837
220.0	440.0	-0.7148590087890625	-3.255584716796875	3.3331449489466056
220.0	460.0	-0.8245391845703125	-2.75567626953125	2.876389502370905
220.0	480.0	-0.9218292236328125	-2.468505859375	2.6350123899731823
220.0	500.0	-0.9704132080078125	-2.726470947265625	2.894018939219218
220.0	520.0	-1.0557098388671875	-2.96356201171875	3.1459852290154617
220.0	540.0	-1.3018035888671875	-3.26934814453125	3.5189955774535178
220.0	560.0	-1.5610198974609375	-3.3768310546875	3.720184282017606
220.0	580.0	-1.149871826171875	-3.31475830078125	3.508536419822665
220.0	600.0	-1.246917724609375	-3.4051513671875	3.626273520489584
220.0	620.0	-1.0715484619140625	-3.4871826171875	3.6481034403981822
220.0	640.0	-1.12664794921875	-3.44769287109375	3.6271092808005494
220.0	660.0	-1.1610870361328125	-3.4759521484375	3.664746436481377
220.0	680.0	-0.6885833740234375	-3.513916015625	3.5807475236111492
220.0	700.0	-1.0344390869140625	-2.636474609375	2.8321480523473093
220.0	720.0	-0.93365478515625	-2.532470703125	2.69909598199686
220.0	740.0	-0.4857940673828125	-2.54638671875	2.59231194059101
220.0	760.0	0.0493927001953125	-1.76690673828125	1.7675969734688588
220.0	780.0	0.5988311767578125	-1.48211669921875	1.5985207813351159
220.0	800.0	1.154327392578125	-1.13818359375	1.6210902573076793
240.0	0.0	-0.0535888671875	1.9140177965164185	1.9147678428645092
240.0	20.0	-0.046905517578125	1.9257564544677734	1.92632760700343
240.0	40.0	0.041168212890625	1.9278564453125	1.928295956404399
240.0	60.0	-0.165557861328125	1.9240074157714844	1.9311172780002794
240.0	80.0	0.2496337890625	1.4926528930664062	1.5133835230440476
240.0	100.0	1.17999267578125	1.2124481201171875	1.691866767471096
240.0	120.0	0.99334716796875	0.46826171875	1.0981837885154926
240.0	140.0	0.6768341064453125	0.136260986328125	0.690413980190681
240.0	160.0	0.5411529541015625	-0.0574798583984375	0.5441970726256732
240.0	180.0	0.56072998046875	-0.158477783203125	0.582694876213496
240.0	200.0	0.47943115234375	-0.3450164794921875	0.5906696208193198
240.0	220.0	0.3934326171875	-0.5812530517578125	0.7018862688817727
240.0	240.0	0.112762451171875	-0.2804107666015625	0.3022342939184193
240.0	260.0	-0.568359375	-0.00567626953125	0.5683877190669957
240.0	280.0	-0.9878387451171875	-0.13140869140625	0.9965408323454703
240.0	300.0	-1.127105712890625	-0.651275634765625	1.3017400817636569
240.0	320.0	-1.1707763671875	-0.938079833984375	1.5002370069068796
240.0	340.0	-0.9722747802734375	-1.43804931640625	1.7358871175201007
240.0	360.0	-0.8289947509765625	-1.886749267578125	2.060838444869778
240.0	380.0	-0.5116424560546875	-3.06121826171875	3.1036809192824637
240.0	400.0	-0.9059600830078125	-2.844207763671875	2.9850094597730994
240.0	420.0	-1.0894012451171875	-2.704132080078125	2.9153259473634376
240.0	440.0	-1.1360321044921875	-2.360504150390625	2.6196466911490783
240.0	460.0	-1.0684967041015625	-2.182342529296875	2.4298773882345963
240.0	480.0	-0.9910736083984375	-2.31256103515625	2.5159820028344493
240.0	500.0	-0.997650146484375	-2.49615478515625	2.6881396031900464
240.0	520.0	-1.0106353759765625	-2.69720458984375	2.8803292281698423
240.0	540.0	-1.155609130859375	-2.97491455078125	3.191480698324144
240.0	560.0	-1.262847900390625	-2.9730224609375	3.2301156903058255
240.0	580.0	-0.9204559326171875	-2.670166015625	2.8243628794630595
240.0	600.0	-1.06671142578125	-2.56512451171875	2.7780815370526155
240.0	620.0	-1.044403076171875	-2.7132568359375	2.9073253074396144
240.0	640.0	-1.0625457763671875	-2.70587158203125	2.9070164336171285
240.0	660.0	-1.0665283203125	-2.69598388671875	2.899277802397649
240.0	680.0	-0.6537933349609375	-2.73980712890625	2.816733716282896
240.0	700.0	-0.80706787109375	-2.61322021484375	2.735009769602261
240.0	720.0	-0.833404541015625	-2.466064453125	2.603082214597182
240.0	740.0	-0.6323699951171875	-2.590087890625	2.6661671162713665
240.0	760.0	-0.49261474609375	-2.7784423828125	2.821774505994023
240.0	780.0	-0.1762847900390625	-2.67877197265625	2.684566186311631
240.0	800.0	0.2346649169921875	-2.4248046875	2.4361332877716118
260.0	0.0	-0.2728271484375	1.8285446166992188	1.8487861066614035
260.0	20.0	-0.26904296875	1.8875846862792969	1.906662022202657
260.0	40.0	-0.16693115234375	1.8774490356445312	1.884855668497032
260.0	60.0	-0.273406982421875	1.8437690734863281	1.8639301956837515
260.0	80.0	0.423583984375	1.4315032958984375	1.4928580233857103
260.0	100.0	0.74822998046875	1.1059188842773438	1.3352545383834165
260.0	120.0	0.43304443359375	0.4685211181640625	0.637996488730334
260.0	140.0	0.43359375	0.1316070556640625	0.4531268664950536
260.0	160.0	0.40423583984375	-0.111480712890625	0.4193263210922776
260.0	180.0	0.4993896484375	-0.3187255859375	0.5924322915724062
260.0	200.0	0.424774169921875	-0.4735870361328125	0.6361743284869956
260.0	220.0	0.1929931640625	-0.6233673095703125	0.652558935281546
260.0	240.0	0.077117919921875	-0.7620391845703125	0.7659313888290932
260.0	260.0	-0.307861328125	-0.72705078125	0.7895450815951703
260.0	280.0	-0.659423828125	-0.696044921875	0.9588108876973626
260.0	300.0	-0.724517822265625	-0.974639892578125	1.2144336107771485
260.0	320.0	-0.870269775390625	-1.155670166015625	1.446700734283712
260.0	340.0	-0.885711669921875	-1.369903564453125	1.631294252468626
260.0	360.0	-0.790435791015625	-1.71124267578125	1.8849775158164273
260.0	380.0	-0.82904052734375	-2.18487548828125	2.3368759263749186
260.0	400.0	-1.0731201171875	-2.09259033203125	2.351705994299281
260.0	420.0	-1.184783935546875	-2.092987060546875	2.405058795444841
260.0	440.0	-1.2503662109375	-1.995849609375	2.3551711879811497
260.0	460.0	-1.189666748046875	-1.9259033203125	2.2637160976145263
260.0	480.0	-1.0303955078125	-2.051422119140625	2.2956584269920453
260.0	500.0	-1.03558349609375	-2.227935791015625	2.456853895995888
260.0	520.0	-0.91107177734375	-2.3115234375	2.4845909895965
260.0	540.0	-0.97991943359375	-2.6080322265625	2.7860499261720433
260.0	560.0	-1.037078857421875	-2.68609619140625	2.8793480696155203
260.0	580.0	-0.870147705078125	-2.30181884765625	2.460798048617211
260.0	600.0	-1.085235595703125	-2.13433837890625	2.394396920699088
260.0	620.0	-1.0697021484375	-2.275634765625	2.5145131283994027
260.0	640.0	-1.069488525390625	-2.30413818359375	2.5402477192267923
260.0	660.0	-0.91314697265625	-2.26275634765625	2.440062229233084
260.0	680.0	-0.777801513671875	-2.41619873046875	2.538304847686554
260.0	700.0	-0.805572509765625	-2.55126953125	2.675429552347563
260.0	720.0	-0.83587646484375	-2.36376953125	2.5072087789702575
260.0	740.0	-0.723419189453125	-2.552734375	2.653259903020369
260.0	760.0	-0.615264892578125	-2.8885498046875	2.9533490925048747
260.0	780.0	-0.431854248046875	-2.7425537109375	2.776346330869617
260.0	800.0	-0.2496337890625	-2.671875	2.683511327396756
280.0	0.0	-0.331024169921875	1.7269140481948853	1.7583540971389446
280.0	20.0	-0.315032958984375	1.7969226837158203	1.8243291634184102
280.0	40.0	-0.179046630859375	1.7590446472167969	1.7681334132141044
280.0	60.0	-0.212646484375	1.7348403930664062	1.7478242808508668
280.0	80.0	0.76220703125	1.307403564453125	1.513361701257064
280.0	100.0	0.54180908203125	0.9989089965820312	1.1363873744564688
280.0	120.0	0.1358642578125	0.5784683227539062	0.5942093040172451
280.0	140.0	0.15576171875	0.1944580078125	0.24914981402834804
280.0	160.0	0.164794921875	-0.1925811767578125	0.25346572927559885
280.0	180.0	0.299835205078125	-0.556976318359375	0.6325533727816216
280.0	200.0	0.371063232421875	-0.803131103515625	0.8847075742241591
280.0	220.0	0.25994873046875	-0.9044036865234375	0.9410203880200997
280.0	240.0	0.188140869140625	-1.052642822265625	1.0693240378427533
280.0	260.0	0.090667724609375	-1.16473388671875	1.1682575328911033
280.0	280.0	-0.125640869140625	-1.279296875	1.2854517191956987
280.0	300.0	-0.351959228515625	-1.3389892578125	1.3844737379504832
280.0	320.0	-0.52801513671875	-1.458892822265625	1.551505156763032
280.0	340.0	-0.557464599609375	-1.52191162109375	1.6207966443196526
280.0	360.0	-0.633148193359375	-1.651092529296875	1.7683277906129826
280.0	380.0	-0.76885986328125	-1.823150634765625	1.978641889380482
280.0	400.0	-0.9012451171875	-1.88323974609375	2.0877822449962453
280.0	420.0	-0.9998779296875	-1.980621337890625	2.2186970857653847
280.0	440.0	-1.132659912109375	-1.94769287109375	2.2530925406225624
280.0	460.0	-1.180816650390625	-1.90985107421875	2.2454084455916363
280.0	480.0	-1.19171142578125	-1.93646240234375	2.2737772006132233
280.0	500.0	-1.266082763671875	-2.029937744140625	2.3924073251755735
280.0	520.0	-1.029388427734375	-2.06884765625	2.310794486734934
280.0	540.0	-0.8902587890625	-2.219970703125	2.391825795127299
280.0	560.0	-0.86181640625	-2.24566650390625	2.405357679192054
280.0	580.0	-0.639404296875	-2.172607421875	2.264743001854415
280.0	600.0	-1.26251220703125	-2.0633544921875	2.4189602794037883
280.0	620.0	-1.363006591796875	-2.1368408203125	2.53453657709561
280.0	640.0	-1.4373779296875	-2.21075439453125	2.6369471564087053
280.0	660.0	-1.3458251953125	-2.1630859375	2.5475843910159646
280.0	680.0	-1.119720458984375	-2.25946044921875	2.5216929685931184
280.0	700.0	-0.95513916015625	-2.490234375	2.667125429689355
280.0	720.0	-0.965911865234375	-2.26513671875	2.4624845351859705
280.0	740.0	-0.797515869140625	-2.47021484375	2.5957644222490535
280.0	760.0	-0.685211181640625	-2.81390380859375	2.896130005276654
280.0	780.0	-0.51751708984375	-2.79949951171875	2.8469319370848796
280.0	800.0	-0.196044921875	-2.8316650390625	2.838443324225764
300.0	0.0	-1.51300048828125	2.2957963943481445	2.7495184236228063
300.0	20.0	-1.409698486328125	2.303953170776367	2.701009077268398
300.0	40.0	-1.023162841796875	2.0004119873046875	2.2468890314802255
300.0	60.0	-0.773956298828125	1.691925048828125	1.8605425884262319
300.0	80.0	0.62567138671875	1.22662353515625	1.376978569607305
300.0	100.0	0.37957763671875	0.9647598266601562	1.036745246159502
300.0	120.0	0.14678955078125	0.5648193359375	0.583582088885051
300.0	140.0	0.04266357421875	0.203887939453125	0.20830379838005825
300.0	160.0	-0.106536865234375	-0.277862548828125	0.2975864575131562
300.0	180.0	-0.0294189453125	-0.813323974609375	0.8138558607134873
300.0	200.0	0.2108154296875	-1.1299896240234375	1.1494867097078396
300.0	220.0	0.327484130859375	-1.227386474609375	1.2703241373833492
300.0	240.0	0.430572509765625	-1.3829345703125	1.4484131703113199
300.0	260.0	0.3897705078125	-1.415740966796875	1.4684153138085168
300.0	280.0	0.1474609375	-1.45074462890625	1.4582197044302727
300.0	300.0	-0.102264404296875	-1.48504638671875	1.4885633272026453
300.0	320.0	-0.304107666015625	-1.523681640625	1.5537333151178687
300.0	340.0	-0.354705810546875	-1.53680419921875	1.577207455844696
300.0	360.0	-0.510223388671875	-1.5863037109375	1.6663395121288742
300.0	380.0	-0.677642822265625	-1.73931884765625	1.866662757002557
300.0	400.0	-0.8115234375	-1.835052490234375	2.006486464326933
300.0	420.0	-0.92333984375	-1.991851806640625	2.1954566920515184
300.0	440.0	-1.053314208984375	-1.987945556640625	2.249755177572792
300.0	460.0	-1.1229248046875	-1.94366455078125	2.244725373613917
300.0	480.0	-1.210113525390625	-1.9332275390625	2.2807330975199567
300.0	500.0	-1.34991455078125	-1.9173583984375	2.344894991778898
300.0	520.0	-1.070709228515625	-1.926513671875	2.204058343136547
300.0	540.0	-0.884124755859375	-2.02191162109375	2.206763056478279
300.0	560.0	-0.896148681640625	-2.0277099609375	2.216910044474378
300.0	580.0	-0.62725830078125	-2.359619140625	2.4415682387971147
300.0	600.0	-1.548126220703125	-2.058349609375	2.5755577861198837
300.0	620.0	-1.7503662109375	-2.0887451171875	2.7251858720032884
300.0	640.0	-1.79736328125	-2.17547607421875	2.821916177756524
300.0	660.0	-1.647369384765625	-2.1102294921875	2.6771056011224115
300.0	680.0	-1.276153564453125	-2.1431884765625	2.494358588121745
300.0	700.0	-1.091766357421875	-2.47174072265625	2.7021206448335113
300.0	720.0	-0.975799560546875	-2.259033203125	2.4607754459081943
300.0	740.0	-0.812652587890625	-2.42449951171875	2.5570690469617334
300.0	760.0	-0.664947509765625	-2.75274658203125	2.8319196555743305
300.0	780.0	-0.46734619140625	-2.7891845703125	2.82806701297746
300.0	800.0	-0.037139892578125	-2.94769287109375	2.9479268365951063
320.0	0.0	-1.781158447265625	2.184715986251831	2.818777989634871
320.0	20.0	-1.642486572265625	2.1673507690429688	2.719406460267393
320.0	40.0	-1.253082275390625	1.8172645568847656	2.2074115290556335
320.0	60.0	-0.653717041015625	1.5730667114257812	1.703491957219096
320.0	80.0	0.496490478515625	1.1138458251953125	1.2194897775552287
320.0	100.0	0.171600341796875	0.9067153930664062	0.9228106421841763
320.0	120.0	0.02642822265625	0.47170257568359375	0.47244234659829637
320.0	140.0	-0.124786376953125	0.141815185546875	0.18889993839274272
320.0	160.0	-0.218170166015625	-0.4708251953125	0.5189167427250148
320.0	180.0	-0.10333251953125	-0.9800567626953125	0.9854891514864546
320.0	200.0	0.02447509765625	-1.344482421875	1.3447051770318088
320.0	220.0	0.20819091796875	-1.5246124267578125	1.538761355814805
320.0	240.0	0.354217529296875	-1.603729248046875	1.6423816727856462
320.0	260.0	0.537078857421875	-1.565399169921875	1.65497077324093
320.0	280.0	0.433563232421875	-1.563568115234375	1.6225665864566794
320.0	300.0	0.20025634765625	-1.5606689453125	1.5734643820688958
320.0	320.0	0.0545654296875	-1.567718505859375	1.5686678105102216
320.0	340.0	-0.056671142578125	-1.578765869140625	1.5797826711179177
320.0	360.0	-0.276123046875	-1.606536865234375	1.6300934440616053
320.0	380.0	-0.526336669921875	-1.73846435546875	1.816394396968848
320.0	400.0	-0.75689697265625	-1.817840576171875	1.9691209682477842
320.0	420.0	-0.90838623046875	-1.998748779296875	2.195486785759817
320.0	440.0	-1.011962890625	-2.0113525390625	2.2515789855999437
320.0	460.0	-1.0806884765625	-1.97955322265625	2.2553311385922292
320.0	480.0	-1.141082763671875	-1.9737548828125	2.2798636386800046
320.0	500.0	-1.2384033203125	-1.876495361328125	2.248305500782088
320.0	520.0	-1.07635498046875	-1.87371826171875	2.160870234021057
320.0	540.0	-1.030364990234375	-1.94622802734375	2.2021479395170136
320.0	560.0	-1.06378173828125	-1.93817138671875	2.210913818084269
320.0	580.0	-0.949981689453125	-2.04315185546875	2.2532054311139964
320.0	600.0	-2.078704833984375	-1.80401611328125	2.7523604276708378
320.0	620.0	-2.191986083984375	-1.864990234375	2.8780186876904175
320.0	640.0	-2.206207275390625	-1.96826171875	2.9565866697060024
320.0	660.0	-1.89398193359375	-1.8961181640625	2.680005906125445
320.0	680.0	-1.425445556640625	-1.96844482421875	2.430364182780039
320.0	700.0	-1.02239990234375	-2.47149658203125	2.6746208918844294
320.0	720.0	-0.781494140625	-2.26519775390625	2.396216592074499
320.0	740.0	-0.665618896484375	-2.4345703125	2.523921774117301
320.0	760.0	-0.4969482421875	-2.74981689453125	2.7943604829840285
320.0	780.0	-0.27178955078125	-2.7974853515625	2.810657192209793
320.0	800.0	-0.11279296875	-3.11712646484375	3.1191664995041117
340.0	0.0	-2.069793701171875	2.19010329246521	3.013403125550533
340.0	20.0	-1.876983642578125	2.1082820892333984	2.822750602211997
340.0	40.0	-1.458709716796875	1.64776611328125	2.200674260756375
340.0	60.0	-0.6597900390625	1.4482688903808594	1.5914790838999742
340.0	80.0	0.11871337890625	1.018707275390625	1.0256009844306555
340.0	100.0	-0.01068115234375	0.85028076171875	0.8503478469217218
340.0	120.0	-0.077880859375	0.37522125244140625	0.3832184971275343
340.0	140.0	-0.367584228515625	-0.09051513671875	0.3785645982241885
340.0	160.0	-0.27520751953125	-0.8390350341796875	0.8830169689125191
340.0	180.0	-0.11724853515625	-1.167999267578125	1.1738694595479187
340.0	200.0	0.03192138671875	-1.49481201171875	1.4951528100193319
340.0	220.0	0.217376708984375	-1.753814697265625	1.7672347399125543
340.0	240.0	0.44830322265625	-1.72869873046875	1.785882157413598
340.0	260.0	0.6522216796875	-1.678558349609375	1.8008196057622576
340.0	280.0	0.630157470703125	-1.61199951171875	1.730791975849336
340.0	300.0	0.3924560546875	-1.564239501953125	1.6127203645801211
340.0	320.0	0.2230224609375	-1.5733642578125	1.5890922269788175
340.0	340.0	0.09991455078125	-1.60137939453125	1.6044933414280944
340.0	360.0	-0.13385009765625	-1.594573974609375	1.6001818675213537
340.0	380.0	-0.400115966796875	-1.722900390625	1.7687505598307456
340.0	400.0	-0.659423828125	-1.781463623046875	1.899592699853926
340.0	420.0	-0.925567626953125	-1.873321533203125	2.089499700604464
340.0	440.0	-1.00927734375	-1.87518310546875	2.129542776194571
340.0	460.0	-0.993896484375	-1.892120361328125	2.1372762300192876
340.0	480.0	-0.908782958984375	-1.87481689453125	2.083464627623948
340.0	500.0	-0.987884521484375	-1.9046630859375	2.145613501710262
340.0	520.0	-0.952667236328125	-1.90576171875	2.130610849457503
340.0	540.0	-1.10150146484375	-1.8857421875	2.1838793636028093
340.0	560.0	-1.20587158203125	-1.85821533203125	2.2151953621625697
340.0	580.0	-1.3594970703125	-1.79351806640625	2.2505420099864577
340.0	600.0	-2.198455810546875	-1.4542236328125	2.6359010461619574
340.0	620.0	-2.102203369140625	-1.55426025390625	2.6143802214098306
340.0	640.0	-1.9705810546875	-1.67486572265625	2.586187325392757
340.0	660.0	-1.695465087890625	-1.631591796875	2.353017988857237
340.0	680.0	-1.13800048828125	-1.7325439453125	2.0728612191286144
340.0	700.0	-0.955780029296875	-2.4276123046875	2.608987728271808
340.0	720.0	-0.78448486328125	-2.31805419921875	2.4472008032102885
340.0	740.0	-0.681884765625	-2.47479248046875	2.5670147360262914
340.0	760.0	-0.53192138671875	-2.70916748046875	2.760892753961695
340.0	780.0	-0.295684814453125	-2.91192626953125	2.9269000851898515
340.0	800.0	-0.051788330078125	-3.16162109375	3.1620452197236566
360.0	0.0	-2.17230224609375	1.9206539392471313	2.899622148268542
360.0	20.0	-1.98974609375	1.8211841583251953	2.6973693214181913
360.0	40.0	-1.672149658203125	1.4700355529785156	2.2264521118698415
360.0	60.0	-0.971588134765625	1.3644218444824219	1.6750016338255198
360.0	80.0	-0.186798095703125	0.9404983520507812	0.9588694795270882
360.0	100.0	-0.26373291015625	0.763336181640625	0.8076120195373356
360.0	120.0	-0.282257080078125	0.22003936767578125	0.3578915793664147
360.0	140.0	-0.621856689453125	-0.34808349609375	0.7126484845072275
360.0	160.0	-0.40692138671875	-1.0221710205078125	1.1001902608799503
360.0	180.0	-0.2281494140625	-1.3093719482421875	1.329100091784138
360.0	200.0	-0.05615234375	-1.5682220458984375	1.5692270297667255
360.0	220.0	0.186187744140625	-2.022674560546875	2.0312258008285706
360.0	240.0	0.436309814453125	-2.0257415771484375	2.07219574161708
360.0	260.0	0.617431640625	-1.902923583984375	2.0005849138011658
360.0	280.0	0.941558837890625	-1.47772216796875	1.7521974349131455
360.0	300.0	0.627655029296875	-1.07818603515625	1.247572026861622
360.0	320.0	0.447845458984375	-1.07354736328125	1.1632151547934069
360.0	340.0	0.373382568359375	-1.101898193359375	1.1634406606627163
360.0	360.0	0.0819091796875	-1.074951171875	1.0780673149820075
360.0	380.0	-0.267364501953125	-1.30609130859375	1.3331760136188984
360.0	400.0	-0.614593505859375	-1.590301513671875	1.7049293480468843
360.0	420.0	-0.9285888671875	-1.474639892578125	1.742653177499008
360.0	440.0	-0.9937744140625	-1.329010009765625	1.6594743722343204
360.0	460.0	-0.98907470703125	-1.373016357421875	1.6921710001761012
360.0	480.0	-0.942718505859375	-1.3951416015625	1.6837868836940468
360.0	500.0	-1.12908935546875	-1.81329345703125	2.136088933997173
360.0	520.0	-1.175384521484375	-1.81854248046875	2.1653234230974565
360.0	540.0	-1.32733154296875	-1.79681396484375	2.233909006476611
360.0	560.0	-1.447845458984375	-1.741455078125	2.2647124016592097
360.0	580.0	-1.67620849609375	-1.56488037109375	2.2931475090389157
360.0	600.0	-2.34857177734375	-1.28997802734375	2.6795209841248218
360.0	620.0	-2.1458740234375	-1.35321044921875	2.536918178487169
360.0	640.0	-1.889068603515625	-1.4561767578125	2.38516895392796
360.0	660.0	-1.470458984375	-1.4459228515625	2.062266354620515
360.0	680.0	-0.9010009765625	-1.55810546875	1.799859831074419
360.0	700.0	-0.809417724609375	-2.41766357421875	2.549559611190921
360.0	720.0	-0.691497802734375	-2.3590087890625	2.4582700580002577
360.0	740.0	-0.591156005859375	-2.49359130859375	2.5627061941545115
360.0	760.0	-0.522186279296875	-2.46685791015625	2.521520664041121
360.0	780.0	-0.39923095703125	-2.4530029296875	2.485278400925648
360.0	800.0	-0.30242919921875	-2.30316162109375	2.322932817241877
380.0	0.0	-2.354888916015625	1.9004236459732056	3.0260720151621205
380.0	20.0	-2.08978271484375	1.7575626373291016	2.7306076648605053
380.0	40.0	-1.736480712890625	1.4635848999023438	2.27100110644255
380.0	60.0	-0.3924560546875	1.2802467346191406	1.3390494600140244
380.0	80.0	-0.521148681640625	0.854248046875	1.0006676141284445
380.0	100.0	-0.65673828125	0.6072006225585938	0.8944259422080444
380.0	120.0	-0.525421142578125	0.06903839111328125	0.5299374269813492
380.0	140.0	-0.704803466796875	-0.53131103515625	0.8826320540789914
380.0	160.0	-0.5572509765625	-1.1529998779296875	1.2806003941065043
380.0	180.0	-0.29046630859375	-1.46685791015625	1.4953403642703025
380.0	200.0	-0.1727294921875	-1.7202911376953125	1.7289410273067107
380.0	220.0	0.0982666015625	-2.2821197509765625	2.28423441940182
380.0	240.0	0.4033203125	-2.3336181640625	2.3682147305760792
380.0	260.0	0.77587890625	-1.979766845703125	2.126373636148877
380.0	280.0	1.122833251953125	-1.0	1.5035805637516169
380.0	300.0	0.5499267578125	-0.211944580078125	0.5893555327496813
380.0	320.0	0.511688232421875	-0.28961181640625	0.5879624574759431
380.0	340.0	0.501953125	-0.366851806640625	0.6217211494977118
380.0	360.0	0.267730712890625	-0.546142578125	0.6082363440850472
380.0	380.0	-0.0731201171875	-0.848846435546875	0.8519899193524233
380.0	400.0	-0.557159423828125	-1.47100830078125	1.5729882531436237
380.0	420.0	-0.79296875	-1.297027587890625	1.5202236684862973
380.0	440.0	-0.868011474609375	-1.153717041015625	1.4437821618178384
380.0	460.0	-0.920806884765625	-1.14459228515625	1.4690053840170163
380.0	480.0	-0.942840576171875	-1.217742919921875	1.5400799236065534
380.0	500.0	-1.154083251953125	-1.4696044921875	1.8685945295586146
380.0	520.0	-1.2498779296875	-1.59674072265625	2.02775140845931
380.0	540.0	-1.42822265625	-1.5887451171875	2.1363358825832908
380.0	560.0	-1.511322021484375	-1.524169921875	2.1464361633582447
380.0	580.0	-1.665740966796875	-1.4715576171875	2.222650397423747
380.0	600.0	-1.987640380859375	-1.14202880859375	2.292366481014949
380.0	620.0	-1.859222412109375	-1.25341796875	2.242267732023805
380.0	640.0	-1.58447265625	-1.34967041015625	2.0813850711618143
380.0	660.0	-1.3045654296875	-1.36346435546875	1.8870416023420218
380.0	680.0	-0.86248779296875	-1.47088623046875	1.7051074734463731
380.0	700.0	-0.713348388671875	-2.38275146484375	2.4872415376950823
380.0	720.0	-0.584381103515625	-2.35980224609375	2.4310836914461103
380.0	740.0	-0.337310791015625	-2.408447265625	2.431953289237301
380.0	760.0	-0.294952392578125	-1.92864990234375	1.9510733865485728
380.0	780.0	-0.444732666015625	-1.7109375	1.7677936172324007
380.0	800.0	-1.016632080078125	-1.35650634765625	1.6951844316992986
400.0	0.0	-0.320404052734375	1.7958977222442627	1.8242552962156209
400.0	20.0	-0.344451904296875	1.7043380737304688	1.7387971083312246
400.0	40.0	-0.450927734375	1.5145149230957031	1.5802187424240208
400.0	60.0	-0.658966064453125	1.1628875732421875	1.3366165426560992
400.0	80.0	-0.71307373046875	0.7947235107421875	1.0677357367864988
400.0	100.0	-0.826507568359375	0.4715118408203125	0.9515451521546872
400.0	120.0	-0.832122802734375	-0.048553466796875	0.8335381202851534
400.0	140.0	-0.76287841796875	-0.8614959716796875	1.1507209869568
400.0	160.0	-0.506561279296875	-1.345306396484375	1.4375164799419382
400.0	180.0	-0.2745361328125	-1.677276611328125	1.6995961047048798
400.0	200.0	-0.249755859375	-1.9076995849609375	1.9239791307995724
400.0	220.0	-0.051361083984375	-2.4685821533203125	2.469116402407874
400.0	240.0	0.27685546875	-2.3338775634765625	2.35024114334595
400.0	260.0	1.116912841796875	-1.2606201171875	1.6842379214435819
400.0	280.0	-1.387054443359375	1.41082763671875	1.9784728073371134
400.0	300.0	-1.186065673828125	0.8306884765625	1.4480314664146947
400.0	320.0	-0.94439697265625	0.54766845703125	1.0917080107745294
400.0	340.0	-0.9471435546875	0.213592529296875	0.9709287727518995
400.0	360.0	-0.91766357421875	-0.237152099609375	0.9478119823029598
400.0	380.0	-0.278472900390625	-0.790771484375	0.8383714551155758
400.0	400.0	-0.704071044921875	-1.482452392578125	1.641152379445001
400.0	420.0	-0.776397705078125	-1.2862548828125	1.5024130657078223
400.0	440.0	-0.82501220703125	-1.209991455078125	1.4644877818242978
400.0	460.0	-0.892822265625	-1.193206787109375	1.490259720585521
400.0	480.0	-0.95306396484375	-1.215423583984375	1.5445340428715424
400.0	500.0	-1.13336181640625	-1.4439697265625	1.83563546983508
400.0	520.0	-1.274688720703125	-1.59149169921875	2.0390382937478035
400.0	540.0	-1.410003662109375	-1.56085205078125	2.1034185155574443
400.0	560.0	-1.4832763671875	-1.46417236328125	2.084204762218326
400.0	580.0	-1.59051513671875	-1.36370849609375	2.0950988669868877
400.0	600.0	-1.6875	-0.92083740234375	1.922393760798028
400.0	620.0	-2.007232666015625	-1.1387939453125	2.307776987795962
400.0	640.0	-1.898406982421875	-1.22735595703125	2.260608704789094
400.0	660.0	-1.609130859375	-1.29620361328125	2.0662637609163776
400.0	680.0	-1.16357421875	-1.419677734375	1.8355897777062842
400.0	700.0	-0.706939697265625	-2.30487060546875	2.4108488636834737
400.0	720.0	-0.54168701171875	-2.35015869140625	2.4117774966727605
400.0	740.0	0.18756103515625	-2.1153564453125	2.1236553469511055
400.0	760.0	-0.291595458984375	-1.39849853515625	1.4285748368687183
400.0	780.0	-0.683990478515625	-1.19891357421875	1.380303130890462
400.0	800.0	-1.310089111328125	-0.94122314453125	1.6131442859898835
420.0	0.0	-0.4146728515625	1.7931581735610962	1.8404808635875411
420.0	20.0	-0.4505615234375	1.7083263397216797	1.7667440588237993
420.0	40.0	-0.590576171875	1.5708122253417969	1.678163061823784
420.0	60.0	-0.750518798828125	1.0786247253417969	1.3140432890559879
420.0	80.0	-0.69586181640625	0.7637176513671875	1.0331932629193914
420.0	100.0	-0.84368896484375	0.291595458984375	0.8926583787202285
420.0	120.0	-0.8226318359375	-0.28362274169921875	0.870152283860063
420.0	140.0	-0.72674560546875	-1.1345977783203125	1.3473942606518439
420.0	160.0	-0.54168701171875	-1.4508209228515625	1.548646560338623
420.0	180.0	-0.242584228515625	-1.8984375	1.9138735719296536
420.0	200.0	-0.34783935546875	-2.2345733642578125	2.261484100643512
420.0	220.0	-0.127349853515625	-2.7135009765625	2.716487720383822
420.0	240.0	0.195831298828125	-2.2197265625	2.2283482469912053
420.0	260.0	-0.68536376953125	1.27850341796875	1.4506186564165857
420.0	280.0	-1.54095458984375	1.870361328125	2.4233845228741626
420.0	300.0	-1.373016357421875	1.40789794921875	1.96655804723949
420.0	320.0	-1.39764404296875	1.22393798828125	1.8578032915257703
420.0	340.0	-1.503143310546875	0.448516845703125	1.5686322618514832
420.0	360.0	-1.42138671875	0.08258056640625	1.4237836051124022
420.0	380.0	-0.47332763671875	-0.453460693359375	0.6554888649730993
420.0	400.0	-0.720245361328125	-1.352630615234375	1.5324369356629346
420.0	420.0	-0.730255126953125	-1.222503662109375	1.4240041272103665
420.0	440.0	-0.879486083984375	-1.1917724609375	1.481154067128466
420.0	460.0	-1.006317138671875	-1.156402587890625	1.5329517699082658
420.0	480.0	-1.188568115234375	-1.15216064453125	1.6553453764572696
420.0	500.0	-1.38299560546875	-1.303466796875	1.900447982792859
420.0	520.0	-1.466796875	-1.5054931640625	2.1019045505323697
420.0	540.0	-1.50628662109375	-1.54339599609375	2.156610902699939
420.0	560.0	-1.4993896484375	-1.41876220703125	2.064232428274906
420.0	580.0	-1.480743408203125	-1.21697998046875	1.9166745456124588
420.0	600.0	-1.484375	-0.818115234375	1.694898721853746
420.0	620.0	-2.16412353515625	-1.04193115234375	2.401884926810933
420.0	640.0	-2.15606689453125	-1.1103515625	2.4251814460035397
420.0	660.0	-2.04498291015625	-1.20147705078125	2.3718141171654104
420.0	680.0	-1.914764404296875	-1.33648681640625	2.335063111436194
420.0	700.0	-1.19970703125	-2.255859375	2.555033949012435
420.0	720.0	-0.17913818359375	-1.8316650390625	1.8404041143577945
420.0	740.0	0.433807373046875	-1.66619873046875	1.7217453488612957
420.0	760.0	-0.354705810546875	-1.25244140625	1.3017010747960505
420.0	780.0	-0.534210205078125	-1.15252685546875	1.2703144082416358
420.0	800.0	-1.0069580078125	-1.00787353515625	1.4247011940635397
440.0	0.0	0.011474609375	1.7910689115524292	1.7911056676226313
440.0	20.0	-0.0206298828125	1.7081565856933594	1.7082811575710986
440.0	40.0	-0.10406494140625	1.5972633361816406	1.6006497671695676
440.0	60.0	-0.629852294921875	0.9841232299804688	1.1684230591722944
440.0	80.0	-0.668487548828125	0.6769943237304688	0.9514183713285704
440.0	100.0	-0.691192626953125	0.08431243896484375	0.6963159016700411
440.0	120.0	-0.644683837890625	-0.5207366943359375	0.8287242941203699
440.0	140.0	-0.526031494140625	-1.3186492919921875	1.4196989427689646
440.0	160.0	-0.453460693359375	-1.552825927734375	1.6176819719172515
440.0	180.0	-0.25421142578125	-2.0496826171875	2.0653867144431657
440.0	200.0	-0.5235595703125	-2.4373779296875	2.492975289848163
440.0	220.0	-0.575469970703125	-2.7407379150390625	2.800501741851578
440.0	240.0	-0.874603271484375	-1.6947479248046875	1.9071186148535613
440.0	260.0	-1.4932861328125	1.704559326171875	2.2661478263541475
440.0	280.0	-1.6536865234375	2.0333251953125	2.62089497456335
440.0	300.0	-1.623199462890625	1.54791259765625	2.2429467016207347
440.0	320.0	-1.6759033203125	1.2991943359375	2.1205088685422995
440.0	340.0	-1.69384765625	0.4183349609375	1.7447418210515269
440.0	360.0	-1.521240234375	0.145111083984375	1.5281456335625951
440.0	380.0	-0.51019287109375	-0.31072998046875	0.5973691375330613
440.0	400.0	-0.73052978515625	-1.104461669921875	1.3242013998357853
440.0	420.0	-0.7540283203125	-1.018646240234375	1.2673590140827966
440.0	440.0	-0.85968017578125	-1.031524658203125	1.3427930313761518
440.0	460.0	-1.063690185546875	-0.993804931640625	1.4557077498529616
440.0	480.0	-1.215972900390625	-0.937835693359375	1.5356190550469373
440.0	500.0	-1.37579345703125	-0.965850830078125	1.68097455732459
440.0	520.0	-1.416259765625	-1.1488037109375	1.8236067805291662
440.0	540.0	-1.33331298828125	-1.22930908203125	1.8135391762749409
440.0	560.0	-1.232757568359375	-1.11199951171875	1.6601909939552308
440.0	580.0	-1.1614990234375	-0.79290771484375	1.4063365975843065
440.0	600.0	-1.625885009765625	-0.6729736328125	1.759657800665067
440.0	620.0	-2.36480712890625	-0.8875732421875	2.5258857886240724
440.0	640.0	-2.452545166015625	-0.93511962890625	2.624771706589427
440.0	660.0	-2.400909423828125	-1.0572509765625	2.6233843959414447
440.0	680.0	-2.124114990234375	-1.24224853515625	2.460700289518459
440.0	700.0	-1.10009765625	-1.92144775390625	2.2140858890924076
440.0	720.0	0.8521728515625	-0.9375	1.2669273139924653
440.0	740.0	0.6893310546875	-1.398681640625	1.5593228128832153
440.0	760.0	-0.1480712890625	-1.238037109375	1.2468604536331387
440.0	780.0	-0.2493896484375	-1.18597412109375	1.2119116356615578
440.0	800.0	-0.836029052734375	-1.079833984375	1.365644906565072
460.0	0.0	0.06854248046875	1.8648408651351929	1.8661000841077586
460.0	20.0	0.07891845703125	1.8405323028564453	1.8422234611246928
460.0	40.0	0.071990966796875	1.7784194946289062	1.7798760064050763
460.0	60.0	-0.37835693359375	1.0369224548339844	1.1037944312857362
460.0	80.0	-0.511322021484375	0.6260910034179688	0.8083564524489099
460.0	100.0	-0.566925048828125	-0.11249542236328125	0.5779785731681278
460.0	120.0	-0.482269287109375	-0.7932052612304688	0.9283093513116633
460.0	140.0	-0.45318603515625	-1.4710845947265625	1.5393074635375665
460.0	160.0	-0.32891845703125	-1.64617919921875	1.6787177568955132
460.0	180.0	-0.228118896484375	-2.1733856201171875	2.1853245261666334
460.0	200.0	-0.534759521484375	-2.6225738525390625	2.6765390633876014
460.0	220.0	-0.84521484375	-2.7747802734375	2.900654012107136
460.0	240.0	-1.160919189453125	-1.43231201171875	1.8437057963119585
460.0	260.0	-1.574737548828125	1.773223876953125	2.371522984389121
460.0	280.0	-2.03692626953125	1.992523193359375	2.8494240301474147
460.0	300.0	-2.169281005859375	1.6104736328125	2.701741180121914
460.0	320.0	-2.291534423828125	1.347320556640625	2.6582706216515466
460.0	340.0	-2.465301513671875	0.436309814453125	2.5036129508174696
460.0	360.0	-2.06378173828125	0.18426513671875	2.0719914825773675
460.0	380.0	-0.895721435546875	-0.265777587890625	0.9343204034607793
460.0	400.0	-0.953155517578125	-0.876007080078125	1.2945631869617744
460.0	420.0	-1.022674560546875	-0.77252197265625	1.2816604289071454
460.0	440.0	-1.01434326171875	-0.803497314453125	1.294024801511786
460.0	460.0	-1.084808349609375	-0.796539306640625	1.3458395232737608
460.0	480.0	-1.2686767578125	-0.7882080078125	1.4935904992310933
460.0	500.0	-1.37322998046875	-0.785369873046875	1.5819501941426184
460.0	520.0	-1.460601806640625	-0.8087158203125	1.6695445233912085
460.0	540.0	-1.37554931640625	-0.8525390625	1.61831973817107
460.0	560.0	-1.372528076171875	-0.80316162109375	1.590252152797791
460.0	580.0	-1.3953857421875	-0.4332275390625	1.4610911915764568
460.0	600.0	-1.82806396484375	-0.37750244140625	1.8666349275709835
460.0	620.0	-2.4942626953125	-0.479248046875	2.539886824970963
460.0	640.0	-2.500640869140625	-0.48748779296875	2.547714486497638
460.0	660.0	-2.422607421875	-0.70611572265625	2.5234155690861133
460.0	680.0	-2.120361328125	-0.91259765625	2.3084121477762602
460.0	700.0	-0.461761474609375	-0.6893310546875	0.8296993204709797
460.0	720.0	1.22247314453125	-0.214111328125	1.2410818868759521
460.0	740.0	1.191680908203125	-1.41021728515625	1.8462979657491065
460.0	760.0	0.876190185546875	-1.326171875	1.5894782424713094
460.0	780.0	0.841888427734375	-1.31964111328125	1.565320667663733
460.0	800.0	0.10626220703125	-1.21875	1.223373703797475
480.0	0.0	0.046875	1.9073994159698486	1.9079753136943673
480.0	20.0	0.06781005859375	1.9129085540771484	1.9141100648364018
480.0	40.0	0.117950439453125	1.8913230895996094	1.8949974499771227
480.0	60.0	-0.097076416015625	1.417205810546875	1.420526712172025
480.0	80.0	-0.34747314453125	0.8108062744140625	0.882124934915484
480.0	100.0	-0.494598388671875	-0.29308319091796875	0.5749133177057857
480.0	120.0	-0.486175537109375	-0.9449920654296875	1.062721344760072
480.0	140.0	-0.4593505859375	-1.4647216796875	1.5350610931645998
480.0	160.0	-0.31890869140625	-1.6380157470703125	1.6687715065594693
480.0	180.0	-0.31646728515625	-2.33306884765625	2.354434494836972
480.0	200.0	-0.65521240234375	-2.778778076171875	2.854980015481463
480.0	220.0	-1.094512939453125	-2.766815185546875	2.9754369167574546
480.0	240.0	-1.517242431640625	-1.6186676025390625	2.218582746683187
480.0	260.0	-1.324676513671875	1.7640380859375	2.206036770888444
480.0	280.0	-1.675445556640625	1.98162841796875	2.5949892100292336
480.0	300.0	-2.036285400390625	1.550933837890625	2.559658961924059
480.0	320.0	-2.2115478515625	1.300811767578125	2.5657465101643293
480.0	340.0	-2.396026611328125	0.32647705078125	2.4181668236247393
480.0	360.0	-1.74285888671875	0.088409423828125	1.745099803803823
480.0	380.0	-1.096527099609375	-0.272308349609375	1.129833402517703
480.0	400.0	-1.06927490234375	-0.685760498046875	1.2702819676999804
480.0	420.0	-1.171722412109375	-0.605438232421875	1.3188968361162812
480.0	440.0	-1.195587158203125	-0.611846923828125	1.3430507477598022
480.0	460.0	-1.166229248046875	-0.682098388671875	1.351054725327123
480.0	480.0	-1.309539794921875	-0.70977783203125	1.4895230932506578
480.0	500.0	-1.377288818359375	-0.7042236328125	1.546885714650374
480.0	520.0	-1.43353271484375	-0.73907470703125	1.6128383263987187
480.0	540.0	-1.488525390625	-0.70892333984375	1.6487207587431312
480.0	560.0	-1.526580810546875	-0.6268310546875	1.6502624464764983
480.0	580.0	-1.71307373046875	-0.2080078125	1.7256560654090822
480.0	600.0	-1.96875	0.0875244140625	1.9706945693224467
480.0	620.0	-2.32421875	0.06402587890625	2.3251004518130567
480.0	640.0	-2.303955078125	0.09417724609375	2.305879085229704
480.0	660.0	-2.26275634765625	0.08154296875	2.2642251532502717
480.0	680.0	-1.6888427734375	0.6685791015625	1.8163666833649494
480.0	700.0	-0.411163330078125	1.01617431640625	1.0962050562393164
480.0	720.0	0.879913330078125	0.204345703125	0.9033297486714505
480.0	740.0	3.167724609375	-1.81256103515625	3.649637887106979
480.0	760.0	3.45849609375	-1.60107421875	3.811119767788718
480.0	780.0	3.61767578125	-1.61328125	3.961092582841805
480.0	800.0	3.672393798828125	-1.6243896484375	4.015609286723769
500.0	0.0	-0.07867431640625	1.8288719654083252	1.8305633870255629
500.0	20.0	-0.1397705078125	1.8560619354248047	1.861317195694231
500.0	40.0	-0.118438720703125	1.8426780700683594	1.8464804901413516
500.0	60.0	-0.2000732421875	1.6711349487304688	1.6830690179276084
500.0	80.0	-0.349090576171875	1.22576904296875	1.2745093083506833
500.0	100.0	-0.5260009765625	-0.14514923095703125	0.5456604499064609
500.0	120.0	-0.646209716796875	-1.0410690307617188	1.2253210701256394
500.0	140.0	-0.513336181640625	-1.433502197265625	1.5226432888062627
500.0	160.0	-0.271728515625	-1.6338348388671875	1.6562767482821024
500.0	180.0	-0.444061279296875	-2.391632080078125	2.432507847105451
500.0	200.0	-0.776275634765625	-2.788970947265625	2.8949892583259254
500.0	220.0	-1.116668701171875	-2.7630157470703125	2.980135065183355
500.0	240.0	-1.22735595703125	-1.8173828125	2.1930077365186165
500.0	260.0	-0.6036376953125	1.986846923828125	2.076520928362503
500.0	280.0	-0.89752197265625	2.47698974609375	2.6345822996547947
500.0	300.0	-1.716644287109375	1.6484375	2.379960882004472
500.0	320.0	-2.037689208984375	1.15740966796875	2.3434535309920057
500.0	340.0	-2.030517578125	0.103057861328125	2.033131220028885
500.0	360.0	-1.019012451171875	-0.255950927734375	1.050665147918879
500.0	380.0	-0.970550537109375	-0.3746337890625	1.0403455296153399
500.0	400.0	-1.117767333984375	-0.584503173828125	1.2613674219424287
500.0	420.0	-1.211090087890625	-0.48626708984375	1.305065087898696
500.0	440.0	-1.22955322265625	-0.493438720703125	1.3248708987797666
500.0	460.0	-1.2523193359375	-0.572601318359375	1.3770170619675834
500.0	480.0	-1.359649658203125	-0.60980224609375	1.4901362261192288
500.0	500.0	-1.383819580078125	-0.5911865234375	1.5048116612060514
500.0	520.0	-1.44305419921875	-0.5946044921875	1.5607562026185968
500.0	540.0	-1.421234130859375	-0.52569580078125	1.515342380347967
500.0	560.0	-1.452239990234375	-0.43670654296875	1.5164806605781869
500.0	580.0	-1.722320556640625	-0.07379150390625	1.7239006020869123
500.0	600.0	-2.106292724609375	0.03594970703125	2.106599492826773
500.0	620.0	-2.389801025390625	0.06591796875	2.3907099614052325
500.0	640.0	-1.863372802734375	0.382568359375	1.9022399300732384
500.0	660.0	-1.340972900390625	0.99810791015625	1.6716541866960768
500.0	680.0	-0.97271728515625	1.34503173828125	1.6599064111646857
500.0	700.0	-0.503448486328125	1.48974609375	1.5725151198730853
500.0	720.0	0.25140380859375	0.82440185546875	0.8618829933788928
500.0	740.0	3.279571533203125	-1.90692138671875	3.793670862966588
500.0	760.0	3.617431640625	-1.61602783203125	3.961989099996932
500.0	780.0	3.711700439453125	-1.6239013671875	4.051391835232671
500.0	800.0	3.765228271484375	-1.63922119140625	4.106578874287031
520.0	0.0	-0.35546875	1.7943203449249268	1.8291920436187312
520.0	20.0	-0.30078125	1.794281005859375	1.8193168191217528
520.0	40.0	-0.274658203125	1.782379150390625	1.8034169136090135
520.0	60.0	-0.2708740234375	1.6533622741699219	1.6754042933637108
520.0	80.0	-0.3148193359375	1.396759033203125	1.431798523226874
520.0	100.0	-0.39324951171875	0.5012969970703125	0.6371372361891496
520.0	120.0	-0.4837646484375	-0.75994873046875	0.9008608705116028
520.0	140.0	-0.41253662109375	-1.12298583984375	1.1963626792210718
520.0	160.0	-0.3787841796875	-1.4842376708984375	1.5318090346043631
520.0	180.0	-0.455322265625	-2.3377227783203125	2.381651980002856
520.0	200.0	-0.69329833984375	-2.5975189208984375	2.688450693699902
520.0	220.0	-0.7657470703125	-2.59564208984375	2.7062384289379615
520.0	240.0	-0.89898681640625	-1.94073486328125	2.1388382607451963
520.0	260.0	-0.1005859375	1.776824951171875	1.779669755300036
520.0	280.0	-0.852294921875	2.667205810546875	2.8000702615593283
520.0	300.0	-1.58233642578125	1.973968505859375	2.5298893704031555
520.0	320.0	-1.77581787109375	1.559539794921875	2.363407176776973
520.0	340.0	-2.30291748046875	0.02545166015625	2.3030581210323904
520.0	360.0	-1.1083984375	-0.627227783203125	1.2735626361802344
520.0	380.0	-1.00762939453125	-0.574798583984375	1.160047589055663
520.0	400.0	-1.094482421875	-0.595123291015625	1.2458184070331573
520.0	420.0	-1.2127685546875	-0.44598388671875	1.2921722773885727
520.0	440.0	-1.269775390625	-0.400848388671875	1.331543830798562
520.0	460.0	-1.25042724609375	-0.46539306640625	1.3342259943625037
520.0	480.0	-1.34161376953125	-0.4434814453125	1.4130121368665995
520.0	500.0	-1.33905029296875	-0.375885009765625	1.3908074013558454
520.0	520.0	-0.087158203125	4.9407958984375	4.941564596601849
520.0	540.0	-0.00543212890625	4.719970703125	4.719973828993415
520.0	560.0	0.25341796875	4.798828125	4.805514752883024
520.0	580.0	-1.2288818359375	2.27001953125	2.5813057236510346
520.0	600.0	-1.47509765625	0.52008056640625	1.5640961898258332
520.0	620.0	-1.145263671875	0.5556640625	1.272945964473988
520.0	640.0	-1.09979248046875	0.62615966796875	1.265551038040877
520.0	660.0	-1.0035400390625	0.89471435546875	1.3444725314722592
520.0	680.0	-0.967041015625	1.21087646484375	1.5496419389696217
520.0	700.0	-0.6771240234375	1.2874755859375	1.454678771241712
520.0	720.0	0.0721435546875	1.0897216796875	1.092107152098133
520.0	740.0	3.26336669921875	-2.194580078125	3.932651005730487
520.0	760.0	3.63922119140625	-1.6697998046875	4.004018265157483
520.0	780.0	3.726318359375	-1.67291259765625	4.084615658150981
520.0	800.0	3.7896728515625	-1.68060302734375	4.145605728646518
540.0	0.0	-0.80059814453125	1.8127089738845825	1.9816334709094354
540.0	20.0	-0.525634765625	1.7614326477050781	1.83818847761457
540.0	40.0	-0.40435791015625	1.7426834106445312	1.7889803769861718
540.0	60.0	-0.3251953125	1.6582107543945312	1.6897972947255102
540.0	80.0	-0.3206787109375	1.4833984375	1.517664574280489
540.0	100.0	-0.34112548828125	1.153350830078125	1.202740510665963
540.0	120.0	-0.474609375	0.5210952758789062	0.704836396180847
540.0	140.0	-0.60052490234375	-0.257049560546875	0.6532263274794671
540.0	160.0	-0.5809326171875	-1.0968780517578125	1.2412188228271166
540.0	180.0	-0.5614013671875	-2.37750244140625	2.442885456580532
540.0	200.0	-0.55706787109375	-2.296356201171875	2.362959249683635
540.0	220.0	-0.41302490234375	-2.2999267578125	2.3367183530023428
540.0	240.0	-0.45648193359375	-2.06390380859375	2.1137820812054575
540.0	260.0	0.09539794921875	0.196014404296875	0.21799636558209398
540.0	280.0	0.21990966796875	2.838592529296875	2.847098138358802
540.0	300.0	0.04083251953125	2.661956787109375	2.6622699395607756
540.0	320.0	0.1190185546875	2.5042724609375	2.50709911550578
540.0	340.0	-0.2359619140625	1.603790283203125	1.621055612058019
540.0	360.0	-0.3211669921875	-0.725067138671875	0.7930136142920786
540.0	380.0	-0.6312255859375	-0.7646484375	0.9915306214703263
540.0	400.0	-0.72650146484375	-0.634552001953125	0.964603867710903
540.0	420.0	-0.8331298828125	-0.415435791015625	0.9309631024331458
540.0	440.0	-0.9554443359375	-0.29302978515625	0.9993699685620778
540.0	460.0	-0.9229736328125	-0.275787353515625	0.9632959001398562
540.0	480.0	-0.9429931640625	-0.128265380859375	0.9516764762226739
540.0	500.0	-0.00830078125	1.33538818359375	1.3354139821984699
540.0	520.0	0.8875732421875	5.3392333984375	5.412503999373828
540.0	540.0	0.7928466796875	4.842529296875	4.907004773645953
540.0	560.0	-1.0924072265625	4.275634765625	4.412981554195205
540.0	580.0	-0.48516845703125	0.5029296875	0.6988037652066076
540.0	600.0	-0.4478759765625	0.3140869140625	0.5470315164294625
540.0	620.0	-0.54046630859375	0.43017578125	0.6907640939561077
540.0	640.0	-0.64373779296875	0.52410888671875	0.8301135291234837
540.0	660.0	-0.8160400390625	0.78985595703125	1.1356908814509687
540.0	680.0	-0.77874755859375	0.8380126953125	1.1439899639073094
540.0	700.0	-0.4549560546875	0.640625	0.7857387621352376
540.0	720.0	1.05255126953125	-0.79620361328125	1.319774362834028
540.0	740.0	3.18292236328125	-2.3575439453125	3.9609352714675263
540.0	760.0	3.66357421875	-1.69793701171875	4.037916065503848
540.0	780.0	3.7816162109375	-1.66229248046875	4.130839800506459
540.0	800.0	3.85235595703125	-1.6661376953125	4.197220656507757
560.0	0.0	-1.11151123046875	1.7753063440322876	2.094557192014446
560.0	20.0	-0.734375	1.7044639587402344	1.8559375062941725
560.0	40.0	-0.5369873046875	1.6869239807128906	1.7703298794574336
560.0	60.0	-0.42108154296875	1.5960922241210938	1.650702896868108
560.0	80.0	-0.373291015625	1.4772186279296875	1.5236538507970938
560.0	100.0	-0.346923828125	1.3081283569335938	1.3533498959007932
560.0	120.0	-0.35498046875	1.1518325805664062	1.2052922578562582
560.0	140.0	-0.4075927734375	0.91943359375	1.00572859274981
560.0	160.0	-0.489501953125	0.4729461669921875	0.680654272730137
560.0	180.0	-0.44549560546875	-1.71588134765625	1.7727704684269188
560.0	200.0	-0.4310302734375	-1.7256927490234375	1.77870811564227
560.0	220.0	-0.47247314453125	-1.7777557373046875	1.8394690358424033
560.0	240.0	-0.54473876953125	-1.6943359375	1.7797512736712464
560.0	260.0	-0.54278564453125	-0.19451904296875	0.5765881667071245
560.0	280.0	-0.403564453125	2.714447021484375	2.744282583895375
560.0	300.0	-0.3935546875	2.72271728515625	2.751013396358121
560.0	320.0	-0.169921875	2.524261474609375	2.5299741966669567
560.0	340.0	0.067626953125	1.969512939453125	1.9706736471222879
560.0	360.0	-0.089111328125	-0.96588134765625	0.9699833022018756
560.0	380.0	-0.01129150390625	-0.854522705078125	0.8545973037369712
560.0	400.0	0.13397216796875	-0.60650634765625	0.6211267918368768
560.0	420.0	0.049560546875	-0.258148193359375	0.26286258299966986
560.0	440.0	-0.0416259765625	-0.10333251953125	0.11140166748059906
560.0	460.0	0.04925537109375	0.0474853515625	0.06841746995173999
560.0	480.0	0.31134033203125	0.183135986328125	0.3612085157325394
560.0	500.0	0.5146484375	1.448944091796875	1.537628692296766
560.0	520.0	0.39630126953125	6.0430908203125	6.056071445976945
560.0	540.0	-0.67138671875	5.86224365234375	5.900564444657688
560.0	560.0	-1.2071533203125	5.78472900390625	5.90934080819305
560.0	580.0	-1.440185546875	5.63128662109375	5.812531584287272
560.0	600.0	-1.70068359375	5.256591796875	5.524860360680979
560.0	620.0	-1.81427001953125	4.8414306640625	5.170205661160355
560.0	640.0	-2.31695556640625	5.0001220703125	5.510853274650584
560.0	660.0	-2.53369140625	5.31829833984375	5.891000710718841
560.0	680.0	-2.5665283203125	5.33502197265625	5.9202641045557325
560.0	700.0	-2.583984375	5.45318603515625	6.0344190428132585
560.0	720.0	-2.49981689453125	5.43072509765625	5.978449597721582
560.0	740.0	-2.2210693359375	5.45892333984375	5.893470371973773
560.0	760.0	1.9437255859375	-2.90118408203125	3.4921251740537
560.0	780.0	2.65118408203125	-2.3177490234375	3.521468099026508
560.0	800.0	3.435302734375	-2.93865966796875	4.520732852198917
580.0	0.0	-1.28155517578125	1.6759343147277832	2.109772380104971
580.0	20.0	-1.0025634765625	1.6240386962890625	1.9085688909707619
580.0	40.0	-0.73028564453125	1.6091346740722656	1.7670969192180943
580.0	60.0	-0.59063720703125	1.4781417846679688	1.5917774486124256
580.0	80.0	-0.51983642578125	1.3050613403320312	1.4047829055047127
580.0	100.0	-0.484130859375	1.1564483642578125	1.253696736931921
580.0	120.0	-0.4727783203125	1.0887985229492188	1.1870137167421062
580.0	140.0	-0.4678955078125	1.0177764892578125	1.1201764094628468
580.0	160.0	-0.51312255859375	0.88507080078125	1.0230567347578332
580.0	180.0	-0.48406982421875	0.094329833984375	0.49317513349589237
580.0	200.0	-0.4588623046875	-0.986480712890625	1.0879792330593079
580.0	220.0	-0.48272705078125	-0.8739166259765625	0.9983765195126649
580.0	240.0	-0.55010986328125	-0.7949981689453125	0.9667693366598442
580.0	260.0	-0.62689208984375	-0.3897705078125	0.7381834061187493
580.0	280.0	-0.5020751953125	2.553192138671875	2.6020894678553903
580.0	300.0	-0.54852294921875	2.65594482421875	2.7119956370012845
580.0	320.0	-0.549560546875	2.468414306640625	2.528850723927703
580.0	340.0	-0.541015625	2.13568115234375	2.203141368811922
580.0	360.0	-0.58819580078125	1.44561767578125	1.5607000879694597
580.0	380.0	-0.70294189453125	0.1644287109375	0.7219169675715836
580.0	400.0	-0.435302734375	0.618255615234375	0.7561272884397093
580.0	420.0	-0.198486328125	1.140533447265625	1.1576758470246131
580.0	440.0	-0.0079345703125	1.217376708984375	1.2174025665258275
580.0	460.0	0.1522216796875	1.390594482421875	1.3989011595924303
580.0	480.0	0.31500244140625	2.016632080078125	2.041085859167155
580.0	500.0	0.28515625	4.2498779296875	4.259433824366681
580.0	520.0	-0.65313720703125	5.6417236328125	5.679404349070742
580.0	540.0	-0.9443359375	5.7127685546875	5.790293163759527
580.0	560.0	-1.201904296875	5.7724609375	5.89625976478394
580.0	580.0	-1.29315185546875	5.73931884765625	5.883198327131641
580.0	600.0	-1.4801025390625	5.603759765625	5.795931938608045
580.0	620.0	-1.51287841796875	5.288818359375	5.500945441105347
580.0	640.0	-1.79510498046875	5.08203125	5.389753567360968
580.0	660.0	-1.97125244140625	5.38580322265625	5.735216869563395
580.0	680.0	-1.95831298828125	5.63519287109375	5.965768052354773
580.0	700.0	-1.8341064453125	5.7650146484375	6.049738866218592
580.0	720.0	-1.78485107421875	5.91033935546875	6.173961828027655
580.0	740.0	-1.27301025390625	5.7818603515625	5.920343252846147
580.0	760.0	0.59307861328125	-2.8170166015625	2.8787714002696267
580.0	780.0	2.2845458984375	-1.44830322265625	2.704945875026723
580.0	800.0	3.5809326171875	-1.86456298828125	4.0372854179641084
600.0	0.0	-1.2869873046875	1.5631532669067383	2.0247924481951243
600.0	20.0	-1.11077880859375	1.5343132019042969	1.8941875733830498
600.0	40.0	-0.88323974609375	1.5185966491699219	1.7567721058662864
600.0	60.0	-0.709716796875	1.3975105285644531	1.5673970809003719
600.0	80.0	-0.6173095703125	1.2057037353515625	1.3545451646364968
600.0	100.0	-0.6163330078125	0.95989990234375	1.140734061487928
600.0	120.0	-0.56280517578125	0.9695205688476562	1.121035146328984
600.0	140.0	-0.5396728515625	0.9425048828125	1.0860765354426016
600.0	160.0	-0.55816650390625	0.98895263671875	1.1355955106268665
600.0	180.0	-0.52178955078125	0.8010406494140625	0.9559971011034508
600.0	200.0	-0.48175048828125	-0.3233795166015625	0.5802222373510714
600.0	220.0	-0.50274658203125	0.0860748291015625	0.5100617628767791
600.0	240.0	-0.54058837890625	0.140472412109375	0.5585412195821481
600.0	260.0	-0.60699462890625	0.126861572265625	0.6201099402837714
600.0	280.0	-0.60528564453125	1.51300048828125	1.6295831335083557
600.0	300.0	-0.69854736328125	1.0281982421875	1.243044666930618
600.0	320.0	-0.76416015625	0.610992431640625	0.978392812689335
600.0	340.0	-0.7821044921875	0.53106689453125	0.9453673799994017
600.0	360.0	-0.74786376953125	0.67047119140625	1.0044062107948193
600.0	380.0	-0.5858154296875	0.99371337890625	1.1535363007193258
600.0	400.0	-0.31634521484375	1.667633056640625	1.6973727659400843
600.0	420.0	-0.1533203125	2.08331298828125	2.088947133214828
600.0	440.0	-0.04083251953125	2.25299072265625	2.2533607103671622
600.0	460.0	0.08734130859375	2.543609619140625	2.5451087204226823
600.0	480.0	0.211181640625	3.233917236328125	3.240805205000326
600.0	500.0	0.24505615234375	4.008056640625	4.0155411281992475
600.0	520.0	-0.66851806640625	5.553955078125	5.594044459507095
600.0	540.0	-0.95074462890625	5.63092041015625	5.710619932626257
600.0	560.0	-1.20928955078125	5.69927978515625	5.826162655395006
600.0	580.0	-1.29583740234375	5.6788330078125	5.824803765272592
600.0	600.0	-1.4805908203125	5.543212890625	5.737539396639017
600.0	620.0	-1.468017578125	5.33251953125	5.530898675698797
600.0	640.0	-1.73236083984375	5.24853515625	5.527042189617911
600.0	660.0	-1.92218017578125	5.47021484375	5.798105472044233
600.0	680.0	-1.90155029296875	5.6881103515625	5.997540569953821
600.0	700.0	-1.7894287109375	5.80572509765625	6.0752365403400646
600.0	720.0	-1.7685546875	5.8741455078125	6.1346043987882375
600.0	740.0	-1.26971435546875	5.7042236328125	5.843829377866885
600.0	760.0	0.3577880859375	0.97381591796875	1.037463135021259
600.0	780.0	2.35858154296875	-1.7459716796875	2.9345057507361676
600.0	800.0	3.57952880859375	-1.8779296875	4.0422328486551145
620.0	0.0	-1.3629150390625	1.425025224685669	1.9718606174608735
620.0	20.0	-1.2108154296875	1.3998737335205078	1.8508701938736738
620.0	40.0	-1.1005859375	1.389404296875	1.7724936406084697
620.0	60.0	-0.9677734375	1.2678375244140625	1.5949913525292057
620.0	80.0	-0.732666015625	1.1223220825195312	1.3403008421107518
620.0	100.0	-0.69818115234375	0.8590774536132812	1.1070099334670516
620.0	120.0	-0.62774658203125	0.8733291625976562	1.0755322391706539
620.0	140.0	-0.57171630859375	0.8682861328125	1.039605860865814
620.0	160.0	-0.60638427734375	0.9609832763671875	1.1363057463847994
620.0	180.0	-0.59552001953125	1.0450439453125	1.202813760021399
620.0	200.0	-0.57611083984375	0.9453887939453125	1.1070969566857474
620.0	220.0	-0.57696533203125	1.3561859130859375	1.4738145152015123
620.0	240.0	-0.56524658203125	1.4408111572265625	1.5477210631397884
620.0	260.0	-0.58062744140625	1.460906982421875	1.5720615245603324
620.0	280.0	-0.62274169921875	1.4649658203125	1.591832930501732
620.0	300.0	-0.6961669921875	1.128997802734375	1.3263802319057825
620.0	320.0	-0.73284912109375	0.89056396484375	1.153330832747526
620.0	340.0	-0.67022705078125	1.235992431640625	1.4060162128054703
620.0	360.0	-0.6053466796875	1.525299072265625	1.6410307317241373
620.0	380.0	-0.405517578125	1.9249267578125	1.967177554037995
620.0	400.0	-0.2113037109375	2.263336181640625	2.273178376058404
620.0	420.0	-0.1033935546875	2.440032958984375	2.442222567269609
620.0	440.0	-0.01727294921875	2.371673583984375	2.3717364827788106
620.0	460.0	0.09136962890625	2.605010986328125	2.60661286883509
620.0	480.0	0.17694091796875	3.43707275390625	3.441624210179885
620.0	500.0	0.20233154296875	3.911895751953125	3.9171247653641337
620.0	520.0	-0.69757080078125	5.47247314453125	5.5167533332312715
620.0	540.0	-0.96466064453125	5.55670166015625	5.6398141369278
620.0	560.0	-1.21380615234375	5.62738037109375	5.756799042561654
620.0	580.0	-1.20782470703125	5.65924072265625	5.786695609748794
620.0	600.0	-1.3516845703125	5.65924072265625	5.818423904683443
620.0	620.0	-1.31610107421875	5.535400390625	5.6897082106283055
620.0	640.0	-1.63348388671875	5.41119384765625	5.652370163487406
620.0	660.0	-1.8642578125	5.5533447265625	5.85790874318701
620.0	680.0	-1.87774658203125	5.67205810546875	5.974795007206841
620.0	700.0	-1.79058837890625	5.74005126953125	6.012852511040116
620.0	720.0	-1.775634765625	5.80999755859375	6.075273693568174
620.0	740.0	-1.3111572265625	5.6461181640625	5.796359512256254
620.0	760.0	-0.015625	2.447021484375	2.4470713691304202
620.0	780.0	2.07965087890625	-1.79180908203125	2.745091540292456
620.0	800.0	3.4271240234375	-1.95843505859375	3.9472328219591435
