# Supplementary material for: Real-time emotion detection by quantitative facial motion analysis
Source: PLoS One. 2023 Mar 10;18(3):e0282730. doi: 10.1371/journal.pone.0282730 (PMC10004542; doi:10.1371/journal.pone.0282730)
Supplement: S1 Dataset — Data from each participant is organized into folders by Study ID and subsequently by emotions. The data files (.csv) contain the pixel displacement results after DISC-processing of videos. (ZIP) [file pone.0282730.s004.zip › S1_Dataset/1/happy/result/101425_cropped_result.csv]

pos_x	pos_y	disp_x	disp_y	disp_xy_indi
0.0	0.0	1.6514039039611816	1.8306005001068115	2.465407277714889
0.0	20.0	1.5919603109359741	1.8266582489013672	2.423018363503416
0.0	40.0	1.5663129091262817	1.8506965637207031	2.424544060284996
0.0	60.0	1.5569308996200562	1.823028564453125	2.3973875308351253
0.0	80.0	1.5231094360351562	1.8999481201171875	2.435090391192115
0.0	100.0	1.5480965375900269	1.8981781005859375	2.4494250327867286
0.0	120.0	1.6274375915527344	1.7584457397460938	2.3959725653751027
0.0	140.0	1.6555277109146118	1.719390869140625	2.3868550359186727
0.0	160.0	1.6510519981384277	1.775421142578125	2.424477868339967
0.0	180.0	1.6110326051712036	2.00830078125	2.574625814151267
0.0	200.0	1.1877177953720093	2.5890655517578125	2.8484967952838445
0.0	220.0	1.272320032119751	2.5892181396484375	2.884934806684151
0.0	240.0	1.3803104162216187	2.581390380859375	2.927256931586841
0.0	260.0	1.6591057777404785	2.199554443359375	2.7551173715531263
0.0	280.0	2.1369407176971436	1.20391845703125	2.452740361744897
0.0	300.0	2.3934099674224854	0.695465087890625	2.4924050554899813
0.0	320.0	2.431745767593384	0.537200927734375	2.490375938481379
0.0	340.0	2.168907642364502	1.3763427734375	2.5687506284380297
0.0	360.0	1.856576681137085	1.963470458984375	2.702238556502054
0.0	380.0	1.709516167640686	2.12078857421875	2.72400251541031
0.0	400.0	1.6391443014144897	2.014129638671875	2.5968273416298
0.0	420.0	1.6370118856430054	1.856536865234375	2.4751842448009294
0.0	440.0	1.5022658109664917	1.057159423828125	1.8369509014090235
0.0	460.0	1.387888789176941	1.366363525390625	1.947609964710833
0.0	480.0	1.2904472351074219	1.46331787109375	1.951039020229666
0.0	500.0	1.1360397338867188	1.3299560546875	1.7491053096853109
0.0	520.0	1.560771107673645	1.5467529296875	2.197373676925634
0.0	540.0	2.4998810291290283	1.902587890625	3.1415355865169023
0.0	560.0	2.8915200233459473	2.00732421875	3.5199770687592333
0.0	580.0	3.8103628158569336	2.138916015625	4.369648327996465
0.0	600.0	4.442106246948242	1.99365234375	4.868979110338888
0.0	620.0	4.845828056335449	1.809326171875	5.172592265759949
0.0	640.0	4.722531795501709	1.7945556640625	5.052003225547604
0.0	660.0	4.662007808685303	1.794921875	4.995604202255844
0.0	680.0	4.807846546173096	1.7591552734375	5.119571826589752
0.0	700.0	4.874546051025391	1.8118896484375	5.200398379132333
0.0	720.0	5.067284107208252	1.7696533203125	5.367405434402956
0.0	740.0	5.23141622543335	2.35595703125	5.7374427454070185
0.0	760.0	5.247031211853027	2.0579833984375	5.636189511221585
0.0	780.0	4.81958532333374	-4.2191162109375	6.4054152316840165
0.0	800.0	4.9581122398376465	-4.531494140625	6.716942468813217
20.0	0.0	1.511190414428711	1.9285463094711304	2.4500994543968897
20.0	20.0	1.5316619873046875	1.8784294128417969	2.4237337936298453
20.0	40.0	1.4660320281982422	1.9815864562988281	2.4649411334735762
20.0	60.0	1.4549503326416016	1.948760986328125	2.43198475576811
20.0	80.0	1.4363632202148438	2.0096206665039062	2.4701648778220373
20.0	100.0	1.470541000366211	1.930267333984375	2.426607264145808
20.0	120.0	1.5573577880859375	1.7787246704101562	2.3641541263711305
20.0	140.0	1.5680103302001953	1.828643798828125	2.408857517290527
20.0	160.0	1.577962875366211	1.9137725830078125	2.480421805964944
20.0	180.0	1.55426025390625	2.0660247802734375	2.585378759403857
20.0	200.0	1.2687931060791016	2.51812744140625	2.8197166093770916
20.0	220.0	1.387990951538086	2.413818359375	2.7844277605295162
20.0	240.0	1.4872627258300781	2.303070068359375	2.7415474016358665
20.0	260.0	1.7148914337158203	1.911407470703125	2.5679429799922775
20.0	280.0	2.132047653198242	0.92694091796875	2.324832609224346
20.0	300.0	2.361919403076172	0.48150634765625	2.410500286135839
20.0	320.0	2.4672012329101562	0.094146728515625	2.4689968671838347
20.0	340.0	2.2412643432617188	0.721466064453125	2.354523123380585
20.0	360.0	1.9564170837402344	1.201873779296875	2.2960985142001196
20.0	380.0	1.7489986419677734	1.328704833984375	2.196463700009304
20.0	400.0	1.6462364196777344	1.384979248046875	2.15133955176626
20.0	420.0	1.6262130737304688	1.314697265625	2.0911714089030937
20.0	440.0	1.4413814544677734	0.17254638671875	1.4516723985987094
20.0	460.0	1.3235206604003906	0.641357421875	1.4707298464030818
20.0	480.0	1.2400856018066406	1.106170654296875	1.6617538374367349
20.0	500.0	1.1047000885009766	1.22528076171875	1.6497500509386704
20.0	520.0	1.5094528198242188	1.4215087890625	2.073435567520057
20.0	540.0	2.16033935546875	1.720947265625	2.762014775820234
20.0	560.0	2.203258514404297	1.7125244140625	2.7905354235442235
20.0	580.0	3.391916275024414	2.1368408203125	4.008888213473817
20.0	600.0	4.020479202270508	2.015380859375	4.49733399073549
20.0	620.0	4.927804946899414	1.883544921875	5.275509744793145
20.0	640.0	5.418792724609375	1.817138671875	5.715357166888447
20.0	660.0	5.567148208618164	1.749267578125	5.835501369771045
20.0	680.0	5.735891342163086	1.7247314453125	5.9895866341135084
20.0	700.0	5.650234222412109	1.8197021484375	5.936030885797767
20.0	720.0	5.541645050048828	1.972412109375	5.882196816661256
20.0	740.0	5.474245071411133	2.1143798828125	5.868386608831364
20.0	760.0	5.239269256591797	1.8839111328125	5.567680261958551
20.0	780.0	4.776681900024414	-5.0191650390625	6.928831623251362
20.0	800.0	4.916486740112305	-5.3271484375	7.2491621819944685
40.0	0.0	1.4799003601074219	1.9128433465957642	2.418486043884016
40.0	20.0	1.4875068664550781	1.8827877044677734	2.3994929084800467
40.0	40.0	1.4100227355957031	2.004558563232422	2.450799695675928
40.0	60.0	1.387176513671875	1.9875869750976562	2.4237905568882616
40.0	80.0	1.3556404113769531	2.006256103515625	2.4213270076245323
40.0	100.0	1.388275146484375	1.9453125	2.3898846426140454
40.0	120.0	1.4833755493164062	1.8134536743164062	2.342865179476067
40.0	140.0	1.4905853271484375	1.88018798828125	2.3993648094417215
40.0	160.0	1.5296745300292969	1.9308013916015625	2.4633104111400335
40.0	180.0	1.5148658752441406	2.0639495849609375	2.560216105964421
40.0	200.0	1.3421363830566406	2.3204498291015625	2.6806375137459058
40.0	220.0	1.5746345520019531	1.9629974365234375	2.516512052058559
40.0	240.0	1.695098876953125	1.6806793212890625	2.3870574319979
40.0	260.0	1.8579483032226562	1.25091552734375	2.239812839055451
40.0	280.0	2.0956764221191406	0.73553466796875	2.221006734345932
40.0	300.0	2.32904052734375	0.444793701171875	2.371132896868463
40.0	320.0	2.4671630859375	-0.117523193359375	2.469960605675733
40.0	340.0	2.308124542236328	-0.0294189453125	2.3083120189473862
40.0	360.0	2.079814910888672	-0.047119140625	2.0803485950599945
40.0	380.0	1.7861709594726562	-0.26751708984375	1.8060930457265867
40.0	400.0	1.6064414978027344	-0.59698486328125	1.713780969916992
40.0	420.0	1.4970855712890625	-0.842987060546875	1.718107212024721
40.0	440.0	1.2768936157226562	-1.54583740234375	2.005011366640636
40.0	460.0	1.0775108337402344	-1.5823974609375	1.9144219287317574
40.0	480.0	1.0154609680175781	-0.635498046875	1.1979226791196236
40.0	500.0	1.0969314575195312	1.115692138671875	1.564617387986643
40.0	520.0	1.5067253112792969	1.3406982421875	2.016852235602387
40.0	540.0	2.1594009399414062	1.650390625	2.717867111267164
40.0	560.0	2.2023773193359375	1.634033203125	2.7423585406799558
40.0	580.0	3.391498565673828	2.062744140625	3.9695309434050774
40.0	600.0	4.021186828613281	1.9444580078125	4.46663860803167
40.0	620.0	4.865818023681641	1.9293212890625	5.234354370504054
40.0	640.0	5.328578948974609	1.9556884765625	5.676131696218359
40.0	660.0	5.444202423095703	1.88232421875	5.760423985101611
40.0	680.0	5.617877960205078	1.880126953125	5.924139611422494
40.0	700.0	5.5332183837890625	1.9901123046875	5.880225562677833
40.0	720.0	5.476680755615234	2.018798828125	5.836915350368303
40.0	740.0	5.469657897949219	1.98486328125	5.818663056566584
40.0	760.0	5.225284576416016	1.6466064453125	5.478586650795601
40.0	780.0	4.757293701171875	-4.5523681640625	6.584519668159507
40.0	800.0	4.948612213134766	-4.901123046875	6.964895545275309
60.0	0.0	1.4289703369140625	1.8840947151184082	2.3646921827835023
60.0	20.0	1.4077796936035156	1.9194412231445312	2.380356753688191
60.0	40.0	1.2929344177246094	2.0510177612304688	2.4245315558721274
60.0	60.0	1.2633552551269531	2.022674560546875	2.3848016434371186
60.0	80.0	1.217498779296875	2.0934295654296875	2.421724720732006
60.0	100.0	1.247528076171875	2.0536575317382812	2.4028806792062043
60.0	120.0	1.1753044128417969	2.1466217041015625	2.447309789006144
60.0	140.0	1.1536064147949219	2.240478515625	2.5200301068108684
60.0	160.0	1.1581840515136719	2.329193115234375	2.6012556324275082
60.0	180.0	1.2673072814941406	2.287139892578125	2.6147804179223817
60.0	200.0	1.4433250427246094	2.03466796875	2.4946063661454176
60.0	220.0	1.6429176330566406	1.6146240234375	2.3035166780533487
60.0	240.0	1.7396278381347656	1.10760498046875	2.062303034952094
60.0	260.0	1.6784477233886719	0.9359130859375	1.9217492200018373
60.0	280.0	1.506866455078125	1.487030029296875	2.1170509728087277
60.0	300.0	1.6547279357910156	1.282928466796875	2.09380753470919
60.0	320.0	1.8930473327636719	0.46221923828125	1.9486597518091637
60.0	340.0	1.7132759094238281	0.329864501953125	1.7447420816443984
60.0	360.0	1.6142425537109375	-1.12908935546875	1.9699293882888407
60.0	380.0	1.4050369262695312	-1.447296142578125	2.017125402274844
60.0	400.0	1.2947463989257812	-2.112152099609375	2.4774088740891296
60.0	420.0	1.1361083984375	-2.2845458984375	2.5514490500630864
60.0	440.0	1.0093765258789062	-2.39166259765625	2.5959373937025547
60.0	460.0	0.7964286804199219	-2.447235107421875	2.5735691780081558
60.0	480.0	0.6348114013671875	-2.546905517578125	2.6248263239261505
60.0	500.0	0.9012870788574219	0.62603759765625	1.0973793656682969
60.0	520.0	1.4167747497558594	1.1912841796875	1.8510561008028628
60.0	540.0	2.127735137939453	1.612548828125	2.6697510259028903
60.0	560.0	2.1148223876953125	1.5467529296875	2.6200989212230454
60.0	580.0	3.33551025390625	1.9862060546875	3.88209262455071
60.0	600.0	3.9992942810058594	1.87890625	4.418669872526713
60.0	620.0	4.900489807128906	1.854736328125	5.239737321339774
60.0	640.0	5.349029541015625	1.888916015625	5.672752484001259
60.0	660.0	5.415733337402344	1.8643798828125	5.727659201566298
60.0	680.0	5.56597900390625	1.899169921875	5.881068666839378
60.0	700.0	5.45745849609375	2.0440673828125	5.8276980620193255
60.0	720.0	5.357948303222656	2.119140625	5.761802409709303
60.0	740.0	5.3594970703125	2.2103271484375	5.7973920817733315
60.0	760.0	5.187538146972656	1.060546875	5.2948382128605935
60.0	780.0	5.63690185546875	-0.281982421875	5.643950444009366
60.0	800.0	5.721626281738281	-0.2071533203125	5.725375079939718
80.0	0.0	1.299041748046875	1.9180868864059448	2.3165851521088388
80.0	20.0	1.1923675537109375	2.011049270629883	2.337960553996493
80.0	40.0	1.1400909423828125	2.085399627685547	2.37669917407617
80.0	60.0	1.1078414916992188	2.0894508361816406	2.364977286899497
80.0	80.0	1.0702438354492188	2.15667724609375	2.4076292511795865
80.0	100.0	1.1462554931640625	2.077362060546875	2.37262192230628
80.0	120.0	1.0746536254882812	2.2041091918945312	2.4521373828905
80.0	140.0	1.0563735961914062	2.3515777587890625	2.5779532832000185
80.0	160.0	1.11163330078125	2.3675689697265625	2.6155518388703203
80.0	180.0	1.3947601318359375	2.0391387939453125	2.4705146925958053
80.0	200.0	1.9229660034179688	1.311431884765625	2.3275849799053945
80.0	220.0	2.0991592407226562	0.7413330078125	2.2262174526275835
80.0	240.0	1.8021621704101562	0.5526123046875	1.884985105444994
80.0	260.0	1.287200927734375	1.1002197265625	1.693330940802033
80.0	280.0	0.9638290405273438	1.619110107421875	1.8842727932333831
80.0	300.0	0.8659439086914062	1.42669677734375	1.668928562726036
80.0	320.0	0.6996994018554688	1.14385986328125	1.3408932246016834
80.0	340.0	0.800811767578125	0.157806396484375	0.8162121941400928
80.0	360.0	1.41888427734375	-1.37255859375	1.9741199775520923
80.0	380.0	1.11859130859375	-1.83856201171875	2.1521051987755557
80.0	400.0	1.0365753173828125	-2.346282958984375	2.5650598652327306
80.0	420.0	0.8794326782226562	-2.5631103515625	2.709785325410985
80.0	440.0	0.7051467895507812	-2.719970703125	2.809888364450104
80.0	460.0	0.34427642822265625	-2.843994140625	2.8647563475693847
80.0	480.0	-0.10662841796875	-2.966278076171875	2.9681939365035497
80.0	500.0	-0.2399444580078125	-2.923828125	2.933657145521555
80.0	520.0	0.02837371826171875	-2.80517578125	2.8053192744497983
80.0	540.0	0.39215850830078125	-2.0738525390625	2.1106048065444822
80.0	560.0	0.51568603515625	-2.2474365234375	2.3058410642834883
80.0	580.0	2.7132186889648438	2.2080078125	3.498121517930608
80.0	600.0	3.6988983154296875	1.9188232421875	4.16698108738779
80.0	620.0	5.08233642578125	1.9608154296875	5.447471036556643
80.0	640.0	5.733985900878906	2.0054931640625	6.074586170479393
80.0	660.0	6.041419982910156	2.0469970703125	6.378789259395086
80.0	680.0	6.17242431640625	2.0096435546875	6.491339550405615
80.0	700.0	6.065422058105469	2.29736328125	6.485924975590463
80.0	720.0	5.7516326904296875	2.7093505859375	6.357818745697247
80.0	740.0	5.748931884765625	1.798583984375	6.023713320247328
80.0	760.0	5.375968933105469	0.178955078125	5.3789466338402985
80.0	780.0	5.5727081298828125	0.0025634765625	5.57270871948948
80.0	800.0	5.688720703125	-0.014404296875	5.688738939512997
100.0	0.0	1.0689468383789062	2.0434510707855225	2.3061525582612172
100.0	20.0	1.033660888671875	2.093067169189453	2.3343917853498115
100.0	40.0	1.0069808959960938	2.142383575439453	2.3672384563482045
100.0	60.0	1.0366973876953125	2.0981521606445312	2.340295699878885
100.0	80.0	0.96246337890625	2.2110824584960938	2.4114770150272564
100.0	100.0	1.0163192749023438	2.1809005737304688	2.4060823304774743
100.0	120.0	0.9786453247070312	2.313446044921875	2.5119274022820797
100.0	140.0	0.9935531616210938	2.403106689453125	2.6003979783605486
100.0	160.0	1.1166152954101562	2.29180908203125	2.549356504380043
100.0	180.0	1.8082733154296875	1.3634185791015625	2.264677152517417
100.0	200.0	2.18017578125	0.5301971435546875	2.2437191108029984
100.0	220.0	1.9193649291992188	0.1812591552734375	1.9279047208849203
100.0	240.0	0.6509857177734375	0.867523193359375	1.0846100201277162
100.0	260.0	0.20046234130859375	1.60064697265625	1.6131509171049498
100.0	280.0	0.4928436279296875	1.53839111328125	1.6154077067457677
100.0	300.0	0.6994705200195312	1.291046142578125	1.4683525294159607
100.0	320.0	1.1934432983398438	0.6138916015625	1.3420766762079046
100.0	340.0	1.3191604614257812	-0.4744873046875	1.4018996131316566
100.0	360.0	1.3211212158203125	-1.427093505859375	1.944725466834983
100.0	380.0	1.2973403930664062	-2.067535400390625	2.4408594239222627
100.0	400.0	1.1119384765625	-2.5775146484375	2.807131799287312
100.0	420.0	0.9253387451171875	-2.7822265625	2.932070333108607
100.0	440.0	0.7484817504882812	-2.9371337890625	3.031003105519135
100.0	460.0	0.3566741943359375	-3.007110595703125	3.028189329565639
100.0	480.0	-0.09415435791015625	-3.07659912109375	3.078039505111705
100.0	500.0	-0.293182373046875	-2.999786376953125	3.0140793306114144
100.0	520.0	-0.24609375	-2.9830322265625	2.993166116088362
100.0	540.0	-0.0535125732421875	-3.0467529296875	3.0472228356413917
100.0	560.0	1.8597946166992188	-0.39306640625	1.9008780118739035
100.0	580.0	-0.302490234375	-3.634033203125	3.6466008368489127
100.0	600.0	-0.6324539184570312	-3.330322265625	3.3898442961129183
100.0	620.0	7.34515380859375	9.196533203125	11.769770916550579
100.0	640.0	6.655052185058594	8.5694580078125	10.850130420115462
100.0	660.0	6.3529205322265625	7.0831298828125	9.51474267784354
100.0	680.0	6.378509521484375	7.057373046875	9.512722956042847
100.0	700.0	6.1439208984375	6.485595703125	8.933684325666007
100.0	720.0	5.036430358886719	5.13232421875	7.190715030251415
100.0	740.0	1.5335769653320312	-0.6510009765625	1.666031386283683
100.0	760.0	5.1566162109375	0.0252685546875	5.156678121306333
100.0	780.0	5.5472564697265625	-0.0390625	5.547394002577197
100.0	800.0	5.697196960449219	-0.0738525390625	5.6976756141147415
120.0	0.0	0.9574203491210938	2.062859058380127	2.2742122195723296
120.0	20.0	0.938812255859375	2.1082115173339844	2.3077964064387113
120.0	40.0	0.9370880126953125	2.136951446533203	2.3333871149849097
120.0	60.0	0.8890609741210938	2.175128936767578	2.3498117599647856
120.0	80.0	0.7604217529296875	2.3689498901367188	2.488004184945723
120.0	100.0	0.8228225708007812	2.357330322265625	2.496806606706287
120.0	120.0	0.8565750122070312	2.3888702392578125	2.537798607366068
120.0	140.0	1.1432723999023438	2.1282806396484375	2.4159160294763615
120.0	160.0	1.6013336181640625	1.551055908203125	2.229359501523751
120.0	180.0	1.9571609497070312	0.641143798828125	2.05950099631777
120.0	200.0	1.72906494140625	0.1903076171875	1.739506412968858
120.0	220.0	1.2350006103515625	0.0128021240234375	1.2350669625361386
120.0	240.0	0.42018890380859375	0.8741912841796875	0.9699325317874429
120.0	260.0	-0.0797576904296875	1.473297119140625	1.4754544013458168
120.0	280.0	-0.0615234375	1.5977783203125	1.5989623804900635
120.0	300.0	-0.0244903564453125	1.392425537109375	1.392640891957848
120.0	320.0	0.06664276123046875	1.0811767578125	1.0832287105031746
120.0	340.0	0.03704833984375	0.163909912109375	0.16804475229200413
120.0	360.0	0.150146484375	-1.254791259765625	1.2637424865669336
120.0	380.0	1.462249755859375	-2.37744140625	2.7911291601541444
120.0	400.0	1.0174331665039062	-2.72589111328125	2.9095794558265387
120.0	420.0	0.7822036743164062	-2.899444580078125	3.00310197313686
120.0	440.0	0.600860595703125	-3.05322265625	3.111784382650414
120.0	460.0	0.1850433349609375	-3.09197998046875	3.0975121041624676
120.0	480.0	-0.11077880859375	-3.122467041015625	3.1244315269601164
120.0	500.0	-0.26137542724609375	-3.00445556640625	3.01580343598146
120.0	520.0	-0.21624755859375	-3.0074462890625	3.015210803276209
120.0	540.0	-0.29156494140625	-3.1312255859375	3.1447708636857583
120.0	560.0	-0.2720489501953125	-3.3614501953125	3.372440962695836
120.0	580.0	-0.3618011474609375	-3.8602294921875	3.8771473795379787
120.0	600.0	-0.0880279541015625	-4.2503662109375	4.251277672392443
120.0	620.0	0.0280609130859375	-4.4322509765625	4.432339803544224
120.0	640.0	-0.13446044921875	-4.414306640625	4.416354008667113
120.0	660.0	-0.14333343505859375	-4.0758056640625	4.078325181347075
120.0	680.0	0.27710723876953125	-2.879638671875	2.8929409434581426
120.0	700.0	0.6215667724609375	-2.1309814453125	2.219780883982394
120.0	720.0	0.8717269897460938	-1.6549072265625	1.870461406493214
120.0	740.0	1.5359573364257812	-0.8924560546875	1.776412888060813
120.0	760.0	5.019737243652344	-0.007080078125	5.019742236690713
120.0	780.0	5.44244384765625	-0.0255126953125	5.442503645613246
120.0	800.0	5.591644287109375	-0.0458984375	5.591832660240098
140.0	0.0	0.8431396484375	2.0858776569366455	2.2498377867025927
140.0	20.0	0.8051605224609375	2.1479663848876953	2.293914352703057
140.0	40.0	0.80438232421875	2.166576385498047	2.31107857021637
140.0	60.0	0.73809814453125	2.2635726928710938	2.3808717325534716
140.0	80.0	0.588592529296875	2.4794387817382812	2.548344136479982
140.0	100.0	0.660491943359375	2.4295120239257812	2.5176930475422514
140.0	120.0	1.13909912109375	1.9673919677734375	2.273362699292832
140.0	140.0	2.0708770751953125	0.9306488037109375	2.2703830197607826
140.0	160.0	2.249298095703125	0.589324951171875	2.3252195211221323
140.0	180.0	1.65057373046875	0.2644500732421875	1.6716242044644256
140.0	200.0	1.2443389892578125	-0.0001373291015625	1.2443389968358447
140.0	220.0	1.193634033203125	-0.02301025390625	1.1938558024341084
140.0	240.0	0.5081787109375	0.8196868896484375	0.9644336158137733
140.0	260.0	0.0104217529296875	1.19482421875	1.194869669313635
140.0	280.0	-0.107696533203125	1.403350830078125	1.4074772096005441
140.0	300.0	-0.0106964111328125	1.07122802734375	1.0712814288402017
140.0	320.0	0.1680908203125	0.57672119140625	0.6007177843966113
140.0	340.0	-0.0823822021484375	-0.624603271484375	0.6300127569976737
140.0	360.0	-0.1502532958984375	-1.20281982421875	1.2121681329180238
140.0	380.0	1.2665252685546875	-2.52642822265625	2.826114969374307
140.0	400.0	0.91766357421875	-2.882354736328125	3.024909132764339
140.0	420.0	0.657196044921875	-3.030029296875	3.1004812822176113
140.0	440.0	0.499755859375	-3.16619873046875	3.20539706117691
140.0	460.0	0.14251708984375	-3.16693115234375	3.1701362817050693
140.0	480.0	0.00146484375	-3.1220703125	3.1220706561449023
140.0	500.0	-0.0863189697265625	-2.924957275390625	2.926230685949965
140.0	520.0	-0.2177581787109375	-3.0411376953125	3.0489239259525855
140.0	540.0	-0.483367919921875	-3.1571044921875	3.193893129176381
140.0	560.0	-0.6162261962890625	-3.3653564453125	3.421309504999405
140.0	580.0	-0.624603271484375	-3.8341064453125	3.8846494669063563
140.0	600.0	-0.3342437744140625	-4.0703125	4.084013069076886
140.0	620.0	-0.186798095703125	-4.165771484375	4.169957504410591
140.0	640.0	-0.0350799560546875	-4.2314453125	4.231590721702067
140.0	660.0	0.4045867919921875	-4.1195068359375	4.139326882911075
140.0	680.0	0.1530914306640625	-4.0211181640625	4.024031346236773
140.0	700.0	0.188690185546875	-2.5540771484375	2.561037693258798
140.0	720.0	0.4740142822265625	-1.863525390625	1.9228667195775224
140.0	740.0	1.7888641357421875	-0.9610595703125	2.0306822483672553
140.0	760.0	4.743316650390625	-0.020263671875	4.743359933872908
140.0	780.0	5.1943511962890625	-0.0150146484375	5.194372896708256
140.0	800.0	5.3298492431640625	-0.02685546875	5.329916900952426
160.0	0.0	0.541412353515625	2.2783031463623047	2.341749893405294
160.0	20.0	0.5042724609375	2.307218551635742	2.361683331836022
160.0	40.0	0.540924072265625	2.3131790161132812	2.375583299432633
160.0	60.0	0.5345916748046875	2.3538246154785156	2.413768543005535
160.0	80.0	0.291015625	2.610443115234375	2.6266144277127332
160.0	100.0	0.617950439453125	2.3124160766601562	2.3935602890290144
160.0	120.0	1.3249969482421875	1.6146774291992188	2.088731699672437
160.0	140.0	1.8723297119140625	0.8713531494140625	2.0651573453637866
160.0	160.0	1.6686553955078125	0.5447845458984375	1.7553350194213926
160.0	180.0	1.0215301513671875	0.2274322509765625	1.0465415801278681
160.0	200.0	1.170806884765625	-0.0218963623046875	1.1710116191126225
160.0	220.0	1.2718963623046875	-0.041259765625	1.272565410775936
160.0	240.0	0.6279144287109375	0.7030792236328125	0.9426541913594303
160.0	260.0	0.0012664794921875	0.972076416015625	0.9720772410380188
160.0	280.0	-0.2619476318359375	1.157501220703125	1.1867710974546357
160.0	300.0	-0.2742156982421875	0.842987060546875	0.8864656978202321
160.0	320.0	-0.231170654296875	0.352996826171875	0.4219557212498276
160.0	340.0	-0.3062591552734375	-0.799041748046875	0.8557233111880295
160.0	360.0	-0.4147491455078125	-1.223175048828125	1.2915781253083944
160.0	380.0	0.993011474609375	-2.621124267578125	2.802920657955349
160.0	400.0	0.6872406005859375	-2.981719970703125	3.0598943816386153
160.0	420.0	0.417144775390625	-3.089263916015625	3.1173003234260075
160.0	440.0	0.304595947265625	-3.2010498046875	3.215509064390975
160.0	460.0	0.1220855712890625	-3.13482666015625	3.137203065780627
160.0	480.0	0.118072509765625	-3.055145263671875	3.057425992513808
160.0	500.0	0.0119171142578125	-2.994537353515625	2.9945610662019564
160.0	520.0	-0.146759033203125	-3.1817626953125	3.185145532484973
160.0	540.0	-0.558807373046875	-3.3011474609375	3.3481099502593477
160.0	560.0	-0.817169189453125	-3.4307861328125	3.5267632431579563
160.0	580.0	-0.7766876220703125	-3.6767578125	3.7578972410188416
160.0	600.0	-0.4587554931640625	-3.6256103515625	3.6545187130271146
160.0	620.0	-0.287994384765625	-3.68359375	3.6948347298215647
160.0	640.0	-0.1067657470703125	-3.6964111328125	3.69795270217558
160.0	660.0	0.347869873046875	-3.5872802734375	3.6041078242427034
160.0	680.0	0.0781097412109375	-3.973876953125	3.9746445338231284
160.0	700.0	-0.1058807373046875	-2.8603515625	2.8623105686889354
160.0	720.0	0.1533660888671875	-2.153564453125	2.159018529558743
160.0	740.0	1.3460693359375	-1.53857421875	2.0442879649778782
160.0	760.0	2.7880859375	-0.4207763671875	2.819658835048801
160.0	780.0	3.008209228515625	-0.389404296875	3.0333081724334052
160.0	800.0	3.26507568359375	-0.365966796875	3.2855214070235705
180.0	0.0	0.3747100830078125	2.338602066040039	2.3684313943187085
180.0	20.0	0.2819366455078125	2.4022083282470703	2.4186965755091694
180.0	40.0	0.3422088623046875	2.396656036376953	2.420964077003613
180.0	60.0	0.2875213623046875	2.4462051391601562	2.463044481253861
180.0	80.0	0.1061553955078125	2.5817108154296875	2.5838923550531363
180.0	100.0	0.5601348876953125	2.1910018920898438	2.2614686342186388
180.0	120.0	1.3252105712890625	1.2692642211914062	1.8349971993038328
180.0	140.0	1.295867919921875	0.7022552490234375	1.473918620773758
180.0	160.0	1.0354156494140625	0.42022705078125	1.1174418737723462
180.0	180.0	0.586334228515625	0.186004638671875	0.6151305171558862
180.0	200.0	0.8617095947265625	-0.0631866455078125	0.8640231349994898
180.0	220.0	1.0762176513671875	-0.1027069091796875	1.0811073685381807
180.0	240.0	0.60589599609375	0.527496337890625	0.8033444744133478
180.0	260.0	-0.2045440673828125	0.766693115234375	0.7935090474905092
180.0	280.0	-0.7115325927734375	0.9658203125	1.199619734172662
180.0	300.0	-0.760162353515625	0.61553955078125	0.978128694128946
180.0	320.0	-0.8203582763671875	0.1729736328125	0.8383958368530323
180.0	340.0	-0.912261962890625	-0.886810302734375	1.2722634954964676
180.0	360.0	-0.760833740234375	-1.18182373046875	1.4055516035272775
180.0	380.0	0.51422119140625	-2.629791259765625	2.679594279668274
180.0	400.0	0.2950592041015625	-2.924285888671875	2.9391338677594296
180.0	420.0	0.0655670166015625	-2.950592041015625	2.9513204546729215
180.0	440.0	0.0012664794921875	-3.015533447265625	3.0155337132169504
180.0	460.0	-0.2693939208984375	-2.783111572265625	2.796119294360645
180.0	480.0	-0.3986663818359375	-2.583404541015625	2.6139842973029332
180.0	500.0	-0.360443115234375	-2.739990234375	2.7635965197166947
180.0	520.0	-0.41851806640625	-3.061279296875	3.0897553795379853
180.0	540.0	-0.63397216796875	-3.3355712890625	3.3952844555614283
180.0	560.0	-0.681182861328125	-3.552490234375	3.6172084479466915
180.0	580.0	-0.923309326171875	-3.5052490234375	3.624813212857389
180.0	600.0	-0.8065185546875	-3.33740234375	3.433471506088729
180.0	620.0	-0.68316650390625	-3.3890380859375	3.4572092242145835
180.0	640.0	-0.5822296142578125	-3.3751220703125	3.424973038321519
180.0	660.0	-0.4900665283203125	-3.3603515625	3.3958986771952007
180.0	680.0	-0.5636138916015625	-3.6600341796875	3.70317577428982
180.0	700.0	-0.6313018798828125	-2.7239990234375	2.796196120309165
180.0	720.0	0.0165863037109375	-2.371826171875	2.3718841656080105
180.0	740.0	1.1407470703125	-1.79345703125	2.1255098215173263
180.0	760.0	2.6453857421875	-0.5267333984375	2.6973160359880763
180.0	780.0	2.8715362548828125	-0.4886474609375	2.912815957829652
180.0	800.0	3.1495819091796875	-0.4449462890625	3.1808557657936105
200.0	0.0	0.1099853515625	2.392918109893799	2.395444396811589
200.0	20.0	-0.0211334228515625	2.476419448852539	2.4765096220722698
200.0	40.0	0.00335693359375	2.4996337890625	2.499636043192309
200.0	60.0	-0.0288543701171875	2.512310028076172	2.5124757216432867
200.0	80.0	0.0517730712890625	2.4724807739257812	2.4730227714971273
200.0	100.0	0.7803192138671875	1.7767868041992188	1.940584814716115
200.0	120.0	1.679840087890625	0.998138427734375	1.9540069195897012
200.0	140.0	1.3145751953125	0.6136016845703125	1.450729117181572
200.0	160.0	0.7239532470703125	0.3542938232421875	0.8059977773736199
200.0	180.0	0.5258026123046875	0.204071044921875	0.5640154062452013
200.0	200.0	0.6614837646484375	-0.0401153564453125	0.6626990363024561
200.0	220.0	0.70001220703125	-0.1590118408203125	0.7178452866139235
200.0	240.0	0.3940887451171875	0.403289794921875	0.563869309074512
200.0	260.0	-0.0601959228515625	0.68670654296875	0.6893398474511995
200.0	280.0	-0.5782318115234375	0.732635498046875	0.9333310242652757
200.0	300.0	-0.760009765625	0.29217529296875	0.8142366030010825
200.0	320.0	-0.8085174560546875	-0.03369140625	0.8092191221172705
200.0	340.0	-0.69000244140625	-0.9197998046875	1.14984131507341
200.0	360.0	-0.593505859375	-1.16522216796875	1.3076665881784435
200.0	380.0	0.2074127197265625	-2.548126220703125	2.556553788391545
200.0	400.0	0.063507080078125	-2.738922119140625	2.739658285979808
200.0	420.0	-0.1527099609375	-2.714111328125	2.7184040600370625
200.0	440.0	-0.1580810546875	-2.695281982421875	2.699913810590832
200.0	460.0	-0.2773284912109375	-2.402587890625	2.418540813014166
200.0	480.0	-0.3604736328125	-2.1434326171875	2.1735327520827235
200.0	500.0	-0.32623291015625	-2.4290771484375	2.450886310037712
200.0	520.0	-0.4428253173828125	-2.7203369140625	2.75614353539983
200.0	540.0	-0.634765625	-2.9688720703125	3.0359724584658654
200.0	560.0	-0.6917572021484375	-3.1827392578125	3.2570473146617163
200.0	580.0	-0.974700927734375	-3.0523681640625	3.204214928419835
200.0	600.0	-0.780181884765625	-3.0947265625	3.1915538958255913
200.0	620.0	-0.701934814453125	-3.156494140625	3.233599811903338
200.0	640.0	-0.5995941162109375	-3.1180419921875	3.1751691245096487
200.0	660.0	-0.623504638671875	-3.1495361328125	3.210659727585105
200.0	680.0	-0.610260009765625	-3.2666015625	3.3231164661574204
200.0	700.0	-0.7472381591796875	-2.4373779296875	2.549348159561964
200.0	720.0	-0.2452850341796875	-2.2867431640625	2.2998606580354175
200.0	740.0	0.723968505859375	-2.2493896484375	2.3630243731231455
200.0	760.0	2.2552947998046875	-0.7083740234375	2.3639264775172464
200.0	780.0	2.561004638671875	-0.64111328125	2.640032385917643
200.0	800.0	2.82183837890625	-0.5794677734375	2.880721218223115
220.0	0.0	-0.007354736328125	2.363440990447998	2.3634524339356338
220.0	20.0	-0.1808013916015625	2.462827682495117	2.469455271283392
220.0	40.0	-0.1218109130859375	2.475727081298828	2.478721944798013
220.0	60.0	-0.1228790283203125	2.4381446838378906	2.4412391842930736
220.0	80.0	-0.0695648193359375	2.3381576538085938	2.3391922704542587
220.0	100.0	0.8547210693359375	1.5913925170898438	1.8063992498382846
220.0	120.0	1.618377685546875	0.9472732543945312	1.8752261067847968
220.0	140.0	0.9107818603515625	0.5213165283203125	1.0494258048310974
220.0	160.0	0.6436004638671875	0.33160400390625	0.7240046771235081
220.0	180.0	0.5416717529296875	0.2154541015625	0.5829483320175335
220.0	200.0	0.496063232421875	-0.02972412109375	0.49695296954101714
220.0	220.0	0.472015380859375	-0.242828369140625	0.5308145972251672
220.0	240.0	0.223663330078125	0.2043914794921875	0.30298706591312047
220.0	260.0	-0.265655517578125	0.513153076171875	0.5778398857852923
220.0	280.0	-0.73876953125	0.40289306640625	0.8414887065561698
220.0	300.0	-0.916961669921875	-0.02349853515625	0.9172627133272142
220.0	320.0	-0.966064453125	-0.29022216796875	1.0087167265254338
220.0	340.0	-0.6119842529296875	-1.023468017578125	1.1924812404558844
220.0	360.0	-0.38897705078125	-1.361053466796875	1.4155457200367183
220.0	380.0	0.02923583984375	-2.6103515625	2.610515277522344
220.0	400.0	-0.2317047119140625	-2.600128173828125	2.6104316872613156
220.0	420.0	-0.381988525390625	-2.47039794921875	2.499756240323106
220.0	440.0	-0.4519500732421875	-2.23248291015625	2.277770579501662
220.0	460.0	-0.5001983642578125	-1.9024658203125	1.9671234331031453
220.0	480.0	-0.5357513427734375	-1.728729248046875	1.809843726495814
220.0	500.0	-0.6287384033203125	-1.975830078125	2.07345520265889
220.0	520.0	-0.7132720947265625	-2.259765625	2.3696619507953574
220.0	540.0	-0.9303741455078125	-2.56103515625	2.724793042081885
220.0	560.0	-1.29876708984375	-2.6610107421875	2.9610427426328165
220.0	580.0	-0.833740234375	-2.5921630859375	2.722945508546343
220.0	600.0	-0.9100494384765625	-2.6085205078125	2.762710484316062
220.0	620.0	-0.7679443359375	-2.7020263671875	2.8090363102094225
220.0	640.0	-0.7581329345703125	-2.6846923828125	2.789684343579333
220.0	660.0	-0.763427734375	-2.712158203125	2.8175563924065785
220.0	680.0	-0.4893341064453125	-3.0335693359375	3.0727822545164045
220.0	700.0	-0.7794036865234375	-2.494384765625	2.6133169470135864
220.0	720.0	-0.6243743896484375	-2.4276123046875	2.506620210626056
220.0	740.0	-0.09930419921875	-2.5863037109375	2.588209460069173
220.0	760.0	0.585205078125	-1.751708984375	1.8468755641361931
220.0	780.0	1.24151611328125	-1.4271240234375	1.8915721603495383
220.0	800.0	1.8217010498046875	-1.0701904296875	2.112794895548126
240.0	0.0	-0.0245513916015625	2.3003463745117188	2.3004773881868044
240.0	20.0	-0.0658416748046875	2.3489818572998047	2.349904443177366
240.0	40.0	0.0205078125	2.3497238159179688	2.3498133077897134
240.0	60.0	-0.1138916015625	2.3527793884277344	2.355534365598782
240.0	80.0	0.3211212158203125	2.0105056762695312	2.0359891722604817
240.0	100.0	1.49371337890625	1.536529541015625	2.1429191979020614
240.0	120.0	1.085540771484375	0.8864974975585938	1.4015265176701228
240.0	140.0	0.651702880859375	0.5009765625	0.8220061806913164
240.0	160.0	0.4820404052734375	0.2838897705078125	0.5594250209949125
240.0	180.0	0.4572296142578125	0.181182861328125	0.49181922430237984
240.0	200.0	0.351318359375	-0.00531005859375	0.35135848695628613
240.0	220.0	0.274566650390625	-0.29022216796875	0.3995194016405324
240.0	240.0	0.0666046142578125	-0.123443603515625	0.140265811548484
240.0	260.0	-0.3347625732421875	-0.012237548828125	0.33498617590141194
240.0	280.0	-0.7048492431640625	-0.18927001953125	0.7298188788201573
240.0	300.0	-0.8083343505859375	-0.54058837890625	0.9724403414840813
240.0	320.0	-0.871002197265625	-0.757415771484375	1.154263175595071
240.0	340.0	-0.79217529296875	-1.1217041015625	1.3732304199413368
240.0	360.0	-0.7344970703125	-1.424041748046875	1.602304854413805
240.0	380.0	-0.680572509765625	-2.169403076171875	2.273650951213197
240.0	400.0	-0.9797210693359375	-1.971954345703125	2.201921278165546
240.0	420.0	-0.8740997314453125	-1.80126953125	2.0021544058144873
240.0	440.0	-0.9132537841796875	-1.482208251953125	1.7409692060678321
240.0	460.0	-0.7930145263671875	-1.33660888671875	1.5541542249998586
240.0	480.0	-0.6320037841796875	-1.576385498046875	1.6983580369491997
240.0	500.0	-0.6902313232421875	-1.755401611328125	1.8862274774369179
240.0	520.0	-0.7140960693359375	-2.006591796875	2.1298694409580783
240.0	540.0	-0.8720550537109375	-2.3245849609375	2.4827757162739417
240.0	560.0	-1.163604736328125	-2.373046875	2.6429770058312108
240.0	580.0	-0.7284088134765625	-2.07421875	2.1984000596801976
240.0	600.0	-0.91845703125	-2.219482421875	2.402012809970979
240.0	620.0	-0.912353515625	-2.366455078125	2.5362370895200033
240.0	640.0	-0.8941497802734375	-2.37744140625	2.5400258797333177
240.0	660.0	-0.9195098876953125	-2.3909912109375	2.5617059558719495
240.0	680.0	-0.5147705078125	-2.595947265625	2.64649407360369
240.0	700.0	-0.6978759765625	-2.715576171875	2.803816118064511
240.0	720.0	-0.6788787841796875	-2.699462890625	2.7835186906990175
240.0	740.0	-0.4387664794921875	-2.9281005859375	2.9607919658249378
240.0	760.0	-0.222198486328125	-3.320556640625	3.3279826578462357
240.0	780.0	0.16009521484375	-3.2659912109375	3.269912700323491
240.0	800.0	0.6713409423828125	-3.0015869140625	3.075747496721843
260.0	0.0	-0.20068359375	2.2745251655578613	2.2833612577856424
260.0	20.0	-0.206787109375	2.332988739013672	2.342135214919982
260.0	40.0	-0.083099365234375	2.304340362548828	2.3058382447548267
260.0	60.0	-0.11138916015625	2.2674713134765625	2.2702056520146896
260.0	80.0	0.595245361328125	1.8843765258789062	1.9761558469579534
260.0	100.0	0.997802734375	1.4684295654296875	1.7753579034533424
260.0	120.0	0.5537109375	0.9001083374023438	1.0567832423767611
260.0	140.0	0.3848876953125	0.5536346435546875	0.6742772846143444
260.0	160.0	0.338836669921875	0.2665252685546875	0.4310986054975056
260.0	180.0	0.364654541015625	0.0774993896484375	0.37279899366709196
260.0	200.0	0.28155517578125	-0.0447998046875	0.2850970703273689
260.0	220.0	0.031982421875	-0.228057861328125	0.2302895208700317
260.0	240.0	-0.077880859375	-0.3496551513671875	0.3582236077293055
260.0	260.0	-0.33380126953125	-0.43670654296875	0.549668893255195
260.0	280.0	-0.591644287109375	-0.490142822265625	0.7682987366172566
260.0	300.0	-0.672943115234375	-0.7562255859375	1.0122892734628084
260.0	320.0	-0.807037353515625	-0.920318603515625	1.2240488641988334
260.0	340.0	-0.857086181640625	-1.092559814453125	1.3886265411971475
260.0	360.0	-0.85467529296875	-1.308502197265625	1.5628972636293748
260.0	380.0	-1.06610107421875	-1.56878662109375	1.8967506327857433
260.0	400.0	-1.2994384765625	-1.39056396484375	1.9032100500714684
260.0	420.0	-1.137359619140625	-1.30328369140625	1.7297789695614896
260.0	440.0	-1.15423583984375	-1.17254638671875	1.6453344349970322
260.0	460.0	-1.001556396484375	-1.10675048828125	1.492652624909611
260.0	480.0	-0.7452392578125	-1.305633544921875	1.5033497613696514
260.0	500.0	-0.77813720703125	-1.50006103515625	1.6898759191610593
260.0	520.0	-0.652740478515625	-1.646240234375	1.7709254760062214
260.0	540.0	-0.763458251953125	-1.9749755859375	2.117403378556975
260.0	560.0	-1.00543212890625	-2.06982421875	2.301101054356588
260.0	580.0	-0.71392822265625	-1.6998291015625	1.8436682135416578
260.0	600.0	-1.041656494140625	-1.976806640625	2.2344602807399454
260.0	620.0	-1.052642822265625	-2.1181640625	2.3653067257617657
260.0	640.0	-1.030364990234375	-2.1654052734375	2.398047541507803
260.0	660.0	-0.923919677734375	-2.15625	2.345856268701216
260.0	680.0	-0.7430419921875	-2.4010009765625	2.513347785645283
260.0	700.0	-0.744903564453125	-2.8203125	2.9170265542142775
260.0	720.0	-0.732025146484375	-2.811767578125	2.905494403450194
260.0	740.0	-0.62957763671875	-3.063232421875	3.1272609214906493
260.0	760.0	-0.40911865234375	-3.6619873046875	3.684769883098263
260.0	780.0	-0.17547607421875	-3.7467041015625	3.7508110425997847
260.0	800.0	0.0648193359375	-3.7767333984375	3.7772895982681347
280.0	0.0	-0.209014892578125	2.210409641265869	2.2202698051184124
280.0	20.0	-0.200225830078125	2.279787063598633	2.288562745126764
280.0	40.0	-0.017730712890625	2.2058753967285156	2.2059466548563216
280.0	60.0	0.0399169921875	2.1770477294921875	2.1774136453031576
280.0	80.0	0.964752197265625	1.7772598266601562	2.0222263210602667
280.0	100.0	0.735626220703125	1.4063873291015625	1.5871582328310525
280.0	120.0	0.21441650390625	0.986175537109375	1.009215847646252
280.0	140.0	0.0960693359375	0.6780853271484375	0.6848569399527727
280.0	160.0	0.068756103515625	0.2148284912109375	0.2255630342201913
280.0	180.0	0.151397705078125	-0.092193603515625	0.17725948671966524
280.0	200.0	0.18145751953125	-0.3061981201171875	0.3559271275945872
280.0	220.0	0.065582275390625	-0.4451904296875	0.44999505945149293
280.0	240.0	-0.016998291015625	-0.5594329833984375	0.5596911691384172
280.0	260.0	-0.130584716796875	-0.702972412109375	0.7149983080034477
280.0	280.0	-0.281585693359375	-0.834808349609375	0.881019570317373
280.0	300.0	-0.490631103515625	-0.926544189453125	1.0484288315123294
280.0	320.0	-0.6739501953125	-1.029510498046875	1.2304880053663594
280.0	340.0	-0.712127685546875	-1.08251953125	1.2957524362547301
280.0	360.0	-0.819244384765625	-1.158538818359375	1.4189339504062704
280.0	380.0	-1.049407958984375	-1.195098876953125	1.5904459720702153
280.0	400.0	-1.180084228515625	-1.198760986328125	1.6821494252098108
280.0	420.0	-1.27374267578125	-1.232147216796875	1.7721758287389724
280.0	440.0	-1.4100341796875	-1.172027587890625	1.8335334888307107
280.0	460.0	-1.438507080078125	-1.12298583984375	1.8249383046899053
280.0	480.0	-1.363494873046875	-1.164642333984375	1.7931843282088114
280.0	500.0	-1.48492431640625	-1.3336181640625	1.9958801649828584
280.0	520.0	-1.19097900390625	-1.4595947265625	1.8838385688679862
280.0	540.0	-1.023681640625	-1.64990234375	1.941675010207536
280.0	560.0	-0.95281982421875	-1.6907958984375	1.9407875689001417
280.0	580.0	-0.580657958984375	-1.707275390625	1.8033172002633497
280.0	600.0	-1.309051513671875	-1.95751953125	2.354888231035997
280.0	620.0	-1.3975830078125	-2.0465087890625	2.478192181295933
280.0	640.0	-1.46002197265625	-2.1375732421875	2.588606483487791
280.0	660.0	-1.358428955078125	-2.1146240234375	2.5133571147955966
280.0	680.0	-1.136383056640625	-2.2996826171875	2.5651328603435415
280.0	700.0	-0.92889404296875	-2.9776611328125	3.119184182590866
280.0	720.0	-0.9342041015625	-2.924072265625	3.069680100266723
280.0	740.0	-0.785919189453125	-3.194091796875	3.289360329792834
280.0	760.0	-0.615478515625	-3.7154541015625	3.7660872246953545
280.0	780.0	-0.388641357421875	-4.0382080078125	4.05686652714379
280.0	800.0	-0.022308349609375	-4.167724609375	4.167784313283533
300.0	0.0	-1.3876953125	2.802046060562134	3.126845120220419
300.0	20.0	-1.2677001953125	2.7979488372802734	3.0717391623042123
300.0	40.0	-0.743316650390625	2.3971633911132812	2.5097633287705965
300.0	60.0	-0.309814453125	2.073772430419922	2.0967873255375453
300.0	80.0	0.83453369140625	1.7019805908203125	1.8955696804974493
300.0	100.0	0.497039794921875	1.3900070190429688	1.4762005523385702
300.0	120.0	0.157501220703125	0.9771347045898438	0.9897468693746173
300.0	140.0	-0.039154052734375	0.7015533447265625	0.7026450991379313
300.0	160.0	-0.203704833984375	0.1431884765625	0.248995179087651
300.0	180.0	-0.162445068359375	-0.30560302734375	0.34609479995507997
300.0	200.0	0.01568603515625	-0.6430511474609375	0.643242434817349
300.0	220.0	0.118865966796875	-0.732086181640625	0.7416733077384584
300.0	240.0	0.20330810546875	-0.8489227294921875	0.872928397062301
300.0	260.0	0.125946044921875	-0.9244384765625	0.9329785116392868
300.0	280.0	-0.109100341796875	-0.9866943359375	0.992707709827691
300.0	300.0	-0.333770751953125	-1.02960205078125	1.0823508201282568
300.0	320.0	-0.53668212890625	-1.06646728515625	1.1938928669675044
300.0	340.0	-0.583251953125	-1.06939697265625	1.218110309434445
300.0	360.0	-0.743255615234375	-1.073150634765625	1.305404609489063
300.0	380.0	-0.9676513671875	-1.1251220703125	1.483997588112637
300.0	400.0	-1.137176513671875	-1.150909423828125	1.617950223308278
300.0	420.0	-1.270660400390625	-1.236541748046875	1.7730237865814673
300.0	440.0	-1.418853759765625	-1.20574951171875	1.8619822439032694
300.0	460.0	-1.492462158203125	-1.1568603515625	1.8883244336410099
300.0	480.0	-1.569580078125	-1.138336181640625	1.9389148728293977
300.0	500.0	-1.69293212890625	-1.277496337890625	2.12085267909089
300.0	520.0	-1.349700927734375	-1.3795166015625	1.929963380044705
300.0	540.0	-1.105987548828125	-1.5244140625	1.8833604785358002
300.0	560.0	-1.088409423828125	-1.5487060546875	1.8929145563663439
300.0	580.0	-0.70068359375	-2.0159912109375	2.1342863118915565
300.0	600.0	-1.654083251953125	-1.9820556640625	2.5815762742623085
300.0	620.0	-1.865692138671875	-2.0390625	2.7637986603962825
300.0	640.0	-1.91729736328125	-2.13720703125	2.8711814769654795
300.0	660.0	-1.75115966796875	-2.0943603515625	2.730001000900443
300.0	680.0	-1.306793212890625	-2.215576171875	2.5722531513514144
300.0	700.0	-1.093994140625	-3.0675048828125	3.256748284071147
300.0	720.0	-0.9794921875	-2.9879150390625	3.1443665858212837
300.0	740.0	-0.831787109375	-3.238525390625	3.3436382132409643
300.0	760.0	-0.6153564453125	-3.755859375	3.8059352595075797
300.0	780.0	-0.35296630859375	-4.10693359375	4.122073356755625
300.0	800.0	0.1011962890625	-4.4188232421875	4.419981847770019
320.0	0.0	-1.661041259765625	2.7184009552001953	3.185712137007534
320.0	20.0	-1.492584228515625	2.677846908569336	3.0657253211838684
320.0	40.0	-0.9920654296875	2.218505859375	2.4302185220391705
320.0	60.0	-0.334320068359375	1.960662841796875	1.9889617108709798
320.0	80.0	0.580108642578125	1.602386474609375	1.7041620965169058
320.0	100.0	0.1199951171875	1.339813232421875	1.3451759460834836
320.0	120.0	-0.044281005859375	0.911224365234375	0.9122996499378412
320.0	140.0	-0.21356201171875	0.6604156494140625	0.6940875757714997
320.0	160.0	-0.3170166015625	-0.0175323486328125	0.3175010376594372
320.0	180.0	-0.23419189453125	-0.4404449462890625	0.49883623983799663
320.0	200.0	-0.1282958984375	-0.8486480712890625	0.8582909684125373
320.0	220.0	0.041107177734375	-0.9973907470703125	0.9982374979947215
320.0	240.0	0.17218017578125	-1.07049560546875	1.084254054297224
320.0	260.0	0.3052978515625	-1.07037353515625	1.1130616707674226
320.0	280.0	0.1566162109375	-1.08685302734375	1.0980792961233234
320.0	300.0	-0.096466064453125	-1.090423583984375	1.0946822799791744
320.0	320.0	-0.24462890625	-1.091064453125	1.1181524684254947
320.0	340.0	-0.341827392578125	-1.0919189453125	1.1441734787387452
320.0	360.0	-0.5552978515625	-1.082305908203125	1.2164463748481966
320.0	380.0	-0.83538818359375	-1.133514404296875	1.408093861231049
320.0	400.0	-1.091033935546875	-1.15478515625	1.5886735994565528
320.0	420.0	-1.269134521484375	-1.251312255859375	1.7822695630255405
320.0	440.0	-1.407989501953125	-1.2279052734375	1.86820389629875
320.0	460.0	-1.48968505859375	-1.184783935546875	1.9033850235113772
320.0	480.0	-1.555084228515625	-1.16595458984375	1.9436401578882199
320.0	500.0	-1.65753173828125	-1.254150390625	2.0785342589706097
320.0	520.0	-1.440582275390625	-1.3458251953125	1.9714265770014259
320.0	540.0	-1.353851318359375	-1.4605712890625	1.9915275249559345
320.0	560.0	-1.3753662109375	-1.466552734375	2.0105743301085304
320.0	580.0	-1.202789306640625	-1.770751953125	2.140622478548013
320.0	600.0	-2.288543701171875	-1.76806640625	2.8919701051503375
320.0	620.0	-2.384979248046875	-1.8563232421875	3.0222610729551063
320.0	640.0	-2.40582275390625	-1.9713134765625	3.11031508791151
320.0	660.0	-2.061126708984375	-1.9224853515625	2.8185445246547287
320.0	680.0	-1.502777099609375	-2.079833984375	2.565940064317862
320.0	700.0	-1.04718017578125	-3.1112060546875	3.282710684064834
320.0	720.0	-0.845733642578125	-3.0386962890625	3.1541941175759414
320.0	740.0	-0.7611083984375	-3.2984619140625	3.385134708204822
320.0	760.0	-0.537139892578125	-3.79345703125	3.8312968446909594
320.0	780.0	-0.263824462890625	-4.158935546875	4.167295073579502
320.0	800.0	-0.091705322265625	-4.6373291015625	4.638235770455218
340.0	0.0	-2.004241943359375	2.6816582679748535	3.347876466316948
340.0	20.0	-1.772705078125	2.5704002380371094	3.1224094346692253
340.0	40.0	-1.2880859375	2.0153121948242188	2.3917877466431805
340.0	60.0	-0.403839111328125	1.8257255554199219	1.8698555643556194
340.0	80.0	0.139739990234375	1.5163726806640625	1.5227978761263814
340.0	100.0	-0.13330078125	1.3054351806640625	1.3122233457751291
340.0	120.0	-0.233367919921875	0.8483123779296875	0.8798263900323652
340.0	140.0	-0.544677734375	0.4535369873046875	0.7087803843062358
340.0	160.0	-0.480804443359375	-0.2579193115234375	0.5456145929232854
340.0	180.0	-0.3492431640625	-0.5566253662109375	0.6571168738921918
340.0	200.0	-0.199462890625	-0.93975830078125	0.9606930355861559
340.0	220.0	0.034088134765625	-1.1718292236328125	1.1723249252198298
340.0	240.0	0.275482177734375	-1.1814422607421875	1.213134883562782
340.0	260.0	0.438690185546875	-1.158416748046875	1.2387003031607964
340.0	280.0	0.342529296875	-1.1146240234375	1.1660673363239717
340.0	300.0	0.07177734375	-1.088226318359375	1.090590898112489
340.0	320.0	-0.13189697265625	-1.092193603515625	1.1001289374233958
340.0	340.0	-0.234130859375	-1.107574462890625	1.132050551061715
340.0	360.0	-0.454498291015625	-1.086761474609375	1.1779724951081272
340.0	380.0	-0.724273681640625	-1.138763427734375	1.349575677856788
340.0	400.0	-1.007080078125	-1.146026611328125	1.5256432340585009
340.0	420.0	-1.346466064453125	-1.1495361328125	1.7704248595649024
340.0	440.0	-1.507598876953125	-1.11700439453125	1.8763137240857266
340.0	460.0	-1.555755615234375	-1.1348876953125	1.9257065236699507
340.0	480.0	-1.51031494140625	-1.12091064453125	1.8808221328074664
340.0	500.0	-1.542724609375	-1.313751220703125	2.0263122884368534
340.0	520.0	-1.436798095703125	-1.41552734375	2.0169547413663147
340.0	540.0	-1.517303466796875	-1.432373046875	2.086600669933705
340.0	560.0	-1.593902587890625	-1.4234619140625	2.1370000656225794
340.0	580.0	-1.73529052734375	-1.5552978515625	2.3302756535148106
340.0	600.0	-2.4644775390625	-1.3922119140625	2.8305306135424724
340.0	620.0	-2.38134765625	-1.5625	2.8481964310642915
340.0	640.0	-2.228363037109375	-1.69775390625	2.801422879777784
340.0	660.0	-1.909149169921875	-1.675048828125	2.5398108452434642
340.0	680.0	-1.25555419921875	-1.875244140625	2.2567580583935514
340.0	700.0	-1.034332275390625	-3.043212890625	3.2141854261353555
340.0	720.0	-0.92724609375	-3.1239013671875	3.258610911153795
340.0	740.0	-0.84356689453125	-3.3829345703125	3.486524259569194
340.0	760.0	-0.652008056640625	-3.765869140625	3.8218954577847835
340.0	780.0	-0.35443115234375	-4.227294921875	4.242127272756191
340.0	800.0	-0.0999755859375	-4.6109619140625	4.612045629730744
360.0	0.0	-2.119293212890625	2.28847074508667	3.119054676231535
360.0	20.0	-1.894622802734375	2.149343490600586	2.865182892107966
360.0	40.0	-1.587066650390625	1.8178939819335938	2.413196859423718
360.0	60.0	-0.847625732421875	1.7274017333984375	1.9241585513703507
360.0	80.0	-0.276580810546875	1.4063873291015625	1.4333255960249203
360.0	100.0	-0.454833984375	1.1942825317382812	1.2779611570613703
360.0	120.0	-0.489227294921875	0.6919784545898438	0.8474535549002811
360.0	140.0	-0.86004638671875	0.136566162109375	0.8708215109546054
360.0	160.0	-0.64471435546875	-0.4388580322265625	0.77990574597015
360.0	180.0	-0.478912353515625	-0.7295074462890625	0.8726615360728719
360.0	200.0	-0.308380126953125	-1.0235443115234375	1.0689907671966177
360.0	220.0	-0.032623291015625	-1.45440673828125	1.454772573110517
360.0	240.0	0.232177734375	-1.4739532470703125	1.4921275665601201
360.0	260.0	0.38433837890625	-1.389801025390625	1.4419649370484418
360.0	280.0	0.517303466796875	-1.09552001953125	1.2115143374941197
360.0	300.0	0.195648193359375	-0.7630615234375	0.7877443139214308
360.0	320.0	-0.0069580078125	-0.743743896484375	0.743776443180664
360.0	340.0	-0.06201171875	-0.74822998046875	0.7507952829730585
360.0	360.0	-0.2708740234375	-0.703826904296875	0.7541518731564232
360.0	380.0	-0.6002197265625	-0.862762451171875	1.0510103554708032
360.0	400.0	-0.948638916015625	-1.040496826171875	1.4080303399618366
360.0	420.0	-1.362396240234375	-0.9085693359375	1.6375658013071324
360.0	440.0	-1.508636474609375	-0.77056884765625	1.6940367060663368
360.0	460.0	-1.573455810546875	-0.841552734375	1.7843694103177634
360.0	480.0	-1.5673828125	-0.8955078125	1.8051656774847413
360.0	500.0	-1.6824951171875	-1.310699462890625	2.1327735232278067
360.0	520.0	-1.678955078125	-1.39208984375	2.181009923735705
360.0	540.0	-1.7705078125	-1.404541015625	2.2599631365790995
360.0	560.0	-1.85980224609375	-1.37353515625	2.3120257827347146
360.0	580.0	-2.086700439453125	-1.3597412109375	2.4906254003233093
360.0	600.0	-2.696746826171875	-1.1697998046875	2.939536532774341
360.0	620.0	-2.466217041015625	-1.281982421875	2.7795153216689337
360.0	640.0	-2.180206298828125	-1.4027099609375	2.5924688503361257
360.0	660.0	-1.72747802734375	-1.4132080078125	2.2318909490162886
360.0	680.0	-1.071441650390625	-1.602783203125	1.9279266600188456
360.0	700.0	-0.964080810546875	-2.997314453125	3.148546607591626
360.0	720.0	-0.897796630859375	-3.1551513671875	3.2803992044029635
360.0	740.0	-0.79278564453125	-3.4034423828125	3.494557072262414
360.0	760.0	-0.76727294921875	-3.3406982421875	3.4276774241397763
360.0	780.0	-0.60992431640625	-3.423095703125	3.4770090400366334
360.0	800.0	-1.233917236328125	-2.6771240234375	2.947803382685797
380.0	0.0	-2.254791259765625	2.2969188690185547	3.218682947413263
380.0	20.0	-1.91046142578125	2.087667465209961	2.8298795565702632
380.0	40.0	-1.58966064453125	1.7999649047851562	2.401435950265954
380.0	60.0	-0.433685302734375	1.6348876953125	1.6914315587962832
380.0	80.0	-0.65802001953125	1.292877197265625	1.4506970025864547
380.0	100.0	-0.8421630859375	1.0061874389648438	1.31211730635885
380.0	120.0	-0.702789306640625	0.5513153076171875	0.8932308648616238
380.0	140.0	-0.91888427734375	-0.0553436279296875	0.9205494187179553
380.0	160.0	-0.79913330078125	-0.5805816650390625	0.9877697617345177
380.0	180.0	-0.562713623046875	-0.9430389404296875	1.0981662281864655
380.0	200.0	-0.414276123046875	-1.22625732421875	1.29434606320214
380.0	220.0	-0.12841796875	-1.7909393310546875	1.7955374856060475
380.0	240.0	0.149261474609375	-1.89654541015625	1.90240991392163
380.0	260.0	0.456939697265625	-1.559295654296875	1.6248682483347137
380.0	280.0	0.624908447265625	-0.88250732421875	1.0813555126616188
380.0	300.0	0.06182861328125	-0.120086669921875	0.13506881843418828
380.0	320.0	0.0050048828125	-0.155029296875	0.15511006331480798
380.0	340.0	-0.000885009765625	-0.20196533203125	0.2019672710732566
380.0	360.0	-0.180694580078125	-0.30718994140625	0.35639330994111723
380.0	380.0	-0.41949462890625	-0.481170654296875	0.6383580047572641
380.0	400.0	-0.894805908203125	-0.933807373046875	1.2933189178667128
380.0	420.0	-1.284027099609375	-0.810882568359375	1.5186362738326646
380.0	440.0	-1.42694091796875	-0.7022705078125	1.590391225301726
380.0	460.0	-1.5526123046875	-0.739654541015625	1.719794699582501
380.0	480.0	-1.605926513671875	-0.834625244140625	1.809861670258559
380.0	500.0	-1.754180908203125	-1.083099365234375	2.061614632678825
380.0	520.0	-1.810211181640625	-1.2723388671875	2.212625299297809
380.0	540.0	-1.940765380859375	-1.28857421875	2.3295909041652374
380.0	560.0	-1.99462890625	-1.24365234375	2.35057772170225
380.0	580.0	-2.12841796875	-1.24853515625	2.4675905426326485
380.0	600.0	-2.357666015625	-0.89453125	2.5216611981905155
380.0	620.0	-2.090423583984375	-1.0797119140625	2.3527959065432316
380.0	640.0	-1.71258544921875	-1.1907958984375	2.085891606151039
380.0	660.0	-1.38897705078125	-1.22802734375	1.8539979516155511
380.0	680.0	-0.95245361328125	-1.3851318359375	1.6809991339617336
380.0	700.0	-0.9190673828125	-2.9337158203125	3.0743086000760664
380.0	720.0	-0.820037841796875	-3.1446533203125	3.2498163897259347
380.0	740.0	-0.563568115234375	-3.3125	3.360098997129225
380.0	760.0	-0.892425537109375	-2.3106689453125	2.4770172211990245
380.0	780.0	-3.010101318359375	-1.16552734375	3.227872973928463
380.0	800.0	-4.697784423828125	-0.528564453125	4.727426242033764
400.0	0.0	-0.29901123046875	2.141561985015869	2.1623356473062976
400.0	20.0	-0.388671875	2.0118370056152344	2.0490373260579924
400.0	40.0	-0.512542724609375	1.8161468505859375	1.8870849020230174
400.0	60.0	-0.739654541015625	1.507720947265625	1.6793782465152358
400.0	80.0	-0.860595703125	1.2129592895507812	1.4872441636613503
400.0	100.0	-0.9893798828125	0.8613128662109375	1.311766902317091
400.0	120.0	-0.98663330078125	0.4368133544921875	1.0790047158716323
400.0	140.0	-0.9525146484375	-0.3760223388671875	1.0240492931569087
400.0	160.0	-0.79449462890625	-0.7993011474609375	1.1269889261626538
400.0	180.0	-0.56207275390625	-1.194549560546875	1.3201796973467241
400.0	200.0	-0.54168701171875	-1.407135009765625	1.5077976503406865
400.0	220.0	-0.314697265625	-2.010528564453125	2.0350084711061514
400.0	240.0	-0.076568603515625	-1.9767608642578125	1.9782432270844823
400.0	260.0	0.458740234375	-1.083221435546875	1.1763550828991485
400.0	280.0	-0.957305908203125	0.551300048828125	1.1047019261857485
400.0	300.0	-1.09234619140625	0.560882568359375	1.2279289300969942
400.0	320.0	-0.986175537109375	0.410980224609375	1.068385199735066
400.0	340.0	-0.97509765625	0.187408447265625	0.9929437875986514
400.0	360.0	-1.064727783203125	-0.105438232421875	1.0699357332012471
400.0	380.0	-0.672943115234375	-0.46728515625	0.8192727589715969
400.0	400.0	-1.0440673828125	-0.9228515625	1.393460335374364
400.0	420.0	-1.265533447265625	-0.801788330078125	1.4981453308666302
400.0	440.0	-1.373199462890625	-0.76202392578125	1.5704640168899664
400.0	460.0	-1.5103759765625	-0.787811279296875	1.70349118059487
400.0	480.0	-1.612945556640625	-0.82928466796875	1.8136445156685959
400.0	500.0	-1.754364013671875	-1.081268310546875	2.0608091255280736
400.0	520.0	-1.856414794921875	-1.28369140625	2.2570200524773654
400.0	540.0	-1.939605712890625	-1.2808837890625	2.3243781109279653
400.0	560.0	-1.9869384765625	-1.20751953125	2.3250866495670066
400.0	580.0	-2.122894287109375	-1.1513671875	2.415021025724886
400.0	600.0	-2.14300537109375	-0.5780029296875	2.219585413374307
400.0	620.0	-2.361083984375	-0.8870849609375	2.5222286393571878
400.0	640.0	-2.143585205078125	-0.993408203125	2.362587012041222
400.0	660.0	-1.733154296875	-1.089111328125	2.0469458473116666
400.0	680.0	-1.293426513671875	-1.2640380859375	1.8085199553695612
400.0	700.0	-0.87738037109375	-2.7799072265625	2.9150781299778257
400.0	720.0	-0.73406982421875	-3.0787353515625	3.165038684090483
400.0	740.0	0.06500244140625	-2.865234375	2.8659716225165965
400.0	760.0	-2.60797119140625	-0.7979736328125	2.7273202330985837
400.0	780.0	-3.890625	-0.3880615234375	3.909930259812524
400.0	800.0	-4.066192626953125	-0.3377685546875	4.08019730846728
420.0	0.0	-0.44061279296875	2.1082558631896973	2.1538064950225815
420.0	20.0	-0.504486083984375	2.002046585083008	2.064629927560003
420.0	40.0	-0.660186767578125	1.8643951416015625	1.9778310878618435
420.0	60.0	-0.832855224609375	1.4262580871582031	1.6516234305504718
420.0	80.0	-0.850738525390625	1.1549835205078125	1.4344835207239
420.0	100.0	-1.00750732421875	0.6680755615234375	1.2088821134665206
420.0	120.0	-1.02044677734375	0.1778106689453125	1.0358225038017008
420.0	140.0	-0.904266357421875	-0.641021728515625	1.1084252350042314
420.0	160.0	-0.76690673828125	-0.9784698486328125	1.2432011864154187
420.0	180.0	-0.487060546875	-1.44476318359375	1.5246536108211997
420.0	200.0	-0.63885498046875	-1.71209716796875	1.8274059205979227
420.0	220.0	-0.391815185546875	-2.2758026123046875	2.3092848827717147
420.0	240.0	-0.171173095703125	-1.935394287109375	1.9429491180337681
420.0	260.0	-0.774322509765625	0.750396728515625	1.0782720432695494
420.0	280.0	-1.320159912109375	1.269012451171875	1.8311785261874067
420.0	300.0	-1.182647705078125	0.979705810546875	1.5357340490937437
420.0	320.0	-1.224639892578125	0.88201904296875	1.5092052407321117
420.0	340.0	-1.309417724609375	0.355682373046875	1.3568657737659424
420.0	360.0	-1.380645751953125	0.127899169921875	1.3865572076380097
420.0	380.0	-0.858062744140625	-0.192138671875	0.8793116296922432
420.0	400.0	-1.085296630859375	-0.795166015625	1.3454210379504432
420.0	420.0	-1.1561279296875	-0.719207763671875	1.3615768788905769
420.0	440.0	-1.326416015625	-0.705108642578125	1.502184291072459
420.0	460.0	-1.48773193359375	-0.67816162109375	1.6350074894504616
420.0	480.0	-1.74676513671875	-0.6978759765625	1.8810155027322706
420.0	500.0	-1.94097900390625	-0.919219970703125	2.1476416945441232
420.0	520.0	-2.0626220703125	-1.1964111328125	2.3844935318968496
420.0	540.0	-2.108245849609375	-1.2720947265625	2.462300866210967
420.0	560.0	-2.097503662109375	-1.1658935546875	2.3997561112379926
420.0	580.0	-2.0836181640625	-0.9757080078125	2.300754391524793
420.0	600.0	-2.028228759765625	-0.438232421875	2.0750324232461606
420.0	620.0	-2.65509033203125	-0.7178955078125	2.750432444431817
420.0	640.0	-2.614227294921875	-0.7958984375	2.7326980572923687
420.0	660.0	-2.432586669921875	-0.9107666015625	2.5974937361239783
420.0	680.0	-2.295379638671875	-1.0899658203125	2.541022072922415
420.0	700.0	-1.504302978515625	-2.7235107421875	3.111340260077912
420.0	720.0	-0.1595458984375	-2.3399658203125	2.345398672707687
420.0	740.0	0.391265869140625	-2.1578369140625	2.193022828892837
420.0	760.0	-2.506072998046875	-0.758056640625	2.6182153734815845
420.0	780.0	-3.163055419921875	-0.57373046875	3.214667360749669
420.0	800.0	-3.55523681640625	-0.4903564453125	3.588893738213763
440.0	0.0	-0.04669189453125	2.073416233062744	2.0739419009564894
440.0	20.0	-0.091156005859375	1.991628646850586	1.9937136415142798
440.0	40.0	-0.19110107421875	1.8818893432617188	1.8915673714804828
440.0	60.0	-0.69927978515625	1.3265571594238281	1.4995819801353933
440.0	80.0	-0.822845458984375	1.0543060302734375	1.3373989138780327
440.0	100.0	-0.863739013671875	0.4615020751953125	0.979300387597413
440.0	120.0	-0.8331298828125	-0.10877227783203125	0.8402004582597766
440.0	140.0	-0.711334228515625	-0.839752197265625	1.100536295389827
440.0	160.0	-0.65155029296875	-1.1289520263671875	1.303476299019757
440.0	180.0	-0.485076904296875	-1.618682861328125	1.6898028904696683
440.0	200.0	-0.799591064453125	-1.9438629150390625	2.101891743838736
440.0	220.0	-0.799163818359375	-2.337371826171875	2.4702165618335536
440.0	240.0	-0.94549560546875	-1.6026763916015625	1.8607884232651823
440.0	260.0	-1.39691162109375	1.135528564453125	1.8002186527851953
440.0	280.0	-1.372406005859375	1.405426025390625	1.9643626339767748
440.0	300.0	-1.31842041015625	1.09771728515625	1.7155802563702411
440.0	320.0	-1.405609130859375	0.955780029296875	1.699780130828097
440.0	340.0	-1.457855224609375	0.37646484375	1.5056784631854714
440.0	360.0	-1.4920654296875	0.219146728515625	1.5080731199406894
440.0	380.0	-0.950042724609375	-0.029083251953125	0.9504877769479068
440.0	400.0	-1.167144775390625	-0.572021484375	1.2997828685238972
440.0	420.0	-1.235687255859375	-0.50872802734375	1.336311041673433
440.0	440.0	-1.351715087890625	-0.524627685546875	1.4499544431717264
440.0	460.0	-1.5775146484375	-0.495391845703125	1.6534707577771184
440.0	480.0	-1.798309326171875	-0.460845947265625	1.8564200547580534
440.0	500.0	-1.989105224609375	-0.52935791015625	2.0583389885082837
440.0	520.0	-2.05712890625	-0.750244140625	2.1896679217341304
440.0	540.0	-2.0330810546875	-0.890625	2.2196016456910095
440.0	560.0	-1.937744140625	-0.807861328125	2.099402838905961
440.0	580.0	-1.860198974609375	-0.5352783203125	1.9356815609325677
440.0	600.0	-2.286590576171875	-0.2591552734375	2.3012296536392216
440.0	620.0	-2.916046142578125	-0.5103759765625	2.960373074985126
440.0	640.0	-2.973541259765625	-0.5643310546875	3.026618106536278
440.0	660.0	-2.889862060546875	-0.6903076171875	2.97116598919268
440.0	680.0	-2.54083251953125	-0.9075927734375	2.6980649611718936
440.0	700.0	-1.443206787109375	-2.370361328125	2.775150204264461
440.0	720.0	1.112884521484375	-1.200439453125	1.6369382513639772
440.0	740.0	0.5072021484375	-1.62646484375	1.7037141507114177
440.0	760.0	-1.823577880859375	-0.865478515625	2.0185364372653822
440.0	780.0	-2.444915771484375	-0.7298583984375	2.551530209780552
440.0	800.0	-3.236236572265625	-0.61669921875	3.2944718966894255
460.0	0.0	0.015960693359375	2.0545201301574707	2.0545821251424297
460.0	20.0	0.0223388671875	2.0378875732421875	2.03801000639402
460.0	40.0	-0.009552001953125	1.9835662841796875	1.983589283212562
460.0	60.0	-0.403961181640625	1.3455619812011719	1.404892053335954
460.0	80.0	-0.608245849609375	0.9860763549804688	1.1585808523441934
460.0	100.0	-0.70751953125	0.2650909423828125	0.7555508552265872
460.0	120.0	-0.647430419921875	-0.41066741943359375	0.7666902099443181
460.0	140.0	-0.641937255859375	-1.029998779296875	1.2136642558027806
460.0	160.0	-0.53070068359375	-1.246612548828125	1.3548749250254164
460.0	180.0	-0.454986572265625	-1.753509521484375	1.8115762260745156
460.0	200.0	-0.800628662109375	-2.17718505859375	2.319728655242875
460.0	220.0	-1.068267822265625	-2.3944549560546875	2.621947878326912
460.0	240.0	-1.12127685546875	-1.493011474609375	1.867175688017908
460.0	260.0	-1.41217041015625	1.17340087890625	1.8360541631277743
460.0	280.0	-1.59405517578125	1.399688720703125	2.1213534402118244
460.0	300.0	-1.649627685546875	1.1541748046875	2.0133034994004677
460.0	320.0	-1.771942138671875	0.999786376953125	2.0345396880724924
460.0	340.0	-1.9482421875	0.401519775390625	1.9891872086821096
460.0	360.0	-1.79052734375	0.259063720703125	1.8091716834233775
460.0	380.0	-1.24908447265625	0.03924560546875	1.249700859157723
460.0	400.0	-1.4049072265625	-0.293121337890625	1.4351600725961984
460.0	420.0	-1.535369873046875	-0.212127685546875	1.5499544516002561
460.0	440.0	-1.55120849609375	-0.260986328125	1.5730103819815062
460.0	460.0	-1.66802978515625	-0.259796142578125	1.6881402192551658
460.0	480.0	-1.877197265625	-0.29302978515625	1.8999305326928917
460.0	500.0	-2.0072021484375	-0.33746337890625	2.0353726923575786
460.0	520.0	-2.15301513671875	-0.40869140625	2.1914613490734123
460.0	540.0	-2.135284423828125	-0.50390625	2.1939373462868237
460.0	560.0	-2.16839599609375	-0.5140380859375	2.2284919451659895
460.0	580.0	-2.21929931640625	-0.184326171875	2.226940859888143
460.0	600.0	-2.545806884765625	0.046630859375	2.546233911400543
460.0	620.0	-3.061492919921875	-0.0440673828125	3.0618100582759396
460.0	640.0	-3.03399658203125	-0.04638671875	3.034351164162398
460.0	660.0	-2.92755126953125	-0.2452392578125	2.937805087017595
460.0	680.0	-2.54974365234375	-0.5369873046875	2.6056761230173624
460.0	700.0	-0.747283935546875	-0.814208984375	1.1051558942354671
460.0	720.0	1.244384765625	-0.53466796875	1.3543866810209104
460.0	740.0	0.921661376953125	-1.58056640625	1.8296583993557842
460.0	760.0	-0.30328369140625	-1.001953125	1.0468481562147718
460.0	780.0	-0.78924560546875	-0.93212890625	1.2213815634839733
460.0	800.0	-2.0135498046875	-0.7852783203125	2.161260015895795
480.0	0.0	0.001678466796875	2.066443920135498	2.0664446018017886
480.0	20.0	0.01531982421875	2.0746326446533203	2.074689207393561
480.0	40.0	0.050689697265625	2.0559349060058594	2.056559695983125
480.0	60.0	-0.15625	1.6254806518554688	1.6329731816709299
480.0	80.0	-0.41412353515625	1.1020278930664062	1.177269629042851
480.0	100.0	-0.62274169921875	0.09014892578125	0.6292329082028127
480.0	120.0	-0.654205322265625	-0.5874862670898438	0.8792751092234042
480.0	140.0	-0.655487060546875	-1.0547637939453125	1.2418494061528926
480.0	160.0	-0.523040771484375	-1.2616424560546875	1.3657647438540337
480.0	180.0	-0.553741455078125	-1.94024658203125	2.017718116624814
480.0	200.0	-0.89111328125	-2.4162445068359375	2.57532918222797
480.0	220.0	-1.284698486328125	-2.4346771240234375	2.752835428974426
480.0	240.0	-1.3355712890625	-1.6140289306640625	2.094955860439223
480.0	260.0	-1.144317626953125	1.18572998046875	1.647852668759575
480.0	280.0	-1.297027587890625	1.433258056640625	1.9330052303795338
480.0	300.0	-1.495147705078125	1.15277099609375	1.8879479943672601
480.0	320.0	-1.66375732421875	0.991943359375	1.9370183432532835
480.0	340.0	-1.915252685546875	0.326324462890625	1.942853701279479
480.0	360.0	-1.579681396484375	0.212371826171875	1.5938930663474267
480.0	380.0	-1.430755615234375	0.076385498046875	1.4327932072830902
480.0	400.0	-1.62200927734375	-0.065185546875	1.623318592054741
480.0	420.0	-1.740814208984375	-0.00299072265625	1.7408167780165442
480.0	440.0	-1.773223876953125	-0.018646240234375	1.7733219110109562
480.0	460.0	-1.768829345703125	-0.100372314453125	1.771674873030947
480.0	480.0	-1.933074951171875	-0.171844482421875	1.9406981457679062
480.0	500.0	-2.0418701171875	-0.214752197265625	2.0531322611302247
480.0	520.0	-2.16595458984375	-0.3084716796875	2.1878103351146403
480.0	540.0	-2.3165283203125	-0.344970703125	2.3420734926181135
480.0	560.0	-2.411224365234375	-0.3267822265625	2.4332672609265633
480.0	580.0	-2.623260498046875	0.078857421875	2.6244454906890162
480.0	600.0	-2.799346923828125	0.39306640625	2.826808164638746
480.0	620.0	-3.019287109375	0.35986328125	3.0406572036370787
480.0	640.0	-2.956634521484375	0.37939453125	2.9808770360374726
480.0	660.0	-2.87799072265625	0.3616943359375	2.900629826838425
480.0	680.0	-2.305145263671875	0.62255859375	2.3877340491103394
480.0	700.0	-0.939666748046875	0.6927490234375	1.1674222915717343
480.0	720.0	0.560638427734375	-0.202880859375	0.5962181561754142
480.0	740.0	4.038299560546875	-2.3330078125	4.663774093360346
480.0	760.0	5.235565185546875	-1.587646484375	5.4709929785605445
480.0	780.0	5.520599365234375	-1.5933837890625	5.745945461860333
480.0	800.0	5.590606689453125	-1.5926513671875	5.813038924139614
500.0	0.0	-0.10400390625	1.9607861042022705	1.9635424515268256
500.0	20.0	-0.180450439453125	1.9913654327392578	1.9995246054519153
500.0	40.0	-0.178802490234375	1.9790687561035156	1.987129455244205
500.0	60.0	-0.270416259765625	1.8052253723144531	1.8253667024446036
500.0	80.0	-0.433349609375	1.3732757568359375	1.44002714844505
500.0	100.0	-0.602569580078125	0.1471710205078125	0.6202817167326785
500.0	120.0	-0.720489501953125	-0.693023681640625	0.9996934258758474
500.0	140.0	-0.683868408203125	-1.0384521484375	1.2434061542121848
500.0	160.0	-0.463470458984375	-1.26593017578125	1.348103881866948
500.0	180.0	-0.6759033203125	-2.042327880859375	2.1512667132052705
500.0	200.0	-0.985931396484375	-2.468048095703125	2.657691126010969
500.0	220.0	-1.2835693359375	-2.4566650390625	2.771778013173311
500.0	240.0	-1.21343994140625	-1.7365570068359375	2.1185057775212686
500.0	260.0	-0.65008544921875	1.326141357421875	1.476909608320928
500.0	280.0	-0.807830810546875	1.817962646484375	1.9893664324305096
500.0	300.0	-1.25885009765625	1.2578125	1.7795493400087001
500.0	320.0	-1.48822021484375	0.99737548828125	1.7915237292578179
500.0	340.0	-1.649993896484375	0.336944580078125	1.6840461717184938
500.0	360.0	-1.170379638671875	0.0712890625	1.1725487746997298
500.0	380.0	-1.331085205078125	0.0113525390625	1.3311336158782257
500.0	400.0	-1.6810302734375	0.0369873046875	1.6814371355841413
500.0	420.0	-1.783660888671875	0.126220703125	1.7881213134670455
500.0	440.0	-1.820465087890625	0.1085205078125	1.8236967502423487
500.0	460.0	-1.869537353515625	0.0308837890625	1.8697924282168499
500.0	480.0	-2.0032958984375	-0.040191650390625	2.0036990356482263
500.0	500.0	-2.108154296875	-0.082489013671875	2.109767517241908
500.0	520.0	-2.250732421875	-0.1365966796875	2.2548736301134378
500.0	540.0	-2.3052978515625	-0.14501953125	2.3098547246228818
500.0	560.0	-2.38958740234375	-0.1124267578125	2.392230701523618
500.0	580.0	-2.6552734375	0.203125	2.663031504417112
500.0	600.0	-2.99017333984375	0.2757568359375	3.0028617075847146
500.0	620.0	-3.22247314453125	0.2838134765625	3.2349471798939184
500.0	640.0	-2.77679443359375	0.476318359375	2.817350973151007
500.0	660.0	-2.3023681640625	0.8843994140625	2.4663863214189745
500.0	680.0	-1.85198974609375	1.0845947265625	2.1462086898816657
500.0	700.0	-1.3907470703125	1.2930908203125	1.8990158722768107
500.0	720.0	-0.619476318359375	0.5955810546875	0.85934143488532
500.0	740.0	3.952789306640625	-2.4444580078125	4.64757122104128
500.0	760.0	5.499908447265625	-1.556884765625	5.7160198654080085
500.0	780.0	5.68316650390625	-1.5482177734375	5.89027671549561
500.0	800.0	5.758544921875	-1.54638671875	5.962562494530245
520.0	0.0	-0.3848876953125	1.924198031425476	1.9623140936518408
520.0	20.0	-0.3424072265625	1.9246883392333984	1.9549086710082495
520.0	40.0	-0.32550048828125	1.9092483520507812	1.9367962819253748
520.0	60.0	-0.34625244140625	1.763214111328125	1.7968903014837656
520.0	80.0	-0.40313720703125	1.4989776611328125	1.5522414877422115
520.0	100.0	-0.487548828125	0.6116561889648438	0.7821938080201463
520.0	120.0	-0.56219482421875	-0.46036529541015625	0.7266355521142849
520.0	140.0	-0.5548095703125	-0.787506103515625	0.9633169376610707
520.0	160.0	-0.5604248046875	-1.13287353515625	1.2639139244293662
520.0	180.0	-0.78192138671875	-2.0593414306640625	2.2027909984966074
520.0	200.0	-1.00982666015625	-2.34771728515625	2.5556851008259525
520.0	220.0	-1.0672607421875	-2.34429931640625	2.5758075969911696
520.0	240.0	-1.18206787109375	-1.8302764892578125	2.178806205012739
520.0	260.0	-0.22369384765625	1.193695068359375	1.2144738999685216
520.0	280.0	-0.8070068359375	1.957183837890625	2.117032972948256
520.0	300.0	-1.1988525390625	1.548828125	1.9586005134298363
520.0	320.0	-1.313720703125	1.300048828125	1.8482394437216272
520.0	340.0	-1.6229248046875	0.796539306640625	1.807860555655078
520.0	360.0	-1.2344970703125	0.114288330078125	1.2397761245491832
520.0	380.0	-1.385498046875	-0.084625244140625	1.3880800660769896
520.0	400.0	-1.6661376953125	0.042633056640625	1.6666830524307168
520.0	420.0	-1.81451416015625	0.162811279296875	1.8218038176691327
520.0	440.0	-1.87286376953125	0.179046630859375	1.8814027732638474
520.0	460.0	-1.8980712890625	0.129486083984375	1.902482920898106
520.0	480.0	-2.03790283203125	0.11212158203125	2.0409848607861303
520.0	500.0	-2.11376953125	0.10589599609375	2.116420467021979
520.0	520.0	-1.3154296875	4.14306640625	4.34687870883852
520.0	540.0	-1.0672607421875	2.7789306640625	2.976827359367933
520.0	560.0	-0.85467529296875	2.4664306640625	2.610316087572347
520.0	580.0	-2.71099853515625	0.25	2.7225012502511974
520.0	600.0	-2.5072021484375	0.381591796875	2.536074705637022
520.0	620.0	-2.2071533203125	0.578857421875	2.281797908278966
520.0	640.0	-2.1151123046875	0.579833984375	2.193150134139625
520.0	660.0	-1.95867919921875	0.703857421875	2.0813071555589113
520.0	680.0	-1.811279296875	0.83349609375	1.9938526599486992
520.0	700.0	-1.39605712890625	0.77392578125	1.5962257428237978
520.0	720.0	-0.6856689453125	0.654541015625	0.9479271299532273
520.0	740.0	3.9202880859375	-2.9732666015625	4.920261472799035
520.0	760.0	5.58294677734375	-1.5704345703125	5.799617182046205
520.0	780.0	5.74163818359375	-1.5435791015625	5.945506326132555
520.0	800.0	5.820068359375	-1.536376953125	6.019439330194438
540.0	0.0	-0.7591552734375	1.9394539594650269	2.082738195278642
540.0	20.0	-0.53216552734375	1.8922061920166016	1.965615532498413
540.0	40.0	-0.42181396484375	1.8667526245117188	1.9138161829336156
540.0	60.0	-0.377197265625	1.7281112670898438	1.7687979897766286
540.0	80.0	-0.365966796875	1.574310302734375	1.6162872967732398
540.0	100.0	-0.3912353515625	1.243682861328125	1.303768445650356
540.0	120.0	-0.5128173828125	0.6648330688476562	0.8396336567504036
540.0	140.0	-0.64599609375	0.0123443603515625	0.6461140273765522
540.0	160.0	-0.80352783203125	-0.899139404296875	1.2058642731286884
540.0	180.0	-0.90447998046875	-2.1255340576171875	2.3099738234792477
540.0	200.0	-0.91510009765625	-2.0755462646484375	2.268325480486996
540.0	220.0	-0.74774169921875	-2.0931549072265625	2.2227044595260934
540.0	240.0	-0.7860107421875	-1.8916168212890625	2.048420631954746
540.0	260.0	-0.0379638671875	0.152618408203125	0.15726930321676202
540.0	280.0	-0.09539794921875	2.151123046875	2.1532373606994484
540.0	300.0	-0.1759033203125	1.9564208984375	1.9643127831228806
540.0	320.0	-0.1204833984375	1.837371826171875	1.8413178641693617
540.0	340.0	-0.34991455078125	1.37115478515625	1.4150991617923199
540.0	360.0	-0.38720703125	0.364013671875	0.5314463645198437
540.0	380.0	-1.042236328125	-0.238983154296875	1.0692845793806094
540.0	400.0	-1.20892333984375	-0.026031494140625	1.2092035727313084
540.0	420.0	-1.32550048828125	0.156494140625	1.3347066945526982
540.0	440.0	-1.4749755859375	0.240020751953125	1.4943771078545787
540.0	460.0	-1.533447265625	0.267730712890625	1.5566439063182407
540.0	480.0	-1.71783447265625	0.351470947265625	1.7534215415061982
540.0	500.0	-1.75347900390625	0.2891845703125	1.7771652519804904
540.0	520.0	-0.25311279296875	4.8997802734375	4.906313566613094
540.0	540.0	-0.173828125	4.5177001953125	4.521043161900538
540.0	560.0	-1.4154052734375	2.1834716796875	2.6020992802105067
540.0	580.0	-1.2542724609375	0.4620361328125	1.3366662987786229
540.0	600.0	-1.31243896484375	0.397216796875	1.3712320081444165
540.0	620.0	-1.35894775390625	0.2623291015625	1.384035966069318
540.0	640.0	-1.41485595703125	0.183837890625	1.426749364526322
540.0	660.0	-1.47271728515625	0.1439208984375	1.4797328904248404
540.0	680.0	-1.4488525390625	0.1478271484375	1.456374452454799
540.0	700.0	-0.98260498046875	-0.29296875	1.0253502992239067
540.0	720.0	0.253662109375	-1.1781005859375	1.2050997702758288
540.0	740.0	3.9403076171875	-3.5693359375	5.316595071358626
540.0	760.0	5.67047119140625	-1.56005859375	5.881158588960295
540.0	780.0	5.8240966796875	-1.48046875	6.009316920755097
540.0	800.0	5.88714599609375	-1.482177734375	6.070859808593811
560.0	0.0	-0.996826171875	1.8945924043655396	2.1408275959578256
560.0	20.0	-0.70941162109375	1.82989501953125	1.9625953812867634
560.0	40.0	-0.53216552734375	1.8048629760742188	1.88168289328902
560.0	60.0	-0.4609375	1.6499290466308594	1.713105144999123
560.0	80.0	-0.39569091796875	1.5568771362304688	1.6063740908892106
560.0	100.0	-0.36224365234375	1.4164047241210938	1.4619927517521731
560.0	120.0	-0.35394287109375	1.2929916381835938	1.3405606783770663
560.0	140.0	-0.3990478515625	1.1033172607421875	1.1732638943086466
560.0	160.0	-0.559326171875	0.619110107421875	0.8343518991746035
560.0	180.0	-0.5806884765625	-1.3875274658203125	1.5041381503100757
560.0	200.0	-0.586669921875	-1.4653778076171875	1.5784529502933478
560.0	220.0	-0.65631103515625	-1.5811004638671875	1.7119062041212725
560.0	240.0	-0.7452392578125	-1.49261474609375	1.6683166161257987
560.0	260.0	-0.742919921875	-0.007049560546875	0.7429533677308826
560.0	280.0	-0.734375	2.19085693359375	2.3106624037493684
560.0	300.0	-0.7447509765625	2.093719482421875	2.2222320509262126
560.0	320.0	-0.55828857421875	1.93505859375	2.0139855742653503
560.0	340.0	-0.37359619140625	1.67645263671875	1.7175760703370622
560.0	360.0	-0.10540771484375	0.740509033203125	0.7479735387057541
560.0	380.0	-0.35211181640625	-0.305023193359375	0.4658560719149847
560.0	400.0	-0.29437255859375	0.003387451171875	0.29439204825958293
560.0	420.0	-0.41534423828125	0.30230712890625	0.5137124063724486
560.0	440.0	-0.536376953125	0.400604248046875	0.6694654579564658
560.0	460.0	-0.50604248046875	0.54498291015625	0.7436970918333219
560.0	480.0	-0.24432373046875	0.632476806640625	0.6780272827906625
560.0	500.0	-0.0396728515625	0.525665283203125	0.5271602461454409
560.0	520.0	0.03277587890625	5.2894287109375	5.289530257624775
560.0	540.0	-1.09405517578125	5.1331787109375	5.24847410263933
560.0	560.0	-1.71661376953125	4.9188232421875	5.209758624123409
560.0	580.0	-1.9566650390625	4.8055419921875	5.188619461260082
560.0	600.0	-2.4117431640625	4.5439453125	5.144311819125365
560.0	620.0	-2.55743408203125	4.141845703125	4.8677874760952795
560.0	640.0	-3.25201416015625	4.3111572265625	5.400154880186199
560.0	660.0	-3.58441162109375	4.6278076171875	5.853598039764139
560.0	680.0	-3.63623046875	4.4854736328125	5.774222521909076
560.0	700.0	-3.68939208984375	4.544677734375	5.853691971903332
560.0	720.0	-3.6334228515625	4.5018310546875	5.785174540427051
560.0	740.0	-3.32696533203125	4.501953125	5.597881765474783
560.0	760.0	2.195556640625	-3.4461669921875	4.0861394861452265
560.0	780.0	3.5074462890625	-2.373779296875	4.235210457690465
560.0	800.0	5.289794921875	-3.270751953125	6.219304515326898
580.0	0.0	-1.153564453125	1.7970356941223145	2.135426944070728
580.0	20.0	-0.9207763671875	1.749948501586914	1.9774096380308497
580.0	40.0	-0.685791015625	1.728057861328125	1.859164675118883
580.0	60.0	-0.592529296875	1.5401954650878906	1.650240297148414
580.0	80.0	-0.50555419921875	1.3943939208984375	1.4832125454520095
580.0	100.0	-0.4591064453125	1.2943572998046875	1.3733679578631364
580.0	120.0	-0.44061279296875	1.250335693359375	1.3256994302692415
580.0	140.0	-0.43365478515625	1.22509765625	1.299584833721199
580.0	160.0	-0.5625	1.0307464599609375	1.1742421022608602
580.0	180.0	-0.60906982421875	0.25238037109375	0.6592889370278239
580.0	200.0	-0.60894775390625	-0.749908447265625	0.9660124462282086
580.0	220.0	-0.666748046875	-0.785369873046875	1.0302226921890683
580.0	240.0	-0.75347900390625	-0.70074462890625	1.0289672707469917
580.0	260.0	-0.85491943359375	-0.318084716796875	0.9121760383807538
580.0	280.0	-0.806396484375	2.145416259765625	2.291961216443045
580.0	300.0	-0.87762451171875	2.06500244140625	2.2437602070148555
580.0	320.0	-0.88623046875	1.91412353515625	2.1093300717478773
580.0	340.0	-0.85028076171875	1.73541259765625	1.9325201830389847
580.0	360.0	-0.87139892578125	1.185089111328125	1.4709766448319979
580.0	380.0	-0.8839111328125	0.386077880859375	0.9645491282452868
580.0	400.0	-0.63623046875	0.8175048828125	1.0359070628140943
580.0	420.0	-0.45599365234375	1.144500732421875	1.2319951856610485
580.0	440.0	-0.3577880859375	1.204864501953125	1.2568654591902715
580.0	460.0	-0.24371337890625	1.3966064453125	1.417711456589922
580.0	480.0	-0.09600830078125	1.74945068359375	1.752083128206405
580.0	500.0	-0.06976318359375	3.05120849609375	3.052005928634448
580.0	520.0	-1.19012451171875	4.8243408203125	4.968969782955747
580.0	540.0	-1.46209716796875	4.8309326171875	5.04733970328809
580.0	560.0	-1.76092529296875	4.8939208984375	5.201088313764763
580.0	580.0	-1.861328125	4.880615234375	5.223499541009777
580.0	600.0	-2.1500244140625	4.769775390625	5.231955873101059
580.0	620.0	-2.2261962890625	4.4151611328125	4.944653450559888
580.0	640.0	-2.60980224609375	4.2113037109375	4.954406796930582
580.0	660.0	-2.93939208984375	4.451904296875	5.334742517345153
580.0	680.0	-2.9927978515625	4.68505859375	5.55937163780115
580.0	700.0	-2.90509033203125	4.7930908203125	5.604754182747482
580.0	720.0	-2.8897705078125	4.937255859375	5.720775210472413
580.0	740.0	-2.247802734375	4.8065185546875	5.306150935397422
580.0	760.0	-0.2445068359375	-2.7724609375	2.7832217379834376
580.0	780.0	5.23712158203125	-1.9674072265625	5.594473492662902
580.0	800.0	5.5909423828125	-1.6683349609375	5.834550391402533
600.0	0.0	-1.1561279296875	1.6932657957077026	2.050312377350618
600.0	20.0	-1.00885009765625	1.6667747497558594	1.9483112138374437
600.0	40.0	-0.79266357421875	1.6539802551269531	1.834111835805839
600.0	60.0	-0.67535400390625	1.4854240417480469	1.6317437342901937
600.0	80.0	-0.54998779296875	1.34124755859375	1.4496315345108672
600.0	100.0	-0.53277587890625	1.1540603637695312	1.2711040320792748
600.0	120.0	-0.49249267578125	1.156707763671875	1.257188087056573
600.0	140.0	-0.48583984375	1.1525726318359375	1.2507853634545953
600.0	160.0	-0.5982666015625	1.1569061279296875	1.3024418280239642
600.0	180.0	-0.63568115234375	0.91778564453125	1.1164322714579331
600.0	200.0	-0.625	-0.134979248046875	0.6394094129767717
600.0	220.0	-0.67791748046875	0.188934326171875	0.7037530034970497
600.0	240.0	-0.73370361328125	0.2924652099609375	0.7898461186708822
600.0	260.0	-0.8240966796875	0.307464599609375	0.8795850257279937
600.0	280.0	-0.82110595703125	1.81304931640625	1.9903172652603343
600.0	300.0	-0.97027587890625	0.970977783203125	1.372673718208865
600.0	320.0	-1.03485107421875	0.56976318359375	1.1813326505225301
600.0	340.0	-1.0438232421875	0.440185546875	1.1328416820582068
600.0	360.0	-0.98138427734375	0.63702392578125	1.1700062315369393
600.0	380.0	-0.80352783203125	0.842132568359375	1.1639777659132489
600.0	400.0	-0.564453125	1.359466552734375	1.4719907059236994
600.0	420.0	-0.4132080078125	1.640411376953125	1.691653139197756
600.0	440.0	-0.34814453125	1.633148193359375	1.669843596302442
600.0	460.0	-0.21112060546875	1.7620849609375	1.774687386447428
600.0	480.0	-0.0814208984375	2.328338623046875	2.3297618132062743
600.0	500.0	-0.0472412109375	3.101318359375	3.1016781422654547
600.0	520.0	-1.19073486328125	4.7178955078125	4.8658388318224
600.0	540.0	-1.46234130859375	4.752197265625	4.972104278294393
600.0	560.0	-1.76361083984375	4.8275146484375	5.139573997452806
600.0	580.0	-1.86181640625	4.8280029296875	5.174550475128516
600.0	600.0	-2.1492919921875	4.7205810546875	5.186843120970198
600.0	620.0	-2.17999267578125	4.471435546875	4.974545598978587
600.0	640.0	-2.551025390625	4.3509521484375	5.043660886856523
600.0	660.0	-2.89471435546875	4.522705078125	5.369751616551228
600.0	680.0	-2.94732666015625	4.717041015625	5.562122830786491
600.0	700.0	-2.86138916015625	4.8201904296875	5.605513687817616
600.0	720.0	-2.8697509765625	4.909423828125	5.6866433853058656
600.0	740.0	-2.24774169921875	4.73974609375	5.2457159453810664
600.0	760.0	-0.90728759765625	2.3009033203125	2.473323042848616
600.0	780.0	5.2169189453125	-1.6990966796875	5.486635837094127
600.0	800.0	5.5882568359375	-1.6451416015625	5.82538456701305
620.0	0.0	-1.23968505859375	1.5516835451126099	1.9860868230452127
620.0	20.0	-1.10943603515625	1.5290145874023438	1.8891092939775558
620.0	40.0	-0.98785400390625	1.5247688293457031	1.8168036536670316
620.0	60.0	-0.8929443359375	1.3723983764648438	1.6373230868726556
620.0	80.0	-0.627197265625	1.2717437744140625	1.417994583123787
620.0	100.0	-0.58074951171875	1.0728683471679688	1.2199657723544934
620.0	120.0	-0.53192138671875	1.06304931640625	1.18870274280856
620.0	140.0	-0.49383544921875	1.0648193359375	1.173760481994288
620.0	160.0	-0.61871337890625	1.12738037109375	1.285998734978021
620.0	180.0	-0.68304443359375	1.090484619140625	1.2867425549991267
620.0	200.0	-0.69769287109375	1.0312042236328125	1.2450532089887532
620.0	220.0	-0.7430419921875	1.63116455078125	1.792431084834049
620.0	240.0	-0.74371337890625	1.73541259765625	1.8880589170013113
620.0	260.0	-0.77862548828125	1.79473876953125	1.956360115587046
620.0	280.0	-0.84375	1.692596435546875	1.8912421199111409
620.0	300.0	-0.98486328125	0.9398193359375	1.3613287872356628
620.0	320.0	-1.04168701171875	0.5970458984375	1.2006563351869597
620.0	340.0	-1.01611328125	0.65423583984375	1.2085159223066524
620.0	360.0	-0.91778564453125	1.048126220703125	1.3931615354412632
620.0	380.0	-0.68408203125	1.444091796875	1.597926576310937
620.0	400.0	-0.4832763671875	1.779876708984375	1.8443202396186507
620.0	420.0	-0.3707275390625	1.878143310546875	1.9143827211849027
620.0	440.0	-0.331298828125	1.6600341796875	1.6927706257044246
620.0	460.0	-0.192626953125	1.78118896484375	1.7915745230247528
620.0	480.0	-0.0831298828125	2.40234375	2.403781618737543
620.0	500.0	-0.076416015625	3.056365966796875	3.0573211035869616
620.0	520.0	-1.215087890625	4.648681640625	4.804859995653095
620.0	540.0	-1.47308349609375	4.6868896484375	4.91293288811219
620.0	560.0	-1.76702880859375	4.764404296875	5.081529210235951
620.0	580.0	-1.7861328125	4.8089599609375	5.1299479850958685
620.0	600.0	-2.031982421875	4.8209228515625	5.231658408528456
620.0	620.0	-2.04925537109375	4.63427734375	5.067146541669299
620.0	640.0	-2.4840087890625	4.4742431640625	5.117533737582954
620.0	660.0	-2.86083984375	4.560791015625	5.383792278663177
620.0	680.0	-2.929443359375	4.6973876953125	5.535981354363431
620.0	700.0	-2.86285400390625	4.7655029296875	5.559312117568341
620.0	720.0	-2.87811279296875	4.8541259765625	5.643232428793734
620.0	740.0	-2.292236328125	4.6956787109375	5.2252986460419315
620.0	760.0	-1.1646728515625	2.7955322265625	3.0284423852727023
620.0	780.0	4.80633544921875	-1.7225341796875	5.105681585313413
620.0	800.0	5.45489501953125	-1.7083740234375	5.716154430914448
