# Supplementary material for: Real-time emotion detection by quantitative facial motion analysis
Source: PLoS One. 2023 Mar 10;18(3):e0282730. doi: 10.1371/journal.pone.0282730 (PMC10004542; doi:10.1371/journal.pone.0282730)
Supplement: S1 Dataset — Data from each participant is organized into folders by Study ID and subsequently by emotions. The data files (.csv) contain the pixel displacement results after DISC-processing of videos. (ZIP) [file pone.0282730.s004.zip › S1_Dataset/1/happy/result/101450_cropped_result.csv]

pos_x	pos_y	disp_x	disp_y	disp_xy_indi
0.0	0.0	1.8018516302108765	2.2465200424194336	2.879847495664624
0.0	20.0	1.6430736780166626	2.3141040802001953	2.838092458922083
0.0	40.0	1.5943306684494019	2.3241233825683594	2.8184108603536338
0.0	60.0	1.5440258979797363	2.3320236206054688	2.7968464635539023
0.0	80.0	1.5034124851226807	2.4379043579101562	2.8641974021949124
0.0	100.0	1.5777833461761475	2.3989410400390625	2.871292113501254
0.0	120.0	1.7013081312179565	2.1624603271484375	2.7514876019781123
0.0	140.0	1.789900779724121	2.0054473876953125	2.6880409271569823
0.0	160.0	1.79290771484375	2.0377197265625	2.714188600294421
0.0	180.0	1.6681404113769531	2.326873779296875	2.8630462826940457
0.0	200.0	1.0386923551559448	3.1156463623046875	3.284225032424215
0.0	220.0	1.0104618072509766	3.2905426025390625	3.442194602726211
0.0	240.0	1.1298785209655762	3.3468017578125	3.532379860410853
0.0	260.0	1.435267686843872	3.02099609375	3.344609204578454
0.0	280.0	1.9953267574310303	2.1748046875	2.9514579952444184
0.0	300.0	2.3173584938049316	1.631256103515625	2.833927815606255
0.0	320.0	2.3668458461761475	1.76593017578125	2.9530439626419516
0.0	340.0	2.1448721885681152	2.582427978515625	3.3569943356391403
0.0	360.0	1.8964661359786987	3.141143798828125	3.6692462672639405
0.0	380.0	1.8038923740386963	3.287353515625	3.749762770337213
0.0	400.0	1.7233024835586548	3.34893798828125	3.7663187729124434
0.0	420.0	1.742247462272644	3.435791015625	3.8522832350237355
0.0	440.0	1.6164151430130005	2.308868408203125	2.8184519227689817
0.0	460.0	1.4702677726745605	1.80804443359375	2.330388808163727
0.0	480.0	1.3799400329589844	1.824249267578125	2.287382758705278
0.0	500.0	1.1762468814849854	2.008056640625	2.3271974987442112
0.0	520.0	1.4297587871551514	2.244140625	2.660897843627741
0.0	540.0	2.180058240890503	2.51220703125	3.3262348235710197
0.0	560.0	2.4683351516723633	2.5552978515625	3.5527771575461013
0.0	580.0	3.260221481323242	2.6636962890625	4.210026368996618
0.0	600.0	3.7878708839416504	2.4996337890625	4.538296476965321
0.0	620.0	4.121759414672852	2.3642578125	4.751696084180002
0.0	640.0	3.9759464263916016	2.3734130859375	4.630468622292512
0.0	660.0	3.868823766708374	2.4088134765625	4.557431261436281
0.0	680.0	3.951972007751465	2.4296875	4.639123203549071
0.0	700.0	4.013148307800293	2.4947509765625	4.725372130897195
0.0	720.0	4.182950973510742	2.458251953125	4.851812188434065
0.0	740.0	4.3008575439453125	3.07763671875	5.288593705883406
0.0	760.0	4.310425758361816	2.86181640625	5.173950459893359
0.0	780.0	3.686971664428711	-1.58251953125	4.012247265696363
0.0	800.0	3.7797234058380127	-1.8287353515625	4.198878661106335
20.0	0.0	1.6330490112304688	2.264366626739502	2.791810397103006
20.0	20.0	1.5913562774658203	2.250274658203125	2.7561115433126187
20.0	40.0	1.5661449432373047	2.2775192260742188	2.7640375917062867
20.0	60.0	1.5266094207763672	2.266918182373047	2.733030253981224
20.0	80.0	1.513153076171875	2.3280181884765625	2.7765627883781243
20.0	100.0	1.579803466796875	2.2132415771484375	2.719231007568487
20.0	120.0	1.6728439331054688	2.05029296875	2.6461496711700687
20.0	140.0	1.72125244140625	2.0179901123046875	2.652356322292776
20.0	160.0	1.7117671966552734	2.1174163818359375	2.722792513140185
20.0	180.0	1.6189384460449219	2.3388214111328125	2.844476627651496
20.0	200.0	1.166534423828125	2.9697723388671875	3.1906661227205677
20.0	220.0	1.1988391876220703	3.0330810546875	3.261410137054612
20.0	240.0	1.3029193878173828	3.0306549072265625	3.2988586053128843
20.0	260.0	1.542764663696289	2.7181396484375	3.1254449212804665
20.0	280.0	2.0063323974609375	1.9697265625	2.81161740286964
20.0	300.0	2.3341541290283203	1.321929931640625	2.68249403395932
20.0	320.0	2.4817028045654297	0.8477783203125	2.622513468140784
20.0	340.0	2.2827796936035156	1.54071044921875	2.7540645994348796
20.0	360.0	1.9992542266845703	2.3536376953125	3.0881431093315697
20.0	380.0	1.837606430053711	2.69415283203125	3.2611741557477036
20.0	400.0	1.7325706481933594	2.92303466796875	3.397930652783888
20.0	420.0	1.7459659576416016	3.046295166015625	3.511169515095151
20.0	440.0	1.5967521667480469	1.842071533203125	2.437795113509725
20.0	460.0	1.4601764678955078	1.601531982421875	2.167260946013641
20.0	480.0	1.3535537719726562	1.639404296875	2.1259713691001623
20.0	500.0	1.1504478454589844	1.890594482421875	2.2131149410017676
20.0	520.0	1.393087387084961	2.140625	2.554010152423088
20.0	540.0	1.9333305358886719	2.354736328125	3.046727775169811
20.0	560.0	1.9615592956542969	2.3167724609375	3.0356464725205043
20.0	580.0	2.9820594787597656	2.64453125	3.985752660048981
20.0	600.0	3.4531097412109375	2.453857421875	4.23619913740335
20.0	620.0	4.2607269287109375	2.39453125	4.887491572194176
20.0	640.0	4.657949447631836	2.3441162109375	5.21453486584122
20.0	660.0	4.7501983642578125	2.30126953125	5.2782786924581
20.0	680.0	4.867410659790039	2.29052734375	5.379423950898844
20.0	700.0	4.741556167602539	2.437744140625	5.331505545873623
20.0	720.0	4.610237121582031	2.6240234375	5.304694648871157
20.0	740.0	4.511285781860352	2.8358154296875	5.328559707544719
20.0	760.0	4.307188034057617	2.69921875	5.083074917909501
20.0	780.0	3.663898468017578	-2.195068359375	4.271121291449215
20.0	800.0	3.74468994140625	-2.43994140625	4.469453749979115
40.0	0.0	1.6213531494140625	2.1465368270874023	2.6900569483111973
40.0	20.0	1.5961647033691406	2.1261768341064453	2.658640571828468
40.0	40.0	1.5375137329101562	2.213207244873047	2.694853388896299
40.0	60.0	1.5012435913085938	2.205249786376953	2.667744167037147
40.0	80.0	1.4551162719726562	2.2384872436523438	2.669866757902699
40.0	100.0	1.5218849182128906	2.1445465087890625	2.6296793402700667
40.0	120.0	1.6126060485839844	2.0254745483398438	2.5890240272933247
40.0	140.0	1.6538009643554688	2.0228729248046875	2.61286672059846
40.0	160.0	1.668731689453125	2.1018524169921875	2.683737884779544
40.0	180.0	1.5841560363769531	2.3085784912109375	2.799836601959355
40.0	200.0	1.220916748046875	2.7751007080078125	3.0318017160175263
40.0	220.0	1.3431816101074219	2.632293701171875	2.9551830682649585
40.0	240.0	1.4825057983398438	2.4424896240234375	2.8571977540193836
40.0	260.0	1.6823387145996094	2.12908935546875	2.713537365545388
40.0	280.0	2.0570335388183594	1.6190185546875	2.617748662543061
40.0	300.0	2.4690589904785156	0.71417236328125	2.5702712819734637
40.0	320.0	2.699901580810547	-0.4686279296875	2.740270184223899
40.0	340.0	2.5154876708984375	-0.274078369140625	2.530374907967756
40.0	360.0	2.2442855834960938	0.163970947265625	2.250267595606262
40.0	380.0	1.9510917663574219	-0.0740966796875	1.9524982455020123
40.0	400.0	1.7312469482421875	2.131439208984375	2.7459514011347372
40.0	420.0	1.7003898620605469	1.496307373046875	2.2650080436132507
40.0	440.0	1.2997055053710938	-1.65240478515625	2.1023025411912535
40.0	460.0	1.4210052490234375	1.340057373046875	1.9532049766497763
40.0	480.0	1.3360595703125	1.501373291015625	2.009770368574159
40.0	500.0	1.1531105041503906	1.843780517578125	2.1746701891971174
40.0	520.0	1.3980522155761719	2.0775146484375	2.5041200274647046
40.0	540.0	1.9375038146972656	2.28076171875	2.992623439339121
40.0	560.0	1.9631309509277344	2.2310791015625	2.97180031090909
40.0	580.0	2.983654022216797	2.5601806640625	3.9315030658680623
40.0	600.0	3.453777313232422	2.366455078125	4.186727524712179
40.0	620.0	4.225914001464844	2.39306640625	4.856450964696226
40.0	640.0	4.592964172363281	2.4195556640625	5.191297477520398
40.0	660.0	4.662513732910156	2.3663330078125	5.228629477543685
40.0	680.0	4.7821807861328125	2.3740234375	5.3390299074885466
40.0	700.0	4.672969818115234	2.525634765625	5.311824346714562
40.0	720.0	4.569026947021484	2.60986328125	5.261881183514645
40.0	740.0	4.506980895996094	2.6944580078125	5.2509980720562695
40.0	760.0	4.295024871826172	2.4595947265625	4.949428741636703
40.0	780.0	3.6494064331054688	-1.9188232421875	4.123111682788926
40.0	800.0	3.7665863037109375	-2.271728515625	4.398627380445698
60.0	0.0	1.6147727966308594	1.9882334470748901	2.5613596828259686
60.0	20.0	1.5885391235351562	2.018535614013672	2.568646058148805
60.0	40.0	1.4739341735839844	2.1326522827148438	2.592428920342376
60.0	60.0	1.4199562072753906	2.107715606689453	2.5414052626966446
60.0	80.0	1.3767776489257812	2.1799240112304688	2.5782911762096883
60.0	100.0	1.418426513671875	2.1280593872070312	2.557453915551034
60.0	120.0	1.378509521484375	2.1991958618164062	2.595525176039232
60.0	140.0	1.3830604553222656	2.2548675537109375	2.645237968095608
60.0	160.0	1.377227783203125	2.3531494140625	2.7265488317155224
60.0	180.0	1.4466781616210938	2.3643035888671875	2.7717880805793307
60.0	200.0	1.3550300598144531	2.406280517578125	2.761574259779521
60.0	220.0	1.4350967407226562	2.209503173828125	2.6346549926677967
60.0	240.0	1.5150680541992188	1.916259765625	2.4428431587410984
60.0	260.0	1.7413597106933594	1.6407470703125	2.3925686177756975
60.0	280.0	1.9481964111328125	1.633209228515625	2.542211958208712
60.0	300.0	2.5159912109375	0.358734130859375	2.5414369852817873
60.0	320.0	2.711200714111328	-0.6033935546875	2.7775336350863857
60.0	340.0	2.4182510375976562	-1.265350341796875	2.729294701626706
60.0	360.0	1.8431816101074219	-1.57830810546875	2.4265973962786953
60.0	380.0	1.5336418151855469	-2.236358642578125	2.7117074317705243
60.0	400.0	1.3596420288085938	-3.075958251953125	3.3630559933282815
60.0	420.0	1.1314620971679688	-3.307464599609375	3.4956442260328697
60.0	440.0	0.9221153259277344	-3.486846923828125	3.6067157005398234
60.0	460.0	0.6494140625	-3.576385498046875	3.6348688910623377
60.0	480.0	0.9596710205078125	1.472686767578125	1.7577755212205604
60.0	500.0	0.8343162536621094	1.586395263671875	1.7924099820424275
60.0	520.0	1.2605781555175781	1.9312744140625	2.3062693139745307
60.0	540.0	1.8892097473144531	2.2054443359375	2.9039797155398213
60.0	560.0	1.8816719055175781	2.1424560546875	2.851457014629763
60.0	580.0	2.9468231201171875	2.4725341796875	3.8467118128318547
60.0	600.0	3.439678192138672	2.2852783203125	4.129634737693478
60.0	620.0	4.251228332519531	2.31103515625	4.838783507105919
60.0	640.0	4.6143646240234375	2.335693359375	5.171829884331795
60.0	660.0	4.646827697753906	2.3197021484375	5.193652444097355
60.0	680.0	4.7475433349609375	2.358642578125	5.301166147997643
60.0	700.0	4.6191864013671875	2.5333251953125	5.268265327010464
60.0	720.0	4.484405517578125	2.6373291015625	5.202441507218856
60.0	740.0	4.435028076171875	2.7613525390625	5.224417850959063
60.0	760.0	4.00555419921875	1.2705078125	4.20222019229151
60.0	780.0	4.0670623779296875	-0.06640625	4.067604476348475
60.0	800.0	4.169891357421875	-0.04638671875	4.170149357082794
80.0	0.0	1.4763870239257812	1.983390212059021	2.472560490202
80.0	20.0	1.3384246826171875	2.095743179321289	2.4866684750305224
80.0	40.0	1.30718994140625	2.149311065673828	2.5156079980675927
80.0	60.0	1.2623977661132812	2.1630859375	2.504513703875077
80.0	80.0	1.2452392578125	2.2107772827148438	2.537352360821306
80.0	100.0	1.3335342407226562	2.1120834350585938	2.4978410693694384
80.0	120.0	1.2970809936523438	2.2129058837890625	2.565028567989527
80.0	140.0	1.2877273559570312	2.3337249755859375	2.6654294222420654
80.0	160.0	1.3331298828125	2.359100341796875	2.70972133384852
80.0	180.0	1.5242691040039062	2.149383544921875	2.6350039705096835
80.0	200.0	1.7321243286132812	1.8162689208984375	2.50979829524119
80.0	220.0	1.9287185668945312	1.428680419921875	2.4002256253427174
80.0	240.0	1.8063278198242188	1.4603271484375	2.3227947763705936
80.0	260.0	2.1656646728515625	1.8809814453125	2.868482991556193
80.0	280.0	2.4055252075195312	2.24896240234375	3.2930811425119266
80.0	300.0	3.2479934692382812	1.379180908203125	3.528682693834418
80.0	320.0	4.039520263671875	0.623687744140625	4.087384293506902
80.0	340.0	3.3625259399414062	-1.116851806640625	3.5431537723862996
80.0	360.0	2.2863388061523438	-1.8226318359375	2.923924066368863
80.0	380.0	1.6067123413085938	-2.83123779296875	3.2553697160304083
80.0	400.0	1.4094924926757812	-3.490203857421875	3.764065893853603
80.0	420.0	1.1025009155273438	-3.77099609375	3.9288573157874276
80.0	440.0	0.80914306640625	-3.94744873046875	4.029524039088569
80.0	460.0	0.2873992919921875	-4.05670166015625	4.066869399495401
80.0	480.0	-0.31307220458984375	-4.1072998046875	4.1192142322138
80.0	500.0	-0.09433746337890625	0.295684814453125	0.3103692421857318
80.0	520.0	-0.1386871337890625	-2.0262451171875	2.0309858187601435
80.0	540.0	0.38417816162109375	-0.023193359375	0.3848776322231017
80.0	560.0	0.35103607177734375	-1.237060546875	1.2859024536579524
80.0	580.0	2.4872894287109375	2.6151123046875	3.6090748216551494
80.0	600.0	3.2338638305664062	2.1697998046875	3.8943428800078124
80.0	620.0	4.418487548828125	2.40185546875	5.029109455153413
80.0	640.0	4.9429168701171875	2.4310302734375	5.508387729205225
80.0	660.0	5.2037200927734375	2.4564208984375	5.754364120753438
80.0	680.0	5.315544128417969	2.3924560546875	5.8291384744891435
80.0	700.0	5.224296569824219	2.64111328125	5.853951999621473
80.0	720.0	4.970481872558594	2.947509765625	5.778711263239264
80.0	740.0	4.909568786621094	2.0283203125	5.312056942528404
80.0	760.0	3.95159912109375	0.077392578125	3.9523569202411024
80.0	780.0	4.031913757324219	-0.05810546875	4.032332425780265
80.0	800.0	4.157318115234375	-0.07958984375	4.15807989996393
100.0	0.0	1.2167739868164062	2.1033248901367188	2.429920683574205
100.0	20.0	1.1849746704101562	2.1536827087402344	2.4581525948240746
100.0	40.0	1.1811065673828125	2.184894561767578	2.4837022707153023
100.0	60.0	1.2087173461914062	2.139049530029297	2.4569351873630185
100.0	80.0	1.1665191650390625	2.2077102661132812	2.4969484539143787
100.0	100.0	1.2342071533203125	2.1559982299804688	2.4842696441783336
100.0	120.0	1.2193679809570312	2.2735137939453125	2.5798688424497156
100.0	140.0	1.239837646484375	2.348541259765625	2.655719005930677
100.0	160.0	1.3622970581054688	2.2437591552734375	2.624939698620939
100.0	180.0	1.76165771484375	1.6722564697265625	2.4289667772143053
100.0	200.0	2.0338211059570312	1.0292510986328125	2.2794267075458103
100.0	220.0	1.9323501586914062	0.820068359375	2.0991639406779803
100.0	240.0	1.5318832397460938	1.9182281494140625	2.454845309468498
100.0	260.0	3.7265701293945312	2.99627685546875	4.781736078446119
100.0	280.0	5.168083190917969	2.8511962890625	5.902406640262312
100.0	300.0	5.8749542236328125	2.195404052734375	6.271753031214123
100.0	320.0	6.354972839355469	1.14306640625	6.456955985450342
100.0	340.0	5.3285980224609375	-0.865631103515625	5.398451082704028
100.0	360.0	3.1898422241210938	-2.0916748046875	3.8144720346792815
100.0	380.0	1.9166793823242188	-3.0728759765625	3.621633142928986
100.0	400.0	1.5705184936523438	-3.815765380859375	4.126329334974236
100.0	420.0	1.2157363891601562	-4.05780029296875	4.236007340119402
100.0	440.0	0.924896240234375	-4.19195556640625	4.292775853212468
100.0	460.0	0.35076141357421875	-4.225341796875	4.239875808283945
100.0	480.0	-0.17862701416015625	-4.239959716796875	4.243720774302665
100.0	500.0	-0.5504913330078125	-3.922454833984375	3.960895433151967
100.0	520.0	-0.29103851318359375	-2.07666015625	2.0969551308295538
100.0	540.0	2.3158187866210938	-0.835693359375	2.4619910729672982
100.0	560.0	1.7368850708007812	0.1439208984375	1.742837621288252
100.0	580.0	-0.7820892333984375	-2.9644775390625	3.065907801712865
100.0	600.0	-0.9636306762695312	-2.598388671875	2.771318778194959
100.0	620.0	6.335174560546875	8.2384033203125	10.392580333138461
100.0	640.0	5.8225860595703125	7.4554443359375	9.45971239876589
100.0	660.0	5.605613708496094	6.128173828125	8.305264566321506
100.0	680.0	5.650215148925781	6.12939453125	8.336330640567695
100.0	700.0	5.445320129394531	5.7894287109375	7.947892557817872
100.0	720.0	4.5813446044921875	4.8096923828125	6.642428712631718
100.0	740.0	1.1833572387695312	-0.698974609375	1.3743725328669747
100.0	760.0	3.6955718994140625	-0.114501953125	3.6973453126545133
100.0	780.0	4.0234527587890625	-0.160888671875	4.026668258864271
100.0	800.0	4.1779937744140625	-0.1920166015625	4.182403896602799
120.0	0.0	1.0892791748046875	2.102707862854004	2.3681025056300316
120.0	20.0	1.07568359375	2.1532859802246094	2.407018011252673
120.0	40.0	1.087005615234375	2.1774978637695312	2.433737486721182
120.0	60.0	1.0459213256835938	2.212207794189453	2.4470011737210697
120.0	80.0	0.944580078125	2.3568954467773438	2.5391312827481776
120.0	100.0	1.0348892211914062	2.3156814575195312	2.5364101231539697
120.0	120.0	1.133758544921875	2.2766189575195312	2.543305391792477
120.0	140.0	1.3853073120117188	2.0703277587890625	2.4910506573583917
120.0	160.0	1.6848602294921875	1.6678314208984375	2.370741580489229
120.0	180.0	1.83441162109375	0.976165771484375	2.077971513043787
120.0	200.0	1.6976852416992188	0.62200927734375	1.8080461058792248
120.0	220.0	1.3836593627929688	0.4732666015625	1.4623592268656709
120.0	240.0	1.60662841796875	3.710479736328125	4.043379124831902
120.0	260.0	2.485137939453125	4.72332763671875	5.337202876217135
120.0	280.0	2.82061767578125	4.774658203125	5.545560839951039
120.0	300.0	3.2333221435546875	4.0118408203125	5.152595351036869
120.0	320.0	3.3909149169921875	2.6806640625	4.32252979055774
120.0	340.0	2.1560287475585938	0.66741943359375	2.2569689099847343
120.0	360.0	1.2851715087890625	-1.906982421875	2.2996190476562406
120.0	380.0	2.2216796875	-3.485748291015625	4.133558005177676
120.0	400.0	1.5108718872070312	-4.053680419921875	4.326090475985278
120.0	420.0	1.0966720581054688	-4.223480224609375	4.363539252796489
120.0	440.0	0.7824172973632812	-4.3260498046875	4.396235177950563
120.0	460.0	0.2081451416015625	-4.31378173828125	4.318800445204795
120.0	480.0	-0.12020111083984375	-4.27178955078125	4.273480346650842
120.0	500.0	-0.2962646484375	-4.050750732421875	4.06157041526183
120.0	520.0	-0.26908111572265625	-3.9957275390625	4.004777548536374
120.0	540.0	-0.45355987548828125	-4.0775146484375	4.102662826613385
120.0	560.0	-0.5050735473632812	-4.26904296875	4.298816948566191
120.0	580.0	-0.7019424438476562	-4.787841796875	4.839023896032964
120.0	600.0	-0.4906768798828125	-5.1951904296875	5.218310780431549
120.0	620.0	-0.378204345703125	-5.401611328125	5.414835497707854
120.0	640.0	-0.6010208129882812	-5.382568359375	5.4160195864666125
120.0	660.0	-0.7081298828125	-4.9266357421875	4.977267088185185
120.0	680.0	-0.085968017578125	-3.24658203125	3.2477200288327945
120.0	700.0	0.26958465576171875	-2.4598388671875	2.4745672630075037
120.0	720.0	0.5923309326171875	-1.8173828125	1.9114748810553481
120.0	740.0	1.11676025390625	-0.9913330078125	1.493283160382963
120.0	760.0	3.6439666748046875	-0.190673828125	3.648951854412301
120.0	780.0	3.9770050048828125	-0.2010498046875	3.9820836044497887
120.0	800.0	4.131385803222656	-0.2177734375	4.137121454000387
140.0	0.0	0.952423095703125	2.13006591796875	2.333300359602419
140.0	20.0	0.93060302734375	2.1740550994873047	2.3648546615189923
140.0	40.0	0.9458770751953125	2.1866111755371094	2.3824256282964678
140.0	60.0	0.8821868896484375	2.2797889709472656	2.444522746942719
140.0	80.0	0.77593994140625	2.43023681640625	2.551104422889412
140.0	100.0	0.8829498291015625	2.350128173828125	2.5105184393131226
140.0	120.0	1.4241790771484375	1.8398818969726562	2.326682496301349
140.0	140.0	2.04058837890625	1.1477508544921875	2.3412246701491046
140.0	160.0	2.1880035400390625	0.8067169189453125	2.3319844936311407
140.0	180.0	1.5666656494140625	0.551605224609375	1.6609363566586004
140.0	200.0	1.298828125	0.37164306640625	1.350952651686526
140.0	220.0	1.3332977294921875	0.3781280517578125	1.3858801026767003
140.0	240.0	3.123626708984375	3.888946533203125	4.988080688520702
140.0	260.0	2.5028839111328125	4.832916259765625	5.442564418223678
140.0	280.0	2.4251861572265625	5.3798828125	5.901242832949365
140.0	300.0	3.2224884033203125	4.367645263671875	5.427776400959168
140.0	320.0	3.6997528076171875	2.541290283203125	4.488466012010549
140.0	340.0	1.929290771484375	0.3714599609375	1.9647252692207284
140.0	360.0	0.7442169189453125	-1.745208740234375	1.897264443728103
140.0	380.0	1.9859771728515625	-3.744964599609375	4.238969825725927
140.0	400.0	1.4217071533203125	-4.31982421875	4.547761263600058
140.0	420.0	1.003753662109375	-4.40020751953125	4.513241366151088
140.0	440.0	0.713165283203125	-4.4652099609375	4.52180325936696
140.0	460.0	0.2112884521484375	-4.383392333984375	4.388481646725239
140.0	480.0	0.0354766845703125	-4.247528076171875	4.2476762297774595
140.0	500.0	-0.1090087890625	-3.902313232421875	3.9038354832174647
140.0	520.0	-0.25933837890625	-3.9320068359375	3.9405499809839934
140.0	540.0	-0.59442138671875	-3.989013671875	4.03305924322893
140.0	560.0	-0.77044677734375	-4.1915283203125	4.261748220707213
140.0	580.0	-0.9106597900390625	-4.731201171875	4.81804584680816
140.0	600.0	-0.6912384033203125	-4.9039306640625	4.9524081504009025
140.0	620.0	-0.56439208984375	-5.019287109375	5.050918878522624
140.0	640.0	-0.424041748046875	-5.1016845703125	5.119276985966992
140.0	660.0	0.02215576171875	-4.94921875	4.949268341192353
140.0	680.0	-0.3030548095703125	-4.7943115234375	4.803880223461999
140.0	700.0	-0.372406005859375	-3.209228515625	3.230763671131142
140.0	720.0	-0.223175048828125	-2.379150390625	2.38959487855798
140.0	740.0	1.0395660400390625	-1.2767333984375	1.646434244750839
140.0	760.0	3.4921112060546875	-0.2615966796875	3.5018957006564673
140.0	780.0	3.8295440673828125	-0.2547607421875	3.838008702411554
140.0	800.0	3.9735565185546875	-0.26318359375	3.9822628002390315
160.0	0.0	0.702178955078125	2.2370858192443848	2.3446979011418354
160.0	20.0	0.6619415283203125	2.2508277893066406	2.346144139653412
160.0	40.0	0.7156219482421875	2.252521514892578	2.3634652415171877
160.0	60.0	0.733123779296875	2.2761573791503906	2.39130986917867
160.0	80.0	0.5219573974609375	2.4961929321289062	2.5501801268095754
160.0	100.0	0.8874053955078125	2.1741790771484375	2.348306410050956
160.0	120.0	1.5459136962890625	1.559600830078125	2.195951708383973
160.0	140.0	1.879364013671875	1.0426788330078125	2.1492296863498312
160.0	160.0	1.6331329345703125	0.7016448974609375	1.7774781979285175
160.0	180.0	1.074920654296875	0.4376220703125	1.1605892854315951
160.0	200.0	1.234832763671875	0.2555694580078125	1.2610026574531585
160.0	220.0	1.4417266845703125	0.29205322265625	1.4710101691919082
160.0	240.0	2.79595947265625	4.03228759765625	4.906804728430573
160.0	260.0	0.813446044921875	4.805694580078125	4.874053227550076
160.0	280.0	1.1258087158203125	5.549041748046875	5.662094099022384
160.0	300.0	1.2825775146484375	4.6820068359375	4.854502352749171
160.0	320.0	1.7418365478515625	1.713897705078125	2.443652983323023
160.0	340.0	1.098724365234375	-0.27325439453125	1.1321939740567075
160.0	360.0	0.28515625	-1.841827392578125	1.8637709706305647
160.0	380.0	1.3377838134765625	-3.923248291015625	4.145062446400164
160.0	400.0	1.1474609375	-4.475830078125	4.620575883083928
160.0	420.0	0.7264251708984375	-4.461578369140625	4.520329089004289
160.0	440.0	0.5283660888671875	-4.49090576171875	4.521880724267667
160.0	460.0	0.2099609375	-4.29150390625	4.296636984041692
160.0	480.0	0.17401123046875	-4.098419189453125	4.102111622177882
160.0	500.0	-0.00421142578125	-3.794677734375	3.794680071345738
160.0	520.0	-0.2375946044921875	-3.8946533203125	3.9018938583084215
160.0	540.0	-0.6818084716796875	-3.957763671875	4.016062259784785
160.0	560.0	-0.9652099609375	-4.1407470703125	4.251754528308816
160.0	580.0	-1.0615386962890625	-4.4957275390625	4.61935390603535
160.0	600.0	-0.7971038818359375	-4.40966796875	4.481132244540175
160.0	620.0	-0.641845703125	-4.473388671875	4.51920038461226
160.0	640.0	-0.47552490234375	-4.486572265625	4.511701965713657
160.0	660.0	0.0182647705078125	-4.32861328125	4.328651815572095
160.0	680.0	-0.2959442138671875	-4.7747802734375	4.783942896537265
160.0	700.0	-0.5305633544921875	-3.6114501953125	3.6502150602879135
160.0	720.0	-0.560943603515625	-2.7213134765625	2.77852564574196
160.0	740.0	0.5402374267578125	-1.873291015625	1.9496347623314596
160.0	760.0	2.3128662109375	-0.54931640625	2.3772039508363187
160.0	780.0	2.521331787109375	-0.5230712890625	2.5750179716129478
160.0	800.0	2.7948150634765625	-0.501708984375	2.8394899443453037
180.0	0.0	0.5209197998046875	2.2351222038269043	2.2950225933242123
180.0	20.0	0.433441162109375	2.2879276275634766	2.3286227839602884
180.0	40.0	0.5048675537109375	2.2886199951171875	2.3436451798086377
180.0	60.0	0.48089599609375	2.3215293884277344	2.3708141345100526
180.0	80.0	0.3479766845703125	2.4344406127929688	2.459184594580153
180.0	100.0	0.7833709716796875	2.0718994140625	2.2150479139880717
180.0	120.0	1.498504638671875	1.2559738159179688	1.9552458613669714
180.0	140.0	1.4072265625	0.787506103515625	1.6125918458431845
180.0	160.0	1.1086578369140625	0.52630615234375	1.2272409565141846
180.0	180.0	0.7623443603515625	0.33917236328125	0.8343900860949998
180.0	200.0	1.0037078857421875	0.168548583984375	1.01776133993397
180.0	220.0	1.296356201171875	0.2001190185546875	1.3117114857711913
180.0	240.0	2.0018768310546875	3.72607421875	4.229791948825259
180.0	260.0	-0.530364990234375	4.36468505859375	4.396790043153964
180.0	280.0	-0.8038482666015625	5.29876708984375	5.359394061657487
180.0	300.0	-1.193511962890625	4.3709716796875	4.530989321350603
180.0	320.0	-1.566131591796875	0.4368896484375	1.6259276514458003
180.0	340.0	-1.24609375	-0.970794677734375	1.579617656303718
180.0	360.0	-1.17657470703125	-2.020751953125	2.338325575552766
180.0	380.0	0.607940673828125	-4.01947021484375	4.065185441146647
180.0	400.0	0.50738525390625	-4.3927001953125	4.421906240726955
180.0	420.0	0.21746826171875	-4.23516845703125	4.240748083096594
180.0	440.0	0.0043182373046875	-4.16607666015625	4.16607889813336
180.0	460.0	-0.6471710205078125	-3.609161376953125	3.6667255384982527
180.0	480.0	-0.8737030029296875	-3.15447998046875	3.2732401202029893
180.0	500.0	-0.8201446533203125	-3.234619140625	3.3369744136369266
180.0	520.0	-0.850799560546875	-3.5164794921875	3.6179397329422187
180.0	540.0	-1.0157623291015625	-3.7425537109375	3.8779480899663783
180.0	560.0	-0.89190673828125	-4.1025390625	4.198371635423653
180.0	580.0	-1.1137237548828125	-4.18798828125	4.3335466359643116
180.0	600.0	-1.04931640625	-3.978759765625	4.1148018412776235
180.0	620.0	-0.933502197265625	-4.03125	4.137922536104289
180.0	640.0	-0.8452606201171875	-4.0128173828125	4.100874158484146
180.0	660.0	-0.7563629150390625	-3.9912109375	4.062246866804874
180.0	680.0	-0.8901519775390625	-4.270263671875	4.362054833499008
180.0	700.0	-1.007354736328125	-3.35595703125	3.5038851522843926
180.0	720.0	-0.5323944091796875	-2.93896484375	2.9867973081085113
180.0	740.0	0.34503173828125	-2.180908203125	2.2080324931665514
180.0	760.0	2.163604736328125	-0.683349609375	2.268953975666862
180.0	780.0	2.3794403076171875	-0.65087890625	2.46685620337193
180.0	800.0	2.665679931640625	-0.610595703125	2.7347169159944653
200.0	0.0	0.2381134033203125	2.2432122230529785	2.255814502678593
200.0	20.0	0.1298828125	2.316967010498047	2.320604592066293
200.0	40.0	0.17706298828125	2.3400497436523438	2.346739036319651
200.0	60.0	0.185577392578125	2.3247146606445312	2.3321100364373275
200.0	80.0	0.259613037109375	2.2958526611328125	2.3104844450174884
200.0	100.0	0.893768310546875	1.6811447143554688	1.9039614868854742
200.0	120.0	1.6883544921875	0.9534759521484375	1.9389835694546462
200.0	140.0	1.350433349609375	0.6334228515625	1.4916081055755783
200.0	160.0	0.8414764404296875	0.40863037109375	0.9354471550966592
200.0	180.0	0.736846923828125	0.2897186279296875	0.7917577107451694
200.0	200.0	0.8511962890625	0.1202545166015625	0.8596489232685902
200.0	220.0	0.960205078125	0.1004486083984375	0.9654448275205684
200.0	240.0	0.399200439453125	2.4453277587890625	2.477698294539492
200.0	260.0	-0.5558319091796875	3.278656005859375	3.3254374623528986
200.0	280.0	-1.2378692626953125	4.250152587890625	4.426750199850813
200.0	300.0	-2.2592926025390625	2.42608642578125	3.315161897893943
200.0	320.0	-2.156158447265625	-0.53521728515625	2.2215933003241024
200.0	340.0	-1.1215667724609375	-1.014495849609375	1.5123206848955983
200.0	360.0	-1.306854248046875	-1.677642822265625	2.1265825788662744
200.0	380.0	0.172393798828125	-3.88885498046875	3.892674232579833
200.0	400.0	0.0312347412109375	-3.965362548828125	3.9654855632957737
200.0	420.0	-0.6038970947265625	-3.668243408203125	3.7176203952050915
200.0	440.0	-0.65667724609375	-3.53326416015625	3.5937696964304657
200.0	460.0	-0.887176513671875	-2.96502685546875	3.0949097595991204
200.0	480.0	-0.9918670654296875	-2.546295166015625	2.7326579273591194
200.0	500.0	-0.8903350830078125	-2.82330322265625	2.9603610670145786
200.0	520.0	-0.92767333984375	-3.08154296875	3.2181492963673115
200.0	540.0	-1.05914306640625	-3.3160400390625	3.4810782202906703
200.0	560.0	-1.000030517578125	-3.54931640625	3.6875070152832237
200.0	580.0	-1.237457275390625	-3.523193359375	3.734192276244126
200.0	600.0	-0.9512176513671875	-3.67724609375	3.7982830139777817
200.0	620.0	-0.858551025390625	-3.73486328125	3.832272640722318
200.0	640.0	-0.7541046142578125	-3.695068359375	3.7712337437102965
200.0	660.0	-0.8113861083984375	-3.742919921875	3.829855997093196
200.0	680.0	-0.8880462646484375	-3.826171875	3.9278769564736953
200.0	700.0	-1.0738067626953125	-2.8897705078125	3.082828985109797
200.0	720.0	-0.6136474609375	-2.8162841796875	2.8823635764894644
200.0	740.0	0.022125244140625	-2.6424560546875	2.6425486802295453
200.0	760.0	1.781951904296875	-0.882080078125	1.9883203598646435
200.0	780.0	2.086151123046875	-0.8193359375	2.2412804123243353
200.0	800.0	2.3466796875	-0.7615966796875	2.467171469159799
220.0	0.0	0.1676025390625	2.128337860107422	2.1349268507063273
220.0	20.0	0.039215087890625	2.2083358764648438	2.2086840349855428
220.0	40.0	0.099700927734375	2.2317886352539062	2.234014500275141
220.0	60.0	0.11962890625	2.1896133422851562	2.192878852997526
220.0	80.0	0.141998291015625	2.1037063598632812	2.108493292182969
220.0	100.0	0.868408203125	1.4561691284179688	1.6954531364246959
220.0	120.0	1.5452728271484375	0.8591766357421875	1.7680646486281513
220.0	140.0	0.956634521484375	0.493927001953125	1.0766213312739263
220.0	160.0	0.73065185546875	0.3266448974609375	0.8003430657769164
220.0	180.0	0.7089385986328125	0.2263641357421875	0.7442006843464762
220.0	200.0	0.6824493408203125	0.0335235595703125	0.6832722238115225
220.0	220.0	0.7062225341796875	-0.077850341796875	0.7105004880371795
220.0	240.0	0.2987518310546875	1.105926513671875	1.145568029494956
220.0	260.0	-1.117828369140625	1.704254150390625	2.0381419165453765
220.0	280.0	-1.480224609375	2.69342041015625	3.0733659723576094
220.0	300.0	-2.1965484619140625	1.2398681640625	2.52232000543007
220.0	320.0	-2.0517730712890625	-0.3162841796875	2.0760078078821254
220.0	340.0	-0.792572021484375	-1.03955078125	1.3072246310551656
220.0	360.0	-0.9450836181640625	-1.809112548828125	2.0410956027705978
220.0	380.0	-0.1353302001953125	-3.712890625	3.715356114331141
220.0	400.0	-0.4034271240234375	-3.623931884765625	3.6463181086979723
220.0	420.0	-0.93133544921875	-3.273223876953125	3.403142704564053
220.0	440.0	-1.0290374755859375	-2.9366455078125	3.111720579472973
220.0	460.0	-1.1192169189453125	-2.452301025390625	2.695631063551789
220.0	480.0	-1.138214111328125	-2.216522216796875	2.491686597624309
220.0	500.0	-1.1250762939453125	-2.461273193359375	2.7062265979675786
220.0	520.0	-1.1292724609375	-2.6512451171875	2.8817281208404095
220.0	540.0	-1.2782745361328125	-2.9046630859375	3.1734923085669386
220.0	560.0	-1.4957427978515625	-3.021484375	3.371440989501961
220.0	580.0	-1.148773193359375	-2.9141845703125	3.132435403903574
220.0	600.0	-1.1683502197265625	-3.056640625	3.2723224392372305
220.0	620.0	-0.9760284423828125	-3.16064453125	3.307915563199997
220.0	640.0	-0.9569549560546875	-3.1353759765625	3.2781618786025315
220.0	660.0	-0.9519805908203125	-3.168701171875	3.308615142614896
220.0	680.0	-0.6500701904296875	-3.380126953125	3.4420705210276252
220.0	700.0	-0.9573822021484375	-2.7626953125	2.923878600540738
220.0	720.0	-0.859405517578125	-2.7271728515625	2.8593792343694573
220.0	740.0	-0.4415435791015625	-2.8353271484375	2.8695018332303857
220.0	760.0	0.1370849609375	-1.9759521484375	1.9807016886522837
220.0	780.0	0.7772216796875	-1.638916015625	1.8138685855508894
220.0	800.0	1.420806884765625	-1.2391357421875	1.8852452337465189
240.0	0.0	0.103546142578125	2.0451931953430176	2.047812738001254
240.0	20.0	0.0885162353515625	2.0833206176757812	2.085200210999848
240.0	40.0	0.181365966796875	2.0909500122070312	2.0988009832904
240.0	60.0	0.0673370361328125	2.084613800048828	2.085701074408595
240.0	80.0	0.3663482666015625	1.7860641479492188	1.8232488017359392
240.0	100.0	1.2604217529296875	1.4024581909179688	1.885617133071093
240.0	120.0	1.01995849609375	0.7718505859375	1.2790889964212366
240.0	140.0	0.6758270263671875	0.426727294921875	0.799273641376754
240.0	160.0	0.5539703369140625	0.234619140625	0.6016055811977591
240.0	180.0	0.5932769775390625	0.1432342529296875	0.6103225567601208
240.0	200.0	0.5157318115234375	-0.0133209228515625	0.515903817007457
240.0	220.0	0.44281005859375	-0.2195281982421875	0.4942402025485801
240.0	240.0	-0.0366058349609375	0.226043701171875	0.2289885193468601
240.0	260.0	-1.126068115234375	0.35736083984375	1.1814127856093855
240.0	280.0	-1.1757049560546875	1.118499755859375	1.622751936541453
240.0	300.0	-1.488616943359375	0.0423583984375	1.4892194727355665
240.0	320.0	-1.5025482177734375	-0.36895751953125	1.547184797609124
240.0	340.0	-0.91534423828125	-1.181976318359375	1.4949659165737073
240.0	360.0	-0.978240966796875	-1.97137451171875	2.200743704881153
240.0	380.0	-0.706695556640625	-2.925811767578125	3.009949021009199
240.0	400.0	-1.226348876953125	-2.64013671875	2.9110571038191964
240.0	420.0	-1.4068756103515625	-2.426055908203125	2.804468978742566
240.0	440.0	-1.4579315185546875	-2.09716796875	2.5541491346329366
240.0	460.0	-1.369964599609375	-1.94866943359375	2.3820402107448695
240.0	480.0	-1.2259979248046875	-2.108154296875	2.438726194360065
240.0	500.0	-1.192535400390625	-2.294525146484375	2.5859207893966842
240.0	520.0	-1.1463470458984375	-2.478515625	2.7307785067649144
240.0	540.0	-1.2160797119140625	-2.722412109375	2.981673617115164
240.0	560.0	-1.2794342041015625	-2.73486328125	3.019342486329518
240.0	580.0	-0.9710235595703125	-2.4576416015625	2.642515656523399
240.0	600.0	-1.068695068359375	-2.5152587890625	2.732880517895322
240.0	620.0	-1.0045928955078125	-2.662353515625	2.8455813339044744
240.0	640.0	-0.9925384521484375	-2.66796875	2.846610234993505
240.0	660.0	-0.9906005859375	-2.67919921875	2.856465993953075
240.0	680.0	-0.6039276123046875	-2.8310546875	2.894753738147645
240.0	700.0	-0.80572509765625	-2.883056640625	2.993527772719853
240.0	720.0	-0.84124755859375	-2.852783203125	2.974234264289227
240.0	740.0	-0.6925811767578125	-3.0230712890625	3.1013914143740777
240.0	760.0	-0.5577545166015625	-3.34130859375	3.387540880853993
240.0	780.0	-0.26885986328125	-3.2547607421875	3.2658464622465857
240.0	800.0	0.152008056640625	-2.9752197265625	2.979100345844412
260.0	0.0	-0.132171630859375	1.9640275239944458	1.9684698257813809
260.0	20.0	-0.127105712890625	2.0240516662597656	2.028038710167626
260.0	40.0	-0.011322021484375	2.013782501220703	2.0138143286790875
260.0	60.0	-0.02099609375	1.9967689514160156	1.996879335686504
260.0	80.0	0.494140625	1.6832122802734375	1.7542458601173028
260.0	100.0	0.800384521484375	1.3223342895507812	1.545698339118452
260.0	120.0	0.4912109375	0.784149169921875	0.9252989278113287
260.0	140.0	0.375335693359375	0.448455810546875	0.5847986805070763
260.0	160.0	0.357940673828125	0.184417724609375	0.40265546454833
260.0	180.0	0.452392578125	0.0077972412109375	0.45245976806019533
260.0	200.0	0.397186279296875	-0.105712890625	0.4110135711944174
260.0	220.0	0.221923828125	-0.2442474365234375	0.33001059943269273
260.0	240.0	0.135498046875	-0.4225921630859375	0.4437835700074883
260.0	260.0	-0.301300048828125	-0.45159912109375	0.5428844127403899
260.0	280.0	-0.696929931640625	-0.390899658203125	0.7990706304200688
260.0	300.0	-0.78533935546875	-0.838287353515625	1.1486877688529211
260.0	320.0	-0.9490966796875	-1.013092041015625	1.3882146775492046
260.0	340.0	-0.96356201171875	-1.28759765625	1.6082162400647426
260.0	360.0	-0.887298583984375	-1.634490966796875	1.8598009295839326
260.0	380.0	-1.091644287109375	-1.98248291015625	2.2631671919326086
260.0	400.0	-1.38983154296875	-1.865997314453125	2.3267096285048487
260.0	420.0	-1.48681640625	-1.849090576171875	2.3727113150954127
260.0	440.0	-1.570587158203125	-1.749420166015625	2.351002964433415
260.0	460.0	-1.50665283203125	-1.686492919921875	2.261473220096669
260.0	480.0	-1.2900390625	-1.8603515625	2.263870296388923
260.0	500.0	-1.258209228515625	-2.058502197265625	2.412575751944235
260.0	520.0	-1.080841064453125	-2.1378173828125	2.395512590003119
260.0	540.0	-1.0743408203125	-2.397705078125	2.627393735216735
260.0	560.0	-1.0721435546875	-2.47216796875	2.694643996443955
260.0	580.0	-0.857177734375	-2.02783203125	2.201557724719422
260.0	600.0	-1.106292724609375	-2.1732177734375	2.4385977698891383
260.0	620.0	-1.072021484375	-2.328125	2.563083314796181
260.0	640.0	-1.046478271484375	-2.379638671875	2.5995763080494365
260.0	660.0	-0.9005126953125	-2.35986328125	2.5258420023055677
260.0	680.0	-0.797576904296875	-2.599365234375	2.7189756416608786
260.0	700.0	-0.830718994140625	-2.93505859375	3.050354568893875
260.0	720.0	-0.861846923828125	-2.8751220703125	3.0015174561061673
260.0	740.0	-0.779327392578125	-3.0819091796875	3.178917327749292
260.0	760.0	-0.671539306640625	-3.5634765625	3.6262005255984104
260.0	780.0	-0.4984130859375	-3.583251953125	3.6177493229641917
260.0	800.0	-0.34698486328125	-3.520751953125	3.53780904102805
280.0	0.0	-0.2232666015625	1.8802275657653809	1.893437000387728
280.0	20.0	-0.1873779296875	1.9413566589355469	1.9503784673050928
280.0	40.0	-0.0225830078125	1.8927536010742188	1.8928883185812315
280.0	60.0	0.08203125	1.8825531005859375	1.8843394870623207
280.0	80.0	0.812347412109375	1.55865478515625	1.7576441782258645
280.0	100.0	0.59136962890625	1.232147216796875	1.366713138099214
280.0	120.0	0.165985107421875	0.85986328125	0.8757373569329265
280.0	140.0	0.085418701171875	0.548614501953125	0.5552244827663542
280.0	160.0	0.09063720703125	0.1049652099609375	0.13868236586015315
280.0	180.0	0.239227294921875	-0.19757080078125	0.31026427438069976
280.0	200.0	0.310028076171875	-0.41546630859375	0.5183914173588824
280.0	220.0	0.244232177734375	-0.53729248046875	0.5901970570996923
280.0	240.0	0.1878662109375	-0.71600341796875	0.7402395610577334
280.0	260.0	0.075927734375	-0.9014892578125	0.9046811055828748
280.0	280.0	-0.043548583984375	-1.0576171875	1.0585133888914464
280.0	300.0	-0.226348876953125	-1.130126953125	1.152571361902393
280.0	320.0	-0.459197998046875	-1.241943359375	1.3241171055861782
280.0	340.0	-0.546661376953125	-1.309112548828125	1.418666390153639
280.0	360.0	-0.696014404296875	-1.402557373046875	1.565759635345376
280.0	380.0	-1.0157470703125	-1.54443359375	1.848517578047871
280.0	400.0	-1.167266845703125	-1.630645751953125	2.0053721493629295
280.0	420.0	-1.242218017578125	-1.733306884765625	2.1324770479354855
280.0	440.0	-1.36590576171875	-1.703704833984375	2.1836457384929004
280.0	460.0	-1.399261474609375	-1.670135498046875	2.1788265778079463
280.0	480.0	-1.350555419921875	-1.714202880859375	2.1823133274181625
280.0	500.0	-1.394134521484375	-1.855804443359375	2.321124984999056
280.0	520.0	-1.148284912109375	-1.9232177734375	2.2399385802838276
280.0	540.0	-0.95867919921875	-2.0810546875	2.2912560789620233
280.0	560.0	-0.88104248046875	-2.106201171875	2.283050421869423
280.0	580.0	-0.540008544921875	-2.0203857421875	2.0913076712485843
280.0	600.0	-1.27984619140625	-2.1361083984375	2.490173761714693
280.0	620.0	-1.40521240234375	-2.240234375	2.644479523579703
280.0	640.0	-1.4871826171875	-2.3369140625	2.7699962946500336
280.0	660.0	-1.383697509765625	-2.3074951171875	2.6905673220300113
280.0	680.0	-1.206756591796875	-2.486083984375	2.7634896506430207
280.0	700.0	-1.02264404296875	-3.0057373046875	3.1749421385923786
280.0	720.0	-1.0439453125	-2.869873046875	3.053848902724285
280.0	740.0	-0.892822265625	-3.1048583984375	3.2306775252791224
280.0	760.0	-0.79901123046875	-3.50390625	3.593852800992863
280.0	780.0	-0.64715576171875	-3.7578125	3.8131306514571497
280.0	800.0	-0.370208740234375	-3.8162841796875	3.8341986713626377
300.0	0.0	-1.2916259765625	2.3799896240234375	2.707886311090304
300.0	20.0	-1.195953369140625	2.4031143188476562	2.6842620756195634
300.0	40.0	-0.791748046875	2.090667724609375	2.2355662603585964
300.0	60.0	-0.562469482421875	1.8786163330078125	1.9610128111003386
300.0	80.0	0.616729736328125	1.4892959594726562	1.6119423136616702
300.0	100.0	0.351776123046875	1.1967391967773438	1.247369690929346
300.0	120.0	0.0853271484375	0.8239974975585938	0.8284036445135305
300.0	140.0	-0.055450439453125	0.5394439697265625	0.54228640745449
300.0	160.0	-0.171783447265625	0.01025390625	0.1720892075286697
300.0	180.0	-0.07061767578125	-0.4181671142578125	0.424087952645972
300.0	200.0	0.148468017578125	-0.7469329833984375	0.7615455560451186
300.0	220.0	0.2559814453125	-0.83160400390625	0.8701101767346379
300.0	240.0	0.3653564453125	-1.004119873046875	1.0685233041815505
300.0	260.0	0.32891845703125	-1.12957763671875	1.1764918141453151
300.0	280.0	0.143341064453125	-1.221771240234375	1.230151057481315
300.0	300.0	-0.0950927734375	-1.27178955078125	1.2753396790802085
300.0	320.0	-0.33807373046875	-1.319000244140625	1.3616370629782686
300.0	340.0	-0.4366455078125	-1.336212158203125	1.405746147504125
300.0	360.0	-0.647003173828125	-1.375457763671875	1.520031962357668
300.0	380.0	-0.90869140625	-1.49725341796875	1.7514245257537382
300.0	400.0	-1.073150634765625	-1.584808349609375	1.9139670294677114
300.0	420.0	-1.1641845703125	-1.7440185546875	2.096884935528885
300.0	440.0	-1.281829833984375	-1.744049072265625	2.164438700855951
300.0	460.0	-1.324920654296875	-1.708251953125	2.1618370603581196
300.0	480.0	-1.375	-1.707611083984375	2.1923869672451284
300.0	500.0	-1.541046142578125	-1.766357421875	2.3441078804883992
300.0	520.0	-1.260589599609375	-1.8070068359375	2.2032611837383644
300.0	540.0	-1.0140380859375	-1.920654296875	2.171908416079322
300.0	560.0	-1.005218505859375	-1.92578125	2.172348422185934
300.0	580.0	-0.6478271484375	-2.2972412109375	2.386838326213624
300.0	600.0	-1.642181396484375	-2.1781005859375	2.7277979949806865
300.0	620.0	-1.89849853515625	-2.236328125	2.933506463373899
300.0	640.0	-1.9627685546875	-2.34521484375	3.058184602442337
300.0	660.0	-1.809844970703125	-2.2940673828125	2.9220342186332435
300.0	680.0	-1.385528564453125	-2.388427734375	2.761209236049893
300.0	700.0	-1.190093994140625	-3.0399169921875	3.264570267934186
300.0	720.0	-1.0863037109375	-2.886474609375	3.084119229693162
300.0	740.0	-0.94189453125	-3.1099853515625	3.2494882973988357
300.0	760.0	-0.802764892578125	-3.496826171875	3.587788280970037
300.0	780.0	-0.618743896484375	-3.7752685546875	3.8256367665329796
300.0	800.0	-0.227996826171875	-4.0142822265625	4.020751714199726
320.0	0.0	-1.528900146484375	2.234445810317993	2.707449673986125
320.0	20.0	-1.388153076171875	2.2261276245117188	2.6234734920520215
320.0	40.0	-1.0064697265625	1.9060935974121094	2.1554985763350043
320.0	60.0	-0.562164306640625	1.7679405212402344	1.8551664060951314
320.0	80.0	0.44384765625	1.3909149169921875	1.4600154274082182
320.0	100.0	0.054534912109375	1.146636962890625	1.1479330909533942
320.0	120.0	-0.060516357421875	0.7400970458984375	0.7425670790327336
320.0	140.0	-0.190338134765625	0.476715087890625	0.5133087575413297
320.0	160.0	-0.290771484375	-0.189453125	0.34704544759715045
320.0	180.0	-0.167266845703125	-0.614166259765625	0.6365362458697621
320.0	200.0	-0.05572509765625	-1.0099639892578125	1.011500146369912
320.0	220.0	0.11669921875	-1.1243743896484375	1.1304142938560875
320.0	240.0	0.2589111328125	-1.2304534912109375	1.2573984128856839
320.0	260.0	0.392181396484375	-1.280364990234375	1.339082057219163
320.0	280.0	0.282867431640625	-1.326812744140625	1.3566303998867706
320.0	300.0	0.06451416015625	-1.35302734375	1.3545645314254493
320.0	320.0	-0.09283447265625	-1.371429443359375	1.3745679166292109
320.0	340.0	-0.21826171875	-1.38909912109375	1.4061417233320164
320.0	360.0	-0.446258544921875	-1.431182861328125	1.4991434459300912
320.0	380.0	-0.76287841796875	-1.533294677734375	1.7125933695337792
320.0	400.0	-1.00982666015625	-1.59228515625	1.8855030899938652
320.0	420.0	-1.142425537109375	-1.756134033203125	2.095028126401629
320.0	440.0	-1.234527587890625	-1.770263671875	2.158214964553671
320.0	460.0	-1.277252197265625	-1.74176025390625	2.1598847093091407
320.0	480.0	-1.2996826171875	-1.74365234375	2.1747409963681235
320.0	500.0	-1.485076904296875	-1.75750732421875	2.300931421480992
320.0	520.0	-1.34564208984375	-1.79296875	2.2417603735536984
320.0	540.0	-1.259124755859375	-1.8878173828125	2.2691958094591502
320.0	560.0	-1.2801513671875	-1.8798828125	2.2743673651468304
320.0	580.0	-1.1177978515625	-2.13818359375	2.4127372665790623
320.0	600.0	-2.21453857421875	-1.963623046875	2.9597291374248207
320.0	620.0	-2.326934814453125	-2.0426025390625	3.0962640009047306
320.0	640.0	-2.379241943359375	-2.168212890625	3.2189966393447684
320.0	660.0	-2.05322265625	-2.108154296875	2.942794219032454
320.0	680.0	-1.567169189453125	-2.2293701171875	2.725089060522568
320.0	700.0	-1.13055419921875	-3.0338134765625	3.2376190337875443
320.0	720.0	-0.91851806640625	-2.8905029296875	3.0329330069829594
320.0	740.0	-0.815155029296875	-3.1396484375	3.243743213154238
320.0	760.0	-0.644317626953125	-3.50927734375	3.5679367538900633
320.0	780.0	-0.41748046875	-3.780517578125	3.8034987971997354
320.0	800.0	-0.312957763671875	-4.1859130859375	4.197595850587012
340.0	0.0	-1.75286865234375	2.2607598304748535	2.8606963354152226
340.0	20.0	-1.558013916015625	2.1706504821777344	2.671915207913001
340.0	40.0	-1.190643310546875	1.7678260803222656	2.1313940375298057
340.0	60.0	-0.665679931640625	1.6520462036132812	1.781119431779386
340.0	80.0	0.029815673828125	1.3076553344726562	1.3079952018951062
340.0	100.0	-0.1612548828125	1.103759765625	1.115476919278668
340.0	120.0	-0.238311767578125	0.6587982177734375	0.7005766127324462
340.0	140.0	-0.470367431640625	0.2550506591796875	0.5350666869617199
340.0	160.0	-0.408843994140625	-0.4243316650390625	0.5892459363454979
340.0	180.0	-0.259490966796875	-0.73834228515625	0.7826141398536893
340.0	200.0	-0.114959716796875	-1.111968994140625	1.1178956929947137
340.0	220.0	0.076934814453125	-1.3260650634765625	1.3282949665823613
340.0	240.0	0.3194580078125	-1.35528564453125	1.3924268731348217
340.0	260.0	0.500732421875	-1.38897705078125	1.4764789893235128
340.0	280.0	0.46173095703125	-1.3834228515625	1.458442409869623
340.0	300.0	0.27557373046875	-1.36224365234375	1.3898376341412342
340.0	320.0	0.091156005859375	-1.387786865234375	1.3907774087614768
340.0	340.0	-0.066619873046875	-1.419097900390625	1.4206607823044395
340.0	360.0	-0.306884765625	-1.426300048828125	1.4589414274260029
340.0	380.0	-0.645965576171875	-1.55523681640625	1.6840525765855738
340.0	400.0	-0.92779541015625	-1.592132568359375	1.842739926939671
340.0	420.0	-1.15869140625	-1.6673583984375	2.0304309404059198
340.0	440.0	-1.226287841796875	-1.671844482421875	2.0733658250157654
340.0	460.0	-1.1900634765625	-1.691619873046875	2.0682912931052893
340.0	480.0	-1.0968017578125	-1.679107666015625	2.005586360646938
340.0	500.0	-1.2484130859375	-1.831573486328125	2.2165731815034113
340.0	520.0	-1.231689453125	-1.8782958984375	2.2461198523290107
340.0	540.0	-1.34466552734375	-1.8729248046875	2.3056393266164497
340.0	560.0	-1.44158935546875	-1.8441162109375	2.340714521090363
340.0	580.0	-1.57244873046875	-1.932373046875	2.4913170416953667
340.0	600.0	-2.377960205078125	-1.612060546875	2.8728790339528953
340.0	620.0	-2.3367919921875	-1.770751953125	2.93192075169975
340.0	640.0	-2.21990966796875	-1.91650390625	2.932743793210146
340.0	660.0	-1.9012451171875	-1.876953125	2.671644817163497
340.0	680.0	-1.293182373046875	-2.0301513671875	2.407038683455757
340.0	700.0	-1.148162841796875	-2.9483642578125	3.164036932153184
340.0	720.0	-1.015411376953125	-2.93701171875	3.1075871830924826
340.0	740.0	-0.920654296875	-3.192138671875	3.322251290139608
340.0	760.0	-0.760345458984375	-3.4820556640625	3.5641039357218385
340.0	780.0	-0.5159912109375	-3.83056640625	3.8651631171861025
340.0	800.0	-0.280548095703125	-4.1732177734375	4.182637184664395
360.0	0.0	-1.789642333984375	2.033008337020874	2.7084945231595765
360.0	20.0	-1.60546875	1.9225273132324219	2.50472377266461
360.0	40.0	-1.345611572265625	1.6164321899414062	2.1032174229246814
360.0	60.0	-0.982421875	1.5524215698242188	1.8371623420193457
360.0	80.0	-0.3480224609375	1.1996002197265625	1.2490637775890432
360.0	100.0	-0.456817626953125	0.9917449951171875	1.0918976507141476
360.0	120.0	-0.462982177734375	0.49214935302734375	0.6756948146795988
360.0	140.0	-0.776275634765625	-0.0694580078125	0.7793768510676047
360.0	160.0	-0.567108154296875	-0.6127471923828125	0.8349076478527596
360.0	180.0	-0.402130126953125	-0.9086456298828125	0.993652615207382
360.0	200.0	-0.223388671875	-1.1893768310546875	1.2101734359056833
360.0	220.0	0.005096435546875	-1.5984649658203125	1.5984730903616164
360.0	240.0	0.264923095703125	-1.655670166015625	1.676731327694194
360.0	260.0	0.43896484375	-1.5908203125	1.6502725231642983
360.0	280.0	0.85125732421875	-1.14019775390625	1.422916002457251
360.0	300.0	0.61322021484375	-0.86846923828125	1.0631452627622575
360.0	320.0	0.37811279296875	-0.879852294921875	0.9576582611171476
360.0	340.0	0.2884521484375	-0.92816162109375	0.971950943622973
360.0	360.0	-0.072967529296875	-1.009735107421875	1.012368138323187
360.0	380.0	-0.53961181640625	-1.286834716796875	1.39539403064473
360.0	400.0	-0.890472412109375	-1.522125244140625	1.7634643108319619
360.0	420.0	-1.164031982421875	-1.4375	1.8496963821397825
360.0	440.0	-1.199005126953125	-1.31475830078125	1.7793826693359356
360.0	460.0	-1.195587158203125	-1.329864501953125	1.7882863994380926
360.0	480.0	-1.1427001953125	-1.3424072265625	1.7629012729856568
360.0	500.0	-1.397613525390625	-1.782989501953125	2.265474592757523
360.0	520.0	-1.467926025390625	-1.83056640625	2.3464398956099766
360.0	540.0	-1.597259521484375	-1.8226318359375	2.423473702837602
360.0	560.0	-1.7100830078125	-1.774658203125	2.4645071782260852
360.0	580.0	-1.958343505859375	-1.71044921875	2.60014342236425
360.0	600.0	-2.570648193359375	-1.4422607421875	2.947600410923614
360.0	620.0	-2.373626708984375	-1.5206298828125	2.818939338493532
360.0	640.0	-2.09881591796875	-1.6402587890625	2.663733686503924
360.0	660.0	-1.6343994140625	-1.634033203125	2.3111308819715926
360.0	680.0	-1.04302978515625	-1.788330078125	2.0702742815988566
360.0	700.0	-1.055999755859375	-2.8790283203125	3.066584346392004
360.0	720.0	-0.973358154296875	-2.947265625	3.1038364584563505
360.0	740.0	-0.873504638671875	-3.193603515625	3.310908299665462
360.0	760.0	-0.794097900390625	-3.1624755859375	3.260650749015529
360.0	780.0	-0.615753173828125	-3.2147216796875	3.27316169000742
360.0	800.0	-0.5701904296875	-2.9884033203125	3.0423135162178783
380.0	0.0	-1.971893310546875	2.0276122093200684	2.8283519051849475
380.0	20.0	-1.709442138671875	1.8671722412109375	2.5315063902379844
380.0	40.0	-1.43829345703125	1.604217529296875	2.1545769770055268
380.0	60.0	-0.452850341796875	1.4595489501953125	1.528187347834612
380.0	80.0	-0.626220703125	1.1045379638671875	1.2697072428895733
380.0	100.0	-0.791473388671875	0.81829833984375	1.138438534997291
380.0	120.0	-0.65643310546875	0.3541412353515625	0.7458689137721707
380.0	140.0	-0.863433837890625	-0.257720947265625	0.9010760673073196
380.0	160.0	-0.747894287109375	-0.7557373046875	1.0632425585853718
380.0	180.0	-0.495452880859375	-1.1138153076171875	1.2190398256965291
380.0	200.0	-0.348663330078125	-1.37890625	1.4223039633039873
380.0	220.0	-0.09710693359375	-1.9051513671875	1.90762456695451
380.0	240.0	0.198516845703125	-2.0422515869140625	2.0518773068292666
380.0	260.0	0.800567626953125	-1.694122314453125	1.873755304636486
380.0	280.0	1.51300048828125	0.355743408203125	1.5542599042693201
380.0	300.0	1.598724365234375	-0.211151123046875	1.612607947629557
380.0	320.0	1.4208984375	-0.293975830078125	1.4509907506114792
380.0	340.0	1.266998291015625	-0.416778564453125	1.3337874797823386
380.0	360.0	0.68304443359375	-0.8218994140625	1.068675977600174
380.0	380.0	-0.481719970703125	-1.259918212890625	1.3488691683583423
380.0	400.0	-0.923370361328125	-1.520477294921875	1.7788940464659986
380.0	420.0	-1.131927490234375	-1.389678955078125	1.7923357501694042
380.0	440.0	-1.151092529296875	-1.2547607421875	1.7027737756783792
380.0	460.0	-1.163726806640625	-1.226654052734375	1.6908401005369058
380.0	480.0	-1.171112060546875	-1.268585205078125	1.7265027891380471
380.0	500.0	-1.446136474609375	-1.53973388671875	2.1123662431277537
380.0	520.0	-1.577301025390625	-1.7020263671875	2.3205112107679624
380.0	540.0	-1.741729736328125	-1.70166015625	2.435009191312923
380.0	560.0	-1.8265380859375	-1.6416015625	2.4558292019972945
380.0	580.0	-1.9827880859375	-1.6146240234375	2.557041128100445
380.0	600.0	-2.242645263671875	-1.2320556640625	2.55879247654404
380.0	620.0	-2.04052734375	-1.378173828125	2.462339322904166
380.0	640.0	-1.717529296875	-1.486083984375	2.2712006723845004
380.0	660.0	-1.38751220703125	-1.508056640625	2.0492498520175353
380.0	680.0	-0.961181640625	-1.641845703125	1.9025055740114383
380.0	700.0	-1.002166748046875	-2.8466796875	3.0179336364665055
380.0	720.0	-0.902008056640625	-2.94189453125	3.0770703546138254
380.0	740.0	-0.656707763671875	-3.0875244140625	3.1565918479111135
380.0	760.0	-0.66668701171875	-2.379150390625	2.470795044678042
380.0	780.0	-1.045196533203125	-2.04736328125	2.2987240370324136
380.0	800.0	-2.680694580078125	-1.2467041015625	2.956415828078485
400.0	0.0	-0.34246826171875	1.958169937133789	1.9878918514293502
400.0	20.0	-0.419464111328125	1.8318729400634766	1.8792840682635235
400.0	40.0	-0.494537353515625	1.6345291137695312	1.7077039022566083
400.0	60.0	-0.71923828125	1.3288345336914062	1.5109946800522864
400.0	80.0	-0.806549072265625	1.0404205322265625	1.3164331695346878
400.0	100.0	-0.89422607421875	0.6827621459960938	1.1250797393153378
400.0	120.0	-0.8897705078125	0.25485992431640625	0.9255512614628529
400.0	140.0	-0.88323974609375	-0.57513427734375	1.0539885606852997
400.0	160.0	-0.715087890625	-0.9789276123046875	1.2122912032391675
400.0	180.0	-0.481353759765625	-1.364715576171875	1.4471178410504915
400.0	200.0	-0.467498779296875	-1.5643157958984375	1.6326784796589409
400.0	220.0	-0.28228759765625	-2.11224365234375	2.1310231192216103
400.0	240.0	0.1016845703125	-2.01190185546875	2.0144698627376476
400.0	260.0	2.680145263671875	-0.224334716796875	2.689517558883585
400.0	280.0	0.0035400390625	3.1060791015625	3.106081118876304
400.0	300.0	0.373809814453125	2.14984130859375	2.1820979422375997
400.0	320.0	0.91717529296875	1.21728515625	1.5241370245679682
400.0	340.0	0.430419921875	0.40191650390625	0.5888957337756012
400.0	360.0	-0.31243896484375	-0.42962646484375	0.531222181433317
400.0	380.0	-0.562652587890625	-1.199920654296875	1.3252877088648556
400.0	400.0	-1.07989501953125	-1.559051513671875	1.8965270563561605
400.0	420.0	-1.164581298828125	-1.457183837890625	1.865377800604975
400.0	440.0	-1.158355712890625	-1.362762451171875	1.7885495396858107
400.0	460.0	-1.1776123046875	-1.320465087890625	1.7692933019964219
400.0	480.0	-1.21697998046875	-1.30645751953125	1.7854611514120002
400.0	500.0	-1.40716552734375	-1.54913330078125	2.09282794441732
400.0	520.0	-1.582275390625	-1.7154541015625	2.3337476698103203
400.0	540.0	-1.702362060546875	-1.6942138671875	2.401748782233443
400.0	560.0	-1.7955322265625	-1.606201171875	2.409111492056171
400.0	580.0	-1.950286865234375	-1.51318359375	2.46846985906247
400.0	600.0	-2.041656494140625	-0.97607421875	2.2629808042877895
400.0	620.0	-2.34271240234375	-1.2371826171875	2.6493248627463823
400.0	640.0	-2.17962646484375	-1.3365478515625	2.556781509195418
400.0	660.0	-1.800323486328125	-1.4144287109375	2.2894919160698017
400.0	680.0	-1.32708740234375	-1.568115234375	2.05429948199829
400.0	700.0	-0.9945068359375	-2.758544921875	2.932339327691931
400.0	720.0	-0.85797119140625	-2.89990234375	3.0241607378857696
400.0	740.0	-0.02734375	-2.656982421875	2.657123119243217
400.0	760.0	-0.85009765625	-1.6505126953125	1.8565716206355942
400.0	780.0	-1.96630859375	-1.2115478515625	2.309592536028988
400.0	800.0	-2.58795166015625	-0.9749755859375	2.765514633568165
420.0	0.0	-0.4530029296875	1.941019892692566	1.9931808443123564
420.0	20.0	-0.528656005859375	1.8437042236328125	1.9179995924850086
420.0	40.0	-0.647979736328125	1.6937065124511719	1.8134275527330497
420.0	60.0	-0.805877685546875	1.2410697937011719	1.4797611553557748
420.0	80.0	-0.7926025390625	0.9805908203125	1.2608636491744314
420.0	100.0	-0.921295166015625	0.482330322265625	1.0399169787538907
420.0	120.0	-0.882080078125	0.00435638427734375	0.8820908356337107
420.0	140.0	-0.82598876953125	-0.81597900390625	1.161068121260585
420.0	160.0	-0.70123291015625	-1.1253814697265625	1.3259755075755062
420.0	180.0	-0.430999755859375	-1.5964508056640625	1.6536069558562807
420.0	200.0	-0.549713134765625	-1.8447418212890625	1.9249043918456672
420.0	220.0	-0.3408203125	-2.3544921875	2.3790317245491144
420.0	240.0	0.1629638671875	-1.6636199951171875	1.6715826961782108
420.0	260.0	1.995697021484375	2.224945068359375	2.988843782933178
420.0	280.0	-0.282379150390625	4.248809814453125	4.2581830425627
420.0	300.0	0.39501953125	3.6224365234375	3.6439109204813076
420.0	320.0	0.388641357421875	2.665008544921875	2.6931974768303433
420.0	340.0	-0.28289794921875	0.461822509765625	0.5415822007769414
420.0	360.0	-1.008087158203125	-0.173004150390625	1.0228245961974294
420.0	380.0	-0.915252685546875	-0.98309326171875	1.3431901725509972
420.0	400.0	-1.148681640625	-1.477874755859375	1.8717861270763145
420.0	420.0	-1.206695556640625	-1.505859375	1.929695992557278
420.0	440.0	-1.30389404296875	-1.42132568359375	1.9288095743573634
420.0	460.0	-1.337738037109375	-1.358367919921875	1.9064906141395308
420.0	480.0	-1.526123046875	-1.313720703125	2.0136816133694717
420.0	500.0	-1.68231201171875	-1.445159912109375	2.217805418953873
420.0	520.0	-1.803192138671875	-1.644287109375	2.440324156136812
420.0	540.0	-1.86322021484375	-1.6776123046875	2.507184200221694
420.0	560.0	-1.91693115234375	-1.5650634765625	2.4746815408241596
420.0	580.0	-1.943878173828125	-1.36279296875	2.3739981108585164
420.0	600.0	-1.9227294921875	-0.8585205078125	2.1056937484976856
420.0	620.0	-2.57061767578125	-1.09423828125	2.7938204400411903
420.0	640.0	-2.539947509765625	-1.1724853515625	2.7975087581620257
420.0	660.0	-2.362060546875	-1.2745361328125	2.6839844226351364
420.0	680.0	-2.22467041015625	-1.433837890625	2.646705410584398
420.0	700.0	-1.5076904296875	-2.7255859375	3.1147951994423377
420.0	720.0	-0.3740234375	-2.3515625	2.381121526341225
420.0	740.0	0.36639404296875	-2.154052734375	2.184991482178226
420.0	760.0	-0.9527587890625	-1.48486328125	1.7642472259126152
420.0	780.0	-1.4393310546875	-1.306396484375	1.943796712461257
420.0	800.0	-2.074432373046875	-1.1307373046875	2.3625910612200416
440.0	0.0	-0.021484375	1.891495704650879	1.8916177148361308
440.0	20.0	-0.058990478515625	1.8217716217041016	1.8227264518303055
440.0	40.0	-0.15216064453125	1.7220191955566406	1.7287287154466155
440.0	60.0	-0.66558837890625	1.1417045593261719	1.3215510549809335
440.0	80.0	-0.7750244140625	0.8979263305664062	1.1861427138069738
440.0	100.0	-0.806610107421875	0.28515625	0.8555313859287637
440.0	120.0	-0.7713623046875	-0.26404571533203125	0.8153035906200927
440.0	140.0	-0.6729736328125	-0.99884033203125	1.2043984055756431
440.0	160.0	-0.613739013671875	-1.2562408447265625	1.3981475733491917
440.0	180.0	-0.423919677734375	-1.76007080078125	1.8104024737425561
440.0	200.0	-0.69610595703125	-2.05914306640625	2.173622246698659
440.0	220.0	-0.744415283203125	-2.405242919921875	2.51780611201512
440.0	240.0	-4.245635986328125	0.8294219970703125	4.325894795025475
440.0	260.0	-2.1357421875	4.125579833984375	4.645621988285942
440.0	280.0	-1.391693115234375	5.125640869140625	5.311214931293538
440.0	300.0	-1.03192138671875	4.730224609375	4.841475663834779
440.0	320.0	-0.606658935546875	3.578887939453125	3.629941314572717
440.0	340.0	-0.8638916015625	0.28863525390625	0.9108342379641571
440.0	360.0	-1.291778564453125	-0.185302734375	1.3050015183697787
440.0	380.0	-0.963165283203125	-0.93841552734375	1.3447345703623463
440.0	400.0	-1.351531982421875	-1.39239501953125	1.9404645294167666
440.0	420.0	-1.362213134765625	-1.408294677734375	1.9593158305548797
440.0	440.0	-1.38201904296875	-1.32366943359375	1.9136555083291922
440.0	460.0	-1.491729736328125	-1.25225830078125	1.9476674403298735
440.0	480.0	-1.64337158203125	-1.144378662109375	2.0025665229697456
440.0	500.0	-1.77142333984375	-1.157379150390625	2.116002633907177
440.0	520.0	-1.82574462890625	-1.3245849609375	2.255630459255642
440.0	540.0	-1.76458740234375	-1.3892822265625	2.2458570314142263
440.0	560.0	-1.711181640625	-1.282470703125	2.138427859804019
440.0	580.0	-1.649658203125	-0.9312744140625	1.8943717220822993
440.0	600.0	-2.11505126953125	-0.6990966796875	2.2275946759444007
440.0	620.0	-2.82415771484375	-0.9169921875	2.9692998282840195
440.0	640.0	-2.9014892578125	-0.97265625	3.0601797486202336
440.0	660.0	-2.80010986328125	-1.09619140625	3.007033562430139
440.0	680.0	-2.478729248046875	-1.304443359375	2.8010125245954476
440.0	700.0	-1.439544677734375	-2.447265625	2.839260100536759
440.0	720.0	1.023162841796875	-1.1844482421875	1.565177254899558
440.0	740.0	0.647491455078125	-1.794189453125	1.9074488140194417
440.0	760.0	-0.713043212890625	-1.48486328125	1.647194459514086
440.0	780.0	-1.008819580078125	-1.3927001953125	1.7196891519028896
440.0	800.0	-1.83648681640625	-1.2415771484375	2.2167989629996123
460.0	0.0	0.048370361328125	1.8875083923339844	1.8881280737773685
460.0	20.0	0.085052490234375	1.8740825653076172	1.876011563846302
460.0	40.0	0.08013916015625	1.8267021179199219	1.8284591635045278
460.0	60.0	-0.341278076171875	1.1661605834960938	1.215072521200083
460.0	80.0	-0.53411865234375	0.8398818969726562	0.9953312692987653
460.0	100.0	-0.64715576171875	0.103271484375	0.6553438634875521
460.0	120.0	-0.612396240234375	-0.5547637939453125	0.8263123030221657
460.0	140.0	-0.62005615234375	-1.155487060546875	1.3113428152663182
460.0	160.0	-0.512420654296875	-1.3619537353515625	1.455160782933663
460.0	180.0	-0.408294677734375	-1.88299560546875	1.9267529665426342
460.0	200.0	-0.697296142578125	-2.2637481689453125	2.368708019756253
460.0	220.0	-0.98065185546875	-2.4523468017578125	2.6411518126995417
460.0	240.0	-5.05072021484375	1.785736083984375	5.357110046496632
460.0	260.0	-1.6976318359375	4.027130126953125	4.37032389072046
460.0	280.0	-1.1802978515625	4.968536376953125	5.10680494512073
460.0	300.0	-1.388580322265625	4.8377685546875	5.033106386726441
460.0	320.0	-1.585662841796875	3.705718994140625	4.030717046803205
460.0	340.0	-2.349212646484375	0.344390869140625	2.374322035687147
460.0	360.0	-2.501678466796875	0.0609130859375	2.5024199398329596
460.0	380.0	-2.787445068359375	-0.911712646484375	2.9327580805242945
460.0	400.0	-1.97613525390625	-1.143096923828125	2.2829325699626875
460.0	420.0	-1.83026123046875	-1.187652587890625	2.181828325345576
460.0	440.0	-1.678619384765625	-1.150146484375	2.034846425269263
460.0	460.0	-1.661895751953125	-1.10382080078125	1.9950733947895758
460.0	480.0	-1.784027099609375	-1.023590087890625	2.0568153442077817
460.0	500.0	-1.8544921875	-0.99456787109375	2.104354182097322
460.0	520.0	-1.956085205078125	-1.0074462890625	2.2002766541667738
460.0	540.0	-1.8804931640625	-1.041015625	2.1494110987849515
460.0	560.0	-1.92950439453125	-0.9989013671875	2.172738168736505
460.0	580.0	-1.984588623046875	-0.604248046875	2.0745379497322634
460.0	600.0	-2.34832763671875	-0.4232177734375	2.386159251418577
460.0	620.0	-2.942779541015625	-0.4915771484375	2.9835548461333965
460.0	640.0	-2.923309326171875	-0.5018310546875	2.9660700976093315
460.0	660.0	-2.801666259765625	-0.6983642578125	2.887394408060511
460.0	680.0	-2.458709716796875	-0.92333984375	2.6263682031519577
460.0	700.0	-0.6607666015625	-0.9664306640625	1.1707265821620094
460.0	720.0	1.279571533203125	-0.48486328125	1.368355111105415
460.0	740.0	1.211334228515625	-1.8173828125	2.1840812485674506
460.0	760.0	0.45318603515625	-1.5941162109375	1.6572821354357181
460.0	780.0	0.312347412109375	-1.5709228515625	1.6016739716348893
460.0	800.0	-0.681488037109375	-1.4381103515625	1.5914104838144074
480.0	0.0	0.0123291015625	1.8995440006256104	1.8995840115820324
480.0	20.0	0.0604248046875	1.9092388153076172	1.9101947573215554
480.0	40.0	0.122222900390625	1.8922195434570312	1.8961627667530634
480.0	60.0	-0.100738525390625	1.4885711669921875	1.4919759950141156
480.0	80.0	-0.3316650390625	0.9690933227539062	1.0242770945122888
480.0	100.0	-0.553741455078125	-0.06415557861328125	0.5574455465238233
480.0	120.0	-0.624176025390625	-0.7238998413085938	0.9558382137783806
480.0	140.0	-0.613250732421875	-1.1589508056640625	1.311199233818166
480.0	160.0	-0.467315673828125	-1.3399505615234375	1.4191023382168073
480.0	180.0	-0.492034912109375	-2.0095367431640625	2.0688973577393606
480.0	200.0	-0.8013916015625	-2.436553955078125	2.5649607550724363
480.0	220.0	-1.225250244140625	-2.43304443359375	2.7241408510956613
480.0	240.0	-4.775390625	1.0576629638671875	4.891115063712386
480.0	260.0	-2.507965087890625	3.763519287109375	4.5226061409902245
480.0	280.0	-1.53155517578125	4.66876220703125	4.913552869590969
480.0	300.0	-2.465576171875	4.171722412109375	4.845857379557661
480.0	320.0	-2.929901123046875	3.2989501953125	4.41218687070071
480.0	340.0	-3.20379638671875	0.18487548828125	3.209126085668706
480.0	360.0	-3.396575927734375	0.16522216796875	3.4005920657516278
480.0	380.0	-4.21685791015625	-0.78814697265625	4.289879518699161
480.0	400.0	-2.484344482421875	-0.958831787109375	2.6629543562200557
480.0	420.0	-2.1185302734375	-1.0306396484375	2.355926273125401
480.0	440.0	-1.975677490234375	-1.0264892578125	2.226428023050208
480.0	460.0	-1.8250732421875	-1.034912109375	2.098078981706791
480.0	480.0	-1.84686279296875	-0.967437744140625	2.0849071837470925
480.0	500.0	-1.887786865234375	-0.930450439453125	2.1046323357845527
480.0	520.0	-1.9561767578125	-0.951171875	2.1751679115867906
480.0	540.0	-2.0577392578125	-0.9090576171875	2.249594764509678
480.0	560.0	-2.107421875	-0.8272705078125	2.2639795609335494
480.0	580.0	-2.326019287109375	-0.413818359375	2.3625434088203803
480.0	600.0	-2.522735595703125	-0.0382080078125	2.5230249181664064
480.0	620.0	-2.80450439453125	-0.04296875	2.80483354451234
480.0	640.0	-2.772186279296875	-0.019287109375	2.772253372206425
480.0	660.0	-2.68682861328125	0.001953125	2.6868293231696185
480.0	680.0	-2.07696533203125	0.4678955078125	2.1290164857724325
480.0	700.0	-0.727081298828125	0.7493896484375	1.0441417816996277
480.0	720.0	0.759765625	-0.1397705078125	0.7725151129821376
480.0	740.0	3.39263916015625	-2.2939453125	4.095385887528357
480.0	760.0	3.8687744140625	-1.9459228515625	4.33059247807246
480.0	780.0	4.07708740234375	-1.9556884765625	4.521875617894577
480.0	800.0	4.14276123046875	-1.96435546875	4.5848841883174085
500.0	0.0	-0.0860595703125	1.813040018081665	1.8150813636881231
500.0	20.0	-0.155609130859375	1.8475055694580078	1.8540472029549755
500.0	40.0	-0.16448974609375	1.833526611328125	1.8408901952637977
500.0	60.0	-0.240936279296875	1.6930351257324219	1.7100930464875936
500.0	80.0	-0.4107666015625	1.2457351684570312	1.3117108335642707
500.0	100.0	-0.577972412109375	0.009613037109375	0.5780523502607661
500.0	120.0	-0.6881103515625	-0.8146820068359375	1.0663970312175939
500.0	140.0	-0.6295166015625	-1.130035400390625	1.2935498281004871
500.0	160.0	-0.40924072265625	-1.3268280029296875	1.3885065784642838
500.0	180.0	-0.5938720703125	-2.068267822265625	2.151840101056918
500.0	200.0	-0.934051513671875	-2.4289398193359375	2.6023452645927705
500.0	220.0	-1.251068115234375	-2.40277099609375	2.7089628806289396
500.0	240.0	-3.740814208984375	0.6213836669921875	3.792071809412904
500.0	260.0	-3.1383056640625	3.2310791015625	4.504312888958837
500.0	280.0	-2.0262451171875	4.33392333984375	4.784199075139807
500.0	300.0	-3.412628173828125	3.635894775390625	4.986558118634368
500.0	320.0	-3.861328125	2.719757080078125	4.723021645467137
500.0	340.0	-3.32586669921875	0.046966552734375	3.3261983040774905
500.0	360.0	-2.667144775390625	-0.283447265625	2.682163978075128
500.0	380.0	-3.7659912109375	-1.00433349609375	3.8976115214621365
500.0	400.0	-2.482421875	-0.93243408203125	2.651763881421567
500.0	420.0	-2.201873779296875	-0.915130615234375	2.3844731457691757
500.0	440.0	-2.077178955078125	-0.92401123046875	2.273426745125478
500.0	460.0	-1.977752685546875	-0.93853759765625	2.1891456112835987
500.0	480.0	-1.935516357421875	-0.885345458984375	2.1283937961739827
500.0	500.0	-1.968231201171875	-0.8253173828125	2.1342640051406376
500.0	520.0	-2.010986328125	-0.8094482421875	2.1677805397885885
500.0	540.0	-2.014617919921875	-0.7379150390625	2.145507857861386
500.0	560.0	-2.05322265625	-0.6549072265625	2.1551396130047102
500.0	580.0	-2.297271728515625	-0.2637939453125	2.3123677562664424
500.0	600.0	-2.647552490234375	-0.1298828125	2.650736451163931
500.0	620.0	-2.910888671875	-0.0982666015625	2.912546855422732
500.0	640.0	-2.416290283203125	0.1690673828125	2.4221978681835443
500.0	660.0	-1.923309326171875	0.706298828125	2.048896483170992
500.0	680.0	-1.498748779296875	1.01904296875	1.8123731612454115
500.0	700.0	-1.062591552734375	1.3121337890625	1.6884300069419411
500.0	720.0	-0.268341064453125	0.59619140625	0.6537974608073885
500.0	740.0	3.400665283203125	-2.427490234375	4.178185396361557
500.0	760.0	4.059173583984375	-1.9644775390625	4.509552326606003
500.0	780.0	4.19482421875	-1.9678955078125	4.633482810573507
500.0	800.0	4.2630615234375	-1.98046875	4.700632938481776
520.0	0.0	-0.3638916015625	1.7733218669891357	1.8102727810000225
520.0	20.0	-0.32025146484375	1.779806137084961	1.8083890306955133
520.0	40.0	-0.329833984375	1.7672157287597656	1.7977324298194648
520.0	60.0	-0.33245849609375	1.6468696594238281	1.6800917614093802
520.0	80.0	-0.39404296875	1.3807449340820312	1.4358713153394027
520.0	100.0	-0.46337890625	0.5382537841796875	0.7102373877382124
520.0	120.0	-0.52032470703125	-0.5203704833984375	0.7358826270129495
520.0	140.0	-0.51446533203125	-0.88232421875	1.021357236648775
520.0	160.0	-0.48553466796875	-1.19891357421875	1.2934982304763707
520.0	180.0	-0.6500244140625	-2.049774169921875	2.150373429559668
520.0	200.0	-0.8758544921875	-2.2604522705078125	2.42420410830626
520.0	220.0	-0.97003173828125	-2.2602081298828125	2.459573614198466
520.0	240.0	-1.318603515625	-1.1242218017578125	1.7327982834035218
520.0	260.0	-1.85821533203125	2.4033203125	3.0379125636974984
520.0	280.0	-2.245849609375	3.54144287109375	4.193525733455154
520.0	300.0	-3.32916259765625	3.1326904296875	4.571331636393159
520.0	320.0	-3.585205078125	2.649078369140625	4.457724941947634
520.0	340.0	-3.64947509765625	0.6829833984375	3.7128337979169403
520.0	360.0	-2.9031982421875	-0.35052490234375	2.924282431743501
520.0	380.0	-3.46795654296875	-1.078033447265625	3.631649583501025
520.0	400.0	-2.438232421875	-0.993682861328125	2.6329418854163262
520.0	420.0	-2.2474365234375	-0.88427734375	2.415143338924295
520.0	440.0	-2.146240234375	-0.86517333984375	2.314059647378702
520.0	460.0	-2.0101318359375	-0.86199951171875	2.187160980827161
520.0	480.0	-1.94549560546875	-0.766632080078125	2.091094903896791
520.0	500.0	-1.9505615234375	-0.66015625	2.0592465930841994
520.0	520.0	-0.90631103515625	4.7628173828125	4.8482810473885385
520.0	540.0	-0.3958740234375	4.3699951171875	4.38788942051588
520.0	560.0	0.1141357421875	4.24560546875	4.247139362432624
520.0	580.0	-2.18359375	-0.0904541015625	2.185466451247546
520.0	600.0	-2.0882568359375	-0.010009765625	2.088280826001993
520.0	620.0	-1.77752685546875	0.24072265625	1.793752803243713
520.0	640.0	-1.7119140625	0.318603515625	1.7413092653385451
520.0	660.0	-1.58160400390625	0.5474853515625	1.6736819994693721
520.0	680.0	-1.47021484375	0.780029296875	1.6643249054094407
520.0	700.0	-1.1380615234375	0.88427734375	1.4412253299877986
520.0	720.0	-0.430908203125	0.7960205078125	0.9051687844697731
520.0	740.0	3.36932373046875	-2.842529296875	4.4082099773368935
520.0	760.0	4.10504150390625	-2.021484375	4.575780242446312
520.0	780.0	4.226318359375	-2.015869140625	4.682466792932371
520.0	800.0	4.30523681640625	-2.0196533203125	4.755424647661776
540.0	0.0	-0.7977294921875	1.77280855178833	1.9440222488437633
540.0	20.0	-0.549072265625	1.7318687438964844	1.8168240693485314
540.0	40.0	-0.4649658203125	1.7142372131347656	1.77617635299959
540.0	60.0	-0.39007568359375	1.6342239379882812	1.680133006170957
540.0	80.0	-0.39031982421875	1.4699554443359375	1.5208940046929698
540.0	100.0	-0.41400146484375	1.1412582397460938	1.214029481800637
540.0	120.0	-0.52655029296875	0.5491943359375	0.760834824157851
540.0	140.0	-0.67144775390625	-0.1109161376953125	0.6805471885380129
540.0	160.0	-0.7281494140625	-0.9332733154296875	1.1837232153221813
540.0	180.0	-0.77392578125	-2.09112548828125	2.2297459323032567
540.0	200.0	-0.7606201171875	-2.00201416015625	2.1416357440368943
540.0	220.0	-0.660888671875	-2.0261688232421875	2.1312282695411424
540.0	240.0	-0.73272705078125	-1.8085479736328125	1.9513417701361135
540.0	260.0	-0.8408203125	0.754730224609375	1.1298657043434477
540.0	280.0	-1.9368896484375	3.17041015625	3.7152445503731637
540.0	300.0	-3.199462890625	2.7015380859375	4.187465918459198
540.0	320.0	-3.77374267578125	2.21502685546875	4.375783101738523
540.0	340.0	-4.91937255859375	-0.717529296875	4.971425817823207
540.0	360.0	-3.28118896484375	-1.1429443359375	3.474553608460231
540.0	380.0	-1.931884765625	-1.36370849609375	2.3647155452553354
540.0	400.0	-1.62799072265625	-1.19439697265625	2.0191428679876107
540.0	420.0	-1.63555908203125	-0.87530517578125	1.855050581942269
540.0	440.0	-1.68914794921875	-0.777801513671875	1.859622539393457
540.0	460.0	-1.618408203125	-0.701812744140625	1.7640255779836316
540.0	480.0	-1.53253173828125	-0.4737548828125	1.6040876590224225
540.0	500.0	-0.14324951171875	2.286834716796875	2.2913169672821576
540.0	520.0	0.51641845703125	5.12255859375	5.148523532932963
540.0	540.0	0.566650390625	4.6759033203125	4.710113005661852
540.0	560.0	-1.317626953125	3.5238037109375	3.7620916231291295
540.0	580.0	-0.800537109375	0.0723876953125	0.8038032358227578
540.0	600.0	-0.82989501953125	-0.0047607421875	0.8299086745594058
540.0	620.0	-0.9012451171875	-0.05908203125	0.9031796320062453
540.0	640.0	-0.99298095703125	-0.0311279296875	0.9934687358107084
540.0	660.0	-1.1390380859375	0.1090087890625	1.1442424032122898
540.0	680.0	-1.19189453125	0.2529296875	1.218435882778616
540.0	700.0	-0.812255859375	-0.005859375	0.8122769930044864
540.0	720.0	0.602783203125	-1.2073974609375	1.3495022114275903
540.0	740.0	3.29010009765625	-3.17529296875	4.572443995282048
540.0	760.0	4.15362548828125	-2.041015625	4.627996270352192
540.0	780.0	4.30035400390625	-1.9866943359375	4.737087601402222
540.0	800.0	4.3817138671875	-1.9908447265625	4.812782889263233
560.0	0.0	-1.06134033203125	1.7266935110092163	2.0267989000780364
560.0	20.0	-0.75372314453125	1.6698875427246094	1.832108889763081
560.0	40.0	-0.59521484375	1.650543212890625	1.7545864492351593
560.0	60.0	-0.4796142578125	1.5607719421386719	1.632800934487838
560.0	80.0	-0.4354248046875	1.4517364501953125	1.5156297309576752
560.0	100.0	-0.396240234375	1.3364486694335938	1.3939517098409033
560.0	120.0	-0.3936767578125	1.190155029296875	1.25357504099372
560.0	140.0	-0.47283935546875	0.9424591064453125	1.0544222225474005
560.0	160.0	-0.58917236328125	0.468780517578125	0.7529138379092444
560.0	180.0	-0.59649658203125	-1.38018798828125	1.5035714334113985
560.0	200.0	-0.59771728515625	-1.358642578125	1.4843098086547513
560.0	220.0	-0.66705322265625	-1.417236328125	1.566371224075992
560.0	240.0	-0.74951171875	-1.3267059326171875	1.523783596244959
560.0	260.0	-0.811279296875	0.25030517578125	0.8490151815844501
560.0	280.0	-0.90216064453125	2.782745361328125	2.925331703334553
560.0	300.0	-1.08880615234375	2.915771484375	3.1124302701387534
560.0	320.0	-1.39996337890625	2.279937744140625	2.6754464261942617
560.0	340.0	-1.7498779296875	0.104522705078125	1.7529967954004537
560.0	360.0	-0.92681884765625	-1.424530029296875	1.6994937424831593
560.0	380.0	-0.687744140625	-1.54925537109375	1.6950469633101182
560.0	400.0	-0.37493896484375	-1.288787841796875	1.3422195530245973
560.0	420.0	-0.46331787109375	-0.666748046875	0.8119214295031706
560.0	440.0	-0.469482421875	-0.493011474609375	0.6807892908574031
560.0	460.0	-0.3057861328125	-0.332122802734375	0.45145400110815326
560.0	480.0	0.06451416015625	-0.209686279296875	0.21938644576644506
560.0	500.0	0.4364013671875	1.5936279296875	1.6523002546641414
560.0	520.0	0.35711669921875	5.533447265625	5.544959060111597
560.0	540.0	-0.71832275390625	5.357177734375	5.405121724481579
560.0	560.0	-1.26202392578125	5.2171630859375	5.367634027624575
560.0	580.0	-1.50152587890625	5.0155029296875	5.235441681723623
560.0	600.0	-1.7265625	4.5740966796875	4.8891081499118485
560.0	620.0	-1.836181640625	4.0635986328125	4.459192400644307
560.0	640.0	-2.32891845703125	4.2481689453125	4.844667229791778
560.0	660.0	-2.5150146484375	4.5751953125	5.220891765721367
560.0	680.0	-2.5313720703125	4.616455078125	5.264931343019042
560.0	700.0	-2.533203125	4.789794921875	5.418417985549777
560.0	720.0	-2.42633056640625	4.797119140625	5.375819199603723
560.0	740.0	-2.114013671875	4.85888671875	5.298852135181691
560.0	760.0	2.281982421875	-3.2735595703125	3.990443087444181
560.0	780.0	3.10662841796875	-2.6868896484375	4.10737338334508
560.0	800.0	3.98223876953125	-3.245361328125	5.137177801833126
580.0	0.0	-1.25537109375	1.620921015739441	2.050205239064824
580.0	20.0	-0.98992919921875	1.5775432586669922	1.8624184686668965
580.0	40.0	-0.76580810546875	1.5607185363769531	1.7384776110701727
580.0	60.0	-0.61859130859375	1.4557380676269531	1.5817169559077198
580.0	80.0	-0.55120849609375	1.3038253784179688	1.4155533983473365
580.0	100.0	-0.50836181640625	1.19549560546875	1.2990925598566698
580.0	120.0	-0.49542236328125	1.1413421630859375	1.244228777708049
580.0	140.0	-0.517578125	1.0619659423828125	1.1813800312598528
580.0	160.0	-0.611083984375	0.868896484375	1.0622639674388188
580.0	180.0	-0.6334228515625	0.1421356201171875	0.6491741240897286
580.0	200.0	-0.627197265625	-0.6940460205078125	0.9354551237714227
580.0	220.0	-0.67303466796875	-0.5816497802734375	0.8895460253297429
580.0	240.0	-0.75103759765625	-0.476348876953125	0.8893625389388596
580.0	260.0	-0.83526611328125	-0.12408447265625	0.8444326120836082
580.0	280.0	-0.80487060546875	2.374542236328125	2.50724301248479
580.0	300.0	-0.8802490234375	2.319610595703125	2.481014239975434
580.0	320.0	-0.97113037109375	1.63958740234375	1.9056077895477366
580.0	340.0	-1.08758544921875	0.830078125	1.3681636608812069
580.0	360.0	-1.19635009765625	-0.31402587890625	1.2368774429121754
580.0	380.0	-1.05169677734375	-0.300567626953125	1.0938039174584548
580.0	400.0	-0.74969482421875	0.2149658203125	0.7799055284859882
580.0	420.0	-0.47601318359375	0.83477783203125	0.9609591977840948
580.0	440.0	-0.28204345703125	0.92425537109375	0.9663314662421917
580.0	460.0	-0.07330322265625	1.169158935546875	1.1714546423233354
580.0	480.0	0.12445068359375	2.085723876953125	2.089433431229463
580.0	500.0	0.24261474609375	3.63134765625	3.6394433249570604
580.0	520.0	-0.71124267578125	5.057861328125	5.107624433960945
580.0	540.0	-0.94281005859375	5.1083984375	5.194672790738411
580.0	560.0	-1.20489501953125	5.18212890625	5.320360139039747
580.0	580.0	-1.300048828125	5.14453125	5.306253738536798
580.0	600.0	-1.46112060546875	4.96826171875	5.178657927467508
580.0	620.0	-1.48529052734375	4.60302734375	4.836729130096832
580.0	640.0	-1.75567626953125	4.385009765625	4.72342140910821
580.0	660.0	-1.9202880859375	4.68017578125	5.058809314096802
580.0	680.0	-1.88848876953125	5.0086669921875	5.352862306399655
580.0	700.0	-1.7237548828125	5.1766357421875	5.456087288828237
580.0	720.0	-1.6470947265625	5.362548828125	5.60979954831675
580.0	740.0	-1.0362548828125	5.234375	5.335963439040578
580.0	760.0	0.9830322265625	-3.1121826171875	3.263745241464852
580.0	780.0	2.72283935546875	-1.7763671875	3.251051297736801
580.0	800.0	4.13067626953125	-2.2078857421875	4.6837213723943325
600.0	0.0	-1.2691650390625	1.5079253911972046	1.970943652618146
600.0	20.0	-1.09130859375	1.483367919921875	1.8415577190644752
600.0	40.0	-0.8851318359375	1.4709815979003906	1.716754271394621
600.0	60.0	-0.70843505859375	1.3817176818847656	1.5527472378586735
600.0	80.0	-0.61663818359375	1.2241668701171875	1.3707031682163393
600.0	100.0	-0.59942626953125	1.02691650390625	1.1890623863360517
600.0	120.0	-0.5643310546875	1.016876220703125	1.1629732531387713
600.0	140.0	-0.57073974609375	0.9865570068359375	1.139753738975329
600.0	160.0	-0.64837646484375	0.9760894775390625	1.1718117205104917
600.0	180.0	-0.66790771484375	0.7595977783203125	1.0114788679833873
600.0	200.0	-0.65203857421875	-0.1393890380859375	0.6667710298203899
600.0	220.0	-0.69146728515625	0.2872467041015625	0.748757420970614
600.0	240.0	-0.7398681640625	0.3868255615234375	0.8348885645648388
600.0	260.0	-0.80633544921875	0.449798583984375	0.9233068952526847
600.0	280.0	-0.83856201171875	1.62628173828125	1.8297482175875677
600.0	300.0	-0.9429931640625	1.098419189453125	1.4476742807784717
600.0	320.0	-1.044189453125	0.50018310546875	1.157806008368349
600.0	340.0	-1.088134765625	0.35711669921875	1.1452377940946015
600.0	360.0	-1.05712890625	0.370574951171875	1.1201996781223242
600.0	380.0	-0.904296875	0.623443603515625	1.0983782430926576
600.0	400.0	-0.600830078125	1.3631591796875	1.4896978659936355
600.0	420.0	-0.4166259765625	1.783233642578125	1.8312562432300687
600.0	440.0	-0.299072265625	1.951019287109375	1.9738086226224782
600.0	460.0	-0.12335205078125	2.21368408203125	2.217118161819635
600.0	480.0	0.07275390625	2.792755126953125	2.7937026201794635
600.0	500.0	0.2244873046875	3.392425537109375	3.3998449339341477
600.0	520.0	-0.7161865234375	4.9593505859375	5.0107964806597485
600.0	540.0	-0.94232177734375	5.01171875	5.099538720429314
600.0	560.0	-1.20947265625	5.0987548828125	5.240240973583251
600.0	580.0	-1.30029296875	5.0736083984375	5.237581883395831
600.0	600.0	-1.46038818359375	4.9005126953125	5.11348788242421
600.0	620.0	-1.4288330078125	4.66455078125	4.878483140800478
600.0	640.0	-1.67218017578125	4.557373046875	4.854465534810041
600.0	660.0	-1.85565185546875	4.819580078125	5.1644744106408345
600.0	680.0	-1.81378173828125	5.104248046875	5.416932002356113
600.0	700.0	-1.66632080078125	5.2353515625	5.494136055294541
600.0	720.0	-1.62835693359375	5.32080078125	5.56439280217828
600.0	740.0	-1.033447265625	5.1458740234375	5.248621982569961
600.0	760.0	0.73077392578125	0.283447265625	0.783819419887023
600.0	780.0	2.81976318359375	-2.0908203125	3.510355251354677
600.0	800.0	4.14593505859375	-2.232421875	4.708766817124763
620.0	0.0	-1.3538818359375	1.3721987009048462	1.9276735461292307
620.0	20.0	-1.18939208984375	1.3530521392822266	1.8015003844015944
620.0	40.0	-1.0584716796875	1.3455963134765625	1.7120139413983149
620.0	60.0	-0.92120361328125	1.2493438720703125	1.552248758350952
620.0	80.0	-0.7052001953125	1.1367263793945312	1.3377048168711168
620.0	100.0	-0.66387939453125	0.933502197265625	1.1454964874598825
620.0	120.0	-0.62408447265625	0.919525146484375	1.1113091037275546
620.0	140.0	-0.59039306640625	0.906097412109375	1.0814695987830085
620.0	160.0	-0.6798095703125	0.944488525390625	1.1637008320367495
620.0	180.0	-0.7340087890625	1.000213623046875	1.2406434597214278
620.0	200.0	-0.73876953125	0.9852752685546875	1.2314819426726713
620.0	220.0	-0.7608642578125	1.4655303955078125	1.6512703470279637
620.0	240.0	-0.76153564453125	1.5574493408203125	1.7336623048083073
620.0	260.0	-0.7799072265625	1.5916748046875	1.772479609451517
620.0	280.0	-0.84686279296875	1.573699951171875	1.787094884563546
620.0	300.0	-0.93115234375	1.230926513671875	1.543445745509545
620.0	320.0	-0.97833251953125	0.9718017578125	1.3789609041810535
620.0	340.0	-0.964111328125	1.119537353515625	1.4774554270554903
620.0	360.0	-0.90203857421875	1.2698974609375	1.5576627204482056
620.0	380.0	-0.7054443359375	1.59649658203125	1.7454091347141976
620.0	400.0	-0.49383544921875	1.933837890625	1.9958963996465433
620.0	420.0	-0.366455078125	2.08905029296875	2.120948007575014
620.0	440.0	-0.2794189453125	2.011383056640625	2.03069858608818
620.0	460.0	-0.115478515625	2.2305908203125	2.2335780029435606
620.0	480.0	0.05279541015625	2.84539794921875	2.8458877076848683
620.0	500.0	0.1871337890625	3.187164306640625	3.1926533436207736
620.0	520.0	-0.74212646484375	4.8729248046875	4.929112277272672
620.0	540.0	-0.956298828125	4.930419921875	5.022305053926447
620.0	560.0	-1.21405029296875	5.017578125	5.162364608814068
620.0	580.0	-1.19921875	5.0521240234375	5.1925025525796205
620.0	600.0	-1.3121337890625	5.044921875	5.212766233512973
620.0	620.0	-1.2509765625	4.93408203125	5.090197231053866
620.0	640.0	-1.5323486328125	4.798583984375	5.037310848814334
620.0	660.0	-1.783935546875	4.954833984375	5.26619462687448
620.0	680.0	-1.784423828125	5.0914306640625	5.395075032410225
620.0	700.0	-1.667236328125	5.1600341796875	5.422695797236185
620.0	720.0	-1.6357421875	5.2459716796875	5.495077012021813
620.0	740.0	-1.07733154296875	5.083251953125	5.196161436332069
620.0	760.0	0.353515625	1.76806640625	1.803061871935883
620.0	780.0	2.50537109375	-2.135498046875	3.2919957815290424
620.0	800.0	3.97955322265625	-2.3226318359375	4.6077611154729095
