# Supplementary material for: Real-time emotion detection by quantitative facial motion analysis
Source: PLoS One. 2023 Mar 10;18(3):e0282730. doi: 10.1371/journal.pone.0282730 (PMC10004542; doi:10.1371/journal.pone.0282730)
Supplement: S1 Dataset — Data from each participant is organized into folders by Study ID and subsequently by emotions. The data files (.csv) contain the pixel displacement results after DISC-processing of videos. (ZIP) [file pone.0282730.s004.zip › S1_Dataset/1/happy/result/101475_cropped_result.csv]

pos_x	pos_y	disp_x	disp_y	disp_xy_indi
0.0	0.0	2.0934300422668457	2.38559627532959	3.1738807366899877
0.0	20.0	1.9861842393875122	2.414043426513672	3.1261051642395556
0.0	40.0	1.9299765825271606	2.4023056030273438	3.081538871966373
0.0	60.0	1.8875236511230469	2.308849334716797	2.982202337865604
0.0	80.0	1.8768694400787354	2.3229751586914062	2.9864447898795703
0.0	100.0	1.9464179277420044	2.238006591796875	2.9660101574947015
0.0	120.0	2.0257887840270996	2.0606536865234375	2.8896563486464317
0.0	140.0	2.078263282775879	1.971221923828125	2.864418640058577
0.0	160.0	2.0734355449676514	2.0687408447265625	2.9289628952540987
0.0	180.0	2.061962127685547	2.297271728515625	3.086931358266114
0.0	200.0	1.7951903343200684	2.7748260498046875	3.3049005950422905
0.0	220.0	1.8211658000946045	2.8940277099609375	3.4193626975587086
0.0	240.0	1.8959678411483765	2.9734039306640625	3.526446510236237
0.0	260.0	2.128830671310425	2.722320556640625	3.4558572366664855
0.0	280.0	2.496232271194458	2.106292724609375	3.2661360341380496
0.0	300.0	2.7064273357391357	1.656402587890625	3.1730771274595257
0.0	320.0	2.7115249633789062	1.5443115234375	3.1204592143543284
0.0	340.0	2.468777894973755	2.2701416015625	3.353864515131134
0.0	360.0	2.1946017742156982	2.863311767578125	3.6076074101462394
0.0	380.0	2.049506902694702	2.982666015625	3.6189466844591043
0.0	400.0	1.9381574392318726	3.017730712890625	3.5865237925842917
0.0	420.0	1.9216082096099854	3.053192138671875	3.60756986722201
0.0	440.0	1.7647744417190552	2.17333984375	2.799613349478116
0.0	460.0	1.60524582862854	2.24151611328125	2.757028954586587
0.0	480.0	1.523030400276184	2.30517578125	2.762871148393819
0.0	500.0	1.3564273118972778	2.633514404296875	2.9623121324566726
0.0	520.0	1.6797187328338623	2.88922119140625	3.3420134820649583
0.0	540.0	2.397275924682617	3.15753173828125	3.9644594256110515
0.0	560.0	2.6620187759399414	3.2021484375	4.164144399422344
0.0	580.0	3.2645747661590576	3.24267578125	4.601347044741112
0.0	600.0	3.719620704650879	3.09747314453125	4.840446060804708
0.0	620.0	4.0238800048828125	2.99188232421875	5.0142766313465685
0.0	640.0	3.76521897315979	2.9383544921875	4.776065434811475
0.0	660.0	3.5661182403564453	2.97601318359375	4.644766277556575
0.0	680.0	3.573908805847168	3.01531982421875	4.676000191920283
0.0	700.0	3.584686279296875	3.08453369140625	4.729093339573616
0.0	720.0	3.733970880508423	3.05303955078125	4.8232342919579825
0.0	740.0	3.812448024749756	3.783203125	5.370976245193054
0.0	760.0	3.7883617877960205	3.55487060546875	5.195073633439551
0.0	780.0	4.206581115722656	0.09210205078125	4.2075892707003355
0.0	800.0	4.251461029052734	0.0169677734375	4.251494888493877
20.0	0.0	1.9430713653564453	2.3852877616882324	3.0765441711322494
20.0	20.0	1.9237499237060547	2.3086414337158203	3.005102167718843
20.0	40.0	1.9199562072753906	2.2766342163085938	2.9781361944549056
20.0	60.0	1.8852577209472656	2.2054290771484375	2.901398643537817
20.0	80.0	1.885934829711914	2.2061080932617188	2.9023547510728873
20.0	100.0	1.9465789794921875	2.07061767578125	2.841940759878466
20.0	120.0	1.9940910339355469	1.9624176025390625	2.7977637316931
20.0	140.0	2.009244918823242	2.007110595703125	2.839992620976465
20.0	160.0	1.9934368133544922	2.1709136962890625	2.947313455601958
20.0	180.0	2.0281105041503906	2.3019561767578125	3.0679365144602646
20.0	200.0	1.8641338348388672	2.6834564208984375	3.2674046760467417
20.0	220.0	1.9379348754882812	2.6813812255859375	3.3083828162046975
20.0	240.0	1.9846477508544922	2.7161102294921875	3.3639383873257693
20.0	260.0	2.1795578002929688	2.423065185546875	3.259097589552549
20.0	280.0	2.5367050170898438	1.568695068359375	2.982562080028479
20.0	300.0	2.7445926666259766	1.03240966796875	2.932346948812919
20.0	320.0	2.7980499267578125	0.83416748046875	2.9197463550967884
20.0	340.0	2.5659103393554688	1.4854736328125	2.9648824231986777
20.0	360.0	2.279895782470703	2.1595458984375	3.1403126064750193
20.0	380.0	2.0851688385009766	2.40264892578125	3.181297053972374
20.0	400.0	1.9481830596923828	2.53167724609375	3.1944963472292796
20.0	420.0	1.92095947265625	2.66790771484375	3.2875244288842294
20.0	440.0	1.734903335571289	1.601287841796875	2.360934631891124
20.0	460.0	1.5900096893310547	1.957366943359375	2.5217882867367476
20.0	480.0	1.5033378601074219	2.18389892578125	2.651308967219939
20.0	500.0	1.3333892822265625	2.565673828125	2.8914718000150477
20.0	520.0	1.6450729370117188	2.8173828125	3.2625007096181253
20.0	540.0	2.194681167602539	3.0545654296875	3.761249179683689
20.0	560.0	2.2414302825927734	3.027587890625	3.7670012141201994
20.0	580.0	3.1042118072509766	3.2392578125	4.486526732353064
20.0	600.0	3.5020065307617188	3.07904052734375	4.663104149654284
20.0	620.0	4.293498992919922	3.06201171875	5.27352343011451
20.0	640.0	4.658246994018555	3.01513671875	5.548902097716035
20.0	660.0	4.66511344909668	2.984130859375	5.537898561622169
20.0	680.0	4.699901580810547	2.9906005859375	5.570706125251555
20.0	700.0	4.485239028930664	3.14544677734375	5.4782483127132044
20.0	720.0	4.278989791870117	3.34161376953125	5.42919296246224
20.0	740.0	4.083475112915039	3.58734130859375	5.435419639930261
20.0	760.0	3.7900524139404297	3.4462890625	5.122636587024577
20.0	780.0	4.202480316162109	-0.41387939453125	4.2228114995755535
20.0	800.0	4.241739273071289	-0.4866943359375	4.269569467446219
40.0	0.0	1.9029617309570312	2.254270076751709	2.950084223954485
40.0	20.0	1.9051589965820312	2.176454544067383	2.892505001663612
40.0	40.0	1.8803596496582031	2.2055435180664062	2.8983054742637915
40.0	60.0	1.845489501953125	2.1479530334472656	2.8318781286832424
40.0	80.0	1.8229522705078125	2.1162033081054688	2.7931114230882588
40.0	100.0	1.8805656433105469	2.01055908203125	2.7529756557474956
40.0	120.0	1.9298477172851562	1.9315719604492188	2.730436311343732
40.0	140.0	1.9228057861328125	2.0283966064453125	2.7949194772344845
40.0	160.0	1.9376678466796875	2.1773834228515625	2.914713580124998
40.0	180.0	1.9855079650878906	2.3015899658203125	3.039664167336945
40.0	200.0	1.9023818969726562	2.529693603515625	3.165186662678388
40.0	220.0	2.0892562866210938	2.2842559814453125	3.0956125758812987
40.0	240.0	2.1744003295898438	2.120025634765625	3.0368611238223937
40.0	260.0	2.3898277282714844	1.56591796875	2.8571621682483075
40.0	280.0	2.6097984313964844	0.84454345703125	2.7430460264701804
40.0	300.0	2.7769813537597656	0.63153076171875	2.8478863288633
40.0	320.0	2.847320556640625	0.20782470703125	2.8548950000167963
40.0	340.0	2.684844970703125	0.30084228515625	2.7016473858088697
40.0	360.0	2.4378204345703125	0.421630859375	2.4740131472540496
40.0	380.0	2.171630859375	0.282958984375	2.189987757095535
40.0	400.0	1.9454727172851562	1.0751953125	2.2228155689851694
40.0	420.0	1.8529205322265625	1.016754150390625	2.1135523416947426
40.0	440.0	1.5063438415527344	-1.254791259765625	1.9605032197290708
40.0	460.0	1.5384750366210938	1.47869873046875	2.1338826991651083
40.0	480.0	1.5015449523925781	2.212799072265625	2.674157246362906
40.0	500.0	1.3423957824707031	2.582977294921875	2.910978897703839
40.0	520.0	1.650482177734375	2.78948974609375	3.2411949127722908
40.0	540.0	2.2051658630371094	3.02227783203125	3.7412457520846867
40.0	560.0	2.2441253662109375	2.97760009765625	3.7285655419790977
40.0	580.0	3.1050682067871094	3.1873779296875	4.449811977540072
40.0	600.0	3.502948760986328	3.02655029296875	4.629325728220566
40.0	620.0	4.266384124755859	3.097412109375	5.2721907472389224
40.0	640.0	4.6130828857421875	3.10980224609375	5.563398576458207
40.0	660.0	4.600002288818359	3.06658935546875	5.528470975975942
40.0	680.0	4.639560699462891	3.0875244140625	5.57300013380877
40.0	700.0	4.459934234619141	3.21466064453125	5.49773193568274
40.0	720.0	4.2575225830078125	3.33148193359375	5.406040179159147
40.0	740.0	4.07977294921875	3.48846435546875	5.367860921871305
40.0	760.0	3.7799911499023438	3.2685546875	4.997177487193973
40.0	780.0	4.136962890625	-0.4970703125	4.1667182354914765
40.0	800.0	4.263149261474609	-0.712890625	4.322343654642051
60.0	0.0	1.9226493835449219	2.0064871311187744	2.7789514676206415
60.0	20.0	1.889862060546875	2.028900146484375	2.772726891040443
60.0	40.0	1.780029296875	2.1107406616210938	2.761110363305668
60.0	60.0	1.7030830383300781	2.072418212890625	2.6824259700070723
60.0	80.0	1.6307220458984375	2.1515045166015625	2.699671475557
60.0	100.0	1.6403121948242188	2.1210784912109375	2.6813425857891997
60.0	120.0	1.5649299621582031	2.2217483520507812	2.7175672073199655
60.0	140.0	1.5513916015625	2.3601837158203125	2.824408446705617
60.0	160.0	1.5639228820800781	2.506439208984375	2.9543344917980896
60.0	180.0	1.8034286499023438	2.4072418212890625	3.0078510736822848
60.0	200.0	2.051197052001953	2.1486968994140625	2.9705736334407047
60.0	220.0	2.2652549743652344	1.69879150390625	2.831478884369526
60.0	240.0	2.333728790283203	1.1937255859375	2.6213109012703035
60.0	260.0	2.2077560424804688	0.960418701171875	2.407611020216865
60.0	280.0	2.173492431640625	0.798370361328125	2.315483660975883
60.0	300.0	2.2716636657714844	0.651702880859375	2.363296946070626
60.0	320.0	2.2825164794921875	0.424072265625	2.321576784348459
60.0	340.0	2.2147445678710938	0.126220703125	2.2183383796914047
60.0	360.0	2.0111656188964844	-1.104217529296875	2.294359060530364
60.0	380.0	1.7432899475097656	-1.550628662109375	2.3331328913809672
60.0	400.0	1.5853195190429688	-2.45330810546875	2.9209516664637394
60.0	420.0	1.3740310668945312	-2.596832275390625	2.937941326728935
60.0	440.0	1.1859397888183594	-2.650787353515625	2.903984637745335
60.0	460.0	0.9239997863769531	-2.596923828125	2.7564087095908074
60.0	480.0	1.2256317138671875	2.263031005859375	2.573612719800303
60.0	500.0	1.1326980590820312	2.476104736328125	2.722884418831393
60.0	520.0	1.5825386047363281	2.737060546875	3.161633892901023
60.0	540.0	2.1879005432128906	3.0001220703125	3.7131713162426836
60.0	560.0	2.198741912841797	2.9417724609375	3.672668132464119
60.0	580.0	3.1005287170410156	3.14813232421875	4.418598811386587
60.0	600.0	3.5038986206054688	2.98486328125	4.602902817922123
60.0	620.0	4.2979736328125	3.0555419921875	5.273415801392171
60.0	640.0	4.639007568359375	3.06378173828125	5.5594199121060495
60.0	660.0	4.584381103515625	3.05413818359375	5.508566977604654
60.0	680.0	4.605491638183594	3.09661865234375	5.54973876028613
60.0	700.0	4.4131011962890625	3.23516845703125	5.471907995759606
60.0	720.0	4.187294006347656	3.363525390625	5.370915578276581
60.0	740.0	4.0151214599609375	3.49810791015625	5.325219177586645
60.0	760.0	3.606201171875	1.9893798828125	4.118533623775785
60.0	780.0	4.0742950439453125	-0.2691650390625	4.08317645018812
60.0	800.0	4.1455535888671875	-0.26416015625	4.153961379974499
80.0	0.0	1.811614990234375	1.9546947479248047	2.6651042062941386
80.0	20.0	1.5631256103515625	2.114727020263672	2.6297209060982523
80.0	40.0	1.5277328491210938	2.1441192626953125	2.632720089744587
80.0	60.0	1.4610137939453125	2.1543502807617188	2.6030340832030174
80.0	80.0	1.4028472900390625	2.2224578857421875	2.6281741900162507
80.0	100.0	1.5097198486328125	2.1248550415039062	2.606580704440292
80.0	120.0	1.45648193359375	2.2407760620117188	2.6725300714809057
80.0	140.0	1.4389266967773438	2.4296417236328125	2.8237685712387943
80.0	160.0	1.5109634399414062	2.51806640625	2.936608408202285
80.0	180.0	1.9696197509765625	2.08929443359375	2.8713329994416887
80.0	200.0	2.5734405517578125	1.2899017333984375	2.8786182024116793
80.0	220.0	2.7724838256835938	0.6601715087890625	2.849998769244289
80.0	240.0	2.340545654296875	0.344696044921875	2.3657914792375023
80.0	260.0	1.7262115478515625	0.669677734375	1.8515600384145583
80.0	280.0	1.553436279296875	0.7174072265625	1.7110924587992948
80.0	300.0	1.4199905395507812	0.533538818359375	1.5169168741595687
80.0	320.0	1.2103271484375	0.365875244140625	1.2644194321979603
80.0	340.0	1.3598098754882812	-0.114776611328125	1.3646452168909773
80.0	360.0	1.7065887451171875	-1.5103759765625	2.2789648385918073
80.0	380.0	1.32415771484375	-2.0328369140625	2.4260708095509846
80.0	400.0	1.1807403564453125	-2.664154052734375	2.914080404868678
80.0	420.0	1.0039749145507812	-2.858123779296875	3.0293294912949795
80.0	440.0	0.8553390502929688	-2.98016357421875	3.100480578887143
80.0	460.0	0.51678466796875	-3.061798095703125	3.1051045025729573
80.0	480.0	0.01500701904296875	-3.136444091796875	3.136479993812822
80.0	500.0	0.41680908203125	1.719482421875	1.7692794041645454
80.0	520.0	0.3732452392578125	-0.769775390625	0.8554917653843859
80.0	540.0	0.8281326293945312	0.69244384765625	1.079482345397502
80.0	560.0	0.705322265625	-0.9632568359375	1.1938773933560793
80.0	580.0	2.8361282348632812	3.18328857421875	4.263443386670023
80.0	600.0	3.451324462890625	3.00140380859375	4.573845796524882
80.0	620.0	4.547019958496094	3.23565673828125	5.580758463770554
80.0	640.0	5.0768890380859375	3.2484130859375	6.0271875598762605
80.0	660.0	5.315818786621094	3.2728271484375	6.242541703164128
80.0	680.0	5.356864929199219	3.18560791015625	6.232503479897514
80.0	700.0	5.233734130859375	3.37432861328125	6.22720374991303
80.0	720.0	4.871452331542969	3.6578369140625	6.091864961436169
80.0	740.0	4.650779724121094	2.43310546875	5.248785980048818
80.0	760.0	3.9998626708984375	-0.1993408203125	4.004826856268526
80.0	780.0	4.0486602783203125	-0.35186767578125	4.063921863238565
80.0	800.0	4.144081115722656	-0.377685546875	4.161256380710927
100.0	0.0	1.4722518920898438	2.0878210067749023	2.5547058911140224
100.0	20.0	1.3759536743164062	2.144573211669922	2.5480272318162265
100.0	40.0	1.3744888305664062	2.1460952758789062	2.548518094599598
100.0	60.0	1.3629913330078125	2.1163978576660156	2.5173170769268847
100.0	80.0	1.344085693359375	2.1664199829101562	2.5494983611380873
100.0	100.0	1.42669677734375	2.11505126953125	2.5512556844089134
100.0	120.0	1.4027557373046875	2.2398223876953125	2.6428257579648244
100.0	140.0	1.39892578125	2.41717529296875	2.7927996237439743
100.0	160.0	1.5376129150390625	2.369598388671875	2.82475662670101
100.0	180.0	2.4028549194335938	1.316986083984375	2.740102937711414
100.0	200.0	2.98175048828125	0.30792236328125	2.997607738876817
100.0	220.0	2.6381759643554688	0.0129852294921875	2.638207921125223
100.0	240.0	1.37060546875	0.1827392578125	1.3827338815959023
100.0	260.0	0.8755264282226562	0.466156005859375	0.9918910970036416
100.0	280.0	1.02337646484375	0.487213134765625	1.1334354977166712
100.0	300.0	1.0756759643554688	0.2867431640625	1.1132387086463718
100.0	320.0	1.1400222778320312	0.155364990234375	1.150560330510252
100.0	340.0	1.4661636352539062	-0.23602294921875	1.4850396081919384
100.0	360.0	1.4894180297851562	-1.562286376953125	2.1584959557669823
100.0	380.0	1.39764404296875	-2.24786376953125	2.646941706425979
100.0	400.0	1.1696624755859375	-2.84417724609375	3.075297467561675
100.0	420.0	0.9822463989257812	-3.02252197265625	3.1781200517589787
100.0	440.0	0.8250045776367188	-3.149444580078125	3.2557078671319726
100.0	460.0	0.47859954833984375	-3.23065185546875	3.265910124133054
100.0	480.0	-0.00644683837890625	-3.281707763671875	3.2817140959975997
100.0	500.0	-0.23795318603515625	-3.156707763671875	3.165663536128022
100.0	520.0	0.09576416015625	-2.28741455078125	2.2894182888882972
100.0	540.0	2.4209213256835938	-0.62890625	2.5012763014986312
100.0	560.0	1.8873519897460938	0.42816162109375	1.935308736862459
100.0	580.0	-0.16098785400390625	-2.8226318359375	2.8272190524231906
100.0	600.0	-0.52093505859375	-2.2806396484375	2.3393782381857786
100.0	620.0	6.591224670410156	8.61236572265625	10.845141123867766
100.0	640.0	6.121337890625	8.04833984375	10.111703704702542
100.0	660.0	5.8649749755859375	6.8538818359375	9.020733212175342
100.0	680.0	5.867073059082031	6.82965087890625	9.003703538453001
100.0	700.0	5.6453857421875	6.4609375	8.579865590846989
100.0	720.0	4.7190399169921875	5.49078369140625	7.240030613469703
100.0	740.0	0.8497238159179688	-0.72833251953125	1.1191509381423637
100.0	760.0	3.7129898071289062	-0.35943603515625	3.730346843285755
100.0	780.0	4.0243682861328125	-0.41522216796875	4.04573226390529
100.0	800.0	4.1558990478515625	-0.45361328125	4.1805815271155655
120.0	0.0	1.2985992431640625	2.075129747390747	2.4479631253048444
120.0	20.0	1.2573699951171875	2.105459213256836	2.4523331346513855
120.0	40.0	1.29010009765625	2.082256317138672	2.4495202861451406
120.0	60.0	1.2447280883789062	2.1028671264648438	2.44364444336035
120.0	80.0	1.1510238647460938	2.25567626953125	2.5323766248608144
120.0	100.0	1.2375717163085938	2.229705810546875	2.55013171318532
120.0	120.0	1.260772705078125	2.304107666015625	2.626491947534198
120.0	140.0	1.5487442016601562	2.1203155517578125	2.625708788346871
120.0	160.0	2.1591873168945312	1.4073638916015625	2.577355814167322
120.0	180.0	2.6101531982421875	0.42193603515625	2.6440366366707737
120.0	200.0	2.4803009033203125	-0.050689697265625	2.4808188197489227
120.0	220.0	1.8751144409179688	-0.2070159912109375	1.8865072984635267
120.0	240.0	0.941986083984375	-0.02685546875	0.9423688230316197
120.0	260.0	0.1423187255859375	0.191741943359375	0.23878775616776324
120.0	280.0	-0.484771728515625	0.49945068359375	0.6960277394689748
120.0	300.0	-0.528472900390625	0.379425048828125	0.6505743417362112
120.0	320.0	-0.718048095703125	0.304351806640625	0.7798865878756325
120.0	340.0	-0.787384033203125	0.16412353515625	0.8043072488392757
120.0	360.0	-0.42063140869140625	-1.25909423828125	1.3274973005060153
120.0	380.0	1.5620346069335938	-2.590118408203125	3.024676095348207
120.0	400.0	1.0324325561523438	-2.96148681640625	3.1362909856630474
120.0	420.0	0.802947998046875	-3.12158203125	3.2231971496311487
120.0	440.0	0.6231155395507812	-3.262420654296875	3.3213945115286307
120.0	460.0	0.23598480224609375	-3.33221435546875	3.340560033539757
120.0	480.0	-0.0668182373046875	-3.357452392578125	3.3581172173206046
120.0	500.0	-0.22457122802734375	-3.208465576171875	3.2163152193057245
120.0	520.0	-0.14421844482421875	-3.20648193359375	3.2097235629085925
120.0	540.0	-0.12574005126953125	-3.26556396484375	3.267983869143068
120.0	560.0	-0.0660247802734375	-3.37774658203125	3.3783918132795
120.0	580.0	-0.16664886474609375	-3.71038818359375	3.714128742662711
120.0	600.0	0.02051544189453125	-3.9656982421875	3.965751307311788
120.0	620.0	0.09618377685546875	-4.109619140625	4.1107445554207755
120.0	640.0	-0.14313507080078125	-4.03448486328125	4.037023131038349
120.0	660.0	-0.2784881591796875	-3.70135498046875	3.7118168524651254
120.0	680.0	0.05615997314453125	-2.589599609375	2.5902085011556015
120.0	700.0	0.2974700927734375	-1.96240234375	1.9848202474909737
120.0	720.0	0.49407196044921875	-1.47332763671875	1.5539631357343684
120.0	740.0	0.7563934326171875	-0.93243408203125	1.2006516323396523
120.0	760.0	3.580291748046875	-0.39190673828125	3.601677372092453
120.0	780.0	3.91998291015625	-0.4068603515625	3.9410406444986865
120.0	800.0	4.051750183105469	-0.42706298828125	4.074194686346605
140.0	0.0	1.1463623046875	2.0842368602752686	2.378694983249964
140.0	20.0	1.1145172119140625	2.0955772399902344	2.373519029714694
140.0	40.0	1.144805908203125	2.0704803466796875	2.365897173049501
140.0	60.0	1.0902862548828125	2.1280136108398438	2.3910596072674597
140.0	80.0	0.979461669921875	2.2937469482421875	2.4941171234359656
140.0	100.0	1.07513427734375	2.2582321166992188	2.501104957256153
140.0	120.0	1.34014892578125	2.1050872802734375	2.4954742236379954
140.0	140.0	2.605865478515625	0.729827880859375	2.706138139082917
140.0	160.0	2.921173095703125	0.30517578125	2.9370707367241473
140.0	180.0	2.372039794921875	0.003173828125	2.372041918237951
140.0	200.0	1.909881591796875	-0.2490081787109375	1.9260458893155956
140.0	220.0	1.722015380859375	-0.2760009765625	1.7439935524478616
140.0	240.0	0.809112548828125	-0.057464599609375	0.8111506006158232
140.0	260.0	-0.12078857421875	0.060089111328125	0.13490952880357368
140.0	280.0	-1.073211669921875	0.363555908203125	1.1331179050945663
140.0	300.0	-1.06280517578125	0.125579833984375	1.0701986434167055
140.0	320.0	-1.494476318359375	-0.0841064453125	1.4968411272677193
140.0	340.0	-2.0128936767578125	-0.6910400390625	2.1282098791047575
140.0	360.0	-1.1942138671875	-1.516998291015625	1.9306554782061067
140.0	380.0	1.2317352294921875	-2.775482177734375	3.0365231753591675
140.0	400.0	0.895843505859375	-3.069488525390625	3.1975452138312495
140.0	420.0	0.6204986572265625	-3.215850830078125	3.2751664301122365
140.0	440.0	0.4435882568359375	-3.365570068359375	3.394677072512093
140.0	460.0	0.11029052734375	-3.43316650390625	3.4349375895299215
140.0	480.0	-0.0131988525390625	-3.404388427734375	3.4044140136887107
140.0	500.0	-0.05889892578125	-3.207733154296875	3.2082738462658646
140.0	520.0	-0.14398193359375	-3.27606201171875	3.2792244665207195
140.0	540.0	-0.3207855224609375	-3.302490234375	3.318033318030845
140.0	560.0	-0.4088134765625	-3.403564453125	3.4280285070569643
140.0	580.0	-0.43658447265625	-3.704833984375	3.7304692537996442
140.0	600.0	-0.2112579345703125	-3.81744384765625	3.823284902401006
140.0	620.0	-0.0972442626953125	-3.8812255859375	3.8824436242607625
140.0	640.0	0.003326416015625	-3.9283447265625	3.928346134921783
140.0	660.0	0.361724853515625	-3.84857177734375	3.8655335459697837
140.0	680.0	-0.00164794921875	-3.75701904296875	3.7570194043904603
140.0	700.0	-0.1172332763671875	-2.4805908203125	2.4833595106038167
140.0	720.0	-0.02520751953125	-1.74212646484375	1.742308824103781
140.0	740.0	0.9642486572265625	-0.992919921875	1.3840756641959588
140.0	760.0	3.36834716796875	-0.40570068359375	3.3926915109734828
140.0	780.0	3.732879638671875	-0.39910888671875	3.7541548050485276
140.0	800.0	3.847747802734375	-0.41046142578125	3.8695790126965477
160.0	0.0	0.9683837890625	2.0860443115234375	2.2998582635802443
160.0	20.0	0.8819732666015625	2.112661361694336	2.289369972764559
160.0	40.0	0.90533447265625	2.11846923828125	2.3038104134072555
160.0	60.0	0.8954010009765625	2.14617919921875	2.325473738340011
160.0	80.0	0.604339599609375	2.441192626953125	2.5148852446078567
160.0	100.0	0.9998016357421875	2.1394805908203125	2.3615631495536142
160.0	120.0	1.8032684326171875	1.41326904296875	2.291092845758865
160.0	140.0	2.434783935546875	0.6427001953125	2.5181811598556316
160.0	160.0	2.358489990234375	0.25335693359375	2.3720591834597573
160.0	180.0	1.62445068359375	-0.0703887939453125	1.6259749708225146
160.0	200.0	1.7373504638671875	-0.31268310546875	1.7652641045308526
160.0	220.0	1.7071685791015625	-0.3330535888671875	1.7393531126625672
160.0	240.0	0.7194061279296875	-0.118743896484375	0.7291401030358142
160.0	260.0	-0.875946044921875	-0.022491455078125	0.8762347511744822
160.0	280.0	-3.074920654296875	0.208587646484375	3.081987319326186
160.0	300.0	-3.1802215576171875	-0.0948486328125	3.181635651466002
160.0	320.0	-3.714263916015625	-0.48876953125	3.746285105607163
160.0	340.0	-4.0220489501953125	-1.46923828125	4.282001738072705
160.0	360.0	-3.5829010009765625	-1.84185791015625	4.028600271062395
160.0	380.0	1.07659912109375	-2.812713623046875	3.0117143942965963
160.0	400.0	0.6961669921875	-3.09423828125	3.1715861997058106
160.0	420.0	0.376251220703125	-3.21942138671875	3.2413329119889354
160.0	440.0	0.1925506591796875	-3.38330078125	3.3887755801701287
160.0	460.0	0.00848388671875	-3.419281005859375	3.4192915309117113
160.0	480.0	0.0104217529296875	-3.360595703125	3.360611862860146
160.0	500.0	-0.0230712890625	-3.302459716796875	3.302540304893356
160.0	520.0	-0.126800537109375	-3.44232177734375	3.4446563827160266
160.0	540.0	-0.4141845703125	-3.4658203125	3.4904812414368522
160.0	560.0	-0.63934326171875	-3.5029296875	3.5607971301204477
160.0	580.0	-0.6014404296875	-3.58245849609375	3.6325940409983852
160.0	600.0	-0.3675384521484375	-3.45013427734375	3.469655753170615
160.0	620.0	-0.23388671875	-3.49932861328125	3.5071361166821737
160.0	640.0	-0.098846435546875	-3.50640869140625	3.5078016661421456
160.0	660.0	0.267242431640625	-3.40875244140625	3.4192121496131627
160.0	680.0	-0.0079803466796875	-3.81683349609375	3.8168418388553076
160.0	700.0	-0.2369384765625	-2.80712890625	2.8171106719438765
160.0	720.0	-0.27862548828125	-1.96051025390625	1.9802102460071036
160.0	740.0	0.6105194091796875	-1.4188232421875	1.5446013536044063
160.0	760.0	1.6650238037109375	-0.74774169921875	1.8252183200030023
160.0	780.0	1.84918212890625	-0.71783447265625	1.9836231688503558
160.0	800.0	2.05633544921875	-0.70074462890625	2.1724544908132453
180.0	0.0	0.8891143798828125	1.9460127353668213	2.1395069400972404
180.0	20.0	0.6871337890625	2.084024429321289	2.1943816135939787
180.0	40.0	0.7291412353515625	2.091297149658203	2.2147619983326714
180.0	60.0	0.61956787109375	2.186077117919922	2.272179022961156
180.0	80.0	0.348724365234375	2.4146957397460938	2.439746748836045
180.0	100.0	0.88751220703125	2.032073974609375	2.2174315222604335
180.0	120.0	1.8109588623046875	1.035858154296875	2.0862823674620885
180.0	140.0	1.85919189453125	0.4215850830078125	1.906391482069043
180.0	160.0	1.648956298828125	0.1102752685546875	1.6526395584941556
180.0	180.0	1.1272735595703125	-0.13067626953125	1.1348224378839744
180.0	200.0	1.3428802490234375	-0.3646240234375	1.3915020810925869
180.0	220.0	1.4417266845703125	-0.4071807861328125	1.498122833948485
180.0	240.0	0.516632080078125	-0.1658935546875	0.5426134698408295
180.0	260.0	-1.9700164794921875	-0.18511962890625	1.9786950766798759
180.0	280.0	-5.0456695556640625	-0.267669677734375	5.052764423692599
180.0	300.0	-5.1865234375	-0.58306884765625	5.219194827638072
180.0	320.0	-5.26177978515625	-1.063140869140625	5.3681090725800304
180.0	340.0	-5.8349456787109375	-1.973358154296875	6.15960497748333
180.0	360.0	-3.5348663330078125	-1.714599609375	3.928757031517857
180.0	380.0	0.70458984375	-2.8304443359375	2.9168239553933186
180.0	400.0	0.4083251953125	-3.04791259765625	3.0751423817570886
180.0	420.0	0.0508575439453125	-3.11798095703125	3.1183956994239295
180.0	440.0	-0.206634521484375	-3.280487060546875	3.2869884666491536
180.0	460.0	-0.4767303466796875	-3.171722412109375	3.207350134132887
180.0	480.0	-0.5885009765625	-2.99542236328125	3.0526854626476743
180.0	500.0	-0.53204345703125	-3.09930419921875	3.1446393687456022
180.0	520.0	-0.5352783203125	-3.31085205078125	3.3538431958514368
180.0	540.0	-0.6169281005859375	-3.45477294921875	3.509423943034838
180.0	560.0	-0.5071563720703125	-3.63031005859375	3.665563900310357
180.0	580.0	-0.7581024169921875	-3.44000244140625	3.5225468160878086
180.0	600.0	-0.6988525390625	-3.19818115234375	3.2736459116038956
180.0	620.0	-0.6176910400390625	-3.23828125	3.2966661455243087
180.0	640.0	-0.56353759765625	-3.22760009765625	3.276427477354384
180.0	660.0	-0.469085693359375	-3.20068359375	3.2348750910993243
180.0	680.0	-0.5554351806640625	-3.4415283203125	3.486061591457084
180.0	700.0	-0.6339874267578125	-2.617431640625	2.6931187219712154
180.0	720.0	-0.303802490234375	-2.1651611328125	2.1863711222284556
180.0	740.0	0.5213623046875	-1.537841796875	1.6238152742737673
180.0	760.0	1.559478759765625	-0.82452392578125	1.764033363161212
180.0	780.0	1.7440338134765625	-0.7890625	1.9142292369138685
180.0	800.0	1.964599609375	-0.7548828125	2.1046376613954982
200.0	0.0	0.425445556640625	2.071263551712036	2.1145062360551243
200.0	20.0	0.1753082275390625	2.2378482818603516	2.2447044142310175
200.0	40.0	0.18231201171875	2.2759323120117188	2.2832226256928925
200.0	60.0	0.1451568603515625	2.291717529296875	2.296310028762165
200.0	80.0	0.2016754150390625	2.3165283203125	2.325290612340967
200.0	100.0	1.0467071533203125	1.6424179077148438	1.9475965825586974
200.0	120.0	2.206787109375	0.751434326171875	2.3312148962832766
200.0	140.0	1.8916473388671875	0.3085479736328125	1.91664590017985
200.0	160.0	1.219573974609375	0.01800537109375	1.2197068799235053
200.0	180.0	0.9885406494140625	-0.13568115234375	0.9978085941929465
200.0	200.0	1.0644378662109375	-0.36810302734375	1.126289398761849
200.0	220.0	1.04449462890625	-0.4742431640625	1.147116214022806
200.0	240.0	0.326812744140625	-0.185211181640625	0.37564577934197824
200.0	260.0	-1.1533660888671875	-0.172271728515625	1.1661607450924398
200.0	280.0	-3.6474456787109375	-0.87957763671875	3.752001705511717
200.0	300.0	-3.93096923828125	-1.087371826171875	4.078590030962395
200.0	320.0	-4.0105743408203125	-1.3841552734375	4.242710497339068
200.0	340.0	-3.783935546875	-2.15838623046875	4.356236832724009
200.0	360.0	-1.5439910888671875	-1.862579345703125	2.4193202147589234
200.0	380.0	0.3795318603515625	-2.724578857421875	2.750886108753361
200.0	400.0	0.1022186279296875	-2.820526123046875	2.822377766828116
200.0	420.0	-0.5150299072265625	-2.82952880859375	2.876019659877131
200.0	440.0	-0.59014892578125	-2.96282958984375	3.0210320973227756
200.0	460.0	-0.628265380859375	-2.850860595703125	2.919267635027517
200.0	480.0	-0.666107177734375	-2.654205322265625	2.7365132312803504
200.0	500.0	-0.5729522705078125	-2.8896484375	2.9459026454766373
200.0	520.0	-0.5800628662109375	-3.06658935546875	3.120968311891534
200.0	540.0	-0.656951904296875	-3.20318603515625	3.2698603304085188
200.0	560.0	-0.5930633544921875	-3.38232421875	3.433925052062774
200.0	580.0	-0.87506103515625	-3.0802001953125	3.2020876094279322
200.0	600.0	-0.7305145263671875	-3.00543212890625	3.092939338993804
200.0	620.0	-0.6463165283203125	-3.0526123046875	3.1202831502140236
200.0	640.0	-0.5591583251953125	-3.01861572265625	3.0699672496140313
200.0	660.0	-0.548004150390625	-3.03057861328125	3.0797264943697606
200.0	680.0	-0.558837890625	-3.182373046875	3.231067625023449
200.0	700.0	-0.690216064453125	-2.370361328125	2.468807615327625
200.0	720.0	-0.3144683837890625	-2.20111083984375	2.223461106851335
200.0	740.0	0.2768707275390625	-1.99102783203125	2.01018636640762
200.0	760.0	1.323760986328125	-0.9603271484375	1.635411685463483
200.0	780.0	1.5813751220703125	-0.8966064453125	1.8178697407897004
200.0	800.0	1.7613372802734375	-0.8507080078125	1.9560197160144737
220.0	0.0	0.1436309814453125	2.103090763092041	2.107989709802685
220.0	20.0	-0.039154052734375	2.213592529296875	2.2139387809071107
220.0	40.0	-0.017181396484375	2.2486801147460938	2.248745752378347
220.0	60.0	-0.0232086181640625	2.2150421142578125	2.2151636977642997
220.0	80.0	0.0835113525390625	2.1224517822265625	2.124094092520295
220.0	100.0	1.1355438232421875	1.36187744140625	1.7731807409045244
220.0	120.0	2.1273193359375	0.6678619384765625	2.2296921594514427
220.0	140.0	1.312591552734375	0.181365966796875	1.3250623374852228
220.0	160.0	1.036773681640625	-0.02838134765625	1.0371620740450553
220.0	180.0	0.94866943359375	-0.1391754150390625	0.9588240142937502
220.0	200.0	0.8704833984375	-0.3826751708984375	0.9508846582932379
220.0	220.0	0.80999755859375	-0.584014892578125	0.9985837169115438
220.0	240.0	0.1993865966796875	-0.25445556640625	0.32326869661418484
220.0	260.0	-1.2766571044921875	-0.207244873046875	1.293369166114065
220.0	280.0	-3.99212646484375	-1.64569091796875	4.318028752659098
220.0	300.0	-3.828521728515625	-1.6251220703125	4.159158613125142
220.0	320.0	-3.979248046875	-1.94610595703125	4.429643711919844
220.0	340.0	-3.1394195556640625	-2.49249267578125	4.0085502223758045
220.0	360.0	-0.9931640625	-2.203155517578125	2.41666486912779
220.0	380.0	0.2006988525390625	-2.79754638671875	2.804736318311158
220.0	400.0	-0.184967041015625	-2.75225830078125	2.7584667046171445
220.0	420.0	-0.7050323486328125	-2.68475341796875	2.775783047702681
220.0	440.0	-0.8196563720703125	-2.65301513671875	2.776747356878957
220.0	460.0	-0.80352783203125	-2.483245849609375	2.61001282112771
220.0	480.0	-0.8006744384765625	-2.34918212890625	2.4818815908907217
220.0	500.0	-0.8057403564453125	-2.55963134765625	2.6834548920951082
220.0	520.0	-0.7970123291015625	-2.7205810546875	2.834923266662512
220.0	540.0	-0.9124603271484375	-2.9039306640625	3.0439114885788494
220.0	560.0	-1.1143951416015625	-2.9833984375	3.184735902473329
220.0	580.0	-0.7818145751953125	-2.6978759765625	2.808873228698812
220.0	600.0	-0.812164306640625	-2.58123779296875	2.7059932381347944
220.0	620.0	-0.6484222412109375	-2.6591796875	2.7370948126269963
220.0	640.0	-0.6341094970703125	-2.63848876953125	2.7136171139674983
220.0	660.0	-0.59674072265625	-2.647216796875	2.7136426182777713
220.0	680.0	-0.3527374267578125	-2.9385986328125	2.9596935005171088
220.0	700.0	-0.594268798828125	-2.3560791015625	2.429869160691616
220.0	720.0	-0.5589752197265625	-2.21856689453125	2.287901300707352
220.0	740.0	-0.1410675048828125	-2.299560546875	2.3038834062681888
220.0	760.0	0.306854248046875	-1.57965087890625	1.609178805718526
220.0	780.0	0.707427978515625	-1.39093017578125	1.5604938637128833
220.0	800.0	1.11041259765625	-1.14776611328125	1.5969919185238377
240.0	0.0	0.0546417236328125	2.036271810531616	2.0370048120530475
240.0	20.0	0.0122528076171875	2.078329086303711	2.07836520425803
240.0	40.0	0.08770751953125	2.0802154541015625	2.082063626420983
240.0	60.0	-0.051544189453125	2.073802947998047	2.0744434122414064
240.0	80.0	0.496246337890625	1.7098388671875	1.7803958491343688
240.0	100.0	1.90838623046875	1.27960205078125	2.297676960106948
240.0	120.0	1.4592132568359375	0.5644912719726562	1.5645937891539297
240.0	140.0	0.9880218505859375	0.1337127685546875	0.9970287266221671
240.0	160.0	0.817962646484375	-0.089630126953125	0.8228587064018682
240.0	180.0	0.822601318359375	-0.181060791015625	0.8422920746450044
240.0	200.0	0.6802215576171875	-0.3885345458984375	0.7833648325037688
240.0	220.0	0.6013031005859375	-0.649200439453125	0.884887919095064
240.0	240.0	0.121368408203125	-0.6041412353515625	0.6162117515609974
240.0	260.0	-0.996612548828125	-0.736083984375	1.2389738514331394
240.0	280.0	-3.7095184326171875	-3.276458740234375	4.949313980582047
240.0	300.0	-2.459136962890625	-1.908782958984375	3.113006101305308
240.0	320.0	-2.3197021484375	-1.993865966796875	3.0588428450994978
240.0	340.0	-1.780120849609375	-2.12249755859375	2.7701671656148177
240.0	360.0	-0.681427001953125	-1.880584716796875	2.000235395157482
240.0	380.0	-0.53839111328125	-2.463104248046875	2.5212591155227946
240.0	400.0	-0.8247222900390625	-2.343597412109375	2.4844749315968224
240.0	420.0	-1.0322723388671875	-2.31475830078125	2.5345003792909626
240.0	440.0	-1.1144256591796875	-2.1859130859375	2.453601550600848
240.0	460.0	-1.001251220703125	-2.112335205078125	2.337619307238016
240.0	480.0	-0.87890625	-2.24560546875	2.411476750368738
240.0	500.0	-0.87164306640625	-2.409942626953125	2.562730009271328
240.0	520.0	-0.826873779296875	-2.54736328125	2.678204610097866
240.0	540.0	-0.8907928466796875	-2.74481201171875	2.8857416508362688
240.0	560.0	-0.990081787109375	-2.7508544921875	2.9236043477792686
240.0	580.0	-0.62066650390625	-2.310791015625	2.3926934669874504
240.0	600.0	-0.78582763671875	-2.31170654296875	2.441620817292379
240.0	620.0	-0.7499542236328125	-2.42132568359375	2.5348075673659007
240.0	640.0	-0.7635955810546875	-2.42877197265625	2.5459794788188645
240.0	660.0	-0.7453155517578125	-2.4248046875	2.5367642862934714
240.0	680.0	-0.3208770751953125	-2.589599609375	2.609403808202374
240.0	700.0	-0.4841156005859375	-2.523681640625	2.569695884333081
240.0	720.0	-0.5242462158203125	-2.39813232421875	2.454765312461609
240.0	740.0	-0.383880615234375	-2.56988525390625	2.598398457703805
240.0	760.0	-0.2552642822265625	-2.8260498046875	2.8375548192686777
240.0	780.0	0.0176544189453125	-2.6986083984375	2.698666145825694
240.0	800.0	0.4085540771484375	-2.43280029296875	2.4668671831745312
260.0	0.0	-0.206573486328125	1.9973506927490234	2.008004580442674
260.0	20.0	-0.23431396484375	2.0725364685058594	2.0857397842030863
260.0	40.0	-0.1036376953125	2.0297813415527344	2.032425414721363
260.0	60.0	-0.087066650390625	1.9915657043457031	1.9934679722373871
260.0	80.0	0.800628662109375	1.5889205932617188	1.7792343595721785
260.0	100.0	1.32659912109375	1.1809310913085938	1.776080930167884
260.0	120.0	0.840911865234375	0.5602035522460938	1.0104260413514181
260.0	140.0	0.656219482421875	0.1615447998046875	0.6758111655292254
260.0	160.0	0.601470947265625	-0.1169586181640625	0.6127369898802056
260.0	180.0	0.690460205078125	-0.311920166015625	0.7576473353505188
260.0	200.0	0.6239013671875	-0.4800567626953125	0.7872149715217155
260.0	220.0	0.389373779296875	-0.6523590087890625	0.7597264088816313
260.0	240.0	0.246337890625	-0.8091888427734375	0.8458539706276665
260.0	260.0	-0.2335205078125	-0.9027099609375	0.9324253863686846
260.0	280.0	-0.479583740234375	-0.913970947265625	1.0321547637553277
260.0	300.0	-0.605743408203125	-1.176483154296875	1.3232678069558945
260.0	320.0	-0.749267578125	-1.332183837890625	1.5284356975569164
260.0	340.0	-0.743072509765625	-1.47637939453125	1.6528317734620923
260.0	360.0	-0.691192626953125	-1.75445556640625	1.8856992289461851
260.0	380.0	-0.8331298828125	-2.081451416015625	2.2419958516617777
260.0	400.0	-1.09869384765625	-2.00115966796875	2.2829297377673483
260.0	420.0	-1.171051025390625	-2.0174560546875	2.3327000314364654
260.0	440.0	-1.237945556640625	-1.95269775390625	2.312041893936349
260.0	460.0	-1.14508056640625	-1.89776611328125	2.2164669463540125
260.0	480.0	-0.96087646484375	-2.04083251953125	2.255721825373619
260.0	500.0	-0.9468994140625	-2.205902099609375	2.4005463072836055
260.0	520.0	-0.79632568359375	-2.25146484375	2.3881433242151244
260.0	540.0	-0.831634521484375	-2.46820068359375	2.604540380147177
260.0	560.0	-0.896392822265625	-2.5150146484375	2.669984789032427
260.0	580.0	-0.688812255859375	-2.05364990234375	2.1660886974495237
260.0	600.0	-0.942779541015625	-2.11102294921875	2.3119799209953924
260.0	620.0	-0.879730224609375	-2.21832275390625	2.386395002632521
260.0	640.0	-0.887054443359375	-2.2611083984375	2.4288838537419215
260.0	660.0	-0.72991943359375	-2.23370361328125	2.349939193154481
260.0	680.0	-0.49664306640625	-2.4111328125	2.4617505509136306
260.0	700.0	-0.5120849609375	-2.61181640625	2.6615439029208265
260.0	720.0	-0.564300537109375	-2.47967529296875	2.5430738594743145
260.0	740.0	-0.499847412109375	-2.6727294921875	2.7190679237196873
260.0	760.0	-0.3984375	-3.11187744140625	3.137281251615698
260.0	780.0	-0.244781494140625	-3.02947998046875	3.039353044964447
260.0	800.0	-0.079132080078125	-2.96490478515625	2.96596059837954
280.0	0.0	-0.2606201171875	1.9309272766113281	1.9484360377093386
280.0	20.0	-0.265594482421875	2.012615203857422	2.030064133935427
280.0	40.0	-0.091461181640625	1.9293708801269531	1.9315375069692415
280.0	60.0	0.042694091796875	1.9091148376464844	1.9095921681857417
280.0	80.0	1.2716064453125	1.4856948852539062	1.9555746582091693
280.0	100.0	0.94366455078125	1.0864944458007812	1.4390875460364199
280.0	120.0	0.4088134765625	0.6336898803710938	0.7541162530431557
280.0	140.0	0.313140869140625	0.2626953125	0.40873711739407603
280.0	160.0	0.29071044921875	-0.197357177734375	0.35137219709055684
280.0	180.0	0.439849853515625	-0.53533935546875	0.692860822352811
280.0	200.0	0.519287109375	-0.817138671875	0.9681811354476404
280.0	220.0	0.43438720703125	-0.911956787109375	1.010127431162655
280.0	240.0	0.345489501953125	-1.0343475341796875	1.0905218096963574
280.0	260.0	0.20306396484375	-1.179412841796875	1.1967663202202192
280.0	280.0	0.02880859375	-1.275360107421875	1.2756854387649759
280.0	300.0	-0.252838134765625	-1.354461669921875	1.3778583155315043
280.0	320.0	-0.456787109375	-1.455718994140625	1.525703855010192
280.0	340.0	-0.51580810546875	-1.50653076171875	1.5923859261096658
280.0	360.0	-0.624267578125	-1.62518310546875	1.740956672464626
280.0	380.0	-0.810150146484375	-1.763336181640625	1.9405405817275745
280.0	400.0	-0.973358154296875	-1.84295654296875	2.084206063662503
280.0	420.0	-1.07476806640625	-1.9598388671875	2.235194573612197
280.0	440.0	-1.21710205078125	-1.935089111328125	2.2860243373150246
280.0	460.0	-1.26556396484375	-1.903900146484375	2.286151332894272
280.0	480.0	-1.250579833984375	-1.929901123046875	2.2996669902196656
280.0	500.0	-1.2884521484375	-2.03143310546875	2.405582964856465
280.0	520.0	-1.02923583984375	-2.06634521484375	2.308486292124459
280.0	540.0	-0.892486572265625	-2.19232177734375	2.3670249379949726
280.0	560.0	-0.843475341796875	-2.210693359375	2.3661394256053634
280.0	580.0	-0.545501708984375	-2.056884765625	2.127991318959052
280.0	600.0	-1.177276611328125	-2.0843505859375	2.3938457729515976
280.0	620.0	-1.263946533203125	-2.14862060546875	2.492815946884386
280.0	640.0	-1.349853515625	-2.231689453125	2.608168385828364
280.0	660.0	-1.218170166015625	-2.195556640625	2.5108579242089886
280.0	680.0	-0.9227294921875	-2.315673828125	2.4927444702607793
280.0	700.0	-0.731597900390625	-2.702392578125	2.799671611843263
280.0	720.0	-0.7547607421875	-2.52191162109375	2.6324327156748244
280.0	740.0	-0.632598876953125	-2.729248046875	2.801602441549007
280.0	760.0	-0.546539306640625	-3.1163330078125	3.163895799372179
280.0	780.0	-0.38641357421875	-3.21246337890625	3.235619942322378
280.0	800.0	-0.06671142578125	-3.29364013671875	3.294315674693983
300.0	0.0	-1.36376953125	2.4868593215942383	2.836253976597653
300.0	20.0	-1.311431884765625	2.533761978149414	2.853034060486406
300.0	40.0	-0.840087890625	2.1274261474609375	2.2872887174283987
300.0	60.0	-0.361236572265625	1.835205078125	1.8704196160001116
300.0	80.0	1.17083740234375	1.4154815673828125	1.8369671445966484
300.0	100.0	0.6365966796875	1.0659866333007812	1.2416049431945266
300.0	120.0	0.299224853515625	0.6131668090820312	0.6822822353845126
300.0	140.0	0.166839599609375	0.29412841796875	0.33815230038344596
300.0	160.0	-0.014434814453125	-0.28277587890625	0.28314406502608935
300.0	180.0	0.09368896484375	-0.795806884765625	0.8013028266353877
300.0	200.0	0.302978515625	-1.1444854736328125	1.1839100389332171
300.0	220.0	0.414031982421875	-1.171295166015625	1.2423183361762629
300.0	240.0	0.51617431640625	-1.31097412109375	1.4089318901547334
300.0	260.0	0.462432861328125	-1.39935302734375	1.4737818856168083
300.0	280.0	0.207366943359375	-1.4310302734375	1.4459767261933423
300.0	300.0	0.004547119140625	-1.474029541015625	1.4740365545261125
300.0	320.0	-0.22698974609375	-1.510101318359375	1.5270659240983762
300.0	340.0	-0.311492919921875	-1.51416015625	1.5458683054958078
300.0	360.0	-0.4744873046875	-1.553375244140625	1.6242268472779764
300.0	380.0	-0.7042236328125	-1.672332763671875	1.814559945954403
300.0	400.0	-0.8819580078125	-1.767578125	1.9753942278753143
300.0	420.0	-1.00567626953125	-1.93768310546875	2.183117169626337
300.0	440.0	-1.145477294921875	-1.94476318359375	2.2570383411548938
300.0	460.0	-1.217010498046875	-1.909393310546875	2.2642653039600855
300.0	480.0	-1.3045654296875	-1.914031982421875	2.3163353362735597
300.0	500.0	-1.412139892578125	-1.92578125	2.3880478427079557
300.0	520.0	-1.112152099609375	-1.95208740234375	2.2466703182831944
300.0	540.0	-0.939483642578125	-2.0447998046875	2.250296815071714
300.0	560.0	-0.943206787109375	-2.04876708984375	2.2554568565317354
300.0	580.0	-0.62066650390625	-2.31842041015625	2.400062521539862
300.0	600.0	-1.529876708984375	-2.10943603515625	2.605809496319442
300.0	620.0	-1.7249755859375	-2.13336181640625	2.7434965667521065
300.0	640.0	-1.777557373046875	-2.226318359375	2.8488951633507855
300.0	660.0	-1.60626220703125	-2.17047119140625	2.700189524915125
300.0	680.0	-1.125	-2.225341796875	2.493545891480414
300.0	700.0	-0.9273681640625	-2.722412109375	2.876028408237354
300.0	720.0	-0.818267822265625	-2.5394287109375	2.6680068228715275
300.0	740.0	-0.69287109375	-2.71435546875	2.8013917903940806
300.0	760.0	-0.583953857421875	-3.09130859375	3.1459801222179538
300.0	780.0	-0.383941650390625	-3.2080078125	3.2309016258570473
300.0	800.0	0.069854736328125	-3.4395751953125	3.4402844662028307
320.0	0.0	-1.606231689453125	2.3988847732543945	2.8869756485906195
320.0	20.0	-1.499603271484375	2.4080066680908203	2.8367774120322684
320.0	40.0	-1.044525146484375	1.94903564453125	2.211283049564562
320.0	60.0	-0.2545166015625	1.7562904357910156	1.7746365248472489
320.0	80.0	0.941802978515625	1.3171844482421875	1.6192491225972545
320.0	100.0	0.32000732421875	1.0200576782226562	1.0690754671465623
320.0	120.0	0.123199462890625	0.5401153564453125	0.5539880016070614
320.0	140.0	-0.00421142578125	0.2609405517578125	0.26097453450247327
320.0	160.0	-0.101104736328125	-0.44769287109375	0.4589674002978259
320.0	180.0	0.01318359375	-0.9462432861328125	0.9463351222984322
320.0	200.0	0.114410400390625	-1.346466064453125	1.3513180981698685
320.0	220.0	0.24951171875	-1.4480743408203125	1.4694132823463117
320.0	240.0	0.39617919921875	-1.5247650146484375	1.5753940166794655
320.0	260.0	0.558319091796875	-1.52032470703125	1.6196010073701927
320.0	280.0	0.456695556640625	-1.5107421875	1.5782625854234698
320.0	300.0	0.270538330078125	-1.518707275390625	1.5426155633747107
320.0	320.0	0.099700927734375	-1.514892578125	1.5181698845153346
320.0	340.0	-0.03436279296875	-1.520721435546875	1.5211096232922732
320.0	360.0	-0.251129150390625	-1.543212890625	1.563512672147906
320.0	380.0	-0.557281494140625	-1.64691162109375	1.7386433076986352
320.0	400.0	-0.8319091796875	-1.726593017578125	1.9165584602609607
320.0	420.0	-0.99835205078125	-1.924591064453125	2.1681230552420083
320.0	440.0	-1.117706298828125	-1.94415283203125	2.242542665086931
320.0	460.0	-1.183563232421875	-1.920745849609375	2.2561220144160106
320.0	480.0	-1.237213134765625	-1.9346923828125	2.2964605280625427
320.0	500.0	-1.30645751953125	-1.869476318359375	2.2807395632220415
320.0	520.0	-1.134185791015625	-1.8868408203125	2.2014871541163457
320.0	540.0	-1.093902587890625	-1.9659423828125	2.2497893955506805
320.0	560.0	-1.140777587890625	-1.956298828125	2.264614450619973
320.0	580.0	-1.038970947265625	-2.0758056640625	2.3212991587074656
320.0	600.0	-2.131072998046875	-1.85858154296875	2.82768411865056
320.0	620.0	-2.23736572265625	-1.912841796875	2.943597988311091
320.0	640.0	-2.2669677734375	-2.0255126953125	3.04004022418722
320.0	660.0	-1.88555908203125	-1.95611572265625	2.7169324195227076
320.0	680.0	-1.319610595703125	-2.04693603515625	2.4354299941310456
320.0	700.0	-0.900543212890625	-2.70184326171875	2.8479703455581107
320.0	720.0	-0.6805419921875	-2.51849365234375	2.6088211284076745
320.0	740.0	-0.601165771484375	-2.7061767578125	2.7721459069336483
320.0	760.0	-0.4691162109375	-3.07379150390625	3.109383255382103
320.0	780.0	-0.232452392578125	-3.2001953125	3.208626521264553
320.0	800.0	-0.05426025390625	-3.58660888671875	3.5870193031880775
340.0	0.0	-1.84466552734375	2.4540131092071533	3.0700116038756198
340.0	20.0	-1.667694091796875	2.3737545013427734	2.9010194788141774
340.0	40.0	-1.19012451171875	1.7988662719726562	2.1569228585729707
340.0	60.0	-0.20050048828125	1.6311683654785156	1.643444760963651
340.0	80.0	0.3704833984375	1.2155609130859375	1.2707660217129342
340.0	100.0	0.019561767578125	0.9762115478515625	0.9764075219443591
340.0	120.0	-0.0888671875	0.4793701171875	0.4875377793222979
340.0	140.0	-0.358734130859375	0.024749755859375	0.35958688388000176
340.0	160.0	-0.265869140625	-0.7419281005859375	0.7881267070565069
340.0	180.0	-0.103363037109375	-1.11968994140625	1.1244507469546212
340.0	200.0	0.0430908203125	-1.4719696044921875	1.4726001953497396
340.0	220.0	0.23828125	-1.7028656005859375	1.7194560790437388
340.0	240.0	0.493804931640625	-1.65081787109375	1.7230911043920758
340.0	260.0	0.68011474609375	-1.60296630859375	1.741280291722398
340.0	280.0	0.62774658203125	-1.533935546875	1.657414864546177
340.0	300.0	0.390594482421875	-1.516357421875	1.5658556384845346
340.0	320.0	0.1937255859375	-1.516937255859375	1.5292574148458455
340.0	340.0	0.05316162109375	-1.541900634765625	1.5428168152596577
340.0	360.0	-0.165252685546875	-1.5396728515625	1.548515721560183
340.0	380.0	-0.446807861328125	-1.6298828125	1.6900163453137143
340.0	400.0	-0.733673095703125	-1.680206298828125	1.8334037793078515
340.0	420.0	-1.001495361328125	-1.782318115234375	2.044419434131452
340.0	440.0	-1.0997314453125	-1.789459228515625	2.1003746290433183
340.0	460.0	-1.086090087890625	-1.818756103515625	2.118363859937571
340.0	480.0	-1.01727294921875	-1.830078125	2.093807583522356
340.0	500.0	-1.09625244140625	-1.8792724609375	2.175645742699682
340.0	520.0	-1.0560302734375	-1.90130615234375	2.174894255672371
340.0	540.0	-1.198822021484375	-1.890380859375	2.2384624260164045
340.0	560.0	-1.318145751953125	-1.85931396484375	2.2791570027655084
340.0	580.0	-1.472747802734375	-1.84063720703125	2.357314450464072
340.0	600.0	-2.286102294921875	-1.4818115234375	2.724340120807097
340.0	620.0	-2.217376708984375	-1.5911865234375	2.7292185734959915
340.0	640.0	-2.063751220703125	-1.71136474609375	2.6810144339645325
340.0	660.0	-1.718597412109375	-1.6661376953125	2.39365659288259
340.0	680.0	-1.14093017578125	-1.7877197265625	2.120769550599247
340.0	700.0	-0.916961669921875	-2.60894775390625	2.7653981786929673
340.0	720.0	-0.76788330078125	-2.53521728515625	2.6489566713281163
340.0	740.0	-0.68682861328125	-2.7177734375	2.8032170807132313
340.0	760.0	-0.546905517578125	-2.989990234375	3.0395965598768635
340.0	780.0	-0.309661865234375	-3.24603271484375	3.2607696724264836
340.0	800.0	-0.052703857421875	-3.53948974609375	3.539882110931089
360.0	0.0	-1.8798828125	2.233849048614502	2.9195960269751065
360.0	20.0	-1.68695068359375	2.056671142578125	2.660018570910931
360.0	40.0	-1.37762451171875	1.6464729309082031	2.1467935176680997
360.0	60.0	-0.647735595703125	1.5272712707519531	1.658951155521213
360.0	80.0	-0.06243896484375	1.1094589233398438	1.1112145278519194
360.0	100.0	-0.277130126953125	0.8749542236328125	0.917794094946112
360.0	120.0	-0.336700439453125	0.3243560791015625	0.4675190391610448
360.0	140.0	-0.626129150390625	-0.2476654052734375	0.6733319136489387
360.0	160.0	-0.411041259765625	-0.9174652099609375	1.005334436254115
360.0	180.0	-0.232421875	-1.24310302734375	1.2646442442717682
360.0	200.0	-0.067138671875	-1.5019989013671875	1.5034986867202036
360.0	220.0	0.1700439453125	-1.9841766357421875	1.9914496893375504
360.0	240.0	0.439422607421875	-1.9889068603515625	2.0368708174714834
360.0	260.0	0.605316162109375	-1.864837646484375	1.9606190613824517
360.0	280.0	0.653533935546875	-1.615692138671875	1.742861925649156
360.0	300.0	0.39019775390625	-1.27423095703125	1.332636041464532
360.0	320.0	0.211273193359375	-1.265380859375	1.2828971437745433
360.0	340.0	0.14385986328125	-1.283111572265625	1.2911510241429018
360.0	360.0	-0.019683837890625	-1.203338623046875	1.203499603319608
360.0	380.0	-0.324432373046875	-1.32037353515625	1.3596479827594492
360.0	400.0	-0.638946533203125	-1.532745361328125	1.6605905621089072
360.0	420.0	-0.96221923828125	-1.44158935546875	1.7332183164042996
360.0	440.0	-1.04217529296875	-1.31292724609375	1.6762778095559872
360.0	460.0	-1.033782958984375	-1.360595703125	1.7087796445559338
360.0	480.0	-1.010894775390625	-1.390106201171875	1.7188087437084336
360.0	500.0	-1.212158203125	-1.775115966796875	2.1495032460967423
360.0	520.0	-1.266265869140625	-1.80224609375	2.2026166788135417
360.0	540.0	-1.435394287109375	-1.788330078125	2.293137856255659
360.0	560.0	-1.561279296875	-1.742431640625	2.3395856609882064
360.0	580.0	-1.78692626953125	-1.6171875	2.4100624271784166
360.0	600.0	-2.484100341796875	-1.26580810546875	2.788014466961342
360.0	620.0	-2.248626708984375	-1.27978515625	2.5873098234490084
360.0	640.0	-1.93621826171875	-1.38262939453125	2.379202639464539
360.0	660.0	-1.46124267578125	-1.37066650390625	2.0034861672731683
360.0	680.0	-0.889373779296875	-1.50006103515625	1.7438947297629082
360.0	700.0	-0.779693603515625	-2.5238037109375	2.641497167650398
360.0	720.0	-0.694183349609375	-2.5159912109375	2.61000043992135
360.0	740.0	-0.60821533203125	-2.682373046875	2.750463788658079
360.0	760.0	-0.557830810546875	-2.6519775390625	2.7100110850119004
360.0	780.0	-0.441680908203125	-2.66717529296875	2.70349885668444
360.0	800.0	-0.375	-2.47918701171875	2.5073877320978792
380.0	0.0	-1.9896240234375	2.2111103534698486	2.9744936963895525
380.0	20.0	-1.69464111328125	1.9745655059814453	2.602060229939898
380.0	40.0	-1.35174560546875	1.6368179321289062	2.122825740573829
380.0	60.0	-0.15447998046875	1.4325447082519531	1.4408498899976705
380.0	80.0	-0.415191650390625	1.0094223022460938	1.0914749153443222
380.0	100.0	-0.65594482421875	0.710968017578125	0.967336102106365
380.0	120.0	-0.5386962890625	0.20221710205078125	0.5754002504444403
380.0	140.0	-0.71624755859375	-0.4295196533203125	0.8351632761202499
380.0	160.0	-0.593597412109375	-1.0550384521484375	1.2105635147214366
380.0	180.0	-0.33612060546875	-1.4009552001953125	1.4407125092727442
380.0	200.0	-0.2049560546875	-1.648040771484375	1.6607363935398898
380.0	220.0	0.0804443359375	-2.2666778564453125	2.268104890891059
380.0	240.0	0.2645263671875	-2.348876953125	2.363725267424114
380.0	260.0	0.273681640625	-2.238525390625	2.2551934650685737
380.0	280.0	0.383331298828125	-1.670562744140625	1.7139786366147953
380.0	300.0	-0.07470703125	-0.828704833984375	0.8320654075174974
380.0	320.0	-0.074188232421875	-0.85638427734375	0.8595917195456568
380.0	340.0	0.00640869140625	-0.879913330078125	0.8799366680476021
380.0	360.0	0.0242919921875	-0.8466796875	0.8470280952303384
380.0	380.0	-0.23248291015625	-0.9921875	1.0190605176685872
380.0	400.0	-0.5753173828125	-1.41497802734375	1.5274661727291492
380.0	420.0	-0.84197998046875	-1.275177001953125	1.528072862732768
380.0	440.0	-0.926971435546875	-1.14617919921875	1.474110850323533
380.0	460.0	-0.96014404296875	-1.157562255859375	1.5039371527556002
380.0	480.0	-1.005340576171875	-1.223236083984375	1.5833559900600453
380.0	500.0	-1.234344482421875	-1.469573974609375	1.9191805459973073
380.0	520.0	-1.34130859375	-1.59765625	2.0860523092270875
380.0	540.0	-1.53729248046875	-1.6004638671875	2.2191783976685
380.0	560.0	-1.63677978515625	-1.5377197265625	2.2458027568234016
380.0	580.0	-1.788055419921875	-1.48675537109375	2.3254211915668326
380.0	600.0	-2.0596923828125	-0.88360595703125	2.2412256020126455
380.0	620.0	-1.759368896484375	-1.00341796875	2.025395401872687
380.0	640.0	-1.387176513671875	-1.10040283203125	1.770634087784727
380.0	660.0	-1.04913330078125	-1.1201171875	1.5347127407241627
380.0	680.0	-0.69427490234375	-1.25286865234375	1.432374776394107
380.0	700.0	-0.70172119140625	-2.43304443359375	2.5322159951927756
380.0	720.0	-0.605682373046875	-2.46710205078125	2.540362900451182
380.0	740.0	-0.38104248046875	-2.5491943359375	2.5775153024371376
380.0	760.0	-0.411956787109375	-2.015380859375	2.0570533300769314
380.0	780.0	-0.656707763671875	-1.76129150390625	1.879737441399531
380.0	800.0	-1.72265625	-1.22802734375	2.1155603779286807
400.0	0.0	-0.02471923828125	2.01942777633667	2.0195790612356013
400.0	20.0	-0.12603759765625	1.8947029113769531	1.8988903597636333
400.0	40.0	-0.27081298828125	1.6624946594238281	1.684407363803237
400.0	60.0	-0.530609130859375	1.2933158874511719	1.3979313411197825
400.0	80.0	-0.666656494140625	0.9359512329101562	1.149102080568089
400.0	100.0	-0.801788330078125	0.583770751953125	0.9917927288931823
400.0	120.0	-0.8388671875	0.11444091796875	0.8466373969827286
400.0	140.0	-0.785369873046875	-0.738494873046875	1.0780447648433642
400.0	160.0	-0.556396484375	-1.2660369873046875	1.38290516704812
400.0	180.0	-0.332427978515625	-1.613922119140625	1.6478024661807467
400.0	200.0	-0.3101806640625	-1.82696533203125	1.8531093785317447
400.0	220.0	-0.0726318359375	-2.4648284912109375	2.4658983909879253
400.0	240.0	-0.0855712890625	-2.427734375	2.4292419889892525
400.0	260.0	-0.33978271484375	-2.02764892578125	2.0559213164730905
400.0	280.0	-2.9049072265625	0.24017333984375	2.9148189014253933
400.0	300.0	-3.183349609375	0.342529296875	3.2017247000211695
400.0	320.0	-2.687225341796875	0.004852294921875	2.6872297226626047
400.0	340.0	-2.60137939453125	-0.090240478515625	2.602944121231668
400.0	360.0	-1.600372314453125	-0.41217041015625	1.6525967420627523
400.0	380.0	-0.49261474609375	-0.97882080078125	1.0957916992344199
400.0	400.0	-0.7254638671875	-1.384796142578125	1.5633164040250769
400.0	420.0	-0.85205078125	-1.2332763671875	1.4989867016394551
400.0	440.0	-0.901153564453125	-1.14825439453125	1.4596458136434673
400.0	460.0	-0.9486083984375	-1.143707275390625	1.4859085521550799
400.0	480.0	-1.02886962890625	-1.163055419921875	1.5528266558426067
400.0	500.0	-1.229461669921875	-1.414337158203125	1.8740132323121885
400.0	520.0	-1.375732421875	-1.570068359375	2.087523496803942
400.0	540.0	-1.539459228515625	-1.55218505859375	2.18614116021441
400.0	560.0	-1.645965576171875	-1.45367431640625	2.195989912572913
400.0	580.0	-1.761932373046875	-1.34942626953125	2.2193145212185716
400.0	600.0	-1.801666259765625	-0.52288818359375	1.8760099584276806
400.0	620.0	-2.074920654296875	-0.7659912109375	2.2117952565419046
400.0	640.0	-1.814788818359375	-0.851806640625	2.0047526052496014
400.0	660.0	-1.421783447265625	-0.92205810546875	1.6945970968873825
400.0	680.0	-1.062744140625	-1.08734130859375	1.5204394857432302
400.0	700.0	-0.693634033203125	-2.29022216796875	2.3929575321499366
400.0	720.0	-0.55999755859375	-2.4080810546875	2.4723372811119084
400.0	740.0	0.138885498046875	-2.1998291015625	2.204208986836095
400.0	760.0	-0.484405517578125	-1.3582763671875	1.4420691367338125
400.0	780.0	-1.20501708984375	-1.0572509765625	1.6030738642551254
400.0	800.0	-1.860504150390625	-0.8140869140625	2.030815894479001
420.0	0.0	-0.223388671875	2.005439519882202	2.01784294895005
420.0	20.0	-0.296051025390625	1.9097824096679688	1.932592833969958
420.0	40.0	-0.4635009765625	1.731536865234375	1.792499113232717
420.0	60.0	-0.63568115234375	1.209228515625	1.3661347409555613
420.0	80.0	-0.657501220703125	0.8997650146484375	1.1143989127827623
420.0	100.0	-0.825775146484375	0.3984527587890625	0.9168801413150499
420.0	120.0	-0.833282470703125	-0.1580657958984375	0.8481417757746113
420.0	140.0	-0.74493408203125	-1.002410888671875	1.2489012676347475
420.0	160.0	-0.565216064453125	-1.377716064453125	1.4891510177843235
420.0	180.0	-0.27850341796875	-1.8278045654296875	1.8489006688369944
420.0	200.0	-0.387542724609375	-2.1544342041015625	2.1890125863503824
420.0	220.0	-0.134857177734375	-2.7082366943359375	2.711592235372813
420.0	240.0	-0.197418212890625	-2.4486846923828125	2.4566299423174907
420.0	260.0	-0.969268798828125	-1.135498046875	1.4929292745601366
420.0	280.0	-2.74774169921875	-0.0931396484375	2.7493198140152058
420.0	300.0	-3.24822998046875	0.05718994140625	3.248733398636162
420.0	320.0	-3.270751953125	-0.00604248046875	3.270757534645639
420.0	340.0	-3.655029296875	-0.03424072265625	3.655189678813205
420.0	360.0	-2.41705322265625	-0.356658935546875	2.4432257115253173
420.0	380.0	-0.7137451171875	-0.873687744140625	1.1281677032119526
420.0	400.0	-0.7843017578125	-1.260223388671875	1.4843490952816325
420.0	420.0	-0.828399658203125	-1.11456298828125	1.388703225515619
420.0	440.0	-0.9473876953125	-1.057830810546875	1.4200526289443602
420.0	460.0	-1.0289306640625	-1.034698486328125	1.4592118657199202
420.0	480.0	-1.20794677734375	-1.020965576171875	1.5816150367972353
420.0	500.0	-1.385711669921875	-1.218048095703125	1.8449493206057668
420.0	520.0	-1.52740478515625	-1.44171142578125	2.10035644902155
420.0	540.0	-1.633056640625	-1.4901123046875	2.2107258247169645
420.0	560.0	-1.690765380859375	-1.3726806640625	2.1778291435747694
420.0	580.0	-1.728546142578125	-1.169677734375	2.087107512639047
420.0	600.0	-1.641387939453125	-0.3394775390625	1.6761262981380929
420.0	620.0	-2.374755859375	-0.578369140625	2.444171895440907
420.0	640.0	-2.322723388671875	-0.6318359375	2.4071270411425862
420.0	660.0	-2.141143798828125	-0.7105712890625	2.2559717028588984
420.0	680.0	-1.994354248046875	-0.8626708984375	2.17293578959747
420.0	700.0	-1.255401611328125	-2.19976806640625	2.532787545710446
420.0	720.0	-0.180999755859375	-1.82122802734375	1.8302001090600886
420.0	740.0	0.41259765625	-1.6925048828125	1.742070493489614
420.0	760.0	-0.619415283203125	-1.1671142578125	1.3212989759531453
420.0	780.0	-0.937469482421875	-1.0382080078125	1.39882983166586
420.0	800.0	-1.49224853515625	-0.891845703125	1.7384459867532553
440.0	0.0	0.1474609375	1.9812872409820557	1.9867671880133981
440.0	20.0	0.092437744140625	1.9060249328613281	1.9082651234120582
440.0	40.0	-0.01690673828125	1.7729568481445312	1.773037456790437
440.0	60.0	-0.512786865234375	1.1321449279785156	1.2428606145116898
440.0	80.0	-0.622100830078125	0.8348617553710938	1.0411549324501115
440.0	100.0	-0.666229248046875	0.21816253662109375	0.701039444923076
440.0	120.0	-0.645782470703125	-0.3946685791015625	0.7568343853165491
440.0	140.0	-0.527496337890625	-1.2232666015625	1.3321537317390544
440.0	160.0	-0.473724365234375	-1.483978271484375	1.5577568117182043
440.0	180.0	-0.294189453125	-1.9855499267578125	2.007225932967672
440.0	200.0	-0.5687255859375	-2.382537841796875	2.4494765481004435
440.0	220.0	-0.5838623046875	-2.7378692626953125	2.7994326729619297
440.0	240.0	-0.91558837890625	-2.22125244140625	2.4025537430079273
440.0	260.0	-2.0272216796875	-0.578399658203125	2.108120941313496
440.0	280.0	-3.278778076171875	0.0799560546875	3.2797528326790926
440.0	300.0	-4.200958251953125	-0.13134765625	4.203011116028058
440.0	320.0	-4.418548583984375	-0.1978759765625	4.4229771072356785
440.0	340.0	-5.336944580078125	-0.458984375	5.356644855440709
440.0	360.0	-4.989959716796875	-0.78790283203125	5.05178076008633
440.0	380.0	-0.82171630859375	-0.867919921875	1.195199850483778
440.0	400.0	-0.787506103515625	-0.99609375	1.2697907787755527
440.0	420.0	-0.8448486328125	-0.84283447265625	1.19337301823985
440.0	440.0	-0.92950439453125	-0.831695556640625	1.2472753979729836
440.0	460.0	-1.10015869140625	-0.797607421875	1.358869657364825
440.0	480.0	-1.2689208984375	-0.7548828125	1.476485119159466
440.0	500.0	-1.379486083984375	-0.822357177734375	1.6060053498285094
440.0	520.0	-1.46563720703125	-1.01763916015625	1.7842875000733152
440.0	540.0	-1.4683837890625	-1.11083984375	1.8412267949506027
440.0	560.0	-1.43115234375	-0.9903564453125	1.7404030911812152
440.0	580.0	-1.429351806640625	-0.6820068359375	1.5837234327407985
440.0	600.0	-1.820343017578125	-0.099609375	1.8230662986390058
440.0	620.0	-2.616607666015625	-0.3223876953125	2.636393275659123
440.0	640.0	-2.69622802734375	-0.3433837890625	2.7180062549642687
440.0	660.0	-2.625244140625	-0.42535400390625	2.659479803744517
440.0	680.0	-2.3089599609375	-0.611328125	2.388517987712991
440.0	700.0	-1.1591796875	-1.83929443359375	2.1740978729950386
440.0	720.0	0.85113525390625	-0.7939453125	1.1639503338556931
440.0	740.0	0.687164306640625	-1.38226318359375	1.5436470752861937
440.0	760.0	-0.39404296875	-1.126953125	1.1938564432831023
440.0	780.0	-0.578643798828125	-1.06866455078125	1.2152664596781788
440.0	800.0	-1.298736572265625	-0.9541015625	1.6115292351382293
460.0	0.0	0.19293212890625	2.0048234462738037	2.0140853648972947
460.0	20.0	0.203704833984375	1.9883842468261719	1.998791528002629
460.0	40.0	0.178436279296875	1.920928955078125	1.9291986824137242
460.0	60.0	-0.2626953125	1.1753921508789062	1.2043901093737088
460.0	80.0	-0.3990478515625	0.779205322265625	0.8754428148564152
460.0	100.0	-0.48724365234375	0.034698486328125	0.48847759590664974
460.0	120.0	-0.446075439453125	-0.6681594848632812	0.8033806040078787
460.0	140.0	-0.48065185546875	-1.381622314453125	1.462841900534833
460.0	160.0	-0.3875732421875	-1.5708160400390625	1.6179233757207825
460.0	180.0	-0.29412841796875	-2.1098785400390625	2.1302814321056656
460.0	200.0	-0.60467529296875	-2.584625244140625	2.6544151639439955
460.0	220.0	-0.88079833984375	-2.7763671875	2.912734192352293
460.0	240.0	-1.10894775390625	-2.151641845703125	2.4206048320769886
460.0	260.0	-2.4608154296875	-0.4722900390625	2.5057275310747045
460.0	280.0	-5.186737060546875	-0.091064453125	5.187536416245518
460.0	300.0	-5.869720458984375	-0.337646484375	5.87942373154296
460.0	320.0	-5.966400146484375	-0.40826416015625	5.980352024123401
460.0	340.0	-6.559600830078125	-0.76678466796875	6.604265422966703
460.0	360.0	-6.499542236328125	-0.82928466796875	6.552233385826641
460.0	380.0	-0.983551025390625	-0.862152099609375	1.3079292268344658
460.0	400.0	-0.8914794921875	-0.66717529296875	1.1134893607658856
460.0	420.0	-1.073638916015625	-0.50848388671875	1.1879631244427635
460.0	440.0	-1.0853271484375	-0.538726806640625	1.211677181153743
460.0	460.0	-1.19268798828125	-0.5252685546875	1.3032312503672825
460.0	480.0	-1.401214599609375	-0.553619384765625	1.5066176613018747
460.0	500.0	-1.5111083984375	-0.60577392578125	1.6280081821000696
460.0	520.0	-1.65924072265625	-0.63018798828125	1.7748849755110339
460.0	540.0	-1.6209716796875	-0.70062255859375	1.7659051944992312
460.0	560.0	-1.67205810546875	-0.6600341796875	1.797616039764748
460.0	580.0	-1.76654052734375	-0.29193115234375	1.7904997158493727
460.0	600.0	-2.09320068359375	0.200439453125	2.102775564858597
460.0	620.0	-2.756134033203125	0.15069580078125	2.7602507192922943
460.0	640.0	-2.76763916015625	0.1865234375	2.773917358820772
460.0	660.0	-2.64031982421875	0.073974609375	2.641355905022024
460.0	680.0	-2.29327392578125	-0.16943359375	2.2995245250614715
460.0	700.0	-0.4302978515625	-0.4573974609375	0.6279878011007659
460.0	720.0	1.148834228515625	-0.04583740234375	1.1497482994389312
460.0	740.0	1.19122314453125	-1.3790283203125	1.8222874878269988
460.0	760.0	0.707763671875	-1.196044921875	1.389767200062283
460.0	780.0	0.60162353515625	-1.1834716796875	1.3276129310443825
460.0	800.0	-0.2794189453125	-1.07635498046875	1.1120319199462905
480.0	0.0	0.166839599609375	2.0332913398742676	2.040124781675256
480.0	20.0	0.174560546875	2.0441455841064453	2.0515853756417695
480.0	40.0	0.21343994140625	2.020282745361328	2.0315262685459445
480.0	60.0	-0.0255126953125	1.55023193359375	1.5504418549419792
480.0	80.0	-0.2864990234375	0.96063232421875	1.0024450871566775
480.0	100.0	-0.46173095703125	-0.17545318603515625	0.4939426051383715
480.0	120.0	-0.49786376953125	-0.8382415771484375	0.9749447546769845
480.0	140.0	-0.517547607421875	-1.3775634765625	1.4715762494370004
480.0	160.0	-0.3846435546875	-1.5552520751953125	1.6021110078774072
480.0	180.0	-0.42626953125	-2.3082733154296875	2.3473030081344115
480.0	200.0	-0.744415283203125	-2.7646331787109375	2.8631015921017773
480.0	220.0	-1.1456298828125	-2.7724151611328125	2.999792268486613
480.0	240.0	-1.25531005859375	-2.2233123779296875	2.5532178271863146
480.0	260.0	-2.166259765625	-0.393768310546875	2.201757219712614
480.0	280.0	-3.9368896484375	-0.289306640625	3.9475053434142513
480.0	300.0	-5.06982421875	-0.588531494140625	5.103869799340442
480.0	320.0	-5.161407470703125	-0.62408447265625	5.199000722027327
480.0	340.0	-5.801239013671875	-1.119598388671875	5.908288639332484
480.0	360.0	-5.4769287109375	-1.046905517578125	5.576088168907216
480.0	380.0	-0.7720947265625	-0.7923583984375	1.1063282055339914
480.0	400.0	-0.93438720703125	-0.4498291015625	1.0370273252312043
480.0	420.0	-1.17864990234375	-0.290924072265625	1.2140232321164806
480.0	440.0	-1.249267578125	-0.287933349609375	1.2820199279151543
480.0	460.0	-1.29119873046875	-0.36407470703125	1.341545583967985
480.0	480.0	-1.505523681640625	-0.4267578125	1.5648398597014734
480.0	500.0	-1.645782470703125	-0.4605712890625	1.7090131225892842
480.0	520.0	-1.743194580078125	-0.5164794921875	1.818097469846985
480.0	540.0	-1.87261962890625	-0.5111083984375	1.9411172219931303
480.0	560.0	-1.943511962890625	-0.44647216796875	1.9941354383967218
480.0	580.0	-2.231903076171875	-0.0223388671875	2.232014866978421
480.0	600.0	-2.44891357421875	0.44122314453125	2.488343938699572
480.0	620.0	-2.748931884765625	0.46759033203125	2.7884166162340565
480.0	640.0	-2.71026611328125	0.5460205078125	2.764720745347073
480.0	660.0	-2.6077880859375	0.58758544921875	2.6731657938278297
480.0	680.0	-1.988067626953125	1.14630126953125	2.2948680767895975
480.0	700.0	-0.5560302734375	1.2762451171875	1.3921103634855667
480.0	720.0	0.851409912109375	0.27886962890625	0.8959169092970638
480.0	740.0	3.507781982421875	-1.86761474609375	3.9739802812835348
480.0	760.0	3.91998291015625	-1.521240234375	4.204811275978789
480.0	780.0	4.07421875	-1.5313720703125	4.352511785232149
480.0	800.0	4.107940673828125	-1.53973388671875	4.387021429352893
500.0	0.0	0.073638916015625	1.969191074371338	1.9705674759661747
500.0	20.0	-0.019195556640625	2.000621795654297	2.0007138822534736
500.0	40.0	-0.00531005859375	1.9840812683105469	1.9840883740355562
500.0	60.0	-0.091949462890625	1.8270149230957031	1.8293272623946413
500.0	80.0	-0.278656005859375	1.3530349731445312	1.3814314344743002
500.0	100.0	-0.4566650390625	-0.03382110595703125	0.4579157401860209
500.0	120.0	-0.6219482421875	-0.9509506225585938	1.1362775640241685
500.0	140.0	-0.561309814453125	-1.363189697265625	1.4742302596719916
500.0	160.0	-0.3111572265625	-1.564697265625	1.595335811889277
500.0	180.0	-0.50567626953125	-2.39678955078125	2.4495527429106785
500.0	200.0	-0.835357666015625	-2.7862396240234375	2.9087718495353565
500.0	220.0	-1.1546630859375	-2.76666259765625	2.997944090755653
500.0	240.0	-1.13739013671875	-2.2674560546875	2.536732796934691
500.0	260.0	-1.4324951171875	-0.000732421875	1.432495304427848
500.0	280.0	-2.520111083984375	0.192657470703125	2.527464495623752
500.0	300.0	-4.28045654296875	-0.810394287109375	4.356494820015685
500.0	320.0	-4.410552978515625	-0.892303466796875	4.499909227212342
500.0	340.0	-4.90081787109375	-1.606109619140625	5.157286487517241
500.0	360.0	-3.36077880859375	-1.62030029296875	3.7309793941654843
500.0	380.0	-0.547637939453125	-0.835662841796875	0.9991194612700193
500.0	400.0	-1.0079345703125	-0.307403564453125	1.0537689734802076
500.0	420.0	-1.22076416015625	-0.12664794921875	1.2273161115879272
500.0	440.0	-1.310302734375	-0.127166748046875	1.3164591286931089
500.0	460.0	-1.414703369140625	-0.200958251953125	1.4289051199033094
500.0	480.0	-1.6097412109375	-0.273406982421875	1.6327945811483955
500.0	500.0	-1.743255615234375	-0.287017822265625	1.766725606975877
500.0	520.0	-1.842071533203125	-0.2947998046875	1.865511848871805
500.0	540.0	-1.868408203125	-0.248291015625	1.884833584681917
500.0	560.0	-1.9090576171875	-0.13525390625	1.9138428892930315
500.0	580.0	-2.236602783203125	0.1776123046875	2.243643942475804
500.0	600.0	-2.6278076171875	0.35028076171875	2.651050637950719
500.0	620.0	-2.86102294921875	0.4256591796875	2.892514140537361
500.0	640.0	-2.293975830078125	0.83209228515625	2.4402259485545947
500.0	660.0	-1.640533447265625	1.40185546875	2.157903785357799
500.0	680.0	-1.177764892578125	1.626708984375	2.0083107981674315
500.0	700.0	-0.64599609375	1.68011474609375	1.800026809017556
500.0	720.0	0.18731689453125	0.87530517578125	0.8951238851277942
500.0	740.0	3.622283935546875	-1.94171142578125	4.109888583736841
500.0	760.0	4.100250244140625	-1.50079345703125	4.366283667518988
500.0	780.0	4.1859130859375	-1.50457763671875	4.44810321687087
500.0	800.0	4.2188720703125	-1.516357421875	4.4831039890390985
520.0	0.0	-0.2008056640625	1.9479873180389404	1.958309859537077
520.0	20.0	-0.1705322265625	1.9493522644042969	1.9567972534308513
520.0	40.0	-0.14208984375	1.9342079162597656	1.9394199614881877
520.0	60.0	-0.1446533203125	1.8322029113769531	1.8379042661508824
520.0	80.0	-0.2255859375	1.5416336059570312	1.5580510871642923
520.0	100.0	-0.3182373046875	0.5707321166992188	0.6534601220631105
520.0	120.0	-0.4349365234375	-0.6300430297851562	0.7655873554342171
520.0	140.0	-0.475341796875	-1.0284271240234375	1.1329660953812664
520.0	160.0	-0.4398193359375	-1.40789794921875	1.4749975198890557
520.0	180.0	-0.5982666015625	-2.3910064697265625	2.4647180091887635
520.0	200.0	-0.79833984375	-2.64471435546875	2.7625822210644264
520.0	220.0	-0.86865234375	-2.635162353515625	2.7746418730510745
520.0	240.0	-0.9825439453125	-2.2414093017578125	2.447306327879021
520.0	260.0	-1.010986328125	-0.130584716796875	1.0193849733621692
520.0	280.0	-2.1885986328125	0.298492431640625	2.208859820653062
520.0	300.0	-3.2696533203125	-0.382720947265625	3.2919763301862384
520.0	320.0	-3.5235595703125	-0.640228271484375	3.581251776285588
520.0	340.0	-4.73486328125	-1.625152587890625	5.0060015207805435
520.0	360.0	-3.0262451171875	-1.449310302734375	3.3553926540590138
520.0	380.0	-0.6142578125	-0.65875244140625	0.9007038577001766
520.0	400.0	-1.0697021484375	-0.2401123046875	1.0963195725855424
520.0	420.0	-1.2939453125	-0.060882568359375	1.29537684048726
520.0	440.0	-1.400634765625	-0.02044677734375	1.4007840009727208
520.0	460.0	-1.4898681640625	-0.064666748046875	1.4912709125406833
520.0	480.0	-1.677978515625	-0.071197509765625	1.6794883102587836
520.0	500.0	-1.798095703125	-0.033111572265625	1.7984005487695143
520.0	520.0	-0.9132080078125	5.142578125	5.223031556219184
520.0	540.0	-0.6287841796875	4.71466064453125	4.756405632167751
520.0	560.0	-0.1876220703125	4.68817138671875	4.691924231327351
520.0	580.0	-1.85009765625	1.49566650390625	2.379050152596386
520.0	600.0	-1.865966796875	0.93157958984375	2.0855868764578944
520.0	620.0	-1.4820556640625	1.02996826171875	1.804805699106605
520.0	640.0	-1.422119140625	1.0792236328125	1.7852581045196234
520.0	660.0	-1.2637939453125	1.25152587890625	1.7786208594809056
520.0	680.0	-1.1387939453125	1.39208984375	1.7985454631318911
520.0	700.0	-0.7393798828125	1.31036376953125	1.5045716399055158
520.0	720.0	0.1336669921875	0.9461669921875	0.9555620554969697
520.0	740.0	3.5960693359375	-2.23907470703125	4.236174006404488
520.0	760.0	4.138671875	-1.51373291015625	4.406812023697644
520.0	780.0	4.214111328125	-1.50927734375	4.476231940615735
520.0	800.0	4.256591796875	-1.51348876953125	4.517656691330226
540.0	0.0	-0.6795654296875	1.9789867401123047	2.0924143210097474
540.0	20.0	-0.40185546875	1.9265060424804688	1.9679718873698475
540.0	40.0	-0.25634765625	1.9010505676269531	1.9182563388503708
540.0	60.0	-0.1839599609375	1.8246383666992188	1.8338883380563058
540.0	80.0	-0.20849609375	1.6542205810546875	1.6673081154645402
540.0	100.0	-0.261962890625	1.2621688842773438	1.2890674336521424
540.0	120.0	-0.4276123046875	0.6659011840820312	0.7913764401863418
540.0	140.0	-0.6336669921875	-0.1482086181640625	0.6507685083699534
540.0	160.0	-0.6849365234375	-1.0577239990234375	1.260126223538254
540.0	180.0	-0.662841796875	-2.4405059814453125	2.5289184829003144
540.0	200.0	-0.668701171875	-2.352264404296875	2.4454670484365826
540.0	220.0	-0.50439453125	-2.3548736572265625	2.4082864830942587
540.0	240.0	-0.5157470703125	-2.1527252197265625	2.2136442605311957
540.0	260.0	-0.306884765625	-0.804290771484375	0.8608495248692667
540.0	280.0	-0.4376220703125	0.39801025390625	0.5915447900532269
540.0	300.0	-0.47509765625	0.28564453125	0.5543560058367505
540.0	320.0	-0.4564208984375	0.21075439453125	0.5027299984531741
540.0	340.0	-0.2823486328125	0.01934814453125	0.28301077920794837
540.0	360.0	-0.0123291015625	-0.320037841796875	0.32027523620682885
540.0	380.0	-0.3958740234375	-0.576385498046875	0.6992399336360434
540.0	400.0	-0.73388671875	-0.24908447265625	0.7750050260973046
540.0	420.0	-0.894287109375	-0.0367431640625	0.8950416158478984
540.0	440.0	-1.0810546875	0.077850341796875	1.0838541936458117
540.0	460.0	-1.162353515625	0.098876953125	1.1665514764231713
540.0	480.0	-1.3187255859375	0.211334228515625	1.3355520683030284
540.0	500.0	-0.8431396484375	1.795166015625	1.9833067060901723
540.0	520.0	-0.04052734375	5.5712890625	5.57143646499927
540.0	540.0	0.293701171875	5.1016845703125	5.110131684538607
540.0	560.0	-1.0220947265625	4.51953125	4.633663814930194
540.0	580.0	-0.541259765625	0.9857177734375	1.124545091472553
540.0	600.0	-0.5247802734375	0.69976806640625	0.8746826179541235
540.0	620.0	-0.627197265625	0.69940185546875	0.9394356632790811
540.0	640.0	-0.7802734375	0.78912353515625	1.1097488864628626
540.0	660.0	-0.932861328125	0.9512939453125	1.332362723847887
540.0	680.0	-0.8465576171875	0.8717041015625	1.2151246190819538
540.0	700.0	-0.4024658203125	0.46142578125	0.6122846463222693
540.0	720.0	1.1739501953125	-0.95941162109375	1.5161232534869962
540.0	740.0	3.5777587890625	-2.41522216796875	4.316671874646211
540.0	760.0	4.1934814453125	-1.4913330078125	4.450770806542535
540.0	780.0	4.2933349609375	-1.43890380859375	4.528042541451416
540.0	800.0	4.3326416015625	-1.4486083984375	4.568396823789908
560.0	0.0	-0.9151611328125	1.9483461380004883	2.1525734766720683
560.0	20.0	-0.582275390625	1.8788795471191406	1.9670365993316248
560.0	40.0	-0.3709716796875	1.8577384948730469	1.894416084830188
560.0	60.0	-0.2667236328125	1.7600021362304688	1.780098035456618
560.0	80.0	-0.236572265625	1.6710968017578125	1.6877591527549585
560.0	100.0	-0.22705078125	1.5084075927734375	1.5254001190516513
560.0	120.0	-0.2449951171875	1.4019927978515625	1.4232380028208105
560.0	140.0	-0.3150634765625	1.2042694091796875	1.244801110278121
560.0	160.0	-0.432373046875	0.7523651123046875	0.8677555611329817
560.0	180.0	-0.424560546875	-1.76080322265625	1.8112646540137183
560.0	200.0	-0.427978515625	-1.7415313720703125	1.7933480224824416
560.0	220.0	-0.49462890625	-1.823516845703125	1.8894103422658473
560.0	240.0	-0.59814453125	-1.7271728515625	1.8278137047956555
560.0	260.0	-0.6243896484375	-0.709564208984375	0.945168662063828
560.0	280.0	-0.774169921875	0.577056884765625	0.9655742934602968
560.0	300.0	-0.82763671875	0.376434326171875	0.9092223821176755
560.0	320.0	-0.7054443359375	0.282257080078125	0.7598162740824451
560.0	340.0	-0.4747314453125	0.138946533203125	0.4946474342980688
560.0	360.0	-0.0443115234375	-0.144439697265625	0.15108387490244454
560.0	380.0	0.0185546875	-0.48046875	0.48082688792827005
560.0	400.0	0.1407470703125	-0.20233154296875	0.2464706698202992
560.0	420.0	0.040771484375	0.131378173828125	0.1375592181446009
560.0	440.0	-0.08544921875	0.25701904296875	0.2708511721103631
560.0	460.0	-0.000732421875	0.424591064453125	0.42459169616849635
560.0	480.0	0.3292236328125	0.58905029296875	0.6748099347585437
560.0	500.0	0.6241455078125	1.92132568359375	2.020160884028674
560.0	520.0	0.6119384765625	6.27862548828125	6.308375917872412
560.0	540.0	-0.5079345703125	6.12213134765625	6.143166102725359
560.0	560.0	-1.138427734375	5.977294921875	6.084740938566478
560.0	580.0	-1.4295654296875	5.87847900390625	6.049807659514824
560.0	600.0	-1.8634033203125	5.60382080078125	5.905512636632002
560.0	620.0	-2.0313720703125	5.18780517578125	5.57133691584959
560.0	640.0	-2.71630859375	5.44970703125	6.089141080886186
560.0	660.0	-3.023681640625	5.77203369140625	6.516058900791302
560.0	680.0	-3.099365234375	5.69647216796875	6.48504896022343
560.0	700.0	-3.1566162109375	5.78948974609375	6.594119912716033
560.0	720.0	-3.109375	5.77239990234375	6.556585507960919
560.0	740.0	-2.8966064453125	5.760009765625	6.447328237271722
560.0	760.0	1.8680419921875	-2.6966552734375	3.28047718302294
560.0	780.0	2.6273193359375	-1.936767578125	3.2640275036628053
560.0	800.0	3.923583984375	-2.8731689453125	4.863086578578685
580.0	0.0	-1.1082763671875	1.86794912815094	2.1719830688626875
580.0	20.0	-0.8447265625	1.8142070770263672	2.001227194429863
580.0	40.0	-0.5589599609375	1.7969970703125	1.8819231410030963
580.0	60.0	-0.4202880859375	1.6631507873535156	1.7154336526533536
580.0	80.0	-0.3660888671875	1.515106201171875	1.558707111521628
580.0	100.0	-0.3482666015625	1.4043350219726562	1.4468747284070014
580.0	120.0	-0.349609375	1.3693618774414062	1.4132864771438747
580.0	140.0	-0.368896484375	1.3330535888671875	1.3831545419713314
580.0	160.0	-0.457275390625	1.2013092041015625	1.2853966651311866
580.0	180.0	-0.474365234375	0.3175811767578125	0.5708591590002964
580.0	200.0	-0.4581298828125	-0.9342803955078125	1.0405589108532152
580.0	220.0	-0.51171875	-0.881561279296875	1.0193166182580884
580.0	240.0	-0.6051025390625	-0.7773590087890625	0.9851071572805662
580.0	260.0	-0.71533203125	-0.543914794921875	0.8986340851910506
580.0	280.0	-0.82666015625	0.839080810546875	1.1778894772258028
580.0	300.0	-0.966796875	0.51220703125	1.0940988256879285
580.0	320.0	-1.0111083984375	0.424468994140625	1.0965920482921623
580.0	340.0	-1.0203857421875	0.3446044921875	1.0770047905628555
580.0	360.0	-0.9996337890625	0.27838134765625	1.0376723408467436
580.0	380.0	-0.7921142578125	0.572509765625	0.9773496964576396
580.0	400.0	-0.491455078125	1.128265380859375	1.2306546483317733
580.0	420.0	-0.22216796875	1.631500244140625	1.6465575158400694
580.0	440.0	0.0013427734375	1.782623291015625	1.7826237967422858
580.0	460.0	0.2198486328125	2.089111328125	2.1006474151198544
580.0	480.0	0.4141845703125	3.054168701171875	3.0821251294363194
580.0	500.0	0.4583740234375	4.585205078125	4.6080594998139475
580.0	520.0	-0.5474853515625	5.8662109375	5.89170357141465
580.0	540.0	-0.8341064453125	5.919677734375	5.978153397242913
580.0	560.0	-1.17041015625	5.9798583984375	6.093321458713355
580.0	580.0	-1.3135986328125	5.9732666015625	6.115999939623029
580.0	600.0	-1.6268310546875	5.8690185546875	6.090316746751502
580.0	620.0	-1.7371826171875	5.54998779296875	5.815510979059411
580.0	640.0	-2.1319580078125	5.40533447265625	5.810583938672762
580.0	660.0	-2.4312744140625	5.6478271484375	6.148906144600242
580.0	680.0	-2.491455078125	5.843994140625	6.35292184132421
580.0	700.0	-2.42529296875	5.97479248046875	6.448270401350591
580.0	720.0	-2.4261474609375	6.091064453125	6.556466859089309
580.0	740.0	-2.0028076171875	5.9810791015625	6.307499153437276
580.0	760.0	-0.1236572265625	-2.5389404296875	2.541949963154837
580.0	780.0	2.663818359375	-1.32257080078125	2.9740749443856442
580.0	800.0	4.05419921875	-1.61920166015625	4.365586480825442
600.0	0.0	-1.1728515625	1.765921950340271	2.1199200745198574
600.0	20.0	-0.9976806640625	1.7351036071777344	2.0014872557888985
600.0	40.0	-0.7476806640625	1.7261085510253906	1.881084023996779
600.0	60.0	-0.55224609375	1.6057777404785156	1.698086540750624
600.0	80.0	-0.4442138671875	1.4637832641601562	1.5297017370183756
600.0	100.0	-0.4552001953125	1.2585830688476562	1.338371607216218
600.0	120.0	-0.41748046875	1.3013153076171875	1.3666424081033544
600.0	140.0	-0.4202880859375	1.31884765625	1.3841969569310306
600.0	160.0	-0.4998779296875	1.3686065673828125	1.4570387369154005
600.0	180.0	-0.513916015625	1.112548828125	1.2255099208403766
600.0	200.0	-0.48388671875	-0.161834716796875	0.5102321355455439
600.0	220.0	-0.531982421875	0.3031005859375	0.6122705793843489
600.0	240.0	-0.5904541015625	0.3917388916015625	0.7085869073340262
600.0	260.0	-0.6766357421875	0.41693115234375	0.7947751338588269
600.0	280.0	-0.6846923828125	1.898895263671875	2.0185655504533258
600.0	300.0	-0.865234375	1.034698486328125	1.3487888942645374
600.0	320.0	-0.946533203125	0.66583251953125	1.1572631717476387
600.0	340.0	-0.9744873046875	0.5213623046875	1.1051896487690112
600.0	360.0	-0.9290771484375	0.744293212890625	1.1904439232924018
600.0	380.0	-0.6951904296875	1.25347900390625	1.433352485176935
600.0	400.0	-0.3902587890625	2.03118896484375	2.0683400429676824
600.0	420.0	-0.1922607421875	2.500885009765625	2.50826434513129
600.0	440.0	-0.0206298828125	2.951812744140625	2.9518848332101078
600.0	460.0	0.170166015625	3.22564697265625	3.2301323293450563
600.0	480.0	0.36669921875	3.922576904296875	3.9396799219168956
600.0	500.0	0.455810546875	4.55889892578125	4.581628822824031
600.0	520.0	-0.54833984375	5.81036376953125	5.8361805762437795
600.0	540.0	-0.8349609375	5.86627197265625	5.925395060611835
600.0	560.0	-1.174560546875	5.93304443359375	6.048190533479668
600.0	580.0	-1.3123779296875	5.9373779296875	6.080690134373818
600.0	600.0	-1.62451171875	5.835205078125	6.057116197344398
600.0	620.0	-1.6900634765625	5.6083984375	5.8575120647390015
600.0	640.0	-2.0679931640625	5.5550537109375	5.927496727794097
600.0	660.0	-2.3858642578125	5.733154296875	6.20978312411017
600.0	680.0	-2.4425048828125	5.90252685546875	6.387930289388944
600.0	700.0	-2.388427734375	6.0250244140625	6.481165499536396
600.0	720.0	-2.4117431640625	6.07684326171875	6.5379300330378864
600.0	740.0	-2.0018310546875	5.92828369140625	6.257145922647528
600.0	760.0	-0.676025390625	3.012451171875	3.087373056775087
600.0	780.0	2.8287353515625	-1.5067138671875	3.204985236589169
600.0	800.0	4.050537109375	-1.603759765625	4.356477505997424
620.0	0.0	-1.2474365234375	1.6554086208343506	2.0727941484717007
620.0	20.0	-1.0927734375	1.6285266876220703	1.9611866198816672
620.0	40.0	-0.968505859375	1.6304244995117188	1.896388053182087
620.0	60.0	-0.819580078125	1.5129623413085938	1.720687813252992
620.0	80.0	-0.5511474609375	1.4168624877929688	1.520283800154673
620.0	100.0	-0.5235595703125	1.227569580078125	1.3345567419930087
620.0	120.0	-0.48046875	1.2467422485351562	1.336119925010124
620.0	140.0	-0.4407958984375	1.278045654296875	1.3519251897003954
620.0	160.0	-0.5352783203125	1.3978424072265625	1.4968253991823903
620.0	180.0	-0.5816650390625	1.397430419921875	1.5136531954812527
620.0	200.0	-0.583251953125	1.3233184814453125	1.4461516670663748
620.0	220.0	-0.614990234375	1.7510986328125	1.855952426710993
620.0	240.0	-0.6181640625	1.7933807373046875	1.8969294338751794
620.0	260.0	-0.6417236328125	1.85528564453125	1.9631337304712098
620.0	280.0	-0.706298828125	1.826873779296875	1.9586540889328048
620.0	300.0	-0.84716796875	1.2774658203125	1.5328445744245205
620.0	320.0	-0.9071044921875	1.025604248046875	1.3691978065124624
620.0	340.0	-0.89306640625	1.080474853515625	1.4017822637813269
620.0	360.0	-0.8048095703125	1.5289306640625	1.7278157945733648
620.0	380.0	-0.5355224609375	2.109619140625	2.1765287098175206
620.0	400.0	-0.2801513671875	2.649871826171875	2.664639841268702
620.0	420.0	-0.1270751953125	2.92022705078125	2.922990614657917
620.0	440.0	0.0084228515625	3.066070556640625	3.066082125894053
620.0	460.0	0.1923828125	3.2939453125	3.2995585868849386
620.0	480.0	0.36767578125	3.979949951171875	3.9968971833099243
620.0	500.0	0.4332275390625	4.413421630859375	4.434633760790126
620.0	520.0	-0.56640625	5.75714111328125	5.784936459311575
620.0	540.0	-0.8465576171875	5.81976318359375	5.881012099318572
620.0	560.0	-1.1785888671875	5.8876953125	6.00450062958551
620.0	580.0	-1.223876953125	5.93853759765625	6.063340959831255
620.0	600.0	-1.503173828125	5.96307373046875	6.149616237828704
620.0	620.0	-1.557861328125	5.80389404296875	6.009335901717887
620.0	640.0	-1.989501953125	5.69915771484375	6.036432446416611
620.0	660.0	-2.34912109375	5.80108642578125	6.258671874486206
620.0	680.0	-2.4248046875	5.90081787109375	6.3796025989352465
620.0	700.0	-2.389892578125	5.9854736328125	6.444957807780484
620.0	720.0	-2.41943359375	6.0357666015625	6.502625422327767
620.0	740.0	-2.0439453125	5.89276123046875	6.23717462957438
620.0	760.0	-0.9508056640625	3.53863525390625	3.6641466770588593
620.0	780.0	2.30517578125	-1.476318359375	2.7373986338655976
620.0	800.0	3.8828125	-1.65496826171875	4.2208000257596465
