# Supplementary material for: Real-time emotion detection by quantitative facial motion analysis
Source: PLoS One. 2023 Mar 10;18(3):e0282730. doi: 10.1371/journal.pone.0282730 (PMC10004542; doi:10.1371/journal.pone.0282730)
Supplement: S1 Dataset — Data from each participant is organized into folders by Study ID and subsequently by emotions. The data files (.csv) contain the pixel displacement results after DISC-processing of videos. (ZIP) [file pone.0282730.s004.zip › S1_Dataset/1/happy/result/101500_cropped_result.csv]

pos_x	pos_y	disp_x	disp_y	disp_xy_indi
0.0	0.0	1.3816807270050049	1.7458305358886719	2.2264244634432147
0.0	20.0	1.3291234970092773	1.7838001251220703	2.224525153080469
0.0	40.0	1.3444013595581055	1.7565078735351562	2.2119527403117543
0.0	60.0	1.306769609451294	1.7677421569824219	2.1983082463017674
0.0	80.0	1.2854194641113281	1.862152099609375	2.262722616848088
0.0	100.0	1.2584068775177002	1.9681549072265625	2.336069692501456
0.0	120.0	1.3200628757476807	1.8298263549804688	2.2562868800993248
0.0	140.0	1.3369343280792236	1.8373260498046875	2.2722588784924005
0.0	160.0	1.3311071395874023	1.8752899169921875	2.29968660687345
0.0	180.0	1.3398613929748535	2.052001953125	2.45070205614908
0.0	200.0	0.9368140697479248	2.6205291748046875	2.7829469555275765
0.0	220.0	1.030900001525879	2.5932159423828125	2.7906135054812653
0.0	240.0	1.1442070007324219	2.5700531005859375	2.813251250840649
0.0	260.0	1.448908805847168	2.11956787109375	2.5674704843161016
0.0	280.0	1.9554569721221924	0.95733642578125	2.177224150598397
0.0	300.0	2.2300918102264404	0.31048583984375	2.251601860627789
0.0	320.0	2.228426456451416	0.316070556640625	2.2507298968529583
0.0	340.0	1.9014174938201904	1.4835205078125	2.411684387084204
0.0	360.0	1.6406781673431396	1.86163330078125	2.481431722891874
0.0	380.0	1.5380339622497559	2.03021240234375	2.5470199974998358
0.0	400.0	1.481541395187378	1.673980712890625	2.235436497148503
0.0	420.0	1.4592058658599854	1.509796142578125	2.0997062059021436
0.0	440.0	1.347311019897461	0.87506103515625	1.6065424985308867
0.0	460.0	1.1348600387573242	1.134002685546875	1.6043283324792965
0.0	480.0	1.008113145828247	1.30816650390625	1.6515422237212178
0.0	500.0	0.8860828876495361	1.315582275390625	1.5861587584814185
0.0	520.0	1.3915870189666748	1.62847900390625	2.142068695798538
0.0	540.0	2.2964553833007812	1.96234130859375	3.020677198726234
0.0	560.0	2.5656566619873047	2.0352783203125	3.2748972424083647
0.0	580.0	3.2682888507843018	2.10821533203125	3.8892523572497333
0.0	600.0	3.755157232284546	1.924560546875	4.219613624227547
0.0	620.0	4.056774616241455	1.79730224609375	4.437084138349716
0.0	640.0	3.9150543212890625	1.78533935546875	4.302916098743936
0.0	660.0	3.834902763366699	1.77008056640625	4.2237026902999
0.0	680.0	3.951805591583252	1.7415771484375	4.318548181695829
0.0	700.0	4.000369548797607	1.77838134765625	4.377852983442778
0.0	720.0	4.162895202636719	1.732666015625	4.509082832443602
0.0	740.0	4.315786361694336	2.28643798828125	4.884036301466487
0.0	760.0	4.397185325622559	2.0322265625	4.844087487773206
0.0	780.0	5.101200580596924	-3.68792724609375	6.294684641502148
0.0	800.0	5.209127426147461	-3.94671630859375	6.535409563475081
20.0	0.0	1.2779483795166016	1.8725045919418335	2.267030107332578
20.0	20.0	1.2778606414794922	1.8833141326904297	2.2759173845800915
20.0	40.0	1.2609062194824219	1.9182281494140625	2.2955356079865004
20.0	60.0	1.2239913940429688	1.9244384765625	2.280705676488189
20.0	80.0	1.2196693420410156	1.9797821044921875	2.3253237377153053
20.0	100.0	1.2250862121582031	1.9696502685546875	2.3195599599143124
20.0	120.0	1.262289047241211	1.882110595703125	2.2662113611142045
20.0	140.0	1.2626266479492188	1.9600677490234375	2.3315427581053036
20.0	160.0	1.2687301635742188	2.0541534423828125	2.414378303583807
20.0	180.0	1.3439559936523438	2.0917816162109375	2.486316159057834
20.0	200.0	1.1165027618408203	2.483245849609375	2.7226987286147484
20.0	220.0	1.2249927520751953	2.3961639404296875	2.6911352385289535
20.0	240.0	1.3300094604492188	2.2858428955078125	2.644617724327651
20.0	260.0	1.5542488098144531	1.851043701171875	2.417033749548756
20.0	280.0	1.9396438598632812	0.956298828125	2.1625738719818512
20.0	300.0	2.1770553588867188	0.412750244140625	2.2158368170277174
20.0	320.0	2.269908905029297	-0.08203125	2.271390667214221
20.0	340.0	2.0074310302734375	0.669830322265625	2.116235337085917
20.0	360.0	1.7457847595214844	0.880889892578125	1.9554363782603073
20.0	380.0	1.5883369445800781	0.99774169921875	1.875713930181758
20.0	400.0	1.4880867004394531	0.744537353515625	1.663952492953098
20.0	420.0	1.4346885681152344	0.667388916015625	1.5823208437927665
20.0	440.0	1.2880496978759766	-0.015167236328125	1.288138994540662
20.0	460.0	1.0899295806884766	0.544891357421875	1.218545478122508
20.0	480.0	0.9775218963623047	1.069000244140625	1.4485546520033243
20.0	500.0	0.8638763427734375	1.237213134765625	1.5089660951923984
20.0	520.0	1.3605003356933594	1.5478515625	2.0607779169419094
20.0	540.0	2.1082935333251953	1.85546875	2.8084988703731746
20.0	560.0	2.185976028442383	1.863037109375	2.872176608050607
20.0	580.0	3.0499420166015625	2.1090087890625	3.708107924127139
20.0	600.0	3.4752330780029297	1.896240234375	3.958910452751902
20.0	620.0	4.223548889160156	1.85089111328125	4.611308180153382
20.0	640.0	4.585172653198242	1.80755615234375	4.928596910228381
20.0	660.0	4.668176651000977	1.7430419921875	4.982977887917993
20.0	680.0	4.801174163818359	1.716796875	5.098888590793751
20.0	700.0	4.683435440063477	1.82696533203125	5.02716320062186
20.0	720.0	4.580799102783203	1.9598388671875	4.982438038289907
20.0	740.0	4.51447868347168	2.1185302734375	4.986851542104633
20.0	760.0	4.393392562866211	1.8895263671875	4.7824897390109395
20.0	780.0	5.063873291015625	-4.35064697265625	6.676147226368245
20.0	800.0	5.174036026000977	-4.42333984375	6.807098072722491
40.0	0.0	1.213470458984375	1.9607205390930176	2.30584812753333
40.0	20.0	1.2212867736816406	1.9418373107910156	2.293964586725304
40.0	40.0	1.1870346069335938	2.0053558349609375	2.330344005264002
40.0	60.0	1.1462135314941406	2.0166893005371094	2.319664026250596
40.0	80.0	1.1377639770507812	2.028564453125	2.3258505128139126
40.0	100.0	1.1580696105957031	2.004638671875	2.31510289787777
40.0	120.0	1.1874885559082031	1.960113525390625	2.2917622265043582
40.0	140.0	1.1920814514160156	2.038482666015625	2.361455010466277
40.0	160.0	1.2324562072753906	2.086639404296875	2.423429864142154
40.0	180.0	1.3069190979003906	2.113555908203125	2.484986137900392
40.0	200.0	1.1920928955078125	2.3156280517578125	2.604461315820967
40.0	220.0	1.4090538024902344	2.0005950927734375	2.4470008875236124
40.0	240.0	1.5234947204589844	1.748382568359375	2.3190251763638368
40.0	260.0	1.6603126525878906	1.41754150390625	2.1831312419642184
40.0	280.0	1.9375953674316406	0.879852294921875	2.128007487950135
40.0	300.0	2.2138633728027344	0.263885498046875	2.2295350612890004
40.0	320.0	2.3314666748046875	-0.45831298828125	2.37608662530475
40.0	340.0	2.1417579650878906	-0.38189697265625	2.1755395833543067
40.0	360.0	1.8545074462890625	-0.373016357421875	1.8916498278608185
40.0	380.0	1.6260719299316406	-0.6304931640625	1.744027394062706
40.0	400.0	1.4626884460449219	-1.155120849609375	1.863803011961187
40.0	420.0	1.3198814392089844	-1.417205810546875	1.9366360843008696
40.0	440.0	1.1451873779296875	-1.88031005859375	2.2015948871257636
40.0	460.0	0.9051361083984375	-1.62890625	1.8634932106170203
40.0	480.0	0.9169540405273438	0.44219970703125	1.0180104583637366
40.0	500.0	0.8796653747558594	1.218475341796875	1.5028284433398837
40.0	520.0	1.3522415161132812	1.48492431640625	2.008371814021227
40.0	540.0	2.1070899963378906	1.8052978515625	2.77469432289818
40.0	560.0	2.1835899353027344	1.79736328125	2.828176050096805
40.0	580.0	3.0487632751464844	2.0484619140625	3.673030590840011
40.0	600.0	3.4754562377929688	1.83837890625	3.9317213868430456
40.0	620.0	4.192085266113281	1.881103515625	4.594793718423145
40.0	640.0	4.528942108154297	1.91387939453125	4.916731735189992
40.0	660.0	4.590641021728516	1.837890625	4.9448788599762
40.0	680.0	4.722843170166016	1.83038330078125	5.065130860872466
40.0	700.0	4.616020202636719	1.9481201171875	5.010270901073212
40.0	720.0	4.540531158447266	1.98016357421875	4.953531162866874
40.0	740.0	4.511791229248047	2.00445556640625	4.937013491374781
40.0	760.0	4.3813629150390625	1.6766357421875	4.691209695298242
40.0	780.0	5.073463439941406	-3.84124755859375	6.363585002404268
40.0	800.0	5.222869873046875	-4.16839599609375	6.682356986201133
60.0	0.0	1.2065048217773438	1.928809404373169	2.2750735380137406
60.0	20.0	1.1923141479492188	1.9593181610107422	2.2935868598041775
60.0	40.0	1.1277427673339844	2.036602020263672	2.327993027956953
60.0	60.0	1.0960464477539062	2.026622772216797	2.304022065107375
60.0	80.0	1.0593147277832031	2.0950241088867188	2.3476102123893976
60.0	100.0	1.0929832458496094	2.0632553100585938	2.33487362617186
60.0	120.0	1.0738029479980469	2.1114883422851562	2.368846932736561
60.0	140.0	1.0766792297363281	2.1805419921875	2.431872024477983
60.0	160.0	1.11468505859375	2.2514801025390625	2.5123067949558746
60.0	180.0	1.2644386291503906	2.174713134765625	2.5155878568258854
60.0	200.0	1.3133773803710938	2.0724334716796875	2.45355673213577
60.0	220.0	1.4894256591796875	1.7327880859375	2.284938367875552
60.0	240.0	1.5300178527832031	1.442169189453125	2.1025714258600603
60.0	260.0	1.7850227355957031	1.163787841796875	2.1308937813292794
60.0	280.0	1.9161529541015625	1.242462158203125	2.2837150343418315
60.0	300.0	2.2415504455566406	0.60321044921875	2.3212951656396177
60.0	320.0	2.308917999267578	0.171142578125	2.3152520617395136
60.0	340.0	2.0242042541503906	-0.51092529296875	2.087689516550711
60.0	360.0	1.4811286926269531	-0.995208740234375	1.7844278188712814
60.0	380.0	1.3010787963867188	-1.652587890625	2.103295692632755
60.0	400.0	1.2050132751464844	-2.5257568359375	2.7984825508772193
60.0	420.0	1.0465850830078125	-2.75042724609375	2.942820139259163
60.0	440.0	0.9090652465820312	-2.86590576171875	3.006628586572671
60.0	460.0	0.6886520385742188	-2.86810302734375	2.949619739168222
60.0	480.0	0.4943351745605469	-2.920135498046875	2.961681716822602
60.0	500.0	0.8391265869140625	1.056396484375	1.349113398149282
60.0	520.0	1.3828849792480469	1.466064453125	2.015369903155889
60.0	540.0	2.0929832458496094	1.7691650390625	2.7405334887295547
60.0	560.0	2.1326828002929688	1.7462158203125	2.7563754493492203
60.0	580.0	3.0080947875976562	1.98681640625	3.6050067521873457
60.0	600.0	3.4564971923828125	1.78546142578125	3.89040426484229
60.0	620.0	4.211387634277344	1.8289794921875	4.591399763578267
60.0	640.0	4.5482940673828125	1.8629150390625	4.915020993460244
60.0	660.0	4.5753326416015625	1.8265380859375	4.926450056651844
60.0	680.0	4.6897430419921875	1.8497314453125	5.041348650876272
60.0	700.0	4.562408447265625	1.990478515625	4.9777078621435225
60.0	720.0	4.449981689453125	2.0516357421875	4.900157778591353
60.0	740.0	4.428703308105469	2.1337890625	4.915940271653934
60.0	760.0	4.594917297363281	1.385009765625	4.799116274949472
60.0	780.0	5.661903381347656	-0.52703857421875	5.686380180609678
60.0	800.0	5.732582092285156	-0.468017578125	5.75165523116802
80.0	0.0	1.21435546875	1.8895719051361084	2.2461391740412555
80.0	20.0	1.068878173828125	1.9992847442626953	2.267077422393796
80.0	40.0	1.0461044311523438	2.033538818359375	2.2868350632809116
80.0	60.0	0.9753952026367188	2.086200714111328	2.3029609681636685
80.0	80.0	0.9469375610351562	2.1399688720703125	2.340119124730426
80.0	100.0	1.0320816040039062	2.0655517578125	2.3090466650818438
80.0	120.0	1.0237808227539062	2.1314849853515625	2.3646047060381608
80.0	140.0	1.001556396484375	2.2687835693359375	2.480018971666847
80.0	160.0	1.102081298828125	2.2717742919921875	2.5249834896456833
80.0	180.0	1.4568252563476562	1.8932342529296875	2.388864953068433
80.0	200.0	1.7635269165039062	1.4493408203125	2.2826773750703113
80.0	220.0	1.9278640747070312	1.056396484375	2.198325140361602
80.0	240.0	1.7637863159179688	1.1681365966796875	2.1155342768960006
80.0	260.0	2.18365478515625	2.204437255859375	3.1028844380280423
80.0	280.0	2.25	3.327911376953125	4.01715000128873
80.0	300.0	2.9526824951171875	2.6976318359375	3.9994438912472554
80.0	320.0	3.8994827270507812	2.266632080078125	4.510386516143233
80.0	340.0	2.7093582153320312	-0.18939208984375	2.7159696800005984
80.0	360.0	1.6572265625	-0.9915771484375	1.9312237365875065
80.0	380.0	1.4562759399414062	-2.2099609375	2.6466331363693203
80.0	400.0	1.5114288330078125	-3.000701904296875	3.3598555081577914
80.0	420.0	1.3404922485351562	-3.245391845703125	3.511337024630244
80.0	440.0	1.1174087524414062	-3.3759765625	3.556096184101602
80.0	460.0	0.7591476440429688	-3.45416259765625	3.5366006837786146
80.0	480.0	0.294464111328125	-3.48944091796875	3.501843376402613
80.0	500.0	-0.07233428955078125	-3.3399658203125	3.34074900737852
80.0	520.0	0.05570220947265625	-3.13983154296875	3.140325596870754
80.0	540.0	0.31842041015625	-2.75579833984375	2.7741333867515534
80.0	560.0	0.475921630859375	-2.63079833984375	2.673499823011866
80.0	580.0	2.6600418090820312	1.88287353515625	3.25899296953157
80.0	600.0	3.3183975219726562	1.69268798828125	3.7251784842482234
80.0	620.0	4.39349365234375	1.9515380859375	4.8074200330374115
80.0	640.0	4.870063781738281	1.99755859375	5.26381625568973
80.0	660.0	5.123405456542969	2.02374267578125	5.508613064094493
80.0	680.0	5.2219390869140625	1.9739990234375	5.582590793885315
80.0	700.0	5.129631042480469	2.1893310546875	5.577300879367935
80.0	720.0	4.904777526855469	2.4287109375	5.473159910497644
80.0	740.0	4.8553619384765625	1.58709716796875	5.108171588169421
80.0	760.0	5.3118743896484375	-0.177490234375	5.314838879467698
80.0	780.0	5.604850769042969	-0.36126708984375	5.61648164364896
80.0	800.0	5.710044860839844	-0.38519287109375	5.72302244104852
100.0	0.0	1.0310592651367188	1.99928879737854	2.2494974780042765
100.0	20.0	0.9702301025390625	2.0463333129882812	2.2646912548333282
100.0	40.0	0.96136474609375	2.068592071533203	2.281073285416742
100.0	60.0	0.92657470703125	2.0947952270507812	2.2905693028120284
100.0	80.0	0.8647384643554688	2.1841583251953125	2.3491105127804963
100.0	100.0	0.92022705078125	2.1642608642578125	2.351774418082553
100.0	120.0	0.9379501342773438	2.2398605346679688	2.4283174564199728
100.0	140.0	0.9573974609375	2.3277740478515625	2.516970781725688
100.0	160.0	1.1402511596679688	2.221405029296875	2.496960754859715
100.0	180.0	1.809844970703125	1.3704376220703125	2.2701625699418817
100.0	200.0	2.07122802734375	0.7686004638671875	2.209237926143569
100.0	220.0	1.9690704345703125	0.4918060302734375	2.029559446705673
100.0	240.0	1.2672576904296875	2.322509765625	2.645750113933037
100.0	260.0	5.561500549316406	4.781890869140625	7.334628050856919
100.0	280.0	5.920860290527344	4.9398193359375	7.710927418387852
100.0	300.0	6.385688781738281	4.13641357421875	7.608346632100779
100.0	320.0	6.924835205078125	3.343963623046875	7.689956783347367
100.0	340.0	5.0850982666015625	0.327239990234375	5.095616782314267
100.0	360.0	2.4797286987304688	-1.391876220703125	2.843655013018689
100.0	380.0	1.7826995849609375	-2.48626708984375	3.0593368321026713
100.0	400.0	1.6556396484375	-3.3082275390625	3.6993934767323378
100.0	420.0	1.4199295043945312	-3.539642333984375	3.8138258547008217
100.0	440.0	1.1737518310546875	-3.6309814453125	3.815982130082357
100.0	460.0	0.7582855224609375	-3.6558837890625	3.7336956507867427
100.0	480.0	0.368316650390625	-3.67340087890625	3.691819493434664
100.0	500.0	0.20993804931640625	-3.559844970703125	3.5660300335234294
100.0	520.0	0.2592010498046875	-3.52801513671875	3.537523991316027
100.0	540.0	0.37305450439453125	-3.5072021484375	3.5269868972330567
100.0	560.0	0.6764678955078125	-3.06292724609375	3.136739091559292
100.0	580.0	0.09055328369140625	-3.6990966796875	3.700204878498268
100.0	600.0	-0.11061859130859375	-3.59954833984375	3.6012476620769913
100.0	620.0	6.1165313720703125	6.8104248046875	9.153897642306424
100.0	640.0	5.738189697265625	6.6727294921875	8.800689738748561
100.0	660.0	5.519783020019531	5.68121337890625	7.92112302926544
100.0	680.0	5.538597106933594	5.69964599609375	7.947453830864366
100.0	700.0	5.315948486328125	5.34417724609375	7.537873622379222
100.0	720.0	4.4869537353515625	4.305908203125	6.218810117452092
100.0	740.0	1.5023956298828125	-0.7119140625	1.6625324842168427
100.0	760.0	5.1791839599609375	-0.30963134765625	5.188431175467984
100.0	780.0	5.56744384765625	-0.37799072265625	5.580260565889341
100.0	800.0	5.7106781005859375	-0.41839599609375	5.725984594640392
120.0	0.0	0.9337692260742188	1.99650239944458	2.2040750437657994
120.0	20.0	0.8953628540039062	2.039989471435547	2.2278311614433224
120.0	40.0	0.8950653076171875	2.06500244140625	2.250639239841344
120.0	60.0	0.7871856689453125	2.1669273376464844	2.3054794217326164
120.0	80.0	0.6510543823242188	2.3682632446289062	2.4561234913179355
120.0	100.0	0.7007522583007812	2.3844375610351562	2.4852758820680108
120.0	120.0	0.8300857543945312	2.3130416870117188	2.4574792380613832
120.0	140.0	1.1222000122070312	2.0961456298828125	2.3776373502017236
120.0	160.0	1.6871109008789062	1.4948272705078125	2.254074479807238
120.0	180.0	2.0092849731445312	0.69293212890625	2.1254131453849077
120.0	200.0	1.910369873046875	0.3551177978515625	1.943095906587237
120.0	220.0	1.4943923950195312	0.180328369140625	1.5052331882499563
120.0	240.0	2.209991455078125	4.7059173583984375	5.1990114844645285
120.0	260.0	4.18255615234375	6.1614990234375	7.447002496530387
120.0	280.0	4.210884094238281	6.61419677734375	7.8408637192935196
120.0	300.0	4.642539978027344	5.641632080078125	7.306243218956563
120.0	320.0	4.590507507324219	4.258880615234375	6.261854619010181
120.0	340.0	2.4761581420898438	1.525146484375	2.908166250997224
120.0	360.0	1.4740829467773438	-1.207427978515625	1.9054665720715507
120.0	380.0	2.186187744140625	-2.956695556640625	3.677154534050628
120.0	400.0	1.5879440307617188	-3.53924560546875	3.8791527039627653
120.0	420.0	1.3295364379882812	-3.71502685546875	3.9457688321533224
120.0	440.0	1.0541152954101562	-3.789459228515625	3.9333395862294775
120.0	460.0	0.6233901977539062	-3.7850341796875	3.8360264701978113
120.0	480.0	0.38368988037109375	-3.775665283203125	3.7951108356785204
120.0	500.0	0.30905914306640625	-3.669830322265625	3.6828212213102556
120.0	520.0	0.35224151611328125	-3.6732177734375	3.6900681425647046
120.0	540.0	0.2318115234375	-3.6884765625	3.6957537708172916
120.0	560.0	0.155426025390625	-3.70721435546875	3.7104710653449793
120.0	580.0	-0.00162506103515625	-3.854248046875	3.854248389461053
120.0	600.0	0.14705657958984375	-4.038818359375	4.041494695978857
120.0	620.0	0.23142242431640625	-4.1307373046875	4.13721488670983
120.0	640.0	0.06931304931640625	-4.04571533203125	4.046309039932352
120.0	660.0	-0.01119232177734375	-3.76611328125	3.766129912161078
120.0	680.0	0.32775115966796875	-2.71533203125	2.735040925214091
120.0	700.0	0.5902633666992188	-2.1280517578125	2.208396505611247
120.0	720.0	0.78533935546875	-1.75433349609375	1.9220936290317887
120.0	740.0	1.4437255859375	-1.0189208984375	1.7670719749810022
120.0	760.0	5.014381408691406	-0.323974609375	5.024836361449962
120.0	780.0	5.436393737792969	-0.34356689453125	5.447239216642909
120.0	800.0	5.575714111328125	-0.3658447265625	5.587703483115149
140.0	0.0	0.848480224609375	2.009273052215576	2.1810770022887485
140.0	20.0	0.7842864990234375	2.0657882690429688	2.2096575492745445
140.0	40.0	0.7764129638671875	2.0878028869628906	2.227495900169428
140.0	60.0	0.6487579345703125	2.2436561584472656	2.335568413685688
140.0	80.0	0.5074310302734375	2.450653076171875	2.502635960389572
140.0	100.0	0.56005859375	2.457061767578125	2.5200829665166515
140.0	120.0	0.87261962890625	2.231781005859375	2.3963120570716923
140.0	140.0	2.0103607177734375	0.973724365234375	2.233761257390238
140.0	160.0	2.36773681640625	0.5334930419921875	2.4270954776480638
140.0	180.0	1.889251708984375	0.253509521484375	1.906184434251738
140.0	200.0	1.4470062255859375	0.135406494140625	1.4533278830119225
140.0	220.0	1.2371978759765625	0.079254150390625	1.2397337636263108
140.0	240.0	4.300262451171875	4.6680908203125	6.346914924248203
140.0	260.0	4.6384735107421875	6.220794677734375	7.759750184921244
140.0	280.0	4.18560791015625	7.290924072265625	8.406954704594579
140.0	300.0	4.9441986083984375	6.09136962890625	7.845373403175308
140.0	320.0	5.00189208984375	4.1834716796875	6.520763741555802
140.0	340.0	2.3057708740234375	0.966400146484375	2.50010171125493
140.0	360.0	1.10333251953125	-1.54522705078125	1.8987020006102315
140.0	380.0	1.8263397216796875	-3.423919677734375	3.880559590904604
140.0	400.0	1.404449462890625	-3.829559326171875	4.078970817066941
140.0	420.0	1.1667633056640625	-3.915985107421875	4.086107680053726
140.0	440.0	0.87481689453125	-3.953765869140625	4.0493912069518085
140.0	460.0	0.5097198486328125	-3.886474609375	3.919757545232462
140.0	480.0	0.401153564453125	-3.827484130859375	3.848448902383114
140.0	500.0	0.3794403076171875	-3.71417236328125	3.733503889271692
140.0	520.0	0.281890869140625	-3.7774658203125	3.787969176977823
140.0	540.0	-0.01171875	-3.748779296875	3.7487976133395335
140.0	560.0	-0.22784423828125	-3.7471923828125	3.7541129112915588
140.0	580.0	-0.2832794189453125	-3.85589599609375	3.8662877753589173
140.0	600.0	-0.1065521240234375	-3.86187744140625	3.8633470886753614
140.0	620.0	0.009490966796875	-3.89996337890625	3.8999749275169187
140.0	640.0	0.135894775390625	-3.9189453125	3.9213007730017586
140.0	660.0	0.476959228515625	-3.84124755859375	3.870745782413082
140.0	680.0	0.22198486328125	-3.58148193359375	3.5883547929635418
140.0	700.0	0.1946563720703125	-2.517333984375	2.524848805785584
140.0	720.0	0.478302001953125	-1.92584228515625	1.9843490903488263
140.0	740.0	1.8223114013671875	-1.050048828125	2.1031931402036115
140.0	760.0	4.7317047119140625	-0.3199462890625	4.7425093683233355
140.0	780.0	5.194366455078125	-0.3175048828125	5.204061127643551
140.0	800.0	5.3173065185546875	-0.33056640625	5.327571938623186
160.0	0.0	0.5699462890625	2.1715643405914307	2.2451125712855493
160.0	20.0	0.53228759765625	2.1816673278808594	2.2456630237329622
160.0	40.0	0.557281494140625	2.1988792419433594	2.2683986828511893
160.0	60.0	0.5282440185546875	2.264759063720703	2.3255483998067814
160.0	80.0	0.328216552734375	2.4953536987304688	2.51684647669592
160.0	100.0	0.62298583984375	2.28515625	2.368554505085303
160.0	120.0	1.4329681396484375	1.5148162841796875	2.0852016842654475
160.0	140.0	1.9732666015625	0.8586883544921875	2.1520052906492864
160.0	160.0	1.9761962890625	0.485443115234375	2.034946385296883
160.0	180.0	1.310302734375	0.170989990234375	1.321412438442651
160.0	200.0	1.20989990234375	0.0043487548828125	1.2099077177043076
160.0	220.0	1.173370361328125	-0.014801025390625	1.1734637085124995
160.0	240.0	3.8212432861328125	4.8560028076171875	6.179212208639634
160.0	260.0	2.0844268798828125	6.207244873046875	6.5478793766795
160.0	280.0	2.1510009765625	7.29730224609375	7.607721424448829
160.0	300.0	2.2923583984375	6.103424072265625	6.519715671162236
160.0	320.0	2.1119384765625	2.49212646484375	3.266646360651814
160.0	340.0	1.36090087890625	-0.11962890625	1.366148702527794
160.0	360.0	0.50653076171875	-1.88641357421875	1.953235670768926
160.0	380.0	1.4352264404296875	-3.713897705078125	3.9815714358897334
160.0	400.0	1.1758270263671875	-4.064239501953125	4.230911476877257
160.0	420.0	0.86279296875	-4.066650390625	4.157169362257798
160.0	440.0	0.6397705078125	-4.080963134765625	4.130806992584226
160.0	460.0	0.4050140380859375	-3.9366455078125	3.957425201469639
160.0	480.0	0.408111572265625	-3.87005615234375	3.8915150876889624
160.0	500.0	0.3704376220703125	-3.842529296875	3.860343952187135
160.0	520.0	0.233062744140625	-3.930419921875	3.937323837961292
160.0	540.0	-0.15679931640625	-3.89300537109375	3.8961618093952737
160.0	560.0	-0.4909820556640625	-3.83587646484375	3.8671710115440066
160.0	580.0	-0.4723663330078125	-3.74169921875	3.7713980161411773
160.0	600.0	-0.2864990234375	-3.53204345703125	3.543643982229014
160.0	620.0	-0.1490020751953125	-3.55126953125	3.5543940273972305
160.0	640.0	0.0077972412109375	-3.54241943359375	3.542428014861158
160.0	660.0	0.3110809326171875	-3.45001220703125	3.4640085991958243
160.0	680.0	0.1452484130859375	-3.63067626953125	3.633580503531102
160.0	700.0	-0.012298583984375	-2.68841552734375	2.6884436581098354
160.0	720.0	0.280303955078125	-2.092041015625	2.1107358712756366
160.0	740.0	1.40081787109375	-1.5845947265625	2.115001455182788
160.0	760.0	2.61065673828125	-0.732177734375	2.7113857784992166
160.0	780.0	2.8184356689453125	-0.699951171875	2.9040508368471096
160.0	800.0	3.063018798828125	-0.67779541015625	3.1371150409258775
180.0	0.0	0.3717193603515625	2.237544536590576	2.2682109328910554
180.0	20.0	0.2841339111328125	2.290283203125	2.3078408155616232
180.0	40.0	0.3358154296875	2.2930068969726562	2.317466856802999
180.0	60.0	0.278167724609375	2.357013702392578	2.373371204906794
180.0	80.0	0.1336669921875	2.491973876953125	2.495556184143575
180.0	100.0	0.5566864013671875	2.2043991088867188	2.2736040070178687
180.0	120.0	1.493408203125	1.1797943115234375	1.9032032678261415
180.0	140.0	1.5653533935546875	0.67071533203125	1.702994510659082
180.0	160.0	1.337493896484375	0.32696533203125	1.376879170981703
180.0	180.0	0.79473876953125	0.0874176025390625	0.7995320813011337
180.0	200.0	0.8980865478515625	-0.083160400390625	0.901928544633701
180.0	220.0	1.0680084228515625	-0.094329833984375	1.0721660826856079
180.0	240.0	2.2167205810546875	4.3927764892578125	4.920399924706083
180.0	260.0	-0.8453369140625	5.37939453125	5.44540907748161
180.0	280.0	-1.068939208984375	6.621734619140625	6.707458564823907
180.0	300.0	-1.6638336181640625	5.3509521484375	5.603662302798128
180.0	320.0	-2.32867431640625	1.0062255859375	2.5367723590589244
180.0	340.0	-1.4386444091796875	-0.932647705078125	1.7145056074132465
180.0	360.0	-1.0667877197265625	-2.0523681640625	2.3130609848892174
180.0	380.0	0.8021392822265625	-3.9102783203125	3.9917043941650903
180.0	400.0	0.6365814208984375	-4.177337646484375	4.225563361040595
180.0	420.0	0.40716552734375	-4.128509521484375	4.148538855506148
180.0	440.0	0.3181915283203125	-4.1102294921875	4.122527419816966
180.0	460.0	0.0802154541015625	-3.78857421875	3.7894233242083013
180.0	480.0	-0.0992584228515625	-3.587158203125	3.588531204929666
180.0	500.0	-0.0390625	-3.6483154296875	3.648524544716965
180.0	520.0	-0.067626953125	-3.8209228515625	3.8215212733126944
180.0	540.0	-0.316162109375	-3.947265625	3.9599071193288222
180.0	560.0	-0.360198974609375	-3.9873046875	4.003541179040016
180.0	580.0	-0.720062255859375	-3.63525390625	3.7058818943969567
180.0	600.0	-0.6997528076171875	-3.28900146484375	3.362615741876028
180.0	620.0	-0.5964508056640625	-3.31170654296875	3.364989419050131
180.0	640.0	-0.50775146484375	-3.289306640625	3.328265272797632
180.0	660.0	-0.416259765625	-3.25225830078125	3.278788838500998
180.0	680.0	-0.4423065185546875	-3.37921142578125	3.408035345545365
180.0	700.0	-0.479766845703125	-2.56854248046875	2.612965116531119
180.0	720.0	0.136322021484375	-2.29400634765625	2.298053266708314
180.0	740.0	1.2192535400390625	-1.78167724609375	2.1589240385307664
180.0	760.0	2.48931884765625	-0.81024169921875	2.6178617107191755
180.0	780.0	2.7125701904296875	-0.7698974609375	2.8197125985400997
180.0	800.0	2.976043701171875	-0.72943115234375	3.0641321638098975
200.0	0.0	0.17767333984375	2.2546021938323975	2.2615921091401723
200.0	20.0	0.03106689453125	2.349346160888672	2.349551560536214
200.0	40.0	0.0437774658203125	2.3813438415527344	2.381746199370282
200.0	60.0	0.0176239013671875	2.3918380737304688	2.391903002390791
200.0	80.0	0.0504913330078125	2.3983383178710938	2.3988697467094067
200.0	100.0	0.782073974609375	1.8229827880859375	1.983659735796158
200.0	120.0	1.94903564453125	0.9274673461914062	2.1584567685975724
200.0	140.0	1.5982818603515625	0.549346923828125	1.690055309109224
200.0	160.0	0.882965087890625	0.215911865234375	0.9089803518133305
200.0	180.0	0.6446075439453125	0.0640411376953125	0.6477809452496407
200.0	200.0	0.71160888671875	-0.1177825927734375	0.7212904732613152
200.0	220.0	0.7537689208984375	-0.1728515625	0.7733338533719356
200.0	240.0	0.1464080810546875	3.07855224609375	3.082031677015502
200.0	260.0	-1.50604248046875	3.72698974609375	4.019778168066544
200.0	280.0	-1.977020263671875	4.860137939453125	5.246860958085404
200.0	300.0	-3.25262451171875	2.997894287109375	4.423452991828518
200.0	320.0	-3.1232452392578125	-0.006744384765625	3.1232525212144564
200.0	340.0	-1.5040435791015625	-0.92999267578125	1.7683420101449288
200.0	360.0	-1.49407958984375	-1.6578369140625	2.231747533753749
200.0	380.0	0.3822174072265625	-3.83746337890625	3.85645113165376
200.0	400.0	0.317535400390625	-3.998321533203125	4.010910596532541
200.0	420.0	0.3686676025390625	-3.949554443359375	3.9667235979107094
200.0	440.0	0.374420166015625	-3.8717041015625	3.889766459670176
200.0	460.0	0.1809234619140625	-3.42608642578125	3.4308601685282234
200.0	480.0	-0.0240020751953125	-2.9794921875	2.979588863415088
200.0	500.0	-0.009307861328125	-3.15863037109375	3.1586440852806357
200.0	520.0	-0.1358795166015625	-3.37548828125	3.3782220737968003
200.0	540.0	-0.3765411376953125	-3.56280517578125	3.5826476171890733
200.0	560.0	-0.4374542236328125	-3.6561279296875	3.682205539620947
200.0	580.0	-0.8311309814453125	-3.2271728515625	3.3324800557813226
200.0	600.0	-0.759918212890625	-3.0909423828125	3.1829860986422007
200.0	620.0	-0.6953125	-3.12860107421875	3.2049343447657344
200.0	640.0	-0.592132568359375	-3.0916748046875	3.147868179649739
200.0	660.0	-0.6071319580078125	-3.10345458984375	3.1622839223663393
200.0	680.0	-0.5654754638671875	-3.17486572265625	3.2248309811730294
200.0	700.0	-0.6206207275390625	-2.428955078125	2.5069888031262404
200.0	720.0	-0.1060333251953125	-2.31689453125	2.319319584487686
200.0	740.0	0.7893218994140625	-2.247802734375	2.382361474159274
200.0	760.0	2.1622467041015625	-0.96685791015625	2.368570249713903
200.0	780.0	2.449005126953125	-0.89971923828125	2.609045959651935
200.0	800.0	2.680938720703125	-0.8441162109375	2.8106875674348424
220.0	0.0	0.1021270751953125	2.214858293533325	2.2172115821277187
220.0	20.0	-0.0872039794921875	2.3314285278320312	2.3330588321832577
220.0	40.0	-0.0470428466796875	2.353595733642578	2.354065824662572
220.0	60.0	-0.067718505859375	2.3221702575683594	2.3231574421831436
220.0	80.0	-0.015228271484375	2.2410125732421875	2.241064312705455
220.0	100.0	1.044158935546875	1.5766220092773438	1.8910327450417435
220.0	120.0	1.927734375	0.8569793701171875	2.1096382299728766
220.0	140.0	1.011138916015625	0.39251708984375	1.0846527431858823
220.0	160.0	0.70782470703125	0.1451416015625	0.7225523513130397
220.0	180.0	0.6018218994140625	0.0142822265625	0.6019913459593357
220.0	200.0	0.5617523193359375	-0.2070159912109375	0.5986829619225454
220.0	220.0	0.55194091796875	-0.3287811279296875	0.6424451782143781
220.0	240.0	0.04547119140625	1.253265380859375	1.2540900063825156
220.0	260.0	-1.98040771484375	2.170440673828125	2.938167360042673
220.0	280.0	-2.39288330078125	3.2569580078125	4.041493035477327
220.0	300.0	-3.2823333740234375	1.822662353515625	3.754438764069964
220.0	320.0	-3.229461669921875	0.252410888671875	3.239310718997903
220.0	340.0	-1.2729034423828125	-0.834503173828125	1.522063967367741
220.0	360.0	-1.2311553955078125	-1.661224365234375	2.067706458745136
220.0	380.0	0.0441436767578125	-3.560150146484375	3.560423813215277
220.0	400.0	-0.0193939208984375	-3.694610595703125	3.69466149708598
220.0	420.0	0.1304473876953125	-3.65283203125	3.655160512136578
220.0	440.0	0.0540924072265625	-3.334991455078125	3.335430106292691
220.0	460.0	-0.063720703125	-2.84716796875	2.8478809262823375
220.0	480.0	-0.24664306640625	-2.392303466796875	2.4049841328904074
220.0	500.0	-0.3671722412109375	-2.541229248046875	2.567617873797569
220.0	520.0	-0.4495086669921875	-2.763427734375	2.7997483609806864
220.0	540.0	-0.73516845703125	-3.04034423828125	3.1279651128910793
220.0	560.0	-1.1980438232421875	-3.0574951171875	3.2838369926100417
220.0	580.0	-0.760101318359375	-2.84368896484375	2.9435218604497875
220.0	600.0	-0.873382568359375	-2.709228515625	2.846527052495665
220.0	620.0	-0.72552490234375	-2.77581787109375	2.869068008501079
220.0	640.0	-0.7021331787109375	-2.75604248046875	2.844074744938161
220.0	660.0	-0.68414306640625	-2.76605224609375	2.8494028783996175
220.0	680.0	-0.462066650390625	-3.01953125	3.054680762228645
220.0	700.0	-0.6488494873046875	-2.505859375	2.588500891336711
220.0	720.0	-0.49658203125	-2.46148681640625	2.511077669269143
220.0	740.0	-0.0096282958984375	-2.6488037109375	2.6488212101155826
220.0	760.0	0.609222412109375	-1.908447265625	2.0033279594434616
220.0	780.0	1.2069549560546875	-1.6326904296875	2.0303739323430365
220.0	800.0	1.6962432861328125	-1.343505859375	2.1638505678363282
240.0	0.0	0.0250244140625	2.190972328186035	2.1911152329752324
240.0	20.0	-0.08709716796875	2.2909507751464844	2.2926058036244377
240.0	40.0	-0.00640869140625	2.2887306213378906	2.288739593832218
240.0	60.0	-0.18621826171875	2.311054229736328	2.31854456368208
240.0	80.0	0.315673828125	1.9785003662109375	2.0035253092636256
240.0	100.0	1.7786407470703125	1.5107879638671875	2.333675894143144
240.0	120.0	1.279541015625	0.7576370239257812	1.487023560906071
240.0	140.0	0.703643798828125	0.342620849609375	0.7826261190481217
240.0	160.0	0.5264129638671875	0.07354736328125	0.5315259383821838
240.0	180.0	0.51788330078125	-0.0370941162109375	0.5192100602699771
240.0	200.0	0.4518890380859375	-0.248687744140625	0.5157996673399342
240.0	220.0	0.3930511474609375	-0.458038330078125	0.6035630177049593
240.0	240.0	-0.1793975830078125	0.0295562744140625	0.1818160227985541
240.0	260.0	-1.724334716796875	0.28759765625	1.748154062842132
240.0	280.0	-1.80230712890625	1.7923583984375	2.5418221053716032
240.0	300.0	-2.013641357421875	0.4864501953125	2.071565907433162
240.0	320.0	-2.0123443603515625	0.234832763671875	2.026000062076137
240.0	340.0	-1.1113128662109375	-0.79327392578125	1.36539364577779
240.0	360.0	-0.9959716796875	-1.64007568359375	1.918803750948764
240.0	380.0	-0.5363311767578125	-2.754852294921875	2.8065748338497483
240.0	400.0	-0.8344573974609375	-2.68402099609375	2.810745071266579
240.0	420.0	-0.5665130615234375	-2.496063232421875	2.559544629250484
240.0	440.0	-0.6181488037109375	-2.056427001953125	2.1473239061425224
240.0	460.0	-0.46307373046875	-1.8970947265625	1.952794326446462
240.0	480.0	-0.3393096923828125	-2.110107421875	2.1372141678355208
240.0	500.0	-0.42486572265625	-2.227142333984375	2.267305417916516
240.0	520.0	-0.4439849853515625	-2.4443359375	2.4843310654121025
240.0	540.0	-0.6961517333984375	-2.78717041015625	2.872794133098334
240.0	560.0	-1.089141845703125	-2.76995849609375	2.976390436442027
240.0	580.0	-0.6845855712890625	-2.3707275390625	2.4675912280778007
240.0	600.0	-0.8773040771484375	-2.40997314453125	2.5646896500635536
240.0	620.0	-0.84942626953125	-2.524169921875	2.6632609301133487
240.0	640.0	-0.8419342041015625	-2.5321044921875	2.668408957298759
240.0	660.0	-0.8205108642578125	-2.533935546875	2.663469060094712
240.0	680.0	-0.470489501953125	-2.733642578125	2.7738352720350927
240.0	700.0	-0.5782318115234375	-2.807373046875	2.8663034473303584
240.0	720.0	-0.5294036865234375	-2.81097412109375	2.8603922410682396
240.0	740.0	-0.321136474609375	-3.05865478515625	3.075467075109692
240.0	760.0	-0.09814453125	-3.40472412109375	3.4061383838258674
240.0	780.0	0.2812957763671875	-3.3853759765625	3.397042510256314
240.0	800.0	0.729949951171875	-3.1302490234375	3.2142317713486754
260.0	0.0	-0.19244384765625	2.1628646850585938	2.17140928439904
260.0	20.0	-0.263031005859375	2.2725143432617188	2.287685894167649
260.0	40.0	-0.136627197265625	2.2341461181640625	2.238319876233111
260.0	60.0	-0.123016357421875	2.2098426818847656	2.2132640382188926
260.0	80.0	0.70819091796875	1.8416900634765625	1.9731590575018847
260.0	100.0	1.189056396484375	1.4199447631835938	1.8520524410806838
260.0	120.0	0.672027587890625	0.736419677734375	0.9969628983269601
260.0	140.0	0.427703857421875	0.3799285888671875	0.5720806956122222
260.0	160.0	0.3734130859375	0.042236328125	0.37579414599332095
260.0	180.0	0.428009033203125	-0.1642303466796875	0.45843575261317054
260.0	200.0	0.3896484375	-0.3215179443359375	0.5051729341286986
260.0	220.0	0.218658447265625	-0.470062255859375	0.5184303626758551
260.0	240.0	0.10400390625	-0.63201904296875	0.6405192293681693
260.0	260.0	-0.424652099609375	-0.511444091796875	0.6647589523553488
260.0	280.0	-0.89862060546875	-0.2392578125	0.9299264989316672
260.0	300.0	-0.850555419921875	-0.536956787109375	1.0058663497608913
260.0	320.0	-0.9979248046875	-0.6790771484375	1.2070624214764503
260.0	340.0	-0.962646484375	-0.969268798828125	1.3660784231738907
260.0	360.0	-0.80889892578125	-1.336883544921875	1.5625540262061146
260.0	380.0	-0.85601806640625	-1.85565185546875	2.043577925775895
260.0	400.0	-1.07489013671875	-1.7686767578125	2.069687483568809
260.0	420.0	-0.824371337890625	-1.6771240234375	1.868778502853339
260.0	440.0	-0.833648681640625	-1.524139404296875	1.7372308563146077
260.0	460.0	-0.663909912109375	-1.46771240234375	1.6108867332592753
260.0	480.0	-0.41265869140625	-1.67962646484375	1.729575744798889
260.0	500.0	-0.471954345703125	-1.842559814453125	1.9020430001095137
260.0	520.0	-0.37945556640625	-2.00726318359375	2.042814728527187
260.0	540.0	-0.590576171875	-2.38519287109375	2.457219006743798
260.0	560.0	-0.99188232421875	-2.50042724609375	2.689975270909672
260.0	580.0	-0.74169921875	-2.08514404296875	2.2131297772662193
260.0	600.0	-1.085693359375	-2.23162841796875	2.481712204603241
260.0	620.0	-1.0445556640625	-2.33880615234375	2.5614665239987087
260.0	640.0	-1.02880859375	-2.38250732421875	2.5951470618309553
260.0	660.0	-0.8651123046875	-2.3641357421875	2.517450517331008
260.0	680.0	-0.669525146484375	-2.5625	2.6485222618990623
260.0	700.0	-0.625732421875	-2.9500732421875	3.0157044281653698
260.0	720.0	-0.60040283203125	-2.95269775390625	3.0131225641573494
260.0	740.0	-0.521484375	-3.201171875	3.24336974868117
260.0	760.0	-0.320556640625	-3.72283935546875	3.7366147013675044
260.0	780.0	-0.041351318359375	-3.82794189453125	3.8281652366946695
260.0	800.0	0.212158203125	-3.78216552734375	3.7881112944818103
280.0	0.0	-0.32666015625	2.1857094764709473	2.2099847902680634
280.0	20.0	-0.381622314453125	2.313272476196289	2.3445394302540254
280.0	40.0	-0.129974365234375	2.1673927307128906	2.17128638939343
280.0	60.0	0.059051513671875	2.1402740478515625	2.141088527168798
280.0	80.0	1.288787841796875	1.71905517578125	2.148516883467233
280.0	100.0	0.82293701171875	1.30938720703125	1.5465187303080696
280.0	120.0	0.24066162109375	0.7983856201171875	0.833869063029309
280.0	140.0	0.07171630859375	0.457305908203125	0.4628951529188861
280.0	160.0	0.046966552734375	-0.046173095703125	0.06586206679539269
280.0	180.0	0.159393310546875	-0.376617431640625	0.40895833193942066
280.0	200.0	0.2403564453125	-0.605987548828125	0.651914204583686
280.0	220.0	0.212432861328125	-0.7223052978515625	0.7528961839964982
280.0	240.0	0.153900146484375	-0.8649444580078125	0.8785295501725259
280.0	260.0	0.047882080078125	-1.01055908203125	1.0116928149732263
280.0	280.0	-0.006072998046875	-1.105865478515625	1.1058821537025858
280.0	300.0	-0.091888427734375	-1.084686279296875	1.0885714527059736
280.0	320.0	-0.2667236328125	-1.15814208984375	1.1884589166514532
280.0	340.0	-0.341400146484375	-1.19696044921875	1.2446960982559174
280.0	360.0	-0.514373779296875	-1.242156982421875	1.344445742232675
280.0	380.0	-0.7982177734375	-1.40142822265625	1.6128089400449688
280.0	400.0	-0.9222412109375	-1.454315185546875	1.7220805759498328
280.0	420.0	-1.0113525390625	-1.492340087890625	1.802751479320864
280.0	440.0	-1.15167236328125	-1.436370849609375	1.8410623156084036
280.0	460.0	-1.20184326171875	-1.399749755859375	1.8449191323109921
280.0	480.0	-1.16412353515625	-1.43475341796875	1.8476203548017367
280.0	500.0	-1.333038330078125	-1.591461181640625	2.0759913010719604
280.0	520.0	-1.1221923828125	-1.7296142578125	2.061766530155799
280.0	540.0	-0.976287841796875	-1.916015625	2.1504078276653806
280.0	560.0	-0.941436767578125	-1.960205078125	2.1745590669501222
280.0	580.0	-0.6630859375	-2.03179931640625	2.1372626003042208
280.0	600.0	-1.2904052734375	-2.19781494140625	2.5486342001911275
280.0	620.0	-1.357177734375	-2.26605224609375	2.6413867919541407
280.0	640.0	-1.420745849609375	-2.350341796875	2.7463840465819542
280.0	660.0	-1.280181884765625	-2.32550048828125	2.6545843703070355
280.0	680.0	-1.028656005859375	-2.479736328125	2.6846276157808964
280.0	700.0	-0.779205322265625	-3.149658203125	3.244612107904376
280.0	720.0	-0.77825927734375	-3.089111328125	3.1856390725130517
280.0	740.0	-0.63232421875	-3.35260009765625	3.4117094443141687
280.0	760.0	-0.47601318359375	-3.8048095703125	3.8344705524096345
280.0	780.0	-0.254425048828125	-4.1295166015625	4.137346911736009
280.0	800.0	0.153533935546875	-4.23699951171875	4.2397803636119455
300.0	0.0	-1.643310546875	2.8576338291168213	3.2964436374346637
300.0	20.0	-1.565460205078125	2.891965866088867	3.288484791557713
300.0	40.0	-1.002471923828125	2.4540863037109375	2.6509412562569685
300.0	60.0	-0.250518798828125	2.0180892944335938	2.033579127763109
300.0	80.0	1.17974853515625	1.6201400756835938	2.0041607897170723
300.0	100.0	0.490631103515625	1.2668609619140625	1.3585490703536562
300.0	120.0	0.1015625	0.7748184204101562	0.7814464319536815
300.0	140.0	-0.096221923828125	0.474365234375	0.4840258610950805
300.0	160.0	-0.256927490234375	-0.13446044921875	0.2899850817580844
300.0	180.0	-0.173919677734375	-0.5995330810546875	0.6242499255764116
300.0	200.0	0.038909912109375	-0.9626007080078125	0.9633867885317409
300.0	220.0	0.1824951171875	-1.0157318115234375	1.0319959208921143
300.0	240.0	0.3145751953125	-1.1619415283203125	1.2037714354233702
300.0	260.0	0.29034423828125	-1.2354736328125	1.2691315432523278
300.0	280.0	0.179168701171875	-1.25323486328125	1.2659775061284422
300.0	300.0	0.00042724609375	-1.270416259765625	1.2704163316079122
300.0	320.0	-0.200714111328125	-1.283355712890625	1.2989565197862643
300.0	340.0	-0.287689208984375	-1.274505615234375	1.306571714155028
300.0	360.0	-0.510223388671875	-1.265838623046875	1.364798639340258
300.0	380.0	-0.767974853515625	-1.317474365234375	1.5249669106843156
300.0	400.0	-0.93096923828125	-1.374847412109375	1.6603942692053042
300.0	420.0	-1.062652587890625	-1.470611572265625	1.8143673605508384
300.0	440.0	-1.21368408203125	-1.445343017578125	1.8873382021879062
300.0	460.0	-1.30181884765625	-1.40869140625	1.9181094312253535
300.0	480.0	-1.369293212890625	-1.38629150390625	1.9485297115186575
300.0	500.0	-1.521148681640625	-1.480926513671875	2.122978250136667
300.0	520.0	-1.26080322265625	-1.5679931640625	2.01202070784749
300.0	540.0	-1.054168701171875	-1.6934814453125	1.994780954427857
300.0	560.0	-1.051544189453125	-1.71710205078125	2.0135005922943763
300.0	580.0	-0.75714111328125	-2.24224853515625	2.3666307609830306
300.0	600.0	-1.62591552734375	-2.23248291015625	2.761807604848177
300.0	620.0	-1.8011474609375	-2.266845703125	2.8952930107016592
300.0	640.0	-1.868255615234375	-2.36322021484375	3.0125054070824357
300.0	660.0	-1.672027587890625	-2.32135009765625	2.860828993588401
300.0	680.0	-1.176788330078125	-2.41357421875	2.6851762108328634
300.0	700.0	-0.955108642578125	-3.247802734375	3.3853293961653357
300.0	720.0	-0.8564453125	-3.16827392578125	3.2819899820213583
300.0	740.0	-0.7242431640625	-3.40911865234375	3.485199871807832
300.0	760.0	-0.553497314453125	-3.8782958984375	3.9175934389550884
300.0	780.0	-0.2845458984375	-4.29400634765625	4.303423855725784
300.0	800.0	0.178955078125	-4.61358642578125	4.617055839833403
320.0	0.0	-1.91314697265625	2.752358913421631	3.351956283616371
320.0	20.0	-1.773590087890625	2.748180389404297	3.2707976477566185
320.0	40.0	-1.2188720703125	2.2122421264648438	2.5257997446142824
320.0	60.0	-0.127044677734375	1.9146842956542969	1.9188945521226075
320.0	80.0	0.854522705078125	1.5179214477539062	1.7419226662068987
320.0	100.0	0.151763916015625	1.2171630859375	1.2265880579776145
320.0	120.0	-0.047271728515625	0.7020111083984375	0.703600890158375
320.0	140.0	-0.23681640625	0.4436492919921875	0.5028983043860202
320.0	160.0	-0.34307861328125	-0.2884674072265625	0.4482369684921146
320.0	180.0	-0.1898193359375	-0.7180633544921875	0.7427289959065327
320.0	200.0	-0.082122802734375	-1.1489410400390625	1.1518722447454803
320.0	220.0	0.07110595703125	-1.2808837890625	1.282855930417924
320.0	240.0	0.23687744140625	-1.3720245361328125	1.3923226098852344
320.0	260.0	0.369293212890625	-1.369415283203125	1.4183355368026902
320.0	280.0	0.28326416015625	-1.332977294921875	1.3627424750136268
320.0	300.0	0.141937255859375	-1.3226318359375	1.3302259800636476
320.0	320.0	-0.0106201171875	-1.30029296875	1.3003363378256276
320.0	340.0	-0.136932373046875	-1.285003662109375	1.2922789507001782
320.0	360.0	-0.3751220703125	-1.272735595703125	1.326865654165984
320.0	380.0	-0.68115234375	-1.30877685546875	1.4754204054461182
320.0	400.0	-0.926666259765625	-1.345062255859375	1.6333716139095609
320.0	420.0	-1.101165771484375	-1.453460693359375	1.8234895238057975
320.0	440.0	-1.243988037109375	-1.44049072265625	1.9032918216947083
320.0	460.0	-1.335052490234375	-1.4052734375	1.9383391307570697
320.0	480.0	-1.37872314453125	-1.39410400390625	1.9607150437974346
320.0	500.0	-1.53314208984375	-1.472320556640625	2.125618142836813
320.0	520.0	-1.390960693359375	-1.5518798828125	2.0840112334507537
320.0	540.0	-1.3382568359375	-1.65576171875	2.128961772369669
320.0	560.0	-1.37371826171875	-1.66082763671875	2.1553306710266926
320.0	580.0	-1.242218017578125	-2.0443115234375	2.392136118212147
320.0	600.0	-2.2596435546875	-2.01629638671875	3.0284385602709274
320.0	620.0	-2.303070068359375	-2.08392333984375	3.105940795655704
320.0	640.0	-2.3214111328125	-2.1953125	3.1950503314035705
320.0	660.0	-1.9615478515625	-2.145751953125	2.9072188459607253
320.0	680.0	-1.34857177734375	-2.27716064453125	2.6465272414335845
320.0	700.0	-0.917816162109375	-3.26171875	3.388391316175088
320.0	720.0	-0.710662841796875	-3.2017822265625	3.2797028982885523
320.0	740.0	-0.63385009765625	-3.46380615234375	3.5213234738253245
320.0	760.0	-0.444488525390625	-3.9178466796875	3.942980174277104
320.0	780.0	-0.14599609375	-4.3585205078125	4.3609650166462455
320.0	800.0	0.013946533203125	-4.83380126953125	4.833821388829992
340.0	0.0	-2.206024169921875	2.7927944660186768	3.5589666432412717
340.0	20.0	-1.989105224609375	2.7034149169921875	3.356336068987161
340.0	40.0	-1.398651123046875	1.9730300903320312	2.418485621490421
340.0	60.0	-0.108367919921875	1.76513671875	1.768460132982282
340.0	80.0	0.352294921875	1.409271240234375	1.452637993627678
340.0	100.0	-0.095306396484375	1.1663055419921875	1.1701931150423537
340.0	120.0	-0.212738037109375	0.638153076171875	0.6726788394626195
340.0	140.0	-0.538726806640625	0.2458038330078125	0.5921537777592387
340.0	160.0	-0.4791259765625	-0.519622802734375	0.7068023475756829
340.0	180.0	-0.294464111328125	-0.8382720947265625	0.8884870385422183
340.0	200.0	-0.141937255859375	-1.2503509521484375	1.2583813762684959
340.0	220.0	0.0567626953125	-1.490997314453125	1.4920774092806213
340.0	240.0	0.301605224609375	-1.5090789794921875	1.5389233502214636
340.0	260.0	0.469146728515625	-1.48370361328125	1.5561089502154888
340.0	280.0	0.3958740234375	-1.3868408203125	1.4422356615053042
340.0	300.0	0.22247314453125	-1.320587158203125	1.3391955579558303
340.0	320.0	0.015228271484375	-1.2816162109375	1.2817066795449714
340.0	340.0	-0.118194580078125	-1.267120361328125	1.2726209053964823
340.0	360.0	-0.358795166015625	-1.21234130859375	1.2643201412929346
340.0	380.0	-0.656402587890625	-1.26287841796875	1.4232801045334549
340.0	400.0	-0.894073486328125	-1.283477783203125	1.564187526778978
340.0	420.0	-1.272918701171875	-1.322174072265625	1.8353381969447917
340.0	440.0	-1.441162109375	-1.30853271484375	1.946588320964285
340.0	460.0	-1.523406982421875	-1.315887451171875	2.0130396464658458
340.0	480.0	-1.511016845703125	-1.31207275390625	2.001176358930355
340.0	500.0	-1.5509033203125	-1.502532958984375	2.15937639187583
340.0	520.0	-1.434783935546875	-1.61578369140625	2.160870629889209
340.0	540.0	-1.5069580078125	-1.63983154296875	2.227098993449885
340.0	560.0	-1.574127197265625	-1.6336669921875	2.2686437081512567
340.0	580.0	-1.691436767578125	-1.8306884765625	2.4924643702436073
340.0	600.0	-2.421661376953125	-1.6553955078125	2.933390207918529
340.0	620.0	-2.30279541015625	-1.778076171875	2.909367899394359
340.0	640.0	-2.144805908203125	-1.903076171875	2.8673840516787137
340.0	660.0	-1.8345947265625	-1.877685546875	2.625155390386291
340.0	680.0	-1.14385986328125	-2.06201171875	2.3580304737403477
340.0	700.0	-0.92706298828125	-3.1807861328125	3.313132385965472
340.0	720.0	-0.80377197265625	-3.2840576171875	3.3809885857593427
340.0	740.0	-0.727142333984375	-3.552001953125	3.6256659869430967
340.0	760.0	-0.561248779296875	-3.90789794921875	3.947995260099782
340.0	780.0	-0.21002197265625	-4.44439697265625	4.449356546687898
340.0	800.0	0.03460693359375	-4.83026123046875	4.830385201453632
360.0	0.0	-2.2496337890625	2.4196534156799316	3.30387270289024
360.0	20.0	-2.020751953125	2.255434036254883	3.028270322800706
360.0	40.0	-1.650054931640625	1.7631797790527344	2.41484662260194
360.0	60.0	-0.676300048828125	1.6389961242675781	1.7730454171873506
360.0	80.0	-0.122802734375	1.2864608764648438	1.2923088246408716
360.0	100.0	-0.386749267578125	1.0389862060546875	1.1086330918496567
360.0	120.0	-0.43695068359375	0.474395751953125	0.6449629674362833
360.0	140.0	-0.79705810546875	-0.0898895263671875	0.8021108093299518
360.0	160.0	-0.578216552734375	-0.7038116455078125	0.9108705803836454
360.0	180.0	-0.400543212890625	-1.0162200927734375	1.0923086296231475
360.0	200.0	-0.22723388671875	-1.31756591796875	1.3370172726880325
360.0	220.0	-0.00323486328125	-1.7604827880859375	1.760485760092164
360.0	240.0	0.23193359375	-1.8182220458984375	1.83295515496176
360.0	260.0	0.3828125	-1.7100830078125	1.752406717564532
360.0	280.0	0.816741943359375	-1.18365478515625	1.4380911141042965
360.0	300.0	0.646820068359375	-0.522918701171875	0.8317572776163171
360.0	320.0	0.313446044921875	-0.499786376953125	0.5899447818780138
360.0	340.0	0.20965576171875	-0.52685546875	0.5670381145687223
360.0	360.0	-0.157440185546875	-0.4932861328125	0.517801719628417
360.0	380.0	-0.65545654296875	-0.78057861328125	1.0192773181193742
360.0	400.0	-0.9395751953125	-1.129150390625	1.4689391247751258
360.0	420.0	-1.36834716796875	-1.10076904296875	1.7561510350896463
360.0	440.0	-1.4913330078125	-1.029327392578125	1.8120676094734323
360.0	460.0	-1.56396484375	-1.068115234375	1.8938997297612994
360.0	480.0	-1.572540283203125	-1.13079833984375	1.9369016050615337
360.0	500.0	-1.679962158203125	-1.503265380859375	2.2543468362886805
360.0	520.0	-1.638336181640625	-1.5975341796875	2.288287765850833
360.0	540.0	-1.731170654296875	-1.61566162109375	2.367976838605892
360.0	560.0	-1.8245849609375	-1.58587646484375	2.417460328821263
360.0	580.0	-2.044219970703125	-1.6270751953125	2.6127014716233266
360.0	600.0	-2.6248779296875	-1.4150390625	2.981999278028319
360.0	620.0	-2.354949951171875	-1.45166015625	2.766424855615672
360.0	640.0	-2.047332763671875	-1.5621337890625	2.575234633996499
360.0	660.0	-1.609375	-1.56805419921875	2.2469717092817514
360.0	680.0	-0.972198486328125	-1.74432373046875	1.996956477616654
360.0	700.0	-0.8656005859375	-3.12579345703125	3.2434316873328344
360.0	720.0	-0.781982421875	-3.33502197265625	3.4254734076068196
360.0	740.0	-0.70111083984375	-3.58978271484375	3.6576080092783827
360.0	760.0	-0.679107666015625	-3.52667236328125	3.5914628189601165
360.0	780.0	-0.495849609375	-3.6337890625	3.6674636720575666
360.0	800.0	-1.209564208984375	-2.85858154296875	3.1039545765776917
380.0	0.0	-2.41180419921875	2.388028621673584	3.394035974072967
380.0	20.0	-2.05743408203125	2.143932342529297	2.9714442433347004
380.0	40.0	-1.68280029296875	1.7509613037109375	2.4285144251391255
380.0	60.0	-0.33953857421875	1.5422782897949219	1.5792114382042863
380.0	80.0	-0.574066162109375	1.1786422729492188	1.3110108947151766
380.0	100.0	-0.796417236328125	0.8492279052734375	1.1642458715476036
380.0	120.0	-0.6541748046875	0.34909820556640625	0.7414945935188021
380.0	140.0	-0.82183837890625	-0.2871856689453125	0.8705710364414955
380.0	160.0	-0.71636962890625	-0.8544158935546875	1.114994154414333
380.0	180.0	-0.47015380859375	-1.227874755859375	1.3148083585876416
380.0	200.0	-0.350433349609375	-1.5027008056640625	1.543020817702039
380.0	220.0	-0.1016845703125	-2.085601806640625	2.0880791765884448
380.0	240.0	0.16455078125	-2.2026824951171875	2.208820303670189
380.0	260.0	0.8734130859375	-1.92755126953125	2.1162004430956913
380.0	280.0	2.122802734375	2.3416748046875	3.160653783630567
380.0	300.0	2.312835693359375	0.889190673828125	2.477875904661098
380.0	320.0	2.048248291015625	0.916961669921875	2.2441345248790996
380.0	340.0	1.822021484375	0.63006591796875	1.9278862389959326
380.0	360.0	0.892486572265625	-0.0325927734375	0.8930815027503329
380.0	380.0	-0.56475830078125	-0.634063720703125	0.8491105582980436
380.0	400.0	-0.972808837890625	-1.092041015625	1.462501492267748
380.0	420.0	-1.380279541015625	-1.107818603515625	1.7698682633579297
380.0	440.0	-1.492706298828125	-1.036285400390625	1.81715698981236
380.0	460.0	-1.5528564453125	-1.054443359375	1.8770226258302292
380.0	480.0	-1.596038818359375	-1.1419677734375	1.962506128724135
380.0	500.0	-1.749053955078125	-1.360198974609375	2.2157010150972147
380.0	520.0	-1.771331787109375	-1.5262451171875	2.33817032265889
380.0	540.0	-1.9068603515625	-1.54901123046875	2.456736085231658
380.0	560.0	-1.991455078125	-1.4984130859375	2.49221489930114
380.0	580.0	-2.095123291015625	-1.50567626953125	2.5800392696983674
380.0	600.0	-2.2763671875	-1.06500244140625	2.513180807766909
380.0	620.0	-1.980804443359375	-1.20220947265625	2.3170873654173385
380.0	640.0	-1.57891845703125	-1.303466796875	2.0474396656579446
380.0	660.0	-1.2559814453125	-1.33331298828125	1.8317240282555538
380.0	680.0	-0.81439208984375	-1.479736328125	1.6890393946776163
380.0	700.0	-0.803466796875	-3.04364013671875	3.147904727834993
380.0	720.0	-0.691131591796875	-3.3109130859375	3.382278572177617
380.0	740.0	-0.49169921875	-3.50634765625	3.540655590171011
380.0	760.0	-0.860321044921875	-2.4425048828125	2.5895911652031813
380.0	780.0	-3.035614013671875	-1.28704833984375	3.2971875695955823
380.0	800.0	-4.69488525390625	-0.6849365234375	4.744584869984412
400.0	0.0	-0.361114501953125	2.149480104446411	2.179602808525399
400.0	20.0	-0.42535400390625	2.0106353759765625	2.0551351886840656
400.0	40.0	-0.47821044921875	1.7623825073242188	1.8261098915082845
400.0	60.0	-0.706787109375	1.3965415954589844	1.5652081158190414
400.0	80.0	-0.78485107421875	1.0879592895507812	1.3415090847333708
400.0	100.0	-0.9293212890625	0.7048492431640625	1.1663835192138727
400.0	120.0	-0.93939208984375	0.2512664794921875	0.9724157249743578
400.0	140.0	-0.838775634765625	-0.6028289794921875	1.0329314323768395
400.0	160.0	-0.69488525390625	-1.0667266845703125	1.2730951793447043
400.0	180.0	-0.453460693359375	-1.4568023681640625	1.5257456342098397
400.0	200.0	-0.45220947265625	-1.674774169921875	1.7347512580763702
400.0	220.0	-0.25921630859375	-2.29522705078125	2.309818241611007
400.0	240.0	0.10992431640625	-2.2829132080078125	2.285558152975746
400.0	260.0	3.775115966796875	-0.251739501953125	3.783500143994752
400.0	280.0	0.955780029296875	4.3787841796875	4.481882010571482
400.0	300.0	1.521820068359375	3.359527587890625	3.6881380036896037
400.0	320.0	2.125335693359375	2.736663818359375	3.465022462291506
400.0	340.0	1.62921142578125	1.780975341796875	2.4137528949717844
400.0	360.0	0.31195068359375	0.41314697265625	0.5176906895141462
400.0	380.0	-0.429901123046875	-0.516357421875	0.6718928208593697
400.0	400.0	-0.973724365234375	-1.09210205078125	1.4631561874153076
400.0	420.0	-1.356201171875	-1.200927734375	1.8114935941885617
400.0	440.0	-1.43988037109375	-1.15234375	1.8442211367472008
400.0	460.0	-1.5189208984375	-1.142486572265625	1.9006304910522296
400.0	480.0	-1.598052978515625	-1.15692138671875	1.972876178879429
400.0	500.0	-1.71051025390625	-1.37286376953125	2.193308062815157
400.0	520.0	-1.770050048828125	-1.5445556640625	2.349197602319566
400.0	540.0	-1.852294921875	-1.545166015625	2.412163861234628
400.0	560.0	-1.9439697265625	-1.4658203125	2.434676053673071
400.0	580.0	-2.06591796875	-1.39288330078125	2.491614124056812
400.0	600.0	-2.068695068359375	-0.68829345703125	2.1801942961228087
400.0	620.0	-2.30059814453125	-0.95806884765625	2.4921171199343752
400.0	640.0	-2.052398681640625	-1.0531005859375	2.306807575959053
400.0	660.0	-1.6962890625	-1.14251708984375	2.045175269785492
400.0	680.0	-1.2142333984375	-1.31304931640625	1.788424237477227
400.0	700.0	-0.816131591796875	-2.8992919921875	3.0119702573384526
400.0	720.0	-0.681884765625	-3.25128173828125	3.322017425492017
400.0	740.0	0.10455322265625	-3.06927490234375	3.0710551611009924
400.0	760.0	-2.883697509765625	-0.85162353515625	3.0068212406893258
400.0	780.0	-3.8966064453125	-0.53253173828125	3.9328274614999024
400.0	800.0	-4.1357421875	-0.47137451171875	4.162518152725028
420.0	0.0	-0.5467529296875	2.07574200630188	2.1465422527516242
420.0	20.0	-0.577392578125	1.9773826599121094	2.059957371645084
420.0	40.0	-0.676788330078125	1.8115310668945312	1.9338270993173035
420.0	60.0	-0.833160400390625	1.2995796203613281	1.5437174101620932
420.0	80.0	-0.78558349609375	1.0210342407226562	1.28827495126738
420.0	100.0	-0.9581298828125	0.5066299438476562	1.0838296786586785
420.0	120.0	-0.964569091796875	-0.013580322265625	0.9646646868226734
420.0	140.0	-0.803619384765625	-0.85784912109375	1.1754612839785072
420.0	160.0	-0.674713134765625	-1.2235260009765625	1.3972307215671131
420.0	180.0	-0.407989501953125	-1.67938232421875	1.7282304315693349
420.0	200.0	-0.54974365234375	-1.9659881591796875	2.041403322552156
420.0	220.0	-0.339447021484375	-2.5004730224609375	2.523408333276553
420.0	240.0	0.10052490234375	-2.0081939697265625	2.0107084015434338
420.0	260.0	3.761322021484375	2.36676025390625	4.443995662551178
420.0	280.0	1.35797119140625	4.575714111328125	4.772970289588721
420.0	300.0	2.089111328125	4.20770263671875	4.697781137978878
420.0	320.0	2.085906982421875	3.68450927734375	4.233983532578804
420.0	340.0	0.967193603515625	1.59844970703125	1.868289306448503
420.0	360.0	-0.260833740234375	0.4600830078125	0.5288767475721071
420.0	380.0	-0.8870849609375	-0.458587646484375	0.9986102129607748
420.0	400.0	-1.04681396484375	-1.075653076171875	1.5009493719875795
420.0	420.0	-1.19891357421875	-1.226593017578125	1.7152038331397783
420.0	440.0	-1.33587646484375	-1.13543701171875	1.7532207895482643
420.0	460.0	-1.38031005859375	-1.0853271484375	1.7559017276005389
420.0	480.0	-1.567413330078125	-1.043182373046875	1.8828207590586807
420.0	500.0	-1.7469482421875	-1.248382568359375	2.1471579350074705
420.0	520.0	-1.898101806640625	-1.46514892578125	2.3978014603153355
420.0	540.0	-1.976654052734375	-1.51776123046875	2.4921397225888526
420.0	560.0	-2.04937744140625	-1.4132080078125	2.4893984756744354
420.0	580.0	-2.066558837890625	-1.2232666015625	2.4014675948182433
420.0	600.0	-1.983062744140625	-0.5263671875	2.051731040676435
420.0	620.0	-2.61297607421875	-0.76763916015625	2.7234011538231058
420.0	640.0	-2.54974365234375	-0.829833984375	2.6813834366406706
420.0	660.0	-2.416839599609375	-0.92718505859375	2.5885876039105766
420.0	680.0	-2.2598876953125	-1.0927734375	2.5102283125505553
420.0	700.0	-1.4510498046875	-2.86492919921875	3.211442799151157
420.0	720.0	-0.138397216796875	-2.57196044921875	2.575681335484387
420.0	740.0	0.414398193359375	-2.38311767578125	2.4188790212163447
420.0	760.0	-2.740478515625	-0.830078125	2.863433636075004
420.0	780.0	-3.276519775390625	-0.68035888671875	3.346411518815791
420.0	800.0	-3.69970703125	-0.5941162109375	3.7471063754822094
440.0	0.0	-0.11944580078125	2.040383815765381	2.0438770547568583
440.0	20.0	-0.174835205078125	1.9607429504394531	1.9685223561424752
440.0	40.0	-0.264251708984375	1.8459396362304688	1.8647579216369716
440.0	60.0	-0.746063232421875	1.2064628601074219	1.4185073068512397
440.0	80.0	-0.794403076171875	0.9243011474609375	1.2187735058775044
440.0	100.0	-0.84906005859375	0.30704498291015625	0.9028729725877945
440.0	120.0	-0.799285888671875	-0.30072021484375	0.8539851166417716
440.0	140.0	-0.630401611328125	-1.0588226318359375	1.2322790094995035
440.0	160.0	-0.588653564453125	-1.35308837890625	1.4755884182503307
440.0	180.0	-0.42584228515625	-1.837127685546875	1.885836627290369
440.0	200.0	-0.7099609375	-2.201171875	2.3128342258075683
440.0	220.0	-0.828155517578125	-2.507598876953125	2.640813073466516
440.0	240.0	-4.84674072265625	1.6886444091796875	5.132486295481776
440.0	260.0	-0.47064208984375	3.850677490234375	3.8793325599296327
440.0	280.0	0.4261474609375	5.0047607421875	5.022870866845439
440.0	300.0	1.13665771484375	5.08502197265625	5.210512376255398
440.0	320.0	1.61016845703125	4.218414306640625	4.515269839388195
440.0	340.0	0.11517333984375	1.298248291015625	1.303347046390851
440.0	360.0	-1.0010986328125	0.105377197265625	1.0066294384343304
440.0	380.0	-1.01019287109375	-0.5059814453125	1.129826030771623
440.0	400.0	-1.304840087890625	-1.06060791015625	1.6815162187895845
440.0	420.0	-1.415771484375	-1.129058837890625	1.8108513896475105
440.0	440.0	-1.448333740234375	-1.021942138671875	1.7725790131597914
440.0	460.0	-1.51043701171875	-0.959320068359375	1.7893336636655846
440.0	480.0	-1.6480712890625	-0.847076416015625	1.8530184641287324
440.0	500.0	-1.7786865234375	-0.910064697265625	1.9979848602698054
440.0	520.0	-1.8861083984375	-1.08074951171875	2.1738041304903226
440.0	540.0	-1.906646728515625	-1.17755126953125	2.240966028241837
440.0	560.0	-1.92230224609375	-1.08917236328125	2.2094212731556513
440.0	580.0	-1.87396240234375	-0.77587890625	2.0282315357378837
440.0	600.0	-2.1927490234375	-0.32305908203125	2.216419511344588
440.0	620.0	-2.874786376953125	-0.5443115234375	2.925862564725508
440.0	640.0	-2.915008544921875	-0.57147216796875	2.9704974761360177
440.0	660.0	-2.854949951171875	-0.68048095703125	2.934926499348571
440.0	680.0	-2.50189208984375	-0.8798828125	2.652104408381321
440.0	700.0	-1.38580322265625	-2.53680419921875	2.8906445850533635
440.0	720.0	1.119537353515625	-1.466796875	1.8452254492138718
440.0	740.0	0.505157470703125	-1.82647705078125	1.8950468298271026
440.0	760.0	-2.08966064453125	-0.9305419921875	2.2874855209436933
440.0	780.0	-2.647186279296875	-0.81024169921875	2.7684087141263154
440.0	800.0	-3.433807373046875	-0.69903564453125	3.5042379924195077
460.0	0.0	-0.1455078125	2.0026187896728516	2.007898040302169
460.0	20.0	-0.144134521484375	1.9828052520751953	1.9880370791161086
460.0	40.0	-0.163665771484375	1.9296951293945312	1.9366232925286613
460.0	60.0	-0.5814208984375	1.2362480163574219	1.3661476564001163
460.0	80.0	-0.69451904296875	0.8644943237304688	1.1089216098572654
460.0	100.0	-0.776947021484375	0.1166534423828125	0.7856555860001264
460.0	120.0	-0.660400390625	-0.5869369506835938	0.8835290940401499
460.0	140.0	-0.624755859375	-1.2257080078125	1.3757470713176467
460.0	160.0	-0.529205322265625	-1.4391021728515625	1.5333210156455668
460.0	180.0	-0.4423828125	-1.941925048828125	1.9916765420272253
460.0	200.0	-0.746795654296875	-2.400177001953125	2.5136732862449307
460.0	220.0	-1.140380859375	-2.522796630859375	2.7685684649479554
460.0	240.0	-5.718109130859375	2.6797332763671875	6.314882616873174
460.0	260.0	1.828857421875	3.31439208984375	3.785487339136943
460.0	280.0	0.897796630859375	4.62017822265625	4.706600216662714
460.0	300.0	0.471343994140625	4.930328369140625	4.9528075864468315
460.0	320.0	0.24725341796875	3.915313720703125	3.923113022106727
460.0	340.0	-2.2962646484375	0.66522216796875	2.3906802104047373
460.0	360.0	-2.605804443359375	0.25225830078125	2.6179860670646256
460.0	380.0	-3.42657470703125	-0.51226806640625	3.4646547872372357
460.0	400.0	-2.09539794921875	-0.8486328125	2.260723383353612
460.0	420.0	-1.976287841796875	-0.9420166015625	2.189316996520493
460.0	440.0	-1.8052978515625	-0.86627197265625	2.002380449231846
460.0	460.0	-1.776336669921875	-0.79931640625	1.9478908291302035
460.0	480.0	-1.88323974609375	-0.69940185546875	2.0089188377583556
460.0	500.0	-1.90045166015625	-0.717437744140625	2.0313624564090564
460.0	520.0	-2.03582763671875	-0.74224853515625	2.1669164853241227
460.0	540.0	-2.03961181640625	-0.80126953125	2.1913578492189716
460.0	560.0	-2.115081787109375	-0.78961181640625	2.2576664471905863
460.0	580.0	-2.163726806640625	-0.4371337890625	2.207441877675463
460.0	600.0	-2.435211181640625	-0.088134765625	2.436805539245859
460.0	620.0	-3.008087158203125	-0.13690185546875	3.01120083511169
460.0	640.0	-2.98748779296875	-0.10552978515625	2.989351074847586
460.0	660.0	-2.897125244140625	-0.27642822265625	2.9102830175977337
460.0	680.0	-2.56036376953125	-0.55517578125	2.6198631224578928
460.0	700.0	-0.74908447265625	-1.12774658203125	1.3538611082595804
460.0	720.0	1.25689697265625	-0.83148193359375	1.5070342417361482
460.0	740.0	0.843017578125	-1.72979736328125	1.9242862456096559
460.0	760.0	-0.557403564453125	-1.0601806640625	1.197782022789227
460.0	780.0	-1.099395751953125	-0.985107421875	1.476180087945162
460.0	800.0	-2.3182373046875	-0.8411865234375	2.466134418083822
480.0	0.0	-0.16839599609375	1.9976258277893066	2.004710991477654
480.0	20.0	-0.14447021484375	1.9974174499511719	2.0026352918957664
480.0	40.0	-0.120269775390625	1.9777030944824219	1.9813566939846694
480.0	60.0	-0.3643798828125	1.5291481018066406	1.5719626637605943
480.0	80.0	-0.604827880859375	0.985382080078125	1.1561983433667142
480.0	100.0	-0.808197021484375	-0.061614990234375	0.81054230769146
480.0	120.0	-0.784027099609375	-0.75225830078125	1.0865500651217974
480.0	140.0	-0.7215576171875	-1.2339630126953125	1.429443986877903
480.0	160.0	-0.582763671875	-1.439361572265625	1.552860339171622
480.0	180.0	-0.59356689453125	-2.097198486328125	2.1795786632605054
480.0	200.0	-0.910552978515625	-2.57049560546875	2.7270046542713917
480.0	220.0	-1.382293701171875	-2.53167724609375	2.884462784417278
480.0	240.0	-4.788177490234375	1.5117034912109375	5.021144403751649
480.0	260.0	0.01171875	3.2799072265625	3.2799281614020868
480.0	280.0	-0.291717529296875	4.253814697265625	4.263805647021463
480.0	300.0	-2.0035400390625	4.356719970703125	4.795329143161083
480.0	320.0	-2.49896240234375	3.537322998046875	4.330989157321798
480.0	340.0	-3.144195556640625	0.260406494140625	3.1549607351897837
480.0	360.0	-3.95782470703125	0.5972900390625	4.002640603695301
480.0	380.0	-4.737457275390625	-0.30426025390625	4.747217683892183
480.0	400.0	-2.727081298828125	-0.572479248046875	2.7865220077836113
480.0	420.0	-2.290802001953125	-0.730224609375	2.4043713923371564
480.0	440.0	-2.13165283203125	-0.71368408203125	2.247952126992841
480.0	460.0	-2.002471923828125	-0.701416015625	2.121763001066604
480.0	480.0	-2.04266357421875	-0.6209716796875	2.134966113176983
480.0	500.0	-2.066741943359375	-0.622711181640625	2.158516035655318
480.0	520.0	-2.158935546875	-0.650390625	2.2547750798357575
480.0	540.0	-2.3140869140625	-0.6497802734375	2.403583293664652
480.0	560.0	-2.3905029296875	-0.60205078125	2.4651509893003016
480.0	580.0	-2.613983154296875	-0.2540283203125	2.6262974543011364
480.0	600.0	-2.760498046875	0.14501953125	2.764304637923371
480.0	620.0	-3.007904052734375	0.155029296875	3.011896557544006
480.0	640.0	-2.937103271484375	0.215087890625	2.944968323778327
480.0	660.0	-2.88653564453125	0.22210693359375	2.895068136866533
480.0	680.0	-2.360198974609375	0.48626708984375	2.409770711584871
480.0	700.0	-0.943267822265625	0.375732421875	1.015346757206516
480.0	720.0	0.598419189453125	-0.54644775390625	0.8103768716189528
480.0	740.0	3.91900634765625	-2.45745849609375	4.625766208207386
480.0	760.0	5.225799560546875	-1.6522216796875	5.480767968619115
480.0	780.0	5.492431640625	-1.6558837890625	5.736615417632475
480.0	800.0	5.55340576171875	-1.65277099609375	5.794132162785013
500.0	0.0	-0.25787353515625	1.9051133394241333	1.9224868260109755
500.0	20.0	-0.3123779296875	1.924306869506836	1.9494965757823346
500.0	40.0	-0.307037353515625	1.9105567932128906	1.935070850523516
500.0	60.0	-0.40631103515625	1.7234420776367188	1.7706894849912316
500.0	80.0	-0.582733154296875	1.2790298461914062	1.4055231327036912
500.0	100.0	-0.778961181640625	0.01190948486328125	0.779052217975578
500.0	120.0	-0.930938720703125	-0.8582763671875	1.2662089970368018
500.0	140.0	-0.8583984375	-1.214935302734375	1.4875871965477212
500.0	160.0	-0.615631103515625	-1.442840576171875	1.5686907228207396
500.0	180.0	-0.7652587890625	-2.17279052734375	2.3036144837954406
500.0	200.0	-1.084320068359375	-2.5841064453125	2.8023840085456677
500.0	220.0	-1.41802978515625	-2.542083740234375	2.9108414958486266
500.0	240.0	-4.09912109375	1.0364837646484375	4.228131068877358
500.0	260.0	-2.28778076171875	2.52001953125	3.4035921100466626
500.0	280.0	-2.254241943359375	3.624237060546875	4.268102741294087
500.0	300.0	-3.91046142578125	3.878692626953125	5.507809460838643
500.0	320.0	-4.3438720703125	2.95880126953125	5.255828147477878
500.0	340.0	-3.75567626953125	0.475738525390625	3.7856877031869667
500.0	360.0	-4.032562255859375	0.666656494140625	4.087296077917713
500.0	380.0	-4.561279296875	-0.381866455078125	4.577236154451114
500.0	400.0	-2.858123779296875	-0.40093994140625	2.8861088639199144
500.0	420.0	-2.503265380859375	-0.54864501953125	2.562683929880054
500.0	440.0	-2.3211669921875	-0.57281494140625	2.390801782398326
500.0	460.0	-2.258148193359375	-0.5809326171875	2.331676643294376
500.0	480.0	-2.252471923828125	-0.534271240234375	2.3149677159251167
500.0	500.0	-2.27386474609375	-0.49169921875	2.3264197826805364
500.0	520.0	-2.3187255859375	-0.485595703125	2.3690275493912405
500.0	540.0	-2.369537353515625	-0.46630859375	2.4149846737217473
500.0	560.0	-2.438934326171875	-0.4091796875	2.4730201503509943
500.0	580.0	-2.729400634765625	-0.1015625	2.7312895793864933
500.0	600.0	-3.004913330078125	0.0367431640625	3.005137963785778
500.0	620.0	-3.205291748046875	0.07281494140625	3.2061187136145453
500.0	640.0	-2.783905029296875	0.30474853515625	2.8005354634112947
500.0	660.0	-2.379547119140625	0.67034912109375	2.4721675583102396
500.0	680.0	-1.9757080078125	0.86810302734375	2.1580141329977014
500.0	700.0	-1.48431396484375	0.95458984375	1.7647746927074919
500.0	720.0	-0.711883544921875	0.285888671875	0.7671443894319938
500.0	740.0	3.89630126953125	-2.54864501953125	4.655830217966746
500.0	760.0	5.497467041015625	-1.60302734375	5.726416028535062
500.0	780.0	5.6717529296875	-1.5914306640625	5.890792209366848
500.0	800.0	5.735595703125	-1.5858154296875	5.950787229160602
520.0	0.0	-0.5262451171875	1.8770368099212646	1.94941045169125
520.0	20.0	-0.46044921875	1.8656940460205078	1.9216731658645436
520.0	40.0	-0.44189453125	1.8477249145507812	1.899831081070196
520.0	60.0	-0.477294921875	1.6848258972167969	1.751127849809958
520.0	80.0	-0.5283203125	1.4283523559570312	1.5229290217761626
520.0	100.0	-0.625244140625	0.5085906982421875	0.8059744001668854
520.0	120.0	-0.741943359375	-0.5843276977539062	0.9444145312748216
520.0	140.0	-0.7647705078125	-0.9357452392578125	1.2085086190894336
520.0	160.0	-0.7974853515625	-1.3049163818359375	1.5293101874834152
520.0	180.0	-0.9747314453125	-2.1649169921875	2.374229764269492
520.0	200.0	-1.179931640625	-2.4294891357421875	2.70086211000068
520.0	220.0	-1.24169921875	-2.4285888671875	2.7276108292187553
520.0	240.0	-1.625732421875	-1.69915771484375	2.3516255755218745
520.0	260.0	-1.5555419921875	0.918548583984375	1.8065000389145738
520.0	280.0	-2.8839111328125	2.090118408203125	3.5616763444015294
520.0	300.0	-4.0367431640625	3.400360107421875	5.278043598981674
520.0	320.0	-4.38671875	3.01483154296875	5.322829193585014
520.0	340.0	-4.4686279296875	1.4000244140625	4.682809406110208
520.0	360.0	-4.24951171875	1.2352294921875	4.425397354607083
520.0	380.0	-4.04345703125	-0.179779052734375	4.047451700930739
520.0	400.0	-2.8165283203125	-0.369354248046875	2.840643296803142
520.0	420.0	-2.5679931640625	-0.456207275390625	2.608201289929722
520.0	440.0	-2.44189453125	-0.470611572265625	2.486830141706301
520.0	460.0	-2.3653564453125	-0.469085693359375	2.411421261641323
520.0	480.0	-2.352783203125	-0.377655029296875	2.3828999395820962
520.0	500.0	-2.3564453125	-0.26654052734375	2.371471771605116
520.0	520.0	-1.640625	2.814208984375	3.2575178584870366
520.0	540.0	-2.0640869140625	0.2899169921875	2.0843480158464662
520.0	560.0	-2.208740234375	0.02227783203125	2.208852581035444
520.0	580.0	-2.7591552734375	-0.01910400390625	2.759221409365913
520.0	600.0	-2.546142578125	0.15875244140625	2.5510868989106323
520.0	620.0	-2.294189453125	0.34124755859375	2.31942991769016
520.0	640.0	-2.2261962890625	0.37237548828125	2.2571250345756977
520.0	660.0	-2.0947265625	0.4844970703125	2.1500271586155515
520.0	680.0	-1.9576416015625	0.60211181640625	2.0481453267832883
520.0	700.0	-1.5526123046875	0.53204345703125	1.6412419714462563
520.0	720.0	-0.734619140625	0.2579345703125	0.7785855921701271
520.0	740.0	3.8441162109375	-3.0537109375	4.909417473896431
520.0	760.0	5.58544921875	-1.59295654296875	5.808162663271573
520.0	780.0	5.735595703125	-1.5611572265625	5.944263617619451
520.0	800.0	5.8009033203125	-1.55096435546875	6.004662335514561
540.0	0.0	-0.909423828125	1.902590274810791	2.1087677570007872
540.0	20.0	-0.63330078125	1.8439178466796875	1.9496417375599333
540.0	40.0	-0.5262451171875	1.8166389465332031	1.8913251929335029
540.0	60.0	-0.4666748046875	1.6802444458007812	1.743848264894194
540.0	80.0	-0.4541015625	1.520416259765625	1.586780965358683
540.0	100.0	-0.506591796875	1.1397552490234375	1.2472679248411382
540.0	120.0	-0.6405029296875	0.5539474487304688	0.846818622193245
540.0	140.0	-0.797607421875	-0.153076171875	0.8121637235348479
540.0	160.0	-0.985595703125	-1.018707275390625	1.4174496121387363
540.0	180.0	-1.0626220703125	-2.192047119140625	2.4360287840762345
540.0	200.0	-1.04443359375	-2.13128662109375	2.373441423967896
540.0	220.0	-0.8948974609375	-2.158905029296875	2.3370306782572894
540.0	240.0	-0.999755859375	-1.956329345703125	2.1969834517387383
540.0	260.0	-1.2884521484375	-0.4522705078125	1.365524643150092
540.0	280.0	-3.720947265625	0.988433837890625	3.84999350719574
540.0	300.0	-5.1912841796875	3.114501953125	6.053887498978913
540.0	320.0	-6.2674560546875	3.135833740234375	7.008170848647406
540.0	340.0	-5.1385498046875	-0.220123291015625	5.143262423647222
540.0	360.0	-3.96435546875	0.508941650390625	3.996890777355614
540.0	380.0	-2.395751953125	-0.41253662109375	2.431010877113819
540.0	400.0	-1.99169921875	-0.427703857421875	2.037104898531961
540.0	420.0	-1.9803466796875	-0.3394775390625	2.0092331799164667
540.0	440.0	-2.0126953125	-0.307586669921875	2.036062862603486
540.0	460.0	-2.0347900390625	-0.252685546875	2.050419588442202
540.0	480.0	-2.0054931640625	-0.07232666015625	2.0067969446037073
540.0	500.0	-2.0010986328125	-0.041748046875	2.00153407107197
540.0	520.0	-0.792724609375	3.6666259765625	3.751340874715553
540.0	540.0	-0.5711669921875	3.2161865234375	3.2665099856736255
540.0	560.0	-1.3546142578125	0.75262451171875	1.549652684671245
540.0	580.0	-1.40771484375	0.19940185546875	1.421767273951144
540.0	600.0	-1.477294921875	0.17694091796875	1.4878536133132474
540.0	620.0	-1.556640625	0.11407470703125	1.5608148750523414
540.0	640.0	-1.653076171875	0.11212158203125	1.6568741893028858
540.0	660.0	-1.735107421875	0.10589599609375	1.7383359075375497
540.0	680.0	-1.671630859375	0.064697265625	1.6728823826540087
540.0	700.0	-1.1314697265625	-0.49896240234375	1.2366030976348332
540.0	720.0	0.1697998046875	-1.4715576171875	1.4813216377189884
540.0	740.0	3.85693359375	-3.66534423828125	5.320778620812827
540.0	760.0	5.675537109375	-1.5628662109375	5.886787941924091
540.0	780.0	5.8189697265625	-1.4744873046875	6.002876101531287
540.0	800.0	5.8660888671875	-1.4759521484375	6.04892001453304
560.0	0.0	-1.0614013671875	1.8395452499389648	2.123793678500928
560.0	20.0	-0.7572021484375	1.7716655731201172	1.926695096941236
560.0	40.0	-0.6058349609375	1.7471885681152344	1.8492441408442275
560.0	60.0	-0.5394287109375	1.5767822265625	1.6665009823540724
560.0	80.0	-0.47216796875	1.4931640625	1.5660400723656482
560.0	100.0	-0.4542236328125	1.3376235961914062	1.4126414951053274
560.0	120.0	-0.45361328125	1.2224502563476562	1.303897863396839
560.0	140.0	-0.50732421875	1.02850341796875	1.1468204496361665
560.0	160.0	-0.655517578125	0.5634002685546875	0.8643628623664713
560.0	180.0	-0.6923828125	-1.4218597412109375	1.5814800291884321
560.0	200.0	-0.7105712890625	-1.481903076171875	1.6434562008181444
560.0	220.0	-0.8050537109375	-1.6170654296875	1.8063809347379247
560.0	240.0	-0.9310302734375	-1.54205322265625	1.8013177153299837
560.0	260.0	-1.0338134765625	0.3232421875	1.083169338608709
560.0	280.0	-1.3609619140625	2.002899169921875	2.4215330715070564
560.0	300.0	-1.4892578125	3.451019287109375	3.7586464255225156
560.0	320.0	-2.1298828125	2.715118408203125	3.4508359517001646
560.0	340.0	-2.196533203125	0.86859130859375	2.3620349222217643
560.0	360.0	-1.1358642578125	-0.0762939453125	1.1384236374334855
560.0	380.0	-0.947998046875	-0.499298095703125	1.071447098671503
560.0	400.0	-0.7666015625	-0.385894775390625	0.8582498082150805
560.0	420.0	-0.8223876953125	-0.068939208984375	0.8252721587069303
560.0	440.0	-0.8525390625	0.0325927734375	0.8531618498085385
560.0	460.0	-0.7618408203125	0.070709228515625	0.7651151746578405
560.0	480.0	-0.4569091796875	0.214569091796875	0.5047830163914392
560.0	500.0	-0.314697265625	0.258514404296875	0.40726412341479323
560.0	520.0	-0.257568359375	4.98193359375	4.988587354380589
560.0	540.0	-1.2977294921875	4.87860107421875	5.04825220014428
560.0	560.0	-1.8604736328125	4.7135009765625	5.067391202033467
560.0	580.0	-2.119873046875	4.589599609375	5.055520379668373
560.0	600.0	-2.4486083984375	4.2296142578125	4.887260977151665
560.0	620.0	-2.58544921875	3.81109619140625	4.605323207212085
560.0	640.0	-3.2198486328125	3.94439697265625	5.091727869409786
560.0	660.0	-3.5001220703125	4.23492431640625	5.494127635282749
560.0	680.0	-3.5601806640625	4.1595458984375	5.475098943578347
560.0	700.0	-3.6229248046875	4.24359130859375	5.579753698398557
560.0	720.0	-3.5660400390625	4.21795654296875	5.523386547994787
560.0	740.0	-3.252685546875	4.25537109375	5.356131664958638
560.0	760.0	2.09375	-3.5264892578125	4.101209034902629
560.0	780.0	3.4609375	-2.62371826171875	4.343038785894355
560.0	800.0	5.2313232421875	-3.25079345703125	6.159090920300521
580.0	0.0	-1.1861572265625	1.7382512092590332	2.104396880965407
580.0	20.0	-0.9461669921875	1.690683364868164	1.9374318613430197
580.0	40.0	-0.7491455078125	1.6698417663574219	1.830188655998972
580.0	60.0	-0.6708984375	1.4569664001464844	1.604012407868389
580.0	80.0	-0.58349609375	1.318634033203125	1.4419651191839036
580.0	100.0	-0.550048828125	1.2190780639648438	1.3374247789546736
580.0	120.0	-0.5369873046875	1.1744003295898438	1.2913448414487432
580.0	140.0	-0.53759765625	1.152557373046875	1.2717703165942373
580.0	160.0	-0.6524658203125	0.99700927734375	1.1915280717572583
580.0	180.0	-0.70751953125	0.267822265625	0.7565134850514746
580.0	200.0	-0.7252197265625	-0.710906982421875	1.015545365531035
580.0	220.0	-0.80322265625	-0.7471771240234375	1.097014261610687
580.0	240.0	-0.9249267578125	-0.6873016357421875	1.152333738901812
580.0	260.0	-1.0477294921875	-0.40838623046875	1.1245071818516552
580.0	280.0	-1.12744140625	1.686798095703125	2.028894265405338
580.0	300.0	-1.1788330078125	1.857025146484375	2.1995885194698532
580.0	320.0	-1.27978515625	1.32220458984375	1.8401290779621184
580.0	340.0	-1.3541259765625	0.652130126953125	1.5029740060564065
580.0	360.0	-1.3336181640625	0.226104736328125	1.3526495330673958
580.0	380.0	-1.198974609375	0.227783203125	1.2204201332130746
580.0	400.0	-0.9588623046875	0.615997314453125	1.1396796088217451
580.0	420.0	-0.7779541015625	1.0103759765625	1.2751753597652922
580.0	440.0	-0.660888671875	1.091033935546875	1.275589622538379
580.0	460.0	-0.52392578125	1.163330078125	1.2758664095150172
580.0	480.0	-0.3519287109375	1.53515625	1.574978898111398
580.0	500.0	-0.326904296875	2.705902099609375	2.725577478624624
580.0	520.0	-1.374755859375	4.6568603515625	4.855543430640973
580.0	540.0	-1.6153564453125	4.64886474609375	4.9215160136776905
580.0	560.0	-1.9046630859375	4.7149658203125	5.085139541610248
580.0	580.0	-2.017578125	4.693359375	5.10864401905035
580.0	600.0	-2.23876953125	4.56005859375	5.079982617340986
580.0	620.0	-2.30419921875	4.20526123046875	4.795159648663604
580.0	640.0	-2.6500244140625	3.98211669921875	4.783292046417836
580.0	660.0	-2.9217529296875	4.23272705078125	5.143210910370372
580.0	680.0	-2.94580078125	4.467041015625	5.350906248299361
580.0	700.0	-2.8524169921875	4.5765380859375	5.39267869888022
580.0	720.0	-2.827880859375	4.7154541015625	5.498401362101724
580.0	740.0	-2.244140625	4.6033935546875	5.12126931181263
580.0	760.0	-0.2879638671875	-2.63153076171875	2.6472395695663145
580.0	780.0	5.2186279296875	-1.96002197265625	5.574563983112019
580.0	800.0	5.563720703125	-1.651611328125	5.803689175134431
600.0	0.0	-1.13037109375	1.6440848112106323	1.995182617215545
600.0	20.0	-0.9915771484375	1.6190567016601562	1.8985704739340354
600.0	40.0	-0.8284912109375	1.6051521301269531	1.806352968677988
600.0	60.0	-0.7154541015625	1.4327125549316406	1.601418070492947
600.0	80.0	-0.610595703125	1.2810516357421875	1.4191266349809828
600.0	100.0	-0.608642578125	1.1035919189453125	1.2603019128240835
600.0	120.0	-0.582763671875	1.0784835815429688	1.2258630971340079
600.0	140.0	-0.58642578125	1.069610595703125	1.219820488168266
600.0	160.0	-0.6815185546875	1.087188720703125	1.2831394525956392
600.0	180.0	-0.728759765625	0.8755340576171875	1.1391447151444023
600.0	200.0	-0.7427978515625	-0.073822021484375	0.7464571917678235
600.0	220.0	-0.8172607421875	0.212432861328125	0.8444186410145845
600.0	240.0	-0.9085693359375	0.245208740234375	0.9410768111547744
600.0	260.0	-1.01123046875	0.3641357421875	1.0747938870624387
600.0	280.0	-1.027587890625	1.880401611328125	2.1428595597576026
600.0	300.0	-1.204345703125	0.917236328125	1.5138596547460677
600.0	320.0	-1.3089599609375	0.41162109375	1.372154548204191
600.0	340.0	-1.315673828125	0.38519287109375	1.3709015901787183
600.0	360.0	-1.268798828125	0.542816162109375	1.3800361778223513
600.0	380.0	-1.09033203125	0.82452392578125	1.366990725116844
600.0	400.0	-0.859130859375	1.340850830078125	1.592478188877833
600.0	420.0	-0.720458984375	1.664215087890625	1.8134698803480187
600.0	440.0	-0.6407470703125	1.7342529296875	1.8488347768915774
600.0	460.0	-0.5125732421875	1.866973876953125	1.9360585698351143
600.0	480.0	-0.358642578125	2.3809814453125	2.4078407633742205
600.0	500.0	-0.310791015625	3.01275634765625	3.028744272093015
600.0	520.0	-1.3681640625	4.56982421875	4.77023755091825
600.0	540.0	-1.611328125	4.58270263671875	4.857730106027402
600.0	560.0	-1.9066162109375	4.66339111328125	5.038095081599811
600.0	580.0	-2.0162353515625	4.6571044921875	5.0748228780956826
600.0	600.0	-2.237548828125	4.5263671875	5.049220204578151
600.0	620.0	-2.2587890625	4.27996826171875	4.8394479385762015
600.0	640.0	-2.58740234375	4.13421630859375	4.877129829590917
600.0	660.0	-2.8765869140625	4.3402099609375	5.206935257824579
600.0	680.0	-2.896240234375	4.535888671875	5.381681292947076
600.0	700.0	-2.81494140625	4.63323974609375	5.421328773041126
600.0	720.0	-2.8131103515625	4.7086181640625	5.484949850728573
600.0	740.0	-2.2445068359375	4.5565185546875	5.079337779256429
600.0	760.0	-0.9537353515625	2.34112548828125	2.5279398079661957
600.0	780.0	5.2066650390625	-1.65753173828125	5.464135090973261
600.0	800.0	5.557861328125	-1.59942626953125	5.7834234614399485
620.0	0.0	-1.2171630859375	1.5056822299957275	1.9361211107505143
620.0	20.0	-1.09130859375	1.4861202239990234	1.8437754112069913
620.0	40.0	-0.9996337890625	1.4791793823242188	1.7852841110950683
620.0	60.0	-0.91162109375	1.3275985717773438	1.610456763267859
620.0	80.0	-0.673828125	1.215850830078125	1.3900854588990856
620.0	100.0	-0.64453125	1.0153045654296875	1.2026071232156115
620.0	120.0	-0.6121826171875	0.9873580932617188	1.161741606862711
620.0	140.0	-0.5869140625	0.9951324462890625	1.1553167108708797
620.0	160.0	-0.6922607421875	1.0563812255859375	1.262998902986236
620.0	180.0	-0.7696533203125	1.0375823974609375	1.2918759479875932
620.0	200.0	-0.8134765625	1.0384368896484375	1.3191267154900388
620.0	220.0	-0.88134765625	1.6548004150390625	1.8748701567817494
620.0	240.0	-0.91064453125	1.7769775390625	1.9967279826326247
620.0	260.0	-0.9615478515625	1.814453125	2.0534883524546044
620.0	280.0	-1.04150390625	1.792633056640625	2.0732254249103543
620.0	300.0	-1.1953125	1.038848876953125	1.5836599893294707
620.0	320.0	-1.276611328125	0.6904296875	1.4513544144964814
620.0	340.0	-1.2354736328125	0.918212890625	1.53932128221656
620.0	360.0	-1.1676025390625	1.176971435546875	1.657877392727963
620.0	380.0	-0.9583740234375	1.516387939453125	1.7938542727096525
620.0	400.0	-0.7655029296875	1.8426513671875	1.9953342567996242
620.0	420.0	-0.6717529296875	1.933013916015625	2.046410222329287
620.0	440.0	-0.606201171875	1.85247802734375	1.9491420426880168
620.0	460.0	-0.4873046875	1.94537353515625	2.005478508921449
620.0	480.0	-0.3671875	2.545013427734375	2.571365397508593
620.0	500.0	-0.3397216796875	2.977203369140625	2.9965231053459247
620.0	520.0	-1.3912353515625	4.52294921875	4.732082568893792
620.0	540.0	-1.62353515625	4.53753662109375	4.819243196949766
620.0	560.0	-1.9102783203125	4.61773681640625	4.9972649085924665
620.0	580.0	-1.9356689453125	4.65997314453125	5.046004753624364
620.0	600.0	-2.123779296875	4.64959716796875	5.1116721653699475
620.0	620.0	-2.128662109375	4.50421142578125	4.981879459002113
620.0	640.0	-2.50732421875	4.3062744140625	4.983038637933648
620.0	660.0	-2.8377685546875	4.42669677734375	5.258191203115262
620.0	680.0	-2.8778076171875	4.53729248046875	5.372969359196148
620.0	700.0	-2.8162841796875	4.5958251953125	5.3900895917069205
620.0	720.0	-2.8211669921875	4.67120361328125	5.457025416336273
620.0	740.0	-2.2899169921875	4.530517578125	5.076348033459552
620.0	760.0	-1.2154541015625	2.800048828125	3.0524747522116034
620.0	780.0	4.8228759765625	-1.671875	5.104439117173276
620.0	800.0	5.43505859375	-1.64569091796875	5.678746385865507
