# Supplementary material for: Real-time emotion detection by quantitative facial motion analysis
Source: PLoS One. 2023 Mar 10;18(3):e0282730. doi: 10.1371/journal.pone.0282730 (PMC10004542; doi:10.1371/journal.pone.0282730)
Supplement: S1 Dataset — Data from each participant is organized into folders by Study ID and subsequently by emotions. The data files (.csv) contain the pixel displacement results after DISC-processing of videos. (ZIP) [file pone.0282730.s004.zip › S1_Dataset/1/happy/result/101525_cropped_result.csv]

pos_x	pos_y	disp_x	disp_y	disp_xy_indi
0.0	0.0	1.6596001386642456	1.642838954925537	2.335207153996239
0.0	20.0	1.5314388275146484	1.66448974609375	2.2618202840346706
0.0	40.0	1.5807032585144043	1.5785560607910156	2.2339342041649535
0.0	60.0	1.6067225933074951	1.5303726196289062	2.2189181703601877
0.0	80.0	1.611372947692871	1.5557632446289062	2.2398486667394906
0.0	100.0	1.6774014234542847	1.5183029174804688	2.262502880580744
0.0	120.0	1.763237714767456	1.3579483032226562	2.2255405709633003
0.0	140.0	1.7777035236358643	1.34942626953125	2.2318559709014365
0.0	160.0	1.7472453117370605	1.448822021484375	2.2697910541116353
0.0	180.0	1.6354998350143433	1.7810821533203125	2.418080508835069
0.0	200.0	1.1072914600372314	2.4965057373046875	2.731050214453518
0.0	220.0	1.1316663026809692	2.5853271484375	2.8221596491112244
0.0	240.0	1.2558643817901611	2.591064453125	2.879376728685765
0.0	260.0	1.590745210647583	2.17364501953125	2.6935484024110705
0.0	280.0	2.1184186935424805	1.247314453125	2.4583512983552103
0.0	300.0	2.436241388320923	0.674041748046875	2.527766678370048
0.0	320.0	2.485166549682617	0.609405517578125	2.5587942208227816
0.0	340.0	2.219640016555786	1.470458984375	2.6625272633017163
0.0	360.0	1.9650378227233887	1.979461669921875	2.7892009872763515
0.0	380.0	1.8430135250091553	2.095458984375	2.790635628054042
0.0	400.0	1.801255464553833	1.950164794921875	2.6547436742438477
0.0	420.0	1.8197298049926758	1.877655029296875	2.6147667146846065
0.0	440.0	1.7054189443588257	1.27410888671875	2.128804178639657
0.0	460.0	1.5918383598327637	1.51171875	2.1952774182177124
0.0	480.0	1.518866777420044	1.604095458984375	2.209089977589107
0.0	500.0	1.4258185625076294	1.575439453125	2.1248454164136557
0.0	520.0	1.8643407821655273	1.821044921875	2.6061410475130264
0.0	540.0	2.7235677242279053	2.1395263671875	3.463436764883475
0.0	560.0	2.9903171062469482	2.1875	3.7050172261290664
0.0	580.0	3.653766632080078	2.2225341796875	4.27664223212335
0.0	600.0	4.170381546020508	2.0562744140625	4.649768457172516
0.0	620.0	4.462734699249268	1.9266357421875	4.8608565375824275
0.0	640.0	4.331903457641602	1.9122314453125	4.7351891901770085
0.0	660.0	4.225483417510986	1.93310546875	4.6466769701552835
0.0	680.0	4.3192925453186035	1.9344482421875	4.73269247825666
0.0	700.0	4.376168727874756	1.9923095703125	4.808341726498621
0.0	720.0	4.538486480712891	1.9595947265625	4.943467510562321
0.0	740.0	4.669106960296631	2.508056640625	5.300085652069559
0.0	760.0	4.705385208129883	2.275146484375	5.226561152636734
0.0	780.0	4.704028129577637	-3.2823486328125	5.7359997551589705
0.0	800.0	4.780252933502197	-3.8568115234375	6.1421342573715085
20.0	0.0	1.5921459197998047	1.5978493690490723	2.2556709059846662
20.0	20.0	1.549703598022461	1.5924320220947266	2.2220308248799028
20.0	40.0	1.5372467041015625	1.6231651306152344	2.2355743044050866
20.0	60.0	1.5503215789794922	1.576873779296875	2.211340750333036
20.0	80.0	1.5547637939453125	1.6116867065429688	2.239380381938393
20.0	100.0	1.6221466064453125	1.498199462890625	2.2081578846196215
20.0	120.0	1.71087646484375	1.3325347900390625	2.168581851030921
20.0	140.0	1.6990203857421875	1.42242431640625	2.215843227096926
20.0	160.0	1.6678810119628906	1.588653564453125	2.3033990574618146
20.0	180.0	1.6133098602294922	1.80706787109375	2.4224497922254242
20.0	200.0	1.2686481475830078	2.3424835205078125	2.663962681085543
20.0	220.0	1.3198108673095703	2.388031005859375	2.7284781125041446
20.0	240.0	1.4167041778564453	2.37286376953125	2.7636087270650234
20.0	260.0	1.6594123840332031	2.06427001953125	2.6485581311004496
20.0	280.0	2.0868968963623047	1.399688720703125	2.512820560826055
20.0	300.0	2.4142913818359375	0.7542724609375	2.52937340496337
20.0	320.0	2.571470260620117	-0.05108642578125	2.5719776678954265
20.0	340.0	2.338968276977539	0.575775146484375	2.408794225336897
20.0	360.0	2.082815170288086	1.087158203125	2.349474833277464
20.0	380.0	1.8885364532470703	1.206085205078125	2.2408059838262138
20.0	400.0	1.810739517211914	1.279327392578125	2.2170828077890055
20.0	420.0	1.8092536926269531	1.254852294921875	2.2018295134626027
20.0	440.0	1.6523017883300781	0.35125732421875	1.6892255348342595
20.0	460.0	1.5667362213134766	1.0970458984375	1.912634855494946
20.0	480.0	1.4935874938964844	1.37322998046875	2.028931783274683
20.0	500.0	1.4059009552001953	1.47564697265625	2.038158846543217
20.0	520.0	1.839639663696289	1.7335205078125	2.5277198110651233
20.0	540.0	2.4738082885742188	2.0010986328125	3.1818427344641913
20.0	560.0	2.5481090545654297	1.990966796875	3.233698894488636
20.0	580.0	3.420328140258789	2.20361328125	4.068729049758357
20.0	600.0	3.889720916748047	1.9923095703125	4.370266151408407
20.0	620.0	4.605384826660156	1.935791015625	4.995683762790241
20.0	640.0	4.965803146362305	1.88720703125	5.312320704477583
20.0	660.0	5.044076919555664	1.8466796875	5.3714930734963495
20.0	680.0	5.156827926635742	1.8326416015625	5.472791746879087
20.0	700.0	5.033487319946289	1.9755859375	5.407303801018381
20.0	720.0	4.926738739013672	2.1259765625	5.3658672129300164
20.0	740.0	4.859893798828125	2.2784423828125	5.367482410561246
20.0	760.0	4.697763442993164	2.1082763671875	5.149156300479167
20.0	780.0	4.66618537902832	-4.0478515625	6.1772476284743
20.0	800.0	4.74516487121582	-4.5391845703125	6.566641928595142
40.0	0.0	1.5562515258789062	1.5734909772872925	2.213095720344003
40.0	20.0	1.5173568725585938	1.5683784484863281	2.1822426162957176
40.0	40.0	1.4765739440917969	1.6518745422363281	2.2156173215741215
40.0	60.0	1.4779930114746094	1.6098670959472656	2.185437120710973
40.0	80.0	1.4731597900390625	1.59246826171875	2.1693674035463593
40.0	100.0	1.5358314514160156	1.5069046020507812	2.1516365229379355
40.0	120.0	1.6322402954101562	1.3622283935546875	2.1259996656084446
40.0	140.0	1.6111831665039062	1.485382080078125	2.1914084785458807
40.0	160.0	1.6165313720703125	1.6170806884765625	2.2865090487315727
40.0	180.0	1.5718765258789062	1.8113861083984375	2.3983151265644755
40.0	200.0	1.2808151245117188	2.2387237548828125	2.579219151963355
40.0	220.0	1.3639717102050781	2.2180328369140625	2.6038603057515988
40.0	240.0	1.4638748168945312	2.1529998779296875	2.6035241412176777
40.0	260.0	1.6788063049316406	1.91656494140625	2.547864161235008
40.0	280.0	2.061107635498047	1.546905517578125	2.57702956238806
40.0	300.0	2.5318260192871094	0.345672607421875	2.5553145683968244
40.0	320.0	2.7146949768066406	-0.7542724609375	2.8175336311085837
40.0	340.0	2.5222015380859375	-0.6661376953125	2.6086854980697307
40.0	360.0	2.2466697692871094	-0.5423583984375	2.311206975712968
40.0	380.0	1.9596519470214844	-0.86505126953125	2.142089972989632
40.0	400.0	1.7999801635742188	-0.059112548828125	1.8009505497624383
40.0	420.0	1.7000961303710938	-0.89031982421875	1.9191133999583434
40.0	440.0	1.47344970703125	-2.19482421875	2.6435406920193274
40.0	460.0	1.4838790893554688	0.25518798828125	1.5056620009781234
40.0	480.0	1.4650001525878906	1.123382568359375	1.8461348385143077
40.0	500.0	1.4165267944335938	1.432403564453125	2.0145292578680336
40.0	520.0	1.8465194702148438	1.678955078125	2.495701165653499
40.0	540.0	2.4761734008789062	1.932861328125	3.141239822901357
40.0	560.0	2.5491981506347656	1.9102783203125	3.185525776423047
40.0	580.0	3.4204025268554688	2.124267578125	4.0263713426846675
40.0	600.0	3.890239715576172	1.9149169921875	4.335997247648411
40.0	620.0	4.574329376220703	1.9464111328125	4.971217711998955
40.0	640.0	4.898983001708984	1.9749755859375	5.282098353503344
40.0	660.0	4.949001312255859	1.9276123046875	5.311148951582216
40.0	680.0	5.0709991455078125	1.929443359375	5.425659776541213
40.0	700.0	4.965396881103516	2.0677490234375	5.378731468552716
40.0	720.0	4.886081695556641	2.1236572265625	5.327636844942116
40.0	740.0	4.855396270751953	2.149169921875	5.30978382790902
40.0	760.0	4.683738708496094	1.8800048828125	5.046962120807278
40.0	780.0	4.628395080566406	-3.6517333984375	5.895523542067761
40.0	800.0	4.773963928222656	-4.2532958984375	6.393845289623167
60.0	0.0	1.4661445617675781	1.5910601615905762	2.1635739677212964
60.0	20.0	1.395111083984375	1.6546688079833984	2.164316012224014
60.0	40.0	1.3120765686035156	1.7569847106933594	2.192838387909288
60.0	60.0	1.3008689880371094	1.6869239807128906	2.13025177872028
60.0	80.0	1.2918472290039062	1.714813232421875	2.1469638294983526
60.0	100.0	1.3598289489746094	1.6454925537109375	2.1346616862602685
60.0	120.0	1.3114051818847656	1.7239532470703125	2.166055943219955
60.0	140.0	1.2866935729980469	1.85198974609375	2.2550934283153046
60.0	160.0	1.2915382385253906	1.9779052734375	2.3622405237962414
60.0	180.0	1.3541450500488281	2.021392822265625	2.433051121221815
60.0	200.0	1.297393798828125	2.1150360107421875	2.4812512964175757
60.0	220.0	1.3545761108398438	2.0980377197265625	2.4973263129702197
60.0	240.0	1.4307212829589844	1.9637908935546875	2.4296991713214457
60.0	260.0	1.8834381103515625	1.64862060546875	2.503055935511792
60.0	280.0	2.421703338623047	1.444091796875	2.819582979466942
60.0	300.0	2.998332977294922	0.420135498046875	3.0276252211020647
60.0	320.0	3.1124229431152344	-0.39764404296875	3.137721683282096
60.0	340.0	2.6777381896972656	-1.009765625	2.861801605631465
60.0	360.0	1.894989013671875	-1.2259521484375	2.256976302976092
60.0	380.0	1.6090126037597656	-2.242706298828125	2.76019077272951
60.0	400.0	1.5160369873046875	-3.207550048828125	3.5477803571547635
60.0	420.0	1.3576545715332031	-3.555633544921875	3.806015743711356
60.0	440.0	1.2368087768554688	-3.684844970703125	3.8868725742713557
60.0	460.0	1.0460777282714844	-3.722686767578125	3.8668689379247003
60.0	480.0	1.2975311279296875	0.8526611328125	1.5526165126506877
60.0	500.0	1.3093795776367188	1.2196044921875	1.7893881623884857
60.0	520.0	1.8157768249511719	1.5765380859375	2.4046866353937335
60.0	540.0	2.458881378173828	1.885009765625	3.0982833066767217
60.0	560.0	2.4851913452148438	1.8367919921875	3.0903043288477092
60.0	580.0	3.384204864501953	2.0445556640625	3.953865251670665
60.0	600.0	3.869609832763672	1.8409423828125	4.285201175517511
60.0	620.0	4.592842102050781	1.8729248046875	4.960044949230193
60.0	640.0	4.9197998046875	1.90234375	5.27478358431578
60.0	660.0	4.933021545410156	1.8944091796875	5.284267944338655
60.0	680.0	5.0356292724609375	1.9261474609375	5.391438232136342
60.0	700.0	4.910308837890625	2.0860595703125	5.335051772416005
60.0	720.0	4.799560546875	2.171142578125	5.267792852577474
60.0	740.0	4.770751953125	2.2603759765625	5.279145172626613
60.0	760.0	4.6510009765625	1.1075439453125	4.781052569757386
60.0	780.0	5.237403869628906	-0.68994140625	5.282652594829805
60.0	800.0	5.33209228515625	-0.644775390625	5.370935062144992
80.0	0.0	1.3695602416992188	1.55605149269104	2.0729185954950657
80.0	20.0	1.2049102783203125	1.6949100494384766	2.0795501567621475
80.0	40.0	1.1888046264648438	1.7310066223144531	2.0999143712067663
80.0	60.0	1.1468276977539062	1.734832763671875	2.0796294107953273
80.0	80.0	1.1770553588867188	1.7321853637695312	2.0942601205058855
80.0	100.0	1.2768707275390625	1.6403121948242188	2.078707038361871
80.0	120.0	1.2192840576171875	1.76953125	2.1489286767796636
80.0	140.0	1.1834335327148438	1.9632415771484375	2.292342124683447
80.0	160.0	1.2570343017578125	2.0095672607421875	2.3703366451292545
80.0	180.0	1.440185546875	1.855010986328125	2.348446330837834
80.0	200.0	1.5888290405273438	1.7188873291015625	2.340715995196543
80.0	220.0	1.7742233276367188	1.5321502685546875	2.3442168973374695
80.0	240.0	1.7276077270507812	1.7721710205078125	2.4749178944953445
80.0	260.0	2.6596450805664062	2.17022705078125	3.4327244874186698
80.0	280.0	4.036827087402344	2.3349609375	4.663476762377633
80.0	300.0	5.1019134521484375	3.3131103515625	6.08327387800712
80.0	320.0	7.463661193847656	3.219879150390625	8.128582912148199
80.0	340.0	5.9279022216796875	-0.6705322265625	5.965705173460539
80.0	360.0	2.0922927856445312	0.59820556640625	2.176129362087552
80.0	380.0	1.9442672729492188	-2.870208740234375	3.4667381558432115
80.0	400.0	2.2401199340820312	-4.0584716796875	4.6356584962545675
80.0	420.0	2.0560455322265625	-4.32025146484375	4.784547622301755
80.0	440.0	1.7922897338867188	-4.44366455078125	4.791498422212581
80.0	460.0	1.4458847045898438	-4.51226806640625	4.738263994552906
80.0	480.0	0.763153076171875	-4.21484375	4.283376058039343
80.0	500.0	0.6141281127929688	-0.8587646484375	1.055760418053564
80.0	520.0	0.488800048828125	-3.2103271484375	3.247325959574928
80.0	540.0	1.046051025390625	-1.0355224609375	1.4719135554871536
80.0	560.0	0.9509506225585938	-2.344482421875	2.5300009709534583
80.0	580.0	3.0817031860351562	2.0037841796875	3.675873442541941
80.0	600.0	3.6952667236328125	1.6876220703125	4.062396387724101
80.0	620.0	4.756050109863281	1.9478759765625	5.139477937261706
80.0	640.0	5.2457733154296875	2.0048828125	5.615843014965081
80.0	660.0	5.471855163574219	2.0341796875	5.8377295185860945
80.0	680.0	5.571136474609375	1.9881591796875	5.91526318455051
80.0	700.0	5.472198486328125	2.23193359375	5.909863267511493
80.0	720.0	5.2116241455078125	2.5028076171875	5.781442052177969
80.0	740.0	5.141975402832031	1.61865234375	5.39072782222002
80.0	760.0	5.016914367675781	-0.383544921875	5.0315540819599445
80.0	780.0	5.195793151855469	-0.5650634765625	5.226429298231546
80.0	800.0	5.319664001464844	-0.5888671875	5.352157476475735
100.0	0.0	1.0912322998046875	1.7150709629058838	2.032795203639546
100.0	20.0	1.0392608642578125	1.7657451629638672	2.0488824086579953
100.0	40.0	1.0439224243164062	1.7831916809082031	2.0662881209673705
100.0	60.0	1.071990966796875	1.735626220703125	2.0399909340206177
100.0	80.0	1.051116943359375	1.7965087890625	2.081415541835884
100.0	100.0	1.1177520751953125	1.7726516723632812	2.0956296555297564
100.0	120.0	1.0923309326171875	1.9140777587890625	2.2038331454634434
100.0	140.0	1.0852279663085938	2.0759124755859375	2.342462880207843
100.0	160.0	1.2298812866210938	2.033447265625	2.3764502438003086
100.0	180.0	1.663421630859375	1.5245513916015625	2.2563750724658176
100.0	200.0	1.7952804565429688	1.2465057373046875	2.185591103289596
100.0	220.0	1.8386764526367188	1.18157958984375	2.1856032175617037
100.0	240.0	1.5902862548828125	3.2108917236328125	3.583132154046637
100.0	260.0	5.778717041015625	2.121185302734375	6.155728854381153
100.0	280.0	10.643760681152344	1.906524658203125	10.813162243764825
100.0	300.0	11.372528076171875	3.68109130859375	11.953444192596626
100.0	320.0	11.950393676757812	2.802642822265625	12.274637095193086
100.0	340.0	7.732666015625	-0.850311279296875	7.779277150282107
100.0	360.0	6.43463134765625	1.065643310546875	6.522275388662594
100.0	380.0	1.9359817504882812	-2.776824951171875	3.38508229555418
100.0	400.0	2.3564071655273438	-4.332000732421875	4.931418160676731
100.0	420.0	2.0995101928710938	-4.685577392578125	5.134450170350165
100.0	440.0	1.8039474487304688	-4.768463134765625	5.098280795071999
100.0	460.0	1.41326904296875	-4.7869873046875	4.991250028104493
100.0	480.0	0.9948043823242188	-4.753204345703125	4.856190617253666
100.0	500.0	0.6959762573242188	-4.382354736328125	4.437275739209428
100.0	520.0	0.8336639404296875	-4.19873046875	4.280693064771445
100.0	540.0	2.1956863403320312	-2.418701171875	3.2666732104620086
100.0	560.0	2.2394943237304688	-1.447265625	2.666441939238061
100.0	580.0	0.3911590576171875	-4.03515625	4.054070962658403
100.0	600.0	0.048004150390625	-3.753173828125	3.7534808088729044
100.0	620.0	6.4701690673828125	6.9930419921875	9.527104705261463
100.0	640.0	6.028045654296875	6.5740966796875	8.919421593588098
100.0	660.0	5.817100524902344	5.665283203125	8.119981052221082
100.0	680.0	5.853202819824219	5.7415771484375	8.19912747805874
100.0	700.0	5.6469268798828125	5.4034423828125	7.815687607057837
100.0	720.0	4.7553253173828125	4.404296875	6.481585441639778
100.0	740.0	1.388946533203125	-1.011474609375	1.7182122562440556
100.0	760.0	4.797050476074219	-0.5428466796875	4.827667737909438
100.0	780.0	5.162353515625	-0.6080322265625	5.1980378037125075
100.0	800.0	5.32513427734375	-0.6490478515625	5.364542681847096
120.0	0.0	0.974090576171875	1.7075409889221191	1.96584553804107
120.0	20.0	0.9472732543945312	1.7533111572265625	1.99284385553569
120.0	40.0	0.96484375	1.7655677795410156	2.0120022480274358
120.0	60.0	0.9227523803710938	1.8001365661621094	2.0228602552609583
120.0	80.0	0.8159332275390625	1.9801559448242188	2.1416733172043316
120.0	100.0	0.8845443725585938	1.9829025268554688	2.1712487600537345
120.0	120.0	0.960205078125	2.0106048583984375	2.2281215605690003
120.0	140.0	1.148468017578125	1.9639434814453125	2.275094016894986
120.0	160.0	1.617156982421875	1.498199462890625	2.204495029797432
120.0	180.0	1.811248779296875	0.9854583740234375	2.061977290718144
120.0	200.0	1.827056884765625	0.8067779541015625	1.9972549980895713
120.0	220.0	1.7241897583007812	0.722320556640625	1.8693788565122182
120.0	240.0	3.8306427001953125	3.43304443359375	5.143891287691514
120.0	260.0	10.771453857421875	2.066650390625	10.967919676932315
120.0	280.0	9.397979736328125	5.885345458984375	11.088702101509538
120.0	300.0	9.247314453125	5.83624267578125	10.935015005274789
120.0	320.0	8.36419677734375	2.44415283203125	8.713992815951476
120.0	340.0	3.647674560546875	1.265106201171875	3.860831956962692
120.0	360.0	0.8429031372070312	2.79705810546875	2.92130445932667
120.0	380.0	1.4877395629882812	-2.90362548828125	3.262577199619511
120.0	400.0	2.0682601928710938	-4.65130615234375	5.090417384482926
120.0	420.0	1.9426116943359375	-4.92333984375	5.2927323200807175
120.0	440.0	1.646575927734375	-4.973602294921875	5.239077406743143
120.0	460.0	1.2042694091796875	-4.933441162109375	5.078297599578139
120.0	480.0	0.9238052368164062	-4.8642578125	4.951203912387037
120.0	500.0	0.7144241333007812	-4.606414794921875	4.661486791262817
120.0	520.0	0.6874923706054688	-4.4661865234375	4.518790526432429
120.0	540.0	0.5105133056640625	-4.335693359375	4.365645512611912
120.0	560.0	0.40187835693359375	-4.1561279296875	4.175512613045272
120.0	580.0	0.179046630859375	-4.0888671875	4.092785429635453
120.0	600.0	0.29981231689453125	-4.1783447265625	4.18908726089041
120.0	620.0	0.38350677490234375	-4.202392578125	4.2198555457593665
120.0	640.0	0.263702392578125	-4.1182861328125	4.126720201754313
120.0	660.0	0.21964263916015625	-3.789306640625	3.7956669645296808
120.0	680.0	0.48647308349609375	-2.9053955078125	2.945840986506782
120.0	700.0	0.7907638549804688	-2.203125	2.3407407459965683
120.0	720.0	0.9975509643554688	-1.766357421875	2.028577449421003
120.0	740.0	1.3427276611328125	-1.253173828125	1.8366715045071778
120.0	760.0	4.658485412597656	-0.58740234375	4.695373025950989
120.0	780.0	5.0545654296875	-0.6064453125	5.090816005322251
120.0	800.0	5.212654113769531	-0.6285400390625	5.250411935315467
140.0	0.0	0.8499298095703125	1.7126514911651611	1.9119507868631131
140.0	20.0	0.8173980712890625	1.7570209503173828	1.9378498979026415
140.0	40.0	0.829193115234375	1.76727294921875	1.9521308612366195
140.0	60.0	0.7790985107421875	1.8566665649414062	2.0135057046882223
140.0	80.0	0.6747589111328125	2.04229736328125	2.150878450358989
140.0	100.0	0.7575836181640625	2.0203399658203125	2.1577086262981324
140.0	120.0	1.124481201171875	1.7750625610351562	2.1012627316396277
140.0	140.0	1.9154815673828125	0.9799652099609375	2.1516043892214713
140.0	160.0	2.1522064208984375	0.6951141357421875	2.2616755160422706
140.0	180.0	1.75079345703125	0.517181396484375	1.8255832837898587
140.0	200.0	1.6396942138671875	0.4508819580078125	1.7005562781179848
140.0	220.0	1.7198486328125	0.506866455078125	1.7929843621935162
140.0	240.0	5.247039794921875	2.970794677734375	6.029680557604083
140.0	260.0	13.245101928710938	3.2847900390625	13.646339095254318
140.0	280.0	10.27398681640625	7.67059326171875	12.821575803715179
140.0	300.0	9.981735229492188	7.86444091796875	12.70765395908728
140.0	320.0	9.49114990234375	3.367919921875	10.070988584489722
140.0	340.0	2.9913787841796875	3.15509033203125	4.347751376713877
140.0	360.0	1.3487548828125	4.88067626953125	5.063609442075489
140.0	380.0	-0.3986053466796875	-3.118804931640625	3.1441740448053315
140.0	400.0	1.5822296142578125	-5.00067138671875	5.245013333651503
140.0	420.0	1.681732177734375	-5.185455322265625	5.451345706964483
140.0	440.0	1.3829345703125	-5.177978515625	5.359474744230026
140.0	460.0	1.007049560546875	-5.050140380859375	5.14956956296195
140.0	480.0	0.85430908203125	-4.92242431640625	4.996008922969275
140.0	500.0	0.6884307861328125	-4.573883056640625	4.625401946114481
140.0	520.0	0.468475341796875	-4.4375	4.462160395578771
140.0	540.0	0.07147216796875	-4.2459716796875	4.246573180283421
140.0	560.0	-0.200775146484375	-4.1085205078125	4.113423321585283
140.0	580.0	-0.2276611328125	-4.0679931640625	4.07435859666926
140.0	600.0	-0.0161895751953125	-3.9547119140625	3.954745051905734
140.0	620.0	0.149688720703125	-3.9730224609375	3.9758413182897034
140.0	640.0	0.310791015625	-3.9849853515625	3.9970863522772335
140.0	660.0	0.63946533203125	-3.8900146484375	3.942223975870494
140.0	680.0	0.3693695068359375	-3.757080078125	3.775193312404542
140.0	700.0	0.2685394287109375	-2.593994140625	2.6078571713898038
140.0	720.0	0.414276123046875	-2.0216064453125	2.063617533811872
140.0	740.0	1.570648193359375	-1.322998046875	2.053596742142462
140.0	760.0	4.396514892578125	-0.60986328125	4.438611992783134
140.0	780.0	4.8470611572265625	-0.60498046875	4.884670227299226
140.0	800.0	4.9904327392578125	-0.617919921875	5.02854292563027
160.0	0.0	0.6123504638671875	1.8026536703109741	1.9038207230944793
160.0	20.0	0.5840301513671875	1.8169937133789062	1.908548498771893
160.0	40.0	0.61614990234375	1.8368148803710938	1.9374027993452698
160.0	60.0	0.62646484375	1.8805007934570312	1.9821053036221956
160.0	80.0	0.4299468994140625	2.1189804077148438	2.162159176516644
160.0	100.0	0.68023681640625	1.9563827514648438	2.0712690787591224
160.0	120.0	1.341552734375	1.3903274536132812	1.9320388628026688
160.0	140.0	1.8380279541015625	0.8374176025390625	2.019805683995628
160.0	160.0	1.8114166259765625	0.5825958251953125	1.902800065272051
160.0	180.0	1.3082122802734375	0.361053466796875	1.3571215775103824
160.0	200.0	1.4901123046875	0.21893310546875	1.5061096856641232
160.0	220.0	1.87054443359375	0.353179931640625	1.9035946370386316
160.0	240.0	5.3040924072265625	3.14471435546875	6.166248830682209
160.0	260.0	5.4583892822265625	2.735504150390625	6.105489047826565
160.0	280.0	5.648162841796875	7.8048095703125	9.634147389172357
160.0	300.0	4.3804168701171875	8.022247314453125	9.14026826358273
160.0	320.0	1.2858123779296875	1.44097900390625	1.9312519154516963
160.0	340.0	-1.062286376953125	3.980560302734375	4.119868040406753
160.0	360.0	-0.8134002685546875	4.388519287109375	4.463263551507553
160.0	380.0	-3.272674560546875	-2.686187744140625	4.233911120467927
160.0	400.0	0.9339599609375	-5.17742919921875	5.260993662945935
160.0	420.0	1.2941436767578125	-5.345306396484375	5.499737114480019
160.0	440.0	1.050567626953125	-5.2996826171875	5.4028074351878645
160.0	460.0	0.724822998046875	-5.046844482421875	5.098628012343103
160.0	480.0	0.6957855224609375	-4.884490966796875	4.9337986884333365
160.0	500.0	0.46875	-4.5360107421875	4.560166665346826
160.0	520.0	0.2923736572265625	-4.462646484375	4.47221376948202
160.0	540.0	-0.1867828369140625	-4.304443359375	4.308493990042599
160.0	560.0	-0.5608673095703125	-4.16650390625	4.204084554304439
160.0	580.0	-0.4688720703125	-3.95654296875	3.984228065997753
160.0	600.0	-0.21417236328125	-3.649169921875	3.6554494826095834
160.0	620.0	-0.010223388671875	-3.6634521484375	3.663466413325946
160.0	640.0	0.1845855712890625	-3.6505126953125	3.6551764351075917
160.0	660.0	0.4837188720703125	-3.5616455078125	3.594343148687662
160.0	680.0	0.2903594970703125	-3.911376953125	3.922139506312382
160.0	700.0	0.0272216796875	-2.9061279296875	2.9062554195312504
160.0	720.0	0.168212890625	-2.2510986328125	2.2573747210471558
160.0	740.0	1.2420196533203125	-1.78125	2.171512003589644
160.0	760.0	2.45404052734375	-1.015625	2.6559007983112983
160.0	780.0	2.6853485107421875	-0.9825439453125	2.859456107132183
160.0	800.0	2.9666748046875	-0.958740234375	3.1177463389084505
180.0	0.0	0.4588775634765625	1.8285033702850342	1.885203753817055
180.0	20.0	0.3453369140625	1.9116706848144531	1.9426122596630473
180.0	40.0	0.402587890625	1.9186019897460938	1.9603853204754307
180.0	60.0	0.379791259765625	1.9649543762207031	2.001321338921677
180.0	80.0	0.196136474609375	2.1393356323242188	2.148307814165433
180.0	100.0	0.5838470458984375	1.8795318603515625	1.9681253484168475
180.0	120.0	1.416015625	1.0080947875976562	1.7382046343931155
180.0	140.0	1.4292449951171875	0.6160888671875	1.5563761590116658
180.0	160.0	1.19293212890625	0.3693695068359375	1.2488077901570849
180.0	180.0	0.8809051513671875	0.2025604248046875	0.9038941372762095
180.0	200.0	1.167572021484375	0.055023193359375	1.1688678185152388
180.0	220.0	1.6956024169921875	0.2001953125	1.7073797819046355
180.0	240.0	0.4888153076171875	0.809326171875	0.9454888986353714
180.0	260.0	2.6596832275390625	2.51092529296875	3.6576851556309227
180.0	280.0	-2.1895599365234375	10.99285888671875	11.208796510729416
180.0	300.0	-4.830841064453125	9.998626708984375	11.104483844628813
180.0	320.0	-6.8764801025390625	2.197540283203125	7.2190831756474525
180.0	340.0	-8.75311279296875	5.77911376953125	10.488810205529457
180.0	360.0	-12.182846069335938	4.748565673828125	13.075573192322883
180.0	380.0	-5.3594207763671875	-2.28802490234375	5.8273878377795825
180.0	400.0	0.0286712646484375	-5.13580322265625	5.135883252495413
180.0	420.0	0.659088134765625	-5.323944091796875	5.364585525645731
180.0	440.0	0.2566680908203125	-5.157958984375	5.1643411383583215
180.0	460.0	-0.4088134765625	-4.49755859375	4.516100282636956
180.0	480.0	-0.7168426513671875	-4.004913330078125	4.068561682985352
180.0	500.0	-0.6400299072265625	-3.93707275390625	3.988756717536855
180.0	520.0	-0.6125335693359375	-4.0296630859375	4.0759516630758466
180.0	540.0	-0.7357940673828125	-4.1070556640625	4.172445222804441
180.0	560.0	-0.5508270263671875	-4.2462158203125	4.281793923771749
180.0	580.0	-0.804595947265625	-3.818603515625	3.902448903944788
180.0	600.0	-0.683502197265625	-3.462158203125	3.5289821021269954
180.0	620.0	-0.506134033203125	-3.49755859375	3.533990347508173
180.0	640.0	-0.384033203125	-3.4730224609375	3.4941903948237876
180.0	660.0	-0.3108062744140625	-3.4449462890625	3.458938489586168
180.0	680.0	-0.3355560302734375	-3.724609375	3.739694218220356
180.0	700.0	-0.4718780517578125	-2.83837890625	2.877336217958495
180.0	720.0	0.01470947265625	-2.5328369140625	2.5328796263982767
180.0	740.0	1.049896240234375	-2.020263671875	2.276784447231695
180.0	760.0	2.3372955322265625	-1.1146240234375	2.589466570278568
180.0	780.0	2.5831146240234375	-1.072998046875	2.7971067139888155
180.0	800.0	2.876007080078125	-1.03125	3.0553057600115086
200.0	0.0	0.1223602294921875	1.9203674793243408	1.9242617497128356
200.0	20.0	-0.0242462158203125	2.02313232421875	2.023277608307957
200.0	40.0	0.010345458984375	2.0492477416992188	2.049273855633001
200.0	60.0	0.0172882080078125	2.043975830078125	2.0440489417036183
200.0	80.0	0.0593109130859375	2.056884765625	2.057739712274441
200.0	100.0	0.703521728515625	1.5670089721679688	1.7176902926163746
200.0	120.0	1.7705535888671875	0.7432022094726562	1.9202108048897952
200.0	140.0	1.4778594970703125	0.4488677978515625	1.544522901425883
200.0	160.0	0.8094940185546875	0.1907958984375	0.8316752015879694
200.0	180.0	0.7096710205078125	0.0709991455078125	0.7132137379575912
200.0	200.0	0.883209228515625	-0.0973663330078125	0.8885599271509793
200.0	220.0	1.12335205078125	-0.027587890625	1.1236907589295095
200.0	240.0	-0.999298095703125	-0.1170196533203125	1.0061263754315848
200.0	260.0	-4.289337158203125	1.535247802734375	4.555809376229737
200.0	280.0	-5.640411376953125	4.787689208984375	7.398392289077924
200.0	300.0	-9.670654296875	6.873687744140625	11.864617049598184
200.0	320.0	-10.408477783203125	3.5821533203125	11.007644260860673
200.0	340.0	-7.642974853515625	4.615203857421875	8.928335301557281
200.0	360.0	-10.83099365234375	4.855621337890625	11.869603282085267
200.0	380.0	-3.4390411376953125	-3.0699462890625	4.609942967596159
200.0	400.0	-0.235260009765625	-4.830108642578125	4.835834650947323
200.0	420.0	-0.2191925048828125	-4.776397705078125	4.781424514856674
200.0	440.0	-0.3136749267578125	-4.632354736328125	4.642962670844784
200.0	460.0	-0.5778045654296875	-4.03399658203125	4.07516705665807
200.0	480.0	-0.8246917724609375	-3.36871337890625	3.4681906448156403
200.0	500.0	-0.7317047119140625	-3.4962158203125	3.5719626044571977
200.0	520.0	-0.7269134521484375	-3.6182861328125	3.6905822990169987
200.0	540.0	-0.8422088623046875	-3.7601318359375	3.853298222481005
200.0	560.0	-0.7354736328125	-3.9404296875	4.008479460680042
200.0	580.0	-0.9908599853515625	-3.448974609375	3.5884856648291534
200.0	600.0	-0.7741546630859375	-3.3189697265625	3.4080603703890073
200.0	620.0	-0.6221160888671875	-3.3759765625	3.4328189842426475
200.0	640.0	-0.485687255859375	-3.3370361328125	3.3721954661911897
200.0	660.0	-0.5074920654296875	-3.3531494140625	3.3913359004235746
200.0	680.0	-0.465576171875	-3.5738525390625	3.604050935098068
200.0	700.0	-0.6142120361328125	-2.7242431640625	2.792625510567372
200.0	720.0	-0.152374267578125	-2.5997314453125	2.604193062191548
200.0	740.0	0.691986083984375	-2.5064697265625	2.600237533496185
200.0	760.0	2.0464324951171875	-1.2869873046875	2.417482632719076
200.0	780.0	2.36083984375	-1.215087890625	2.6551842402705383
200.0	800.0	2.6128387451171875	-1.1583251953125	2.8580838976631355
220.0	0.0	-0.0033721923828125	1.8795733451843262	1.8795763702517823
220.0	20.0	-0.1921539306640625	2.0029563903808594	2.012152438270314
220.0	40.0	-0.1456451416015625	2.034698486328125	2.0399045167698664
220.0	60.0	-0.147918701171875	2.010723114013672	2.016156587020267
220.0	80.0	-0.1096649169921875	1.9541091918945312	1.957183979053988
220.0	100.0	0.782012939453125	1.3760910034179688	1.5827731003400294
220.0	120.0	1.6864776611328125	0.64471435546875	1.805509208408389
220.0	140.0	0.94036865234375	0.2815704345703125	0.9816186183721839
220.0	160.0	0.65966796875	0.0767669677734375	0.6641197153645411
220.0	180.0	0.6279144287109375	-0.040740966796875	0.629234738518883
220.0	200.0	0.6563720703125	-0.243499755859375	0.7000831563392257
220.0	220.0	0.7460479736328125	-0.2964019775390625	0.8027712695722815
220.0	240.0	0.3520050048828125	0.21112060546875	0.4104624629805269
220.0	260.0	-6.8988037109375	0.226409912109375	6.902517952917355
220.0	280.0	-6.70208740234375	4.146820068359375	7.881249407803489
220.0	300.0	-9.572433471679688	6.537689208984375	11.59193093332618
220.0	320.0	-12.2293701171875	4.747833251953125	13.118666626281437
220.0	340.0	-8.905532836914062	3.751953125	9.663625994498746
220.0	360.0	-5.8678131103515625	2.047088623046875	6.214644199680431
220.0	380.0	-2.32232666015625	-3.172515869140625	3.9316736965854093
220.0	400.0	-0.450958251953125	-4.433349609375	4.456226217771051
220.0	420.0	-0.56695556640625	-4.361175537109375	4.3978734269826685
220.0	440.0	-0.7377777099609375	-3.959503173828125	4.027652086870241
220.0	460.0	-0.8865814208984375	-3.350860595703125	3.466164068205398
220.0	480.0	-1.030181884765625	-2.88519287109375	3.0635947217459183
220.0	500.0	-1.0277099609375	-3.021148681640625	3.1911639131183853
220.0	520.0	-0.99176025390625	-3.149658203125	3.302110718576952
220.0	540.0	-1.140960693359375	-3.3673095703125	3.555357231855789
220.0	560.0	-1.372528076171875	-3.431640625	3.6959424642478487
220.0	580.0	-0.846435546875	-3.1136474609375	3.226647431315687
220.0	600.0	-0.8070220947265625	-2.9801025390625	3.0874416277402896
220.0	620.0	-0.614166259765625	-3.0675048828125	3.1283839918899066
220.0	640.0	-0.57244873046875	-3.047119140625	3.1004245848235885
220.0	660.0	-0.5736236572265625	-3.0665283203125	3.1197179422839785
220.0	680.0	-0.3803863525390625	-3.4454345703125	3.4663688718170853
220.0	700.0	-0.6178131103515625	-2.8642578125	2.93013068919964
220.0	720.0	-0.489990234375	-2.79296875	2.8356242466623516
220.0	740.0	-0.011077880859375	-3.0023193359375	3.0023397733082318
220.0	760.0	0.6162872314453125	-2.169921875	2.255741761648714
220.0	780.0	1.200439453125	-1.892578125	2.2411842494198386
220.0	800.0	1.739105224609375	-1.5914306640625	2.357358381914391
240.0	0.0	-0.0452728271484375	1.8182833194732666	1.818846848624901
240.0	20.0	-0.1488189697265625	1.9196338653564453	1.9253937942077726
240.0	40.0	-0.0702056884765625	1.9339561462402344	1.9352300158572486
240.0	60.0	-0.2117462158203125	1.9498977661132812	1.9613612003421979
240.0	80.0	0.1670989990234375	1.6999359130859375	1.708128854645912
240.0	100.0	1.4282379150390625	1.2802505493164062	1.918047186849189
240.0	120.0	1.062530517578125	0.5212478637695312	1.1834992337425225
240.0	140.0	0.6352691650390625	0.178863525390625	0.659968993790307
240.0	160.0	0.45379638671875	-0.0507354736328125	0.45662374980254705
240.0	180.0	0.4832611083984375	-0.1580810546875	0.5084593580037629
240.0	200.0	0.4647674560546875	-0.350433349609375	0.5820758719668703
240.0	220.0	0.4132232666015625	-0.5358428955078125	0.6766691043095306
240.0	240.0	-0.0858306884765625	-0.1061859130859375	0.13653701044865085
240.0	260.0	-3.2786712646484375	-0.440216064453125	3.3080924178495956
240.0	280.0	-2.825927734375	3.39227294921875	4.415131178335599
240.0	300.0	-3.9730072021484375	3.454437255859375	5.264781380360689
240.0	320.0	-4.731903076171875	4.588592529296875	6.591364663118249
240.0	340.0	-2.938568115234375	1.140045166015625	3.1519653469585767
240.0	360.0	-1.72210693359375	-1.294219970703125	2.154218564421555
240.0	380.0	-1.053802490234375	-2.81768798828125	3.0082994012778395
240.0	400.0	-1.2444915771484375	-3.07000732421875	3.312658185860741
240.0	420.0	-1.3361053466796875	-2.978363037109375	3.2643259454664495
240.0	440.0	-1.3953399658203125	-2.630462646484375	2.977634523370021
240.0	460.0	-1.249847412109375	-2.5006103515625	2.7955626775119944
240.0	480.0	-1.12127685546875	-2.66064453125	2.8872636021465756
240.0	500.0	-1.0840301513671875	-2.78314208984375	2.9868045234552936
240.0	520.0	-1.00738525390625	-2.9405517578125	3.108322648979984
240.0	540.0	-1.1088104248046875	-3.19482421875	3.3817691149555285
240.0	560.0	-1.223297119140625	-3.179931640625	3.407113306120851
240.0	580.0	-0.704132080078125	-2.671142578125	2.762391112581167
240.0	600.0	-0.820892333984375	-2.7763671875	2.895182029479489
240.0	620.0	-0.779388427734375	-2.9154052734375	3.0177863127917863
240.0	640.0	-0.7686614990234375	-2.926025390625	3.025304131267325
240.0	660.0	-0.8005218505859375	-2.938232421875	3.0453316729418756
240.0	680.0	-0.39398193359375	-3.18115234375	3.2054565974513505
240.0	700.0	-0.5548095703125	-3.2166748046875	3.264170715269302
240.0	720.0	-0.5325469970703125	-3.1806640625	3.224938787414051
240.0	740.0	-0.3015594482421875	-3.43603515625	3.4492427713644767
240.0	760.0	-0.12725830078125	-3.7783203125	3.780462810155369
240.0	780.0	0.20892333984375	-3.7276611328125	3.7335112806863777
240.0	800.0	0.61688232421875	-3.452880859375	3.5075532826988907
260.0	0.0	-0.34423828125	1.8225562572479248	1.8547806622648182
260.0	20.0	-0.383575439453125	1.922311782836914	1.9602073125527548
260.0	40.0	-0.260528564453125	1.8975563049316406	1.915357685468129
260.0	60.0	-0.2373046875	1.8667945861816406	1.8818170850820106
260.0	80.0	0.46966552734375	1.5231399536132812	1.593907470924254
260.0	100.0	0.894134521484375	1.1491470336914062	1.456027282557525
260.0	120.0	0.5450439453125	0.48223114013671875	0.7277498023629929
260.0	140.0	0.3658447265625	0.1750335693359375	0.4055602474948313
260.0	160.0	0.28076171875	-0.10272216796875	0.2989631858735356
260.0	180.0	0.370025634765625	-0.316558837890625	0.4869583844953968
260.0	200.0	0.337188720703125	-0.447906494140625	0.5606393322473512
260.0	220.0	0.166229248046875	-0.589813232421875	0.6127901859904173
260.0	240.0	0.0814208984375	-0.7984466552734375	0.8025873310859755
260.0	260.0	-0.55670166015625	-0.81317138671875	0.9854767590353513
260.0	280.0	-0.756134033203125	-1.01971435546875	1.269470772769926
260.0	300.0	-0.71978759765625	-0.9188232421875	1.167189074710565
260.0	320.0	-0.91900634765625	-1.04931640625	1.3948611355464369
260.0	340.0	-0.863739013671875	-1.36297607421875	1.6136136038815547
260.0	360.0	-0.83624267578125	-1.562225341796875	1.771962141624405
260.0	380.0	-1.101531982421875	-2.06573486328125	2.3410752302465356
260.0	400.0	-1.338470458984375	-2.114837646484375	2.5028067125851754
260.0	420.0	-1.4066162109375	-2.184722900390625	2.598380902863049
260.0	440.0	-1.4794921875	-2.075897216796875	2.549165821906952
260.0	460.0	-1.37408447265625	-2.028076171875	2.4497349033971325
260.0	480.0	-1.155364990234375	-2.261688232421875	2.5397050855039964
260.0	500.0	-1.1160888671875	-2.45684814453125	2.6984731172917997
260.0	520.0	-0.940948486328125	-2.5653076171875	2.732432473954919
260.0	540.0	-0.993255615234375	-2.8538818359375	3.0217872609911858
260.0	560.0	-1.076385498046875	-2.9200439453125	3.1121154192866642
260.0	580.0	-0.755645751953125	-2.41748046875	2.532826942219409
260.0	600.0	-0.98040771484375	-2.6119384765625	2.789878472742635
260.0	620.0	-0.94287109375	-2.7459716796875	2.903337108410787
260.0	640.0	-0.915802001953125	-2.7939453125	2.9402081076043025
260.0	660.0	-0.7857666015625	-2.7802734375	2.889178004104134
260.0	680.0	-0.62451171875	-3.0196533203125	3.083556560488292
260.0	700.0	-0.620513916015625	-3.3836669921875	3.4400929978691344
260.0	720.0	-0.5870361328125	-3.34375	3.3948896128928046
260.0	740.0	-0.489044189453125	-3.5975341796875	3.630622039438652
260.0	760.0	-0.31787109375	-4.122802734375	4.1350386236178975
260.0	780.0	-0.113739013671875	-4.1968994140625	4.198440336004456
260.0	800.0	0.04937744140625	-4.1922607421875	4.192551521711607
280.0	0.0	-0.463165283203125	1.804763674736023	1.8632482392883951
280.0	20.0	-0.456634521484375	1.895681381225586	1.949903327177173
280.0	40.0	-0.258575439453125	1.8035697937011719	1.8220113223137953
280.0	60.0	-0.112518310546875	1.7856674194335938	1.7892089042464978
280.0	80.0	0.908905029296875	1.3801116943359375	1.6525182725537304
280.0	100.0	0.602691650390625	1.0388641357421875	1.201031189429291
280.0	120.0	0.095611572265625	0.5470962524414062	0.5553880464923023
280.0	140.0	0.007049560546875	0.236572265625	0.2366772764057623
280.0	160.0	-0.020416259765625	-0.1837158203125	0.1848467643641951
280.0	180.0	0.1070556640625	-0.5256805419921875	0.5364708262683655
280.0	200.0	0.204925537109375	-0.740447998046875	0.7682823137175493
280.0	220.0	0.14093017578125	-0.8796539306640625	0.890871681095807
280.0	240.0	0.10986328125	-1.09393310546875	1.0994360280650803
280.0	260.0	-0.053131103515625	-1.26568603515625	1.2668007158785222
280.0	280.0	-0.208984375	-1.427581787109375	1.4427973620299344
280.0	300.0	-0.11859130859375	-1.403045654296875	1.4080486520413007
280.0	320.0	-0.33917236328125	-1.47039794921875	1.5090089532804283
280.0	340.0	-0.4075927734375	-1.508270263671875	1.5623735331972635
280.0	360.0	-0.554290771484375	-1.52398681640625	1.621657817152805
280.0	380.0	-0.96881103515625	-1.71197509765625	1.9670926660520218
280.0	400.0	-1.12945556640625	-1.8319091796875	2.1521062053507936
280.0	420.0	-1.2415771484375	-1.942169189453125	2.30511062120307
280.0	440.0	-1.348724365234375	-1.916015625	2.3431118813708
280.0	460.0	-1.37347412109375	-1.890625	2.3368555907328226
280.0	480.0	-1.340118408203125	-1.9512939453125	2.3671640012931294
280.0	500.0	-1.361175537109375	-2.125946044921875	2.524370303411122
280.0	520.0	-1.109893798828125	-2.26708984375	2.524195040861844
280.0	540.0	-0.946624755859375	-2.43310546875	2.6107662956432884
280.0	560.0	-0.899169921875	-2.45947265625	2.618685222634848
280.0	580.0	-0.57415771484375	-2.4476318359375	2.5140721321810506
280.0	600.0	-1.26055908203125	-2.603271484375	2.8924093107047426
280.0	620.0	-1.33795166015625	-2.690185546875	3.0045320636548394
280.0	640.0	-1.385040283203125	-2.7822265625	3.1079126807514976
280.0	660.0	-1.272003173828125	-2.7552490234375	3.03469755583355
280.0	680.0	-1.048248291015625	-2.939208984375	3.1205406476198796
280.0	700.0	-0.83355712890625	-3.579833984375	3.6755991134557395
280.0	720.0	-0.812835693359375	-3.483642578125	3.5772150447693822
280.0	740.0	-0.654541015625	-3.7449951171875	3.8017643757725996
280.0	760.0	-0.505889892578125	-4.185791015625	4.216250823883664
280.0	780.0	-0.280426025390625	-4.4930419921875	4.501784657141721
280.0	800.0	0.02862548828125	-4.6024169921875	4.602506011789183
300.0	0.0	-1.799346923828125	2.4561655521392822	3.0447329229023357
300.0	20.0	-1.684295654296875	2.4699268341064453	2.9895468581245597
300.0	40.0	-1.12646484375	2.064910888671875	2.352186221871131
300.0	60.0	-0.282562255859375	1.6243782043457031	1.6487710511740887
300.0	80.0	0.821319580078125	1.27044677734375	1.5128122377488977
300.0	100.0	0.306549072265625	0.9864501953125	1.0329841826180035
300.0	120.0	-0.00445556640625	0.5222091674804688	0.5222281749126954
300.0	140.0	-0.201019287109375	0.233123779296875	0.30782373245677375
300.0	160.0	-0.35931396484375	-0.295806884765625	0.4654119018745431
300.0	180.0	-0.28155517578125	-0.7675933837890625	0.8176019323888328
300.0	200.0	-0.0498046875	-1.0842437744140625	1.0853870596485962
300.0	220.0	0.09088134765625	-1.1981658935546875	1.2016076430472298
300.0	240.0	0.21527099609375	-1.392669677734375	1.4092091516307872
300.0	260.0	0.150543212890625	-1.4959716796875	1.5035273610328719
300.0	280.0	-0.011474609375	-1.5771484375	1.5771901789476754
300.0	300.0	-0.175567626953125	-1.616424560546875	1.6259312259665566
300.0	320.0	-0.377532958984375	-1.6431884765625	1.6860010393316154
300.0	340.0	-0.43487548828125	-1.64715576171875	1.7035958422322859
300.0	360.0	-0.6318359375	-1.636566162109375	1.7542991349476045
300.0	380.0	-0.877716064453125	-1.71685791015625	1.9282081250386764
300.0	400.0	-1.0556640625	-1.808074951171875	2.093695689900799
300.0	420.0	-1.1778564453125	-1.9462890625	2.2749476742490864
300.0	440.0	-1.285736083984375	-1.94189453125	2.3289636425153
300.0	460.0	-1.333709716796875	-1.91021728515625	2.329744982865746
300.0	480.0	-1.402984619140625	-1.9005126953125	2.3622688980277307
300.0	500.0	-1.49371337890625	-1.98846435546875	2.4870002314622486
300.0	520.0	-1.17535400390625	-2.070556640625	2.380895175461267
300.0	540.0	-0.94561767578125	-2.192626953125	2.3878454188494183
300.0	560.0	-0.942352294921875	-2.2042236328125	2.3972128965099575
300.0	580.0	-0.663330078125	-2.656982421875	2.7385328887377014
300.0	600.0	-1.5882568359375	-2.6390380859375	3.0801106791689907
300.0	620.0	-1.7823486328125	-2.693603515625	3.229901940969098
300.0	640.0	-1.845184326171875	-2.8031005859375	3.355901978966834
300.0	660.0	-1.6661376953125	-2.7574462890625	3.2217269991117807
300.0	680.0	-1.21826171875	-2.87646484375	3.1238136328374995
300.0	700.0	-1.024871826171875	-3.679931640625	3.8199815627505167
300.0	720.0	-0.90338134765625	-3.5638427734375	3.676557244634702
300.0	740.0	-0.7552490234375	-3.7962646484375	3.870662264830089
300.0	760.0	-0.56622314453125	-4.2283935546875	4.266136507746283
300.0	780.0	-0.309539794921875	-4.5992431640625	4.609647770363361
300.0	800.0	0.123504638671875	-4.8704833984375	4.872049048421903
320.0	0.0	-2.180999755859375	2.4051473140716553	3.2467666281155396
320.0	20.0	-1.984130859375	2.3691139221191406	3.090222652674547
320.0	40.0	-1.3939208984375	1.8623771667480469	2.3262553992038986
320.0	60.0	-0.08197021484375	1.5360908508300781	1.5382763789792144
320.0	80.0	0.614288330078125	1.1633529663085938	1.315576024671009
320.0	100.0	-0.027191162109375	0.9291610717773438	0.9295588505324881
320.0	120.0	-0.178924560546875	0.427825927734375	0.4637337844158769
320.0	140.0	-0.365936279296875	0.1749725341796875	0.40561650388378234
320.0	160.0	-0.490997314453125	-0.5068511962890625	0.7056744986038781
320.0	180.0	-0.380584716796875	-0.942626953125	1.0165580649510773
320.0	200.0	-0.247711181640625	-1.32525634765625	1.348208150291704
320.0	220.0	-0.069244384765625	-1.5078887939453125	1.5094778566535578
320.0	240.0	0.10308837890625	-1.6577911376953125	1.660993278158174
320.0	260.0	0.266998291015625	-1.672943115234375	1.6941153308483339
320.0	280.0	0.14349365234375	-1.6900634765625	1.6961441516196296
320.0	300.0	-0.00921630859375	-1.708892822265625	1.7089176745341095
320.0	320.0	-0.158538818359375	-1.71282958984375	1.720151086611608
320.0	340.0	-0.271759033203125	-1.707977294921875	1.729462174231094
320.0	360.0	-0.4805908203125	-1.707061767578125	1.773422514488748
320.0	380.0	-0.743560791015625	-1.77032470703125	1.9201385935033604
320.0	400.0	-1.005401611328125	-1.817840576171875	2.0773484927758474
320.0	420.0	-1.15570068359375	-1.957855224609375	2.2735085552047716
320.0	440.0	-1.248779296875	-1.96337890625	2.326866232040653
320.0	460.0	-1.30560302734375	-1.93634033203125	2.3353828693514167
320.0	480.0	-1.351898193359375	-1.934417724609375	2.3600001395108547
320.0	500.0	-1.450225830078125	-1.99664306640625	2.4677395512602094
320.0	520.0	-1.264678955078125	-2.0721435546875	2.4275897039348404
320.0	540.0	-1.183258056640625	-2.16748046875	2.469427304258554
320.0	560.0	-1.224700927734375	-2.160400390625	2.4833892586958837
320.0	580.0	-1.14593505859375	-2.4432373046875	2.6986247767207097
320.0	600.0	-2.132537841796875	-2.39404296875	3.2061128150639036
320.0	620.0	-2.27362060546875	-2.495361328125	3.3758226872147548
320.0	640.0	-2.300201416015625	-2.620361328125	3.486720528544452
320.0	660.0	-1.948272705078125	-2.5682373046875	3.2236019274316345
320.0	680.0	-1.400848388671875	-2.7203369140625	3.0598380895164494
320.0	700.0	-1.001953125	-3.679443359375	3.8134254286069433
320.0	720.0	-0.781982421875	-3.5797119140625	3.664127985729005
320.0	740.0	-0.693328857421875	-3.8424072265625	3.904458758813268
320.0	760.0	-0.478729248046875	-4.2664794921875	4.2932538883918845
320.0	780.0	-0.199188232421875	-4.659912109375	4.664167323224491
320.0	800.0	-0.055450439453125	-5.1026611328125	5.102962412907908
340.0	0.0	-2.614990234375	2.458287000656128	3.5890596126940437
340.0	20.0	-2.34906005859375	2.345794677734375	3.3197644237155433
340.0	40.0	-1.667022705078125	1.6296615600585938	2.3312574931951637
340.0	60.0	-0.060302734375	1.4141044616699219	1.4153896453937627
340.0	80.0	0.1002197265625	1.0814666748046875	1.0861004384058457
340.0	100.0	-0.271575927734375	0.8896865844726562	0.9302127192827495
340.0	120.0	-0.344970703125	0.3537750244140625	0.4941270625190725
340.0	140.0	-0.663421630859375	-0.0353851318359375	0.6643646347053397
340.0	160.0	-0.6199951171875	-0.78741455078125	1.0022053782126594
340.0	180.0	-0.49285888671875	-1.0674285888671875	1.1757183653191103
340.0	200.0	-0.323333740234375	-1.4272308349609375	1.463397609618536
340.0	220.0	-0.101837158203125	-1.68609619140625	1.689168781817125
340.0	240.0	0.1343994140625	-1.806243896484375	1.8112372059140682
340.0	260.0	0.37420654296875	-1.82012939453125	1.8581984688502242
340.0	280.0	0.3602294921875	-1.772216796875	1.8084572602545932
340.0	300.0	0.20538330078125	-1.72308349609375	1.7352806789538289
340.0	320.0	0.01947021484375	-1.70819091796875	1.7083018765712876
340.0	340.0	-0.135986328125	-1.701202392578125	1.7066288002815542
340.0	360.0	-0.389373779296875	-1.6549072265625	1.7000970173883363
340.0	380.0	-0.678955078125	-1.750732421875	1.877776347469535
340.0	400.0	-0.94439697265625	-1.79071044921875	2.0244825400342448
340.0	420.0	-1.175994873046875	-1.889923095703125	2.2259319956154586
340.0	440.0	-1.23895263671875	-1.90008544921875	2.2683316226612815
340.0	460.0	-1.2288818359375	-1.908355712890625	2.269795606132721
340.0	480.0	-1.164520263671875	-1.908843994140625	2.2360216542934346
340.0	500.0	-1.255096435546875	-2.070648193359375	2.4213324850554736
340.0	520.0	-1.231689453125	-2.1409912109375	2.47000046037465
340.0	540.0	-1.334320068359375	-2.1468505859375	2.5277217970272665
340.0	560.0	-1.42156982421875	-2.126953125	2.558278788771191
340.0	580.0	-1.569061279296875	-2.24365234375	2.737869452293811
340.0	600.0	-2.316650390625	-2.010009765625	3.06708465652496
340.0	620.0	-2.31878662109375	-2.17333984375	3.1780776375970814
340.0	640.0	-2.16632080078125	-2.31005859375	3.166909616401413
340.0	660.0	-1.845794677734375	-2.284423828125	2.936928705102973
340.0	680.0	-1.191375732421875	-2.473388671875	2.7453647586365157
340.0	700.0	-1.02764892578125	-3.564697265625	3.7098691230572687
340.0	720.0	-0.90802001953125	-3.630859375	3.742678206431181
340.0	740.0	-0.819854736328125	-3.9056396484375	3.990762189372684
340.0	760.0	-0.61767578125	-4.246337890625	4.291026549917906
340.0	780.0	-0.3031005859375	-4.7332763671875	4.742971129299793
340.0	800.0	-0.03961181640625	-5.1094970703125	5.109650615015768
360.0	0.0	-2.73907470703125	2.063690662384033	3.4294823808716934
360.0	20.0	-2.479949951171875	1.9107418060302734	3.130668620219843
360.0	40.0	-2.031829833984375	1.403533935546875	2.469461476213118
360.0	60.0	-0.64794921875	1.2921180725097656	1.4454782265344184
360.0	80.0	-0.33355712890625	0.9658355712890625	1.0218114840866932
360.0	100.0	-0.567108154296875	0.774322509765625	0.9597848757923542
360.0	120.0	-0.55059814453125	0.1791229248046875	0.5790020198167196
360.0	140.0	-0.9642333984375	-0.3231048583984375	1.0169281175102816
360.0	160.0	-0.779998779296875	-0.958038330078125	1.2354090567919185
360.0	180.0	-0.626617431640625	-1.2121124267578125	1.36450208528115
360.0	200.0	-0.4530029296875	-1.50177001953125	1.5686060199643341
360.0	220.0	-0.191192626953125	-1.92449951171875	1.9339733687946543
360.0	240.0	0.069915771484375	-2.0615081787109375	2.062693429958592
360.0	260.0	0.29290771484375	-2.005584716796875	2.0268608698339876
360.0	280.0	0.6248779296875	-1.676055908203125	1.788752591733451
360.0	300.0	0.487945556640625	-1.08477783203125	1.1894678688858091
360.0	320.0	0.230804443359375	-1.0841064453125	1.1084031197369193
360.0	340.0	0.124359130859375	-1.134521484375	1.1413168674546752
360.0	360.0	-0.216552734375	-1.0430908203125	1.0653325988561007
360.0	380.0	-0.62908935546875	-1.172607421875	1.3306996592020386
360.0	400.0	-0.95477294921875	-1.708251953125	1.956966049760508
360.0	420.0	-1.198028564453125	-1.673736572265625	2.058316436941876
360.0	440.0	-1.194427490234375	-1.59552001953125	1.9930732957301365
360.0	460.0	-1.205718994140625	-1.59515380859375	1.999568444915709
360.0	480.0	-1.17578125	-1.64306640625	2.0204278663686197
360.0	500.0	-1.388702392578125	-2.062347412109375	2.486316790633576
360.0	520.0	-1.4769287109375	-2.10986328125	2.575430349040432
360.0	540.0	-1.61114501953125	-2.1090087890625	2.653998181292373
360.0	560.0	-1.7161865234375	-2.0704345703125	2.68923697229783
360.0	580.0	-1.967529296875	-2.037841796875	2.8326614204934835
360.0	600.0	-2.5916748046875	-1.7802734375	3.1442251518490303
360.0	620.0	-2.38092041015625	-1.8270263671875	3.0011343431937463
360.0	640.0	-2.055908203125	-1.9451904296875	2.8302869726274236
360.0	660.0	-1.57403564453125	-1.9473876953125	2.503978243936923
360.0	680.0	-0.977508544921875	-2.121826171875	2.336165503351378
360.0	700.0	-0.942535400390625	-3.4642333984375	3.590165180021575
360.0	720.0	-0.869781494140625	-3.6337890625	3.736434503412863
360.0	740.0	-0.763580322265625	-3.8944091796875	3.968561170926504
360.0	760.0	-0.7158203125	-3.83447265625	3.9007152256113913
360.0	780.0	-0.539215087890625	-3.92333984375	3.9602207565444085
360.0	800.0	-0.8486328125	-3.4107666015625	3.5147555335735468
380.0	0.0	-3.082611083984375	2.059857130050659	3.7074927500028725
380.0	20.0	-2.6429443359375	1.8307151794433594	3.215069646385354
380.0	40.0	-2.168487548828125	1.3963775634765625	2.5791875754204754
380.0	60.0	-0.50946044921875	1.2019577026367188	1.3054701330348042
380.0	80.0	-0.78558349609375	0.8687362670898438	1.1712574999085705
380.0	100.0	-1.016571044921875	0.5949783325195312	1.1778862022883512
380.0	120.0	-0.81048583984375	0.0350494384765625	0.8112433418677475
380.0	140.0	-1.086517333984375	-0.5437774658203125	1.214995411259843
380.0	160.0	-0.933990478515625	-1.0908966064453125	1.4361036243641143
380.0	180.0	-0.71112060546875	-1.390533447265625	1.5618181019205355
380.0	200.0	-0.566650390625	-1.6911773681640625	1.7835844683630182
380.0	220.0	-0.27667236328125	-2.2052154541015625	2.222503722294294
380.0	240.0	0.099212646484375	-2.3491973876953125	2.351291456960815
380.0	260.0	0.754364013671875	-2.255584716796875	2.37838757980502
380.0	280.0	1.329132080078125	-1.287841796875	1.8507102906913961
380.0	300.0	1.669952392578125	-0.051971435546875	1.6707609115580264
380.0	320.0	1.4921875	-0.277130126953125	1.5177037400037285
380.0	340.0	1.298553466796875	-0.448516845703125	1.3738298537335922
380.0	360.0	0.771209716796875	-0.673065185546875	1.0236118264640974
380.0	380.0	0.07843017578125	-0.305328369140625	0.31524071037090295
380.0	400.0	-0.9661865234375	-1.579376220703125	1.8514712108468576
380.0	420.0	-1.179779052734375	-1.579345703125	1.9713476261811917
380.0	440.0	-1.139739990234375	-1.4896240234375	1.8756297546535081
380.0	460.0	-1.131683349609375	-1.488555908203125	1.8698946215307228
380.0	480.0	-1.168914794921875	-1.569122314453125	1.9566570050731888
380.0	500.0	-1.428802490234375	-1.875	2.357350537383007
380.0	520.0	-1.583831787109375	-2.0096435546875	2.558747808353744
380.0	540.0	-1.76312255859375	-2.0152587890625	2.6776611330629247
380.0	560.0	-1.8394775390625	-1.9620361328125	2.6894726998386247
380.0	580.0	-2.003448486328125	-1.925048828125	2.7784202036473697
380.0	600.0	-2.211090087890625	-1.337646484375	2.5842247375042615
380.0	620.0	-1.855987548828125	-1.49365234375	2.382370060547878
380.0	640.0	-1.41943359375	-1.607177734375	2.1442509174387214
380.0	660.0	-1.073333740234375	-1.640380859375	1.9603302481289668
380.0	680.0	-0.6705322265625	-1.8009033203125	1.9216831778343304
380.0	700.0	-0.856231689453125	-3.3914794921875	3.497894488396146
380.0	720.0	-0.76727294921875	-3.6142578125	3.6948027435602193
380.0	740.0	-0.511444091796875	-3.7967529296875	3.831045270957333
380.0	760.0	-0.7734375	-2.8489990234375	2.95211805352599
380.0	780.0	-2.102813720703125	-2.05859375	2.942725568502164
380.0	800.0	-4.159210205078125	-1.228515625	4.3368514121301365
400.0	0.0	-0.547760009765625	1.743807315826416	1.8278142638211814
400.0	20.0	-0.653228759765625	1.6503429412841797	1.7749196140759316
400.0	40.0	-0.74407958984375	1.4503746032714844	1.630104575123007
400.0	60.0	-0.869964599609375	1.0703163146972656	1.379280761150766
400.0	80.0	-0.979217529296875	0.8019027709960938	1.2656678173254978
400.0	100.0	-1.14837646484375	0.45770263671875	1.2362282186822644
400.0	120.0	-1.091888427734375	-0.04986572265625	1.0930264996404595
400.0	140.0	-1.068511962890625	-0.887298583984375	1.3888904175567824
400.0	160.0	-0.889923095703125	-1.2820587158203125	1.5606529617684586
400.0	180.0	-0.682281494140625	-1.64501953125	1.7808978902342305
400.0	200.0	-0.666839599609375	-1.87841796875	1.993270959235113
400.0	220.0	-0.51031494140625	-2.366729736328125	2.421121844154536
400.0	240.0	0.031951904296875	-2.162078857421875	2.162314942347409
400.0	260.0	3.489837646484375	-2.010040283203125	4.0273103603917715
400.0	280.0	12.272003173828125	-7.253173828125	14.255195280298514
400.0	300.0	11.00537109375	3.814544677734375	11.647701232843316
400.0	320.0	14.62738037109375	5.0059814453125	15.46027511888038
400.0	340.0	14.338287353515625	4.5413818359375	15.040300303244253
400.0	360.0	6.612030029296875	5.9864501953125	8.919446566311203
400.0	380.0	6.06927490234375	3.795013427734375	7.158088065741015
400.0	400.0	-0.236175537109375	-0.878204345703125	0.909407365893171
400.0	420.0	-1.195159912109375	-1.6820068359375	2.063384164825777
400.0	440.0	-1.19732666015625	-1.568084716796875	1.9729371024370888
400.0	460.0	-1.17071533203125	-1.5621337890625	1.95213635886016
400.0	480.0	-1.205108642578125	-1.6019287109375	2.0046102951302958
400.0	500.0	-1.416900634765625	-1.870269775390625	2.346383694441071
400.0	520.0	-1.634307861328125	-2.01171875	2.59190557596153
400.0	540.0	-1.78106689453125	-1.99072265625	2.671175018021516
400.0	560.0	-1.880462646484375	-1.9044189453125	2.6763690485596703
400.0	580.0	-2.02105712890625	-1.818603515625	2.7188215582024475
400.0	600.0	-2.012939453125	-0.970458984375	2.2346623642737016
400.0	620.0	-2.269866943359375	-1.259765625	2.596017213056815
400.0	640.0	-1.990264892578125	-1.3544921875	2.4074474923926275
400.0	660.0	-1.51251220703125	-1.436279296875	2.085807132754677
400.0	680.0	-1.066192626953125	-1.622314453125	1.9413064937272202
400.0	700.0	-0.805908203125	-3.2576904296875	3.35589555372954
400.0	720.0	-0.704437255859375	-3.533447265625	3.60298229615349
400.0	740.0	0.1280517578125	-3.291259765625	3.2937498535105547
400.0	760.0	-1.828704833984375	-1.6571044921875	2.467824278157951
400.0	780.0	-3.3359375	-1.142822265625	3.526261722378886
400.0	800.0	-3.5906982421875	-1.064208984375	3.7450840616564096
420.0	0.0	-0.692413330078125	1.6544435024261475	1.7934936638834207
420.0	20.0	-0.711090087890625	1.5944671630859375	1.745844966557917
420.0	40.0	-0.83624267578125	1.4938163757324219	1.7119547824648094
420.0	60.0	-0.95989990234375	0.9873199462890625	1.3770288663858061
420.0	80.0	-0.956451416015625	0.7444305419921875	1.2120132602612383
420.0	100.0	-1.158294677734375	0.23610687255859375	1.1821137913657804
420.0	120.0	-1.1102294921875	-0.2751922607421875	1.1438270436107507
420.0	140.0	-1.022918701171875	-1.12786865234375	1.5226458439659771
420.0	160.0	-0.88690185546875	-1.41558837890625	1.6704745911651384
420.0	180.0	-0.61956787109375	-1.911224365234375	2.009139846092646
420.0	200.0	-0.7894287109375	-2.174774169921875	2.3136206214096173
420.0	220.0	-0.624053955078125	-2.57452392578125	2.6490784781256953
420.0	240.0	-0.17242431640625	-1.9041290283203125	1.9119198470072485
420.0	260.0	4.812408447265625	2.088043212890625	5.2458745240628994
420.0	280.0	20.363006591796875	-5.885467529296875	21.196480026079115
420.0	300.0	12.203033447265625	9.233062744140625	15.302400888498548
420.0	320.0	13.466522216796875	9.2564697265625	16.341035842756476
420.0	340.0	13.25787353515625	6.45123291015625	14.744138385652773
420.0	360.0	3.45135498046875	9.240936279296875	9.86441861029993
420.0	380.0	6.5743408203125	6.56707763671875	9.292387524652572
420.0	400.0	4.207977294921875	2.77288818359375	5.039442607401325
420.0	420.0	-0.26080322265625	-1.13604736328125	1.165599387682649
420.0	440.0	-1.3760986328125	-1.5919189453125	2.104246510196297
420.0	460.0	-1.343505859375	-1.544586181640625	2.0471332312993513
420.0	480.0	-1.4664306640625	-1.52496337890625	2.115639903080851
420.0	500.0	-1.695770263671875	-1.73431396484375	2.4255889420521832
420.0	520.0	-1.870269775390625	-1.9302978515625	2.6877423292582385
420.0	540.0	-1.9739990234375	-1.9661865234375	2.786137396016113
420.0	560.0	-2.0506591796875	-1.85302734375	2.763858427619221
420.0	580.0	-2.08746337890625	-1.642822265625	2.656382569342744
420.0	600.0	-1.954254150390625	-0.80078125	2.1119564140082403
420.0	620.0	-2.58258056640625	-1.0733642578125	2.796754049237903
420.0	640.0	-2.4954833984375	-1.1375732421875	2.7425371963235348
420.0	660.0	-2.2967529296875	-1.225830078125	2.603408035722418
420.0	680.0	-2.142242431640625	-1.382568359375	2.5496466234100787
420.0	700.0	-1.380889892578125	-3.2108154296875	3.495167037345104
420.0	720.0	-0.130767822265625	-2.8883056640625	2.8912644002919574
420.0	740.0	0.50006103515625	-2.7119140625	2.757632847437598
420.0	760.0	-1.88330078125	-1.5377197265625	2.43133786013304
420.0	780.0	-2.593231201171875	-1.3311767578125	2.914940758106676
420.0	800.0	-3.0303955078125	-1.230712890625	3.270772256351812
440.0	0.0	-0.323089599609375	1.578612208366394	1.6113359034599737
440.0	20.0	-0.316009521484375	1.5364322662353516	1.5685936779159484
440.0	40.0	-0.378204345703125	1.4754409790039062	1.5231430036712685
440.0	60.0	-0.829254150390625	0.8891944885253906	1.2158656522675555
440.0	80.0	-0.93048095703125	0.6493911743164062	1.1346822060285566
440.0	100.0	-1.047027587890625	0.01717376708984375	1.0471684239319463
440.0	120.0	-1.022186279296875	-0.5196609497070312	1.146696251076632
440.0	140.0	-0.870147705078125	-1.2972869873046875	1.5620853229202303
440.0	160.0	-0.797576904296875	-1.532501220703125	1.727625222588613
440.0	180.0	-0.621551513671875	-2.07781982421875	2.16879263786657
440.0	200.0	-0.968109130859375	-2.3752288818359375	2.564945911780771
440.0	220.0	-1.255279541015625	-2.5015106201171875	2.7988001194532406
440.0	240.0	-3.618499755859375	0.3701934814453125	3.6373869325188593
440.0	260.0	-2.357421875	3.76275634765625	4.440244726201014
440.0	280.0	7.08953857421875	0.002044677734375	7.089538869069177
440.0	300.0	2.788970947265625	14.233306884765625	14.503978206706195
440.0	320.0	6.812408447265625	13.0888671875	14.755587182636623
440.0	340.0	8.452056884765625	9.43157958984375	12.664594708985803
440.0	360.0	4.853973388671875	12.765289306640625	13.657000722712445
440.0	380.0	7.371063232421875	8.1766357421875	11.008630488702023
440.0	400.0	3.7447509765625	2.90228271484375	4.73776369538906
440.0	420.0	-1.266326904296875	-1.6485595703125	2.078781490540803
440.0	440.0	-1.53863525390625	-1.57208251953125	2.199736778066611
440.0	460.0	-1.552734375	-1.48895263671875	2.151270320926303
440.0	480.0	-1.6650390625	-1.382568359375	2.164220494311002
440.0	500.0	-1.8460693359375	-1.436187744140625	2.33893292539749
440.0	520.0	-1.928131103515625	-1.5660400390625	2.4839828816421536
440.0	540.0	-1.928009033203125	-1.6175537109375	2.516684096163149
440.0	560.0	-1.908447265625	-1.5111083984375	2.4342595501506996
440.0	580.0	-1.856597900390625	-1.21728515625	2.2200763309763616
440.0	600.0	-2.21197509765625	-0.586181640625	2.2883275002624064
440.0	620.0	-2.820281982421875	-0.8177490234375	2.936444095450558
440.0	640.0	-2.852691650390625	-0.8466796875	2.9756875080279324
440.0	660.0	-2.747039794921875	-0.94580078125	2.905299769851216
440.0	680.0	-2.41632080078125	-1.134521484375	2.66940915012978
440.0	700.0	-1.302093505859375	-2.8717041015625	3.1531146418949065
440.0	720.0	1.179656982421875	-1.671630859375	2.045957068511332
440.0	740.0	0.702972412109375	-2.2088623046875	2.3180256455130617
440.0	760.0	-1.395599365234375	-1.5986328125	2.12210378102586
440.0	780.0	-1.919158935546875	-1.4757080078125	2.420926505330418
440.0	800.0	-2.740081787109375	-1.35302734375	3.05593376776783
460.0	0.0	-0.249725341796875	1.6008399724960327	1.6202010257608976
460.0	20.0	-0.2183837890625	1.593118667602539	1.6080169676931222
460.0	40.0	-0.22027587890625	1.5552978515625	1.5708191716116942
460.0	60.0	-0.619049072265625	0.9248542785644531	1.112913828852848
460.0	80.0	-0.7569580078125	0.5913543701171875	0.9605651548167695
460.0	100.0	-0.882049560546875	-0.1637725830078125	0.8971247885361245
460.0	120.0	-0.878997802734375	-0.8145828247070312	1.198408242428074
460.0	140.0	-0.81597900390625	-1.440216064453125	1.6553078405917987
460.0	160.0	-0.6827392578125	-1.6255340576171875	1.7630921322017636
460.0	180.0	-0.607208251953125	-2.18310546875	2.265976908294991
460.0	200.0	-0.995452880859375	-2.559173583984375	2.745959917947576
460.0	220.0	-1.747711181640625	-2.4495391845703125	3.009108936409093
460.0	240.0	-6.423614501953125	2.652801513671875	6.949833029695195
460.0	260.0	-4.379638671875	4.47393798828125	6.260779186265005
460.0	280.0	-5.51434326171875	0.393707275390625	5.528380144921159
460.0	300.0	-4.88580322265625	15.47698974609375	16.229857816111924
460.0	320.0	-3.667572021484375	14.24163818359375	14.706302821755388
460.0	340.0	-8.0264892578125	10.232452392578125	13.00490721889846
460.0	360.0	-5.80169677734375	13.65936279296875	14.840413653472734
460.0	380.0	-1.32037353515625	8.552490234375	8.653812771340778
460.0	400.0	0.47869873046875	1.932891845703125	1.991286860735546
460.0	420.0	-1.40655517578125	-1.266082763671875	1.8924489496374892
460.0	440.0	-1.923553466796875	-1.503143310546875	2.441208256513175
460.0	460.0	-1.85455322265625	-1.385009765625	2.3146532583826245
460.0	480.0	-1.95806884765625	-1.287200927734375	2.343271183734847
460.0	500.0	-2.022979736328125	-1.26397705078125	2.3853899049203418
460.0	520.0	-2.14764404296875	-1.2574462890625	2.488683608893708
460.0	540.0	-2.135040283203125	-1.2894287109375	2.494197949540097
460.0	560.0	-2.1907958984375	-1.245849609375	2.520263461979801
460.0	580.0	-2.26690673828125	-0.8826904296875	2.432695738214469
460.0	600.0	-2.493255615234375	-0.4058837890625	2.5260770402189783
460.0	620.0	-2.9700927734375	-0.4400634765625	3.0025167686842207
460.0	640.0	-2.933258056640625	-0.4306640625	2.96470476802938
460.0	660.0	-2.79974365234375	-0.551025390625	2.8534529083117097
460.0	680.0	-2.410400390625	-0.811279296875	2.5432664313168503
460.0	700.0	-0.61102294921875	-1.267578125	1.407161450385312
460.0	720.0	1.282073974609375	-0.997314453125	1.6242997859947832
460.0	740.0	1.199554443359375	-2.203369140625	2.5087380159039667
460.0	760.0	0.068603515625	-1.72900390625	1.7303643980918784
460.0	780.0	-0.306243896484375	-1.675537109375	1.7032938469408805
460.0	800.0	-1.51287841796875	-1.5289306640625	2.1509137786220593
480.0	0.0	-0.22625732421875	1.6319061517715454	1.6475163322263129
480.0	20.0	-0.20013427734375	1.6403255462646484	1.652489523929372
480.0	40.0	-0.159271240234375	1.6243247985839844	1.6321146954980514
480.0	60.0	-0.37255859375	1.2744941711425781	1.327831050267083
480.0	80.0	-0.616790771484375	0.7087326049804688	0.9395385894952328
480.0	100.0	-0.823486328125	-0.32696533203125	0.8860226074762995
480.0	120.0	-0.9111328125	-1.005401611328125	1.3568328570886505
480.0	140.0	-0.8873291015625	-1.44647216796875	1.6969486342220053
480.0	160.0	-0.72015380859375	-1.6163787841796875	1.7695484966449178
480.0	180.0	-0.785186767578125	-2.282928466796875	2.41418322512839
480.0	200.0	-1.1717529296875	-2.6807098388671875	2.9256127851153817
480.0	220.0	-2.058349609375	-2.435272216796875	3.1886288407898746
480.0	240.0	-7.345703125	1.402313232421875	7.4783578947828016
480.0	260.0	-8.456024169921875	5.186614990234375	9.919945555255174
480.0	280.0	-8.91668701171875	0.193878173828125	8.91879453801021
480.0	300.0	-7.042724609375	13.00042724609375	14.785502308155547
480.0	320.0	-5.731719970703125	13.072418212890625	14.273777767475279
480.0	340.0	-9.215728759765625	7.292327880859375	11.751923353031632
480.0	360.0	-9.649383544921875	12.761444091796875	15.998908028520772
480.0	380.0	-14.020751953125	8.040985107421875	16.16288732958437
480.0	400.0	-5.270538330078125	2.67535400390625	5.910676216393512
480.0	420.0	-1.978973388671875	-0.489776611328125	2.038680161789854
480.0	440.0	-2.31561279296875	-1.4429931640625	2.7284229654677152
480.0	460.0	-2.14617919921875	-1.345123291015625	2.532872247704558
480.0	480.0	-2.14434814453125	-1.225433349609375	2.469800773198006
480.0	500.0	-2.153717041015625	-1.185577392578125	2.458473275541844
480.0	520.0	-2.23779296875	-1.181640625	2.5306109810947492
480.0	540.0	-2.42193603515625	-1.1455078125	2.679171944255708
480.0	560.0	-2.50408935546875	-1.0726318359375	2.7241517130362896
480.0	580.0	-2.7030029296875	-0.66015625	2.7824505588263864
480.0	600.0	-2.857025146484375	-0.289306640625	2.8716356001334478
480.0	620.0	-2.995880126953125	-0.259033203125	3.007057687407056
480.0	640.0	-2.918426513671875	-0.2205810546875	2.9267506414776823
480.0	660.0	-2.81005859375	-0.197021484375	2.8169570045731183
480.0	680.0	-2.17913818359375	0.1142578125	2.1821315429903745
480.0	700.0	-0.77545166015625	0.2464599609375	0.8136754817397401
480.0	720.0	0.791656494140625	-0.712890625	1.0653323650053612
480.0	740.0	4.062347412109375	-2.8673095703125	4.9723365401667445
480.0	760.0	4.960418701171875	-2.2520751953125	5.447714784776962
480.0	780.0	5.205474853515625	-2.2579345703125	5.674084681637718
480.0	800.0	5.274322509765625	-2.2601318359375	5.738176875353232
500.0	0.0	-0.324371337890625	1.5574052333831787	1.590826145691058
500.0	20.0	-0.384124755859375	1.5840740203857422	1.6299823097583217
500.0	40.0	-0.3702392578125	1.5736007690429688	1.616569357732038
500.0	60.0	-0.460235595703125	1.4279899597167969	1.5003240078743623
500.0	80.0	-0.632537841796875	0.9809646606445312	1.167217112082619
500.0	100.0	-0.82293701171875	-0.28722381591796875	0.8716208153130954
500.0	120.0	-1.00872802734375	-1.1032028198242188	1.4948540714119625
500.0	140.0	-0.9246826171875	-1.417999267578125	1.6928555358862798
500.0	160.0	-0.66888427734375	-1.5994720458984375	1.733700378406893
500.0	180.0	-0.881927490234375	-2.3108978271484375	2.473468185675828
500.0	200.0	-1.275726318359375	-2.6538848876953125	2.944585308068409
500.0	220.0	-1.9361572265625	-2.4670562744140625	3.1360917504269525
500.0	240.0	-5.9993896484375	0.3074493408203125	6.007262375737377
500.0	260.0	-7.521820068359375	4.997314453125	9.030555292128268
500.0	280.0	-14.726043701171875	0.369140625	14.730669634807823
500.0	300.0	-11.33026123046875	10.602081298828125	15.51705343864048
500.0	320.0	-10.918060302734375	10.480194091796875	15.134018269312296
500.0	340.0	-12.816070556640625	5.604461669921875	13.987911034976388
500.0	360.0	-5.376922607421875	9.8995361328125	11.265527611748361
500.0	380.0	-14.125335693359375	6.57861328125	15.582145588921035
500.0	400.0	-6.455078125	2.765472412109375	7.022525988701755
500.0	420.0	-4.02679443359375	1.355804443359375	4.248915049639688
500.0	440.0	-2.548675537109375	-1.3394775390625	2.879226818281723
500.0	460.0	-2.365142822265625	-1.254058837890625	2.6770439179449768
500.0	480.0	-2.2978515625	-1.1591796875	2.57367817552939
500.0	500.0	-2.300811767578125	-1.066436767578125	2.535946010676973
500.0	520.0	-2.3533935546875	-1.0164794921875	2.563531115723471
500.0	540.0	-2.4442138671875	-0.961181640625	2.6264142047335644
500.0	560.0	-2.498199462890625	-0.8697509765625	2.645272635782261
500.0	580.0	-2.743133544921875	-0.5623779296875	2.8001875974790065
500.0	600.0	-3.05792236328125	-0.4490966796875	3.0907243499804253
500.0	620.0	-3.194732666015625	-0.37548828125	3.216723217291687
500.0	640.0	-2.684326171875	-0.11279296875	2.6866948562895137
500.0	660.0	-2.117584228515625	0.396728515625	2.1544271814030127
500.0	680.0	-1.6201171875	0.6265869140625	1.7370638624147579
500.0	700.0	-1.1373291015625	0.82958984375	1.407741735587218
500.0	720.0	-0.286956787109375	0.0499267578125	0.29126770987152556
500.0	740.0	4.055877685546875	-2.9716796875	5.028023862832909
500.0	760.0	5.19085693359375	-2.2271728515625	5.648477194410486
500.0	780.0	5.353729248046875	-2.2230224609375	5.796916915328801
500.0	800.0	5.4256591796875	-2.2255859375	5.864384903749496
520.0	0.0	-0.590087890625	1.4978415966033936	1.6098860727323736
520.0	20.0	-0.544677734375	1.498373031616211	1.5943009678848714
520.0	40.0	-0.519775390625	1.4867668151855469	1.5750054029863978
520.0	60.0	-0.53564453125	1.3698043823242188	1.470808998372211
520.0	80.0	-0.5782470703125	1.1507568359375	1.287870711594093
520.0	100.0	-0.6575927734375	0.30504608154296875	0.7249009363643716
520.0	120.0	-0.7760009765625	-0.74884033203125	1.078396661021642
520.0	140.0	-0.799072265625	-1.146270751953125	1.3973020870499884
520.0	160.0	-0.8011474609375	-1.47027587890625	1.6743800089167777
520.0	180.0	-0.906982421875	-2.2479400634765625	2.4240156027908015
520.0	200.0	-1.17236328125	-2.442108154296875	2.708934827659491
520.0	220.0	-1.3956298828125	-2.3692169189453125	2.7497220911968454
520.0	240.0	-2.3170166015625	-1.5288848876953125	2.775978193671439
520.0	260.0	-4.4559326171875	4.56097412109375	6.37634851793739
520.0	280.0	-9.36590576171875	1.4107666015625	9.471560227411358
520.0	300.0	-8.505096435546875	9.020721435546875	12.397986957393003
520.0	320.0	-8.554931640625	9.266357421875	12.611591305053643
520.0	340.0	-11.4283447265625	4.052337646484375	12.12553106425708
520.0	360.0	-5.2049560546875	7.23431396484375	8.912175159474895
520.0	380.0	-12.42901611328125	3.823760986328125	13.00390670624678
520.0	400.0	-3.87060546875	0.16595458984375	3.8741615377533773
520.0	420.0	-3.3084716796875	0.731170654296875	3.388302728653263
520.0	440.0	-2.653076171875	-1.238739013671875	2.928017677160381
520.0	460.0	-2.426513671875	-1.144775390625	2.6829981913480516
520.0	480.0	-2.3565673828125	-1.008331298828125	2.5632287915697596
520.0	500.0	-2.283447265625	-0.855712890625	2.438519215850489
520.0	520.0	-1.353271484375	4.207275390625	4.419559924130598
520.0	540.0	-0.929443359375	3.513916015625	3.6347586884347853
520.0	560.0	-0.27783203125	3.4788818359375	3.4899583759701738
520.0	580.0	-2.70263671875	-0.4600830078125	2.741518120971219
520.0	600.0	-2.4921875	-0.2974853515625	2.5098796922463262
520.0	620.0	-2.1143798828125	-0.010986328125	2.11440842512696
520.0	640.0	-2.0245361328125	0.042236328125	2.0249766567733256
520.0	660.0	-1.827392578125	0.2005615234375	1.8383657305525212
520.0	680.0	-1.6871337890625	0.3885498046875	1.7312975980226746
520.0	700.0	-1.2457275390625	0.37939453125	1.3022201472566455
520.0	720.0	-0.365478515625	0.1348876953125	0.38957571244903244
520.0	740.0	4.018310546875	-3.4561767578125	5.300186546940606
520.0	760.0	5.2557373046875	-2.2469482421875	5.715903342338228
520.0	780.0	5.4002685546875	-2.2283935546875	5.8419721239765785
520.0	800.0	5.4771728515625	-2.2254638671875	5.912031112067191
540.0	0.0	-0.9727783203125	1.468166470527649	1.7611957431391954
540.0	20.0	-0.75	1.4295101165771484	1.6143107425140961
540.0	40.0	-0.624267578125	1.408172607421875	1.5403441503090713
540.0	60.0	-0.5546875	1.3250770568847656	1.436491360690569
540.0	80.0	-0.5367431640625	1.200103759765625	1.314664313949159
540.0	100.0	-0.57421875	0.8236618041992188	1.0040647093431154
540.0	120.0	-0.7021484375	0.25965118408203125	0.748619506611264
540.0	140.0	-0.85400390625	-0.38531494140625	0.9369046247944135
540.0	160.0	-0.94970703125	-1.1602630615234375	1.4993844794252835
540.0	180.0	-0.9892578125	-2.24346923828125	2.451894215235751
540.0	200.0	-1.058837890625	-2.1142730712890625	2.3645905139370926
540.0	220.0	-0.9755859375	-2.1124420166015625	2.3268388846139367
540.0	240.0	-1.1129150390625	-1.6950531005859375	2.0277536581097535
540.0	260.0	-1.6400146484375	2.888702392578125	3.321784092919972
540.0	280.0	-1.854248046875	3.0650634765625	3.5822967401790087
540.0	300.0	-3.4549560546875	5.379974365234375	6.393813065018466
540.0	320.0	-3.7237548828125	5.317047119140625	6.491328099428618
540.0	340.0	-3.681396484375	0.62481689453125	3.734042879622606
540.0	360.0	-3.1640625	0.7581787109375	3.2536328098949796
540.0	380.0	-4.2098388671875	-0.550933837890625	4.245735670224352
540.0	400.0	-2.1280517578125	-1.3348388671875	2.5120507728314885
540.0	420.0	-1.88525390625	-0.86181640625	2.072898890228983
540.0	440.0	-2.0909423828125	-1.073089599609375	2.3502258055411236
540.0	460.0	-2.0257568359375	-0.941314697265625	2.2337779920206455
540.0	480.0	-1.923828125	-0.70672607421875	2.0495307752072573
540.0	500.0	-1.116943359375	0.8709716796875	1.416387706410069
540.0	520.0	-0.2916259765625	4.4503173828125	4.459862163561687
540.0	540.0	-0.086669921875	3.88232421875	3.883291518139041
540.0	560.0	-1.461669921875	2.8492431640625	3.2022906751997007
540.0	580.0	-1.077392578125	-0.144775390625	1.0870762075997504
540.0	600.0	-1.12060546875	-0.2603759765625	1.1504574158843441
540.0	620.0	-1.1986083984375	-0.3323974609375	1.2438449118932013
540.0	640.0	-1.2802734375	-0.3553466796875	1.328672772932823
540.0	660.0	-1.396728515625	-0.25244140625	1.4193580274016466
540.0	680.0	-1.428955078125	-0.1258544921875	1.4344866567880645
540.0	700.0	-0.9334716796875	-0.5032958984375	1.0605074908564356
540.0	720.0	0.6065673828125	-1.739990234375	1.8426855417060104
540.0	740.0	3.999755859375	-3.8924560546875	5.581152306851877
540.0	760.0	5.330078125	-2.2469482421875	5.784333083569186
540.0	780.0	5.4881591796875	-2.1693115234375	5.901339141864912
540.0	800.0	5.5577392578125	-2.1729736328125	5.967434965437713
560.0	0.0	-1.2197265625	1.4080281257629395	1.862867706040223
560.0	20.0	-0.93701171875	1.3544425964355469	1.6469686421161438
560.0	40.0	-0.7445068359375	1.3357963562011719	1.529262022675642
560.0	60.0	-0.6414794921875	1.2409858703613281	1.3969759730695428
560.0	80.0	-0.5711669921875	1.1616744995117188	1.294495799831084
560.0	100.0	-0.546630859375	1.0109786987304688	1.1492968396840753
560.0	120.0	-0.5611572265625	0.8544158935546875	1.02221521808383
560.0	140.0	-0.626220703125	0.6095123291015625	0.8738750759400229
560.0	160.0	-0.7603759765625	0.2353363037109375	0.7959615578516981
560.0	180.0	-0.7825927734375	-1.500518798828125	1.6923380615802497
560.0	200.0	-0.8017578125	-1.4407501220703125	1.6488106331990966
560.0	220.0	-0.879150390625	-1.484222412109375	1.7250569781731446
560.0	240.0	-0.98291015625	-1.3349609375	1.6577795631236012
560.0	260.0	-1.091064453125	1.1783447265625	1.605900973127113
560.0	280.0	-1.5380859375	2.190887451171875	2.6768818006848285
560.0	300.0	-2.13623046875	3.084136962890625	3.7517171297266074
560.0	320.0	-3.726806640625	2.54144287109375	4.510877919389954
560.0	340.0	-5.544921875	-1.296478271484375	5.694472276540174
560.0	360.0	-3.2587890625	-2.383697509765625	4.0375388508263885
560.0	380.0	-1.2374267578125	-1.0098876953125	1.597215745631738
560.0	400.0	-0.6383056640625	-1.59649658203125	1.7193706573079968
560.0	420.0	-0.6767578125	-0.848602294921875	1.0854155847998765
560.0	440.0	-0.6710205078125	-0.66009521484375	0.9412726568665223
560.0	460.0	-0.553466796875	-0.58734130859375	0.8070286909544736
560.0	480.0	-0.2017822265625	-0.40789794921875	0.455078898580655
560.0	500.0	0.04052734375	0.7052001953125	0.7063637738872364
560.0	520.0	0.013671875	5.0050048828125	5.0050235561027066
560.0	540.0	-1.0177001953125	4.8521728515625	4.9577510091753565
560.0	560.0	-1.612548828125	4.6700439453125	4.94060969661005
560.0	580.0	-1.858642578125	4.5528564453125	4.91762687125027
560.0	600.0	-2.276611328125	4.243408203125	4.815544861975186
560.0	620.0	-2.4205322265625	3.8067626953125	4.511143810415548
560.0	640.0	-3.0335693359375	3.9212646484375	4.95770706668173
560.0	660.0	-3.3316650390625	4.2138671875	5.371840337016774
560.0	680.0	-3.371337890625	4.1534423828125	5.349486218330411
560.0	700.0	-3.3975830078125	4.260986328125	5.449731624900845
560.0	720.0	-3.3280029296875	4.259033203125	5.4050871709279384
560.0	740.0	-3.074462890625	4.2752685546875	5.265951317713636
560.0	760.0	2.3245849609375	-3.799072265625	4.45383490040413
560.0	780.0	3.4996337890625	-2.783447265625	4.471578618123944
560.0	800.0	5.2879638671875	-3.349853515625	6.259718878418243
580.0	0.0	-1.509033203125	1.2900660037994385	1.9853089186050492
580.0	20.0	-1.2322998046875	1.2432212829589844	1.7504747833188097
580.0	40.0	-0.9451904296875	1.2279243469238281	1.5495751514983553
580.0	60.0	-0.7984619140625	1.1147346496582031	1.3711946496967335
580.0	80.0	-0.7054443359375	0.9750518798828125	1.2034857205506457
580.0	100.0	-0.6685791015625	0.8507308959960938	1.0820078892727336
580.0	120.0	-0.6591796875	0.8089599609375	1.0435200423626751
580.0	140.0	-0.6658935546875	0.758941650390625	1.0096567014941267
580.0	160.0	-0.781005859375	0.6266326904296875	1.0013184713632475
580.0	180.0	-0.8192138671875	-0.038848876953125	0.8201344983798803
580.0	200.0	-0.8314208984375	-0.7475433349609375	1.1180705469706016
580.0	220.0	-0.88916015625	-0.65032958984375	1.1016053553286969
580.0	240.0	-0.9822998046875	-0.565338134765625	1.1333667159879792
580.0	260.0	-1.0953369140625	-0.168701171875	1.108252245971087
580.0	280.0	-1.210693359375	1.50030517578125	1.9278729291399708
580.0	300.0	-1.3990478515625	0.9158935546875	1.6721829727872939
580.0	320.0	-1.483642578125	0.43609619140625	1.5464071869286025
580.0	340.0	-1.5645751953125	-0.3931884765625	1.6132243241064421
580.0	360.0	-1.551513671875	-0.89837646484375	1.7928399110350592
580.0	380.0	-1.2646484375	-0.38909912109375	1.3231529754745368
580.0	400.0	-0.9677734375	0.11505126953125	0.9745882314861588
580.0	420.0	-0.71533203125	0.756805419921875	1.0413713835877076
580.0	440.0	-0.49462890625	0.80908203125	0.9482992608821844
580.0	460.0	-0.31201171875	0.931304931640625	0.9821813418791249
580.0	480.0	-0.12255859375	1.727874755859375	1.7322158586152225
580.0	500.0	-0.07275390625	3.37115478515625	3.371939755742459
580.0	520.0	-1.1331787109375	4.5799560546875	4.718060136728936
580.0	540.0	-1.366455078125	4.575439453125	4.775127817110909
580.0	560.0	-1.6583251953125	4.629638671875	4.917682043964286
580.0	580.0	-1.75537109375	4.611328125	4.934133637548651
580.0	600.0	-2.021484375	4.494384765625	4.928071986066278
580.0	620.0	-2.10791015625	4.169189453125	4.671769035694148
580.0	640.0	-2.451904296875	3.975830078125	4.6710876133035155
580.0	660.0	-2.7218017578125	4.191162109375	4.997403789558326
580.0	680.0	-2.7557373046875	4.43310546875	5.219819172108118
580.0	700.0	-2.6378173828125	4.54931640625	5.2587413236670235
580.0	720.0	-2.6162109375	4.7281494140625	5.403698414159898
580.0	740.0	-2.0654296875	4.5882568359375	5.031709509355001
580.0	760.0	-0.0462646484375	-3.5615234375	3.5618239166972954
580.0	780.0	4.62744140625	-2.5625	5.289576563230462
580.0	800.0	5.2967529296875	-2.3182373046875	5.78185228097345
600.0	0.0	-1.56201171875	1.1611807346343994	1.9463353534266423
600.0	20.0	-1.377685546875	1.1375999450683594	1.7866592011594717
600.0	40.0	-1.1058349609375	1.12786865234375	1.5795438131851072
600.0	60.0	-0.903564453125	1.0409049987792969	1.3783729311890915
600.0	80.0	-0.7691650390625	0.8997726440429688	1.1837253348155103
600.0	100.0	-0.765380859375	0.669769287109375	1.0170539601479431
600.0	120.0	-0.7308349609375	0.6728134155273438	0.9933768832835236
600.0	140.0	-0.719482421875	0.6826934814453125	0.9918292922650735
600.0	160.0	-0.8170166015625	0.729278564453125	1.0951544876406925
600.0	180.0	-0.8494873046875	0.544097900390625	1.0087969102028018
600.0	200.0	-0.8531494140625	-0.2649383544921875	0.8933399433565115
600.0	220.0	-0.9066162109375	0.1389923095703125	0.9172087091029822
600.0	240.0	-0.97412109375	0.1538848876953125	0.986201026134984
600.0	260.0	-1.074462890625	0.13958740234375	1.0834921071347527
600.0	280.0	-1.1251220703125	1.326324462890625	1.739263135343928
600.0	300.0	-1.297607421875	0.467132568359375	1.3791293839691439
600.0	320.0	-1.3663330078125	0.0950927734375	1.369638099571558
600.0	340.0	-1.3731689453125	-0.114501953125	1.3779345592734378
600.0	360.0	-1.3292236328125	0.0223388671875	1.3294113325131844
600.0	380.0	-1.1453857421875	0.43914794921875	1.22668635751338
600.0	400.0	-0.83154296875	1.21795654296875	1.4747480630392271
600.0	420.0	-0.6630859375	1.664520263671875	1.7917339837946207
600.0	440.0	-0.5306396484375	1.86279296875	1.9368985726976806
600.0	460.0	-0.367919921875	2.071533203125	2.1039522049138446
600.0	480.0	-0.18603515625	2.667510986328125	2.6739902657904735
600.0	500.0	-0.0792236328125	3.283721923828125	3.284677466209657
600.0	520.0	-1.1351318359375	4.48779296875	4.629126269105303
600.0	540.0	-1.365478515625	4.493408203125	4.696301614733076
600.0	560.0	-1.66455078125	4.558837890625	4.8532187480432185
600.0	580.0	-1.755126953125	4.5538330078125	4.880355077720113
600.0	600.0	-2.0194091796875	4.43896484375	4.876722497646816
600.0	620.0	-2.0556640625	4.216064453125	4.690517477929084
600.0	640.0	-2.386962890625	4.1033935546875	4.7471497244000815
600.0	660.0	-2.6710205078125	4.27392578125	5.0399198542028785
600.0	680.0	-2.697021484375	4.4835205078125	5.232196578030645
600.0	700.0	-2.5948486328125	4.5865478515625	5.269692649660081
600.0	720.0	-2.594970703125	4.693115234375	5.362760814468586
600.0	740.0	-2.064697265625	4.5145263671875	4.964264610061647
600.0	760.0	-0.7391357421875	2.151611328125	2.275028121297601
600.0	780.0	4.6446533203125	-2.3887939453125	5.222943708202453
600.0	800.0	5.297607421875	-2.359375	5.799249502041629
620.0	0.0	-1.69677734375	1.0229147672653198	1.981264236630937
620.0	20.0	-1.511474609375	1.0064048767089844	1.8158761716176945
620.0	40.0	-1.36279296875	1.00811767578125	1.695141859520031
620.0	60.0	-1.1865234375	0.9197616577148438	1.501265924058484
620.0	80.0	-0.8724365234375	0.8316421508789062	1.2053108124240008
620.0	100.0	-0.8360595703125	0.5985336303710938	1.0282208477736303
620.0	120.0	-0.7958984375	0.5875091552734375	0.9892529152572913
620.0	140.0	-0.7408447265625	0.6040496826171875	0.9558906464368141
620.0	160.0	-0.84765625	0.703094482421875	1.101300580848002
620.0	180.0	-0.90625	0.755767822265625	1.1800313824946036
620.0	200.0	-0.9229736328125	0.6990203857421875	1.157803880866816
620.0	220.0	-0.9671630859375	1.2704620361328125	1.5967085582706946
620.0	240.0	-0.991943359375	1.354736328125	1.6790658554534923
620.0	260.0	-1.0419921875	1.378631591796875	1.7281124919146382
620.0	280.0	-1.138916015625	1.252288818359375	1.6927365345011742
620.0	300.0	-1.297119140625	0.520294189453125	1.3975779436419362
620.0	320.0	-1.345947265625	0.27056884765625	1.3728734621826753
620.0	340.0	-1.2998046875	0.375244140625	1.3528859488960507
620.0	360.0	-1.1925048828125	0.836639404296875	1.4567200789286472
620.0	380.0	-0.9703369140625	1.33428955078125	1.649812817296667
620.0	400.0	-0.7259521484375	1.770599365234375	1.9136427655101653
620.0	420.0	-0.6051025390625	1.99853515625	2.0881311868623333
620.0	440.0	-0.4947509765625	1.996307373046875	2.056701644986667
620.0	460.0	-0.3443603515625	2.150543212890625	2.1779394303419415
620.0	480.0	-0.19580078125	2.7794189453125	2.786307165317593
620.0	500.0	-0.10791015625	3.095672607421875	3.0975528234663003
620.0	520.0	-1.1571044921875	4.408447265625	4.557773370806959
620.0	540.0	-1.3763427734375	4.4227294921875	4.63193864284262
620.0	560.0	-1.665283203125	4.4901123046875	4.788974488898051
620.0	580.0	-1.67333984375	4.53369140625	4.832641513684455
620.0	600.0	-1.8958740234375	4.5533447265625	4.932269914720769
620.0	620.0	-1.9127197265625	4.4013671875	4.79901342690172
620.0	640.0	-2.3079833984375	4.2398681640625	4.827346001282053
620.0	660.0	-2.6279296875	4.3377685546875	5.071710803711064
620.0	680.0	-2.6746826171875	4.4659423828125	5.205628537389694
620.0	700.0	-2.5960693359375	4.5255126953125	5.217263761056133
620.0	720.0	-2.6038818359375	4.630859375	5.312726152038201
620.0	740.0	-2.1087646484375	4.4598388671875	4.933259679337387
620.0	760.0	-0.99560546875	2.6016845703125	2.785676372590155
620.0	780.0	3.94921875	-2.364501953125	4.602955379067182
620.0	800.0	5.1197509765625	-2.4305419921875	5.6673966190658875
