# Supplementary material for: Real-time emotion detection by quantitative facial motion analysis
Source: PLoS One. 2023 Mar 10;18(3):e0282730. doi: 10.1371/journal.pone.0282730 (PMC10004542; doi:10.1371/journal.pone.0282730)
Supplement: S1 Dataset — Data from each participant is organized into folders by Study ID and subsequently by emotions. The data files (.csv) contain the pixel displacement results after DISC-processing of videos. (ZIP) [file pone.0282730.s004.zip › S1_Dataset/1/happy/result/101550_cropped_result.csv]

pos_x	pos_y	disp_x	disp_y	disp_xy_indi
0.0	0.0	1.697845697402954	2.168975591659546	2.7544754726453093
0.0	20.0	1.625401258468628	2.162261962890625	2.705051949075104
0.0	40.0	1.5650599002838135	2.115509033203125	2.6314997550903176
0.0	60.0	1.5233349800109863	2.0270729064941406	2.535660472060026
0.0	80.0	1.5037012100219727	2.03076171875	2.526877616221648
0.0	100.0	1.489654779434204	2.0438919067382812	2.529143232069195
0.0	120.0	1.5609416961669922	1.8414459228515625	2.414013683809462
0.0	140.0	1.546783685684204	1.86700439453125	2.424509265706735
0.0	160.0	1.507894515991211	1.9578399658203125	2.4712108779138315
0.0	180.0	1.4574904441833496	2.232696533203125	2.6663105978604653
0.0	200.0	0.8408894538879395	3.07318115234375	3.1861477474814026
0.0	220.0	0.8223958015441895	3.1834716796875	3.2879821760115826
0.0	240.0	0.9166350364685059	3.19525146484375	3.324131723272673
0.0	260.0	1.2416424751281738	2.776214599609375	3.041224019885194
0.0	280.0	1.8038339614868164	1.756134033203125	2.5175034663705027
0.0	300.0	2.102872133255005	1.264739990234375	2.4539026980951184
0.0	320.0	2.1736326217651367	1.17999267578125	2.4732693927874045
0.0	340.0	1.9065837860107422	2.119598388671875	2.8509224932185484
0.0	360.0	1.7271113395690918	2.30694580078125	2.8818245100995283
0.0	380.0	1.6277897357940674	2.43450927734375	2.928572151310141
0.0	400.0	1.5729241371154785	2.2342529296875	2.732393912842299
0.0	420.0	1.548093557357788	2.09832763671875	2.607598997804376
0.0	440.0	1.393550157546997	1.440704345703125	2.0043979278893524
0.0	460.0	1.1852717399597168	1.904632568359375	2.2433221609930136
0.0	480.0	1.0746891498565674	1.9954833984375	2.266475405174101
0.0	500.0	1.0226871967315674	2.788787841796875	2.970391679377106
0.0	520.0	1.5129830837249756	3.1976318359375	3.537508610567466
0.0	540.0	2.263150691986084	3.461669921875	4.135820317984228
0.0	560.0	2.4707326889038086	3.5128173828125	4.294695098025878
0.0	580.0	3.0142383575439453	3.49920654296875	4.618449881339466
0.0	600.0	3.3358967304229736	3.3447265625	4.723918159106882
0.0	620.0	3.5669379234313965	3.19866943359375	4.791088842321758
0.0	640.0	3.3169002532958984	3.16851806640625	4.587083390070121
0.0	660.0	3.11962628364563	3.20526123046875	4.472780757555493
0.0	680.0	3.129718542098999	3.23370361328125	4.500219684782788
0.0	700.0	3.132671356201172	3.31549072265625	4.5613713462053225
0.0	720.0	3.2725605964660645	3.27166748046875	4.627468093925561
0.0	740.0	3.3411436080932617	4.0274658203125	5.232945780694455
0.0	760.0	3.3371853828430176	3.743896484375	5.0153332057976545
0.0	780.0	4.56280517578125	-0.9560546875	4.661891422762534
0.0	800.0	4.6130194664001465	-1.11669921875	4.746258077953995
20.0	0.0	1.6029491424560547	2.1521048545837402	2.6834681400052998
20.0	20.0	1.6220722198486328	2.042713165283203	2.608408588014154
20.0	40.0	1.5580883026123047	2.0584869384765625	2.5816676073065454
20.0	60.0	1.5039043426513672	2.009246826171875	2.5097412377230035
20.0	80.0	1.4874095916748047	2.0153121948242188	2.5047695574669975
20.0	100.0	1.482767105102539	1.9596023559570312	2.4573643770199225
20.0	120.0	1.5164413452148438	1.8354721069335938	2.380872152974252
20.0	140.0	1.4890861511230469	1.9373931884765625	2.4435363578677993
20.0	160.0	1.4498825073242188	2.109619140625	2.559814876809674
20.0	180.0	1.4746990203857422	2.2452239990234375	2.686218160633545
20.0	200.0	1.0467891693115234	2.8929595947265625	3.0765212142464393
20.0	220.0	1.0629024505615234	2.91943359375	3.1069042675508576
20.0	240.0	1.1224231719970703	2.8951568603515625	3.105119486119122
20.0	260.0	1.3718242645263672	2.470733642578125	2.82602663563362
20.0	280.0	1.8140201568603516	1.604644775390625	2.4218905806588547
20.0	300.0	2.112171173095703	1.02276611328125	2.346767476111111
20.0	320.0	2.2795028686523438	0.466094970703125	2.326666682167648
20.0	340.0	2.0330638885498047	1.200164794921875	2.360877868483484
20.0	360.0	1.8314151763916016	1.4349365234375	2.326612209761734
20.0	380.0	1.6693439483642578	1.613525390625	2.3216746981719742
20.0	400.0	1.5834884643554688	1.520355224609375	2.19520288942591
20.0	420.0	1.5356903076171875	1.45513916015625	2.115602679221599
20.0	440.0	1.3426666259765625	0.607666015625	1.473774628312229
20.0	460.0	1.1650543212890625	1.564178466796875	1.9503860765359613
20.0	480.0	1.054281234741211	1.8306884765625	2.112564607330668
20.0	500.0	1.009286880493164	2.72137451171875	2.902505683055261
20.0	520.0	1.4963359832763672	3.15142822265625	3.488627411662355
20.0	540.0	2.142059326171875	3.3935546875	4.013057634010896
20.0	560.0	2.200908660888672	3.3958740234375	4.046722045882613
20.0	580.0	2.955629348754883	3.50421142578125	4.5842384933374785
20.0	600.0	3.2505626678466797	3.293212890625	4.627246351835743
20.0	620.0	3.982797622680664	3.2618408203125	5.14803675591848
20.0	640.0	4.275568008422852	3.24383544921875	5.366838009131369
20.0	660.0	4.250707626342773	3.2239990234375	5.335043113956491
20.0	680.0	4.264947891235352	3.2275390625	5.348531472742425
20.0	700.0	4.010770797729492	3.40399169921875	5.2605552825029624
20.0	720.0	3.7842941284179688	3.5865478515625	5.2138476715307185
20.0	740.0	3.590272903442383	3.8271484375	5.247582746736947
20.0	760.0	3.3336124420166016	3.6383056640625	4.934596236645624
20.0	780.0	4.503862380981445	-1.61041259765625	4.783116670279934
20.0	800.0	4.578760147094727	-1.80560302734375	4.921914950197315
40.0	0.0	1.6219635009765625	2.0058720111846924	2.579590689189715
40.0	20.0	1.6231842041015625	1.9336318969726562	2.5246107172066936
40.0	40.0	1.5340805053710938	2.01177978515625	2.5299527467766976
40.0	60.0	1.476806640625	1.9841346740722656	2.4734082272544407
40.0	80.0	1.4296455383300781	1.9753875732421875	2.438450825788119
40.0	100.0	1.4235992431640625	1.9433746337890625	2.4090121984730724
40.0	120.0	1.4479141235351562	1.8707656860351562	2.3656330148987963
40.0	140.0	1.408172607421875	2.0042266845703125	2.449464164962825
40.0	160.0	1.4051475524902344	2.1477508544921875	2.5665684049409667
40.0	180.0	1.4396171569824219	2.27349853515625	2.6909650960270306
40.0	200.0	1.1081924438476562	2.747955322265625	2.96299661588889
40.0	220.0	1.265045166015625	2.4922637939453125	2.794945096181709
40.0	240.0	1.3424949645996094	2.307464599609375	2.66958528772275
40.0	260.0	1.4866943359375	1.991729736328125	2.485406886423699
40.0	280.0	1.7957992553710938	1.481719970703125	2.3281728967522675
40.0	300.0	2.1610107421875	0.78497314453125	2.2991629488761878
40.0	320.0	2.4487266540527344	-0.504852294921875	2.500227602830627
40.0	340.0	2.226818084716797	-0.2413330078125	2.2398572282807696
40.0	360.0	1.9721717834472656	-0.155914306640625	1.9783252549671388
40.0	380.0	1.713165283203125	-0.717498779296875	1.8573475134893171
40.0	400.0	1.5452461242675781	-1.471282958984375	2.1336492518597776
40.0	420.0	1.3838577270507812	-1.292510986328125	1.8935804335958526
40.0	440.0	1.1809043884277344	-1.989227294921875	2.313343987709152
40.0	460.0	1.0791282653808594	0.60333251953125	1.2363365004188094
40.0	480.0	1.0450286865234375	1.730224609375	2.0213268302141967
40.0	500.0	1.0137481689453125	2.665618896484375	2.851878232206724
40.0	520.0	1.500762939453125	3.117431640625	3.4598655225898396
40.0	540.0	2.142406463623047	3.35858154296875	3.983713774374881
40.0	560.0	2.201915740966797	3.3560791015625	4.013938199108441
40.0	580.0	2.957244873046875	3.46990966796875	4.559119470141688
40.0	600.0	3.2518768310546875	3.260498046875	4.604948472895866
40.0	620.0	3.9681739807128906	3.29754638671875	5.159478356749709
40.0	640.0	4.25457763671875	3.32733154296875	5.401163399093024
40.0	660.0	4.216033935546875	3.2913818359375	5.348657451699649
40.0	680.0	4.232025146484375	3.3048095703125	5.369525410732795
40.0	700.0	4.012596130371094	3.451171875	5.292590577048266
40.0	720.0	3.7778244018554688	3.5673828125	5.195977034415668
40.0	740.0	3.5859451293945312	3.73846435546875	5.180262368658439
40.0	760.0	3.3210487365722656	3.4619140625	4.797313173727925
40.0	780.0	4.406696319580078	-1.87005615234375	4.787074520614789
40.0	800.0	4.583526611328125	-2.21124267578125	5.089038255697171
60.0	0.0	1.6218986511230469	1.8431644439697266	2.4551599544691562
60.0	20.0	1.5950355529785156	1.8574199676513672	2.4482947844357885
60.0	40.0	1.4424972534179688	1.9778823852539062	2.4480230913976415
60.0	60.0	1.3700447082519531	1.9573402404785156	2.389184655819988
60.0	80.0	1.2913398742675781	2.0319061279296875	2.4075301002462295
60.0	100.0	1.2815284729003906	2.01666259765625	2.3894022808309323
60.0	120.0	1.264862060546875	2.0407562255859375	2.400950229488035
60.0	140.0	1.247955322265625	2.177276611328125	2.5095668806803264
60.0	160.0	1.2726783752441406	2.319488525390625	2.6457016585837567
60.0	180.0	1.4166679382324219	2.30584716796875	2.7062666552365466
60.0	200.0	1.2973175048828125	2.392791748046875	2.7218532396138824
60.0	220.0	1.304840087890625	2.2330474853515625	2.5863311324734406
60.0	240.0	1.3172454833984375	1.9749755859375	2.373955397344852
60.0	260.0	1.4813919067382812	1.491607666015625	2.1022405691704886
60.0	280.0	1.3488044738769531	2.01495361328125	2.4247291750679394
60.0	300.0	1.8362770080566406	0.91143798828125	2.0500323062819326
60.0	320.0	2.3132247924804688	-0.984344482421875	2.5139496814018965
60.0	340.0	2.1448097229003906	-1.791290283203125	2.7944462109952988
60.0	360.0	1.6190681457519531	-1.4024658203125	2.1420298872176087
60.0	380.0	1.3686866760253906	-2.423126220703125	2.7829559641842057
60.0	400.0	1.2790107727050781	-3.701416015625	3.916165098335474
60.0	420.0	1.1046829223632812	-3.887603759765625	4.041508054168011
60.0	440.0	0.9700813293457031	-3.908294677734375	4.026887765204286
60.0	460.0	0.7736663818359375	-3.8221435546875	3.899659090615782
60.0	480.0	0.9652976989746094	1.141937255859375	1.495265977665952
60.0	500.0	1.0459251403808594	2.609161376953125	2.8109931501632386
60.0	520.0	1.55633544921875	3.13104248046875	3.496513555671539
60.0	540.0	2.1481246948242188	3.36907958984375	3.995639746926063
60.0	560.0	2.1791152954101562	3.3394775390625	3.9875623762636523
60.0	580.0	2.964344024658203	3.451171875	4.549496983988209
60.0	600.0	3.2606849670410156	3.2391357421875	4.596092558968307
60.0	620.0	4.0011444091796875	3.2779541015625	5.172440398405794
60.0	640.0	4.27825927734375	3.30078125	5.403578379604522
60.0	660.0	4.205535888671875	3.2916259765625	5.340536834484729
60.0	680.0	4.205322265625	3.3216552734375	5.358929847769659
60.0	700.0	3.9758872985839844	3.47723388671875	5.281934807813008
60.0	720.0	3.726459503173828	3.5889892578125	5.173716683534966
60.0	740.0	3.5339279174804688	3.71160888671875	5.124908492248173
60.0	760.0	3.4757080078125	2.75836181640625	4.437240816744109
60.0	780.0	4.7410125732421875	-0.75335693359375	4.800494442141797
60.0	800.0	4.7998046875	-0.72454833984375	4.854183281965907
80.0	0.0	1.5397262573242188	1.7871747016906738	2.3589723105320237
80.0	20.0	1.3463668823242188	1.910715103149414	2.3374207980641213
80.0	40.0	1.2696685791015625	1.9767913818359375	2.349417474196235
80.0	60.0	1.1773834228515625	2.029102325439453	2.345951400074063
80.0	80.0	1.1192550659179688	2.092376708984375	2.372924818632761
80.0	100.0	1.1929779052734375	2.0203399658203125	2.3462672183622693
80.0	120.0	1.1890182495117188	2.0736923217773438	2.3903899771941446
80.0	140.0	1.1642074584960938	2.2671661376953125	2.5486116421161964
80.0	160.0	1.2696075439453125	2.33111572265625	2.6544309800893333
80.0	180.0	1.57830810546875	2.0505523681640625	2.587628545671036
80.0	200.0	1.76873779296875	1.7447662353515625	2.4844803473360035
80.0	220.0	1.862884521484375	1.40869140625	2.335540669401557
80.0	240.0	1.721588134765625	1.243499755859375	2.1237131041146093
80.0	260.0	1.8130340576171875	1.115997314453125	2.128976866935484
80.0	280.0	1.1592636108398438	2.1796875	2.4687911448872466
80.0	300.0	1.9817352294921875	0.837249755859375	2.151339506795019
80.0	320.0	2.5349807739257812	-0.479034423828125	2.579845247953004
80.0	340.0	2.1435012817382812	-1.582855224609375	2.664587849346846
80.0	360.0	1.5601043701171875	-1.883819580078125	2.4459562252715132
80.0	380.0	1.4604415893554688	-3.4957275390625	3.7885354245775624
80.0	400.0	1.8204193115234375	-4.44647216796875	4.804689501964532
80.0	420.0	1.8457412719726562	-4.70587158203125	5.054897446005461
80.0	440.0	1.9221649169921875	-4.895538330078125	5.259373870469726
80.0	460.0	1.7430496215820312	-4.85626220703125	5.159603144306478
80.0	480.0	1.2509536743164062	-4.7862548828125	4.947031523907263
80.0	500.0	0.6422042846679688	0.80609130859375	1.0306355034813626
80.0	520.0	0.66107177734375	-0.27734375	0.7168929142239356
80.0	540.0	0.9829177856445312	0.81500244140625	1.2768540843943355
80.0	560.0	0.8969650268554688	-0.428466796875	0.9940473104566776
80.0	580.0	2.8531723022460938	3.43011474609375	4.461645364400231
80.0	600.0	3.3113784790039062	3.21234130859375	4.613498034475362
80.0	620.0	4.277137756347656	3.48919677734375	5.51981897690501
80.0	640.0	4.706993103027344	3.50390625	5.867976063408579
80.0	660.0	4.960655212402344	3.53240966796875	6.089829077953965
80.0	680.0	4.97216796875	3.4217529296875	6.035797165353429
80.0	700.0	4.829864501953125	3.5994873046875	6.023611870284588
80.0	720.0	4.490776062011719	3.8516845703125	5.916294758404188
80.0	740.0	4.248207092285156	2.57891845703125	4.969716682765562
80.0	760.0	4.5966033935546875	-0.501708984375	4.623902536023122
80.0	780.0	4.698966979980469	-0.71392822265625	4.752892191713576
80.0	800.0	4.7916259765625	-0.74755859375	4.849590018791074
100.0	0.0	1.2798614501953125	1.9006221294403076	2.291377273740459
100.0	20.0	1.1931610107421875	1.95684814453125	2.291917943188786
100.0	40.0	1.1482391357421875	1.9952964782714844	2.30209929174494
100.0	60.0	1.1100387573242188	2.0128135681152344	2.2986092540383365
100.0	80.0	1.05194091796875	2.093719482421875	2.343126323092688
100.0	100.0	1.1065444946289062	2.0666046142578125	2.3442046306295925
100.0	120.0	1.1579971313476562	2.0958480834960938	2.3944804332680714
100.0	140.0	1.1432952880859375	2.2738037109375	2.545055486945747
100.0	160.0	1.3249588012695312	2.21466064453125	2.5807436128947727
100.0	180.0	1.8824691772460938	1.5688323974609375	2.4504949080960396
100.0	200.0	2.1663818359375	0.9696044921875	2.3734664797190863
100.0	220.0	1.9425735473632812	0.845367431640625	2.1185462188477806
100.0	240.0	1.1143875122070312	1.476593017578125	1.849915259389859
100.0	260.0	1.3933944702148438	1.75634765625	2.2419422916837473
100.0	280.0	1.425384521484375	2.044281005859375	2.492148844873568
100.0	300.0	2.705718994140625	0.84368896484375	2.8342064753035325
100.0	320.0	3.1800003051757812	-0.35528564453125	3.1997859037954473
100.0	340.0	2.525421142578125	-1.612060546875	2.9960792970433086
100.0	360.0	1.6654205322265625	-2.14752197265625	2.7176232579596453
100.0	380.0	1.7087860107421875	-3.96600341796875	4.318464164705782
100.0	400.0	1.8913955688476562	-4.87896728515625	5.232752523049556
100.0	420.0	1.8921432495117188	-5.07861328125	5.419641956546729
100.0	440.0	1.926513671875	-5.226593017578125	5.570343750552357
100.0	460.0	1.7338790893554688	-5.206634521484375	5.487748148085604
100.0	480.0	1.419281005859375	-5.10443115234375	5.298072853652594
100.0	500.0	0.47177886962890625	-0.3026123046875	0.5604904180952685
100.0	520.0	1.3897933959960938	-0.81060791015625	1.6089160536094598
100.0	540.0	2.665191650390625	-0.6158447265625	2.7354179316051037
100.0	560.0	2.4106521606445312	0.0614013671875	2.4114340064601896
100.0	580.0	0.4079132080078125	-2.8438720703125	2.872977817103837
100.0	600.0	0.18714141845703125	-3.06719970703125	3.0729035053699123
100.0	620.0	6.1633453369140625	7.6971435546875	9.86067161219395
100.0	640.0	5.743988037109375	7.398193359375	9.366251307388456
100.0	660.0	5.526390075683594	6.53558349609375	8.558904071376611
100.0	680.0	5.517326354980469	6.55963134765625	8.571444074630401
100.0	700.0	5.296592712402344	6.26763916015625	8.205924384430906
100.0	720.0	4.492645263671875	5.39471435546875	7.020456142039059
100.0	740.0	0.47858428955078125	-0.93597412109375	1.0512328369880974
100.0	760.0	4.289222717285156	-0.6580810546875	4.339412655304134
100.0	780.0	4.658897399902344	-0.7322998046875	4.716098810114369
100.0	800.0	4.792808532714844	-0.78082275390625	4.855996067160882
120.0	0.0	1.1231307983398438	1.917536973953247	2.2222445492468355
120.0	20.0	1.0761489868164062	1.9532718658447266	2.2301048459044517
120.0	40.0	1.0777130126953125	1.9547996520996094	2.2321977998335094
120.0	60.0	0.99566650390625	2.022106170654297	2.2539443543262285
120.0	80.0	0.888580322265625	2.1817474365234375	2.355758235875293
120.0	100.0	0.9510726928710938	2.1779327392578125	2.3765374568594773
120.0	120.0	1.0737838745117188	2.1268386840820312	2.3825311324868736
120.0	140.0	1.3020706176757812	2.0425567626953125	2.4222770325144367
120.0	160.0	1.7417221069335938	1.6304779052734375	2.3858026107299937
120.0	180.0	1.9980239868164062	0.948822021484375	2.2118686851500526
120.0	200.0	1.9962539672851562	0.5570526123046875	2.0725196054023716
120.0	220.0	1.5596237182617188	0.470977783203125	1.6291857520968684
120.0	240.0	0.9588546752929688	1.615264892578125	1.8784256603673744
120.0	260.0	-0.5172348022460938	2.821044921875	2.8680701337120893
120.0	280.0	-0.647735595703125	3.039154052734375	3.1074135158025973
120.0	300.0	-0.5923919677734375	2.71112060546875	2.7750861573795733
120.0	320.0	-0.29058074951171875	2.050811767578125	2.0712957485650634
120.0	340.0	-0.3847198486328125	0.49237060546875	0.6248505221744779
120.0	360.0	-0.20885467529296875	-1.8870849609375	1.8986073646723847
120.0	380.0	1.8843307495117188	-4.384735107421875	4.77248408439602
120.0	400.0	1.5961151123046875	-5.110992431640625	5.354421265460457
120.0	420.0	1.6273956298828125	-5.248504638671875	5.495017513923123
120.0	440.0	1.7180633544921875	-5.40753173828125	5.673899998287596
120.0	460.0	1.5196762084960938	-5.38916015625	5.599327010309506
120.0	480.0	1.3619384765625	-5.234283447265625	5.408567242834307
120.0	500.0	1.1376800537109375	-4.864776611328125	4.996035166283048
120.0	520.0	1.0484161376953125	-4.64569091796875	4.762522493708275
120.0	540.0	0.71014404296875	-4.4029541015625	4.4598553095621885
120.0	560.0	0.4433746337890625	-4.04425048828125	4.068481667385354
120.0	580.0	0.23320770263671875	-3.79693603515625	3.8040910987563326
120.0	600.0	0.29662322998046875	-3.81280517578125	3.824325907794514
120.0	620.0	0.35394287109375	-3.77667236328125	3.7932215458064755
120.0	640.0	0.1447906494140625	-3.59747314453125	3.600385723472043
120.0	660.0	-0.06906890869140625	-3.1876220703125	3.188370269791633
120.0	680.0	0.07282257080078125	-2.356201171875	2.35732625853172
120.0	700.0	0.25439453125	-1.78656005859375	1.8045812313366252
120.0	720.0	0.35047149658203125	-1.44049072265625	1.4825126616576245
120.0	740.0	0.4489898681640625	-1.1458740234375	1.2306986549528793
120.0	760.0	4.093994140625	-0.65386962890625	4.145881512426257
120.0	780.0	4.5133819580078125	-0.67633056640625	4.563774724274396
120.0	800.0	4.641166687011719	-0.70172119140625	4.693915300375151
140.0	0.0	1.0154876708984375	1.922081708908081	2.1738475810106244
140.0	20.0	0.9743194580078125	1.9378910064697266	2.169036643122676
140.0	40.0	0.9673004150390625	1.9401588439941406	2.1679221464027307
140.0	60.0	0.880218505859375	2.035572052001953	2.217732670307391
140.0	80.0	0.7844390869140625	2.1806716918945312	2.317471404118878
140.0	100.0	0.859039306640625	2.1712265014648438	2.3349888759942456
140.0	120.0	1.2513427734375	1.8971786499023438	2.272695660725284
140.0	140.0	2.044677734375	1.069854736328125	2.307660329054648
140.0	160.0	2.3349761962890625	0.75518798828125	2.4540624961236865
140.0	180.0	1.8638763427734375	0.489501953125	1.9270825574592476
140.0	200.0	1.623687744140625	0.257720947265625	1.6440139832531726
140.0	220.0	1.544158935546875	0.292999267578125	1.5717109750302616
140.0	240.0	1.10064697265625	1.6479949951171875	1.9817444997649587
140.0	260.0	-0.4969940185546875	2.48175048828125	2.5310251955607552
140.0	280.0	-0.7827301025390625	2.83355712890625	2.9396789648184787
140.0	300.0	-0.5615081787109375	2.318634033203125	2.385656139238651
140.0	320.0	-0.05352783203125	1.474212646484375	1.4751841091390696
140.0	340.0	-0.727447509765625	-0.748199462890625	1.0435431547061333
140.0	360.0	-0.896209716796875	-1.903106689453125	2.103570043502799
140.0	380.0	1.4004058837890625	-4.68402099609375	4.888884262405699
140.0	400.0	1.3440704345703125	-5.333892822265625	5.500630688612241
140.0	420.0	1.384979248046875	-5.41571044921875	5.589998853962104
140.0	440.0	1.502532958984375	-5.561676025390625	5.7610628797331485
140.0	460.0	1.3643798828125	-5.53399658203125	5.699706188441384
140.0	480.0	1.3149871826171875	-5.282928466796875	5.4441275219947105
140.0	500.0	1.0638427734375	-4.8055419921875	4.921889401974876
140.0	520.0	0.7251129150390625	-4.5279541015625	4.585646855724186
140.0	540.0	0.2237548828125	-4.2427978515625	4.248693900106926
140.0	560.0	-0.140594482421875	-3.95220947265625	3.9547094108469296
140.0	580.0	-0.15924072265625	-3.73193359375	3.7353294307078024
140.0	600.0	-0.02117919921875	-3.49359130859375	3.4936555053355414
140.0	620.0	0.11553955078125	-3.49029541015625	3.4922072444161327
140.0	640.0	0.2442169189453125	-3.47479248046875	3.483363989855397
140.0	660.0	0.535491943359375	-3.3885498046875	3.4306007346018124
140.0	680.0	0.1327362060546875	-3.1651611328125	3.167943165062262
140.0	700.0	-0.0202484130859375	-2.04180908203125	2.041909480289906
140.0	720.0	0.0519561767578125	-1.468017578125	1.4689367086390344
140.0	740.0	0.85418701171875	-1.09039306640625	1.385132661608928
140.0	760.0	3.7713165283203125	-0.63690185546875	3.824718594914077
140.0	780.0	4.2749481201171875	-0.62921142578125	4.321005490395395
140.0	800.0	4.3849029541015625	-0.64544677734375	4.432152463450692
160.0	0.0	0.81939697265625	1.9720394611358643	2.135497842442192
160.0	20.0	0.74517822265625	1.978982925415039	2.1146309376828367
160.0	40.0	0.752655029296875	1.9951362609863281	2.13238324253132
160.0	60.0	0.7527008056640625	2.0122833251953125	2.148451229073267
160.0	80.0	0.535491943359375	2.2490234375	2.3118949032832603
160.0	100.0	0.8330078125	2.057647705078125	2.219868485721465
160.0	120.0	1.494232177734375	1.5090255737304688	2.12364968465832
160.0	140.0	1.9608154296875	0.9222564697265625	2.1668765874532583
160.0	160.0	1.8954925537109375	0.6571502685546875	2.006175091220881
160.0	180.0	1.2387542724609375	0.3658599853515625	1.2916523047715558
160.0	200.0	1.5035247802734375	0.1024322509765625	1.5070099969596797
160.0	220.0	1.696136474609375	0.155731201171875	1.7032707205605202
160.0	240.0	0.7445831298828125	1.6585693359375	1.8180363801140629
160.0	260.0	-0.631805419921875	2.1251220703125	2.2170525258486644
160.0	280.0	-1.0511322021484375	2.4400634765625	2.656838097447358
160.0	300.0	-1.0667266845703125	1.98785400390625	2.2559852305412997
160.0	320.0	-1.01129150390625	1.2142333984375	1.580213039989876
160.0	340.0	-1.1999969482421875	-1.06658935546875	1.6054923011306552
160.0	360.0	-1.358306884765625	-1.9532470703125	2.3791115381347847
160.0	380.0	1.3388824462890625	-4.710601806640625	4.897180370959079
160.0	400.0	1.3963775634765625	-5.43255615234375	5.609147586590022
160.0	420.0	1.282257080078125	-5.488555908203125	5.636348922563427
160.0	440.0	1.2888336181640625	-5.62371826171875	5.769514640114784
160.0	460.0	1.2428436279296875	-5.499542236328125	5.638228896793955
160.0	480.0	1.1966705322265625	-5.157928466796875	5.294926480253807
160.0	500.0	0.8428802490234375	-4.56329345703125	4.640484273131203
160.0	520.0	0.523681640625	-4.3973388671875	4.42841185681792
160.0	540.0	-0.035369873046875	-4.166748046875	4.166898164589096
160.0	560.0	-0.4711761474609375	-3.95440673828125	3.9823786376612014
160.0	580.0	-0.3991546630859375	-3.56689453125	3.589158820966886
160.0	600.0	-0.2115478515625	-3.1951904296875	3.2021858745968044
160.0	620.0	-0.0439453125	-3.19964599609375	3.199947763762635
160.0	640.0	0.1143341064453125	-3.1741943359375	3.176252818998254
160.0	660.0	0.363128662109375	-3.1011962890625	3.1223838406801248
160.0	680.0	0.13140869140625	-3.33984375	3.342427937681105
160.0	700.0	-0.0465087890625	-2.39520263671875	2.395654135806025
160.0	720.0	-0.071990966796875	-1.73944091796875	1.7409300406404378
160.0	740.0	0.659454345703125	-1.430908203125	1.5755565111531713
160.0	760.0	1.479888916015625	-1.05950927734375	1.8200634913440181
160.0	780.0	1.6505279541015625	-1.0303955078125	1.9457536919638285
160.0	800.0	1.8521728515625	-1.01483154296875	2.1119723797127405
180.0	0.0	0.72027587890625	1.883798360824585	2.016802817823191
180.0	20.0	0.56005859375	1.9760169982910156	2.053852186981396
180.0	40.0	0.5903167724609375	1.9853363037109375	2.071239756928518
180.0	60.0	0.521392822265625	2.0437240600585938	2.1091843230909184
180.0	80.0	0.3329010009765625	2.2064285278320312	2.23140088842911
180.0	100.0	0.7238311767578125	1.9706039428710938	2.099335959799122
180.0	120.0	1.53082275390625	1.1204681396484375	1.897068041964849
180.0	140.0	1.4794921875	0.7275543212890625	1.648706287760171
180.0	160.0	1.2626190185546875	0.4823455810546875	1.351615346753279
180.0	180.0	0.8617095947265625	0.262725830078125	0.9008708494751378
180.0	200.0	1.2035675048828125	0.00933837890625	1.2036037321853217
180.0	220.0	1.521942138671875	0.0383758544921875	1.5224258864303137
180.0	240.0	0.7581024169921875	1.3479156494140625	1.5464785393223957
180.0	260.0	-0.9185638427734375	1.76416015625	1.988974758550427
180.0	280.0	-1.87158203125	2.031463623046875	2.762184597643795
180.0	300.0	-2.0004730224609375	1.550262451171875	2.5308508413392183
180.0	320.0	-2.20220947265625	0.626678466796875	2.289640247332275
180.0	340.0	-2.609893798828125	-1.29937744140625	2.9154634925508764
180.0	360.0	-2.1888580322265625	-1.854705810546875	2.868977714956859
180.0	380.0	0.88043212890625	-4.54669189453125	4.6311518996256815
180.0	400.0	0.9930572509765625	-5.17645263671875	5.270846668601699
180.0	420.0	0.8323211669921875	-5.17724609375	5.243723451925442
180.0	440.0	0.777862548828125	-5.29742431640625	5.354229592847286
180.0	460.0	0.06195068359375	-4.669158935546875	4.66956990017228
180.0	480.0	-0.406219482421875	-3.82098388671875	3.8425163799863524
180.0	500.0	-0.40673828125	-3.67608642578125	3.698519628073828
180.0	520.0	-0.442138671875	-3.82354736328125	3.8490259864571437
180.0	540.0	-0.5933685302734375	-3.8887939453125	3.933802811760907
180.0	560.0	-0.4243927001953125	-4.00445556640625	4.026881367423315
180.0	580.0	-0.752716064453125	-3.44097900390625	3.5223455223770213
180.0	600.0	-0.7070159912109375	-3.03118896484375	3.1125517108023297
180.0	620.0	-0.559661865234375	-3.05902099609375	3.109795951174292
180.0	640.0	-0.4829864501953125	-3.02728271484375	3.06556953055448
180.0	660.0	-0.4110260009765625	-2.98651123046875	3.014662784325098
180.0	680.0	-0.4676971435546875	-3.1986083984375	3.2326206558524806
180.0	700.0	-0.4539337158203125	-2.34600830078125	2.389521032695248
180.0	720.0	-0.102142333984375	-1.9769287109375	1.97956565552163
180.0	740.0	0.62701416015625	-1.4822998046875	1.6094593713458716
180.0	760.0	1.4238128662109375	-1.1092529296875	1.8049058535026437
180.0	780.0	1.5964508056640625	-1.07452392578125	1.924384795715707
180.0	800.0	1.784637451171875	-1.04620361328125	2.068688674636179
200.0	0.0	0.4476318359375	1.8955299854278564	1.9476673705232386
200.0	20.0	0.2438812255859375	2.025684356689453	2.040312516535068
200.0	40.0	0.2319183349609375	2.0646934509277344	2.077677828825954
200.0	60.0	0.176239013671875	2.082103729248047	2.089549264623512
200.0	80.0	0.1554412841796875	2.138427734375	2.1440697675149534
200.0	100.0	0.76763916015625	1.7098541259765625	1.8742654594065558
200.0	120.0	1.8272857666015625	0.883941650390625	2.029858643876455
200.0	140.0	1.5299072265625	0.588897705078125	1.6393342029416829
200.0	160.0	0.88916015625	0.3433837890625	0.9531622160227733
200.0	180.0	0.7338714599609375	0.189178466796875	0.7578626604107199
200.0	200.0	0.96856689453125	-0.06109619140625	0.9704919236069194
200.0	220.0	1.0508575439453125	-0.10302734375	1.0558959282178122
200.0	240.0	0.4485931396484375	1.112091064453125	1.199159013882699
200.0	260.0	-0.4187469482421875	1.59716796875	1.651149456307074
200.0	280.0	-1.310394287109375	1.621795654296875	2.085031014633863
200.0	300.0	-1.644744873046875	0.784820556640625	1.8223965000898354
200.0	320.0	-1.8600311279296875	-0.073944091796875	1.861500342621255
200.0	340.0	-1.665313720703125	-1.437530517578125	2.199946312374581
200.0	360.0	-1.2888946533203125	-1.833343505859375	2.2410706900574184
200.0	380.0	0.480316162109375	-4.2960205078125	4.322787968328894
200.0	400.0	0.510223388671875	-4.6143798828125	4.642502515804651
200.0	420.0	0.070220947265625	-4.51837158203125	4.5189172082195155
200.0	440.0	0.082275390625	-4.49725341796875	4.498005952123019
200.0	460.0	-0.2403411865234375	-3.844390869140625	3.851896291525942
200.0	480.0	-0.557037353515625	-3.102935791015625	3.152538839788886
200.0	500.0	-0.504302978515625	-3.2396240234375	3.2786407713217236
200.0	520.0	-0.5516510009765625	-3.39013671875	3.4347264518001226
200.0	540.0	-0.6784515380859375	-3.50970458984375	3.5746779991352313
200.0	560.0	-0.565887451171875	-3.6805419921875	3.723790805570223
200.0	580.0	-0.8203582763671875	-3.2139892578125	3.3170340141364676
200.0	600.0	-0.7530364990234375	-2.8697509765625	2.9669065769489436
200.0	620.0	-0.6228179931640625	-2.9144287109375	2.9802343806730582
200.0	640.0	-0.5369415283203125	-2.868896484375	2.918710887171627
200.0	660.0	-0.526885986328125	-2.85919189453125	2.907333336984626
200.0	680.0	-0.484710693359375	-2.9859619140625	3.0250476043343046
200.0	700.0	-0.519256591796875	-2.25543212890625	2.3144332991527508
200.0	720.0	-0.1762847900390625	-2.06640625	2.0739120321841473
200.0	740.0	0.4077301025390625	-1.83477783203125	1.8795354557522475
200.0	760.0	1.245391845703125	-1.212646484375	1.7382497937324437
200.0	780.0	1.5040130615234375	-1.14764404296875	1.8918620823397148
200.0	800.0	1.650390625	-1.1107177734375	1.9893424007238794
220.0	0.0	0.23846435546875	1.8935699462890625	1.9085262351663626
220.0	20.0	0.0263824462890625	2.0177040100097656	2.017876484198595
220.0	40.0	0.0242156982421875	2.0539627075195312	2.05410545102298
220.0	60.0	-0.025146484375	2.0454483032226562	2.0456028712418415
220.0	80.0	-0.0448760986328125	2.02081298828125	2.021311207566687
220.0	100.0	0.8064117431640625	1.4839096069335938	1.6888717005926515
220.0	120.0	1.7187042236328125	0.79840087890625	1.8950958212638065
220.0	140.0	0.992401123046875	0.44091796875	1.0859413631459687
220.0	160.0	0.77777099609375	0.2543182373046875	0.8182942552593336
220.0	180.0	0.7333526611328125	0.12237548828125	0.743493030043088
220.0	200.0	0.773712158203125	-0.1566009521484375	0.789401268028583
220.0	220.0	0.7684478759765625	-0.3016510009765625	0.8255334423771411
220.0	240.0	0.285614013671875	0.5379180908203125	0.609041244282789
220.0	260.0	-0.6369171142578125	1.19940185546875	1.3580236453524583
220.0	280.0	-1.457275390625	0.93231201171875	1.7299876448449882
220.0	300.0	-1.78424072265625	0.00946044921875	1.784265803204309
220.0	320.0	-1.9585113525390625	-0.640380859375	2.0605471028535725
220.0	340.0	-1.2532501220703125	-1.602813720703125	2.034612418064789
220.0	360.0	-0.6243743896484375	-2.11444091796875	2.2047003819180033
220.0	380.0	0.322906494140625	-4.271820068359375	4.284006921142412
220.0	400.0	0.19537353515625	-4.328582763671875	4.332989679216499
220.0	420.0	-0.208404541015625	-4.14697265625	4.152205999754964
220.0	440.0	-0.3148193359375	-3.80902099609375	3.82200891717473
220.0	460.0	-0.5436553955078125	-3.150848388671875	3.197406254679081
220.0	480.0	-0.70318603515625	-2.726165771484375	2.8153952499874264
220.0	500.0	-0.7183380126953125	-2.876922607421875	2.9652475764391295
220.0	520.0	-0.74139404296875	-3.013671875	3.1035275570092113
220.0	540.0	-0.8848419189453125	-3.19635009765625	3.3165643621539957
220.0	560.0	-1.00762939453125	-3.2745361328125	3.4260624456974007
220.0	580.0	-0.665130615234375	-2.95257568359375	3.026566024832625
220.0	600.0	-0.7204132080078125	-2.55316162109375	2.652853078046007
220.0	620.0	-0.5634613037109375	-2.62939453125	2.689089853788273
220.0	640.0	-0.5409698486328125	-2.60577392578125	2.6613354034039443
220.0	660.0	-0.5218353271484375	-2.596923828125	2.648834739605988
220.0	680.0	-0.312225341796875	-2.87359619140625	2.8905085599812157
220.0	700.0	-0.47174072265625	-2.36383056640625	2.4104427510498425
220.0	720.0	-0.42291259765625	-2.19024658203125	2.2307028388729706
220.0	740.0	0.0176239013671875	-2.29608154296875	2.2961491793568545
220.0	760.0	0.38201904296875	-1.7645263671875	1.8054062838293976
220.0	780.0	0.78582763671875	-1.59686279296875	1.7797460083390924
220.0	800.0	1.17462158203125	-1.37957763671875	1.8118968835748044
240.0	0.0	0.1311798095703125	1.846794843673706	1.8514479028745832
240.0	20.0	0.0265350341796875	1.9187488555908203	1.918932327850568
240.0	40.0	0.06854248046875	1.9300155639648438	1.9312322876276025
240.0	60.0	-0.1545562744140625	1.9834518432617188	1.98946446474901
240.0	80.0	0.2178192138671875	1.7244644165039062	1.738166486191089
240.0	100.0	1.3016510009765625	1.399383544921875	1.9111697031246075
240.0	120.0	1.018951416015625	0.695648193359375	1.2337699936067539
240.0	140.0	0.6641693115234375	0.3621673583984375	0.7564959152955284
240.0	160.0	0.5650482177734375	0.137481689453125	0.5815330629842327
240.0	180.0	0.5973663330078125	0.016845703125	0.5976038098313768
240.0	200.0	0.58551025390625	-0.221282958984375	0.6259300323248933
240.0	220.0	0.5175933837890625	-0.464202880859375	0.6952605450767035
240.0	240.0	0.13958740234375	-0.1948089599609375	0.23965636602047127
240.0	260.0	-0.6562652587890625	-0.012542724609375	0.6563851078704497
240.0	280.0	-1.2916717529296875	-0.248046875	1.3152730399098573
240.0	300.0	-1.448883056640625	-0.89630126953125	1.7037071572261504
240.0	320.0	-1.522552490234375	-1.2049560546875	1.9416707185429156
240.0	340.0	-1.239013671875	-1.712554931640625	2.1137642425255936
240.0	360.0	-0.861968994140625	-2.187469482421875	2.3511727463941963
240.0	380.0	-0.4192352294921875	-3.47662353515625	3.501809444108818
240.0	400.0	-0.6819305419921875	-3.309417724609375	3.3789458326614903
240.0	420.0	-0.8323974609375	-3.073944091796875	3.184653483892417
240.0	440.0	-0.8845062255859375	-2.677825927734375	2.820124635959685
240.0	460.0	-0.839599609375	-2.49505615234375	2.632533514964444
240.0	480.0	-0.783050537109375	-2.57122802734375	2.687820997065339
240.0	500.0	-0.782012939453125	-2.68524169921875	2.796795884703658
240.0	520.0	-0.781005859375	-2.83258056640625	2.9382788869609424
240.0	540.0	-0.8823394775390625	-3.03289794921875	3.158637827291886
240.0	560.0	-0.888671875	-3.02178955078125	3.149753925408581
240.0	580.0	-0.5695343017578125	-2.58197021484375	2.644038485200062
240.0	600.0	-0.6812591552734375	-2.44964599609375	2.542612739451688
240.0	620.0	-0.647003173828125	-2.55517578125	2.635817971717739
240.0	640.0	-0.64630126953125	-2.55804443359375	2.6384269281595945
240.0	660.0	-0.655792236328125	-2.5455322265625	2.628649420081819
240.0	680.0	-0.2218780517578125	-2.7437744140625	2.7527309903286694
240.0	700.0	-0.3722381591796875	-2.63629150390625	2.662441387283063
240.0	720.0	-0.3910980224609375	-2.49200439453125	2.5225073965274944
240.0	740.0	-0.18316650390625	-2.6715087890625	2.6777806441513134
240.0	760.0	-0.0109405517578125	-2.93212890625	2.932149317231233
240.0	780.0	0.3008880615234375	-2.8028564453125	2.8189604251562588
240.0	800.0	0.702789306640625	-2.53765869140625	2.6331776323670404
260.0	0.0	-0.184112548828125	1.8259313106536865	1.8351900669580463
260.0	20.0	-0.2568359375	1.9182281494140625	1.9353459463351772
260.0	40.0	-0.181884765625	1.901519775390625	1.9101988179684528
260.0	60.0	-0.226776123046875	1.9168205261230469	1.9301886797281778
260.0	80.0	0.468505859375	1.61737060546875	1.6838602720246887
260.0	100.0	0.819305419921875	1.2845993041992188	1.523632745599305
260.0	120.0	0.469451904296875	0.6791458129882812	0.8256053086962776
260.0	140.0	0.387176513671875	0.3707733154296875	0.5360769573240676
260.0	160.0	0.380767822265625	0.0869598388671875	0.3905715658476866
260.0	180.0	0.478302001953125	-0.125457763671875	0.4944820072944164
260.0	200.0	0.50457763671875	-0.2868194580078125	0.5803998561066105
260.0	220.0	0.279998779296875	-0.448974609375	0.5291290166596176
260.0	240.0	0.144805908203125	-0.6380615234375	0.6542868321630164
260.0	260.0	-0.31512451171875	-0.66802978515625	0.738625244452074
260.0	280.0	-0.71563720703125	-0.67572021484375	0.984243069996417
260.0	300.0	-0.80963134765625	-1.098785400390625	1.3648561371878216
260.0	320.0	-0.99609375	-1.305938720703125	1.6424611718457083
260.0	340.0	-1.016754150390625	-1.560516357421875	1.8625252492564495
260.0	360.0	-0.849395751953125	-1.96527099609375	2.140972496676063
260.0	380.0	-0.82440185546875	-2.526947021484375	2.658025520699354
260.0	400.0	-0.97515869140625	-2.401275634765625	2.5917289880587835
260.0	420.0	-0.976287841796875	-2.3616943359375	2.5555308815272944
260.0	440.0	-1.009521484375	-2.25177001953125	2.4677118649215246
260.0	460.0	-0.960205078125	-2.19970703125	2.4001468320475157
260.0	480.0	-0.82952880859375	-2.32354736328125	2.4671826834870205
260.0	500.0	-0.83697509765625	-2.451385498046875	2.590331672610906
260.0	520.0	-0.7366943359375	-2.5150146484375	2.6206902194760824
260.0	540.0	-0.7962646484375	-2.7301025390625	2.8438525391002263
260.0	560.0	-0.769317626953125	-2.76611328125	2.8711029754866733
260.0	580.0	-0.6171875	-2.36761474609375	2.4467366012868697
260.0	600.0	-0.87255859375	-2.33642578125	2.4940416858618564
260.0	620.0	-0.827362060546875	-2.43170166015625	2.568599023444304
260.0	640.0	-0.8350830078125	-2.46490478515625	2.602521705927417
260.0	660.0	-0.70379638671875	-2.43206787109375	2.5318537642535466
260.0	680.0	-0.428924560546875	-2.59814453125	2.6333118470672274
260.0	700.0	-0.4080810546875	-2.7640380859375	2.7940001230686984
260.0	720.0	-0.4202880859375	-2.65240478515625	2.6854968291734735
260.0	740.0	-0.3233642578125	-2.85455322265625	2.872810217227691
260.0	760.0	-0.1463623046875	-3.29669189453125	3.2999392981843587
260.0	780.0	0.03619384765625	-3.20556640625	3.205770730961075
260.0	800.0	0.260711669921875	-3.14312744140625	3.153921477740759
280.0	0.0	-0.3831787109375	1.8388450145721436	1.8783441942659367
280.0	20.0	-0.42120361328125	1.9281139373779297	1.9735845153811387
280.0	40.0	-0.294586181640625	1.864227294921875	1.887359114091787
280.0	60.0	-0.207794189453125	1.8746833801269531	1.8861644151278805
280.0	80.0	0.79510498046875	1.5160140991210938	1.7118675996408579
280.0	100.0	0.52923583984375	1.1921844482421875	1.3043750736677118
280.0	120.0	0.10516357421875	0.7386856079101562	0.7461339053253508
280.0	140.0	0.0697021484375	0.4283905029296875	0.4340239768689673
280.0	160.0	0.099517822265625	-0.025787353515625	0.10280459401132006
280.0	180.0	0.266815185546875	-0.3586578369140625	0.44701877725470057
280.0	200.0	0.38507080078125	-0.5761566162109375	0.692990597351761
280.0	220.0	0.292236328125	-0.7290802001953125	0.7854680195862971
280.0	240.0	0.22503662109375	-0.969940185546875	0.9957034921963457
280.0	260.0	0.069000244140625	-1.16766357421875	1.1697004985246318
280.0	280.0	-0.161376953125	-1.36053466796875	1.3700719337847722
280.0	300.0	-0.3568115234375	-1.4447021484375	1.4881124826294947
280.0	320.0	-0.547088623046875	-1.579620361328125	1.6716777343105704
280.0	340.0	-0.56085205078125	-1.671722412109375	1.7632954505738172
280.0	360.0	-0.61474609375	-1.806427001953125	1.908164372680257
280.0	380.0	-0.720184326171875	-2.004791259765625	2.1302238048844258
280.0	400.0	-0.7850341796875	-2.09429931640625	2.236597480544345
280.0	420.0	-0.856292724609375	-2.19207763671875	2.353389384615603
280.0	440.0	-0.985015869140625	-2.178680419921875	2.3910049424059787
280.0	460.0	-1.024200439453125	-2.1580810546875	2.3887863819892075
280.0	480.0	-0.998199462890625	-2.197906494140625	2.4139583933242648
280.0	500.0	-1.06817626953125	-2.289398193359375	2.526330269491079
280.0	520.0	-0.85137939453125	-2.33245849609375	2.4829839929875335
280.0	540.0	-0.73309326171875	-2.45050048828125	2.5578073370455563
280.0	560.0	-0.70562744140625	-2.47100830078125	2.569784447885731
280.0	580.0	-0.515899658203125	-2.3643798828125	2.420009232953989
280.0	600.0	-1.119171142578125	-2.3094482421875	2.5663388766339024
280.0	620.0	-1.209014892578125	-2.36767578125	2.658496871465809
280.0	640.0	-1.285400390625	-2.44476318359375	2.7620863831666003
280.0	660.0	-1.166229248046875	-2.40191650390625	2.6700736976228208
280.0	680.0	-0.821685791015625	-2.5164794921875	2.6472318700403314
280.0	700.0	-0.570709228515625	-2.9228515625	2.9780480654149275
280.0	720.0	-0.57305908203125	-2.76007080078125	2.8189337588570167
280.0	740.0	-0.4154052734375	-2.99566650390625	3.024331222572286
280.0	760.0	-0.275177001953125	-3.37799072265625	3.3891803883469533
280.0	780.0	-0.0927734375	-3.43017578125	3.431430139312123
280.0	800.0	0.2872314453125	-3.501953125	3.5137127931681573
300.0	0.0	-1.795623779296875	2.558004140853882	3.1253239738308727
300.0	20.0	-1.69439697265625	2.5523738861083984	3.0635916104198277
300.0	40.0	-1.07745361328125	2.0860862731933594	2.347905924005172
300.0	60.0	-0.363616943359375	1.7310714721679688	1.7688486999321886
300.0	80.0	0.745269775390625	1.4392776489257812	1.6207859787177692
300.0	100.0	0.3421630859375	1.1664505004882812	1.2155995835256093
300.0	120.0	0.050933837890625	0.734130859375	0.7358956274696463
300.0	140.0	-0.09222412109375	0.4492034912109375	0.4585728568369583
300.0	160.0	-0.216033935546875	-0.116607666015625	0.24549543596874238
300.0	180.0	-0.10101318359375	-0.58624267578125	0.5948816169347515
300.0	200.0	0.143524169921875	-0.938018798828125	0.9489354321062744
300.0	220.0	0.32110595703125	-1.076263427734375	1.1231438026893534
300.0	240.0	0.440185546875	-1.281524658203125	1.3550161494463007
300.0	260.0	0.3748779296875	-1.41265869140625	1.4615532972055467
300.0	280.0	0.10223388671875	-1.511627197265625	1.5150803777710116
300.0	300.0	-0.151519775390625	-1.5699462890625	1.5772411333957597
300.0	320.0	-0.354644775390625	-1.6246337890625	1.6628914171633224
300.0	340.0	-0.39996337890625	-1.66363525390625	1.711038562542007
300.0	360.0	-0.522979736328125	-1.71636962890625	1.7942777119614493
300.0	380.0	-0.65777587890625	-1.8563232421875	1.9694174484746503
300.0	400.0	-0.731231689453125	-1.97454833984375	2.1055975232793616
300.0	420.0	-0.80963134765625	-2.147613525390625	2.2951572437522496
300.0	440.0	-0.932098388671875	-2.169586181640625	2.3613368259802865
300.0	460.0	-0.98968505859375	-2.146453857421875	2.363628709684531
300.0	480.0	-1.050079345703125	-2.15606689453125	2.398184956579857
300.0	500.0	-1.238861083984375	-2.161407470703125	2.491276588382394
300.0	520.0	-1.006195068359375	-2.18707275390625	2.4074292817172833
300.0	540.0	-0.8424072265625	-2.27813720703125	2.4289007944798544
300.0	560.0	-0.868927001953125	-2.28582763671875	2.445412464086677
300.0	580.0	-0.601165771484375	-2.58038330078125	2.6494864150916384
300.0	600.0	-1.4166259765625	-2.32171630859375	2.719778626113134
300.0	620.0	-1.607269287109375	-2.34466552734375	2.842669695268732
300.0	640.0	-1.67315673828125	-2.4375	2.9564944987021287
300.0	660.0	-1.51068115234375	-2.38134765625	2.8201018073775295
300.0	680.0	-0.99578857421875	-2.44305419921875	2.6382017938105076
300.0	700.0	-0.732513427734375	-3.0037841796875	3.0918110097404194
300.0	720.0	-0.619842529296875	-2.8387451171875	2.9056287790220243
300.0	740.0	-0.484832763671875	-3.04803466796875	3.086353535463667
300.0	760.0	-0.325775146484375	-3.43011474609375	3.4455502633740096
300.0	780.0	-0.09197998046875	-3.52886962890625	3.5300681543879526
300.0	800.0	0.3626708984375	-3.7218017578125	3.7394302380215194
320.0	0.0	-2.362823486328125	2.566659688949585	3.4886497081854713
320.0	20.0	-2.165924072265625	2.504159927368164	3.310897767774813
320.0	40.0	-1.497955322265625	1.9418106079101562	2.4524474682439834
320.0	60.0	-0.21343994140625	1.6797561645507812	1.69326234852543
320.0	80.0	0.54058837890625	1.3490371704101562	1.4533193326164515
320.0	100.0	0.06304931640625	1.116424560546875	1.1182034768733187
320.0	120.0	-0.050994873046875	0.6348114013671875	0.636856335748369
320.0	140.0	-0.20855712890625	0.3779296875	0.43165602591816765
320.0	160.0	-0.313232421875	-0.31964111328125	0.4475321121588426
320.0	180.0	-0.1805419921875	-0.773681640625	0.794467552504961
320.0	200.0	-0.036712646484375	-1.20086669921875	1.2014277538430775
320.0	220.0	0.152374267578125	-1.3699493408203125	1.3783972989794993
320.0	240.0	0.312225341796875	-1.507171630859375	1.539172176505112
320.0	260.0	0.508758544921875	-1.539398193359375	1.6212902438333276
320.0	280.0	0.36309814453125	-1.58697509765625	1.6279834836825282
320.0	300.0	0.14251708984375	-1.607208251953125	1.613514637691196
320.0	320.0	-0.000457763671875	-1.626556396484375	1.626556460898857
320.0	340.0	-0.117462158203125	-1.6629638671875	1.667107129785288
320.0	360.0	-0.30816650390625	-1.69610595703125	1.723874128701598
320.0	380.0	-0.51605224609375	-1.812713623046875	1.884738867821782
320.0	400.0	-0.676513671875	-1.91522216796875	2.0311934178981366
320.0	420.0	-0.800048828125	-2.116302490234375	2.2624796921865182
320.0	440.0	-0.901947021484375	-2.157958984375	2.3388662654819146
320.0	460.0	-0.9569091796875	-2.146392822265625	2.3500377285574796
320.0	480.0	-0.993896484375	-2.160247802734375	2.3779194248064166
320.0	500.0	-1.1605224609375	-2.099639892578125	2.3990206461900057
320.0	520.0	-1.054534912109375	-2.115234375	2.3635270978009046
320.0	540.0	-1.04022216796875	-2.19036865234375	2.4248251466659987
320.0	560.0	-1.11407470703125	-2.18194580078125	2.4499081473381192
320.0	580.0	-1.054229736328125	-2.3397216796875	2.566261458884921
320.0	600.0	-2.0203857421875	-2.08038330078125	2.8999919354032735
320.0	620.0	-2.117767333984375	-2.1292724609375	3.0031216581747273
320.0	640.0	-2.13970947265625	-2.23822021484375	3.0964473768352807
320.0	660.0	-1.825775146484375	-2.17620849609375	2.840658075867397
320.0	680.0	-1.264923095703125	-2.2772216796875	2.6049508664237675
320.0	700.0	-0.701934814453125	-3.0135498046875	3.0942195961297596
320.0	720.0	-0.492828369140625	-2.86614990234375	2.908211660820941
320.0	740.0	-0.407012939453125	-3.085693359375	3.112420768625805
320.0	760.0	-0.220916748046875	-3.46380615234375	3.4708438845015803
320.0	780.0	0.01055908203125	-3.57806396484375	3.5780795450530047
320.0	800.0	0.1611328125	-3.9140625	3.91737782670633
340.0	0.0	-3.055084228515625	2.7142574787139893	4.08665306872014
340.0	20.0	-2.75360107421875	2.5599727630615234	3.759757894273979
340.0	40.0	-1.959716796875	1.7948722839355469	2.65745299856724
340.0	60.0	-0.105072021484375	1.5966262817382812	1.6000798771424576
340.0	80.0	0.072174072265625	1.2817306518554688	1.2837610995092694
340.0	100.0	-0.152740478515625	1.0907821655273438	1.1014242535960899
340.0	120.0	-0.204315185546875	0.55682373046875	0.5931250811238631
340.0	140.0	-0.497467041015625	0.1618194580078125	0.5231242623763341
340.0	160.0	-0.446990966796875	-0.5885467529296875	0.7390454686838176
340.0	180.0	-0.289794921875	-0.9105682373046875	0.9555708302018763
340.0	200.0	-0.112945556640625	-1.31103515625	1.315891287184592
340.0	220.0	0.13287353515625	-1.5703582763671875	1.575969699105869
340.0	240.0	0.4100341796875	-1.5986785888671875	1.6504245693197805
340.0	260.0	0.649261474609375	-1.62127685546875	1.7464475670602246
340.0	280.0	0.577880859375	-1.60400390625	1.7049266315291245
340.0	300.0	0.32745361328125	-1.588470458984375	1.621870607637051
340.0	320.0	0.147247314453125	-1.610565185546875	1.6172822847324142
340.0	340.0	0.010162353515625	-1.653472900390625	1.6535041293432449
340.0	360.0	-0.199859619140625	-1.65155029296875	1.663599181764706
340.0	380.0	-0.423797607421875	-1.76605224609375	1.8161896784172311
340.0	400.0	-0.617034912109375	-1.8487548828125	1.9490065929813796
340.0	420.0	-0.848968505859375	-1.953765869140625	2.1302461349243007
340.0	440.0	-0.936798095703125	-1.9986572265625	2.2073108936902175
340.0	460.0	-0.935546875	-2.029327392578125	2.2345956282043957
340.0	480.0	-0.89385986328125	-2.032958984375	2.2207898791502556
340.0	500.0	-1.013092041015625	-2.087677001953125	2.320506571430728
340.0	520.0	-1.031341552734375	-2.1160888671875	2.3540385494361447
340.0	540.0	-1.201568603515625	-2.1021728515625	2.42134214988318
340.0	560.0	-1.33990478515625	-2.08074951171875	2.4748461293184336
340.0	580.0	-1.52667236328125	-2.1141357421875	2.6077381849413963
340.0	600.0	-2.222015380859375	-1.716552734375	2.807829347140941
340.0	620.0	-2.13970947265625	-1.79486083984375	2.7928268943454944
340.0	640.0	-1.967620849609375	-1.91607666015625	2.746430697362132
340.0	660.0	-1.689971923828125	-1.87921142578125	2.5273386567917906
340.0	680.0	-1.032623291015625	-2.0166015625	2.265610894003068
340.0	700.0	-0.731109619140625	-2.9078369140625	2.9983390058471495
340.0	720.0	-0.576019287109375	-2.86767578125	2.9249551458936582
340.0	740.0	-0.49908447265625	-3.092529296875	3.132542539675519
340.0	760.0	-0.341278076171875	-3.39801025390625	3.415105329404584
340.0	780.0	-0.079620361328125	-3.66693115234375	3.667795452034789
340.0	800.0	0.123443603515625	-3.93634033203125	3.938275451618997
360.0	0.0	-3.212677001953125	2.199411630630493	3.8934181691453595
360.0	20.0	-2.93084716796875	2.0288238525390625	3.564546443325137
360.0	40.0	-2.44061279296875	1.603515625	2.9202488189916047
360.0	60.0	-0.550384521484375	1.5137100219726562	1.6106648168101407
360.0	80.0	-0.24249267578125	1.1891555786132812	1.2136283154057663
360.0	100.0	-0.434783935546875	0.9776840209960938	1.070001455849813
360.0	120.0	-0.43994140625	0.39876556396484375	0.593769665726894
360.0	140.0	-0.811309814453125	-0.171875	0.8293157605236766
360.0	160.0	-0.609649658203125	-0.770751953125	0.9827162759378667
360.0	180.0	-0.440826416015625	-1.081146240234375	1.167563754931655
360.0	200.0	-0.2406005859375	-1.384765625	1.4055121764449816
360.0	220.0	0.0445556640625	-1.8130645751953125	1.813611965396184
360.0	240.0	0.30859375	-1.8386383056640625	1.8643553635490946
360.0	260.0	0.519989013671875	-1.802825927734375	1.8763181766562833
360.0	280.0	0.804718017578125	-1.4825439453125	1.6868632539709971
360.0	300.0	0.5032958984375	-1.15985107421875	1.2643422304702152
360.0	320.0	0.30413818359375	-1.158538818359375	1.197794735489033
360.0	340.0	0.20135498046875	-1.1851806640625	1.2021634808241346
360.0	360.0	-0.0703125	-1.168670654296875	1.1707839022940723
360.0	380.0	-0.38812255859375	-1.382293701171875	1.4357489323655441
360.0	400.0	-0.62908935546875	-1.64617919921875	1.7622881072924972
360.0	420.0	-0.8770751953125	-1.573150634765625	1.801128484560707
360.0	440.0	-0.938934326171875	-1.4737548828125	1.7474413075916222
360.0	460.0	-0.946258544921875	-1.53106689453125	1.7998808486583855
360.0	480.0	-0.938812255859375	-1.578216552734375	1.836337642993941
360.0	500.0	-1.1494140625	-1.97467041015625	2.2848360807330153
360.0	520.0	-1.2464599609375	-2.01116943359375	2.366107547184219
360.0	540.0	-1.431884765625	-1.9986572265625	2.4586428555850617
360.0	560.0	-1.573028564453125	-1.9586181640625	2.5120915542991296
360.0	580.0	-1.829010009765625	-1.8546142578125	2.604778620363785
360.0	600.0	-2.426116943359375	-1.49468994140625	2.8495861881677587
360.0	620.0	-2.1392822265625	-1.4385986328125	2.578002030878991
360.0	640.0	-1.805816650390625	-1.5401611328125	2.3734089596726267
360.0	660.0	-1.41595458984375	-1.5335693359375	2.087285871323659
360.0	680.0	-0.75238037109375	-1.6776123046875	1.8386025311758043
360.0	700.0	-0.615997314453125	-2.80908203125	2.875829367279131
360.0	720.0	-0.5201416015625	-2.8406982421875	2.8879255164985045
360.0	740.0	-0.4495849609375	-3.04791259765625	3.0808923772265793
360.0	760.0	-0.4061279296875	-3.034912109375	3.0619652850584815
360.0	780.0	-0.2542724609375	-3.1102294921875	3.120606027435076
360.0	800.0	-0.31903076171875	-2.8292236328125	2.8471541917127716
380.0	0.0	-3.464813232421875	2.2469756603240967	4.129628355391636
380.0	20.0	-3.0599365234375	1.9924449920654297	3.651444724197997
380.0	40.0	-2.474456787109375	1.6217460632324219	2.958546380383703
380.0	60.0	-0.49969482421875	1.4552955627441406	1.5386942816212037
380.0	80.0	-0.658233642578125	1.1046142578125	1.2858632068709046
380.0	100.0	-0.859222412109375	0.7882537841796875	1.1660219473683375
380.0	120.0	-0.68145751953125	0.2730255126953125	0.7341166675047108
380.0	140.0	-0.86077880859375	-0.3577880859375	0.9321762021007056
380.0	160.0	-0.7408447265625	-0.890380859375	1.1582870903264133
380.0	180.0	-0.503326416015625	-1.2524261474609375	1.349780995533342
380.0	200.0	-0.330810546875	-1.52862548828125	1.5640113494942505
380.0	220.0	-0.0462646484375	-2.08001708984375	2.0805315454799307
380.0	240.0	0.240570068359375	-2.1736602783203125	2.186932317960017
380.0	260.0	0.581146240234375	-1.87322998046875	1.9613060730710807
380.0	280.0	0.8759765625	-1.053131103515625	1.369824827940184
380.0	300.0	0.429290771484375	-0.43927001953125	0.6142057607517489
380.0	320.0	0.3367919921875	-0.496551513671875	0.5999935430748029
380.0	340.0	0.3157958984375	-0.551849365234375	0.6358181905069487
380.0	360.0	0.107421875	-0.702362060546875	0.7105293261535147
380.0	380.0	-0.26019287109375	-0.9757080078125	1.0098051528277356
380.0	400.0	-0.648284912109375	-1.566680908203125	1.6955124285586434
380.0	420.0	-0.8179931640625	-1.43951416015625	1.6556913461582548
380.0	440.0	-0.8646240234375	-1.322784423828125	1.5802953312047578
380.0	460.0	-0.90106201171875	-1.330352783203125	1.6067828965790436
380.0	480.0	-0.960693359375	-1.400390625	1.6982419242661257
380.0	500.0	-1.18914794921875	-1.658599853515625	2.0408396113397083
380.0	520.0	-1.346527099609375	-1.80975341796875	2.2557355039614038
380.0	540.0	-1.560821533203125	-1.80633544921875	2.387260273538446
380.0	560.0	-1.66339111328125	-1.754638671875	2.4177731209901188
380.0	580.0	-1.8236083984375	-1.706298828125	2.4973993036181725
380.0	600.0	-2.004486083984375	-1.0142822265625	2.246493466718209
380.0	620.0	-1.645294189453125	-1.0819091796875	1.9691420575825134
380.0	640.0	-1.227020263671875	-1.17938232421875	1.7019169762773443
380.0	660.0	-0.8975830078125	-1.19744873046875	1.4965088432799039
380.0	680.0	-0.499267578125	-1.34906005859375	1.4384822405089939
380.0	700.0	-0.540557861328125	-2.70489501953125	2.758379935420173
380.0	720.0	-0.434417724609375	-2.77581787109375	2.809605597399433
380.0	740.0	-0.246612548828125	-2.8994140625	2.909883099896327
380.0	760.0	-0.305450439453125	-2.283203125	2.3035443301512286
380.0	780.0	-0.746612548828125	-1.9307861328125	2.070112409684237
380.0	800.0	-2.588592529296875	-1.0958251953125	2.810986328926783
400.0	0.0	-0.47894287109375	1.9860997200012207	2.043031661908462
400.0	20.0	-0.53460693359375	1.8841838836669922	1.958559031767218
400.0	40.0	-0.593292236328125	1.6869964599609375	1.788282062094222
400.0	60.0	-0.787139892578125	1.3476142883300781	1.5606580280763898
400.0	80.0	-0.85601806640625	1.05731201171875	1.3603953911046027
400.0	100.0	-1.0189208984375	0.6793136596679688	1.2246088540771585
400.0	120.0	-1.00787353515625	0.2186126708984375	1.0313101195788323
400.0	140.0	-0.90594482421875	-0.6388092041015625	1.1085184814758902
400.0	160.0	-0.721282958984375	-1.077972412109375	1.2970249142519044
400.0	180.0	-0.489990234375	-1.4619903564453125	1.541916415413611
400.0	200.0	-0.411773681640625	-1.6740570068359375	1.7239560397609832
400.0	220.0	-0.199249267578125	-2.2624664306640625	2.2712231551549933
400.0	240.0	0.09759521484375	-2.18975830078125	2.1919320796504587
400.0	260.0	0.737396240234375	-1.16815185546875	1.3814238931431857
400.0	280.0	-2.088623046875	1.58447265625	2.621621603195499
400.0	300.0	-1.752655029296875	0.839111328125	1.9431694400405053
400.0	320.0	-1.479705810546875	0.502105712890625	1.5625746166771004
400.0	340.0	-1.45758056640625	0.144775390625	1.4647528874509126
400.0	360.0	-1.259124755859375	-0.346038818359375	1.3058093331836327
400.0	380.0	-0.46185302734375	-0.93707275390625	1.044707406396657
400.0	400.0	-0.77716064453125	-1.59014892578125	1.7699017694695633
400.0	420.0	-0.8040771484375	-1.415557861328125	1.6279877516146233
400.0	440.0	-0.834381103515625	-1.356109619140625	1.5922390288614594
400.0	460.0	-0.889495849609375	-1.337738037109375	1.6064700191418286
400.0	480.0	-0.989959716796875	-1.36297607421875	1.6845545463929936
400.0	500.0	-1.17938232421875	-1.59765625	1.9858117130895576
400.0	520.0	-1.3814697265625	-1.77239990234375	2.2471893598975594
400.0	540.0	-1.55865478515625	-1.749755859375	2.3432990220429875
400.0	560.0	-1.669921875	-1.66326904296875	2.3569265957814
400.0	580.0	-1.805206298828125	-1.55615234375	2.3833547571201725
400.0	600.0	-1.749542236328125	-0.59136962890625	1.846785335302599
400.0	620.0	-1.962066650390625	-0.81060791015625	2.122920329306536
400.0	640.0	-1.64251708984375	-0.89044189453125	1.8683546660003243
400.0	660.0	-1.22674560546875	-0.95526123046875	1.5548082836715145
400.0	680.0	-0.77874755859375	-1.14215087890625	1.3823734626366515
400.0	700.0	-0.511444091796875	-2.547607421875	2.5984377296803776
400.0	720.0	-0.38397216796875	-2.679443359375	2.70681571996939
400.0	740.0	0.294189453125	-2.50555419921875	2.522766195974708
400.0	760.0	-0.536895751953125	-1.4635009765625	1.5588752858598736
400.0	780.0	-1.86798095703125	-0.96221923828125	2.1012421846017495
400.0	800.0	-2.449127197265625	-0.77203369140625	2.567929136298846
420.0	0.0	-0.51422119140625	1.97737455368042	2.0431430589251707
420.0	20.0	-0.53607177734375	1.9061908721923828	1.9801354983167299
420.0	40.0	-0.657623291015625	1.7701416015625	1.8883510485257962
420.0	60.0	-0.812957763671875	1.2849388122558594	1.5205157272306902
420.0	80.0	-0.817352294921875	1.025604248046875	1.31146057799152
420.0	100.0	-1.029449462890625	0.5083236694335938	1.1481111224756206
420.0	120.0	-1.027984619140625	-0.0004425048828125	1.0279847143806502
420.0	140.0	-0.862030029296875	-0.8466644287109375	1.2082782900697957
420.0	160.0	-0.6956787109375	-1.1963043212890625	1.3838760414092537
420.0	180.0	-0.42059326171875	-1.6653900146484375	1.7176794208157526
420.0	200.0	-0.49896240234375	-1.9376983642578125	2.000909400697605
420.0	220.0	-0.2607421875	-2.4887847900390625	2.5024060860444024
420.0	240.0	0.0501708984375	-2.012359619140625	2.012984936803509
420.0	260.0	-1.074554443359375	1.38079833984375	1.7496489096554864
420.0	280.0	-2.16558837890625	2.00677490234375	2.9524428081726777
420.0	300.0	-1.99267578125	1.474090576171875	2.478648784305479
420.0	320.0	-2.057373046875	1.261871337890625	2.4135250418003946
420.0	340.0	-2.1494140625	0.370452880859375	2.1811043416145326
420.0	360.0	-1.956085205078125	-0.067413330078125	1.9572465063445004
420.0	380.0	-0.6820068359375	-0.663543701171875	0.9515374756836174
420.0	400.0	-0.825531005859375	-1.524810791015625	1.7339404228614337
420.0	420.0	-0.797943115234375	-1.374908447265625	1.5896812427377731
420.0	440.0	-0.8984375	-1.33428955078125	1.6085765591759318
420.0	460.0	-0.997894287109375	-1.296844482421875	1.6363369518022834
420.0	480.0	-1.2093505859375	-1.2872314453125	1.7662088306620716
420.0	500.0	-1.4151611328125	-1.44927978515625	2.0256092731535627
420.0	520.0	-1.565093994140625	-1.65814208984375	2.2801215758389843
420.0	540.0	-1.648101806640625	-1.6973876953125	2.3658750079516824
420.0	560.0	-1.69586181640625	-1.58148193359375	2.3188429025331
420.0	580.0	-1.718475341796875	-1.3687744140625	2.196975397439859
420.0	600.0	-1.570343017578125	-0.37847900390625	1.615309118792511
420.0	620.0	-2.207305908203125	-0.59619140625	2.286404068679632
420.0	640.0	-2.104278564453125	-0.6422119140625	2.200096456835637
420.0	660.0	-1.9302978515625	-0.7135009765625	2.057943983519096
420.0	680.0	-1.778656005859375	-0.876953125	1.9830945440464736
420.0	700.0	-1.074798583984375	-2.45147705078125	2.6767390098106225
420.0	720.0	0.04083251953125	-2.1204833984375	2.1208765022273974
420.0	740.0	0.637359619140625	-1.95562744140625	2.0568680010375577
420.0	760.0	-0.738311767578125	-1.21563720703125	1.4222791868206022
420.0	780.0	-1.387176513671875	-1.00823974609375	1.7148778573665378
420.0	800.0	-2.010711669921875	-0.8616943359375	2.187573666907422
440.0	0.0	-0.039306640625	1.9862768650054932	1.9866657485478711
440.0	20.0	-0.09478759765625	1.928182601928711	1.9305110295074766
440.0	40.0	-0.197174072265625	1.8476524353027344	1.858143464981629
440.0	60.0	-0.669921875	1.2307395935058594	1.4012548895994916
440.0	80.0	-0.79296875	0.9688491821289062	1.2519856932842377
440.0	100.0	-0.88897705078125	0.34040069580078125	0.9519206009522985
440.0	120.0	-0.85888671875	-0.24626922607421875	0.8934959022605176
440.0	140.0	-0.661285400390625	-0.995635986328125	1.1952361264793527
440.0	160.0	-0.570587158203125	-1.2902374267578125	1.410773660979301
440.0	180.0	-0.4036865234375	-1.785614013671875	1.830677528956544
440.0	200.0	-0.66033935546875	-2.120086669921875	2.2205439766780817
440.0	220.0	-0.681488037109375	-2.505340576171875	2.5963738843503283
440.0	240.0	-1.07586669921875	-1.4947509765625	1.8416757685386416
440.0	260.0	-1.92962646484375	1.88775634765625	2.6994596351755016
440.0	280.0	-2.289886474609375	2.19195556640625	3.169897359804935
440.0	300.0	-2.3721923828125	1.680145263671875	2.9069201585376714
440.0	320.0	-2.465118408203125	1.3880615234375	2.829049939345282
440.0	340.0	-2.4615478515625	0.31353759765625	2.4814358042625266
440.0	360.0	-2.234466552734375	-0.04400634765625	2.234899848745506
440.0	380.0	-0.79046630859375	-0.570404052734375	0.9747808822487386
440.0	400.0	-0.897186279296875	-1.38055419921875	1.6464729322825487
440.0	420.0	-0.86676025390625	-1.189453125	1.471758157553031
440.0	440.0	-0.925811767578125	-1.175048828125	1.4959502590206895
440.0	460.0	-1.108428955078125	-1.132904052734375	1.584956258436666
440.0	480.0	-1.301483154296875	-1.065643310546875	1.6820981143297935
440.0	500.0	-1.464324951171875	-1.098419189453125	1.8305114799922382
440.0	520.0	-1.5670166015625	-1.2747802734375	2.020050933792976
440.0	540.0	-1.53863525390625	-1.353759765625	2.0494057547465325
440.0	560.0	-1.50543212890625	-1.24005126953125	1.950398176221786
440.0	580.0	-1.4869384765625	-0.8740234375	1.7247907126319195
440.0	600.0	-1.799835205078125	-0.12066650390625	1.8038755973191647
440.0	620.0	-2.4501953125	-0.3194580078125	2.4709331209388297
440.0	640.0	-2.485931396484375	-0.32958984375	2.5076850625885827
440.0	660.0	-2.394805908203125	-0.4029541015625	2.4284701657485184
440.0	680.0	-2.060333251953125	-0.59613037109375	2.1448413760565397
440.0	700.0	-0.99700927734375	-2.0750732421875	2.3021634302438327
440.0	720.0	1.3038330078125	-1.00604248046875	1.6468460719718483
440.0	740.0	0.893798828125	-1.5450439453125	1.7849473768446056
440.0	760.0	-0.553619384765625	-1.13970947265625	1.2670564727945857
440.0	780.0	-0.994964599609375	-1.03594970703125	1.436365674183972
440.0	800.0	-1.8541259765625	-0.90618896484375	2.06372516992172
460.0	0.0	-0.0499267578125	2.0241198539733887	2.024735504799311
460.0	20.0	-0.055267333984375	2.0171756744384766	2.017932649954419
460.0	40.0	-0.087493896484375	1.9796714782714844	1.9816039825867384
460.0	60.0	-0.469268798828125	1.3230056762695312	1.403765373912247
460.0	80.0	-0.65789794921875	0.9646072387695312	1.1676030304314975
460.0	100.0	-0.749359130859375	0.2036590576171875	0.7765411249585168
460.0	120.0	-0.690032958984375	-0.4963531494140625	0.8500070196286562
460.0	140.0	-0.615203857421875	-1.1113128662109375	1.2702330781367346
460.0	160.0	-0.492462158203125	-1.33856201171875	1.4262774051630442
460.0	180.0	-0.410003662109375	-1.854217529296875	1.8990064899559733
460.0	200.0	-0.673797607421875	-2.292205810546875	2.3891861990377183
460.0	220.0	-0.969970703125	-2.501739501953125	2.6831965452708597
460.0	240.0	-1.392333984375	-1.16864013671875	1.817777129682179
460.0	260.0	-1.989654541015625	1.978973388671875	2.8062538847466283
460.0	280.0	-2.787261962890625	2.18310546875	3.540448945750109
460.0	300.0	-3.067169189453125	1.783050537109375	3.54778748723998
460.0	320.0	-3.25360107421875	1.47625732421875	3.572849792178074
460.0	340.0	-3.49591064453125	0.357879638671875	3.514181137949894
460.0	360.0	-2.98809814453125	0.000823974609375	2.98809825813765
460.0	380.0	-1.133453369140625	-0.57537841796875	1.2711321189712954
460.0	400.0	-1.062164306640625	-1.1798095703125	1.587496027239856
460.0	420.0	-1.111236572265625	-1.012481689453125	1.503318293315993
460.0	440.0	-1.1103515625	-1.002532958984375	1.4959789190346762
460.0	460.0	-1.2257080078125	-0.97314453125	1.5650464527027528
460.0	480.0	-1.4307861328125	-0.92523193359375	1.7038788362997466
460.0	500.0	-1.567901611328125	-0.908294677734375	1.8119919106899796
460.0	520.0	-1.733184814453125	-0.92498779296875	1.964569168594507
460.0	540.0	-1.7120361328125	-0.9730224609375	1.9692233061652629
460.0	560.0	-1.77490234375	-0.9150390625	1.9968912879148233
460.0	580.0	-1.8509521484375	-0.48626708984375	1.9137605750120643
460.0	600.0	-2.088165283203125	0.08465576171875	2.089880582226403
460.0	620.0	-2.573333740234375	0.0810546875	2.574609951234237
460.0	640.0	-2.552337646484375	0.126708984375	2.5554808996317586
460.0	660.0	-2.448822021484375	0.0419921875	2.449182034214251
460.0	680.0	-2.07421875	-0.2076416015625	2.0845859199253463
460.0	700.0	-0.2977294921875	-0.64959716796875	0.7145763298285545
460.0	720.0	1.533203125	-0.27471923828125	1.5576207761812872
460.0	740.0	1.34954833984375	-1.48980712890625	2.0101756149438548
460.0	760.0	0.60400390625	-1.1806640625	1.3261931787052226
460.0	780.0	0.308135986328125	-1.1431884765625	1.1839880400644662
460.0	800.0	-0.8035888671875	-1.01275634765625	1.292838151968651
480.0	0.0	-0.06866455078125	2.04872989654541	2.0498802427295497
480.0	20.0	-0.068267822265625	2.065530776977539	2.0666586283656834
480.0	40.0	-0.04315185546875	2.05413818359375	2.0545913851489366
480.0	60.0	-0.22955322265625	1.6937599182128906	1.7092446701910198
480.0	80.0	-0.482574462890625	1.1501922607421875	1.2473252779068495
480.0	100.0	-0.678436279296875	0.06494140625	0.6815373587059737
480.0	120.0	-0.724761962890625	-0.626708984375	0.958146154795507
480.0	140.0	-0.643310546875	-1.0651702880859375	1.244361765059378
480.0	160.0	-0.504425048828125	-1.2728118896484375	1.3691218851204163
480.0	180.0	-0.5179443359375	-1.94549560546875	2.013260908582878
480.0	200.0	-0.819580078125	-2.4254302978515625	2.5601608609998903
480.0	220.0	-1.2724609375	-2.43524169921875	2.747646078205343
480.0	240.0	-1.775665283203125	-1.325927734375	2.216093760371536
480.0	260.0	-1.679351806640625	2.021026611328125	2.627693105018844
480.0	280.0	-2.29876708984375	2.18927001953125	3.174465837234205
480.0	300.0	-2.884857177734375	1.717193603515625	3.3572540576906778
480.0	320.0	-3.136505126953125	1.4219970703125	3.4437973342490076
480.0	340.0	-3.36126708984375	0.2213134765625	3.3685451019950516
480.0	360.0	-2.51953125	-0.12451171875	2.522605971576346
480.0	380.0	-1.373992919921875	-0.594940185546875	1.4972676341836786
480.0	400.0	-1.179656982421875	-1.012603759765625	1.5546565442142402
480.0	420.0	-1.31732177734375	-0.876251220703125	1.5821355399736816
480.0	440.0	-1.376800537109375	-0.84326171875	1.6145185181018729
480.0	460.0	-1.41046142578125	-0.873443603515625	1.659007282123631
480.0	480.0	-1.5709228515625	-0.8431396484375	1.7828861635922153
480.0	500.0	-1.682525634765625	-0.81427001953125	1.8692052258515894
480.0	520.0	-1.80657958984375	-0.83233642578125	1.9890987255846098
480.0	540.0	-1.95703125	-0.78863525390625	2.109956605520677
480.0	560.0	-2.03900146484375	-0.703857421875	2.157067973885728
480.0	580.0	-2.30438232421875	-0.2637939453125	2.3194320731065488
480.0	600.0	-2.4383544921875	0.2491455078125	2.4510500022712938
480.0	620.0	-2.58544921875	0.297607421875	2.602521438968384
480.0	640.0	-2.535888671875	0.37359619140625	2.563260710574952
480.0	660.0	-2.460540771484375	0.42523193359375	2.4970148348547716
480.0	680.0	-1.811065673828125	0.75225830078125	1.9610842475561354
480.0	700.0	-0.40447998046875	0.928955078125	1.0131937582586192
480.0	720.0	1.033294677734375	0.0902099609375	1.0372250132379817
480.0	740.0	3.939178466796875	-2.03790283203125	4.43510709522072
480.0	760.0	4.55859375	-1.55450439453125	4.816353484759609
480.0	780.0	4.74407958984375	-1.56317138671875	4.994977070921173
480.0	800.0	4.7646484375	-1.5684814453125	5.016174715583657
500.0	0.0	-0.199798583984375	1.983766794204712	1.9938029411031075
500.0	20.0	-0.307342529296875	2.023296356201172	2.0465061874647583
500.0	40.0	-0.3089599609375	2.014598846435547	2.0381522930149107
500.0	60.0	-0.379791259765625	1.9110908508300781	1.9484634051274332
500.0	80.0	-0.56622314453125	1.4836883544921875	1.5880616432174766
500.0	100.0	-0.7427978515625	0.168670654296875	0.761707580313339
500.0	120.0	-0.84344482421875	-0.671295166015625	1.0779779085943013
500.0	140.0	-0.685211181640625	-0.972320556640625	1.189504782803027
500.0	160.0	-0.442901611328125	-1.1842498779296875	1.2643613449854947
500.0	180.0	-0.628082275390625	-1.9432220458984375	2.0422045108963927
500.0	200.0	-0.97314453125	-2.35986328125	2.552638827741559
500.0	220.0	-1.305389404296875	-2.3638763427734375	2.700361616668122
500.0	240.0	-1.487518310546875	-1.45172119140625	2.078510317941725
500.0	260.0	-0.898345947265625	2.345245361328125	2.511414192402293
500.0	280.0	-1.367645263671875	2.772857666015625	3.091794495632873
500.0	300.0	-2.5721435546875	1.7689208984375	3.1216988341044978
500.0	320.0	-2.96038818359375	1.2110595703125	3.1985252039661964
500.0	340.0	-2.86474609375	-0.100982666015625	2.8665253671459996
500.0	360.0	-1.50946044921875	-0.53662109375	1.6020090655215147
500.0	380.0	-1.176055908203125	-0.688812255859375	1.362926932392767
500.0	400.0	-1.200775146484375	-0.913330078125	1.5086526386224202
500.0	420.0	-1.374664306640625	-0.765045166015625	1.5732120206747804
500.0	440.0	-1.469390869140625	-0.728790283203125	1.6401965745620652
500.0	460.0	-1.565521240234375	-0.761962890625	1.7411043048348889
500.0	480.0	-1.70184326171875	-0.7333984375	1.8531442889275933
500.0	500.0	-1.795684814453125	-0.68743896484375	1.9227730711768876
500.0	520.0	-1.9063720703125	-0.66143798828125	2.01785893530968
500.0	540.0	-1.97247314453125	-0.5792236328125	2.055760278511458
500.0	560.0	-2.056304931640625	-0.4827880859375	2.1122202318443857
500.0	580.0	-2.361968994140625	-0.067626953125	2.362936929769952
500.0	600.0	-2.61871337890625	0.1488037109375	2.6229377242419156
500.0	620.0	-2.810791015625	0.21636962890625	2.8191065871710577
500.0	640.0	-2.31719970703125	0.5218505859375	2.375235254939818
500.0	660.0	-1.819000244140625	1.08148193359375	2.1162147955425814
500.0	680.0	-1.345245361328125	1.31781005859375	1.8831644730892998
500.0	700.0	-0.874053955078125	1.50408935546875	1.7396134931708573
500.0	720.0	-0.11431884765625	0.834228515625	0.842024949280806
500.0	740.0	3.948211669921875	-2.104736328125	4.474180416728452
500.0	760.0	4.766021728515625	-1.496826171875	4.995543184228621
500.0	780.0	4.872833251953125	-1.4970703125	5.097619387705296
500.0	800.0	4.894927978515625	-1.50433349609375	5.120872892615546
520.0	0.0	-0.52734375	1.9663350582122803	2.0358204714116503
520.0	20.0	-0.5078125	1.9744415283203125	2.0386988212857977
520.0	40.0	-0.494873046875	1.9631614685058594	2.0245745933280475
520.0	60.0	-0.49981689453125	1.8765907287597656	1.9420117639514882
520.0	80.0	-0.552734375	1.6674957275390625	1.7567177606740554
520.0	100.0	-0.63934326171875	0.7684555053710938	0.9996417708560968
520.0	120.0	-0.71319580078125	-0.35778045654296875	0.7979067021501346
520.0	140.0	-0.65460205078125	-0.66400146484375	0.9324171760546156
520.0	160.0	-0.5802001953125	-0.984100341796875	1.1424034967407046
520.0	180.0	-0.6729736328125	-1.85308837890625	1.9715045144503847
520.0	200.0	-0.86163330078125	-2.0863800048828125	2.257297824787415
520.0	220.0	-0.93939208984375	-2.0892181396484375	2.290696386144852
520.0	240.0	-1.06085205078125	-1.4689788818359375	1.8119895223004865
520.0	260.0	-0.5	2.1202392578125	2.178397234291602
520.0	280.0	-1.36444091796875	2.93170166015625	3.233662574046698
520.0	300.0	-2.442626953125	1.999267578125	3.1565007969386802
520.0	320.0	-2.8675537109375	1.26239013671875	3.1331283316194076
520.0	340.0	-3.23858642578125	-0.384490966796875	3.261330302315754
520.0	360.0	-1.5738525390625	-0.91748046875	1.8217525148195068
520.0	380.0	-1.108642578125	-0.892547607421875	1.4232812784359106
520.0	400.0	-1.18438720703125	-0.896331787109375	1.4853227692195292
520.0	420.0	-1.3990478515625	-0.73199462890625	1.5789715094672372
520.0	440.0	-1.543701171875	-0.652496337890625	1.6759369853932233
520.0	460.0	-1.61639404296875	-0.665374755859375	1.7479854884637298
520.0	480.0	-1.75201416015625	-0.587005615234375	1.8477362392140002
520.0	500.0	-1.85369873046875	-0.4931640625	1.9181787653612892
520.0	520.0	-0.9451904296875	4.852783203125	4.943975097520716
520.0	540.0	-0.77581787109375	4.73016357421875	4.793364247370977
520.0	560.0	-0.32012939453125	5.00238037109375	5.012613311073077
520.0	580.0	-1.84161376953125	3.0645751953125	3.575354864045211
520.0	600.0	-2.137451171875	1.01947021484375	2.3681252144055587
520.0	620.0	-1.757568359375	0.705078125	1.8937216533138244
520.0	640.0	-1.649658203125	0.65814208984375	1.7760977443714923
520.0	660.0	-1.555419921875	0.917724609375	1.8059760773659566
520.0	680.0	-1.477783203125	1.17706298828125	1.8892645325152249
520.0	700.0	-1.10693359375	1.24884033203125	1.6688032106513377
520.0	720.0	-0.2249755859375	0.99591064453125	1.0210053996716038
520.0	740.0	3.9005126953125	-2.49334716796875	4.6293389794129105
520.0	760.0	4.81683349609375	-1.4814453125	5.039500485466686
520.0	780.0	4.909912109375	-1.47052001953125	5.125394233581399
520.0	800.0	4.9398193359375	-1.46875	5.153546510336548
540.0	0.0	-0.9952392578125	1.9985122680664062	2.232611131814743
540.0	20.0	-0.73468017578125	1.9517097473144531	2.0854078494261534
540.0	40.0	-0.603271484375	1.9261741638183594	2.0184358779067946
540.0	60.0	-0.507568359375	1.8517417907714844	1.9200451294509233
540.0	80.0	-0.5052490234375	1.7350921630859375	1.8071583743786224
540.0	100.0	-0.56134033203125	1.35626220703125	1.4678385955500117
540.0	120.0	-0.69140625	0.77862548828125	1.0412973895771935
540.0	140.0	-0.81280517578125	0.2001800537109375	0.8370927712508945
540.0	160.0	-0.85357666015625	-0.6058197021484375	1.0467142046780105
540.0	180.0	-0.8248291015625	-1.8407440185546875	2.017097317590121
540.0	200.0	-0.7838134765625	-1.7856597900390625	1.9501139586709648
540.0	220.0	-0.6298828125	-1.7913970947265625	1.8989091364458908
540.0	240.0	-0.67523193359375	-1.5614471435546875	1.7011923307668204
540.0	260.0	-0.40411376953125	0.44305419921875	0.599670711449312
540.0	280.0	-0.137451171875	3.15093994140625	3.153936483031805
540.0	300.0	-0.29931640625	2.927215576171875	2.9424787748484538
540.0	320.0	-0.2239990234375	2.727508544921875	2.736691145365658
540.0	340.0	-1.2518310546875	0.705474853515625	1.4369327605782085
540.0	360.0	-0.58795166015625	-0.91876220703125	1.0907846477419014
540.0	380.0	-0.83160400390625	-1.013031005859375	1.310647564429646
540.0	400.0	-0.93792724609375	-0.91424560546875	1.309791031456517
540.0	420.0	-1.11846923828125	-0.68939208984375	1.3138625843369514
540.0	440.0	-1.30853271484375	-0.54742431640625	1.4184256230092591
540.0	460.0	-1.3795166015625	-0.49871826171875	1.4668967102554702
540.0	480.0	-1.49468994140625	-0.26776123046875	1.518484144626857
540.0	500.0	-0.52398681640625	2.839385986328125	2.887330075194746
540.0	520.0	-0.07330322265625	5.3619384765625	5.362439518436845
540.0	540.0	0.1116943359375	5.06671142578125	5.067942412540102
540.0	560.0	-1.49639892578125	4.455322265625	4.699904917724736
540.0	580.0	-0.933349609375	0.89495849609375	1.2930940426167201
540.0	600.0	-0.84234619140625	0.43731689453125	0.949101244556697
540.0	620.0	-0.96893310546875	0.4658203125	1.075090659624068
540.0	640.0	-1.0947265625	0.51641845703125	1.2104190470269391
540.0	660.0	-1.24139404296875	0.6766357421875	1.4138228663888301
540.0	680.0	-1.2550048828125	0.76129150390625	1.4678562633320256
540.0	700.0	-0.79803466796875	0.40704345703125	0.8958480380019505
540.0	720.0	0.716064453125	-0.7852783203125	1.062737192998357
540.0	740.0	3.87353515625	-2.79241943359375	4.775131506023342
540.0	760.0	4.8831787109375	-1.43548583984375	5.089799005790419
540.0	780.0	4.99273681640625	-1.36932373046875	5.177110042941261
540.0	800.0	5.01611328125	-1.37408447265625	5.200913437880662
560.0	0.0	-1.26922607421875	1.957427740097046	2.3329076675209777
560.0	20.0	-0.92584228515625	1.8863544464111328	2.101313169063193
560.0	40.0	-0.7266845703125	1.8650970458984375	2.001663671886299
560.0	60.0	-0.61126708984375	1.7470474243164062	1.8508976627400653
560.0	80.0	-0.56201171875	1.680084228515625	1.7715925566899609
560.0	100.0	-0.55828857421875	1.4686431884765625	1.571177567037478
560.0	120.0	-0.57470703125	1.314422607421875	1.4345713515436969
560.0	140.0	-0.63531494140625	1.1356201171875	1.3012525217401034
560.0	160.0	-0.7431640625	0.724822998046875	1.0381046201078021
560.0	180.0	-0.746826171875	-1.1463623046875	1.3681724542636808
560.0	200.0	-0.7711181640625	-1.1998748779296875	1.4262969345945826
560.0	220.0	-0.8544921875	-1.27606201171875	1.5357379842441348
560.0	240.0	-0.9539794921875	-1.16845703125	1.5084325325953043
560.0	260.0	-1.0164794921875	-0.095947265625	1.0209977648450912
560.0	280.0	-0.840087890625	3.033447265625	3.1476260860055394
560.0	300.0	-0.82275390625	3.003082275390625	3.1137480859913778
560.0	320.0	-0.5701904296875	2.752593994140625	2.811030206647779
560.0	340.0	-0.4981689453125	1.3624267578125	1.4506477754704101
560.0	360.0	-0.43084716796875	-1.09173583984375	1.173676457183167
560.0	380.0	-0.39056396484375	-1.02362060546875	1.0955999975240418
560.0	400.0	-0.23773193359375	-0.847808837890625	0.8805091128748613
560.0	420.0	-0.3402099609375	-0.47039794921875	0.5805316943546674
560.0	440.0	-0.420654296875	-0.299468994140625	0.5163639374811125
560.0	460.0	-0.31378173828125	-0.1314697265625	0.34021062341029473
560.0	480.0	0.013916015625	0.04779052734375	0.049775395474762035
560.0	500.0	0.296875	2.760589599609375	2.776506744651712
560.0	520.0	0.14263916015625	6.21270751953125	6.214344748503274
560.0	540.0	-0.97247314453125	6.1031494140625	6.180140515166782
560.0	560.0	-1.65667724609375	5.96832275390625	6.193985469188627
560.0	580.0	-1.93548583984375	5.89190673828125	6.201666747644512
560.0	600.0	-2.43475341796875	5.6519775390625	6.154094109483337
560.0	620.0	-2.61981201171875	5.2742919921875	5.889106128743057
560.0	640.0	-3.3277587890625	5.50653076171875	6.433961422633617
560.0	660.0	-3.69775390625	5.802978515625	6.880984203149464
560.0	680.0	-3.792724609375	5.7249755859375	6.867321560997357
560.0	700.0	-3.8790283203125	5.80963134765625	6.985604992085982
560.0	720.0	-3.8597412109375	5.8114013671875	6.976387895319326
560.0	740.0	-3.623291015625	5.81878662109375	6.8546710734891185
560.0	760.0	1.704833984375	-2.7806396484375	3.2616584383933525
560.0	780.0	2.906005859375	-2.12542724609375	3.6003209625197994
560.0	800.0	4.6932373046875	-2.52783203125	5.330704566595666
580.0	0.0	-1.4671630859375	1.8570241928100586	2.3666656657456917
580.0	20.0	-1.19927978515625	1.8027667999267578	2.165234430264442
580.0	40.0	-0.91949462890625	1.78802490234375	2.010597777773769
580.0	60.0	-0.7802734375	1.6131629943847656	1.791960234971884
580.0	80.0	-0.70660400390625	1.4765472412109375	1.6369120238619956
580.0	100.0	-0.68890380859375	1.3447189331054688	1.5109127925023615
580.0	120.0	-0.68701171875	1.2642135620117188	1.4388262688991285
580.0	140.0	-0.6944580078125	1.2483367919921875	1.428501547376219
580.0	160.0	-0.7755126953125	1.113861083984375	1.3572422241463407
580.0	180.0	-0.78692626953125	0.3366851806640625	0.8559263195843214
580.0	200.0	-0.79327392578125	-0.57147216796875	0.9776829547902016
580.0	220.0	-0.86199951171875	-0.51788330078125	1.0056074141688922
580.0	240.0	-0.95782470703125	-0.4369049072265625	1.0527649630179337
580.0	260.0	-1.06787109375	-0.039581298828125	1.0686043945650525
580.0	280.0	-0.93841552734375	2.908660888671875	3.056293812323892
580.0	300.0	-1.00653076171875	2.959075927734375	3.12557746990587
580.0	320.0	-1.04937744140625	2.7108154296875	2.9068390578709637
580.0	340.0	-1.0792236328125	2.147369384765625	2.4033141542981244
580.0	360.0	-1.26239013671875	0.656524658203125	1.4229031885948933
580.0	380.0	-1.25604248046875	0.087615966796875	1.2590946232828735
580.0	400.0	-0.97711181640625	0.590606689453125	1.1417371691363565
580.0	420.0	-0.687744140625	1.208526611328125	1.390513780317283
580.0	440.0	-0.4493408203125	1.355621337890625	1.4281513871237455
580.0	460.0	-0.21124267578125	1.51947021484375	1.5340838314344278
580.0	480.0	-0.0052490234375	2.502227783203125	2.502233288740415
580.0	500.0	-0.01104736328125	4.5877685546875	4.587781855713597
580.0	520.0	-1.131103515625	5.8614501953125	5.969589060830584
580.0	540.0	-1.40704345703125	5.92620849609375	6.090953819324868
580.0	560.0	-1.73809814453125	5.98919677734375	6.236302045103952
580.0	580.0	-1.87408447265625	5.9849853515625	6.271542256021955
580.0	600.0	-2.2041015625	5.8878173828125	6.286847956739846
580.0	620.0	-2.3243408203125	5.5771484375	6.042114277542231
580.0	640.0	-2.7281494140625	5.43084716796875	6.077573544374741
580.0	660.0	-3.08837890625	5.65838623046875	6.446349277050406
580.0	680.0	-3.18408203125	5.884765625	6.690952461564105
580.0	700.0	-3.14093017578125	6.0052490234375	6.777053799596863
580.0	720.0	-3.1748046875	6.15325927734375	6.924015059052724
580.0	740.0	-2.65692138671875	6.05389404296875	6.611267982671403
580.0	760.0	-0.637939453125	-2.73101806640625	2.8045367576287457
580.0	780.0	4.13775634765625	-1.74786376953125	4.491776413559515
580.0	800.0	4.72723388671875	-1.4691162109375	4.9502568277798895
600.0	0.0	-1.504638671875	1.7426347732543945	2.302327840655444
600.0	20.0	-1.32183837890625	1.7114219665527344	2.162457363174759
600.0	40.0	-1.0880126953125	1.70184326171875	2.019911412071996
600.0	60.0	-0.8880615234375	1.5405387878417969	1.7781768827243274
600.0	80.0	-0.79742431640625	1.3721237182617188	1.5870126145095191
600.0	100.0	-0.8157958984375	1.1503372192382812	1.4102477320925957
600.0	120.0	-0.77301025390625	1.1528778076171875	1.388046141862877
600.0	140.0	-0.764892578125	1.1825408935546875	1.4083549343115989
600.0	160.0	-0.8267822265625	1.232635498046875	1.4842368817695215
600.0	180.0	-0.82635498046875	1.0048828125	1.3010196080779945
600.0	200.0	-0.82452392578125	0.0193023681640625	0.8247498321324263
600.0	220.0	-0.887939453125	0.3451385498046875	0.9526579086834932
600.0	240.0	-0.95526123046875	0.457550048828125	1.0591865112525225
600.0	260.0	-1.0501708984375	0.479248046875	1.1543559270686525
600.0	280.0	-1.05206298828125	1.894317626953125	2.1668585101701017
600.0	300.0	-1.1778564453125	1.280029296875	1.7394886624012544
600.0	320.0	-1.2933349609375	0.69866943359375	1.4699844552312165
600.0	340.0	-1.3311767578125	0.494140625	1.4199318708359179
600.0	360.0	-1.29632568359375	0.626007080078125	1.439564219565332
600.0	380.0	-1.13409423828125	0.91845703125	1.4593604967777125
600.0	400.0	-0.8421630859375	1.7354736328125	1.9290172092294016
600.0	420.0	-0.63299560546875	2.343170166015625	2.427164984801907
600.0	440.0	-0.487548828125	2.689849853515625	2.733678125578081
600.0	460.0	-0.30755615234375	3.099609375	3.1148305033231556
600.0	480.0	-0.13037109375	3.991241455078125	3.9933701274512132
600.0	500.0	-0.04315185546875	4.547637939453125	4.54784266559254
600.0	520.0	-1.13201904296875	5.821044921875	5.930095369901787
600.0	540.0	-1.4066162109375	5.88543701171875	6.051193104155667
600.0	560.0	-1.74322509765625	5.96185302734375	6.211483338200826
600.0	580.0	-1.87554931640625	5.9705810546875	6.25823644239056
600.0	600.0	-2.20361328125	5.87322998046875	6.273016969272309
600.0	620.0	-2.28204345703125	5.6563720703125	6.099366142279905
600.0	640.0	-2.675537109375	5.60040283203125	6.20669080143891
600.0	660.0	-3.04718017578125	5.7476806640625	6.505470009131715
600.0	680.0	-3.14208984375	5.94989013671875	6.728589839276872
600.0	700.0	-3.11114501953125	6.063720703125	6.815271975355118
600.0	720.0	-3.15802001953125	6.15960693359375	6.921982954337316
600.0	740.0	-2.6556396484375	6.02154541015625	6.581142079375513
600.0	760.0	-1.38336181640625	3.64154052734375	3.895446999687943
600.0	780.0	4.1715087890625	-1.50140380859375	4.433474819335902
600.0	800.0	4.73052978515625	-1.45880126953125	4.950354855183255
620.0	0.0	-1.6796875	1.5758984088897705	2.3032164233518224
620.0	20.0	-1.49359130859375	1.5581817626953125	2.1584127044434904
620.0	40.0	-1.35430908203125	1.5660858154296875	2.0704535423337553
620.0	60.0	-1.17333984375	1.4400138854980469	1.857516185490306
620.0	80.0	-0.88916015625	1.33746337890625	1.6060554390735855
620.0	100.0	-0.8677978515625	1.0936355590820312	1.3961059584663185
620.0	120.0	-0.81658935546875	1.1026458740234375	1.3720955137911424
620.0	140.0	-0.77679443359375	1.1389312744140625	1.3786130856410277
620.0	160.0	-0.86077880859375	1.218841552734375	1.4921510942247163
620.0	180.0	-0.892333984375	1.2259674072265625	1.5163297871018635
620.0	200.0	-0.91192626953125	1.140716552734375	1.4604258881379015
620.0	220.0	-0.96636962890625	1.70037841796875	1.9558008651103294
620.0	240.0	-0.9805908203125	1.794891357421875	2.045285638200416
620.0	260.0	-1.0185546875	1.863739013671875	2.123906015460862
620.0	280.0	-1.06951904296875	1.8837890625	2.166225338063291
620.0	300.0	-1.185546875	1.36541748046875	1.8082826905082885
620.0	320.0	-1.268798828125	1.014068603515625	1.6242492416151848
620.0	340.0	-1.24462890625	1.166595458984375	1.705885716921282
620.0	360.0	-1.177001953125	1.46783447265625	1.8814546597720914
620.0	380.0	-0.9549560546875	1.9254150390625	2.1492240783669727
620.0	400.0	-0.72882080078125	2.4195556640625	2.5269407138174707
620.0	420.0	-0.577392578125	2.74981689453125	2.8097820454126547
620.0	440.0	-0.4578857421875	2.857025146484375	2.893484411664017
620.0	460.0	-0.293701171875	3.202301025390625	3.2157413197548395
620.0	480.0	-0.14276123046875	3.994110107421875	3.9966606459811587
620.0	500.0	-0.08056640625	4.322235107421875	4.322985920593107
620.0	520.0	-1.16094970703125	5.79425048828125	5.909411387202913
620.0	540.0	-1.41949462890625	5.86016845703125	6.029638409247914
620.0	560.0	-1.74853515625	5.9376220703125	6.189727864979551
620.0	580.0	-1.80926513671875	5.98724365234375	6.254640428312122
620.0	600.0	-2.09576416015625	6.00164794921875	6.357043772175637
620.0	620.0	-2.16461181640625	5.84375	6.231770083870678
620.0	640.0	-2.61737060546875	5.733154296875	6.302355676899562
620.0	660.0	-3.01812744140625	5.81427001953125	6.550941086026446
620.0	680.0	-3.12603759765625	5.96368408203125	6.733323020042435
620.0	700.0	-3.1126708984375	6.0445556640625	6.798924422136913
620.0	720.0	-3.1661376953125	6.13873291015625	6.907131796043433
620.0	740.0	-2.700439453125	6.0113525390625	6.590047995947162
620.0	760.0	-1.6650390625	4.21173095703125	4.528910766847393
620.0	780.0	3.52447509765625	-1.44476318359375	3.8091029614158476
620.0	800.0	4.55816650390625	-1.4898681640625	4.795475891256246
