# Supplementary material for: Real-time emotion detection by quantitative facial motion analysis
Source: PLoS One. 2023 Mar 10;18(3):e0282730. doi: 10.1371/journal.pone.0282730 (PMC10004542; doi:10.1371/journal.pone.0282730)
Supplement: S1 Dataset — Data from each participant is organized into folders by Study ID and subsequently by emotions. The data files (.csv) contain the pixel displacement results after DISC-processing of videos. (ZIP) [file pone.0282730.s004.zip › S1_Dataset/1/happy/result/101575_cropped_result.csv]

pos_x	pos_y	disp_x	disp_y	disp_xy_indi
0.0	0.0	1.4498836994171143	2.5425381660461426	2.9268862409797785
0.0	20.0	1.4762253761291504	2.4295730590820312	2.8428975729957053
0.0	40.0	1.4842731952667236	2.2960205078125	2.734003857071687
0.0	60.0	1.4220311641693115	2.2028427124023438	2.621962747151996
0.0	80.0	1.4242839813232422	2.1864166259765625	2.609406545902865
0.0	100.0	1.3774282932281494	2.2454605102539062	2.6342743984055925
0.0	120.0	1.3357324600219727	2.1927947998046875	2.567592303853326
0.0	140.0	1.3315343856811523	2.1945648193359375	2.5669239502794508
0.0	160.0	1.2481157779693604	2.294921875	2.612366629623334
0.0	180.0	1.1577832698822021	2.580902099609375	2.8286954144600305
0.0	200.0	0.8267009258270264	3.1606292724609375	3.2669575783441416
0.0	220.0	0.8433237075805664	3.2213287353515625	3.3298879406023754
0.0	240.0	0.9492409229278564	3.2161712646484375	3.353329082167639
0.0	260.0	1.2250351905822754	2.854888916015625	3.1066222720108447
0.0	280.0	1.8073875904083252	1.69036865234375	2.4746709039362056
0.0	300.0	2.104005813598633	1.10089111328125	2.3746161178090395
0.0	320.0	2.1380155086517334	0.87457275390625	2.30997571786166
0.0	340.0	1.7660439014434814	2.281585693359375	2.8852286457000065
0.0	360.0	1.5390889644622803	2.3779296875	2.832550871427276
0.0	380.0	1.4437508583068848	2.51251220703125	2.8977808977462236
0.0	400.0	1.412226676940918	2.24090576171875	2.648781383951473
0.0	420.0	1.4070537090301514	1.94647216796875	2.4017814306827487
0.0	440.0	1.332406997680664	1.754791259765625	2.2033158586136103
0.0	460.0	1.1367576122283936	2.19097900390625	2.468320656745639
0.0	480.0	1.0352208614349365	2.289306640625	2.512490224211791
0.0	500.0	0.9772310256958008	2.907745361328125	3.0675663911165305
0.0	520.0	1.4811954498291016	3.3677978515625	3.679130648615706
0.0	540.0	2.244251012802124	3.66650390625	4.298826991518718
0.0	560.0	2.4343185424804688	3.7105712890625	4.4378199667718805
0.0	580.0	2.9525651931762695	3.7149658203125	4.745377989796613
0.0	600.0	3.272082805633545	3.5589599609375	4.834534299234926
0.0	620.0	3.482654333114624	3.4267578125	4.885852055628767
0.0	640.0	3.242025852203369	3.355712890625	4.665998353049621
0.0	660.0	3.0538103580474854	3.3868408203125	4.560312318805934
0.0	680.0	3.06353759765625	3.397705078125	4.574894797716101
0.0	700.0	3.0619266033172607	3.4735107421875	4.6304072607270665
0.0	720.0	3.1899659633636475	3.4649658203125	4.7097633680846895
0.0	740.0	3.2496747970581055	4.197265625	5.30824123542264
0.0	760.0	3.236518621444702	3.93701171875	5.096578662253055
0.0	780.0	4.834722518920898	-1.508056640625	5.064462130008872
0.0	800.0	4.892368793487549	-1.5318603515625	5.12658449146993
20.0	0.0	1.3847198486328125	2.5074989795684814	2.8644371509486213
20.0	20.0	1.4491825103759766	2.339254379272461	2.751770520832906
20.0	40.0	1.4500102996826172	2.2706031799316406	2.694098860454336
20.0	60.0	1.3834152221679688	2.226329803466797	2.621141367940798
20.0	80.0	1.3983078002929688	2.1931610107421875	2.601003637713691
20.0	100.0	1.3766155242919922	2.1540069580078125	2.556328671526372
20.0	120.0	1.3244075775146484	2.1383056640625	2.5152348885024614
20.0	140.0	1.304697036743164	2.2084197998046875	2.565024828311759
20.0	160.0	1.2276897430419922	2.411224365234375	2.7057762369919702
20.0	180.0	1.229776382446289	2.5439453125	2.8255986452101447
20.0	200.0	1.0196609497070312	2.9859161376953125	3.155218476382695
20.0	220.0	1.0691261291503906	2.9693450927734375	3.155953256943105
20.0	240.0	1.1410140991210938	2.9185333251953125	3.133648025013136
20.0	260.0	1.3461685180664062	2.553253173828125	2.8863941949596037
20.0	280.0	1.8006534576416016	1.59393310546875	2.404781823622656
20.0	300.0	2.090566635131836	0.97296142578125	2.3058887206421583
20.0	320.0	2.215282440185547	0.2734375	2.2320941638292684
20.0	340.0	1.9224910736083984	1.2186279296875	2.2761867144675136
20.0	360.0	1.6578369140625	1.43939208984375	2.195511972623477
20.0	380.0	1.4866485595703125	1.56719970703125	2.1601478795192057
20.0	400.0	1.4206218719482422	1.352264404296875	1.9613223911907267
20.0	420.0	1.3877067565917969	1.177154541015625	1.8197315339698412
20.0	440.0	1.2890548706054688	0.947052001953125	1.5995530481466076
20.0	460.0	1.1259441375732422	1.963623046875	2.2635294721196386
20.0	480.0	1.0169544219970703	2.1497802734375	2.3781823984884776
20.0	500.0	0.9650173187255859	2.848602294921875	3.00762255944367
20.0	520.0	1.4681835174560547	3.326171875	3.6357918233818958
20.0	540.0	2.1296024322509766	3.6148681640625	4.19553076058344
20.0	560.0	2.191558837890625	3.6207275390625	4.2323277344815935
20.0	580.0	2.8837852478027344	3.7314453125	4.715920003098325
20.0	600.0	3.1849517822265625	3.5062255859375	4.736827600260635
20.0	620.0	3.851491928100586	3.48291015625	5.192750064150341
20.0	640.0	4.152732849121094	3.430419921875	5.386368995581929
20.0	660.0	4.1330108642578125	3.41015625	5.358259461195135
20.0	680.0	4.145666122436523	3.41162109375	5.368957634963962
20.0	700.0	3.9031982421875	3.56787109375	5.2881623140210445
20.0	720.0	3.689006805419922	3.7484130859375	5.259217800515775
20.0	740.0	3.5004749298095703	3.990478515625	5.30822413975616
20.0	760.0	3.2367286682128906	3.8463134765625	5.026981184728813
20.0	780.0	4.807504653930664	-1.9471435546875	5.186855407674872
20.0	800.0	4.8777008056640625	-1.8291015625	5.209374019545514
40.0	0.0	1.4679336547851562	2.272068500518799	2.7050183891982416
40.0	20.0	1.490814208984375	2.171480178833008	2.6339804807124785
40.0	40.0	1.4383354187011719	2.195953369140625	2.6250752324705546
40.0	60.0	1.3670272827148438	2.1766014099121094	2.570283503685559
40.0	80.0	1.341583251953125	2.1482315063476562	2.5327345353956545
40.0	100.0	1.329620361328125	2.1217575073242188	2.5039459309547833
40.0	120.0	1.2718276977539062	2.1546173095703125	2.5019835018388936
40.0	140.0	1.2401542663574219	2.266021728515625	2.583183516219755
40.0	160.0	1.2031478881835938	2.44097900390625	2.7213862898074193
40.0	180.0	1.2221870422363281	2.55517578125	2.8324308357481445
40.0	200.0	1.0868682861328125	2.8408050537109375	3.041620624698432
40.0	220.0	1.2653427124023438	2.5501708984375	2.84683399429388
40.0	240.0	1.3613700866699219	2.3060760498046875	2.6779311530288568
40.0	260.0	1.475677490234375	1.99212646484375	2.4791514490073574
40.0	280.0	1.7724990844726562	1.45330810546875	2.292129458359098
40.0	300.0	2.095714569091797	0.850921630859375	2.2618769146370443
40.0	320.0	2.2965927124023438	-0.33294677734375	2.3206015692494786
40.0	340.0	2.0759010314941406	-0.068206787109375	2.0770212464888798
40.0	360.0	1.8218612670898438	-0.2515869140625	1.8391504701491128
40.0	380.0	1.5242996215820312	-0.840667724609375	1.7407502863865993
40.0	400.0	1.3763694763183594	-1.557464599609375	2.078482358447448
40.0	420.0	1.2407989501953125	-1.555206298828125	1.9895347865067514
40.0	440.0	1.1065788269042969	-1.95947265625	2.250344371589451
40.0	460.0	1.0300407409667969	0.84375	1.3315021556690878
40.0	480.0	1.0164756774902344	2.117919921875	2.3492142512772727
40.0	500.0	0.965789794921875	2.791717529296875	2.9540542803676924
40.0	520.0	1.4686470031738281	3.286865234375	3.6000565396774658
40.0	540.0	2.128406524658203	3.587158203125	4.1710692044671935
40.0	560.0	2.1934165954589844	3.5899658203125	4.207009739975281
40.0	580.0	2.886211395263672	3.7069091796875	4.698019996190025
40.0	600.0	3.1862831115722656	3.4810791015625	4.719143119086962
40.0	620.0	3.8395309448242188	3.520263671875	5.209055019462323
40.0	640.0	4.1389312744140625	3.5076904296875	5.425370424666328
40.0	660.0	4.0959320068359375	3.474609375	5.371179508586635
40.0	680.0	4.119724273681641	3.4844970703125	5.395724967432839
40.0	700.0	3.9099273681640625	3.60888671875	5.320864156609196
40.0	720.0	3.684886932373047	3.7337646484375	5.24589269374577
40.0	740.0	3.498004913330078	3.908447265625	5.245188118824044
40.0	760.0	3.2298316955566406	3.680419921875	4.896662494286967
40.0	780.0	4.742195129394531	-1.832763671875	5.084037502044802
40.0	800.0	4.8848876953125	-1.8773193359375	5.233207017202767
60.0	0.0	1.5579376220703125	1.9994874000549316	2.534781942739953
60.0	20.0	1.5289154052734375	2.010631561279297	2.525910052178197
60.0	40.0	1.3775596618652344	2.118316650390625	2.526843100257793
60.0	60.0	1.3013420104980469	2.0998306274414062	2.4703804751956873
60.0	80.0	1.2267189025878906	2.1773834228515625	2.499167428580011
60.0	100.0	1.2307205200195312	2.1403732299804688	2.4689816852326323
60.0	120.0	1.2070884704589844	2.1801681518554688	2.492026433623829
60.0	140.0	1.2097358703613281	2.297515869140625	2.5965438654087634
60.0	160.0	1.2213630676269531	2.462310791015625	2.74858184788358
60.0	180.0	1.3438606262207031	2.455322265625	2.799029976756266
60.0	200.0	1.2786865234375	2.4911346435546875	2.800141253140459
60.0	220.0	1.3434829711914062	2.2458648681640625	2.617031811028454
60.0	240.0	1.3592453002929688	1.9454498291015625	2.3732515298467254
60.0	260.0	1.290252685546875	1.87457275390625	2.275692202879947
60.0	280.0	1.3446998596191406	1.823883056640625	2.2660024529467053
60.0	300.0	1.5764427185058594	1.401611328125	2.109427875007456
60.0	320.0	1.799102783203125	0.445892333984375	1.8535346767825154
60.0	340.0	1.5881843566894531	0.2906494140625	1.6145608172899424
60.0	360.0	1.4651069641113281	-1.363128662109375	2.0011642025959806
60.0	380.0	1.2152938842773438	-2.26593017578125	2.571260155386452
60.0	400.0	1.1308021545410156	-3.489898681640625	3.6685291767725627
60.0	420.0	0.9639434814453125	-3.761810302734375	3.8833495579434256
60.0	440.0	0.8437004089355469	-3.846832275390625	3.938267250330407
60.0	460.0	0.6636734008789062	-3.8262939453125	3.8834247435696847
60.0	480.0	0.9287033081054688	1.419769287109375	1.696536077749337
60.0	500.0	1.0236053466796875	2.75335693359375	2.9374720951049085
60.0	520.0	1.5466995239257812	3.3359375	3.677058392413491
60.0	540.0	2.137439727783203	3.60498046875	4.191006176322686
60.0	560.0	2.1658973693847656	3.5771484375	4.18175828553212
60.0	580.0	2.8798484802246094	3.691162109375	4.681688262447393
60.0	600.0	3.1893692016601562	3.4642333984375	4.708820334579371
60.0	620.0	3.8710899353027344	3.505859375	5.222680082532102
60.0	640.0	4.1643524169921875	3.4891357421875	5.432853695832328
60.0	660.0	4.088623046875	3.48193359375	5.370353803123422
60.0	680.0	4.0968780517578125	3.5079345703125	5.393515988719087
60.0	700.0	3.877819061279297	3.638671875	5.317651143685252
60.0	720.0	3.639415740966797	3.761962890625	5.234282350622338
60.0	740.0	3.4519271850585938	3.8897705078125	5.200588033520292
60.0	760.0	3.505207061767578	3.11865234375	4.691744770023479
60.0	780.0	5.00872802734375	-0.7493896484375	5.064478383514347
60.0	800.0	5.0542144775390625	-0.7119140625	5.104106740395494
80.0	0.0	1.5310287475585938	1.9051432609558105	2.444098989528897
80.0	20.0	1.2907638549804688	2.0488624572753906	2.4215508869640945
80.0	40.0	1.2072830200195312	2.1146621704101562	2.4350212289405757
80.0	60.0	1.1073074340820312	2.1766357421875	2.442104196741298
80.0	80.0	1.0459747314453125	2.25189208984375	2.482958139623571
80.0	100.0	1.1346664428710938	2.1540298461914062	2.434607260907006
80.0	120.0	1.138763427734375	2.2055587768554688	2.482190899691145
80.0	140.0	1.1267471313476562	2.390716552734375	2.6429310875462315
80.0	160.0	1.2057952880859375	2.479736328125	2.7573600660401802
80.0	180.0	1.49981689453125	2.1854248046875	2.6505720692078456
80.0	200.0	1.7569503784179688	1.796966552734375	2.5131580578764057
80.0	220.0	1.8659515380859375	1.433319091796875	2.352908574805807
80.0	240.0	1.5562286376953125	1.3692626953125	2.072855012189097
80.0	260.0	1.0219039916992188	2.071807861328125	2.310124581599836
80.0	280.0	1.0075912475585938	2.00469970703125	2.2436713301033784
80.0	300.0	1.1082382202148438	1.570404052734375	1.9220720177947324
80.0	320.0	1.3861160278320312	0.651153564453125	1.531443308488061
80.0	340.0	1.2121429443359375	-0.368927001953125	1.2670428762569625
80.0	360.0	1.52801513671875	-1.9288330078125	2.460737090806053
80.0	380.0	1.4151840209960938	-3.326141357421875	3.614687004822811
80.0	400.0	1.6319503784179688	-4.274871826171875	4.575783120714597
80.0	420.0	1.6133346557617188	-4.530303955078125	4.809002249622918
80.0	440.0	1.6567001342773438	-4.747344970703125	5.028114915728838
80.0	460.0	1.4977874755859375	-4.760223388671875	4.9902999941968265
80.0	480.0	1.1253585815429688	-4.699615478515625	4.8324753059851275
80.0	500.0	0.6973724365234375	1.087005615234375	1.2914757151312206
80.0	520.0	0.72406005859375	0.21630859375	0.7556800752837719
80.0	540.0	0.989410400390625	0.9771728515625	1.3906112764651106
80.0	560.0	0.9020614624023438	-0.1373291015625	0.9124550203091758
80.0	580.0	2.7572097778320312	3.6524658203125	4.5763208287360735
80.0	600.0	3.2220687866210938	3.397705078125	4.682534256536127
80.0	620.0	4.158027648925781	3.6785888671875	5.551685328170814
80.0	640.0	4.5697479248046875	3.69189453125	5.874749469222531
80.0	660.0	4.801017761230469	3.7149658203125	6.070481248611229
80.0	680.0	4.816139221191406	3.626708984375	6.028948088617492
80.0	700.0	4.693748474121094	3.7691650390625	6.019790679916131
80.0	720.0	4.3594512939453125	4.021240234375	5.9308674413476625
80.0	740.0	4.1151275634765625	2.7557373046875	4.952611730807381
80.0	760.0	4.836341857910156	-0.4888916015625	4.860989360680828
80.0	780.0	4.9696807861328125	-0.711669921875	5.020378590680111
80.0	800.0	5.04998779296875	-0.743408203125	5.104413038303908
100.0	0.0	1.196044921875	2.065715789794922	2.3869866315819688
100.0	20.0	1.1052474975585938	2.1246280670166016	2.394914707043705
100.0	40.0	1.0780181884765625	2.140796661376953	2.396900823991055
100.0	60.0	1.04046630859375	2.1522598266601562	2.3905632183177903
100.0	80.0	1.0055465698242188	2.2182159423828125	2.4354888361736586
100.0	100.0	1.0851821899414062	2.1533432006835938	2.4113289541861125
100.0	120.0	1.1044769287109375	2.228973388671875	2.4876076164584573
100.0	140.0	1.1019134521484375	2.406524658203125	2.6468045236785724
100.0	160.0	1.2489852905273438	2.373321533203125	2.681905918543621
100.0	180.0	1.8838043212890625	1.6248626708984375	2.4877494689350352
100.0	200.0	2.268951416015625	0.9039764404296875	2.442399216567848
100.0	220.0	2.0187606811523438	0.7663726806640625	2.159333641064969
100.0	240.0	0.7185516357421875	1.5621490478515625	1.7194842543423643
100.0	260.0	0.27344512939453125	2.2462158203125	2.262798654368468
100.0	280.0	0.802032470703125	1.94873046875	2.1073221215316735
100.0	300.0	1.2227706909179688	1.465362548828125	1.908521826460485
100.0	320.0	2.5056991577148438	-0.135162353515625	2.5093419716692185
100.0	340.0	2.1689453125	-1.56024169921875	2.671830445330829
100.0	360.0	1.5667495727539062	-2.210296630859375	2.709264737915594
100.0	380.0	1.6216049194335938	-3.80145263671875	4.132873656905951
100.0	400.0	1.7025909423828125	-4.6356201171875	4.93839951684323
100.0	420.0	1.6713333129882812	-4.8963623046875	5.173752879860911
100.0	440.0	1.6833267211914062	-5.062164306640625	5.334706769608182
100.0	460.0	1.5322647094726562	-5.089813232421875	5.3154523684096855
100.0	480.0	1.2772293090820312	-5.007415771484375	5.167739101046862
100.0	500.0	0.24311065673828125	0.074859619140625	0.25437522284530356
100.0	520.0	1.2107162475585938	-0.4710693359375	1.2991305366909667
100.0	540.0	2.8890914916992188	-0.4674072265625	2.926656652709994
100.0	560.0	2.62646484375	0.6217041015625	2.6990430832712446
100.0	580.0	0.31334686279296875	-2.5040283203125	2.523557822866208
100.0	600.0	0.15179443359375	-2.8980712890625	2.9020438912184683
100.0	620.0	5.931396484375	7.3548583984375	9.448566362995114
100.0	640.0	5.614295959472656	7.2564697265625	9.174784575839862
100.0	660.0	5.400917053222656	6.514404296875	8.462113705152795
100.0	680.0	5.387214660644531	6.55224609375	8.482570994275585
100.0	700.0	5.161033630371094	6.27490234375	8.124694920882918
100.0	720.0	4.402259826660156	5.4715576171875	7.022665757362261
100.0	740.0	0.5330123901367188	-0.80322265625	0.9639859146027826
100.0	760.0	4.527671813964844	-0.623046875	4.570339097202631
100.0	780.0	4.919013977050781	-0.7003173828125	4.968615797492325
100.0	800.0	5.043861389160156	-0.750244140625	5.0993532907225365
120.0	0.0	1.0478897094726562	2.0775234699249268	2.3268383294306454
120.0	20.0	0.9943084716796875	2.1178207397460938	2.3396183497640566
120.0	40.0	1.0037994384765625	2.105945587158203	2.3329423757900605
120.0	60.0	0.9433059692382812	2.155048370361328	2.3524582100852696
120.0	80.0	0.8677215576171875	2.280975341796875	2.4404485676692653
120.0	100.0	0.9431686401367188	2.257232666015625	2.4463577809194943
120.0	120.0	1.0392608642578125	2.2384490966796875	2.467937904892261
120.0	140.0	1.2584762573242188	2.1507720947265625	2.491903508104449
120.0	160.0	1.6466293334960938	1.7723236083984375	2.4191980354688303
120.0	180.0	2.0539932250976562	0.9089813232421875	2.246137844111574
120.0	200.0	2.0863418579101562	0.4717254638671875	2.1390061386842056
120.0	220.0	1.5537567138671875	0.349700927734375	1.592623830270552
120.0	240.0	0.63397216796875	1.3191680908203125	1.4636000688704225
120.0	260.0	-0.0148162841796875	1.987701416015625	1.9877566353825646
120.0	280.0	0.26849365234375	1.932373046875	1.9509368092375154
120.0	300.0	0.31250762939453125	1.65667724609375	1.6858945744484028
120.0	320.0	0.5448455810546875	1.0755615234375	1.2056903822681908
120.0	340.0	0.4605865478515625	-0.28338623046875	0.5407843596861018
120.0	360.0	0.34124755859375	-2.1920166015625	2.2184198605700876
120.0	380.0	1.79766845703125	-4.203277587890625	4.571559292218438
120.0	400.0	1.464111328125	-4.838226318359375	5.0549041423957055
120.0	420.0	1.460723876953125	-5.04486083984375	5.25207912526934
120.0	440.0	1.5272750854492188	-5.223114013671875	5.441827743180543
120.0	460.0	1.400970458984375	-5.2568359375	5.4403163787355595
120.0	480.0	1.25677490234375	-5.132293701171875	5.28393052473721
120.0	500.0	1.0679473876953125	-4.8082275390625	4.925399850802396
120.0	520.0	0.9469146728515625	-4.5958251953125	4.692361518844297
120.0	540.0	0.6933059692382812	-4.35888671875	4.413679484724347
120.0	560.0	0.449432373046875	-3.9849853515625	4.010249083300219
120.0	580.0	0.19582366943359375	-3.6297607421875	3.6350391958046324
120.0	600.0	0.2723388671875	-3.6146240234375	3.6248690030665207
120.0	620.0	0.33300018310546875	-3.57470703125	3.5901837670537793
120.0	640.0	0.0828857421875	-3.3740234375	3.3750413631624263
120.0	660.0	-0.091064453125	-2.947021484375	2.948428117487483
120.0	680.0	0.06998443603515625	-2.0889892578125	2.0901612235765876
120.0	700.0	0.2643585205078125	-1.520263671875	1.5430771398047272
120.0	720.0	0.368438720703125	-1.2083740234375	1.263295243176308
120.0	740.0	0.48491668701171875	-1.037353515625	1.1450967250507567
120.0	760.0	4.3059234619140625	-0.60693359375	4.348487696554318
120.0	780.0	4.754058837890625	-0.632568359375	4.795958523945796
120.0	800.0	4.8763427734375	-0.6595458984375	4.920743809242852
140.0	0.0	0.9297637939453125	2.1037919521331787	2.3000872353873696
140.0	20.0	0.9061279296875	2.0995845794677734	2.2867713552733298
140.0	40.0	0.9144134521484375	2.0842514038085938	2.2760175473286925
140.0	60.0	0.856536865234375	2.1422805786132812	2.3071674146037138
140.0	80.0	0.8041839599609375	2.2367324829101562	2.3769064015151895
140.0	100.0	0.8953399658203125	2.21197509765625	2.386308338636584
140.0	120.0	1.2524871826171875	1.9574432373046875	2.3238563143813766
140.0	140.0	2.128692626953125	1.0271759033203125	2.3635614306394697
140.0	160.0	2.3846893310546875	0.689544677734375	2.482380927303031
140.0	180.0	1.8586578369140625	0.4090576171875	1.903138746623897
140.0	200.0	1.61224365234375	0.1561737060546875	1.619790054601389
140.0	220.0	1.5203857421875	0.1649932861328125	1.529312129526193
140.0	240.0	0.8520965576171875	1.1590423583984375	1.4385575178159797
140.0	260.0	0.147003173828125	1.57958984375	1.586415458697277
140.0	280.0	0.23919677734375	1.718048095703125	1.7346193696142014
140.0	300.0	0.4212493896484375	1.244873046875	1.3142145757504848
140.0	320.0	0.824859619140625	0.408966064453125	0.9206772687337809
140.0	340.0	0.1687774658203125	-1.405059814453125	1.4151603849598733
140.0	360.0	-0.1541595458984375	-2.29864501953125	2.3038086056370726
140.0	380.0	1.388214111328125	-4.485321044921875	4.695236234196273
140.0	400.0	1.251190185546875	-5.051300048828125	5.203951293363519
140.0	420.0	1.247344970703125	-5.190155029296875	5.33793768267053
140.0	440.0	1.3259429931640625	-5.350555419921875	5.512401302769622
140.0	460.0	1.2423248291015625	-5.370025634765625	5.511855068762438
140.0	480.0	1.20391845703125	-5.167388916015625	5.305782492765949
140.0	500.0	0.9569244384765625	-4.69146728515625	4.788065336714301
140.0	520.0	0.6451873779296875	-4.5	4.546016580770442
140.0	540.0	0.2087860107421875	-4.2559814453125	4.261099583572991
140.0	560.0	-0.1473236083984375	-3.9613037109375	3.9640422974381524
140.0	580.0	-0.1757354736328125	-3.61376953125	3.6180399640805234
140.0	600.0	-0.0046234130859375	-3.4136962890625	3.413699419970605
140.0	620.0	0.124755859375	-3.40966796875	3.4119495426468642
140.0	640.0	0.2415924072265625	-3.392578125	3.4011693908798546
140.0	660.0	0.5270538330078125	-3.3214111328125	3.3629685779172904
140.0	680.0	0.1240997314453125	-3.0987548828125	3.101238876174989
140.0	700.0	-0.0145111083984375	-1.888916015625	1.8889717537198847
140.0	720.0	0.1009674072265625	-1.3089599609375	1.312848276328821
140.0	740.0	0.9487152099609375	-0.979736328125	1.3637975737839847
140.0	760.0	3.9612579345703125	-0.576416015625	4.002976373558212
140.0	780.0	4.5012359619140625	-0.57080078125	4.537283186743365
140.0	800.0	4.608123779296875	-0.5882568359375	4.6455194403154225
160.0	0.0	0.78106689453125	2.129603862762451	2.2683205474591643
160.0	20.0	0.743927001953125	2.099233627319336	2.227152712838359
160.0	40.0	0.7618865966796875	2.09814453125	2.232192119915855
160.0	60.0	0.7688140869140625	2.099987030029297	2.2362961848844556
160.0	80.0	0.5959014892578125	2.2792129516601562	2.3558247523776212
160.0	100.0	0.9305267333984375	2.0552978515625	2.2561314811434627
160.0	120.0	1.4730072021484375	1.5852203369140625	2.1639486440641567
160.0	140.0	2.0244598388671875	0.9093017578125	2.2192943306256296
160.0	160.0	1.8737640380859375	0.6115264892578125	1.9710292533313918
160.0	180.0	1.2101593017578125	0.2984771728515625	1.2464245498001143
160.0	200.0	1.465911865234375	0.0087738037109375	1.4659381215680567
160.0	220.0	1.6086578369140625	0.022064208984375	1.6088091451701587
160.0	240.0	0.932342529296875	0.9946746826171875	1.3633195942900904
160.0	260.0	0.1987457275390625	1.247955322265625	1.2636820607202317
160.0	280.0	0.0851898193359375	1.3956298828125	1.3982274761703555
160.0	300.0	0.0734100341796875	0.969390869140625	0.9721664930923505
160.0	320.0	0.1719818115234375	0.21539306640625	0.2756300356470071
160.0	340.0	-0.1168060302734375	-1.681304931640625	1.6853575056549057
160.0	360.0	-0.4571533203125	-2.345001220703125	2.3891462666341483
160.0	380.0	1.2942047119140625	-4.54559326171875	4.726244168187194
160.0	400.0	1.2535400390625	-5.152679443359375	5.302967855413711
160.0	420.0	1.141448974609375	-5.260467529296875	5.382882535261527
160.0	440.0	1.1486968994140625	-5.396636962890625	5.517535235588517
160.0	460.0	1.1776580810546875	-5.33062744140625	5.459163624122907
160.0	480.0	1.1663055419921875	-5.0499267578125	5.182859141106611
160.0	500.0	0.8061370849609375	-4.529083251953125	4.600266525199557
160.0	520.0	0.463470458984375	-4.4400634765625	4.46418733279143
160.0	540.0	-0.070709228515625	-4.26318359375	4.263769945601713
160.0	560.0	-0.485015869140625	-4.0416259765625	4.070624144740339
160.0	580.0	-0.416290283203125	-3.521484375	3.546004766389701
160.0	600.0	-0.1942138671875	-3.178466796875	3.1843947941555153
160.0	620.0	-0.0360260009765625	-3.188232421875	3.1884359564904687
160.0	640.0	0.101470947265625	-3.164306640625	3.1659331750753137
160.0	660.0	0.33551025390625	-3.102294921875	3.120384737939802
160.0	680.0	0.1194305419921875	-3.390625	3.3927277440115273
160.0	700.0	-0.121978759765625	-2.2772216796875	2.2804862192683206
160.0	720.0	-0.029449462890625	-1.5689697265625	1.5692460845049614
160.0	740.0	0.7595977783203125	-1.3304443359375	1.5320153118873616
160.0	760.0	1.4998321533203125	-1.0135498046875	1.8101877512334223
160.0	780.0	1.66162109375	-0.984375	1.931315303056429
160.0	800.0	1.8612213134765625	-0.9686279296875	2.0981860841951345
180.0	0.0	0.8141632080078125	1.9274895191192627	2.092385618280765
180.0	20.0	0.6534576416015625	2.02728271484375	2.1299957970079944
180.0	40.0	0.681915283203125	2.030792236328125	2.1422244421620684
180.0	60.0	0.5909271240234375	2.1071624755859375	2.188453464075503
180.0	80.0	0.4102325439453125	2.2705307006835938	2.3072928732301357
180.0	100.0	0.8416595458984375	1.9785690307617188	2.1501456231361007
180.0	120.0	1.5584716796875	1.1421585083007812	1.9321904757222677
180.0	140.0	1.541748046875	0.7261962890625	1.7042148016875758
180.0	160.0	1.253326416015625	0.4492034912109375	1.3313943373766715
180.0	180.0	0.8078460693359375	0.1981353759765625	0.8317889750140345
180.0	200.0	1.1533203125	-0.075347900390625	1.1557789794413
180.0	220.0	1.3928680419921875	-0.08868408203125	1.3956884497655182
180.0	240.0	0.8993682861328125	0.75811767578125	1.1762677095089522
180.0	260.0	-0.040618896484375	0.986328125	0.9871641529743794
180.0	280.0	-0.4890899658203125	1.140777587890625	1.2412020382273254
180.0	300.0	-0.5924530029296875	0.658050537109375	0.885455289707132
180.0	320.0	-0.6990509033203125	-0.089111328125	0.7047077367484668
180.0	340.0	-0.9443359375	-1.811126708984375	2.0425352674680006
180.0	360.0	-0.9504547119140625	-2.2852783203125	2.4750477087704725
180.0	380.0	0.82470703125	-4.471923828125	4.547333769578096
180.0	400.0	0.8267669677734375	-4.9713134765625	5.039593366656998
180.0	420.0	0.7561187744140625	-5.002197265625	5.0590209611393835
180.0	440.0	0.8386688232421875	-5.11474609375	5.1830486201278605
180.0	460.0	0.420440673828125	-4.6256103515625	4.644678835473041
180.0	480.0	0.035797119140625	-3.92877197265625	3.928935052513346
180.0	500.0	0.0082855224609375	-3.89495849609375	3.8949673087428267
180.0	520.0	-0.082183837890625	-4.0611572265625	4.061988700386948
180.0	540.0	-0.3395233154296875	-4.164306640625	4.1781246844575906
180.0	560.0	-0.425628662109375	-4.161376953125	4.183087126036096
180.0	580.0	-0.791046142578125	-3.4520263671875	3.5415025115684244
180.0	600.0	-0.6703338623046875	-3.051025390625	3.1237963155735287
180.0	620.0	-0.522857666015625	-3.0760498046875	3.1201702741724393
180.0	640.0	-0.451812744140625	-3.0428466796875	3.0762071893572327
180.0	660.0	-0.3826141357421875	-3.006591796875	3.030839456306748
180.0	680.0	-0.437896728515625	-3.2353515625	3.2648511876984343
180.0	700.0	-0.4860992431640625	-2.2681884765625	2.319692100132168
180.0	720.0	-0.073089599609375	-1.8424072265625	1.8438564147082555
180.0	740.0	0.7428436279296875	-1.369873046875	1.5583224377869735
180.0	760.0	1.4596405029296875	-1.0465087890625	1.7960320273808847
180.0	780.0	1.6377105712890625	-1.009765625	1.9239861051326717
180.0	800.0	1.8204803466796875	-0.9815673828125	2.0682415767139912
200.0	0.0	0.638641357421875	1.8840696811676025	1.98936707193636
200.0	20.0	0.400909423828125	2.041858673095703	2.0808448301135636
200.0	40.0	0.3840484619140625	2.075489044189453	2.1107221497982644
200.0	60.0	0.2909393310546875	2.142486572265625	2.1621504125969255
200.0	80.0	0.278778076171875	2.1988525390625	2.216454309092722
200.0	100.0	0.92767333984375	1.7077102661132812	1.9434125085646514
200.0	120.0	1.8310699462890625	0.8976516723632812	2.0392635124229597
200.0	140.0	1.49334716796875	0.5858612060546875	1.6041568242662994
200.0	160.0	0.8524017333984375	0.3104400634765625	0.9071723916169369
200.0	180.0	0.690032958984375	0.139129638671875	0.7039194135990985
200.0	200.0	0.8865966796875	-0.130035400390625	0.8960819593026352
200.0	220.0	0.9609832763671875	-0.207244873046875	0.983076444057953
200.0	240.0	0.66265869140625	0.5597686767578125	0.8674430890700762
200.0	260.0	0.19537353515625	0.8760986328125	0.8976188682594535
200.0	280.0	-0.372344970703125	0.88214111328125	0.9575039012709003
200.0	300.0	-0.626983642578125	0.2073974609375	0.6603954836791783
200.0	320.0	-0.7533721923828125	-0.400146484375	0.8530456431008587
200.0	340.0	-0.7059478759765625	-1.73321533203125	1.871469420210765
200.0	360.0	-0.7646942138671875	-2.14593505859375	2.2781120508929575
200.0	380.0	0.4370574951171875	-4.263336181640625	4.285680185422633
200.0	400.0	0.475006103515625	-4.566375732421875	4.591014934415757
200.0	420.0	0.460296630859375	-4.51287841796875	4.5362919442809915
200.0	440.0	0.52899169921875	-4.468048095703125	4.4992539385278825
200.0	460.0	0.2807769775390625	-3.879302978515625	3.8894507723117115
200.0	480.0	-0.01153564453125	-3.2213134765625	3.2213341312844173
200.0	500.0	-0.0229644775390625	-3.394317626953125	3.394395309900327
200.0	520.0	-0.162200927734375	-3.6131591796875	3.6167980865287377
200.0	540.0	-0.3979949951171875	-3.7857666015625	3.8066295824054657
200.0	560.0	-0.4778289794921875	-3.919189453125	3.9482105444275364
200.0	580.0	-0.7915191650390625	-3.3084716796875	3.4018358931492214
200.0	600.0	-0.6905670166015625	-2.9173583984375	2.9979764557700914
200.0	620.0	-0.573577880859375	-2.9639892578125	3.018977294687561
200.0	640.0	-0.4896697998046875	-2.917724609375	2.958528926509467
200.0	660.0	-0.4802398681640625	-2.9072265625	2.9466246141440893
200.0	680.0	-0.4115753173828125	-3.074951171875	3.1023731160668278
200.0	700.0	-0.506805419921875	-2.2467041015625	2.303156758373157
200.0	720.0	-0.1553802490234375	-1.984375	1.9904489851316425
200.0	740.0	0.521270751953125	-1.7381591796875	1.8146406065041363
200.0	760.0	1.3053741455078125	-1.1300048828125	1.7265319849166836
200.0	780.0	1.564697265625	-1.0640869140625	1.8922363736418888
200.0	800.0	1.707977294921875	-1.026611328125	1.9927662329042064
220.0	0.0	0.46771240234375	1.8864021301269531	1.9435194590879887
220.0	20.0	0.21710205078125	2.04718017578125	2.0586597515289347
220.0	40.0	0.214599609375	2.0786094665527344	2.089657940139138
220.0	60.0	0.1360931396484375	2.1185531616210938	2.1229198857408873
220.0	80.0	0.1519317626953125	2.0898818969726562	2.0953972424840432
220.0	100.0	1.049346923828125	1.5120391845703125	1.8404867460059593
220.0	120.0	1.6657257080078125	0.8233108520507812	1.8580858143322423
220.0	140.0	1.0360260009765625	0.4561004638671875	1.1319794644070853
220.0	160.0	0.76068115234375	0.2432098388671875	0.7986155778926546
220.0	180.0	0.6793670654296875	0.087066650390625	0.6849235075545215
220.0	200.0	0.707061767578125	-0.2005767822265625	0.7349608076211033
220.0	220.0	0.70050048828125	-0.3806610107421875	0.7972476021798582
220.0	240.0	0.5093231201171875	0.1466827392578125	0.5300244019685154
220.0	260.0	0.0067291259765625	0.627410888671875	0.6274469733455094
220.0	280.0	-0.5716705322265625	0.45343017578125	0.7296616487970411
220.0	300.0	-0.882476806640625	-0.26373291015625	0.92104308376868
220.0	320.0	-1.0270233154296875	-0.7088623046875	1.2479033045244576
220.0	340.0	-0.6070709228515625	-1.716064453125	1.8202780866260664
220.0	360.0	-0.4722442626953125	-2.25970458984375	2.3085232242733773
220.0	380.0	0.2971343994140625	-4.2694091796875	4.279736393157299
220.0	400.0	0.2270660400390625	-4.35565185546875	4.361566470041169
220.0	420.0	0.2260589599609375	-4.198486328125	4.204567766231288
220.0	440.0	0.1700592041015625	-3.81927490234375	3.8230591039862984
220.0	460.0	-0.00140380859375	-3.194915771484375	3.1949160798928924
220.0	480.0	-0.18878173828125	-2.765472412109375	2.7719084052050738
220.0	500.0	-0.29583740234375	-2.94537353515625	2.960193410948738
220.0	520.0	-0.400665283203125	-3.149658203125	3.175040073082046
220.0	540.0	-0.65545654296875	-3.385498046875	3.448364874127299
220.0	560.0	-1.005950927734375	-3.4649658203125	3.6080362255586524
220.0	580.0	-0.6362152099609375	-3.098876953125	3.1635119983959163
220.0	600.0	-0.6611785888671875	-2.6275634765625	2.7094735558299177
220.0	620.0	-0.505218505859375	-2.7076416015625	2.754372665630909
220.0	640.0	-0.48675537109375	-2.6842041015625	2.727981387424328
220.0	660.0	-0.4539794921875	-2.6707763671875	2.7090854144626153
220.0	680.0	-0.213409423828125	-2.991455078125	2.999057696447086
220.0	700.0	-0.418975830078125	-2.4119873046875	2.4481061055769877
220.0	720.0	-0.392578125	-2.1900634765625	2.224970924664307
220.0	740.0	0.07421875	-2.283935546875	2.285141134619647
220.0	760.0	0.4429473876953125	-1.63720703125	1.696068763771251
220.0	780.0	0.8343658447265625	-1.4779052734375	1.6971653897309602
220.0	800.0	1.20489501953125	-1.2552490234375	1.7399488839997597
240.0	0.0	0.3238525390625	1.8975796699523926	1.9250166417134837
240.0	20.0	0.1746063232421875	2.0057945251464844	2.0133800051713453
240.0	40.0	0.188995361328125	2.0279693603515625	2.036756974488678
240.0	60.0	-0.0647430419921875	2.1255950927734375	2.126580861361477
240.0	80.0	0.309295654296875	1.859130859375	1.8846833564414363
240.0	100.0	1.3974456787109375	1.4512252807617188	2.014673482346408
240.0	120.0	1.1204376220703125	0.7354202270507812	1.3402325825415524
240.0	140.0	0.7366485595703125	0.39007568359375	0.8335527213368976
240.0	160.0	0.546539306640625	0.13446044921875	0.5628364114974467
240.0	180.0	0.5555267333984375	-0.0030059814453125	0.5555348660928386
240.0	200.0	0.5153961181640625	-0.258209228515625	0.5764591610072812
240.0	220.0	0.441558837890625	-0.5277557373046875	0.6881135993259642
240.0	240.0	0.2283782958984375	-0.36029052734375	0.4265746243403512
240.0	260.0	-0.166168212890625	-0.22332763671875	0.27836506299757885
240.0	280.0	-0.559722900390625	-0.364044189453125	0.6676959615695427
240.0	300.0	-0.7098236083984375	-0.922576904296875	1.1640436844817224
240.0	320.0	-0.833740234375	-1.230010986328125	1.485950808372729
240.0	340.0	-0.789398193359375	-1.7301025390625	1.9016845961803326
240.0	360.0	-0.7635040283203125	-2.2667236328125	2.391855854522183
240.0	380.0	-0.447296142578125	-3.505615234375	3.5340362209020095
240.0	400.0	-0.6318817138671875	-3.39483642578125	3.453141882131539
240.0	420.0	-0.4311370849609375	-3.13409423828125	3.163609628329062
240.0	440.0	-0.4293365478515625	-2.689605712890625	2.7236572402075456
240.0	460.0	-0.32177734375	-2.508758544921875	2.5293102015508753
240.0	480.0	-0.275787353515625	-2.596771240234375	2.61137502830741
240.0	500.0	-0.3548736572265625	-2.728179931640625	2.7511635814687576
240.0	520.0	-0.4169464111328125	-2.933349609375	2.9628338192644215
240.0	540.0	-0.63104248046875	-3.1973876953125	3.2590646950148034
240.0	560.0	-0.8951263427734375	-3.2147216796875	3.3370176276699186
240.0	580.0	-0.509429931640625	-2.7694091796875	2.815873942453526
240.0	600.0	-0.672271728515625	-2.5604248046875	2.6472106938096953
240.0	620.0	-0.6354217529296875	-2.6617431640625	2.7365374975559327
240.0	640.0	-0.6284637451171875	-2.661865234375	2.735049031535083
240.0	660.0	-0.6150054931640625	-2.641357421875	2.7120104695070997
240.0	680.0	-0.1590576171875	-2.8463134765625	2.8507542392227836
240.0	700.0	-0.2886810302734375	-2.6953125	2.7107279852275816
240.0	720.0	-0.346832275390625	-2.5400390625	2.5636089924710665
240.0	740.0	-0.1411285400390625	-2.713134765625	2.7168028123617254
240.0	760.0	0.0005645751953125	-3.0050048828125	3.0050049358482123
240.0	780.0	0.2989501953125	-2.8531494140625	2.8687685159738088
240.0	800.0	0.7405242919921875	-2.569580078125	2.6741574383209774
260.0	0.0	-0.084564208984375	1.9512910842895508	1.9531226282722352
260.0	20.0	-0.1629638671875	2.0458927154541016	2.0523728280107547
260.0	40.0	-0.091339111328125	2.022327423095703	2.0243890533845312
260.0	60.0	-0.1595458984375	2.0424575805664062	2.048679541099927
260.0	80.0	0.5562744140625	1.6991653442382812	1.7879049445652793
260.0	100.0	0.9256591796875	1.3453750610351562	1.633058165465972
260.0	120.0	0.5677490234375	0.7197418212890625	0.9167154645399693
260.0	140.0	0.45416259765625	0.3914031982421875	0.5995499384572447
260.0	160.0	0.376495361328125	0.074981689453125	0.38388932110028834
260.0	180.0	0.45867919921875	-0.1593017578125	0.4855549998075462
260.0	200.0	0.45184326171875	-0.3303375244140625	0.5597188697879053
260.0	220.0	0.23699951171875	-0.5214996337890625	0.5728268818736183
260.0	240.0	0.0977783203125	-0.7242279052734375	0.7307986444294249
260.0	260.0	-0.19622802734375	-0.80438232421875	0.8279712327314143
260.0	280.0	-0.53948974609375	-0.88238525390625	1.034240263406669
260.0	300.0	-0.59619140625	-1.19989013671875	1.3398434733510078
260.0	320.0	-0.7841796875	-1.400146484375	1.6047890702504395
260.0	340.0	-0.8802490234375	-1.650604248046875	1.87065034865767
260.0	360.0	-0.80181884765625	-2.02734375	2.1801458999619405
260.0	380.0	-0.80499267578125	-2.56982421875	2.692955573962464
260.0	400.0	-0.9454345703125	-2.50701904296875	2.6793639186474705
260.0	420.0	-0.691162109375	-2.436248779296875	2.5323927768142944
260.0	440.0	-0.65643310546875	-2.308624267578125	2.4001355025927142
260.0	460.0	-0.526123046875	-2.252593994140625	2.3132196529710374
260.0	480.0	-0.3580322265625	-2.37078857421875	2.3976708570826553
260.0	500.0	-0.422332763671875	-2.485595703125	2.521220133717837
260.0	520.0	-0.36651611328125	-2.5849609375	2.610815410881373
260.0	540.0	-0.565338134765625	-2.8948974609375	2.9495827698104455
260.0	560.0	-0.790283203125	-2.9735107421875	3.076737505060509
260.0	580.0	-0.605499267578125	-2.5701904296875	2.6405507395039507
260.0	600.0	-0.883697509765625	-2.45166015625	2.606061935278926
260.0	620.0	-0.86334228515625	-2.5540771484375	2.6960471029841906
260.0	640.0	-0.8388671875	-2.5797119140625	2.712676117383011
260.0	660.0	-0.686187744140625	-2.540771484375	2.631800402010369
260.0	680.0	-0.353759765625	-2.7071533203125	2.730169421749143
260.0	700.0	-0.32257080078125	-2.8448486328125	2.863078005422103
260.0	720.0	-0.36163330078125	-2.7393798828125	2.7631468992060064
260.0	740.0	-0.2724609375	-2.941162109375	2.953755155067288
260.0	760.0	-0.13238525390625	-3.38818359375	3.3907689276045465
260.0	780.0	0.009490966796875	-3.298095703125	3.298109359227242
260.0	800.0	0.24822998046875	-3.2559814453125	3.2654300322350793
280.0	0.0	-0.23876953125	1.9638755321502686	1.978337179257329
280.0	20.0	-0.28863525390625	2.053922653198242	2.0741042826045253
280.0	40.0	-0.158660888671875	1.9775886535644531	1.9839430839368895
280.0	60.0	-0.083648681640625	1.9601898193359375	1.961973809654061
280.0	80.0	0.8939208984375	1.5809097290039062	1.8161415539330934
280.0	100.0	0.6092529296875	1.2510528564453125	1.3915180135207657
280.0	120.0	0.2117919921875	0.784759521484375	0.8128366099746832
280.0	140.0	0.137969970703125	0.4511871337890625	0.4718109181786816
280.0	160.0	0.107635498046875	-0.02593994140625	0.11071712153031488
280.0	180.0	0.243316650390625	-0.3810272216796875	0.4520893009331844
280.0	200.0	0.326934814453125	-0.6289825439453125	0.7088761623086336
280.0	220.0	0.24652099609375	-0.810302734375	0.8469729174245517
280.0	240.0	0.1591796875	-1.0292510986328125	1.0414873964429185
280.0	260.0	0.0452880859375	-1.223602294921875	1.2244401115881338
280.0	280.0	-0.169708251953125	-1.407867431640625	1.4180590946273555
280.0	300.0	-0.3260498046875	-1.49920654296875	1.5342518481713057
280.0	320.0	-0.521026611328125	-1.63531494140625	1.7163110695030188
280.0	340.0	-0.553375244140625	-1.736328125	1.8223774357947127
280.0	360.0	-0.603424072265625	-1.894927978515625	1.9886861629605972
280.0	380.0	-0.716796875	-2.10443115234375	2.2231572672585735
280.0	400.0	-0.791046142578125	-2.209014892578125	2.3463803603251705
280.0	420.0	-0.867279052734375	-2.31024169921875	2.467668872462627
280.0	440.0	-1.017364501953125	-2.29010009765625	2.50591080988919
280.0	460.0	-1.05877685546875	-2.265350341796875	2.5005640565191514
280.0	480.0	-1.026336669921875	-2.300933837890625	2.5194569824421302
280.0	500.0	-1.15081787109375	-2.40447998046875	2.6656904825774035
280.0	520.0	-0.93402099609375	-2.457763671875	2.629257972876082
280.0	540.0	-0.81640625	-2.5994873046875	2.7246749186408543
280.0	560.0	-0.787506103515625	-2.6297607421875	2.745142514374238
280.0	580.0	-0.52490234375	-2.5472412109375	2.6007614764088967
280.0	600.0	-1.097259521484375	-2.40771484375	2.6459533681269227
280.0	620.0	-1.191375732421875	-2.4791259765625	2.7505348104451848
280.0	640.0	-1.265960693359375	-2.551025390625	2.8478741230511546
280.0	660.0	-1.135406494140625	-2.5035400390625	2.7489744695296405
280.0	680.0	-0.791961669921875	-2.6248779296875	2.7417489732625016
280.0	700.0	-0.513702392578125	-3.05126953125	3.094210060819253
280.0	720.0	-0.54376220703125	-2.896484375	2.94708314650514
280.0	740.0	-0.3858642578125	-3.139892578125	3.1635133360903747
280.0	760.0	-0.262359619140625	-3.5225830078125	3.5323396802523073
280.0	780.0	-0.131256103515625	-3.5982666015625	3.60065975907614
280.0	800.0	0.253997802734375	-3.6683349609375	3.6771179297692127
300.0	0.0	-1.652740478515625	2.691486358642578	3.1584252259762526
300.0	20.0	-1.570159912109375	2.686410903930664	3.1116242855384852
300.0	40.0	-1.039794921875	2.265636444091797	2.492846159784827
300.0	60.0	-0.2803955078125	1.8104820251464844	1.8320662663178822
300.0	80.0	0.71087646484375	1.4882583618164062	1.6493205570128568
300.0	100.0	0.323577880859375	1.2117691040039062	1.2542276533388481
300.0	120.0	0.109222412109375	0.7792739868164062	0.7868910228460652
300.0	140.0	-0.066070556640625	0.4724273681640625	0.47702509016321637
300.0	160.0	-0.20526123046875	-0.1044158935546875	0.23029296897727713
300.0	180.0	-0.10662841796875	-0.6079254150390625	0.617205743467229
300.0	200.0	0.118896484375	-0.999908447265625	1.006952470035149
300.0	220.0	0.266754150390625	-1.144866943359375	1.175533110868283
300.0	240.0	0.355865478515625	-1.3104248046875	1.3578856386085787
300.0	260.0	0.3297119140625	-1.437408447265625	1.4747382786600924
300.0	280.0	0.098052978515625	-1.53851318359375	1.5416345879252844
300.0	300.0	-0.112884521484375	-1.59857177734375	1.602552539703679
300.0	320.0	-0.317901611328125	-1.665863037109375	1.6959248488339007
300.0	340.0	-0.385955810546875	-1.71026611328125	1.7532746692783332
300.0	360.0	-0.523712158203125	-1.7938232421875	1.8687097818713985
300.0	380.0	-0.676300048828125	-1.958984375	2.0724385485555574
300.0	400.0	-0.778533935546875	-2.098876953125	2.238615543847891
300.0	420.0	-0.903411865234375	-2.26617431640625	2.4396104259872287
300.0	440.0	-1.055389404296875	-2.279449462890625	2.5119189175955645
300.0	460.0	-1.132598876953125	-2.257293701171875	2.525500954152602
300.0	480.0	-1.21881103515625	-2.2623291015625	2.5697535491161867
300.0	500.0	-1.36279296875	-2.2884521484375	2.6634973083077536
300.0	520.0	-1.146209716796875	-2.321044921875	2.588637912926661
300.0	540.0	-0.96673583984375	-2.423095703125	2.608825592204515
300.0	560.0	-0.988861083984375	-2.4371337890625	2.630107858854631
300.0	580.0	-0.628143310546875	-2.770263671875	2.8405852971342274
300.0	600.0	-1.40618896484375	-2.429931640625	2.807478438556357
300.0	620.0	-1.60400390625	-2.4625244140625	2.9388526708767007
300.0	640.0	-1.66815185546875	-2.548095703125	3.045574219287378
300.0	660.0	-1.499725341796875	-2.4869384765625	2.904141712629527
300.0	680.0	-0.996612548828125	-2.55126953125	2.739016756715133
300.0	700.0	-0.732391357421875	-3.154052734375	3.2379693870765163
300.0	720.0	-0.631622314453125	-2.9820556640625	3.048213039090667
300.0	740.0	-0.4783935546875	-3.1944580078125	3.2300808591804553
300.0	760.0	-0.319854736328125	-3.575927734375	3.590204202245863
300.0	780.0	-0.12872314453125	-3.6773681640625	3.679620396453745
300.0	800.0	0.331298828125	-3.9227294921875	3.9366947535203436
320.0	0.0	-2.076019287109375	2.632599353790283	3.3526758623563855
320.0	20.0	-1.94085693359375	2.5970840454101562	3.2421861722613827
320.0	40.0	-1.358612060546875	2.0697402954101562	2.4758133252545407
320.0	60.0	-0.218017578125	1.7599754333496094	1.7734275261102823
320.0	80.0	0.459686279296875	1.4099502563476562	1.482993998891643
320.0	100.0	0.0242919921875	1.179779052734375	1.1800291158082739
320.0	120.0	-0.0489501953125	0.7037124633789062	0.7054128952152352
320.0	140.0	-0.219879150390625	0.4325408935546875	0.4852200174906128
320.0	160.0	-0.312713623046875	-0.291900634765625	0.4277800727192395
320.0	180.0	-0.182708740234375	-0.7639617919921875	0.7855062720194834
320.0	200.0	-0.05303955078125	-1.2160491943359375	1.217205338877611
320.0	220.0	0.111053466796875	-1.3981781005859375	1.402581503316547
320.0	240.0	0.246490478515625	-1.5164947509765625	1.5363963960314175
320.0	260.0	0.4261474609375	-1.553955078125	1.6113280371463636
320.0	280.0	0.363037109375	-1.604339599609375	1.6449016668658725
320.0	300.0	0.18377685546875	-1.6331787109375	1.6434861223829837
320.0	320.0	0.039825439453125	-1.6627197265625	1.6631966073581648
320.0	340.0	-0.09466552734375	-1.70599365234375	1.708618126997498
320.0	360.0	-0.319976806640625	-1.7750244140625	1.8036343385802605
320.0	380.0	-0.568817138671875	-1.906890869140625	1.989921034628949
320.0	400.0	-0.760650634765625	-2.034423828125	2.171973687826841
320.0	420.0	-0.92529296875	-2.23095703125	2.4152300828910693
320.0	440.0	-1.0574951171875	-2.26123046875	2.496289076945767
320.0	460.0	-1.139251708984375	-2.249267578125	2.521328835044751
320.0	480.0	-1.19708251953125	-2.263824462890625	2.560841220643973
320.0	500.0	-1.322479248046875	-2.209014892578125	2.5746258285713233
320.0	520.0	-1.229827880859375	-2.224853515625	2.5421348867689897
320.0	540.0	-1.207305908203125	-2.307861328125	2.6045751027446036
320.0	560.0	-1.274505615234375	-2.3076171875	2.6361831589078486
320.0	580.0	-1.13916015625	-2.5013427734375	2.748527156827003
320.0	600.0	-2.071502685546875	-2.2037353515625	3.0244954746129493
320.0	620.0	-2.099456787109375	-2.25048828125	3.0777290824540096
320.0	640.0	-2.113739013671875	-2.35302734375	3.1630096898924815
320.0	660.0	-1.771820068359375	-2.287109375	2.8931324974590966
320.0	680.0	-1.212982177734375	-2.3885498046875	2.678898268500303
320.0	700.0	-0.717010498046875	-3.172607421875	3.252620775258893
320.0	720.0	-0.498626708984375	-2.9962158203125	3.037422893968421
320.0	740.0	-0.402191162109375	-3.2271728515625	3.252138118952042
320.0	760.0	-0.225738525390625	-3.591064453125	3.5981525521221984
320.0	780.0	0.002288818359375	-3.727294921875	3.727295624621777
320.0	800.0	0.1533203125	-4.126953125	4.1298001421584996
340.0	0.0	-2.6251220703125	2.6915953159332275	3.7597807421172154
340.0	20.0	-2.3995361328125	2.575105667114258	3.5197930123057994
340.0	40.0	-1.7840576171875	1.8894462585449219	2.5986282430109435
340.0	60.0	-0.160675048828125	1.6735038757324219	1.6811994805517154
340.0	80.0	0.008575439453125	1.3501052856445312	1.3501325196021001
340.0	100.0	-0.245361328125	1.1633682250976562	1.1889608103323401
340.0	120.0	-0.278411865234375	0.6367645263671875	0.6949692286302411
340.0	140.0	-0.544708251953125	0.224090576171875	0.5890022632171051
340.0	160.0	-0.444580078125	-0.566986083984375	0.7205030640445381
340.0	180.0	-0.26934814453125	-0.9348907470703125	0.9729178443836428
340.0	200.0	-0.095428466796875	-1.34539794921875	1.3487780521780521
340.0	220.0	0.101165771484375	-1.608245849609375	1.6114245952280266
340.0	240.0	0.339111328125	-1.6194610595703125	1.6545847262462265
340.0	260.0	0.5401611328125	-1.6273193359375	1.714625985606584
340.0	280.0	0.54815673828125	-1.616729736328125	1.707129418073143
340.0	300.0	0.371612548828125	-1.613037109375	1.6552898847837472
340.0	320.0	0.195343017578125	-1.6424560546875	1.6540316762674636
340.0	340.0	0.0474853515625	-1.691864013671875	1.69253026542243
340.0	360.0	-0.212890625	-1.72381591796875	1.7369121270966286
340.0	380.0	-0.48760986328125	-1.842437744140625	1.9058699377982629
340.0	400.0	-0.69866943359375	-1.9437255859375	2.065480121150114
340.0	420.0	-1.05694580078125	-2.038360595703125	2.296094149616761
340.0	440.0	-1.22442626953125	-2.0626220703125	2.3986724441779117
340.0	460.0	-1.2906494140625	-2.092437744140625	2.458469365911274
340.0	480.0	-1.285430908203125	-2.094879150390625	2.4578143287289334
340.0	500.0	-1.324676513671875	-2.156280517578125	2.5306745220120384
340.0	520.0	-1.263427734375	-2.207763671875	2.5437118686751705
340.0	540.0	-1.3853759765625	-2.21240234375	2.6103621831207624
340.0	560.0	-1.49932861328125	-2.2001953125	2.6624886297880876
340.0	580.0	-1.646820068359375	-2.2554931640625	2.792716553945968
340.0	600.0	-2.320587158203125	-1.853515625	2.969957058769772
340.0	620.0	-2.12713623046875	-1.926513671875	2.8698716819561985
340.0	640.0	-1.926727294921875	-2.046875	2.811045238807438
340.0	660.0	-1.634490966796875	-2.00537109375	2.587097590774004
340.0	680.0	-1.0341796875	-2.153564453125	2.389009727858214
340.0	700.0	-0.76470947265625	-3.0672607421875	3.1611499550218767
340.0	720.0	-0.615142822265625	-3.00341796875	3.0657658401768546
340.0	740.0	-0.523681640625	-3.2410888671875	3.2831234374806018
340.0	760.0	-0.360809326171875	-3.5433349609375	3.561657762230189
340.0	780.0	-0.1025390625	-3.818603515625	3.8199799827855103
340.0	800.0	0.15081787109375	-4.1422119140625	4.144956642866433
360.0	0.0	-2.8262939453125	2.3081672191619873	3.6490510241601277
360.0	20.0	-2.612823486328125	2.1473846435546875	3.3820271107846476
360.0	40.0	-2.197418212890625	1.7074241638183594	2.7827942930684353
360.0	60.0	-0.72613525390625	1.6055679321289062	1.762135293229832
360.0	80.0	-0.392974853515625	1.2738418579101562	1.3330800105243592
360.0	100.0	-0.5875244140625	1.069488525390625	1.2202420428184308
360.0	120.0	-0.57366943359375	0.4920654296875	0.7557942882380879
360.0	140.0	-0.87396240234375	-0.10870361328125	0.8806967447713534
360.0	160.0	-0.599517822265625	-0.75115966796875	0.9610736007179889
360.0	180.0	-0.40289306640625	-1.096466064453125	1.1681441064592826
360.0	200.0	-0.178253173828125	-1.3905792236328125	1.4019574783776558
360.0	220.0	0.07440185546875	-1.8392486572265625	1.840752905527221
360.0	240.0	0.333038330078125	-1.8802337646484375	1.9095008612266353
360.0	260.0	0.495086669921875	-1.802276611328125	1.8690403405156137
360.0	280.0	0.7576904296875	-1.512237548828125	1.6914364284021213
360.0	300.0	0.515899658203125	-1.237335205078125	1.3405785568402273
360.0	320.0	0.320037841796875	-1.242431640625	1.2829889328470963
360.0	340.0	0.216400146484375	-1.275146484375	1.2933783591866617
360.0	360.0	-0.07373046875	-1.271820068359375	1.2739554420401602
360.0	380.0	-0.45428466796875	-1.4609375	1.529938867555736
360.0	400.0	-0.722930908203125	-1.70294189453125	1.8500378899322787
360.0	420.0	-1.143341064453125	-1.628204345703125	1.98954220388293
360.0	440.0	-1.287872314453125	-1.524017333984375	1.9953054735101818
360.0	460.0	-1.36029052734375	-1.601654052734375	2.1013533789968752
360.0	480.0	-1.380889892578125	-1.66461181640625	2.162819778609337
360.0	500.0	-1.482696533203125	-2.056854248046875	2.535554851956676
360.0	520.0	-1.471710205078125	-2.1199951171875	2.580757684214064
360.0	540.0	-1.590057373046875	-2.125732421875	2.654622530415818
360.0	560.0	-1.7174072265625	-2.0869140625	2.7027204602232455
360.0	580.0	-1.9468994140625	-1.986083984375	2.781177254593418
360.0	600.0	-2.537872314453125	-1.603515625	3.0020090346444332
360.0	620.0	-2.19427490234375	-1.5543212890625	2.6890066970330486
360.0	640.0	-1.7996826171875	-1.6588134765625	2.4475538140421382
360.0	660.0	-1.3653564453125	-1.650146484375	2.141770679286547
360.0	680.0	-0.774810791015625	-1.806396484375	1.965553362449521
360.0	700.0	-0.663330078125	-2.9547119140625	3.028255155638012
360.0	720.0	-0.57037353515625	-2.976318359375	3.0304780061830723
360.0	740.0	-0.476470947265625	-3.20654296875	3.241749893811715
360.0	760.0	-0.4169921875	-3.1572265625	3.1846447292267315
360.0	780.0	-0.28192138671875	-3.1644287109375	3.1769621865698987
360.0	800.0	-0.412811279296875	-2.802978515625	2.8332140249847084
380.0	0.0	-3.22161865234375	2.4060888290405273	4.020956378072607
380.0	20.0	-2.865814208984375	2.1590328216552734	3.5880794034415504
380.0	40.0	-2.415313720703125	1.7480049133300781	2.981486465916434
380.0	60.0	-0.612396240234375	1.5571136474609375	1.6732101081939181
380.0	80.0	-0.8077392578125	1.2050933837890625	1.4507559313212064
380.0	100.0	-1.003570556640625	0.8924560546875	1.3429935486458422
380.0	120.0	-0.802978515625	0.3708648681640625	0.8844858659094987
380.0	140.0	-0.92596435546875	-0.2855377197265625	0.9689900809530005
380.0	160.0	-0.77423095703125	-0.8546600341796875	1.1532030822234
380.0	180.0	-0.493377685546875	-1.24505615234375	1.3392484321755296
380.0	200.0	-0.308807373046875	-1.525604248046875	1.5565443505749468
380.0	220.0	-0.0340576171875	-2.1152801513671875	2.1155543103537857
380.0	240.0	0.205657958984375	-2.221527099609375	2.2310261877424167
380.0	260.0	0.5020751953125	-1.914031982421875	1.978786984867724
380.0	280.0	0.763946533203125	-1.1351318359375	1.3682611558295121
380.0	300.0	0.3638916015625	-0.60296630859375	0.7042623566448051
380.0	320.0	0.274505615234375	-0.650360107421875	0.705918977022856
380.0	340.0	0.24298095703125	-0.7054443359375	0.7461175889805323
380.0	360.0	-0.003753662109375	-0.8541259765625	0.8541342247083158
380.0	380.0	-0.3599853515625	-1.119171142578125	1.1756417395274814
380.0	400.0	-0.690826416015625	-1.580291748046875	1.724692188771678
380.0	420.0	-1.036773681640625	-1.46490478515625	1.7946714731438551
380.0	440.0	-1.18853759765625	-1.368072509765625	1.8122483309466466
380.0	460.0	-1.320648193359375	-1.38543701171875	1.9140395408829884
380.0	480.0	-1.38494873046875	-1.4783935546875	2.02576664217983
380.0	500.0	-1.522674560546875	-1.7103271484375	2.2899250581665265
380.0	520.0	-1.5518798828125	-1.887939453125	2.4438998648357226
380.0	540.0	-1.698822021484375	-1.9014892578125	2.549834829603006
380.0	560.0	-1.787017822265625	-1.8463134765625	2.569495310529148
380.0	580.0	-1.93365478515625	-1.8209228515625	2.6560837448205903
380.0	600.0	-2.126617431640625	-1.1463623046875	2.415915609901597
380.0	620.0	-1.7469482421875	-1.2066650390625	2.1231741985474724
380.0	640.0	-1.2890625	-1.3065185546875	1.83539447058363
380.0	660.0	-0.935516357421875	-1.322509765625	1.6199453494415748
380.0	680.0	-0.56005859375	-1.4671630859375	1.5704245124076723
380.0	700.0	-0.5948486328125	-2.8330078125	2.8947846485783595
380.0	720.0	-0.47607421875	-2.889892578125	2.9288437607459334
380.0	740.0	-0.267333984375	-3.027587890625	3.039367680071128
380.0	760.0	-0.393310546875	-2.2750244140625	2.3087722431767785
380.0	780.0	-1.1363525390625	-1.763916015625	2.09826042311534
380.0	800.0	-3.39556884765625	-0.81103515625	3.49108376064612
400.0	0.0	-0.454345703125	2.147517204284668	2.19505356669189
400.0	20.0	-0.59503173828125	2.024808883666992	2.110429763090631
400.0	40.0	-0.73126220703125	1.8065681457519531	1.9489568698865207
400.0	60.0	-0.909881591796875	1.4517440795898438	1.7133141520792319
400.0	80.0	-1.00335693359375	1.15826416015625	1.5324167190725622
400.0	100.0	-1.114990234375	0.7766571044921875	1.35882282903615
400.0	120.0	-1.059844970703125	0.31024932861328125	1.10432151470018
400.0	140.0	-0.93487548828125	-0.5703887939453125	1.0951417966854766
400.0	160.0	-0.75921630859375	-1.035736083984375	1.2841957167433664
400.0	180.0	-0.491119384765625	-1.4438629150390625	1.5251027399875934
400.0	200.0	-0.4365234375	-1.66522216796875	1.7214870258533348
400.0	220.0	-0.22796630859375	-2.275726318359375	2.2871158505697466
400.0	240.0	-0.02471923828125	-2.232086181640625	2.2322230540455026
400.0	260.0	0.55059814453125	-1.312347412109375	1.423170420867237
400.0	280.0	-0.83868408203125	0.325469970703125	0.8996230828975508
400.0	300.0	-0.78955078125	0.06689453125	0.7923795267948577
400.0	320.0	-0.731353759765625	-0.103790283203125	0.7386817615256928
400.0	340.0	-0.764923095703125	-0.339080810546875	0.8367097097686735
400.0	360.0	-0.870025634765625	-0.66400146484375	1.0944599355225273
400.0	380.0	-0.58306884765625	-1.09930419921875	1.2443628906099558
400.0	400.0	-0.817901611328125	-1.60015869140625	1.7970728653830668
400.0	420.0	-0.98858642578125	-1.437103271484375	1.7442961142392195
400.0	440.0	-1.10430908203125	-1.387725830078125	1.7734941579048753
400.0	460.0	-1.25115966796875	-1.388824462890625	1.8692870040406062
400.0	480.0	-1.360015869140625	-1.41943359375	1.9658165965777097
400.0	500.0	-1.519378662109375	-1.6512451171875	2.243907742289962
400.0	520.0	-1.57989501953125	-1.849365234375	2.432328111677071
400.0	540.0	-1.6751708984375	-1.8406982421875	2.4888486409912622
400.0	560.0	-1.761810302734375	-1.7471923828125	2.4812611239809104
400.0	580.0	-1.89739990234375	-1.637451171875	2.506266691652922
400.0	600.0	-1.85430908203125	-0.6915283203125	1.9790587635282093
400.0	620.0	-2.0740966796875	-0.9154052734375	2.267122372376025
400.0	640.0	-1.77410888671875	-1.0057373046875	2.039355257912294
400.0	660.0	-1.311798095703125	-1.0811767578125	1.699928653068797
400.0	680.0	-0.894989013671875	-1.261474609375	1.5467137824080979
400.0	700.0	-0.54254150390625	-2.66455078125	2.719224549264154
400.0	720.0	-0.413482666015625	-2.7882080078125	2.818700376046581
400.0	740.0	0.290191650390625	-2.5850830078125	2.6013199248145846
400.0	760.0	-0.906951904296875	-1.2589111328125	1.551585961855475
400.0	780.0	-2.617950439453125	-0.658935546875	2.69960377803267
400.0	800.0	-3.04736328125	-0.5360107421875	3.09414454795686
420.0	0.0	-0.5972900390625	2.133211612701416	2.2152532982319335
420.0	20.0	-0.661712646484375	2.055440902709961	2.1593288149447027
420.0	40.0	-0.837432861328125	1.9141273498535156	2.0893006745534386
420.0	60.0	-0.950164794921875	1.4053840637207031	1.6964426026450308
420.0	80.0	-0.953094482421875	1.1283721923828125	1.4770284008663532
420.0	100.0	-1.10137939453125	0.6005020141601562	1.2544477827747265
420.0	120.0	-1.082855224609375	0.080841064453125	1.085868645447383
420.0	140.0	-0.9189453125	-0.7800750732421875	1.2053952079129595
420.0	160.0	-0.7740478515625	-1.144805908203125	1.3819300430793535
420.0	180.0	-0.463775634765625	-1.6201629638671875	1.685234662855345
420.0	200.0	-0.547637939453125	-1.9105682373046875	1.9875055476969128
420.0	220.0	-0.31329345703125	-2.4611358642578125	2.48099627822265
420.0	240.0	-0.1251220703125	-2.097259521484375	2.100988584675356
420.0	260.0	-0.788970947265625	0.7188720703125	1.0673575825863597
420.0	280.0	-1.2252197265625	1.139312744140625	1.6730800660216858
420.0	300.0	-0.902008056640625	0.581329345703125	1.0731087281446463
420.0	320.0	-0.985748291015625	0.44854736328125	1.0830025070824107
420.0	340.0	-1.08685302734375	-0.27752685546875	1.1217266416345146
420.0	360.0	-1.2413330078125	-0.550018310546875	1.357728904539366
420.0	380.0	-0.808746337890625	-0.93524169921875	1.236425361681437
420.0	400.0	-0.875885009765625	-1.526641845703125	1.7600596226787242
420.0	420.0	-0.8599853515625	-1.395904541015625	1.6395500274557404
420.0	440.0	-1.00384521484375	-1.35650634765625	1.6875469435237627
420.0	460.0	-1.171173095703125	-1.332000732421875	1.7736607260891957
420.0	480.0	-1.39825439453125	-1.334014892578125	1.932540060502286
420.0	500.0	-1.61407470703125	-1.49688720703125	2.2013424246245363
420.0	520.0	-1.687896728515625	-1.726318359375	2.4143675039332644
420.0	540.0	-1.713226318359375	-1.7730712890625	2.465547852712856
420.0	560.0	-1.75238037109375	-1.647705078125	2.4053625484474437
420.0	580.0	-1.783355712890625	-1.4361572265625	2.2897391069961053
420.0	600.0	-1.6561279296875	-0.4603271484375	1.7189126804697221
420.0	620.0	-2.339141845703125	-0.680419921875	2.4360943833119033
420.0	640.0	-2.274322509765625	-0.73388671875	2.389797605318127
420.0	660.0	-2.0869140625	-0.81103515625	2.2389703725002073
420.0	680.0	-1.92578125	-0.9825439453125	2.1619495894497205
420.0	700.0	-1.1572265625	-2.5556640625	2.8054575593492
420.0	720.0	0.037628173828125	-2.17578125	2.176106598335018
420.0	740.0	0.64013671875	-1.9788818359375	2.0798433448929243
420.0	760.0	-1.2098388671875	-0.980712890625	1.5574042052067203
420.0	780.0	-1.976043701171875	-0.763671875	2.1184766795051244
420.0	800.0	-2.536590576171875	-0.64306640625	2.6168351407704793
440.0	0.0	-0.2174072265625	2.1320693492889404	2.14312519754189
440.0	20.0	-0.267822265625	2.069183349609375	2.086443984454215
440.0	40.0	-0.379608154296875	1.9874496459960938	2.0233779790683397
440.0	60.0	-0.82794189453125	1.3570785522460938	1.5897012227731189
440.0	80.0	-0.93316650390625	1.077484130859375	1.4254023208436262
440.0	100.0	-0.962005615234375	0.4371795654296875	1.0566838581958933
440.0	120.0	-0.914520263671875	-0.165496826171875	0.9293742583800347
440.0	140.0	-0.73193359375	-0.9225616455078125	1.1776445879049726
440.0	160.0	-0.66839599609375	-1.2229156494140625	1.3936555862823405
440.0	180.0	-0.495025634765625	-1.7238616943359375	1.7935299050403033
440.0	200.0	-0.762054443359375	-2.0723724365234375	2.208043135970368
440.0	220.0	-0.7747802734375	-2.451019287109375	2.570560253697632
440.0	240.0	-0.96441650390625	-1.6557769775390625	1.9161671619029346
440.0	260.0	-1.37506103515625	1.0885009765625	1.7537466254800018
440.0	280.0	-1.284912109375	1.3184814453125	1.8410302687494986
440.0	300.0	-1.1500244140625	0.747589111328125	1.3716579866410474
440.0	320.0	-1.26470947265625	0.52410888671875	1.3690070034021073
440.0	340.0	-1.283966064453125	-0.3614501953125	1.3338722196517516
440.0	360.0	-1.39471435546875	-0.578033447265625	1.509751899985025
440.0	380.0	-0.876190185546875	-0.880859375	1.242426045997933
440.0	400.0	-0.943939208984375	-1.411712646484375	1.6982207826139584
440.0	420.0	-0.924713134765625	-1.239715576171875	1.5466056677159932
440.0	440.0	-1.0223388671875	-1.244110107421875	1.61027535494756
440.0	460.0	-1.24505615234375	-1.207611083984375	1.7344997413233998
440.0	480.0	-1.44671630859375	-1.165313720703125	1.8576717000616894
440.0	500.0	-1.607696533203125	-1.187255859375	1.99856564027645
440.0	520.0	-1.672882080078125	-1.3580322265625	2.154712505702052
440.0	540.0	-1.602203369140625	-1.4237060546875	2.1433605777468747
440.0	560.0	-1.546295166015625	-1.302734375	2.0219163168266707
440.0	580.0	-1.5411376953125	-0.9378662109375	1.8040782758881022
440.0	600.0	-1.92340087890625	-0.2115478515625	1.9349995954723207
440.0	620.0	-2.565673828125	-0.3973388671875	2.5962589176935795
440.0	640.0	-2.63665771484375	-0.4146728515625	2.669066780556088
440.0	660.0	-2.54705810546875	-0.4945068359375	2.594617891602341
440.0	680.0	-2.231475830078125	-0.6805419921875	2.3329427304058257
440.0	700.0	-1.109161376953125	-2.1707763671875	2.437726193907821
440.0	720.0	1.365234375	-0.950439453125	1.6634903224059314
440.0	740.0	0.849456787109375	-1.470947265625	1.6986061024898758
440.0	760.0	-0.91845703125	-0.94384765625	1.3169706589218992
440.0	780.0	-1.464508056640625	-0.8233642578125	1.6800930179631213
440.0	800.0	-2.322540283203125	-0.700927734375	2.426003515231856
460.0	0.0	-0.187774658203125	2.1637730598449707	2.171905425375186
460.0	20.0	-0.185821533203125	2.1542739868164062	2.1622733528570834
460.0	40.0	-0.23577880859375	2.1107559204101562	2.1238837543821494
460.0	60.0	-0.64447021484375	1.4436874389648438	1.5810045158840056
460.0	80.0	-0.781829833984375	1.0719833374023438	1.3268029864966022
460.0	100.0	-0.82958984375	0.301483154296875	0.8826728732537003
460.0	120.0	-0.743255615234375	-0.40743255615234375	0.8476026176164524
460.0	140.0	-0.68804931640625	-1.0364227294921875	1.2440192667379166
460.0	160.0	-0.587554931640625	-1.2584381103515625	1.3888438628155546
460.0	180.0	-0.511383056640625	-1.782623291015625	1.8545237739890224
460.0	200.0	-0.78570556640625	-2.2372589111328125	2.3712150203060336
460.0	220.0	-1.05450439453125	-2.439666748046875	2.6578098802606878
460.0	240.0	-1.102264404296875	-1.4626617431640625	1.8314928861165907
460.0	260.0	-1.357666015625	1.189544677734375	1.805068849188097
460.0	280.0	-1.48931884765625	1.38177490234375	2.0315935889668535
460.0	300.0	-1.5845947265625	0.907501220703125	1.8260610375963193
460.0	320.0	-1.770355224609375	0.644317626953125	1.8839593482090362
460.0	340.0	-1.911712646484375	-0.365081787109375	1.9462605051758277
460.0	360.0	-1.7247314453125	-0.596282958984375	1.824897784979999
460.0	380.0	-1.16729736328125	-0.8831787109375	1.463758098107943
460.0	400.0	-1.166595458984375	-1.239105224609375	1.701859783465493
460.0	420.0	-1.265350341796875	-1.058868408203125	1.649943572785472
460.0	440.0	-1.283172607421875	-1.073883056640625	1.6732473695714167
460.0	460.0	-1.379608154296875	-1.05035400390625	1.7339441147062153
460.0	480.0	-1.562957763671875	-1.0145263671875	1.8633573786960071
460.0	500.0	-1.679656982421875	-1.003509521484375	1.9565988189479104
460.0	520.0	-1.8314208984375	-1.028564453125	2.1004874056908673
460.0	540.0	-1.806304931640625	-1.05810546875	2.0934002696732175
460.0	560.0	-1.869537353515625	-0.9771728515625	2.109511009220145
460.0	580.0	-1.94158935546875	-0.5264892578125	2.0117057846170034
460.0	600.0	-2.1832275390625	0.02001953125	2.183319323633712
460.0	620.0	-2.6878662109375	0.0164794921875	2.687916728911495
460.0	640.0	-2.686279296875	0.0675048828125	2.687127345330469
460.0	660.0	-2.57763671875	-0.047119140625	2.578067351187999
460.0	680.0	-2.22979736328125	-0.285400390625	2.2479879146171844
460.0	700.0	-0.388763427734375	-0.6309814453125	0.7411306140434573
460.0	720.0	1.52325439453125	-0.215087890625	1.538364960323875
460.0	740.0	1.247833251953125	-1.381103515625	1.861326071797106
460.0	760.0	0.35601806640625	-0.991943359375	1.0538977615574507
460.0	780.0	-0.0152587890625	-0.94580078125	0.9459238597565685
460.0	800.0	-1.21588134765625	-0.809326171875	1.4606081966291373
480.0	0.0	-0.234039306640625	2.220881223678589	2.2331788568632227
480.0	20.0	-0.217071533203125	2.230184555053711	2.2407238116571335
480.0	40.0	-0.20751953125	2.2144699096679688	2.224172056445967
480.0	60.0	-0.41766357421875	1.8393630981445312	1.886186488140828
480.0	80.0	-0.64556884765625	1.2784042358398438	1.432157996618206
480.0	100.0	-0.815521240234375	0.17784881591796875	0.8346886213414177
480.0	120.0	-0.8216552734375	-0.5303955078125	0.9779758601700416
480.0	140.0	-0.715484619140625	-0.983489990234375	1.2162116596703125
480.0	160.0	-0.5992431640625	-1.1834564208984375	1.3265223216521371
480.0	180.0	-0.616729736328125	-1.86669921875	1.9659403706504475
480.0	200.0	-0.9105224609375	-2.3494873046875	2.5197503342115892
480.0	220.0	-1.349151611328125	-2.367950439453125	2.725325550105074
480.0	240.0	-1.283111572265625	-1.507354736328125	1.9795185293431319
480.0	260.0	-1.058441162109375	1.248321533203125	1.6366442325398776
480.0	280.0	-1.195556640625	1.47137451171875	1.895863559088081
480.0	300.0	-1.5032958984375	0.97601318359375	1.792344914576382
480.0	320.0	-1.74700927734375	0.708984375	1.8853912748072408
480.0	340.0	-1.977691650390625	-0.398101806640625	2.0173619686301523
480.0	360.0	-1.5455322265625	-0.628082275390625	1.668279715156635
480.0	380.0	-1.31341552734375	-0.877471923828125	1.57956238388178
480.0	400.0	-1.304718017578125	-1.0618896484375	1.6822302847267105
480.0	420.0	-1.471343994140625	-0.92938232421875	1.7402886696361421
480.0	440.0	-1.524200439453125	-0.92193603515625	1.7813346211615395
480.0	460.0	-1.527801513671875	-0.9505615234375	1.799373411779193
480.0	480.0	-1.689544677734375	-0.933074951171875	1.9300751494604944
480.0	500.0	-1.78277587890625	-0.90399169921875	1.9988723887898285
480.0	520.0	-1.885986328125	-0.9173583984375	2.0972579386089434
480.0	540.0	-2.044708251953125	-0.86181640625	2.2189094965065315
480.0	560.0	-2.15325927734375	-0.751708984375	2.280699873428554
480.0	580.0	-2.3961181640625	-0.312744140625	2.4164418374224352
480.0	600.0	-2.56060791015625	0.240234375	2.5718525277485096
480.0	620.0	-2.71331787109375	0.304443359375	2.7303442326315293
480.0	640.0	-2.6610107421875	0.3974609375	2.6905303133166236
480.0	660.0	-2.57867431640625	0.44921875	2.617510022033307
480.0	680.0	-2.0	0.8297119140625	2.1652763935205264
480.0	700.0	-0.5535888671875	0.9141845703125	1.0687347952000954
480.0	720.0	0.949005126953125	0.142333984375	0.9596195569554529
480.0	740.0	4.034210205078125	-1.9720458984375	4.490413901223433
480.0	760.0	4.8118896484375	-1.419189453125	5.0168098122812275
480.0	780.0	4.98834228515625	-1.4261474609375	5.18820347849006
480.0	800.0	5.002655029296875	-1.430419921875	5.203139292297123
500.0	0.0	-0.362548828125	2.1728615760803223	2.2029001524311247
500.0	20.0	-0.4759521484375	2.2060375213623047	2.2567968435950574
500.0	40.0	-0.472808837890625	2.195941925048828	2.2462655976920085
500.0	60.0	-0.555938720703125	2.0847549438476562	2.157607711581109
500.0	80.0	-0.74114990234375	1.65753173828125	1.8156857220217966
500.0	100.0	-0.9166259765625	0.277923583984375	0.9578333359430944
500.0	120.0	-0.992828369140625	-0.5835113525390625	1.151604823328037
500.0	140.0	-0.769927978515625	-0.8887786865234375	1.1758897251526113
500.0	160.0	-0.5189208984375	-1.0938568115234375	1.2107029457928165
500.0	180.0	-0.71466064453125	-1.864471435546875	1.9967457451593698
500.0	200.0	-1.017242431640625	-2.2870941162109375	2.5031143923394352
500.0	220.0	-1.32574462890625	-2.2904510498046875	2.646462701914608
500.0	240.0	-1.14990234375	-1.5477752685546875	1.9281814442918173
500.0	260.0	-0.586883544921875	1.4124755859375	1.5295488145755762
500.0	280.0	-0.76995849609375	1.8624267578125	2.0153087887276553
500.0	300.0	-1.36492919921875	1.134246826171875	1.7746964758969095
500.0	320.0	-1.695343017578125	0.71044921875	1.8381855291763636
500.0	340.0	-1.794097900390625	-0.4163818359375	1.8417820472261999
500.0	360.0	-1.045196533203125	-0.788970947265625	1.3095460849657214
500.0	380.0	-1.12872314453125	-0.928741455078125	1.4617033308373988
500.0	400.0	-1.29876708984375	-0.973968505859375	1.623394777639483
500.0	420.0	-1.5006103515625	-0.827789306640625	1.7137871989850713
500.0	440.0	-1.593658447265625	-0.816436767578125	1.7906189549969866
500.0	460.0	-1.671966552734375	-0.835723876953125	1.8691994414647228
500.0	480.0	-1.83294677734375	-0.824432373046875	2.0098215409091775
500.0	500.0	-1.9100341796875	-0.779571533203125	2.0629983865614565
500.0	520.0	-2.018157958984375	-0.7349853515625	2.147827975984909
500.0	540.0	-2.091766357421875	-0.6431884765625	2.188419043607684
500.0	560.0	-2.202301025390625	-0.5323486328125	2.265728331749845
500.0	580.0	-2.49798583984375	-0.1558837890625	2.5028449835641773
500.0	600.0	-2.76739501953125	0.1058349609375	2.7694180314793595
500.0	620.0	-2.9498291015625	0.2164306640625	2.9577582661149915
500.0	640.0	-2.449798583984375	0.5255126953125	2.5055292245404877
500.0	660.0	-1.932403564453125	1.0870361328125	2.21716735722658
500.0	680.0	-1.456817626953125	1.33935546875	1.9789367523677623
500.0	700.0	-0.967529296875	1.5003662109375	1.7852763671864316
500.0	720.0	-0.16351318359375	0.822509765625	0.838605315841401
500.0	740.0	4.014373779296875	-2.0335693359375	4.500066786612345
500.0	760.0	5.033843994140625	-1.34521484375	5.210488300840045
500.0	780.0	5.12890625	-1.3431396484375	5.301858488916304
500.0	800.0	5.146240234375	-1.3485107421875	5.319987760483584
520.0	0.0	-0.71337890625	2.1623575687408447	2.276993570252947
520.0	20.0	-0.667724609375	2.1588897705078125	2.2597922902710046
520.0	40.0	-0.6446533203125	2.1443939208984375	2.239196997000511
520.0	60.0	-0.64599609375	2.0620651245117188	2.1608848953305655
520.0	80.0	-0.6915283203125	1.8556365966796875	1.9803026528112315
520.0	100.0	-0.7886962890625	0.9074554443359375	1.202296643859531
520.0	120.0	-0.8634033203125	-0.26450347900390625	0.9030101793068666
520.0	140.0	-0.7816162109375	-0.574554443359375	0.9700704662983487
520.0	160.0	-0.6719970703125	-0.8642730712890625	1.0947821720616444
520.0	180.0	-0.782470703125	-1.7670135498046875	1.9325106174203273
520.0	200.0	-0.9091796875	-2.005645751953125	2.2020950448357612
520.0	220.0	-0.9720458984375	-2.0075225830078125	2.2304753192885873
520.0	240.0	-0.986572265625	-1.49169921875	1.7884326642397823
520.0	260.0	-0.2176513671875	1.315673828125	1.333555300560003
520.0	280.0	-0.7744140625	2.024444580078125	2.16750847703197
520.0	300.0	-1.265380859375	1.55572509765625	2.0053601419072242
520.0	320.0	-1.440185546875	1.24664306640625	1.9047974549663858
520.0	340.0	-1.86328125	0.175048828125	1.8714858024653829
520.0	360.0	-1.154296875	-0.826812744140625	1.4198663984713902
520.0	380.0	-1.16796875	-1.0068359375	1.5420342428163087
520.0	400.0	-1.32373046875	-0.950439453125	1.6296004135841533
520.0	420.0	-1.548828125	-0.79107666015625	1.7391580845440655
520.0	440.0	-1.683349609375	-0.738922119140625	1.8383883717915095
520.0	460.0	-1.747314453125	-0.73779296875	1.8966935078806106
520.0	480.0	-1.8995361328125	-0.677581787109375	2.016768355087565
520.0	500.0	-1.9794921875	-0.596893310546875	2.06752773731071
520.0	520.0	-1.17138671875	4.952880859375	5.089516249313595
520.0	540.0	-1.1180419921875	5.093994140625	5.215246322180422
520.0	560.0	-0.841064453125	5.39013671875	5.45536096524579
520.0	580.0	-2.29638671875	4.037109375	4.644528401007392
520.0	600.0	-2.6240234375	2.202880859375	3.426103191842017
520.0	620.0	-1.9337158203125	0.80322265625	2.093901504187852
520.0	640.0	-1.796142578125	0.711669921875	1.9319943681737508
520.0	660.0	-1.666015625	0.9219970703125	1.904123593785071
520.0	680.0	-1.573486328125	1.138671875	1.9422751771343603
520.0	700.0	-1.1563720703125	1.1685791015625	1.644011399476122
520.0	720.0	-0.29736328125	0.9930419921875	1.0366085660862954
520.0	740.0	3.9664306640625	-2.452880859375	4.663603405426272
520.0	760.0	5.0953369140625	-1.31298828125	5.261786435661161
520.0	780.0	5.174072265625	-1.297119140625	5.3341861492532825
520.0	800.0	5.1990966796875	-1.294189453125	5.357754438691416
540.0	0.0	-1.2030029296875	2.2062196731567383	2.5128910233156816
540.0	20.0	-0.9024658203125	2.1442089080810547	2.326386983785471
540.0	40.0	-0.7525634765625	2.116046905517578	2.2458865270993447
540.0	60.0	-0.6453857421875	2.038818359375	2.13852824595409
540.0	80.0	-0.6240234375	1.9271697998046875	2.025682277117652
540.0	100.0	-0.6866455078125	1.5245513916015625	1.6720463507431087
540.0	120.0	-0.8211669921875	0.9117660522460938	1.2270422010210946
540.0	140.0	-0.93212890625	0.2843780517578125	0.974543572236968
540.0	160.0	-0.9703369140625	-0.494842529296875	1.0892303960105336
540.0	180.0	-0.9638671875	-1.7610931396484375	2.007607780831692
540.0	200.0	-0.904296875	-1.671630859375	1.9005532268656846
540.0	220.0	-0.75390625	-1.66778564453125	1.8302687206783543
540.0	240.0	-0.800537109375	-1.484771728515625	1.6868333495890333
540.0	260.0	-0.173583984375	0.407562255859375	0.4429880269631256
540.0	280.0	-0.2607421875	2.200775146484375	2.216167352373373
540.0	300.0	-0.3616943359375	1.997100830078125	2.0295897413388757
540.0	320.0	-0.33740234375	1.83154296875	1.8623614010029195
540.0	340.0	-0.611083984375	1.111236572265625	1.268175995475502
540.0	360.0	-0.561279296875	-0.564239501953125	0.7958647276169518
540.0	380.0	-0.9605712890625	-1.07122802734375	1.4388282343413945
540.0	400.0	-1.0955810546875	-0.97760009765625	1.4683323187642792
540.0	420.0	-1.2579345703125	-0.774200439453125	1.477086897794678
540.0	440.0	-1.43505859375	-0.652191162109375	1.5763078631502492
540.0	460.0	-1.4620361328125	-0.599395751953125	1.5801344629836989
540.0	480.0	-1.5784912109375	-0.41064453125	1.631031401921026
540.0	500.0	-0.49365234375	4.107879638671875	4.137434925446543
540.0	520.0	-0.18505859375	5.6488037109375	5.651834219775205
540.0	540.0	-0.1480712890625	5.4248046875	5.426825131157868
540.0	560.0	-1.800537109375	4.9931640625	5.307882933644824
540.0	580.0	-1.294921875	1.57080078125	2.0357401004865836
540.0	600.0	-1.066162109375	0.5020751953125	1.1784655893215696
540.0	620.0	-1.1922607421875	0.5399169921875	1.3088147446503975
540.0	640.0	-1.2889404296875	0.5557861328125	1.4036615178559506
540.0	660.0	-1.41357421875	0.707763671875	1.5808609955149933
540.0	680.0	-1.32470703125	0.68359375	1.490687470156723
540.0	700.0	-0.85546875	0.3262939453125	0.9155842511610601
540.0	720.0	0.60400390625	-0.78662109375	0.9917628062685679
540.0	740.0	3.9219970703125	-2.8426513671875	4.84383399952071
540.0	760.0	5.15771484375	-1.271240234375	5.312068725358595
540.0	780.0	5.2506103515625	-1.202880859375	5.3866345175615935
540.0	800.0	5.2679443359375	-1.205078125	5.404021725889849
560.0	0.0	-1.4530029296875	2.1701784133911133	2.611683721209218
560.0	20.0	-1.0965576171875	2.089984893798828	2.360185472398139
560.0	40.0	-0.8758544921875	2.0672836303710938	2.2451687464164722
560.0	60.0	-0.7535400390625	1.9406852722167969	2.0818457955068377
560.0	80.0	-0.6807861328125	1.8741073608398438	1.9939278218089749
560.0	100.0	-0.6805419921875	1.6594924926757812	1.7936144335887267
560.0	120.0	-0.705322265625	1.4768600463867188	1.6366414069672575
560.0	140.0	-0.759033203125	1.2895965576171875	1.496392557073276
560.0	160.0	-0.867431640625	0.9181365966796875	1.2630963784762976
560.0	180.0	-0.891357421875	-1.0437469482421875	1.372561745604374
560.0	200.0	-0.8994140625	-1.1024169921875	1.422768034672725
560.0	220.0	-0.9691162109375	-1.1258392333984375	1.485496620582167
560.0	240.0	-1.08056640625	-1.01959228515625	1.4856622046300376
560.0	260.0	-1.1014404296875	0.16510009765625	1.1137455106065695
560.0	280.0	-1.06640625	2.26434326171875	2.5028928656516984
560.0	300.0	-1.095458984375	2.15765380859375	2.4198141135605895
560.0	320.0	-0.8641357421875	1.94537353515625	2.1286636118025477
560.0	340.0	-0.6346435546875	1.432861328125	1.5671196594844072
560.0	360.0	-0.3531494140625	-0.033477783203125	0.3547326748706447
560.0	380.0	-0.576171875	-1.0810546875	1.2250115374586226
560.0	400.0	-0.4339599609375	-0.95166015625	1.0459341760792842
560.0	420.0	-0.5179443359375	-0.5999755859375	0.7926140541592638
560.0	440.0	-0.6044921875	-0.438751220703125	0.7469360336849585
560.0	460.0	-0.524658203125	-0.258209228515625	0.5847548510247589
560.0	480.0	-0.230712890625	-0.030731201171875	0.23275060607012277
560.0	500.0	0.0064697265625	3.12579345703125	3.1258001525019425
560.0	520.0	-0.154052734375	6.4483642578125	6.450204170908249
560.0	540.0	-1.2850341796875	6.32177734375	6.4510605040501625
560.0	560.0	-1.945068359375	6.196533203125	6.494637377103692
560.0	580.0	-2.238037109375	6.1466064453125	6.541374541829628
560.0	600.0	-2.6676025390625	5.8756103515625	6.4528211124903425
560.0	620.0	-2.85400390625	5.512939453125	6.207885284918886
560.0	640.0	-3.5810546875	5.6973876953125	6.729352065805742
560.0	660.0	-3.935302734375	5.981201171875	7.159704956883225
560.0	680.0	-4.038818359375	5.89599609375	7.14666521375808
560.0	700.0	-4.126953125	5.9713134765625	7.258672518534239
560.0	720.0	-4.103759765625	5.9598388671875	7.236057181697872
560.0	740.0	-3.8631591796875	5.99169921875	7.1291274624299685
560.0	760.0	1.593505859375	-2.7197265625	3.1521696494050766
560.0	780.0	2.97314453125	-2.3109130859375	3.7656218204247436
560.0	800.0	4.78369140625	-2.9276123046875	5.608441608574324
580.0	0.0	-1.643310546875	2.060405731201172	2.6354774388404936
580.0	20.0	-1.35986328125	2.0005149841308594	2.418943642465469
580.0	40.0	-1.0638427734375	1.9900131225585938	2.2565269053460444
580.0	60.0	-0.9287109375	1.8019905090332031	2.0272330403971495
580.0	80.0	-0.8338623046875	1.64501953125	1.844292710329008
580.0	100.0	-0.82177734375	1.5122146606445312	1.721078494017359
580.0	120.0	-0.8270263671875	1.3943252563476562	1.6211463636921593
580.0	140.0	-0.8216552734375	1.3837127685546875	1.609278849121224
580.0	160.0	-0.9036865234375	1.2681732177734375	1.5572131013192734
580.0	180.0	-0.9306640625	0.47601318359375	1.0453344671367442
580.0	200.0	-0.9251708984375	-0.45489501953125	1.0309561921391166
580.0	220.0	-0.984130859375	-0.35675048828125	1.0467972388495712
580.0	240.0	-1.08984375	-0.2735443115234375	1.1236484725130427
580.0	260.0	-1.19677734375	0.1209716796875	1.2028757865215014
580.0	280.0	-1.181640625	2.216644287109375	2.5119288330334957
580.0	300.0	-1.30126953125	2.126373291015625	2.4929431934370694
580.0	320.0	-1.32958984375	1.932769775390625	2.3459343889518047
580.0	340.0	-1.3272705078125	1.5711669921875	2.0567480930460023
580.0	360.0	-1.3399658203125	0.97027587890625	1.65437108315911
580.0	380.0	-1.3931884765625	-0.00244140625	1.3931906157059117
580.0	400.0	-1.117431640625	0.44140625	1.201454513915921
580.0	420.0	-0.83203125	1.077362060546875	1.3612439202737954
580.0	440.0	-0.6212158203125	1.294158935546875	1.4355335056564695
580.0	460.0	-0.4190673828125	1.408203125	1.4692356899412307
580.0	480.0	-0.2462158203125	2.6541748046875	2.6655705062913055
580.0	500.0	-0.266357421875	4.52044677734375	4.528287241660514
580.0	520.0	-1.3905029296875	6.0899658203125	6.246693692670069
580.0	540.0	-1.6800537109375	6.140625	6.3663062966102935
580.0	560.0	-2.036865234375	6.214111328125	6.539418902420686
580.0	580.0	-2.177734375	6.2164306640625	6.58684577086432
580.0	600.0	-2.465576171875	6.1112060546875	6.589833480609881
580.0	620.0	-2.5736083984375	5.8314208984375	6.374082669940958
580.0	640.0	-3.0089111328125	5.6605224609375	6.410542936128026
580.0	660.0	-3.3331298828125	5.8756103515625	6.7551870306517845
580.0	680.0	-3.4132080078125	6.0859375	6.977723422327774
580.0	700.0	-3.371337890625	6.2061767578125	7.062757897732011
580.0	720.0	-3.38916015625	6.3433837890625	7.192004203283911
580.0	740.0	-2.899658203125	6.2587890625	6.897858959403253
580.0	760.0	-0.90771484375	-2.432373046875	2.5962251205795037
580.0	780.0	4.6290283203125	-1.58837890625	4.893960639408036
580.0	800.0	4.9840087890625	-1.2762451171875	5.144817315376435
600.0	0.0	-1.72705078125	1.9370031356811523	2.595127270222956
600.0	20.0	-1.5626220703125	1.8911113739013672	2.4531795619413677
600.0	40.0	-1.27880859375	1.8935890197753906	2.2849575040387027
600.0	60.0	-1.0859375	1.7014923095703125	2.0184985344144213
600.0	80.0	-0.9395751953125	1.5299835205078125	1.7954529012680902
600.0	100.0	-0.947021484375	1.3197021484375	1.6243347722862986
600.0	120.0	-0.91064453125	1.2965240478515625	1.5843762397085273
600.0	140.0	-0.882568359375	1.3494415283203125	1.6124265401330196
600.0	160.0	-0.952392578125	1.423553466796875	1.712762708520064
600.0	180.0	-0.9696044921875	1.175384521484375	1.5236999851070527
600.0	200.0	-0.9571533203125	0.1245880126953125	0.9652277718200044
600.0	220.0	-1.0147705078125	0.4847259521484375	1.1245970088045978
600.0	240.0	-1.089599609375	0.5455474853515625	1.218543953874281
600.0	260.0	-1.1785888671875	0.628173828125	1.3355426148946097
600.0	280.0	-1.2081298828125	1.893951416015625	2.2464705161591008
600.0	300.0	-1.3812255859375	1.19287109375	1.8250275519982462
600.0	320.0	-1.471923828125	0.712738037109375	1.6354067583768508
600.0	340.0	-1.5228271484375	0.3489990234375	1.562306897628829
600.0	360.0	-1.45703125	0.51611328125	1.5457402700839504
600.0	380.0	-1.2923583984375	0.75897216796875	1.4987424667911178
600.0	400.0	-1.004638671875	1.546295166015625	1.8439977227399316
600.0	420.0	-0.79443359375	2.19671630859375	2.3359553239135997
600.0	440.0	-0.6767578125	2.514801025390625	2.604270595403927
600.0	460.0	-0.497802734375	2.875885009765625	2.918650741652015
600.0	480.0	-0.32080078125	3.61962890625	3.633817078529295
600.0	500.0	-0.27490234375	4.385894775390625	4.394501596244792
600.0	520.0	-1.3958740234375	6.058349609375	6.217078435947371
600.0	540.0	-1.682373046875	6.1134033203125	6.340668673386062
600.0	560.0	-2.042724609375	6.19677734375	6.524781473563659
600.0	580.0	-2.1796875	6.2115478515625	6.582884193870265
600.0	600.0	-2.46533203125	6.106689453125	6.585553742944883
600.0	620.0	-2.533447265625	5.9073486328125	6.427684102170431
600.0	640.0	-2.957763671875	5.8145751953125	6.523622509051767
600.0	660.0	-3.2957763671875	5.9727783203125	6.821746310594278
600.0	680.0	-3.3714599609375	6.1600341796875	7.022304704519944
600.0	700.0	-3.339599609375	6.2764892578125	7.10965842740517
600.0	720.0	-3.374755859375	6.35986328125	7.19978041794178
600.0	740.0	-2.8980712890625	6.2427978515625	6.882684230150454
600.0	760.0	-1.6822509765625	4.0714111328125	4.405264686773662
600.0	780.0	4.646484375	-1.27392578125	4.817956407363247
600.0	800.0	4.9852294921875	-1.2166748046875	5.131550513259848
620.0	0.0	-1.912353515625	1.7691845893859863	2.6052082603976516
620.0	20.0	-1.762939453125	1.7275829315185547	2.4682986652062424
620.0	40.0	-1.589599609375	1.7487258911132812	2.3632327774417594
620.0	60.0	-1.40771484375	1.5870742797851562	2.1214301428210307
620.0	80.0	-1.0341796875	1.485687255859375	1.810191771128285
620.0	100.0	-0.9996337890625	1.23846435546875	1.591559509412726
620.0	120.0	-0.9525146484375	1.20745849609375	1.537933735658658
620.0	140.0	-0.8953857421875	1.2738189697265625	1.5570261381710653
620.0	160.0	-0.98095703125	1.4033355712890625	1.7121995861476
620.0	180.0	-1.0264892578125	1.36492919921875	1.7078383750473565
620.0	200.0	-1.0386962890625	1.242340087890625	1.619351374746165
620.0	220.0	-1.091552734375	1.7837982177734375	2.09127316571825
620.0	240.0	-1.1175537109375	1.8178863525390625	2.133925276943397
620.0	260.0	-1.1474609375	1.938079833984375	2.2522921759810117
620.0	280.0	-1.2261962890625	1.879638671875	2.2442368137339384
620.0	300.0	-1.4117431640625	1.101715087890625	1.7907526060746208
620.0	320.0	-1.473388671875	0.837249755859375	1.6946567003662303
620.0	340.0	-1.474853515625	0.79132080078125	1.6737328049304945
620.0	360.0	-1.3619384765625	1.236785888671875	1.839705342808805
620.0	380.0	-1.1090087890625	1.741912841796875	2.0649844654705607
620.0	400.0	-0.878173828125	2.30517578125	2.46678427408342
620.0	420.0	-0.7373046875	2.631134033203125	2.7324868714943933
620.0	440.0	-0.647216796875	2.706085205078125	2.7824066416143873
620.0	460.0	-0.4857177734375	3.040985107421875	3.0795311622054933
620.0	480.0	-0.3446044921875	3.77447509765625	3.7901734154076596
620.0	500.0	-0.3115234375	4.148834228515625	4.16051346684693
620.0	520.0	-1.4246826171875	6.0391845703125	6.204955345046151
620.0	540.0	-1.69775390625	6.097412109375	6.329360375088467
620.0	560.0	-2.04931640625	6.181396484375	6.512246941722114
620.0	580.0	-2.1142578125	6.234130859375	6.582892500225791
620.0	600.0	-2.36279296875	6.2449951171875	6.677031872536641
620.0	620.0	-2.4161376953125	6.1092529296875	6.569679803582919
620.0	640.0	-2.8956298828125	5.9564208984375	6.622961749669081
620.0	660.0	-3.264892578125	6.06005859375	6.8835916283855
620.0	680.0	-3.35498046875	6.185791015625	7.037038044140513
620.0	700.0	-3.34130859375	6.2681884765625	7.1031352159717835
620.0	720.0	-3.3828125	6.3515625	7.1962328062370595
620.0	740.0	-2.94140625	6.2396240234375	6.898172126106846
620.0	760.0	-1.9332275390625	4.52197265625	4.917886275795968
620.0	780.0	4.1551513671875	-1.238525390625	4.335807655727241
620.0	800.0	4.8280029296875	-1.2381591796875	4.984240207224719
