# Supplementary material for: Real-time emotion detection by quantitative facial motion analysis
Source: PLoS One. 2023 Mar 10;18(3):e0282730. doi: 10.1371/journal.pone.0282730 (PMC10004542; doi:10.1371/journal.pone.0282730)
Supplement: S1 Dataset — Data from each participant is organized into folders by Study ID and subsequently by emotions. The data files (.csv) contain the pixel displacement results after DISC-processing of videos. (ZIP) [file pone.0282730.s004.zip › S1_Dataset/1/happy/result/101600_cropped_result.csv]

pos_x	pos_y	disp_x	disp_y	disp_xy_indi
0.0	0.0	1.8895750045776367	1.6589891910552979	2.5145056838199604
0.0	20.0	1.7939865589141846	1.6976604461669922	2.4699066306329613
0.0	40.0	1.7995147705078125	1.6818161010742188	2.46307913131273
0.0	60.0	1.7368013858795166	1.7513084411621094	2.466487443730186
0.0	80.0	1.706435203552246	1.8286209106445312	2.501154841022209
0.0	100.0	1.6726064682006836	1.9629287719726562	2.578895453736899
0.0	120.0	1.5317723751068115	2.0549850463867188	2.5630626504269043
0.0	140.0	1.5911743640899658	1.963287353515625	2.527119524164121
0.0	160.0	1.4390590190887451	2.08038330078125	2.529601853768721
0.0	180.0	1.1743550300598145	2.48089599609375	2.744805034981681
0.0	200.0	1.3020744323730469	2.5908966064453125	2.8996798190023374
0.0	220.0	1.3996095657348633	2.554473876953125	2.9127725150674677
0.0	240.0	1.4983015060424805	2.545989990234375	2.9541449580856383
0.0	260.0	1.7694272994995117	2.149810791015625	2.784341826245722
0.0	280.0	2.315110445022583	1.018798828125	2.5293650240409224
0.0	300.0	2.6322669982910156	0.348419189453125	2.655226069823654
0.0	320.0	2.671788454055786	0.213043212890625	2.680268821179056
0.0	340.0	2.247077703475952	2.0283203125	3.027117687761554
0.0	360.0	2.019909143447876	1.928802490234375	2.792903864102497
0.0	380.0	1.9771697521209717	2.453125	3.150717774464591
0.0	400.0	1.9683995246887207	1.98712158203125	2.7970071273718915
0.0	420.0	2.005009889602661	1.52313232421875	2.517935013951807
0.0	440.0	1.9679474830627441	0.9432373046875	2.182318471041092
0.0	460.0	1.6799397468566895	0.666473388671875	1.8073141206986376
0.0	480.0	1.5692102909088135	0.899932861328125	1.8089499970956493
0.0	500.0	1.4397156238555908	0.96893310546875	1.7353997926838671
0.0	520.0	1.9898955821990967	1.31201171875	2.3834972578530085
0.0	540.0	2.9148261547088623	1.6693115234375	3.3589897996951525
0.0	560.0	3.2024528980255127	1.7393798828125	3.6443307946459567
0.0	580.0	3.796674966812134	1.7734375	4.190444054038207
0.0	600.0	4.234406471252441	1.6142578125	4.53166927842289
0.0	620.0	4.462277412414551	1.513916015625	4.712097347011304
0.0	640.0	4.364306449890137	1.4525146484375	4.599670596083828
0.0	660.0	4.290314674377441	1.4306640625	4.522565606479072
0.0	680.0	4.346139907836914	1.385498046875	4.56163752794839
0.0	700.0	4.375012397766113	1.399658203125	4.5934493102876734
0.0	720.0	4.470182418823242	1.3770751953125	4.677485109661107
0.0	740.0	4.559548854827881	1.685546875	4.861126826918272
0.0	760.0	4.631479263305664	1.513671875	4.872556075777517
0.0	780.0	5.925971031188965	-4.6893310546875	7.556914608684379
0.0	800.0	6.067919731140137	-4.992919921875	7.858046780836574
20.0	0.0	1.8653583526611328	1.731482744216919	2.545111839853724
20.0	20.0	1.8233528137207031	1.7470645904541016	2.525242595578049
20.0	40.0	1.7330055236816406	1.8561820983886719	2.5394330326845895
20.0	60.0	1.6433029174804688	1.91949462890625	2.5268367792557878
20.0	80.0	1.6284523010253906	1.9662399291992188	2.553028859196903
20.0	100.0	1.6342411041259766	1.9676589965820312	2.5578166301056644
20.0	120.0	1.5331249237060547	2.0123367309570312	2.529816426234822
20.0	140.0	1.5671844482421875	2.0210723876953125	2.557498913219046
20.0	160.0	1.4656620025634766	2.2061614990234375	2.648643740772194
20.0	180.0	1.3960914611816406	2.36224365234375	2.7439508816709215
20.0	200.0	1.501373291015625	2.45098876953125	2.874276901647334
20.0	220.0	1.6033878326416016	2.358123779296875	2.851596096986477
20.0	240.0	1.6806640625	2.251708984375	2.8097731298619286
20.0	260.0	1.8783206939697266	1.859588623046875	2.6431342145945385
20.0	280.0	2.3142948150634766	0.892181396484375	2.4803121044059155
20.0	300.0	2.5893020629882812	0.351837158203125	2.6130967374530587
20.0	320.0	2.7276744842529297	-0.3006591796875	2.7441946057768654
20.0	340.0	2.408069610595703	0.840911865234375	2.5506728552612343
20.0	360.0	2.149648666381836	0.793121337890625	2.291294578506793
20.0	380.0	2.0279483795166016	1.15435791015625	2.333477408230968
20.0	400.0	1.97198486328125	0.8438720703125	2.144957895172741
20.0	420.0	1.9688358306884766	0.47430419921875	2.025161475438273
20.0	440.0	1.8949909210205078	-0.096710205078125	1.8974571021544613
20.0	460.0	1.6111564636230469	-0.164794921875	1.619562446017476
20.0	480.0	1.5198612213134766	0.50286865234375	1.6008919431249917
20.0	500.0	1.4145240783691406	0.8646240234375	1.657845912680463
20.0	520.0	1.9619274139404297	1.221435546875	2.311074203209584
20.0	540.0	2.7488250732421875	1.5809326171875	3.1710230562662636
20.0	560.0	2.847919464111328	1.598388671875	3.2658064272768037
20.0	580.0	3.579885482788086	1.7711181640625	3.9940505280916274
20.0	600.0	3.9371166229248047	1.60791015625	4.252794654469308
20.0	620.0	4.480319976806641	1.6072998046875	4.759903334808506
20.0	640.0	4.722782135009766	1.533935546875	4.9656449084418135
20.0	660.0	4.7910003662109375	1.46142578125	5.008936995325007
20.0	680.0	4.879850387573242	1.42578125	5.08387568474587
20.0	700.0	4.805124282836914	1.46923828125	5.024726908061713
20.0	720.0	4.735343933105469	1.55810546875	4.985095266546812
20.0	740.0	4.685478210449219	1.57568359375	4.943327305389289
20.0	760.0	4.625938415527344	1.3680419921875	4.8239864341268595
20.0	780.0	5.896627426147461	-5.207275390625	7.866761213905198
20.0	800.0	6.037082672119141	-5.4354248046875	8.123435849282822
40.0	0.0	1.7964324951171875	1.8610981702804565	2.5866689213995335
40.0	20.0	1.7531585693359375	1.8545246124267578	2.5520240021074736
40.0	40.0	1.6639442443847656	1.964447021484375	2.574444124202353
40.0	60.0	1.574951171875	2.027057647705078	2.5669892677824113
40.0	80.0	1.564788818359375	2.0089035034179688	2.5464204939694306
40.0	100.0	1.5721397399902344	2.0041351318359375	2.547190803358793
40.0	120.0	1.5073051452636719	2.0378646850585938	2.5347310065463162
40.0	140.0	1.54443359375	2.063446044921875	2.5774182248535586
40.0	160.0	1.459716796875	2.2266387939453125	2.662460036466509
40.0	180.0	1.3829536437988281	2.380279541015625	2.752869679856642
40.0	200.0	1.565155029296875	2.309326171875	2.78974866857933
40.0	220.0	1.8029594421386719	1.913299560546875	2.628949972590931
40.0	240.0	1.8533287048339844	1.71832275390625	2.5273425519215977
40.0	260.0	1.9567489624023438	1.431488037109375	2.4244637556065674
40.0	280.0	2.2256698608398438	0.967498779296875	2.426862216400386
40.0	300.0	2.5377349853515625	0.464447021484375	2.579885635380569
40.0	320.0	2.7313804626464844	-0.442047119140625	2.766919747167859
40.0	340.0	2.525371551513672	-0.187255859375	2.5323045294878814
40.0	360.0	2.2601547241210938	-0.510986328125	2.3171979640284444
40.0	380.0	2.0437660217285156	-0.889892578125	2.229100345918497
40.0	400.0	1.9235458374023438	-1.461395263671875	2.415720328446667
40.0	420.0	1.8300209045410156	-1.720947265625	2.5120979284493035
40.0	440.0	1.7332000732421875	-2.021484375	2.6627770414091874
40.0	460.0	1.4566879272460938	-1.817047119140625	2.3288623726106628
40.0	480.0	1.2697219848632812	-1.437225341796875	1.9177618731084145
40.0	500.0	1.4093360900878906	0.788604736328125	1.6149692396399922
40.0	520.0	1.9490890502929688	1.153564453125	2.264875067964131
40.0	540.0	2.74658203125	1.52294921875	3.1405552339159093
40.0	560.0	2.8462142944335938	1.536865234375	3.2346391697480947
40.0	580.0	3.5779266357421875	1.713134765625	3.9669118638994783
40.0	600.0	3.9373512268066406	1.5560302734375	4.233670381015714
40.0	620.0	4.456859588623047	1.6173095703125	4.741232713010994
40.0	640.0	4.668926239013672	1.6126708984375	4.939593065427309
40.0	660.0	4.7198333740234375	1.5374755859375	4.963935762668502
40.0	680.0	4.808406829833984	1.5174560546875	5.042167105432133
40.0	700.0	4.736064910888672	1.569091796875	4.989224379317023
40.0	720.0	4.697902679443359	1.5716552734375	4.953825782568963
40.0	740.0	4.683460235595703	1.4686279296875	4.9083263720197285
40.0	760.0	4.6175384521484375	1.1539306640625	4.759539613716132
40.0	780.0	5.882801055908203	-4.865234375	7.63399330541207
40.0	800.0	6.074062347412109	-5.202392578125	7.9974447129804895
60.0	0.0	1.68353271484375	1.9962972402572632	2.611414381787757
60.0	20.0	1.6158180236816406	2.028493881225586	2.5933868419162005
60.0	40.0	1.5134162902832031	2.1307449340820312	2.6135230708395922
60.0	60.0	1.48883056640625	2.081573486328125	2.5592117213020456
60.0	80.0	1.4761543273925781	2.0954360961914062	2.5631785016853033
60.0	100.0	1.5323829650878906	2.0276260375976562	2.541547737115226
60.0	120.0	1.4751853942871094	2.1023483276367188	2.568275771453471
60.0	140.0	1.477935791015625	2.178192138671875	2.6322642715610716
60.0	160.0	1.4886589050292969	2.2742919921875	2.718181267180541
60.0	180.0	1.5814933776855469	2.2554779052734375	2.7546872571745586
60.0	200.0	1.6861381530761719	2.0849609375	2.6814406542304834
60.0	220.0	1.8527450561523438	1.7114105224609375	2.522219304399792
60.0	240.0	1.8612747192382812	1.4262847900390625	2.3449161781974883
60.0	260.0	1.8144111633300781	1.2762451171875	2.2183077939640707
60.0	280.0	1.7573356628417969	1.560699462890625	2.3503215621192566
60.0	300.0	1.9853782653808594	1.182525634765625	2.3108642828008215
60.0	320.0	2.2229957580566406	0.346221923828125	2.249795493123112
60.0	340.0	2.050212860107422	0.223297119140625	2.0623371148205516
60.0	360.0	1.9582710266113281	-1.314422607421875	2.358502110358841
60.0	380.0	1.7532997131347656	-1.8297119140625	2.5341478987108683
60.0	400.0	1.6806831359863281	-2.639373779296875	3.129055728239545
60.0	420.0	1.5588111877441406	-2.769073486328125	3.177681590676085
60.0	440.0	1.46197509765625	-2.82318115234375	3.1792645383981477
60.0	460.0	1.2815132141113281	-2.769439697265625	3.0515688349982644
60.0	480.0	1.1205215454101562	-2.778778076171875	2.9961936069523
60.0	500.0	1.4350700378417969	0.54437255859375	1.5348509686810514
60.0	520.0	2.041149139404297	1.1923828125	2.363909173558983
60.0	540.0	2.741924285888672	1.5	3.125403780241219
60.0	560.0	2.790111541748047	1.4833984375	3.1599356543722696
60.0	580.0	3.528919219970703	1.64892578125	3.895154309286034
60.0	600.0	3.9094619750976562	1.5030517578125	4.1884433291376535
60.0	620.0	4.4570770263671875	1.5653076171875	4.723952111886336
60.0	640.0	4.678504943847656	1.563232421875	4.932758266366611
60.0	660.0	4.7039947509765625	1.5262451171875	4.945400972110728
60.0	680.0	4.778831481933594	1.53271484375	5.018609879734747
60.0	700.0	4.687248229980469	1.608642578125	4.955605605131595
60.0	720.0	4.61688232421875	1.6435546875	4.900701419846627
60.0	740.0	4.5997314453125	1.611572265625	4.873878797870164
60.0	760.0	5.142303466796875	1.5020751953125	5.357192813125569
60.0	780.0	6.7598724365234375	-0.4093017578125	6.772252452989162
60.0	800.0	6.82794189453125	-0.3294677734375	6.835886155344372
80.0	0.0	1.633148193359375	1.998975157737732	2.581293222926365
80.0	20.0	1.483062744140625	2.090261459350586	2.5629412930272832
80.0	40.0	1.421905517578125	2.1473121643066406	2.5754154678223053
80.0	60.0	1.3639907836914062	2.1611862182617188	2.5556206150364895
80.0	80.0	1.3768157958984375	2.1606674194335938	2.562051020810724
80.0	100.0	1.4412460327148438	2.0938339233398438	2.5419147557195934
80.0	120.0	1.3825912475585938	2.2087631225585938	2.605799894351141
80.0	140.0	1.3958587646484375	2.325103759765625	2.7119235211417942
80.0	160.0	1.460174560546875	2.348052978515625	2.7650429539492434
80.0	180.0	1.73529052734375	2.038543701171875	2.677105458489911
80.0	200.0	2.141387939453125	1.475250244140625	2.6003664338074115
80.0	220.0	2.3188095092773438	0.9909820556640625	2.5216904994394547
80.0	240.0	2.0012893676757812	0.8569183349609375	2.177031962550011
80.0	260.0	1.5152359008789062	1.338775634765625	2.0219446173311506
80.0	280.0	1.1994400024414062	1.703826904296875	2.083670424818309
80.0	300.0	1.21539306640625	1.374664306640625	1.8349066084736132
80.0	320.0	1.105224609375	1.02899169921875	1.5100812409367954
80.0	340.0	1.3211593627929688	0.071563720703125	1.323096152218877
80.0	360.0	1.8960342407226562	-1.610382080078125	2.4876246271954874
80.0	380.0	1.6226959228515625	-2.334228515625	2.8428444947263602
80.0	400.0	1.6810531616210938	-2.973236083984375	3.4155632834575056
80.0	420.0	1.6052627563476562	-3.180755615234375	3.5628745137545725
80.0	440.0	1.4956817626953125	-3.306365966796875	3.628928194612287
80.0	460.0	1.205963134765625	-3.330230712890625	3.541861612696596
80.0	480.0	0.8146286010742188	-3.33831787109375	3.4362750131722644
80.0	500.0	0.6436614990234375	-3.18304443359375	3.2474716306008364
80.0	520.0	0.8547744750976562	-2.9146728515625	3.0374260871524017
80.0	540.0	1.0870590209960938	-2.717041015625	2.9264328449013686
80.0	560.0	1.2965087890625	-2.3975830078125	2.7256814413037236
80.0	580.0	3.2004852294921875	1.430419921875	3.5055965051749096
80.0	600.0	3.7073745727539062	1.37109375	3.9527869021731075
80.0	620.0	4.527473449707031	1.6522216796875	4.8195282255249285
80.0	640.0	4.866233825683594	1.689453125	5.151163315970427
80.0	660.0	5.02606201171875	1.7275390625	5.31466749271351
80.0	680.0	5.107032775878906	1.68994140625	5.379375961062736
80.0	700.0	5.013053894042969	1.851318359375	5.343976891074504
80.0	720.0	4.821464538574219	2.081298828125	5.2515069369356455
80.0	740.0	4.810516357421875	1.4205322265625	5.0158727487572925
80.0	760.0	6.285942077636719	-0.0577392578125	6.286207252811234
80.0	780.0	6.7076873779296875	-0.2149658203125	6.711131071879008
80.0	800.0	6.812583923339844	-0.23828125	6.8167497875930625
100.0	0.0	1.351104736328125	2.1958844661712646	2.578253788380917
100.0	20.0	1.3012466430664062	2.2205371856689453	2.573718752900198
100.0	40.0	1.2866134643554688	2.2369346618652344	2.5805524385516585
100.0	60.0	1.3169403076171875	2.1829681396484375	2.549447326882243
100.0	80.0	1.3240890502929688	2.1939773559570312	2.5625667701657924
100.0	100.0	1.3650054931640625	2.1787338256835938	2.571015573571256
100.0	120.0	1.3202056884765625	2.329498291015625	2.6775932005684866
100.0	140.0	1.351837158203125	2.4222259521484375	2.773921820376361
100.0	160.0	1.4596405029296875	2.3615875244140625	2.776264762817295
100.0	180.0	2.084808349609375	1.555908203125	2.6013988912030834
100.0	200.0	2.4974594116210938	0.7564239501953125	2.6094981711286676
100.0	220.0	2.2418746948242188	0.5166473388671875	2.3006361337794665
100.0	240.0	0.8710556030273438	1.065826416015625	1.3764896703724447
100.0	260.0	0.364501953125	1.616485595703125	1.6570719220805192
100.0	280.0	0.7962570190429688	1.5418701171875	1.7353353274370316
100.0	300.0	1.1008071899414062	1.164459228515625	1.602417475036359
100.0	320.0	1.8737716674804688	0.321258544921875	1.901112125714277
100.0	340.0	1.8888092041015625	-0.403594970703125	1.9314474131789439
100.0	360.0	1.78741455078125	-1.684722900390625	2.456245514488553
100.0	380.0	1.7466506958007812	-2.56658935546875	3.1045401547969784
100.0	400.0	1.6755828857421875	-3.204864501953125	3.6164533016301164
100.0	420.0	1.570709228515625	-3.38775634765625	3.7341693255166355
100.0	440.0	1.4301223754882812	-3.5013427734375	3.7821490221797514
100.0	460.0	1.121185302734375	-3.5233154296875	3.697405590429806
100.0	480.0	0.7131729125976562	-3.498077392578125	3.5700365611193954
100.0	500.0	0.5198287963867188	-3.30950927734375	3.350085615977182
100.0	520.0	0.65631103515625	-3.219970703125	3.286176426160223
100.0	540.0	0.8628158569335938	-3.1241455078125	3.241101102551581
100.0	560.0	1.0757675170898438	-2.9527587890625	3.1426199606715874
100.0	580.0	0.8155136108398438	-2.908447265625	3.0206171466087155
100.0	600.0	0.8589553833007812	-2.8714599609375	2.9971797840250725
100.0	620.0	5.500457763671875	4.1578369140625	6.895117360413742
100.0	640.0	5.408882141113281	5.0465087890625	7.397516946553029
100.0	660.0	5.272003173828125	4.4505615234375	6.899385142080137
100.0	680.0	5.300933837890625	4.57080078125	6.999437072763026
100.0	700.0	5.085823059082031	4.35595703125	6.696264469567105
100.0	720.0	4.408821105957031	3.527587890625	5.646377588367281
100.0	740.0	1.8564605712890625	-0.6446533203125	1.9652032353272888
100.0	760.0	6.295585632324219	-0.154296875	6.2974761595072275
100.0	780.0	6.6634979248046875	-0.2259521484375	6.6673277231031545
100.0	800.0	6.815010070800781	-0.2725830078125	6.820459204574438
120.0	0.0	1.24127197265625	2.2136905193328857	2.5379483496490307
120.0	20.0	1.206756591796875	2.2511539459228516	2.5542035079627534
120.0	40.0	1.1916885375976562	2.2883453369140625	2.58004766460195
120.0	60.0	1.1695709228515625	2.305950164794922	2.585595155104059
120.0	80.0	1.0988388061523438	2.4389419555664062	2.675048520032561
120.0	100.0	1.1574630737304688	2.4305343627929688	2.692065759926196
120.0	120.0	1.2685546875	2.3829193115234375	2.6995435614950827
120.0	140.0	1.4926376342773438	2.2643890380859375	2.7120886458714475
120.0	160.0	1.9018173217773438	1.760589599609375	2.5916374869308108
120.0	180.0	2.2643203735351562	0.909942626953125	2.440316032474635
120.0	200.0	2.1708450317382812	0.43548583984375	2.2140948643920377
120.0	220.0	1.5511093139648438	0.28424072265625	1.5769378213121263
120.0	240.0	0.47838592529296875	0.8306427001953125	0.9585511926371849
120.0	260.0	-0.41997528076171875	1.34967041015625	1.4135025477522933
120.0	280.0	-0.812713623046875	1.71807861328125	1.9006045234346889
120.0	300.0	-0.7869491577148438	1.5123291015625	1.7048250022395086
120.0	320.0	-0.82489013671875	1.33111572265625	1.565986208355153
120.0	340.0	-0.6848907470703125	0.890472412109375	1.1233950561358277
120.0	360.0	0.0139007568359375	-1.370635986328125	1.3707064740703183
120.0	380.0	1.9868011474609375	-2.909881591796875	3.523462739668239
120.0	400.0	1.5465621948242188	-3.345489501953125	3.6856688172078176
120.0	420.0	1.3385848999023438	-3.4886474609375	3.7366389497718715
120.0	440.0	1.1678695678710938	-3.609619140625	3.793846289443706
120.0	460.0	0.8165130615234375	-3.619476318359375	3.710431565034277
120.0	480.0	0.528656005859375	-3.562744140625	3.6017527655419324
120.0	500.0	0.37482452392578125	-3.352264404296875	3.3731543190390907
120.0	520.0	0.47360992431640625	-3.306640625	3.340385993161776
120.0	540.0	0.4962310791015625	-3.269287109375	3.306733053542702
120.0	560.0	0.5531082153320312	-3.1318359375	3.1803026644148646
120.0	580.0	0.5789566040039062	-3.0283203125	3.083166337455674
120.0	600.0	0.6822738647460938	-3.090087890625	3.1645127268353392
120.0	620.0	0.7768478393554688	-3.103515625	3.1992658220489276
120.0	640.0	0.7343902587890625	-3.031005859375	3.1187057526752744
120.0	660.0	0.7912673950195312	-2.7979736328125	2.9077070932841522
120.0	680.0	1.0160675048828125	-2.11474609375	2.346176509879354
120.0	700.0	1.2875213623046875	-1.5157470703125	1.9887685736535172
120.0	720.0	1.4431381225585938	-1.2449951171875	1.9059539560552505
120.0	740.0	1.9098358154296875	-0.775634765625	2.0613301849883556
120.0	760.0	6.0745391845703125	-0.1358642578125	6.076058377059185
120.0	780.0	6.5115814208984375	-0.159423828125	6.5135327248708705
120.0	800.0	6.6572418212890625	-0.18603515625	6.659840669751873
140.0	0.0	1.1404876708984375	2.235771894454956	2.509858181552505
140.0	20.0	1.0784149169921875	2.317014694213867	2.5556869578245
140.0	40.0	1.064361572265625	2.350269317626953	2.580044848814535
140.0	60.0	1.010528564453125	2.446361541748047	2.6468571500025413
140.0	80.0	0.895721435546875	2.642181396484375	2.789881614338909
140.0	100.0	0.9998321533203125	2.5818939208984375	2.7687254384617916
140.0	120.0	1.5401611328125	2.09490966796875	2.600142848378762
140.0	140.0	2.3270111083984375	1.24468994140625	2.638983468846976
140.0	160.0	2.51934814453125	0.8974609375	2.674425397667961
140.0	180.0	2.031158447265625	0.502105712890625	2.092298923389272
140.0	200.0	1.644683837890625	0.246490478515625	1.6630521587182698
140.0	220.0	1.457977294921875	0.227874755859375	1.475677707653564
140.0	240.0	0.4156646728515625	0.82000732421875	0.9193416840485319
140.0	260.0	-0.6537628173828125	1.15802001953125	1.3298181029853178
140.0	280.0	-1.2898712158203125	1.530792236328125	2.0017723707265604
140.0	300.0	-1.1271514892578125	1.161224365234375	1.6183054427857808
140.0	320.0	-1.3267059326171875	0.7999267578125	1.5492034887341493
140.0	340.0	-1.510040283203125	-0.6962890625	1.6628409771993542
140.0	360.0	-0.7082672119140625	-1.665679931640625	1.8100088613437328
140.0	380.0	1.6649169921875	-3.16351318359375	3.5748796138675965
140.0	400.0	1.3408355712890625	-3.504730224609375	3.752462388422374
140.0	420.0	1.083587646484375	-3.6094970703125	3.7686378558052067
140.0	440.0	0.9074554443359375	-3.721343994140625	3.8303885581206294
140.0	460.0	0.5550384521484375	-3.71014404296875	3.751431260591061
140.0	480.0	0.4121551513671875	-3.594757080078125	3.618307661541555
140.0	500.0	0.3342437744140625	-3.34832763671875	3.3649690731935604
140.0	520.0	0.2655487060546875	-3.3701171875	3.3805629668400248
140.0	540.0	0.1377105712890625	-3.3148193359375	3.3176786208657836
140.0	560.0	0.0321044921875	-3.203857421875	3.204018270566218
140.0	580.0	0.18585205078125	-3.0545654296875	3.0602141998594767
140.0	600.0	0.4056854248046875	-2.976806640625	3.004323291453178
140.0	620.0	0.55548095703125	-2.9935302734375	3.0446317661765185
140.0	640.0	0.6866607666015625	-2.9962158203125	3.0738920362108937
140.0	660.0	0.95587158203125	-2.9456787109375	3.0968877198576856
140.0	680.0	0.7120819091796875	-2.8663330078125	2.953459929820691
140.0	700.0	0.7462310791015625	-1.8011474609375	1.9496135513118198
140.0	720.0	1.13116455078125	-1.28759765625	1.713896427828893
140.0	740.0	2.30181884765625	-0.752685546875	2.421756705348426
140.0	760.0	5.700592041015625	-0.119873046875	5.701852257421073
140.0	780.0	6.2467803955078125	-0.114990234375	6.247838671388879
140.0	800.0	6.3784027099609375	-0.132568359375	6.379780207839797
160.0	0.0	0.9175872802734375	2.4084057807922363	2.5772824489902275
160.0	20.0	0.8801422119140625	2.448455810546875	2.6018428410251326
160.0	40.0	0.9031219482421875	2.464832305908203	2.6250766750031347
160.0	60.0	0.9097747802734375	2.5131912231445312	2.6727925985590963
160.0	80.0	0.792449951171875	2.6744613647460938	2.7893942920698476
160.0	100.0	1.0847625732421875	2.4565505981445312	2.685395814689385
160.0	120.0	1.8306884765625	1.716400146484375	2.50947200842534
160.0	140.0	2.2559814453125	1.205230712890625	2.557739891562299
160.0	160.0	2.06744384765625	0.8634796142578125	2.2405180444376027
160.0	180.0	1.337432861328125	0.44842529296875	1.410606926799399
160.0	200.0	1.496185302734375	0.1773223876953125	1.506656460277631
160.0	220.0	1.530181884765625	0.16259765625	1.538796477212914
160.0	240.0	0.3897247314453125	0.714569091796875	0.8139375610275839
160.0	260.0	-1.2217864990234375	0.968109130859375	1.558844937269016
160.0	280.0	-2.5656280517578125	1.161346435546875	2.816233804804569
160.0	300.0	-2.6721954345703125	0.7584228515625	2.777738947833402
160.0	320.0	-3.271942138671875	0.15087890625	3.2754190271120853
160.0	340.0	-3.62579345703125	-1.60919189453125	3.9668472048310224
160.0	360.0	-3.2101287841796875	-2.09228515625	3.831786004735004
160.0	380.0	1.345123291015625	-3.23828125	3.506539907392224
160.0	400.0	0.9995574951171875	-3.559722900390625	3.697396694109301
160.0	420.0	0.7028961181640625	-3.639251708984375	3.706509942557257
160.0	440.0	0.5245361328125	-3.754547119140625	3.7910107127879575
160.0	460.0	0.3072052001953125	-3.69744873046875	3.7101889641192147
160.0	480.0	0.3250274658203125	-3.575164794921875	3.5899089353890785
160.0	500.0	0.2361602783203125	-3.432373046875	3.4404878156985674
160.0	520.0	0.161651611328125	-3.5218505859375	3.5255585079690976
160.0	540.0	-0.0694122314453125	-3.5029296875	3.5036173383294966
160.0	560.0	-0.3134307861328125	-3.4013671875	3.415777744803882
160.0	580.0	-0.0612945556640625	-3.0054931640625	3.006118125054382
160.0	600.0	0.21563720703125	-2.7989501953125	2.8072444854155685
160.0	620.0	0.3915557861328125	-2.8201904296875	2.847242524505956
160.0	640.0	0.5444183349609375	-2.8070068359375	2.859314375937262
160.0	660.0	0.7363128662109375	-2.77099609375	2.8671546851409193
160.0	680.0	0.5332183837890625	-3.07080078125	3.1167513989627453
160.0	700.0	0.2968597412109375	-2.0516357421875	2.0730014289848135
160.0	720.0	0.7639923095703125	-1.588623046875	1.7627840009896245
160.0	740.0	1.973724365234375	-1.21142578125	2.315845481330093
160.0	760.0	3.0357666015625	-0.60498046875	3.095461230048165
160.0	780.0	3.251068115234375	-0.573974609375	3.3013468073046757
160.0	800.0	3.516326904296875	-0.5513916015625	3.559295941075384
180.0	0.0	0.80828857421875	2.472486972808838	2.601253976435594
180.0	20.0	0.68658447265625	2.5788097381591797	2.668643457586134
180.0	40.0	0.737823486328125	2.57659912109375	2.6801579296374447
180.0	60.0	0.713836669921875	2.6319236755371094	2.727010272290502
180.0	80.0	0.623931884765625	2.7376632690429688	2.8078623847144324
180.0	100.0	1.061279296875	2.4171066284179688	2.6398329869742847
180.0	120.0	1.8676605224609375	1.5005111694335938	2.395764929360565
180.0	140.0	1.8776702880859375	1.08306884765625	2.1676447678353954
180.0	160.0	1.4471588134765625	0.736083984375	1.6236034809879742
180.0	180.0	0.8333740234375	0.4030303955078125	0.9257136504576297
180.0	200.0	1.134552001953125	0.131866455078125	1.1421895670643796
180.0	220.0	1.3420257568359375	0.09930419921875	1.3456947856009356
180.0	240.0	0.35284423828125	0.591644287109375	0.6888701031090231
180.0	260.0	-2.0963897705078125	0.725372314453125	2.218336102682567
180.0	280.0	-4.5892486572265625	0.633514404296875	4.63276847449853
180.0	300.0	-4.7868499755859375	0.159637451171875	4.789511123756133
180.0	320.0	-5.1131744384765625	-0.6336669921875	5.152289461518837
180.0	340.0	-5.656890869140625	-2.113006591796875	6.0386431557381846
180.0	360.0	-3.5781097412109375	-1.949951171875	4.074945262558172
180.0	380.0	0.908294677734375	-3.231536865234375	3.356758813642917
180.0	400.0	0.56719970703125	-3.46307373046875	3.5092157486137956
180.0	420.0	0.1361236572265625	-3.488983154296875	3.491637595888798
180.0	440.0	-0.104278564453125	-3.59820556640625	3.5997162828647102
180.0	460.0	-0.41741943359375	-3.37774658203125	3.4034410463478753
180.0	480.0	-0.6078948974609375	-3.045318603515625	3.105398783292961
180.0	500.0	-0.555511474609375	-3.092620849609375	3.1421165983873505
180.0	520.0	-0.5345611572265625	-3.3021240234375	3.345112658338799
180.0	540.0	-0.603240966796875	-3.4066162109375	3.459614671122233
180.0	560.0	-0.3317718505859375	-3.5767822265625	3.5921363639336708
180.0	580.0	-0.560577392578125	-2.977783203125	3.0300890775492184
180.0	600.0	-0.3848876953125	-2.7177734375	2.7448918003417795
180.0	620.0	-0.2391815185546875	-2.763671875	2.774002529105578
180.0	640.0	-0.168731689453125	-2.74365234375	2.748835856574665
180.0	660.0	-0.1051483154296875	-2.7216796875	2.723710059750817
180.0	680.0	-0.2080841064453125	-3.0245361328125	3.031685639053551
180.0	700.0	-0.3332366943359375	-2.141845703125	2.1676138287174145
180.0	720.0	0.4503631591796875	-1.917724609375	1.9698971172497322
180.0	740.0	1.72808837890625	-1.43896484375	2.248757271663461
180.0	760.0	2.9252166748046875	-0.67626953125	3.0023712417774866
180.0	780.0	3.140716552734375	-0.6402587890625	3.205313055161925
180.0	800.0	3.4293670654296875	-0.5982666015625	3.481160926472514
200.0	0.0	0.648773193359375	2.529123067855835	2.6110094118524794
200.0	20.0	0.4931488037109375	2.6463871002197266	2.691943615087601
200.0	40.0	0.513397216796875	2.6666908264160156	2.7156613680475905
200.0	60.0	0.4903717041015625	2.7095909118652344	2.7536062387070057
200.0	80.0	0.551544189453125	2.6953201293945312	2.751172766810339
200.0	100.0	1.2142181396484375	2.2194366455078125	2.529866540763422
200.0	120.0	2.2166900634765625	1.3435745239257812	2.5920855192022727
200.0	140.0	1.6985626220703125	0.9771270751953125	1.9595643143755506
200.0	160.0	0.9794158935546875	0.6403961181640625	1.1701977100930965
200.0	180.0	0.72076416015625	0.4254608154296875	0.8369694618275143
200.0	200.0	0.8774566650390625	0.1483612060546875	0.8899108081619612
200.0	220.0	0.9401702880859375	0.0436248779296875	0.94118186370859
200.0	240.0	0.2108154296875	0.5444793701171875	0.5838672193894212
200.0	260.0	-1.2662811279296875	0.71795654296875	1.4556543176669796
200.0	280.0	-3.6273193359375	0.102020263671875	3.6287537391046176
200.0	300.0	-3.998138427734375	-0.4580078125	4.0242865260363025
200.0	320.0	-4.255584716796875	-1.077972412109375	4.389991549320345
200.0	340.0	-3.922760009765625	-2.12982177734375	4.463651744644075
200.0	360.0	-1.6283111572265625	-1.946258544921875	2.537581436807481
200.0	380.0	0.54559326171875	-3.09222412109375	3.139987583145341
200.0	400.0	0.2122344970703125	-3.166473388671875	3.173577981224636
200.0	420.0	-0.38916015625	-3.1282958984375	3.152408738630416
200.0	440.0	-0.472381591796875	-3.183197021484375	3.218056501346045
200.0	460.0	-0.5710601806640625	-2.9459228515625	3.000761766168418
200.0	480.0	-0.695404052734375	-2.591522216796875	2.683202228068392
200.0	500.0	-0.61846923828125	-2.810211181640625	2.8774626121147406
200.0	520.0	-0.6373443603515625	-2.987060546875	3.0542983718636783
200.0	540.0	-0.7307586669921875	-3.1287841796875	3.212989055762092
200.0	560.0	-0.566009521484375	-3.35009765625	3.397575765869352
200.0	580.0	-0.720947265625	-2.8311767578125	2.921528160704576
200.0	600.0	-0.5253753662109375	-2.62646484375	2.6784952586995536
200.0	620.0	-0.4168548583984375	-2.6932373046875	2.725306432739403
200.0	640.0	-0.338043212890625	-2.6575927734375	2.679005890849932
200.0	660.0	-0.3600921630859375	-2.6678466796875	2.6920386832724987
200.0	680.0	-0.397308349609375	-2.959716796875	2.9862647977654855
200.0	700.0	-0.505706787109375	-2.2177734375	2.2746996229412475
200.0	720.0	0.0100555419921875	-2.0706787109375	2.0707031264414857
200.0	740.0	1.161529541015625	-2.0186767578125	2.3289926421490375
200.0	760.0	2.6055755615234375	-0.8238525390625	2.732719709909508
200.0	780.0	2.9003448486328125	-0.7589111328125	2.99799038499086
200.0	800.0	3.11932373046875	-0.7093505859375	3.198962142513624
220.0	0.0	0.5765228271484375	2.5506792068481445	2.615022559457319
220.0	20.0	0.38800048828125	2.6778106689453125	2.7057742621334526
220.0	40.0	0.4291229248046875	2.693675994873047	2.7276430943120524
220.0	60.0	0.4039764404296875	2.699951171875	2.7300060979659784
220.0	80.0	0.52862548828125	2.5770263671875	2.6306861850171703
220.0	100.0	1.473358154296875	2.0303955078125	2.5086430931836983
220.0	120.0	2.160308837890625	1.2870025634765625	2.5146192303137243
220.0	140.0	1.2098236083984375	0.8739013671875	1.4924398691439456
220.0	160.0	0.8264007568359375	0.6250152587890625	1.0361381590396954
220.0	180.0	0.6999969482421875	0.4451446533203125	0.8295477622946354
220.0	200.0	0.7061309814453125	0.1414947509765625	0.7201678467627111
220.0	220.0	0.7187042236328125	-0.0709075927734375	0.7221936359319205
220.0	240.0	0.13043212890625	0.362213134765625	0.38498168170415253
220.0	260.0	-1.375885009765625	0.614227294921875	1.506762997264267
220.0	280.0	-4.20184326171875	-0.858367919921875	4.288622422410519
220.0	300.0	-4.30426025390625	-1.228851318359375	4.476240821938725
220.0	320.0	-4.416534423828125	-1.680633544921875	4.725495257555074
220.0	340.0	-3.3566436767578125	-2.326385498046875	4.084008601636511
220.0	360.0	-1.166015625	-2.193267822265625	2.4839517261673865
220.0	380.0	0.2826080322265625	-3.022491455078125	3.0356748666316773
220.0	400.0	-0.144439697265625	-2.970458984375	2.9739686286173805
220.0	420.0	-0.6397552490234375	-2.870513916015625	2.940941502426119
220.0	440.0	-0.782135009765625	-2.705230712890625	2.8160270565937027
220.0	460.0	-0.8168182373046875	-2.389556884765625	2.525306741432481
220.0	480.0	-0.8763275146484375	-2.140533447265625	2.312970676812131
220.0	500.0	-0.90594482421875	-2.33416748046875	2.503811864219549
220.0	520.0	-0.90985107421875	-2.5169677734375	2.676369882841297
220.0	540.0	-1.073760986328125	-2.74609375	2.9485578745463705
220.0	560.0	-1.310028076171875	-2.8265380859375	3.1153637205972933
220.0	580.0	-0.6643829345703125	-2.5963134765625	2.6799717073745977
220.0	600.0	-0.5781097412109375	-2.391845703125	2.4607187446842644
220.0	620.0	-0.4093780517578125	-2.4874267578125	2.520889181368873
220.0	640.0	-0.371795654296875	-2.470458984375	2.4982793282643954
220.0	660.0	-0.3625030517578125	-2.483642578125	2.5099579515221215
220.0	680.0	-0.24212646484375	-2.9576416015625	2.967535857958741
220.0	700.0	-0.4611968994140625	-2.4921875	2.5345021434564607
220.0	720.0	-0.3607177734375	-2.437744140625	2.4642876875935626
220.0	740.0	0.1782989501953125	-2.668701171875	2.6746507174597114
220.0	760.0	0.9380950927734375	-1.813232421875	2.041527422991002
220.0	780.0	1.6563720703125	-1.485595703125	2.224986073766481
220.0	800.0	2.18255615234375	-1.173095703125	2.477842788964605
240.0	0.0	0.468414306640625	2.5984153747558594	2.6402981692288563
240.0	20.0	0.3458251953125	2.704132080078125	2.7261557864914057
240.0	40.0	0.3984375	2.713298797607422	2.7423972736465685
240.0	60.0	0.2365264892578125	2.74578857421875	2.755957124926087
240.0	80.0	0.722259521484375	2.3979644775390625	2.504374662847799
240.0	100.0	1.8062744140625	1.97869873046875	2.6791558231755523
240.0	120.0	1.4178314208984375	1.2286453247070312	1.876117073109066
240.0	140.0	0.8206939697265625	0.8563995361328125	1.1861529232919508
240.0	160.0	0.57501220703125	0.5946044921875	0.8271599242978978
240.0	180.0	0.5713348388671875	0.4421234130859375	0.7224241209304639
240.0	200.0	0.5166015625	0.183319091796875	0.5481633550271967
240.0	220.0	0.484466552734375	-0.1035308837890625	0.49540537402865675
240.0	240.0	0.01708984375	-0.0123748779296875	0.021099771637960466
240.0	260.0	-1.128936767578125	-0.067474365234375	1.1309513761225667
240.0	280.0	-3.6779022216796875	-2.222198486328125	4.297107267089733
240.0	300.0	-2.7093658447265625	-1.486053466796875	3.090148570336043
240.0	320.0	-2.540924072265625	-1.601043701171875	3.00327089588686
240.0	340.0	-1.9406585693359375	-1.844818115234375	2.6775939873389913
240.0	360.0	-0.7459259033203125	-1.762359619140625	1.9137180775709135
240.0	380.0	-0.5442657470703125	-2.393798828125	2.4548926723925484
240.0	400.0	-0.937408447265625	-2.186065673828125	2.378574726027031
240.0	420.0	-1.1569976806640625	-2.046478271484375	2.350897051918628
240.0	440.0	-1.2902069091796875	-1.7425537109375	2.1682083165593324
240.0	460.0	-1.1536712646484375	-1.629608154296875	1.9966422121718235
240.0	480.0	-0.9836273193359375	-1.8988037109375	2.138452299214089
240.0	500.0	-0.9893951416015625	-2.072052001953125	2.2961494387392842
240.0	520.0	-0.9437408447265625	-2.275634765625	2.4635665951068493
240.0	540.0	-1.0777130126953125	-2.55859375	2.776304615000283
240.0	560.0	-1.2154693603515625	-2.5615234375	2.835272136288729
240.0	580.0	-0.577789306640625	-2.18310546875	2.2582714563476225
240.0	600.0	-0.598663330078125	-2.2696533203125	2.3472801232886087
240.0	620.0	-0.5777740478515625	-2.4140625	2.4822410447571426
240.0	640.0	-0.5538330078125	-2.425537109375	2.4879632773611977
240.0	660.0	-0.5908050537109375	-2.4324951171875	2.503214554653958
240.0	680.0	-0.2568817138671875	-2.7310791015625	2.743133477231973
240.0	700.0	-0.43780517578125	-2.8836669921875	2.916711966199706
240.0	720.0	-0.4090423583984375	-2.9073486328125	2.93598224171756
240.0	740.0	-0.19366455078125	-3.1817626953125	3.187651142692934
240.0	760.0	0.0396575927734375	-3.6551513671875	3.6553664989597463
240.0	780.0	0.4322662353515625	-3.6051025390625	3.630925283640507
240.0	800.0	0.9471435546875	-3.21533203125	3.3519309337109444
260.0	0.0	0.01336669921875	2.7307918071746826	2.730824520686083
260.0	20.0	-0.036376953125	2.8141441345214844	2.8143792375194097
260.0	40.0	0.08056640625	2.7748069763183594	2.775976351059403
260.0	60.0	0.078826904296875	2.7186546325683594	2.7197971784724
260.0	80.0	0.9119873046875	2.2691268920898438	2.4455383244423885
260.0	100.0	1.30401611328125	1.9072647094726562	2.310436472984478
260.0	120.0	0.76519775390625	1.2442855834960938	1.4607444047058282
260.0	140.0	0.498779296875	0.9100189208984375	1.0377452593889678
260.0	160.0	0.39111328125	0.614990234375	0.7288227405527073
260.0	180.0	0.43951416015625	0.3477630615234375	0.5604568171929108
260.0	200.0	0.405517578125	0.1743316650390625	0.4414023511532957
260.0	220.0	0.2103271484375	-0.012451171875	0.21069537501072716
260.0	240.0	0.05633544921875	-0.212158203125	0.21951033231241557
260.0	260.0	-0.44207763671875	-0.295623779296875	0.5318139296526583
260.0	280.0	-0.7352294921875	-0.341644287109375	0.8107300568603351
260.0	300.0	-0.80694580078125	-0.7894287109375	1.1288751990591943
260.0	320.0	-0.9600830078125	-0.953521728515625	1.3531308394393065
260.0	340.0	-0.9053955078125	-1.13214111328125	1.4496497942429967
260.0	360.0	-0.7437744140625	-1.44091796875	1.6215563424317518
260.0	380.0	-0.9246826171875	-1.555877685546875	1.8099152783794674
260.0	400.0	-1.20513916015625	-1.3980712890625	1.8457962305311473
260.0	420.0	-1.32281494140625	-1.330963134765625	1.876513318714461
260.0	440.0	-1.42535400390625	-1.226348876953125	1.8803099756305526
260.0	460.0	-1.309234619140625	-1.18487548828125	1.7657930826362493
260.0	480.0	-1.049468994140625	-1.475677490234375	1.8108034749378408
260.0	500.0	-1.03460693359375	-1.719879150390625	2.0070863954968754
260.0	520.0	-0.8751220703125	-1.8809814453125	2.074591486427614
260.0	540.0	-0.9642333984375	-2.202880859375	2.404668402766392
260.0	560.0	-1.087646484375	-2.2886962890625	2.533990050995022
260.0	580.0	-0.6512451171875	-1.9261474609375	2.033264430401648
260.0	600.0	-0.805389404296875	-2.13427734375	2.2811821217514026
260.0	620.0	-0.771087646484375	-2.2762451171875	2.403303558038549
260.0	640.0	-0.744384765625	-2.3218994140625	2.4383038301898243
260.0	660.0	-0.6446533203125	-2.312255859375	2.400438514647678
260.0	680.0	-0.45745849609375	-2.583251953125	2.623444096788129
260.0	700.0	-0.4407958984375	-3.052734375	3.0843942984621737
260.0	720.0	-0.4119873046875	-3.109619140625	3.1367921096185247
260.0	740.0	-0.3236083984375	-3.3917236328125	3.4071265895059
260.0	760.0	-0.124725341796875	-4.0518798828125	4.053799081803017
260.0	780.0	0.1121826171875	-4.1739501953125	4.1754574806299125
260.0	800.0	0.35491943359375	-4.0916748046875	4.107039141724486
280.0	0.0	-0.124053955078125	2.7546334266662598	2.757425375069582
280.0	20.0	-0.147918701171875	2.8407554626464844	2.8446039338917144
280.0	40.0	0.0753173828125	2.71527099609375	2.716315388606719
280.0	60.0	0.19073486328125	2.630382537841797	2.6372887751351706
280.0	80.0	1.310211181640625	2.1566619873046875	2.523458790624711
280.0	100.0	0.966278076171875	1.8326339721679688	2.071772332191587
280.0	120.0	0.331451416015625	1.3535842895507812	1.3935747091912425
280.0	140.0	0.172760009765625	1.0122833251953125	1.0269194473972618
280.0	160.0	0.121612548828125	0.5790252685546875	0.5916585786222499
280.0	180.0	0.22509765625	0.167266845703125	0.2804409965049978
280.0	200.0	0.284576416015625	-0.0599365234375	0.29081974381749265
280.0	220.0	0.233062744140625	-0.20269775390625	0.30887638651246413
280.0	240.0	0.140289306640625	-0.3841094970703125	0.40892688258087867
280.0	260.0	0.049224853515625	-0.595245361328125	0.5972772608983912
280.0	280.0	-0.160797119140625	-0.7635498046875	0.7802973905904362
280.0	300.0	-0.374420166015625	-0.860595703125	0.9385176742908902
280.0	320.0	-0.57275390625	-0.967620849609375	1.1244274746391616
280.0	340.0	-0.607666015625	-1.024383544921875	1.1910581991037508
280.0	360.0	-0.693939208984375	-1.09637451171875	1.297531770598465
280.0	380.0	-0.91925048828125	-1.1263427734375	1.4538464511358125
280.0	400.0	-1.082000732421875	-1.135223388671875	1.5682658343371283
280.0	420.0	-1.2158203125	-1.157623291015625	1.6787825100915974
280.0	440.0	-1.3760986328125	-1.122711181640625	1.7759864426873646
280.0	460.0	-1.445892333984375	-1.089996337890625	1.810717166784961
280.0	480.0	-1.378509521484375	-1.173980712890625	1.8106681681253085
280.0	500.0	-1.410125732421875	-1.352508544921875	1.9539022353549362
280.0	520.0	-1.113311767578125	-1.5274658203125	1.8901362183850314
280.0	540.0	-0.934478759765625	-1.7254638671875	1.9622630071992753
280.0	560.0	-0.849517822265625	-1.7724609375	1.9655274878032891
280.0	580.0	-0.45770263671875	-1.93115234375	1.9846513745316616
280.0	600.0	-1.030853271484375	-2.102294921875	2.3414317000227554
280.0	620.0	-1.165863037109375	-2.208740234375	2.497552811102265
280.0	640.0	-1.26171875	-2.305908203125	2.6285256029456376
280.0	660.0	-1.136810302734375	-2.2783203125	2.5461895276575777
280.0	680.0	-0.8756103515625	-2.486083984375	2.6357744715982965
280.0	700.0	-0.618560791015625	-3.293701171875	3.351281077706348
280.0	720.0	-0.607391357421875	-3.2923583984375	3.3479169769922206
280.0	740.0	-0.465606689453125	-3.627685546875	3.6574433715738195
280.0	760.0	-0.30615234375	-4.1956787109375	4.206833619600112
280.0	780.0	-0.07550048828125	-4.6103515625	4.6109697302820045
280.0	800.0	0.327972412109375	-4.708251953125	4.719661254498062
300.0	0.0	-1.51434326171875	3.4468746185302734	3.7648612391668834
300.0	20.0	-1.4051513671875	3.442659378051758	3.7183805558329577
300.0	40.0	-0.8330078125	2.9647979736328125	3.0795988440287587
300.0	60.0	-0.006591796875	2.4143447875976562	2.414353786251305
300.0	80.0	1.1793212890625	2.0590896606445312	2.3728988460128777
300.0	100.0	0.59613037109375	1.7905654907226562	1.8871926758832123
300.0	120.0	0.222198486328125	1.3506088256835938	1.3687645405039268
300.0	140.0	0.006072998046875	1.041229248046875	1.0412469583598014
300.0	160.0	-0.1505126953125	0.5234222412109375	0.5446328249789157
300.0	180.0	-0.09765625	-0.014404296875	0.09871285089858177
300.0	200.0	0.10784912109375	-0.34564208984375	0.36207718402607103
300.0	220.0	0.232208251953125	-0.4586181640625	0.5140537838428817
300.0	240.0	0.34332275390625	-0.654296875	0.7389011530540043
300.0	260.0	0.3216552734375	-0.795806884765625	0.8583534894031256
300.0	280.0	0.0684814453125	-0.888153076171875	0.8907893101433432
300.0	300.0	-0.17327880859375	-0.9417724609375	0.9575807609219936
300.0	320.0	-0.392852783203125	-0.98388671875	1.0594179461398052
300.0	340.0	-0.457305908203125	-0.99365234375	1.093834390535127
300.0	360.0	-0.614471435546875	-0.996612548828125	1.1708166882927187
300.0	380.0	-0.842529296875	-1.02569580078125	1.3273686344919302
300.0	400.0	-1.01544189453125	-1.056671142578125	1.4654951875480773
300.0	420.0	-1.157958984375	-1.14093017578125	1.625604710716297
300.0	440.0	-1.313690185546875	-1.132232666015625	1.7342816131168066
300.0	460.0	-1.4117431640625	-1.09747314453125	1.7881459851601906
300.0	480.0	-1.504547119140625	-1.088836669921875	1.8572095540032396
300.0	500.0	-1.521575927734375	-1.2626953125	1.9772690145931577
300.0	520.0	-1.141754150390625	-1.3885498046875	1.79768548418012
300.0	540.0	-0.8839111328125	-1.534912109375	1.7712295374162799
300.0	560.0	-0.842315673828125	-1.5733642578125	1.7846486438899976
300.0	580.0	-0.548797607421875	-2.108642578125	2.178887866824179
300.0	600.0	-1.435760498046875	-2.118896484375	2.5595176340960313
300.0	620.0	-1.646331787109375	-2.1995849609375	2.747468353526419
300.0	640.0	-1.719482421875	-2.30908203125	2.8789719738439175
300.0	660.0	-1.56488037109375	-2.2706298828125	2.757645851184597
300.0	680.0	-1.06591796875	-2.4207763671875	2.6450594201336264
300.0	700.0	-0.827606201171875	-3.4129638671875	3.5118733438074896
300.0	720.0	-0.7083740234375	-3.3870849609375	3.4603667854275244
300.0	740.0	-0.580841064453125	-3.6829833984375	3.728504131058631
300.0	760.0	-0.3782958984375	-4.250732421875	4.267532531704233
300.0	780.0	-0.105194091796875	-4.805908203125	4.807059335374709
300.0	800.0	0.385711669921875	-5.1358642578125	5.150327675691117
320.0	0.0	-1.9051513671875	3.336545944213867	3.842153116384927
320.0	20.0	-1.7315673828125	3.293241500854492	3.72072105702248
320.0	40.0	-1.130523681640625	2.7456512451171875	2.9692902442442093
320.0	60.0	0.011505126953125	2.3157196044921875	2.315748184621044
320.0	80.0	0.84954833984375	1.979095458984375	2.1537296064046307
320.0	100.0	0.243560791015625	1.7509002685546875	1.767759488546175
320.0	120.0	0.034698486328125	1.2762451171875	1.2767167203802097
320.0	140.0	-0.139404296875	1.0068206787109375	1.0164258148370524
320.0	160.0	-0.2528076171875	0.32281494140625	0.41002582565387535
320.0	180.0	-0.169097900390625	-0.1517486572265625	0.2272042140599124
320.0	200.0	-0.0596923828125	-0.557708740234375	0.5608941250357751
320.0	220.0	0.095947265625	-0.7530517578125	0.7591395311307471
320.0	240.0	0.25799560546875	-0.87945556640625	0.9165172260924095
320.0	260.0	0.412109375	-0.918487548828125	1.0067042834493096
320.0	280.0	0.307891845703125	-0.967529296875	1.0153375443476464
320.0	300.0	0.084075927734375	-0.982818603515625	0.9864082162273382
320.0	320.0	-0.0784912109375	-0.9884033203125	0.9915149992810042
320.0	340.0	-0.19482421875	-0.997406005859375	1.0162554879241241
320.0	360.0	-0.41387939453125	-0.984619140625	1.0680688204898914
320.0	380.0	-0.70166015625	-1.0096435546875	1.2295149785142048
320.0	400.0	-0.95672607421875	-1.040069580078125	1.4131770987720924
320.0	420.0	-1.14044189453125	-1.138336181640625	1.611340118421367
320.0	440.0	-1.2738037109375	-1.139862060546875	1.7093453165093102
320.0	460.0	-1.3726806640625	-1.110198974609375	1.7654444111086516
320.0	480.0	-1.43212890625	-1.10894775390625	1.8112863729986317
320.0	500.0	-1.453460693359375	-1.26580810546875	1.9273863512568261
320.0	520.0	-1.222930908203125	-1.3834228515625	1.8464611537922586
320.0	540.0	-1.125946044921875	-1.5023193359375	1.8774232030117515
320.0	560.0	-1.14385986328125	-1.5189208984375	1.9014563057130665
320.0	580.0	-1.07342529296875	-1.896728515625	2.1794083879736865
320.0	600.0	-2.04461669921875	-1.89208984375	2.7857604749055644
320.0	620.0	-2.117279052734375	-2.0	2.912536795844436
320.0	640.0	-2.1722412109375	-2.123046875	3.037426527826226
320.0	660.0	-1.852294921875	-2.0830078125	2.7874572686482475
320.0	680.0	-1.32135009765625	-2.26416015625	2.6215238495436592
320.0	700.0	-0.82257080078125	-3.463623046875	3.5599588948668446
320.0	720.0	-0.601165771484375	-3.453369140625	3.5053043671306856
320.0	740.0	-0.547637939453125	-3.7657470703125	3.8053591565443123
320.0	760.0	-0.310150146484375	-4.32373046875	4.3348400523850215
320.0	780.0	-0.011199951171875	-4.8900146484375	4.890027474446292
320.0	800.0	0.183319091796875	-5.3939208984375	5.397035162755384
340.0	0.0	-2.320648193359375	3.291473150253296	4.02730723141164
340.0	20.0	-2.077056884765625	3.1744346618652344	3.7935736087498984
340.0	40.0	-1.4625244140625	2.492107391357422	2.8895634465758238
340.0	60.0	0.020294189453125	2.2096824645996094	2.209775655690994
340.0	80.0	0.347747802734375	1.898162841796875	1.92975405383302
340.0	100.0	-0.0059814453125	1.7171859741210938	1.7171963916239272
340.0	120.0	-0.155426025390625	1.2125244140625	1.2224453787659946
340.0	140.0	-0.456512451171875	0.8196563720703125	0.9382111629854017
340.0	160.0	-0.376861572265625	0.0353851318359375	0.3785191569862291
340.0	180.0	-0.2353515625	-0.266937255859375	0.3558733714917777
340.0	200.0	-0.09344482421875	-0.6211395263671875	0.6281291637783801
340.0	220.0	0.125457763671875	-0.8933563232421875	0.9021225918589711
340.0	240.0	0.40240478515625	-0.954010009765625	1.035405577466944
340.0	260.0	0.59149169921875	-0.97503662109375	1.1404204675112601
340.0	280.0	0.5322265625	-0.97088623046875	1.107196995274276
340.0	300.0	0.26483154296875	-0.963134765625	0.9988815359724759
340.0	320.0	0.04364013671875	-0.975982666015625	0.9769578424352804
340.0	340.0	-0.097015380859375	-1.00238037109375	1.007064244463745
340.0	360.0	-0.334014892578125	-0.98834228515625	1.0432576005435352
340.0	380.0	-0.61767578125	-1.038604736328125	1.2083969418473435
340.0	400.0	-0.88983154296875	-1.045989990234375	1.3732790082618516
340.0	420.0	-1.146209716796875	-1.082611083984375	1.5766557880670706
340.0	440.0	-1.235748291015625	-1.082733154296875	1.6429804996291644
340.0	460.0	-1.22393798828125	-1.10211181640625	1.647019931579529
340.0	480.0	-1.158660888671875	-1.114593505859375	1.6077355933864845
340.0	500.0	-1.232452392578125	-1.346099853515625	1.8250818380572231
340.0	520.0	-1.19696044921875	-1.44677734375	1.8777324088863827
340.0	540.0	-1.31695556640625	-1.4600830078125	1.9662691457659613
340.0	560.0	-1.406463623046875	-1.45654296875	2.024761058191609
340.0	580.0	-1.611297607421875	-1.6484375	2.305130402187631
340.0	600.0	-2.223175048828125	-1.5181884765625	2.6921002113775594
340.0	620.0	-2.1533203125	-1.70166015625	2.7445283120408637
340.0	640.0	-2.031402587890625	-1.8480224609375	2.7462307787617233
340.0	660.0	-1.749053955078125	-1.8323974609375	2.5331541983512627
340.0	680.0	-1.0775146484375	-2.0440673828125	2.310681562456266
340.0	700.0	-0.840789794921875	-3.3724365234375	3.475666207198266
340.0	720.0	-0.73382568359375	-3.51904296875	3.594741096353206
340.0	740.0	-0.68377685546875	-3.86279296875	3.922845944910298
340.0	760.0	-0.4658203125	-4.3214111328125	4.346444839444464
340.0	780.0	-0.124908447265625	-4.9796142578125	4.981180610739571
340.0	800.0	0.2034912109375	-5.4111328125	5.414957708740021
360.0	0.0	-2.485992431640625	2.8451991081237793	3.778268960124837
360.0	20.0	-2.247589111328125	2.712779998779297	3.5229010964172343
360.0	40.0	-1.829498291015625	2.230609893798828	2.884906323460488
360.0	60.0	-0.48040771484375	2.1228790283203125	2.176558508601041
360.0	80.0	-0.00732421875	1.8112945556640625	1.8113093638466542
360.0	100.0	-0.25341796875	1.6301727294921875	1.6497526465702017
360.0	120.0	-0.331787109375	1.0553741455078125	1.1062989075985583
360.0	140.0	-0.716033935546875	0.568023681640625	0.9139778442387521
360.0	160.0	-0.53314208984375	-0.1202392578125	0.5465326770489227
360.0	180.0	-0.35528564453125	-0.3833160400390625	0.5226462242867673
360.0	200.0	-0.165374755859375	-0.664947509765625	0.6852036198233733
360.0	220.0	0.110687255859375	-1.1314544677734375	1.1368556993981915
360.0	240.0	0.412841796875	-1.1969146728515625	1.2661133769668267
360.0	260.0	0.569580078125	-1.164398193359375	1.2962424997258257
360.0	280.0	0.593170166015625	-1.0140380859375	1.1747868255912615
360.0	300.0	0.28521728515625	-0.731414794921875	0.7850582793541573
360.0	320.0	0.0870361328125	-0.730804443359375	0.7359690366100744
360.0	340.0	0.0050048828125	-0.74365234375	0.7436691853350084
360.0	360.0	-0.207763671875	-0.70404052734375	0.7340564062069401
360.0	380.0	-0.550750732421875	-0.8350830078125	1.0003449401083626
360.0	400.0	-0.8582763671875	-0.994171142578125	1.313398105376914
360.0	420.0	-1.12799072265625	-0.920257568359375	1.4557599604746927
360.0	440.0	-1.189453125	-0.80255126953125	1.4348823215854625
360.0	460.0	-1.1866455078125	-0.8592529296875	1.4650744548957702
360.0	480.0	-1.162567138671875	-0.9190673828125	1.481974090890097
360.0	500.0	-1.34307861328125	-1.343414306640625	1.8996373761168726
360.0	520.0	-1.41986083984375	-1.4169921875	2.0059590384546326
360.0	540.0	-1.568359375	-1.4217529296875	2.1168685651748387
360.0	560.0	-1.686614990234375	-1.390625	2.1859798754582123
360.0	580.0	-1.97784423828125	-1.4197998046875	2.4346866977689348
360.0	600.0	-2.53668212890625	-1.25927734375	2.8320550226989587
360.0	620.0	-2.237518310546875	-1.31494140625	2.595295569275929
360.0	640.0	-1.892730712890625	-1.4403076171875	2.3784271238883457
360.0	660.0	-1.48077392578125	-1.4554443359375	2.07629709682554
360.0	680.0	-0.800262451171875	-1.67919921875	1.860142469545338
360.0	700.0	-0.75445556640625	-3.315673828125	3.400425875709463
360.0	720.0	-0.712188720703125	-3.572265625	3.6425670164670128
360.0	740.0	-0.643951416015625	-3.897705078125	3.950541520124797
360.0	760.0	-0.642852783203125	-3.8203125	3.874022108678299
360.0	780.0	-0.482513427734375	-3.9493408203125	3.978707343212188
360.0	800.0	-3.87225341796875	-1.42333984375	4.125559700668134
380.0	0.0	-2.69464111328125	2.8740477561950684	3.9397006528765
380.0	20.0	-2.30230712890625	2.6605091094970703	3.518369911980466
380.0	40.0	-1.852325439453125	2.2727432250976562	2.931973959787588
380.0	60.0	-0.189056396484375	2.0737457275390625	2.082345711820728
380.0	80.0	-0.48638916015625	1.7373275756835938	1.804129019873062
380.0	100.0	-0.705810546875	1.4849929809570312	1.6441936265451331
380.0	120.0	-0.61199951171875	0.9363784790039062	1.1186366962895762
380.0	140.0	-0.8131103515625	0.38861083984375	0.9012029897099527
380.0	160.0	-0.677825927734375	-0.228057861328125	0.7151631816743116
380.0	180.0	-0.446807861328125	-0.5352783203125	0.6972518520170343
380.0	200.0	-0.29058837890625	-0.840545654296875	0.8893585345139068
380.0	220.0	-0.012908935546875	-1.4207305908203125	1.420789235710064
380.0	240.0	0.175811767578125	-1.5646820068359375	1.5745283611720309
380.0	260.0	0.1722412109375	-1.486419677734375	1.4963657618046398
380.0	280.0	0.291473388671875	-0.988861083984375	1.0309233626815424
380.0	300.0	-0.091644287109375	-0.325164794921875	0.3378325313174718
380.0	320.0	-0.119415283203125	-0.369873046875	0.3886722020766066
380.0	340.0	-0.049468994140625	-0.38037109375	0.38357443911430866
380.0	360.0	-0.09368896484375	-0.415802001953125	0.42622637994582174
380.0	380.0	-0.43145751953125	-0.5831298828125	0.7253937216360361
380.0	400.0	-0.797027587890625	-0.983062744140625	1.2655691742358628
380.0	420.0	-1.027313232421875	-0.87603759765625	1.350116420912069
380.0	440.0	-1.0836181640625	-0.75103759765625	1.3184406693436965
380.0	460.0	-1.11712646484375	-0.7440185546875	1.3422127805134216
380.0	480.0	-1.182159423828125	-0.842193603515625	1.451478890355722
380.0	500.0	-1.413543701171875	-1.155059814453125	1.8254503471985126
380.0	520.0	-1.561492919921875	-1.3245849609375	2.047629228573362
380.0	540.0	-1.75225830078125	-1.3443603515625	2.2085547101011653
380.0	560.0	-1.8443603515625	-1.3023681640625	2.2578370050070653
380.0	580.0	-2.043853759765625	-1.2933349609375	2.4186883868103566
380.0	600.0	-2.17767333984375	-0.84033203125	2.3341848893802273
380.0	620.0	-1.802032470703125	-0.985595703125	2.0539522670906627
380.0	640.0	-1.362701416015625	-1.103515625	1.7534827868645104
380.0	660.0	-0.987152099609375	-1.1368408203125	1.505614930349721
380.0	680.0	-0.629638671875	-1.299072265625	1.4436182350041802
380.0	700.0	-0.67974853515625	-3.236328125	3.306943876710502
380.0	720.0	-0.574798583984375	-3.5321044921875	3.578568925685456
380.0	740.0	-0.35369873046875	-3.7562255859375	3.7728415609970583
380.0	760.0	-1.197662353515625	-2.2322998046875	2.5332898632087955
380.0	780.0	-4.40814208984375	-0.707763671875	4.464599209277133
380.0	800.0	-5.686248779296875	-0.3345947265625	5.696084515796675
400.0	0.0	-0.079864501953125	2.594104290008545	2.595333390166465
400.0	20.0	-0.17877197265625	2.4942569732666016	2.500655367477989
400.0	40.0	-0.310089111328125	2.3299026489257812	2.3504471086233014
400.0	60.0	-0.5640869140625	1.9505729675292969	2.0304996794564145
400.0	80.0	-0.712615966796875	1.677520751953125	1.8226073053094083
400.0	100.0	-0.868896484375	1.3577957153320312	1.6120143625704013
400.0	120.0	-0.8834228515625	0.8544540405273438	1.2290352484922158
400.0	140.0	-0.828704833984375	0.02301025390625	0.8290242298352326
400.0	160.0	-0.62615966796875	-0.4126434326171875	0.7499003482282367
400.0	180.0	-0.4169921875	-0.779022216796875	0.8836051712723011
400.0	200.0	-0.373260498046875	-1.0383758544921875	1.1034254911839683
400.0	220.0	-0.193634033203125	-1.59429931640625	1.6060150837112162
400.0	240.0	-0.111236572265625	-1.5853729248046875	1.5892705514521985
400.0	260.0	-0.400177001953125	-1.093017578125	1.1639712449121893
400.0	280.0	-3.3338623046875	1.457733154296875	3.6386293869742445
400.0	300.0	-3.1121826171875	1.002349853515625	3.269615554092993
400.0	320.0	-2.649810791015625	0.646881103515625	2.727627612095985
400.0	340.0	-2.490081787109375	0.430267333984375	2.52698185295974
400.0	360.0	-1.6466064453125	-0.001007080078125	1.6466067532823223
400.0	380.0	-0.690399169921875	-0.5987548828125	0.9138700255072516
400.0	400.0	-0.942108154296875	-1.027069091796875	1.393713992796629
400.0	420.0	-1.0369873046875	-0.89019775390625	1.366672861786162
400.0	440.0	-1.07391357421875	-0.82623291015625	1.3549727623522756
400.0	460.0	-1.1207275390625	-0.80865478515625	1.3820104118164915
400.0	480.0	-1.21343994140625	-0.850341796875	1.481727931474806
400.0	500.0	-1.4183349609375	-1.1075439453125	1.7995353989894052
400.0	520.0	-1.6168212890625	-1.3006591796875	2.075048284371013
400.0	540.0	-1.780059814453125	-1.29638671875	2.202097061344546
400.0	560.0	-1.900238037109375	-1.2220458984375	2.25926996518017
400.0	580.0	-2.075714111328125	-1.1685791015625	2.3820508366899578
400.0	600.0	-2.040557861328125	-0.410400390625	2.0814189549567295
400.0	620.0	-2.271453857421875	-0.7099609375	2.379820825014479
400.0	640.0	-1.8865966796875	-0.821533203125	2.0577083942203087
400.0	660.0	-1.376007080078125	-0.9144287109375	1.6521426548007123
400.0	680.0	-1.017547607421875	-1.087890625	1.4896003307373669
400.0	700.0	-0.57952880859375	-3.081787109375	3.1358037928894738
400.0	720.0	-0.44439697265625	-3.4322509765625	3.460900957181565
400.0	740.0	0.476348876953125	-3.1666259765625	3.2022536326804145
400.0	760.0	-3.831268310546875	-0.3858642578125	3.850650346741171
400.0	780.0	-4.54998779296875	-0.17919921875	4.5535152658320195
400.0	800.0	-4.889129638671875	-0.1051025390625	4.890259212706129
420.0	0.0	-0.191802978515625	2.5212011337280273	2.5284864127139293
420.0	20.0	-0.25341796875	2.455219268798828	2.4682630177447518
420.0	40.0	-0.409912109375	2.374126434326172	2.4092538810965034
420.0	60.0	-0.647552490234375	1.8927192687988281	2.000427568819004
420.0	80.0	-0.690643310546875	1.6434783935546875	1.7826972296170327
420.0	100.0	-0.92095947265625	1.1527633666992188	1.4754761027814025
420.0	120.0	-0.890045166015625	0.6283645629882812	1.0895055858357199
420.0	140.0	-0.745758056640625	-0.2469024658203125	0.785567251527552
420.0	160.0	-0.602783203125	-0.5438385009765625	0.8118546083591998
420.0	180.0	-0.3262939453125	-1.063934326171875	1.1128449978116441
420.0	200.0	-0.466644287109375	-1.33892822265625	1.4179159622901638
420.0	220.0	-0.27880859375	-1.857879638671875	1.8786833111890864
420.0	240.0	-0.24188232421875	-1.545745849609375	1.5645565794671898
420.0	260.0	-1.45361328125	0.228515625	1.4714655831162116
420.0	280.0	-3.180755615234375	1.2108154296875	3.4034218499349054
420.0	300.0	-3.162017822265625	0.940704345703125	3.2989818693576036
420.0	320.0	-3.1778564453125	0.8167724609375	3.281141392863175
420.0	340.0	-3.430908203125	0.412689208984375	3.4556393737603126
420.0	360.0	-2.4390869140625	-0.015625	2.4391369610942166
420.0	380.0	-0.957183837890625	-0.5565185546875	1.1072099174187748
420.0	400.0	-1.0103759765625	-0.936126708984375	1.3773862309782765
420.0	420.0	-1.045989990234375	-0.8360595703125	1.3390633535354592
420.0	440.0	-1.16534423828125	-0.794586181640625	1.4104589301888713
420.0	460.0	-1.262725830078125	-0.759185791015625	1.473376933179867
420.0	480.0	-1.46649169921875	-0.777923583984375	1.6600490975861502
420.0	500.0	-1.711700439453125	-0.964508056640625	1.964737688789192
420.0	520.0	-1.8819580078125	-1.2166748046875	2.240996100739794
420.0	540.0	-1.9898681640625	-1.278076171875	2.3649638499275456
420.0	560.0	-2.07305908203125	-1.1817626953125	2.3862390964914884
420.0	580.0	-2.1036376953125	-0.998046875	2.32838766485243
420.0	600.0	-1.998077392578125	-0.2130126953125	2.0093998295750137
420.0	620.0	-2.609954833984375	-0.4776611328125	2.6533044290541046
420.0	640.0	-2.468505859375	-0.550048828125	2.529046241390298
420.0	660.0	-2.24188232421875	-0.6455078125	2.332963071212873
420.0	680.0	-2.11419677734375	-0.806884765625	2.262938584745156
420.0	700.0	-1.261871337890625	-3.015869140625	3.2692179411541304
420.0	720.0	0.337493896484375	-2.46142578125	2.484455474901166
420.0	740.0	0.856109619140625	-2.208740234375	2.3688514311649085
420.0	760.0	-3.215087890625	-0.4747314453125	3.2499477056734323
420.0	780.0	-3.75994873046875	-0.3388671875	3.775188131274748
420.0	800.0	-4.27813720703125	-0.2431640625	4.285042207899083
440.0	0.0	0.19354248046875	2.458514928817749	2.4661213163520035
440.0	20.0	0.142547607421875	2.413846969604492	2.4180523180962177
440.0	40.0	0.051971435546875	2.360809326171875	2.361381312844858
440.0	60.0	-0.524871826171875	1.8061866760253906	1.8809042353508187
440.0	80.0	-0.677276611328125	1.5612106323242188	1.7017879558670919
440.0	100.0	-0.779571533203125	0.9294509887695312	1.213099713916927
440.0	120.0	-0.726531982421875	0.37384796142578125	0.8170746720735333
440.0	140.0	-0.555999755859375	-0.4208221435546875	0.6972997956558188
440.0	160.0	-0.483642578125	-0.6671295166015625	0.8239975335499683
440.0	180.0	-0.316131591796875	-1.2362518310546875	1.276032042355557
440.0	200.0	-0.664947509765625	-1.5344696044921875	1.6723492930168375
440.0	220.0	-0.688812255859375	-1.9011993408203125	2.022132848592711
440.0	240.0	-1.0784912109375	-1.237640380859375	1.641614146017015
440.0	260.0	-2.621826171875	0.800506591796875	2.741310503944959
440.0	280.0	-3.6451416015625	1.3642578125	3.8920761393386067
440.0	300.0	-4.190765380859375	0.80865478515625	4.268071817456394
440.0	320.0	-4.380340576171875	0.639373779296875	4.426757548467063
440.0	340.0	-5.25042724609375	-0.135406494140625	5.252172996501454
440.0	360.0	-4.921539306640625	-0.520782470703125	4.949016420320338
440.0	380.0	-1.1612548828125	-0.62066650390625	1.3167155394872045
440.0	400.0	-1.07244873046875	-0.80767822265625	1.342568579565749
440.0	420.0	-1.109375	-0.68121337890625	1.3018312326203694
440.0	440.0	-1.194976806640625	-0.6571044921875	1.3637286687835004
440.0	460.0	-1.388885498046875	-0.612335205078125	1.5178792211711
440.0	480.0	-1.592987060546875	-0.57855224609375	1.694795113436989
440.0	500.0	-1.806976318359375	-0.58758544921875	1.900110542901439
440.0	520.0	-1.940521240234375	-0.7869873046875	2.094032402218278
440.0	540.0	-1.990386962890625	-0.932861328125	2.198151614324204
440.0	560.0	-1.994659423828125	-0.8394775390625	2.1641138499757306
440.0	580.0	-1.986297607421875	-0.544921875	2.059688819968536
440.0	600.0	-2.310333251953125	0.0216064453125	2.310434282458461
440.0	620.0	-2.894927978515625	-0.2130126953125	2.9027542798447232
440.0	640.0	-2.877655029296875	-0.25341796875	2.888791985332792
440.0	660.0	-2.751007080078125	-0.3477783203125	2.772902759694136
440.0	680.0	-2.3956298828125	-0.54345703125	2.4564991512799867
440.0	700.0	-1.164825439453125	-2.5552978515625	2.8082673331784305
440.0	720.0	2.03338623046875	-1.073486328125	2.299354791877758
440.0	740.0	0.9644775390625	-1.60400390625	1.8716424483916032
440.0	760.0	-2.08734130859375	-0.66162109375	2.189688610340935
440.0	780.0	-2.748809814453125	-0.5322265625	2.7998608018729056
440.0	800.0	-3.794403076171875	-0.389892578125	3.8143821160103437
460.0	0.0	0.23663330078125	2.432217597961426	2.443701651771729
460.0	20.0	0.2249755859375	2.4255847930908203	2.4359958133669606
460.0	40.0	0.20306396484375	2.395965576171875	2.4045552636649234
460.0	60.0	-0.2449951171875	1.8343963623046875	1.8506843657097196
460.0	80.0	-0.47015380859375	1.4957199096679688	1.5678720138813516
460.0	100.0	-0.618499755859375	0.7285003662109375	0.955643621632864
460.0	120.0	-0.569793701171875	0.05908203125	0.5728486260014681
460.0	140.0	-0.48492431640625	-0.573089599609375	0.7507218405125181
460.0	160.0	-0.3583984375	-0.7646942138671875	0.844515648596518
460.0	180.0	-0.2886962890625	-1.3448333740234375	1.3754716831711664
460.0	200.0	-0.666290283203125	-1.7088165283203125	1.8341201348198504
460.0	220.0	-0.92938232421875	-1.927581787109375	2.139935291209998
460.0	240.0	-1.31396484375	-1.1118927001953125	1.7212812051953001
460.0	260.0	-3.09454345703125	0.912689208984375	3.226329307378812
460.0	280.0	-5.354766845703125	1.19586181640625	5.486675993329645
460.0	300.0	-6.09051513671875	0.637603759765625	6.1237989177525645
460.0	320.0	-6.1998291015625	0.45452880859375	6.2164682357768815
460.0	340.0	-6.73760986328125	-0.4017333984375	6.749576015810543
460.0	360.0	-6.6195068359375	-0.58447265625	6.645259892353889
460.0	380.0	-1.404052734375	-0.660675048828125	1.551726651524024
460.0	400.0	-1.269744873046875	-0.632598876953125	1.4186026158692855
460.0	420.0	-1.40753173828125	-0.491302490234375	1.490813110748472
460.0	440.0	-1.4210205078125	-0.481689453125	1.5004412727179817
460.0	460.0	-1.5474853515625	-0.45867919921875	1.61403144984739
460.0	480.0	-1.777496337890625	-0.4422607421875	1.8316898742131051
460.0	500.0	-1.958251953125	-0.421630859375	2.003128376688618
460.0	520.0	-2.164642333984375	-0.467529296875	2.214556406487257
460.0	540.0	-2.202911376953125	-0.553955078125	2.271493949648554
460.0	560.0	-2.2967529296875	-0.5457763671875	2.3607087628524828
460.0	580.0	-2.3765869140625	-0.2156982421875	2.386355189777057
460.0	600.0	-2.57171630859375	0.2423095703125	2.5831064050387265
460.0	620.0	-3.011993408203125	0.1912841796875	3.018061286398571
460.0	640.0	-2.935089111328125	0.2139892578125	2.942879456229233
460.0	660.0	-2.78411865234375	0.1019287109375	2.7859838715329563
460.0	680.0	-2.39947509765625	-0.1881103515625	2.4068373955540574
460.0	700.0	-0.36663818359375	-0.7398681640625	0.8257290462749501
460.0	720.0	1.998199462890625	-0.5113525390625	2.0625912131835644
460.0	740.0	1.5069580078125	-1.6077880859375	2.2036118003388867
460.0	760.0	-0.328460693359375	-0.806396484375	0.8707248228312323
460.0	780.0	-1.0078125	-0.715576171875	1.236015895088542
460.0	800.0	-2.40283203125	-0.556640625	2.466465194524624
480.0	0.0	0.240081787109375	2.456897020339966	2.468599245130127
480.0	20.0	0.222137451171875	2.4715747833251953	2.4815372164813736
480.0	40.0	0.23663330078125	2.4600181579589844	2.4713730306302497
480.0	60.0	-0.0167236328125	2.1368560791015625	2.1369215200113807
480.0	80.0	-0.32281494140625	1.6050949096679688	1.6372352168937563
480.0	100.0	-0.584869384765625	0.5659866333007812	0.8138876251125051
480.0	120.0	-0.640533447265625	-0.1449127197265625	0.656721244825028
480.0	140.0	-0.540496826171875	-0.5814666748046875	0.7938767618530538
480.0	160.0	-0.376922607421875	-0.762847900390625	0.8508863444174491
480.0	180.0	-0.398712158203125	-1.4601287841796875	1.5135876094528014
480.0	200.0	-0.7606201171875	-1.861724853515625	2.011109741627269
480.0	220.0	-1.1904296875	-1.8700408935546875	2.216794032933182
480.0	240.0	-1.441619873046875	-1.1559600830078125	1.8478397040520362
480.0	260.0	-2.7852783203125	0.97088623046875	2.9496432655690143
480.0	280.0	-4.45928955078125	1.0118408203125	4.572645311344137
480.0	300.0	-5.603668212890625	0.412384033203125	5.618821765370538
480.0	320.0	-5.7293701171875	0.25689697265625	5.735126676393561
480.0	340.0	-6.207305908203125	-0.70782470703125	6.247532509230928
480.0	360.0	-5.731231689453125	-0.795257568359375	5.786143039903576
480.0	380.0	-1.410125732421875	-0.6405029296875	1.548773251375617
480.0	400.0	-1.448699951171875	-0.477813720703125	1.5254630445269912
480.0	420.0	-1.638519287109375	-0.35186767578125	1.6758747911133198
480.0	440.0	-1.700653076171875	-0.324493408203125	1.7313338376697145
480.0	460.0	-1.7239990234375	-0.3626708984375	1.7617329006937792
480.0	480.0	-1.8990478515625	-0.367767333984375	1.9343307769019553
480.0	500.0	-2.05047607421875	-0.341705322265625	2.078753149897359
480.0	520.0	-2.21405029296875	-0.3875732421875	2.2477170012825765
480.0	540.0	-2.44134521484375	-0.391845703125	2.4725916591904133
480.0	560.0	-2.5523681640625	-0.356201171875	2.5771035135913536
480.0	580.0	-2.783111572265625	-0.0177001953125	2.7831678570637703
480.0	600.0	-2.8905029296875	0.4105224609375	2.9195095268668334
480.0	620.0	-3.027740478515625	0.4100341796875	3.055378934560168
480.0	640.0	-2.907928466796875	0.467529296875	2.9452727567144024
480.0	660.0	-2.80194091796875	0.5023193359375	2.8466116038273035
480.0	680.0	-2.244964599609375	0.7548828125	2.3684835051372413
480.0	700.0	-0.68743896484375	0.7440185546875	1.0129836820525409
480.0	720.0	1.046142578125	-0.212646484375	1.06753586407346
480.0	740.0	4.88641357421875	-2.4442138671875	5.463626913219911
480.0	760.0	6.391387939453125	-1.4727783203125	6.558880679915543
480.0	780.0	6.6966552734375	-1.4722900390625	6.856590246644533
480.0	800.0	6.750457763671875	-1.4674072265625	6.9081085680297285
500.0	0.0	0.136749267578125	2.390833616256714	2.3947412684476603
500.0	20.0	0.022705078125	2.4256744384765625	2.4257806994968134
500.0	40.0	0.00872802734375	2.415863037109375	2.4158788033617595
500.0	60.0	-0.128936767578125	2.260326385498047	2.2640008964247698
500.0	80.0	-0.34246826171875	1.8265304565429688	1.8583589585878526
500.0	100.0	-0.54290771484375	0.603759765625	0.8119572903942778
500.0	120.0	-0.68853759765625	-0.231414794921875	0.7263861443440214
500.0	140.0	-0.595550537109375	-0.5447540283203125	0.8071167162328339
500.0	160.0	-0.356414794921875	-0.7448883056640625	0.8257663676575112
500.0	180.0	-0.52679443359375	-1.4927825927734375	1.5830073419137216
500.0	200.0	-0.86187744140625	-1.8487548828125	2.0397861017096974
500.0	220.0	-1.18157958984375	-1.8315582275390625	2.179618284930037
500.0	240.0	-1.280853271484375	-1.212646484375	1.7638300936142555
500.0	260.0	-1.5849609375	1.471832275390625	2.162958950207429
500.0	280.0	-3.04681396484375	1.532623291015625	3.4105731906133396
500.0	300.0	-5.629180908203125	-0.038543701171875	5.629312863412246
500.0	320.0	-5.709808349609375	-0.28704833984375	5.717019165498397
500.0	340.0	-5.547210693359375	-1.220001220703125	5.679784278917441
500.0	360.0	-3.5911865234375	-1.38458251953125	3.8488555960844546
500.0	380.0	-1.218017578125	-0.712982177734375	1.4113505611251735
500.0	400.0	-1.451507568359375	-0.392974853515625	1.5037630985298758
500.0	420.0	-1.680938720703125	-0.239532470703125	1.6979195467630974
500.0	440.0	-1.774871826171875	-0.214141845703125	1.7877434741650793
500.0	460.0	-1.86328125	-0.252655029296875	1.8803328376727795
500.0	480.0	-2.03399658203125	-0.267822265625	2.0515532802438536
500.0	500.0	-2.16357421875	-0.244354248046875	2.177329189300099
500.0	520.0	-2.303955078125	-0.2440185546875	2.316841396610858
500.0	540.0	-2.437744140625	-0.220458984375	2.4476925172380573
500.0	560.0	-2.52978515625	-0.1728515625	2.5356834580525875
500.0	580.0	-2.804046630859375	0.147705078125	2.8079341691246475
500.0	600.0	-3.05706787109375	0.2855224609375	3.070372460170505
500.0	620.0	-3.237152099609375	0.3079833984375	3.251769901102859
500.0	640.0	-2.754547119140625	0.5374755859375	2.8064942253717136
500.0	660.0	-2.2918701171875	0.958984375	2.4844153568900644
500.0	680.0	-1.84271240234375	1.16455078125	2.1798549309211976
500.0	700.0	-1.3082275390625	1.3370361328125	1.8705948023042644
500.0	720.0	-0.458740234375	0.6239013671875	0.774400102410157
500.0	740.0	4.70416259765625	-2.5262451171875	5.3395749023027745
500.0	760.0	6.67034912109375	-1.405517578125	6.816820157499722
500.0	780.0	6.878143310546875	-1.391357421875	7.01745900421423
500.0	800.0	6.939300537109375	-1.38330078125	7.075833024862396
520.0	0.0	-0.1400146484375	2.361877679824829	2.3660241495453493
520.0	20.0	-0.12908935546875	2.365873336791992	2.3693924764459373
520.0	40.0	-0.134521484375	2.3539886474609375	2.357829209704008
520.0	60.0	-0.19189453125	2.2194366455078125	2.2277168883290868
520.0	80.0	-0.26336669921875	2.0075607299804688	2.024762233650433
520.0	100.0	-0.3626708984375	1.1899337768554688	1.2439745069232664
520.0	120.0	-0.48455810546875	0.1091461181640625	0.49669853300140493
520.0	140.0	-0.51708984375	-0.267822265625	0.5823320980968741
520.0	160.0	-0.51226806640625	-0.60589599609375	0.7934283395127979
520.0	180.0	-0.61895751953125	-1.4390869140625	1.5665502089656134
520.0	200.0	-0.8642578125	-1.6606597900390625	1.8720930812114733
520.0	220.0	-0.95147705078125	-1.6606597900390625	1.9139225471308834
520.0	240.0	-1.14947509765625	-1.2162933349609375	1.6735179941674498
520.0	260.0	-1.07623291015625	1.47320556640625	1.8244483872649702
520.0	280.0	-2.311279296875	1.9405517578125	3.0179054181521625
520.0	300.0	-5.03399658203125	0.005828857421875	5.033999956642943
520.0	320.0	-5.46722412109375	-0.559783935546875	5.495807278713991
520.0	340.0	-5.637451171875	-1.482879638671875	5.829218450020761
520.0	360.0	-3.386962890625	-1.535614013671875	3.718820783723827
520.0	380.0	-1.16064453125	-0.62811279296875	1.3197050460658002
520.0	400.0	-1.4560546875	-0.389801025390625	1.5073287937229571
520.0	420.0	-1.729736328125	-0.20684814453125	1.7420602514641619
520.0	440.0	-1.858642578125	-0.146209716796875	1.8643844867690165
520.0	460.0	-1.92022705078125	-0.169158935546875	1.927663526663149
520.0	480.0	-2.0999755859375	-0.1275634765625	2.10384645401851
520.0	500.0	-2.216552734375	-0.075897216796875	2.217851756042951
520.0	520.0	-1.42657470703125	1.781005859375	2.281906498055821
520.0	540.0	-2.27899169921875	0.1807861328125	2.2861510866356283
520.0	560.0	-2.40863037109375	0.1446533203125	2.4129701298674724
520.0	580.0	-2.75579833984375	0.2415771484375	2.766366571612078
520.0	600.0	-2.58251953125	0.3955078125	2.6126296253078536
520.0	620.0	-2.3289794921875	0.5577392578125	2.39483163390147
520.0	640.0	-2.2017822265625	0.568359375	2.27395632155873
520.0	660.0	-2.040771484375	0.7103271484375	2.1608592988081132
520.0	680.0	-1.920166015625	0.88134765625	2.112773347696945
520.0	700.0	-1.39697265625	0.8306884765625	1.6252925728630854
520.0	720.0	-0.4847412109375	0.5926513671875	0.7656433142203796
520.0	740.0	4.6275634765625	-3.0936279296875	5.56640615630568
520.0	760.0	6.766845703125	-1.375244140625	6.905179014060726
520.0	780.0	6.94976806640625	-1.33837890625	7.077466656476385
520.0	800.0	7.0118408203125	-1.3271484375	7.136332017539498
540.0	0.0	-0.54718017578125	2.3663582801818848	2.428797573893997
540.0	20.0	-0.331787109375	2.3251419067382812	2.3486948657537337
540.0	40.0	-0.23876953125	2.3050880432128906	2.3174213635021963
540.0	60.0	-0.19683837890625	2.1924400329589844	2.2012584231597234
540.0	80.0	-0.17779541015625	2.0927734375	2.100312326435808
540.0	100.0	-0.232666015625	1.7446670532226562	1.7601126672538436
540.0	120.0	-0.38726806640625	1.1801071166992188	1.2420263129830138
540.0	140.0	-0.5352783203125	0.5396881103515625	0.7601224484590701
540.0	160.0	-0.74163818359375	-0.3003387451171875	0.8001440852639004
540.0	180.0	-0.8060302734375	-1.441070556640625	1.651172053698297
540.0	200.0	-0.83026123046875	-1.3737335205078125	1.6051409583542098
540.0	220.0	-0.68743896484375	-1.395538330078125	1.55566691843167
540.0	240.0	-0.72955322265625	-1.2000732421875	1.404430023640387
540.0	260.0	-0.42034912109375	0.464202880859375	0.6262409266427987
540.0	280.0	-0.574951171875	2.099212646484375	2.1765253467856445
540.0	300.0	-0.64483642578125	1.877899169921875	1.985527463523888
540.0	320.0	-0.6148681640625	1.66949462890625	1.7791220236747132
540.0	340.0	-0.60888671875	1.163665771484375	1.3133396605579484
540.0	360.0	-0.4261474609375	-0.0421142578125	0.42822338700096213
540.0	380.0	-0.9189453125	-0.638427734375	1.1189506063204568
540.0	400.0	-1.178466796875	-0.427001953125	1.2534411271812438
540.0	420.0	-1.374755859375	-0.19287109375	1.3882193384657253
540.0	440.0	-1.5860595703125	-0.060089111328125	1.5871974237252515
540.0	460.0	-1.6419677734375	-0.02392578125	1.642142080337668
540.0	480.0	-1.752197265625	0.159210205078125	1.7594155697460294
540.0	500.0	-1.75341796875	0.14886474609375	1.7597259121138533
540.0	520.0	-0.25311279296875	4.033447265625	4.041381314667329
540.0	540.0	-0.19970703125	3.3731689453125	3.37907555878103
540.0	560.0	-1.11993408203125	0.6617431640625	1.3008291061006543
540.0	580.0	-1.25262451171875	0.4588623046875	1.334025030507959
540.0	600.0	-1.35968017578125	0.3775634765625	1.4111287536034733
540.0	620.0	-1.43048095703125	0.2254638671875	1.4481400912329523
540.0	640.0	-1.50421142578125	0.16064453125	1.512765242485229
540.0	660.0	-1.624755859375	0.2310791015625	1.6411060763254541
540.0	680.0	-1.56884765625	0.23583984375	1.5864751496387022
540.0	700.0	-0.9154052734375	-0.3856201171875	0.9933124832684251
540.0	720.0	0.73187255859375	-1.7484130859375	1.8954117655802536
540.0	740.0	4.63836669921875	-3.859619140625	6.034161544663873
540.0	760.0	6.8792724609375	-1.32080078125	7.004920006364363
540.0	780.0	7.047607421875	-1.2225341796875	7.152856785464936
540.0	800.0	7.08990478515625	-1.2213134765625	7.194328076381746
560.0	0.0	-0.8050537109375	2.3247640132904053	2.4602112094257986
560.0	20.0	-0.53558349609375	2.2656192779541016	2.3280636576187663
560.0	40.0	-0.36187744140625	2.2475929260253906	2.276538873755094
560.0	60.0	-0.2784423828125	2.1213531494140625	2.1395488648486776
560.0	80.0	-0.20037841796875	2.0721206665039062	2.0817866285813857
560.0	100.0	-0.1854248046875	1.9447097778320312	1.9535297484780993
560.0	120.0	-0.2103271484375	1.7880020141601562	1.8003301675000132
560.0	140.0	-0.26715087890625	1.619293212890625	1.6411825314126471
560.0	160.0	-0.48468017578125	1.1598052978515625	1.257005649040566
560.0	180.0	-0.561279296875	-0.6513824462890625	0.8598450676918591
560.0	200.0	-0.59765625	-0.721649169921875	0.9370008098251537
560.0	220.0	-0.7030029296875	-0.8368988037109375	1.0929834064623334
560.0	240.0	-0.82037353515625	-0.740234375	1.104970437213776
560.0	260.0	-0.87518310546875	0.238983154296875	0.9072256699055694
560.0	280.0	-1.00927734375	2.151397705078125	2.3763738851499103
560.0	300.0	-1.0428466796875	1.9453125	2.207208626295098
560.0	320.0	-0.91326904296875	1.714385986328125	1.942467414131654
560.0	340.0	-0.60601806640625	1.352996826171875	1.4825175575492984
560.0	360.0	-0.188232421875	0.35736083984375	0.40390371934256597
560.0	380.0	-0.37408447265625	-0.587249755859375	0.6962768619158619
560.0	400.0	-0.30743408203125	-0.326751708984375	0.44864506474339716
560.0	420.0	-0.420166015625	0.032012939453125	0.4213838024635228
560.0	440.0	-0.50897216796875	0.1593017578125	0.5333195269338653
560.0	460.0	-0.41351318359375	0.2939453125	0.5073430789382675
560.0	480.0	-0.09161376953125	0.457061767578125	0.4661529171305967
560.0	500.0	0.12103271484375	0.427703857421875	0.44449916503408654
560.0	520.0	0.16204833984375	5.05615234375	5.058748480370885
560.0	540.0	-0.934326171875	4.89453125	4.982910951710571
560.0	560.0	-1.5504150390625	4.6861572265625	4.935975723746534
560.0	580.0	-1.8233642578125	4.5595703125	4.910635259444493
560.0	600.0	-2.2044677734375	4.2452392578125	4.783485603636423
560.0	620.0	-2.3931884765625	3.8701171875	4.550292092749041
560.0	640.0	-3.09246826171875	4.053955078125	5.098814737288781
560.0	660.0	-3.4234619140625	4.40966796875	5.582585697654468
560.0	680.0	-3.4818115234375	4.30126953125	5.53388932534811
560.0	700.0	-3.5347900390625	4.4073486328125	5.6497311963853365
560.0	720.0	-3.476806640625	4.3935546875	5.602812437369943
560.0	740.0	-3.20587158203125	4.42919921875	5.467670282657062
560.0	760.0	2.4306640625	-3.623046875	4.362865622864893
560.0	780.0	5.296142578125	-1.786865234375	5.589455570415293
560.0	800.0	6.460205078125	-3.0579833984375	7.147412966700007
580.0	0.0	-1.02978515625	2.2269814014434814	2.4535491905417364
580.0	20.0	-0.79541015625	2.1785316467285156	2.319197588059997
580.0	40.0	-0.5533447265625	2.161235809326172	2.230948365589908
580.0	60.0	-0.42718505859375	2.0109291076660156	2.0558022644077867
580.0	80.0	-0.32421875	1.903656005859375	1.9310680947330758
580.0	100.0	-0.30010986328125	1.80938720703125	1.8341068657542936
580.0	120.0	-0.3123779296875	1.7676239013671875	1.7950137123822774
580.0	140.0	-0.32794189453125	1.755096435546875	1.7854717539793485
580.0	160.0	-0.49658203125	1.60601806640625	1.6810376983826525
580.0	180.0	-0.584228515625	0.8631439208984375	1.0422765403928647
580.0	200.0	-0.61810302734375	-0.08978271484375	0.6245896959574523
580.0	220.0	-0.70648193359375	-0.18145751953125	0.7294131571947395
580.0	240.0	-0.82733154296875	-0.1031341552734375	0.8337350514252223
580.0	260.0	-0.9747314453125	0.16925048828125	0.9893164904440018
580.0	280.0	-1.05419921875	2.16510009765625	2.408110135704805
580.0	300.0	-1.16497802734375	1.920989990234375	2.246636674403407
580.0	320.0	-1.22540283203125	1.700408935546875	2.0959491045437777
580.0	340.0	-1.21868896484375	1.4822998046875	1.9189620902999964
580.0	360.0	-1.22412109375	0.99853515625	1.5797293788592108
580.0	380.0	-1.20452880859375	0.381011962890625	1.2633525899755957
580.0	400.0	-0.90350341796875	0.864715576171875	1.2506204276100208
580.0	420.0	-0.6453857421875	1.3624267578125	1.5075574372548433
580.0	440.0	-0.43096923828125	1.471466064453125	1.5332797732905399
580.0	460.0	-0.2200927734375	1.47161865234375	1.4879859834169964
580.0	480.0	-0.01226806640625	1.8746337890625	1.8746739312606269
580.0	500.0	0.1151123046875	2.42193603515625	2.4246700808726214
580.0	520.0	-0.98321533203125	4.6656494140625	4.76812298961374
580.0	540.0	-1.265869140625	4.6844482421875	4.852471536744985
580.0	560.0	-1.58624267578125	4.740234375	4.998598579242116
580.0	580.0	-1.71539306640625	4.71875	5.020873921417928
580.0	600.0	-1.970458984375	4.593017578125	4.99785144657876
580.0	620.0	-2.0609130859375	4.263671875	4.735637296653371
580.0	640.0	-2.490966796875	4.0909423828125	4.789647707569452
580.0	660.0	-2.7880859375	4.330078125	5.1500485204984985
580.0	680.0	-2.83258056640625	4.5509033203125	5.360432230334946
580.0	700.0	-2.74462890625	4.67431640625	5.420537030475946
580.0	720.0	-2.72479248046875	4.838623046875	5.55308626363475
580.0	740.0	-2.153076171875	4.7197265625	5.187634897201611
580.0	760.0	-0.1578369140625	-2.3641357421875	2.369398720968933
580.0	780.0	6.58795166015625	-1.64697265625	6.790701437038052
580.0	800.0	6.72784423828125	-1.35400390625	6.8627410466018945
600.0	0.0	-1.09033203125	2.1320674419403076	2.3946890226815754
600.0	20.0	-0.93841552734375	2.1060619354248047	2.305671394150763
600.0	40.0	-0.7138671875	2.0956192016601562	2.2138713150849374
600.0	60.0	-0.5335693359375	1.9727439880371094	2.043627920779451
600.0	80.0	-0.365478515625	1.8657684326171875	1.9012276006660145
600.0	100.0	-0.3848876953125	1.6591949462890625	1.70325171592285
600.0	120.0	-0.39068603515625	1.6435012817382812	1.6892992751852716
600.0	140.0	-0.39324951171875	1.66949462890625	1.7151843907912212
600.0	160.0	-0.5400390625	1.7132568359375	1.7963549690727756
600.0	180.0	-0.61419677734375	1.485687255859375	1.607639357418948
600.0	200.0	-0.638671875	0.4726409912109375	0.7945384008900219
600.0	220.0	-0.72247314453125	0.624420166015625	0.9549177913809404
600.0	240.0	-0.81500244140625	0.734344482421875	1.0970372821201655
600.0	260.0	-0.9515380859375	0.647613525390625	1.151011732024689
600.0	280.0	-0.98699951171875	2.446746826171875	2.63832106983119
600.0	300.0	-1.20111083984375	1.275848388671875	1.7522717712919929
600.0	320.0	-1.33349609375	0.686248779296875	1.4997163795641362
600.0	340.0	-1.35791015625	0.54925537109375	1.4647871705890356
600.0	360.0	-1.29986572265625	0.722686767578125	1.4872548742462315
600.0	380.0	-1.1309814453125	1.040924072265625	1.5370887917954523
600.0	400.0	-0.8345947265625	1.723876953125	1.9152806862497902
600.0	420.0	-0.63397216796875	2.199127197265625	2.2886854610261236
600.0	440.0	-0.4901123046875	2.468048095703125	2.5162415372753695
600.0	460.0	-0.27069091796875	2.450164794921875	2.4650722292349405
600.0	480.0	-0.01953125	2.623779296875	2.6238519905734834
600.0	500.0	0.11639404296875	2.9085693359375	2.910897311001287
600.0	520.0	-0.97991943359375	4.5843505859375	4.687911303674611
600.0	540.0	-1.2611083984375	4.623779296875	4.792674553818511
600.0	560.0	-1.58868408203125	4.693603515625	4.95518224431623
600.0	580.0	-1.715576171875	4.6885986328125	4.992610413512807
600.0	600.0	-1.96881103515625	4.567138671875	4.973426639681052
600.0	620.0	-2.0128173828125	4.334716796875	4.779247171434265
600.0	640.0	-2.43255615234375	4.23388671875	4.882942369259857
600.0	660.0	-2.7445068359375	4.431640625	5.212653489505902
600.0	680.0	-2.78204345703125	4.623046875	5.395584139391921
600.0	700.0	-2.7071533203125	4.7347412109375	5.454030934476711
600.0	720.0	-2.70867919921875	4.833984375	5.541150416838048
600.0	740.0	-2.1544189453125	4.675048828125	5.147582203061391
600.0	760.0	-0.9287109375	2.90380859375	3.048706013142048
600.0	780.0	6.57464599609375	-1.3856201171875	6.719070849686457
600.0	800.0	6.72467041015625	-1.320556640625	6.853106008689039
620.0	0.0	-1.20916748046875	2.005178928375244	2.341544048405504
620.0	20.0	-1.06903076171875	1.9863872528076172	2.255783918645038
620.0	40.0	-0.9364013671875	1.9901618957519531	2.1994526345828924
620.0	60.0	-0.780517578125	1.8826332092285156	2.038017539240567
620.0	80.0	-0.4498291015625	1.814544677734375	1.8694701410043095
620.0	100.0	-0.43548583984375	1.5843124389648438	1.6430745025601086
620.0	120.0	-0.4345703125	1.5591812133789062	1.6186097159785202
620.0	140.0	-0.4049072265625	1.5897674560546875	1.6405213885997123
620.0	160.0	-0.5548095703125	1.6896514892578125	1.7784082249195443
620.0	180.0	-0.65869140625	1.67388916015625	1.7988271982478468
620.0	200.0	-0.70703125	1.599822998046875	1.7490931403319419
620.0	220.0	-0.79205322265625	2.30157470703125	2.4340489805191132
620.0	240.0	-0.824951171875	2.4136962890625	2.550779138187393
620.0	260.0	-0.8909912109375	2.494659423828125	2.6489981085048635
620.0	280.0	-1.0052490234375	2.388153076171875	2.5911002902919904
620.0	300.0	-1.2076416015625	1.358673095703125	1.817798343824736
620.0	320.0	-1.322021484375	0.89166259765625	1.5946168797576958
620.0	340.0	-1.2984619140625	1.029449462890625	1.6570363722370876
620.0	360.0	-1.20574951171875	1.40771484375	1.853508286014414
620.0	380.0	-0.96636962890625	1.91845703125	2.148103265773079
620.0	400.0	-0.72357177734375	2.31414794921875	2.4246312808016275
620.0	420.0	-0.57745361328125	2.5408935546875	2.6056846953812447
620.0	440.0	-0.45172119140625	2.626251220703125	2.6648165995073914
620.0	460.0	-0.247314453125	2.53076171875	2.542817200629053
620.0	480.0	-0.0323486328125	2.8160400390625	2.8162258317911872
620.0	500.0	0.08453369140625	2.97357177734375	2.9747731106755078
620.0	520.0	-1.00537109375	4.5450439453125	4.654910901507126
620.0	540.0	-1.2735595703125	4.58203125	4.755729634358026
620.0	560.0	-1.59442138671875	4.6519775390625	4.917628959403926
620.0	580.0	-1.63299560546875	4.69970703125	4.975331227874275
620.0	600.0	-1.84429931640625	4.7176513671875	5.065340500975492
620.0	620.0	-1.86761474609375	4.5631103515625	4.930513251210635
620.0	640.0	-2.3507080078125	4.4036865234375	4.9918216248879395
620.0	660.0	-2.70172119140625	4.5283203125	5.273042978081413
620.0	680.0	-2.76055908203125	4.6361083984375	5.395756437001946
620.0	700.0	-2.70880126953125	4.703369140625	5.4276408863149435
620.0	720.0	-2.71746826171875	4.8018798828125	5.517488936319502
620.0	740.0	-2.1962890625	4.6495361328125	5.142166070479068
620.0	760.0	-1.14739990234375	3.1739501953125	3.374979463377919
620.0	780.0	6.2183837890625	-1.3743896484375	6.368456944488786
620.0	800.0	6.5726318359375	-1.36279296875	6.712428318161289
