# Supplementary material for: Real-time emotion detection by quantitative facial motion analysis
Source: PLoS One. 2023 Mar 10;18(3):e0282730. doi: 10.1371/journal.pone.0282730 (PMC10004542; doi:10.1371/journal.pone.0282730)
Supplement: S1 Dataset — Data from each participant is organized into folders by Study ID and subsequently by emotions. The data files (.csv) contain the pixel displacement results after DISC-processing of videos. (ZIP) [file pone.0282730.s004.zip › S1_Dataset/1/happy/result/101625_cropped_result.csv]

pos_x	pos_y	disp_x	disp_y	disp_xy_indi
0.0	0.0	2.323774814605713	1.8515453338623047	2.971220205966412
0.0	20.0	2.110900640487671	1.8065299987792969	2.778390208466188
0.0	40.0	2.117079257965088	1.6130561828613281	2.6615737512932394
0.0	60.0	2.140570878982544	1.3553657531738281	2.5335863934005802
0.0	80.0	2.16733455657959	1.2459793090820312	2.4999607034520728
0.0	100.0	2.257075786590576	1.1255874633789062	2.522169352785262
0.0	120.0	2.379757881164551	0.8366928100585938	2.5225587072194253
0.0	140.0	2.385979175567627	0.8129425048828125	2.5206689870920207
0.0	160.0	2.344961404800415	0.9417266845703125	2.5269929043104433
0.0	180.0	2.179231643676758	1.345062255859375	2.560906681029126
0.0	200.0	1.5818877220153809	2.1817779541015625	2.694907012508337
0.0	220.0	1.5730509757995605	2.3197174072265625	2.8027804448179445
0.0	240.0	1.6194019317626953	2.451141357421875	2.937780892214513
0.0	260.0	1.8791159391403198	2.171234130859375	2.871469025384023
0.0	280.0	2.428128242492676	1.218048095703125	2.716513928813283
0.0	300.0	2.7206146717071533	0.735137939453125	2.81818593814028
0.0	320.0	2.764106273651123	0.59674072265625	2.8277876479880524
0.0	340.0	2.5222582817077637	1.386016845703125	2.8779905378955366
0.0	360.0	2.2843432426452637	1.92034912109375	2.9842863128568307
0.0	380.0	2.1960601806640625	1.942535400390625	2.9319147495909634
0.0	400.0	2.1723976135253906	1.8310546875	2.841139324261754
0.0	420.0	2.1829471588134766	1.77032470703125	2.8105707367894355
0.0	440.0	2.058159351348877	1.21356201171875	2.3892996195185923
0.0	460.0	1.8992849588394165	1.63037109375	2.50307675835345
0.0	480.0	1.7812098264694214	1.65966796875	2.4345854292683953
0.0	500.0	1.6956350803375244	2.336334228515625	2.8868037607369406
0.0	520.0	2.212141990661621	2.789306640625	3.560028612565225
0.0	540.0	3.0333290100097656	3.0682373046875	4.31452952717244
0.0	560.0	3.2582037448883057	3.1112060546875	4.505052137093236
0.0	580.0	3.862757444381714	3.105712890625	4.956445060032507
0.0	600.0	4.232547283172607	2.9241943359375	5.1444503125815855
0.0	620.0	4.492919921875	2.77001953125	5.278194542444199
0.0	640.0	4.271296501159668	2.764404296875	5.087819269333354
0.0	660.0	4.111455917358398	2.8035888671875	4.976362154887753
0.0	680.0	4.144096374511719	2.833251953125	5.020044959074351
0.0	700.0	4.15566873550415	2.9261474609375	5.082511347985132
0.0	720.0	4.3010711669921875	2.887939453125	5.1806763524126325
0.0	740.0	4.376450538635254	3.593994140625	5.663048048530723
0.0	760.0	4.367201328277588	3.3321533203125	5.493240682127367
0.0	780.0	4.902740001678467	-1.880615234375	5.25105448303686
0.0	800.0	4.942776203155518	-1.8447265625	5.27579877221199
20.0	0.0	2.1482715606689453	1.8112902641296387	2.809954291320377
20.0	20.0	2.097003936767578	1.6171989440917969	2.64816123670564
20.0	40.0	2.127269744873047	1.4547576904296875	2.5771295088366353
20.0	60.0	2.127605438232422	1.2725410461425781	2.4791259780240744
20.0	80.0	2.146085739135742	1.1900482177734375	2.4539557372429397
20.0	100.0	2.2263031005859375	1.0041046142578125	2.442263616412526
20.0	120.0	2.3057212829589844	0.8078765869140625	2.4431568132999444
20.0	140.0	2.2845115661621094	0.8841094970703125	2.449620929600818
20.0	160.0	2.2292556762695312	1.1014404296875	2.4865140036464926
20.0	180.0	2.1457672119140625	1.369415283203125	2.5455088186049846
20.0	200.0	1.7570648193359375	2.0038604736328125	2.6650954161410336
20.0	220.0	1.7314872741699219	2.179046630859375	2.783216197148899
20.0	240.0	1.7760543823242188	2.304534912109375	2.909510324797633
20.0	260.0	1.9434700012207031	2.160980224609375	2.906357028446021
20.0	280.0	2.397672653198242	1.502838134765625	2.8297273033281
20.0	300.0	2.731687545776367	0.797882080078125	2.845827236755511
20.0	320.0	2.863527297973633	-0.09814453125	2.865208707102234
20.0	340.0	2.647552490234375	0.50311279296875	2.694931663511165
20.0	360.0	2.4103450775146484	1.010009765625	2.6134045074111594
20.0	380.0	2.2451038360595703	1.150360107421875	2.5226612161439883
20.0	400.0	2.1810779571533203	1.25177001953125	2.5147622625165518
20.0	420.0	2.1773719787597656	1.348388671875	2.5610741387802585
20.0	440.0	2.022226333618164	0.594268798828125	2.107736878654303
20.0	460.0	1.881765365600586	1.335540771484375	2.307533324455139
20.0	480.0	1.7693977355957031	1.61029052734375	2.392447267795931
20.0	500.0	1.6842670440673828	2.290496826171875	2.8430848011332537
20.0	520.0	2.1979618072509766	2.7406005859375	3.5131079798057656
20.0	540.0	2.890066146850586	3.000244140625	4.165806913015345
20.0	560.0	2.9415111541748047	3.0010986328125	4.202270918682403
20.0	580.0	3.742992401123047	3.13134765625	4.88009531250848
20.0	600.0	4.053306579589844	2.9005126953125	4.984201854240586
20.0	620.0	4.800357818603516	2.84912109375	5.582197254977569
20.0	640.0	5.147684097290039	2.827392578125	5.873057155888158
20.0	660.0	5.1622314453125	2.7982177734375	5.87185287643983
20.0	680.0	5.2149658203125	2.7989501953125	5.91861391736845
20.0	700.0	4.9903717041015625	2.9718017578125	5.808219643990316
20.0	720.0	4.783580780029297	3.147216796875	5.726047384155831
20.0	740.0	4.6147003173828125	3.369384765625	5.713861454225055
20.0	760.0	4.361795425415039	3.2137451171875	5.4178793832474765
20.0	780.0	4.866325378417969	-2.379638671875	5.416992052543349
20.0	800.0	4.921655654907227	-2.389892578125	5.471222982154652
40.0	0.0	2.1576271057128906	1.4761171340942383	2.614244923658373
40.0	20.0	2.1402587890625	1.3231925964355469	2.5162564120973685
40.0	40.0	2.0990638732910156	1.3241996765136719	2.4818488929494467
40.0	60.0	2.085582733154297	1.1918220520019531	2.402102233559074
40.0	80.0	2.075439453125	1.088165283203125	2.3434061976440055
40.0	100.0	2.1384849548339844	0.9576492309570312	2.343119704924164
40.0	120.0	2.212017059326172	0.81640625	2.357867391476685
40.0	140.0	2.1627731323242188	0.95599365234375	2.3646377069701514
40.0	160.0	2.1400489807128906	1.16693115234375	2.437527016088354
40.0	180.0	2.094249725341797	1.407470703125	2.523262905891769
40.0	200.0	1.7410964965820312	1.9695587158203125	2.6287979278510516
40.0	220.0	1.72216796875	2.1541900634765625	2.7579697863047117
40.0	240.0	1.7887954711914062	2.2306671142578125	2.8593119823457815
40.0	260.0	1.953521728515625	2.14141845703125	2.898606587982711
40.0	280.0	2.3718528747558594	1.850311279296875	3.008211742843391
40.0	300.0	2.945098876953125	0.170654296875	2.9500390309405162
40.0	320.0	3.1092071533203125	-1.026214599609375	3.2741847117579717
40.0	340.0	2.901775360107422	-0.89105224609375	3.0355023218234036
40.0	360.0	2.627361297607422	-0.753875732421875	2.733378131195897
40.0	380.0	2.353435516357422	-0.961822509765625	2.542392823688812
40.0	400.0	2.1772117614746094	-0.637939453125	2.268748068904257
40.0	420.0	2.113330841064453	-0.069305419921875	2.114466950563365
40.0	440.0	1.8752288818359375	-1.8270263671875	2.6181116679144942
40.0	460.0	1.812408447265625	0.564422607421875	1.8982616414732458
40.0	480.0	1.7668190002441406	1.626434326171875	2.4014449810424274
40.0	500.0	1.7003288269042969	2.31378173828125	2.8713592690580443
40.0	520.0	2.2025985717773438	2.70947265625	3.491802191327857
40.0	540.0	2.8944778442382812	2.9703369140625	4.147397180621676
40.0	560.0	2.94464111328125	2.96240234375	4.176929366446329
40.0	580.0	3.7446632385253906	3.09228515625	4.8564112529240715
40.0	600.0	4.054588317871094	2.8616943359375	4.962759403774629
40.0	620.0	4.772769927978516	2.8939208984375	5.581586777237218
40.0	640.0	5.102069854736328	2.9404296875	5.888738706186625
40.0	660.0	5.0937042236328125	2.8994140625	5.861094149020087
40.0	680.0	5.147815704345703	2.916259765625	5.916466643741975
40.0	700.0	4.953224182128906	3.0673828125	5.826085059183995
40.0	720.0	4.7552337646484375	3.1588134765625	5.708795909486117
40.0	740.0	4.6111602783203125	3.2733154296875	5.654855702366713
40.0	760.0	4.349788665771484	3.0247802734375	5.2981088266900205
40.0	780.0	4.8047332763671875	-2.38623046875	5.364658209711129
40.0	800.0	4.951469421386719	-2.4952392578125	5.544661250667745
60.0	0.0	2.26788330078125	1.0773615837097168	2.5107772995660063
60.0	20.0	2.1633758544921875	1.1127243041992188	2.432766011139468
60.0	40.0	1.9491043090820312	1.2576179504394531	2.319614303488766
60.0	60.0	1.8780021667480469	1.1546707153320312	2.204576285628543
60.0	80.0	1.8042030334472656	1.1832962036132812	2.1576233432612653
60.0	100.0	1.8017959594726562	1.1437149047851562	2.1341397477671675
60.0	120.0	1.7725410461425781	1.1908035278320312	2.1353957015404514
60.0	140.0	1.7524261474609375	1.362518310546875	2.2197868250983683
60.0	160.0	1.7532501220703125	1.5661468505859375	2.3508938615215738
60.0	180.0	1.9068717956542969	1.589141845703125	2.48224331015849
60.0	200.0	1.7785568237304688	1.826385498046875	2.549303505413615
60.0	220.0	1.7131843566894531	2.0514068603515625	2.672689796198375
60.0	240.0	1.7643547058105469	2.06658935546875	2.717303643697657
60.0	260.0	2.1522064208984375	1.994171142578125	2.9340605010885183
60.0	280.0	2.753154754638672	2.0191650390625	3.4142185867284174
60.0	300.0	3.425457000732422	1.034149169921875	3.57815876807009
60.0	320.0	3.554271697998047	-0.20477294921875	3.5601656231026197
60.0	340.0	3.0980453491210938	-1.27130126953125	3.3487448250236396
60.0	360.0	2.2913970947265625	-1.462127685546875	2.718146062036401
60.0	380.0	2.009143829345703	-1.881317138671875	2.7524558313001948
60.0	400.0	1.9231071472167969	-2.516082763671875	3.16686178626776
60.0	420.0	1.8480567932128906	-0.284820556640625	1.8698761083091544
60.0	440.0	1.6835479736328125	-3.036407470703125	3.4719020878568707
60.0	460.0	1.4880218505859375	-3.087249755859375	3.4271445961434086
60.0	480.0	1.699737548828125	1.68341064453125	2.3922748865917063
60.0	500.0	1.6656608581542969	2.24658203125	2.7967046532522315
60.0	520.0	2.2280616760253906	2.732666015625	3.5258647712475994
60.0	540.0	2.8928298950195312	2.9805908203125	4.153599215096451
60.0	560.0	2.9110755920410156	2.946533203125	4.142030784493884
60.0	580.0	3.7374343872070312	3.06787109375	4.83531269377115
60.0	600.0	4.056114196777344	2.8333740234375	4.947733898866139
60.0	620.0	4.8080291748046875	2.867919921875	5.598402381399586
60.0	640.0	5.12744140625	2.9080810546875	5.894708711646348
60.0	660.0	5.076988220214844	2.9031982421875	5.848450172621878
60.0	680.0	5.109809875488281	2.945556640625	5.898004822545299
60.0	700.0	4.899147033691406	3.1123046875	5.804143530751267
60.0	720.0	4.677604675292969	3.21533203125	5.676120644375425
60.0	740.0	4.5372467041015625	3.344482421875	5.636680789623567
60.0	760.0	4.2168121337890625	1.7730712890625	4.574416505716157
60.0	780.0	4.935981750488281	-1.545166015625	5.17218076414541
60.0	800.0	4.995964050292969	-1.5205078125	5.222221825975344
80.0	0.0	2.0946273803710938	1.0158965587615967	2.327984037897151
80.0	20.0	1.8028945922851562	1.1830177307128906	2.156376558505526
80.0	40.0	1.6948394775390625	1.2542572021484375	2.108469109037671
80.0	60.0	1.6111602783203125	1.2449760437011719	2.036124453914104
80.0	80.0	1.605712890625	1.2250595092773438	2.01967440157817
80.0	100.0	1.6764144897460938	1.1412429809570312	2.0280042117841734
80.0	120.0	1.6663970947265625	1.217010498046875	2.063490690473168
80.0	140.0	1.6435623168945312	1.450042724609375	2.1917848874167145
80.0	160.0	1.7184906005859375	1.586181640625	2.338628260617329
80.0	180.0	1.9824371337890625	1.418487548828125	2.4376554136313473
80.0	200.0	2.0503692626953125	1.4472503662109375	2.509690764995443
80.0	220.0	2.1086959838867188	1.5665435791015625	2.6269102644902644
80.0	240.0	2.0889434814453125	2.0357208251953125	2.9168208972795617
80.0	260.0	3.1354598999023438	2.559173583984375	4.047280348191739
80.0	280.0	6.216888427734375	0.01666259765625	6.216910757366414
80.0	300.0	6.6691741943359375	2.448486328125	7.104433104295616
80.0	320.0	9.443267822265625	2.584991455078125	9.790683734339716
80.0	340.0	6.4071197509765625	-2.302642822265625	6.808329271582373
80.0	360.0	1.9777374267578125	-1.00787353515625	2.219741965199327
80.0	380.0	2.0117874145507812	-1.546875	2.537737351849067
80.0	400.0	2.9473648071289062	-3.388824462890625	4.491223724842478
80.0	420.0	1.8804168701171875	-0.452606201171875	1.9341199494241703
80.0	440.0	2.3920516967773438	-3.78558349609375	4.478007785383222
80.0	460.0	1.9630889892578125	-3.881011962890625	4.349249617559954
80.0	480.0	1.2392654418945312	-3.547576904296875	3.757802646145038
80.0	500.0	1.281585693359375	0.86944580078125	1.5486761733556758
80.0	520.0	1.2793807983398438	-0.7681884765625	1.4922897716878283
80.0	540.0	1.6914825439453125	0.60595703125	1.796746259267852
80.0	560.0	1.4868087768554688	-1.2408447265625	1.9365680918502248
80.0	580.0	3.5493392944335938	3.139404296875	4.738530232703763
80.0	600.0	4.033470153808594	2.796875	4.908298202767403
80.0	620.0	5.060340881347656	3.0526123046875	5.909779329058565
80.0	640.0	5.542633056640625	3.0860595703125	6.3438588313488475
80.0	660.0	5.798851013183594	3.1163330078125	6.583175866455498
80.0	680.0	5.836036682128906	3.033203125	6.57720650068583
80.0	700.0	5.689552307128906	3.239990234375	6.547407286430349
80.0	720.0	5.321784973144531	3.5845947265625	6.416440964747251
80.0	740.0	5.144477844238281	2.292724609375	5.632249854568981
80.0	760.0	4.781867980957031	-1.3798828125	4.97698080803362
80.0	780.0	4.8937530517578125	-1.56982421875	5.139374184602922
80.0	800.0	4.9916534423828125	-1.6051025390625	5.243372793322735
100.0	0.0	1.6477737426757812	1.1964640617370605	2.0363409729414417
100.0	20.0	1.5692138671875	1.2322254180908203	1.9951971436333418
100.0	40.0	1.5251235961914062	1.2570533752441406	1.9764071371740424
100.0	60.0	1.5251693725585938	1.18621826171875	1.932163393563243
100.0	80.0	1.5322341918945312	1.1927871704101562	1.9417731208114284
100.0	100.0	1.5676498413085938	1.1784133911132812	1.961169076166041
100.0	120.0	1.5987167358398438	1.252593994140625	2.03098176151623
100.0	140.0	1.5804367065429688	1.4903106689453125	2.172281306221782
100.0	160.0	1.7358169555664062	1.4881134033203125	2.2863818588270397
100.0	180.0	2.1584091186523438	1.106719970703125	2.4256048765276494
100.0	200.0	2.2735443115234375	0.9859466552734375	2.4781231897356233
100.0	220.0	2.3452606201171875	1.1559600830078125	2.6146684473905832
100.0	240.0	2.392822265625	3.798736572265625	4.489543177244111
100.0	260.0	6.542961120605469	1.75885009765625	6.7752412423307975
100.0	280.0	6.859642028808594	0.50506591796875	6.878210548165191
100.0	300.0	7.2841796875	4.801239013671875	8.72417158165705
100.0	320.0	6.49993896484375	3.800537109375	7.529494595683731
100.0	340.0	2.1275405883789062	1.671600341796875	2.70567489878128
100.0	360.0	4.118476867675781	4.376678466796875	6.009755911125173
100.0	380.0	0.28540802001953125	0.33795166015625	0.44234495870738105
100.0	400.0	5.399467468261719	0.247039794921875	5.4051158730495
100.0	420.0	2.7445907592773438	-3.89031982421875	4.761025810749191
100.0	440.0	2.3644866943359375	-4.088287353515625	4.722805396436263
100.0	460.0	1.8611373901367188	-4.150543212890625	4.548718648920523
100.0	480.0	1.329681396484375	-4.147125244140625	4.355077543138018
100.0	500.0	1.1911544799804688	-1.242828369140625	1.7214735984958602
100.0	520.0	1.8820266723632812	-1.373046875	2.329652788815121
100.0	540.0	3.8328170776367188	-0.729248046875	3.9015752542395847
100.0	560.0	2.96728515625	-0.665283203125	3.04095099251235
100.0	580.0	0.9553680419921875	-3.118896484375	3.2619385916823633
100.0	600.0	0.6050567626953125	-2.7698974609375	2.8352117434490394
100.0	620.0	7.104789733886719	8.1890869140625	10.841548858387892
100.0	640.0	6.590873718261719	7.92724609375	10.309260254787814
100.0	660.0	6.335380554199219	7.0166015625	9.453557227488657
100.0	680.0	6.322853088378906	7.0333251953125	9.457596654554491
100.0	700.0	6.0771026611328125	6.63232421875	8.995493388167505
100.0	720.0	5.0827484130859375	5.5595703125	7.532805154148019
100.0	740.0	0.722625732421875	-1.4483642578125	1.618625025281336
100.0	760.0	4.3992767333984375	-1.4512939453125	4.632482044511511
100.0	780.0	4.823997497558594	-1.5289306640625	5.060492153137101
100.0	800.0	4.976234436035156	-1.584716796875	5.222474173098407
120.0	0.0	1.445281982421875	1.217797040939331	1.889939057650774
120.0	20.0	1.4340362548828125	1.2140331268310547	1.8789189480553732
120.0	40.0	1.4470748901367188	1.1892547607421875	1.8730596956883554
120.0	60.0	1.4470062255859375	1.134307861328125	1.8386085339612797
120.0	80.0	1.40020751953125	1.225830078125	1.8609783658570025
120.0	100.0	1.4500808715820312	1.2316360473632812	1.9025409029223919
120.0	120.0	1.534942626953125	1.2473907470703125	1.9778858773737156
120.0	140.0	1.7288055419921875	1.2258148193359375	2.1192901107036994
120.0	160.0	2.096343994140625	0.94927978515625	2.3012584062368497
120.0	180.0	2.2285842895507812	0.60955810546875	2.3104434681625974
120.0	200.0	2.403717041015625	0.4680023193359375	2.4488531569232013
120.0	220.0	2.5053939819335938	0.5080718994140625	2.5563912180422
120.0	240.0	6.01202392578125	4.1519927978515625	7.306399652193783
120.0	260.0	11.991775512695312	2.6978759765625	12.291509863795904
120.0	280.0	11.340850830078125	1.56561279296875	11.448407791810663
120.0	300.0	10.297775268554688	5.3306884765625	11.595706753614149
120.0	320.0	8.624481201171875	2.63201904296875	9.017161428737827
120.0	340.0	3.5961380004882812	1.929351806640625	4.081005625130073
120.0	360.0	-0.2617340087890625	6.401275634765625	6.406624262714401
120.0	380.0	-1.8682861328125	3.53857421875	4.001499790786157
120.0	400.0	3.6946868896484375	-1.00958251953125	3.830139433008035
120.0	420.0	2.6001052856445312	-4.189422607421875	4.930700688544594
120.0	440.0	2.0911636352539062	-4.286651611328125	4.769522762951273
120.0	460.0	1.4847488403320312	-4.30328369140625	4.552222495396102
120.0	480.0	1.0879135131835938	-4.266937255859375	4.403442898188667
120.0	500.0	0.8690567016601562	-4.058990478515625	4.150983408227614
120.0	520.0	0.8780975341796875	-4.009765625	4.104786918582265
120.0	540.0	0.8321533203125	-3.9498291015625	4.036536768079432
120.0	560.0	0.8041152954101562	-3.685791015625	3.772486821603825
120.0	580.0	0.6114349365234375	-3.2283935546875	3.2857841720887895
120.0	600.0	0.6631546020507812	-3.1802978515625	3.248702579626855
120.0	620.0	0.7031402587890625	-3.0955810546875	3.174433538392342
120.0	640.0	0.5969924926757812	-2.951904296875	3.011667148643809
120.0	660.0	0.5103378295898438	-2.656005859375	2.7045908794760076
120.0	680.0	0.5552749633789062	-2.1944580078125	2.263620160938635
120.0	700.0	0.73345947265625	-1.6798095703125	1.8329547159007094
120.0	720.0	0.8350372314453125	-1.3555908203125	1.5921412154753638
120.0	740.0	0.6494522094726562	-1.5054931640625	1.6396029517623565
120.0	760.0	4.1369171142578125	-1.4349365234375	4.378712828735642
120.0	780.0	4.633705139160156	-1.462646484375	4.859069669693345
120.0	800.0	4.782798767089844	-1.4930419921875	5.01042297984026
140.0	0.0	1.3114013671875	1.2104077339172363	1.7846177260656981
140.0	20.0	1.3321380615234375	1.1608219146728516	1.766946329842581
140.0	40.0	1.352783203125	1.1254425048828125	1.759728168341359
140.0	60.0	1.3515472412109375	1.1015701293945312	1.7435987770124124
140.0	80.0	1.3031158447265625	1.1993179321289062	1.7710094316810903
140.0	100.0	1.3364715576171875	1.2371063232421875	1.8211502626981428
140.0	120.0	1.6194610595703125	1.0714874267578125	1.9418391872564211
140.0	140.0	2.2133941650390625	0.5380859375	2.277860883803974
140.0	160.0	2.50482177734375	0.208953857421875	2.5135222001778668
140.0	180.0	2.0858917236328125	0.0866851806640625	2.0876921715776553
140.0	200.0	2.221588134765625	0.0335845947265625	2.2218419758241934
140.0	220.0	2.555816650390625	0.273193359375	2.5703761129493388
140.0	240.0	8.231552124023438	3.6630096435546875	9.009777467800712
140.0	260.0	14.275436401367188	4.479736328125	14.961822149023234
140.0	280.0	13.692230224609375	2.562103271484375	13.92987945739149
140.0	300.0	11.739501953125	9.584442138671875	15.155112576849266
140.0	320.0	10.192489624023438	5.35992431640625	11.515886132357702
140.0	340.0	4.5487518310546875	5.52850341796875	7.159294187489122
140.0	360.0	-0.3970184326171875	12.434661865234375	12.440998325638978
140.0	380.0	-3.239044189453125	4.25347900390625	5.346353046507624
140.0	400.0	1.1344451904296875	-3.69561767578125	3.8658189165603525
140.0	420.0	2.162811279296875	-4.467864990234375	4.963826165450982
140.0	440.0	1.6711883544921875	-4.49969482421875	4.800012919492125
140.0	460.0	1.143157958984375	-4.432464599609375	4.577505056903774
140.0	480.0	0.9257965087890625	-4.35504150390625	4.452357316796578
140.0	500.0	0.7265777587890625	-4.12896728515625	4.192408148243383
140.0	520.0	0.48956298828125	-4.1519775390625	4.180740293820505
140.0	540.0	0.2501220703125	-4.0704345703125	4.078112141819118
140.0	560.0	0.0587005615234375	-3.861083984375	3.861530174726114
140.0	580.0	0.1233062744140625	-3.3072509765625	3.3095488301705847
140.0	600.0	0.37078857421875	-3.1370849609375	3.1589216860997693
140.0	620.0	0.50225830078125	-3.113525390625	3.1537761110722853
140.0	640.0	0.605682373046875	-3.09033203125	3.1491273712553203
140.0	660.0	0.7891845703125	-3.0653076171875	3.1652682467694637
140.0	680.0	0.4183502197265625	-2.8582763671875	2.888729945420277
140.0	700.0	0.247161865234375	-1.9422607421875	1.9579238438378734
140.0	720.0	0.269775390625	-1.48828125	1.5125342444019023
140.0	740.0	0.939361572265625	-1.4813232421875	1.754057784479814
140.0	760.0	3.7803955078125	-1.4212646484375	4.0387353709282685
140.0	780.0	4.368408203125	-1.417724609375	4.592704355514003
140.0	800.0	4.500640869140625	-1.4381103515625	4.724820590906082
160.0	0.0	1.1602783203125	1.1991565227508545	1.6685988573180544
160.0	20.0	1.105560302734375	1.1813297271728516	1.6179627644925598
160.0	40.0	1.1328277587890625	1.1702880859375	1.6287642356002012
160.0	60.0	1.1703948974609375	1.12451171875	1.6230683354710231
160.0	80.0	0.917877197265625	1.395965576171875	1.6706939992461438
160.0	100.0	1.2474365234375	1.1647262573242188	1.7066590563162634
160.0	120.0	1.7368316650390625	0.783905029296875	1.9055422660332928
160.0	140.0	2.1470794677734375	0.3387908935546875	2.1736442925395707
160.0	160.0	2.13214111328125	0.056243896484375	2.1328828150735224
160.0	180.0	1.6634674072265625	-0.10986328125	1.6670914058539439
160.0	200.0	2.024139404296875	-0.2210540771484375	2.036174165696848
160.0	220.0	2.8865814208984375	0.0863037109375	2.8878712973395517
160.0	240.0	7.240692138671875	3.8704833984375	8.210253612684872
160.0	260.0	4.6075897216796875	4.4603271484375	6.412830990632522
160.0	280.0	3.8709259033203125	3.99835205078125	5.565149276612695
160.0	300.0	2.5154571533203125	11.2652587890625	11.542685141453882
160.0	320.0	-0.4951171875	4.93072509765625	4.955521266023903
160.0	340.0	0.224578857421875	8.88970947265625	8.892545764371144
160.0	360.0	-1.3057861328125	14.53875732421875	14.597278580515265
160.0	380.0	-12.024078369140625	3.31201171875	12.471883668972094
160.0	400.0	-0.2520599365234375	-3.75140380859375	3.7598623308216874
160.0	420.0	1.4913177490234375	-4.687713623046875	4.919216161163442
160.0	440.0	1.16204833984375	-4.673004150390625	4.815321809983381
160.0	460.0	0.763580322265625	-4.474334716796875	4.539022589334079
160.0	480.0	0.71551513671875	-4.400726318359375	4.458514779607051
160.0	500.0	0.504669189453125	-4.31024169921875	4.339685990537497
160.0	520.0	0.2870941162109375	-4.372314453125	4.381729876266759
160.0	540.0	-0.056610107421875	-4.3248291015625	4.325199586375664
160.0	560.0	-0.3979034423828125	-4.1256103515625	4.14475426562055
160.0	580.0	-0.21099853515625	-3.3095703125	3.316289498101671
160.0	600.0	0.108917236328125	-3.1124267578125	3.1143319166583043
160.0	620.0	0.2864227294921875	-3.1265869140625	3.139678918481414
160.0	640.0	0.422454833984375	-3.1075439453125	3.1361277810072
160.0	660.0	0.5102996826171875	-3.1046142578125	3.1462732646564353
160.0	680.0	0.2456512451171875	-3.3966064453125	3.4054779221962432
160.0	700.0	-0.152374267578125	-2.3387451171875	2.343703616199869
160.0	720.0	-0.1383209228515625	-1.8023681640625	1.8076680216578858
160.0	740.0	0.6932373046875	-1.8001708984375	1.9290394563594768
160.0	760.0	1.2119903564453125	-1.859619140625	2.21970808267558
160.0	780.0	1.359100341796875	-1.8389892578125	2.286708383118003
160.0	800.0	1.5833892822265625	-1.82568359375	2.4166593064720283
180.0	0.0	1.136260986328125	1.0360867977142334	1.5377141741718772
180.0	20.0	0.9364776611328125	1.1629467010498047	1.4931294114320455
180.0	40.0	0.973602294921875	1.16229248046875	1.5161877320540953
180.0	60.0	0.8860931396484375	1.2206535339355469	1.5083620593350142
180.0	80.0	0.6508026123046875	1.4365158081054688	1.577061098093385
180.0	100.0	1.133544921875	1.096923828125	1.577392143576544
180.0	120.0	1.7296142578125	0.4756011962890625	1.7938121358547758
180.0	140.0	1.7589569091796875	0.0888671875	1.761200381945541
180.0	160.0	1.5929412841796875	-0.1303863525390625	1.5982686056393878
180.0	180.0	1.26568603515625	-0.25762939453125	1.291640059968754
180.0	200.0	1.6781158447265625	-0.3473663330078125	1.7136907998905868
180.0	220.0	2.6175994873046875	-0.0520477294921875	2.618116888544714
180.0	240.0	1.058258056640625	1.11767578125	1.5391911078347582
180.0	260.0	1.6182403564453125	4.687591552734375	4.959053984027086
180.0	280.0	4.2316436767578125	6.62353515625	7.8598998831489
180.0	300.0	-0.0290069580078125	12.998870849609375	12.998903214057608
180.0	320.0	-1.551025390625	5.45306396484375	5.669355022137957
180.0	340.0	0.1807403564453125	8.371185302734375	8.373136237346433
180.0	360.0	-16.574111938476562	12.313873291015625	20.647824630607925
180.0	380.0	-14.627182006835938	3.669952392578125	15.080550521280545
180.0	400.0	-4.5566864013671875	-2.43450927734375	5.166258450936948
180.0	420.0	0.7394866943359375	-4.789306640625	4.846060118182049
180.0	440.0	0.1971588134765625	-4.63134765625	4.635542331894279
180.0	460.0	-0.5067596435546875	-4.12628173828125	4.157283526536169
180.0	480.0	-0.6640625	-3.91949462890625	3.9753511983133256
180.0	500.0	-0.627716064453125	-3.994140625	4.043165441810156
180.0	520.0	-0.6412506103515625	-4.1715087890625	4.22050801711144
180.0	540.0	-0.6470184326171875	-4.279541015625	4.328175615263671
180.0	560.0	-0.42340087890625	-4.38671875	4.407104457107881
180.0	580.0	-0.8008575439453125	-3.365966796875	3.459928508417344
180.0	600.0	-0.574127197265625	-3.124755859375	3.1770617273415507
180.0	620.0	-0.41015625	-3.180908203125	3.2072426079300547
180.0	640.0	-0.37213134765625	-3.15869140625	3.1805366119298264
180.0	660.0	-0.3529815673828125	-3.14453125	3.164280766483687
180.0	680.0	-0.5242462158203125	-3.5406494140625	3.579250252232029
180.0	700.0	-0.69329833984375	-2.55419921875	2.646619775693745
180.0	720.0	-0.3365631103515625	-2.214599609375	2.2400281598884915
180.0	740.0	0.6314697265625	-1.8553466796875	1.9598635966292015
180.0	760.0	1.207366943359375	-1.892333984375	2.244696604073148
180.0	780.0	1.3588409423828125	-1.867919921875	2.309886045075236
180.0	800.0	1.560821533203125	-1.8436279296875	2.415600919364449
200.0	0.0	0.7362823486328125	1.1189870834350586	1.3394938558286669
200.0	20.0	0.44036865234375	1.327066421508789	1.3982238150822612
200.0	40.0	0.44537353515625	1.3545761108398438	1.4259151538137085
200.0	60.0	0.377349853515625	1.3785247802734375	1.4292387770334922
200.0	80.0	0.352996826171875	1.4544143676757812	1.4966388716684995
200.0	100.0	1.05615234375	0.9132232666015625	1.3962215110329186
200.0	120.0	1.92218017578125	0.19802093505859375	1.9323532075911787
200.0	140.0	1.69586181640625	-0.085723876953125	1.6980270561521038
200.0	160.0	1.184906005859375	-0.2854156494140625	1.2187962650304063
200.0	180.0	1.067718505859375	-0.3702850341796875	1.1301034529157181
200.0	200.0	1.3360137939453125	-0.4898681640625	1.4229911017902088
200.0	220.0	1.786285400390625	-0.32354736328125	1.8153507726979226
200.0	240.0	-0.4200286865234375	0.103271484375	0.4325379717292113
200.0	260.0	-4.1938629150390625	4.39276123046875	6.0732888436208325
200.0	280.0	-3.37353515625	6.642181396484375	7.4497861146651605
200.0	300.0	-9.750030517578125	13.955535888671875	17.024102826102567
200.0	320.0	-12.092926025390625	9.7098388671875	15.5087017729504
200.0	340.0	-10.631591796875	10.364959716796875	14.84800101246635
200.0	360.0	-19.870590209960938	13.272186279296875	23.895423911798503
200.0	380.0	-10.326690673828125	1.29229736328125	10.407236556746101
200.0	400.0	-3.138031005859375	-2.799102783203125	4.205022590268723
200.0	420.0	-0.387176513671875	-4.37115478515625	4.388268429407377
200.0	440.0	-0.553070068359375	-4.281890869140625	4.317461744560674
200.0	460.0	-0.7569122314453125	-3.9158935546875	3.988375415849745
200.0	480.0	-0.8175201416015625	-3.68280029296875	3.77244710762324
200.0	500.0	-0.725921630859375	-3.9071044921875	3.973968762713325
200.0	520.0	-0.720550537109375	-4.058349609375	4.1218193347650285
200.0	540.0	-0.75067138671875	-4.1798095703125	4.246682890788317
200.0	560.0	-0.560455322265625	-4.3536376953125	4.389563913454479
200.0	580.0	-0.86865234375	-3.4949951171875	3.6013258341153795
200.0	600.0	-0.7213897705078125	-3.1260986328125	3.208254332665273
200.0	620.0	-0.5644073486328125	-3.215576171875	3.2647336449274085
200.0	640.0	-0.4936370849609375	-3.18115234375	3.2192247212325595
200.0	660.0	-0.5402984619140625	-3.187744140625	3.233208179817025
200.0	680.0	-0.584747314453125	-3.6224365234375	3.6693290651145074
200.0	700.0	-0.7542266845703125	-2.8040771484375	2.9037400961703352
200.0	720.0	-0.424957275390625	-2.5469970703125	2.582205019375472
200.0	740.0	0.360595703125	-2.3375244140625	2.3651743376441505
200.0	760.0	1.1257476806640625	-1.9761962890625	2.2743481733070054
200.0	780.0	1.3805084228515625	-1.913818359375	2.3597678314285337
200.0	800.0	1.5244293212890625	-1.882568359375	2.422384854503039
220.0	0.0	0.34124755859375	1.2380387783050537	1.284207893151753
220.0	20.0	0.1359710693359375	1.365457534790039	1.3722107749945884
220.0	40.0	0.1465301513671875	1.3963203430175781	1.4039877441005024
220.0	60.0	0.1070404052734375	1.3870162963867188	1.3911404870836848
220.0	80.0	0.10028076171875	1.3503494262695312	1.3540678728178086
220.0	100.0	0.9904937744140625	0.7360916137695312	1.2340619032345372
220.0	120.0	1.7995147705078125	0.10285186767578125	1.8024516403943218
220.0	140.0	1.1754608154296875	-0.2516021728515625	1.2020864286706898
220.0	160.0	0.9537811279296875	-0.3935089111328125	1.0317692102092204
220.0	180.0	0.947235107421875	-0.4694061279296875	1.057164349413313
220.0	200.0	1.0169525146484375	-0.6412811279296875	1.2022619939466408
220.0	220.0	1.2872772216796875	-0.6606903076171875	1.4469258198106318
220.0	240.0	0.664398193359375	0.2362213134765625	0.7051421617516527
220.0	260.0	-7.4973297119140625	1.123321533203125	7.581016031912029
220.0	280.0	-14.747207641601562	-1.85064697265625	14.862874131267924
220.0	300.0	-19.007186889648438	8.34796142578125	20.759614963297253
220.0	320.0	-24.3529052734375	6.656890869140625	25.246350058982145
220.0	340.0	-20.925033569335938	6.175811767578125	21.81737108054938
220.0	360.0	-14.61126708984375	8.28985595703125	16.799132053742465
220.0	380.0	-5.9082183837890625	-0.950653076171875	5.984211371749672
220.0	400.0	-0.8489532470703125	-3.966796875	4.05662409685948
220.0	420.0	-0.7236480712890625	-4.085662841796875	4.149253835079278
220.0	440.0	-0.8838043212890625	-3.857086181640625	3.9570473703169484
220.0	460.0	-0.95501708984375	-3.57781982421875	3.703086865908807
220.0	480.0	-0.958648681640625	-3.438323974609375	3.5694648127114124
220.0	500.0	-0.9600677490234375	-3.635223388671875	3.759864248648076
220.0	520.0	-0.95928955078125	-3.7862548828125	3.905888180665134
220.0	540.0	-1.039947509765625	-3.96240234375	4.096598974371695
220.0	560.0	-1.14031982421875	-4.0576171875	4.214805635115538
220.0	580.0	-0.73944091796875	-3.3511962890625	3.4318055654411337
220.0	600.0	-0.7115936279296875	-3.055908203125	3.137664806386559
220.0	620.0	-0.539886474609375	-3.176513671875	3.222067118027639
220.0	640.0	-0.49481201171875	-3.1697998046875	3.208187919798039
220.0	660.0	-0.5086517333984375	-3.1820068359375	3.2224050164189815
220.0	680.0	-0.4001617431640625	-3.7630615234375	3.784278194037518
220.0	700.0	-0.6793670654296875	-3.2686767578125	3.338530718243309
220.0	720.0	-0.7154541015625	-3.0269775390625	3.1103806187396863
220.0	740.0	-0.2653350830078125	-3.1851806640625	3.196213160756396
220.0	760.0	0.09906005859375	-2.5999755859375	2.6018620145349067
220.0	780.0	0.5318756103515625	-2.4368896484375	2.494257970529249
220.0	800.0	0.95684814453125	-2.1927490234375	2.3924269375425045
240.0	0.0	0.194580078125	1.2188148498535156	1.2342491827125424
240.0	20.0	0.100860595703125	1.2820720672607422	1.2860332987196803
240.0	40.0	0.1191253662109375	1.3112602233886719	1.3166602547036192
240.0	60.0	-0.1524658203125	1.3731040954589844	1.3815428633704419
240.0	80.0	0.1698150634765625	1.0815963745117188	1.094846049972526
240.0	100.0	1.3567962646484375	0.7336578369140625	1.5424493266974362
240.0	120.0	1.201141357421875	0.0352783203125	1.2016593196049103
240.0	140.0	0.85858154296875	-0.3209075927734375	0.9165936662590691
240.0	160.0	0.755706787109375	-0.4930419921875	0.9023209817705632
240.0	180.0	0.7994537353515625	-0.57427978515625	0.9843391420677503
240.0	200.0	0.7867584228515625	-0.7467041015625	1.0846915834550106
240.0	220.0	0.829376220703125	-0.997650146484375	1.2973706988552245
240.0	240.0	0.0271759033203125	-0.2664794921875	0.26786162374961975
240.0	260.0	-5.4240570068359375	-0.701080322265625	5.469178003290266
240.0	280.0	-7.066131591796875	-1.823822021484375	7.297708026403988
240.0	300.0	-9.3497314453125	1.82470703125	9.526123757822935
240.0	320.0	-9.836929321289062	4.46484375	10.802777799434299
240.0	340.0	-7.8432159423828125	2.83782958984375	8.340822087770524
240.0	360.0	-4.5335235595703125	1.070404052734375	4.658175683815419
240.0	380.0	-1.30987548828125	-2.977020263671875	3.2524488382006878
240.0	400.0	-1.230987548828125	-3.5555419921875	3.762606703281454
240.0	420.0	-1.2064971923828125	-3.53045654296875	3.7309193072242217
240.0	440.0	-1.2544097900390625	-3.328216552734375	3.556763886349631
240.0	460.0	-1.18060302734375	-3.241058349609375	3.4493887478429963
240.0	480.0	-1.057098388671875	-3.36212158203125	3.5243891010631887
240.0	500.0	-1.0517120361328125	-3.52423095703125	3.6778121275350686
240.0	520.0	-1.0291748046875	-3.6552734375	3.797397092943615
240.0	540.0	-1.0566558837890625	-3.8182373046875	3.961749332258833
240.0	560.0	-1.0584716796875	-3.8160400390625	3.9601166493461535
240.0	580.0	-0.5496063232421875	-3.0845947265625	3.133175982559068
240.0	600.0	-0.7882232666015625	-3.20068359375	3.2963117852097144
240.0	620.0	-0.7658538818359375	-3.33935546875	3.426051242318729
240.0	640.0	-0.741607666015625	-3.363037109375	3.443835148395826
240.0	660.0	-0.8044281005859375	-3.374267578125	3.4688306758615144
240.0	680.0	-0.350128173828125	-3.7095947265625	3.7260814233519546
240.0	700.0	-0.57598876953125	-3.6890869140625	3.73378163825006
240.0	720.0	-0.6642608642578125	-3.4964599609375	3.558999122537627
240.0	740.0	-0.4871978759765625	-3.7108154296875	3.7426612087608064
240.0	760.0	-0.3498077392578125	-4.0704345703125	4.08543792580915
240.0	780.0	-0.0002288818359375	-3.9425048828125	3.9425048894563592
240.0	800.0	0.4334259033203125	-3.6514892578125	3.6771227629206384
260.0	0.0	-0.4471435546875	1.3044281005859375	1.378938007343626
260.0	20.0	-0.475341796875	1.3594799041748047	1.4401859024832488
260.0	40.0	-0.384246826171875	1.3370285034179688	1.3911473115293191
260.0	60.0	-0.4281005859375	1.3291091918945312	1.3963528764816453
260.0	80.0	0.3095703125	0.9180450439453125	0.9688345994512677
260.0	100.0	0.8236083984375	0.63348388671875	1.03905371791312
260.0	120.0	0.63531494140625	0.0542755126953125	0.6376291289239897
260.0	140.0	0.598480224609375	-0.3126983642578125	0.6752472482417086
260.0	160.0	0.571868896484375	-0.5433502197265625	0.7888367993718096
260.0	180.0	0.68011474609375	-0.7170257568359375	0.988272231634743
260.0	200.0	0.685699462890625	-0.87445068359375	1.1112370365705366
260.0	220.0	0.49444580078125	-1.0718994140625	1.1804427151614527
260.0	240.0	0.352813720703125	-1.3146820068359375	1.3612003161234392
260.0	260.0	-0.54815673828125	-1.3402099609375	1.4479773993813696
260.0	280.0	-1.105804443359375	-1.30853271484375	1.7132020700342654
260.0	300.0	-1.08770751953125	-0.5567626953125	1.2219215796999676
260.0	320.0	-1.477691650390625	-0.6051025390625	1.5967847996565014
260.0	340.0	-1.419219970703125	-0.960723876953125	1.7138190374104327
260.0	360.0	-1.197174072265625	-1.37481689453125	1.8230050062448018
260.0	380.0	-1.169403076171875	-2.837127685546875	3.0686800189424788
260.0	400.0	-1.3470458984375	-3.01934814453125	3.3062056606299604
260.0	420.0	-1.37628173828125	-3.128143310546875	3.4175183970895637
260.0	440.0	-1.439453125	-3.0924072265625	3.411012716770232
260.0	460.0	-1.372467041015625	-3.03570556640625	3.331542295181629
260.0	480.0	-1.17333984375	-3.193359375	3.4020979537384965
260.0	500.0	-1.1627197265625	-3.361968994140625	3.5573519196307384
260.0	520.0	-1.02508544921875	-3.402587890625	3.553646652613044
260.0	540.0	-1.02459716796875	-3.587158203125	3.730617017445849
260.0	560.0	-0.95953369140625	-3.5892333984375	3.7152794367857327
260.0	580.0	-0.70623779296875	-2.9891357421875	3.0714335912469584
260.0	600.0	-1.08624267578125	-3.1666259765625	3.347751966040617
260.0	620.0	-1.06451416015625	-3.307373046875	3.4744649758442505
260.0	640.0	-1.0291748046875	-3.3671875	3.5209590225902665
260.0	660.0	-0.90704345703125	-3.347900390625	3.4685969582080634
260.0	680.0	-0.6043701171875	-3.579345703125	3.6300108678940113
260.0	700.0	-0.61767578125	-3.86572265625	3.914758616541683
260.0	720.0	-0.686279296875	-3.70166015625	3.7647399891211637
260.0	740.0	-0.63427734375	-3.9359130859375	3.9866928109460114
260.0	760.0	-0.4873046875	-4.4752197265625	4.501672740157108
260.0	780.0	-0.301513671875	-4.42431640625	4.434578464402278
260.0	800.0	-0.13311767578125	-4.395751953125	4.397767109455394
280.0	0.0	-0.723968505859375	1.2839288711547852	1.4739754895048482
280.0	20.0	-0.747711181640625	1.3590278625488281	1.5511378863061969
280.0	40.0	-0.57708740234375	1.2747650146484375	1.3993054393217688
280.0	60.0	-0.498748779296875	1.2442436218261719	1.3404822025320713
280.0	80.0	0.69110107421875	0.80474853515625	1.0607737268722488
280.0	100.0	0.549072265625	0.5361785888671875	0.7674423965602755
280.0	120.0	0.245574951171875	0.13324737548828125	0.27939563296083175
280.0	140.0	0.2159423828125	-0.259735107421875	0.3377772027863829
280.0	160.0	0.221588134765625	-0.6466217041015625	0.6835356096679364
280.0	180.0	0.363037109375	-1.0117950439453125	1.074953558873895
280.0	200.0	0.468780517578125	-1.2820281982421875	1.3650463269607096
280.0	220.0	0.4034423828125	-1.3935546875	1.4507792469230631
280.0	240.0	0.347015380859375	-1.6699981689453125	1.7056709995874566
280.0	260.0	0.12451171875	-1.878082275390625	1.8822051432409026
280.0	280.0	-0.155792236328125	-2.139251708984375	2.144917036925365
280.0	300.0	-0.248077392578125	-2.084930419921875	2.0996374088456244
280.0	320.0	-0.498626708984375	-2.186370849609375	2.242508882241988
280.0	340.0	-0.591766357421875	-2.273956298828125	2.3496945909535687
280.0	360.0	-0.74609375	-2.331329345703125	2.4478056299317608
280.0	380.0	-1.06707763671875	-2.663421630859375	2.8692280262319487
280.0	400.0	-1.220977783203125	-2.854095458984375	3.104295030449079
280.0	420.0	-1.338134765625	-3.038909912109375	3.3204785957585816
280.0	440.0	-1.487274169921875	-3.0521240234375	3.395209199881668
280.0	460.0	-1.5579833984375	-3.021148681640625	3.399213383473557
280.0	480.0	-1.482086181640625	-3.0732421875	3.411949148630424
280.0	500.0	-1.4832763671875	-3.192474365234375	3.5202274577270676
280.0	520.0	-1.188873291015625	-3.222900390625	3.4351865495167946
280.0	540.0	-1.0242919921875	-3.3486328125	3.5017875147146063
280.0	560.0	-0.995025634765625	-3.36279296875	3.5069149639697814
280.0	580.0	-0.5428466796875	-3.0426025390625	3.0906492405896393
280.0	600.0	-1.29254150390625	-3.157958984375	3.4122380465487767
280.0	620.0	-1.443878173828125	-3.2606201171875	3.5660100573981937
280.0	640.0	-1.499298095703125	-3.3692626953125	3.687794176713699
280.0	660.0	-1.373260498046875	-3.3321533203125	3.604038033312852
280.0	680.0	-1.0806884765625	-3.4996337890625	3.662693577262904
280.0	700.0	-0.844879150390625	-4.0787353515625	4.165321457804962
280.0	720.0	-0.895294189453125	-3.8707275390625	3.9729187466301603
280.0	740.0	-0.774688720703125	-4.1378173828125	4.209712021919069
280.0	760.0	-0.653472900390625	-4.56494140625	4.611476647890637
280.0	780.0	-0.46466064453125	-4.696044921875	4.718977370452646
280.0	800.0	-0.124176025390625	-4.7930908203125	4.794699083054719
300.0	0.0	-2.55865478515625	2.208984375	3.3802849404446835
300.0	20.0	-2.435791015625	2.1873931884765625	3.2738000599903976
300.0	40.0	-1.660858154296875	1.5664863586425781	2.2830526320056017
300.0	60.0	-0.887603759765625	1.1018104553222656	1.4148592558298976
300.0	80.0	0.56689453125	0.7394638061523438	0.9317596955065551
300.0	100.0	0.244598388671875	0.5007476806640625	0.5572940080705296
300.0	120.0	0.0955810546875	0.11248016357421875	0.14760597959722999
300.0	140.0	-0.031646728515625	-0.2423858642578125	0.2444430866638457
300.0	160.0	-0.17047119140625	-0.7377471923828125	0.7571864677661566
300.0	180.0	-0.072174072265625	-1.2986602783203125	1.300664297655008
300.0	200.0	0.1712646484375	-1.62860107421875	1.6375814601878242
300.0	220.0	0.293182373046875	-1.6786346435546875	1.7040452371951191
300.0	240.0	0.424591064453125	-1.9655609130859375	2.01089713189528
300.0	260.0	0.313629150390625	-2.103179931640625	2.1264357664483096
300.0	280.0	0.110076904296875	-2.271514892578125	2.2741804748224785
300.0	300.0	-0.131072998046875	-2.339874267578125	2.3435425575165607
300.0	320.0	-0.356842041015625	-2.3905029296875	2.4169899666901222
300.0	340.0	-0.46307373046875	-2.44451904296875	2.487993294059913
300.0	360.0	-0.67694091796875	-2.507659912109375	2.5974231925546465
300.0	380.0	-0.941680908203125	-2.667694091796875	2.8290200954185916
300.0	400.0	-1.129180908203125	-2.818878173828125	3.0366303170348248
300.0	420.0	-1.269256591796875	-3.01568603515625	3.271906868854345
300.0	440.0	-1.4129638671875	-3.045166015625	3.3570080358400833
300.0	460.0	-1.500457763671875	-3.013031005859375	3.365966331209087
300.0	480.0	-1.555419921875	-3.0250244140625	3.4014855341511896
300.0	500.0	-1.662445068359375	-3.071868896484375	3.49286445807743
300.0	520.0	-1.353546142578125	-3.1024169921875	3.3848306240492825
300.0	540.0	-1.141998291015625	-3.211181640625	3.4082029906931415
300.0	560.0	-1.185638427734375	-3.2132568359375	3.425019412356595
300.0	580.0	-0.691009521484375	-3.36962890625	3.439751898701073
300.0	600.0	-1.641876220703125	-3.174560546875	3.5740162548435164
300.0	620.0	-1.90869140625	-3.2421875	3.7622975253757978
300.0	640.0	-1.978302001953125	-3.364501953125	3.9030183452699374
300.0	660.0	-1.797454833984375	-3.3045654296875	3.761781035533505
300.0	680.0	-1.294708251953125	-3.4066162109375	3.644352269786455
300.0	700.0	-1.08831787109375	-4.14013671875	4.280790562324213
300.0	720.0	-0.98992919921875	-3.919677734375	4.04275071712578
300.0	740.0	-0.88348388671875	-4.1640625	4.256754665469684
300.0	760.0	-0.728973388671875	-4.6055908203125	4.662924941014869
300.0	780.0	-0.48419189453125	-4.78955078125	4.8139628661740055
300.0	800.0	-0.04290771484375	-5.065673828125	5.0658555452108684
320.0	0.0	-2.967529296875	2.0118587017059326	3.5852204344281695
320.0	20.0	-2.754486083984375	1.9210186004638672	3.358199822850292
320.0	40.0	-2.117279052734375	1.3718414306640625	2.5228593892712676
320.0	60.0	-0.6353759765625	1.0516319274902344	1.2286709659260189
320.0	80.0	0.408935546875	0.6549835205078125	0.7721604066738745
320.0	100.0	-0.0523681640625	0.45412445068359375	0.4571339424238291
320.0	120.0	-0.10009765625	0.02941131591796875	0.10432912484426257
320.0	140.0	-0.284637451171875	-0.2824859619140625	0.4010196968830019
320.0	160.0	-0.381927490234375	-0.9291534423828125	1.0045868440749954
320.0	180.0	-0.283111572265625	-1.4538421630859375	1.4811513081103875
320.0	200.0	-0.163726806640625	-1.83807373046875	1.8453513231501593
320.0	220.0	-0.011138916015625	-1.9961700439453125	1.9962011220802962
320.0	240.0	0.16326904296875	-2.2331390380859375	2.2390995386126358
320.0	260.0	0.319000244140625	-2.278106689453125	2.300332855108768
320.0	280.0	0.240692138671875	-2.36029052734375	2.3725311545029455
320.0	300.0	0.1007080078125	-2.40692138671875	2.4090273275082774
320.0	320.0	-0.06219482421875	-2.436126708984375	2.4369205030912773
320.0	340.0	-0.2235107421875	-2.483154296875	2.4931931962770117
320.0	360.0	-0.464141845703125	-2.558868408203125	2.6006220762411245
320.0	380.0	-0.806976318359375	-2.686981201171875	2.805544288341195
320.0	400.0	-1.077545166015625	-2.786224365234375	2.9873315514400702
320.0	420.0	-1.254180908203125	-2.985504150390625	3.2382410013000675
320.0	440.0	-1.372222900390625	-3.0262451171875	3.3228233774393794
320.0	460.0	-1.460235595703125	-3.001068115234375	3.337468775469647
320.0	480.0	-1.493255615234375	-3.01983642578125	3.3688609901425535
320.0	500.0	-1.55523681640625	-2.963104248046875	3.3464530984161254
320.0	520.0	-1.39617919921875	-2.9720458984375	3.2836524144236514
320.0	540.0	-1.35980224609375	-3.0587158203125	3.347357856266876
320.0	560.0	-1.44659423828125	-3.04443359375	3.3706395234409228
320.0	580.0	-1.362823486328125	-3.0867919921875	3.374251421859435
320.0	600.0	-2.358001708984375	-2.8924560546875	3.7318191392230693
320.0	620.0	-2.4422607421875	-2.9793701171875	3.85243868582228
320.0	640.0	-2.4688720703125	-3.1171875	3.976454100040057
320.0	660.0	-2.089324951171875	-3.04443359375	3.692404996522307
320.0	680.0	-1.560699462890625	-3.1949462890625	3.5557649814718246
320.0	700.0	-1.11102294921875	-4.0712890625	4.220161919183061
320.0	720.0	-0.881256103515625	-3.8812255859375	3.980015624205442
320.0	740.0	-0.8250732421875	-4.1300048828125	4.211613252309486
320.0	760.0	-0.61993408203125	-4.5865478515625	4.62825447234014
320.0	780.0	-0.34271240234375	-4.7684326171875	4.780732309529353
320.0	800.0	-0.221923828125	-5.22509765625	5.229808381082322
340.0	0.0	-3.545318603515625	2.1457302570343018	4.1440852231085294
340.0	20.0	-3.27081298828125	1.9570751190185547	3.8116086664019972
340.0	40.0	-2.53936767578125	1.2227439880371094	2.8184199568346022
340.0	60.0	-0.278289794921875	0.9816970825195312	1.0203795234053938
340.0	80.0	-0.068115234375	0.5893325805664062	0.5932559107763031
340.0	100.0	-0.2860107421875	0.42533111572265625	0.5125511707610512
340.0	120.0	-0.32574462890625	-0.05413055419921875	0.3302115687845977
340.0	140.0	-0.6119384765625	-0.4906005859375	0.7843198544088067
340.0	160.0	-0.565155029296875	-1.27581787109375	1.3953893533138844
340.0	180.0	-0.414154052734375	-1.6011505126953125	1.6538459854837662
340.0	200.0	-0.263946533203125	-1.9429931640625	1.9608391591315064
340.0	220.0	-0.06463623046875	-2.22259521484375	2.223534872974909
340.0	240.0	0.24395751953125	-2.35418701171875	2.3667935603852523
340.0	260.0	0.46893310546875	-2.379730224609375	2.425492568391821
340.0	280.0	0.5421142578125	-2.4068603515625	2.467157194109682
340.0	300.0	0.46331787109375	-2.3616943359375	2.406712194275442
340.0	320.0	0.23046875	-2.380645751953125	2.3917754997112546
340.0	340.0	0.033721923828125	-2.430633544921875	2.4308674578936116
340.0	360.0	-0.26544189453125	-2.451202392578125	2.4655329177995298
340.0	380.0	-0.69049072265625	-2.61737060546875	2.706918233793958
340.0	400.0	-0.97821044921875	-2.712799072265625	2.8837778155478593
340.0	420.0	-1.24530029296875	-2.84814453125	3.1084883931836287
340.0	440.0	-1.34814453125	-2.86480712890625	3.166167014383694
340.0	460.0	-1.349578857421875	-2.885711669921875	3.185701639250517
340.0	480.0	-1.2630615234375	-2.884033203125	3.148487244489916
340.0	500.0	-1.3651123046875	-2.922882080078125	3.225952767548069
340.0	520.0	-1.37115478515625	-2.9188232421875	3.2248402385220314
340.0	540.0	-1.52081298828125	-2.9073486328125	3.281089486442218
340.0	560.0	-1.672271728515625	-2.8768310546875	3.327559113104834
340.0	580.0	-1.880401611328125	-2.767333984375	3.3457506782428097
340.0	600.0	-2.577239990234375	-2.4541015625	3.5587610830636303
340.0	620.0	-2.437408447265625	-2.5894775390625	3.556171236612631
340.0	640.0	-2.28155517578125	-2.734619140625	3.561409252586232
340.0	660.0	-1.946014404296875	-2.686767578125	3.3174827928106274
340.0	680.0	-1.347869873046875	-2.853759765625	3.1560573496955744
340.0	700.0	-1.182281494140625	-3.8980712890625	4.073419853882088
340.0	720.0	-1.010955810546875	-3.8446044921875	3.9753006618653126
340.0	740.0	-0.938262939453125	-4.084228515625	4.190615695980199
340.0	760.0	-0.732086181640625	-4.4573974609375	4.5171165916014635
340.0	780.0	-0.432708740234375	-4.7613525390625	4.7809742579428445
340.0	800.0	-0.203704833984375	-5.1290283203125	5.133071903836558
360.0	0.0	-3.548248291015625	1.6602098941802979	3.917443404496032
360.0	20.0	-3.332275390625	1.530374526977539	3.6668931633995996
360.0	40.0	-2.821136474609375	1.0528945922851562	3.0112120534487
360.0	60.0	-0.603057861328125	0.9534149169921875	1.128130660895657
360.0	80.0	-0.329620361328125	0.5431442260742188	0.6353386757626563
360.0	100.0	-0.556243896484375	0.3675994873046875	0.6667358213286497
360.0	120.0	-0.577178955078125	-0.209197998046875	0.6139212885801376
360.0	140.0	-0.91485595703125	-0.7319183349609375	1.1716082413364783
360.0	160.0	-0.755157470703125	-1.4391632080078125	1.625254916879835
360.0	180.0	-0.58154296875	-1.71435546875	1.810305747031588
360.0	200.0	-0.415130615234375	-1.985504150390625	2.028437861735791
360.0	220.0	-0.161834716796875	-2.4545135498046875	2.4598429302976914
360.0	240.0	0.1483154296875	-2.5560455322265625	2.5603449434595253
360.0	260.0	0.372100830078125	-2.491302490234375	2.51893769783868
360.0	280.0	0.750274658203125	-2.342132568359375	2.459369234277663
360.0	300.0	0.687530517578125	-0.682403564453125	0.9686964629746383
360.0	320.0	0.3944091796875	-0.94635009765625	1.0252497785202201
360.0	340.0	0.216339111328125	-1.243133544921875	1.2618175864998358
360.0	360.0	-0.056640625	-0.844024658203125	0.8459230367210084
360.0	380.0	-0.60052490234375	-1.335723876953125	1.464509622296029
360.0	400.0	-1.005950927734375	-2.489654541015625	2.6852033447412085
360.0	420.0	-1.29608154296875	-2.423583984375	2.748378921354051
360.0	440.0	-1.349090576171875	-2.2918701171875	2.6594574666222446
360.0	460.0	-1.393646240234375	-2.303314208984375	2.692119274517518
360.0	480.0	-1.366668701171875	-2.32159423828125	2.6939901904022436
360.0	500.0	-1.58477783203125	-2.769256591796875	3.1906586856177697
360.0	520.0	-1.686370849609375	-2.7784423828125	3.250167490610453
360.0	540.0	-1.82977294921875	-2.768798828125	3.3187823062561748
360.0	560.0	-1.986297607421875	-2.7186279296875	3.3669446097800315
360.0	580.0	-2.3011474609375	-2.4969482421875	3.3955898104957183
360.0	600.0	-2.8935546875	-2.132568359375	3.5945106116077334
360.0	620.0	-2.48272705078125	-2.041015625	3.213981703459916
360.0	640.0	-2.140106201171875	-2.17919921875	3.0543352447455607
360.0	660.0	-1.67169189453125	-2.163330078125	2.7339624754487395
360.0	680.0	-1.079986572265625	-2.349365234375	2.585708413716433
360.0	700.0	-1.06036376953125	-3.718994140625	3.8672068397924626
360.0	720.0	-0.953399658203125	-3.74951171875	3.868825278725496
360.0	740.0	-0.855560302734375	-3.9710693359375	4.06218846220089
360.0	760.0	-0.757171630859375	-3.94287109375	4.01491486092888
360.0	780.0	-0.58306884765625	-3.989990234375	4.032367958348426
360.0	800.0	-0.564849853515625	-3.733642578125	3.7761279451581773
380.0	0.0	-3.47357177734375	1.5596601963043213	3.8076555543135795
380.0	20.0	-3.074859619140625	1.3930473327636719	3.3756988237610313
380.0	40.0	-2.568572998046875	1.0844955444335938	2.788135189009283
380.0	60.0	-0.528350830078125	0.9239654541015625	1.064362137628613
380.0	80.0	-0.749969482421875	0.493621826171875	0.8978400368870793
380.0	100.0	-0.965911865234375	0.24370574951171875	0.9961818226336084
380.0	120.0	-0.83514404296875	-0.321380615234375	0.8948469547104771
380.0	140.0	-1.041015625	-0.8875732421875	1.3680277013793878
380.0	160.0	-0.926971435546875	-1.540374755859375	1.7977848677771942
380.0	180.0	-0.700714111328125	-1.844818115234375	1.973411802972526
380.0	200.0	-0.57391357421875	-2.1186065673828125	2.194964823870789
380.0	220.0	-0.302032470703125	-2.695220947265625	2.7120913642313833
380.0	240.0	0.230072021484375	-2.7600250244140625	2.7695976730315457
380.0	260.0	2.934967041015625	-2.250701904296875	3.6986065746242316
380.0	280.0	2.192535400390625	-1.198974609375	2.4989500987198627
380.0	300.0	1.81646728515625	2.826904296875	3.3601995925440584
380.0	320.0	2.06317138671875	1.790008544921875	2.731447741009939
380.0	340.0	1.86053466796875	1.167877197265625	2.1967080822463867
380.0	360.0	1.850189208984375	1.203887939453125	2.2073844884394105
380.0	380.0	5.27911376953125	5.52325439453125	7.640378347854457
380.0	400.0	-1.133148193359375	-2.1070556640625	2.3924273028812135
380.0	420.0	-1.398345947265625	-2.098114013671875	2.5213991755770255
380.0	440.0	-1.380859375	-1.957244873046875	2.3953246349072748
380.0	460.0	-1.360260009765625	-1.9940185546875	2.4137972762031206
380.0	480.0	-1.41473388671875	-2.0479736328125	2.489109875221576
380.0	500.0	-1.653228759765625	-2.31524658203125	2.8449133673494473
380.0	520.0	-1.816131591796875	-2.45849609375	3.0565563959637094
380.0	540.0	-1.999298095703125	-2.451171875	3.163137119423241
380.0	560.0	-2.109954833984375	-2.385009765625	3.1843650832749453
380.0	580.0	-2.35888671875	-2.3104248046875	3.3018796661917307
380.0	600.0	-2.477081298828125	-1.4761962890625	2.8835892989199983
380.0	620.0	-1.847503662109375	-1.4979248046875	2.3784550662153863
380.0	640.0	-1.314361572265625	-1.6165771484375	2.083474986530648
380.0	660.0	-0.941497802734375	-1.62060546875	1.8742412325781501
380.0	680.0	-0.66094970703125	-1.7724609375	1.891685039901747
380.0	700.0	-0.969329833984375	-3.515869140625	3.6470448504304622
380.0	720.0	-0.82415771484375	-3.5928955078125	3.6862086306930206
380.0	740.0	-0.53662109375	-3.7066650390625	3.7453074520078657
380.0	760.0	-0.6324462890625	-3.0633544921875	3.1279592473934605
380.0	780.0	-1.057037353515625	-2.7430419921875	2.93966109230831
380.0	800.0	-2.874176025390625	-1.93115234375	3.4626921895688865
400.0	0.0	-0.41217041015625	1.3490023612976074	1.410564361450725
400.0	20.0	-0.454681396484375	1.2945003509521484	1.3720300036530604
400.0	40.0	-0.62017822265625	1.1658744812011719	1.3205621279489907
400.0	60.0	-0.816436767578125	0.8157005310058594	1.154095469073793
400.0	80.0	-0.933319091796875	0.46380615234375	1.0422095154355757
400.0	100.0	-1.0914306640625	0.14858245849609375	1.1014979080455183
400.0	120.0	-1.085205078125	-0.3847198486328125	1.151381528217446
400.0	140.0	-1.07183837890625	-1.2270050048828125	1.6292264399106249
400.0	160.0	-0.856475830078125	-1.710906982421875	1.9133095802843667
400.0	180.0	-0.6888427734375	-2.0479888916015625	2.1607320210152077
400.0	200.0	-0.707000732421875	-2.2998046875	2.4060240306971252
400.0	220.0	-0.567840576171875	-2.7945098876953125	2.851618563618577
400.0	240.0	0.302520751953125	-2.381927490234375	2.401061718094
400.0	260.0	6.296356201171875	-2.003814697265625	6.607524101583985
400.0	280.0	15.36492919921875	-6.65338134765625	16.743611696833664
400.0	300.0	17.141571044921875	4.632965087890625	17.756627590669275
400.0	320.0	21.340667724609375	1.740234375	21.411504258508227
400.0	340.0	23.3447265625	2.661376953125	23.495939767638962
400.0	360.0	16.877960205078125	5.399017333984375	17.72046638372886
400.0	380.0	15.3636474609375	12.179473876953125	19.605643249415586
400.0	400.0	-0.917724609375	-1.4324951171875	1.701252691230355
400.0	420.0	0.320220947265625	0.272674560546875	0.4205863419526668
400.0	440.0	-1.4580078125	-1.9637451171875	2.4458294434789978
400.0	460.0	-1.4154052734375	-1.961669921875	2.4189917260015075
400.0	480.0	-1.484222412109375	-1.9525146484375	2.4525965059444217
400.0	500.0	-1.720733642578125	-2.18817138671875	2.7837058548551497
400.0	520.0	-1.9361572265625	-2.3616943359375	3.0538999561821702
400.0	540.0	-2.1080322265625	-2.31640625	3.1320181645809644
400.0	560.0	-2.246551513671875	-2.2054443359375	3.1481706469790027
400.0	580.0	-2.3955078125	-2.0911865234375	3.179861436533855
400.0	600.0	-2.2646484375	-0.847412109375	2.4180032730719323
400.0	620.0	-2.45208740234375	-1.116943359375	2.69449347684956
400.0	640.0	-2.026275634765625	-1.212158203125	2.3611692987687403
400.0	660.0	-1.490447998046875	-1.2755126953125	1.9617257379117234
400.0	680.0	-1.149017333984375	-1.446533203125	1.8473492202449524
400.0	700.0	-0.85845947265625	-3.21142578125	3.3241853460164372
400.0	720.0	-0.698822021484375	-3.4117431640625	3.4825771542406216
400.0	740.0	0.150054931640625	-3.1201171875	3.1237233786368765
400.0	760.0	-0.7877197265625	-2.217529296875	2.3532825053772513
400.0	780.0	-1.852996826171875	-1.8348388671875	2.6077252359757823
400.0	800.0	-2.502197265625	-1.6282958984375	2.985354030759101
420.0	0.0	-0.46746826171875	1.3403129577636719	1.4194947694386029
420.0	20.0	-0.498260498046875	1.305511474609375	1.3973631361427368
420.0	40.0	-0.679443359375	1.2367019653320312	1.4110545806788957
420.0	60.0	-0.869384765625	0.7769508361816406	1.165968469789894
420.0	80.0	-0.906890869140625	0.4690704345703125	1.0210181786425843
420.0	100.0	-1.152435302734375	0.0052947998046875	1.152447466001571
420.0	120.0	-1.128692626953125	-0.5725936889648438	1.265626555813647
420.0	140.0	-1.025421142578125	-1.47711181640625	1.7981512277373108
420.0	160.0	-0.893890380859375	-1.7953643798828125	2.005585517883721
420.0	180.0	-0.667877197265625	-2.259002685546875	2.355664043095997
420.0	200.0	-0.8826904296875	-2.580108642578125	2.726921891468151
420.0	220.0	-0.75421142578125	-2.915985107421875	3.0119435621347805
420.0	240.0	0.709381103515625	-1.43359375	1.5995038574708436
420.0	260.0	8.508636474609375	-0.466400146484375	8.521409728072797
420.0	280.0	20.885833740234375	-4.87481689453125	21.447188412002163
420.0	300.0	23.692108154296875	7.250701904296875	24.77677676575133
420.0	320.0	26.388092041015625	1.863739013671875	26.45382627666922
420.0	340.0	27.266082763671875	1.484771728515625	27.30647938422681
420.0	360.0	17.519805908203125	5.8111572265625	18.458416708183254
420.0	380.0	11.025726318359375	12.622314453125	16.759757247673097
420.0	400.0	2.6690673828125	2.188507080078125	3.4515915073405847
420.0	420.0	3.5	2.3516845703125	4.216683568664584
420.0	440.0	-1.79022216796875	-1.916351318359375	2.6224602544298827
420.0	460.0	-1.7579345703125	-1.85687255859375	2.5570118600347347
420.0	480.0	-1.933502197265625	-1.817474365234375	2.6536095822699868
420.0	500.0	-2.124725341796875	-1.9761962890625	2.901690808990207
420.0	520.0	-2.247406005859375	-2.175048828125	3.1275663318146787
420.0	540.0	-2.325286865234375	-2.2105712890625	3.208361642592516
420.0	560.0	-2.411834716796875	-2.083740234375	3.18730608280721
420.0	580.0	-2.40985107421875	-1.851318359375	3.038875099057578
420.0	600.0	-2.1405029296875	-0.5003662109375	2.1982081650855365
420.0	620.0	-2.88629150390625	-0.77978515625	2.9897731578548297
420.0	640.0	-2.735992431640625	-0.828857421875	2.858786317966429
420.0	660.0	-2.521453857421875	-0.891845703125	2.674531419387362
420.0	680.0	-2.36895751953125	-1.050048828125	2.591247242312153
420.0	700.0	-1.438812255859375	-2.9898681640625	3.3180555067818873
420.0	720.0	0.092926025390625	-2.428955078125	2.430731992166994
420.0	740.0	0.623046875	-2.4102783203125	2.4895037637681354
420.0	760.0	-0.713531494140625	-2.041015625	2.1621452251467046
420.0	780.0	-1.14508056640625	-1.9041748046875	2.2219566130705473
420.0	800.0	-1.84375	-1.7435302734375	2.5375799252226607
440.0	0.0	0.054107666015625	1.3438894748687744	1.3449782749861534
440.0	20.0	0.007904052734375	1.3033065795898438	1.303330546888166
440.0	40.0	-0.129638671875	1.2459945678710938	1.2527204989181695
440.0	60.0	-0.657623291015625	0.7056922912597656	0.9646087304340965
440.0	80.0	-0.852935791015625	0.416595458984375	0.9492371885055136
440.0	100.0	-0.998046875	-0.17870330810546875	1.0139193444377632
440.0	120.0	-0.95013427734375	-0.78887939453125	1.2349436602936676
440.0	140.0	-0.83392333984375	-1.6253509521484375	1.826798799645431
440.0	160.0	-0.800537109375	-1.8654022216796875	2.029922439930648
440.0	180.0	-0.6514892578125	-2.4045867919921875	2.491279970872074
440.0	200.0	-1.185302734375	-2.7282867431640625	2.9746413439340245
440.0	220.0	-1.553253173828125	-2.7673492431640625	3.1734550974683495
440.0	240.0	-5.80682373046875	3.04803466796875	6.5581794100096396
440.0	260.0	-2.363861083984375	3.153167724609375	3.9408509136852725
440.0	280.0	8.79864501953125	-0.463470458984375	8.810843265322182
440.0	300.0	13.35003662109375	11.904510498046875	17.886890394438392
440.0	320.0	18.42755126953125	5.8341064453125	19.329031114011887
440.0	340.0	21.48828125	0.19921875	21.48920471281925
440.0	360.0	16.226837158203125	4.849853515625	16.936095278483226
440.0	380.0	9.629638671875	10.9202880859375	14.559623375305387
440.0	400.0	4.1865234375	4.490203857421875	6.1391293498299175
440.0	420.0	1.53076171875	1.048187255859375	1.8552433702715287
440.0	440.0	-1.9425048828125	-1.779876708984375	2.6346321031475064
440.0	460.0	-1.9910888671875	-1.705322265625	2.6215565808645795
440.0	480.0	-2.1490478515625	-1.588592529296875	2.6724582115429305
440.0	500.0	-2.31292724609375	-1.597442626953125	2.810952755229038
440.0	520.0	-2.38983154296875	-1.7313232421875	2.951063363045096
440.0	540.0	-2.39691162109375	-1.7930908203125	2.9933860441351734
440.0	560.0	-2.366485595703125	-1.681396484375	2.9029895301807382
440.0	580.0	-2.30035400390625	-1.322265625	2.6533026450716393
440.0	600.0	-2.48004150390625	-0.129150390625	2.483402038433601
440.0	620.0	-3.21246337890625	-0.3660888671875	3.2332556378196244
440.0	640.0	-3.206298828125	-0.3658447265625	3.227103118772212
440.0	660.0	-3.10235595703125	-0.41943359375	3.130580940287812
440.0	680.0	-2.703643798828125	-0.6328125	2.7767141464504452
440.0	700.0	-1.292388916015625	-2.492919921875	2.808009766208319
440.0	720.0	1.6568603515625	-1.1514892578125	2.0177001103824606
440.0	740.0	0.952178955078125	-2.11376953125	2.318332675379984
440.0	760.0	-0.34649658203125	-2.0224609375	2.0519279044529606
440.0	780.0	-0.6148681640625	-1.95703125	2.0513493541213674
440.0	800.0	-1.605194091796875	-1.8095703125	2.418923890539126
460.0	0.0	0.129913330078125	1.4332222938537598	1.4390981957223838
460.0	20.0	0.12493896484375	1.4240455627441406	1.4295158305200764
460.0	40.0	0.0736083984375	1.3835678100585938	1.385524478798865
460.0	60.0	-0.352691650390625	0.8133544921875	0.8865308399693994
460.0	80.0	-0.60418701171875	0.3857421875	0.7168256275740412
460.0	100.0	-0.840789794921875	-0.35790252685546875	0.9137952166510275
460.0	120.0	-0.804931640625	-1.0257339477539062	1.3038577674171625
460.0	140.0	-0.806365966796875	-1.7261505126953125	1.905209086921052
460.0	160.0	-0.7379150390625	-1.9071197509765625	2.0449020390814607
460.0	180.0	-0.684234619140625	-2.4730377197265625	2.5659486700284697
460.0	200.0	-1.160125732421875	-2.882781982421875	3.1074625779248874
460.0	220.0	-2.4219970703125	-2.5806732177734375	3.539201049041357
460.0	240.0	-9.0411376953125	5.403411865234375	10.532759876260174
460.0	260.0	-1.912750244140625	2.929473876953125	3.498632688953042
460.0	280.0	-0.649658203125	0.905670166015625	1.1145825364226616
460.0	300.0	0.497650146484375	13.087432861328125	13.096891026807361
460.0	320.0	0.759552001953125	4.00372314453125	4.075134140335285
460.0	340.0	-2.329193115234375	0.748565673828125	2.446526340771537
460.0	360.0	-4.862396240234375	4.535125732421875	6.649079831519579
460.0	380.0	-6.405487060546875	8.30828857421875	10.490849513520212
460.0	400.0	-0.15399169921875	3.04998779296875	3.05387278397229
460.0	420.0	1.123260498046875	1.902801513671875	2.209608052778703
460.0	440.0	-2.322235107421875	-1.5631103515625	2.7993016745796675
460.0	460.0	-2.3143310546875	-1.464935302734375	2.7390077896728244
460.0	480.0	-2.471923828125	-1.374176025390625	2.8282091791114974
460.0	500.0	-2.538055419921875	-1.302642822265625	2.8528238005518247
460.0	520.0	-2.70806884765625	-1.26953125	2.9908772088423845
460.0	540.0	-2.714569091796875	-1.326904296875	3.021516236462126
460.0	560.0	-2.765869140625	-1.28662109375	3.0504796249023074
460.0	580.0	-2.704925537109375	-0.7630615234375	2.8104955167829746
460.0	600.0	-2.798736572265625	0.123291015625	2.8014508875707573
460.0	620.0	-3.337554931640625	0.1458740234375	3.3407412579295186
460.0	640.0	-3.233489990234375	0.199462890625	3.239636239098825
460.0	660.0	-3.100128173828125	0.1845703125	3.1056176349349984
460.0	680.0	-2.66033935546875	-0.0355224609375	2.660576503595967
460.0	700.0	-0.443695068359375	-0.73828125	0.8613504036035468
460.0	720.0	1.674896240234375	-0.506103515625	1.7496908824358748
460.0	740.0	1.6759033203125	-2.2122802734375	2.77539834028832
460.0	760.0	0.993011474609375	-2.08740234375	2.3115623144096458
460.0	780.0	0.875732421875	-2.080810546875	2.2575827352966025
460.0	800.0	-0.310150146484375	-1.947998046875	1.9725337776558083
480.0	0.0	0.147216796875	1.520601749420166	1.5277115125643992
480.0	20.0	0.11883544921875	1.5377254486083984	1.5423104159957302
480.0	40.0	0.132354736328125	1.5219078063964844	1.5276521683285913
480.0	60.0	-0.066925048828125	1.2156982421875	1.2175389842704931
480.0	80.0	-0.435211181640625	0.5885696411132812	0.7319993135688351
480.0	100.0	-0.710296630859375	-0.5006790161132812	0.8690228886435285
480.0	120.0	-0.818359375	-1.1722259521484375	1.4296243386081189
480.0	140.0	-0.8408203125	-1.67535400390625	1.8745105591373181
480.0	160.0	-0.7581787109375	-1.848907470703125	1.9983227449390342
480.0	180.0	-0.841339111328125	-2.5310211181640625	2.667193169015484
480.0	200.0	-1.3839111328125	-2.9484710693359375	3.25709865835123
480.0	220.0	-2.531402587890625	-2.641998291015625	3.6589826498234226
480.0	240.0	-10.64520263671875	3.8268585205078125	11.312169788010921
480.0	260.0	-7.42169189453125	3.816680908203125	8.345571504240622
480.0	280.0	-6.16705322265625	1.329925537109375	6.308822979394057
480.0	300.0	-6.305694580078125	11.572967529296875	13.179353609771097
480.0	320.0	-9.05926513671875	5.785888671875	10.749269395670538
480.0	340.0	-10.20379638671875	-0.812835693359375	10.236120484148945
480.0	360.0	-15.88055419921875	6.32720947265625	17.094606792353993
480.0	380.0	-21.3336181640625	8.063323974609375	22.806588028232714
480.0	400.0	-5.780609130859375	2.0478515625	6.132628958758916
480.0	420.0	-2.564178466796875	3.34033203125	4.211036604991641
480.0	440.0	-2.84661865234375	-1.3035888671875	3.1309074861015196
480.0	460.0	-2.665679931640625	-1.270965576171875	2.9531682975688116
480.0	480.0	-2.6798095703125	-1.19354248046875	2.933585346606088
480.0	500.0	-2.691314697265625	-1.133819580078125	2.920397514018682
480.0	520.0	-2.77911376953125	-1.105712890625	2.990998886742101
480.0	540.0	-2.964324951171875	-1.0509033203125	3.1450946257281314
480.0	560.0	-3.05938720703125	-0.9814453125	3.21295580174622
480.0	580.0	-3.239501953125	-0.465576171875	3.2727868974497056
480.0	600.0	-3.275299072265625	0.24609375	3.284531343521192
480.0	620.0	-3.38006591796875	0.34765625	3.3978979499063815
480.0	640.0	-3.22760009765625	0.4730224609375	3.262077963345144
480.0	660.0	-3.10601806640625	0.644287109375	3.1721371515350363
480.0	680.0	-2.406463623046875	0.9739990234375	2.596101166500469
480.0	700.0	-0.694000244140625	0.799560546875	1.0587414259328367
480.0	720.0	1.016754150390625	-0.2022705078125	1.0366785232979838
480.0	740.0	4.334136962890625	-2.8297119140625	5.176100146797976
480.0	760.0	4.82818603515625	-2.4517822265625	5.415036147299998
480.0	780.0	4.967254638671875	-2.4622802734375	5.544045706013498
480.0	800.0	4.980682373046875	-2.4730224609375	5.560848585735924
500.0	0.0	0.014404296875	1.4902117252349854	1.490281339142477
500.0	20.0	-0.14599609375	1.5429973602294922	1.5498889357194083
500.0	40.0	-0.15252685546875	1.5307197570800781	1.5383001710831596
500.0	60.0	-0.27545166015625	1.3854751586914062	1.4125916014311466
500.0	80.0	-0.471588134765625	0.9831924438476562	1.0904415392357574
500.0	100.0	-0.706298828125	-0.394775390625	0.8091388284181334
500.0	120.0	-0.86767578125	-1.2151870727539062	1.4931647207043184
500.0	140.0	-0.792266845703125	-1.59356689453125	1.779646650924377
500.0	160.0	-0.62872314453125	-1.7788848876953125	1.886723147719354
500.0	180.0	-0.88519287109375	-2.508392333984375	2.659999721847124
500.0	200.0	-1.403839111328125	-2.8855133056640625	3.208886300207423
500.0	220.0	-2.2742919921875	-2.6666259765625	3.504753652484878
500.0	240.0	-9.28619384765625	2.9140625	9.732684954839288
500.0	260.0	-9.573974609375	3.29437255859375	10.124913845350621
500.0	280.0	-14.80560302734375	0.831329345703125	14.828924083840931
500.0	300.0	-15.68841552734375	6.3370361328125	16.919941155546958
500.0	320.0	-19.568817138671875	4.360107421875	20.048669305893284
500.0	340.0	-21.589263916015625	-0.57769775390625	21.59699171482553
500.0	360.0	-22.205780029296875	3.3909912109375	22.46320297958809
500.0	380.0	-24.867095947265625	4.66888427734375	25.301599578796242
500.0	400.0	-5.312896728515625	0.4945068359375	5.335860629613647
500.0	420.0	-5.293212890625	4.927276611328125	7.23160822431773
500.0	440.0	-3.116424560546875	-1.037841796875	3.284694451074637
500.0	460.0	-2.95074462890625	-1.03594970703125	3.1273128497988836
500.0	480.0	-2.8544921875	-1.005035400390625	3.0262554096666854
500.0	500.0	-2.859222412109375	-0.954833984375	3.0144420279093094
500.0	520.0	-2.8787841796875	-0.8870849609375	3.012360881624331
500.0	540.0	-2.95343017578125	-0.8167724609375	3.064288996841056
500.0	560.0	-3.033538818359375	-0.7264404296875	3.1193065672321714
500.0	580.0	-3.261566162109375	-0.246337890625	3.270855574031732
500.0	600.0	-3.458953857421875	0.039306640625	3.4591771853680595
500.0	620.0	-3.5775146484375	0.1605224609375	3.5811141451020965
500.0	640.0	-2.88336181640625	0.5814208984375	2.941398583233734
500.0	660.0	-2.325836181640625	1.1920166015625	2.613506748074176
500.0	680.0	-1.71417236328125	1.3004150390625	2.151619428443875
500.0	700.0	-1.13690185546875	1.3883056640625	1.7944186930135078
500.0	720.0	-0.24078369140625	0.54736328125	0.5979827319479943
500.0	740.0	4.2266845703125	-2.98828125	5.176358496667259
500.0	760.0	5.01812744140625	-2.4007568359375	5.56284427280641
500.0	780.0	5.086090087890625	-2.4022216796875	5.624853898591492
500.0	800.0	5.103485107421875	-2.415283203125	5.646162696289811
520.0	0.0	-0.30810546875	1.4935591220855713	1.5250074855680806
520.0	20.0	-0.3309326171875	1.5067138671875	1.5426286250078727
520.0	40.0	-0.340087890625	1.4959373474121094	1.5341083145371908
520.0	60.0	-0.38348388671875	1.3695106506347656	1.4221882131331909
520.0	80.0	-0.46978759765625	1.1358413696289062	1.229160690826102
520.0	100.0	-0.5782470703125	0.2411041259765625	0.6264989017451758
520.0	120.0	-0.68707275390625	-0.9005126953125	1.1326924046621403
520.0	140.0	-0.63702392578125	-1.2244720458984375	1.38026492862945
520.0	160.0	-0.61376953125	-1.557373046875	1.6739545527353978
520.0	180.0	-0.81964111328125	-2.3588409423828125	2.4971868464418843
520.0	200.0	-1.19476318359375	-2.5857391357421875	2.8484216582135145
520.0	220.0	-1.62445068359375	-2.5157623291015625	2.994645241085281
520.0	240.0	-3.47540283203125	-0.8015899658203125	3.5666470694750054
520.0	260.0	-6.73699951171875	2.591278076171875	7.21816351220639
520.0	280.0	-11.466949462890625	0.835723876953125	11.497363366572232
520.0	300.0	-14.07025146484375	1.28314208984375	14.128638643077622
520.0	320.0	-17.34161376953125	2.396453857421875	17.50641480207607
520.0	340.0	-19.8441162109375	-4.342987060546875	20.31380035348556
520.0	360.0	-21.141265869140625	-1.909942626953125	21.22736449463152
520.0	380.0	-21.3262939453125	4.677520751953125	21.833231868571925
520.0	400.0	-5.0032958984375	-0.43438720703125	5.022117291835578
520.0	420.0	-4.4981689453125	3.968109130859375	5.998284249265227
520.0	440.0	-3.249755859375	-0.784942626953125	3.343209247586848
520.0	460.0	-3.046875	-0.78961181640625	3.14752825026772
520.0	480.0	-2.97265625	-0.77459716796875	3.0719189366402997
520.0	500.0	-2.89654541015625	-0.630279541015625	2.9643258277254385
520.0	520.0	-1.2017822265625	4.720458984375	4.871038240790989
520.0	540.0	-0.79437255859375	4.6884765625	4.7552960201188945
520.0	560.0	-0.1041259765625	4.904296875	4.905402130012367
520.0	580.0	-2.3619384765625	1.9599609375	3.069234471915149
520.0	600.0	-2.669189453125	0.3643798828125	2.693945997170728
520.0	620.0	-2.14111328125	0.6156005859375	2.2278532636939388
520.0	640.0	-2.03717041015625	0.669189453125	2.144266262428694
520.0	660.0	-1.90374755859375	0.8897705078125	2.1014153143594863
520.0	680.0	-1.73797607421875	1.0059814453125	2.008123378398311
520.0	700.0	-1.26409912109375	0.957275390625	1.585661616312332
520.0	720.0	-0.29962158203125	0.6053466796875	0.675438890668571
520.0	740.0	4.1319580078125	-3.40966796875	5.357136607876039
520.0	760.0	5.0601806640625	-2.4000244140625	5.600495115706115
520.0	780.0	5.11700439453125	-2.392822265625	5.648834602687787
520.0	800.0	5.14752197265625	-2.3946533203125	5.677265801727322
540.0	0.0	-0.71942138671875	1.529344081878662	1.6901066393709059
540.0	20.0	-0.54052734375	1.4837684631347656	1.579157579703411
540.0	40.0	-0.45050048828125	1.4615554809570312	1.52941005418991
540.0	60.0	-0.3995361328125	1.3659782409667969	1.4232096388858222
540.0	80.0	-0.4210205078125	1.2192153930664062	1.289862179726488
540.0	100.0	-0.47412109375	0.8755569458007812	0.9956860835015665
540.0	120.0	-0.614501953125	0.25412750244140625	0.6649762686679478
540.0	140.0	-0.72296142578125	-0.35882568359375	0.8071115749226868
540.0	160.0	-0.7203369140625	-1.0260772705078125	1.2536825095748318
540.0	180.0	-0.80401611328125	-2.272247314453125	2.410300763069897
540.0	200.0	-0.9228515625	-2.0906219482421875	2.285247281341923
540.0	220.0	-0.951904296875	-2.094879150390625	2.3010085712900845
540.0	240.0	-1.20343017578125	-1.571197509765625	1.979117430238689
540.0	260.0	-2.08245849609375	1.624664306640625	2.6412435512888823
540.0	280.0	-4.116455078125	1.4442138671875	4.362448407075753
540.0	300.0	-4.561279296875	0.214385986328125	4.56631472581932
540.0	320.0	-5.5689697265625	3.54638671875	6.6022937358387805
540.0	340.0	-4.00787353515625	-4.7998046875	6.2530932594958815
540.0	360.0	-2.3370361328125	-3.241546630859375	3.996168470686261
540.0	380.0	-4.02972412109375	-0.015869140625	4.029755367481874
540.0	400.0	-2.28369140625	-1.109344482421875	2.5388760544106836
540.0	420.0	-1.09814453125	0.4324951171875	1.180242957151328
540.0	440.0	-2.302734375	-0.5269775390625	2.3622639413247217
540.0	460.0	-2.367919921875	-0.449554443359375	2.4102165782262523
540.0	480.0	-2.32275390625	-0.31231689453125	2.3436568758265954
540.0	500.0	-0.49005126953125	4.62408447265625	4.649979296408729
540.0	520.0	0.05560302734375	5.5689697265625	5.569247302106398
540.0	540.0	0.43951416015625	5.2083740234375	5.226885560732738
540.0	560.0	-1.64361572265625	4.6497802734375	4.931726800524471
540.0	580.0	-1.14776611328125	0.91357421875	1.4669645203485393
540.0	600.0	-1.03271484375	0.2135009765625	1.0545532776937958
540.0	620.0	-1.1339111328125	0.14892578125	1.1436491356342862
540.0	640.0	-1.298095703125	0.248046875	1.3215822738932501
540.0	660.0	-1.465087890625	0.403564453125	1.5196535115223115
540.0	680.0	-1.39056396484375	0.35986328125	1.436373809812051
540.0	700.0	-0.8564453125	-0.076171875	0.8598259869556387
540.0	720.0	0.88690185546875	-1.6552734375	1.8779044315744553
540.0	740.0	4.06329345703125	-3.7220458984375	5.510352020336667
540.0	760.0	5.110107421875	-2.383544921875	5.638659792689931
540.0	780.0	5.1932373046875	-2.3275146484375	5.690961091194442
540.0	800.0	5.22235107421875	-2.3309326171875	5.718933257895418
560.0	0.0	-1.0528564453125	1.518336296081543	1.8476611708954356
560.0	20.0	-0.7623291015625	1.438558578491211	1.6280652452649869
560.0	40.0	-0.59075927734375	1.4181480407714844	1.5362748417232215
560.0	60.0	-0.5035400390625	1.2858963012695312	1.3809713496512972
560.0	80.0	-0.482666015625	1.1974716186523438	1.291086658639604
560.0	100.0	-0.4742431640625	1.0519256591796875	1.1538865503595366
560.0	120.0	-0.50054931640625	0.8910598754882812	1.0220260857042522
560.0	140.0	-0.57440185546875	0.6959075927734375	0.9023440969196082
560.0	160.0	-0.694580078125	0.2588958740234375	0.7412614643393319
560.0	180.0	-0.72906494140625	-1.50311279296875	1.6705938336932813
560.0	200.0	-0.79364013671875	-1.3194580078125	1.5397513114108679
560.0	220.0	-0.91705322265625	-1.2676239013671875	1.5645628681844597
560.0	240.0	-1.05035400390625	-1.0317230224609375	1.4723097257703024
560.0	260.0	-1.19842529296875	1.46624755859375	1.8937014246996189
560.0	280.0	-1.7545166015625	2.008056640625	2.6665745774526135
560.0	300.0	-2.70361328125	1.598724365234375	3.140930494383065
560.0	320.0	-6.3743896484375	1.827545166015625	6.631196326752378
560.0	340.0	-8.32598876953125	-2.7757568359375	8.776497878004315
560.0	360.0	-2.8758544921875	-4.461578369140625	5.308127787103334
560.0	380.0	-0.7698974609375	-1.199005126953125	1.4249053985503348
560.0	400.0	-0.102783203125	-1.638519287109375	1.6417398822816145
560.0	420.0	-0.33172607421875	-0.39080810546875	0.5126140493750218
560.0	440.0	-0.49212646484375	-0.09033203125	0.5003482120177484
560.0	460.0	-0.40155029296875	0.14935302734375	0.4284261483150064
560.0	480.0	-0.0096435546875	0.8812255859375	0.8812783507257517
560.0	500.0	0.3419189453125	3.61029052734375	3.6264454024556367
560.0	520.0	0.23516845703125	6.0657958984375	6.07035287974955
560.0	540.0	-0.96209716796875	5.91845703125	5.9961458113830135
560.0	560.0	-1.66851806640625	5.7830810546875	6.018968268981781
560.0	580.0	-1.97412109375	5.6761474609375	6.0096425926252826
560.0	600.0	-2.45782470703125	5.3614501953125	5.897970031062356
560.0	620.0	-2.640625	4.90966796875	5.574741245474516
560.0	640.0	-3.30072021484375	5.0140380859375	6.002943599927452
560.0	660.0	-3.649658203125	5.3480224609375	6.474669817243934
560.0	680.0	-3.7254638671875	5.28076171875	6.462625268103907
560.0	700.0	-3.7972412109375	5.40673828125	6.606955399877942
560.0	720.0	-3.7666015625	5.4278564453125	6.606732393668438
560.0	740.0	-3.549072265625	5.4495849609375	6.5033752923466395
560.0	760.0	1.6312255859375	-3.2598876953125	3.64523863392604
560.0	780.0	2.9256591796875	-3.1280517578125	4.2830117248547905
560.0	800.0	4.7802734375	-3.6185302734375	5.995396190165562
580.0	0.0	-1.37884521484375	1.4160261154174805	1.9764473395569706
580.0	20.0	-1.08648681640625	1.3535423278808594	1.7356642634996333
580.0	40.0	-0.8104248046875	1.344818115234375	1.570135066519855
580.0	60.0	-0.6759033203125	1.1732673645019531	1.3540316122656888
580.0	80.0	-0.630615234375	1.0164871215820312	1.1962113701883792
580.0	100.0	-0.617919921875	0.8997955322265625	1.0915388356191862
580.0	120.0	-0.6351318359375	0.7889251708984375	1.0128155677607193
580.0	140.0	-0.65179443359375	0.75732421875	0.9991876480266834
580.0	160.0	-0.73333740234375	0.5850067138671875	0.9380920002568855
580.0	180.0	-0.76483154296875	-0.0902862548828125	0.7701421277535225
580.0	200.0	-0.81011962890625	-0.6129150390625	1.0158536598586363
580.0	220.0	-0.90313720703125	-0.32904052734375	0.9612099059824862
580.0	240.0	-1.0291748046875	-0.2302703857421875	1.0546208935695374
580.0	260.0	-1.18023681640625	0.077667236328125	1.182789559642631
580.0	280.0	-1.33135986328125	1.375213623046875	1.9140876663752842
580.0	300.0	-1.5037841796875	1.129852294921875	1.8809394108845279
580.0	320.0	-1.63092041015625	0.613525390625	1.7425024502725353
580.0	340.0	-1.73406982421875	-0.277008056640625	1.756055699204858
580.0	360.0	-1.72589111328125	-0.87994384765625	1.937266453003117
580.0	380.0	-1.36859130859375	-0.130340576171875	1.3747839232967374
580.0	400.0	-1.00640869140625	0.56463623046875	1.153981164012654
580.0	420.0	-0.68609619140625	1.302276611328125	1.471955283381403
580.0	440.0	-0.38800048828125	1.4937744140625	1.5433425993648506
580.0	460.0	-0.18951416015625	2.038482666015625	2.047273112348692
580.0	480.0	-0.01129150390625	3.69732666015625	3.697343902041388
580.0	500.0	0.07574462890625	4.44964599609375	4.450290635381164
580.0	520.0	-1.04364013671875	5.6734619140625	5.768652773853533
580.0	540.0	-1.38092041015625	5.7044677734375	5.869232808244456
580.0	560.0	-1.7353515625	5.7789306640625	6.0338615053308144
580.0	580.0	-1.88714599609375	5.7711181640625	6.0718304385205615
580.0	600.0	-2.222900390625	5.6671142578125	6.087484715195801
580.0	620.0	-2.35870361328125	5.33544921875	5.833566756382068
580.0	640.0	-2.75958251953125	5.10400390625	5.8022540066010295
580.0	660.0	-3.071533203125	5.3565673828125	6.174717025460364
580.0	680.0	-3.147216796875	5.601806640625	6.425356893238109
580.0	700.0	-3.09765625	5.7220458984375	6.50671065185701
580.0	720.0	-3.115478515625	5.893310546875	6.666131980633827
580.0	740.0	-2.647216796875	5.77880859375	6.356287087038784
580.0	760.0	-0.7396240234375	-3.2952880859375	3.377272163354252
580.0	780.0	4.30010986328125	-2.6256103515625	5.038330532480064
580.0	800.0	4.8994140625	-2.3819580078125	5.447750187628362
600.0	0.0	-1.53448486328125	1.283421516418457	2.00045359467425
600.0	20.0	-1.32135009765625	1.2469959259033203	1.8168557784798607
600.0	40.0	-1.02606201171875	1.2517318725585938	1.6185289409434025
600.0	60.0	-0.798583984375	1.1201858520507812	1.3757008116719946
600.0	80.0	-0.71044921875	0.9506759643554688	1.1868120666835529
600.0	100.0	-0.72979736328125	0.7321853637695312	1.0337792793292897
600.0	120.0	-0.71502685546875	0.6917724609375	0.9948932313334199
600.0	140.0	-0.7218017578125	0.70977783203125	1.0123153404074228
600.0	160.0	-0.78948974609375	0.710540771484375	1.0621498232964992
600.0	180.0	-0.80535888671875	0.4599609375	0.927451885783162
600.0	200.0	-0.8385009765625	-0.1505126953125	0.8519025526117994
600.0	220.0	-0.9217529296875	0.253631591796875	0.956011217373994
600.0	240.0	-1.0205078125	0.2942657470703125	1.0620868727521229
600.0	260.0	-1.1580810546875	0.226104736328125	1.179947067039926
600.0	280.0	-1.23211669921875	1.16357421875	1.6947024880590045
600.0	300.0	-1.3792724609375	0.6380615234375	1.5197088632998002
600.0	320.0	-1.49700927734375	0.137176513671875	1.5032811355020812
600.0	340.0	-1.5018310546875	0.035430908203125	1.502248936122062
600.0	360.0	-1.46697998046875	0.112945556640625	1.4713215018686279
600.0	380.0	-1.22430419921875	0.623443603515625	1.373900541884023
600.0	400.0	-0.87860107421875	1.57281494140625	1.8015789429078835
600.0	420.0	-0.6531982421875	2.15972900390625	2.256346009350233
600.0	440.0	-0.46185302734375	2.561767578125	2.603067679335098
600.0	460.0	-0.25408935546875	2.9937744140625	3.0045376753933026
600.0	480.0	-0.0364990234375	3.806427001953125	3.8066019886389157
600.0	500.0	0.05474853515625	4.366424560546875	4.366767780068998
600.0	520.0	-1.0438232421875	5.6168212890625	5.712989441106692
600.0	540.0	-1.3824462890625	5.6605224609375	5.826892162458527
600.0	560.0	-1.74114990234375	5.7449951171875	6.003046882953678
600.0	580.0	-1.88958740234375	5.7503662109375	6.052871393891325
600.0	600.0	-2.22186279296875	5.646484375	6.067904091850664
600.0	620.0	-2.31072998046875	5.4268798828125	5.898347082455569
600.0	640.0	-2.700439453125	5.285888671875	5.9357385632666215
600.0	660.0	-3.02593994140625	5.4764404296875	6.256813271060074
600.0	680.0	-3.0958251953125	5.6746826171875	6.464221255939624
600.0	700.0	-3.0609130859375	5.7872314453125	6.5468493736512094
600.0	720.0	-3.097900390625	5.9013671875	6.66506725486969
600.0	740.0	-2.645263671875	5.7442626953125	6.32407888996496
600.0	760.0	-1.47003173828125	3.5169677734375	3.8118310076591957
600.0	780.0	4.3604736328125	-2.3936767578125	4.97427569836502
600.0	800.0	4.91259765625	-2.36181640625	5.450852453426405
620.0	0.0	-1.78594970703125	1.1060686111450195	2.1007151469452685
620.0	20.0	-1.5806884765625	1.0832481384277344	1.9162470063498154
620.0	40.0	-1.3756103515625	1.10357666015625	1.763571740578627
620.0	60.0	-1.10302734375	1.0291900634765625	1.5086091302319071
620.0	80.0	-0.82281494140625	0.9134368896484375	1.2293865865430542
620.0	100.0	-0.80230712890625	0.6880722045898438	1.0569484792660984
620.0	120.0	-0.7813720703125	0.6451873779296875	1.0133158761729868
620.0	140.0	-0.749267578125	0.669708251953125	1.0049433050493015
620.0	160.0	-0.834716796875	0.7242889404296875	1.1051455108781012
620.0	180.0	-0.8753662109375	0.6656646728515625	1.0997160815108842
620.0	200.0	-0.91912841796875	0.6801910400390625	1.1434408159879368
620.0	220.0	-0.99261474609375	1.148193359375	1.5177720595252793
620.0	240.0	-1.048095703125	1.23724365234375	1.6215043811763168
620.0	260.0	-1.137939453125	1.28411865234375	1.715770063929183
620.0	280.0	-1.24407958984375	1.222259521484375	1.7440333608406138
620.0	300.0	-1.38958740234375	0.669189453125	1.5423254108411064
620.0	320.0	-1.4979248046875	0.2186279296875	1.513795525207261
620.0	340.0	-1.4281005859375	0.560089111328125	1.5340049205212347
620.0	360.0	-1.34027099609375	0.949615478515625	1.6425881711514279
620.0	380.0	-1.05657958984375	1.57550048828125	1.896987669503638
620.0	400.0	-0.78985595703125	2.15484619140625	2.295045651283602
620.0	420.0	-0.61505126953125	2.50360107421875	2.578043134429927
620.0	440.0	-0.44482421875	2.680084228515625	2.7167480666275887
620.0	460.0	-0.2452392578125	3.027008056640625	3.036926088751532
620.0	480.0	-0.03924560546875	3.767333984375	3.767538396270889
620.0	500.0	0.0286865234375	4.065277099609375	4.065378311207377
620.0	520.0	-1.06976318359375	5.57958984375	5.681216075229914
620.0	540.0	-1.39599609375	5.6290283203125	5.799548682841228
620.0	560.0	-1.74420166015625	5.716552734375	5.9767227304085395
620.0	580.0	-1.806884765625	5.7691650390625	6.045502278900301
620.0	600.0	-2.09600830078125	5.7913818359375	6.159005956042802
620.0	620.0	-2.1688232421875	5.646484375	6.048684158804445
620.0	640.0	-2.62664794921875	5.4720458984375	6.06980772049179
620.0	660.0	-2.9853515625	5.5714111328125	6.320834277415305
620.0	680.0	-3.07476806640625	5.692626953125	6.469945926330208
620.0	700.0	-3.06268310546875	5.7646484375	6.52772543942336
620.0	720.0	-3.106201171875	5.8785400390625	6.648738129225618
620.0	740.0	-2.6888427734375	5.732177734375	6.331487742918846
620.0	760.0	-1.756591796875	4.1092529296875	4.4689567441399385
620.0	780.0	3.7105712890625	-2.335205078125	4.384235628717477
620.0	800.0	4.72906494140625	-2.39501953125	5.3009597032147555
