# Supplementary material for: Real-time emotion detection by quantitative facial motion analysis
Source: PLoS One. 2023 Mar 10;18(3):e0282730. doi: 10.1371/journal.pone.0282730 (PMC10004542; doi:10.1371/journal.pone.0282730)
Supplement: S1 Dataset — Data from each participant is organized into folders by Study ID and subsequently by emotions. The data files (.csv) contain the pixel displacement results after DISC-processing of videos. (ZIP) [file pone.0282730.s004.zip › S1_Dataset/1/happy/result/101650_cropped_result.csv]

pos_x	pos_y	disp_x	disp_y	disp_xy_indi
0.0	0.0	2.1337649822235107	2.005601167678833	2.9283765200462177
0.0	20.0	2.059638500213623	1.8786334991455078	2.7877185251875622
0.0	40.0	2.070673704147339	1.6507720947265625	2.64815749112004
0.0	60.0	1.9989697933197021	1.4918746948242188	2.4943075872196414
0.0	80.0	1.9937083721160889	1.4185638427734375	2.4468748331432746
0.0	100.0	1.8795087337493896	1.6104507446289062	2.475096903378943
0.0	120.0	1.7490153312683105	1.7102737426757812	2.4462401566276815
0.0	140.0	1.6533255577087402	1.9127197265625	2.5282369651902177
0.0	160.0	1.6315832138061523	1.974945068359375	2.5617321886979187
0.0	180.0	1.632263422012329	2.1510009765625	2.700201673951823
0.0	200.0	1.601231336593628	2.4889984130859375	2.959570052158545
0.0	220.0	1.549328327178955	2.6054229736328125	3.0312781358583356
0.0	240.0	1.6454713344573975	2.6261444091796875	3.099066048083961
0.0	260.0	1.9430971145629883	2.340911865234375	3.0422844635927935
0.0	280.0	2.5734193325042725	1.201507568359375	2.8400893467867507
0.0	300.0	2.912836790084839	0.6259765625	2.979339662151844
0.0	320.0	2.9098808765411377	0.7354736328125	3.0013877090809573
0.0	340.0	2.554886817932129	2.104827880859375	3.310248791327674
0.0	360.0	2.36783504486084	2.078369140625	3.150596940957925
0.0	380.0	2.2509407997131348	2.128814697265625	3.098158565843159
0.0	400.0	2.21468186378479	1.82012939453125	2.866650793280194
0.0	420.0	2.198148012161255	1.6326904296875	2.738162289303107
0.0	440.0	2.113597869873047	1.35491943359375	2.510598061630314
0.0	460.0	1.9544658660888672	1.940948486328125	2.754490487964325
0.0	480.0	1.8915739059448242	2.222869873046875	2.9187672593324034
0.0	500.0	1.8629405498504639	3.049072265625	3.573148355901378
0.0	520.0	2.356041193008423	3.47021484375	4.19443931472794
0.0	540.0	3.137603759765625	3.757568359375	4.895291342573138
0.0	560.0	3.3490183353424072	3.8172607421875	5.078129910144629
0.0	580.0	3.9126665592193604	3.8521728515625	5.490737225723758
0.0	600.0	4.346198558807373	3.60791015625	5.648580140898346
0.0	620.0	4.648202896118164	3.427001953125	5.774957363496622
0.0	640.0	4.558864593505859	3.376708984375	5.6732186584936235
0.0	660.0	4.5199127197265625	3.3868408203125	5.648035210237364
0.0	680.0	4.634922027587891	3.38037109375	5.736672461739472
0.0	700.0	4.659491539001465	3.43017578125	5.7859283863784805
0.0	720.0	4.800614833831787	3.40478515625	5.88544516099047
0.0	740.0	4.910855293273926	4.1002197265625	6.397523076751564
0.0	760.0	4.924745082855225	3.8740234375	6.265873580388135
0.0	780.0	6.329036712646484	2.0284423828125	6.646148073163663
0.0	800.0	6.318641662597656	2.2423095703125	6.704713615765397
20.0	0.0	2.050138473510742	1.975825548171997	2.8472713880798453
20.0	20.0	1.988311767578125	1.7530803680419922	2.6507875173057336
20.0	40.0	1.9618816375732422	1.6542701721191406	2.5662403165350973
20.0	60.0	1.881551742553711	1.5724639892578125	2.4521174436432487
20.0	80.0	1.8723430633544922	1.518280029296875	2.410568977285944
20.0	100.0	1.7917003631591797	1.6343002319335938	2.425103593548724
20.0	120.0	1.696432113647461	1.7071914672851562	2.406737339674946
20.0	140.0	1.6287784576416016	1.88104248046875	2.4882202630405095
20.0	160.0	1.6199493408203125	2.036590576171875	2.6022945724449134
20.0	180.0	1.8154716491699219	1.985137939453125	2.690113370770079
20.0	200.0	1.8825798034667969	2.1882476806640625	2.8866130028725245
20.0	220.0	1.8712482452392578	2.2562103271484375	2.9312207415413565
20.0	240.0	1.9242668151855469	2.2933349609375	2.993691370045104
20.0	260.0	2.1285667419433594	2.0235595703125	2.9369354282160645
20.0	280.0	2.5818824768066406	1.174896240234375	2.8366350310461272
20.0	300.0	2.8408432006835938	0.762298583984375	2.9413413984124297
20.0	320.0	2.922313690185547	0.499755859375	2.9647383059598216
20.0	340.0	2.634735107421875	1.4371337890625	3.001196863577346
20.0	360.0	2.437013626098633	1.398834228515625	2.80994174542059
20.0	380.0	2.284149169921875	1.31689453125	2.6365789646606355
20.0	400.0	2.2139968872070312	0.949981689453125	2.4092005783783628
20.0	420.0	2.1613636016845703	0.683013916015625	2.2667158243057064
20.0	440.0	2.039409637451172	0.236846923828125	2.0531166880271483
20.0	460.0	1.9073066711425781	1.313385009765625	2.3157717766787886
20.0	480.0	1.8855781555175781	2.118927001953125	2.836416157789814
20.0	500.0	1.8615531921386719	3.02471923828125	3.551662534305643
20.0	520.0	2.3398208618164062	3.439208984375	4.159677884595992
20.0	540.0	3.018268585205078	3.7119140625	4.784166725754979
20.0	560.0	3.0726070404052734	3.7269287109375	4.8302082399373125
20.0	580.0	3.8201465606689453	3.868896484375	5.437083754348466
20.0	600.0	4.180173873901367	3.6038818359375	5.519222581437336
20.0	620.0	4.903755187988281	3.51953125	6.036051289000827
20.0	640.0	5.281068801879883	3.4881591796875	6.329055391843809
20.0	660.0	5.40008544921875	3.4256591796875	6.395003023786721
20.0	680.0	5.4962005615234375	3.4261474609375	6.476627751892108
20.0	700.0	5.345830917358398	3.5283203125	6.405228522432672
20.0	720.0	5.202676773071289	3.6485595703125	6.354512769927716
20.0	740.0	5.086114883422852	3.9638671875	6.4483182061305415
20.0	760.0	4.929075241088867	3.856689453125	6.258581010913008
20.0	780.0	6.298271179199219	1.988525390625	6.604729598998874
20.0	800.0	6.331775665283203	1.974853515625	6.63260352227155
40.0	0.0	2.027698516845703	1.6843903064727783	2.636044760575534
40.0	20.0	1.9750328063964844	1.5726127624511719	2.52465155753555
40.0	40.0	1.90045166015625	1.5961875915527344	2.4818403131582754
40.0	60.0	1.8172416687011719	1.5559844970703125	2.392374351473233
40.0	80.0	1.7719841003417969	1.513427734375	2.3303199692401844
40.0	100.0	1.71893310546875	1.5941619873046875	2.3443727226794957
40.0	120.0	1.6334037780761719	1.6716690063476562	2.337196005690766
40.0	140.0	1.5376167297363281	1.9051055908203125	2.44820189521613
40.0	160.0	1.5781822204589844	2.0642242431640625	2.598399670381579
40.0	180.0	1.8360633850097656	1.9677581787109375	2.691319565502637
40.0	200.0	1.9636726379394531	2.03875732421875	2.8306433290062682
40.0	220.0	2.049053192138672	1.923004150390625	2.8100825515691263
40.0	240.0	2.0968017578125	1.8354339599609375	2.7866459109372825
40.0	260.0	2.2470855712890625	1.5452880859375	2.7271429799766413
40.0	280.0	2.5685768127441406	0.987091064453125	2.7517150311196925
40.0	300.0	2.8697052001953125	0.399658203125	2.8974013555862643
40.0	320.0	2.9959793090820312	-0.348846435546875	3.0162204587929917
40.0	340.0	2.79180908203125	-0.16021728515625	2.796402604950691
40.0	360.0	2.53240966796875	0.006744384765625	2.5324186488705736
40.0	380.0	2.2987937927246094	-0.44390869140625	2.3412620160450226
40.0	400.0	2.1579627990722656	-1.351409912109375	2.5461956312756637
40.0	420.0	2.013561248779297	-1.628814697265625	2.589877645877147
40.0	440.0	1.8855171203613281	-1.96295166015625	2.7218291701144386
40.0	460.0	1.725860595703125	-1.271514892578125	2.1436755626373842
40.0	480.0	1.8781967163085938	1.95098876953125	2.708132213166382
40.0	500.0	1.8633193969726562	2.965087890625	3.5019573632849323
40.0	520.0	2.333179473876953	3.407470703125	4.129719488049512
40.0	540.0	3.0110397338867188	3.6824951171875	4.756798352584896
40.0	560.0	3.0657615661621094	3.6959228515625	4.801951655864377
40.0	580.0	3.8169326782226562	3.8470458984375	5.419293054889057
40.0	600.0	4.178050994873047	3.5867919921875	5.506467734490054
40.0	620.0	4.884147644042969	3.5762939453125	6.053492924922712
40.0	640.0	5.243518829345703	3.59912109375	6.359886977075861
40.0	660.0	5.328910827636719	3.534423828125	6.394485312026421
40.0	680.0	5.4312286376953125	3.55078125	6.488936122375781
40.0	700.0	5.296749114990234	3.64990234375	6.432521924258134
40.0	720.0	5.170440673828125	3.69873046875	6.357205663028044
40.0	740.0	5.082645416259766	3.9207763671875	6.41917220122053
40.0	760.0	4.918109893798828	3.767578125	6.19535712089791
40.0	780.0	6.167621612548828	1.5650634765625	6.363095162045693
40.0	800.0	6.319358825683594	1.701171875	6.544332029782424
60.0	0.0	1.9782257080078125	1.4690825939178467	2.4640577549187843
60.0	20.0	1.8740997314453125	1.4994392395019531	2.4001182963265766
60.0	40.0	1.6921310424804688	1.6291732788085938	2.3489387044599486
60.0	60.0	1.5757331848144531	1.6338043212890625	2.2698571827294143
60.0	80.0	1.4776611328125	1.7175216674804688	2.2656926317772257
60.0	100.0	1.4517936706542969	1.7413787841796875	2.267179951424898
60.0	120.0	1.4030265808105469	1.8291702270507812	2.3052868164265243
60.0	140.0	1.3858642578125	2.031402587890625	2.4591088254021862
60.0	160.0	1.5118598937988281	2.1406097412109375	2.6206736543577036
60.0	180.0	1.8475074768066406	1.995452880859375	2.7193962706061097
60.0	200.0	2.062652587890625	1.811767578125	2.745366543009662
60.0	220.0	2.0663108825683594	1.73590087890625	2.698702007411697
60.0	240.0	2.077503204345703	1.58026123046875	2.6102193625420207
60.0	260.0	2.0836448669433594	1.42828369140625	2.526176999870847
60.0	280.0	2.236743927001953	1.055419921875	2.4732437418238318
60.0	300.0	2.766559600830078	-0.398040771484375	2.7950471338975587
60.0	320.0	2.8329620361328125	-1.019622802734375	3.010864420399177
60.0	340.0	2.5212059020996094	-1.25457763671875	2.816104445388471
60.0	360.0	2.1388626098632812	-1.144012451171875	2.4255922477422804
60.0	380.0	1.9559745788574219	-1.74395751953125	2.6205389489694784
60.0	400.0	1.8964347839355469	-2.7694091796875	3.356499976799949
60.0	420.0	1.7721328735351562	-2.96319580078125	3.4526778412171044
60.0	440.0	1.6815185546875	-3.02923583984375	3.464646363361232
60.0	460.0	1.5665016174316406	-2.898284912109375	3.2945383210970234
60.0	480.0	1.7434310913085938	0.520538330078125	1.8194812786126702
60.0	500.0	1.9289512634277344	2.96234130859375	3.5350132963371417
60.0	520.0	2.3976669311523438	3.4385986328125	4.191988462570179
60.0	540.0	3.0069961547851562	3.688720703125	4.759063594926602
60.0	560.0	3.0275650024414062	3.676025390625	4.762280180389192
60.0	580.0	3.80352783203125	3.8397216796875	5.404654156049075
60.0	600.0	4.1781158447265625	3.5882568359375	5.507471210329415
60.0	620.0	4.9183197021484375	3.582763671875	6.08490461889492
60.0	640.0	5.2705230712890625	3.59619140625	6.380517696502114
60.0	660.0	5.318641662597656	3.557861328125	6.398931658119732
60.0	680.0	5.4043121337890625	3.5908203125	6.488495985672048
60.0	700.0	5.2537384033203125	3.701171875	6.426541874041877
60.0	720.0	5.10369873046875	3.7689208984375	6.344486225855271
60.0	740.0	5.024444580078125	3.998291015625	6.421166123369185
60.0	760.0	4.8451080322265625	2.6114501953125	5.504066130284414
60.0	780.0	5.7010955810546875	-1.02294921875	5.792142602566215
60.0	800.0	5.7312164306640625	-1.063232421875	5.829005486190582
80.0	0.0	1.8032073974609375	1.4461932182312012	2.311499890269469
80.0	20.0	1.4915771484375	1.6244640350341797	2.2053765644126337
80.0	40.0	1.3659896850585938	1.7242584228515625	2.1997715627903354
80.0	60.0	1.2598190307617188	1.7744636535644531	2.176204321310548
80.0	80.0	1.150970458984375	1.8792800903320312	2.20373016845826
80.0	100.0	1.204498291015625	1.8599929809570312	2.2159399861613998
80.0	120.0	1.2216720581054688	1.927825927734375	2.2823223753888398
80.0	140.0	1.2101974487304688	2.1447906494140625	2.462662135723805
80.0	160.0	1.392364501953125	2.253753662109375	2.649166751220201
80.0	180.0	2.0452957153320312	1.70703125	2.6640552268359845
80.0	200.0	2.4600143432617188	1.2858734130859375	2.7758135750685176
80.0	220.0	2.574737548828125	1.088531494140625	2.7953844563997783
80.0	240.0	2.4623641967773438	1.0837554931640625	2.690309165604246
80.0	260.0	2.4354324340820312	1.177001953125	2.704933407431464
80.0	280.0	2.3823623657226562	1.256561279296875	2.6934358522600554
80.0	300.0	2.55908203125	0.512664794921875	2.609928358139149
80.0	320.0	2.4215545654296875	-0.097625732421875	2.423521672480828
80.0	340.0	1.4990386962890625	-0.879852294921875	1.7381763644266086
80.0	360.0	0.9450454711914062	-1.165618896484375	1.500592667735265
80.0	380.0	0.9708633422851562	-2.237274169921875	2.4388463134836353
80.0	400.0	1.4449081420898438	-3.103912353515625	3.4237452354672113
80.0	420.0	1.5960617065429688	-3.41552734375	3.770045093496467
80.0	440.0	1.666534423828125	-3.55535888671875	3.9265651400650583
80.0	460.0	1.658966064453125	-3.590087890625	3.9548577048257187
80.0	480.0	1.5441360473632812	-3.616058349609375	3.9319504219339256
80.0	500.0	1.2705917358398438	-1.8531494140625	2.2469014464423434
80.0	520.0	1.0821151733398438	-2.8890380859375	3.0850468894928866
80.0	540.0	1.4817123413085938	-1.5198974609375	2.1226303856654964
80.0	560.0	1.599609375	-1.1435546875	1.966333510849854
80.0	580.0	3.6465377807617188	3.55029296875	5.089382865385379
80.0	600.0	4.1578369140625	3.5704345703125	5.480475419598502
80.0	620.0	5.139366149902344	3.76806640625	6.372708126430382
80.0	640.0	5.641014099121094	3.8057861328125	6.80478127166413
80.0	660.0	5.9166412353515625	3.800048828125	7.031857123406067
80.0	680.0	5.9806976318359375	3.7471923828125	7.057633804417456
80.0	700.0	5.899833679199219	3.8980712890625	7.071279743923781
80.0	720.0	5.643348693847656	4.1204833984375	6.987543768532051
80.0	740.0	5.5438690185546875	3.0262451171875	6.316062317947132
80.0	760.0	5.637901306152344	-1.019287109375	5.729299900446157
80.0	780.0	5.680442810058594	-1.2093505859375	5.807749939352911
80.0	800.0	5.7345428466796875	-1.244873046875	5.868107920210825
100.0	0.0	1.3866653442382812	1.6434524059295654	2.1502968603118844
100.0	20.0	1.2424240112304688	1.7226219177246094	2.1239217723605592
100.0	40.0	1.2006759643554688	1.7390022277832031	2.1132324812040624
100.0	60.0	1.1694793701171875	1.6995086669921875	2.0630103505099666
100.0	80.0	1.1234054565429688	1.7780990600585938	2.103253690635481
100.0	100.0	1.1653594970703125	1.7878646850585938	2.1341328190840505
100.0	120.0	1.1649932861328125	1.9042816162109375	2.2323749305556784
100.0	140.0	1.1048660278320312	2.257415771484375	2.5132956262254003
100.0	160.0	1.4027328491210938	2.2367401123046875	2.6402018437983426
100.0	180.0	2.3905029296875	1.274139404296875	2.708862395624133
100.0	200.0	2.80426025390625	0.729644775390625	2.897629560501684
100.0	220.0	2.6237564086914062	0.6467132568359375	2.7022834286426307
100.0	240.0	2.3219451904296875	1.165618896484375	2.5980948556973456
100.0	260.0	2.6465072631835938	1.544708251953125	3.0643309673949375
100.0	280.0	2.655731201171875	1.629302978515625	3.1156919630601636
100.0	300.0	3.0069351196289062	1.143096923828125	3.216881936118114
100.0	320.0	2.91619873046875	0.39569091796875	2.9429213951701976
100.0	340.0	1.9681243896484375	-0.90362548828125	2.165652935306247
100.0	360.0	1.1587905883789062	-1.378021240234375	1.8004827592211532
100.0	380.0	1.1181259155273438	-2.535675048828125	2.7712548630942218
100.0	400.0	1.4553756713867188	-3.443023681640625	3.737984806978555
100.0	420.0	1.5423355102539062	-3.6800537109375	3.9901872313934144
100.0	440.0	1.567901611328125	-3.794281005859375	4.105469987008864
100.0	460.0	1.4563217163085938	-3.84246826171875	4.10918912727413
100.0	480.0	1.2476730346679688	-3.8538818359375	4.050813894368214
100.0	500.0	1.1070785522460938	-3.802459716796875	3.9603437753187887
100.0	520.0	1.0301666259765625	-3.7982177734375	3.9354417200274296
100.0	540.0	1.0441207885742188	-3.6300048828125	3.7771846222253207
100.0	560.0	1.06329345703125	-2.97265625	3.1570996430948344
100.0	580.0	0.83148193359375	-2.6414794921875	2.769255516116188
100.0	600.0	0.5009078979492188	-2.226318359375	2.2819733038574523
100.0	620.0	6.82916259765625	7.66748046875	10.267800081998567
100.0	640.0	6.525726318359375	7.733154296875	10.118635251920313
100.0	660.0	6.290435791015625	6.9737548828125	9.391636684116435
100.0	680.0	6.281646728515625	6.964599609375	9.378951612028791
100.0	700.0	6.0943450927734375	6.64208984375	9.014344102720873
100.0	720.0	5.381385803222656	5.6761474609375	7.821634302460937
100.0	740.0	1.9400711059570312	-0.439208984375	1.9891657618522036
100.0	760.0	5.2543487548828125	-1.1300048828125	5.37448526587604
100.0	780.0	5.617584228515625	-1.2078857421875	5.745976029418095
100.0	800.0	5.719024658203125	-1.2587890625	5.855919479040418
120.0	0.0	1.1758651733398438	1.6615228652954102	2.035513973858448
120.0	20.0	1.1207122802734375	1.672882080078125	2.013586469214124
120.0	40.0	1.1039962768554688	1.662689208984375	1.9958314520479488
120.0	60.0	1.077239990234375	1.6434402465820312	1.9650297302193074
120.0	80.0	0.9716110229492188	1.8030471801757812	2.0481716514629
120.0	100.0	0.9164581298828125	1.9577178955078125	2.1616093222920374
120.0	120.0	0.9918136596679688	2.0364913940429688	2.265169206376213
120.0	140.0	1.2108993530273438	2.11376953125	2.4360416405313936
120.0	160.0	1.80535888671875	1.735260009765625	2.5040862627605627
120.0	180.0	2.5366287231445312	0.755645751953125	2.6467878232919726
120.0	200.0	2.5680999755859375	0.4825286865234375	2.6130387325721993
120.0	220.0	1.9267196655273438	0.345245361328125	1.9574072210575875
120.0	240.0	2.7233734130859375	1.458740234375	3.0894474940493453
120.0	260.0	3.1720809936523438	1.985687255859375	3.7423323888148654
120.0	280.0	2.394287109375	2.795928955078125	3.6810093023467827
120.0	300.0	2.5424880981445312	2.3555908203125	3.4659852628000474
120.0	320.0	2.5469589233398438	1.71282958984375	3.069329725041734
120.0	340.0	1.5833282470703125	-0.56512451171875	1.6811585444912993
120.0	360.0	0.320526123046875	-1.32916259765625	1.3672637662732714
120.0	380.0	1.21258544921875	-2.97698974609375	3.214472183734737
120.0	400.0	1.1734619140625	-3.65460205078125	3.8383758301304662
120.0	420.0	1.2398147583007812	-3.8421630859375	4.037246315725757
120.0	440.0	1.2689590454101562	-3.969146728515625	4.1670592522082694
120.0	460.0	1.0948486328125	-4.036102294921875	4.1819630873364995
120.0	480.0	0.9796295166015625	-4.051849365234375	4.1685917608165015
120.0	500.0	0.8708343505859375	-4.063232421875	4.155503601290294
120.0	520.0	0.6997528076171875	-4.046142578125	4.1062055177845345
120.0	540.0	0.5754318237304688	-3.8829345703125	3.9253410885029716
120.0	560.0	0.5186386108398438	-3.49853515625	3.5367688994576807
120.0	580.0	0.5814208984375	-2.8165283203125	2.8759141225464684
120.0	600.0	0.6032638549804688	-2.646728515625	2.7146084642445976
120.0	620.0	0.6384048461914062	-2.5205078125	2.600100071249991
120.0	640.0	0.60015869140625	-2.3509521484375	2.4263483795847125
120.0	660.0	0.6477432250976562	-2.15869140625	2.2537790204626353
120.0	680.0	0.8803482055664062	-1.590087890625	1.8175237173022676
120.0	700.0	1.1795425415039062	-1.0712890625	1.5934179811492097
120.0	720.0	1.3679351806640625	-0.7796630859375	1.5745225263780784
120.0	740.0	1.7171707153320312	-0.726318359375	1.8644606793277008
120.0	760.0	4.961769104003906	-1.076171875	5.077134875694041
120.0	780.0	5.40386962890625	-1.108154296875	5.516322408262401
120.0	800.0	5.502479553222656	-1.136474609375	5.618616891316533
140.0	0.0	1.111236572265625	1.6031968593597412	1.9506631921994102
140.0	20.0	1.0585479736328125	1.5781402587890625	1.9002764243375074
140.0	40.0	1.03521728515625	1.572601318359375	1.8827505766808095
140.0	60.0	0.97113037109375	1.5891456604003906	1.8623850642737871
140.0	80.0	0.81146240234375	1.7933120727539062	1.9683595760689665
140.0	100.0	0.5880126953125	2.2000808715820312	2.277304277287034
140.0	120.0	0.4880218505859375	2.6076126098632812	2.65288688974244
140.0	140.0	1.91656494140625	1.26947021484375	2.2988640240351277
140.0	160.0	2.60247802734375	0.801177978515625	2.723009004036784
140.0	180.0	2.634674072265625	0.3317718505859375	2.6554811292701648
140.0	200.0	1.979034423828125	0.22900390625	1.9922399553704562
140.0	220.0	1.551666259765625	0.15716552734375	1.5596054580182397
140.0	240.0	3.3300628662109375	1.6909332275390625	3.734778959043316
140.0	260.0	3.4291229248046875	2.276885986328125	4.116198953908624
140.0	280.0	2.704559326171875	2.8392333984375	3.921209945869543
140.0	300.0	2.9250335693359375	2.392791748046875	3.7790572542981344
140.0	320.0	2.94036865234375	1.931640625	3.5180965472590704
140.0	340.0	1.7053375244140625	0.003692626953125	1.7053415222964865
140.0	360.0	-0.0189361572265625	-1.07354736328125	1.073714356455493
140.0	380.0	0.7896270751953125	-3.245880126953125	3.3405461703785413
140.0	400.0	0.8804779052734375	-3.882720947265625	3.9813017087392377
140.0	420.0	0.956390380859375	-4.032257080078125	4.144125929606931
140.0	440.0	0.977874755859375	-4.133392333984375	4.247489991134509
140.0	460.0	0.8159027099609375	-4.21612548828125	4.29434644213254
140.0	480.0	0.7042694091796875	-4.225250244140625	4.283542345572963
140.0	500.0	0.55975341796875	-4.26788330078125	4.304433964880302
140.0	520.0	0.341766357421875	-4.2247314453125	4.238532768314722
140.0	540.0	0.1506500244140625	-4.0220947265625	4.024915082246808
140.0	560.0	0.058013916015625	-3.6800537109375	3.6805109604287733
140.0	580.0	0.2934417724609375	-2.9454345703125	2.9600156894545337
140.0	600.0	0.39227294921875	-2.6656494140625	2.6943579690494963
140.0	620.0	0.472625732421875	-2.60302734375	2.6455862176949543
140.0	640.0	0.5491790771484375	-2.542236328125	2.600877391730739
140.0	660.0	0.5839385986328125	-2.540283203125	2.6065346801936595
140.0	680.0	0.4847564697265625	-2.0419921875	2.0987427018938734
140.0	700.0	0.790435791015625	-1.47119140625	1.670087690375074
140.0	720.0	1.0683746337890625	-1.1375732421875	1.560607971101293
140.0	740.0	1.7831268310546875	-0.8577880859375	1.9787222382142098
140.0	760.0	4.5101776123046875	-1.0302734375	4.626355525740805
140.0	780.0	5.0657958984375	-1.0350341796875	5.170452962531192
140.0	800.0	5.1566619873046875	-1.0526123046875	5.262998718914214
160.0	0.0	0.98040771484375	1.534071922302246	1.8205976903537069
160.0	20.0	0.87200927734375	1.5229740142822266	1.7549501497058224
160.0	40.0	0.798065185546875	1.5985260009765625	1.786671043079864
160.0	60.0	0.7441558837890625	1.6206398010253906	1.7833231182389517
160.0	80.0	0.3605499267578125	2.051177978515625	2.0826251101032347
160.0	100.0	0.3458404541015625	2.3083267211914062	2.3340903734558873
160.0	120.0	1.207855224609375	1.7150726318359375	2.097710269815356
160.0	140.0	2.2342987060546875	1.0281829833984375	2.459522505533902
160.0	160.0	2.8499908447265625	0.691558837890625	2.932695252031799
160.0	180.0	1.8328094482421875	0.2340850830078125	1.8476975671501563
160.0	200.0	1.4751739501953125	4.57763671875e-05	1.4751739509055595
160.0	220.0	1.28143310546875	-0.05181884765625	1.2824804079453636
160.0	240.0	2.297271728515625	1.853118896484375	2.9515262219984826
160.0	260.0	2.462738037109375	2.680267333984375	3.639905441223583
160.0	280.0	2.6013946533203125	3.157073974609375	4.09076645917111
160.0	300.0	2.7447357177734375	2.804168701171875	3.923892998675324
160.0	320.0	2.90496826171875	2.377349853515625	3.7537491828309495
160.0	340.0	2.4346771240234375	0.563629150390625	2.4990659289848867
160.0	360.0	0.6841888427734375	-0.727020263671875	0.9983350321235743
160.0	380.0	0.6009368896484375	-3.33935546875	3.392995740051978
160.0	400.0	0.85821533203125	-4.079315185546875	4.168614390797839
160.0	420.0	0.801055908203125	-4.208740234375	4.284295149556583
160.0	440.0	0.6936187744140625	-4.282989501953125	4.338790854381016
160.0	460.0	0.5172119140625	-4.316253662109375	4.347131679592969
160.0	480.0	0.420318603515625	-4.327117919921875	4.347484010478974
160.0	500.0	0.284454345703125	-4.38238525390625	4.391607312641277
160.0	520.0	0.1483306884765625	-4.382568359375	4.385077812050638
160.0	540.0	-0.0336456298828125	-4.250244140625	4.250377310701646
160.0	560.0	-0.1904296875	-3.9273681640625	3.931982217911597
160.0	580.0	0.092926025390625	-3.0911865234375	3.0925829607104345
160.0	600.0	0.2020111083984375	-2.6995849609375	2.7071326988598634
160.0	620.0	0.3019866943359375	-2.655029296875	2.672148298807629
160.0	640.0	0.39410400390625	-2.6153564453125	2.6448832303019683
160.0	660.0	0.3783416748046875	-2.6063232421875	2.6336406865137807
160.0	680.0	0.26824951171875	-2.3363037109375	2.351653212163239
160.0	700.0	0.218994140625	-1.618408203125	1.633157538503366
160.0	720.0	0.5817108154296875	-1.3472900390625	1.4675073840171655
160.0	740.0	1.2825927734375	-1.286865234375	1.8168836930076515
160.0	760.0	1.4285736083984375	-1.522216796875	2.0875743175515735
160.0	780.0	1.4859466552734375	-1.517578125	2.123930513881476
160.0	800.0	1.602294921875	-1.510986328125	2.202368883826477
180.0	0.0	0.9187469482421875	1.3177244663238525	1.6063915226534329
180.0	20.0	0.6455078125	1.4871959686279297	1.6212440239216617
180.0	40.0	0.579559326171875	1.5797348022460938	1.6826916110744425
180.0	60.0	0.3471832275390625	1.7800521850585938	1.8135936631495806
180.0	80.0	0.027923583984375	2.1448745727539062	2.14505633012021
180.0	100.0	0.1449737548828125	2.399627685546875	2.404002998926556
180.0	120.0	1.4874420166015625	1.3809585571289062	2.029662604784173
180.0	140.0	2.1323394775390625	0.8263397216796875	2.2868556979173884
180.0	160.0	1.85955810546875	0.4525604248046875	1.9138357520210365
180.0	180.0	1.1107330322265625	0.11236572265625	1.116402223442463
180.0	200.0	1.211822509765625	-0.1232757568359375	1.2180766426617544
180.0	220.0	1.257049560546875	-0.177154541015625	1.2694712793417378
180.0	240.0	1.977813720703125	1.5725250244140625	2.526773053958346
180.0	260.0	2.268768310546875	2.52789306640625	3.396697366873669
180.0	280.0	2.4620513916015625	3.299102783203125	4.116524775708971
180.0	300.0	2.3827056884765625	2.852325439453125	3.716590751004209
180.0	320.0	2.47662353515625	2.427581787109375	3.467970223054833
180.0	340.0	2.0090484619140625	0.526092529296875	2.0767881624521176
180.0	360.0	-0.32159423828125	-0.911224365234375	0.9663088004838242
180.0	380.0	0.172454833984375	-3.356689453125	3.3611165934083855
180.0	400.0	0.5562591552734375	-4.09881591796875	4.1363892680959715
180.0	420.0	0.3914947509765625	-4.2022705078125	4.220467457625154
180.0	440.0	0.3495635986328125	-4.28985595703125	4.304074678902031
180.0	460.0	0.291778564453125	-4.265869140625	4.275836088487374
180.0	480.0	0.1224517822265625	-4.1654052734375	4.167204762301871
180.0	500.0	0.117584228515625	-4.23748779296875	4.2391188761763665
180.0	520.0	0.080291748046875	-4.294677734375	4.295428221602685
180.0	540.0	-0.142059326171875	-4.3309326171875	4.333261841473577
180.0	560.0	-0.2141876220703125	-4.1806640625	4.186147195324973
180.0	580.0	-0.4736480712890625	-3.3458251953125	3.3791846254716207
180.0	600.0	-0.432769775390625	-2.759765625	2.7934917188750163
180.0	620.0	-0.3013153076171875	-2.7401123046875	2.756629528410425
180.0	640.0	-0.248077392578125	-2.7030029296875	2.714363135361142
180.0	660.0	-0.2335052490234375	-2.6602783203125	2.6705065891785766
180.0	680.0	-0.206390380859375	-2.54931640625	2.5576573516573116
180.0	700.0	-0.1888275146484375	-1.8209228515625	1.8306872648354804
180.0	720.0	0.2417755126953125	-1.63330078125	1.651098676812183
180.0	740.0	1.0740966796875	-1.402099609375	1.766229597737859
180.0	760.0	1.3579864501953125	-1.549560546875	2.0604041077773103
180.0	780.0	1.4298095703125	-1.5406494140625	2.101893437928845
180.0	800.0	1.5543212890625	-1.5247802734375	2.1773537957569156
200.0	0.0	0.3547515869140625	1.490985631942749	1.5326078569150572
200.0	20.0	0.06036376953125	1.6895465850830078	1.690624573297595
200.0	40.0	-0.0163726806640625	1.8106155395507812	1.810689563877501
200.0	60.0	-0.1707000732421875	1.95843505859375	1.965860217241804
200.0	80.0	-0.3108367919921875	2.2729110717773438	2.2940671854730037
200.0	100.0	0.229827880859375	2.3120880126953125	2.3234826948504845
200.0	120.0	2.7845306396484375	1.2069091796875	3.034837829465504
200.0	140.0	2.0008087158203125	0.615631103515625	2.0933793666983522
200.0	160.0	0.9903717041015625	0.2351837158203125	1.0179133030234364
200.0	180.0	0.7116851806640625	0.0216522216796875	0.7120144767352035
200.0	200.0	0.9661865234375	-0.2439422607421875	0.9965060083352494
200.0	220.0	1.073333740234375	-0.3535614013671875	1.1300668044245181
200.0	240.0	1.0992584228515625	1.1393890380859375	1.5832171235558636
200.0	260.0	1.5265350341796875	2.194244384765625	2.6730165788212865
200.0	280.0	2.2943115234375	3.159637451171875	3.9047630132219298
200.0	300.0	1.792236328125	2.37261962890625	2.973455054195744
200.0	320.0	1.9163818359375	1.925994873046875	2.7169791298635384
200.0	340.0	1.3117218017578125	0.070770263671875	1.3136295198521342
200.0	360.0	-0.4895172119140625	-0.85845947265625	0.9882205052281419
200.0	380.0	0.05706787109375	-3.290802001953125	3.2912967897122054
200.0	400.0	0.3685302734375	-3.906036376953125	3.9233830733846284
200.0	420.0	0.2863311767578125	-4.04632568359375	4.056443895888854
200.0	440.0	0.3383331298828125	-4.105438232421875	4.119355821849765
200.0	460.0	0.3119354248046875	-4.0538330078125	4.065816740149293
200.0	480.0	0.14727783203125	-3.804168701171875	3.80701855351186
200.0	500.0	0.12164306640625	-3.894744873046875	3.8966440255339765
200.0	520.0	0.010711669921875	-4.01953125	4.019545522767354
200.0	540.0	-0.2287750244140625	-4.108642578125	4.115006907233243
200.0	560.0	-0.3590850830078125	-4.1541748046875	4.169665502739897
200.0	580.0	-0.6143798828125	-3.711669921875	3.762174404431069
200.0	600.0	-0.792144775390625	-2.79345703125	2.903600442660582
200.0	620.0	-0.7065582275390625	-2.7974853515625	2.885333398605767
200.0	640.0	-0.66461181640625	-2.761474609375	2.8403258412952597
200.0	660.0	-0.6384735107421875	-2.718505859375	2.7924760574400027
200.0	680.0	-0.63360595703125	-2.7569580078125	2.8288290803134353
200.0	700.0	-0.6641998291015625	-2.248779296875	2.3448176344936007
200.0	720.0	-0.3071136474609375	-2.025634765625	2.0487837846306305
200.0	740.0	0.5513153076171875	-1.936279296875	2.013237711727003
200.0	760.0	1.20745849609375	-1.618896484375	2.019599427339668
200.0	780.0	1.37396240234375	-1.5792236328125	2.093255828963034
200.0	800.0	1.4719085693359375	-1.5577392578125	2.143144052977962
220.0	0.0	-0.2270050048828125	1.72263503074646	1.7375277613312263
220.0	20.0	-0.431427001953125	1.8798103332519531	1.9286824899436092
220.0	40.0	-0.49981689453125	1.9950103759765625	2.056668016067009
220.0	60.0	-0.56256103515625	2.0600509643554688	2.1354823562881453
220.0	80.0	-0.5181121826171875	2.2257614135742188	2.28526893470599
220.0	100.0	1.45343017578125	1.7305450439453125	2.2599215528409826
220.0	120.0	2.8570098876953125	1.0503692626953125	3.043974554164978
220.0	140.0	1.1517181396484375	0.40020751953125	1.219270573697493
220.0	160.0	0.6494293212890625	0.0999603271484375	0.6570772483913859
220.0	180.0	0.5748443603515625	-0.0779876708984375	0.5801104338314904
220.0	200.0	0.7520599365234375	-0.46392822265625	0.8836422035533522
220.0	220.0	0.81463623046875	-0.64410400390625	1.0385095838943408
220.0	240.0	0.757080078125	0.232330322265625	0.7919265264769234
220.0	260.0	0.9551849365234375	1.357421875	1.6598109560096894
220.0	280.0	2.376434326171875	2.96875	3.802751197371184
220.0	300.0	1.6450347900390625	1.913238525390625	2.523216422639516
220.0	320.0	1.541839599609375	1.434783935546875	2.1061515360075536
220.0	340.0	1.55035400390625	-0.068450927734375	1.5518643841959379
220.0	360.0	0.1124267578125	-1.113189697265625	1.118852572044487
220.0	380.0	-0.0182037353515625	-3.240234375	3.2402855091661893
220.0	400.0	0.130706787109375	-3.662750244140625	3.665081665549714
220.0	420.0	0.081939697265625	-3.81451416015625	3.8153941332476418
220.0	440.0	0.1221466064453125	-3.768646240234375	3.770625183905024
220.0	460.0	0.1494598388671875	-3.7073974609375	3.7104088961730386
220.0	480.0	-0.0376129150390625	-3.3634033203125	3.3636136262161394
220.0	500.0	-0.1755828857421875	-3.407135009765625	3.4116562436060525
220.0	520.0	-0.2879486083984375	-3.5528564453125	3.5645060418067986
220.0	540.0	-0.6091461181640625	-3.728515625	3.777947559078009
220.0	560.0	-1.1537933349609375	-3.740966796875	3.914852696478053
220.0	580.0	-0.8611907958984375	-3.718505859375	3.8169274833491915
220.0	600.0	-1.0045166015625	-2.8060302734375	2.980412638924752
220.0	620.0	-0.882965087890625	-2.82421875	2.959026680225317
220.0	640.0	-0.8451080322265625	-2.80224609375	2.9269080539147425
220.0	660.0	-0.757232666015625	-2.758056640625	2.860118484150052
220.0	680.0	-0.7180023193359375	-2.9578857421875	3.043783072823667
220.0	700.0	-0.8167724609375	-2.70703125	2.8275670533910353
220.0	720.0	-0.740020751953125	-2.59033203125	2.693965616974541
220.0	740.0	-0.31353759765625	-2.732666015625	2.7505943681495215
220.0	760.0	0.27545166015625	-2.0052490234375	2.0240793618531567
220.0	780.0	0.6903076171875	-1.8023681640625	1.930040311800018
220.0	800.0	1.021728515625	-1.61279296875	1.9091962496534254
240.0	0.0	-0.3652191162109375	1.714338779449463	1.7528098737655982
240.0	20.0	-0.5132293701171875	1.8501968383789062	1.920060605058649
240.0	40.0	-0.5296173095703125	1.9268455505371094	1.9983063504430827
240.0	60.0	-0.6909332275390625	2.0360946655273438	2.150132603330886
240.0	80.0	0.100067138671875	1.880828857421875	1.8834889495701461
240.0	100.0	3.611297607421875	1.4502029418945312	3.8916010820805504
240.0	120.0	1.60693359375	0.7223281860351562	1.7618154225295932
240.0	140.0	0.7116241455078125	0.277862548828125	0.7639479828568084
240.0	160.0	0.364349365234375	-0.0294342041015625	0.36553636251101534
240.0	180.0	0.44122314453125	-0.2018280029296875	0.48519316363344434
240.0	200.0	0.6164703369140625	-0.619873046875	0.8742301015962752
240.0	220.0	0.63995361328125	-0.9141387939453125	1.1158809800993645
240.0	240.0	0.583160400390625	-0.619873046875	0.8510691198873627
240.0	260.0	0.5528106689453125	-0.262359619140625	0.6119086577712214
240.0	280.0	1.8551025390625	1.9888916015625	2.719760142586471
240.0	300.0	0.845672607421875	0.207183837890625	0.8706820898736815
240.0	320.0	0.5470428466796875	-0.10675048828125	0.5573612319238767
240.0	340.0	0.3054351806640625	-0.780181884765625	0.8378391390378773
240.0	360.0	-0.5364990234375	-1.631744384765625	1.7176789395470677
240.0	380.0	-0.43768310546875	-2.837738037109375	2.8712930306867213
240.0	400.0	-0.585845947265625	-3.05419921875	3.1098791522727485
240.0	420.0	-0.427581787109375	-3.1785888671875	3.2072189465759835
240.0	440.0	-0.344573974609375	-3.06005859375	3.0793976393381435
240.0	460.0	-0.1479949951171875	-3.112152099609375	3.1156689826877915
240.0	480.0	-0.117523193359375	-3.163543701171875	3.165725896252174
240.0	500.0	-0.2411041259765625	-3.194244384765625	3.20333082730611
240.0	520.0	-0.32012939453125	-3.3685302734375	3.38370788223627
240.0	540.0	-0.6492767333984375	-3.5810546875	3.639438548924582
240.0	560.0	-1.2943878173828125	-3.6309814453125	3.854797799884281
240.0	580.0	-1.1951141357421875	-3.5614013671875	3.7565778969237136
240.0	600.0	-1.2084197998046875	-3.038818359375	3.270274519644271
240.0	620.0	-1.1310272216796875	-3.04248046875	3.245906649752222
240.0	640.0	-1.0992279052734375	-3.0311279296875	3.2242888384670905
240.0	660.0	-1.0327301025390625	-2.9967041015625	3.169663536877669
240.0	680.0	-0.85162353515625	-3.146484375	3.2596973122900796
240.0	700.0	-0.89031982421875	-3.1036376953125	3.228813455924884
240.0	720.0	-0.8392486572265625	-3.09619140625	3.207918255316513
240.0	740.0	-0.61578369140625	-3.3092041015625	3.366009705927774
240.0	760.0	-0.2730560302734375	-3.5028076171875	3.513434331063477
240.0	780.0	0.0003204345703125	-3.2376708984375	3.2376709142943176
240.0	800.0	0.4975738525390625	-2.8822021484375	2.9248365703382992
260.0	0.0	-0.923919677734375	1.8307890892028809	2.050711159585646
260.0	20.0	-1.05853271484375	2.0027637481689453	2.265293389248775
260.0	40.0	-0.969024658203125	1.98980712890625	2.2132196453248416
260.0	60.0	-0.768524169921875	2.020496368408203	2.161720373800655
260.0	80.0	0.8009033203125	1.6775360107421875	1.8589172105891105
260.0	100.0	2.118194580078125	1.3103790283203125	2.490751187279458
260.0	120.0	0.82781982421875	0.57196044921875	1.00619303159984
260.0	140.0	0.373779296875	0.2187957763671875	0.43310801716025726
260.0	160.0	0.24676513671875	-0.1143341064453125	0.2719656606935358
260.0	180.0	0.32000732421875	-0.422332763671875	0.5298770148103878
260.0	200.0	0.451416015625	-0.72442626953125	0.8535630258801711
260.0	220.0	0.48980712890625	-1.0413818359375	1.1508202082636287
260.0	240.0	0.54638671875	-1.152740478515625	1.2756759217116327
260.0	260.0	0.44317626953125	-1.118316650390625	1.2029286497612992
260.0	280.0	0.16357421875	-1.059967041015625	1.0725141738359882
260.0	300.0	0.02520751953125	-1.0906982421875	1.0909894933278783
260.0	320.0	-0.19903564453125	-1.22479248046875	1.2408593022606405
260.0	340.0	-0.3857421875	-1.4490966796875	1.4995593427065905
260.0	360.0	-0.54620361328125	-1.6678466796875	1.7550073886186666
260.0	380.0	-0.76641845703125	-2.4522705078125	2.5692465616918003
260.0	400.0	-1.04913330078125	-2.66485595703125	2.863937491380198
260.0	420.0	-0.84307861328125	-2.7991943359375	2.9234004991647686
260.0	440.0	-0.738037109375	-2.781951904296875	2.8781860906889976
260.0	460.0	-0.5040283203125	-2.826629638671875	2.871215711487964
260.0	480.0	-0.27850341796875	-2.957672119140625	2.9707555466854005
260.0	500.0	-0.38519287109375	-2.992401123046875	3.0170909878811485
260.0	520.0	-0.415252685546875	-3.1761474609375	3.2031777169669526
260.0	540.0	-0.768310546875	-3.4478759765625	3.5324424759925215
260.0	560.0	-1.42218017578125	-3.54638671875	3.8209233453854554
260.0	580.0	-1.498199462890625	-3.4351806640625	3.747674989290645
260.0	600.0	-1.570068359375	-3.053955078125	3.433912676862354
260.0	620.0	-1.48468017578125	-3.04248046875	3.3854043520801267
260.0	640.0	-1.461456298828125	-3.0548095703125	3.386401633630784
260.0	660.0	-1.321075439453125	-3.02392578125	3.299904157280131
260.0	680.0	-1.08160400390625	-3.11572265625	3.298119902601418
260.0	700.0	-0.97882080078125	-3.3238525390625	3.4649799222324904
260.0	720.0	-0.911712646484375	-3.3763427734375	3.497271861537672
260.0	740.0	-0.801483154296875	-3.5672607421875	3.6561898814713905
260.0	760.0	-0.515533447265625	-3.8770751953125	3.9112001745445144
260.0	780.0	-0.2803955078125	-3.909423828125	3.9194663295802097
260.0	800.0	0.02886962890625	-3.821044921875	3.8211539815165665
280.0	0.0	-1.2691650390625	1.9432141780853271	2.320961274621003
280.0	20.0	-1.395751953125	2.131113052368164	2.547501983635382
280.0	40.0	-1.1563720703125	1.993316650390625	2.30445386886423
280.0	60.0	-0.631134033203125	1.9939422607421875	2.0914434984098684
280.0	80.0	1.747100830078125	1.5103683471679688	2.3094531505502713
280.0	100.0	1.05401611328125	1.1303558349609375	1.545527185359983
280.0	120.0	0.196624755859375	0.5747833251953125	0.6074842924219022
280.0	140.0	0.007415771484375	0.23974609375	0.23986075780563243
280.0	160.0	-0.07635498046875	-0.2703857421875	0.28096001961252143
280.0	180.0	0.039459228515625	-0.76666259765625	0.7676773862502903
280.0	200.0	0.15814208984375	-1.0392303466796875	1.051193908867499
280.0	220.0	0.297393798828125	-1.2710723876953125	1.305399588763106
280.0	240.0	0.394500732421875	-1.402618408203125	1.4570412577932252
280.0	260.0	0.4217529296875	-1.5321044921875	1.5890939898826333
280.0	280.0	0.377227783203125	-1.67706298828125	1.718965115144336
280.0	300.0	0.146636962890625	-1.699981689453125	1.7062942722056145
280.0	320.0	-0.112091064453125	-1.80487060546875	1.8083479502616102
280.0	340.0	-0.335113525390625	-1.8994140625	1.9287495575430438
280.0	360.0	-0.6485595703125	-2.039093017578125	2.1397499504801485
280.0	380.0	-1.038238525390625	-2.309051513671875	2.5317302637515864
280.0	400.0	-1.276275634765625	-2.543487548828125	2.845735125927939
280.0	420.0	-1.453033447265625	-2.75042724609375	3.1106520594446874
280.0	440.0	-1.69647216796875	-2.821014404296875	3.291829291737809
280.0	460.0	-1.78753662109375	-2.86376953125	3.375864792888943
280.0	480.0	-1.814697265625	-2.91741943359375	3.4357622614752215
280.0	500.0	-2.009857177734375	-3.01531982421875	3.6237659302467344
280.0	520.0	-1.799285888671875	-3.1016845703125	3.585788181542292
280.0	540.0	-1.684661865234375	-3.144287109375	3.567159517929743
280.0	560.0	-1.626922607421875	-3.16796875	3.5613063855159885
280.0	580.0	-1.610076904296875	-3.295654296875	3.6679265099318523
280.0	600.0	-1.79486083984375	-3.0364990234375	3.5273009162448137
280.0	620.0	-1.78631591796875	-2.9796142578125	3.4740503283844455
280.0	640.0	-1.807098388671875	-3.025390625	3.524002414893948
280.0	660.0	-1.703857421875	-3.00341796875	3.4530638003212304
280.0	680.0	-1.372161865234375	-3.0609130859375	3.3544026448932613
280.0	700.0	-1.0723876953125	-3.56494140625	3.7227439609854156
280.0	720.0	-0.995635986328125	-3.581787109375	3.7175919510022206
280.0	740.0	-0.869659423828125	-3.7462158203125	3.8458341729477525
280.0	760.0	-0.6827392578125	-4.023681640625	4.081194290800311
280.0	780.0	-0.43927001953125	-4.2999267578125	4.322305897621188
280.0	800.0	-0.0758056640625	-4.3118896484375	4.3125559519856
300.0	0.0	-1.973388671875	2.2680108547210693	3.006349295643667
300.0	20.0	-1.963714599609375	2.3746337890625	3.0814056306945914
300.0	40.0	-1.18768310546875	1.8494186401367188	2.197940050479322
300.0	60.0	0.236175537109375	1.6435699462890625	1.6604520627448218
300.0	80.0	1.72052001953125	1.371795654296875	2.2004573285468645
300.0	100.0	0.442840576171875	1.0263595581054688	1.1178200742600266
300.0	120.0	-0.041412353515625	0.515869140625	0.5175286980186501
300.0	140.0	-0.259857177734375	0.2352294921875	0.35051200666291543
300.0	160.0	-0.480621337890625	-0.43572998046875	0.6487352975714143
300.0	180.0	-0.38299560546875	-1.0428619384765625	1.1109665415895602
300.0	200.0	-0.220367431640625	-1.478759765625	1.4950893783848478
300.0	220.0	-0.04144287109375	-1.5879974365234375	1.5885381235492908
300.0	240.0	0.12542724609375	-1.612030029296875	1.6169022263011286
300.0	260.0	0.247955322265625	-1.689453125	1.707551962141157
300.0	280.0	0.2330322265625	-1.747314453125	1.7627852440714933
300.0	300.0	0.002471923828125	-1.79632568359375	1.7963273844001726
300.0	320.0	-0.26885986328125	-1.869049072265625	1.8882876000812499
300.0	340.0	-0.4779052734375	-1.93914794921875	1.9971700526842113
300.0	360.0	-0.8043212890625	-2.083221435546875	2.2331019424919107
300.0	380.0	-1.169586181640625	-2.283050537109375	2.5652001074536277
300.0	400.0	-1.458740234375	-2.50445556640625	2.8983134329274467
300.0	420.0	-1.70703125	-2.71527099609375	3.2072811337181695
300.0	440.0	-1.93292236328125	-2.796539306640625	3.399532461392125
300.0	460.0	-2.067413330078125	-2.8475341796875	3.5188988024484713
300.0	480.0	-2.225799560546875	-2.877716064453125	3.6380535223306216
300.0	500.0	-2.37115478515625	-2.8631591796875	3.7175335241794634
300.0	520.0	-2.194580078125	-2.8948974609375	3.6327142784212354
300.0	540.0	-2.068511962890625	-2.9215087890625	3.5796585514810015
300.0	560.0	-2.038543701171875	-2.93017578125	3.5695364587872715
300.0	580.0	-1.695953369140625	-3.185791015625	3.6090888359164013
300.0	600.0	-2.083984375	-3.024658203125	3.6730842790460847
300.0	620.0	-2.12591552734375	-2.925537109375	3.6163910474022973
300.0	640.0	-2.14129638671875	-2.9852294921875	3.673791683914701
300.0	660.0	-2.016143798828125	-2.96337890625	3.5841945203295746
300.0	680.0	-1.527374267578125	-2.9949951171875	3.361973810908821
300.0	700.0	-1.186492919921875	-3.6558837890625	3.8435987990625033
300.0	720.0	-1.020751953125	-3.6536865234375	3.7935945699767797
300.0	740.0	-0.894805908203125	-3.8170166015625	3.9204965693084026
300.0	760.0	-0.704833984375	-4.12548828125	4.185265165346279
300.0	780.0	-0.414947509765625	-4.4931640625	4.512283759738764
300.0	800.0	-0.04010009765625	-4.630859375	4.631032991553551
320.0	0.0	-3.268585205078125	2.7117362022399902	4.2470180684092425
320.0	20.0	-2.810943603515625	2.565044403076172	3.805372088495132
320.0	40.0	-1.70941162109375	1.8094062805175781	2.489184440395452
320.0	60.0	0.941619873046875	1.6547737121582031	1.903923324025065
320.0	80.0	1.026641845703125	1.2778854370117188	1.6392024492036823
320.0	100.0	-0.083587646484375	0.9618072509765625	0.9654325883643503
320.0	120.0	-0.326568603515625	0.412139892578125	0.5258387051715135
320.0	140.0	-0.540771484375	0.1739349365234375	0.5680555962725419
320.0	160.0	-0.635223388671875	-0.6602935791015625	0.9162403418964542
320.0	180.0	-0.46551513671875	-1.1619873046875	1.2517662875989262
320.0	200.0	-0.325286865234375	-1.67529296875	1.706580814329399
320.0	220.0	-0.2008056640625	-1.880859375	1.8915482820285006
320.0	240.0	-0.112091064453125	-1.868255615234375	1.8716151983206932
320.0	260.0	-0.04022216796875	-1.81781005859375	1.8182549963964678
320.0	280.0	-0.110260009765625	-1.803924560546875	1.8072910916334843
320.0	300.0	-0.282745361328125	-1.817657470703125	1.8395172247509546
320.0	320.0	-0.46490478515625	-1.868316650390625	1.9252905145426817
320.0	340.0	-0.625274658203125	-1.931365966796875	2.0300598256928937
320.0	360.0	-0.87335205078125	-2.0855712890625	2.2610509517402817
320.0	380.0	-1.230224609375	-2.2855224609375	2.595585773763155
320.0	400.0	-1.541107177734375	-2.471588134765625	2.912689348553778
320.0	420.0	-1.80511474609375	-2.676361083984375	3.228211253686958
320.0	440.0	-2.0303955078125	-2.758270263671875	3.424990622702739
320.0	460.0	-2.163909912109375	-2.791290283203125	3.531827792068773
320.0	480.0	-2.294158935546875	-2.832489013671875	3.6450184134132217
320.0	500.0	-2.387237548828125	-2.71112060546875	3.6123507653510276
320.0	520.0	-2.244384765625	-2.7064208984375	3.5159603319248114
320.0	540.0	-2.220855712890625	-2.7327880859375	3.521410345319169
320.0	560.0	-2.239105224609375	-2.7298583984375	3.5306825235912607
320.0	580.0	-2.020843505859375	-2.72998046875	3.3965573504550868
320.0	600.0	-2.67022705078125	-2.77978515625	3.8545191681494813
320.0	620.0	-2.606903076171875	-2.6822509765625	3.740376177582259
320.0	640.0	-2.566192626953125	-2.755859375	3.765648084115664
320.0	660.0	-2.328125	-2.732666015625	3.589934479705279
320.0	680.0	-1.702362060546875	-2.806884765625	3.2827791081166446
320.0	700.0	-1.144073486328125	-3.5975341796875	3.775070372342588
320.0	720.0	-0.927947998046875	-3.61328125	3.730534663916255
320.0	740.0	-0.83892822265625	-3.8177490234375	3.9088371888231874
320.0	760.0	-0.6527099609375	-4.1649169921875	4.215751871839614
320.0	780.0	-0.375457763671875	-4.599609375	4.614907901019193
320.0	800.0	-0.193603515625	-4.84619140625	4.850057058146194
340.0	0.0	-4.994476318359375	3.6638989448547363	6.19426744440053
340.0	20.0	-3.307830810546875	2.8091907501220703	4.339734708686073
340.0	40.0	-1.554046630859375	1.6958694458007812	2.300224795120256
340.0	60.0	1.553680419921875	1.5920257568359375	2.224515420867577
340.0	80.0	0.267242431640625	1.1793136596679688	1.2092143007542757
340.0	100.0	-0.435394287109375	0.9160079956054688	1.0142183360897343
340.0	120.0	-0.6298828125	0.35361480712890625	0.7223543377759448
340.0	140.0	-0.982635498046875	-0.0091094970703125	0.9826777218186561
340.0	160.0	-0.913818359375	-0.8775482177734375	1.2669470661587063
340.0	180.0	-0.6776123046875	-1.2269439697265625	1.4016240367203614
340.0	200.0	-0.508087158203125	-1.6852874755859375	1.760212042822611
340.0	220.0	-0.368408203125	-1.9720306396484375	2.0061479127527004
340.0	240.0	-0.27996826171875	-2.05364990234375	2.0726456882367312
340.0	260.0	-0.231536865234375	-1.946533203125	1.9602552973606866
340.0	280.0	-0.2796630859375	-1.87176513671875	1.892542250168235
340.0	300.0	-0.43218994140625	-1.843658447265625	1.8936379315029135
340.0	320.0	-0.630523681640625	-1.87982177734375	1.9827480999071625
340.0	340.0	-0.77142333984375	-1.91082763671875	2.060668878423666
340.0	360.0	-0.9945068359375	-2.002593994140625	2.235939746973187
340.0	380.0	-1.325927734375	-2.17767333984375	2.5495775202670448
340.0	400.0	-1.60931396484375	-2.30126953125	2.8081547131347135
340.0	420.0	-2.03619384765625	-2.46356201171875	3.196126275793386
340.0	440.0	-2.32403564453125	-2.53729248046875	3.4407840397931175
340.0	460.0	-2.499969482421875	-2.577484130859375	3.590720242217793
340.0	480.0	-2.5994873046875	-2.630828857421875	3.6984584253814687
340.0	500.0	-2.488128662109375	-2.576446533203125	3.581739937190386
340.0	520.0	-2.315765380859375	-2.558837890625	3.4511477293336728
340.0	540.0	-2.318115234375	-2.5738525390625	3.4638670778019094
340.0	560.0	-2.3262939453125	-2.5665283203125	3.4639155790757514
340.0	580.0	-2.34368896484375	-2.392822265625	3.3493994026991056
340.0	600.0	-2.771240234375	-2.3446044921875	3.630005876221774
340.0	620.0	-2.537261962890625	-2.25634765625	3.3954091085164473
340.0	640.0	-2.358306884765625	-2.3507080078125	3.3297806985936416
340.0	660.0	-2.106536865234375	-2.3436279296875	3.151204442336737
340.0	680.0	-1.446441650390625	-2.478271484375	2.8694987364086817
340.0	700.0	-1.15960693359375	-3.3878173828125	3.580781319729709
340.0	720.0	-0.996673583984375	-3.5379638671875	3.6756695388101184
340.0	740.0	-0.92242431640625	-3.76953125	3.880751533430619
340.0	760.0	-0.75946044921875	-4.063232421875	4.133598660743895
340.0	780.0	-0.4393310546875	-4.5111083984375	4.532450855559956
340.0	800.0	-0.145965576171875	-4.73583984375	4.738088747066397
360.0	0.0	-4.830108642578125	3.164292335510254	5.774313420977149
360.0	20.0	-2.630584716796875	2.417348861694336	3.5726112958703187
360.0	40.0	-1.427398681640625	1.6481781005859375	2.180357321083052
360.0	60.0	0.589691162109375	1.5039024353027344	1.615381751035773
360.0	80.0	-0.332122802734375	1.0855789184570312	1.1352476136484384
360.0	100.0	-0.8232421875	0.82513427734375	1.165578944099188
360.0	120.0	-0.926025390625	0.20832061767578125	0.9491683221805303
360.0	140.0	-1.26544189453125	-0.3090972900390625	1.3026451255596558
360.0	160.0	-0.984832763671875	-1.009552001953125	1.4103513097980749
360.0	180.0	-0.84539794921875	-1.3420562744140625	1.5861313742049936
360.0	200.0	-0.710723876953125	-1.707977294921875	1.84994996398279
360.0	220.0	-0.552581787109375	-2.19488525390625	2.263375335480197
360.0	240.0	-0.447723388671875	-2.4580230712890625	2.4984662598788767
360.0	260.0	-0.383758544921875	-2.206146240234375	2.239274850057675
360.0	280.0	-0.0382080078125	-1.697906494140625	1.6983363373330702
360.0	300.0	-0.179290771484375	-1.2913818359375	1.3037684713662816
360.0	320.0	-0.39654541015625	-1.246917724609375	1.308454078010004
360.0	340.0	-0.515350341796875	-1.2408447265625	1.3436076846416596
360.0	360.0	-0.849365234375	-1.2794189453125	1.5356868622832744
360.0	380.0	-1.32470703125	-1.577667236328125	2.0600685976992157
360.0	400.0	-1.691314697265625	-1.938140869140625	2.5723404583802454
360.0	420.0	-2.16351318359375	-1.9915771484375	2.9406068818804068
360.0	440.0	-2.37652587890625	-2.036773681640625	3.1299077116322502
360.0	460.0	-2.51165771484375	-2.141265869140625	3.300521776762075
360.0	480.0	-2.591888427734375	-2.228363037109375	3.418111678541046
360.0	500.0	-2.551116943359375	-2.4326171875	3.525028232456542
360.0	520.0	-2.434539794921875	-2.404541015625	3.421812605751687
360.0	540.0	-2.46258544921875	-2.4112548828125	3.446516676964009
360.0	560.0	-2.50762939453125	-2.378173828125	3.4559970973795506
360.0	580.0	-2.57611083984375	-2.1146240234375	3.3328639065613634
360.0	600.0	-3.032867431640625	-1.968505859375	3.615701892620589
360.0	620.0	-2.58740234375	-1.6875	3.089062501543631
360.0	640.0	-2.234222412109375	-1.771484375	2.851299121039561
360.0	660.0	-1.844329833984375	-1.7825927734375	2.5649930862356003
360.0	680.0	-1.27880859375	-1.935791015625	2.3200513519367028
360.0	700.0	-1.112518310546875	-3.1595458984375	3.3496906238689124
360.0	720.0	-1.01837158203125	-3.3924560546875	3.5420105536368336
360.0	740.0	-0.93939208984375	-3.6488037109375	3.7677879477768226
360.0	760.0	-0.9097900390625	-3.560791015625	3.6751803455249736
360.0	780.0	-0.770538330078125	-3.6136474609375	3.6948852878079483
360.0	800.0	-2.16534423828125	-2.4287109375	3.25382121331058
380.0	0.0	-5.43780517578125	3.4862442016601562	6.459382614721195
380.0	20.0	-2.3388671875	2.4777793884277344	3.40729957862256
380.0	40.0	-1.51239013671875	1.8358421325683594	2.378579462905812
380.0	60.0	-0.56658935546875	1.4253654479980469	1.5338481535266673
380.0	80.0	-0.998046875	1.0126495361328125	1.4218145616525617
380.0	100.0	-1.288787841796875	0.6715240478515625	1.4532441804481429
380.0	120.0	-1.152801513671875	0.12883758544921875	1.1599786434881252
380.0	140.0	-1.3153076171875	-0.490814208984375	1.4038991116075317
380.0	160.0	-1.159912109375	-1.1007843017578125	1.5991004285132302
380.0	180.0	-0.96221923828125	-1.5136566162109375	1.7936059250341738
380.0	200.0	-0.86993408203125	-1.846343994140625	2.041022158571217
380.0	220.0	-0.6666259765625	-2.4947967529296875	2.5823247338505704
380.0	240.0	-0.4510498046875	-2.7829437255859375	2.8192590704095943
380.0	260.0	0.080718994140625	-2.276458740234375	2.277889363424956
380.0	280.0	0.578857421875	-0.77197265625	0.9648925830668678
380.0	300.0	0.277587890625	-0.36383056640625	0.4576327327378688
380.0	320.0	0.119659423828125	-0.338836669921875	0.3593447739909745
380.0	340.0	-0.017059326171875	-0.388336181640625	0.3887107029407075
380.0	360.0	-0.4019775390625	-0.62847900390625	0.7460373987017915
380.0	380.0	-0.946624755859375	-0.95648193359375	1.3457176961372916
380.0	400.0	-1.47076416015625	-1.59393310546875	2.1688176409069926
380.0	420.0	-1.982269287109375	-1.66790771484375	2.5906191676609684
380.0	440.0	-2.20794677734375	-1.737091064453125	2.809361909364036
380.0	460.0	-2.345916748046875	-1.81231689453125	2.96442539372645
380.0	480.0	-2.441680908203125	-1.931121826171875	3.1130430714978927
380.0	500.0	-2.47662353515625	-1.99066162109375	3.17748293851996
380.0	520.0	-2.427154541015625	-2.0338134765625	3.1666190840421606
380.0	540.0	-2.523834228515625	-2.041015625	3.2458410303835277
380.0	560.0	-2.5738525390625	-1.9888916015625	3.252753709644234
380.0	580.0	-2.66046142578125	-1.9365234375	3.29061970182773
380.0	600.0	-2.739837646484375	-1.3218994140625	3.0420598925714497
380.0	620.0	-2.05145263671875	-1.0986328125	2.3271123688816515
380.0	640.0	-1.522796630859375	-1.168701171875	1.9195759969583548
380.0	660.0	-1.1060791015625	-1.1893310546875	1.624167274808044
380.0	680.0	-0.8310546875	-1.3466796875	1.5824658209076177
380.0	700.0	-1.082733154296875	-2.93505859375	3.1283989566804595
380.0	720.0	-0.951141357421875	-3.18603515625	3.3249796839468493
380.0	740.0	-0.72637939453125	-3.3748779296875	3.4521628097601904
380.0	760.0	-1.017303466796875	-2.47705078125	2.677813831551435
380.0	780.0	-2.50537109375	-1.654052734375	3.0021283725869363
380.0	800.0	-4.472412109375	-0.8946533203125	4.561016842726008
400.0	0.0	0.001251220703125	2.4328038692474365	2.4328041910064497
400.0	20.0	-0.349945068359375	2.2294464111328125	2.256743860295631
400.0	40.0	-0.646331787109375	1.8731613159179688	1.9815342778966845
400.0	60.0	-1.078826904296875	1.3122100830078125	1.69875330503936
400.0	80.0	-1.266510009765625	0.9680252075195312	1.5940892093072316
400.0	100.0	-1.443359375	0.5682220458984375	1.5511810271033477
400.0	120.0	-1.443572998046875	0.096710205078125	1.4468088555356218
400.0	140.0	-1.34716796875	-0.7924041748046875	1.5629350313669148
400.0	160.0	-1.202606201171875	-1.2755279541015625	1.7530639568457183
400.0	180.0	-0.99420166015625	-1.7242431640625	1.990339526280304
400.0	200.0	-1.064910888671875	-1.9720306396484375	2.2411916572493635
400.0	220.0	-0.89739990234375	-2.649444580078125	2.797299263152215
400.0	240.0	-0.65509033203125	-2.675140380859375	2.754182165439544
400.0	260.0	0.657135009765625	-1.70440673828125	1.826698866961437
400.0	280.0	1.5740966796875	-0.41973876953125	1.629098214243334
400.0	300.0	0.75372314453125	0.13006591796875	0.7648632045138066
400.0	320.0	0.68157958984375	0.06671142578125	0.6848365875311728
400.0	340.0	0.34954833984375	-0.13043212890625	0.37309058168029163
400.0	360.0	-0.655914306640625	-0.44287109375	0.7914280657995224
400.0	380.0	-0.94403076171875	-0.795257568359375	1.2343535470456386
400.0	400.0	-1.49737548828125	-1.492889404296875	2.1144389625542255
400.0	420.0	-1.918212890625	-1.57049560546875	2.4791121678045496
400.0	440.0	-2.06182861328125	-1.597259521484375	2.6081363479537982
400.0	460.0	-2.21435546875	-1.625091552734375	2.746687586303119
400.0	480.0	-2.34820556640625	-1.68560791015625	2.8905610889380315
400.0	500.0	-2.459014892578125	-1.854248046875	3.079771105335713
400.0	520.0	-2.44384765625	-1.95849609375	3.1317883575032055
400.0	540.0	-2.52508544921875	-1.9517822265625	3.1914746412562214
400.0	560.0	-2.60577392578125	-1.865966796875	3.2049789140213347
400.0	580.0	-2.697113037109375	-1.73291015625	3.205837853756761
400.0	600.0	-2.66009521484375	-0.6741943359375	2.744201988674453
400.0	620.0	-2.644989013671875	-0.7152099609375	2.7399803230441524
400.0	640.0	-2.28216552734375	-0.7574462890625	2.4045798749492038
400.0	660.0	-1.72393798828125	-0.805419921875	1.9028040986902288
400.0	680.0	-1.336395263671875	-0.95654296875	1.6434496499222857
400.0	700.0	-1.0745849609375	-2.6566162109375	2.8657185016133333
400.0	720.0	-0.893463134765625	-2.9722900390625	3.1036727355659415
400.0	740.0	-0.162841796875	-2.7994384765625	2.8041706857586344
400.0	760.0	-1.87890625	-1.310791015625	2.2909521564040314
400.0	780.0	-3.27935791015625	-0.8448486328125	3.386437289434062
400.0	800.0	-3.6064453125	-0.7557373046875	3.6847776955672034
420.0	0.0	-0.48638916015625	2.3037221431732178	2.354508468463026
420.0	20.0	-0.750640869140625	2.1615734100341797	2.288200454809627
420.0	40.0	-1.036102294921875	1.94158935546875	2.2007446900565117
420.0	60.0	-1.349700927734375	1.2569007873535156	1.8443134721562167
420.0	80.0	-1.3990478515625	0.950042724609375	1.6911286377874546
420.0	100.0	-1.531585693359375	0.40283966064453125	1.5836775329249697
420.0	120.0	-1.523345947265625	-0.11739349365234375	1.5278625944117183
420.0	140.0	-1.323394775390625	-1.0132598876953125	1.6667541305014126
420.0	160.0	-1.20233154296875	-1.389434814453125	1.8374248944737863
420.0	180.0	-0.9193115234375	-1.919708251953125	2.1284767909803244
420.0	200.0	-1.116302490234375	-2.2269134521484375	2.4910388943296606
420.0	220.0	-0.920654296875	-2.87408447265625	3.0179406704436977
420.0	240.0	-0.65167236328125	-2.43597412109375	2.521635736521641
420.0	260.0	0.251251220703125	1.33746337890625	1.3608583562664167
420.0	280.0	0.475616455078125	2.158477783203125	2.2102573046870715
420.0	300.0	0.5185546875	1.423431396484375	1.5149441918518585
420.0	320.0	0.396697998046875	1.21905517578125	1.2819769199378952
420.0	340.0	0.0367431640625	0.39044189453125	0.39216697095813097
420.0	360.0	-1.000213623046875	0.07537841796875	1.003049947721462
420.0	380.0	-1.175140380859375	-0.34869384765625	1.2257823273810229
420.0	400.0	-1.6107177734375	-1.334564208984375	2.091763221201087
420.0	420.0	-1.692047119140625	-1.342742919921875	2.160088424669789
420.0	440.0	-1.747528076171875	-1.3336181640625	2.1982701800566753
420.0	460.0	-1.841400146484375	-1.3133544921875	2.261781271834605
420.0	480.0	-1.989501953125	-1.3187255859375	2.3868714235363395
420.0	500.0	-2.162078857421875	-1.5545654296875	2.662941730659941
420.0	520.0	-2.346466064453125	-1.7554931640625	2.93047082235949
420.0	540.0	-2.4676513671875	-1.7947998046875	3.0513291544650873
420.0	560.0	-2.619964599609375	-1.7001953125	3.1232801033293964
420.0	580.0	-2.72943115234375	-1.5126953125	3.120583522971946
420.0	600.0	-2.655059814453125	-0.2884521484375	2.6706829202026348
420.0	620.0	-2.9864501953125	-0.3509521484375	3.0070005286954915
420.0	640.0	-2.76800537109375	-0.334716796875	2.78816948346296
420.0	660.0	-2.451385498046875	-0.379638671875	2.480608066829087
420.0	680.0	-2.25201416015625	-0.539794921875	2.315803604631942
420.0	700.0	-1.451873779296875	-2.3463134765625	2.759189084007944
420.0	720.0	-0.19964599609375	-2.0694580078125	2.0790658887720577
420.0	740.0	0.182220458984375	-2.012451171875	2.0206840462708504
420.0	760.0	-1.625213623046875	-1.19677734375	2.0183149732017687
420.0	780.0	-2.357574462890625	-0.9942626953125	2.558655048138396
420.0	800.0	-2.894073486328125	-0.883056640625	3.0257974774956997
440.0	0.0	-0.547027587890625	2.253412961959839	2.318859452196715
440.0	20.0	-0.686614990234375	2.151132583618164	2.2580548126912925
440.0	40.0	-0.859771728515625	1.9923248291015625	2.1699229594179874
440.0	60.0	-1.405670166015625	1.2208938598632812	1.8618513454833756
440.0	80.0	-1.464752197265625	0.9200210571289062	1.7297218692480785
440.0	100.0	-1.48681640625	0.25736236572265625	1.5089262451109158
440.0	120.0	-1.44122314453125	-0.34267425537109375	1.4814012952696773
440.0	140.0	-1.272674560546875	-1.1463470458984375	1.7128374373253452
440.0	160.0	-1.250274658203125	-1.46148681640625	1.9233123603497735
440.0	180.0	-1.03497314453125	-2.041351318359375	2.288729913045325
440.0	200.0	-1.235015869140625	-2.4393157958984375	2.734140769812118
440.0	220.0	-1.139862060546875	-2.934112548828125	3.147745537089179
440.0	240.0	-1.37255859375	-1.9008331298828125	2.344586036155864
440.0	260.0	-0.912109375	2.742095947265625	2.8898155124459857
440.0	280.0	0.16229248046875	3.016326904296875	3.0206897958582024
440.0	300.0	0.56072998046875	2.71014404296875	2.767543828855378
440.0	320.0	0.662994384765625	2.23052978515625	2.32697758405618
440.0	340.0	0.726409912109375	1.031829833984375	1.261881201504711
440.0	360.0	0.30596923828125	0.885498046875	0.936869236229821
440.0	380.0	-1.118927001953125	0.05792236328125	1.1204252031563258
440.0	400.0	-1.737335205078125	-1.075286865234375	2.0431777840778858
440.0	420.0	-1.823516845703125	-1.098968505859375	2.1290715026588143
440.0	440.0	-1.830169677734375	-1.068023681640625	2.1190081721983853
440.0	460.0	-1.9229736328125	-1.015838623046875	2.1748001518681837
440.0	480.0	-2.056610107421875	-0.995452880859375	2.2848570134608086
440.0	500.0	-2.1644287109375	-1.0986328125	2.4272918451295116
440.0	520.0	-2.33197021484375	-1.3043212890625	2.6719541740119848
440.0	540.0	-2.506683349609375	-1.406494140625	2.8743150806446627
440.0	560.0	-2.68133544921875	-1.3157958984375	2.9867839958025195
440.0	580.0	-2.76556396484375	-1.025634765625	2.949622131070509
440.0	600.0	-2.8699951171875	0.15478515625	2.874166038571089
440.0	620.0	-3.228973388671875	0.1240234375	3.231354353487164
440.0	640.0	-3.124603271484375	0.1798095703125	3.129772689149617
440.0	660.0	-2.926483154296875	0.1480712890625	2.930226741914014
440.0	680.0	-2.4493408203125	-0.0579833984375	2.4500270464922367
440.0	700.0	-1.2989501953125	-1.713134765625	2.1499075178005693
440.0	720.0	0.95416259765625	-0.877685546875	1.2964405817311453
440.0	740.0	0.379730224609375	-1.5699462890625	1.6152171352555054
440.0	760.0	-1.176544189453125	-1.1912841796875	1.67433993756036
440.0	780.0	-1.639251708984375	-1.09130859375	1.9692893673101464
440.0	800.0	-2.467132568359375	-0.974853515625	2.6527499857291392
460.0	0.0	-0.6673583984375	2.1434695720672607	2.244956355554217
460.0	20.0	-0.7373046875	2.125974655151367	2.2501969772789776
460.0	40.0	-0.818511962890625	2.0596923828125	2.216369677019359
460.0	60.0	-1.351409912109375	1.3138504028320312	1.8848107681062731
460.0	80.0	-1.53900146484375	0.9317398071289062	1.79907325503433
460.0	100.0	-1.5523681640625	0.1338958740234375	1.5581319013085115
460.0	120.0	-1.412811279296875	-0.5856704711914062	1.5293938706997738
460.0	140.0	-1.326416015625	-1.2578887939453125	1.8280217899247517
460.0	160.0	-1.223876953125	-1.499755859375	1.935753712154565
460.0	180.0	-1.116058349609375	-2.09857177734375	2.3768865653195372
460.0	200.0	-1.26214599609375	-2.5938873291015625	2.884660117159233
460.0	220.0	-1.31134033203125	-2.9332122802734375	3.2129966927400857
460.0	240.0	-1.410491943359375	-1.613189697265625	2.1428645597997242
460.0	260.0	-0.53985595703125	2.93170166015625	2.9809929685433745
460.0	280.0	0.79437255859375	3.3670654296875	3.4595024742935867
460.0	300.0	0.923095703125	3.281524658203125	3.408886879836727
460.0	320.0	0.881988525390625	2.943023681640625	3.0723431041500344
460.0	340.0	0.921844482421875	1.632659912109375	1.8749335023889906
460.0	360.0	0.775054931640625	1.33978271484375	1.5478139003299276
460.0	380.0	-1.773773193359375	0.16815185546875	1.7817256769710363
460.0	400.0	-2.099884033203125	-0.784210205078125	2.241539336850928
460.0	420.0	-2.146331787109375	-0.791595458984375	2.287654587353783
460.0	440.0	-2.13104248046875	-0.77398681640625	2.2672445050177283
460.0	460.0	-2.2222900390625	-0.73162841796875	2.3396267137506923
460.0	480.0	-2.403778076171875	-0.752227783203125	2.518728980519192
460.0	500.0	-2.52874755859375	-0.833984375	2.662723071000436
460.0	520.0	-2.703216552734375	-0.9100341796875	2.8522871417822957
460.0	540.0	-2.799224853515625	-1.0079345703125	2.975162496162288
460.0	560.0	-2.947998046875	-0.9649658203125	3.1019109462958783
460.0	580.0	-3.071136474609375	-0.572265625	3.123998590145767
460.0	600.0	-3.03948974609375	0.4259033203125	3.0691841839261227
460.0	620.0	-3.251129150390625	0.6240234375	3.3104751929396756
460.0	640.0	-3.11962890625	0.8035888671875	3.221465439854704
460.0	660.0	-2.942840576171875	0.825927734375	3.0565449905364446
460.0	680.0	-2.46502685546875	0.5169677734375	2.518653028298078
460.0	700.0	-0.7489013671875	-0.268798828125	0.7956796263425877
460.0	720.0	0.99383544921875	-0.351806640625	1.0542660065238196
460.0	740.0	0.767486572265625	-1.500244140625	1.6851611555242079
460.0	760.0	0.28106689453125	-1.263427734375	1.2943138101671428
460.0	780.0	0.096466064453125	-1.2415771484375	1.245319042299309
460.0	800.0	-0.910400390625	-1.1260986328125	1.4480770014306332
480.0	0.0	-0.76739501953125	2.089329481124878	2.225801607668329
480.0	20.0	-0.806121826171875	2.0931358337402344	2.2430002267316214
480.0	40.0	-0.8385009765625	2.0704879760742188	2.233831763308101
480.0	60.0	-1.162353515625	1.6637992858886719	2.029604335581064
480.0	80.0	-1.521148681640625	1.0704574584960938	1.860046365579882
480.0	100.0	-1.867950439453125	0.00054931640625	1.8679505202230697
480.0	120.0	-1.73388671875	-0.7084732055664062	1.8730449638124498
480.0	140.0	-1.540313720703125	-1.212890625	1.960527996841462
480.0	160.0	-1.33428955078125	-1.4276885986328125	1.9541298165654588
480.0	180.0	-1.297760009765625	-2.1903533935546875	2.545943642660499
480.0	200.0	-1.415069580078125	-2.6798095703125	3.0304787162428557
480.0	220.0	-1.555084228515625	-2.8155975341796875	3.216500650125346
480.0	240.0	-1.6484375	-1.73223876953125	2.391233436131527
480.0	260.0	-0.190155029296875	2.990478515625	2.9965180939853506
480.0	280.0	0.744110107421875	3.64276123046875	3.7179845661559163
480.0	300.0	0.7303466796875	3.50592041015625	3.5811847473818945
480.0	320.0	0.541473388671875	3.234527587890625	3.2795368800282376
480.0	340.0	0.199005126953125	1.917724609375	1.9280224889653454
480.0	360.0	0.343109130859375	1.44317626953125	1.4834020428114594
480.0	380.0	-2.4188232421875	0.228790283203125	2.4296194909151136
480.0	400.0	-2.392730712890625	-0.457122802734375	2.4360052383338195
480.0	420.0	-2.353546142578125	-0.525848388671875	2.411575413109277
480.0	440.0	-2.388671875	-0.507476806640625	2.441984036740245
480.0	460.0	-2.414031982421875	-0.536407470703125	2.472909902681821
480.0	480.0	-2.653167724609375	-0.5941162109375	2.7188734885992067
480.0	500.0	-2.833251953125	-0.6446533203125	2.9056659362832056
480.0	520.0	-2.988250732421875	-0.7498779296875	3.080902359577837
480.0	540.0	-3.201934814453125	-0.7906494140625	3.298107495513805
480.0	560.0	-3.273529052734375	-0.6837158203125	3.3441680253901134
480.0	580.0	-3.502685546875	-0.20947265625	3.508943549560672
480.0	600.0	-3.4310302734375	0.6363525390625	3.489543421597716
480.0	620.0	-3.341400146484375	0.9459228515625	3.4727114737671387
480.0	640.0	-3.149505615234375	1.1551513671875	3.3546624720689873
480.0	660.0	-2.990447998046875	1.26708984375	3.2478140188682234
480.0	680.0	-2.46710205078125	1.1845703125	2.7367497792500863
480.0	700.0	-1.008575439453125	0.5552978515625	1.1513384042139794
480.0	720.0	0.3499755859375	-0.11083984375	0.367108133544901
480.0	740.0	4.19842529296875	-2.3343505859375	4.803745163797355
480.0	760.0	5.30206298828125	-1.7384033203125	5.579777597339828
480.0	780.0	5.505523681640625	-1.73681640625	5.77298209230939
480.0	800.0	5.5347900390625	-1.7342529296875	5.80013223992653
500.0	0.0	-0.84130859375	2.025205612182617	2.193002034092438
500.0	20.0	-0.89117431640625	2.0385913848876953	2.2248699954740006
500.0	40.0	-0.89239501953125	2.0324668884277344	2.2197501038268466
500.0	60.0	-0.968475341796875	1.9490318298339844	2.176389110746188
500.0	80.0	-1.187835693359375	1.4945526123046875	1.9090943259475979
500.0	100.0	-1.497222900390625	0.15601348876953125	1.5053294065194356
500.0	120.0	-1.733154296875	-0.72149658203125	1.8773335171617886
500.0	140.0	-1.7747802734375	-1.1186065673828125	2.0978860006146296
500.0	160.0	-1.491546630859375	-1.3563385009765625	2.016027152907247
500.0	180.0	-1.55877685546875	-2.2090911865234375	2.703676969521428
500.0	200.0	-1.70172119140625	-2.6103363037109375	3.116040858485714
500.0	220.0	-1.788055419921875	-2.690704345703125	3.2306395745575944
500.0	240.0	-1.71270751953125	-1.8018035888671875	2.485933068349501
500.0	260.0	-0.063720703125	2.936431884765625	2.9371231744472253
500.0	280.0	1.024688720703125	4.01031494140625	4.139156061759743
500.0	300.0	0.85076904296875	3.863006591796875	3.955581865255739
500.0	320.0	0.687774658203125	3.638641357421875	3.703072360676649
500.0	340.0	0.442291259765625	2.461151123046875	2.500577215152525
500.0	360.0	0.99493408203125	1.48553466796875	1.7879337452278232
500.0	380.0	-2.486480712890625	0.270538330078125	2.5011551978273023
500.0	400.0	-2.574310302734375	-0.198028564453125	2.5819157319912116
500.0	420.0	-2.4993896484375	-0.27886962890625	2.5148989810015907
500.0	440.0	-2.547271728515625	-0.281982421875	2.5628318995091095
500.0	460.0	-2.638702392578125	-0.34075927734375	2.660614064777783
500.0	480.0	-2.89501953125	-0.421844482421875	2.925592393630519
500.0	500.0	-3.13482666015625	-0.443756103515625	3.166079226525097
500.0	520.0	-3.333770751953125	-0.506591796875	3.372041321698052
500.0	540.0	-3.481353759765625	-0.5230712890625	3.5204300268682744
500.0	560.0	-3.584442138671875	-0.3563232421875	3.6021093401519084
500.0	580.0	-3.740142822265625	0.0806884765625	3.74101309289276
500.0	600.0	-3.673187255859375	0.5374755859375	3.7123017956635187
500.0	620.0	-3.613037109375	0.8585205078125	3.7136363063788957
500.0	640.0	-3.085906982421875	1.2340087890625	3.3234920784686066
500.0	660.0	-2.607086181640625	1.621826171875	3.070377581060709
500.0	680.0	-2.055938720703125	1.34326171875	2.4558575016367716
500.0	700.0	-1.4583740234375	1.1153564453125	1.8359942244836767
500.0	720.0	-0.7547607421875	0.52001953125	0.9165610131512771
500.0	740.0	4.0911865234375	-2.4488525390625	4.768090385849399
500.0	760.0	5.530792236328125	-1.6724853515625	5.778137244183337
500.0	780.0	5.652679443359375	-1.6578369140625	5.890773134572909
500.0	800.0	5.6805419921875	-1.6524658203125	5.916012222122821
520.0	0.0	-1.0079345703125	1.9823310375213623	2.2238634041576306
520.0	20.0	-0.9656982421875	1.9753131866455078	2.1987349272478616
520.0	40.0	-0.9312744140625	1.9655036926269531	2.1749659307717075
520.0	60.0	-0.9600830078125	1.9314994812011719	2.1569537843381563
520.0	80.0	-1.0328369140625	1.7374496459960938	2.021257866632088
520.0	100.0	-1.194580078125	0.8940582275390625	1.492099754467985
520.0	120.0	-1.4371337890625	-0.27077484130859375	1.4624200977663129
520.0	140.0	-1.6591796875	-0.7628021240234375	1.8261282309375937
520.0	160.0	-1.8701171875	-1.18804931640625	2.2155810689740667
520.0	180.0	-1.935302734375	-2.1745452880859375	2.9110211066936813
520.0	200.0	-1.9456787109375	-2.390472412109375	3.0822108946747018
520.0	220.0	-1.8773193359375	-2.4578704833984375	3.092807010184451
520.0	240.0	-1.8399658203125	-1.9055328369140625	2.6488732722567168
520.0	260.0	-1.8626708984375	0.969635009765625	2.0999368866823467
520.0	280.0	0.98046875	4.1351318359375	4.249780496721025
520.0	300.0	0.882080078125	4.1859130859375	4.2778421695111435
520.0	320.0	0.7725830078125	4.100677490234375	4.172821633244764
520.0	340.0	0.53173828125	3.807464599609375	3.844415726352352
520.0	360.0	0.47216796875	1.71923828125	1.7828973213365247
520.0	380.0	-2.64404296875	0.151275634765625	2.6483669568755115
520.0	400.0	-2.56689453125	-0.06756591796875	2.5677836139036554
520.0	420.0	-2.5447998046875	-0.13958740234375	2.548625254687439
520.0	440.0	-2.66357421875	-0.120849609375	2.666314356349559
520.0	460.0	-2.7794189453125	-0.172210693359375	2.784748856983223
520.0	480.0	-3.07275390625	-0.199005126953125	3.079191388811073
520.0	500.0	-3.34130859375	-0.173980712890625	3.3458350836712696
520.0	520.0	-3.9293212890625	4.238037109375	5.779318673781486
520.0	540.0	-3.5355224609375	2.44140625	4.296554846540728
520.0	560.0	-3.211669921875	2.006103515625	3.7867235180931225
520.0	580.0	-3.65673828125	0.342529296875	3.672745727215115
520.0	600.0	-3.101806640625	0.7989501953125	3.203049461125324
520.0	620.0	-2.558837890625	1.26953125	2.856459512267724
520.0	640.0	-2.517333984375	1.342041015625	2.852725797637953
520.0	660.0	-2.3587646484375	1.4302978515625	2.7585363167634362
520.0	680.0	-2.1455078125	1.284423828125	2.5005895992253135
520.0	700.0	-1.758056640625	1.105712890625	2.076864017729604
520.0	720.0	-1.0167236328125	0.8370361328125	1.3169496699392702
520.0	740.0	3.9803466796875	-2.88916015625	4.91837433497714
520.0	760.0	5.6029052734375	-1.6302490234375	5.8352600097624325
520.0	780.0	5.7056884765625	-1.599609375	5.925675585464158
520.0	800.0	5.7352294921875	-1.5908203125	5.951770038796853
540.0	0.0	-1.24462890625	1.9578759670257568	2.319995563903111
540.0	20.0	-1.07470703125	1.9272174835205078	2.206617871722539
540.0	40.0	-0.95263671875	1.9058113098144531	2.130641562189062
540.0	60.0	-0.883056640625	1.8822402954101562	2.0790905608504944
540.0	80.0	-0.8836669921875	1.8047714233398438	2.0094942755792635
540.0	100.0	-0.998291015625	1.4021530151367188	1.7212257346828699
540.0	120.0	-1.2081298828125	0.86016845703125	1.4830602105835307
540.0	140.0	-1.5263671875	0.06585693359375	1.5277872648962065
540.0	160.0	-2.0352783203125	-0.9046478271484375	2.2272731157849637
540.0	180.0	-2.13427734375	-2.1778564453125	3.049294750665103
540.0	200.0	-2.009033203125	-2.0925140380859375	2.9008325375390793
540.0	220.0	-1.8187255859375	-2.1421661376953125	2.810095820151362
540.0	240.0	-1.8638916015625	-2.0203399658203125	2.7487934589317624
540.0	260.0	-2.4013671875	-1.096099853515625	2.639696811771881
540.0	280.0	-2.4307861328125	1.16351318359375	2.694899655250639
540.0	300.0	-1.503173828125	2.366119384765625	2.803221807228894
540.0	320.0	-0.07666015625	3.9620361328125	3.9627776997035937
540.0	340.0	-2.12939453125	1.486846923828125	2.597120490969675
540.0	360.0	-1.7318115234375	0.403656005859375	1.7782320781543837
540.0	380.0	-2.2509765625	0.10858154296875	2.253593893406217
540.0	400.0	-2.2816162109375	0.067718505859375	2.2826209343753554
540.0	420.0	-2.3037109375	-0.006744384765625	2.303720809968733
540.0	440.0	-2.500732421875	0.03277587890625	2.5009472013728877
540.0	460.0	-2.72021484375	0.036590576171875	2.7204609290380235
540.0	480.0	-3.0689697265625	0.079071044921875	3.069988177941756
540.0	500.0	-3.30419921875	0.0716552734375	3.304976089989081
540.0	520.0	-3.67529296875	4.3720703125	5.71163524952242
540.0	540.0	-3.2015380859375	3.7667236328125	4.943485920046355
540.0	560.0	-2.0042724609375	4.15283203125	4.611195287281646
540.0	580.0	-1.4908447265625	1.33544921875	2.0015100835567132
540.0	600.0	-1.5186767578125	1.12744140625	1.8914288829471926
540.0	620.0	-1.6402587890625	1.0675048828125	1.9570425570041414
540.0	640.0	-1.7886962890625	1.057373046875	2.0778527798580146
540.0	660.0	-1.95458984375	1.109130859375	2.247352380137253
540.0	680.0	-2.0023193359375	1.0587158203125	2.2649860730806184
540.0	700.0	-1.761474609375	0.84912109375	1.9554537660921583
540.0	720.0	-0.74169921875	0.173095703125	0.7616297351959799
540.0	740.0	3.958740234375	-3.383056640625	5.207369439259744
540.0	760.0	5.674072265625	-1.564208984375	5.885732394726615
540.0	780.0	5.776123046875	-1.484375	5.963804707840921
540.0	800.0	5.7861328125	-1.4893798828125	5.974745631339943
560.0	0.0	-1.267822265625	1.8839399814605713	2.2708155255238514
560.0	20.0	-1.1007080078125	1.8539962768554688	2.156121590508407
560.0	40.0	-0.9700927734375	1.8400802612304688	2.0801383023360853
560.0	60.0	-0.9180908203125	1.76629638671875	1.9906515717417228
560.0	80.0	-0.8856201171875	1.7431106567382812	1.955187396031839
560.0	100.0	-0.920654296875	1.5721969604492188	1.8219241523181373
560.0	120.0	-0.9921875	1.4297943115234375	1.7403297987510962
560.0	140.0	-1.1082763671875	1.2008056640625	1.6340779506837806
560.0	160.0	-1.2569580078125	0.949951171875	1.5755477340755673
560.0	180.0	-1.328857421875	-1.1384735107421875	1.7498525601701171
560.0	200.0	-1.3397216796875	-1.2815093994140625	1.853947280752958
560.0	220.0	-1.4385986328125	-1.48992919921875	2.0710999601696245
560.0	240.0	-1.571533203125	-1.505615234375	2.1763717151503346
560.0	260.0	-1.71826171875	-1.078399658203125	2.0286372659828373
560.0	280.0	-1.9342041015625	0.2420654296875	1.9492924815817128
560.0	300.0	-2.0584716796875	0.152587890625	2.0641193571208194
560.0	320.0	-0.9935302734375	3.720458984375	3.8508333459984283
560.0	340.0	-1.282470703125	1.9603271484375	2.342565609171925
560.0	360.0	-1.30419921875	0.33837890625	1.3473811214289209
560.0	380.0	-1.548828125	0.33502197265625	1.5846476841725736
560.0	400.0	-1.48681640625	0.3431396484375	1.5258990281876375
560.0	420.0	-1.4432373046875	0.28851318359375	1.4717927078053623
560.0	440.0	-1.54736328125	0.29913330078125	1.5760120100421355
560.0	460.0	-1.5775146484375	0.274169921875	1.6011625814063457
560.0	480.0	-1.3056640625	0.333282470703125	1.3475295356250947
560.0	500.0	-1.30615234375	0.386688232421875	1.3621900506820523
560.0	520.0	-1.0531005859375	5.996337890625	6.088110457493933
560.0	540.0	-1.3267822265625	6.050048828125	6.193822882470795
560.0	560.0	-1.77294921875	5.982177734375	6.239374918845496
560.0	580.0	-2.03662109375	5.829345703125	6.1748762583592995
560.0	600.0	-2.3670654296875	5.473876953125	5.9637511388701245
560.0	620.0	-2.556640625	5.0234375	5.6366067453572315
560.0	640.0	-3.220947265625	5.24365234375	6.153892360941328
560.0	660.0	-3.541259765625	5.647216796875	6.665701634377402
560.0	680.0	-3.623291015625	5.547119140625	6.625614578603035
560.0	700.0	-3.70556640625	5.700439453125	6.798987597420118
560.0	720.0	-3.6741943359375	5.6883544921875	6.771785646860429
560.0	740.0	-3.38232421875	5.813720703125	6.726028957318504
560.0	760.0	2.369873046875	-2.3619384765625	3.345900719592705
560.0	780.0	3.771728515625	-1.7789306640625	4.17019547540887
560.0	800.0	5.4730224609375	-2.4576416015625	5.999498070643665
580.0	0.0	-1.449462890625	1.806652307510376	2.3162329829988058
580.0	20.0	-1.2562255859375	1.7801475524902344	2.1787675487304714
580.0	40.0	-1.0806884765625	1.7776718139648438	2.0803857001863943
580.0	60.0	-1.0079345703125	1.649566650390625	1.9331327507732081
580.0	80.0	-0.947998046875	1.5992050170898438	1.859074227556324
580.0	100.0	-0.9681396484375	1.5228958129882812	1.8045791853210333
580.0	120.0	-0.9971923828125	1.4862213134765625	1.7897615598093704
580.0	140.0	-1.068603515625	1.417144775390625	1.7748838801518974
580.0	160.0	-1.221435546875	1.3854522705078125	1.8469929044327926
580.0	180.0	-1.3232421875	0.661529541015625	1.4793887996115587
580.0	200.0	-1.3641357421875	-0.552734375	1.4718633130899357
580.0	220.0	-1.46435546875	-0.578399658203125	1.574446919863456
580.0	240.0	-1.5965576171875	-0.6414947509765625	1.720613768551766
580.0	260.0	-1.7342529296875	-0.570526123046875	1.8256870709978132
580.0	280.0	-1.8990478515625	0.491302490234375	1.9615710232960328
580.0	300.0	-2.0455322265625	-0.12799072265625	2.049532560119943
580.0	320.0	-2.0693359375	-0.02703857421875	2.069512577087848
580.0	340.0	-2.07421875	0.065185546875	2.0752427757669594
580.0	360.0	-1.9508056640625	0.3160400390625	1.976239875427312
580.0	380.0	-1.7606201171875	0.873291015625	1.9653041482215088
580.0	400.0	-1.5694580078125	1.13519287109375	1.936972197236928
580.0	420.0	-1.4056396484375	1.247100830078125	1.8791176923335715
580.0	440.0	-1.2342529296875	1.372283935546875	1.845682392558968
580.0	460.0	-1.089111328125	1.558502197265625	1.9013396813646903
580.0	480.0	-0.918701171875	1.989776611328125	2.1916256081258347
580.0	500.0	-0.9423828125	3.979644775390625	4.089701444309757
580.0	520.0	-1.4520263671875	6.0430908203125	6.215088674633125
580.0	540.0	-1.554443359375	6.080322265625	6.275875477681195
580.0	560.0	-1.79296875	6.1048583984375	6.362706421284062
580.0	580.0	-1.93505859375	6.0689697265625	6.369995706684412
580.0	600.0	-2.16650390625	5.9134521484375	6.297829426687944
580.0	620.0	-2.2686767578125	5.594970703125	6.037432517243211
580.0	640.0	-2.678466796875	5.377197265625	6.007365047623359
580.0	660.0	-2.9539794921875	5.684814453125	6.406489694577149
580.0	680.0	-3.0052490234375	5.8922119140625	6.614354309612701
580.0	700.0	-2.9432373046875	6.043701171875	6.722274145453113
580.0	720.0	-2.94775390625	6.1883544921875	6.854559388668927
580.0	740.0	-2.4156494140625	6.12353515625	6.5827839780362085
580.0	760.0	-0.4581298828125	-2.2291259765625	2.275716504512703
580.0	780.0	5.310791015625	-1.808349609375	5.61022544300761
580.0	800.0	5.6175537109375	-1.4659423828125	5.805677976342959
600.0	0.0	-1.5067138671875	1.7432875633239746	2.3041784232162126
600.0	20.0	-1.3570556640625	1.7315483093261719	2.1999680958810375
600.0	40.0	-1.1715087890625	1.7450447082519531	2.1018120459852803
600.0	60.0	-1.042236328125	1.6482696533203125	1.950140870224545
600.0	80.0	-0.94287109375	1.5920944213867188	1.8503433589580156
600.0	100.0	-0.98974609375	1.4541549682617188	1.7590235933078398
600.0	120.0	-1.011474609375	1.4332275390625	1.7542012610123898
600.0	140.0	-1.0806884765625	1.3621063232421875	1.7387412743681354
600.0	160.0	-1.225341796875	1.47894287109375	1.9206078556352617
600.0	180.0	-1.3319091796875	1.3447723388671875	1.8927215078606137
600.0	200.0	-1.37353515625	0.1654052734375	1.3834586115730554
600.0	220.0	-1.47216796875	0.447174072265625	1.5385847975071518
600.0	240.0	-1.584716796875	0.325775146484375	1.6178556092447423
600.0	260.0	-1.7159423828125	0.1278076171875	1.7206955129084829
600.0	280.0	-1.7520751953125	1.67095947265625	2.4211305312372127
600.0	300.0	-1.9462890625	0.602569580078125	2.037432505297453
600.0	320.0	-1.9769287109375	0.621734619140625	2.072390181593935
600.0	340.0	-1.9732666015625	0.654449462890625	2.078962524991695
600.0	360.0	-1.9044189453125	0.811309814453125	2.070032640876259
600.0	380.0	-1.7242431640625	1.19378662109375	2.097174524334752
600.0	400.0	-1.5220947265625	1.637847900390625	2.235915495148095
600.0	420.0	-1.3770751953125	1.94769287109375	2.385339307866781
600.0	440.0	-1.25732421875	2.277069091796875	2.60113587493463
600.0	460.0	-1.0633544921875	2.66229248046875	2.866796823567339
600.0	480.0	-0.9207763671875	3.5908203125	3.7069960392524846
600.0	500.0	-0.883544921875	4.421630859375	4.509043256118575
600.0	520.0	-1.4293212890625	6.035888671875	6.202814797060785
600.0	540.0	-1.5423583984375	6.06884765625	6.261771419015693
600.0	560.0	-1.78955078125	6.0948486328125	6.352139155872523
600.0	580.0	-1.9271240234375	6.0697021484375	6.368287931026418
600.0	600.0	-2.15966796875	5.9166259765625	6.2984624061574666
600.0	620.0	-2.2093505859375	5.7025146484375	6.115546036718769
600.0	640.0	-2.6019287109375	5.6273193359375	6.199738375562064
600.0	660.0	-2.8958740234375	5.853271484375	6.530457367552262
600.0	680.0	-2.9404296875	6.023681640625	6.703049101322027
600.0	700.0	-2.8939208984375	6.1583251953125	6.8043917713219635
600.0	720.0	-2.928466796875	6.2196044921875	6.874547099237756
600.0	740.0	-2.41455078125	6.111328125	6.571026322170001
600.0	760.0	-1.2578125	4.3944091796875	4.570877850443831
600.0	780.0	5.3646240234375	-1.55078125	5.584273757454438
600.0	800.0	5.631103515625	-1.478515625	5.821970049480964
620.0	0.0	-1.648193359375	1.6368787288665771	2.322910528389699
620.0	20.0	-1.4803466796875	1.6382312774658203	2.207991850195353
620.0	40.0	-1.3487548828125	1.666748046875	2.144105591073394
620.0	60.0	-1.2147216796875	1.5887680053710938	1.9999331323805967
620.0	80.0	-1.0029296875	1.5558853149414062	1.851120490762059
620.0	100.0	-1.0167236328125	1.409820556640625	1.7381947380676106
620.0	120.0	-1.015869140625	1.3876953125	1.7197931245381373
620.0	140.0	-1.0499267578125	1.3093719482421875	1.6783328321921758
620.0	160.0	-1.189208984375	1.4142608642578125	1.8477964716627948
620.0	180.0	-1.331787109375	1.4512176513671875	1.9696927619141809
620.0	200.0	-1.432373046875	1.525390625	2.0924887345579335
620.0	220.0	-1.520751953125	1.9376983642578125	2.463201464310401
620.0	240.0	-1.5777587890625	1.885406494140625	2.458471160012175
620.0	260.0	-1.63525390625	1.914764404296875	2.518010735058183
620.0	280.0	-1.7305908203125	1.78485107421875	2.486088885074248
620.0	300.0	-1.890625	1.047027587890625	2.1611870951930703
620.0	320.0	-1.93017578125	0.9862060546875	2.1675287607841174
620.0	340.0	-1.933837890625	0.94580078125	2.1527350289875575
620.0	360.0	-1.8511962890625	1.188507080078125	2.199881083157588
620.0	380.0	-1.6343994140625	1.662872314453125	2.3316101258277584
620.0	400.0	-1.419189453125	2.1427001953125	2.5700705886907973
620.0	420.0	-1.27783203125	2.45361328125	2.766418774158188
620.0	440.0	-1.1610107421875	2.734832763671875	2.971069872744146
620.0	460.0	-0.9813232421875	3.184478759765625	3.332251532681139
620.0	480.0	-0.922119140625	4.38623046875	4.482111269758687
620.0	500.0	-0.8731689453125	4.60546875	4.687511750842306
620.0	520.0	-1.427734375	6.0321044921875	6.198766816893926
620.0	540.0	-1.5416259765625	6.058837890625	6.251889893183139
620.0	560.0	-1.7860107421875	6.0860595703125	6.342708842805377
620.0	580.0	-1.8326416015625	6.1121826171875	6.381014933819431
620.0	600.0	-2.0216064453125	6.1025390625	6.42867604013979
620.0	620.0	-2.049560546875	5.9759521484375	6.317650078606865
620.0	640.0	-2.4913330078125	5.8572998046875	6.365115957923178
620.0	660.0	-2.8349609375	6.0028076171875	6.638576866024461
620.0	680.0	-2.915283203125	6.071044921875	6.734720677047192
620.0	700.0	-2.8941650390625	6.1527099609375	6.799414028925668
620.0	720.0	-2.9344482421875	6.210693359375	6.869039124234337
620.0	740.0	-2.457275390625	6.103271484375	6.579371182518605
620.0	760.0	-1.454345703125	4.5892333984375	4.8141649960852355
620.0	780.0	5.1737060546875	-1.5523681640625	5.401581366331981
620.0	800.0	5.5574951171875	-1.4964599609375	5.755444760594265
