# Supplementary material for: Real-time emotion detection by quantitative facial motion analysis
Source: PLoS One. 2023 Mar 10;18(3):e0282730. doi: 10.1371/journal.pone.0282730 (PMC10004542; doi:10.1371/journal.pone.0282730)
Supplement: S1 Dataset — Data from each participant is organized into folders by Study ID and subsequently by emotions. The data files (.csv) contain the pixel displacement results after DISC-processing of videos. (ZIP) [file pone.0282730.s004.zip › S1_Dataset/1/happy/result/101675_cropped_result.csv]

pos_x	pos_y	disp_x	disp_y	disp_xy_indi
0.0	0.0	1.9015731811523438	1.0302109718322754	2.1627101538952105
0.0	20.0	1.7038393020629883	1.162832260131836	2.0628250610407575
0.0	40.0	1.5570297241210938	1.378509521484375	2.0795744907599945
0.0	60.0	1.4278640747070312	1.5604667663574219	2.115148303250851
0.0	80.0	1.355522632598877	1.7585067749023438	2.220312519638898
0.0	100.0	1.3752217292785645	1.8369903564453125	2.294726209017756
0.0	120.0	1.3367886543273926	1.8029327392578125	2.2444532449187085
0.0	140.0	1.4529223442077637	1.595367431640625	2.1578184771286457
0.0	160.0	1.3322391510009766	1.6854400634765625	2.1483876193628753
0.0	180.0	0.9474000930786133	2.1704864501953125	2.368243730456562
0.0	200.0	1.2662973403930664	2.11468505859375	2.4648330270682037
0.0	220.0	1.3780369758605957	2.0357666015625	2.4583188489039305
0.0	240.0	1.536407470703125	1.9793548583984375	2.505672279348972
0.0	260.0	1.81441068649292	1.581207275390625	2.4067202967956107
0.0	280.0	2.4237303733825684	0.273284912109375	2.43908867531376
0.0	300.0	2.843186616897583	-0.506591796875	2.8879656139169256
0.0	320.0	2.8903250694274902	-0.255523681640625	2.901598069829832
0.0	340.0	2.5084972381591797	1.46142578125	2.903157541015369
0.0	360.0	2.3335041999816895	1.545196533203125	2.798727242436308
0.0	380.0	2.301314353942871	2.07696533203125	3.0999730234508776
0.0	400.0	2.2784948348999023	1.657379150390625	2.8175245093548136
0.0	420.0	2.3298072814941406	1.40777587890625	2.722101191016488
0.0	440.0	2.214724540710449	0.29254150390625	2.233961799747892
0.0	460.0	1.8720459938049316	0.01361083984375	1.87209547242718
0.0	480.0	1.6889567375183105	-0.191680908203125	1.6997989386330579
0.0	500.0	1.615084171295166	0.221160888671875	1.6301561333339598
0.0	520.0	2.3664793968200684	0.7745361328125	2.490006216178188
0.0	540.0	3.527421712875366	1.27227783203125	3.7498526400837036
0.0	560.0	3.8334479331970215	1.36297607421875	4.06854111880724
0.0	580.0	4.46106481552124	1.38482666015625	4.671064564632036
0.0	600.0	4.97092866897583	1.1646728515625	5.105545483414337
0.0	620.0	5.195852279663086	1.05029296875	5.300942956897931
0.0	640.0	5.159219264984131	0.996826171875	5.25463660409722
0.0	660.0	5.128186225891113	0.98712158203125	5.222327353310133
0.0	680.0	5.178977012634277	0.9388427734375	5.263385664249778
0.0	700.0	5.202568054199219	0.95245361328125	5.2890341503933165
0.0	720.0	5.2571516036987305	0.95501708984375	5.343191988518264
0.0	740.0	5.335302829742432	1.07373046875	5.442274653541449
0.0	760.0	5.403794288635254	1.02899169921875	5.500892348605641
0.0	780.0	6.818392276763916	-4.9742431640625	8.439998121744834
0.0	800.0	6.942038536071777	-4.8546142578125	8.471078953029656
20.0	0.0	1.7872810363769531	1.1743744611740112	2.1385810431336068
20.0	20.0	1.685516357421875	1.2605266571044922	2.1047310622518336
20.0	40.0	1.4702816009521484	1.5426864624023438	2.131105231418165
20.0	60.0	1.3707008361816406	1.6579322814941406	2.1511764763332217
20.0	80.0	1.3478660583496094	1.7513504028320312	2.2099708470364106
20.0	100.0	1.3949642181396484	1.7043609619140625	2.202446698194213
20.0	120.0	1.3314342498779297	1.7376632690429688	2.1891073062618704
20.0	140.0	1.4006919860839844	1.689666748046875	2.1947463997772494
20.0	160.0	1.3232841491699219	1.8671722412109375	2.2885395163276163
20.0	180.0	1.2439708709716797	2.02862548828125	2.3796606689884126
20.0	200.0	1.51531982421875	1.9684295654296875	2.4841314626500854
20.0	220.0	1.5849151611328125	1.9224395751953125	2.4915316550800197
20.0	240.0	1.7078056335449219	1.812591552734375	2.490399208763885
20.0	260.0	1.9025897979736328	1.481964111328125	2.4116520409499187
20.0	280.0	2.3641014099121094	0.610748291015625	2.4417184422711253
20.0	300.0	2.7282867431640625	-0.01190185546875	2.728312703318365
20.0	320.0	2.917144775390625	-0.626861572265625	2.9837374333831974
20.0	340.0	2.6357574462890625	0.39764404296875	2.665584007413155
20.0	360.0	2.417186737060547	0.519866943359375	2.4724589704622466
20.0	380.0	2.332490921020508	0.98333740234375	2.531297363703295
20.0	400.0	2.271585464477539	0.772308349609375	2.3992833741144444
20.0	420.0	2.2919845581054688	0.4464111328125	2.33505377113523
20.0	440.0	2.1324920654296875	-0.6903076171875	2.241438603992458
20.0	460.0	1.793966293334961	-0.80609130859375	1.966748143360599
20.0	480.0	1.6056575775146484	-0.91986083984375	1.8504810782356729
20.0	500.0	1.5888347625732422	0.08837890625	1.591290901699346
20.0	520.0	2.3448333740234375	0.70587158203125	2.448774845152865
20.0	540.0	3.277017593383789	1.18487548828125	3.484648365341417
20.0	560.0	3.4063568115234375	1.21258544921875	3.6157475297743282
20.0	580.0	4.183195114135742	1.40106201171875	4.411586576687636
20.0	600.0	4.591070175170898	1.1976318359375	4.744707300539704
20.0	620.0	5.070697784423828	1.18817138671875	5.208044476113647
20.0	640.0	5.30482292175293	1.11175537109375	5.420068840550929
20.0	660.0	5.395357131958008	1.03851318359375	5.4943960736252135
20.0	680.0	5.486183166503906	0.9901123046875	5.574811935153008
20.0	700.0	5.453897476196289	1.002197265625	5.545213885873698
20.0	720.0	5.414756774902344	1.067626953125	5.5190051859361215
20.0	740.0	5.412717819213867	1.016357421875	5.50731301084619
20.0	760.0	5.397233963012695	0.90386962890625	5.472395705498355
20.0	780.0	6.804630279541016	-5.5748291015625	8.796687601186857
20.0	800.0	6.930967330932617	-5.427978515625	8.803479931739595
40.0	0.0	1.6339988708496094	1.365224003791809	2.1292695673557014
40.0	20.0	1.5904464721679688	1.3709545135498047	2.0997705253322607
40.0	40.0	1.4011344909667969	1.6249427795410156	2.145604087095116
40.0	60.0	1.32464599609375	1.7040443420410156	2.158345230636008
40.0	80.0	1.3133506774902344	1.7255401611328125	2.168496910245968
40.0	100.0	1.3387527465820312	1.716522216796875	2.176857238598386
40.0	120.0	1.2774467468261719	1.7806777954101562	2.191502590015249
40.0	140.0	1.306060791015625	1.8242950439453125	2.243623675483879
40.0	160.0	1.2927398681640625	1.9332733154296875	2.325665943099596
40.0	180.0	1.2520523071289062	2.0562591552734375	2.407454401111815
40.0	200.0	1.5477752685546875	1.9070892333984375	2.4561346921725966
40.0	220.0	1.6621437072753906	1.7547149658203125	2.416970482837753
40.0	240.0	1.7768135070800781	1.5896759033203125	2.384142553736974
40.0	260.0	1.9345512390136719	1.350616455078125	2.359375617636398
40.0	280.0	2.2903213500976562	0.95965576171875	2.4832460747403076
40.0	300.0	2.741668701171875	0.020751953125	2.7417472368079405
40.0	320.0	2.950153350830078	-0.806060791015625	3.0582901746280835
40.0	340.0	2.771587371826172	-0.643218994140625	2.8452464276560625
40.0	360.0	2.4996185302734375	-0.69537353515625	2.5945398725558335
40.0	380.0	2.3515548706054688	-0.88885498046875	2.5139358555405513
40.0	400.0	2.2213821411132812	-1.4610595703125	2.6588030549212878
40.0	420.0	2.1548194885253906	-1.729888916015625	2.763288383408894
40.0	440.0	1.9993667602539062	-2.230560302734375	2.995474370803841
40.0	460.0	1.6801948547363281	-2.16143798828125	2.737675825781374
40.0	480.0	1.4694023132324219	-2.20831298828125	2.6525062511414474
40.0	500.0	1.53216552734375	-0.25164794921875	1.5526937539407293
40.0	520.0	2.321216583251953	0.60833740234375	2.399608472533428
40.0	540.0	3.2655677795410156	1.13519287109375	3.457252634297718
40.0	560.0	3.404346466064453	1.16876220703125	3.599386052869307
40.0	580.0	4.180973052978516	1.36138916015625	4.3970349231184676
40.0	600.0	4.591083526611328	1.166748046875	4.737018994389672
40.0	620.0	5.043590545654297	1.2254638671875	5.190334024125572
40.0	640.0	5.245586395263672	1.22003173828125	5.385596909590328
40.0	660.0	5.318470001220703	1.14703369140625	5.4407544920815525
40.0	680.0	5.408878326416016	1.11627197265625	5.522864099985695
40.0	700.0	5.372138977050781	1.14398193359375	5.492592452852943
40.0	720.0	5.370220184326172	1.11712646484375	5.485183348494243
40.0	740.0	5.411956787109375	0.92132568359375	5.48981942151003
40.0	760.0	5.390918731689453	0.6907958984375	5.434998044615867
40.0	780.0	6.791759490966797	-5.46466064453125	8.717253750065227
40.0	800.0	6.95513916015625	-5.4984130859375	8.866031085031663
60.0	0.0	1.5711822509765625	1.4288270473480225	2.12371382182653
60.0	20.0	1.5133895874023438	1.477529525756836	2.1150511915178454
60.0	40.0	1.3658103942871094	1.6321144104003906	2.128200056803712
60.0	60.0	1.3266105651855469	1.6306724548339844	2.102138969387183
60.0	80.0	1.2680625915527344	1.7231292724609375	2.1394291822136102
60.0	100.0	1.2772712707519531	1.72515869140625	2.146530784690225
60.0	120.0	1.1889266967773438	1.8733978271484375	2.2188208826028237
60.0	140.0	1.1775970458984375	2.019500732421875	2.3377591857933564
60.0	160.0	1.224578857421875	2.1077880859375	2.4376964522402567
60.0	180.0	1.4288787841796875	2.0121307373046875	2.4678664234283683
60.0	200.0	1.5876655578613281	1.8615570068359375	2.4466459517713424
60.0	220.0	1.6919174194335938	1.7019195556640625	2.399815561274364
60.0	240.0	1.7514610290527344	1.50250244140625	2.3076241727634517
60.0	260.0	2.0059432983398438	1.35693359375	2.421792165732192
60.0	280.0	2.290740966796875	1.338043212890625	2.6528953647899773
60.0	300.0	2.762340545654297	0.445587158203125	2.7980481063986757
60.0	320.0	2.926837921142578	-0.178070068359375	2.932249847111211
60.0	340.0	2.6918373107910156	-0.859588623046875	2.82575312237963
60.0	360.0	2.2610015869140625	-1.313201904296875	2.61469451704723
60.0	380.0	2.0892372131347656	-1.899658203125	2.823758739950569
60.0	400.0	2.0068206787109375	-2.737060546875	3.393940139979122
60.0	420.0	1.8830680847167969	-2.93829345703125	3.489916023532893
60.0	440.0	1.7669486999511719	-2.98687744140625	3.4703810393443373
60.0	460.0	1.5904769897460938	-2.92999267578125	3.3338377487579636
60.0	480.0	1.4567298889160156	-2.9241943359375	3.2669518642903546
60.0	500.0	1.6868019104003906	-0.175537109375	1.6959109533516605
60.0	520.0	2.4560546875	0.72698974609375	2.5613899974264323
60.0	540.0	3.2506637573242188	1.1307373046875	3.4417120326071964
60.0	560.0	3.3246498107910156	1.13299560546875	3.512403081425057
60.0	580.0	4.1309051513671875	1.31787109375	4.336030625968155
60.0	600.0	4.557044982910156	1.13446044921875	4.696132396675826
60.0	620.0	5.0310211181640625	1.18707275390625	5.16916968327403
60.0	640.0	5.2462921142578125	1.1885986328125	5.3792515890268096
60.0	660.0	5.2972259521484375	1.156982421875	5.422103937831021
60.0	680.0	5.376007080078125	1.15472412109375	5.498621638273165
60.0	700.0	5.32171630859375	1.21234130859375	5.458061553122637
60.0	720.0	5.2855987548828125	1.2259521484375	5.425911247696304
60.0	740.0	5.325706481933594	1.148193359375	5.4480728264426075
60.0	760.0	5.897247314453125	0.97381591796875	5.977109947952599
60.0	780.0	7.455223083496094	-1.091796875	7.534744298312503
60.0	800.0	7.490142822265625	-0.99359130859375	7.555756956549774
80.0	0.0	1.4425735473632812	1.521093726158142	2.0963646064818833
80.0	20.0	1.2662353515625	1.6533355712890625	2.0825154205518714
80.0	40.0	1.18536376953125	1.7331771850585938	2.0997596102708913
80.0	60.0	1.1222000122070312	1.7837944030761719	2.107428608480804
80.0	80.0	1.0969772338867188	1.8377838134765625	2.140282317065254
80.0	100.0	1.167724609375	1.7913894653320312	2.138377183717264
80.0	120.0	1.0571517944335938	2.002471923828125	2.2643903643572765
80.0	140.0	1.0275955200195312	2.2161712646484375	2.4428196059098726
80.0	160.0	1.1398849487304688	2.2465057373046875	2.5191517866307978
80.0	180.0	1.5384445190429688	1.8836517333984375	2.432068130400193
80.0	200.0	1.9239654541015625	1.4671173095703125	2.4195198425756015
80.0	220.0	2.0888290405273438	1.2213287353515625	2.4196798631938545
80.0	240.0	1.9874649047851562	1.43853759765625	2.4534480160833416
80.0	260.0	2.3818893432617188	2.376007080078125	3.3643433962847964
80.0	280.0	2.6212081909179688	2.79510498046875	3.831885206001957
80.0	300.0	3.2853622436523438	2.2557373046875	3.9852171659490767
80.0	320.0	4.0936737060546875	1.745849609375	4.450410685565812
80.0	340.0	3.0328445434570312	-0.48040771484375	3.070657518717853
80.0	360.0	2.2762374877929688	-1.380462646484375	2.6621296398133376
80.0	380.0	2.2050323486328125	-2.489898681640625	3.3259228949801076
80.0	400.0	2.3295974731445312	-3.278961181640625	4.022264389319463
80.0	420.0	2.20703125	-3.504241943359375	4.141340185987581
80.0	440.0	2.014862060546875	-3.592010498046875	4.118520188260604
80.0	460.0	1.8033447265625	-3.60540771484375	4.031255014641918
80.0	480.0	1.53570556640625	-3.601287841796875	3.9150562839076954
80.0	500.0	1.2517242431640625	-3.389129638671875	3.6128954162345743
80.0	520.0	1.4132614135742188	-3.13427734375	3.4381684500097367
80.0	540.0	1.6482391357421875	-2.9127197265625	3.346733998108974
80.0	560.0	1.8438796997070312	-2.575927734375	3.1678535382359474
80.0	580.0	3.7511520385742188	1.07208251953125	3.9013462477949825
80.0	600.0	4.244178771972656	1.0179443359375	4.364546267314687
80.0	620.0	5.0418853759765625	1.27899169921875	5.201579366995834
80.0	640.0	5.326942443847656	1.31109619140625	5.485917336525006
80.0	660.0	5.447166442871094	1.35272216796875	5.6126178847356964
80.0	680.0	5.5334320068359375	1.32513427734375	5.68989021223325
80.0	700.0	5.441596984863281	1.48388671875	5.640292327508902
80.0	720.0	5.310142517089844	1.66644287109375	5.565486986277521
80.0	740.0	5.369865417480469	1.05780029296875	5.473060940795147
80.0	760.0	7.008644104003906	-0.7060546875	7.044118496897212
80.0	780.0	7.39093017578125	-0.854248046875	7.440133640524451
80.0	800.0	7.4638671875	-0.87164306640625	7.51459080907625
100.0	0.0	1.1505966186523438	1.7489354610443115	2.09347744811175
100.0	20.0	1.0731964111328125	1.7948684692382812	2.091244452170554
100.0	40.0	1.0313262939453125	1.8312911987304688	2.101728188689168
100.0	60.0	1.0221939086914062	1.8360252380371094	2.1013969310139955
100.0	80.0	1.0037460327148438	1.8923416137695312	2.1420697657626984
100.0	100.0	1.0493545532226562	1.9080429077148438	2.177561185374601
100.0	120.0	0.95086669921875	2.1577606201171875	2.357981843316795
100.0	140.0	0.9333572387695312	2.382537841796875	2.558836122684998
100.0	160.0	1.138580322265625	2.31121826171875	2.5764500778304895
100.0	180.0	1.8019561767578125	1.58746337890625	2.4014758050673923
100.0	200.0	2.1305770874023438	1.094879150390625	2.3954371374185444
100.0	220.0	2.1507644653320312	0.9033050537109375	2.3327554105380823
100.0	240.0	1.788604736328125	2.27679443359375	2.8953237807987704
100.0	260.0	4.745201110839844	4.425201416015625	6.48840050818554
100.0	280.0	5.504402160644531	4.283447265625	6.97469451829243
100.0	300.0	6.0765228271484375	3.5634765625	7.04432359281875
100.0	320.0	6.59832763671875	2.708343505859375	7.132534763127138
100.0	340.0	4.9418182373046875	-0.112030029296875	4.943087923355346
100.0	360.0	2.9697952270507812	-1.7132568359375	3.428546729519692
100.0	380.0	2.6126022338867188	-2.774169921875	3.810736042806667
100.0	400.0	2.5386962890625	-3.62225341796875	4.423313087730282
100.0	420.0	2.3136520385742188	-3.79901123046875	4.448086339632621
100.0	440.0	2.0697708129882812	-3.880615234375	4.398082061030865
100.0	460.0	1.6672134399414062	-3.8406982421875	4.186951592968732
100.0	480.0	1.348968505859375	-3.798736572265625	4.031143209471584
100.0	500.0	1.2290802001953125	-3.613677978515625	3.8169761161056437
100.0	520.0	1.3760604858398438	-3.54510498046875	3.8028031481045823
100.0	540.0	1.5726776123046875	-3.38604736328125	3.7334476852673695
100.0	560.0	1.6615371704101562	-3.085205078125	3.5041683953176217
100.0	580.0	1.2680892944335938	-2.80859375	3.081598499349997
100.0	600.0	1.1707916259765625	-2.640625	2.8885382846834213
100.0	620.0	5.8226165771484375	3.51751708984375	6.8026311293371355
100.0	640.0	5.7778472900390625	4.680419921875	7.435714488339108
100.0	660.0	5.605598449707031	3.966552734375	6.867042636676699
100.0	680.0	5.620643615722656	4.07354736328125	6.941572068044779
100.0	700.0	5.4226531982421875	3.87310791015625	6.66379265824809
100.0	720.0	4.807136535644531	3.072265625	5.705030915155951
100.0	740.0	2.4177093505859375	-1.01434326171875	2.6218716132764603
100.0	760.0	6.991279602050781	-0.75225830078125	7.031634449055613
100.0	780.0	7.337547302246094	-0.82012939453125	7.383238627897186
100.0	800.0	7.460639953613281	-0.8662109375	7.510756946253514
120.0	0.0	1.0187454223632812	1.7821202278137207	2.052752966620428
120.0	20.0	0.95782470703125	1.8321647644042969	2.0674273610756324
120.0	40.0	0.927154541015625	1.8695487976074219	2.086822524691846
120.0	60.0	0.8413848876953125	1.9626426696777344	2.1353910129252203
120.0	80.0	0.7038421630859375	2.1755599975585938	2.2865815300388133
120.0	100.0	0.717254638671875	2.2523117065429688	2.363760190909142
120.0	120.0	0.8111419677734375	2.2783966064453125	2.4184793545004433
120.0	140.0	1.0448150634765625	2.2631072998046875	2.492647822556728
120.0	160.0	1.4995193481445312	1.9176025390625	2.4342879396814885
120.0	180.0	1.8945465087890625	1.176727294921875	2.230245188444306
120.0	200.0	2.0338287353515625	0.8571624755859375	2.207076535667567
120.0	220.0	1.7680511474609375	0.680633544921875	1.8945360599658312
120.0	240.0	2.5953216552734375	4.1578521728515625	4.901370133505295
120.0	260.0	3.58343505859375	5.76483154296875	6.787804471105974
120.0	280.0	3.6324844360351562	5.994110107421875	7.008872887842576
120.0	300.0	4.048408508300781	5.10986328125	6.519226503439589
120.0	320.0	4.161506652832031	3.950592041015625	5.738058477926245
120.0	340.0	2.2225112915039062	1.222412109375	2.5365030664300403
120.0	360.0	1.7904739379882812	-1.5467529296875	2.366060343294762
120.0	380.0	3.0636215209960938	-3.35150146484375	4.5407421081537125
120.0	400.0	2.4486923217773438	-3.86798095703125	4.577922101858845
120.0	420.0	2.1443099975585938	-3.98797607421875	4.5279154733907
120.0	440.0	1.8399734497070312	-4.0673828125	4.464202643143253
120.0	460.0	1.2976150512695312	-3.987884521484375	4.193689041640533
120.0	480.0	1.070098876953125	-3.900848388671875	4.044963505133304
120.0	500.0	0.9633026123046875	-3.704132080078125	3.8273419483418167
120.0	520.0	1.015960693359375	-3.6666259765625	3.804776232901768
120.0	540.0	0.974365234375	-3.572265625	3.702765089161786
120.0	560.0	0.9861907958984375	-3.3154296875	3.4589949839037266
120.0	580.0	0.9419403076171875	-2.87860107421875	3.0287944280864134
120.0	600.0	0.97991943359375	-2.8084716796875	2.9745176536610813
120.0	620.0	1.0331802368164062	-2.72216796875	2.911642122898435
120.0	640.0	1.1387939453125	-2.67547607421875	2.907752374876063
120.0	660.0	1.338287353515625	-2.53314208984375	2.8649296479875064
120.0	680.0	1.5159072875976562	-2.14190673828125	2.6240692407187556
120.0	700.0	1.8256454467773438	-1.58447265625	2.4173404592118954
120.0	720.0	2.0197525024414062	-1.30438232421875	2.4043322189025025
120.0	740.0	2.4634017944335938	-1.03985595703125	2.6738827222210078
120.0	760.0	6.7120208740234375	-0.68646240234375	6.747033040022696
120.0	780.0	7.158927917480469	-0.7108154296875	7.19413007268864
120.0	800.0	7.280982971191406	-0.739013671875	7.318391505925152
140.0	0.0	0.8870391845703125	1.837052345275879	2.0399999593742084
140.0	20.0	0.8097686767578125	1.8982830047607422	2.0637838249248808
140.0	40.0	0.7622833251953125	1.9432640075683594	2.087426854043385
140.0	60.0	0.6262664794921875	2.1137428283691406	2.204567632851737
140.0	80.0	0.469085693359375	2.3552474975585938	2.4015062278641843
140.0	100.0	0.4805755615234375	2.4412384033203125	2.4880911985253826
140.0	120.0	0.86468505859375	2.2180099487304688	2.3805983246282043
140.0	140.0	1.7868499755859375	1.347412109375	2.2379348131127172
140.0	160.0	2.17608642578125	1.02862548828125	2.4069529550058215
140.0	180.0	1.9185638427734375	0.7564697265625	2.062312698405148
140.0	200.0	1.737274169921875	0.622406005859375	1.8454026058309227
140.0	220.0	1.6055450439453125	0.56378173828125	1.7016535301161584
140.0	240.0	4.3423309326171875	4.43560791015625	6.207290508829496
140.0	260.0	3.79058837890625	5.84698486328125	6.968198637362398
140.0	280.0	3.4462738037109375	6.423095703125	7.289236005347
140.0	300.0	4.167144775390625	5.442352294921875	6.854509032826988
140.0	320.0	4.460052490234375	3.960052490234375	5.964401390001961
140.0	340.0	1.889373779296875	0.4365234375	1.9391456854453646
140.0	360.0	1.2090301513671875	-1.980194091796875	2.320112615392239
140.0	380.0	2.6450347900390625	-3.8887939453125	4.703076375056666
140.0	400.0	2.1991729736328125	-4.20281982421875	4.743422418760859
140.0	420.0	1.862396240234375	-4.237640380859375	4.628835248000206
140.0	440.0	1.5121612548828125	-4.290283203125	4.548973689062762
140.0	460.0	0.9743499755859375	-4.12042236328125	4.234056958373678
140.0	480.0	0.83624267578125	-3.9638671875	4.051116499551321
140.0	500.0	0.7529296875	-3.7537841796875	3.828550480533201
140.0	520.0	0.64990234375	-3.76617431640625	3.821837521136898
140.0	540.0	0.432037353515625	-3.64483642578125	3.6703526868047196
140.0	560.0	0.2895965576171875	-3.44775390625	3.459894964337192
140.0	580.0	0.4674530029296875	-2.923828125	2.9609598468214657
140.0	600.0	0.6855316162109375	-2.78240966796875	2.865616366025074
140.0	620.0	0.8208465576171875	-2.7589111328125	2.878433551414508
140.0	640.0	0.934722900390625	-2.718994140625	2.8751758271917467
140.0	660.0	1.1000213623046875	-2.694091796875	2.9100133345941606
140.0	680.0	1.0032806396484375	-2.52691650390625	2.71880103347177
140.0	700.0	1.2667083740234375	-1.75494384765625	2.1643423974148877
140.0	720.0	1.705718994140625	-1.373291015625	2.189841432745405
140.0	740.0	2.7196044921875	-1.062255859375	2.9196979475115143
140.0	760.0	6.2236480712890625	-0.6641845703125	6.258988453312665
140.0	780.0	6.8372802734375	-0.660888671875	6.869146626339423
140.0	800.0	6.9493408203125	-0.68060302734375	6.982589656974774
160.0	0.0	0.619720458984375	2.0158185958862305	2.1089281777254856
160.0	20.0	0.5079193115234375	2.0738086700439453	2.1351029078168295
160.0	40.0	0.481842041015625	2.1216583251953125	2.175685133782157
160.0	60.0	0.433990478515625	2.2129669189453125	2.2551209102370833
160.0	80.0	0.1642913818359375	2.5169677734375	2.522324013815134
160.0	100.0	0.4351959228515625	2.3726425170898438	2.4122247003894666
160.0	120.0	1.0708770751953125	1.9088287353515625	2.1886993514602944
160.0	140.0	1.7899017333984375	1.2536163330078125	2.1852464679314063
160.0	160.0	1.9963226318359375	0.99603271484375	2.2310054279224367
160.0	180.0	1.493682861328125	0.70648193359375	1.6523332632128842
160.0	200.0	1.6024932861328125	0.5109710693359375	1.6819857804984713
160.0	220.0	1.6551361083984375	0.472991943359375	1.7213938874665502
160.0	240.0	3.8981475830078125	4.633209228515625	6.054930415298924
160.0	260.0	1.6366119384765625	5.923980712890625	6.145896689976502
160.0	280.0	1.5453338623046875	6.5283203125	6.708727364305813
160.0	300.0	1.67718505859375	5.641265869140625	5.885306306990406
160.0	320.0	1.715606689453125	2.51690673828125	3.0460016155776857
160.0	340.0	0.437957763671875	-0.940826416015625	1.0377674825476446
160.0	360.0	-0.1311798095703125	-2.51690673828125	2.5203229300318766
160.0	380.0	2.158050537109375	-4.240264892578125	4.757838635341539
160.0	400.0	1.8735504150390625	-4.524688720703125	4.897244038941813
160.0	420.0	1.386810302734375	-4.4427490234375	4.6541660586000875
160.0	440.0	1.07061767578125	-4.4625244140625	4.589155298505282
160.0	460.0	0.6210479736328125	-4.17041015625	4.216399110248765
160.0	480.0	0.5886688232421875	-4.011444091796875	4.054406822837269
160.0	500.0	0.462066650390625	-3.876220703125	3.903663987683633
160.0	520.0	0.3726959228515625	-3.91510009765625	3.932799387914181
160.0	540.0	0.0993499755859375	-3.82403564453125	3.8253260028779845
160.0	560.0	-0.160430908203125	-3.6722412109375	3.6757439502248515
160.0	580.0	0.143463134765625	-2.92864990234375	2.932161646556144
160.0	600.0	0.4320068359375	-2.72564697265625	2.7596705103774455
160.0	620.0	0.6023101806640625	-2.72625732421875	2.7919986661150027
160.0	640.0	0.744476318359375	-2.69390869140625	2.7948862277795965
160.0	660.0	0.817352294921875	-2.6834716796875	2.8051889472366933
160.0	680.0	0.6316680908203125	-2.83673095703125	2.9062083716657363
160.0	700.0	0.4485015869140625	-1.8983154296875	1.9505781563562303
160.0	720.0	1.1509857177734375	-1.60467529296875	1.97477870111635
160.0	740.0	2.3281402587890625	-1.48236083984375	2.7600055659539295
160.0	760.0	3.1036529541015625	-1.1591796875	3.313058889820094
160.0	780.0	3.29669189453125	-1.132568359375	3.485812464279371
160.0	800.0	3.50872802734375	-1.11602783203125	3.6819411309438306
180.0	0.0	0.430908203125	2.088798999786377	2.1327829568498022
180.0	20.0	0.239776611328125	2.2189178466796875	2.2318353957345556
180.0	40.0	0.256927490234375	2.2368698120117188	2.2515768454857312
180.0	60.0	0.1331634521484375	2.3654937744140625	2.3692389710157515
180.0	80.0	-0.1112823486328125	2.6012344360351562	2.6036137102750807
180.0	100.0	0.29486083984375	2.3707656860351562	2.389031781487033
180.0	120.0	1.1611175537109375	1.568634033203125	1.9516164335388178
180.0	140.0	1.448577880859375	1.1278533935546875	1.8358734036604656
180.0	160.0	1.4008636474609375	0.8715667724609375	1.6498629026787461
180.0	180.0	0.9598388671875	0.6381988525390625	1.1526441022041276
180.0	200.0	1.2076416015625	0.4169769287109375	1.2776024408639983
180.0	220.0	1.482208251953125	0.3838043212890625	1.5310934194875558
180.0	240.0	2.6225433349609375	4.3710174560546875	5.097403961320196
180.0	260.0	-0.90325927734375	5.375640869140625	5.450999181442108
180.0	280.0	-1.769744873046875	5.9071044921875	6.166512823087085
180.0	300.0	-2.362457275390625	4.964263916015625	5.49773777165671
180.0	320.0	-3.2369384765625	0.310211181640625	3.2517690075196963
180.0	340.0	-2.6360626220703125	-1.743377685546875	3.1604100844572356
180.0	360.0	-1.7112579345703125	-2.621673583984375	3.1307468916524264
180.0	380.0	1.2809906005859375	-4.4381103515625	4.61928137391908
180.0	400.0	1.0050048828125	-4.616912841796875	4.725031111350047
180.0	420.0	0.53826904296875	-4.49017333984375	4.522321326980434
180.0	440.0	0.1441497802734375	-4.4356689453125	4.4380106074188905
180.0	460.0	-0.53887939453125	-3.87774658203125	3.9150107990024
180.0	480.0	-0.791473388671875	-3.47674560546875	3.565696303686281
180.0	500.0	-0.7490234375	-3.46563720703125	3.545656125554716
180.0	520.0	-0.7291717529296875	-3.580322265625	3.6538197781227097
180.0	540.0	-0.728607177734375	-3.64324951171875	3.715391691879197
180.0	560.0	-0.2948760986328125	-3.860107421875	3.871353926207131
180.0	580.0	-0.580047607421875	-2.99957275390625	3.0551418842424596
180.0	600.0	-0.3376007080078125	-2.726318359375	2.74714142968879
180.0	620.0	-0.14971923828125	-2.75714111328125	2.7612031741357406
180.0	640.0	-0.0861968994140625	-2.7230224609375	2.724386394812365
180.0	660.0	-0.0487060546875	-2.69708251953125	2.6975222699589074
180.0	680.0	-0.087890625	-2.957763671875	2.9590692287654194
180.0	700.0	-0.1918792724609375	-2.06622314453125	2.075113427790574
180.0	720.0	0.7257232666015625	-1.95892333984375	2.0890320512312477
180.0	740.0	2.0825042724609375	-1.65496826171875	2.6600270660492233
180.0	760.0	2.979278564453125	-1.2254638671875	3.2214689901335407
180.0	780.0	3.1711883544921875	-1.196533203125	3.3894140033119946
180.0	800.0	3.39910888671875	-1.1639404296875	3.5928677331111847
200.0	0.0	0.146392822265625	2.1925203800201416	2.1974022106147433
200.0	20.0	-0.088104248046875	2.3412513732910156	2.342908523920849
200.0	40.0	-0.110198974609375	2.383441925048828	2.3859881022514386
200.0	60.0	-0.216705322265625	2.466705322265625	2.4762060381946833
200.0	80.0	-0.245819091796875	2.5505752563476562	2.5623936395848226
200.0	100.0	0.43548583984375	2.1019287109375	2.146567544375857
200.0	120.0	1.806610107421875	1.31884765625	2.236783230586951
200.0	140.0	1.6313934326171875	1.0171356201171875	1.9225008196871245
200.0	160.0	0.945281982421875	0.745330810546875	1.2037757446642177
200.0	180.0	0.761199951171875	0.588714599609375	0.9622942613656654
200.0	200.0	0.9133453369140625	0.34814453125	0.9774478600426442
200.0	220.0	1.0499725341796875	0.2615203857421875	1.0820514011314146
200.0	240.0	0.544281005859375	3.261505126953125	3.306608157384363
200.0	260.0	-1.1185760498046875	4.07708740234375	4.22774810810043
200.0	280.0	-2.6949615478515625	4.272552490234375	5.051487159857625
200.0	300.0	-4.0455780029296875	2.30963134765625	4.658443768026506
200.0	320.0	-4.115264892578125	-1.22772216796875	4.294497276493249
200.0	340.0	-2.5048065185546875	-1.601318359375	2.972923844208845
200.0	360.0	-1.8679351806640625	-2.139892578125	2.8404791999021826
200.0	380.0	0.6911773681640625	-4.264739990234375	4.320385785849048
200.0	400.0	0.37347412109375	-4.27655029296875	4.292827195149818
200.0	420.0	-0.28857421875	-4.0841064453125	4.094288770515616
200.0	440.0	-0.3977813720703125	-4.020477294921875	4.040107387056495
200.0	460.0	-0.698272705078125	-3.505218505859375	3.5740931079752456
200.0	480.0	-0.891571044921875	-3.00701904296875	3.136409165418278
200.0	500.0	-0.8384246826171875	-3.152740478515625	3.262319492829092
200.0	520.0	-0.8442230224609375	-3.26885986328125	3.376115714460065
200.0	540.0	-0.8785400390625	-3.371826171875	3.4844001397051336
200.0	560.0	-0.6459808349609375	-3.608154296875	3.6655243375531357
200.0	580.0	-0.8444976806640625	-3.03509521484375	3.1503935144382216
200.0	600.0	-0.6681365966796875	-2.700439453125	2.7818662354284336
200.0	620.0	-0.509552001953125	-2.75970458984375	2.8063521991900977
200.0	640.0	-0.4182586669921875	-2.71868896484375	2.7506744627594997
200.0	660.0	-0.4212493896484375	-2.7154541015625	2.7479341378518853
200.0	680.0	-0.3782196044921875	-3.02294921875	3.046518020357579
200.0	700.0	-0.44586181640625	-2.35662841796875	2.3984349604913144
200.0	720.0	0.1208953857421875	-2.19622802734375	2.199552964214313
200.0	740.0	1.4227142333984375	-2.240966796875	2.6544392957102447
200.0	760.0	2.674102783203125	-1.33209228515625	2.987523313935391
200.0	780.0	2.9339447021484375	-1.27984619140625	3.200943265495652
200.0	800.0	3.1114654541015625	-1.24151611328125	3.3500118703676893
220.0	0.0	0.0262298583984375	2.192136764526367	2.192293684673596
220.0	20.0	-0.278472900390625	2.3744049072265625	2.390678945344512
220.0	40.0	-0.2825469970703125	2.4174270629882812	2.433882990289714
220.0	60.0	-0.3967132568359375	2.47662353515625	2.5081956747907883
220.0	80.0	-0.38629150390625	2.4467697143554688	2.477075525913026
220.0	100.0	0.7328033447265625	1.928253173828125	2.062804170157864
220.0	120.0	1.8922882080078125	1.2794876098632812	2.2842598814406103
220.0	140.0	1.013336181640625	0.88946533203125	1.3483318560011344
220.0	160.0	0.6910400390625	0.680694580078125	0.9699904365174105
220.0	180.0	0.67218017578125	0.5550384521484375	0.8717189180444839
220.0	200.0	0.702423095703125	0.2652587890625	0.7508398168398273
220.0	220.0	0.7370147705078125	0.0833587646484375	0.7417138636903028
220.0	240.0	0.2650909423828125	1.5196533203125	1.5426015109775477
220.0	260.0	-1.5572052001953125	2.632049560546875	3.058197659519463
220.0	280.0	-3.27020263671875	2.34906005859375	4.02645109793758
220.0	300.0	-3.995147705078125	0.864898681640625	4.087695550661118
220.0	320.0	-3.9180908203125	-0.80743408203125	4.000423161747108
220.0	340.0	-2.1276092529296875	-1.459197998046875	2.5799185899279906
220.0	360.0	-1.5923919677734375	-2.1334228515625	2.662180542825454
220.0	380.0	0.156982421875	-3.9200439453125	3.923185951998571
220.0	400.0	-0.1538543701171875	-3.94805908203125	3.9510557680718192
220.0	420.0	-0.5896759033203125	-3.772552490234375	3.818359590521853
220.0	440.0	-0.7890777587890625	-3.40545654296875	3.495679901745044
220.0	460.0	-0.9904937744140625	-2.844635009765625	3.012146453268382
220.0	480.0	-1.1221923828125	-2.437408447265625	2.683332942973015
220.0	500.0	-1.1810760498046875	-2.576812744140625	2.83459072068399
220.0	520.0	-1.18701171875	-2.7271728515625	2.974301360445738
220.0	540.0	-1.322174072265625	-2.9398193359375	3.2234580818312915
220.0	560.0	-1.6370391845703125	-3.01568603515625	3.431364095291413
220.0	580.0	-0.9482574462890625	-2.85955810546875	3.0126839766219558
220.0	600.0	-0.803863525390625	-2.57354736328125	2.6961718414272706
220.0	620.0	-0.6155242919921875	-2.66162109375	2.7318669441844032
220.0	640.0	-0.57763671875	-2.641357421875	2.703781279789919
220.0	660.0	-0.52752685546875	-2.64459228515625	2.6966929632326897
220.0	680.0	-0.4128570556640625	-3.1231689453125	3.1503389038920866
220.0	700.0	-0.5607147216796875	-2.7618408203125	2.8181848264180176
220.0	720.0	-0.3946990966796875	-2.74127197265625	2.7695413708754106
220.0	740.0	0.1987762451171875	-3.04833984375	3.0548138729907364
220.0	760.0	1.02825927734375	-2.2513427734375	2.475047762155863
220.0	780.0	1.714630126953125	-1.96099853515625	2.6048938034285096
220.0	800.0	2.22259521484375	-1.66064453125	2.7744674711044763
240.0	0.0	-0.0828094482421875	2.198190212249756	2.1997494434477765
240.0	20.0	-0.268646240234375	2.330280303955078	2.34571462403103
240.0	40.0	-0.24224853515625	2.3576087951660156	2.3700218530278367
240.0	60.0	-0.5127410888671875	2.4594497680664062	2.5123289167333582
240.0	80.0	-0.0573577880859375	2.1949386596679688	2.195687964069378
240.0	100.0	1.6578369140625	1.889007568359375	2.51331908578025
240.0	120.0	1.181488037109375	1.1838607788085938	1.6725550291197757
240.0	140.0	0.64093017578125	0.835906982421875	1.0533432363140842
240.0	160.0	0.4501495361328125	0.6109771728515625	0.7588990121394772
240.0	180.0	0.490875244140625	0.486663818359375	0.6912309146806478
240.0	200.0	0.4769439697265625	0.22528076171875	0.5274722474776397
240.0	220.0	0.4479522705078125	-0.0673980712890625	0.4529941905439737
240.0	240.0	-0.0528106689453125	0.318817138671875	0.3231614684107203
240.0	260.0	-1.497406005859375	0.64300537109375	1.6296259244498836
240.0	280.0	-2.3549957275390625	0.899139404296875	2.5208047415630146
240.0	300.0	-2.4298553466796875	-0.11474609375	2.4325631896867033
240.0	320.0	-2.374755859375	-0.388916015625	2.4063917093535543
240.0	340.0	-1.509521484375	-1.2554931640625	1.9633945596332314
240.0	360.0	-1.118896484375	-1.943023681640625	2.2421575257245028
240.0	380.0	-0.6489105224609375	-2.93896484375	3.0097506904989637
240.0	400.0	-1.232208251953125	-2.7191162109375	2.985285605225149
240.0	420.0	-1.38311767578125	-2.448455810546875	2.8121078146577667
240.0	440.0	-1.5452880859375	-1.943756103515625	2.4831639209876233
240.0	460.0	-1.4337921142578125	-1.812774658203125	2.3112576205026008
240.0	480.0	-1.2481231689453125	-2.12298583984375	2.4626977729788853
240.0	500.0	-1.2914886474609375	-2.275970458984375	2.616865387575377
240.0	520.0	-1.271942138671875	-2.501220703125	2.8060544916074424
240.0	540.0	-1.390777587890625	-2.7833251953125	3.11145648239538
240.0	560.0	-1.6632080078125	-2.79608154296875	3.2533571694761907
240.0	580.0	-1.009918212890625	-2.46417236328125	2.663095986382634
240.0	600.0	-0.9133758544921875	-2.57379150390625	2.7310544039160645
240.0	620.0	-0.8741302490234375	-2.6951904296875	2.833399926684701
240.0	640.0	-0.8513641357421875	-2.70355224609375	2.834433918613486
240.0	660.0	-0.84429931640625	-2.7110595703125	2.839486807412047
240.0	680.0	-0.518310546875	-3.00885009765625	3.053166345479376
240.0	700.0	-0.5933380126953125	-3.23876953125	3.292670356088287
240.0	720.0	-0.5203399658203125	-3.3021240234375	3.342869537716503
240.0	740.0	-0.2554779052734375	-3.6754150390625	3.684283467575439
240.0	760.0	0.073638916015625	-4.21026611328125	4.210910048267044
240.0	780.0	0.47998046875	-4.22479248046875	4.251970455377926
240.0	800.0	1.0621337890625	-3.83892822265625	3.9831517777477345
260.0	0.0	-0.508880615234375	2.2972052097320557	2.3528942297054947
260.0	20.0	-0.62652587890625	2.434480667114258	2.513808026777767
260.0	40.0	-0.52862548828125	2.4049911499023438	2.4624027570584768
260.0	60.0	-0.62457275390625	2.4411087036132812	2.5197426114146166
260.0	80.0	0.3619384765625	2.0990753173828125	2.1300508559332894
260.0	100.0	1.0958251953125	1.791961669921875	2.100466492270437
260.0	120.0	0.54693603515625	1.1453018188476562	1.26919473793748
260.0	140.0	0.333740234375	0.82598876953125	0.8908647436240972
260.0	160.0	0.26416015625	0.575225830078125	0.6329813138940931
260.0	180.0	0.34808349609375	0.33941650390625	0.4861745400335039
260.0	200.0	0.3533935546875	0.1622161865234375	0.38884585077492306
260.0	220.0	0.20526123046875	-0.0592498779296875	0.21364157078674592
260.0	240.0	0.12744140625	-0.263336181640625	0.29255299791327005
260.0	260.0	-0.447662353515625	-0.193115234375	0.48753982042789035
260.0	280.0	-0.916595458984375	-0.085052490234375	0.9205330855139567
260.0	300.0	-0.9443359375	-0.6146240234375	1.12673557369975
260.0	320.0	-1.12493896484375	-0.795745849609375	1.3779329199181918
260.0	340.0	-1.123046875	-1.085296630859375	1.5617628054227621
260.0	360.0	-0.961669921875	-1.452301025390625	1.7418344660126948
260.0	380.0	-1.135986328125	-1.7158203125	2.057791117308683
260.0	400.0	-1.54498291015625	-1.52447509765625	2.17048301445759
260.0	420.0	-1.6064453125	-1.436004638671875	2.1547101578496273
260.0	440.0	-1.7425537109375	-1.288909912109375	2.1674367804011836
260.0	460.0	-1.660308837890625	-1.23858642578125	2.0714057476282357
260.0	480.0	-1.35797119140625	-1.57501220703125	2.0796031373766386
260.0	500.0	-1.376556396484375	-1.8375244140625	2.295953720129781
260.0	520.0	-1.2442626953125	-2.0535888671875	2.401128253630523
260.0	540.0	-1.328704833984375	-2.4063720703125	2.7488330390610325
260.0	560.0	-1.565765380859375	-2.49530029296875	2.945869104354033
260.0	580.0	-1.06182861328125	-2.10052490234375	2.3536535151438502
260.0	600.0	-1.15771484375	-2.44976806640625	2.709551113860542
260.0	620.0	-1.13934326171875	-2.5806884765625	2.821002673002349
260.0	640.0	-1.10760498046875	-2.63067626953125	2.854338176851866
260.0	660.0	-0.96856689453125	-2.6219482421875	2.7951269047919864
260.0	680.0	-0.760467529296875	-2.90283203125	3.0007906732669465
260.0	700.0	-0.650115966796875	-3.49298095703125	3.5529659070229176
260.0	720.0	-0.5888671875	-3.6123046875	3.6599876666252076
260.0	740.0	-0.4852294921875	-3.9599609375	3.989578710417231
260.0	760.0	-0.2259521484375	-4.69244384765625	4.697880760171603
260.0	780.0	0.0166015625	-4.949951171875	4.949979011654911
260.0	800.0	0.25262451171875	-4.96588134765625	4.972302957676794
280.0	0.0	-0.653167724609375	2.328169584274292	2.4180574206605017
280.0	20.0	-0.75054931640625	2.478384017944336	2.5895388811060163
280.0	40.0	-0.548858642578125	2.3568267822265625	2.419892206473899
280.0	60.0	-0.4910888671875	2.3839378356933594	2.4339942234783223
280.0	80.0	0.9345703125	2.0176315307617188	2.2235689022223313
280.0	100.0	0.652099609375	1.6877593994140625	1.809355048313499
280.0	120.0	0.040863037109375	1.2192459106445312	1.2199304809804592
280.0	140.0	-0.07147216796875	0.8939056396484375	0.8967583639919036
280.0	160.0	-0.115570068359375	0.506072998046875	0.5191014544891421
280.0	180.0	0.003753662109375	0.1174163818359375	0.11747636657078747
280.0	200.0	0.1317138671875	-0.11328125	0.17372732776120425
280.0	220.0	0.144744873046875	-0.259765625	0.2973705738720571
280.0	240.0	0.129364013671875	-0.4681243896484375	0.4856701475456559
280.0	260.0	0.064727783203125	-0.675567626953125	0.6786614063768968
280.0	280.0	-0.03924560546875	-0.856109619140625	0.8570086916325381
280.0	300.0	-0.189453125	-0.893890380859375	0.9137464087837414
280.0	320.0	-0.422332763671875	-1.00689697265625	1.0918820800869684
280.0	340.0	-0.55706787109375	-1.06207275390625	1.1993011079770288
280.0	360.0	-0.764312744140625	-1.0997314453125	1.3392472597190157
280.0	380.0	-1.106842041015625	-1.193756103515625	1.6279290336008023
280.0	400.0	-1.34967041015625	-1.1849365234375	1.7960191481795202
280.0	420.0	-1.524749755859375	-1.177032470703125	1.9262054031392204
280.0	440.0	-1.743499755859375	-1.111480712890625	2.0676510280532234
280.0	460.0	-1.849029541015625	-1.06756591796875	2.135089513991606
280.0	480.0	-1.78759765625	-1.145111083984375	2.1229189281021457
280.0	500.0	-1.87200927734375	-1.370391845703125	2.319998393368126
280.0	520.0	-1.572113037109375	-1.59796142578125	2.241655664845542
280.0	540.0	-1.37249755859375	-1.83514404296875	2.2916158506149094
280.0	560.0	-1.32275390625	-1.893798828125	2.310011233285946
280.0	580.0	-0.78668212890625	-2.080810546875	2.224554180937544
280.0	600.0	-1.369415283203125	-2.409423828125	2.7713934043016746
280.0	620.0	-1.512115478515625	-2.50299072265625	2.924287225644874
280.0	640.0	-1.58892822265625	-2.60382080078125	3.050340253043037
280.0	660.0	-1.468475341796875	-2.5887451171875	2.9762427843217987
280.0	680.0	-1.22784423828125	-2.82916259765625	3.084114537019908
280.0	700.0	-0.88287353515625	-3.81927490234375	3.9199906197275722
280.0	720.0	-0.830780029296875	-3.87261962890625	3.9607295094803554
280.0	740.0	-0.670654296875	-4.21124267578125	4.264310267820357
280.0	760.0	-0.465484619140625	-4.83154296875	4.85391423384613
280.0	780.0	-0.155792236328125	-5.38116455078125	5.3834192799265495
280.0	800.0	0.258544921875	-5.57000732421875	5.576004579309263
300.0	0.0	-1.888671875	2.9763617515563965	3.525026344234022
300.0	20.0	-1.866180419921875	3.0431957244873047	3.5698276677225746
300.0	40.0	-1.384796142578125	2.632659912109375	2.974652680453131
300.0	60.0	-0.691375732421875	2.2162132263183594	2.3215515216962803
300.0	80.0	0.9154052734375	1.9210281372070312	2.1279840033652273
300.0	100.0	0.3408203125	1.6358642578125	1.670990830435954
300.0	120.0	-0.099761962890625	1.207489013671875	1.211603139389325
300.0	140.0	-0.32281494140625	0.9211578369140625	0.976084651504835
300.0	160.0	-0.51385498046875	0.41552734375	0.6608403092703033
300.0	180.0	-0.4671630859375	-0.1014251708984375	0.4780464560630329
300.0	200.0	-0.242431640625	-0.435791015625	0.49868518092640185
300.0	220.0	-0.056915283203125	-0.5135040283203125	0.5166485619483328
300.0	240.0	0.1285400390625	-0.7068634033203125	0.7184555745456804
300.0	260.0	0.1929931640625	-0.876312255859375	0.8973123932857507
300.0	280.0	0.061767578125	-0.977447509765625	0.9793971962663818
300.0	300.0	-0.15191650390625	-1.027801513671875	1.0389680339958949
300.0	320.0	-0.371490478515625	-1.070220947265625	1.1328627682088859
300.0	340.0	-0.499053955078125	-1.076568603515625	1.1866148524920384
300.0	360.0	-0.748046875	-1.05908203125	1.2966221022772562
300.0	380.0	-1.031402587890625	-1.077911376953125	1.4918727274377195
300.0	400.0	-1.281036376953125	-1.083251953125	1.6776438814677912
300.0	420.0	-1.4815673828125	-1.13665771484375	1.8673598128180056
300.0	440.0	-1.699066162109375	-1.09869384765625	2.0233521675928725
300.0	460.0	-1.826995849609375	-1.048919677734375	2.1066908469987395
300.0	480.0	-1.92401123046875	-1.023529052734375	2.1793189157994295
300.0	500.0	-1.942840576171875	-1.308380126953125	2.342325353366978
300.0	520.0	-1.5140380859375	-1.49652099609375	2.1288227773628123
300.0	540.0	-1.232086181640625	-1.6827392578125	2.0855809187785397
300.0	560.0	-1.234283447265625	-1.72174072265625	2.118453857002031
300.0	580.0	-0.869598388671875	-2.30950927734375	2.467799517731854
300.0	600.0	-1.736297607421875	-2.406494140625	2.9674809907396855
300.0	620.0	-1.9937744140625	-2.4635009765625	3.1692228504311046
300.0	640.0	-2.070526123046875	-2.58111572265625	3.308963100423276
300.0	660.0	-1.894561767578125	-2.552734375	3.1789647812574757
300.0	680.0	-1.3939208984375	-2.73809814453125	3.072490345011076
300.0	700.0	-1.112548828125	-3.996337890625	4.148310671949171
300.0	720.0	-0.96868896484375	-4.01812744140625	4.133244058362873
300.0	740.0	-0.845733642578125	-4.3138427734375	4.395964611791979
300.0	760.0	-0.617828369140625	-4.94659423828125	4.985028229800933
300.0	780.0	-0.235504150390625	-5.61383056640625	5.618768177560659
300.0	800.0	0.264068603515625	-6.02545166015625	6.031235357390922
320.0	0.0	-2.121063232421875	2.8626315593719482	3.5628034861109312
320.0	20.0	-2.0362548828125	2.8934974670410156	3.5381720618916375
320.0	40.0	-1.544891357421875	2.3988876342773438	2.8533053093080585
320.0	60.0	-0.4451904296875	2.133594512939453	2.179545839006531
320.0	80.0	0.68182373046875	1.8286666870117188	1.9516417323926893
320.0	100.0	-0.051361083984375	1.572967529296875	1.5738058359182576
320.0	120.0	-0.29412841796875	1.11029052734375	1.1485889523089023
320.0	140.0	-0.511566162109375	0.8618316650390625	1.002224404551854
320.0	160.0	-0.651824951171875	0.195770263671875	0.6805892763689219
320.0	180.0	-0.574462890625	-0.234771728515625	0.6205847059148695
320.0	200.0	-0.46685791015625	-0.6334991455078125	0.7869418502243922
320.0	220.0	-0.27435302734375	-0.8417205810546875	0.8853039705003707
320.0	240.0	-0.0767822265625	-0.9218597412109375	0.9250518324836677
320.0	260.0	0.143096923828125	-0.992645263671875	1.0029064508214505
320.0	280.0	0.084869384765625	-1.03399658203125	1.0374737317748355
320.0	300.0	-0.046600341796875	-1.0550537109375	1.0560823475556134
320.0	320.0	-0.19525146484375	-1.07147216796875	1.0891169548103103
320.0	340.0	-0.352203369140625	-1.072235107421875	1.1285988387474122
320.0	360.0	-0.58819580078125	-1.061126708984375	1.2132453142611788
320.0	380.0	-0.91693115234375	-1.061767578125	1.4028945534486421
320.0	400.0	-1.2369384765625	-1.0491943359375	1.6219819818247334
320.0	420.0	-1.4736328125	-1.116058349609375	1.848561577500047
320.0	440.0	-1.675872802734375	-1.08251953125	1.9950935282543747
320.0	460.0	-1.806396484375	-1.038818359375	2.0837974571769027
320.0	480.0	-1.875457763671875	-1.0260009765625	2.137760470030334
320.0	500.0	-1.873748779296875	-1.298492431640625	2.2796967085435975
320.0	520.0	-1.5721435546875	-1.4696044921875	2.1520624340392933
320.0	540.0	-1.466400146484375	-1.61138916015625	2.1787391801403078
320.0	560.0	-1.513946533203125	-1.62957763671875	2.2243105402554804
320.0	580.0	-1.380340576171875	-2.02154541015625	2.447853335383945
320.0	600.0	-2.403564453125	-2.15277099609375	3.226692585597295
320.0	620.0	-2.539398193359375	-2.24261474609375	3.387899656694984
320.0	640.0	-2.574310302734375	-2.37469482421875	3.5023205225872274
320.0	660.0	-2.20648193359375	-2.34033203125	3.216475794992147
320.0	680.0	-1.623077392578125	-2.55126953125	3.0237983470103953
320.0	700.0	-1.078948974609375	-4.01287841796875	4.155396983106428
320.0	720.0	-0.84674072265625	-4.05120849609375	4.13875103506198
320.0	740.0	-0.8243408203125	-4.3565673828125	4.43387157561191
320.0	760.0	-0.587371826171875	-4.985107421875	5.019591783184534
320.0	780.0	-0.18365478515625	-5.682373046875	5.685340141448202
320.0	800.0	0.00164794921875	-6.265625	6.265625216717134
340.0	0.0	-2.34979248046875	2.9119369983673096	3.7417778907529904
340.0	20.0	-2.18328857421875	2.856966018676758	3.595692399272756
340.0	40.0	-1.64727783203125	2.1881561279296875	2.7388960360148427
340.0	60.0	-0.275726318359375	2.016529083251953	2.0352922508173066
340.0	80.0	0.086456298828125	1.7405319213867188	1.7426778419929487
340.0	100.0	-0.35546875	1.5369873046875	1.5775576081389575
340.0	120.0	-0.50030517578125	1.0489959716796875	1.1621952579122492
340.0	140.0	-0.84161376953125	0.6830596923828125	1.0839207906589403
340.0	160.0	-0.81036376953125	-0.0810546875	0.8144073313364876
340.0	180.0	-0.679351806640625	-0.3497161865234375	0.7640813361824622
340.0	200.0	-0.5400390625	-0.7205810546875	0.900488337181792
340.0	220.0	-0.285980224609375	-1.00823974609375	1.0480133942230023
340.0	240.0	-0.02239990234375	-1.0347137451171875	1.0349561777966474
340.0	260.0	0.217926025390625	-1.074005126953125	1.095891767130383
340.0	280.0	0.207550048828125	-1.061553955078125	1.0816532819302898
340.0	300.0	0.060394287109375	-1.0303955078125	1.0321639271141136
340.0	320.0	-0.12640380859375	-1.0390625	1.0467228867915592
340.0	340.0	-0.291259765625	-1.039520263671875	1.0795529767715777
340.0	360.0	-0.539794921875	-1.003753662109375	1.139692928766349
340.0	380.0	-0.8697509765625	-1.03839111328125	1.354519422294452
340.0	400.0	-1.17047119140625	-1.0208740234375	1.55312156048438
340.0	420.0	-1.48095703125	-1.046478271484375	1.8133809586233498
340.0	440.0	-1.62066650390625	-1.03521728515625	1.9230794950729373
340.0	460.0	-1.6240234375	-1.056121826171875	1.9372262225320853
340.0	480.0	-1.537261962890625	-1.066375732421875	1.8709173004835429
340.0	500.0	-1.60723876953125	-1.398895263671875	2.1307567719023988
340.0	520.0	-1.51129150390625	-1.54132080078125	2.158627300091465
340.0	540.0	-1.61572265625	-1.56817626953125	2.2516075400123583
340.0	560.0	-1.73944091796875	-1.562255859375	2.338011564825009
340.0	580.0	-1.911285400390625	-1.75836181640625	2.597084549863912
340.0	600.0	-2.599212646484375	-1.72064208984375	3.1171325898951068
340.0	620.0	-2.5797119140625	-1.90106201171875	3.204520296699047
340.0	640.0	-2.414642333984375	-2.05303955078125	3.1694587863137746
340.0	660.0	-2.052001953125	-2.0364990234375	2.8910275488294306
340.0	680.0	-1.327301025390625	-2.26263427734375	2.623212131150258
340.0	700.0	-1.070159912109375	-3.85577392578125	4.001529058275161
340.0	720.0	-0.946319580078125	-4.09881591796875	4.206639118944391
340.0	740.0	-0.913543701171875	-4.45660400390625	4.549272616757983
340.0	760.0	-0.6998291015625	-4.98138427734375	5.0303031807199545
340.0	780.0	-0.25201416015625	-5.736328125	5.741861326659263
340.0	800.0	0.07403564453125	-6.23638916015625	6.236828603831881
360.0	0.0	-2.365966796875	2.5893819332122803	3.5075201610199067
360.0	20.0	-2.17669677734375	2.443052291870117	3.272080891620881
360.0	40.0	-1.864288330078125	2.0172080993652344	2.7467616376034862
360.0	60.0	-0.8531494140625	1.9209022521972656	2.1018395241339705
360.0	80.0	-0.3681640625	1.6384811401367188	1.6793347562354046
360.0	100.0	-0.641357421875	1.449127197265625	1.5847110072341495
360.0	120.0	-0.69012451171875	0.9017257690429688	1.1355092268366545
360.0	140.0	-1.08935546875	0.4250946044921875	1.1693591236501735
360.0	160.0	-0.9117431640625	-0.2327423095703125	0.9409806479831676
360.0	180.0	-0.78582763671875	-0.47344970703125	0.9174310326770903
360.0	200.0	-0.63397216796875	-0.77532958984375	1.001527175191105
360.0	220.0	-0.340484619140625	-1.2409210205078125	1.286784657590184
360.0	240.0	-0.08123779296875	-1.3230438232421875	1.3255355661866408
360.0	260.0	0.12091064453125	-1.28082275390625	1.2865171242097606
360.0	280.0	0.623199462890625	-0.837646484375	1.0440446366573417
360.0	300.0	0.54510498046875	-0.432037353515625	0.69555424990767
360.0	320.0	0.231109619140625	-0.444244384765625	0.5007641455367121
360.0	340.0	0.1043701171875	-0.494873046875	0.5057592845268176
360.0	360.0	-0.260711669921875	-0.52423095703125	0.5854815719929646
360.0	380.0	-0.820343017578125	-0.81121826171875	1.1537060867635112
360.0	400.0	-1.13531494140625	-1.00848388671875	1.518545279519723
360.0	420.0	-1.462921142578125	-0.951019287109375	1.7448713287392026
360.0	440.0	-1.530059814453125	-0.89208984375	1.7711316509865185
360.0	460.0	-1.54833984375	-0.90765380859375	1.7947678702268197
360.0	480.0	-1.509796142578125	-0.955718994140625	1.7868640653124552
360.0	500.0	-1.71343994140625	-1.4085693359375	2.2180946794376615
360.0	520.0	-1.765655517578125	-1.49786376953125	2.315412550460164
360.0	540.0	-1.91009521484375	-1.51220703125	2.4362335346043755
360.0	560.0	-2.061279296875	-1.476806640625	2.5357109838306875
360.0	580.0	-2.3736572265625	-1.4954833984375	2.8054802127647513
360.0	600.0	-2.99835205078125	-1.39398193359375	3.306554196079341
360.0	620.0	-2.71075439453125	-1.4136962890625	3.0572416628686008
360.0	640.0	-2.307952880859375	-1.55340576171875	2.782034500290767
360.0	660.0	-1.783599853515625	-1.564697265625	2.372657996955168
360.0	680.0	-1.049468994140625	-1.781982421875	2.0680538004447624
360.0	700.0	-1.01300048828125	-3.720458984375	3.8559026237282894
360.0	720.0	-0.969390869140625	-4.10882568359375	4.221630864409258
360.0	740.0	-0.909210205078125	-4.450439453125	4.542364419875375
360.0	760.0	-0.985015869140625	-4.310791015625	4.421897267333568
360.0	780.0	-1.430023193359375	-4.02362060546875	4.270186074434983
360.0	800.0	-5.285003662109375	-1.5389404296875	5.504507367116176
380.0	0.0	-2.483154296875	2.51365065574646	3.5333404706061633
380.0	20.0	-2.187774658203125	2.2885971069335938	3.1660755949504136
380.0	40.0	-1.844818115234375	2.0016937255859375	2.722155698953868
380.0	60.0	-0.53704833984375	1.8529167175292969	1.9291763220163345
380.0	80.0	-0.832611083984375	1.5630340576171875	1.7709649015282278
380.0	100.0	-1.10955810546875	1.297149658203125	1.7069611668658093
380.0	120.0	-0.9803466796875	0.787506103515625	1.2574758349362694
380.0	140.0	-1.234527587890625	0.221923828125	1.2543159692648018
380.0	160.0	-1.077545166015625	-0.340972900390625	1.1302062217155044
380.0	180.0	-0.879852294921875	-0.62353515625	1.0783951743025384
380.0	200.0	-0.767059326171875	-0.9326324462890625	1.2075526033007307
380.0	220.0	-0.466888427734375	-1.4822540283203125	1.554046913199235
380.0	240.0	-0.1746826171875	-1.6750335693359375	1.6841174172692845
380.0	260.0	0.662017822265625	-1.39288330078125	1.5422034517509648
380.0	280.0	1.977508544921875	2.179595947265625	2.942988028955566
380.0	300.0	2.20794677734375	0.8284912109375	2.35826772402612
380.0	320.0	1.972198486328125	0.82830810546875	2.1390795186388414
380.0	340.0	1.76617431640625	0.556610107421875	1.8518062878220485
380.0	360.0	0.83587646484375	-0.185028076171875	0.8561103044885922
380.0	380.0	-0.7989501953125	-0.85931396484375	1.1733464555558037
380.0	400.0	-1.161102294921875	-1.076904296875	1.5836291876259048
380.0	420.0	-1.434173583984375	-1.034393310546875	1.768282610303769
380.0	440.0	-1.480316162109375	-0.9349365234375	1.7508404389491432
380.0	460.0	-1.50115966796875	-0.91143798828125	1.7561889292494186
380.0	480.0	-1.540374755859375	-0.96044921875	1.8152732825352536
380.0	500.0	-1.778564453125	-1.222015380859375	2.157918697489948
380.0	520.0	-1.9227294921875	-1.38232421875	2.368060165171147
380.0	540.0	-2.124481201171875	-1.39251708984375	2.540181926484715
380.0	560.0	-2.25848388671875	-1.34149169921875	2.6268516223115914
380.0	580.0	-2.50445556640625	-1.3203125	2.831169860986709
380.0	600.0	-2.65185546875	-0.83563232421875	2.7803990376236487
380.0	620.0	-2.147369384765625	-0.9520263671875	2.348946461384109
380.0	640.0	-1.56884765625	-1.07666015625	1.9027559119806703
380.0	660.0	-1.122161865234375	-1.10272216796875	1.5732906379674392
380.0	680.0	-0.7718505859375	-1.24993896484375	1.4690475631669409
380.0	700.0	-0.8809814453125	-3.5411376953125	3.6490799503639306
380.0	720.0	-0.798675537109375	-3.990234375	4.0693799258619965
380.0	740.0	-0.5977783203125	-4.24969482421875	4.291531780055609
380.0	760.0	-3.260040283203125	-1.8529052734375	3.7498160755481873
380.0	780.0	-5.50274658203125	-0.927001953125	5.580282480946119
380.0	800.0	-7.12408447265625	-0.47222900390625	7.139718468236137
400.0	0.0	-0.3685302734375	2.186394691467285	2.217236187084327
400.0	20.0	-0.4505615234375	2.109926223754883	2.157497243588242
400.0	40.0	-0.624420166015625	1.9849510192871094	2.0808486472340832
400.0	60.0	-0.903167724609375	1.7298355102539062	1.9514207212468222
400.0	80.0	-1.060821533203125	1.501068115234375	1.8380826455523451
400.0	100.0	-1.269256591796875	1.1561965942382812	1.716916672511517
400.0	120.0	-1.270294189453125	0.7089920043945312	1.4547566772672833
400.0	140.0	-1.233917236328125	-0.1120452880859375	1.23899390341111
400.0	160.0	-1.074432373046875	-0.5127410888671875	1.190507601178526
400.0	180.0	-0.882568359375	-0.875030517578125	1.242821514000671
400.0	200.0	-0.881683349609375	-1.1133270263671875	1.4201628767919585
400.0	220.0	-0.6810302734375	-1.6407012939453125	1.7764298379874672
400.0	240.0	-0.246307373046875	-1.7121124267578125	1.729738790648975
400.0	260.0	3.263916015625	0.04571533203125	3.2642361508683932
400.0	280.0	0.245330810546875	4.64593505859375	4.652407954519261
400.0	300.0	0.723663330078125	3.86376953125	3.93095454131889
400.0	320.0	1.425262451171875	3.08245849609375	3.3960158178166666
400.0	340.0	1.005218505859375	2.051422119140625	2.28446863743444
400.0	360.0	-0.07293701171875	0.42529296875	0.43150193156769245
400.0	380.0	-0.75250244140625	-0.7923583984375	1.0927450553065003
400.0	400.0	-1.24517822265625	-1.135711669921875	1.685321869369205
400.0	420.0	-1.4635009765625	-1.15020751953125	1.861400667880406
400.0	440.0	-1.5042724609375	-1.059967041015625	1.8402080764887383
400.0	460.0	-1.535919189453125	-0.991241455078125	1.8280063946266005
400.0	480.0	-1.605224609375	-0.970428466796875	1.875760500627107
400.0	500.0	-1.798004150390625	-1.19061279296875	2.156473451634117
400.0	520.0	-1.982177734375	-1.35577392578125	2.401489435429669
400.0	540.0	-2.166015625	-1.33880615234375	2.5463749922777708
400.0	560.0	-2.33941650390625	-1.25238037109375	2.6535497305778653
400.0	580.0	-2.5703125	-1.1898193359375	2.8323446823836615
400.0	600.0	-2.581207275390625	-0.26605224609375	2.5948824243462405
400.0	620.0	-2.7911376953125	-0.582275390625	2.8512267999445204
400.0	640.0	-2.3397216796875	-0.693603515625	2.440365418392716
400.0	660.0	-1.6512451171875	-0.77471923828125	1.8239518456359096
400.0	680.0	-1.2550048828125	-0.93035888671875	1.5622435514284476
400.0	700.0	-0.6962890625	-3.2867431640625	3.3596873493033104
400.0	720.0	-0.603424072265625	-3.8021240234375	3.8497100800696917
400.0	740.0	0.25518798828125	-3.50628662109375	3.5155606634822925
400.0	760.0	-4.718536376953125	-0.576416015625	4.753613463850308
400.0	780.0	-5.4683837890625	-0.37890625	5.481495344408367
400.0	800.0	-6.03753662109375	-0.25396728515625	6.042875791622543
420.0	0.0	-0.450439453125	2.120107650756836	2.167429849321361
420.0	20.0	-0.528228759765625	2.072603225708008	2.1388571139416417
420.0	40.0	-0.73291015625	2.0036697387695312	2.133506437579967
420.0	60.0	-0.9864501953125	1.6746482849121094	1.9435871130441102
420.0	80.0	-1.049560546875	1.4590835571289062	1.7973597770731633
420.0	100.0	-1.281158447265625	0.9665374755859375	1.604855650428444
420.0	120.0	-1.302825927734375	0.4903564453125	1.3920505886771666
420.0	140.0	-1.173431396484375	-0.357452392578125	1.2266676221434625
420.0	160.0	-1.06036376953125	-0.6536865234375	1.2456634355468283
420.0	180.0	-0.818511962890625	-1.1363677978515625	1.4004619257191797
420.0	200.0	-1.0123291015625	-1.388214111328125	1.7181235778490656
420.0	220.0	-0.80718994140625	-1.88714599609375	2.052529077036449
420.0	240.0	-0.349090576171875	-1.38763427734375	1.4308714540556475
420.0	260.0	3.421417236328125	2.135650634765625	4.033249253247064
420.0	280.0	0.631744384765625	4.615509033203125	4.658543184651458
420.0	300.0	1.399688720703125	4.394622802734375	4.612140294177583
420.0	320.0	1.397369384765625	3.85443115234375	4.0999122802370085
420.0	340.0	0.363128662109375	1.81842041015625	1.8543233842343059
420.0	360.0	-0.743621826171875	0.42315673828125	0.855590466001124
420.0	380.0	-1.27386474609375	-0.82476806640625	1.5175551900026565
420.0	400.0	-1.3670654296875	-1.10198974609375	1.7559183607282078
420.0	420.0	-1.56292724609375	-1.218048095703125	1.9815102169880938
420.0	440.0	-1.70721435546875	-1.09808349609375	2.0298690154569217
420.0	460.0	-1.73809814453125	-0.98895263671875	1.9997531041845995
420.0	480.0	-1.9462890625	-0.93157958984375	2.157749208555197
420.0	500.0	-2.169158935546875	-1.10150146484375	2.432808246598112
420.0	520.0	-2.3538818359375	-1.27960205078125	2.679205312386506
420.0	540.0	-2.5296630859375	-1.32257080078125	2.8545382904130037
420.0	560.0	-2.683135986328125	-1.2056884765625	2.9415817893855345
420.0	580.0	-2.728179931640625	-1.00018310546875	2.905741210753593
420.0	600.0	-2.59808349609375	0.02685546875	2.5982222901200167
420.0	620.0	-3.14801025390625	-0.26654052734375	3.159274032339641
420.0	640.0	-2.905120849609375	-0.333984375	2.9242559247745805
420.0	660.0	-2.627044677734375	-0.41668701171875	2.659885675089741
420.0	680.0	-2.50555419921875	-0.5526123046875	2.5657712689393692
420.0	700.0	-1.453521728515625	-3.15338134765625	3.4722527757946136
420.0	720.0	0.348876953125	-2.48065185546875	2.5050646212148573
420.0	740.0	0.380889892578125	-2.337158203125	2.367991886958791
420.0	760.0	-3.966796875	-0.65899658203125	4.021163257396874
420.0	780.0	-4.58843994140625	-0.51947021484375	4.617751660711304
420.0	800.0	-5.2564697265625	-0.40106201171875	5.271747786409355
440.0	0.0	0.02886962890625	2.0691661834716797	2.0693675725438294
440.0	20.0	-0.0401611328125	2.0415096282958984	2.0419046204496527
440.0	40.0	-0.186004638671875	1.9749984741210938	1.9837380619396563
440.0	60.0	-0.76446533203125	1.5929374694824219	1.766877761917533
440.0	80.0	-0.985076904296875	1.383697509765625	1.6985273933353877
440.0	100.0	-1.112091064453125	0.77642822265625	1.356313872440162
440.0	120.0	-1.13287353515625	0.23055267333984375	1.1560955764302396
440.0	140.0	-0.979461669921875	-0.530242919921875	1.1137785762769115
440.0	160.0	-0.957672119140625	-0.785186767578125	1.2384079084692088
440.0	180.0	-0.83514404296875	-1.289337158203125	1.5361822418025473
440.0	200.0	-1.247406005859375	-1.5620880126953125	1.9990349428812968
440.0	220.0	-1.363037109375	-1.869781494140625	2.313861058353354
440.0	240.0	-5.181549072265625	1.872406005859375	5.509478654017548
440.0	260.0	-1.1015625	3.7056884765625	3.865949692731962
440.0	280.0	-0.482177734375	5.167877197265625	5.190322735008395
440.0	300.0	0.4136962890625	5.29791259765625	5.314040130822205
440.0	320.0	0.905181884765625	4.386566162109375	4.478986150801409
440.0	340.0	-0.874786376953125	1.37274169921875	1.6277809981925566
440.0	360.0	-2.4517822265625	-0.383270263671875	2.4815584179105836
440.0	380.0	-1.784820556640625	-1.030242919921875	2.060821412315027
440.0	400.0	-1.680572509765625	-1.034454345703125	1.9734284263494362
440.0	420.0	-1.83734130859375	-1.12042236328125	2.1520151849849327
440.0	440.0	-1.88421630859375	-0.974884033203125	2.121478252484585
440.0	460.0	-1.99298095703125	-0.830718994140625	2.1591820539998956
440.0	480.0	-2.167694091796875	-0.678924560546875	2.2715272911688396
440.0	500.0	-2.3609619140625	-0.703033447265625	2.4634116967384587
440.0	520.0	-2.517852783203125	-0.83905029296875	2.653975891377815
440.0	540.0	-2.601470947265625	-0.93902587890625	2.7657586103495664
440.0	560.0	-2.6624755859375	-0.833740234375	2.789963982586319
440.0	580.0	-2.63372802734375	-0.49896240234375	2.680575833840305
440.0	600.0	-2.872314453125	0.39178466796875	2.8989110962025295
440.0	620.0	-3.468475341796875	0.14788818359375	3.471626724102061
440.0	640.0	-3.353851318359375	0.130859375	3.356403259694268
440.0	660.0	-3.18548583984375	0.04833984375	3.1858525980243995
440.0	680.0	-2.7703857421875	-0.16094970703125	2.775057110891455
440.0	700.0	-1.249847412109375	-2.46142578125	2.760567954272938
440.0	720.0	2.002349853515625	-1.3468017578125	2.413147303983096
440.0	740.0	0.510101318359375	-1.79937744140625	1.8702840777897016
440.0	760.0	-2.729736328125	-0.8482666015625	2.8584990201872995
440.0	780.0	-3.44415283203125	-0.714111328125	3.517405822384635
440.0	800.0	-4.633697509765625	-0.54962158203125	4.666180075333858
460.0	0.0	0.03753662109375	2.0367844104766846	2.0371302689528696
460.0	20.0	0.006103515625	2.045665740966797	2.045674846271572
460.0	40.0	-0.072601318359375	2.008586883544922	2.0098985596731547
460.0	60.0	-0.423309326171875	1.6029548645019531	1.6579068379298523
460.0	80.0	-0.758697509765625	1.311309814453125	1.5149770099924453
460.0	100.0	-0.98236083984375	0.602081298828125	1.1521869249636014
460.0	120.0	-0.94158935546875	-0.0655059814453125	0.943865217039578
460.0	140.0	-0.93438720703125	-0.6750640869140625	1.1527319610840923
460.0	160.0	-0.862030029296875	-0.8824462890625	1.2336155091801289
460.0	180.0	-0.83349609375	-1.3853759765625	1.6167814740196058
460.0	200.0	-1.2763671875	-1.7250823974609375	2.1459316101302566
460.0	220.0	-1.679046630859375	-1.8709259033203125	2.5138737685721506
460.0	240.0	-6.1927490234375	2.80023193359375	6.796428425960528
460.0	260.0	0.377166748046875	3.2777099609375	3.299338925278996
460.0	280.0	-0.859100341796875	4.83050537109375	4.906305691397661
460.0	300.0	-0.98699951171875	5.139068603515625	5.232990937100225
460.0	320.0	-1.28338623046875	4.013916015625	4.214095632166843
460.0	340.0	-4.28582763671875	0.13775634765625	4.288040967969152
460.0	360.0	-4.467559814453125	-0.353973388671875	4.481560872687583
460.0	380.0	-4.242462158203125	-1.0723876953125	4.375899968331448
460.0	400.0	-2.610107421875	-0.7476806640625	2.7150851053217284
460.0	420.0	-2.554534912109375	-0.88507080078125	2.703516032795296
460.0	440.0	-2.371978759765625	-0.76409912109375	2.4920133835185383
460.0	460.0	-2.39678955078125	-0.639984130859375	2.480761947161802
460.0	480.0	-2.54852294921875	-0.4954833984375	2.5962420959575034
460.0	500.0	-2.655609130859375	-0.465362548828125	2.696075324940958
460.0	520.0	-2.83758544921875	-0.4560546875	2.8740001843438874
460.0	540.0	-2.8701171875	-0.51458740234375	2.9158828619534427
460.0	560.0	-2.984588623046875	-0.486572265625	3.023991041404767
460.0	580.0	-3.01702880859375	-0.09521484375	3.018530884114814
460.0	600.0	-3.165252685546875	0.64471435546875	3.230244752880065
460.0	620.0	-3.570220947265625	0.65283203125	3.629416932968746
460.0	640.0	-3.3779296875	0.6917724609375	3.4480368489048043
460.0	660.0	-3.211090087890625	0.6494140625	3.276101063325455
460.0	680.0	-2.7369384765625	0.36767578125	2.7615245254398983
460.0	700.0	-0.41473388671875	-0.46673583984375	0.6243769222092467
460.0	720.0	1.7359619140625	-0.746826171875	1.8897918134209932
460.0	740.0	1.0489501953125	-1.79241943359375	2.0767917416463963
460.0	760.0	-0.768341064453125	-1.016357421875	1.2740998392297826
460.0	780.0	-1.597503662109375	-0.889892578125	1.8286406839657767
460.0	800.0	-3.00604248046875	-0.724853515625	3.092200513145394
480.0	0.0	0.033905029296875	2.0417139530181885	2.0419954497894404
480.0	20.0	0.000518798828125	2.0628833770751953	2.062883442312092
480.0	40.0	-0.018798828125	2.049633026123047	2.0497192338740424
480.0	60.0	-0.211639404296875	1.7951850891113281	1.8076174212533975
480.0	80.0	-0.53466796875	1.3843231201171875	1.483987984351031
480.0	100.0	-0.868438720703125	0.4271697998046875	0.9678118874459319
480.0	120.0	-0.955841064453125	-0.2596435546875	0.9904781249404976
480.0	140.0	-0.9560546875	-0.69842529296875	1.1839925909182063
480.0	160.0	-0.851165771484375	-0.8858795166015625	1.2285217492909148
480.0	180.0	-0.939056396484375	-1.4948577880859375	1.7653403984442777
480.0	200.0	-1.36627197265625	-1.88671875	2.3294649052663496
480.0	220.0	-1.875732421875	-1.85028076171875	2.6347506553105875
480.0	240.0	-5.499176025390625	1.726287841796875	5.763766708582743
480.0	260.0	-1.706787109375	3.197235107421875	3.6242840077537575
480.0	280.0	-2.51751708984375	4.31787109375	4.9981899803726115
480.0	300.0	-3.9549560546875	4.316192626953125	5.854160587776341
480.0	320.0	-4.562957763671875	3.456878662109375	5.724560562838037
480.0	340.0	-5.1512451171875	-0.29766845703125	5.159838443949522
480.0	360.0	-5.93438720703125	0.083404541015625	5.934973280515944
480.0	380.0	-5.567718505859375	-0.641845703125	5.604592337281007
480.0	400.0	-3.3558349609375	-0.36505126953125	3.375631898539408
480.0	420.0	-2.925933837890625	-0.578399658203125	2.982555110693322
480.0	440.0	-2.75531005859375	-0.541778564453125	2.808070072467705
480.0	460.0	-2.6793212890625	-0.502838134765625	2.7260977164801172
480.0	480.0	-2.749755859375	-0.371246337890625	2.774703791319777
480.0	500.0	-2.84588623046875	-0.33209228515625	2.8651969779810833
480.0	520.0	-2.98907470703125	-0.32763671875	3.0069774564647505
480.0	540.0	-3.16754150390625	-0.3193359375	3.1835977478236273
480.0	560.0	-3.286041259765625	-0.26434326171875	3.2966565670233474
480.0	580.0	-3.491729736328125	0.17864990234375	3.4962969466516296
480.0	600.0	-3.507965087890625	0.77587890625	3.592743677890642
480.0	620.0	-3.528289794921875	0.8544921875	3.6302872855255384
480.0	640.0	-3.323974609375	0.94293212890625	3.4551307071503614
480.0	660.0	-3.197479248046875	1.04913330078125	3.3651975015589457
480.0	680.0	-2.58428955078125	1.07586669921875	2.7992930601787664
480.0	700.0	-0.8399658203125	0.7017822265625	1.0945505346087365
480.0	720.0	0.90576171875	-0.52337646484375	1.0461009583712726
480.0	740.0	4.9661865234375	-2.77703857421875	5.68989910528044
480.0	760.0	6.962799072265625	-1.71051025390625	7.169826793546792
480.0	780.0	7.2655029296875	-1.7098388671875	7.4639856493057835
480.0	800.0	7.313751220703125	-1.7003173828125	7.508797248603187
500.0	0.0	-0.0460205078125	1.9497933387756348	1.950336368699809
500.0	20.0	-0.175048828125	1.9925975799560547	2.0002717835020976
500.0	40.0	-0.209564208984375	1.9867057800292969	1.9977279629842157
500.0	60.0	-0.31500244140625	1.8789596557617188	1.9051813367950292
500.0	80.0	-0.50421142578125	1.55120849609375	1.6310968580197176
500.0	100.0	-0.730682373046875	0.461761474609375	0.8643612611141461
500.0	120.0	-0.950042724609375	-0.33858489990234375	1.0085737023267487
500.0	140.0	-0.99664306640625	-0.6612701416015625	1.196066721378621
500.0	160.0	-0.834991455078125	-0.8556060791015625	1.1955218495071656
500.0	180.0	-1.05438232421875	-1.5196075439453125	1.8495754035022303
500.0	200.0	-1.44195556640625	-1.8618011474609375	2.3548968911986004
500.0	220.0	-1.8360595703125	-1.8070068359375	2.5761188735889067
500.0	240.0	-4.535186767578125	1.12408447265625	4.672417459782741
500.0	260.0	-3.5489501953125	2.496002197265625	4.338787210449881
500.0	280.0	-3.913543701171875	3.68963623046875	5.378590876258363
500.0	300.0	-5.638885498046875	3.7464599609375	6.770006787218988
500.0	320.0	-6.237030029296875	2.81085205078125	6.84115727327856
500.0	340.0	-5.563323974609375	-0.014404296875	5.563342622042248
500.0	360.0	-5.90423583984375	0.227996826171875	5.908636340581461
500.0	380.0	-5.4444580078125	-0.647552490234375	5.4828320443400775
500.0	400.0	-3.49560546875	-0.14471435546875	3.4985996967120494
500.0	420.0	-3.14422607421875	-0.298095703125	3.158325292622443
500.0	440.0	-2.957672119140625	-0.326446533203125	2.9756329920509574
500.0	460.0	-2.936859130859375	-0.32525634765625	2.954815264310574
500.0	480.0	-2.945159912109375	-0.236083984375	2.954607005267279
500.0	500.0	-3.038848876953125	-0.174346923828125	3.0438461437476763
500.0	520.0	-3.15155029296875	-0.1480712890625	3.155026839149874
500.0	540.0	-3.207183837890625	-0.12530517578125	3.20963075089712
500.0	560.0	-3.2783203125	-0.060302734375	3.2788748818951907
500.0	580.0	-3.438507080078125	0.3660888671875	3.457940427252329
500.0	600.0	-3.609771728515625	0.619873046875	3.662607612921807
500.0	620.0	-3.69580078125	0.69464111328125	3.760514551354472
500.0	640.0	-3.21490478515625	0.93994140625	3.3494928906931243
500.0	660.0	-2.796295166015625	1.34503173828125	3.102962621828731
500.0	680.0	-2.173797607421875	1.23297119140625	2.499122645423953
500.0	700.0	-1.5982666015625	1.273681640625	2.0437027795976928
500.0	720.0	-0.640228271484375	0.318115234375	0.7149052678147866
500.0	740.0	4.886688232421875	-2.88787841796875	5.676227940971021
500.0	760.0	7.2794189453125	-1.634521484375	7.460670255698076
500.0	780.0	7.47039794921875	-1.6173095703125	7.643463597474388
500.0	800.0	7.524810791015625	-1.6031494140625	7.693689978442992
520.0	0.0	-0.3519287109375	1.9494874477386475	1.9809985175341944
520.0	20.0	-0.33349609375	1.9495048522949219	1.9778242625845084
520.0	40.0	-0.3387451171875	1.9394683837890625	1.9688285517372333
520.0	60.0	-0.3834228515625	1.8206634521484375	1.8605989597678982
520.0	80.0	-0.453857421875	1.6425399780273438	1.7040904139185482
520.0	100.0	-0.5592041015625	0.8693923950195312	1.0337080650367974
520.0	120.0	-0.70849609375	-0.0784759521484375	0.7128290046880897
520.0	140.0	-0.854248046875	-0.4059295654296875	0.9457899014472967
520.0	160.0	-0.920166015625	-0.7113037109375	1.1630384626075985
520.0	180.0	-1.1002197265625	-1.4541168212890625	1.8234415747901191
520.0	200.0	-1.3175048828125	-1.673309326171875	2.129737828299191
520.0	220.0	-1.40447998046875	-1.6600494384765625	2.1744719252553826
520.0	240.0	-1.85748291015625	-1.05731201171875	2.1373234316891025
520.0	260.0	-2.2989501953125	1.114898681640625	2.555028585133909
520.0	280.0	-4.26153564453125	2.264434814453125	4.825800563483507
520.0	300.0	-5.6494140625	3.23651123046875	6.51082822646421
520.0	320.0	-6.10589599609375	2.9053955078125	6.761899804931359
520.0	340.0	-6.30633544921875	1.171905517578125	6.4142988190606705
520.0	360.0	-6.1021728515625	1.016510009765625	6.186259460312033
520.0	380.0	-4.7491455078125	-0.267486572265625	4.756672378955488
520.0	400.0	-3.373046875	-0.0577392578125	3.37354102433037
520.0	420.0	-3.16229248046875	-0.155792236328125	3.1661277537284116
520.0	440.0	-3.0382080078125	-0.1605224609375	3.042445621404174
520.0	460.0	-3.0115966796875	-0.156890869140625	3.0156805709365964
520.0	480.0	-3.0543212890625	-0.052886962890625	3.0547791356600897
520.0	500.0	-3.1341552734375	0.07196044921875	3.1349812733520204
520.0	520.0	-3.1617431640625	0.099853515625	3.1633195475763465
520.0	540.0	-3.1990966796875	0.1414794921875	3.2022236044188452
520.0	560.0	-3.21856689453125	0.1795654296875	3.223572024650821
520.0	580.0	-3.299072265625	0.4312744140625	3.3271422323130437
520.0	600.0	-3.0196533203125	0.654541015625	3.0897783279726903
520.0	620.0	-2.7628173828125	0.8067626953125	2.8781983839406906
520.0	640.0	-2.65789794921875	0.77001953125	2.7671920039938875
520.0	660.0	-2.48138427734375	0.8511962890625	2.6233190912206115
520.0	680.0	-2.2474365234375	0.81201171875	2.389630506640758
520.0	700.0	-1.68499755859375	0.6754150390625	1.8153242816253785
520.0	720.0	-0.6787109375	0.34619140625	0.7619035545549591
520.0	740.0	4.60546875	-3.35296630859375	5.696729366381324
520.0	760.0	7.3948974609375	-1.580810546875	7.561975300335959
520.0	780.0	7.5535888671875	-1.54241943359375	7.709459286073609
520.0	800.0	7.603515625	-1.52716064453125	7.755363917562105
540.0	0.0	-0.67138671875	1.9794750213623047	2.090234792149243
540.0	20.0	-0.47705078125	1.9345016479492188	1.992454283994862
540.0	40.0	-0.389404296875	1.9079627990722656	1.9472949825510226
540.0	60.0	-0.365478515625	1.7906570434570312	1.8275741278169073
540.0	80.0	-0.3707275390625	1.7041397094726562	1.7439985830329354
540.0	100.0	-0.4307861328125	1.3938751220703125	1.4589258199614117
540.0	120.0	-0.58203125	0.8484878540039062	1.028927604046425
540.0	140.0	-0.784423828125	0.30853271484375	0.8429194375853094
540.0	160.0	-1.0045166015625	-0.3892822265625	1.0773088019375558
540.0	180.0	-1.0791015625	-1.40252685546875	1.7696162754961884
540.0	200.0	-1.099609375	-1.3462982177734375	1.7382921701393654
540.0	220.0	-0.975830078125	-1.37078857421875	1.6826484055149837
540.0	240.0	-1.0633544921875	-1.205718994140625	1.6076321310818642
540.0	260.0	-1.4368896484375	-0.001190185546875	1.4368901413568396
540.0	280.0	-3.908935546875	1.381134033203125	4.145757871281786
540.0	300.0	-5.559814453125	3.143890380859375	6.387142043201932
540.0	320.0	-6.7283935546875	3.1455078125	7.427348061405149
540.0	340.0	-5.882080078125	-0.188018798828125	5.885084291171009
540.0	360.0	-4.4215087890625	0.47198486328125	4.446629024657168
540.0	380.0	-2.4202880859375	-0.284271240234375	2.4369252259672223
540.0	400.0	-2.0740966796875	-0.10516357421875	2.076761039222658
540.0	420.0	-2.1075439453125	0.002777099609375	2.1075457749965048
540.0	440.0	-2.2401123046875	0.059173583984375	2.2408937169473027
540.0	460.0	-2.4228515625	0.13677978515625	2.4267093776420943
540.0	480.0	-2.55224609375	0.3121337890625	2.5712618741265243
540.0	500.0	-2.607177734375	0.340972900390625	2.6293798237267954
540.0	520.0	-0.9146728515625	2.3411865234375	2.513519596683273
540.0	540.0	-0.4293212890625	2.55950927734375	2.5952657879398426
540.0	560.0	-1.116943359375	0.760009765625	1.3509912330941596
540.0	580.0	-1.347412109375	0.64599609375	1.494265821609611
540.0	600.0	-1.4974365234375	0.43255615234375	1.5586599907147858
540.0	620.0	-1.578857421875	0.1533203125	1.586284298867914
540.0	640.0	-1.6455078125	-0.048583984375	1.6462248827351278
540.0	660.0	-1.7283935546875	-0.17803955078125	1.7375391683434596
540.0	680.0	-1.662353515625	-0.2410888671875	1.67974493682599
540.0	700.0	-0.992919921875	-0.9248046875	1.3568911825486334
540.0	720.0	0.8511962890625	-2.45941162109375	2.6025450321723076
540.0	740.0	4.877685546875	-4.3551025390625	6.539016318984217
540.0	760.0	7.5140380859375	-1.5174560546875	7.665731617714453
540.0	780.0	7.6451416015625	-1.4273681640625	7.777246941156027
540.0	800.0	7.6669921875	-1.42742919921875	7.798738572485188
560.0	0.0	-0.8905029296875	1.9306013584136963	2.126080213183602
560.0	20.0	-0.63623046875	1.8741340637207031	1.9791835938497775
560.0	40.0	-0.4849853515625	1.8527488708496094	1.9151734045941387
560.0	60.0	-0.4324951171875	1.7090263366699219	1.7629018820746782
560.0	80.0	-0.3829345703125	1.6827926635742188	1.7258128617320108
560.0	100.0	-0.370361328125	1.5970535278320312	1.6394351112902428
560.0	120.0	-0.39306640625	1.509796142578125	1.5601235822415083
560.0	140.0	-0.4854736328125	1.37066650390625	1.454101548409446
560.0	160.0	-0.677490234375	0.945404052734375	1.163091501387605
560.0	180.0	-0.7496337890625	-0.62139892578125	0.97369781896967
560.0	200.0	-0.7930908203125	-0.6854248046875	1.048236715701588
560.0	220.0	-0.918701171875	-0.787017822265625	1.2097143860301178
560.0	240.0	-1.0491943359375	-0.7036590576171875	1.2633070980288363
560.0	260.0	-1.1883544921875	0.7548828125	1.407847456122332
560.0	280.0	-1.543212890625	2.43060302734375	2.879120890536514
560.0	300.0	-1.744384765625	3.55517578125	3.9600698284413034
560.0	320.0	-2.3380126953125	2.8079833984375	3.6539121677105255
560.0	340.0	-2.3740234375	0.977294921875	2.5673123390273296
560.0	360.0	-1.0780029296875	0.128692626953125	1.0856574545624091
560.0	380.0	-0.657470703125	-0.22186279296875	0.6938953987248916
560.0	400.0	-0.43896484375	0.04205322265625	0.4409746110426745
560.0	420.0	-0.5484619140625	0.3963623046875	0.6766930971676065
560.0	440.0	-0.6282958984375	0.501617431640625	0.8039749894860675
560.0	460.0	-0.533203125	0.572235107421875	0.7821499796560059
560.0	480.0	-0.0963134765625	0.648773193359375	0.6558833297083226
560.0	500.0	0.2203369140625	0.929962158203125	0.9557080994678236
560.0	520.0	0.3712158203125	4.68060302734375	4.6953004041093855
560.0	540.0	-0.832763671875	4.51251220703125	4.5887102492749285
560.0	560.0	-1.5086669921875	4.29144287109375	4.548907342338096
560.0	580.0	-1.8291015625	4.21087646484375	4.590979539065159
560.0	600.0	-2.3111572265625	3.90301513671875	4.535964603405515
560.0	620.0	-2.5218505859375	3.46636962890625	4.286659396546099
560.0	640.0	-3.33349609375	3.6295166015625	4.928040885388869
560.0	660.0	-3.7508544921875	4.03009033203125	5.505500658967802
560.0	680.0	-3.8465576171875	3.87823486328125	5.462299072470612
560.0	700.0	-3.93896484375	3.9693603515625	5.592071677013344
560.0	720.0	-3.90771484375	3.98828125	5.583603015004348
560.0	740.0	-3.6290283203125	4.01910400390625	5.415075580621697
560.0	760.0	2.309814453125	-4.04937744140625	4.6618344533922444
560.0	780.0	6.9810791015625	-0.47265625	6.997061479859724
560.0	800.0	6.94189453125	-3.52484130859375	7.7855254115420855
580.0	0.0	-1.1820068359375	1.8545405864715576	2.199195522702165
580.0	20.0	-0.9071044921875	1.8084354400634766	2.0231849397977246
580.0	40.0	-0.6661376953125	1.7958030700683594	1.9153715293861904
580.0	60.0	-0.5770263671875	1.6068115234375	1.7072793269647306
580.0	80.0	-0.498291015625	1.513458251953125	1.5933768595839475
580.0	100.0	-0.4708251953125	1.4709243774414062	1.544439991936379
580.0	120.0	-0.469482421875	1.4832000732421875	1.5557301185344603
580.0	140.0	-0.504150390625	1.5310821533203125	1.61194918548424
580.0	160.0	-0.663818359375	1.38330078125	1.5343323843451186
580.0	180.0	-0.7637939453125	0.685791015625	1.0264942805529913
580.0	200.0	-0.806396484375	-0.1104278564453125	0.8139223559354211
580.0	220.0	-0.9169921875	-0.1423492431640625	0.9279752038526765
580.0	240.0	-1.0526123046875	-0.0827178955078125	1.055857430819508
580.0	260.0	-1.185302734375	0.25634765625	1.2127063506808728
580.0	280.0	-1.3076171875	2.022918701171875	2.4087471391983666
580.0	300.0	-1.42529296875	1.75628662109375	2.261858249802823
580.0	320.0	-1.5224609375	1.28759765625	1.993939575462073
580.0	340.0	-1.5994873046875	0.67919921875	1.7377201203321246
580.0	360.0	-1.5042724609375	0.468475341796875	1.5755331740736724
580.0	380.0	-1.3009033203125	0.648468017578125	1.4535680990658093
580.0	400.0	-0.9796142578125	1.223114013671875	1.5670520044178684
580.0	420.0	-0.6927490234375	1.60308837890625	1.746365815073657
580.0	440.0	-0.4005126953125	1.646514892578125	1.6945269872705002
580.0	460.0	-0.15576171875	1.628265380859375	1.6356985857831752
580.0	480.0	0.0804443359375	2.148345947265625	2.149851529831086
580.0	500.0	0.2034912109375	2.7742919921875	2.781744907579503
580.0	520.0	-0.9097900390625	4.308837890625	4.403839447898055
580.0	540.0	-1.220458984375	4.3179931640625	4.4871577972511885
580.0	560.0	-1.5972900390625	4.3629150390625	4.646112687717122
580.0	580.0	-1.749267578125	4.34979248046875	4.688350635673678
580.0	600.0	-2.060302734375	4.2208251953125	4.6968300678923764
580.0	620.0	-2.1749267578125	3.84454345703125	4.417105476989494
580.0	640.0	-2.6773681640625	3.62225341796875	4.504333481206925
580.0	660.0	-3.06005859375	3.9013671875	4.958288467695772
580.0	680.0	-3.155517578125	4.15179443359375	5.214852654167317
580.0	700.0	-3.1090087890625	4.2711181640625	5.282838822248176
580.0	720.0	-3.1048583984375	4.47247314453125	5.444553397929083
580.0	740.0	-2.461181640625	4.361083984375	5.00764102017324
580.0	760.0	-0.5286865234375	-1.3665771484375	1.4652789982443613
580.0	780.0	7.2696533203125	-1.653076171875	7.455234418014732
580.0	800.0	7.3328857421875	-1.449951171875	7.474862654845132
600.0	0.0	-1.2393798828125	1.7575263977050781	2.150572373241718
600.0	20.0	-1.03369140625	1.7414627075195312	2.025144509667485
600.0	40.0	-0.798095703125	1.7413063049316406	1.9154906418307744
600.0	60.0	-0.654541015625	1.5893402099609375	1.7188444502438502
600.0	80.0	-0.5340576171875	1.4843673706054688	1.5775183134893183
600.0	100.0	-0.5264892578125	1.369384765625	1.46710789477727
600.0	120.0	-0.5074462890625	1.4219207763671875	1.5097550895916754
600.0	140.0	-0.5399169921875	1.4832916259765625	1.5785006829726085
600.0	160.0	-0.689208984375	1.491241455078125	1.642805558027712
600.0	180.0	-0.78466796875	1.2429962158203125	1.4699467383976428
600.0	200.0	-0.824462890625	0.389617919921875	0.9118887988905112
600.0	220.0	-0.9339599609375	0.6234130859375	1.1229092057475054
600.0	240.0	-1.044189453125	0.72308349609375	1.2701107653825499
600.0	260.0	-1.1590576171875	0.771026611328125	1.3920835446683855
600.0	280.0	-1.19775390625	2.245147705078125	2.544661595881603
600.0	300.0	-1.426513671875	0.937164306640625	1.7068152195499953
600.0	320.0	-1.524658203125	0.535308837890625	1.6159016641739574
600.0	340.0	-1.5479736328125	0.477081298828125	1.6198237353410585
600.0	360.0	-1.4600830078125	0.71636962890625	1.6263541542118296
600.0	380.0	-1.220458984375	1.256378173828125	1.7515725072669275
600.0	400.0	-0.9114990234375	2.030426025390625	2.225637058082716
600.0	420.0	-0.7017822265625	2.450714111328125	2.5492151633359277
600.0	440.0	-0.518310546875	2.78271484375	2.8305737447783352
600.0	460.0	-0.245361328125	2.780853271484375	2.791656694306199
600.0	480.0	0.104248046875	2.500885009765625	2.503056828629279
600.0	500.0	0.2242431640625	2.84954833984375	2.8583580492539826
600.0	520.0	-0.905517578125	4.249755859375	4.345156723132724
600.0	540.0	-1.219970703125	4.28302001953125	4.453379503723973
600.0	560.0	-1.6009521484375	4.33831787109375	4.624289105607267
600.0	580.0	-1.7471923828125	4.33941650390625	4.677950065673207
600.0	600.0	-2.0579833984375	4.21368408203125	4.68939539934605
600.0	620.0	-2.1256103515625	3.95147705078125	4.48691322063627
600.0	640.0	-2.617431640625	3.80596923828125	4.619128731274767
600.0	660.0	-3.01708984375	4.01806640625	5.024707829346318
600.0	680.0	-3.1075439453125	4.22772216796875	5.2469480749844255
600.0	700.0	-3.0650634765625	4.34027099609375	5.313432641418355
600.0	720.0	-3.086669921875	4.4842529296875	5.44390076544556
600.0	740.0	-2.46533203125	4.3455810546875	4.996192222799897
600.0	760.0	-1.2366943359375	2.7034912109375	2.9729240838198683
600.0	780.0	7.2752685546875	-1.453369140625	7.419017077871286
600.0	800.0	7.3515625	-1.4122314453125	7.485978148948585
620.0	0.0	-1.4979248046875	1.598482608795166	2.190644966926107
620.0	20.0	-1.2789306640625	1.5957050323486328	2.0449787758659252
620.0	40.0	-1.11083984375	1.6088180541992188	1.955060277837971
620.0	60.0	-0.9078369140625	1.5181236267089844	1.7688604265194479
620.0	80.0	-0.6212158203125	1.4495086669921875	1.5770175874390242
620.0	100.0	-0.576171875	1.3361434936523438	1.4550785082498148
620.0	120.0	-0.5458984375	1.3759994506835938	1.4803309063673882
620.0	140.0	-0.5419921875	1.4315948486328125	1.5307577672326345
620.0	160.0	-0.698486328125	1.4801025390625	1.6366388351486727
620.0	180.0	-0.8221435546875	1.400543212890625	1.624020109385408
620.0	200.0	-0.8837890625	1.292022705078125	1.5653771997291976
620.0	220.0	-1.0003662109375	2.01739501953125	2.2518026602735293
620.0	240.0	-1.0567626953125	2.1593017578125	2.4040240172461447
620.0	260.0	-1.113037109375	2.253662109375	2.513532277508771
620.0	280.0	-1.2205810546875	2.181243896484375	2.4995285649522767
620.0	300.0	-1.442626953125	0.959014892578125	1.7323054263233588
620.0	320.0	-1.537109375	0.57415771484375	1.6408419522389983
620.0	340.0	-1.5179443359375	0.75177001953125	1.693904710800095
620.0	360.0	-1.370361328125	1.369293212890625	1.9372284512903595
620.0	380.0	-1.08935546875	2.018463134765625	2.293662739746933
620.0	400.0	-0.82080078125	2.581329345703125	2.708685126309209
620.0	420.0	-0.6507568359375	2.794677734375	2.869443865722201
620.0	440.0	-0.4906005859375	2.920318603515625	2.9612412399130315
620.0	460.0	-0.221923828125	2.806671142578125	2.815431243712134
620.0	480.0	0.1317138671875	2.402740478515625	2.406347927858102
620.0	500.0	0.2113037109375	2.693939208984375	2.702213485267091
620.0	520.0	-0.93115234375	4.2330322265625	4.334236555425626
620.0	540.0	-1.23291015625	4.26214599609375	4.436885838671352
620.0	560.0	-1.6055908203125	4.3177490234375	4.6066124768279835
620.0	580.0	-1.6693115234375	4.36688232421875	4.675068148792633
620.0	600.0	-1.94189453125	4.36663818359375	4.778962585846178
620.0	620.0	-1.993408203125	4.17974853515625	4.630763876665151
620.0	640.0	-2.5509033203125	3.9786376953125	4.726168179417963
620.0	660.0	-2.984375	4.10748291015625	5.077195091568834
620.0	680.0	-3.0889892578125	4.25360107421875	5.256898014368923
620.0	700.0	-3.0672607421875	4.32989501953125	5.306230238194168
620.0	720.0	-3.0963134765625	4.47247314453125	5.439685025228557
620.0	740.0	-2.5113525390625	4.33984375	5.014093671828412
620.0	760.0	-1.459716796875	2.99884033203125	3.3352385917796505
620.0	780.0	7.0595703125	-1.35345458984375	7.188141089593363
620.0	800.0	7.2447509765625	-1.43316650390625	7.385146101487916
