# Supplementary material for: Real-time emotion detection by quantitative facial motion analysis
Source: PLoS One. 2023 Mar 10;18(3):e0282730. doi: 10.1371/journal.pone.0282730 (PMC10004542; doi:10.1371/journal.pone.0282730)
Supplement: S1 Dataset — Data from each participant is organized into folders by Study ID and subsequently by emotions. The data files (.csv) contain the pixel displacement results after DISC-processing of videos. (ZIP) [file pone.0282730.s004.zip › S1_Dataset/1/happy/result/101700_cropped_result.csv]

pos_x	pos_y	disp_x	disp_y	disp_xy_indi
0.0	0.0	2.266000270843506	2.0007574558258057	3.0228773750361415
0.0	20.0	2.14439058303833	1.9699382781982422	2.9118838906340554
0.0	40.0	1.895510196685791	2.1208114624023438	2.84443318866817
0.0	60.0	1.7020888328552246	2.1749191284179688	2.7617711002342027
0.0	80.0	1.6652569770812988	2.1879806518554688	2.7496072687952777
0.0	100.0	1.6174659729003906	2.2556915283203125	2.775669368715704
0.0	120.0	1.4808197021484375	2.3190231323242188	2.7514896471776553
0.0	140.0	1.6114850044250488	2.0842437744140625	2.63456942035517
0.0	160.0	1.4502663612365723	2.2938232421875	2.7138344800178844
0.0	180.0	1.2053017616271973	2.73480224609375	2.9886277221863957
0.0	200.0	1.6121487617492676	2.6768341064453125	3.124814308633166
0.0	220.0	1.6414508819580078	2.72216796875	3.178766969749312
0.0	240.0	1.6892814636230469	2.798004150390625	3.2684092597077843
0.0	260.0	1.8732819557189941	2.58526611328125	3.192614314649159
0.0	280.0	2.362231731414795	1.489715576171875	2.792739023036711
0.0	300.0	2.72078275680542	0.655670166015625	2.7986715020403268
0.0	320.0	2.703530788421631	0.74835205078125	2.8051933116725105
0.0	340.0	2.175342082977295	2.794891357421875	3.5416847513243592
0.0	360.0	1.9926319122314453	2.684906005859375	3.3435463505001524
0.0	380.0	1.9486007690429688	3.072723388671875	3.638498863598286
0.0	400.0	1.9326281547546387	2.59521484375	3.2357675549660017
0.0	420.0	1.9548239707946777	2.38311767578125	3.0823021612772648
0.0	440.0	1.8991241455078125	1.848114013671875	2.6499430045910697
0.0	460.0	1.6343159675598145	1.880859375	2.491710390544287
0.0	480.0	1.5179829597473145	2.02996826171875	2.534766933993865
0.0	500.0	1.4510893821716309	2.771820068359375	3.1286813334711825
0.0	520.0	2.169816017150879	3.48760986328125	4.107496087245996
0.0	540.0	3.0978212356567383	3.88409423828125	4.968167112722301
0.0	560.0	3.372870683670044	3.97357177734375	5.212056150739706
0.0	580.0	3.8794875144958496	3.9910888671875	5.565897386847622
0.0	600.0	4.276973247528076	3.76202392578125	5.696079720142743
0.0	620.0	4.4557600021362305	3.65850830078125	5.765282316029491
0.0	640.0	4.23947286605835	3.56903076171875	5.541760619166054
0.0	660.0	4.046694755554199	3.56964111328125	5.3961167632157165
0.0	680.0	4.030328750610352	3.56231689453125	5.379000975558488
0.0	700.0	4.000047206878662	3.59197998046875	5.37612293733561
0.0	720.0	4.056143760681152	3.5965576171875	5.421026554174225
0.0	740.0	4.103880405426025	4.18145751953125	5.858875435583531
0.0	760.0	4.087560653686523	3.97119140625	5.698992304139395
0.0	780.0	5.812838554382324	-1.40838623046875	5.981023644284276
0.0	800.0	5.807991981506348	-1.3291015625	5.958127375332116
20.0	0.0	2.027667999267578	2.1181886196136475	2.932262018223227
20.0	20.0	2.0384349822998047	1.9328365325927734	2.8091055940973204
20.0	40.0	1.892557144165039	1.9966926574707031	2.751100527484873
20.0	60.0	1.7434806823730469	2.023479461669922	2.670991205827526
20.0	80.0	1.7657394409179688	1.95501708984375	2.634374232107964
20.0	100.0	1.7366828918457031	1.9396286010742188	2.6035027514743834
20.0	120.0	1.5583953857421875	2.09442138671875	2.610593251245286
20.0	140.0	1.5994453430175781	2.0936279296875	2.6346732839705544
20.0	160.0	1.444417953491211	2.4315185546875	2.8281841711878184
20.0	180.0	1.4794273376464844	2.537200927734375	2.9370212452537583
20.0	200.0	1.7767486572265625	2.536865234375	3.0971795247187264
20.0	220.0	1.8213157653808594	2.512115478515625	3.1028882181965005
20.0	240.0	1.8365287780761719	2.54559326171875	3.138930232867539
20.0	260.0	1.9793376922607422	2.271942138671875	3.0132206659116445
20.0	280.0	2.4060287475585938	1.09100341796875	2.6418294403874505
20.0	300.0	2.7045726776123047	0.40618896484375	2.734904540134414
20.0	320.0	2.7809009552001953	0.1441650390625	2.7846352869130366
20.0	340.0	2.3924293518066406	1.422760009765625	2.7835165256872867
20.0	360.0	2.116403579711914	1.47369384765625	2.5789411914266847
20.0	380.0	1.989837646484375	1.822906494140625	2.6985999973591013
20.0	400.0	1.9332962036132812	1.387542724609375	2.379686749032724
20.0	420.0	1.9179210662841797	1.340484619140625	2.3399402194605807
20.0	440.0	1.8205413818359375	0.69036865234375	1.9470438616312757
20.0	460.0	1.5919227600097656	1.426422119140625	2.1374981019431902
20.0	480.0	1.4971065521240234	1.950286865234375	2.4586473690056505
20.0	500.0	1.4387054443359375	2.767059326171875	3.1187322216113103
20.0	520.0	2.1551742553710938	3.47918701171875	4.092617540587783
20.0	540.0	2.9587135314941406	3.8665771484375	4.86871693634633
20.0	560.0	3.0438098907470703	3.91119384765625	4.95602824497135
20.0	580.0	3.7850265502929688	4.0548095703125	5.5468826053848055
20.0	600.0	4.088161468505859	3.78753662109375	5.573015148795331
20.0	620.0	4.680486679077148	3.78436279296875	6.018999692791558
20.0	640.0	4.882478713989258	3.7197265625	6.137993490736713
20.0	660.0	4.860105514526367	3.66595458984375	6.0876800726652895
20.0	680.0	4.863370895385742	3.64825439453125	6.07964938078683
20.0	700.0	4.671831130981445	3.74029541015625	5.984631640430619
20.0	720.0	4.471231460571289	3.89093017578125	5.927161918389574
20.0	740.0	4.303012847900391	4.03973388671875	5.902149561363182
20.0	760.0	4.0846710205078125	3.916015625	5.658596621161512
20.0	780.0	5.795526504516602	-1.50921630859375	5.9888113453906495
20.0	800.0	5.792890548706055	-1.48382568359375	5.979909662242432
40.0	0.0	2.0257720947265625	1.9319658279418945	2.79932930183429
40.0	20.0	2.0442848205566406	1.7702255249023438	2.704218710935577
40.0	40.0	1.8806571960449219	1.8995323181152344	2.6730309606511824
40.0	60.0	1.7602920532226562	1.9112510681152344	2.5983665557442928
40.0	80.0	1.7231025695800781	1.8544540405273438	2.5314190197835007
40.0	100.0	1.680816650390625	1.8814163208007812	2.5228697914093603
40.0	120.0	1.5082359313964844	2.0631942749023438	2.555688995309333
40.0	140.0	1.4794044494628906	2.183013916015625	2.637079309123727
40.0	160.0	1.38201904296875	2.511474609375	2.8666149634479283
40.0	180.0	1.4741058349609375	2.576904296875	2.9687411082677317
40.0	200.0	1.8471603393554688	2.4055633544921875	3.032941867521288
40.0	220.0	2.0247039794921875	2.0995635986328125	2.9167779328011014
40.0	240.0	2.0597686767578125	1.9414215087890625	2.830506046017466
40.0	260.0	2.288585662841797	1.239471435546875	2.6026743506827086
40.0	280.0	2.532909393310547	0.4097900390625	2.5658444751846607
40.0	300.0	2.7442398071289062	0.095489501953125	2.745900647149156
40.0	320.0	2.8114051818847656	-0.317779541015625	2.829307854125566
40.0	340.0	2.6133346557617188	-0.2501220703125	2.6252769516876944
40.0	360.0	2.2680435180664062	-0.429656982421875	2.308381797360851
40.0	380.0	2.0197906494140625	-0.67425537109375	2.129360132271958
40.0	400.0	1.8884658813476562	-1.13702392578125	2.2043427121963557
40.0	420.0	1.7834396362304688	-1.171630859375	2.133864055350684
40.0	440.0	1.658050537109375	-1.615753173828125	2.3151220059306477
40.0	460.0	1.3749237060546875	-1.200164794921875	1.8250508848908906
40.0	480.0	1.4899101257324219	1.95355224609375	2.456867631961058
40.0	500.0	1.4541244506835938	2.8409423828125	3.1914622887535784
40.0	520.0	2.1560897827148438	3.50634765625	4.116211490875707
40.0	540.0	2.960918426513672	3.88818359375	4.88722923415455
40.0	560.0	3.045696258544922	3.92401123046875	4.967306094470061
40.0	580.0	3.786407470703125	4.06915283203125	5.558316858962287
40.0	600.0	4.089149475097656	3.8026123046875	5.583995323193978
40.0	620.0	4.664878845214844	3.860595703125	6.055187348341931
40.0	640.0	4.857448577880859	3.83740234375	6.190352448332387
40.0	660.0	4.821964263916016	3.77545166015625	6.124163175541595
40.0	680.0	4.824066162109375	3.76947021484375	6.122133618029164
40.0	700.0	4.649936676025391	3.84686279296875	6.034920416954427
40.0	720.0	4.457683563232422	3.93157958984375	5.943758139526579
40.0	740.0	4.3010406494140625	3.997802734375	5.872084584786596
40.0	760.0	4.077205657958984	3.771240234375	5.553904831977368
40.0	780.0	5.726509094238281	-1.46038818359375	5.909791879006738
40.0	800.0	5.803413391113281	-1.57537841796875	6.013436966324223
60.0	0.0	2.072643280029297	1.676896333694458	2.666051664954848
60.0	20.0	2.022602081298828	1.655538558959961	2.613757276312698
60.0	40.0	1.8064804077148438	1.7891921997070312	2.542553871789165
60.0	60.0	1.6950187683105469	1.7647361755371094	2.4469128292962026
60.0	80.0	1.5880279541015625	1.8437957763671875	2.433395908593066
60.0	100.0	1.5402870178222656	1.8692169189453125	2.4220767922060635
60.0	120.0	1.4688453674316406	1.985931396484375	2.47010733065747
60.0	140.0	1.4398994445800781	2.2242431640625	2.6496354585830817
60.0	160.0	1.4839591979980469	2.442962646484375	2.8583564146972553
60.0	180.0	1.7916793823242188	2.3120574951171875	2.925017071706293
60.0	200.0	2.024372100830078	2.0889739990234375	2.9089336140955773
60.0	220.0	2.1673240661621094	1.71826171875	2.765812166776183
60.0	240.0	2.199604034423828	1.25177001953125	2.5308469116188848
60.0	260.0	2.287708282470703	0.435791015625	2.328845850412715
60.0	280.0	2.2933197021484375	0.031585693359375	2.2935372053418255
60.0	300.0	2.369792938232422	-0.109405517578125	2.3723170398099813
60.0	320.0	2.3214035034179688	-0.29931640625	2.3406205452254825
60.0	340.0	2.2110824584960938	-0.56085205078125	2.2811051403069222
60.0	360.0	1.984344482421875	-1.3873291015625	2.421219746524539
60.0	380.0	1.7657470703125	-1.729278564453125	2.4714908597432115
60.0	400.0	1.7014884948730469	-2.398956298828125	2.9410974859518824
60.0	420.0	1.536285400390625	-2.5465087890625	2.9740342708559937
60.0	440.0	1.42156982421875	-2.555908203125	2.924641432369273
60.0	460.0	1.242340087890625	-2.500396728515625	2.7920230468160048
60.0	480.0	1.1082878112792969	-1.980987548828125	2.269936902480401
60.0	500.0	1.5846176147460938	2.9954833984375	3.388795328030047
60.0	520.0	2.2782859802246094	3.65740966796875	4.30897116340308
60.0	540.0	2.9532089233398438	3.9442138671875	4.927298040002071
60.0	560.0	2.992298126220703	3.94134521484375	4.948540206844404
60.0	580.0	3.7561798095703125	4.09295654296875	5.555283973340551
60.0	600.0	4.076446533203125	3.829345703125	5.5929692339673815
60.0	620.0	4.6864471435546875	3.8914794921875	6.091502234050955
60.0	640.0	4.877906799316406	3.8623046875	6.221846369197949
60.0	660.0	4.81878662109375	3.82293701171875	6.151061038162538
60.0	680.0	4.809112548828125	3.83172607421875	6.148958303252997
60.0	700.0	4.620109558105469	3.91973876953125	6.058858337200489
60.0	720.0	4.4086761474609375	4.01171875	5.96073088658535
60.0	740.0	4.2518310546875	4.067138671875	5.883849445207292
60.0	760.0	4.3304901123046875	3.1156005859375	5.334801929206253
60.0	780.0	5.794349670410156	-1.33514404296875	5.946183458190407
60.0	800.0	5.791717529296875	-1.33026123046875	5.942523612107312
80.0	0.0	1.8255615234375	1.6632676124572754	2.469642489613582
80.0	20.0	1.5406951904296875	1.8280525207519531	2.390714890663615
80.0	40.0	1.4544143676757812	1.8692855834960938	2.368448805773111
80.0	60.0	1.3569717407226562	1.9177780151367188	2.3493073065185848
80.0	80.0	1.2975540161132812	1.9710235595703125	2.359783951363542
80.0	100.0	1.3825912475585938	1.9064178466796875	2.3549920517837095
80.0	120.0	1.3455581665039062	2.038909912109375	2.442883625788018
80.0	140.0	1.314971923828125	2.32586669921875	2.671854611125194
80.0	160.0	1.4248809814453125	2.4975433349609375	2.8754144955627456
80.0	180.0	1.9860153198242188	2.0030517578125	2.8207221052511073
80.0	200.0	2.600616455078125	1.208221435546875	2.8675782436993877
80.0	220.0	2.7055206298828125	0.7220306396484375	2.8002089427956305
80.0	240.0	2.3223342895507812	0.3310089111328125	2.345805501671582
80.0	260.0	1.9974594116210938	0.107513427734375	2.0003507787927797
80.0	280.0	1.9005126953125	-0.03936767578125	1.9009203873230465
80.0	300.0	1.6763992309570312	-0.220123291015625	1.6907893555380797
80.0	320.0	1.3821640014648438	-0.414886474609375	1.4430897802143512
80.0	340.0	1.4576034545898438	-0.824981689453125	1.6748739113035283
80.0	360.0	1.7991104125976562	-1.872467041015625	2.596715443865022
80.0	380.0	1.7275466918945312	-2.236419677734375	2.825949494883669
80.0	400.0	1.8604354858398438	-2.848663330078125	3.4023672589983476
80.0	420.0	1.74755859375	-3.002655029296875	3.4741759114286794
80.0	440.0	1.6255722045898438	-3.08673095703125	3.4886090341897216
80.0	460.0	1.4529495239257812	-3.132568359375	3.4531213192173733
80.0	480.0	1.191497802734375	-3.1395263671875	3.358019181628715
80.0	500.0	1.186004638671875	0.5062255859375	1.2895236898983167
80.0	520.0	1.3250808715820312	-0.2432861328125	1.3472295493535824
80.0	540.0	1.699127197265625	1.06512451171875	2.0053736454715474
80.0	560.0	1.5558319091796875	-0.3714599609375	1.5995610123410111
80.0	580.0	3.5755996704101562	4.07684326171875	5.422689736990195
80.0	600.0	4.001380920410156	3.81317138671875	5.5273253291906945
80.0	620.0	4.852973937988281	4.09722900390625	6.351270861272104
80.0	640.0	5.182853698730469	4.09759521484375	6.606985621836519
80.0	660.0	5.34564208984375	4.1046142578125	6.73971420448573
80.0	680.0	5.344062805175781	4.0230712890625	6.689103816098405
80.0	700.0	5.2082366943359375	4.1380615234375	6.652013427224964
80.0	720.0	4.915412902832031	4.310302734375	6.53758316714122
80.0	740.0	4.734092712402344	2.984375	5.596260175353357
80.0	760.0	5.701332092285156	-1.10986328125	5.80835468352163
80.0	780.0	5.7615203857421875	-1.34600830078125	5.916659150322489
80.0	800.0	5.796058654785156	-1.38482666015625	5.9591980004350775
100.0	0.0	1.4074478149414062	1.865318775177002	2.3367335074439213
100.0	20.0	1.310943603515625	1.902170181274414	2.310156819380033
100.0	40.0	1.2764816284179688	1.9011039733886719	2.289891190716883
100.0	60.0	1.2512741088867188	1.8897628784179688	2.2664709643445287
100.0	80.0	1.2423248291015625	1.9307403564453125	2.295894009968404
100.0	100.0	1.3129425048828125	1.8946304321289062	2.3050905612311463
100.0	120.0	1.3167724609375	2.0004348754882812	2.39491741088356
100.0	140.0	1.2592010498046875	2.337738037109375	2.655297801373176
100.0	160.0	1.4783782958984375	2.3129425048828125	2.7450510772437635
100.0	180.0	2.4437789916992188	1.269287109375	2.7537511736349733
100.0	200.0	3.1197433471679688	0.2215576171875	3.1276007305812876
100.0	220.0	2.717193603515625	0.040283203125	2.7174921923420934
100.0	240.0	1.6380081176757812	0.0632781982421875	1.6392299179628627
100.0	260.0	1.3800201416015625	-0.033905029296875	1.380436576680587
100.0	280.0	1.4413070678710938	-0.186370849609375	1.4533066288568597
100.0	300.0	1.30023193359375	-0.39068603515625	1.3576592573996806
100.0	320.0	1.2798614501953125	-0.62066650390625	1.4224177448159367
100.0	340.0	1.5136947631835938	-0.99237060546875	1.8099920592886172
100.0	360.0	1.68560791015625	-1.974456787109375	2.596103547808445
100.0	380.0	1.8995285034179688	-2.556182861328125	3.1846945467100842
100.0	400.0	1.9033966064453125	-3.106170654296875	3.6429678525952722
100.0	420.0	1.74444580078125	-3.254119873046875	3.692206291639451
100.0	440.0	1.5816116333007812	-3.361724853515625	3.71519708082048
100.0	460.0	1.3050460815429688	-3.3966064453125	3.6386921578074003
100.0	480.0	1.0154037475585938	-3.363372802734375	3.5133063317520894
100.0	500.0	0.9315719604492188	-3.193511962890625	3.326611635676869
100.0	520.0	1.4749679565429688	-2.26910400390625	2.706356120944159
100.0	540.0	3.14141845703125	-0.7958984375	3.240673424612783
100.0	560.0	2.8278656005859375	-0.197509765625	2.8347546564904884
100.0	580.0	1.1851272583007812	-2.2138671875	2.5111221679274562
100.0	600.0	0.977569580078125	-1.98077392578125	2.2088702155058786
100.0	620.0	6.236961364746094	7.27044677734375	9.579096168612338
100.0	640.0	5.985565185546875	7.2152099609375	9.374766416868344
100.0	660.0	5.780029296875	6.601318359375	8.774174762024902
100.0	680.0	5.739097595214844	6.65777587890625	8.789949991959379
100.0	700.0	5.516212463378906	6.38397216796875	8.43704335549702
100.0	720.0	4.850746154785156	5.55914306640625	7.37792720829744
100.0	740.0	1.1819534301757812	-0.7193603515625	1.383652133487467
100.0	760.0	5.3090972900390625	-1.1705322265625	5.436603694267358
100.0	780.0	5.684074401855469	-1.25543212890625	5.821066194102133
100.0	800.0	5.7769622802734375	-1.317626953125	5.925321423796649
120.0	0.0	1.183929443359375	1.9313023090362549	2.265307382176205
120.0	20.0	1.1539382934570312	1.9198989868164062	2.239996809079243
120.0	40.0	1.14849853515625	1.8916740417480469	2.213024980762631
120.0	60.0	1.1015472412109375	1.9151725769042969	2.209364687856143
120.0	80.0	1.00787353515625	2.062652587890625	2.2957231455905673
120.0	100.0	1.045806884765625	2.09814453125	2.344338395845929
120.0	120.0	1.165283203125	2.0843353271484375	2.3879570137429704
120.0	140.0	1.4470672607421875	2.0221710205078125	2.4865999463712507
120.0	160.0	2.0936203002929688	1.4129791259765625	2.525817881844277
120.0	180.0	2.6534805297851562	0.396209716796875	2.6828978850551084
120.0	200.0	2.657012939453125	-0.092529296875	2.65862359712719
120.0	220.0	1.8742523193359375	-0.2499237060546875	1.8908420387182667
120.0	240.0	1.1818695068359375	-0.2298583984375	1.2040142916597272
120.0	260.0	0.666717529296875	-0.304779052734375	0.7330774412416414
120.0	280.0	0.5076522827148438	-0.34417724609375	0.6133260282054475
120.0	300.0	0.443511962890625	-0.496368408203125	0.6656458952695489
120.0	320.0	0.39577484130859375	-0.7198486328125	0.821474150034478
120.0	340.0	0.41656494140625	-0.954193115234375	1.0411584180947075
120.0	360.0	0.624542236328125	-1.971160888671875	2.067735054108101
120.0	380.0	2.0845413208007812	-3.005767822265625	3.6578617687787633
120.0	400.0	1.6779327392578125	-3.270538330078125	3.6758508193319592
120.0	420.0	1.4538803100585938	-3.393646240234375	3.6919646206095993
120.0	440.0	1.2789688110351562	-3.5379638671875	3.7620406091807426
120.0	460.0	0.9624404907226562	-3.582916259765625	3.7099300023956467
120.0	480.0	0.76800537109375	-3.516265869140625	3.5991607233509484
120.0	500.0	0.6959915161132812	-3.36383056640625	3.435077913234379
120.0	520.0	0.7650985717773438	-3.37542724609375	3.4610525737422377
120.0	540.0	0.7889404296875	-3.20635986328125	3.301994938587346
120.0	560.0	0.8716354370117188	-2.95562744140625	3.081473982925747
120.0	580.0	0.9023208618164062	-2.4664306640625	2.6263021833553135
120.0	600.0	0.9416732788085938	-2.34515380859375	2.5271515486776606
120.0	620.0	0.9446945190429688	-2.24688720703125	2.437406378803198
120.0	640.0	0.8146743774414062	-2.06768798828125	2.222392395177347
120.0	660.0	0.7495880126953125	-1.812255859375	1.9611612602270951
120.0	680.0	0.8335952758789062	-1.27447509765625	1.5228814328481184
120.0	700.0	1.0261001586914062	-0.74676513671875	1.2690704098217334
120.0	720.0	1.1585235595703125	-0.40875244140625	1.2285175604911138
120.0	740.0	1.0741500854492188	-0.85577392578125	1.3733708232366146
120.0	760.0	4.973602294921875	-1.09039306640625	5.091726311116787
120.0	780.0	5.4668731689453125	-1.123046875	5.58103364340168
120.0	800.0	5.557441711425781	-1.1572265625	5.676647927505341
140.0	0.0	1.0518951416015625	1.9507415294647217	2.216275231938338
140.0	20.0	1.0536956787109375	1.8954734802246094	2.168661867965796
140.0	40.0	1.03131103515625	1.8778343200683594	2.142396831789492
140.0	60.0	0.9158782958984375	1.9598541259765625	2.1632986959745484
140.0	80.0	0.789703369140625	2.1304473876953125	2.27209979599705
140.0	100.0	0.7810516357421875	2.2488784790039062	2.380650346233665
140.0	120.0	0.973907470703125	2.2439804077148438	2.446210095576305
140.0	140.0	2.4235076904296875	0.76904296875	2.5426003644606934
140.0	160.0	2.883697509765625	0.2845916748046875	2.897706636151528
140.0	180.0	2.44720458984375	-0.037445068359375	2.4474910495641766
140.0	200.0	2.0348358154296875	-0.3088226318359375	2.0581370735909394
140.0	220.0	1.7020721435546875	-0.349853515625	1.737655623033523
140.0	240.0	1.03057861328125	-0.34820556640625	1.0878140441403583
140.0	260.0	0.4783935546875	-0.4932861328125	0.6871619910848195
140.0	280.0	0.2670440673828125	-0.520111083984375	0.5846606482462777
140.0	300.0	0.2244415283203125	-0.77911376953125	0.8107973023561138
140.0	320.0	0.1488494873046875	-1.170074462890625	1.179504310538818
140.0	340.0	-0.042572021484375	-1.825286865234375	1.8257832613457703
140.0	360.0	0.0175323486328125	-2.258514404296875	2.258582453147339
140.0	380.0	1.5727996826171875	-3.324462890625	3.677737395843191
140.0	400.0	1.3344573974609375	-3.49053955078125	3.73692960881074
140.0	420.0	1.11737060546875	-3.581756591796875	3.7519991141851254
140.0	440.0	0.9344024658203125	-3.71148681640625	3.8273022295722194
140.0	460.0	0.64483642578125	-3.735870361328125	3.791113473989439
140.0	480.0	0.537445068359375	-3.633941650390625	3.6734696296481824
140.0	500.0	0.491912841796875	-3.50958251953125	3.5438887828660754
140.0	520.0	0.3997344970703125	-3.55419921875	3.5766072966865075
140.0	540.0	0.283843994140625	-3.39862060546875	3.4104529659455025
140.0	560.0	0.179412841796875	-3.13604736328125	3.1411752629461653
140.0	580.0	0.4561004638671875	-2.53924560546875	2.5798829194427064
140.0	600.0	0.6842498779296875	-2.3768310546875	2.473362843978555
140.0	620.0	0.759521484375	-2.34332275390625	2.463338063320172
140.0	640.0	0.814239501953125	-2.30072021484375	2.44055310811536
140.0	660.0	0.9016265869140625	-2.29705810546875	2.467672272026815
140.0	680.0	0.544036865234375	-1.9813232421875	2.054657611566081
140.0	700.0	0.5236053466796875	-1.06915283203125	1.1904832368882805
140.0	720.0	0.6824188232421875	-0.6741943359375	0.9592879926932572
140.0	740.0	1.305999755859375	-0.87890625	1.5742018798724036
140.0	760.0	4.4794769287109375	-1.01458740234375	4.592940360144927
140.0	780.0	5.1431732177734375	-1.01324462890625	5.242031612459938
140.0	800.0	5.22637939453125	-1.03662109375	5.328191519417098
160.0	0.0	0.93597412109375	1.9191811084747314	2.1352526039051014
160.0	20.0	0.80487060546875	1.9170284271240234	2.079137966068928
160.0	40.0	0.73883056640625	1.9661636352539062	2.1003975924693488
160.0	60.0	0.67840576171875	2.009113311767578	2.120559048235838
160.0	80.0	0.3836517333984375	2.310821533203125	2.3424527339638823
160.0	100.0	0.65472412109375	2.2039642333984375	2.29915680562278
160.0	120.0	1.541107177734375	1.4353103637695312	2.105974162616587
160.0	140.0	2.3056182861328125	0.651458740234375	2.395886927961703
160.0	160.0	2.4075164794921875	0.2836761474609375	2.42417156069135
160.0	180.0	1.6755523681640625	-0.059173583984375	1.676596925770101
160.0	200.0	1.7907257080078125	-0.3764495849609375	1.8298668944317626
160.0	220.0	1.6795196533203125	-0.4405975341796875	1.736350325543323
160.0	240.0	0.8927459716796875	-0.458343505859375	1.0035308362545579
160.0	260.0	0.156768798828125	-0.620697021484375	0.6401884478539017
160.0	280.0	-0.1651458740234375	-0.69171142578125	0.7111524845371032
160.0	300.0	-0.275115966796875	-0.9656982421875	1.0041224477874233
160.0	320.0	-0.3927154541015625	-1.431610107421875	1.4844975337004331
160.0	340.0	-0.5153961181640625	-2.123687744140625	2.1853335656671913
160.0	360.0	-0.4894256591796875	-2.402740478515625	2.4520806028678925
160.0	380.0	1.30328369140625	-3.5032958984375	3.737864434713291
160.0	400.0	1.0547332763671875	-3.6890869140625	3.8369029885812127
160.0	420.0	0.7606048583984375	-3.73748779296875	3.8140968463333134
160.0	440.0	0.5228424072265625	-3.85809326171875	3.8933594489738668
160.0	460.0	0.3314666748046875	-3.816436767578125	3.830804061476943
160.0	480.0	0.3081817626953125	-3.7205810546875	3.7333228340658593
160.0	500.0	0.24249267578125	-3.6871337890625	3.695099224141882
160.0	520.0	0.167144775390625	-3.76361083984375	3.7673205238909206
160.0	540.0	-0.0231170654296875	-3.69036865234375	3.690441056149726
160.0	560.0	-0.2506103515625	-3.45989990234375	3.4689642377154266
160.0	580.0	0.1239166259765625	-2.59417724609375	2.5971351359419033
160.0	600.0	0.41741943359375	-2.389404296875	2.425591036730314
160.0	620.0	0.541961669921875	-2.38995361328125	2.4506327193809785
160.0	640.0	0.6326446533203125	-2.3526611328125	2.4362376040159495
160.0	660.0	0.63458251953125	-2.35479736328125	2.4388041323999263
160.0	680.0	0.388397216796875	-2.46551513671875	2.4959201284105297
160.0	700.0	0.081390380859375	-1.39788818359375	1.4002556080685653
160.0	720.0	0.3507232666015625	-0.94268798828125	1.0058168088600532
160.0	740.0	1.0978546142578125	-1.1898193359375	1.6189363193831694
160.0	760.0	1.371429443359375	-1.49066162109375	2.025559376250139
160.0	780.0	1.4305572509765625	-1.47998046875	2.0583576550743286
160.0	800.0	1.5618438720703125	-1.47406005859375	2.147605489158797
180.0	0.0	0.976287841796875	1.6763265132904053	1.939899102840343
180.0	20.0	0.64862060546875	1.8643512725830078	1.9739590566727894
180.0	40.0	0.5922698974609375	1.9203948974609375	2.0096517592937326
180.0	60.0	0.4090576171875	2.0494728088378906	2.089896391772805
180.0	80.0	0.114166259765625	2.3058319091796875	2.308656476884362
180.0	100.0	0.4586639404296875	2.1835784912109375	2.2312300727467624
180.0	120.0	1.5547027587890625	1.0723114013671875	1.8886377126617966
180.0	140.0	1.6746978759765625	0.4486846923828125	1.7337620739245247
180.0	160.0	1.55877685546875	0.152008056640625	1.566171042520166
180.0	180.0	1.070892333984375	-0.1036834716796875	1.0758999271707637
180.0	200.0	1.34564208984375	-0.417083740234375	1.4087978848390392
180.0	220.0	1.428131103515625	-0.504425048828125	1.514596671960563
180.0	240.0	0.6341705322265625	-0.5658416748046875	0.8499112100039011
180.0	260.0	-0.2088470458984375	-0.743316650390625	0.7720989129175372
180.0	280.0	-0.7706451416015625	-0.8623046875	1.1564874873333326
180.0	300.0	-0.8662109375	-1.146514892578125	1.436947384961627
180.0	320.0	-1.03167724609375	-1.581817626953125	1.8885192466711054
180.0	340.0	-1.1549072265625	-2.230926513671875	2.5121392898027035
180.0	360.0	-0.7535552978515625	-2.345062255859375	2.4631610931436088
180.0	380.0	0.7230377197265625	-3.5406494140625	3.6137213253720204
180.0	400.0	0.5132293701171875	-3.738739013671875	3.773800974972452
180.0	420.0	0.10369873046875	-3.78009033203125	3.781512441473247
180.0	440.0	-0.13018798828125	-3.899383544921875	3.90155622062533
180.0	460.0	-0.419464111328125	-3.751312255859375	3.774691216729263
180.0	480.0	-0.5280914306640625	-3.589080810546875	3.6277240280617584
180.0	500.0	-0.5108184814453125	-3.624420166015625	3.660240027758675
180.0	520.0	-0.51324462890625	-3.71099853515625	3.7463222201290893
180.0	540.0	-0.4918060302734375	-3.7532958984375	3.7853802018609803
180.0	560.0	-0.2494049072265625	-3.7855224609375	3.793729446074271
180.0	580.0	-0.5316162109375	-2.7540283203125	2.804868586015187
180.0	600.0	-0.2807769775390625	-2.4346923828125	2.450828984250264
180.0	620.0	-0.160308837890625	-2.47906494140625	2.4842427230879465
180.0	640.0	-0.1472015380859375	-2.440673828125	2.4451087967837357
180.0	660.0	-0.1458282470703125	-2.4039306640625	2.408349749364401
180.0	680.0	-0.281219482421875	-2.71343994140625	2.727973737577468
180.0	700.0	-0.402252197265625	-1.68878173828125	1.7360272433799142
180.0	720.0	0.1886749267578125	-1.3031005859375	1.3166887882327099
180.0	740.0	1.05810546875	-1.1646728515625	1.5735469596314506
180.0	760.0	1.387237548828125	-1.465576171875	2.018004344010796
180.0	780.0	1.46563720703125	-1.45123291015625	2.0625637886268975
180.0	800.0	1.56097412109375	-1.43792724609375	2.1223277248773718
200.0	0.0	0.5235748291015625	1.7895517349243164	1.8645712680504762
200.0	20.0	0.193511962890625	1.9901161193847656	1.9995022001530434
200.0	40.0	0.115570068359375	2.0538597106933594	2.0571086874324362
200.0	60.0	-0.016693115234375	2.101634979248047	2.101701274228849
200.0	80.0	-0.1533203125	2.26873779296875	2.2739125514121716
200.0	100.0	0.67529296875	1.7059326171875	1.834727960223908
200.0	120.0	2.0953826904296875	0.8035202026367188	2.244164284404711
200.0	140.0	1.776092529296875	0.356597900390625	1.811537119461584
200.0	160.0	1.0606231689453125	0.060516357421875	1.0623482178735977
200.0	180.0	0.831939697265625	-0.1081390380859375	0.8389384431795766
200.0	200.0	1.023101806640625	-0.4208831787109375	1.106291081439751
200.0	220.0	1.0294647216796875	-0.571685791015625	1.177549258771028
200.0	240.0	0.3653717041015625	-0.65521240234375	0.7501998229426263
200.0	260.0	-0.1024169921875	-0.781982421875	0.7886607308660835
200.0	280.0	-0.6855010986328125	-1.021148681640625	1.2299009660306717
200.0	300.0	-0.8190765380859375	-1.331939697265625	1.5636335032209079
200.0	320.0	-0.904052734375	-1.647857666015625	1.8795601171490572
200.0	340.0	-0.826751708984375	-2.193145751953125	2.3438017573204912
200.0	360.0	-0.5765228271484375	-2.320037841796875	2.3905970295289687
200.0	380.0	0.3267822265625	-3.460540771484375	3.4759357092303675
200.0	400.0	0.1156158447265625	-3.61932373046875	3.6211698785732307
200.0	420.0	-0.485260009765625	-3.576568603515625	3.6093379244303856
200.0	440.0	-0.5935211181640625	-3.64849853515625	3.696458964839732
200.0	460.0	-0.652740478515625	-3.536651611328125	3.5963835657786323
200.0	480.0	-0.7107391357421875	-3.33087158203125	3.4058560766801222
200.0	500.0	-0.631988525390625	-3.507354736328125	3.5638387649652095
200.0	520.0	-0.5952911376953125	-3.57391357421875	3.6231519116100586
200.0	540.0	-0.6167755126953125	-3.64971923828125	3.701467621274139
200.0	560.0	-0.4428558349609375	-3.77703857421875	3.802912263212939
200.0	580.0	-0.6683197021484375	-3.01422119140625	3.0874229731286076
200.0	600.0	-0.5350494384765625	-2.437255859375	2.4952943765559716
200.0	620.0	-0.3984222412109375	-2.5113525390625	2.542760676459193
200.0	640.0	-0.3300018310546875	-2.4658203125	2.487804458159251
200.0	660.0	-0.350250244140625	-2.44189453125	2.4668855132067287
200.0	680.0	-0.34857177734375	-2.83184814453125	2.8532203205580995
200.0	700.0	-0.4657135009765625	-2.05743408203125	2.109484313024304
200.0	720.0	-0.0147857666015625	-1.77386474609375	1.7739263672227887
200.0	740.0	0.7474822998046875	-1.642333984375	1.804436395319704
200.0	760.0	1.3379974365234375	-1.4908447265625	2.003211206753423
200.0	780.0	1.50738525390625	-1.4449462890625	2.0880804778478965
200.0	800.0	1.541839599609375	-1.43109130859375	2.103637726524263
220.0	0.0	0.1384735107421875	1.9021544456481934	1.9071880998675648
220.0	20.0	-0.1771697998046875	2.062458038330078	2.070053694432873
220.0	40.0	-0.2491912841796875	2.12261962890625	2.137196852217696
220.0	60.0	-0.3500823974609375	2.140899658203125	2.1693337759566313
220.0	80.0	-0.413604736328125	2.1629409790039062	2.2021313667825164
220.0	100.0	0.825225830078125	1.4362564086914062	1.6564510684397733
220.0	120.0	1.951812744140625	0.7188873291015625	2.0799932644440307
220.0	140.0	1.1647186279296875	0.2438812255859375	1.1899779554427523
220.0	160.0	0.8291473388671875	0.0323638916015625	0.8297787241368245
220.0	180.0	0.75994873046875	-0.0936279296875	0.7656946272233026
220.0	200.0	0.811187744140625	-0.4420623779296875	0.9238207089174858
220.0	220.0	0.8101654052734375	-0.6810455322265625	1.0583907600067355
220.0	240.0	0.3048248291015625	-0.7230377197265625	0.7846666302221498
220.0	260.0	-0.186859130859375	-0.838623046875	0.859188541319907
220.0	280.0	-0.7921600341796875	-1.205963134765625	1.442866799869377
220.0	300.0	-0.921356201171875	-1.508544921875	1.7676552352630075
220.0	320.0	-1.030914306640625	-1.76275634765625	2.0420808624632674
220.0	340.0	-0.8056640625	-2.213653564453125	2.3557072579206504
220.0	360.0	-0.4504241943359375	-2.4232177734375	2.464724392776315
220.0	380.0	0.078155517578125	-3.475372314453125	3.4762509991361634
220.0	400.0	-0.227752685546875	-3.517974853515625	3.525339466738217
220.0	420.0	-0.7183074951171875	-3.402069091796875	3.47707344801647
220.0	440.0	-0.832305908203125	-3.3037109375	3.4069398414687275
220.0	460.0	-0.84149169921875	-3.135528564453125	3.2464823514621997
220.0	480.0	-0.858551025390625	-2.987945556640625	3.108846813956543
220.0	500.0	-0.874359130859375	-3.1224365234375	3.2425474140887474
220.0	520.0	-0.8487548828125	-3.20819091796875	3.3185650238070115
220.0	540.0	-0.949981689453125	-3.356689453125	3.4885282419692154
220.0	560.0	-1.1261138916015625	-3.406982421875	3.5882672308264967
220.0	580.0	-0.641448974609375	-2.95672607421875	3.025505885797025
220.0	600.0	-0.5443115234375	-2.40655517578125	2.467343277419333
220.0	620.0	-0.3695068359375	-2.50408935546875	2.531205009867127
220.0	640.0	-0.3345489501953125	-2.48248291015625	2.5049240306433704
220.0	660.0	-0.3169403076171875	-2.464599609375	2.484894845486199
220.0	680.0	-0.198333740234375	-2.9879150390625	2.994490366184406
220.0	700.0	-0.4166717529296875	-2.51312255859375	2.5474301451074757
220.0	720.0	-0.3399200439453125	-2.31365966796875	2.3384966742463096
220.0	740.0	0.1422119140625	-2.50775146484375	2.511780571213834
220.0	760.0	0.5233612060546875	-1.92529296875	1.9951591333829002
220.0	780.0	0.9314422607421875	-1.76043701171875	1.9916634146676893
220.0	800.0	1.2047119140625	-1.57208251953125	1.9805994658435753
240.0	0.0	-0.0380859375	1.9095239639282227	1.9099037429806263
240.0	20.0	-0.204498291015625	1.9839401245117188	1.994451796528531
240.0	40.0	-0.231536865234375	2.0183448791503906	2.0315819873082077
240.0	60.0	-0.5319976806640625	2.085796356201172	2.152572408021163
240.0	80.0	-0.1083831787109375	1.7671432495117188	1.7704638312381091
240.0	100.0	1.722503662109375	1.4015579223632812	2.220671852327463
240.0	120.0	1.2465972900390625	0.6255874633789062	1.3947632336241118
240.0	140.0	0.767852783203125	0.2270050048828125	0.800705419561171
240.0	160.0	0.5897979736328125	-0.0067138671875	0.5898361854904997
240.0	180.0	0.6123199462890625	-0.1236419677734375	0.6246783594925697
240.0	200.0	0.58905029296875	-0.4491424560546875	0.7407490759207244
240.0	220.0	0.57366943359375	-0.7440948486328125	0.9395604093413377
240.0	240.0	0.20513916015625	-0.8299102783203125	0.8548877967846483
240.0	260.0	-0.1949005126953125	-0.937744140625	0.9577840482725819
240.0	280.0	-0.6506500244140625	-1.369903564453125	1.51656890056845
240.0	300.0	-0.7375946044921875	-1.64215087890625	1.8001959086912056
240.0	320.0	-0.8547821044921875	-1.866668701171875	2.053071963204112
240.0	340.0	-0.831573486328125	-2.142608642578125	2.298322487905992
240.0	360.0	-0.7145843505859375	-2.330841064453125	2.4379193714812026
240.0	380.0	-0.6591796875	-3.09716796875	3.1665386918627094
240.0	400.0	-0.94427490234375	-3.029876708984375	3.1736111864628733
240.0	420.0	-1.110687255859375	-2.939666748046875	3.142493718355045
240.0	440.0	-1.174224853515625	-2.754150390625	2.9940187676087855
240.0	460.0	-1.07318115234375	-2.680694580078125	2.887532028810433
240.0	480.0	-0.95269775390625	-2.825531005859375	2.981821335253121
240.0	500.0	-0.97088623046875	-2.9586181640625	3.113846738880123
240.0	520.0	-0.9199981689453125	-3.040771484375	3.1768990936211474
240.0	540.0	-0.9947662353515625	-3.20074462890625	3.3517646162085617
240.0	560.0	-1.1280364990234375	-3.17633056640625	3.370688684855916
240.0	580.0	-0.654815673828125	-2.69573974609375	2.7741298357071495
240.0	600.0	-0.701385498046875	-2.62213134765625	2.714316566141843
240.0	620.0	-0.6405181884765625	-2.721435546875	2.7957959484848187
240.0	640.0	-0.6340179443359375	-2.72760009765625	2.8003180259524725
240.0	660.0	-0.64251708984375	-2.71661376953125	2.791562032903455
240.0	680.0	-0.1948394775390625	-3.01983642578125	3.0261154076609453
240.0	700.0	-0.368408203125	-2.9732666015625	2.996003819773401
240.0	720.0	-0.3579864501953125	-2.84954833984375	2.8719470816207098
240.0	740.0	-0.1454010009765625	-3.0902099609375	3.0936287840919654
240.0	760.0	0.04376220703125	-3.490478515625	3.490752841265613
240.0	780.0	0.432525634765625	-3.359619140625	3.3873469256607405
240.0	800.0	0.8617095947265625	-3.0361328125	3.156049093531813
260.0	0.0	-0.5921630859375	2.019829034805298	2.1048435690543665
260.0	20.0	-0.727935791015625	2.121623992919922	2.2430289528169305
260.0	40.0	-0.6728515625	2.095184326171875	2.200574149124493
260.0	60.0	-0.703857421875	2.0819549560546875	2.1977151110572084
260.0	80.0	0.28094482421875	1.6407699584960938	1.6646489272391873
260.0	100.0	1.1439208984375	1.3194732666015625	1.7463002958134821
260.0	120.0	0.636932373046875	0.6309280395507812	0.896522748694374
260.0	140.0	0.47589111328125	0.25830078125	0.5414717400699947
260.0	160.0	0.41845703125	-0.019012451171875	0.41888872066710797
260.0	180.0	0.48712158203125	-0.23828125	0.5422779635778964
260.0	200.0	0.4925537109375	-0.4739837646484375	0.6835713330067372
260.0	220.0	0.326324462890625	-0.6817626953125	0.7558359794298096
260.0	240.0	0.1744384765625	-0.853759765625	0.8713980258788178
260.0	260.0	-0.071044921875	-1.032379150390625	1.0348208014364098
260.0	280.0	-0.285980224609375	-1.2000732421875	1.233677622185815
260.0	300.0	-0.4444580078125	-1.551849365234375	1.6142426623921786
260.0	320.0	-0.649261474609375	-1.75140380859375	1.8678746647376083
260.0	340.0	-0.75946044921875	-1.94793701171875	2.0907507683966826
260.0	360.0	-0.8167724609375	-2.19403076171875	2.341129692331046
260.0	380.0	-0.95001220703125	-2.60223388671875	2.7702246108746778
260.0	400.0	-1.202392578125	-2.5233154296875	2.7951509207248715
260.0	420.0	-1.246856689453125	-2.5074462890625	2.8003461387063044
260.0	440.0	-1.32745361328125	-2.424285888671875	2.7639274891767744
260.0	460.0	-1.24945068359375	-2.378814697265625	2.686984624939234
260.0	480.0	-1.0535888671875	-2.5511474609375	2.7601454433615076
260.0	500.0	-1.06304931640625	-2.705474853515625	2.906831269977187
260.0	520.0	-0.91314697265625	-2.728759765625	2.8774932236523303
260.0	540.0	-0.971038818359375	-2.934814453125	3.0912865058147174
260.0	560.0	-1.0958251953125	-2.95501708984375	3.151659699261693
260.0	580.0	-0.85333251953125	-2.5867919921875	2.723906973399592
260.0	600.0	-0.97784423828125	-2.58837890625	2.7669269445830666
260.0	620.0	-0.93310546875	-2.68670654296875	2.8441304231420625
260.0	640.0	-0.9229736328125	-2.7283935546875	2.8802797982361708
260.0	660.0	-0.794342041015625	-2.69873046875	2.8132055419191224
260.0	680.0	-0.4471435546875	-2.90936279296875	2.9435232663611646
260.0	700.0	-0.420501708984375	-3.19891357421875	3.226432975063911
260.0	720.0	-0.424774169921875	-3.1221923828125	3.150955152128512
260.0	740.0	-0.348876953125	-3.38665771484375	3.404580092453763
260.0	760.0	-0.13763427734375	-3.93170166015625	3.934109955094716
260.0	780.0	0.0972900390625	-3.92578125	3.9269866022883684
260.0	800.0	0.2930908203125	-3.909423828125	3.9203949924545847
280.0	0.0	-0.8818359375	2.088165044784546	2.2667306577814994
280.0	20.0	-0.990936279296875	2.1939468383789062	2.407354863591891
280.0	40.0	-0.813201904296875	2.078033447265625	2.2314838886056787
280.0	60.0	-0.67486572265625	2.0558013916015625	2.1637382247691757
280.0	80.0	0.881988525390625	1.5642852783203125	1.7957984828177094
280.0	100.0	0.700042724609375	1.2439651489257812	1.427413432758869
280.0	120.0	0.229827880859375	0.7592391967773438	0.7932622597498366
280.0	140.0	0.134185791015625	0.35205078125	0.3767566576574651
280.0	160.0	0.131439208984375	-0.0857696533203125	0.15694807768534408
280.0	180.0	0.278778076171875	-0.490447998046875	0.5641422290010554
280.0	200.0	0.377166748046875	-0.7545166015625	0.8435342659700785
280.0	220.0	0.349456787109375	-0.9043731689453125	0.969541579698877
280.0	240.0	0.261322021484375	-1.1003570556640625	1.1309619130909603
280.0	260.0	0.1527099609375	-1.3204345703125	1.3292357904622827
280.0	280.0	-0.093414306640625	-1.51373291015625	1.5166125266445805
280.0	300.0	-0.31475830078125	-1.625091552734375	1.6552931289289283
280.0	320.0	-0.5379638671875	-1.754180908203125	1.8348176424657767
280.0	340.0	-0.603302001953125	-1.8363037109375	1.9328695311281312
280.0	360.0	-0.718475341796875	-1.968353271484375	2.0953809720748584
280.0	380.0	-0.892578125	-2.113555908203125	2.2943003914764195
280.0	400.0	-1.05145263671875	-2.227325439453125	2.463032939385478
280.0	420.0	-1.203460693359375	-2.369232177734375	2.6573631201762766
280.0	440.0	-1.398895263671875	-2.3673095703125	2.749738634928192
280.0	460.0	-1.51275634765625	-2.341094970703125	2.787320833565046
280.0	480.0	-1.51507568359375	-2.375213623046875	2.817284877701318
280.0	500.0	-1.53143310546875	-2.48236083984375	2.916745222969505
280.0	520.0	-1.279205322265625	-2.5037841796875	2.81163679641701
280.0	540.0	-1.15582275390625	-2.65277099609375	2.893634426834816
280.0	560.0	-1.12725830078125	-2.677001953125	2.904660175255497
280.0	580.0	-0.798675537109375	-2.5770263671875	2.697952466363437
280.0	600.0	-1.191162109375	-2.53948974609375	2.804973322747651
280.0	620.0	-1.310943603515625	-2.60870361328125	2.9195732005800408
280.0	640.0	-1.395294189453125	-2.69964599609375	3.038903483058761
280.0	660.0	-1.281585693359375	-2.66326904296875	2.9555818182989135
280.0	680.0	-0.946197509765625	-2.8209228515625	2.9753815657750815
280.0	700.0	-0.61505126953125	-3.49200439453125	3.5457555972708503
280.0	720.0	-0.612030029296875	-3.36920166015625	3.424339437550075
280.0	740.0	-0.474151611328125	-3.6346435546875	3.6654404264912617
280.0	760.0	-0.306976318359375	-4.04974365234375	4.061361607851728
280.0	780.0	-0.08697509765625	-4.2213134765625	4.222209390238776
280.0	800.0	0.30340576171875	-4.31634521484375	4.326995617047546
300.0	0.0	-2.493896484375	2.9415712356567383	3.856470019230163
300.0	20.0	-2.43701171875	2.9476280212402344	3.8245963275783037
300.0	40.0	-1.6710205078125	2.3249664306640625	2.863176285394376
300.0	60.0	-0.626556396484375	1.8656387329101562	1.968039836921524
300.0	80.0	0.830230712890625	1.509674072265625	1.722904188020318
300.0	100.0	0.356781005859375	1.2317428588867188	1.282374031459018
300.0	120.0	0.077972412109375	0.78839111328125	0.7922374925178706
300.0	140.0	-0.125335693359375	0.424163818359375	0.4422939981902085
300.0	160.0	-0.2938232421875	-0.1387176513671875	0.3249225822413746
300.0	180.0	-0.147491455078125	-0.718963623046875	0.7339362510366629
300.0	200.0	0.09527587890625	-1.0906524658203125	1.0948060532812587
300.0	220.0	0.287994384765625	-1.21820068359375	1.2517802008199406
300.0	240.0	0.382232666015625	-1.3903656005859375	1.4419494839494575
300.0	260.0	0.36260986328125	-1.53143310546875	1.5737767533784792
300.0	280.0	0.075469970703125	-1.61419677734375	1.6159600714327313
300.0	300.0	-0.145599365234375	-1.671173095703125	1.6775037081802886
300.0	320.0	-0.359649658203125	-1.72845458984375	1.7654753314044211
300.0	340.0	-0.439910888671875	-1.764190673828125	1.818210747849163
300.0	360.0	-0.59796142578125	-1.825408935546875	1.920852844102515
300.0	380.0	-0.7852783203125	-1.966705322265625	2.1176854971833654
300.0	400.0	-0.95281982421875	-2.100982666015625	2.3069446851457824
300.0	420.0	-1.126190185546875	-2.291900634765625	2.5536469712278516
300.0	440.0	-1.3223876953125	-2.321807861328125	2.6719844613393593
300.0	460.0	-1.454315185546875	-2.294036865234375	2.7161807373528366
300.0	480.0	-1.595489501953125	-2.300537109375	2.79965314681196
300.0	500.0	-1.6895751953125	-2.3416748046875	2.8875777446717366
300.0	520.0	-1.4244384765625	-2.37347412109375	2.7681048349030144
300.0	540.0	-1.2518310546875	-2.4937744140625	2.7903390148354346
300.0	560.0	-1.29351806640625	-2.50836181640625	2.822245203756085
300.0	580.0	-0.938629150390625	-2.78094482421875	2.935077306871504
300.0	600.0	-1.5777587890625	-2.52398681640625	2.976547034040706
300.0	620.0	-1.799102783203125	-2.56732177734375	3.1349500686538376
300.0	640.0	-1.874542236328125	-2.67413330078125	3.2657154661919447
300.0	660.0	-1.69720458984375	-2.6190185546875	3.1208591140235877
300.0	680.0	-1.13446044921875	-2.7191162109375	2.946284690830931
300.0	700.0	-0.851104736328125	-3.59600830078125	3.6953558653379814
300.0	720.0	-0.75091552734375	-3.43841552734375	3.5194567006690876
300.0	740.0	-0.635162353515625	-3.6773681640625	3.7318183006925603
300.0	760.0	-0.4539794921875	-4.11517333984375	4.140138765342001
300.0	780.0	-0.1942138671875	-4.38494873046875	4.389247588715795
300.0	800.0	0.308258056640625	-4.676513671875	4.686662261430586
320.0	0.0	-3.201507568359375	3.0070276260375977	4.392250659287977
320.0	20.0	-3.013519287109375	2.931619644165039	4.204246928028199
320.0	40.0	-2.19195556640625	2.2135543823242188	3.1152033976300966
320.0	60.0	-0.26971435546875	1.8428153991699219	1.8624485037078802
320.0	80.0	0.614959716796875	1.4420700073242188	1.5677185204324675
320.0	100.0	0.019561767578125	1.2057342529296875	1.2058929270207583
320.0	120.0	-0.105224609375	0.678924560546875	0.6870304049544596
320.0	140.0	-0.32025146484375	0.37713623046875	0.4947653353527769
320.0	160.0	-0.4227294921875	-0.3658447265625	0.5590550845119755
320.0	180.0	-0.27508544921875	-0.8621826171875	0.905003242951189
320.0	200.0	-0.146942138671875	-1.295074462890625	1.3033840019537242
320.0	220.0	0.054046630859375	-1.49615478515625	1.4971306487588831
320.0	240.0	0.168365478515625	-1.5926513671875	1.6015259322783406
320.0	260.0	0.3380126953125	-1.618743896484375	1.6536578801547308
320.0	280.0	0.274078369140625	-1.6502685546875	1.6728733529532818
320.0	300.0	0.150360107421875	-1.670867919921875	1.6776196731464408
320.0	320.0	-0.003021240234375	-1.697174072265625	1.697176761407968
320.0	340.0	-0.1375732421875	-1.732696533203125	1.7381494967752655
320.0	360.0	-0.362213134765625	-1.776458740234375	1.8130096554491495
320.0	380.0	-0.641082763671875	-1.899993896484375	2.0052341301092618
320.0	400.0	-0.898193359375	-2.016143798828125	2.2071672180372857
320.0	420.0	-1.102447509765625	-2.218963623046875	2.477738903152175
320.0	440.0	-1.269683837890625	-2.266571044921875	2.597968696862783
320.0	460.0	-1.395843505859375	-2.24755859375	2.645732171855131
320.0	480.0	-1.514373779296875	-2.252532958984375	2.714264665564654
320.0	500.0	-1.61676025390625	-2.206756591796875	2.735633084689897
320.0	520.0	-1.498748779296875	-2.22686767578125	2.6842480416092807
320.0	540.0	-1.48370361328125	-2.33013916015625	2.7624128796683363
320.0	560.0	-1.584014892578125	-2.3306884765625	2.818015605828065
320.0	580.0	-1.47271728515625	-2.517578125	2.9166926162138704
320.0	600.0	-2.269256591796875	-2.2327880859375	3.1835307625524862
320.0	620.0	-2.2783203125	-2.3037109375	3.2400351124497444
320.0	640.0	-2.30389404296875	-2.43109130859375	3.3493481025338294
320.0	660.0	-1.979339599609375	-2.3697509765625	3.087637436860216
320.0	680.0	-1.3599853515625	-2.51702880859375	2.86094288299425
320.0	700.0	-0.813201904296875	-3.57806396484375	3.669310435717512
320.0	720.0	-0.6197509765625	-3.4359130859375	3.4913593351396424
320.0	740.0	-0.5833740234375	-3.69232177734375	3.7381232401659212
320.0	760.0	-0.38763427734375	-4.1142578125	4.132478394461258
320.0	780.0	-0.13214111328125	-4.4361572265625	4.4381248532011695
320.0	800.0	0.006561279296875	-4.85498046875	4.8549849023792016
340.0	0.0	-3.9259033203125	3.2468466758728027	5.094578512209521
340.0	20.0	-3.5755615234375	3.0142822265625	4.676594653084366
340.0	40.0	-2.590087890625	2.059814453125	3.3092885734648325
340.0	60.0	0.163177490234375	1.7615432739257812	1.7690849609988633
340.0	80.0	0.10174560546875	1.390625	1.3943421598937624
340.0	100.0	-0.25775146484375	1.1959609985351562	1.223420830150569
340.0	120.0	-0.34136962890625	0.61053466796875	0.699489674213496
340.0	140.0	-0.666259765625	0.1923828125	0.6934790709430891
340.0	160.0	-0.601806640625	-0.6434173583984375	0.8809978035096179
340.0	180.0	-0.4176025390625	-0.9746246337890625	1.0603230910528691
340.0	200.0	-0.243255615234375	-1.3914642333984375	1.4125671690826442
340.0	220.0	0.027008056640625	-1.6708221435546875	1.6710404155843102
340.0	240.0	0.237213134765625	-1.66162109375	1.6784679712464818
340.0	260.0	0.417236328125	-1.659423828125	1.7110738133862788
340.0	280.0	0.400421142578125	-1.62689208984375	1.6754447061660183
340.0	300.0	0.265289306640625	-1.62127685546875	1.6428381107998749
340.0	320.0	0.10589599609375	-1.654632568359375	1.6580177617457026
340.0	340.0	-0.033721923828125	-1.70538330078125	1.705716673639037
340.0	360.0	-0.2568359375	-1.735687255859375	1.7545868314062292
340.0	380.0	-0.541717529296875	-1.850982666015625	1.9286250831713823
340.0	400.0	-0.805084228515625	-1.943084716796875	2.1032686066344906
340.0	420.0	-1.094757080078125	-2.043914794921875	2.3186376934057016
340.0	440.0	-1.23480224609375	-2.07611083984375	2.4155688369977972
340.0	460.0	-1.28131103515625	-2.101287841796875	2.4611315614766616
340.0	480.0	-1.272247314453125	-2.092620849609375	2.4490151590696723
340.0	500.0	-1.399658203125	-2.145172119140625	2.561407134040464
340.0	520.0	-1.4259033203125	-2.16253662109375	2.590321392501283
340.0	540.0	-1.596649169921875	-2.16973876953125	2.6938921470280124
340.0	560.0	-1.78399658203125	-2.14593505859375	2.790641696886389
340.0	580.0	-1.964447021484375	-2.1473388671875	2.9103464245262844
340.0	600.0	-2.524871826171875	-1.81524658203125	3.10967810105365
340.0	620.0	-2.309051513671875	-1.902099609375	2.9916052240853745
340.0	640.0	-2.15667724609375	-2.04248046875	2.9703506878891828
340.0	660.0	-1.849212646484375	-2.00262451171875	2.7258195734227364
340.0	680.0	-1.109130859375	-2.1778564453125	2.4440192224299553
340.0	700.0	-0.861419677734375	-3.353515625	3.4623851473091687
340.0	720.0	-0.742919921875	-3.37017822265625	3.4510913147561304
340.0	740.0	-0.7174072265625	-3.64300537109375	3.7129720255533853
340.0	760.0	-0.5513916015625	-3.97552490234375	4.013580813616308
340.0	780.0	-0.282318115234375	-4.4068603515625	4.41589421027758
340.0	800.0	-0.043792724609375	-4.7802734375	4.780474028796389
360.0	0.0	-3.90985107421875	2.6400160789489746	4.717692266318208
360.0	20.0	-3.62060546875	2.4512252807617188	4.372332253773468
360.0	40.0	-3.0467529296875	1.8511466979980469	3.5650312077271407
360.0	60.0	-0.36163330078125	1.6984748840332031	1.7365470266956622
360.0	80.0	-0.32672119140625	1.3290252685546875	1.368595959869376
360.0	100.0	-0.606414794921875	1.1205215454101562	1.2740908276996992
360.0	120.0	-0.58441162109375	0.46298980712890625	0.7455846728405076
360.0	140.0	-0.984222412109375	-0.0872650146484375	0.9880834677697975
360.0	160.0	-0.772613525390625	-0.7986602783203125	1.1112110059674576
360.0	180.0	-0.606048583984375	-1.110260009765625	1.2649000653941922
360.0	200.0	-0.4168701171875	-1.4497833251953125	1.5085265607931129
360.0	220.0	-0.0821533203125	-1.9173583984375	1.9191176087194821
360.0	240.0	0.138214111328125	-1.929107666015625	1.934052617601309
360.0	260.0	0.298187255859375	-1.84844970703125	1.8723466449834705
360.0	280.0	0.4307861328125	-1.64654541015625	1.7019660630959015
360.0	300.0	0.301422119140625	-1.4853515625	1.5156267872165683
360.0	320.0	0.134857177734375	-1.5054931640625	1.5115211296655426
360.0	340.0	0.06121826171875	-1.54937744140625	1.5505863831165432
360.0	360.0	-0.12420654296875	-1.55145263671875	1.5564165731891348
360.0	380.0	-0.451446533203125	-1.66729736328125	1.7273344985687424
360.0	400.0	-0.737884521484375	-1.77655029296875	1.9236955347698805
360.0	420.0	-1.074951171875	-1.644256591796875	1.9644591524343058
360.0	440.0	-1.210296630859375	-1.509521484375	1.9348056870030277
360.0	460.0	-1.2867431640625	-1.557891845703125	2.0205778809958956
360.0	480.0	-1.30743408203125	-1.561553955078125	2.0366233410910897
360.0	500.0	-1.54425048828125	-1.966278076171875	2.5001918013206605
360.0	520.0	-1.647918701171875	-1.9932861328125	2.5862764069090933
360.0	540.0	-1.83697509765625	-1.99371337890625	2.710972251174653
360.0	560.0	-2.035736083984375	-1.9444580078125	2.8151622240613765
360.0	580.0	-2.28460693359375	-1.813232421875	2.916717445479304
360.0	600.0	-2.851226806640625	-1.46478271484375	3.2054769855063885
360.0	620.0	-2.350006103515625	-1.36126708984375	2.715801313876323
360.0	640.0	-1.970123291015625	-1.48822021484375	2.4690454004881754
360.0	660.0	-1.451080322265625	-1.47296142578125	2.0676676385497847
360.0	680.0	-0.801025390625	-1.65618896484375	1.8397292093392836
360.0	700.0	-0.742431640625	-3.12066650390625	3.2077662273930727
360.0	720.0	-0.704864501953125	-3.24310302734375	3.3188177431247747
360.0	740.0	-0.666229248046875	-3.52203369140625	3.584491977164106
360.0	760.0	-0.64947509765625	-3.4593505859375	3.5197903884893087
360.0	780.0	-0.51153564453125	-3.5263671875	3.5632757761226763
360.0	800.0	-1.225006103515625	-2.78533935546875	3.0428202836798635
380.0	0.0	-3.9732666015625	2.5780344009399414	4.736360296633036
380.0	20.0	-3.484771728515625	2.328174591064453	4.190946304397124
380.0	40.0	-2.839263916015625	1.8949203491210938	3.4135235042843326
380.0	60.0	-0.57269287109375	1.6480789184570312	1.744746757000597
380.0	80.0	-0.8037109375	1.278564453125	1.5101914884715644
380.0	100.0	-1.0753173828125	0.9785308837890625	1.4539017037983444
380.0	120.0	-0.869110107421875	0.36115264892578125	0.9411607804456005
380.0	140.0	-1.08197021484375	-0.30194091796875	1.1233111161885838
380.0	160.0	-0.93414306640625	-0.902740478515625	1.2990626005183472
380.0	180.0	-0.715728759765625	-1.275909423828125	1.4629465182873425
380.0	200.0	-0.540435791015625	-1.58270263671875	1.672428916422808
380.0	220.0	-0.247528076171875	-2.1885833740234375	2.2025365680381253
380.0	240.0	-0.03375244140625	-2.3132171630859375	2.3134633930313733
380.0	260.0	0.124420166015625	-2.120269775390625	2.1239172060479117
380.0	280.0	0.264190673828125	-1.6890869140625	1.7096231501108476
380.0	300.0	0.018310546875	-1.291839599609375	1.2919693600259148
380.0	320.0	-0.0814208984375	-1.322845458984375	1.3253488110901037
380.0	340.0	-0.11334228515625	-1.346466064453125	1.3512280844951112
380.0	360.0	-0.26409912109375	-1.370269775390625	1.395488302749817
380.0	380.0	-0.58111572265625	-1.528289794921875	1.6350428680559548
380.0	400.0	-0.831634521484375	-1.636962890625	1.8361000742355797
380.0	420.0	-1.058380126953125	-1.413055419921875	1.7654727731969981
380.0	440.0	-1.151824951171875	-1.26031494140625	1.7073647734663884
380.0	460.0	-1.2255859375	-1.27374267578125	1.767620234751835
380.0	480.0	-1.30145263671875	-1.314666748046875	1.849899355111605
380.0	500.0	-1.580657958984375	-1.56787109375	2.226364603994025
380.0	520.0	-1.737945556640625	-1.71124267578125	2.439017477030836
380.0	540.0	-1.96881103515625	-1.7166748046875	2.6121235187490446
380.0	560.0	-2.12530517578125	-1.65216064453125	2.6919429573340676
380.0	580.0	-2.300323486328125	-1.6072998046875	2.8062253658431024
380.0	600.0	-2.429290771484375	-0.80218505859375	2.5583108725583386
380.0	620.0	-1.84014892578125	-0.79705810546875	2.0053552534519468
380.0	640.0	-1.228485107421875	-0.9075927734375	1.5273834821528316
380.0	660.0	-0.804595947265625	-0.913818359375	1.217554365228545
380.0	680.0	-0.45050048828125	-1.0777587890625	1.168124435727252
380.0	700.0	-0.616119384765625	-2.90728759765625	2.971855358487324
380.0	720.0	-0.54290771484375	-3.059326171875	3.107124943216189
380.0	740.0	-0.373321533203125	-3.23992919921875	3.2613663061826377
380.0	760.0	-0.60247802734375	-2.35150146484375	2.4274552339011977
380.0	780.0	-2.288482666015625	-1.42425537109375	2.695488132925719
380.0	800.0	-4.19390869140625	-0.703857421875	4.252562213793163
400.0	0.0	-0.5274658203125	2.2255048751831055	2.287158092712812
400.0	20.0	-0.623870849609375	2.1441726684570312	2.233090071884802
400.0	40.0	-0.779449462890625	1.9870834350585938	2.134488707649854
400.0	60.0	-0.90228271484375	1.5347442626953125	1.7803241416612836
400.0	80.0	-1.017333984375	1.2347412109375	1.599860710734443
400.0	100.0	-1.21270751953125	0.8483352661132812	1.4799771118700211
400.0	120.0	-1.141021728515625	0.32642364501953125	1.1867952565512814
400.0	140.0	-1.093292236328125	-0.603485107421875	1.248792292134823
400.0	160.0	-0.933258056640625	-1.07867431640625	1.4263621143170926
400.0	180.0	-0.7288818359375	-1.50262451171875	1.670074595333284
400.0	200.0	-0.660919189453125	-1.7307586669921875	1.8526574800421014
400.0	220.0	-0.4449462890625	-2.37091064453125	2.41230066212777
400.0	240.0	-0.417755126953125	-2.3657073974609375	2.402309479750064
400.0	260.0	-0.3135986328125	-1.882110595703125	1.9080577551426061
400.0	280.0	-0.877197265625	-1.160247802734375	1.4545274169192968
400.0	300.0	-1.10260009765625	-0.899200439453125	1.4227748963431515
400.0	320.0	-1.146209716796875	-0.962860107421875	1.4969623580250897
400.0	340.0	-1.204071044921875	-1.016571044921875	1.575818444679719
400.0	360.0	-1.14752197265625	-1.181396484375	1.6469682240475987
400.0	380.0	-0.973419189453125	-1.534149169921875	1.8169090769676828
400.0	400.0	-1.079620361328125	-1.629638671875	1.9548151640154587
400.0	420.0	-1.149200439453125	-1.359222412109375	1.7799289917352554
400.0	440.0	-1.21044921875	-1.244476318359375	1.7360612368605521
400.0	460.0	-1.269866943359375	-1.22705078125	1.7658470130798753
400.0	480.0	-1.353179931640625	-1.225921630859375	1.8259188843987118
400.0	500.0	-1.570648193359375	-1.449554443359375	2.1373216490659463
400.0	520.0	-1.759429931640625	-1.6090087890625	2.384219572026307
400.0	540.0	-1.9505615234375	-1.59112548828125	2.5172148450565492
400.0	560.0	-2.1280517578125	-1.486328125	2.5957225543372093
400.0	580.0	-2.290374755859375	-1.37530517578125	2.671568986346523
400.0	600.0	-2.193023681640625	-0.17584228515625	2.200062130369407
400.0	620.0	-2.396026611328125	-0.402587890625	2.4296132473853578
400.0	640.0	-1.974334716796875	-0.49365234375	2.035114299109331
400.0	660.0	-1.317474365234375	-0.54119873046875	1.4243015021092642
400.0	680.0	-0.93878173828125	-0.7041015625	1.173486328188491
400.0	700.0	-0.517303466796875	-2.603759765625	2.6546502206218467
400.0	720.0	-0.409698486328125	-2.81915283203125	2.8487673720487208
400.0	740.0	0.36395263671875	-2.58416748046875	2.609671069097931
400.0	760.0	-1.706878662109375	-0.95233154296875	1.9545767150197841
400.0	780.0	-3.28759765625	-0.465576171875	3.3204005061435393
400.0	800.0	-3.64447021484375	-0.38555908203125	3.6648081740549574
420.0	0.0	-0.56878662109375	2.2032551765441895	2.27548930854531
420.0	20.0	-0.64947509765625	2.1571083068847656	2.252761449889192
420.0	40.0	-0.845367431640625	2.0777626037597656	2.2431548167839925
420.0	60.0	-0.95220947265625	1.49200439453125	1.7699660994258777
420.0	80.0	-0.983917236328125	1.2230148315429688	1.5696682471521337
420.0	100.0	-1.198974609375	0.6494903564453125	1.3635900546136999
420.0	120.0	-1.181732177734375	0.1136932373046875	1.1871887348276382
420.0	140.0	-1.04083251953125	-0.8265228271484375	1.3290870240549397
420.0	160.0	-0.920318603515625	-1.208709716796875	1.5191989703314481
420.0	180.0	-0.660491943359375	-1.7102813720703125	1.8333881146373112
420.0	200.0	-0.798095703125	-2.0105133056640625	2.1631274820497346
420.0	220.0	-0.55120849609375	-2.615631103515625	2.6730800354355835
420.0	240.0	-0.516143798828125	-2.426300048828125	2.4805919350050485
420.0	260.0	-0.599853515625	-1.4339599609375	1.5543697789713837
420.0	280.0	-0.993011474609375	-0.942626953125	1.3691666667953928
420.0	300.0	-1.112884521484375	-0.8826904296875	1.4204416048614634
420.0	320.0	-1.260528564453125	-0.891265869140625	1.5437898533470318
420.0	340.0	-1.42047119140625	-0.9822998046875	1.7270354113057995
420.0	360.0	-1.46209716796875	-1.150543212890625	1.8605047200453217
420.0	380.0	-1.24920654296875	-1.443267822265625	1.9088056458904596
420.0	400.0	-1.2828369140625	-1.516448974609375	1.986274915683935
420.0	420.0	-1.272125244140625	-1.2410888671875	1.7772462443444905
420.0	440.0	-1.3907470703125	-1.13262939453125	1.7936071919288872
420.0	460.0	-1.45672607421875	-1.076812744140625	1.8115122249801225
420.0	480.0	-1.63104248046875	-1.05584716796875	1.9429649547022927
420.0	500.0	-1.82061767578125	-1.20941162109375	2.1857093106366485
420.0	520.0	-1.93402099609375	-1.42529296875	2.4024773172913934
420.0	540.0	-2.05230712890625	-1.47052001953125	2.5247561623257013
420.0	560.0	-2.173248291015625	-1.33380126953125	2.5499086181676214
420.0	580.0	-2.2611083984375	-1.09210205078125	2.511035260366769
420.0	600.0	-2.050628662109375	0.22735595703125	2.0631937962930387
420.0	620.0	-2.75421142578125	-0.00439453125	2.7542149316654454
420.0	640.0	-2.527435302734375	-0.0478515625	2.527888245461356
420.0	660.0	-2.24554443359375	-0.1085205078125	2.2481651415898605
420.0	680.0	-2.1708984375	-0.27874755859375	2.1887211396982296
420.0	700.0	-1.174652099609375	-2.3851318359375	2.6586954376007985
420.0	720.0	0.399169921875	-1.826171875	1.8692887266473066
420.0	740.0	0.788848876953125	-1.72137451171875	1.8935186189380795
420.0	760.0	-1.506927490234375	-0.7996826171875	1.7059668077239727
420.0	780.0	-2.36334228515625	-0.5858154296875	2.434864775396678
420.0	800.0	-2.994720458984375	-0.4683837890625	3.031127513206287
440.0	0.0	-0.067138671875	2.239081859588623	2.240088207013283
440.0	20.0	-0.152191162109375	2.1972694396972656	2.202533800070214
440.0	40.0	-0.305816650390625	2.1315231323242188	2.153349643529678
440.0	60.0	-0.769805908203125	1.4584579467773438	1.6491515148167628
440.0	80.0	-0.9046630859375	1.1850128173828125	1.4908623935224576
440.0	100.0	-0.992156982421875	0.4936981201171875	1.1082027393828828
440.0	120.0	-0.989227294921875	-0.12459564208984375	0.9970429855559041
440.0	140.0	-0.847320556640625	-0.971710205078125	1.2892528256159652
440.0	160.0	-0.832855224609375	-1.2767486572265625	1.5243801884336345
440.0	180.0	-0.68414306640625	-1.8161468505859375	1.9407321088200107
440.0	200.0	-0.996368408203125	-2.202789306640625	2.417649836993669
440.0	220.0	-1.037811279296875	-2.60174560546875	2.8010948657644157
440.0	240.0	-0.94903564453125	-2.274261474609375	2.464332345582319
440.0	260.0	-1.0799560546875	-1.1494140625	1.57716764078171
440.0	280.0	-1.15008544921875	-0.79571533203125	1.3985204432307368
440.0	300.0	-1.29833984375	-0.888763427734375	1.5733997522393761
440.0	320.0	-1.4737548828125	-0.919281005859375	1.736960282317218
440.0	340.0	-1.7020263671875	-1.104644775390625	2.029072160964041
440.0	360.0	-1.87890625	-1.248443603515625	2.2558590663975755
440.0	380.0	-1.344024658203125	-1.386627197265625	1.931097425314101
440.0	400.0	-1.513671875	-1.336639404296875	2.019358175828429
440.0	420.0	-1.448455810546875	-1.001739501953125	1.7611093847005357
440.0	440.0	-1.483673095703125	-0.917755126953125	1.7445802727194988
440.0	460.0	-1.639129638671875	-0.853179931640625	1.8478803987614818
440.0	480.0	-1.80450439453125	-0.782501220703125	1.9668615279893178
440.0	500.0	-1.96453857421875	-0.792938232421875	2.1185284633513346
440.0	520.0	-2.0345458984375	-0.94287109375	2.2424056083318593
440.0	540.0	-2.09234619140625	-1.0328369140625	2.33338052527709
440.0	560.0	-2.123809814453125	-0.91375732421875	2.312038186434391
440.0	580.0	-2.1256103515625	-0.552978515625	2.196361674545539
440.0	600.0	-2.33447265625	0.6417236328125	2.421068318674424
440.0	620.0	-3.037017822265625	0.4805908203125	3.074808089837101
440.0	640.0	-2.98590087890625	0.47320556640625	3.023165157038394
440.0	660.0	-2.83599853515625	0.43072509765625	2.868520838543688
440.0	680.0	-2.47503662109375	0.22320556640625	2.4850808841222656
440.0	700.0	-1.04248046875	-1.759521484375	2.045160478227179
440.0	720.0	1.885498046875	-0.489013671875	1.9478801955074418
440.0	740.0	1.016754150390625	-1.2532958984375	1.6138586094750749
440.0	760.0	-0.980438232421875	-0.77166748046875	1.2476897963867137
440.0	780.0	-1.618194580078125	-0.64837646484375	1.743257221168895
440.0	800.0	-2.66033935546875	-0.50799560546875	2.7084063619463468
460.0	0.0	-0.0482177734375	2.287135362625122	2.287643573777528
460.0	20.0	-0.096221923828125	2.2828712463378906	2.2848982003541205
460.0	40.0	-0.1817626953125	2.247386932373047	2.254725194166331
460.0	60.0	-0.6123046875	1.5717544555664062	1.686810332825633
460.0	80.0	-0.800323486328125	1.1883621215820312	1.4327324295831902
460.0	100.0	-0.888427734375	0.362945556640625	0.9597048068504548
460.0	120.0	-0.829986572265625	-0.375518798828125	0.9109841263241415
460.0	140.0	-0.813812255859375	-1.08056640625	1.352743192961238
460.0	160.0	-0.767578125	-1.308563232421875	1.5170741284541442
460.0	180.0	-0.725067138671875	-1.87164306640625	2.0071796440798244
460.0	200.0	-1.0528564453125	-2.35986328125	2.5840784432033193
460.0	220.0	-1.3818359375	-2.5741424560546875	2.921588599072389
460.0	240.0	-1.002777099609375	-2.16900634765625	2.389592109058384
460.0	260.0	-1.18646240234375	-1.04937744140625	1.5839463522189223
460.0	280.0	-1.607208251953125	-0.780548095703125	1.786721493364871
460.0	300.0	-1.736297607421875	-0.896575927734375	1.9541181580783908
460.0	320.0	-1.90716552734375	-0.9483642578125	2.129947209248299
460.0	340.0	-2.209716796875	-1.198516845703125	2.513819991929748
460.0	360.0	-2.165252685546875	-1.267425537109375	2.508921418535252
460.0	380.0	-1.45068359375	-1.340606689453125	1.975274458140408
460.0	400.0	-1.86676025390625	-1.02899169921875	2.131576356273736
460.0	420.0	-1.936859130859375	-0.750213623046875	2.0770757744960706
460.0	440.0	-1.84796142578125	-0.687835693359375	1.9718213337507642
460.0	460.0	-1.918060302734375	-0.63720703125	2.021135355586043
460.0	480.0	-2.06170654296875	-0.550811767578125	2.1340167460970623
460.0	500.0	-2.17132568359375	-0.526275634765625	2.234193650510588
460.0	520.0	-2.342437744140625	-0.53216552734375	2.402127126874777
460.0	540.0	-2.390960693359375	-0.59039306640625	2.462774250728255
460.0	560.0	-2.531158447265625	-0.55474853515625	2.5912369676318945
460.0	580.0	-2.608245849609375	-0.01177978515625	2.608272450366882
460.0	600.0	-2.685455322265625	0.9288330078125	2.8415490571670214
460.0	620.0	-3.1466064453125	1.02923583984375	3.3106583236119422
460.0	640.0	-3.0352783203125	1.10797119140625	3.2311785222647877
460.0	660.0	-2.885772705078125	1.11175537109375	3.0925206726115384
460.0	680.0	-2.46783447265625	0.85662841796875	2.612282379625563
460.0	700.0	-0.343536376953125	0.10791015625	0.36008588435535627
460.0	720.0	1.797515869140625	0.15557861328125	1.804236127762354
460.0	740.0	1.490478515625	-1.18707275390625	1.9054311660635426
460.0	760.0	0.387786865234375	-0.79107666015625	0.8810113138276207
460.0	780.0	-0.0654296875	-0.7437744140625	0.7466467859840842
460.0	800.0	-1.391510009765625	-0.59967041015625	1.5152243094983973
480.0	0.0	-0.086883544921875	2.3263394832611084	2.3279613703319377
480.0	20.0	-0.1278076171875	2.3382511138916016	2.341741458536032
480.0	40.0	-0.154571533203125	2.3244094848632812	2.329543262572977
480.0	60.0	-0.363250732421875	1.9808082580566406	2.0138402244940914
480.0	80.0	-0.646392822265625	1.3972549438476562	1.5395275440157727
480.0	100.0	-0.83111572265625	0.23378753662109375	0.8633712739753274
480.0	120.0	-0.863372802734375	-0.5141983032226562	1.0048942688355171
480.0	140.0	-0.831573486328125	-1.0117340087890625	1.3096259648099144
480.0	160.0	-0.761962890625	-1.2291412353515625	1.446158920427202
480.0	180.0	-0.82110595703125	-1.9992828369140625	2.1613298810342085
480.0	200.0	-1.159820556640625	-2.5025177001953125	2.7582201803694
480.0	220.0	-1.6693115234375	-2.5284881591796875	3.0298272778152078
480.0	240.0	-1.126251220703125	-2.1378326416015625	2.4163547371262344
480.0	260.0	-1.169342041015625	-0.99407958984375	1.5347817564170176
480.0	280.0	-1.39031982421875	-0.727783203125	1.5692856987707946
480.0	300.0	-1.519500732421875	-0.865814208984375	1.7488615497831306
480.0	320.0	-1.65313720703125	-0.92694091796875	1.8952788952225028
480.0	340.0	-1.98284912109375	-1.246124267578125	2.341904423171316
480.0	360.0	-1.791748046875	-1.28692626953125	2.2060236369291233
480.0	380.0	-1.329193115234375	-1.23065185546875	1.811424391730204
480.0	400.0	-2.052703857421875	-0.728759765625	2.1782295384711983
480.0	420.0	-2.16796875	-0.510650634765625	2.2272971449187238
480.0	440.0	-2.145599365234375	-0.449493408203125	2.192177219139049
480.0	460.0	-2.112548828125	-0.46600341796875	2.163335789185504
480.0	480.0	-2.21099853515625	-0.394989013671875	2.246003304401969
480.0	500.0	-2.335113525390625	-0.355010986328125	2.3619458031199407
480.0	520.0	-2.508392333984375	-0.37542724609375	2.5363315473930292
480.0	540.0	-2.766845703125	-0.3583984375	2.7899613948769466
480.0	560.0	-2.893218994140625	-0.25390625	2.904338914769616
480.0	580.0	-3.132049560546875	0.39617919921875	3.157006874812832
480.0	600.0	-3.1302490234375	1.12799072265625	3.327284481244426
480.0	620.0	-3.173309326171875	1.299072265625	3.4289183179080642
480.0	640.0	-3.026824951171875	1.429443359375	3.3473836951711866
480.0	660.0	-2.907501220703125	1.58123779296875	3.3096640775617767
480.0	680.0	-2.338287353515625	1.85162353515625	2.9826326397254546
480.0	700.0	-0.771484375	1.57159423828125	1.7507417258602032
480.0	720.0	0.94866943359375	0.502685546875	1.0736230498979167
480.0	740.0	4.558502197265625	-1.88153076171875	4.931541370582779
480.0	760.0	5.5980224609375	-1.23699951171875	5.7330640381172415
480.0	780.0	5.770721435546875	-1.24560546875	5.903622521000144
480.0	800.0	5.74951171875	-1.24676513671875	5.883137624616723
500.0	0.0	-0.211578369140625	2.2982289791107178	2.30794753985278
500.0	20.0	-0.347686767578125	2.3261566162109375	2.351997170808427
500.0	40.0	-0.38958740234375	2.31597900390625	2.348518062651326
500.0	60.0	-0.497772216796875	2.194721221923828	2.250461824110264
500.0	80.0	-0.718963623046875	1.7511444091796875	1.8929911339110825
500.0	100.0	-0.937713623046875	0.36066436767578125	1.0046818526074153
500.0	120.0	-1.0465087890625	-0.52557373046875	1.1710714716634072
500.0	140.0	-0.916229248046875	-0.897064208984375	1.2822637131328736
500.0	160.0	-0.731719970703125	-1.12786865234375	1.3444336400378745
500.0	180.0	-0.955322265625	-1.998077392578125	2.214713050923456
500.0	200.0	-1.279693603515625	-2.447052001953125	2.761463238781498
500.0	220.0	-1.6739501953125	-2.448455810546875	2.9659813068506535
500.0	240.0	-1.041107177734375	-2.038421630859375	2.2889008062136353
500.0	260.0	-1.063323974609375	-0.89794921875	1.3917509383624693
500.0	280.0	-1.26165771484375	-0.552886962890625	1.3774847306446532
500.0	300.0	-1.42547607421875	-0.781768798828125	1.6257750437841234
500.0	320.0	-1.548553466796875	-0.87115478515625	1.7767747463393475
500.0	340.0	-1.748992919921875	-1.16485595703125	2.101396115578411
500.0	360.0	-1.44342041015625	-1.3089599609375	1.948547833591246
500.0	380.0	-1.191558837890625	-1.16241455078125	1.6646381144330535
500.0	400.0	-2.03851318359375	-0.5400390625	2.1088333714903613
500.0	420.0	-2.218719482421875	-0.311614990234375	2.2404954906933336
500.0	440.0	-2.254119873046875	-0.26025390625	2.269094202051392
500.0	460.0	-2.288818359375	-0.272247314453125	2.3049529458188522
500.0	480.0	-2.390167236328125	-0.21075439453125	2.3994409416425864
500.0	500.0	-2.538238525390625	-0.15435791015625	2.5429276781310515
500.0	520.0	-2.7305908203125	-0.14599609375	2.734491010657221
500.0	540.0	-2.874176025390625	-0.09991455078125	2.8759121583226546
500.0	560.0	-3.005340576171875	0.0611572265625	3.005962771749829
500.0	580.0	-3.24822998046875	0.59869384765625	3.3029429800160734
500.0	600.0	-3.3406982421875	0.9561767578125	3.474843699727439
500.0	620.0	-3.408050537109375	1.1759033203125	3.6052124878033833
500.0	640.0	-2.849700927734375	1.53717041015625	3.2378524128486914
500.0	660.0	-2.380340576171875	2.0146484375	3.118465902537888
500.0	680.0	-1.898162841796875	2.137939453125	2.858987107212415
500.0	700.0	-1.364227294921875	2.18206787109375	2.5734289005662205
500.0	720.0	-0.51708984375	1.36932373046875	1.463703995121368
500.0	740.0	4.414459228515625	-1.96258544921875	4.831065299259774
500.0	760.0	5.836273193359375	-1.10888671875	5.9406830030346995
500.0	780.0	5.9267578125	-1.0992431640625	6.02783490996294
500.0	800.0	5.911041259765625	-1.0989990234375	6.012337950262624
520.0	0.0	-0.55316162109375	2.309187889099121	2.374518158745711
520.0	20.0	-0.5308837890625	2.2997817993164062	2.3602614096655405
520.0	40.0	-0.554931640625	2.2842941284179688	2.3507336707699498
520.0	60.0	-0.5906982421875	2.1916770935058594	2.269883894722744
520.0	80.0	-0.67926025390625	1.9539337158203125	2.0686351680168635
520.0	100.0	-0.80792236328125	1.0088348388671875	1.292472930935942
520.0	120.0	-0.92474365234375	-0.1719512939453125	0.9405945300922846
520.0	140.0	-0.90997314453125	-0.540069580078125	1.0581711936609566
520.0	160.0	-0.88177490234375	-0.8901214599609375	1.2529338338022167
520.0	180.0	-1.0657958984375	-1.900360107421875	2.178827536774464
520.0	200.0	-1.24859619140625	-2.2168426513671875	2.544284534032091
520.0	220.0	-1.3504638671875	-2.2190704345703125	2.597696335248424
520.0	240.0	-1.0673828125	-1.8258514404296875	2.1149561581601577
520.0	260.0	-0.99847412109375	-0.923004150390625	1.3597379277391126
520.0	280.0	-1.3642578125	-0.533721923828125	1.4649431630415155
520.0	300.0	-1.506591796875	-0.651031494140625	1.6412375966855062
520.0	320.0	-1.5545654296875	-0.719482421875	1.7129882167039554
520.0	340.0	-1.7840576171875	-0.875885009765625	1.9874697813493591
520.0	360.0	-1.51220703125	-1.014617919921875	1.8210490462336621
520.0	380.0	-1.3321533203125	-0.932281494140625	1.6259708647871567
520.0	400.0	-2.02099609375	-0.41455078125	2.0630747832271483
520.0	420.0	-2.2166748046875	-0.185516357421875	2.224424309480421
520.0	440.0	-2.321044921875	-0.10009765625	2.323202330867561
520.0	460.0	-2.34722900390625	-0.08575439453125	2.3487949703965536
520.0	480.0	-2.4718017578125	0.0540771484375	2.472393226796275
520.0	500.0	-2.6346435546875	0.13970947265625	2.6383452005009262
520.0	520.0	-1.6239013671875	5.61474609375	5.84486350119781
520.0	540.0	-1.271484375	5.27008056640625	5.421293359732709
520.0	560.0	-0.55120849609375	5.32635498046875	5.35480048032886
520.0	580.0	-2.58123779296875	1.74615478515625	3.116383332899573
520.0	600.0	-2.7828369140625	1.14923095703125	3.010799409271209
520.0	620.0	-2.30877685546875	1.4224853515625	2.711810307480606
520.0	640.0	-2.23431396484375	1.4779052734375	2.6788734368667306
520.0	660.0	-2.11785888671875	1.66131591796875	2.6917089076179717
520.0	680.0	-2.04876708984375	1.8529052734375	2.7623729908828976
520.0	700.0	-1.5966796875	1.84765625	2.4419704426219333
520.0	720.0	-0.68463134765625	1.589599609375	1.7307648599156287
520.0	740.0	4.32391357421875	-2.43414306640625	4.961983581698632
520.0	760.0	5.908447265625	-1.031005859375	5.997726416963108
520.0	780.0	5.97979736328125	-1.003662109375	6.063440783556847
520.0	800.0	5.96881103515625	-0.99755859375	6.051597171108426
540.0	0.0	-1.0572509765625	2.370567560195923	2.595644464270022
540.0	20.0	-0.75933837890625	2.3052291870117188	2.4270715643199896
540.0	40.0	-0.63885498046875	2.271728515625	2.3598487525206977
540.0	60.0	-0.5692138671875	2.1777687072753906	2.250928912468467
540.0	80.0	-0.6063232421875	2.0378265380859375	2.126114971807517
540.0	100.0	-0.70965576171875	1.6014022827148438	1.7515994322975021
540.0	120.0	-0.88031005859375	0.9975204467773438	1.3304107790454056
540.0	140.0	-1.03851318359375	0.3485870361328125	1.0954554095251365
540.0	160.0	-1.10162353515625	-0.4715576171875	1.1983075563217092
540.0	180.0	-1.11138916015625	-1.8743743896484375	2.1790973401577927
540.0	200.0	-1.0989990234375	-1.83770751953125	2.141253787120592
540.0	220.0	-0.94573974609375	-1.8440093994140625	2.0723885573098695
540.0	240.0	-0.884765625	-1.6614837646484375	1.8823757625330775
540.0	260.0	-0.729736328125	-0.969085693359375	1.2131126038662603
540.0	280.0	-0.65728759765625	-0.445465087890625	0.7940189736789207
540.0	300.0	-0.74664306640625	-0.41424560546875	0.8538590576100362
540.0	320.0	-0.757568359375	-0.465362548828125	0.8890849908630435
540.0	340.0	-0.68548583984375	-0.5550537109375	0.8820291710889051
540.0	360.0	-0.5933837890625	-0.65692138671875	0.8852400970644376
540.0	380.0	-1.08221435546875	-0.779296875	1.3336009637696755
540.0	400.0	-1.4779052734375	-0.38739013671875	1.5278334710567587
540.0	420.0	-1.65277099609375	-0.0869140625	1.6550546878544468
540.0	440.0	-1.8995361328125	0.095733642578125	1.901947015608359
540.0	460.0	-1.97515869140625	0.212982177734375	1.9866084828848705
540.0	480.0	-2.05694580078125	0.435760498046875	2.1025967846949825
540.0	500.0	-0.997314453125	4.481201171875	4.590838709999066
540.0	520.0	-0.548583984375	6.16656494140625	6.19091815197822
540.0	540.0	-0.08843994140625	5.73870849609375	5.739389935034431
540.0	560.0	-1.71441650390625	5.167236328125	5.444222186828974
540.0	580.0	-1.24310302734375	1.5762939453125	2.007487917428158
540.0	600.0	-1.25494384765625	1.126953125	1.6866853312688586
540.0	620.0	-1.40728759765625	1.0921630859375	1.7813698629991535
540.0	640.0	-1.55517578125	1.113037109375	1.9124391016271352
540.0	660.0	-1.73516845703125	1.24945068359375	2.1382087327969406
540.0	680.0	-1.69268798828125	1.22705078125	2.0906568932844674
540.0	700.0	-1.171630859375	0.7928466796875	1.4146818469646432
540.0	720.0	0.43157958984375	-0.506103515625	0.6651328520661749
540.0	740.0	4.29241943359375	-2.91748046875	5.190044015172801
540.0	760.0	5.9893798828125	-0.93206787109375	6.061470275186072
540.0	780.0	6.06634521484375	-0.84716796875	6.12521328877074
540.0	800.0	6.03912353515625	-0.8521728515625	6.098951683840288
560.0	0.0	-1.30194091796875	2.356720447540283	2.6924303931087588
560.0	20.0	-0.93505859375	2.268796920776367	2.4539303253087796
560.0	40.0	-0.74847412109375	2.2430992126464844	2.3646791722604443
560.0	60.0	-0.66265869140625	2.0926742553710938	2.1950858936244853
560.0	80.0	-0.65277099609375	2.0018310546875	2.1055729730532957
560.0	100.0	-0.6943359375	1.7645950317382812	1.8962853213953406
560.0	120.0	-0.75762939453125	1.5911483764648438	1.7623153677433834
560.0	140.0	-0.84393310546875	1.41943359375	1.6513675585926255
560.0	160.0	-0.97918701171875	1.0412445068359375	1.4293345748755644
560.0	180.0	-1.03411865234375	-1.165557861328125	1.558180514327222
560.0	200.0	-1.0802001953125	-1.2541046142578125	1.6551769831217142
560.0	220.0	-1.212158203125	-1.37738037109375	1.8348035851495346
560.0	240.0	-1.3614501953125	-1.3163299560546875	1.893745280528345
560.0	260.0	-1.44189453125	-0.741668701171875	1.6214599290598066
560.0	280.0	-1.58251953125	-0.1925048828125	1.594185119957646
560.0	300.0	-1.61175537109375	-0.210296630859375	1.6254168847407597
560.0	320.0	-1.396240234375	-0.276397705078125	1.4233349863823377
560.0	340.0	-1.1800537109375	-0.38775634765625	1.2421279104202914
560.0	360.0	-0.66058349609375	-0.47332763671875	0.8126558970395763
560.0	380.0	-0.50885009765625	-0.5504150390625	0.7495899793293321
560.0	400.0	-0.32269287109375	-0.161468505859375	0.36083620583193504
560.0	420.0	-0.44818115234375	0.263427734375	0.5198658640015876
560.0	440.0	-0.5894775390625	0.42572021484375	0.7271323609809908
560.0	460.0	-0.50146484375	0.6865234375	0.8501655249150182
560.0	480.0	-0.18243408203125	0.820404052734375	0.8404433377864161
560.0	500.0	0.15020751953125	3.352447509765625	3.355810871407605
560.0	520.0	0.057373046875	6.74169921875	6.74194334169326
560.0	540.0	-1.1192626953125	6.6319580078125	6.725742784147083
560.0	560.0	-1.866943359375	6.53143310546875	6.793018174444079
560.0	580.0	-2.195068359375	6.4354248046875	6.7994865629043195
560.0	600.0	-2.7353515625	6.15887451171875	6.738982372849039
560.0	620.0	-2.99658203125	5.7806396484375	6.511167223708664
560.0	640.0	-3.77288818359375	5.9102783203125	7.011852470599855
560.0	660.0	-4.172607421875	6.25775146484375	7.521310131409317
560.0	680.0	-4.2972412109375	6.12957763671875	7.485853593915807
560.0	700.0	-4.4176025390625	6.209716796875	7.6207476595490915
560.0	720.0	-4.42755126953125	6.233154296875	7.645614607929114
560.0	740.0	-4.2044677734375	6.26068115234375	7.541463899614368
560.0	760.0	1.5667724609375	-2.1407470703125	2.652842619418593
560.0	780.0	5.15374755859375	0.0562744140625	5.1540547831187355
560.0	800.0	5.51055908203125	-2.1995849609375	5.933332570903094
580.0	0.0	-1.529052734375	2.270268440246582	2.7371739176163636
580.0	20.0	-1.223388671875	2.203878402709961	2.5206665500227285
580.0	40.0	-0.94921875	2.1902389526367188	2.3870825090471324
580.0	60.0	-0.8348388671875	1.968292236328125	2.1380201733745356
580.0	80.0	-0.80316162109375	1.7934188842773438	1.965049588198866
580.0	100.0	-0.83074951171875	1.6614837646484375	1.857598732614578
580.0	120.0	-0.86907958984375	1.5660476684570312	1.7910345148440563
580.0	140.0	-0.90325927734375	1.560699462890625	1.8032360177122235
580.0	160.0	-1.01373291015625	1.44970703125	1.7689841405703863
580.0	180.0	-1.07647705078125	0.58245849609375	1.223952915977772
580.0	200.0	-1.10650634765625	-0.53399658203125	1.2286206277873701
580.0	220.0	-1.2264404296875	-0.6959228515625	1.4101293355217248
580.0	240.0	-1.3857421875	-0.5929107666015625	1.507257306291576
580.0	260.0	-1.55426025390625	-0.387115478515625	1.6017438404998166
580.0	280.0	-1.74652099609375	0.262725830078125	1.7661711274920515
580.0	300.0	-1.88568115234375	0.12664794921875	1.8899293932170502
580.0	320.0	-1.9619140625	0.084259033203125	1.9637225805371743
580.0	340.0	-2.017822265625	0.0235595703125	2.017959798659358
580.0	360.0	-1.986572265625	0.060089111328125	1.9874808345870028
580.0	380.0	-1.7342529296875	0.640350341796875	1.8486973209179083
580.0	400.0	-1.36334228515625	1.3328857421875	1.9066427531716026
580.0	420.0	-0.9859619140625	1.839569091796875	2.0871356782624764
580.0	440.0	-0.6025390625	2.07916259765625	2.1647102414251806
580.0	460.0	-0.32342529296875	2.441802978515625	2.463129250774246
580.0	480.0	-0.17181396484375	4.063507080078125	4.06713779313664
580.0	500.0	-0.1171875	5.24053955078125	5.241849644301026
580.0	520.0	-1.25958251953125	6.42352294921875	6.545853283006627
580.0	540.0	-1.60382080078125	6.45489501953125	6.6511586114141
580.0	560.0	-1.999267578125	6.5509033203125	6.849190109861395
580.0	580.0	-2.1766357421875	6.54150390625	6.894129133520211
580.0	600.0	-2.52069091796875	6.42669677734375	6.903355283617574
580.0	620.0	-2.6751708984375	6.13446044921875	6.6923945145871375
580.0	640.0	-3.16693115234375	5.96575927734375	6.754238423308607
580.0	660.0	-3.53753662109375	6.18359375	7.123973400471008
580.0	680.0	-3.65716552734375	6.3992919921875	7.370603618135122
580.0	700.0	-3.63665771484375	6.5224609375	7.467782536747166
580.0	720.0	-3.6837158203125	6.6925048828125	7.6393313746223726
580.0	740.0	-3.1578369140625	6.5970458984375	7.313887376895191
580.0	760.0	-1.1044921875	-1.9495849609375	2.2407107158582984
580.0	780.0	5.5657958984375	-1.050048828125	5.663981508136338
580.0	800.0	5.70184326171875	-0.80279541015625	5.758081021640409
600.0	0.0	-1.6209716796875	2.173945665359497	2.711750162217062
600.0	20.0	-1.4254150390625	2.13726806640625	2.56899256932858
600.0	40.0	-1.16717529296875	2.1367111206054688	2.434714064820706
600.0	60.0	-0.9678955078125	1.9343528747558594	2.1629939339073223
600.0	80.0	-0.88824462890625	1.7444915771484375	1.9576080770988469
600.0	100.0	-0.9451904296875	1.5094757080078125	1.780983397294463
600.0	120.0	-0.93560791015625	1.521392822265625	1.7860566287742137
600.0	140.0	-0.953369140625	1.568115234375	1.835183398621242
600.0	160.0	-1.04974365234375	1.647552490234375	1.9535585334751262
600.0	180.0	-1.10894775390625	1.333343505859375	1.7342347088877808
600.0	200.0	-1.130615234375	0.0958251953125	1.1346687958419914
600.0	220.0	-1.24713134765625	0.2006072998046875	1.2631626526468482
600.0	240.0	-1.3809814453125	0.2989044189453125	1.4129591657094822
600.0	260.0	-1.53302001953125	0.26806640625	1.5562808160622503
600.0	280.0	-1.5203857421875	2.301849365234375	2.7586379438550703
600.0	300.0	-1.73638916015625	1.16131591796875	2.0889475763732626
600.0	320.0	-1.865478515625	0.726104736328125	2.0018087272206078
600.0	340.0	-1.928466796875	0.626373291015625	2.027640916520247
600.0	360.0	-1.8807373046875	0.865875244140625	2.0704861138531667
600.0	380.0	-1.64111328125	1.400787353515625	2.1576510402899842
600.0	400.0	-1.27960205078125	2.390045166015625	2.711032516211902
600.0	420.0	-0.98565673828125	3.22271728515625	3.370078026658152
600.0	440.0	-0.7244873046875	4.1109619140625	4.1743130828348
600.0	460.0	-0.47686767578125	4.39337158203125	4.419176013467305
600.0	480.0	-0.24969482421875	4.840301513671875	4.8467376913235025
600.0	500.0	-0.1485595703125	5.330413818359375	5.33248360718418
600.0	520.0	-1.26336669921875	6.42657470703125	6.549576923874448
600.0	540.0	-1.60626220703125	6.46649169921875	6.663001814032613
600.0	560.0	-2.004638671875	6.5740966796875	6.87294139060235
600.0	580.0	-2.17840576171875	6.57708740234375	6.928458007432701
600.0	600.0	-2.52008056640625	6.46343994140625	6.937352660586319
600.0	620.0	-2.6318359375	6.25213623046875	6.7834923045770825
600.0	640.0	-3.1165771484375	6.15240478515625	6.896748347052859
600.0	660.0	-3.5003662109375	6.31866455078125	7.223439991857935
600.0	680.0	-3.6141357421875	6.513427734375	7.448940730995424
600.0	700.0	-3.60546875	6.63494873046875	7.551287940687697
600.0	720.0	-3.66925048828125	6.75360107421875	7.685995486301097
600.0	740.0	-3.157470703125	6.6226806640625	7.3368603925139535
600.0	760.0	-1.95465087890625	4.78399658203125	5.167908992551596
600.0	780.0	5.6151123046875	-0.7821044921875	5.669318621400003
600.0	800.0	5.71533203125	-0.73223876953125	5.762047712665775
620.0	0.0	-1.83782958984375	2.0207936763763428	2.7315242418451757
620.0	20.0	-1.641845703125	2.002096176147461	2.589217335685498
620.0	40.0	-1.51739501953125	2.0191650390625	2.525770199418488
620.0	60.0	-1.31207275390625	1.8696098327636719	2.28407001606994
620.0	80.0	-0.9803466796875	1.7492218017578125	2.0052073519013325
620.0	100.0	-0.9986572265625	1.4764251708984375	1.7824554809105289
620.0	120.0	-0.97686767578125	1.4878768920898438	1.7799011495027453
620.0	140.0	-0.96966552734375	1.552459716796875	1.8304049844763497
620.0	160.0	-1.0875244140625	1.68853759765625	2.0084492948244237
620.0	180.0	-1.18011474609375	1.6016387939453125	1.989451592831178
620.0	200.0	-1.228515625	1.4235992431640625	1.8803950239262048
620.0	220.0	-1.34344482421875	2.053924560546875	2.4542718056763437
620.0	240.0	-1.4075927734375	2.114227294921875	2.5399359185668726
620.0	260.0	-1.479736328125	2.242767333984375	2.6869359715408625
620.0	280.0	-1.546630859375	2.292205810546875	2.765189775237119
620.0	300.0	-1.72021484375	1.526092529296875	2.2995863794677445
620.0	320.0	-1.83349609375	1.174957275390625	2.177666761648777
620.0	340.0	-1.8507080078125	1.306304931640625	2.2652930725647686
620.0	360.0	-1.77899169921875	1.697601318359375	2.4589960760409326
620.0	380.0	-1.48907470703125	2.336181640625	2.7703949431648764
620.0	400.0	-1.15960693359375	3.194122314453125	3.398103235648689
620.0	420.0	-0.89990234375	3.891143798828125	3.993848306013301
620.0	440.0	-0.69647216796875	4.334228515625	4.3898303277475295
620.0	460.0	-0.45794677734375	4.533721923828125	4.556791605228323
620.0	480.0	-0.2481689453125	4.878875732421875	4.885183337177081
620.0	500.0	-0.17791748046875	5.115966796875	5.1190595715017615
620.0	520.0	-1.286865234375	6.44244384765625	6.569711170336706
620.0	540.0	-1.6201171875	6.49041748046875	6.689566411360846
620.0	560.0	-2.01019287109375	6.6002197265625	6.8995489575696825
620.0	580.0	-2.11138916015625	6.64447021484375	6.9718683737984515
620.0	600.0	-2.41607666015625	6.6439208984375	7.069590605717303
620.0	620.0	-2.5106201171875	6.49761962890625	6.965793150444131
620.0	640.0	-3.05926513671875	6.3350830078125	7.035082081441372
620.0	660.0	-3.47076416015625	6.4473876953125	7.322227253308391
620.0	680.0	-3.59698486328125	6.58251953125	7.501190804529782
620.0	700.0	-3.60723876953125	6.66912841796875	7.582179462118243
620.0	720.0	-3.67413330078125	6.7818603515625	7.71316312157374
620.0	740.0	-3.20098876953125	6.66259765625	7.391653173122585
620.0	760.0	-2.185791015625	5.1412353515625	5.586589595105671
620.0	780.0	5.34222412109375	-0.69036865234375	5.386647142345117
620.0	800.0	5.5640869140625	-0.7105712890625	5.609275777146413
