# Supplementary material for: Real-time emotion detection by quantitative facial motion analysis
Source: PLoS One. 2023 Mar 10;18(3):e0282730. doi: 10.1371/journal.pone.0282730 (PMC10004542; doi:10.1371/journal.pone.0282730)
Supplement: S1 Dataset — Data from each participant is organized into folders by Study ID and subsequently by emotions. The data files (.csv) contain the pixel displacement results after DISC-processing of videos. (ZIP) [file pone.0282730.s004.zip › S1_Dataset/1/happy/result/101725_cropped_result.csv]

pos_x	pos_y	disp_x	disp_y	disp_xy_indi
0.0	0.0	2.435516595840454	1.940371036529541	3.1139654538894614
0.0	20.0	2.325075626373291	1.907522201538086	3.007427076042885
0.0	40.0	2.2646312713623047	1.7764091491699219	2.8782258876757143
0.0	60.0	2.2317512035369873	1.5865707397460938	2.738233033674683
0.0	80.0	2.2661590576171875	1.4245681762695312	2.676727734242001
0.0	100.0	2.101057529449463	1.6711883544921875	2.684643972344673
0.0	120.0	1.8989596366882324	1.908203125	2.6920785404647596
0.0	140.0	1.7987024784088135	2.12969970703125	2.7876426327567527
0.0	160.0	1.7656521797180176	2.1823577880859375	2.8071717323602297
0.0	180.0	1.6883621215820312	2.3953399658203125	2.9305665331892796
0.0	200.0	1.8961150646209717	2.4918060302734375	3.131189810725255
0.0	220.0	1.8867816925048828	2.50982666015625	3.139932327169276
0.0	240.0	1.9898128509521484	2.48541259765625	3.18380762019358
0.0	260.0	2.2398488521575928	2.267974853515625	3.1875747546827675
0.0	280.0	2.7689931392669678	1.340728759765625	3.076503959459537
0.0	300.0	3.0670247077941895	0.9560546875	3.2125816913676695
0.0	320.0	3.0244219303131104	1.213134765625	3.258653705462872
0.0	340.0	2.6235854625701904	2.4793701171875	3.609775181006706
0.0	360.0	2.4592297077178955	1.970062255859375	3.151024602773513
0.0	380.0	2.337252616882324	1.6903076171875	2.8844218893645492
0.0	400.0	2.253446578979492	1.2491455078125	2.576506546469953
0.0	420.0	2.2034213542938232	1.113677978515625	2.4688751091111665
0.0	440.0	2.174588680267334	1.234710693359375	2.500669195364076
0.0	460.0	2.010622024536133	1.893280029296875	2.761722324000759
0.0	480.0	2.0521738529205322	2.52960205078125	3.2573461679605695
0.0	500.0	2.0941321849823	3.967437744140625	4.486195700346831
0.0	520.0	2.5572381019592285	4.5596923828125	5.227835243768721
0.0	540.0	3.266993999481201	4.82763671875	5.829178851336562
0.0	560.0	3.390923261642456	4.861083984375	5.926929902529221
0.0	580.0	3.90493106842041	4.8671875	6.240032116044854
0.0	600.0	4.155014991760254	4.593017578125	6.193541802128868
0.0	620.0	4.367879867553711	4.3948974609375	6.196248722375168
0.0	640.0	4.075172424316406	4.392333984375	5.991629838216345
0.0	660.0	3.8356518745422363	4.4290771484375	5.859091199963577
0.0	680.0	3.8391151428222656	4.468994140625	5.89157989921106
0.0	700.0	3.804652690887451	4.555908203125	5.935628159982631
0.0	720.0	3.9129910469055176	4.4969482421875	5.9610437362995405
0.0	740.0	3.9955005645751953	5.35546875	6.681696662805583
0.0	760.0	3.995913028717041	5.1573486328125	6.524229138637266
0.0	780.0	6.7041778564453125	13.28515625	14.88090646828229
0.0	800.0	6.50277042388916	14.160888671875	15.582579733890192
20.0	0.0	2.345548629760742	2.0050406455993652	3.0857391926535227
20.0	20.0	2.2357521057128906	1.8241996765136719	2.8855314827588017
20.0	40.0	2.1875076293945312	1.7485733032226562	2.800481784515349
20.0	60.0	2.1297664642333984	1.6503105163574219	2.6943329401863334
20.0	80.0	2.1530284881591797	1.517608642578125	2.6341350881936223
20.0	100.0	2.029399871826172	1.710784912109375	2.65428876636834
20.0	120.0	1.8814258575439453	1.8931808471679688	2.6690629399694936
20.0	140.0	1.8121452331542969	2.05364990234375	2.738858935294101
20.0	160.0	1.8217964172363281	2.1640167236328125	2.8287648481302954
20.0	180.0	2.0209426879882812	2.1048431396484375	2.917974295750117
20.0	200.0	2.284177780151367	2.0748443603515625	3.0858462779308873
20.0	220.0	2.3230209350585938	2.039154052734375	3.0910476404454736
20.0	240.0	2.331930160522461	2.113372802734375	3.1471007096837016
20.0	260.0	2.4946842193603516	1.900909423828125	3.1363842226239025
20.0	280.0	2.8840885162353516	1.013671875	3.0570406015698657
20.0	300.0	3.0311031341552734	0.922454833984375	3.16836063771583
20.0	320.0	3.0231246948242188	1.1002197265625	3.2171052776017897
20.0	340.0	2.6921730041503906	1.929229736328125	3.3120571945256057
20.0	360.0	2.4981842041015625	1.42877197265625	2.877900913421202
20.0	380.0	2.3594913482666016	0.980926513671875	2.5552722453330494
20.0	400.0	2.252779006958008	0.36297607421875	2.2818336671733905
20.0	420.0	2.155303955078125	-0.01690673828125	2.1553702643802803
20.0	440.0	2.0734615325927734	-0.266326904296875	2.0904958136993073
20.0	460.0	1.919454574584961	0.696319580078125	2.0418537708404365
20.0	480.0	2.056589126586914	2.48626708984375	3.2266209690069942
20.0	500.0	2.1018600463867188	3.940155029296875	4.46571800604228
20.0	520.0	2.5489330291748047	4.528564453125	5.196629253018304
20.0	540.0	3.1671085357666016	4.792724609375	5.744631028937752
20.0	560.0	3.1805381774902344	4.7987060546875	5.757030736218748
20.0	580.0	3.8721275329589844	4.877685546875	6.227775519853963
20.0	600.0	4.111320495605469	4.57958984375	6.154315506582657
20.0	620.0	4.821256637573242	4.505615234375	6.598869918825202
20.0	640.0	5.063474655151367	4.514892578125	6.784027607208602
20.0	660.0	4.980901718139648	4.496826171875	6.710501288713569
20.0	680.0	4.966115951538086	4.5101318359375	6.708472018400165
20.0	700.0	4.663421630859375	4.7008056640625	6.62156138674627
20.0	720.0	4.406660079956055	4.84619140625	6.550131617478359
20.0	740.0	4.2046966552734375	5.2177734375	6.701091971309467
20.0	760.0	4.008214950561523	5.2481689453125	6.603715951526643
20.0	780.0	6.754344940185547	12.930908203125	14.5886792592289
20.0	800.0	6.512674331665039	13.5006103515625	14.989376465185108
40.0	0.0	2.2996139526367188	1.7038192749023438	2.862031525453593
40.0	20.0	2.237560272216797	1.615713119506836	2.759928415076996
40.0	40.0	2.1358566284179688	1.6666526794433594	2.709172325831766
40.0	60.0	2.0894737243652344	1.5850868225097656	2.622670524428646
40.0	80.0	2.071666717529297	1.5406723022460938	2.581757953687156
40.0	100.0	1.9772987365722656	1.68975830078125	2.6009600936403108
40.0	120.0	1.8694267272949219	1.810699462890625	2.6025735020623335
40.0	140.0	1.7823638916015625	2.013092041015625	2.688747033040766
40.0	160.0	1.8453216552734375	2.1288604736328125	2.8173141336416894
40.0	180.0	2.110462188720703	2.0213165283203125	2.9222886848634
40.0	200.0	2.450897216796875	1.8404541015625	3.0649907776795833
40.0	220.0	2.6350746154785156	1.53289794921875	3.048506905332231
40.0	240.0	2.591907501220703	1.4708404541015625	2.9801604212367225
40.0	260.0	2.7395706176757812	0.961639404296875	2.903445799929613
40.0	280.0	2.893695831298828	0.329498291015625	2.9123950088987645
40.0	300.0	2.9727783203125	0.497802734375	3.0141696209853945
40.0	320.0	3.006031036376953	0.269317626953125	3.0180713337906977
40.0	340.0	2.8094635009765625	0.3355712890625	2.8294333802658356
40.0	360.0	2.5748443603515625	0.110992431640625	2.5772354956262236
40.0	380.0	2.3617095947265625	-0.39031982421875	2.393746389031566
40.0	400.0	2.218791961669922	-1.365081787109375	2.6050884926752076
40.0	420.0	2.0710525512695312	-1.6158447265625	2.626825622396712
40.0	440.0	1.9789581298828125	-1.850860595703125	2.7096051787217643
40.0	460.0	1.7888107299804688	-1.54742431640625	2.3652411806618385
40.0	480.0	2.0348129272460938	2.236724853515625	3.0238058335849396
40.0	500.0	2.0833969116210938	3.791595458984375	4.326284643425955
40.0	520.0	2.538227081298828	4.495361328125	5.162448080769484
40.0	540.0	3.153430938720703	4.7705078125	5.718555016296029
40.0	560.0	3.1659011840820312	4.76953125	5.724627381070192
40.0	580.0	3.865428924560547	4.8712158203125	6.218543586636029
40.0	600.0	4.106086730957031	4.577392578125	6.149184584675861
40.0	620.0	4.809032440185547	4.5611572265625	6.6280425659602
40.0	640.0	5.056087493896484	4.601806640625	6.836713033588347
40.0	660.0	4.958366394042969	4.568359375	6.742054929821105
40.0	680.0	4.954387664794922	4.5887451171875	6.752965191942293
40.0	700.0	4.69793701171875	4.74267578125	6.675596282889806
40.0	720.0	4.411296844482422	4.856201171875	6.560657716407761
40.0	740.0	4.202014923095703	5.2265625	6.706257151371787
40.0	760.0	4.003635406494141	5.2607421875	6.610938271643125
40.0	780.0	6.593589782714844	10.143310546875	12.098023601938756
40.0	800.0	6.509593963623047	11.7149658203125	13.402060951298786
60.0	0.0	2.237812042236328	1.5061171054840088	2.697441653087135
60.0	20.0	2.1418724060058594	1.5280284881591797	2.6310622311597567
60.0	40.0	1.9614486694335938	1.6731948852539062	2.5781508890797387
60.0	60.0	1.86212158203125	1.6890068054199219	2.514008905119744
60.0	80.0	1.7916374206542969	1.7553329467773438	2.508218172554137
60.0	100.0	1.7424392700195312	1.7996902465820312	2.50499093677975
60.0	120.0	1.675567626953125	1.9190673828125	2.54761584471995
60.0	140.0	1.6588363647460938	2.1101531982421875	2.684117099728655
60.0	160.0	1.8277130126953125	2.15692138671875	2.8271619559658254
60.0	180.0	2.197509765625	1.9916839599609375	2.965780532403388
60.0	200.0	2.6072158813476562	1.5691070556640625	3.0429708516655527
60.0	220.0	2.745037078857422	1.1985931396484375	2.995305339813353
60.0	240.0	2.7295494079589844	0.833892822265625	2.8540878069035247
60.0	260.0	2.5218124389648438	0.489044189453125	2.5687939186621565
60.0	280.0	2.4204940795898438	0.34075927734375	2.4443625906205733
60.0	300.0	2.4449844360351562	0.385955810546875	2.4752597399362046
60.0	320.0	2.410125732421875	0.30560302734375	2.4294236469590365
60.0	340.0	2.3649749755859375	0.155975341796875	2.3701128543587027
60.0	360.0	2.2819900512695312	-0.55828857421875	2.349290260099063
60.0	380.0	2.1372451782226562	-1.2154541015625	2.458687785149041
60.0	400.0	2.060070037841797	-2.349090576171875	3.1244383648702394
60.0	420.0	1.9289093017578125	-2.595001220703125	3.233376320482743
60.0	440.0	1.8751373291015625	-2.647369384765625	3.244180121754103
60.0	460.0	1.7908172607421875	-2.559783935546875	3.124023088592016
60.0	480.0	1.7610397338867188	-2.5042724609375	3.0614770132956686
60.0	500.0	2.2617874145507812	3.850799560546875	4.465908593346747
60.0	520.0	2.653820037841797	4.5362548828125	5.25550845828364
60.0	540.0	3.169635772705078	4.7691650390625	5.726388574086441
60.0	560.0	3.159069061279297	4.759765625	5.712712677779594
60.0	580.0	3.884033203125	4.8956298828125	6.249232422663137
60.0	600.0	4.1308441162109375	4.60595703125	6.186979334550571
60.0	620.0	4.852142333984375	4.59375	6.681753085212244
60.0	640.0	5.0822296142578125	4.617919921875	6.866894658933478
60.0	660.0	4.959747314453125	4.59130859375	6.758639510009954
60.0	680.0	4.947502136230469	4.6119384765625	6.763708590677357
60.0	700.0	4.680824279785156	4.7568359375	6.673649981420792
60.0	720.0	4.4017486572265625	4.851806640625	6.550986102825184
60.0	740.0	4.198822021484375	5.0966796875	6.603502873859997
60.0	760.0	4.069633483886719	4.225341796875	5.8664665680110035
60.0	780.0	5.147209167480469	-0.6729736328125	5.191016829509979
60.0	800.0	5.1565093994140625	-0.7735595703125	5.214209776664882
80.0	0.0	2.0952072143554688	1.4683492183685303	2.558503996121694
80.0	20.0	1.8497467041015625	1.6071090698242188	2.450380058612512
80.0	40.0	1.676727294921875	1.7524528503417969	2.4253876832801633
80.0	60.0	1.5945281982421875	1.7809104919433594	2.3904314161471807
80.0	80.0	1.5088348388671875	1.86846923828125	2.401616094504425
80.0	100.0	1.514434814453125	1.9024505615234375	2.4316313343655764
80.0	120.0	1.5176544189453125	1.9999923706054688	2.510626299914887
80.0	140.0	1.5263824462890625	2.174713134765625	2.6569193798197026
80.0	160.0	1.7513351440429688	2.2567291259765625	2.8565715700452783
80.0	180.0	2.632171630859375	1.4733123779296875	3.016451036775126
80.0	200.0	3.5496978759765625	0.401153564453125	3.5722932680542856
80.0	220.0	3.6204833984375	0.037689208984375	3.6206795653351342
80.0	240.0	3.0436325073242188	-0.1412811279296875	3.046909778242506
80.0	260.0	2.17730712890625	0.130889892578125	2.181237836084156
80.0	280.0	1.7899932861328125	0.261322021484375	1.8089679829430991
80.0	300.0	1.3375625610351562	0.2254638671875	1.356431922394216
80.0	320.0	0.8317794799804688	0.175384521484375	0.8500687229235541
80.0	340.0	0.6768646240234375	-0.015869140625	0.6770506250485007
80.0	360.0	0.6925735473632812	-0.760101318359375	1.028305466619243
80.0	380.0	1.044586181640625	-1.663848876953125	1.9645746043896415
80.0	400.0	1.552825927734375	-2.652313232421875	3.0734400668834096
80.0	420.0	1.7172088623046875	-2.90936279296875	3.3783425134063427
80.0	440.0	1.845703125	-3.018402099609375	3.537989720245248
80.0	460.0	1.886444091796875	-3.06927490234375	3.6026545404232935
80.0	480.0	1.8577117919921875	-3.13604736328125	3.6449809556224166
80.0	500.0	1.3743209838867188	-3.17437744140625	3.4591083110044774
80.0	520.0	1.075927734375	-3.074462890625	3.257290677146814
80.0	540.0	1.2494583129882812	-2.8143310546875	3.0792215511836716
80.0	560.0	1.556884765625	-1.29296875	2.0237732980528658
80.0	580.0	3.7960128784179688	4.654296875	6.006013084713506
80.0	600.0	4.239723205566406	4.6806640625	6.315367679383148
80.0	620.0	5.149925231933594	4.8612060546875	7.081882108637272
80.0	640.0	5.55010986328125	4.878173828125	7.389201539536971
80.0	660.0	5.77667236328125	4.8629150390625	7.551018889516674
80.0	680.0	5.765190124511719	4.73046875	7.457529870305181
80.0	700.0	5.624076843261719	4.83740234375	7.418268111508959
80.0	720.0	5.304435729980469	4.954833984375	7.258609937598994
80.0	740.0	5.061317443847656	3.569091796875	6.193169666811736
80.0	760.0	5.3210296630859375	-1.0606689453125	5.4257142651443395
80.0	780.0	5.1749114990234375	-1.19873046875	5.31193597094643
80.0	800.0	5.187721252441406	-1.229248046875	5.3313696695856905
100.0	0.0	1.79119873046875	1.5859756469726562	2.3924279811152513
100.0	20.0	1.6673812866210938	1.6516532897949219	2.34693820640097
100.0	40.0	1.5875778198242188	1.705810546875	2.33027744181413
100.0	60.0	1.5573348999023438	1.6520957946777344	2.2703991951297238
100.0	80.0	1.5040817260742188	1.7483673095703125	2.306306590174978
100.0	100.0	1.4900970458984375	1.8197402954101562	2.351987234007594
100.0	120.0	1.4889450073242188	1.9224395751953125	2.4316108148946967
100.0	140.0	1.41815185546875	2.318359375	2.717709490880114
100.0	160.0	1.7741851806640625	2.2995147705078125	2.9043934366871804
100.0	180.0	3.8311843872070312	0.1655120849609375	3.8347578879307402
100.0	200.0	4.418678283691406	-0.5633544921875	4.454445651103386
100.0	220.0	3.8088226318359375	-0.6431121826171875	3.8627351863952932
100.0	240.0	1.779449462890625	-0.225372314453125	1.7936647042030158
100.0	260.0	0.898895263671875	0.08929443359375	0.9033195397657234
100.0	280.0	0.9680633544921875	0.079376220703125	0.9713121242544942
100.0	300.0	0.816802978515625	-0.00665283203125	0.8168300716097765
100.0	320.0	0.8142318725585938	0.028533935546875	0.8147316906614516
100.0	340.0	1.1209487915039062	-0.2066650390625	1.1398406167288357
100.0	360.0	1.0343475341796875	-1.229522705078125	1.6067361027145153
100.0	380.0	1.032806396484375	-1.963714599609375	2.218752821144809
100.0	400.0	1.3779525756835938	-2.8756103515625	3.1887126234338607
100.0	420.0	1.5025177001953125	-3.108367919921875	3.452464419078009
100.0	440.0	1.5720291137695312	-3.18994140625	3.5562623229800194
100.0	460.0	1.5662384033203125	-3.296173095703125	3.649364302570036
100.0	480.0	1.3509979248046875	-3.37615966796875	3.6364336232695673
100.0	500.0	1.0998764038085938	-3.548980712890625	3.7155069915321883
100.0	520.0	0.849761962890625	-3.65869140625	3.756077501828647
100.0	540.0	0.5744781494140625	-3.471435546875	3.518648874250106
100.0	560.0	0.4995574951171875	-2.9949951171875	3.0363717563738346
100.0	580.0	0.7981796264648438	-2.3424072265625	2.4746640845083965
100.0	600.0	0.446746826171875	-1.7886962890625	1.8436423571833562
100.0	620.0	6.521148681640625	7.1651611328125	9.688390691298022
100.0	640.0	6.396598815917969	7.842529296875	10.120362749632339
100.0	660.0	6.219268798828125	7.189697265625	9.506368978922112
100.0	680.0	6.219146728515625	7.1224365234375	9.455521564736822
100.0	700.0	6.06878662109375	6.7821044921875	9.100940192931517
100.0	720.0	5.596893310546875	5.89599609375	8.129451683057082
100.0	740.0	2.4557571411132812	-0.1031494140625	2.457922484080878
100.0	760.0	4.94268798828125	-1.164794921875	5.078081503828541
100.0	780.0	5.1265106201171875	-1.2149658203125	5.268515263592005
100.0	800.0	5.173271179199219	-1.2509765625	5.322375132725764
120.0	0.0	1.6364669799804688	1.5713484287261963	2.2687353439805804
120.0	20.0	1.6191482543945312	1.5423412322998047	2.2361702856806183
120.0	40.0	1.5795974731445312	1.5315284729003906	2.2001608215012807
120.0	60.0	1.5267715454101562	1.5292816162109375	2.160956643145543
120.0	80.0	1.38677978515625	1.716644287109375	2.206813490302991
120.0	100.0	1.1974029541015625	2.016143798828125	2.344911437995954
120.0	120.0	1.1830673217773438	2.2356948852539062	2.5294228408488553
120.0	140.0	1.3671951293945312	2.455810546875	2.810734417191104
120.0	160.0	2.0735626220703125	2.0898590087890625	2.944006220146947
120.0	180.0	4.288154602050781	-0.408416748046875	4.30756011347195
120.0	200.0	3.6814498901367188	-0.446075439453125	3.7083765438896514
120.0	220.0	2.259490966796875	-0.7451934814453125	2.3792042270106326
120.0	240.0	0.6571197509765625	-0.555084228515625	0.860188855932397
120.0	260.0	-0.04784393310546875	-0.219970703125	0.22511364278583262
120.0	280.0	-0.181060791015625	-0.01336669921875	0.18155351467599948
120.0	300.0	-0.1591949462890625	-0.075042724609375	0.1759955722192351
120.0	320.0	-0.13460540771484375	0.0296630859375	0.13783509877173822
120.0	340.0	-0.00119781494140625	-0.045196533203125	0.04521240288034951
120.0	360.0	0.09854888916015625	-1.33282470703125	1.3364630871174998
120.0	380.0	1.0802688598632812	-2.511444091796875	2.7339224999644274
120.0	400.0	1.0784378051757812	-3.027374267578125	3.2137241723001906
120.0	420.0	1.2363662719726562	-3.233428955078125	3.4617429664851174
120.0	440.0	1.2817764282226562	-3.31103515625	3.550479491261806
120.0	460.0	1.1657485961914062	-3.456817626953125	3.648089622739012
120.0	480.0	0.9547500610351562	-3.601715087890625	3.726110472514953
120.0	500.0	0.6809539794921875	-3.86114501953125	3.9207319704408796
120.0	520.0	0.29325103759765625	-3.9227294921875	3.9336754873692494
120.0	540.0	0.1671142578125	-3.733154296875	3.7368928509445514
120.0	560.0	0.1754608154296875	-3.20849609375	3.2132901645136656
120.0	580.0	0.6211471557617188	-2.5703125	2.6443014458958953
120.0	600.0	0.595550537109375	-2.24755859375	2.325123668665979
120.0	620.0	0.6069717407226562	-2.0528564453125	2.140708826322946
120.0	640.0	0.579376220703125	-1.869140625	1.9568759493492751
120.0	660.0	0.5961532592773438	-1.810302734375	1.9059366984851835
120.0	680.0	0.9824066162109375	-1.1712646484375	1.528719606812984
120.0	700.0	1.289031982421875	-0.8760986328125	1.558573792325022
120.0	720.0	1.50445556640625	-0.665771484375	1.6451863787114338
120.0	740.0	2.1772842407226562	-0.4696044921875	2.2273515761957996
120.0	760.0	4.670875549316406	-1.1016845703125	4.79904024672293
120.0	780.0	4.941886901855469	-1.1253662109375	5.068401647408231
120.0	800.0	4.9828338623046875	-1.1435546875	5.112372308687374
140.0	0.0	1.6461181640625	1.462794303894043	2.202151717198739
140.0	20.0	1.6263275146484375	1.3708686828613281	2.1270218923538415
140.0	40.0	1.596343994140625	1.3548011779785156	2.093752702560839
140.0	60.0	1.5056915283203125	1.3627662658691406	2.0308222162086174
140.0	80.0	1.2383270263671875	1.6485595703125	2.061844436687777
140.0	100.0	0.550628662109375	2.6028366088867188	2.660441755817495
140.0	120.0	-1.1709136962890625	5.0040740966796875	5.139240843667277
140.0	140.0	2.6707305908203125	0.9884033203125	2.8477610525372716
140.0	160.0	3.806884765625	0.308349609375	3.8193521833354707
140.0	180.0	4.2411956787109375	-0.5833740234375	4.281129060929837
140.0	200.0	2.4263916015625	-0.6681060791015625	2.5166926584439144
140.0	220.0	1.27996826171875	-0.95086669921875	1.5945112827103103
140.0	240.0	0.2736053466796875	-0.6748199462890625	0.7281770702523427
140.0	260.0	-0.1181793212890625	-0.44970703125	0.46497609178970906
140.0	280.0	-0.3477630615234375	-0.21630859375	0.4095467674030119
140.0	300.0	-0.258514404296875	-0.392242431640625	0.4697699675461582
140.0	320.0	-0.29705810546875	-0.4031982421875	0.5008116817005899
140.0	340.0	-0.368011474609375	-0.883575439453125	0.9571509821595283
140.0	360.0	-0.64556884765625	-1.780364990234375	1.893794771224291
140.0	380.0	0.4400482177734375	-2.85186767578125	2.885618074889941
140.0	400.0	0.684722900390625	-3.2078857421875	3.2801488358379713
140.0	420.0	0.8389892578125	-3.3951416015625	3.4972688586074057
140.0	440.0	0.8351898193359375	-3.41888427734375	3.5194192327983167
140.0	460.0	0.572845458984375	-3.626129150390625	3.6710985461019234
140.0	480.0	0.26605224609375	-3.814666748046875	3.823933340986222
140.0	500.0	-0.020416259765625	-4.136505126953125	4.136555510200765
140.0	520.0	-0.0904998779296875	-4.0679931640625	4.068999706409982
140.0	540.0	0.0059967041015625	-3.8466796875	3.846684361717917
140.0	560.0	0.1668853759765625	-3.443359375	3.4474011246321816
140.0	580.0	0.6462249755859375	-2.7376708984375	2.8129075113168285
140.0	600.0	0.53424072265625	-2.3779296875	2.437203879128318
140.0	620.0	0.5436553955078125	-2.2529296875	2.317596463123726
140.0	640.0	0.58685302734375	-2.1722412109375	2.250117408980638
140.0	660.0	0.3656768798828125	-2.2012939453125	2.2314601977517547
140.0	680.0	0.5311279296875	-1.3463134765625	1.4472929402397896
140.0	700.0	1.142913818359375	-1.23046875	1.679376473850747
140.0	720.0	1.5283355712890625	-1.0445556640625	1.8511904693446635
140.0	740.0	2.0572052001953125	-0.688232421875	2.1692757091320973
140.0	760.0	4.1800994873046875	-1.0400390625	4.307541407263637
140.0	780.0	4.615447998046875	-1.0426025390625	4.731741780479412
140.0	800.0	4.6644744873046875	-1.0526123046875	4.781769014360257
160.0	0.0	1.6334686279296875	1.2692279815673828	2.0686129235852966
160.0	20.0	1.4871978759765625	1.2458381652832031	1.940069652457204
160.0	40.0	1.327911376953125	1.3845710754394531	1.9184331335715374
160.0	60.0	1.1442108154296875	1.5059318542480469	1.8913088430463256
160.0	80.0	0.4463043212890625	2.2308273315429688	2.275033654775334
160.0	100.0	-0.875640869140625	4.0496368408203125	4.143224043451967
160.0	120.0	-0.9570159912109375	4.744331359863281	4.839892525626538
160.0	140.0	3.5899658203125	0.620208740234375	3.643146095406429
160.0	160.0	4.967926025390625	0.32086181640625	4.978276940767861
160.0	180.0	2.6192169189453125	-0.58203125	2.6831059696676047
160.0	200.0	1.28948974609375	-0.9521636962890625	1.6029346555027668
160.0	220.0	0.4506683349609375	-1.2223358154296875	1.3027688950150071
160.0	240.0	0.20391845703125	-0.8344268798828125	0.8589825114569978
160.0	260.0	-0.3362274169921875	-0.6337890625	0.7174520553192856
160.0	280.0	-0.6259613037109375	-0.4432373046875	0.76699860626349
160.0	300.0	-0.6117706298828125	-0.64678955078125	0.8902808694940177
160.0	320.0	-0.7775726318359375	-0.717071533203125	1.0577385222778581
160.0	340.0	-0.971588134765625	-1.457122802734375	1.7513395918170258
160.0	360.0	-1.223968505859375	-2.0001220703125	2.344906650484576
160.0	380.0	0.3661651611328125	-2.904388427734375	2.9273792143118005
160.0	400.0	0.6528167724609375	-3.344970703125	3.4080784532006994
160.0	420.0	0.6834869384765625	-3.527496337890625	3.593102393322494
160.0	440.0	0.34906005859375	-3.55010986328125	3.5672290318778646
160.0	460.0	-0.1598663330078125	-3.802215576171875	3.8055749279331486
160.0	480.0	-0.4944305419921875	-4.017242431640625	4.047554609320122
160.0	500.0	-0.620147705078125	-4.176483154296875	4.222273642747381
160.0	520.0	-0.3753204345703125	-4.0660400390625	4.08332548639775
160.0	540.0	-0.0449066162109375	-3.8721923828125	3.872452769717232
160.0	560.0	0.248992919921875	-3.589111328125	3.5977378447916997
160.0	580.0	0.6383209228515625	-3.045654296875	3.111826424565358
160.0	600.0	0.492156982421875	-2.488037109375	2.536246666429295
160.0	620.0	0.4829559326171875	-2.369140625	2.4178655326290435
160.0	640.0	0.5316925048828125	-2.3096923828125	2.3701003824670894
160.0	660.0	0.355072021484375	-2.2908935546875	2.318247057444424
160.0	680.0	0.3950042724609375	-1.4630126953125	1.5153991295721205
160.0	700.0	0.6229095458984375	-1.1629638671875	1.3192805837861417
160.0	720.0	1.0511932373046875	-1.1353759765625	1.5472833710443474
160.0	740.0	1.431243896484375	-1.1099853515625	1.811222397141528
160.0	760.0	1.3627471923828125	-1.4625244140625	1.9990141500439904
160.0	780.0	1.3223419189453125	-1.4730224609375	1.9794906721241048
160.0	800.0	1.3302001953125	-1.4744873046875	1.9858361894411185
180.0	0.0	1.5785980224609375	1.000417709350586	1.8689053774067472
180.0	20.0	1.226531982421875	1.1936016082763672	1.7114512856589477
180.0	40.0	1.03375244140625	1.390106201171875	1.732350819161605
180.0	60.0	0.5524749755859375	1.8130226135253906	1.8953309990086482
180.0	80.0	-0.01885986328125	2.4460372924804688	2.446109999703237
180.0	100.0	-1.742218017578125	5.059547424316406	5.351106778945888
180.0	120.0	2.514373779296875	1.5208816528320312	2.938563680429053
180.0	140.0	4.966796875	0.7262115478515625	5.019606997539023
180.0	160.0	2.9131317138671875	0.0338134765625	2.9133279481610064
180.0	180.0	1.478973388671875	-0.6972503662109375	1.6350903209244605
180.0	200.0	1.1467437744140625	-1.085052490234375	1.57872106172092
180.0	220.0	0.7579498291015625	-1.3123779296875	1.515527556254236
180.0	240.0	0.5606842041015625	-0.958160400390625	1.1101523001848554
180.0	260.0	-0.3519287109375	-0.820220947265625	0.8925335959589699
180.0	280.0	-1.3512115478515625	-0.656158447265625	1.50210404265665
180.0	300.0	-1.381317138671875	-0.883636474609375	1.6397714648232968
180.0	320.0	-1.6774749755859375	-1.00579833984375	1.9559019899139847
180.0	340.0	-2.1661834716796875	-1.71331787109375	2.7618488301113593
180.0	360.0	-1.5747833251953125	-1.942535400390625	2.500677168905249
180.0	380.0	0.2506256103515625	-2.869781494140625	2.8807046048972276
180.0	400.0	0.568084716796875	-3.34515380859375	3.393047929017133
180.0	420.0	0.160369873046875	-3.583160400390625	3.586747405534515
180.0	440.0	-0.3086395263671875	-3.71099853515625	3.723811016306815
180.0	460.0	-0.247528076171875	-4.162384033203125	4.169737520319194
180.0	480.0	-0.339752197265625	-4.27923583984375	4.292702054481543
180.0	500.0	-0.3201904296875	-4.183624267578125	4.195859140096587
180.0	520.0	-0.2144622802734375	-3.9329833984375	3.9388262822883
180.0	540.0	-0.2047882080078125	-3.747802734375	3.753393603917364
180.0	560.0	0.00555419921875	-3.6492919921875	3.649296218913008
180.0	580.0	0.1093902587890625	-3.33642578125	3.3382185702119043
180.0	600.0	0.0103912353515625	-2.6004638671875	2.6004846283567797
180.0	620.0	0.098785400390625	-2.494873046875	2.496828002757435
180.0	640.0	0.1967315673828125	-2.4488525390625	2.4567421654861854
180.0	660.0	0.193115234375	-2.3721923828125	2.3800399565598385
180.0	680.0	0.3543548583984375	-1.70703125	1.7434227984476798
180.0	700.0	0.4232177734375	-1.3560791015625	1.4205857290033406
180.0	720.0	0.5952606201171875	-1.2967529296875	1.4268508564371445
180.0	740.0	1.1253509521484375	-1.24169921875	1.6757779433283382
180.0	760.0	1.2763824462890625	-1.4649658203125	1.9430072063373125
180.0	780.0	1.263153076171875	-1.46875	1.937209915404748
180.0	800.0	1.2949066162109375	-1.4664306640625	1.9563236023750379
200.0	0.0	0.692779541015625	1.355534315109253	1.5223063988200705
200.0	20.0	0.3342742919921875	1.5731525421142578	1.6082749214756258
200.0	40.0	0.092315673828125	1.8599662780761719	1.8622558200244317
200.0	60.0	-0.2619781494140625	2.1727943420410156	2.1885309692978683
200.0	80.0	-0.795501708984375	2.9727935791015625	3.0773892560000498
200.0	100.0	-2.2425079345703125	5.997825622558594	6.403339287842805
200.0	120.0	6.801483154296875	2.31982421875	7.186219973260157
200.0	140.0	3.460662841796875	0.43804931640625	3.4882767247163184
200.0	160.0	1.5597381591796875	-0.2460784912109375	1.5790306358769268
200.0	180.0	0.9686279296875	-0.716827392578125	1.2050234756721736
200.0	200.0	1.0292205810546875	-1.1522674560546875	1.5449968591389724
200.0	220.0	1.0383453369140625	-1.41656494140625	1.7563647889639755
200.0	240.0	0.9260711669921875	-1.0352325439453125	1.3889975616889165
200.0	260.0	0.398101806640625	-0.851165771484375	0.9396638861833102
200.0	280.0	-0.4501190185546875	-0.88690185546875	0.994586362312769
200.0	300.0	-0.715789794921875	-1.09747314453125	1.3102680387926777
200.0	320.0	-0.9866485595703125	-1.198883056640625	1.5526738110762803
200.0	340.0	-1.1598663330078125	-1.79168701171875	2.13434586194615
200.0	360.0	-0.8502960205078125	-1.859405517578125	2.0446007437373677
200.0	380.0	0.340606689453125	-2.78900146484375	2.8097227777488656
200.0	400.0	0.512237548828125	-3.190155029296875	3.23101786088805
200.0	420.0	-0.0282135009765625	-3.5428466796875	3.5429590171790157
200.0	440.0	-0.166351318359375	-3.797088623046875	3.8007308208280044
200.0	460.0	-0.086090087890625	-4.325439453125	4.326296102427955
200.0	480.0	-0.2386016845703125	-4.158966064453125	4.165804782890397
200.0	500.0	-0.2809600830078125	-3.960235595703125	3.9701894843593855
200.0	520.0	-0.256072998046875	-3.831787109375	3.84033407816314
200.0	540.0	-0.272125244140625	-3.7127685546875	3.7227278290488686
200.0	560.0	-0.1677093505859375	-3.7176513671875	3.721432266510442
200.0	580.0	-0.0492706298828125	-3.7860107421875	3.7863313292589957
200.0	600.0	-0.39898681640625	-2.6854248046875	2.7149027351448325
200.0	620.0	-0.40289306640625	-2.5819091796875	2.613154766773834
200.0	640.0	-0.37847900390625	-2.547607421875	2.5755678854168162
200.0	660.0	-0.2871856689453125	-2.4501953125	2.466968317154588
200.0	680.0	-0.287322998046875	-1.995361328125	2.0159417985109114
200.0	700.0	-0.24188232421875	-1.8968505859375	1.912210554343036
200.0	720.0	-0.102264404296875	-1.8031005859375	1.8059982645048003
200.0	740.0	0.5437164306640625	-1.772705078125	1.8542143487159812
200.0	760.0	1.162841796875	-1.5008544921875	1.898621934793464
200.0	780.0	1.2381134033203125	-1.4730224609375	1.9242452987880145
200.0	800.0	1.31024169921875	-1.4560546875	1.958782418586189
220.0	0.0	-0.3112335205078125	1.8307924270629883	1.8570587538575278
220.0	20.0	-0.5384063720703125	1.9971961975097656	2.068495606191462
220.0	40.0	-0.730316162109375	2.2336349487304688	2.3499971874086
220.0	60.0	-0.8169097900390625	2.375946044921875	2.512461186454741
220.0	80.0	-0.99053955078125	2.9839248657226562	3.1440382004581133
220.0	100.0	6.212158203125	2.8680496215820312	6.842267034580722
220.0	120.0	7.21673583984375	1.9322509765625	7.470935016349159
220.0	140.0	1.9417877197265625	0.1577301025390625	1.948183341918277
220.0	160.0	1.100372314453125	-0.3741912841796875	1.1622557152240511
220.0	180.0	0.8415679931640625	-0.7292022705078125	1.1135405867914903
220.0	200.0	1.023162841796875	-1.253631591796875	1.6181638881105411
220.0	220.0	1.0843353271484375	-1.6151580810546875	1.945383954004548
220.0	240.0	1.069793701171875	-1.2935333251953125	1.6785967432524886
220.0	260.0	0.5707550048828125	-0.967315673828125	1.1231477589490793
220.0	280.0	-0.309234619140625	-1.16436767578125	1.2047315610040594
220.0	300.0	-0.5731658935546875	-1.373443603515625	1.488242746856953
220.0	320.0	-0.8215789794921875	-1.381805419921875	1.6076001486902436
220.0	340.0	-0.7509918212890625	-1.829681396484375	1.9778075559275416
220.0	360.0	-0.2609710693359375	-1.900970458984375	1.9188002983535333
220.0	380.0	0.3236236572265625	-2.50341796875	2.5242491552493527
220.0	400.0	0.3996429443359375	-2.9415283203125	2.9685523984187943
220.0	420.0	-0.09088134765625	-3.4727783203125	3.4739672827164516
220.0	440.0	-0.2020416259765625	-3.790496826171875	3.7958776334131623
220.0	460.0	-0.1412353515625	-4.187591552734375	4.189972605765255
220.0	480.0	-0.347503662109375	-3.8387451171875	3.8544419660841047
220.0	500.0	-0.3926239013671875	-3.612396240234375	3.633670337879351
220.0	520.0	-0.3787078857421875	-3.5494384765625	3.5695844522332902
220.0	540.0	-0.4687347412109375	-3.5118408203125	3.54298436418103
220.0	560.0	-0.6973876953125	-3.514404296875	3.5829299685406557
220.0	580.0	-0.7337646484375	-3.920166015625	3.9882467513128868
220.0	600.0	-0.9166717529296875	-2.7879638671875	2.9347963519403293
220.0	620.0	-0.8422698974609375	-2.6707763671875	2.8004401410664213
220.0	640.0	-0.7596435546875	-2.626220703125	2.7338788399818728
220.0	660.0	-0.6175079345703125	-2.527099609375	2.6014512267118466
220.0	680.0	-0.688812255859375	-2.2474365234375	2.3506240130448166
220.0	700.0	-0.6929779052734375	-2.3194580078125	2.420765132598099
220.0	720.0	-0.5374298095703125	-2.4241943359375	2.483052351161014
220.0	740.0	-0.195343017578125	-2.521240234375	2.528796396301575
220.0	760.0	0.45721435546875	-1.7498779296875	1.8086231602116887
220.0	780.0	0.822906494140625	-1.498046875	1.7091868059975424
220.0	800.0	1.0648956298828125	-1.3424072265625	1.7134934678809648
240.0	0.0	-0.575653076171875	1.8810532093048096	1.967164873705828
240.0	20.0	-0.75750732421875	2.0568599700927734	2.19191475263412
240.0	40.0	-0.822174072265625	2.1927833557128906	2.341851628561751
240.0	60.0	-0.7763671875	2.296916961669922	2.424576981379153
240.0	80.0	1.029296875	2.2760162353515625	2.4979395429971207
240.0	100.0	8.894668579101562	1.3928604125976562	9.003065547969666
240.0	120.0	3.5155181884765625	0.7370071411132812	3.5919420456852453
240.0	140.0	1.281951904296875	0.0033416748046875	1.2819562596753777
240.0	160.0	0.6683807373046875	-0.529876708984375	0.852937358030512
240.0	180.0	0.71502685546875	-0.8094635009765625	1.0800437784899102
240.0	200.0	0.9866943359375	-1.4463958740234375	1.7508931255114253
240.0	220.0	1.1246185302734375	-1.890472412109375	2.1996937922313244
240.0	240.0	1.226959228515625	-1.7496795654296875	2.137009014983764
240.0	260.0	0.8384246826171875	-1.539306640625	1.752832245907735
240.0	280.0	0.1598968505859375	-1.696746826171875	1.7042642972707116
240.0	300.0	0.0608978271484375	-1.601165771484375	1.6023234296247917
240.0	320.0	-0.0528564453125	-1.552276611328125	1.5531762558986666
240.0	340.0	-0.0648345947265625	-1.69049072265625	1.6917335511422027
240.0	360.0	0.212738037109375	-1.731842041015625	1.7448594004854132
240.0	380.0	0.3055267333984375	-2.24664306640625	2.267322573577125
240.0	400.0	0.1208648681640625	-2.614013671875	2.616806411086945
240.0	420.0	-0.3630218505859375	-3.16937255859375	3.1900951834028293
240.0	440.0	-0.4768524169921875	-3.395050048828125	3.4283746967971784
240.0	460.0	-0.34906005859375	-3.631988525390625	3.648723553939739
240.0	480.0	-0.3551177978515625	-3.6123046875	3.6297181441105613
240.0	500.0	-0.403533935546875	-3.473876953125	3.4972361548215445
240.0	520.0	-0.393280029296875	-3.48974609375	3.5118366961302647
240.0	540.0	-0.5907745361328125	-3.5162353515625	3.5655189804740623
240.0	560.0	-1.1419830322265625	-3.6451416015625	3.819840643447708
240.0	580.0	-1.5964813232421875	-3.8974609375	4.211763808049961
240.0	600.0	-1.320892333984375	-3.126708984375	3.39426952833007
240.0	620.0	-1.154541015625	-2.9647216796875	3.181593876466555
240.0	640.0	-1.04864501953125	-2.9033203125	3.0868957245042785
240.0	660.0	-0.8975982666015625	-2.833251953125	2.9720362174934474
240.0	680.0	-0.9838714599609375	-2.717041015625	2.889691147910828
240.0	700.0	-0.9155120849609375	-2.611083984375	2.7669336730700915
240.0	720.0	-0.6431121826171875	-2.86279296875	2.9341398844218523
240.0	740.0	-0.3333740234375	-2.9781494140625	2.996750268538191
240.0	760.0	0.1733551025390625	-2.982666015625	2.9876995418449694
240.0	780.0	0.388458251953125	-2.5123291015625	2.5421835748167982
240.0	800.0	0.7454681396484375	-2.0625	2.1930866369641904
260.0	0.0	-1.119140625	2.0704667568206787	2.353573523309805
260.0	20.0	-1.4110107421875	2.368366241455078	2.7568296951811466
260.0	40.0	-1.27532958984375	2.3386077880859375	2.6637477262734977
260.0	60.0	-0.781890869140625	2.3690643310546875	2.4947583321678826
260.0	80.0	3.669189453125	2.0650100708007812	4.210370272960845
260.0	100.0	8.14892578125	1.4139328002929688	8.270683003964379
260.0	120.0	1.93255615234375	0.43450927734375	1.9808007456731904
260.0	140.0	0.91729736328125	-0.048919677734375	0.9186008858869932
260.0	160.0	0.60888671875	-0.59771728515625	0.853234428070445
260.0	180.0	0.61004638671875	-0.9698486328125	1.1457586851151853
260.0	200.0	0.81317138671875	-1.5049591064453125	1.7105991980153528
260.0	220.0	1.1419677734375	-2.0444793701171875	2.341791256795655
260.0	240.0	1.43084716796875	-1.975616455078125	2.43934089369642
260.0	260.0	1.43914794921875	-1.7572021484375	2.2713225685080265
260.0	280.0	1.154052734375	-1.521636962890625	1.9097687714886897
260.0	300.0	0.88623046875	-1.467041015625	1.7139468443527868
260.0	320.0	0.706817626953125	-1.445831298828125	1.6093536909090773
260.0	340.0	0.523681640625	-1.5159912109375	1.6038927060023185
260.0	360.0	0.363800048828125	-1.66436767578125	1.7036637683864813
260.0	380.0	0.131103515625	-2.16021728515625	2.1641919625802775
260.0	400.0	-0.261077880859375	-2.533233642578125	2.546651595284219
260.0	420.0	-0.571868896484375	-2.90911865234375	2.9647943213957646
260.0	440.0	-0.595947265625	-3.016754150390625	3.0750542673756143
260.0	460.0	-0.522216796875	-3.14080810546875	3.183926182925192
260.0	480.0	-0.423309326171875	-3.341400146484375	3.368107142676713
260.0	500.0	-0.4600830078125	-3.31805419921875	3.3498000004524116
260.0	520.0	-0.548309326171875	-3.518310546875	3.5607797209907437
260.0	540.0	-0.8226318359375	-3.6185302734375	3.710860341926326
260.0	560.0	-1.33453369140625	-3.6759033203125	3.9106579233912617
260.0	580.0	-1.81341552734375	-3.7601318359375	4.174573906213918
260.0	600.0	-1.624114990234375	-3.1859130859375	3.5760021941620517
260.0	620.0	-1.450836181640625	-2.987060546875	3.320761409173312
260.0	640.0	-1.380645751953125	-2.9293212890625	3.2383801362627267
260.0	660.0	-1.326934814453125	-2.908203125	3.1966234401423503
260.0	680.0	-1.128631591796875	-2.770751953125	2.991801406468676
260.0	700.0	-0.93280029296875	-2.777099609375	2.929573113433656
260.0	720.0	-0.647552490234375	-3.075439453125	3.142873216890325
260.0	740.0	-0.452880859375	-3.131591796875	3.164169441582266
260.0	760.0	-0.05938720703125	-3.2457275390625	3.246270798653077
260.0	780.0	0.203857421875	-3.2872314453125	3.293546481151409
260.0	800.0	0.52056884765625	-3.0296630859375	3.0740608874000026
280.0	0.0	-1.54315185546875	2.342047691345215	2.804729048869444
280.0	20.0	-1.822967529296875	2.6760921478271484	3.238005527563669
280.0	40.0	-1.43133544921875	2.4339218139648438	2.823596388417466
280.0	60.0	-0.216796875	2.4125900268554688	2.4223111944364697
280.0	80.0	6.2115478515625	1.6922073364257812	6.4379260932154185
280.0	100.0	2.9998779296875	1.1710968017578125	3.2203626056879897
280.0	120.0	1.048828125	0.40290069580078125	1.1235521378502065
280.0	140.0	0.48590087890625	-0.0126495361328125	0.4860655047277492
280.0	160.0	0.249847412109375	-0.7405853271484375	0.7815947518537404
280.0	180.0	0.31805419921875	-1.29296875	1.3315129222494397
280.0	200.0	0.456329345703125	-1.7895355224609375	1.846800979504663
280.0	220.0	0.84222412109375	-2.0921630859375	2.2553243332859383
280.0	240.0	1.156890869140625	-1.9876556396484375	2.2998198679303536
280.0	260.0	1.3829345703125	-1.89947509765625	2.349577339093489
280.0	280.0	1.39141845703125	-1.862060546875	2.3245031303045494
280.0	300.0	1.111297607421875	-1.789337158203125	2.1063498849877766
280.0	320.0	0.819610595703125	-1.80694580078125	1.9841407852140494
280.0	340.0	0.48358154296875	-1.848052978515625	1.9102750901638512
280.0	360.0	0.09307861328125	-1.932525634765625	1.9347658662682268
280.0	380.0	-0.365814208984375	-2.1790771484375	2.2095694726207116
280.0	400.0	-0.654937744140625	-2.508056640625	2.592159632677581
280.0	420.0	-0.874725341796875	-2.78948974609375	2.923422218418652
280.0	440.0	-1.10662841796875	-2.938934326171875	3.1403760012150377
280.0	460.0	-1.253326416015625	-3.057037353515625	3.3039831243322637
280.0	480.0	-1.41461181640625	-3.16802978515625	3.4695157170350654
280.0	500.0	-1.522430419921875	-3.263763427734375	3.6013811372471998
280.0	520.0	-1.491180419921875	-3.4102783203125	3.7220447695791927
280.0	540.0	-1.486968994140625	-3.332275390625	3.648991102825626
280.0	560.0	-1.418731689453125	-3.3121337890625	3.6031971696408776
280.0	580.0	-1.974334716796875	-3.568359375	4.078135137915342
280.0	600.0	-1.789031982421875	-3.17333984375	3.6429001081637717
280.0	620.0	-1.5828857421875	-2.9085693359375	3.311389867529401
280.0	640.0	-1.470123291015625	-2.8499755859375	3.2068089015758967
280.0	660.0	-1.421844482421875	-2.8582763671875	3.1923949510384992
280.0	680.0	-1.127532958984375	-2.7445068359375	2.9670942597268
280.0	700.0	-0.85687255859375	-2.9510498046875	3.072934351953704
280.0	720.0	-0.586639404296875	-3.2772216796875	3.3293134019625654
280.0	740.0	-0.4246826171875	-3.32373046875	3.350752087851072
280.0	760.0	-0.224639892578125	-3.4644775390625	3.471752828184355
280.0	780.0	0.054901123046875	-3.727294921875	3.7276992324954237
280.0	800.0	0.262603759765625	-3.6295166015625	3.63900419011312
300.0	0.0	-3.153228759765625	3.399409770965576	4.636683987759926
300.0	20.0	-3.30316162109375	3.667430877685547	4.935678873029329
300.0	40.0	-1.910797119140625	2.545452117919922	3.1828402591300633
300.0	60.0	2.097900390625	2.0593910217285156	2.9397750644157363
300.0	80.0	6.124542236328125	1.493133544921875	6.303924601987089
300.0	100.0	1.52862548828125	1.0027236938476562	1.8281549960620347
300.0	120.0	0.645172119140625	0.329071044921875	0.724247758658858
300.0	140.0	0.268341064453125	0.023101806640625	0.26933365987543595
300.0	160.0	-0.0478515625	-0.8928985595703125	0.894179853114814
300.0	180.0	-0.001434326171875	-1.6990966796875	1.6990972850948396
300.0	200.0	0.121002197265625	-2.1684722900390625	2.171845667723737
300.0	220.0	0.309600830078125	-2.3077392578125	2.328414300770817
300.0	240.0	0.454986572265625	-2.003692626953125	2.0547011763875394
300.0	260.0	0.68804931640625	-1.912872314453125	2.032853254223817
300.0	280.0	0.79608154296875	-1.854095458984375	2.017774961209001
300.0	300.0	0.562835693359375	-1.830047607421875	1.9146431163926758
300.0	320.0	0.326934814453125	-1.867401123046875	1.895804137367104
300.0	340.0	0.078857421875	-1.911376953125	1.9130029665220543
300.0	360.0	-0.280120849609375	-2.037872314453125	2.0570345792913676
300.0	380.0	-0.61669921875	-2.216827392578125	2.301008825470165
300.0	400.0	-0.864501953125	-2.5218505859375	2.6659133528211774
300.0	420.0	-1.088104248046875	-2.759033203125	2.965844748223321
300.0	440.0	-1.30352783203125	-2.89654541015625	3.176343829307106
300.0	460.0	-1.486602783203125	-3.02020263671875	3.3662459508880462
300.0	480.0	-1.733154296875	-3.061676025390625	3.518193272295883
300.0	500.0	-1.728057861328125	-2.996185302734375	3.458801864868731
300.0	520.0	-1.728240966796875	-2.990478515625	3.4539511565350343
300.0	540.0	-1.737945556640625	-2.9033203125	3.3837440202861075
300.0	560.0	-1.65936279296875	-2.9002685546875	3.3414132590863663
300.0	580.0	-1.8739013671875	-3.0728759765625	3.599176725486277
300.0	600.0	-1.831268310546875	-3.1114501953125	3.610355376292395
300.0	620.0	-1.68145751953125	-2.8037109375	3.269265117888929
300.0	640.0	-1.647369384765625	-2.7801513671875	3.231573535344291
300.0	660.0	-1.60504150390625	-2.810302734375	3.2363497474928815
300.0	680.0	-1.180999755859375	-2.7152099609375	2.960933223717503
300.0	700.0	-0.823822021484375	-3.04345703125	3.1529848436279653
300.0	720.0	-0.526885986328125	-3.3203125	3.3618572159217606
300.0	740.0	-0.407806396484375	-3.3848876953125	3.4093651559918805
300.0	760.0	-0.245269775390625	-3.5623779296875	3.5708113611117525
300.0	780.0	0.027801513671875	-3.993896484375	3.993993246372036
300.0	800.0	0.130859375	-3.9718017578125	3.9739568919891237
320.0	0.0	-3.899749755859375	4.001245498657227	5.587308269538202
320.0	20.0	-3.8924560546875	4.205478668212891	5.730380874467861
320.0	40.0	-2.107269287109375	2.467357635498047	3.2447553913731255
320.0	60.0	2.757171630859375	2.0263595581054688	3.4217142576114004
320.0	80.0	2.879974365234375	1.3812942504882812	3.1940923829531176
320.0	100.0	0.724761962890625	0.9145278930664062	1.1668938126708668
320.0	120.0	0.2677001953125	0.23712158203125	0.35761716854109993
320.0	140.0	0.0262451171875	-0.0238494873046875	0.03546271592647774
320.0	160.0	-0.0487060546875	-1.0200347900390625	1.0211969705464543
320.0	180.0	0.070465087890625	-1.6944427490234375	1.6959072965022404
320.0	200.0	0.2042236328125	-2.2290191650390625	2.238355139451864
320.0	220.0	0.25653076171875	-2.57916259765625	2.591888835744492
320.0	240.0	0.23883056640625	-2.2567596435546875	2.2693620531389453
320.0	260.0	0.121307373046875	-2.038177490234375	2.0417842590375774
320.0	280.0	-0.00970458984375	-1.901123046875	1.90114781603728
320.0	300.0	-0.200469970703125	-1.843414306640625	1.8542827494967018
320.0	320.0	-0.368255615234375	-1.863616943359375	1.8996526813414571
320.0	340.0	-0.45086669921875	-1.884490966796875	1.9376756654309903
320.0	360.0	-0.6109619140625	-2.02191162109375	2.112202893651287
320.0	380.0	-0.83050537109375	-2.205596923828125	2.356776816292891
320.0	400.0	-0.996307373046875	-2.4927978515625	2.684524075202564
320.0	420.0	-1.165313720703125	-2.72454833984375	2.963295416222334
320.0	440.0	-1.401214599609375	-2.859588623046875	3.184438639260864
320.0	460.0	-1.576416015625	-2.951141357421875	3.345791799530393
320.0	480.0	-1.778076171875	-3.00152587890625	3.4886548230992402
320.0	500.0	-1.68682861328125	-2.843475341796875	3.306167386868245
320.0	520.0	-1.583892822265625	-2.779296875	3.198938510163853
320.0	540.0	-1.50982666015625	-2.7135009765625	3.1052639329893066
320.0	560.0	-1.464630126953125	-2.7042236328125	3.0753807674888587
320.0	580.0	-1.4383544921875	-2.3455810546875	2.751474900722317
320.0	600.0	-1.73004150390625	-2.7835693359375	3.277392538773733
320.0	620.0	-1.872833251953125	-2.521484375	3.14092149583374
320.0	640.0	-1.876617431640625	-2.529296875	3.149450057807271
320.0	660.0	-1.855682373046875	-2.5733642578125	3.1726582975517172
320.0	680.0	-1.15142822265625	-2.5355224609375	2.784719214184419
320.0	700.0	-0.700927734375	-3.04248046875	3.1221766592461244
320.0	720.0	-0.512939453125	-3.302490234375	3.3420874660478916
320.0	740.0	-0.406829833984375	-3.41748046875	3.441610563109585
320.0	760.0	-0.331939697265625	-3.6475830078125	3.66265556140668
320.0	780.0	-0.13323974609375	-4.14599609375	4.148136502012607
320.0	800.0	0.005950927734375	-4.1182861328125	4.118290432358631
340.0	0.0	-5.641204833984375	6.154774188995361	8.348918330927198
340.0	20.0	-5.45367431640625	6.157890319824219	8.225702203484758
340.0	40.0	-2.04986572265625	2.345294952392578	3.1148608146495302
340.0	60.0	3.370635986328125	1.8621673583984375	3.850825135346292
340.0	80.0	1.376495361328125	1.2281570434570312	1.8447517998774148
340.0	100.0	0.201263427734375	0.8587875366210938	0.8820561208897745
340.0	120.0	-0.08111572265625	0.198089599609375	0.21405431538618455
340.0	140.0	-0.50775146484375	-0.2256927490234375	0.5556516597768157
340.0	160.0	-0.38739013671875	-1.2093048095703125	1.2698382733548637
340.0	180.0	-0.16070556640625	-1.6728363037109375	1.6805378835620532
340.0	200.0	-0.055633544921875	-2.1472015380859375	2.1479221439519613
340.0	220.0	-0.053466796875	-2.614837646484375	2.6153842195440458
340.0	240.0	-0.209442138671875	-2.622833251953125	2.631182296421602
340.0	260.0	-0.413818359375	-2.243682861328125	2.2815254582786006
340.0	280.0	-0.597747802734375	-2.018829345703125	2.105462980616349
340.0	300.0	-0.71881103515625	-1.902984619140625	2.034217236419992
340.0	320.0	-0.8076171875	-1.885528564453125	2.0512102498071894
340.0	340.0	-0.82623291015625	-1.843109130859375	2.0198297180907274
340.0	360.0	-0.899017333984375	-1.89080810546875	2.093654092373116
340.0	380.0	-1.041595458984375	-2.037353515625	2.28817185713976
340.0	400.0	-1.141998291015625	-2.25250244140625	2.525455868793538
340.0	420.0	-1.253021240234375	-2.59283447265625	2.8797313817564834
340.0	440.0	-1.464874267578125	-2.7630615234375	3.1273576070084
340.0	460.0	-1.584014892578125	-2.841552734375	3.253233026105466
340.0	480.0	-1.68438720703125	-2.914093017578125	3.365872602804229
340.0	500.0	-1.500152587890625	-2.725250244140625	3.1108594761164436
340.0	520.0	-1.4432373046875	-2.5601806640625	2.9389554182193955
340.0	540.0	-1.392913818359375	-2.5396728515625	2.8965750634741187
340.0	560.0	-1.36676025390625	-2.5146484375	2.862077978651013
340.0	580.0	-1.4058837890625	-2.048583984375	2.4845936427082966
340.0	600.0	-1.591583251953125	-2.3822021484375	2.864964977782089
340.0	620.0	-1.735748291015625	-2.120849609375	2.740588476103217
340.0	640.0	-1.700286865234375	-2.1505126953125	2.7414741065326096
340.0	660.0	-1.576446533203125	-2.19482421875	2.702302170975648
340.0	680.0	-1.001678466796875	-2.2286376953125	2.443396350945206
340.0	700.0	-0.7047119140625	-2.8690185546875	2.954299637640499
340.0	720.0	-0.537506103515625	-3.1783447265625	3.2234745248232075
340.0	740.0	-0.47650146484375	-3.3697509765625	3.4032742014187107
340.0	760.0	-0.40887451171875	-3.6124267578125	3.635492462774882
340.0	780.0	-0.143310546875	-4.01220703125	4.014765643777673
340.0	800.0	0.012054443359375	-4.0521240234375	4.052141953451781
360.0	0.0	-5.664825439453125	7.157235145568848	9.12777421874803
360.0	20.0	-4.83685302734375	6.311029434204102	7.95136716090478
360.0	40.0	-2.123260498046875	2.1397628784179688	3.0144353233104564
360.0	60.0	1.35760498046875	1.6587715148925781	2.143505125165922
360.0	80.0	0.317718505859375	1.1030426025390625	1.1478885102577088
360.0	100.0	-0.231719970703125	0.7570953369140625	0.7917622711393079
360.0	120.0	-0.33697509765625	0.0579833984375	0.341927318204909
360.0	140.0	-0.56854248046875	-0.5477752685546875	0.7894924299432636
360.0	160.0	-0.308746337890625	-1.3570709228515625	1.3917491838726055
360.0	180.0	-0.249359130859375	-1.744354248046875	1.7620873187280253
360.0	200.0	-0.277069091796875	-2.1396026611328125	2.1574676890177886
360.0	220.0	-0.32977294921875	-2.849761962890625	2.8687790858089195
360.0	240.0	-0.497589111328125	-3.1763763427734375	3.2151145538912096
360.0	260.0	-0.643096923828125	-2.6663818359375	2.742838994263905
360.0	280.0	-0.6070556640625	-2.0252685546875	2.114291677578181
360.0	300.0	-0.736358642578125	-1.6142578125	1.774275157836795
360.0	320.0	-0.796112060546875	-1.530609130859375	1.7252706235307789
360.0	340.0	-0.83331298828125	-1.442718505859375	1.6660873997444834
360.0	360.0	-0.95391845703125	-1.37548828125	1.6738961839137336
360.0	380.0	-1.11895751953125	-1.550384521484375	1.9120036859205742
360.0	400.0	-1.2581787109375	-1.84063720703125	2.2295647549609656
360.0	420.0	-1.277618408203125	-2.165802001953125	2.514559028665593
360.0	440.0	-1.285675048828125	-2.47930908203125	2.7928361669496193
360.0	460.0	-1.331573486328125	-2.572265625	2.8964872509729225
360.0	480.0	-1.358245849609375	-2.6085205078125	2.9409541015900733
360.0	500.0	-1.318603515625	-2.55279541015625	2.8732350473870785
360.0	520.0	-1.374298095703125	-2.353759765625	2.7255972354932214
360.0	540.0	-1.435943603515625	-2.314453125	2.7237157157639826
360.0	560.0	-1.46875	-2.2801513671875	2.7122530891837924
360.0	580.0	-1.530548095703125	-1.8880615234375	2.4305048425266707
360.0	600.0	-1.819976806640625	-2.049560546875	2.740987780347872
360.0	620.0	-1.81787109375	-1.6014404296875	2.4226569636103057
360.0	640.0	-1.70416259765625	-1.6314697265625	2.3592082629434
360.0	660.0	-1.529083251953125	-1.68115234375	2.272524762087239
360.0	680.0	-1.072723388671875	-1.7489013671875	2.051680155568596
360.0	700.0	-0.791473388671875	-2.68603515625	2.8002169533067796
360.0	720.0	-0.701995849609375	-3.048095703125	3.127888359305344
360.0	740.0	-0.651641845703125	-3.2696533203125	3.3339570978196362
360.0	760.0	-0.639739990234375	-3.1610107421875	3.22509785391542
360.0	780.0	-0.46258544921875	-3.297607421875	3.3298948942322486
360.0	800.0	-2.072113037109375	-1.9300537109375	2.8317414722502923
380.0	0.0	-6.235595703125	7.013263702392578	9.384483018905634
380.0	20.0	-4.807952880859375	5.492652893066406	7.299701823244202
380.0	40.0	-2.05609130859375	2.2371177673339844	3.0384547675086675
380.0	60.0	0.283935546875	1.5558624267578125	1.5815584990053055
380.0	80.0	-0.39031982421875	1.0053558349609375	1.0784664668260018
380.0	100.0	-0.675750732421875	0.5719757080078125	0.885322123816941
380.0	120.0	-0.5167236328125	-0.018280029296875	0.517046876190198
380.0	140.0	-0.615936279296875	-0.6922607421875	0.9266080267988543
380.0	160.0	-0.469329833984375	-1.4295654296875	1.5046354411701883
380.0	180.0	-0.363189697265625	-1.865875244140625	1.9008937852748988
380.0	200.0	-0.42547607421875	-2.2596282958984375	2.2993368446918505
380.0	220.0	-0.3902587890625	-3.0521697998046875	3.0770184284921522
380.0	240.0	-0.496917724609375	-3.562957763671875	3.5974428766473343
380.0	260.0	-0.638824462890625	-2.991485595703125	3.0589349067423415
380.0	280.0	-0.51055908203125	-1.779571533203125	1.8513631243036883
380.0	300.0	-0.666259765625	-1.17852783203125	1.353820492592337
380.0	320.0	-0.68450927734375	-1.039215087890625	1.244395817121378
380.0	340.0	-0.55926513671875	-0.960174560546875	1.1111762595873018
380.0	360.0	-0.581878662109375	-0.972808837890625	1.1335518569947758
380.0	380.0	-0.81988525390625	-1.153350830078125	1.4150724245828608
380.0	400.0	-0.98748779296875	-1.423095703125	1.73214708426136
380.0	420.0	-1.03106689453125	-1.7159423828125	2.0018884090104914
380.0	440.0	-1.05548095703125	-2.005767822265625	2.266526992447209
380.0	460.0	-0.98974609375	-2.128143310546875	2.34703883229886
380.0	480.0	-1.02716064453125	-2.195556640625	2.423948834415939
380.0	500.0	-1.07684326171875	-2.125274658203125	2.382516271321035
380.0	520.0	-1.206634521484375	-1.94677734375	2.2903949210946424
380.0	540.0	-1.352691650390625	-1.921142578125	2.349587943985346
380.0	560.0	-1.471221923828125	-1.872314453125	2.381187804549086
380.0	580.0	-1.702545166015625	-1.759765625	2.4485577586111407
380.0	600.0	-1.7889404296875	-1.4552001953125	2.3060605953461057
380.0	620.0	-1.468902587890625	-1.03271484375	1.795598719428526
380.0	640.0	-1.12945556640625	-1.0333251953125	1.530826847084176
380.0	660.0	-0.82122802734375	-1.0675048828125	1.3468415451430937
380.0	680.0	-0.586212158203125	-1.1571044921875	1.29712586138187
380.0	700.0	-0.79046630859375	-2.4697265625	2.5931421631950484
380.0	720.0	-0.69488525390625	-2.8717041015625	2.954581182338241
380.0	740.0	-0.478424072265625	-3.013427734375	3.05116966149437
380.0	760.0	-0.72711181640625	-2.222412109375	2.338334274105016
380.0	780.0	-1.6328125	-1.6715087890625	2.3366682032478283
380.0	800.0	-3.918975830078125	-0.725830078125	3.9856242746961827
400.0	0.0	2.45361328125	3.637110710144043	4.387344578645595
400.0	20.0	0.727935791015625	2.9784793853759766	3.0661425219567335
400.0	40.0	0.200958251953125	2.2927169799804688	2.3015071951481745
400.0	60.0	-0.489166259765625	1.3940505981445312	1.4773830579373164
400.0	80.0	-0.73681640625	0.945831298828125	1.198955905094955
400.0	100.0	-0.88232421875	0.47802734375	1.0034969697839045
400.0	120.0	-0.888580322265625	-0.047393798828125	0.8898433352478642
400.0	140.0	-0.766326904296875	-0.9826507568359375	1.246137807050036
400.0	160.0	-0.52960205078125	-1.5904693603515625	1.6763266741327043
400.0	180.0	-0.352752685546875	-2.059295654296875	2.0892900825319893
400.0	200.0	-0.5885009765625	-2.456146240234375	2.5256658038688475
400.0	220.0	-0.5594482421875	-3.174774169921875	3.2236894027945393
400.0	240.0	-0.80084228515625	-3.4763946533203125	3.5674456059382798
400.0	260.0	-0.8203125	-2.507476806640625	2.6382480045471306
400.0	280.0	-1.95001220703125	-0.52972412109375	2.020681877990554
400.0	300.0	-1.840606689453125	-0.535858154296875	1.9170229385132682
400.0	320.0	-1.63299560546875	-0.527099609375	1.7159570640559534
400.0	340.0	-1.51959228515625	-0.536376953125	1.6114778772760276
400.0	360.0	-1.128509521484375	-0.7498779296875	1.3549356624996274
400.0	380.0	-0.717315673828125	-1.155975341796875	1.3604487372782184
400.0	400.0	-0.938018798828125	-1.27911376953125	1.5861939674451553
400.0	420.0	-1.041229248046875	-1.572296142578125	1.8858084491682374
400.0	440.0	-1.005859375	-1.721954345703125	1.9942115863070469
400.0	460.0	-0.916290283203125	-1.802581787109375	2.022100141513988
400.0	480.0	-0.93603515625	-1.9000244140625	2.1180780410007345
400.0	500.0	-1.076751708984375	-1.92449951171875	2.2052420759196663
400.0	520.0	-1.236480712890625	-1.8289794921875	2.207725194899255
400.0	540.0	-1.472198486328125	-1.7872314453125	2.3155052628445114
400.0	560.0	-1.702972412109375	-1.703369140625	2.4086472273122883
400.0	580.0	-1.876434326171875	-1.58056640625	2.45340496962938
400.0	600.0	-2.11322021484375	-0.8681640625	2.2846024853004008
400.0	620.0	-2.083404541015625	-0.6600341796875	2.1854563825160818
400.0	640.0	-1.797821044921875	-0.629638671875	1.9048898568380526
400.0	660.0	-1.318756103515625	-0.6671142578125	1.4778900816828147
400.0	680.0	-0.96368408203125	-0.7666015625	1.231407717040889
400.0	700.0	-0.897674560546875	-2.1307373046875	2.3121118221746926
400.0	720.0	-0.7523193359375	-2.6480712890625	2.752865041222067
400.0	740.0	-0.141845703125	-2.5489501953125	2.5528939072508785
400.0	760.0	-1.56329345703125	-1.1480712890625	1.93957575710936
400.0	780.0	-2.710784912109375	-0.7501220703125	2.812656744092628
400.0	800.0	-3.058746337890625	-0.64111328125	3.125212856583444
420.0	0.0	0.567169189453125	3.138733386993408	3.189565513372006
420.0	20.0	-0.0189208984375	2.6836490631103516	2.6837157625819374
420.0	40.0	-0.4974365234375	2.3272247314453125	2.3797936980966004
420.0	60.0	-0.938751220703125	1.3436775207519531	1.639122672085809
420.0	80.0	-0.966552734375	0.9264450073242188	1.3388519484706891
420.0	100.0	-1.010711669921875	0.3185577392578125	1.0597250176141515
420.0	120.0	-1.00592041015625	-0.27490234375	1.0428073504574857
420.0	140.0	-0.747222900390625	-1.2125091552734375	1.4242613926137586
420.0	160.0	-0.546173095703125	-1.653106689453125	1.740995915326801
420.0	180.0	-0.2642822265625	-2.2902679443359375	2.3054657560088794
420.0	200.0	-0.513671875	-2.7555694580078125	2.803037964971485
420.0	220.0	-0.42840576171875	-3.4552001953125	3.481657634857477
420.0	240.0	-0.596954345703125	-3.29974365234375	3.3533062284910273
420.0	260.0	-1.161834716796875	-1.235076904296875	1.6956635481964064
420.0	280.0	-2.00482177734375	-0.16534423828125	2.0116284637190236
420.0	300.0	-1.879180908203125	-0.343475341796875	1.9103131146954946
420.0	320.0	-1.841064453125	-0.372467041015625	1.8783636541424535
420.0	340.0	-1.903289794921875	-0.575714111328125	1.98845638157745
420.0	360.0	-1.577392578125	-0.82916259765625	1.7820431978142097
420.0	380.0	-0.91265869140625	-1.287200927734375	1.5779201866252945
420.0	400.0	-0.993927001953125	-1.207977294921875	1.5643209486094272
420.0	420.0	-1.04742431640625	-1.316375732421875	1.6822433734475901
420.0	440.0	-0.91546630859375	-1.374969482421875	1.651853395359814
420.0	460.0	-0.75347900390625	-1.397613525390625	1.5877827860517841
420.0	480.0	-0.63665771484375	-1.468902587890625	1.6009396798698696
420.0	500.0	-0.744476318359375	-1.610687255859375	1.774417770646398
420.0	520.0	-1.185516357421875	-1.6419677734375	2.0252178161180914
420.0	540.0	-1.547637939453125	-1.6373291015625	2.253004611282049
420.0	560.0	-1.905853271484375	-1.591064453125	2.4826926484012577
420.0	580.0	-2.2132568359375	-1.4835205078125	2.664458466353779
420.0	600.0	-2.38214111328125	-0.5029296875	2.434652861118743
420.0	620.0	-2.393707275390625	-0.2952880859375	2.41185189718495
420.0	640.0	-2.09173583984375	-0.2022705078125	2.101492846054339
420.0	660.0	-1.758514404296875	-0.229248046875	1.7733943659309386
420.0	680.0	-1.43719482421875	-0.3724365234375	1.4846676149062372
420.0	700.0	-0.972869873046875	-1.7313232421875	1.9859395657524122
420.0	720.0	-0.224151611328125	-1.8743896484375	1.887744818303218
420.0	740.0	0.069488525390625	-1.8758544921875	1.8771411057832033
420.0	760.0	-1.40496826171875	-1.0244140625	1.738781178839005
420.0	780.0	-1.953704833984375	-0.865234375	2.1367248540735315
420.0	800.0	-2.400177001953125	-0.76513671875	2.5191831690220954
440.0	0.0	-0.465576171875	2.827256679534912	2.865334448854541
440.0	20.0	-0.644622802734375	2.6066226959228516	2.6851481219301916
440.0	40.0	-0.84619140625	2.3572731018066406	2.5045511319420997
440.0	60.0	-1.31646728515625	1.3131866455078125	1.8594475735623008
440.0	80.0	-1.154052734375	0.8908920288085938	1.45791848904975
440.0	100.0	-1.067474365234375	0.1709136962890625	1.08107030854229
440.0	120.0	-0.946014404296875	-0.48865509033203125	1.064766195201828
440.0	140.0	-0.811187744140625	-1.360504150390625	1.5839814075531544
440.0	160.0	-0.77410888671875	-1.674713134765625	1.8449684691759503
440.0	180.0	-0.4993896484375	-2.4506683349609375	2.5010328484341713
440.0	200.0	-0.53863525390625	-2.93646240234375	2.985454634913932
440.0	220.0	-0.318084716796875	-3.57672119140625	3.590837279537224
440.0	240.0	-0.56982421875	-3.1514129638671875	3.202515153610396
440.0	260.0	-1.3604736328125	-0.834075927734375	1.595797969294359
440.0	280.0	-1.788787841796875	-0.124359130859375	1.7931054448605137
440.0	300.0	-1.9481201171875	-0.351226806640625	1.9795282924711153
440.0	320.0	-2.098052978515625	-0.43072509765625	2.1418100780436324
440.0	340.0	-2.2027587890625	-0.768463134765625	2.3329556087259573
440.0	360.0	-2.0245361328125	-1.06494140625	2.2875416393607177
440.0	380.0	-1.18817138671875	-1.392791748046875	1.830743045226344
440.0	400.0	-1.011474609375	-1.0166015625	1.4340709962507958
440.0	420.0	-1.152862548828125	-1.04937744140625	1.5589371607036662
440.0	440.0	-1.159210205078125	-1.01666259765625	1.5418726072637852
440.0	460.0	-1.003265380859375	-0.973236083984375	1.3977588846436098
440.0	480.0	-1.007110595703125	-1.0865478515625	1.4815053107270955
440.0	500.0	-1.0631103515625	-1.293853759765625	1.6745928374560146
440.0	520.0	-1.31915283203125	-1.3919677734375	1.9177430684386838
440.0	540.0	-1.644073486328125	-1.4024658203125	2.160992365926342
440.0	560.0	-2.12744140625	-1.3468017578125	2.5179122129005647
440.0	580.0	-2.4080810546875	-1.09912109375	2.6470590368692304
440.0	600.0	-2.507171630859375	0.027587890625	2.507323409194593
440.0	620.0	-2.540557861328125	0.1966552734375	2.5481576763079072
440.0	640.0	-2.295562744140625	0.3309326171875	2.319294010988043
440.0	660.0	-2.01763916015625	0.3106689453125	2.041416903569087
440.0	680.0	-1.538818359375	0.1163330078125	1.5432094193129686
440.0	700.0	-0.803253173828125	-1.227294921875	1.4667884941344196
440.0	720.0	0.4765625	-1.0223388671875	1.1279577012319526
440.0	740.0	0.1597900390625	-1.4033203125	1.4123883163134325
440.0	760.0	-1.10552978515625	-0.987548828125	1.4823794365137035
440.0	780.0	-1.413970947265625	-0.916259765625	1.6848874733389256
440.0	800.0	-1.935760498046875	-0.839111328125	2.1098048551433344
460.0	0.0	-0.801849365234375	2.565396547317505	2.687791258545824
460.0	20.0	-0.9066162109375	2.5169677734375	2.6752718976690195
460.0	40.0	-1.0203857421875	2.4104232788085938	2.617504048875934
460.0	60.0	-1.761688232421875	1.4155464172363281	2.259937407895253
460.0	80.0	-1.78448486328125	0.937408447265625	2.015718438742091
460.0	100.0	-1.469635009765625	0.06006622314453125	1.4708619966168333
460.0	120.0	-1.093994140625	-0.7097702026367188	1.3040693694251089
460.0	140.0	-0.979248046875	-1.4824066162109375	1.7766418077638677
460.0	160.0	-0.82708740234375	-1.714874267578125	1.9039084339109753
460.0	180.0	-0.67547607421875	-2.504852294921875	2.5943309245771555
460.0	200.0	-0.559295654296875	-3.0301361083984375	3.0813205714977787
460.0	220.0	-0.319610595703125	-3.5964813232421875	3.6106549047666663
460.0	240.0	-0.45135498046875	-3.069427490234375	3.102435565197195
460.0	260.0	-1.2955322265625	-0.631256103515625	1.441141220799585
460.0	280.0	-2.083709716796875	-0.156280517578125	2.089562103419805
460.0	300.0	-2.397216796875	-0.330780029296875	2.4199305359867824
460.0	320.0	-2.6346435546875	-0.435089111328125	2.6703275445257053
460.0	340.0	-2.9241943359375	-0.781494140625	3.02682103966524
460.0	360.0	-2.658294677734375	-1.098541259765625	2.8763385567555066
460.0	380.0	-1.416229248046875	-1.39013671875	1.9844861752706753
460.0	400.0	-1.293182373046875	-0.78369140625	1.5121153627250963
460.0	420.0	-1.487091064453125	-0.8160400390625	1.6962786266794305
460.0	440.0	-1.5950927734375	-0.761932373046875	1.767727891099017
460.0	460.0	-1.64947509765625	-0.694915771484375	1.7898815679384543
460.0	480.0	-1.771453857421875	-0.838714599609375	1.959972180560927
460.0	500.0	-1.813629150390625	-1.0101318359375	2.0759617099361645
460.0	520.0	-1.92803955078125	-1.0885009765625	2.2140846608371327
460.0	540.0	-2.10137939453125	-1.1522216796875	2.396541290882009
460.0	560.0	-2.3563232421875	-1.071533203125	2.588521320575192
460.0	580.0	-2.602996826171875	-0.7352294921875	2.7048391603278636
460.0	600.0	-2.569183349609375	0.3023681640625	2.586915072156134
460.0	620.0	-2.51177978515625	0.6865234375	2.6039109276924957
460.0	640.0	-2.289276123046875	0.9775390625	2.4892504466738394
460.0	660.0	-2.104522705078125	1.0406494140625	2.347757870645517
460.0	680.0	-1.665313720703125	0.6341552734375	1.781971576426144
460.0	700.0	-0.675750732421875	-0.3270263671875	0.7507231828074541
460.0	720.0	0.46630859375	-0.541259765625	0.7144269301261903
460.0	740.0	0.242919921875	-1.2047119140625	1.2289592687830986
460.0	760.0	0.021820068359375	-1.01953125	1.0197647204673097
460.0	780.0	0.005157470703125	-1.0162353515625	1.0162484387537387
460.0	800.0	-0.554107666015625	-0.9537353515625	1.1030169655800082
480.0	0.0	-0.913604736328125	2.43609881401062	2.601778439042251
480.0	20.0	-0.96527099609375	2.4183998107910156	2.603921223987746
480.0	40.0	-1.061492919921875	2.3802261352539062	2.6061933301253792
480.0	60.0	-1.630950927734375	1.7970542907714844	2.4268096449161027
480.0	80.0	-2.08624267578125	1.0885162353515625	2.353141750272356
480.0	100.0	-2.406280517578125	-0.10234832763671875	2.408456167225404
480.0	120.0	-1.908538818359375	-0.8040618896484375	2.070998779229388
480.0	140.0	-1.41973876953125	-1.413970947265625	2.0037395073764843
480.0	160.0	-1.05621337890625	-1.6411285400390625	1.9516376678859482
480.0	180.0	-0.967620849609375	-2.603729248046875	2.777714187193044
480.0	200.0	-0.718475341796875	-3.061859130859375	3.145025938525319
480.0	220.0	-0.55572509765625	-3.368408203125	3.413942619178717
480.0	240.0	-0.398040771484375	-2.9223175048828125	2.9493009434624304
480.0	260.0	-0.6834716796875	-0.481170654296875	0.8358580833438984
480.0	280.0	-1.466766357421875	-0.14483642578125	1.4738999754046145
480.0	300.0	-2.00341796875	-0.3441162109375	2.032756631803315
480.0	320.0	-2.342742919921875	-0.44000244140625	2.3837043728800626
480.0	340.0	-2.839447021484375	-0.81494140625	2.9540800401203104
480.0	360.0	-2.60986328125	-1.0440673828125	2.810954116784897
480.0	380.0	-1.4521484375	-1.217529296875	1.8950231326510565
480.0	400.0	-1.6212158203125	-0.5633544921875	1.7163067965545578
480.0	420.0	-1.7042236328125	-0.627960205078125	1.8162357252841372
480.0	440.0	-1.84405517578125	-0.566253662109375	1.9290367288307122
480.0	460.0	-1.970733642578125	-0.55096435546875	2.0463022286520482
480.0	480.0	-2.23712158203125	-0.6827392578125	2.3389839390103484
480.0	500.0	-2.414031982421875	-0.808624267578125	2.5458640219524584
480.0	520.0	-2.529022216796875	-0.9161376953125	2.6898441683162018
480.0	540.0	-2.716522216796875	-0.9752197265625	2.8862686065970444
480.0	560.0	-2.78570556640625	-0.8421630859375	2.910222356800686
480.0	580.0	-2.9818115234375	-0.4891357421875	3.02166406729636
480.0	600.0	-2.896240234375	0.4766845703125	2.9352062405879704
480.0	620.0	-2.663360595703125	0.9764404296875	2.8367103439499095
480.0	640.0	-2.38677978515625	1.31005859375	2.7226772232287733
480.0	660.0	-2.219879150390625	1.3516845703125	2.599021858307446
480.0	680.0	-1.833740234375	0.7799072265625	1.992701314600382
480.0	700.0	-0.802886962890625	-0.22314453125	0.8333192407514146
480.0	720.0	0.09173583984375	-0.435302734375	0.44486395096275216
480.0	740.0	3.319244384765625	-1.968505859375	3.859067063966606
480.0	760.0	4.695159912109375	-1.468505859375	4.919454853873305
480.0	780.0	4.9288330078125	-1.4593505859375	5.140340353670965
480.0	800.0	4.96258544921875	-1.4527587890625	5.170857031479018
500.0	0.0	-0.964111328125	2.3830337524414062	2.5706731644248206
500.0	20.0	-0.895172119140625	2.3549137115478516	2.5193157229142193
500.0	40.0	-0.906707763671875	2.348491668701172	2.5174455479039994
500.0	60.0	-0.988128662109375	2.2297821044921875	2.4389191225614004
500.0	80.0	-1.188995361328125	1.7508163452148438	2.116380836222834
500.0	100.0	-1.737457275390625	0.10477447509765625	1.740613533912627
500.0	120.0	-2.026031494140625	-0.8290176391601562	2.189080597257299
500.0	140.0	-2.1134033203125	-1.3607330322265625	2.5135767303387406
500.0	160.0	-1.709014892578125	-1.618133544921875	2.353526730728855
500.0	180.0	-1.510101318359375	-2.6234283447265625	3.02700879939677
500.0	200.0	-1.29791259765625	-2.9450531005859375	3.2183714633997176
500.0	220.0	-1.06549072265625	-3.13427734375	3.3104327432544363
500.0	240.0	-0.51080322265625	-2.8133087158203125	2.8593051363550805
500.0	260.0	-0.2520751953125	-0.246063232421875	0.35226271225001476
500.0	280.0	-0.896484375	0.16143798828125	0.9109041984091618
500.0	300.0	-1.461578369140625	-0.203094482421875	1.475621461598461
500.0	320.0	-1.9212646484375	-0.377655029296875	1.9580299207338212
500.0	340.0	-2.33837890625	-0.701171875	2.4412410588645197
500.0	360.0	-2.1806640625	-1.012969970703125	2.4044550141404795
500.0	380.0	-1.760986328125	-0.98101806640625	2.015804875095461
500.0	400.0	-1.959686279296875	-0.325469970703125	1.9865298928266655
500.0	420.0	-1.98004150390625	-0.4359130859375	2.027457663104924
500.0	440.0	-2.096954345703125	-0.4017333984375	2.1350895183535896
500.0	460.0	-2.300537109375	-0.43292236328125	2.3409170776087955
500.0	480.0	-2.71551513671875	-0.55963134765625	2.7725817757152273
500.0	500.0	-2.994049072265625	-0.615966796875	3.056753987809143
500.0	520.0	-3.185791015625	-0.6971435546875	3.2611767095757465
500.0	540.0	-3.380218505859375	-0.7371826171875	3.4596698337323457
500.0	560.0	-3.455841064453125	-0.559814453125	3.500889841838522
500.0	580.0	-3.555023193359375	-0.1651611328125	3.558857696665462
500.0	600.0	-3.232147216796875	0.45361328125	3.263823009903291
500.0	620.0	-2.889312744140625	0.9664306640625	3.0466565874567673
500.0	640.0	-2.59393310546875	1.3343505859375	2.917015673910324
500.0	660.0	-2.30780029296875	1.37890625	2.688368397098082
500.0	680.0	-1.75787353515625	0.688232421875	1.8877985147050678
500.0	700.0	-1.245452880859375	0.1722412109375	1.2573066106507724
500.0	720.0	-0.907012939453125	0.0860595703125	0.9110865611882168
500.0	740.0	3.19244384765625	-2.0291748046875	3.7827566811013362
500.0	760.0	4.89892578125	-1.38916015625	5.092076172830533
500.0	780.0	5.065887451171875	-1.3653564453125	5.246657401688914
500.0	800.0	5.09210205078125	-1.353271484375	5.26885632808422
520.0	0.0	-0.9600830078125	2.2958173751831055	2.4884808221248043
520.0	20.0	-0.8787841796875	2.2749099731445312	2.438744968294447
520.0	40.0	-0.814697265625	2.2681236267089844	2.4100034067719425
520.0	60.0	-0.842529296875	2.2762832641601562	2.4272043825743843
520.0	80.0	-0.91107177734375	2.1176071166992188	2.3052790902985
520.0	100.0	-1.09674072265625	1.3497772216796875	1.7391776105096022
520.0	120.0	-1.69403076171875	-0.33661651611328125	1.7271510937291072
520.0	140.0	-2.2412109375	-0.9719696044921875	2.4428981514640205
520.0	160.0	-2.839599609375	-1.6240997314453125	3.2712422532187047
520.0	180.0	-2.480712890625	-2.6742095947265625	3.6476476532473154
520.0	200.0	-2.14306640625	-2.81280517578125	3.536185314501925
520.0	220.0	-1.854248046875	-2.929290771484375	3.466840094847652
520.0	240.0	-1.18719482421875	-2.6849517822265625	2.9357107527025517
520.0	260.0	-0.45086669921875	-0.6956787109375	0.8290052167001559
520.0	280.0	-0.96697998046875	0.194122314453125	0.9862726578365549
520.0	300.0	-1.3599853515625	0.0078125	1.3600077910147526
520.0	320.0	-1.5645751953125	0.04376220703125	1.565187104646404
520.0	340.0	-2.10955810546875	0.062591552734375	2.11048646117965
520.0	360.0	-2.31207275390625	-0.283233642578125	2.3293565024795377
520.0	380.0	-1.986083984375	-0.37451171875	2.021086000266182
520.0	400.0	-2.17816162109375	-0.10107421875	2.1805054563797075
520.0	420.0	-2.18670654296875	-0.30047607421875	2.207254261801357
520.0	440.0	-2.32611083984375	-0.267181396484375	2.3414050349877393
520.0	460.0	-2.6446533203125	-0.3331298828125	2.6655518572075465
520.0	480.0	-3.135986328125	-0.4212646484375	3.1641545717948247
520.0	500.0	-3.47589111328125	-0.370819091796875	3.495615229144739
520.0	520.0	-4.496337890625	-0.190185546875	4.500358315613349
520.0	540.0	-4.62548828125	-0.00244140625	4.625488925556471
520.0	560.0	-5.2225341796875	1.685302734375	5.487723440963114
520.0	580.0	-3.6107177734375	0.3626708984375	3.628885919947184
520.0	600.0	-3.316162109375	1.927734375	3.8357647159609636
520.0	620.0	-3.0526123046875	2.6409912109375	4.036493089177616
520.0	640.0	-2.4368896484375	1.4061279296875	2.813472394268175
520.0	660.0	-2.2413330078125	1.241943359375	2.562420137254133
520.0	680.0	-1.941650390625	0.799072265625	2.0996482384212087
520.0	700.0	-1.7314453125	0.598388671875	1.8319311867006765
520.0	720.0	-1.262939453125	0.459716796875	1.3440072900057811
520.0	740.0	3.04742431640625	-2.3748779296875	3.863526904932964
520.0	760.0	4.94757080078125	-1.3408203125	5.126037059869526
520.0	780.0	5.1044921875	-1.29736328125	5.266781937367855
520.0	800.0	5.128662109375	-1.284912109375	5.287170714187063
540.0	0.0	-0.92950439453125	2.192673921585083	2.381553557208448
540.0	20.0	-0.83892822265625	2.1851139068603516	2.3406245638127623
540.0	40.0	-0.7374267578125	2.171142578125	2.2929584204004065
540.0	60.0	-0.6624755859375	2.2005386352539062	2.2980957741591967
540.0	80.0	-0.674072265625	2.1396102905273438	2.24328010168488
540.0	100.0	-0.8291015625	1.6811599731445312	1.874488798644383
540.0	120.0	-1.1025390625	1.1340103149414062	1.5816357920620936
540.0	140.0	-1.80450439453125	-0.1109161376953125	1.807909981023347
540.0	160.0	-2.86083984375	-1.489349365234375	3.2253009384104856
540.0	180.0	-2.89697265625	-2.74139404296875	3.9884447933856033
540.0	200.0	-2.5869140625	-2.6251678466796875	3.685597724928905
540.0	220.0	-2.2789306640625	-2.6996307373046875	3.53292104205636
540.0	240.0	-2.15521240234375	-2.6689910888671875	3.4305180267226074
540.0	260.0	-1.29779052734375	-1.562408447265625	2.0311032492096874
540.0	280.0	-0.590576171875	0.24176025390625	0.6381443685838997
540.0	300.0	-0.53277587890625	0.3046875	0.6137463725355753
540.0	320.0	-0.506103515625	0.49017333984375	0.7045641714007043
540.0	340.0	-0.86566162109375	0.6622314453125	1.089917670925351
540.0	360.0	-1.52081298828125	0.4556884765625	1.5876158644321987
540.0	380.0	-2.3018798828125	0.20782470703125	2.311242545417835
540.0	400.0	-2.58685302734375	0.1771240234375	2.592909852801715
540.0	420.0	-2.5970458984375	-0.064605712890625	2.5978493598992896
540.0	440.0	-2.7259521484375	-0.061126708984375	2.726637414494689
540.0	460.0	-3.11029052734375	-0.1629638671875	3.114556852345606
540.0	480.0	-3.64959716796875	-0.1572265625	3.652982299491894
540.0	500.0	-3.987060546875	-0.1363525390625	3.9893914096458327
540.0	520.0	-7.70965576171875	3.385498046875	8.420236872534973
540.0	540.0	-7.17437744140625	3.208984375	7.859342999942999
540.0	560.0	-2.75286865234375	4.7796630859375	5.5157470058125835
540.0	580.0	-2.0819091796875	2.9232177734375	3.5888087136831315
540.0	600.0	-1.66534423828125	1.397216796875	2.173841348729523
540.0	620.0	-1.7122802734375	1.2738037109375	2.1341226836340375
540.0	640.0	-1.8441162109375	1.2635498046875	2.2354692367304683
540.0	660.0	-1.96295166015625	1.147216796875	2.273606298184079
540.0	680.0	-2.0482177734375	1.042724609375	2.2983626037728504
540.0	700.0	-2.13348388671875	1.1561279296875	2.4265995311736233
540.0	720.0	-1.50408935546875	0.784423828125	1.6963506510638298
540.0	740.0	3.134521484375	-2.8795166015625	4.2563882335476055
540.0	760.0	4.99468994140625	-1.286865234375	5.157804740606975
540.0	780.0	5.148193359375	-1.1920166015625	5.2843919653933185
540.0	800.0	5.14935302734375	-1.197265625	5.2867080094346885
560.0	0.0	-0.72216796875	2.083099842071533	2.2047293546208677
560.0	20.0	-0.70428466796875	2.095111846923828	2.210319104712355
560.0	40.0	-0.64337158203125	2.0900802612304688	2.1868613332698117
560.0	60.0	-0.61798095703125	2.0596694946289062	2.1503811035158753
560.0	80.0	-0.62005615234375	2.04180908203125	2.1338823677805276
560.0	100.0	-0.70086669921875	1.822357177734375	1.9524855475300662
560.0	120.0	-0.81781005859375	1.6363067626953125	1.8292930638854799
560.0	140.0	-0.9359130859375	1.4821319580078125	1.7528971576727272
560.0	160.0	-1.0987548828125	1.3256683349609375	1.7218184651183222
560.0	180.0	-1.1044921875	-1.3815155029296875	1.7687532550029703
560.0	200.0	-1.07550048828125	-1.512939453125	1.8562562024449591
560.0	220.0	-1.15875244140625	-1.79150390625	2.1335869953142184
560.0	240.0	-1.28179931640625	-1.90167236328125	2.2933310412601196
560.0	260.0	-1.3233642578125	-1.376220703125	1.909260690048768
560.0	280.0	-1.29595947265625	0.60467529296875	1.4300850200929696
560.0	300.0	-1.2132568359375	0.52020263671875	1.3200768663976403
560.0	320.0	-0.98468017578125	0.669189453125	1.1905501134980963
560.0	340.0	-1.0892333984375	0.8695068359375	1.393725774323539
560.0	360.0	-1.6624755859375	0.781890869140625	1.8371658621593523
560.0	380.0	-2.3841552734375	0.777801513671875	2.5078220755328915
560.0	400.0	-2.4755859375	0.581939697265625	2.5430649903613083
560.0	420.0	-2.2833251953125	0.29962158203125	2.302899702541944
560.0	440.0	-2.25872802734375	0.2073974609375	2.268229708012729
560.0	460.0	-2.2772216796875	-0.05712890625	2.2779381664935685
560.0	480.0	-2.14990234375	0.12213134765625	2.153368559662297
560.0	500.0	-2.37548828125	0.1490478515625	2.380159624145296
560.0	520.0	-2.37554931640625	6.5145263671875	6.9341393368938995
560.0	540.0	-1.98370361328125	6.8350830078125	7.117122996621054
560.0	560.0	-2.38128662109375	6.9013671875	7.300643466743308
560.0	580.0	-2.622802734375	6.8455810546875	7.3308303867803
560.0	600.0	-3.21490478515625	6.715087890625	7.444999540392133
560.0	620.0	-3.465087890625	6.3450927734375	7.229594483322339
560.0	640.0	-4.39862060546875	6.5625	7.900270215685934
560.0	660.0	-4.90582275390625	6.924560546875	8.486261583293441
560.0	680.0	-5.0318603515625	6.60400390625	8.30255901462868
560.0	700.0	-5.16473388671875	6.705810546875	8.464181662228249
560.0	720.0	-5.18511962890625	6.6844482421875	8.45974667874591
560.0	740.0	-4.9632568359375	6.73876953125	8.36928510774867
560.0	760.0	1.31353759765625	-1.37841796875	1.9040528136134849
560.0	780.0	4.54583740234375	-0.0328369140625	4.545955999729047
560.0	800.0	5.00042724609375	-1.773681640625	5.305678015651432
580.0	0.0	-0.80535888671875	2.016641139984131	2.1715074082059584
580.0	20.0	-0.74884033203125	2.018198013305664	2.1526460609648774
580.0	40.0	-0.658935546875	2.0240859985351562	2.1286428033847096
580.0	60.0	-0.60565185546875	1.9680747985839844	2.0591582219086835
580.0	80.0	-0.58258056640625	1.96783447265625	2.0522603704521822
580.0	100.0	-0.6307373046875	1.8914260864257812	1.993821001979967
580.0	120.0	-0.68670654296875	1.82464599609375	1.9495894150351363
580.0	140.0	-0.77374267578125	1.819305419921875	1.9770052957142625
580.0	160.0	-0.96527099609375	1.8780364990234375	2.1115797847971622
580.0	180.0	-1.0841064453125	1.1048126220703125	1.5478687653202334
580.0	200.0	-1.11761474609375	-0.541259765625	1.2417829337571955
580.0	220.0	-1.223388671875	-0.8052825927734375	1.4646364384023725
580.0	240.0	-1.35693359375	-1.0763397216796875	1.7319861357161024
580.0	260.0	-1.4986572265625	-1.1212158203125	1.8716565920186954
580.0	280.0	-1.53338623046875	0.942474365234375	1.7998697899890148
580.0	300.0	-1.60076904296875	0.6328125	1.7213114735815067
580.0	320.0	-1.59619140625	0.76531982421875	1.7701811881071867
580.0	340.0	-1.6014404296875	0.93597412109375	1.8549013464858184
580.0	360.0	-1.5927734375	1.010162353515625	1.8860952265635458
580.0	380.0	-1.5284423828125	1.427337646484375	2.0912744618172687
580.0	400.0	-1.55267333984375	1.38262939453125	2.0790523184574736
580.0	420.0	-1.63348388671875	1.148712158203125	1.996949981990905
580.0	440.0	-1.742919921875	0.95123291015625	1.9856016477211849
580.0	460.0	-1.7022705078125	0.9755859375	1.9620124370696483
580.0	480.0	-1.64794921875	1.221282958984375	2.0511627662095386
580.0	500.0	-1.95416259765625	3.85650634765625	4.323354330562275
580.0	520.0	-2.17547607421875	6.855712890625	7.192600043668493
580.0	540.0	-2.19268798828125	6.9351806640625	7.273555626867733
580.0	560.0	-2.4749755859375	7.0091552734375	7.433287415278881
580.0	580.0	-2.60711669921875	6.99609375	7.46608232221788
580.0	600.0	-2.9847412109375	6.93017578125	7.545595831694983
580.0	620.0	-3.15093994140625	6.622802734375	7.334162431579641
580.0	640.0	-3.75726318359375	6.4676513671875	7.4798088771218865
580.0	660.0	-4.25140380859375	6.7293701171875	7.959827668851981
580.0	680.0	-4.40814208984375	6.8768310546875	8.168385522180403
580.0	700.0	-4.41986083984375	7.015625	8.291813069782103
580.0	720.0	-4.47930908203125	7.176513671875	8.459702024006308
580.0	740.0	-3.871337890625	7.0880126953125	8.076334628549018
580.0	760.0	-1.694580078125	-1.7503662109375	2.436264253641183
580.0	780.0	4.87451171875	-1.3792724609375	5.065891532369369
580.0	800.0	5.046875	-1.0260009765625	5.15010924831039
600.0	0.0	-0.81951904296875	1.9915199279785156	2.1535466294751937
600.0	20.0	-0.7296142578125	1.9988517761230469	2.1278499449241113
600.0	40.0	-0.63433837890625	2.018482208251953	2.1158108620533853
600.0	60.0	-0.512939453125	2.0188751220703125	2.083017916650405
600.0	80.0	-0.4715576171875	2.0214996337890625	2.0757715085569672
600.0	100.0	-0.54168701171875	1.9478607177734375	2.021777978540087
600.0	120.0	-0.6253662109375	1.83294677734375	1.9366922280933447
600.0	140.0	-0.72296142578125	1.76190185546875	1.9044609136109572
600.0	160.0	-0.9228515625	1.883880615234375	2.0977752927481386
600.0	180.0	-1.0672607421875	1.8535308837890625	2.138836653177254
600.0	200.0	-1.11517333984375	0.4523468017578125	1.2034239514646472
600.0	220.0	-1.22235107421875	0.7607421875	1.4397467917957023
600.0	240.0	-1.33770751953125	0.3111724853515625	1.3734226310390834
600.0	260.0	-1.49468994140625	-0.34991455078125	1.5351020206453587
600.0	280.0	-1.55291748046875	1.40594482421875	2.0948111012434754
600.0	300.0	-1.73291015625	0.306549072265625	1.7598153151229576
600.0	320.0	-1.72271728515625	0.56640625	1.8134417235233071
600.0	340.0	-1.6881103515625	0.910400390625	1.9179534484190746
600.0	360.0	-1.5958251953125	1.257293701171875	2.0316115536688235
600.0	380.0	-1.501220703125	1.435089111328125	2.0768111028554492
600.0	400.0	-1.47711181640625	1.502655029296875	2.1070907562889083
600.0	420.0	-1.50323486328125	1.41796875	2.0664826227579947
600.0	440.0	-1.56292724609375	1.26458740234375	2.0104534002927568
600.0	460.0	-1.5531005859375	1.679534912109375	2.287566163203515
600.0	480.0	-1.639404296875	3.344940185546875	3.72508674979504
600.0	500.0	-1.8411865234375	5.0067138671875	5.334524492583709
600.0	520.0	-2.133056640625	6.8905029296875	7.213110373212546
600.0	540.0	-2.1649169921875	6.94189453125	7.2716411673061
600.0	560.0	-2.46197509765625	7.0162353515625	7.435649258134414
600.0	580.0	-2.5943603515625	7.0130615234375	7.4775489008952
600.0	600.0	-2.974853515625	6.94921875	7.559192726394663
600.0	620.0	-3.0987548828125	6.7340087890625	7.412769805877241
600.0	640.0	-3.695068359375	6.6529541015625	7.610212116488708
600.0	660.0	-4.205810546875	6.852294921875	8.040073883526127
600.0	680.0	-4.36248779296875	6.96533203125	8.218707322283633
600.0	700.0	-4.3824462890625	7.106201171875	8.348887984137486
600.0	720.0	-4.45721435546875	7.2166748046875	8.48216688395177
600.0	740.0	-3.869140625	7.0882568359375	8.075495907264154
600.0	760.0	-2.66522216796875	5.78759765625	6.371789060794663
600.0	780.0	4.988525390625	-1.1890869140625	5.128285606526316
600.0	800.0	5.06793212890625	-1.1231689453125	5.190900166918511
620.0	0.0	-0.86083984375	1.973803997039795	2.1533572521339313
620.0	20.0	-0.75286865234375	1.9880695343017578	2.125848461415042
620.0	40.0	-0.6522216796875	2.0222740173339844	2.1248494818783086
620.0	60.0	-0.55059814453125	2.0023269653320312	2.0766491260819766
620.0	80.0	-0.48443603515625	1.9987716674804688	2.0566396016027118
620.0	100.0	-0.525390625	1.9185943603515625	1.9892309137982729
620.0	120.0	-0.5799560546875	1.8035125732421875	1.8944673729603652
620.0	140.0	-0.635498046875	1.734222412109375	1.8469935414733856
620.0	160.0	-0.80615234375	1.7723846435546875	1.9471078362643643
620.0	180.0	-0.9918212890625	1.87286376953125	2.11927538764088
620.0	200.0	-1.12872314453125	2.05755615234375	2.3468176872198936
620.0	220.0	-1.22393798828125	2.294647216796875	2.600659541099449
620.0	240.0	-1.288818359375	2.141845703125	2.4997111392033067
620.0	260.0	-1.362548828125	2.031951904296875	2.446501144573717
620.0	280.0	-1.46826171875	1.869537353515625	2.377175296636096
620.0	300.0	-1.62298583984375	1.063079833984375	1.9401602433194967
620.0	320.0	-1.64263916015625	1.08837890625	1.9704903080321854
620.0	340.0	-1.625	1.273834228515625	2.0647708448488897
620.0	360.0	-1.5511474609375	1.463470458984375	2.132558142206864
620.0	380.0	-1.4676513671875	1.517822265625	2.111346718479546
620.0	400.0	-1.4046630859375	1.700958251953125	2.2059776426525475
620.0	420.0	-1.3896484375	1.766632080078125	2.2476903003321773
620.0	440.0	-1.42333984375	1.76531982421875	2.267653058248989
620.0	460.0	-1.4095458984375	2.48284912109375	2.8550585629576823
620.0	480.0	-1.67071533203125	5.2178955078125	5.478843240240969
620.0	500.0	-1.79461669921875	5.79266357421875	6.064288942752938
620.0	520.0	-2.1058349609375	6.9359130859375	7.248546834944622
620.0	540.0	-2.151611328125	6.9537353515625	7.279001761703721
620.0	560.0	-2.452392578125	7.02294921875	7.4388201407470405
620.0	580.0	-2.51861572265625	7.055419921875	7.491486863927741
620.0	600.0	-2.86767578125	7.1070556640625	7.6637983140509816
620.0	620.0	-2.98046875	6.955078125	7.5667896557641985
620.0	640.0	-3.6494140625	6.78857421875	7.707331764174287
620.0	660.0	-4.18701171875	6.9178466796875	8.086264268289357
620.0	680.0	-4.34808349609375	6.9964599609375	8.23749246275858
620.0	700.0	-4.3824462890625	7.109375	8.351589571281785
620.0	720.0	-4.462646484375	7.212646484375	8.481596721907474
620.0	740.0	-3.89910888671875	7.0819091796875	8.084335949218787
620.0	760.0	-2.80029296875	5.830810546875	6.468384059746254
620.0	780.0	4.98834228515625	-1.17626953125	5.125150608911408
620.0	800.0	5.058837890625	-1.1343994140625	5.18446745907895
