# Supplementary material for: Real-time emotion detection by quantitative facial motion analysis
Source: PLoS One. 2023 Mar 10;18(3):e0282730. doi: 10.1371/journal.pone.0282730 (PMC10004542; doi:10.1371/journal.pone.0282730)
Supplement: S1 Dataset — Data from each participant is organized into folders by Study ID and subsequently by emotions. The data files (.csv) contain the pixel displacement results after DISC-processing of videos. (ZIP) [file pone.0282730.s004.zip › S1_Dataset/1/happy/result/101750_cropped_result.csv]

pos_x	pos_y	disp_x	disp_y	disp_xy_indi
0.0	0.0	2.0823678970336914	1.3543424606323242	2.4840490251337908
0.0	20.0	2.193894386291504	1.2863616943359375	2.5432064381123682
0.0	40.0	1.979494571685791	1.4687767028808594	2.4648942699959933
0.0	60.0	1.8780574798583984	1.4592170715332031	2.378321752729436
0.0	80.0	1.8442902565002441	1.4901809692382812	2.3710853783239605
0.0	100.0	1.739647388458252	1.5935134887695312	2.359164740975089
0.0	120.0	1.459475040435791	1.9754867553710938	2.456138292992002
0.0	140.0	1.4998650550842285	1.991668701171875	2.493258790958227
0.0	160.0	1.4334564208984375	2.0745086669921875	2.521583534218262
0.0	180.0	1.1868219375610352	2.4210357666015625	2.6962864266691224
0.0	200.0	1.6684927940368652	2.22589111328125	2.7818086655874423
0.0	220.0	1.7614316940307617	2.082000732421875	2.727153949182426
0.0	240.0	1.9171452522277832	1.9380645751953125	2.726085144628927
0.0	260.0	2.1176886558532715	1.7161865234375	2.7257845524468967
0.0	280.0	2.53566837310791	0.95294189453125	2.708821210920448
0.0	300.0	2.8179235458374023	0.829742431640625	2.937544146570352
0.0	320.0	2.8080925941467285	1.32025146484375	3.1029740488318254
0.0	340.0	2.4674315452575684	2.417999267578125	3.454698089347389
0.0	360.0	2.354959487915039	1.87506103515625	3.0102637883219288
0.0	380.0	2.279297351837158	1.866790771484375	2.94620165681019
0.0	400.0	2.232506275177002	1.41961669921875	2.6456371333585094
0.0	420.0	2.2429704666137695	1.213592529296875	2.55023985955572
0.0	440.0	2.1899123191833496	0.870941162109375	2.3567465866247534
0.0	460.0	1.9308791160583496	0.797027587890625	2.0889105142846645
0.0	480.0	1.9191713333129883	1.35125732421875	2.3471503920424803
0.0	500.0	1.9148225784301758	2.21087646484375	2.9248111476924428
0.0	520.0	2.5148377418518066	2.8935546875	3.833675468450025
0.0	540.0	3.5278639793395996	3.349365234375	4.864573129264451
0.0	560.0	3.743149995803833	3.4129638671875	5.065520136157164
0.0	580.0	4.410404205322266	3.5211181640625	5.6435749644720055
0.0	600.0	4.8735761642456055	3.2216796875	5.84217122631244
0.0	620.0	5.148345947265625	3.0318603515625	5.9747504704467005
0.0	640.0	5.0260796546936035	2.9705810546875	5.838306988998889
0.0	660.0	4.924436092376709	2.93505859375	5.732768944990555
0.0	680.0	4.998848915100098	2.872802734375	5.765542994951117
0.0	700.0	4.989930152893066	2.9044189453125	5.773651560376812
0.0	720.0	5.085191249847412	2.883544921875	5.8458533478009675
0.0	740.0	5.190272808074951	3.4765625	6.247032786743518
0.0	760.0	5.237752914428711	3.299560546875	6.190408338316666
0.0	780.0	7.174062728881836	3.2327880859375	7.868805172738167
0.0	800.0	7.11375617980957	3.0533447265625	7.741346201081946
20.0	0.0	1.9981327056884766	1.560511589050293	2.535296970593824
20.0	20.0	2.053804397583008	1.4109878540039062	2.4917863527352924
20.0	40.0	1.8392333984375	1.6161460876464844	2.448409212232096
20.0	60.0	1.7536964416503906	1.622833251953125	2.3893595319880174
20.0	80.0	1.7437324523925781	1.6098251342773438	2.3732129757942295
20.0	100.0	1.6561088562011719	1.7331390380859375	2.3971790648438014
20.0	120.0	1.4571037292480469	1.9916152954101562	2.4677282594929792
20.0	140.0	1.4994239807128906	2.01751708984375	2.5136920021650395
20.0	160.0	1.529653549194336	2.11419677734375	2.60953405685642
20.0	180.0	1.586212158203125	2.160858154296875	2.6805553480244932
20.0	200.0	2.0484237670898438	1.886322021484375	2.78464552471503
20.0	220.0	2.142526626586914	1.7305450439453125	2.75412535930331
20.0	240.0	2.2082672119140625	1.641571044921875	2.7515812862317195
20.0	260.0	2.3403491973876953	1.417633056640625	2.736223282006326
20.0	280.0	2.6443424224853516	0.656890869140625	2.724711445514189
20.0	300.0	2.804483413696289	0.704742431640625	2.8916758311837674
20.0	320.0	2.8407764434814453	1.0179443359375	3.0176516487007454
20.0	340.0	2.5397205352783203	1.787750244140625	3.105838265708513
20.0	360.0	2.387836456298828	1.351806640625	2.74392859522029
20.0	380.0	2.300252914428711	1.165771484375	2.5787955762564176
20.0	400.0	2.2291927337646484	0.594940185546875	2.307217819939777
20.0	420.0	2.195657730102539	0.1632080078125	2.201715177213701
20.0	440.0	2.092020034790039	-0.381256103515625	2.126476908511078
20.0	460.0	1.8497962951660156	-0.208953857421875	1.8615606485262302
20.0	480.0	1.8812599182128906	0.88690185546875	2.0798398450621827
20.0	500.0	1.9299449920654297	2.23236083984375	2.9509528277602683
20.0	520.0	2.5021896362304688	2.8641357421875	3.803186364791385
20.0	540.0	3.3865814208984375	3.318603515625	4.741525388974849
20.0	560.0	3.411409378051758	3.3243408203125	4.763292541326374
20.0	580.0	4.236616134643555	3.555419921875	5.530816132650562
20.0	600.0	4.614154815673828	3.2598876953125	5.649539135987627
20.0	620.0	5.293340682983398	3.161376953125	6.165529971209049
20.0	640.0	5.579551696777344	3.10546875	6.385556615850923
20.0	660.0	5.641605377197266	3.0230712890625	6.400521170246615
20.0	680.0	5.7086639404296875	2.984619140625	6.4418006333126545
20.0	700.0	5.573698043823242	3.0543212890625	6.355705186723142
20.0	720.0	5.435739517211914	3.150634765625	6.282814936423332
20.0	740.0	5.325193405151367	3.3756103515625	6.3049528188435735
20.0	760.0	5.245555877685547	3.3509521484375	6.224527031593588
20.0	780.0	7.199148178100586	3.9971923828125	8.234396239886884
20.0	800.0	7.14185905456543	3.6185302734375	8.006242070725934
40.0	0.0	1.9256019592285156	1.5402178764343262	2.465808997524456
40.0	20.0	1.9636497497558594	1.4574260711669922	2.4454061201840287
40.0	40.0	1.7764892578125	1.6408805847167969	2.418347199312734
40.0	60.0	1.70770263671875	1.6459541320800781	2.3717953748938068
40.0	80.0	1.6700286865234375	1.6831283569335938	2.3710581772122707
40.0	100.0	1.59954833984375	1.7814407348632812	2.39417751708747
40.0	120.0	1.4578933715820312	1.9525299072265625	2.4367655040066927
40.0	140.0	1.450714111328125	2.058990478515625	2.5187324636460606
40.0	160.0	1.5493850708007812	2.12335205078125	2.6285391435505163
40.0	180.0	1.683624267578125	2.1028900146484375	2.6938331589179914
40.0	200.0	2.2099571228027344	1.6819915771484375	2.7772299419070126
40.0	220.0	2.404205322265625	1.3220062255859375	2.743702551680545
40.0	240.0	2.4132041931152344	1.1201324462890625	2.6604982944738884
40.0	260.0	2.5541229248046875	0.584869384765625	2.6202320722121106
40.0	280.0	2.6633262634277344	0.026153564453125	2.6634546728633364
40.0	300.0	2.776092529296875	0.207275390625	2.783819825128176
40.0	320.0	2.8586044311523438	-0.0262451171875	2.8587249080630337
40.0	340.0	2.6692581176757812	0.027130126953125	2.6693959883401615
40.0	360.0	2.4490280151367188	-0.0267333984375	2.449173920634571
40.0	380.0	2.2995376586914062	-0.324493408203125	2.3223198349295546
40.0	400.0	2.1898536682128906	-1.051361083984375	2.429160187616752
40.0	420.0	2.10052490234375	-1.363433837890625	2.5042277643360196
40.0	440.0	1.9921531677246094	-1.68731689453125	2.61069196694014
40.0	460.0	1.7647171020507812	-1.476806640625	2.3011267466318768
40.0	480.0	1.6640892028808594	-1.2364501953125	2.073162309283326
40.0	500.0	1.9251060485839844	2.159332275390625	2.892879045836223
40.0	520.0	2.489574432373047	2.8505859375	3.784682422793005
40.0	540.0	3.3696212768554688	3.290771484375	4.709938907439535
40.0	560.0	3.3959083557128906	3.3055419921875	4.739071789128704
40.0	580.0	4.227081298828125	3.5546875	5.523044407711993
40.0	600.0	4.609455108642578	3.2662353515625	5.649368970990279
40.0	620.0	5.268775939941406	3.235595703125	6.182966881634286
40.0	640.0	5.535530090332031	3.2412109375	6.414634964075584
40.0	660.0	5.579292297363281	3.1553955078125	6.409760007218722
40.0	680.0	5.6456756591796875	3.1361083984375	6.458237339661978
40.0	700.0	5.516143798828125	3.21142578125	6.382875367561797
40.0	720.0	5.401130676269531	3.2327880859375	6.294690730347219
40.0	740.0	5.322734832763672	3.3743896484375	6.302222750696604
40.0	760.0	5.238986968994141	3.3187255859375	6.201687187858367
40.0	780.0	7.095912933349609	2.560302734375	7.54368149177352
40.0	800.0	7.126457214355469	3.176513671875	7.802347822011519
60.0	0.0	1.8223037719726562	1.5725793838500977	2.4070307342981985
60.0	20.0	1.8090286254882812	1.5565109252929688	2.3864850362808467
60.0	40.0	1.6452598571777344	1.6893043518066406	2.3580986388769563
60.0	60.0	1.6033592224121094	1.703399658203125	2.339301432406796
60.0	80.0	1.5342330932617188	1.7885894775390625	2.3564641952770846
60.0	100.0	1.4691734313964844	1.8651275634765625	2.3742728148975085
60.0	120.0	1.3676567077636719	2.0426788330078125	2.458255821738072
60.0	140.0	1.3340682983398438	2.2372894287109375	2.604842070540377
60.0	160.0	1.4720458984375	2.2814483642578125	2.7151290514230286
60.0	180.0	1.8666000366210938	2.048309326171875	2.7712392160180883
60.0	200.0	2.3373146057128906	1.5183563232421875	2.787193120400583
60.0	220.0	2.5809402465820312	0.9998626708984375	2.7678471628836507
60.0	240.0	2.5464019775390625	0.616943359375	2.620072926445323
60.0	260.0	2.446868896484375	-0.012176513671875	2.4468991936873623
60.0	280.0	2.402637481689453	-0.307159423828125	2.422191937082085
60.0	300.0	2.4024085998535156	-0.292816162109375	2.4201876756653795
60.0	320.0	2.3614845275878906	-0.36883544921875	2.3901148011418614
60.0	340.0	2.317535400390625	-0.451568603515625	2.3611193395812897
60.0	360.0	2.19561767578125	-0.729248046875	2.3135556384219638
60.0	380.0	2.0598373413085938	-1.20526123046875	2.386542374717093
60.0	400.0	2.0080108642578125	-2.0947265625	2.901721386112125
60.0	420.0	1.8946723937988281	-2.324615478515625	2.998936578652141
60.0	440.0	1.8388824462890625	-2.348663330078125	2.982902628200209
60.0	460.0	1.7484931945800781	-2.26556396484375	2.8618190946129665
60.0	480.0	1.7143020629882812	-2.232177734375	2.8145068841637935
60.0	500.0	2.1667938232421875	2.373046875	3.21346338759099
60.0	520.0	2.6479568481445312	2.9798583984375	3.986380757576228
60.0	540.0	3.3731231689453125	3.3006591796875	4.719354927670839
60.0	560.0	3.359394073486328	3.292236328125	4.703652685009922
60.0	580.0	4.195304870605469	3.55810546875	5.500972412589853
60.0	600.0	4.599365234375	3.28759765625	5.65353508068694
60.0	620.0	5.2926483154296875	3.2646484375	6.2185251958395975
60.0	640.0	5.554145812988281	3.2613525390625	6.4408816241245015
60.0	660.0	5.572235107421875	3.1953125	6.42338120190925
60.0	680.0	5.627784729003906	3.1912841796875	6.46964107748902
60.0	700.0	5.482933044433594	3.27685546875	6.387514112142424
60.0	720.0	5.3463287353515625	3.319580078125	6.293078963554344
60.0	740.0	5.2770233154296875	3.480712890625	6.321577121142443
60.0	760.0	5.4757232666015625	2.695068359375	6.103027015678854
60.0	780.0	6.79278564453125	-0.888671875	6.850669639821048
60.0	800.0	6.7936248779296875	-0.92626953125	6.856479725525866
80.0	0.0	1.65484619140625	1.6549773216247559	2.3403986524316798
80.0	20.0	1.4876861572265625	1.7478523254394531	2.2952555095125335
80.0	40.0	1.3675613403320312	1.8559303283691406	2.3053636162937785
80.0	60.0	1.3333511352539062	1.8903579711914062	2.313283058583573
80.0	80.0	1.2596664428710938	1.99114990234375	2.3561488664553942
80.0	100.0	1.2772598266601562	2.0153961181640625	2.3860457199958898
80.0	120.0	1.2368621826171875	2.1588516235351562	2.488065190309316
80.0	140.0	1.209808349609375	2.353057861328125	2.645849115415059
80.0	160.0	1.3888015747070312	2.4182586669921875	2.788681551269625
80.0	180.0	2.3631973266601562	1.4898529052734375	2.793629052699268
80.0	200.0	3.272918701171875	0.3947601318359375	3.2966395596376197
80.0	220.0	3.3316268920898438	-0.0008392333984375	3.3316269977908584
80.0	240.0	2.7831802368164062	-0.31451416015625	2.8008947476733606
80.0	260.0	2.1376800537109375	-0.4241943359375	2.179361568596421
80.0	280.0	1.8860092163085938	-0.4400634765625	1.9366689514228368
80.0	300.0	1.4547348022460938	-0.49237060546875	1.535800168640323
80.0	320.0	1.0317001342773438	-0.525421142578125	1.1577877802671745
80.0	340.0	0.8559036254882812	-0.555511474609375	1.020374448203534
80.0	360.0	0.753448486328125	-0.871490478515625	1.1520331052940864
80.0	380.0	1.09881591796875	-1.504180908203125	1.8627819588412071
80.0	400.0	1.5603790283203125	-2.342376708984375	2.8145179620699374
80.0	420.0	1.6941680908203125	-2.579254150390625	3.085896545942687
80.0	440.0	1.7992172241210938	-2.6748046875	3.2236257127411654
80.0	460.0	1.8158187866210938	-2.739166259765625	3.2863702871837956
80.0	480.0	1.8182449340820312	-2.801666259765625	3.339962345809317
80.0	500.0	1.5081558227539062	-2.854034423828125	3.228009677510656
80.0	520.0	1.29217529296875	-2.7677001953125	3.0544854491209685
80.0	540.0	1.4544601440429688	-2.641845703125	3.0157591133460113
80.0	560.0	1.6479339599609375	-1.90234375	2.5168627454743335
80.0	580.0	3.8424148559570312	3.1923828125	4.995544009096977
80.0	600.0	4.46807861328125	3.3013916015625	5.555439946694475
80.0	620.0	5.43719482421875	3.4549560546875	6.4420345308243245
80.0	640.0	5.830657958984375	3.478271484375	6.789325795223271
80.0	660.0	6.0330810546875	3.469482421875	6.959552808056625
80.0	680.0	6.088127136230469	3.40234375	6.974326850676692
80.0	700.0	5.993843078613281	3.50830078125	6.945093895892243
80.0	720.0	5.792671203613281	3.615966796875	6.828634969689988
80.0	740.0	5.73626708984375	2.6142578125	6.303895941101961
80.0	760.0	6.785240173339844	-0.8466796875	6.837861559225224
80.0	780.0	6.783988952636719	-1.01513671875	6.859519565337762
80.0	800.0	6.799339294433594	-1.040771484375	6.878533282867567
100.0	0.0	1.463134765625	1.757465124130249	2.2867984180759517
100.0	20.0	1.3658828735351562	1.8192558288574219	2.274934679292652
100.0	40.0	1.3095245361328125	1.8597373962402344	2.274528015590985
100.0	60.0	1.2775344848632812	1.8671417236328125	2.2623687975538824
100.0	80.0	1.2293548583984375	1.9684219360351562	2.3207753631345356
100.0	100.0	1.2324447631835938	2.0272445678710938	2.372475633649695
100.0	120.0	1.1594696044921875	2.2186279296875	2.5033337081041975
100.0	140.0	1.0773849487304688	2.572601318359375	2.789092302340557
100.0	160.0	1.3611984252929688	2.574432373046875	2.912140655327593
100.0	180.0	3.8141555786132812	-0.0307769775390625	3.814279748551914
100.0	200.0	4.133949279785156	-0.5512542724609375	4.170541681933253
100.0	220.0	3.4919891357421875	-0.618377685546875	3.546319089721592
100.0	240.0	1.8027267456054688	-0.6072998046875	1.9022714769702982
100.0	260.0	1.0885696411132812	-0.5823974609375	1.23457307036074
100.0	280.0	1.1300888061523438	-0.62799072265625	1.2928546157759382
100.0	300.0	0.9464569091796875	-0.71649169921875	1.18707246450389
100.0	320.0	0.9117355346679688	-0.65966796875	1.1253548392267383
100.0	340.0	1.1438446044921875	-0.685394287109375	1.3334713375352532
100.0	360.0	0.960601806640625	-1.244873046875	1.5724073052988143
100.0	380.0	1.0278244018554688	-1.71881103515625	2.0026817958988024
100.0	400.0	1.387359619140625	-2.510040283203125	2.8679380983773766
100.0	420.0	1.4891815185546875	-2.70477294921875	3.087629884236506
100.0	440.0	1.5519332885742188	-2.775054931640625	3.1795324822696407
100.0	460.0	1.5586166381835938	-2.87841796875	3.273312668787631
100.0	480.0	1.36383056640625	-2.92822265625	3.2302510333470678
100.0	500.0	1.135711669921875	-3.080780029296875	3.2834504086572083
100.0	520.0	0.9012298583984375	-3.2200927734375	3.3438320423151158
100.0	540.0	0.7404403686523438	-3.0577392578125	3.146112094045245
100.0	560.0	0.755401611328125	-2.697509765625	2.801283728942745
100.0	580.0	0.975341796875	-2.2724609375	2.4729274823970746
100.0	600.0	0.7157211303710938	-1.8448486328125	1.9788186411214714
100.0	620.0	6.592254638671875	6.2662353515625	9.095247478890416
100.0	640.0	6.500457763671875	7.1695556640625	9.677731116195192
100.0	660.0	6.284629821777344	6.28271484375	8.886454737669556
100.0	680.0	6.2839508056640625	6.24853515625	8.86184119282772
100.0	700.0	6.114097595214844	5.8519287109375	8.463288902176657
100.0	720.0	5.602996826171875	4.8275146484375	7.395841474434856
100.0	740.0	3.1584625244140625	-0.1663818359375	3.16284182871322
100.0	760.0	6.5294189453125	-0.935546875	6.596101857819364
100.0	780.0	6.731132507324219	-0.9910888671875	6.803705018136797
100.0	800.0	6.77911376953125	-1.0267333984375	6.856425086859421
120.0	0.0	1.354583740234375	1.7719814777374268	2.2304294355015726
120.0	20.0	1.3010635375976562	1.7954044342041016	2.2172603390729466
120.0	40.0	1.2550582885742188	1.8147430419921875	2.2064595206298043
120.0	60.0	1.1634292602539062	1.914947509765625	2.240667670310017
120.0	80.0	1.0028228759765625	2.1454391479492188	2.368240456147765
120.0	100.0	0.8616943359375	2.3836669921875	2.5346371452795706
120.0	120.0	0.8344192504882812	2.5936355590820312	2.7245551745046726
120.0	140.0	0.9780044555664062	2.7891845703125	2.9556798342136226
120.0	160.0	1.6500930786132812	2.3560333251953125	2.8764040393377175
120.0	180.0	3.9830322265625	-0.3280181884765625	3.996516189108568
120.0	200.0	3.3298492431640625	-0.387542724609375	3.3523253639224726
120.0	220.0	1.9046630859375	-0.6562652587890625	2.014553439555882
120.0	240.0	0.8089981079101562	-0.884613037109375	1.1987569244955731
120.0	260.0	0.12738800048828125	-0.840179443359375	0.8497818541908692
120.0	280.0	-0.10662841796875	-0.72662353515625	0.7344054611462829
120.0	300.0	-0.11734771728515625	-0.76873779296875	0.7776427721585932
120.0	320.0	-0.16259002685546875	-0.669342041015625	0.6888064203416114
120.0	340.0	-0.129150390625	-0.555145263671875	0.5699702511323776
120.0	360.0	0.0608367919921875	-1.28570556640625	1.2871440940112016
120.0	380.0	1.033538818359375	-2.176177978515625	2.4091394901981174
120.0	400.0	1.0860214233398438	-2.604248046875	2.8216219487389433
120.0	420.0	1.2281112670898438	-2.772613525390625	3.032431869891235
120.0	440.0	1.2729034423828125	-2.8411865234375	3.113297935404333
120.0	460.0	1.2025070190429688	-2.9913330078125	3.2239876386977953
120.0	480.0	0.982666015625	-3.119140625	3.2702707436525347
120.0	500.0	0.7515640258789062	-3.388580322265625	3.4709256813480054
120.0	520.0	0.4409332275390625	-3.4742431640625	3.5021118877304627
120.0	540.0	0.3777923583984375	-3.2867431640625	3.30838445356277
120.0	560.0	0.41811370849609375	-2.871337890625	2.901620298276668
120.0	580.0	0.7895736694335938	-2.410400390625	2.53642595448556
120.0	600.0	0.7882843017578125	-2.1744384765625	2.3129147906382648
120.0	620.0	0.8051834106445312	-2.0208740234375	2.1753740237903068
120.0	640.0	0.8643264770507812	-1.90087890625	2.088157291766406
120.0	660.0	1.041961669921875	-1.88720703125	2.155744535047189
120.0	680.0	1.4928436279296875	-1.224853515625	1.9310225871773725
120.0	700.0	1.8758163452148438	-0.8140869140625	2.0448531645629173
120.0	720.0	2.0622024536132812	-0.7410888671875	2.1913218998490134
120.0	740.0	2.9687042236328125	-0.486083984375	3.0082357632474843
120.0	760.0	6.255462646484375	-0.845703125	6.312370925190951
120.0	780.0	6.542144775390625	-0.8707275390625	6.599835203204145
120.0	800.0	6.58111572265625	-0.8895263671875	6.6409593669073965
140.0	0.0	1.334991455078125	1.7550029754638672	2.205048214669837
140.0	20.0	1.27783203125	1.7425270080566406	2.1608459162780043
140.0	40.0	1.2319183349609375	1.7559089660644531	2.1449566618275684
140.0	60.0	1.053680419921875	1.9159889221191406	2.1866083272982397
140.0	80.0	0.7726593017578125	2.2519454956054688	2.380810977749101
140.0	100.0	0.373291015625	2.83935546875	2.8637886898769045
140.0	120.0	-0.9002838134765625	4.694976806640625	4.780514424170406
140.0	140.0	2.434326171875	1.1721343994140625	2.701822155761803
140.0	160.0	3.4678802490234375	0.50299072265625	3.5041679595369164
140.0	180.0	3.8071746826171875	-0.394439697265625	3.827552970076349
140.0	200.0	2.075347900390625	-0.5100555419921875	2.1371068208147013
140.0	220.0	1.025634765625	-0.77862548828125	1.2877050607417304
140.0	240.0	0.407806396484375	-0.9381103515625	1.0229159734417528
140.0	260.0	-0.0408477783203125	-0.935821533203125	0.9367125935954704
140.0	280.0	-0.3548431396484375	-0.83154296875	0.9040892448387626
140.0	300.0	-0.316864013671875	-0.95098876953125	1.002388369313417
140.0	320.0	-0.4501190185546875	-0.947296142578125	1.0487979369773905
140.0	340.0	-0.61956787109375	-1.0806884765625	1.2456933532240664
140.0	360.0	-0.5700225830078125	-1.688018798828125	1.7816658526042544
140.0	380.0	0.501129150390625	-2.461700439453125	2.5121901757181795
140.0	400.0	0.7621307373046875	-2.712615966796875	2.8176459401539313
140.0	420.0	0.895538330078125	-2.856353759765625	2.993450467531798
140.0	440.0	0.8857574462890625	-2.89324951171875	3.025798901235392
140.0	460.0	0.7057342529296875	-3.123046875	3.201793656562754
140.0	480.0	0.3983917236328125	-3.280120849609375	3.304225893231462
140.0	500.0	0.1347808837890625	-3.5909423828125	3.5934708964056012
140.0	520.0	0.072113037109375	-3.5872802734375	3.588005023730452
140.0	540.0	0.1813201904296875	-3.4066162109375	3.411438262680365
140.0	560.0	0.33544921875	-3.0750732421875	3.0933156358796507
140.0	580.0	0.7673797607421875	-2.546142578125	2.6592693969091883
140.0	600.0	0.714996337890625	-2.259765625	2.370181521134752
140.0	620.0	0.732452392578125	-2.160400390625	2.2811874879557954
140.0	640.0	0.7647552490234375	-2.0880126953125	2.2236563598485874
140.0	660.0	0.6090087890625	-2.1107177734375	2.1968207082646343
140.0	680.0	0.837066650390625	-1.3486328125	1.5872904712584401
140.0	700.0	1.6288909912109375	-1.1884765625	2.016373576711411
140.0	720.0	2.2080078125	-1.0859375	2.4606012992696082
140.0	740.0	2.99713134765625	-0.64208984375	3.065138770520948
140.0	760.0	5.704864501953125	-0.7633056640625	5.755702782669965
140.0	780.0	6.1949920654296875	-0.76708984375	6.242303542693289
140.0	800.0	6.2380218505859375	-0.77783203125	6.286329555251307
160.0	0.0	1.2598419189453125	1.7209365367889404	2.1327972769081733
160.0	20.0	1.1244659423828125	1.728475570678711	2.062050303463027
160.0	40.0	0.986541748046875	1.8589248657226562	2.1044871767348403
160.0	60.0	0.763946533203125	2.062084197998047	2.1990465081999337
160.0	80.0	0.3084259033203125	2.5535812377929688	2.5721399020751616
160.0	100.0	-0.431427001953125	3.65838623046875	3.683737106431132
160.0	120.0	-0.8818817138671875	4.715461730957031	4.797217390672807
160.0	140.0	3.181640625	0.9118194580078125	3.3097208025227824
160.0	160.0	4.3989410400390625	0.58880615234375	4.4381724796111515
160.0	180.0	2.2628326416015625	-0.3492279052734375	2.2896226094531777
160.0	200.0	1.068328857421875	-0.71630859375	1.286244358230749
160.0	220.0	0.29998779296875	-0.978759765625	1.023700813097541
160.0	240.0	0.153411865234375	-0.9963531494140625	1.0080946377905258
160.0	260.0	-0.4419708251953125	-0.997711181640625	1.0912221644993094
160.0	280.0	-0.8301849365234375	-0.94873046875	1.2606730468940068
160.0	300.0	-0.831573486328125	-1.11444091796875	1.3905009970535593
160.0	320.0	-1.088836669921875	-1.167205810546875	1.596225140116815
160.0	340.0	-1.26629638671875	-1.50341796875	1.965648017264876
160.0	360.0	-1.2519073486328125	-1.908203125	2.2822162859423742
160.0	380.0	0.36309814453125	-2.465667724609375	2.492259535189385
160.0	400.0	0.6729278564453125	-2.77593994140625	2.8563393457841486
160.0	420.0	0.7329254150390625	-2.9444580078125	3.0343059542144624
160.0	440.0	0.466400146484375	-2.992034912109375	3.028168095057142
160.0	460.0	0.048797607421875	-3.2568359375	3.257201487516792
160.0	480.0	-0.26678466796875	-3.446868896484375	3.457177931292315
160.0	500.0	-0.33251953125	-3.618499755859375	3.633745962752085
160.0	520.0	-0.193145751953125	-3.5880126953125	3.593207534115057
160.0	540.0	0.079132080078125	-3.4561767578125	3.4570825369581235
160.0	560.0	0.34344482421875	-3.2320556640625	3.2502520152876047
160.0	580.0	0.7326507568359375	-2.782470703125	2.877311304888855
160.0	600.0	0.6490478515625	-2.317138671875	2.4063239055282097
160.0	620.0	0.6541900634765625	-2.2164306640625	2.3109585733517606
160.0	640.0	0.6883544921875	-2.1676025390625	2.2742762968172774
160.0	660.0	0.53765869140625	-2.1533203125	2.2194290339341283
160.0	680.0	0.5626678466796875	-1.4144287109375	1.5222364087130074
160.0	700.0	0.8192291259765625	-1.1075439453125	1.3776029731554373
160.0	720.0	1.674285888671875	-1.2379150390625	2.0822264240333905
160.0	740.0	2.3030853271484375	-1.164306640625	2.580661151242041
160.0	760.0	2.42083740234375	-1.2489013671875	2.7240059386038866
160.0	780.0	2.4369964599609375	-1.247802734375	2.7378757111629204
160.0	800.0	2.46710205078125	-1.242919921875	2.7625065540488416
180.0	0.0	1.1942138671875	1.5905520915985107	1.9889702654065298
180.0	20.0	0.889190673828125	1.7702922821044922	1.9810590143914557
180.0	40.0	0.7297515869140625	1.9357795715332031	2.0687628980066477
180.0	60.0	0.346405029296875	2.291484832763672	2.317520050206281
180.0	80.0	0.00579833984375	2.7004623413085938	2.700468566299344
180.0	100.0	-1.28204345703125	4.686180114746094	4.858386511338754
180.0	120.0	2.036468505859375	1.8865127563476562	2.7759924991288334
180.0	140.0	3.954742431640625	1.0013580322265625	4.079547230922012
180.0	160.0	2.48114013671875	0.3477020263671875	2.505384816186245
180.0	180.0	1.081878662109375	-0.3937225341796875	1.1512944338649633
180.0	200.0	0.8953857421875	-0.7913360595703125	1.1949595752530415
180.0	220.0	0.5330963134765625	-1.0144805908203125	1.1460203089794838
180.0	240.0	0.2855224609375	-1.008331298828125	1.047976661904367
180.0	260.0	-0.6011199951171875	-1.0882568359375	1.2432410021771267
180.0	280.0	-1.5873870849609375	-1.1126708984375	1.938513421601846
180.0	300.0	-1.6208038330078125	-1.27166748046875	2.0601318515994445
180.0	320.0	-1.9367828369140625	-1.374267578125	2.3748134944981336
180.0	340.0	-2.35015869140625	-1.742919921875	2.925921347005263
180.0	360.0	-1.4709625244140625	-1.809417724609375	2.33189263268298
180.0	380.0	0.130462646484375	-2.3919677734375	2.395522976573437
180.0	400.0	0.4954681396484375	-2.732940673828125	2.777490486765132
180.0	420.0	0.2706451416015625	-2.948883056640625	2.961276764237798
180.0	440.0	-0.05755615234375	-3.076934814453125	3.077473080802869
180.0	460.0	0.0797882080078125	-3.518798828125	3.519703304392427
180.0	480.0	-0.0042877197265625	-3.662506103515625	3.6625086133454565
180.0	500.0	-0.00079345703125	-3.63775634765625	3.6377564341895403
180.0	520.0	0.056427001953125	-3.491455078125	3.4919110196444394
180.0	540.0	-0.0225067138671875	-3.379150390625	3.3792253423869485
180.0	560.0	0.0965576171875	-3.2940673828125	3.295482255443977
180.0	580.0	0.179290771484375	-3.0035400390625	3.0088864961960637
180.0	600.0	0.1037750244140625	-2.3914794921875	2.3937300217955912
180.0	620.0	0.19732666015625	-2.298583984375	2.3070383924056554
180.0	640.0	0.263671875	-2.259033203125	2.2743688949876213
180.0	660.0	0.2458343505859375	-2.197265625	2.2109750687727465
180.0	680.0	0.38421630859375	-1.626953125	1.6717053097770174
180.0	700.0	0.486328125	-1.2725830078125	1.3623445074352982
180.0	720.0	1.0313262939453125	-1.3739013671875	1.7179170210876469
180.0	740.0	1.8726043701171875	-1.3890380859375	2.3315389619663023
180.0	760.0	2.2655792236328125	-1.2618408203125	2.5932781328587917
180.0	780.0	2.3016510009765625	-1.2542724609375	2.6212204669891133
180.0	800.0	2.3924407958984375	-1.238037109375	2.6937907947850657
200.0	0.0	0.71966552734375	1.784609079360962	1.924252591887182
200.0	20.0	0.3433380126953125	2.0263099670410156	2.0551917364302845
200.0	40.0	0.1573486328125	2.2340316772460938	2.2395660577859626
200.0	60.0	-0.099517822265625	2.483661651611328	2.485654641464337
200.0	80.0	-0.372711181640625	2.9121780395507812	2.9359316339046084
200.0	100.0	-1.87054443359375	5.636016845703125	5.938318142630788
200.0	120.0	5.744873046875	2.2833404541015625	6.182006951957234
200.0	140.0	2.9981689453125	0.790374755859375	3.1005982131414633
200.0	160.0	1.2388763427734375	0.1401824951171875	1.2467821480198407
200.0	180.0	0.640655517578125	-0.3481597900390625	0.7291465775846029
200.0	200.0	0.74786376953125	-0.79937744140625	1.0946709604290659
200.0	220.0	0.7141876220703125	-1.0467987060546875	1.2672219578732904
200.0	240.0	0.4649810791015625	-1.0187530517578125	1.1198505187694963
200.0	260.0	0.029052734375	-1.052642822265625	1.0530436708142756
200.0	280.0	-0.80010986328125	-1.270782470703125	1.5016870117192462
200.0	300.0	-0.9701080322265625	-1.3753662109375	1.6830751047945154
200.0	320.0	-1.2057037353515625	-1.455535888671875	1.8900545549408185
200.0	340.0	-1.321258544921875	-1.749786376953125	2.1925958377001025
200.0	360.0	-0.797607421875	-1.717376708984375	1.8935575935239168
200.0	380.0	0.2122344970703125	-2.300323486328125	2.3100934231107337
200.0	400.0	0.4625396728515625	-2.61651611328125	2.6570847784784832
200.0	420.0	0.3540191650390625	-2.96063232421875	2.981723214589824
200.0	440.0	0.2639007568359375	-3.16522216796875	3.176204493111137
200.0	460.0	0.3186492919921875	-3.591156005859375	3.6052654312417807
200.0	480.0	0.15924072265625	-3.447845458984375	3.4515208121625545
200.0	500.0	0.06817626953125	-3.3211669921875	3.321866673080508
200.0	520.0	0.0106964111328125	-3.28759765625	3.287615056935896
200.0	540.0	-0.0911102294921875	-3.2330322265625	3.2343157625547008
200.0	560.0	-0.1111297607421875	-3.238525390625	3.2404315344480623
200.0	580.0	-0.018157958984375	-3.35205078125	3.352099961450018
200.0	600.0	-0.3005523681640625	-2.4334716796875	2.451961692573954
200.0	620.0	-0.3249053955078125	-2.34326171875	2.365679394717148
200.0	640.0	-0.3434600830078125	-2.31494140625	2.340281722996285
200.0	660.0	-0.293212890625	-2.243896484375	2.2629726537939323
200.0	680.0	-0.3292236328125	-1.8975830078125	1.9259308066337675
200.0	700.0	-0.261016845703125	-1.8013916015625	1.8202036962715789
200.0	720.0	0.03948974609375	-1.752197265625	1.7526422047041648
200.0	740.0	1.129058837890625	-1.930908203125	2.2367790119532027
200.0	760.0	2.0207977294921875	-1.317626953125	2.412418755341255
200.0	780.0	2.14605712890625	-1.277099609375	2.4973074726182825
200.0	800.0	2.2677764892578125	-1.245361328125	2.5872253560174756
220.0	0.0	0.051300048828125	2.172144651412964	2.1727503495965004
220.0	20.0	-0.2198333740234375	2.348146438598633	2.3584143845893517
220.0	40.0	-0.37103271484375	2.5228233337402344	2.5499613425988468
220.0	60.0	-0.5166168212890625	2.6762771606445312	2.7256838372464203
220.0	80.0	-0.4666290283203125	2.9214553833007812	2.9584868102947954
220.0	100.0	5.3028411865234375	2.7193450927734375	5.959443126927236
220.0	120.0	6.04107666015625	1.9756546020507812	6.355927809571867
220.0	140.0	1.537261962890625	0.551910400390625	1.6333338399144486
220.0	160.0	0.7996368408203125	0.074005126953125	0.8030540679259635
220.0	180.0	0.5252227783203125	-0.30810546875	0.6089235968002598
220.0	200.0	0.728607177734375	-0.84857177734375	1.1184553995356195
220.0	220.0	0.77105712890625	-1.1867218017578125	1.4152164960897178
220.0	240.0	0.622894287109375	-1.12969970703125	1.2900460150630242
220.0	260.0	0.2084197998046875	-1.054718017578125	1.075113440319
220.0	280.0	-0.6952972412109375	-1.44384765625	1.6025399552255035
220.0	300.0	-0.8302459716796875	-1.522308349609375	1.7339928156658457
220.0	320.0	-1.0249176025390625	-1.5338134765625	1.8447330085622586
220.0	340.0	-0.97308349609375	-1.74871826171875	2.001226386303829
220.0	360.0	-0.3792724609375	-1.6978759765625	1.7397213660278046
220.0	380.0	0.1638031005859375	-1.945159912109375	1.9520447073361098
220.0	400.0	0.3634490966796875	-2.375946044921875	2.4035837522868184
220.0	420.0	0.267852783203125	-2.811004638671875	2.8237372739163358
220.0	440.0	0.181854248046875	-3.02252197265625	3.0279877877432932
220.0	460.0	0.2394561767578125	-3.352783203125	3.361323320917612
220.0	480.0	0.0102081298828125	-2.983917236328125	2.983934697538098
220.0	500.0	-0.130340576171875	-2.798370361328125	2.801404173795084
220.0	520.0	-0.1862945556640625	-2.816162109375	2.822317254978526
220.0	540.0	-0.376434326171875	-2.8519287109375	2.8766647656948323
220.0	560.0	-0.83892822265625	-2.8240966796875	2.946069011240425
220.0	580.0	-0.5951385498046875	-3.417724609375	3.4691542771965507
220.0	600.0	-0.761810302734375	-2.4671630859375	2.582101591720374
220.0	620.0	-0.7035064697265625	-2.370361328125	2.472556203368822
220.0	640.0	-0.663330078125	-2.3314208984375	2.4239492977817085
220.0	660.0	-0.5824737548828125	-2.26123046875	2.335045804246809
220.0	680.0	-0.6971588134765625	-2.1317138671875	2.2428184105646034
220.0	700.0	-0.7210693359375	-2.2158203125	2.3301932633403917
220.0	720.0	-0.5020294189453125	-2.4237060546875	2.475153445145455
220.0	740.0	-0.0750885009765625	-2.618896484375	2.619972724829524
220.0	760.0	0.8392181396484375	-1.757568359375	1.9476482289651573
220.0	780.0	1.2917327880859375	-1.49365234375	1.9747331262239305
220.0	800.0	1.6180419921875	-1.289794921875	2.0692101944888615
240.0	0.0	-0.2149810791015625	2.328228235244751	2.3381324983333514
240.0	20.0	-0.405609130859375	2.4893741607666016	2.5222019108962943
240.0	40.0	-0.4585723876953125	2.5906600952148438	2.6309329835051223
240.0	60.0	-0.4741363525390625	2.7037086486816406	2.7449673473021403
240.0	80.0	0.792999267578125	2.6809616088867188	2.795783072182802
240.0	100.0	8.088729858398438	1.7820587158203125	8.282709942330321
240.0	120.0	2.7047576904296875	1.19403076171875	2.9565898639935155
240.0	140.0	1.0143280029296875	0.479034423828125	1.1217554442656705
240.0	160.0	0.4788970947265625	0.0103759765625	0.4790094865732491
240.0	180.0	0.4405059814453125	-0.307861328125	0.5374235918193273
240.0	200.0	0.764556884765625	-0.8715057373046875	1.1593401054899741
240.0	220.0	0.875152587890625	-1.3114471435546875	1.5766374543405364
240.0	240.0	0.861236572265625	-1.297393798828125	1.5572280188352368
240.0	260.0	0.4907073974609375	-1.191162109375	1.2882782776766772
240.0	280.0	-0.200775146484375	-1.573516845703125	1.5862742269725416
240.0	300.0	-0.2110595703125	-1.469940185546875	1.4850152495197073
240.0	320.0	-0.29071044921875	-1.425750732421875	1.4550868414931393
240.0	340.0	-0.22601318359375	-1.510498046875	1.5273134284656087
240.0	360.0	0.133026123046875	-1.435394287109375	1.4415452503751358
240.0	380.0	0.150482177734375	-1.63214111328125	1.639063604464036
240.0	400.0	0.0297698974609375	-1.92547607421875	1.9257061975243481
240.0	420.0	-0.1010589599609375	-2.301727294921875	2.3039447592285622
240.0	440.0	-0.1781768798828125	-2.415008544921875	2.4215724793138955
240.0	460.0	-0.0262298583984375	-2.617156982421875	2.617288420505309
240.0	480.0	-0.0074310302734375	-2.678009033203125	2.678019343120669
240.0	500.0	-0.14739990234375	-2.556427001953125	2.5606729091248632
240.0	520.0	-0.1842803955078125	-2.641845703125	2.648265089315747
240.0	540.0	-0.459197998046875	-2.758544921875	2.796503689862148
240.0	560.0	-1.260833740234375	-2.8885498046875	3.1517331255475294
240.0	580.0	-1.4278106689453125	-3.27734375	3.5748601877581345
240.0	600.0	-1.136749267578125	-2.7230224609375	2.950771122962525
240.0	620.0	-1.030303955078125	-2.60107421875	2.7976978627606575
240.0	640.0	-0.9571533203125	-2.546875	2.720793035901526
240.0	660.0	-0.860870361328125	-2.5029296875	2.6468386425284907
240.0	680.0	-0.9995574951171875	-2.4847412109375	2.6782557890119643
240.0	700.0	-0.8771820068359375	-2.5130615234375	2.6617525230003505
240.0	720.0	-0.6170501708984375	-2.896484375	2.961481495472314
240.0	740.0	-0.275421142578125	-3.1370849609375	3.1491520855492636
240.0	760.0	0.2807464599609375	-3.33154296875	3.343351182183553
240.0	780.0	0.5076904296875	-2.94775390625	2.991154068952051
240.0	800.0	1.0030975341796875	-2.4793701171875	2.6745991926043287
260.0	0.0	-0.698699951171875	2.586785316467285	2.679485005604311
260.0	20.0	-0.910003662109375	2.8154640197753906	2.9588755147356696
260.0	40.0	-0.772979736328125	2.762348175048828	2.868460408123056
260.0	60.0	-0.42572021484375	2.7771224975585938	2.8095635012885345
260.0	80.0	2.624542236328125	2.5381393432617188	3.651078371670932
260.0	100.0	6.79937744140625	1.8501663208007812	7.046605495224612
260.0	120.0	1.4619140625	0.944122314453125	1.7402757456172224
260.0	140.0	0.677337646484375	0.469085693359375	0.8239099920861731
260.0	160.0	0.4156494140625	-0.0225067138671875	0.4162583183308161
260.0	180.0	0.341156005859375	-0.434906005859375	0.5527482738701919
260.0	200.0	0.5687255859375	-0.8628997802734375	1.0334625406350728
260.0	220.0	0.835357666015625	-1.37274169921875	1.6069356561309645
260.0	240.0	1.0570068359375	-1.3419189453125	1.708218342896252
260.0	260.0	1.064910888671875	-1.211029052734375	1.6126458282520189
260.0	280.0	0.86212158203125	-1.0423583984375	1.352687936294715
260.0	300.0	0.6614990234375	-1.121002197265625	1.3016247094624185
260.0	320.0	0.5223388671875	-1.110504150390625	1.2272152868219677
260.0	340.0	0.39593505859375	-1.165557861328125	1.2309710389474762
260.0	360.0	0.271575927734375	-1.284942626953125	1.3133282297605515
260.0	380.0	0.00927734375	-1.43927001953125	1.4392999194846572
260.0	400.0	-0.33758544921875	-1.654144287109375	1.6882408768007033
260.0	420.0	-0.442626953125	-1.880706787109375	1.9320912604512213
260.0	440.0	-0.4307861328125	-1.94036865234375	1.9876134431075498
260.0	460.0	-0.277099609375	-2.067474365234375	2.0859612758670902
260.0	480.0	-0.0711669921875	-2.3363037109375	2.33738738135495
260.0	500.0	-0.182464599609375	-2.308929443359375	2.316127911951851
260.0	520.0	-0.28680419921875	-2.5614013671875	2.5774083131160075
260.0	540.0	-0.632080078125	-2.7568359375	2.828368719147843
260.0	560.0	-1.4105224609375	-2.8638916015625	3.192404848747947
260.0	580.0	-1.619110107421875	-3.0672607421875	3.4683722407665947
260.0	600.0	-1.44146728515625	-2.7440185546875	3.0995912250883997
260.0	620.0	-1.3394775390625	-2.5972900390625	2.9223476221466558
260.0	640.0	-1.3104248046875	-2.556640625	2.8729121904681776
260.0	660.0	-1.2967529296875	-2.5537109375	2.864089333969917
260.0	680.0	-1.19927978515625	-2.5211181640625	2.7918289346323304
260.0	700.0	-0.91455078125	-2.7088623046875	2.859079942436353
260.0	720.0	-0.60345458984375	-3.1640625	3.2210943708481654
260.0	740.0	-0.406005859375	-3.2965087890625	3.321417009984314
260.0	760.0	0.002593994140625	-3.5799560546875	3.5799569944762313
260.0	780.0	0.289093017578125	-3.8199462890625	3.8308699304642007
260.0	800.0	0.6307373046875	-3.6861572265625	3.7397305580032625
280.0	0.0	-0.936431884765625	2.841667652130127	2.9919859157369793
280.0	20.0	-1.171630859375	3.1341495513916016	3.345984501029253
280.0	40.0	-0.7843017578125	2.854907989501953	2.9606804751323406
280.0	60.0	-0.010284423828125	2.8612136840820312	2.861232167327871
280.0	80.0	4.9075927734375	2.267364501953125	5.406052960766581
280.0	100.0	2.529815673828125	1.64251708984375	3.0162608862588844
280.0	120.0	0.777496337890625	0.94482421875	1.223598528836105
280.0	140.0	0.3155517578125	0.5338592529296875	0.6201440266560686
280.0	160.0	0.0645751953125	-0.15570068359375	0.16856054912466492
280.0	180.0	0.065765380859375	-0.7102203369140625	0.7132587274516191
280.0	200.0	0.234588623046875	-1.1284027099609375	1.152529608257513
280.0	220.0	0.6036376953125	-1.4561309814453125	1.5762918201675336
280.0	240.0	0.864288330078125	-1.3651275634765625	1.615725094832871
280.0	260.0	1.019622802734375	-1.307373046875	1.6579671117217987
280.0	280.0	1.0135498046875	-1.27447509765625	1.6283642040796578
280.0	300.0	0.792694091796875	-1.2310791015625	1.4642129891083484
280.0	320.0	0.529693603515625	-1.233001708984375	1.341964428725202
280.0	340.0	0.2713623046875	-1.2423095703125	1.2716015763183608
280.0	360.0	-0.04998779296875	-1.29827880859375	1.2992407953453022
280.0	380.0	-0.48065185546875	-1.38983154296875	1.4705978117746703
280.0	400.0	-0.791412353515625	-1.560028076171875	1.7492916028328902
280.0	420.0	-1.00347900390625	-1.733673095703125	2.003145654725471
280.0	440.0	-1.216278076171875	-1.852325439453125	2.215951689956613
280.0	460.0	-1.346832275390625	-1.94561767578125	2.366302034471999
280.0	480.0	-1.435150146484375	-2.07269287109375	2.521053684640011
280.0	500.0	-1.6043701171875	-2.1943359375	2.7182924197974425
280.0	520.0	-1.5367431640625	-2.3701171875	2.8247185762082094
280.0	540.0	-1.492279052734375	-2.36279296875	2.7945817906091497
280.0	560.0	-1.46612548828125	-2.375	2.7910838302329677
280.0	580.0	-1.757171630859375	-2.8182373046875	3.321161490477279
280.0	600.0	-1.612152099609375	-2.7071533203125	3.1508274297323724
280.0	620.0	-1.50201416015625	-2.513916015625	2.928450148273957
280.0	640.0	-1.45159912109375	-2.482666015625	2.8758947396418146
280.0	660.0	-1.423095703125	-2.5028076171875	2.879105303545636
280.0	680.0	-1.2091064453125	-2.4864501953125	2.764845921541705
280.0	700.0	-0.8402099609375	-3.0008544921875	3.1162606536906527
280.0	720.0	-0.57000732421875	-3.419921875	3.4670987843969105
280.0	740.0	-0.408935546875	-3.512451171875	3.5361761150010635
280.0	760.0	-0.207763671875	-3.775634765625	3.7813468006448616
280.0	780.0	0.12396240234375	-4.343994140625	4.345762507429412
280.0	800.0	0.403961181640625	-4.35498046875	4.373675744664488
300.0	0.0	-2.076507568359375	3.6146035194396973	4.168601957994984
300.0	20.0	-2.159912109375	3.7987918853759766	4.369901613151391
300.0	40.0	-1.173065185546875	2.955799102783203	3.1800676510973966
300.0	60.0	1.318267822265625	2.5198822021484375	2.8438769952171654
300.0	80.0	4.948822021484375	1.9863204956054688	5.332570535078842
300.0	100.0	1.429931640625	1.5048980712890625	2.0759149071746763
300.0	120.0	0.4566650390625	0.87786865234375	0.9895434950873996
300.0	140.0	0.081298828125	0.5664520263671875	0.5722564089898786
300.0	160.0	-0.23931884765625	-0.287322998046875	0.37393584483191755
300.0	180.0	-0.223297119140625	-0.9629974365234375	0.988547250346292
300.0	200.0	-0.037689208984375	-1.510986328125	1.511456304447647
300.0	220.0	0.167022705078125	-1.6257171630859375	1.6342744195403056
300.0	240.0	0.320831298828125	-1.3798828125	1.4166895561627648
300.0	260.0	0.478424072265625	-1.3275146484375	1.4110934535810742
300.0	280.0	0.5223388671875	-1.2783203125	1.3809202415508357
300.0	300.0	0.336029052734375	-1.26043701171875	1.3044604190208509
300.0	320.0	0.118560791015625	-1.27899169921875	1.2844751565665706
300.0	340.0	-0.082305908203125	-1.281219482421875	1.2838604381561567
300.0	360.0	-0.391021728515625	-1.343231201171875	1.3989882243868192
300.0	380.0	-0.7408447265625	-1.386474609375	1.57199324149852
300.0	400.0	-1.034332275390625	-1.542694091796875	1.85734981001957
300.0	420.0	-1.272796630859375	-1.694091796875	2.1189521655210015
300.0	440.0	-1.459197998046875	-1.804412841796875	2.3205957211771038
300.0	460.0	-1.627685546875	-1.906097412109375	2.506505053646576
300.0	480.0	-1.853912353515625	-1.94403076171875	2.6863072454629284
300.0	500.0	-1.843902587890625	-1.988067626953125	2.711529023073287
300.0	520.0	-1.79052734375	-2.0572509765625	2.727319150609952
300.0	540.0	-1.746917724609375	-2.0341796875	2.681344539143001
300.0	560.0	-1.697906494140625	-2.0526123046875	2.663851297689013
300.0	580.0	-1.762481689453125	-2.4649658203125	3.030247217796993
300.0	600.0	-1.797882080078125	-2.6748046875	3.222880712986135
300.0	620.0	-1.734527587890625	-2.4415283203125	2.9949368093570268
300.0	640.0	-1.73876953125	-2.435791015625	2.9927240692390624
300.0	660.0	-1.714569091796875	-2.474609375	3.010554555124861
300.0	680.0	-1.2725830078125	-2.4525146484375	2.763022912060923
300.0	700.0	-0.824005126953125	-3.16845703125	3.273851616692882
300.0	720.0	-0.51251220703125	-3.519775390625	3.556892964766499
300.0	740.0	-0.405914306640625	-3.6341552734375	3.656754158511224
300.0	760.0	-0.255523681640625	-3.9569091796875	3.9651510195923665
300.0	780.0	0.0706787109375	-4.6676025390625	4.668137631094705
300.0	800.0	0.255157470703125	-4.7874755859375	4.794270311611895
320.0	0.0	-2.606689453125	3.9981040954589844	4.772804863301978
320.0	20.0	-2.54766845703125	4.080724716186523	4.810709799629112
320.0	40.0	-1.341156005859375	2.903156280517578	3.197970578532787
320.0	60.0	1.93963623046875	2.4956626892089844	3.160778537774648
320.0	80.0	2.4183349609375	1.8574600219726562	3.049344473246544
320.0	100.0	0.647918701171875	1.4336318969726562	1.5732447550669497
320.0	120.0	0.1104736328125	0.7865371704101562	0.7942576055560351
320.0	140.0	-0.119537353515625	0.5378570556640625	0.55098039095156
320.0	160.0	-0.24072265625	-0.4259185791015625	0.4892382172888271
320.0	180.0	-0.134613037109375	-0.9967803955078125	1.005828925130174
320.0	200.0	0.03070068359375	-1.59014892578125	1.5904452641120306
320.0	220.0	0.07904052734375	-1.8479766845703125	1.8496662487265811
320.0	240.0	0.07611083984375	-1.6103363037109375	1.612133949456783
320.0	260.0	-0.070892333984375	-1.432281494140625	1.434034867594039
320.0	280.0	-0.181182861328125	-1.308990478515625	1.3214701290924482
320.0	300.0	-0.3480224609375	-1.26251220703125	1.3096017357272827
320.0	320.0	-0.496307373046875	-1.261627197265625	1.3557375090411146
320.0	340.0	-0.5645751953125	-1.24615478515625	1.3680814667738055
320.0	360.0	-0.724761962890625	-1.320281982421875	1.5061289506416466
320.0	380.0	-0.957794189453125	-1.37933349609375	1.679264899530856
320.0	400.0	-1.17413330078125	-1.51904296875	1.9199168078102464
320.0	420.0	-1.3685302734375	-1.661163330078125	2.152286857858674
320.0	440.0	-1.574249267578125	-1.766937255859375	2.3665012196519406
320.0	460.0	-1.74786376953125	-1.832977294921875	2.532752163268073
320.0	480.0	-1.927276611328125	-1.8857421875	2.6963714014003535
320.0	500.0	-1.87054443359375	-1.873291015625	2.647292146188234
320.0	520.0	-1.7525634765625	-1.902587890625	2.5867584775030164
320.0	540.0	-1.693817138671875	-1.8897705078125	2.5377645815671106
320.0	560.0	-1.673309326171875	-1.8966064453125	2.5292449682572644
320.0	580.0	-1.579681396484375	-1.89404296875	2.4663317055639817
320.0	600.0	-1.913299560546875	-2.3909912109375	3.0622792457856023
320.0	620.0	-2.0120849609375	-2.19775390625	2.9796993342396134
320.0	640.0	-2.0130615234375	-2.220947265625	2.997502869695319
320.0	660.0	-1.992218017578125	-2.2738037109375	3.0230970784009004
320.0	680.0	-1.2845458984375	-2.3052978515625	2.6390256439851587
320.0	700.0	-0.69317626953125	-3.2237548828125	3.297436714343233
320.0	720.0	-0.482086181640625	-3.5604248046875	3.5929141203712147
320.0	740.0	-0.38885498046875	-3.7198486328125	3.7401179188459257
320.0	760.0	-0.303070068359375	-4.09423828125	4.105440118913965
320.0	780.0	-0.021759033203125	-4.867431640625	4.867480275428274
320.0	800.0	0.147491455078125	-5.027099609375	5.029262790101481
340.0	0.0	-3.85528564453125	5.272778034210205	6.5318768817988575
340.0	20.0	-3.607025146484375	5.197610855102539	6.326593791958701
340.0	40.0	-1.4095458984375	2.7614059448242188	3.100351985164348
340.0	60.0	2.66552734375	2.3364639282226562	3.5445873819338374
340.0	80.0	1.239501953125	1.701629638671875	2.1052098515367215
340.0	100.0	0.152984619140625	1.3654098510742188	1.373953549107146
340.0	120.0	-0.201751708984375	0.7255096435546875	0.7530391722672637
340.0	140.0	-0.609588623046875	0.359619140625	0.7077599986238616
340.0	160.0	-0.54925537109375	-0.590118408203125	0.8061769026556908
340.0	180.0	-0.33197021484375	-0.9989776611328125	1.0526920684539187
340.0	200.0	-0.167572021484375	-1.518524169921875	1.527742136952856
340.0	220.0	-0.166351318359375	-1.9029083251953125	1.9101656617208707
340.0	240.0	-0.27349853515625	-1.9128265380859375	1.9322802109265744
340.0	260.0	-0.486358642578125	-1.6148681640625	1.6865182822943325
340.0	280.0	-0.65673828125	-1.403076171875	1.5491700726978328
340.0	300.0	-0.8118896484375	-1.316070556640625	1.5463526477800373
340.0	320.0	-0.909576416015625	-1.278228759765625	1.5688205821137728
340.0	340.0	-0.931976318359375	-1.212066650390625	1.5289491237355952
340.0	360.0	-1.02679443359375	-1.216705322265625	1.5920674138015036
340.0	380.0	-1.176605224609375	-1.25579833984375	1.7208803923958214
340.0	400.0	-1.33013916015625	-1.345916748046875	1.8922901675097954
340.0	420.0	-1.518768310546875	-1.541900634765625	2.1642815779403675
340.0	440.0	-1.70904541015625	-1.684478759765625	2.399646829447551
340.0	460.0	-1.8624267578125	-1.748779296875	2.5547724864250827
340.0	480.0	-1.962493896484375	-1.832000732421875	2.684699047813872
340.0	500.0	-1.8118896484375	-1.796234130859375	2.5513528080175627
340.0	520.0	-1.713134765625	-1.759521484375	2.4557578421274004
340.0	540.0	-1.66064453125	-1.770263671875	2.427256419732141
340.0	560.0	-1.631988525390625	-1.766845703125	2.4052297781413614
340.0	580.0	-1.613555908203125	-1.6312255859375	2.294441017135623
340.0	600.0	-1.868194580078125	-1.9769287109375	2.7199996538901043
340.0	620.0	-1.93792724609375	-1.82568359375	2.662457998850014
340.0	640.0	-1.897857666015625	-1.8758544921875	2.6684628152391965
340.0	660.0	-1.774688720703125	-1.935791015625	2.62617724298368
340.0	680.0	-1.11004638671875	-2.0430908203125	2.3251716239264053
340.0	700.0	-0.7017822265625	-3.0806884765625	3.1596107012010193
340.0	720.0	-0.5535888671875	-3.523193359375	3.566420065193953
340.0	740.0	-0.497100830078125	-3.7642822265625	3.79696324929261
340.0	760.0	-0.4306640625	-4.1259765625	4.148391752116514
340.0	780.0	-0.102203369140625	-4.81103515625	4.812120613963989
340.0	800.0	0.1513671875	-5.037841796875	5.040115276042046
360.0	0.0	-4.084259033203125	6.124754428863525	7.361643068241267
360.0	20.0	-3.038818359375	4.805816650390625	5.685973153159126
360.0	40.0	-1.640960693359375	2.534900665283203	3.019681006332243
360.0	60.0	0.98065185546875	2.0952224731445312	2.3133601694513954
360.0	80.0	0.30108642578125	1.5807266235351562	1.6091456410600575
360.0	100.0	-0.2528076171875	1.274139404296875	1.2989776414126677
360.0	120.0	-0.44842529296875	0.5880126953125	0.7394891298881818
360.0	140.0	-0.751068115234375	0.045867919921875	0.7524673945093409
360.0	160.0	-0.45751953125	-0.720001220703125	0.853068507969442
360.0	180.0	-0.3675537109375	-1.12176513671875	1.180445997232217
360.0	200.0	-0.324310302734375	-1.5280609130859375	1.5620970925524096
360.0	220.0	-0.373748779296875	-2.1875457763671875	2.219244167217259
360.0	240.0	-0.4891357421875	-2.48455810546875	2.5322485568632045
360.0	260.0	-0.669097900390625	-1.994873046875	2.104093741603612
360.0	280.0	-0.767913818359375	-1.49981689453125	1.6849754744650256
360.0	300.0	-0.89593505859375	-1.189605712890625	1.4892485962254247
360.0	320.0	-0.960784912109375	-1.10687255859375	1.4656993239764062
360.0	340.0	-0.992034912109375	-1.020172119140625	1.4229843356536744
360.0	360.0	-1.0755615234375	-0.92388916015625	1.4178870797610847
360.0	380.0	-1.22711181640625	-0.9573974609375	1.5564103919511132
360.0	400.0	-1.397125244140625	-1.0986328125	1.7773443685782058
360.0	420.0	-1.5584716796875	-1.316253662109375	2.0399406068325416
360.0	440.0	-1.589813232421875	-1.554290771484375	2.2233591514429656
360.0	460.0	-1.67828369140625	-1.64306640625	2.3486811967969343
360.0	480.0	-1.7432861328125	-1.73870849609375	2.4621441418497314
360.0	500.0	-1.688873291015625	-1.71771240234375	2.4089061605366626
360.0	520.0	-1.684600830078125	-1.638916015625	2.350303312973037
360.0	540.0	-1.725921630859375	-1.63671875	2.378582296762054
360.0	560.0	-1.7584228515625	-1.6195068359375	2.390575938251175
360.0	580.0	-1.83477783203125	-1.459228515625	2.3443032128388244
360.0	600.0	-2.1734619140625	-1.6650390625	2.7379356770258694
360.0	620.0	-2.079071044921875	-1.357421875	2.4829680941488257
360.0	640.0	-1.923370361328125	-1.4053955078125	2.382118821598754
360.0	660.0	-1.688385009765625	-1.4609375	2.2327073968855657
360.0	680.0	-1.1455078125	-1.570068359375	1.9435284411628864
360.0	700.0	-0.80517578125	-2.9200439453125	3.0290204161193333
360.0	720.0	-0.728240966796875	-3.4697265625	3.545326123819826
360.0	740.0	-0.6898193359375	-3.7557373046875	3.8185616949388916
360.0	760.0	-0.81854248046875	-3.5743408203125	3.6668684312481363
360.0	780.0	-1.187591552734375	-3.375244140625	3.5780786331422956
360.0	800.0	-5.692291259765625	-0.5770263671875	5.7214630309418
380.0	0.0	-5.08465576171875	6.493914604187012	8.247705808384113
380.0	20.0	-3.491241455078125	4.533031463623047	5.721637977699439
380.0	40.0	-1.882476806640625	2.6147918701171875	3.221933495833026
380.0	60.0	0.20220947265625	2.00396728515625	2.014143378910357
380.0	80.0	-0.398345947265625	1.4886932373046875	1.5410668540007142
380.0	100.0	-0.718841552734375	1.090606689453125	1.3061991153792258
380.0	120.0	-0.556732177734375	0.5034408569335938	0.7506020344729228
380.0	140.0	-0.72174072265625	-0.1553802490234375	0.7382768400315368
380.0	160.0	-0.62017822265625	-0.82122802734375	1.0290949911217975
380.0	180.0	-0.464080810546875	-1.2860565185546875	1.3672279867069894
380.0	200.0	-0.480133056640625	-1.656158447265625	1.72435163308658
380.0	220.0	-0.44232177734375	-2.457305908203125	2.496798125840878
380.0	240.0	-0.54180908203125	-2.8393096923828125	2.8905426152593785
380.0	260.0	-0.7432861328125	-2.439453125	2.550177606423448
380.0	280.0	-0.741119384765625	-1.614349365234375	1.7763394426482817
380.0	300.0	-0.937469482421875	-1.053863525390625	1.410488341185809
380.0	320.0	-0.97821044921875	-0.93438720703125	1.3527657356779883
380.0	340.0	-0.896881103515625	-0.827423095703125	1.220255994923339
380.0	360.0	-0.872528076171875	-0.729766845703125	1.1374818208638247
380.0	380.0	-0.997100830078125	-0.7708740234375	1.2603399641974404
380.0	400.0	-1.127197265625	-0.824737548828125	1.3966981420763402
380.0	420.0	-1.323211669921875	-1.07586669921875	1.7053968095153942
380.0	440.0	-1.404510498046875	-1.329437255859375	1.933921703790199
380.0	460.0	-1.424468994140625	-1.437347412109375	2.023630277092513
380.0	480.0	-1.488372802734375	-1.52764892578125	2.1328302418054714
380.0	500.0	-1.533477783203125	-1.504974365234375	2.148604652231345
380.0	520.0	-1.58184814453125	-1.4285888671875	2.1314571785070004
380.0	540.0	-1.69281005859375	-1.4315185546875	2.2169463834046064
380.0	560.0	-1.806304931640625	-1.39501953125	2.2822832862373184
380.0	580.0	-1.98919677734375	-1.33642578125	2.3964427153146044
380.0	600.0	-2.114288330078125	-1.120361328125	2.392785959558974
380.0	620.0	-1.7626953125	-0.8702392578125	1.9658105530664758
380.0	640.0	-1.407135009765625	-0.894775390625	1.6675286910204055
380.0	660.0	-0.99517822265625	-0.9412841796875	1.3698159006885642
380.0	680.0	-0.669219970703125	-1.0443115234375	1.2403394403034371
380.0	700.0	-0.821502685546875	-2.68310546875	2.806050893835834
380.0	720.0	-0.725982666015625	-3.318359375	3.396845562136369
380.0	740.0	-0.548492431640625	-3.5509033203125	3.5930152153551176
380.0	760.0	-3.079742431640625	-1.3717041015625	3.3714070634515636
380.0	780.0	-5.2593994140625	-0.447021484375	5.278362473734993
380.0	800.0	-6.635772705078125	-0.033935546875	6.635859478228993
400.0	0.0	1.756072998046875	3.6956357955932617	4.091639806744917
400.0	20.0	0.604644775390625	3.086212158203125	3.1448848611432454
400.0	40.0	0.165985107421875	2.6199417114257812	2.625194397974082
400.0	60.0	-0.522186279296875	1.8376541137695312	1.9104060176151025
400.0	80.0	-0.742523193359375	1.424346923828125	1.6062704791208877
400.0	100.0	-0.930633544921875	0.975494384765625	1.3482092158278405
400.0	120.0	-0.9361572265625	0.4681854248046875	1.0467033700360087
400.0	140.0	-0.841033935546875	-0.4473419189453125	0.9526032086798467
400.0	160.0	-0.69134521484375	-1.010223388671875	1.2241362265316051
400.0	180.0	-0.45465087890625	-1.492431640625	1.5601473083106143
400.0	200.0	-0.631988525390625	-1.7945556640625	1.9025875873778366
400.0	220.0	-0.577789306640625	-2.6152801513671875	2.678344778590582
400.0	240.0	-0.7784423828125	-2.901153564453125	3.0037750494832123
400.0	260.0	-0.903045654296875	-2.3238525390625	2.4931470227509047
400.0	280.0	-1.84747314453125	-1.044952392578125	2.1225179675373615
400.0	300.0	-2.075347900390625	-0.611724853515625	2.163625707941299
400.0	320.0	-1.946319580078125	-0.565521240234375	2.0268138002667424
400.0	340.0	-1.896728515625	-0.462066650390625	1.9521999516925073
400.0	360.0	-1.3939208984375	-0.528289794921875	1.4906728609991542
400.0	380.0	-0.92584228515625	-0.79559326171875	1.2207180571596483
400.0	400.0	-1.060943603515625	-0.72113037109375	1.2828212431802528
400.0	420.0	-1.292266845703125	-0.983428955078125	1.623910745758386
400.0	440.0	-1.332489013671875	-1.13616943359375	1.7511162021376505
400.0	460.0	-1.3387451171875	-1.217742919921875	1.8097337671086395
400.0	480.0	-1.394317626953125	-1.316009521484375	1.917290459338315
400.0	500.0	-1.5086669921875	-1.374267578125	2.0407565924435063
400.0	520.0	-1.590179443359375	-1.354736328125	2.0890144041687075
400.0	540.0	-1.76397705078125	-1.3441162109375	2.2177158123140797
400.0	560.0	-1.95330810546875	-1.280517578125	2.3356236475033887
400.0	580.0	-2.152679443359375	-1.1805419921875	2.4551391368270883
400.0	600.0	-2.3565673828125	-0.5714111328125	2.4248547404819574
400.0	620.0	-2.30780029296875	-0.503173828125	2.362017377907414
400.0	640.0	-2.0264892578125	-0.5068359375	2.0889091362648977
400.0	660.0	-1.4825439453125	-0.5631103515625	1.585884553748978
400.0	680.0	-1.0450439453125	-0.6865234375	1.2503724556591655
400.0	700.0	-0.900115966796875	-2.3704833984375	2.535626213768597
400.0	720.0	-0.752471923828125	-3.1055908203125	3.1954511949580557
400.0	740.0	-0.114532470703125	-2.9915771484375	2.993768782304139
400.0	760.0	-4.8157958984375	-0.0772705078125	4.816415769717669
400.0	780.0	-5.10394287109375	0.005615234375	5.1039459599652695
400.0	800.0	-5.38946533203125	0.065185546875	5.389859526990301
420.0	0.0	0.488067626953125	3.222576141357422	3.259326156635102
420.0	20.0	-0.0474853515625	2.944925308227539	2.9453081213435173
420.0	40.0	-0.53277587890625	2.6306228637695312	2.68403181585676
420.0	60.0	-0.966217041015625	1.7769546508789062	2.0226574602806986
420.0	80.0	-0.972747802734375	1.3935012817382812	1.6994364094989807
420.0	100.0	-1.082000732421875	0.7954559326171875	1.3429354882857751
420.0	120.0	-1.053924560546875	0.22879791259765625	1.0784736733610925
420.0	140.0	-0.776336669921875	-0.693572998046875	1.0410293601455805
420.0	160.0	-0.620758056640625	-1.128265380859375	1.2877590358953013
420.0	180.0	-0.309417724609375	-1.72149658203125	1.749082562444586
420.0	200.0	-0.529632568359375	-2.182891845703125	2.246225159574201
420.0	220.0	-0.45245361328125	-2.847747802734375	2.883466979202245
420.0	240.0	-0.676788330078125	-2.82110595703125	2.901151713462628
420.0	260.0	-1.014404296875	-1.827789306640625	2.09041379324484
420.0	280.0	-1.800048828125	-1.07440185546875	2.096309884217712
420.0	300.0	-2.075164794921875	-0.77044677734375	2.2135711334408295
420.0	320.0	-2.0579833984375	-0.73828125	2.1864022668177796
420.0	340.0	-2.172943115234375	-0.484771728515625	2.226361473528613
420.0	360.0	-1.6856689453125	-0.604095458984375	1.7906454469705886
420.0	380.0	-1.00714111328125	-0.9097900390625	1.3572218452554987
420.0	400.0	-1.0810546875	-0.686614990234375	1.2806714575488414
420.0	420.0	-1.145050048828125	-0.763458251953125	1.3762296744354166
420.0	440.0	-1.0927734375	-0.807281494140625	1.358623272466465
420.0	460.0	-1.014251708984375	-0.830078125	1.3106243637218258
420.0	480.0	-0.979736328125	-0.91412353515625	1.339964592880878
420.0	500.0	-1.130767822265625	-1.099853515625	1.5774389445249588
420.0	520.0	-1.510711669921875	-1.2005615234375	1.9296625925784827
420.0	540.0	-1.836181640625	-1.2255859375	2.207628571015983
420.0	560.0	-2.151519775390625	-1.1805419921875	2.454122396950681
420.0	580.0	-2.42913818359375	-1.0723876953125	2.6553206367689004
420.0	600.0	-2.55938720703125	-0.236572265625	2.570297514370305
420.0	620.0	-2.611968994140625	-0.1630859375	2.6170554157988786
420.0	640.0	-2.34478759765625	-0.1153564453125	2.347623476539137
420.0	660.0	-2.011688232421875	-0.1641845703125	2.018377099947715
420.0	680.0	-1.733551025390625	-0.299560546875	1.759242927760955
420.0	700.0	-1.12774658203125	-2.0452880859375	2.3355975055135354
420.0	720.0	-0.177093505859375	-2.1513671875	2.15864376062129
420.0	740.0	-0.033599853515625	-2.0579833984375	2.0582576656970413
420.0	760.0	-3.874725341796875	-0.239990234375	3.882150407565152
420.0	780.0	-4.23406982421875	-0.1551513671875	4.236911519385311
420.0	800.0	-4.592681884765625	-0.0943603515625	4.593651137232923
440.0	0.0	-0.338348388671875	2.9969449043273926	3.0159838182077134
440.0	20.0	-0.55047607421875	2.8477821350097656	2.900497715353016
440.0	40.0	-0.76324462890625	2.6243972778320312	2.733130702225273
440.0	60.0	-1.265411376953125	1.7260513305664062	2.1402147435882375
440.0	80.0	-1.130615234375	1.34954833984375	1.7605600045939525
440.0	100.0	-1.067596435546875	0.6385040283203125	1.243965250066761
440.0	120.0	-0.921173095703125	-0.0173187255859375	0.9213358836511252
440.0	140.0	-0.791778564453125	-0.864227294921875	1.172093047678141
440.0	160.0	-0.77532958984375	-1.1832122802734375	1.4146120574479581
440.0	180.0	-0.5123291015625	-1.8765411376953125	1.945221773929815
440.0	200.0	-0.5859375	-2.3955230712890625	2.4661414272065647
440.0	220.0	-0.40948486328125	-2.9946441650390625	3.0225107987332267
440.0	240.0	-0.642486572265625	-2.7548828125	2.8288104047725686
440.0	260.0	-1.186187744140625	-1.587677001953125	1.9818576202341802
440.0	280.0	-1.727752685546875	-1.05487060546875	2.024322438915413
440.0	300.0	-2.110626220703125	-0.89117431640625	2.2910553694185793
440.0	320.0	-2.261871337890625	-0.854217529296875	2.417798489644905
440.0	340.0	-2.509490966796875	-0.68402099609375	2.601043951095829
440.0	360.0	-2.2408447265625	-0.87799072265625	2.406709952951001
440.0	380.0	-1.14178466796875	-1.000732421875	1.5182679632397937
440.0	400.0	-1.11151123046875	-0.581756591796875	1.254550894765641
440.0	420.0	-1.264984130859375	-0.5711669921875	1.387954100210293
440.0	440.0	-1.322906494140625	-0.52972412109375	1.4250225390175362
440.0	460.0	-1.227264404296875	-0.48394775390625	1.319235894965365
440.0	480.0	-1.26611328125	-0.581756591796875	1.3933712976291557
440.0	500.0	-1.382659912109375	-0.757843017578125	1.5767290419873108
440.0	520.0	-1.652130126953125	-0.91650390625	1.8893155815156073
440.0	540.0	-1.98211669921875	-0.9923095703125	2.216633684814794
440.0	560.0	-2.373291015625	-0.955810546875	2.558531619183908
440.0	580.0	-2.580352783203125	-0.720703125	2.6791105763235827
440.0	600.0	-2.695556640625	0.2078857421875	2.703561000721527
440.0	620.0	-2.772247314453125	0.281494140625	2.786502130574956
440.0	640.0	-2.5731201171875	0.3837890625	2.6015843599563793
440.0	660.0	-2.316802978515625	0.332275390625	2.340509127620285
440.0	680.0	-1.80621337890625	0.098388671875	1.808891124665401
440.0	700.0	-0.898284912109375	-1.3861083984375	1.6517300855594774
440.0	720.0	0.656890869140625	-1.13818359375	1.3141413573288039
440.0	740.0	-0.105316162109375	-1.3720703125	1.3761062591403674
440.0	760.0	-2.749603271484375	-0.4017333984375	2.7787961195412882
440.0	780.0	-3.194427490234375	-0.3172607421875	3.2101435121966824
440.0	800.0	-3.8729248046875	-0.227783203125	3.8796174721729453
460.0	0.0	-0.64324951171875	2.7086493968963623	2.7839812301151454
460.0	20.0	-0.759429931640625	2.674814224243164	2.780533214202852
460.0	40.0	-0.874755859375	2.584369659423828	2.728399595011942
460.0	60.0	-1.4573974609375	1.7715721130371094	2.294008524578285
460.0	80.0	-1.551361083984375	1.3479232788085938	2.0551443692488576
460.0	100.0	-1.335235595703125	0.49822998046875	1.4251621695338992
460.0	120.0	-0.992828369140625	-0.265350341796875	1.0276764930960285
460.0	140.0	-0.89129638671875	-1.0102081298828125	1.3471932729416478
460.0	160.0	-0.76495361328125	-1.2458038330078125	1.461910127473299
460.0	180.0	-0.625244140625	-1.981842041015625	2.0781309176572282
460.0	200.0	-0.58953857421875	-2.5110626220703125	2.579339299597963
460.0	220.0	-0.432037353515625	-3.0322265625	3.0628506658280537
460.0	240.0	-0.570526123046875	-2.7009429931640625	2.7605421767111156
460.0	260.0	-1.20660400390625	-1.47906494140625	1.9088023268897352
460.0	280.0	-2.199432373046875	-1.126861572265625	2.4712992062183736
460.0	300.0	-2.52398681640625	-0.98846435546875	2.710640372942307
460.0	320.0	-2.72625732421875	-0.95269775390625	2.887925208199546
460.0	340.0	-3.131378173828125	-0.806365966796875	3.2335360427766107
460.0	360.0	-2.85479736328125	-0.914031982421875	2.997552743537241
460.0	380.0	-1.185516357421875	-0.993682861328125	1.5468854717179552
460.0	400.0	-1.38311767578125	-0.417877197265625	1.4448653421869808
460.0	420.0	-1.621185302734375	-0.390350341796875	1.6675176686149038
460.0	440.0	-1.76690673828125	-0.320709228515625	1.7957766651337168
460.0	460.0	-1.838897705078125	-0.258026123046875	1.85691201997192
460.0	480.0	-1.980072021484375	-0.37457275390625	2.0151898069993632
460.0	500.0	-2.052825927734375	-0.537139892578125	2.1219362746739914
460.0	520.0	-2.190765380859375	-0.64990234375	2.285131508334622
460.0	540.0	-2.403411865234375	-0.7520751953125	2.518333912203406
460.0	560.0	-2.596710205078125	-0.697998046875	2.688885487074188
460.0	580.0	-2.7742919921875	-0.3916015625	2.8017936829231607
460.0	600.0	-2.78082275390625	0.4884033203125	2.8233867946023645
460.0	620.0	-2.75860595703125	0.7362060546875	2.8551543182684247
460.0	640.0	-2.56353759765625	0.9512939453125	2.734352790878565
460.0	660.0	-2.3985595703125	0.9564208984375	2.5822139623403944
460.0	680.0	-1.962677001953125	0.5574951171875	2.040319048502859
460.0	700.0	-0.746612548828125	-0.3990478515625	0.8465633383889692
460.0	720.0	0.557830810546875	-0.68701171875	0.8849634539884755
460.0	740.0	-0.054779052734375	-1.1490478515625	1.1503528631680249
460.0	760.0	-1.11590576171875	-0.4986572265625	1.22225394196137
460.0	780.0	-1.505096435546875	-0.446533203125	1.5699385917254793
460.0	800.0	-2.2723388671875	-0.3641357421875	2.301329782119332
480.0	0.0	-0.75811767578125	2.58788800239563	2.6966473116214527
480.0	20.0	-0.811920166015625	2.575836181640625	2.700767740964001
480.0	40.0	-0.912689208984375	2.54443359375	2.703172932906821
480.0	60.0	-1.3515625	2.023143768310547	2.433070467261491
480.0	80.0	-1.781707763671875	1.4393768310546875	2.2904777267866345
480.0	100.0	-2.13140869140625	0.3158111572265625	2.1546785599784677
480.0	120.0	-1.670501708984375	-0.3836669921875	1.71399425921265
480.0	140.0	-1.231201171875	-0.98211669921875	1.5749315974069178
480.0	160.0	-0.938995361328125	-1.211151123046875	1.5325140558746737
480.0	180.0	-0.864349365234375	-2.14013671875	2.308091202730751
480.0	200.0	-0.70428466796875	-2.585845947265625	2.6800403274066436
480.0	220.0	-0.624908447265625	-2.8574371337890625	2.924971374393361
480.0	240.0	-0.5379638671875	-2.56439208984375	2.6202121885169007
480.0	260.0	-0.974884033203125	-1.40936279296875	1.713680938914554
480.0	280.0	-1.72216796875	-1.15472412109375	2.073463360762431
480.0	300.0	-2.065643310546875	-1.039276123046875	2.312353162114818
480.0	320.0	-2.274993896484375	-0.99237060546875	2.4820146348560423
480.0	340.0	-2.78656005859375	-0.881683349609375	2.922718339000255
480.0	360.0	-2.630218505859375	-0.89508056640625	2.778348179930524
480.0	380.0	-1.173309326171875	-0.867401123046875	1.4591228471739037
480.0	400.0	-1.71490478515625	-0.24835205078125	1.7327946108177554
480.0	420.0	-1.866241455078125	-0.23992919921875	1.881601230146778
480.0	440.0	-2.01654052734375	-0.1607666015625	2.022938851917617
480.0	460.0	-2.139801025390625	-0.135772705078125	2.1441041615805427
480.0	480.0	-2.413665771484375	-0.243865966796875	2.4259540527794496
480.0	500.0	-2.59161376953125	-0.366119384765625	2.6173470030405093
480.0	520.0	-2.7410888671875	-0.50634765625	2.7874641032323844
480.0	540.0	-2.964874267578125	-0.5882568359375	3.0226686102803466
480.0	560.0	-3.041259765625	-0.485107421875	3.079706182863495
480.0	580.0	-3.174896240234375	-0.1856689453125	3.1803205960261027
480.0	600.0	-3.08624267578125	0.6856689453125	3.1614926468962987
480.0	620.0	-2.914947509765625	1.0299072265625	3.0915413437336525
480.0	640.0	-2.65338134765625	1.3194580078125	2.963343046370202
480.0	660.0	-2.52734375	1.336669921875	2.8590475530689203
480.0	680.0	-2.17156982421875	0.7034912109375	2.2826772407249702
480.0	700.0	-1.03668212890625	-0.321533203125	1.085400127651281
480.0	720.0	-0.038330078125	-0.5985107421875	0.5997368618009907
480.0	740.0	2.69854736328125	-1.785888671875	3.2359784023079694
480.0	760.0	6.143096923828125	-1.185546875	6.256449568914372
480.0	780.0	6.4554443359375	-1.1688232421875	6.560404663270799
480.0	800.0	6.49761962890625	-1.152587890625	6.599054454053488
500.0	0.0	-0.77032470703125	2.5064618587493896	2.622165365423818
500.0	20.0	-0.754791259765625	2.4925270080566406	2.604304270186256
500.0	40.0	-0.79486083984375	2.4855690002441406	2.6095702729935764
500.0	60.0	-0.892120361328125	2.3530921936035156	2.516529676100409
500.0	80.0	-1.100860595703125	1.914520263671875	2.2084569027223657
500.0	100.0	-1.497222900390625	0.49268341064453125	1.5762021940659907
500.0	120.0	-1.826385498046875	-0.45018768310546875	1.8810510193760832
500.0	140.0	-1.918670654296875	-0.951019287109375	2.1414328763970216
500.0	160.0	-1.454193115234375	-1.1977081298828125	1.8839273820353162
500.0	180.0	-1.322509765625	-2.1861572265625	2.555056848570093
500.0	200.0	-1.22698974609375	-2.5093994140625	2.793311521530748
500.0	220.0	-1.0704345703125	-2.682373046875	2.8880712130973465
500.0	240.0	-0.639312744140625	-2.461669921875	2.543332378806334
500.0	260.0	-0.86224365234375	-1.306121826171875	1.5650617690077422
500.0	280.0	-1.387176513671875	-1.009002685546875	1.7153265285430828
500.0	300.0	-1.646820068359375	-1.034149169921875	1.9446030040091165
500.0	320.0	-1.865997314453125	-0.972076416015625	2.104014861192776
500.0	340.0	-2.296844482421875	-0.914306640625	2.4721349496989
500.0	360.0	-2.235107421875	-0.927978515625	2.420092831438969
500.0	380.0	-1.436492919921875	-0.673431396484375	1.5865124502368615
500.0	400.0	-2.01910400390625	-0.032989501953125	2.0193734884437218
500.0	420.0	-2.108154296875	-0.0689697265625	2.1092821913187985
500.0	440.0	-2.253204345703125	-0.0225830078125	2.2533175132984047
500.0	460.0	-2.439910888671875	-0.040008544921875	2.4402388875530905
500.0	480.0	-2.851226806640625	-0.139007568359375	2.8546133550740778
500.0	500.0	-3.1611328125	-0.206390380859375	3.167863262133553
500.0	520.0	-3.382049560546875	-0.29931640625	3.3952686993882715
500.0	540.0	-3.556121826171875	-0.3687744140625	3.5751918845067787
500.0	560.0	-3.643341064453125	-0.2557373046875	3.6523055295168363
500.0	580.0	-3.7012939453125	0.0413818359375	3.701525270203154
500.0	600.0	-3.43603515625	0.6177978515625	3.4911333088814014
500.0	620.0	-3.20086669921875	0.9605712890625	3.3418924021486283
500.0	640.0	-3.004547119140625	1.2449951171875	3.2522786216677293
500.0	660.0	-2.74700927734375	1.273681640625	3.027924188528805
500.0	680.0	-2.2335205078125	0.62744140625	2.3199777104739576
500.0	700.0	-1.707763671875	0.1505126953125	1.7143835132274856
500.0	720.0	-1.32843017578125	0.02099609375	1.3285960890650557
500.0	740.0	2.306549072265625	-1.73486328125	2.8861599448746653
500.0	760.0	6.43572998046875	-1.0633544921875	6.522985754818083
500.0	780.0	6.6478271484375	-1.0283203125	6.7268899545482945
500.0	800.0	6.686279296875	-1.001953125	6.760934913199247
520.0	0.0	-0.8231201171875	2.443030595779419	2.577969204477258
520.0	20.0	-0.76959228515625	2.4243316650390625	2.543551907762665
520.0	40.0	-0.7257080078125	2.4182510375976562	2.5247950794956266
520.0	60.0	-0.77288818359375	2.3936729431152344	2.5153580864244347
520.0	80.0	-0.85821533203125	2.206634521484375	2.367650621933077
520.0	100.0	-1.0841064453125	1.3451995849609375	1.7276714699696765
520.0	120.0	-1.5565185546875	-0.02874755859375	1.556784003390183
520.0	140.0	-2.1082763671875	-0.62860107421875	2.199992852477091
520.0	160.0	-2.586181640625	-1.219451904296875	2.8592653645996364
520.0	180.0	-2.23638916015625	-2.2610931396484375	3.1802482075821703
520.0	200.0	-1.9642333984375	-2.4145355224609375	3.112586485989272
520.0	220.0	-1.75006103515625	-2.5160064697265625	3.064800512672576
520.0	240.0	-1.135986328125	-2.3182525634765625	2.581619624528868
520.0	260.0	-0.9498291015625	-1.3824462890625	1.6772993365281295
520.0	280.0	-1.48333740234375	-1.048675537109375	1.816593028535434
520.0	300.0	-1.62481689453125	-1.001068115234375	1.9084463084124423
520.0	320.0	-1.72119140625	-0.867889404296875	1.9276233747907388
520.0	340.0	-2.1778564453125	-0.678558349609375	2.2811181754161263
520.0	360.0	-2.268798828125	-0.548553466796875	2.3341720220318476
520.0	380.0	-1.7611083984375	-0.14190673828125	1.7668164345558708
520.0	400.0	-2.1759033203125	0.16552734375	2.182190312707829
520.0	420.0	-2.23712158203125	0.051177978515625	2.237706897311386
520.0	440.0	-2.41748046875	0.0936279296875	2.41929287313572
520.0	460.0	-2.7279052734375	0.050537109375	2.7283733579318104
520.0	480.0	-3.2401123046875	-0.019378662109375	3.240170254713862
520.0	500.0	-3.595947265625	0.004791259765625	3.595950457573916
520.0	520.0	-3.8983154296875	-0.0533447265625	3.8986803984414604
520.0	540.0	-3.9365234375	-0.12109375	3.938385515700041
520.0	560.0	-3.94488525390625	0.0216064453125	3.9449444235585904
520.0	580.0	-3.7532958984375	0.38134765625	3.7726192673201373
520.0	600.0	-3.272216796875	0.7840576171875	3.364840131836968
520.0	620.0	-2.9161376953125	1.13916015625	3.1307419120090407
520.0	640.0	-2.91650390625	1.19091796875	3.1502826291403023
520.0	660.0	-2.74981689453125	1.0751953125	2.952547698763131
520.0	680.0	-2.462158203125	0.6553955078125	2.5478944815036066
520.0	700.0	-2.19561767578125	0.4761962890625	2.2466641680322303
520.0	720.0	-1.634033203125	0.2918701171875	1.6598953805050463
520.0	740.0	1.2723388671875	-1.6402587890625	2.075884170191764
520.0	760.0	6.534423828125	-0.9739990234375	6.6066155377186115
520.0	780.0	6.720458984375	-0.912109375	6.782072874323126
520.0	800.0	6.74853515625	-0.8897705078125	6.806938982517408
540.0	0.0	-0.801513671875	2.3760902881622314	2.50763418857325
540.0	20.0	-0.7305908203125	2.3643436431884766	2.4746482194062756
540.0	40.0	-0.6397705078125	2.346721649169922	2.432366913388986
540.0	60.0	-0.584716796875	2.3234214782714844	2.3958675043167577
540.0	80.0	-0.58056640625	2.2892608642578125	2.361730860341302
540.0	100.0	-0.7535400390625	1.8378448486328125	1.9863273340807852
540.0	120.0	-1.0523681640625	1.191680908203125	1.5898371425111761
540.0	140.0	-1.6849365234375	0.1060333251953125	1.6882695738730897
540.0	160.0	-2.7108154296875	-1.1522064208984375	2.945522013190771
540.0	180.0	-2.6646728515625	-2.3331146240234375	3.5417376038727446
540.0	200.0	-2.3272705078125	-2.2339630126953125	3.2259539300220283
540.0	220.0	-2.074462890625	-2.3107757568359375	3.1053310424109264
540.0	240.0	-1.8802490234375	-2.237945556640625	2.922967106319397
540.0	260.0	-1.22314453125	-1.5120849609375	1.9448607851000912
540.0	280.0	-0.9267578125	-1.031402587890625	1.3866042482760765
540.0	300.0	-0.8709716796875	-0.8211669921875	1.1970408914802915
540.0	320.0	-0.859130859375	-0.6422119140625	1.0726331973672294
540.0	340.0	-0.96923828125	-0.3465576171875	1.0293323213963175
540.0	360.0	-1.4515380859375	-0.054534912109375	1.4525621747677029
540.0	380.0	-2.1468505859375	0.3642578125	2.17753328156138
540.0	400.0	-2.4739990234375	0.3983154296875	2.505858405715862
540.0	420.0	-2.5277099609375	0.241180419921875	2.5391899577574635
540.0	440.0	-2.7281494140625	0.270782470703125	2.741554736256355
540.0	460.0	-3.14306640625	0.19549560546875	3.149140353470274
540.0	480.0	-3.6026611328125	0.1990966796875	3.608158356522124
540.0	500.0	-3.9588623046875	0.15826416015625	3.962024519341796
540.0	520.0	-4.5023193359375	0.19970703125	4.506746309821242
540.0	540.0	-4.3155517578125	0.190185546875	4.3197404455127515
540.0	560.0	-2.32958984375	1.442626953125	2.7401024371336686
540.0	580.0	-1.968994140625	0.99462890625	2.205952081746939
540.0	600.0	-2.0843505859375	1.1041259765625	2.358730916662198
540.0	620.0	-2.2078857421875	1.065185546875	2.451403618302429
540.0	640.0	-2.3065185546875	0.9527587890625	2.495551472771811
540.0	660.0	-2.4178466796875	0.80810546875	2.5493169703078364
540.0	680.0	-2.4290771484375	0.6363525390625	2.511047659251522
540.0	700.0	-2.3114013671875	0.4764404296875	2.359994017635861
540.0	720.0	-1.5494384765625	0.0450439453125	1.5500930777413453
540.0	740.0	2.3111572265625	-2.54345703125	3.4366584636398088
540.0	760.0	6.633056640625	-0.88232421875	6.691482378720892
540.0	780.0	6.7825927734375	-0.77099609375	6.826272753623631
540.0	800.0	6.7747802734375	-0.7725830078125	6.818689922361809
560.0	0.0	-0.63232421875	2.2429728507995605	2.3303993492622044
560.0	20.0	-0.627685546875	2.250011444091797	2.3359239380381847
560.0	40.0	-0.5595703125	2.2430419921875	2.3117863900775557
560.0	60.0	-0.5418701171875	2.172588348388672	2.23914344235804
560.0	80.0	-0.508544921875	2.2100143432617188	2.2677701239295343
560.0	100.0	-0.580322265625	2.0534439086914062	2.1338710875125453
560.0	120.0	-0.669189453125	1.939544677734375	2.0517426936878507
560.0	140.0	-0.7935791015625	1.829254150390625	1.9939755608226677
560.0	160.0	-1.007568359375	1.61724853515625	1.9054361241665032
560.0	180.0	-0.9990234375	-1.0547943115234375	1.4528037955266082
560.0	200.0	-0.9998779296875	-1.2016448974609375	1.5632358535646718
560.0	220.0	-1.1063232421875	-1.4793701171875	1.8472918177244275
560.0	240.0	-1.24169921875	-1.58349609375	2.0122814983907866
560.0	260.0	-1.31689453125	-1.27520751953125	1.8331299529234693
560.0	280.0	-1.417236328125	-0.86553955078125	1.660637685867643
560.0	300.0	-1.4716796875	-0.686798095703125	1.624048252627223
560.0	320.0	-1.2864990234375	-0.52606201171875	1.3898996285628755
560.0	340.0	-1.4114990234375	-0.24664306640625	1.4328860022246341
560.0	360.0	-1.7725830078125	0.116851806640625	1.7764303713629723
560.0	380.0	-2.197265625	0.93426513671875	2.387640586959173
560.0	400.0	-2.3023681640625	0.783416748046875	2.432003487663796
560.0	420.0	-2.1749267578125	0.544769287109375	2.242115067971858
560.0	440.0	-2.251953125	0.489410400390625	2.3045206480324225
560.0	460.0	-2.33203125	0.3055419921875	2.3519620872723412
560.0	480.0	-2.1607666015625	0.41827392578125	2.2008783209020018
560.0	500.0	-2.314208984375	0.38427734375	2.345896907428271
560.0	520.0	-2.1666259765625	5.5447998046875	5.953072567706356
560.0	540.0	-1.95947265625	5.7132568359375	6.039936817879638
560.0	560.0	-2.35888671875	5.6851806640625	6.155130033957469
560.0	580.0	-2.6004638671875	5.5628662109375	6.1406752727479335
560.0	600.0	-3.2342529296875	5.4654541015625	6.350714963646103
560.0	620.0	-3.46630859375	5.02099609375	6.10128650700472
560.0	640.0	-4.422119140625	5.240234375	6.85676264711078
560.0	660.0	-4.96337890625	5.59716796875	7.480870232627248
560.0	680.0	-5.1021728515625	5.2569580078125	7.3258293252795195
560.0	700.0	-5.2540283203125	5.3323974609375	7.485938569882769
560.0	720.0	-5.27880859375	5.288330078125	7.472098445861806
560.0	740.0	-5.0111083984375	5.34423828125	7.32612381738589
560.0	760.0	1.3453369140625	-2.468017578125	2.8108792535918723
560.0	780.0	6.762939453125	0.6820068359375	6.797240864564103
560.0	800.0	6.411865234375	-1.6893310546875	6.630675319763316
580.0	0.0	-0.7784423828125	2.170780658721924	2.306135557949704
580.0	20.0	-0.6796875	2.164501190185547	2.26870899411337
580.0	40.0	-0.578369140625	2.173175811767578	2.248822796860387
580.0	60.0	-0.529541015625	2.063282012939453	2.130151720452944
580.0	80.0	-0.471923828125	2.1017074584960938	2.1540395401780033
580.0	100.0	-0.514404296875	2.1042709350585938	2.166233585921849
580.0	120.0	-0.561767578125	2.0741729736328125	2.148901192791612
580.0	140.0	-0.6558837890625	2.1314544677734375	2.230085579735973
580.0	160.0	-0.871826171875	2.21697998046875	2.3822428733790844
580.0	180.0	-0.9871826171875	1.3504791259765625	1.6728189948035568
580.0	200.0	-1.037109375	-0.2963409423828125	1.0786166185652917
580.0	220.0	-1.1597900390625	-0.7107696533203125	1.3602596938782214
580.0	240.0	-1.316162109375	-0.875457763671875	1.5807305254621389
580.0	260.0	-1.505859375	-0.95074462890625	1.7808783806508162
580.0	280.0	-1.7435302734375	-0.474853515625	1.8070372646114594
580.0	300.0	-1.866455078125	-0.4361572265625	1.9167388150035705
580.0	320.0	-1.8846435546875	-0.271820068359375	1.90414481534048
580.0	340.0	-1.9271240234375	-0.0531005859375	1.9278554598145692
580.0	360.0	-1.843505859375	0.395263671875	1.8854037296701376
580.0	380.0	-1.624267578125	1.5533447265625	2.2474708017875518
580.0	400.0	-1.6038818359375	1.5511474609375	2.231254218869535
580.0	420.0	-1.644287109375	1.262786865234375	2.073236784611264
580.0	440.0	-1.73681640625	1.014404296875	2.0113545949279126
580.0	460.0	-1.719482421875	1.07318115234375	2.026903447350903
580.0	480.0	-1.639892578125	1.289093017578125	2.0859071110090532
580.0	500.0	-1.790771484375	1.939971923828125	2.6401427185839856
580.0	520.0	-2.11279296875	5.738525390625	6.11510979358893
580.0	540.0	-2.152099609375	5.727783203125	6.118744409654068
580.0	560.0	-2.413818359375	5.7841796875	6.267635417710847
580.0	580.0	-2.556396484375	5.7540283203125	6.296348536753913
580.0	600.0	-2.9755859375	5.6910400390625	6.42199722809503
580.0	620.0	-3.141357421875	5.37255859375	6.223544994233281
580.0	640.0	-3.7437744140625	5.17138671875	6.384284412387414
580.0	660.0	-4.270751953125	5.4278564453125	6.906587278536445
580.0	680.0	-4.420166015625	5.54248046875	7.089214156178484
580.0	700.0	-4.4300537109375	5.659423828125	7.187103307184345
580.0	720.0	-4.4853515625	5.821044921875	7.348669445668918
580.0	740.0	-3.8408203125	5.7313232421875	6.899272916717473
580.0	760.0	-1.7213134765625	-0.74658203125	1.8762475353697488
580.0	780.0	6.596923828125	-0.883056640625	6.655763894898565
580.0	800.0	6.5999755859375	-0.5885009765625	6.626161115939309
600.0	0.0	-0.8074951171875	2.136087417602539	2.2836194560218517
600.0	20.0	-0.690185546875	2.1425933837890625	2.2510136599700608
600.0	40.0	-0.547119140625	2.178333282470703	2.245990926864538
600.0	60.0	-0.4207763671875	2.131824493408203	2.172953847157977
600.0	80.0	-0.33056640625	2.1763458251953125	2.2013076340634687
600.0	100.0	-0.3934326171875	2.1780624389648438	2.2133109163189184
600.0	120.0	-0.48876953125	2.0864715576171875	2.1429557194267543
600.0	140.0	-0.6077880859375	2.0605316162109375	2.148300933019494
600.0	160.0	-0.8369140625	2.1904144287109375	2.3448540503654627
600.0	180.0	-0.9783935546875	2.0969085693359375	2.31393161005431
600.0	200.0	-1.0382080078125	0.654388427734375	1.2272326926213575
600.0	220.0	-1.169677734375	0.824005126953125	1.430779665615104
600.0	240.0	-1.3094482421875	0.4726409912109375	1.3921365613835415
600.0	260.0	-1.506591796875	-0.1324462890625	1.5124023478881103
600.0	280.0	-1.639892578125	1.352203369140625	2.1254885601444005
600.0	300.0	-1.84912109375	0.33563232421875	1.879334423781908
600.0	320.0	-1.850341796875	0.616180419921875	1.9502417991515058
600.0	340.0	-1.8154296875	1.04638671875	2.095402136925688
600.0	360.0	-1.694580078125	1.417694091796875	2.209402222116629
600.0	380.0	-1.587158203125	1.63232421875	2.276741864345797
600.0	400.0	-1.52734375	1.749237060546875	2.3221992215687988
600.0	420.0	-1.5380859375	1.6409912109375	2.2491243864022676
600.0	440.0	-1.604736328125	1.412750244140625	2.1379995171008583
600.0	460.0	-1.5723876953125	1.710723876953125	2.323570366386111
600.0	480.0	-1.560302734375	2.78924560546875	3.1960030773647317
600.0	500.0	-1.6925048828125	4.060546875	4.399160567928433
600.0	520.0	-2.069580078125	5.7515869140625	6.112602860466797
600.0	540.0	-2.1253662109375	5.7371826171875	6.118206102572325
600.0	560.0	-2.4019775390625	5.79638671875	6.274360134026588
600.0	580.0	-2.544189453125	5.77734375	6.312733225715827
600.0	600.0	-2.9656982421875	5.71826171875	6.441574586064787
600.0	620.0	-3.0887451171875	5.4830322265625	6.293170011724818
600.0	640.0	-3.6846923828125	5.34375	6.490964644677743
600.0	660.0	-4.2310791015625	5.5382080078125	6.969489099028524
600.0	680.0	-4.3814697265625	5.6324462890625	7.135946199626059
600.0	700.0	-4.3980712890625	5.7501220703125	7.239263421589989
600.0	720.0	-4.4700927734375	5.8701171875	7.378347050533817
600.0	740.0	-3.8441162109375	5.7469482421875	6.914090217922708
600.0	760.0	-2.5489501953125	4.3660888671875	5.055677906508905
600.0	780.0	6.6728515625	-0.68310546875	6.707725475643353
600.0	800.0	6.6259765625	-0.6514892578125	6.657927880342682
620.0	0.0	-1.010498046875	2.0418813228607178	2.2782417868579325
620.0	20.0	-0.82421875	2.0712890625	2.229254343560575
620.0	40.0	-0.6641845703125	2.129058837890625	2.2302539493612334
620.0	60.0	-0.48046875	2.129291534423828	2.1828267586539116
620.0	80.0	-0.3475341796875	2.148590087890625	2.176515419617538
620.0	100.0	-0.3765869140625	2.1607284545898438	2.1933000611674935
620.0	120.0	-0.4442138671875	2.0794448852539062	2.1263623845925945
620.0	140.0	-0.518798828125	2.036468505859375	2.101512835892512
620.0	160.0	-0.7227783203125	2.0804443359375	2.202420744373832
620.0	180.0	-0.9100341796875	2.1247100830078125	2.3113967952375822
620.0	200.0	-1.0595703125	2.2348175048828125	2.473276880428471
620.0	220.0	-1.1884765625	2.67327880859375	2.9255591137572723
620.0	240.0	-1.275146484375	2.604248046875	2.8996735068393775
620.0	260.0	-1.3853759765625	2.450439453125	2.814945844926337
620.0	280.0	-1.504150390625	2.337158203125	2.7793482804520595
620.0	300.0	-1.7117919921875	1.320587158203125	2.1619857231092565
620.0	320.0	-1.752197265625	1.287872314453125	2.1745828004466916
620.0	340.0	-1.7237548828125	1.593017578125	2.3471335497229755
620.0	360.0	-1.6334228515625	1.7452392578125	2.3903828728922267
620.0	380.0	-1.5447998046875	1.784332275390625	2.360137306506387
620.0	400.0	-1.456298828125	1.978515625	2.4566909360290703
620.0	420.0	-1.4320068359375	2.0009765625	2.4605996793151963
620.0	440.0	-1.4730224609375	1.9111328125	2.41292846919268
620.0	460.0	-1.4482421875	2.32257080078125	2.7371044112887697
620.0	480.0	-1.5595703125	4.239501953125	4.517259829828481
620.0	500.0	-1.6536865234375	4.7999267578125	5.0768076581808
620.0	520.0	-2.0467529296875	5.7950439453125	6.1458711248518245
620.0	540.0	-2.11328125	5.75244140625	6.128339071391289
620.0	560.0	-2.392333984375	5.809326171875	6.282637381229908
620.0	580.0	-2.46044921875	5.829833984375	6.327778017868608
620.0	600.0	-2.8463134765625	5.885009765625	6.537189024983363
620.0	620.0	-2.9613037109375	5.7159423828125	6.437493067339525
620.0	640.0	-3.631103515625	5.4840087890625	6.577177596788685
620.0	660.0	-4.2130126953125	5.6124267578125	7.017749645197813
620.0	680.0	-4.3687744140625	5.6751708984375	7.16196583400389
620.0	700.0	-4.3985595703125	5.7684326171875	7.254112016823307
620.0	720.0	-4.4769287109375	5.8831787109375	7.392880523019747
620.0	740.0	-3.882568359375	5.76416015625	6.949811463062858
620.0	760.0	-2.7216796875	4.52783203125	5.282878308702899
620.0	780.0	6.686279296875	-0.5299072265625	6.707244777446429
620.0	800.0	6.623779296875	-0.64404296875	6.655016417658651
