# Supplementary material for: Real-time emotion detection by quantitative facial motion analysis
Source: PLoS One. 2023 Mar 10;18(3):e0282730. doi: 10.1371/journal.pone.0282730 (PMC10004542; doi:10.1371/journal.pone.0282730)
Supplement: S1 Dataset — Data from each participant is organized into folders by Study ID and subsequently by emotions. The data files (.csv) contain the pixel displacement results after DISC-processing of videos. (ZIP) [file pone.0282730.s004.zip › S1_Dataset/1/happy/result/101775_cropped_result.csv]

pos_x	pos_y	disp_x	disp_y	disp_xy_indi
0.0	0.0	2.6981701850891113	1.8356163501739502	3.2633739799063397
0.0	20.0	2.6282167434692383	1.7603702545166016	3.1632936448643036
0.0	40.0	2.4791464805603027	1.7465972900390625	3.03261757655764
0.0	60.0	2.438048839569092	1.561737060546875	2.895359181588666
0.0	80.0	2.5375142097473145	1.2792129516601562	2.841718518848168
0.0	100.0	2.346047878265381	1.5343475341796875	2.8032415170221747
0.0	120.0	2.018052101135254	1.9476547241210938	2.80461997555598
0.0	140.0	1.9474077224731445	2.1365814208984375	2.890912832597418
0.0	160.0	1.82867431640625	2.279510498046875	2.922365115140437
0.0	180.0	1.6318159103393555	2.5701904296875	3.0444543041559804
0.0	200.0	2.287365436553955	2.2355804443359375	3.198415320660988
0.0	220.0	2.3109703063964844	2.1634979248046875	3.165644804408803
0.0	240.0	2.4330458641052246	2.0829315185546875	3.2028605788931985
0.0	260.0	2.637965202331543	1.989959716796875	3.3043607677108136
0.0	280.0	3.124553680419922	1.165008544921875	3.334678486985914
0.0	300.0	3.5387277603149414	0.638336181640625	3.5958402693132983
0.0	320.0	3.4106907844543457	1.44415283203125	3.703834368519424
0.0	340.0	2.929548740386963	3.24505615234375	4.371801145313778
0.0	360.0	2.8665504455566406	2.1748046875	3.598178273195055
0.0	380.0	2.7489843368530273	1.994384765625	3.3962457916971154
0.0	400.0	2.677642345428467	1.55413818359375	3.0959835309212713
0.0	420.0	2.6284232139587402	1.423675537109375	2.9892240843805706
0.0	440.0	2.6103434562683105	1.480712890625	3.001067080914026
0.0	460.0	2.385021686553955	1.765045166015625	2.9671051352130746
0.0	480.0	2.384866237640381	2.50384521484375	3.4578646346167066
0.0	500.0	2.3970680236816406	3.608917236328125	4.332461047582914
0.0	520.0	2.8921217918395996	4.19964599609375	5.099156297990851
0.0	540.0	3.7270700931549072	4.5528564453125	5.883838312777918
0.0	560.0	3.8569486141204834	4.60406494140625	6.006119096109571
0.0	580.0	4.359725475311279	4.697509765625	6.408884787404155
0.0	600.0	4.718740940093994	4.3792724609375	6.437743653396331
0.0	620.0	4.886870384216309	4.22271728515625	6.458548089353196
0.0	640.0	4.707666873931885	4.16778564453125	6.2874927097115885
0.0	660.0	4.513279914855957	4.15277099609375	6.133123391538741
0.0	680.0	4.508184432983398	4.1412353515625	6.121564924006346
0.0	700.0	4.466976165771484	4.17620849609375	6.1151118933684385
0.0	720.0	4.518162727355957	4.1427001953125	6.129906960069691
0.0	740.0	4.579431533813477	4.7578125	6.603633314929101
0.0	760.0	4.577080726623535	4.63446044921875	6.513669598114529
0.0	780.0	7.573591709136963	14.948974609375	16.758016984370393
0.0	800.0	7.401570796966553	15.67620849609375	17.3357077465995
20.0	0.0	2.6825523376464844	1.8583636283874512	3.2633728594088036
20.0	20.0	2.5815048217773438	1.638650894165039	3.0576696842215574
20.0	40.0	2.4630908966064453	1.6337127685546875	2.955644460195469
20.0	60.0	2.3936538696289062	1.53692626953125	2.8445950863988854
20.0	80.0	2.4501495361328125	1.3349075317382812	2.7901990731314186
20.0	100.0	2.299510955810547	1.561309814453125	2.7794673900947977
20.0	120.0	2.0663833618164062	1.8577117919921875	2.7786747380898142
20.0	140.0	2.029794692993164	1.9978179931640625	2.84804199925375
20.0	160.0	1.9879837036132812	2.168182373046875	2.941614184189211
20.0	180.0	2.200803756713867	2.07843017578125	3.0271123486193816
20.0	200.0	2.779857635498047	1.7377471923828125	3.278318742628779
20.0	220.0	2.824840545654297	1.648193359375	3.2705145555799495
20.0	240.0	2.834024429321289	1.6933441162109375	3.3013798269656975
20.0	260.0	2.967418670654297	1.538665771484375	3.342613636555281
20.0	280.0	3.3415679931640625	0.53155517578125	3.383582060160258
20.0	300.0	3.5124588012695312	0.53997802734375	3.553722428754086
20.0	320.0	3.4113616943359375	1.3504638671875	3.6689427995216244
20.0	340.0	3.0274734497070312	2.50274658203125	3.9280193409083535
20.0	360.0	2.909046173095703	1.577667236328125	3.3093176858358553
20.0	380.0	2.774921417236328	1.210723876953125	3.027547056291822
20.0	400.0	2.6782379150390625	0.465728759765625	2.7184299893919674
20.0	420.0	2.5773277282714844	-0.00286865234375	2.5773293247242037
20.0	440.0	2.4959774017333984	-0.268280029296875	2.5103540316224997
20.0	460.0	2.284515380859375	0.391448974609375	2.3178099199688025
20.0	480.0	2.385313034057617	2.406402587890625	3.388287426628953
20.0	500.0	2.4015045166015625	3.602081298828125	4.329227832607683
20.0	520.0	2.8802452087402344	4.195068359375	5.088655127074376
20.0	540.0	3.591276168823242	4.533203125	5.783355003219802
20.0	560.0	3.6287078857421875	4.56903076171875	5.834686197352841
20.0	580.0	4.274623870849609	4.7410888671875	6.383598740820616
20.0	600.0	4.579002380371094	4.40069580078125	6.350857133525984
20.0	620.0	5.078500747680664	4.3221435546875	6.6687401172575145
20.0	640.0	5.243341445922852	4.278564453125	6.767476878281681
20.0	660.0	5.207115173339844	4.219482421875	6.702095219924748
20.0	680.0	5.194528579711914	4.196044921875	6.677568431086038
20.0	700.0	5.013174057006836	4.300048828125	6.604720588344791
20.0	720.0	4.830366134643555	4.38720703125	6.525336966759705
20.0	740.0	4.6952056884765625	4.68756103515625	6.634620178685273
20.0	760.0	4.594865798950195	4.80535888671875	6.6486288616923925
20.0	780.0	7.650495529174805	16.0250244140625	17.757575547163608
20.0	800.0	7.42833137512207	16.61065673828125	18.195989236522188
40.0	0.0	2.7539825439453125	1.4164619445800781	3.0968991415283567
40.0	20.0	2.6723060607910156	1.3332099914550781	2.986413997398225
40.0	40.0	2.483795166015625	1.469085693359375	2.885732350921648
40.0	60.0	2.402801513671875	1.4236526489257812	2.7928913295896867
40.0	80.0	2.4172439575195312	1.3365097045898438	2.7621235563651956
40.0	100.0	2.2888832092285156	1.5193710327148438	2.747266765449107
40.0	120.0	2.1103134155273438	1.7239990234375	2.7249945586309225
40.0	140.0	2.0446701049804688	1.919830322265625	2.804714656518801
40.0	160.0	2.051410675048828	2.1125946044921875	2.944714200161671
40.0	180.0	2.3431739807128906	1.96856689453125	3.06034637290198
40.0	200.0	2.9654502868652344	1.5069427490234375	3.3263751821920833
40.0	220.0	3.1234054565429688	1.20849609375	3.3490482908688253
40.0	240.0	3.0727386474609375	1.1116180419921875	3.2676317826344228
40.0	260.0	3.2485618591308594	0.461212158203125	3.2811386449636855
40.0	280.0	3.32244873046875	-0.219940185546875	3.3297205966584946
40.0	300.0	3.3756675720214844	0.209716796875	3.382175733413173
40.0	320.0	3.3990821838378906	0.15936279296875	3.402815921008212
40.0	340.0	3.1978302001953125	0.254852294921875	3.207969401585392
40.0	360.0	2.973308563232422	0.08502197265625	2.974523919558491
40.0	380.0	2.7799606323242188	-0.356109619140625	2.8026764312201564
40.0	400.0	2.6459197998046875	-1.500762939453125	3.041904171310211
40.0	420.0	2.485645294189453	-1.88250732421875	3.1180548991740684
40.0	440.0	2.3795318603515625	-2.121429443359375	3.187888761795216
40.0	460.0	2.147430419921875	-1.880218505859375	2.8542387843664905
40.0	480.0	2.156970977783203	0.04522705078125	2.1574450827590947
40.0	500.0	2.3821258544921875	3.473297119140625	4.211688077774837
40.0	520.0	2.8617897033691406	4.1781005859375	5.064224008919917
40.0	540.0	3.56304931640625	4.52105712890625	5.756325042418736
40.0	560.0	3.6082839965820312	4.55810546875	5.813436063485919
40.0	580.0	4.266078948974609	4.75653076171875	6.389367299354535
40.0	600.0	4.5741424560546875	4.42401123046875	6.363541040615329
40.0	620.0	5.070980072021484	4.382080078125	6.7020492912197405
40.0	640.0	5.234931945800781	4.3616943359375	6.813874812272003
40.0	660.0	5.193260192871094	4.29595947265625	6.739823382074969
40.0	680.0	5.179805755615234	4.2806396484375	6.719692215100319
40.0	700.0	5.012668609619141	4.3719482421875	6.651374145409914
40.0	720.0	4.827205657958984	4.435546875	6.55560756486792
40.0	740.0	4.6946563720703125	4.74261474609375	6.673244569299575
40.0	760.0	4.596183776855469	4.8955078125	6.714975953261332
40.0	780.0	7.549766540527344	14.190185546875	16.073591405507557
40.0	800.0	7.409557342529297	15.73199462890625	17.389571444292837
60.0	0.0	2.5806312561035156	1.3793950080871582	2.926155885853346
60.0	20.0	2.4837112426757812	1.3643608093261719	2.8337787413662414
60.0	40.0	2.315044403076172	1.4760169982910156	2.7455521789720785
60.0	60.0	2.2370223999023438	1.4705390930175781	2.6770794612334172
60.0	80.0	2.2101173400878906	1.4664764404296875	2.6523898294354282
60.0	100.0	2.1134796142578125	1.57470703125	2.635621049041675
60.0	120.0	1.9917221069335938	1.7746658325195312	2.667657355876169
60.0	140.0	1.9210548400878906	2.0666656494140625	2.8216233988775254
60.0	160.0	2.0508651733398438	2.1512603759765625	2.9721993816810284
60.0	180.0	2.5550384521484375	1.861053466796875	3.1609716066794635
60.0	200.0	3.1409835815429688	1.2384185791015625	3.3763084036542677
60.0	220.0	3.403301239013672	0.655242919921875	3.465804756125154
60.0	240.0	3.3175277709960938	0.2715911865234375	3.3286261856699255
60.0	260.0	2.957813262939453	-0.065093994140625	2.9585294533760713
60.0	280.0	2.7707672119140625	-0.116607666015625	2.77321984169875
60.0	300.0	2.7895889282226562	0.035400390625	2.789813537876471
60.0	320.0	2.764842987060547	0.01922607421875	2.764909833073721
60.0	340.0	2.793304443359375	-0.083831787109375	2.7945621270283434
60.0	360.0	2.7293930053710938	-0.502593994140625	2.7752814092835485
60.0	380.0	2.5822715759277344	-1.11279296875	2.8118383102774143
60.0	400.0	2.4866294860839844	-2.512359619140625	3.5348659178179203
60.0	420.0	2.3098602294921875	-2.761688232421875	3.6003300088862913
60.0	440.0	2.212615966796875	-2.80194091796875	3.570230010001041
60.0	460.0	2.097095489501953	-2.708587646484375	3.425530109454185
60.0	480.0	2.038829803466797	-2.659088134765625	3.350757627157743
60.0	500.0	2.553436279296875	3.571075439453125	4.390058840914868
60.0	520.0	2.977497100830078	4.2474365234375	5.187119239624471
60.0	540.0	3.564300537109375	4.53143310546875	5.76525145229385
60.0	560.0	3.56768798828125	4.545166015625	5.778142581428633
60.0	580.0	4.255928039550781	4.78424072265625	6.403271255394149
60.0	600.0	4.576263427734375	4.4674072265625	6.395304080961438
60.0	620.0	5.09844970703125	4.43243408203125	6.755787245516191
60.0	640.0	5.254936218261719	4.40142822265625	6.854700945861441
60.0	660.0	5.199188232421875	4.33514404296875	6.769418893039604
60.0	680.0	5.182914733886719	4.31787109375	6.745859168481199
60.0	700.0	5.010101318359375	4.401123046875	6.668657982979831
60.0	720.0	4.8247222900390625	4.45697021484375	6.5682972429697575
60.0	740.0	4.701263427734375	4.67529296875	6.630252043519609
60.0	760.0	4.812652587890625	4.08270263671875	6.311108123903485
60.0	780.0	6.079200744628906	-0.89739990234375	6.145080005843961
60.0	800.0	6.0550384521484375	-1.027099609375	6.141532729260215
80.0	0.0	2.36541748046875	1.3835649490356445	2.740337903454086
80.0	20.0	2.1719589233398438	1.461282730102539	2.6177763047998397
80.0	40.0	2.0279388427734375	1.57928466796875	2.5703455045013763
80.0	60.0	1.9792633056640625	1.5865516662597656	2.5366571354560064
80.0	80.0	1.930267333984375	1.618682861328125	2.519139969554005
80.0	100.0	1.8953094482421875	1.7037811279296875	2.548542335627459
80.0	120.0	1.8259811401367188	1.8925933837890625	2.629851106145959
80.0	140.0	1.8047103881835938	2.11175537109375	2.7778571476159604
80.0	160.0	1.9840621948242188	2.2613525390625	3.008358040336142
80.0	180.0	3.2381744384765625	1.102783203125	3.420804654916389
80.0	200.0	4.4838409423828125	-0.352325439453125	4.497661927254452
80.0	220.0	4.504219055175781	-0.720733642578125	4.561517979856326
80.0	240.0	3.8227615356445312	-1.124725341796875	3.984785170229812
80.0	260.0	2.519287109375	-0.646026611328125	2.600799477469792
80.0	280.0	1.9401702880859375	-0.279052734375	1.9601354992279574
80.0	300.0	1.3855361938476562	-0.2337646484375	1.4051179506792155
80.0	320.0	0.8429107666015625	-0.16009521484375	0.8579796257888064
80.0	340.0	0.8036575317382812	-0.166839599609375	0.8207928364194482
80.0	360.0	0.5709609985351562	-0.44403076171875	0.7232978495756752
80.0	380.0	1.1878433227539062	-1.493743896484375	1.9084660300082272
80.0	400.0	1.781158447265625	-2.69818115234375	3.2330646367075215
80.0	420.0	1.9515762329101562	-2.9696044921875	3.5534772593728494
80.0	440.0	2.0517196655273438	-3.08447265625	3.7045276558645863
80.0	460.0	2.1122970581054688	-3.158599853515625	3.7998094552635067
80.0	480.0	2.1472396850585938	-3.23858642578125	3.88575350509333
80.0	500.0	1.688507080078125	-3.309967041015625	3.7157688265127162
80.0	520.0	1.3719940185546875	-3.2169189453125	3.4972753805870544
80.0	540.0	1.5338363647460938	-3.01947021484375	3.3867173445899015
80.0	560.0	1.8450851440429688	-1.60125732421875	2.4430235789145085
80.0	580.0	4.04168701171875	4.4161376953125	5.98644352221384
80.0	600.0	4.500740051269531	4.479736328125	6.350173114067405
80.0	620.0	5.232391357421875	4.5982666015625	6.96577167701241
80.0	640.0	5.5203399658203125	4.60211181640625	7.187042960003721
80.0	660.0	5.662071228027344	4.55755615234375	7.268450224980662
80.0	680.0	5.669578552246094	4.45062255859375	7.207784827473174
80.0	700.0	5.579170227050781	4.49066162109375	7.161925873504571
80.0	720.0	5.377143859863281	4.52862548828125	7.030087119145536
80.0	740.0	5.261833190917969	3.4368896484375	6.284830863641663
80.0	760.0	6.3284759521484375	-1.25311279296875	6.45134866123534
80.0	780.0	6.107521057128906	-1.41015625	6.268201824501749
80.0	800.0	6.085411071777344	-1.43914794921875	6.2532691236065325
100.0	0.0	2.096923828125	1.4883911609649658	2.57145830006964
100.0	20.0	2.0038375854492188	1.5230045318603516	2.516924288278478
100.0	40.0	1.9472503662109375	1.5477714538574219	2.4874445646254206
100.0	60.0	1.9224395751953125	1.498260498046875	2.4373260841103725
100.0	80.0	1.920196533203125	1.5263748168945312	2.452952263656004
100.0	100.0	1.8854904174804688	1.6264724731445312	2.4900776735490724
100.0	120.0	1.7765350341796875	1.8580780029296875	2.5707062439413413
100.0	140.0	1.6259918212890625	2.36981201171875	2.8739969335031295
100.0	160.0	1.934478759765625	2.4497528076171875	3.1214574945708686
100.0	180.0	5.5347442626953125	-1.272735595703125	5.679194480734787
100.0	200.0	5.3780517578125	-1.281951904296875	5.5287287322349705
100.0	220.0	4.576072692871094	-1.2741241455078125	4.750140379884211
100.0	240.0	2.0373992919921875	-1.03955078125	2.2872826020865356
100.0	260.0	0.79473876953125	-0.726715087890625	1.076905070451395
100.0	280.0	0.8781280517578125	-0.51556396484375	1.0182902715480389
100.0	300.0	0.6854095458984375	-0.53167724609375	0.8674485227507949
100.0	320.0	0.6780776977539062	-0.259063720703125	0.7258811029196066
100.0	340.0	1.2088699340820312	-0.133056640625	1.2161704597390552
100.0	360.0	0.776885986328125	-0.797576904296875	1.1134095176622167
100.0	380.0	1.0975875854492188	-1.743255615234375	2.0600093805073865
100.0	400.0	1.52764892578125	-2.882171630859375	3.2619970187250624
100.0	420.0	1.6695022583007812	-3.122406005859375	3.5407142013862267
100.0	440.0	1.7232131958007812	-3.215087890625	3.6477738228439347
100.0	460.0	1.7675552368164062	-3.361846923828125	3.798192498340458
100.0	480.0	1.6038436889648438	-3.4443359375	3.7994426734701974
100.0	500.0	1.3187942504882812	-3.688018798828125	3.916720686445562
100.0	520.0	0.9735260009765625	-3.82867431640625	3.9505062834637137
100.0	540.0	0.675048828125	-3.66082763671875	3.7225461590310367
100.0	560.0	0.5467758178710938	-3.13330078125	3.1806504964850295
100.0	580.0	0.99066162109375	-2.50732421875	2.6959386464529187
100.0	600.0	0.7898712158203125	-2.00482177734375	2.154810176440888
100.0	620.0	5.910926818847656	5.09295654296875	7.802388237350194
100.0	640.0	6.037872314453125	6.34283447265625	8.757137159663312
100.0	660.0	5.931846618652344	6.044189453125	8.468708901153985
100.0	680.0	5.926605224609375	5.96258544921875	8.406965845511822
100.0	700.0	5.827476501464844	5.6400146484375	8.109824141725547
100.0	720.0	5.591728210449219	4.8533935546875	7.4042456318125875
100.0	740.0	3.5622329711914062	0.00885009765625	3.5622439648726587
100.0	760.0	5.949440002441406	-1.38336181640625	6.108152442248048
100.0	780.0	6.0617218017578125	-1.42474365234375	6.226906589696026
100.0	800.0	6.0648651123046875	-1.454345703125	6.236802887269142
120.0	0.0	1.950653076171875	1.5087733268737793	2.4660584695956764
120.0	20.0	1.9259796142578125	1.4760894775390625	2.4265691047728715
120.0	40.0	1.8953933715820312	1.4481086730957031	2.385274567451743
120.0	60.0	1.8703689575195312	1.4289016723632812	2.3537289619952593
120.0	80.0	1.7885971069335938	1.5415191650390625	2.3612202241878983
120.0	100.0	1.5616989135742188	1.8877716064453125	2.450017374379213
120.0	120.0	1.3508224487304688	2.345458984375	2.7066398237260136
120.0	140.0	1.3086090087890625	2.885528564453125	3.168395908682942
120.0	160.0	2.0271530151367188	2.544891357421875	3.253585924462184
120.0	180.0	5.4359283447265625	-1.114288330078125	5.54895985312112
120.0	200.0	4.189697265625	-0.8506927490234375	4.27518904036145
120.0	220.0	2.3233261108398438	-1.152801513671875	2.593606667795709
120.0	240.0	0.542633056640625	-1.31640625	1.4238595609111913
120.0	260.0	-0.5372085571289062	-1.029266357421875	1.16102638573506
120.0	280.0	-1.1060256958007812	-0.503387451171875	1.215192069497213
120.0	300.0	-1.1802749633789062	-0.443634033203125	1.2608965637970269
120.0	320.0	-1.4814376831054688	0.06536865234375	1.4828791824130978
120.0	340.0	-1.60968017578125	0.89300537109375	1.8407957141153501
120.0	360.0	-1.8353500366210938	-0.039520263671875	1.835775478691701
120.0	380.0	1.1073532104492188	-2.245269775390625	2.5034910618923445
120.0	400.0	1.1979522705078125	-2.977081298828125	3.2090657055047935
120.0	420.0	1.3955307006835938	-3.203826904296875	3.4945690391301385
120.0	440.0	1.4281463623046875	-3.291534423828125	3.588007928560033
120.0	460.0	1.3802490234375	-3.4921875	3.7550580424084554
120.0	480.0	1.1773834228515625	-3.666534423828125	3.850935783095104
120.0	500.0	0.8522720336914062	-4.011260986328125	4.100802643367585
120.0	520.0	0.33335113525390625	-4.10546875	4.118980048094628
120.0	540.0	0.24733734130859375	-3.89068603515625	3.898539929841102
120.0	560.0	0.22235107421875	-3.3253173828125	3.33274296888332
120.0	580.0	0.8124008178710938	-2.7139892578125	2.832972428457303
120.0	600.0	0.7711181640625	-2.3463134765625	2.4697793733947018
120.0	620.0	0.766143798828125	-2.131103515625	2.2646365083147506
120.0	640.0	0.8091888427734375	-1.98187255859375	2.140702086180128
120.0	660.0	0.97314453125	-1.97601318359375	2.2026434982625056
120.0	680.0	1.5117874145507812	-1.1610107421875	1.9061603107474736
120.0	700.0	1.9314956665039062	-0.8411865234375	2.1067202654686352
120.0	720.0	2.2132644653320312	-0.6309814453125	2.3014511026372326
120.0	740.0	3.2036514282226562	-0.4273681640625	3.232031253129712
120.0	760.0	5.6591796875	-1.267822265625	5.799455839354853
120.0	780.0	5.866401672363281	-1.2940673828125	6.00743530741413
120.0	800.0	5.8623046875	-1.3092041015625	6.006715544174915
140.0	0.0	1.98358154296875	1.4196341037750244	2.4392533132512915
140.0	20.0	1.9704132080078125	1.32098388671875	2.3722408476506374
140.0	40.0	1.935760498046875	1.3022804260253906	2.3330458662031397
140.0	60.0	1.829254150390625	1.3314056396484375	2.2624791101817916
140.0	80.0	1.554473876953125	1.627105712890625	2.25030265410033
140.0	100.0	0.9499359130859375	2.4976119995117188	2.6721609118979606
140.0	120.0	-0.7000274658203125	4.843132019042969	4.893461577123298
140.0	140.0	2.9064788818359375	1.1334228515625	3.1196581304691624
140.0	160.0	4.342376708984375	0.1754150390625	4.345918305566646
140.0	180.0	5.2520294189453125	-0.9912261962890625	5.344749048334891
140.0	200.0	2.5424041748046875	-1.00299072265625	2.733095201012729
140.0	220.0	1.255859375	-1.3463134765625	1.841125402287741
140.0	240.0	0.0292510986328125	-1.31976318359375	1.320087302999592
140.0	260.0	-0.8060760498046875	-1.077606201171875	1.345731668228406
140.0	280.0	-2.3282623291015625	-0.391143798828125	2.360889439273921
140.0	300.0	-2.1194610595703125	-0.4476318359375	2.166215465640408
140.0	320.0	-3.2201995849609375	0.168365478515625	3.2245980061611386
140.0	340.0	-3.7238006591796875	0.968292236328125	3.847633195126635
140.0	360.0	-3.7315521240234375	-0.89007568359375	3.8362372159224862
140.0	380.0	0.3489532470703125	-2.52789306640625	2.5518643623487725
140.0	400.0	0.8545989990234375	-3.07794189453125	3.1943803397908774
140.0	420.0	1.0429229736328125	-3.315643310546875	3.4757990292457
140.0	440.0	1.013092041015625	-3.352996826171875	3.502705126025865
140.0	460.0	0.7680511474609375	-3.652252197265625	3.7321372801047454
140.0	480.0	0.35992431640625	-3.877593994140625	3.8942625356973495
140.0	500.0	0.030059814453125	-4.270294189453125	4.270399987931116
140.0	520.0	-0.0723876953125	-4.17657470703125	4.177201965651868
140.0	540.0	0.094757080078125	-3.93157958984375	3.9327213193284978
140.0	560.0	0.3141632080078125	-3.53533935546875	3.5492707532100107
140.0	580.0	0.9046173095703125	-2.88751220703125	3.0258980852845507
140.0	600.0	0.7328033447265625	-2.43853759765625	2.5462651781041092
140.0	620.0	0.7281646728515625	-2.2962646484375	2.408953118359263
140.0	640.0	0.750823974609375	-2.20697021484375	2.3311915772959733
140.0	660.0	0.499298095703125	-2.221923828125	2.277332669234432
140.0	680.0	0.81915283203125	-1.22821044921875	1.4763171304956604
140.0	700.0	1.6916961669921875	-1.42584228515625	2.2124335342684662
140.0	720.0	2.261688232421875	-1.31024169921875	2.6138031622613096
140.0	740.0	2.90802001953125	-0.7606201171875	3.0058481992051527
140.0	760.0	5.0925445556640625	-1.17816162109375	5.227052214857045
140.0	780.0	5.503448486328125	-1.1844482421875	5.629463818170287
140.0	800.0	5.5118560791015625	-1.1915283203125	5.639175221150304
160.0	0.0	2.003814697265625	1.2469675540924072	2.3601274164622827
160.0	20.0	1.9008331298828125	1.1854782104492188	2.240206502782717
160.0	40.0	1.707611083984375	1.3451957702636719	2.173818592818077
160.0	60.0	1.4813690185546875	1.5061264038085938	2.112550807290344
160.0	80.0	0.9926910400390625	2.0559768676757812	2.2830848388511
160.0	100.0	-0.09222412109375	3.6213760375976562	3.6225501644833042
160.0	120.0	-0.8682861328125	5.1592254638671875	5.231780595117697
160.0	140.0	4.181549072265625	0.615325927734375	4.226580017118767
160.0	160.0	6.2531890869140625	0.188507080078125	6.256029785410289
160.0	180.0	2.9757232666015625	-0.905914306640625	3.1105642077234217
160.0	200.0	1.21405029296875	-1.3014984130859375	1.7798360129862305
160.0	220.0	0.0362091064453125	-1.6689910888671875	1.6693838246813248
160.0	240.0	-0.3957366943359375	-1.3406829833984375	1.3978692332325189
160.0	260.0	-2.539794921875	-1.010498046875	2.733434569899237
160.0	280.0	-5.5684356689453125	-0.2034912109375	5.572152588731867
160.0	300.0	-5.681304931640625	-0.384185791015625	5.694279976283427
160.0	320.0	-6.0126800537109375	-0.313812255859375	6.020863688892227
160.0	340.0	-6.544525146484375	-0.660125732421875	6.577733300733
160.0	360.0	-7.54534912109375	-1.57672119140625	7.708329460695085
160.0	380.0	0.11920166015625	-2.4833984375	2.4862575963004008
160.0	400.0	0.775848388671875	-3.15350341796875	3.247541305256229
160.0	420.0	0.893798828125	-3.407501220703125	3.5227746045199813
160.0	440.0	0.508331298828125	-3.4498291015625	3.4870792275708067
160.0	460.0	-0.1033935546875	-3.805938720703125	3.8073428756677874
160.0	480.0	-0.6247406005859375	-4.0458984375	4.093848432048434
160.0	500.0	-0.7166595458984375	-4.1844482421875	4.245374894667538
160.0	520.0	-0.4534759521484375	-4.0736083984375	4.098771257706078
160.0	540.0	0.05279541015625	-3.8411865234375	3.8415493310865387
160.0	560.0	0.470489501953125	-3.56683349609375	3.5977300566196546
160.0	580.0	0.935516357421875	-3.2076416015625	3.3412805178671148
160.0	600.0	0.69781494140625	-2.553466796875	2.647099993425424
160.0	620.0	0.662200927734375	-2.40753173828125	2.496941957580072
160.0	640.0	0.687835693359375	-2.35076904296875	2.449333181590325
160.0	660.0	0.4718170166015625	-2.3172607421875	2.364806259387471
160.0	680.0	0.60107421875	-1.19525146484375	1.337877528272694
160.0	700.0	0.9990692138671875	-1.19915771484375	1.5608070089432853
160.0	720.0	1.682708740234375	-1.34918212890625	2.156803449881597
160.0	740.0	2.0862579345703125	-1.258544921875	2.4364743975537557
160.0	760.0	1.882965087890625	-1.614990234375	2.4806755086753216
160.0	780.0	1.8093109130859375	-1.6275634765625	2.433632850380698
160.0	800.0	1.7547760009765625	-1.6295166015625	2.394694796497269
180.0	0.0	1.9566650390625	1.0337495803833008	2.21295645461724
180.0	20.0	1.6655426025390625	1.1793651580810547	2.040817075822364
180.0	40.0	1.41009521484375	1.4112396240234375	1.994985160681416
180.0	60.0	1.00799560546875	1.7940139770507812	2.057800109461041
180.0	80.0	0.6233978271484375	2.32781982421875	2.4098485398296727
180.0	100.0	-1.09893798828125	4.9763031005859375	5.0962002757926275
180.0	120.0	2.392333984375	2.6095428466796875	3.5401943112564727
180.0	140.0	6.588897705078125	0.9532318115234375	6.65749381182469
180.0	160.0	3.290863037109375	-0.107177734375	3.2926078715447575
180.0	180.0	1.4939422607421875	-0.952545166015625	1.771780396022942
180.0	200.0	1.168609619140625	-1.4456329345703125	1.8588983359674003
180.0	220.0	0.5845947265625	-1.7231292724609375	1.8195948680781786
180.0	240.0	0.1027679443359375	-1.29931640625	1.303374226357668
180.0	260.0	-3.0751953125	-1.2001953125	3.3011051177096657
180.0	280.0	-7.3192901611328125	-0.86224365234375	7.369903159395155
180.0	300.0	-7.5583038330078125	-1.020965576171875	7.626947458832305
180.0	320.0	-7.6476898193359375	-1.101959228515625	7.726672874794512
180.0	340.0	-8.704544067382812	-1.624359130859375	8.854808298716327
180.0	360.0	-6.7748260498046875	-1.352783203125	6.908566450412801
180.0	380.0	0.05889892578125	-2.368438720703125	2.36917096411045
180.0	400.0	0.7387847900390625	-3.0849609375	3.17218961474467
180.0	420.0	0.3532562255859375	-3.418975830078125	3.4371769939259202
180.0	440.0	-0.278839111328125	-3.57049560546875	3.581367073992544
180.0	460.0	-0.2205810546875	-4.18304443359375	4.188856256200099
180.0	480.0	-0.3611602783203125	-4.33203125	4.347060098228798
180.0	500.0	-0.365203857421875	-4.126953125	4.143080490821181
180.0	520.0	-0.268218994140625	-3.84722900390625	3.856567442339792
180.0	540.0	-0.19146728515625	-3.57568359375	3.5808061779294924
180.0	560.0	0.1414031982421875	-3.49847412109375	3.5013306099875523
180.0	580.0	0.42120361328125	-3.4940185546875	3.5193150106720634
180.0	600.0	0.2421722412109375	-2.65106201171875	2.6621001454474613
180.0	620.0	0.3231658935546875	-2.5079345703125	2.5286700068861383
180.0	640.0	0.413726806640625	-2.46771240234375	2.50215394634587
180.0	660.0	0.3650054931640625	-2.38348388671875	2.4112702976414444
180.0	680.0	0.654510498046875	-1.45416259765625	1.5946701390807885
180.0	700.0	0.766693115234375	-1.341552734375	1.5451802717019234
180.0	720.0	1.058929443359375	-1.37969970703125	1.7392247835157804
180.0	740.0	1.665283203125	-1.4683837890625	2.220206994537177
180.0	760.0	1.749481201171875	-1.60882568359375	2.3767634618204405
180.0	780.0	1.702667236328125	-1.61651611328125	2.3478075010875945
180.0	800.0	1.7051239013671875	-1.61322021484375	2.347323365153206
200.0	0.0	1.211090087890625	1.3473224639892578	1.8116337993526745
200.0	20.0	0.91705322265625	1.5272502899169922	1.7814264119619845
200.0	40.0	0.7049407958984375	1.7782440185546875	1.9128756664371698
200.0	60.0	0.355926513671875	2.150951385498047	2.180200804034019
200.0	80.0	-0.14422607421875	2.9369659423828125	2.940505076887492
200.0	100.0	-2.0210418701171875	6.6485137939453125	6.948909692106228
200.0	120.0	8.069183349609375	3.4231643676757812	8.765259506582694
200.0	140.0	4.861846923828125	0.6069183349609375	4.899582163414423
200.0	160.0	1.6509552001953125	-0.4174346923828125	1.7029106833468037
200.0	180.0	0.912078857421875	-0.9202117919921875	1.2956379063138999
200.0	200.0	1.064361572265625	-1.548431396484375	1.8789639022967697
200.0	220.0	1.05615234375	-1.8085784912109375	2.0943767407225113
200.0	240.0	0.79486083984375	-1.2280731201171875	1.462862721881816
200.0	260.0	-0.691864013671875	-1.096893310546875	1.2968618847574478
200.0	280.0	-3.828033447265625	-1.697265625	4.187427691935825
200.0	300.0	-4.607269287109375	-1.5718994140625	4.868038419309297
200.0	320.0	-5.332427978515625	-1.596160888671875	5.566194187106844
200.0	340.0	-5.618133544921875	-2.0269775390625	5.972609352070526
200.0	360.0	-2.0101318359375	-1.622222900390625	2.5830673890553526
200.0	380.0	0.312286376953125	-2.31561279296875	2.336575568688298
200.0	400.0	0.682891845703125	-2.878021240234375	2.957929602300912
200.0	420.0	0.05303955078125	-3.3714599609375	3.3718771422090343
200.0	440.0	-0.1516265869140625	-3.70037841796875	3.703483638147753
200.0	460.0	-0.059234619140625	-4.418243408203125	4.418640464468126
200.0	480.0	-0.266082763671875	-4.19073486328125	4.199173577198754
200.0	500.0	-0.3438568115234375	-3.877838134765625	3.893053570948338
200.0	520.0	-0.322235107421875	-3.71966552734375	3.7335970724978673
200.0	540.0	-0.2723236083984375	-3.530517578125	3.5410047327193395
200.0	560.0	-0.1122283935546875	-3.51324462890625	3.5150367046246447
200.0	580.0	0.1786041259765625	-3.87518310546875	3.8792967835325873
200.0	600.0	-0.2652587890625	-2.721923828125	2.7348183762892844
200.0	620.0	-0.3096771240234375	-2.57342529296875	2.591991060870914
200.0	640.0	-0.3266448974609375	-2.54833984375	2.5691891421771658
200.0	660.0	-0.228790283203125	-2.4422607421875	2.452953837013327
200.0	680.0	-0.198333740234375	-1.78765869140625	1.7986272180403762
200.0	700.0	-0.1325836181640625	-1.93182373046875	1.93636808004255
200.0	720.0	0.00048828125	-1.8194580078125	1.81945807333162
200.0	740.0	0.9611358642578125	-1.9873046875	2.2075239682780534
200.0	760.0	1.605255126953125	-1.60821533203125	2.2722677167952012
200.0	780.0	1.6599273681640625	-1.5845947265625	2.2948418932531616
200.0	800.0	1.7288055419921875	-1.56475830078125	2.331788399895395
220.0	0.0	0.389862060546875	1.7769322395324707	1.8191977930240948
220.0	20.0	0.1596221923828125	1.973123550415039	1.9795695970345535
220.0	40.0	-0.0487060546875	2.2271385192871094	2.2276710403144357
220.0	60.0	-0.187591552734375	2.452709197998047	2.459872557796748
220.0	80.0	-0.4223785400390625	3.2673873901367188	3.2945749328722163
220.0	100.0	6.7144317626953125	4.166297912597656	7.902001783877758
220.0	120.0	9.163497924804688	3.1964340209960938	9.704992770140587
220.0	140.0	2.1011199951171875	0.1369781494140625	2.1055802637985925
220.0	160.0	1.08538818359375	-0.494598388671875	1.1927678211461588
220.0	180.0	0.7801361083984375	-0.8788299560546875	1.175140178568558
220.0	200.0	1.07427978515625	-1.6636199951171875	1.9803304130748156
220.0	220.0	1.1820831298828125	-1.94268798828125	2.2740618166104887
220.0	240.0	1.077667236328125	-1.4646453857421875	1.8183929108503971
220.0	260.0	-0.208709716796875	-1.27813720703125	1.295065429189999
220.0	280.0	-3.65740966796875	-2.9696044921875	4.711177805960147
220.0	300.0	-3.424713134765625	-2.229095458984375	4.086260713745631
220.0	320.0	-3.93927001953125	-2.147003173828125	4.486365000220755
220.0	340.0	-3.123382568359375	-2.49188232421875	3.995622127539721
220.0	360.0	-0.689361572265625	-1.895050048828125	2.016540122308508
220.0	380.0	0.36163330078125	-1.97576904296875	2.0085920330887483
220.0	400.0	0.58758544921875	-2.660003662109375	2.724128510656002
220.0	420.0	0.007598876953125	-3.346832275390625	3.3468409018845424
220.0	440.0	-0.1497344970703125	-3.76824951171875	3.7712232501114937
220.0	460.0	-0.10223388671875	-4.30157470703125	4.302789412435218
220.0	480.0	-0.3512115478515625	-3.90631103515625	3.922067752439749
220.0	500.0	-0.3955535888671875	-3.570343017578125	3.5921876210513535
220.0	520.0	-0.384521484375	-3.471923828125	3.4931521352852797
220.0	540.0	-0.4097137451171875	-3.3582763671875	3.3831768371381394
220.0	560.0	-0.5613250732421875	-3.32562255859375	3.372662337097799
220.0	580.0	-0.6055908203125	-4.034912109375	4.080104897184357
220.0	600.0	-0.8505859375	-2.8505859375	2.974783458362223
220.0	620.0	-0.86041259765625	-2.6727294921875	2.8078092486161568
220.0	640.0	-0.7855377197265625	-2.62353515625	2.7386139240851235
220.0	660.0	-0.6333465576171875	-2.51324462890625	2.5918191346565167
220.0	680.0	-0.7534637451171875	-2.06304931640625	2.1963333301505745
220.0	700.0	-0.7082977294921875	-2.32403564453125	2.429573491511539
220.0	720.0	-0.4903411865234375	-2.49761962890625	2.5452972890998424
220.0	740.0	-0.1725006103515625	-2.5985107421875	2.6042301238246006
220.0	760.0	0.7079620361328125	-1.8118896484375	1.9452902978014066
220.0	780.0	1.1055755615234375	-1.54681396484375	1.9012971267199417
220.0	800.0	1.377349853515625	-1.38604736328125	1.9540265894399746
240.0	0.0	0.0731048583984375	1.9450078010559082	1.9463811719418669
240.0	20.0	-0.198699951171875	2.202564239501953	2.2115087383341994
240.0	40.0	-0.312164306640625	2.3645973205566406	2.3851136330841904
240.0	60.0	-0.313201904296875	2.5578994750976562	2.577003134953478
240.0	80.0	1.90667724609375	2.8258743286132812	3.408956415369256
240.0	100.0	10.272842407226562	1.6661224365234375	10.407077163987939
240.0	120.0	4.4429168701171875	0.8723373413085938	4.5277458797743115
240.0	140.0	1.3832244873046875	-0.006256103515625	1.3832386349110242
240.0	160.0	0.7233428955078125	-0.55059814453125	0.9090562475682576
240.0	180.0	0.8023681640625	-0.860626220703125	1.1766359515426899
240.0	200.0	1.2056427001953125	-1.7359619140625	2.1135605237631077
240.0	220.0	1.4148101806640625	-2.12408447265625	2.5521408061253315
240.0	240.0	1.4713897705078125	-1.897216796875	2.4009205382726995
240.0	260.0	0.6937255859375	-1.77490234375	1.9056582900492867
240.0	280.0	-1.52984619140625	-3.425079345703125	3.7512128563602407
240.0	300.0	-0.786956787109375	-1.979248046875	2.129958641813501
240.0	320.0	-0.75018310546875	-1.755340576171875	1.9089251504671805
240.0	340.0	-0.3766632080078125	-1.784088134765625	1.8234159275596513
240.0	360.0	0.435638427734375	-1.4512939453125	1.5152672884410856
240.0	380.0	0.52435302734375	-1.78802490234375	1.8633247566342084
240.0	400.0	0.3819427490234375	-2.409759521484375	2.439840407673458
240.0	420.0	-0.223175048828125	-3.117462158203125	3.1254403546137177
240.0	440.0	-0.385894775390625	-3.44287109375	3.464430132915528
240.0	460.0	-0.297393798828125	-3.7215576171875	3.733421241921105
240.0	480.0	-0.3353271484375	-3.659912109375	3.675241617204097
240.0	500.0	-0.39202880859375	-3.436676025390625	3.458963528322052
240.0	520.0	-0.3916778564453125	-3.4161376953125	3.43851832866492
240.0	540.0	-0.54071044921875	-3.36407470703125	3.4072520341738346
240.0	560.0	-1.092437744140625	-3.49176025390625	3.6586623095856354
240.0	580.0	-1.7191925048828125	-3.99432373046875	4.348591143420019
240.0	600.0	-1.2732086181640625	-3.2176513671875	3.460396004235762
240.0	620.0	-1.1475677490234375	-2.9661865234375	3.180436169839125
240.0	640.0	-1.0343170166015625	-2.88153076171875	3.0615406614257137
240.0	660.0	-0.8907623291015625	-2.80682373046875	2.9447779170709887
240.0	680.0	-1.1282196044921875	-2.59307861328125	2.8278854592463816
240.0	700.0	-0.9486846923828125	-2.6031494140625	2.7706298052059224
240.0	720.0	-0.5826873779296875	-3.01422119140625	3.0700250766274024
240.0	740.0	-0.2649688720703125	-3.1446533203125	3.1557967311154
240.0	760.0	0.291229248046875	-3.1224365234375	3.1359885710592774
240.0	780.0	0.5548095703125	-2.5108642578125	2.5714301430275444
240.0	800.0	0.9580535888671875	-2.05377197265625	2.2662404980075794
260.0	0.0	-0.6923828125	2.338841676712036	2.439174931769056
260.0	20.0	-1.00177001953125	2.6615943908691406	2.8438755024680162
260.0	40.0	-0.86602783203125	2.617412567138672	2.756964408995553
260.0	60.0	-0.33905029296875	2.68780517578125	2.7091053438577597
260.0	80.0	5.735321044921875	2.4286880493164062	6.228357177395663
260.0	100.0	9.95013427734375	1.5384063720703125	10.068359662963852
260.0	120.0	2.25262451171875	0.5012664794921875	2.3077229630652436
260.0	140.0	1.0098876953125	-0.0340576171875	1.0104618144354012
260.0	160.0	0.6785888671875	-0.5816802978515625	0.8937755979995745
260.0	180.0	0.6634521484375	-0.9832916259765625	1.1861834491266376
260.0	200.0	0.9534912109375	-1.733245849609375	1.9782028876035906
260.0	220.0	1.4908447265625	-2.3778228759765625	2.8065387273716116
260.0	240.0	1.88720703125	-2.3315887451171875	2.9996427212514125
260.0	260.0	1.854705810546875	-1.87738037109375	2.639032152408236
260.0	280.0	1.564697265625	-1.5228271484375	2.183410189834388
260.0	300.0	1.17303466796875	-1.384918212890625	1.8149404366680242
260.0	320.0	0.9864501953125	-1.2598876953125	1.60012530529078
260.0	340.0	0.82623291015625	-1.292999267578125	1.5344405911545855
260.0	360.0	0.65521240234375	-1.397613525390625	1.5435759970082068
260.0	380.0	0.398101806640625	-1.865631103515625	1.9076332097275561
260.0	400.0	-0.03436279296875	-2.381317138671875	2.3815650561076467
260.0	420.0	-0.454254150390625	-2.85784912109375	2.893725700905915
260.0	440.0	-0.507598876953125	-3.00048828125	3.043121184869681
260.0	460.0	-0.44879150390625	-3.1790771484375	3.2105989051415222
260.0	480.0	-0.368072509765625	-3.403594970703125	3.4234392205851667
260.0	500.0	-0.41815185546875	-3.309783935546875	3.3360936249206374
260.0	520.0	-0.55633544921875	-3.51287841796875	3.5566590940780447
260.0	540.0	-0.8330078125	-3.5517578125	3.6481345334760915
260.0	560.0	-1.3587646484375	-3.58538818359375	3.8342208852512885
260.0	580.0	-2.00128173828125	-3.8804931640625	4.3661603030939915
260.0	600.0	-1.7047119140625	-3.3004150390625	3.7146712021411203
260.0	620.0	-1.5267333984375	-3.0111083984375	3.3760463055244614
260.0	640.0	-1.4693603515625	-2.9227294921875	3.271294472719702
260.0	660.0	-1.47216796875	-2.9132080078125	3.2640556712464903
260.0	680.0	-1.26666259765625	-2.70196533203125	2.9841331725980362
260.0	700.0	-0.944427490234375	-2.755615234375	2.9129638865303473
260.0	720.0	-0.524169921875	-3.27349853515625	3.3151993554941095
260.0	740.0	-0.3115234375	-3.306884765625	3.321525809810083
260.0	760.0	0.0860595703125	-3.34283447265625	3.343942069058817
260.0	780.0	0.36981201171875	-3.41485595703125	3.4348219941189506
260.0	800.0	0.73748779296875	-3.15594482421875	3.2409683704552
280.0	0.0	-1.168121337890625	2.7200584411621094	2.960274545269852
280.0	20.0	-1.664031982421875	3.24151611328125	3.643683459246269
280.0	40.0	-1.056060791015625	2.7877960205078125	2.9811190929380436
280.0	60.0	0.209716796875	2.7603912353515625	2.768346240465097
280.0	80.0	8.208251953125	1.8506698608398438	8.414296111963338
280.0	100.0	4.183563232421875	1.285980224609375	4.376750673474392
280.0	120.0	1.261932373046875	0.47705078125	1.3490925698538825
280.0	140.0	0.603363037109375	0.05206298828125	0.605605077008625
280.0	160.0	0.310302734375	-0.6757659912109375	0.743604371852333
280.0	180.0	0.352691650390625	-1.3857421875	1.4299205608957961
280.0	200.0	0.530120849609375	-1.858734130859375	1.9328529908950969
280.0	220.0	1.066497802734375	-2.2445526123046875	2.4850420504774253
280.0	240.0	1.48297119140625	-2.1684722900390625	2.6270659731358346
280.0	260.0	1.798614501953125	-2.0137939453125	2.7000704029364444
280.0	280.0	1.898712158203125	-1.9140625	2.6960606657889987
280.0	300.0	1.54205322265625	-1.77459716796875	2.350983464439347
280.0	320.0	1.259002685546875	-1.709381103515625	2.122986462338029
280.0	340.0	0.85174560546875	-1.7164306640625	1.9161432099322226
280.0	360.0	0.373077392578125	-1.73175048828125	1.7714814406352781
280.0	380.0	-0.184844970703125	-2.02740478515625	2.0358137994592482
280.0	400.0	-0.52447509765625	-2.39227294921875	2.4490904416997976
280.0	420.0	-0.77581787109375	-2.699554443359375	2.808823163136082
280.0	440.0	-1.015167236328125	-2.8663330078125	3.040794210299266
280.0	460.0	-1.172882080078125	-3.017425537109375	3.237361463563837
280.0	480.0	-1.314453125	-3.182891845703125	3.4436299916317537
280.0	500.0	-1.424896240234375	-3.272003173828125	3.568800087560997
280.0	520.0	-1.486785888671875	-3.437744140625	3.745479549424257
280.0	540.0	-1.528839111328125	-3.32342529296875	3.658210588015812
280.0	560.0	-1.5025634765625	-3.2943115234375	3.6207990022304037
280.0	580.0	-2.251312255859375	-3.62359619140625	4.266011747728376
280.0	600.0	-1.86724853515625	-3.28814697265625	3.7813393931028756
280.0	620.0	-1.64007568359375	-2.94317626953125	3.3692929230696747
280.0	640.0	-1.48681640625	-2.8404541015625	3.2060571624625465
280.0	660.0	-1.4781494140625	-2.8704833984375	3.228715012353771
280.0	680.0	-1.129364013671875	-2.70989990234375	2.9358168464840775
280.0	700.0	-0.76104736328125	-2.9730224609375	3.0688850813277795
280.0	720.0	-0.405120849609375	-3.489990234375	3.5134249300107565
280.0	740.0	-0.253265380859375	-3.47198486328125	3.4812098822099142
280.0	760.0	-0.067047119140625	-3.54443359375	3.5450676744864262
280.0	780.0	0.220367431640625	-3.94012451171875	3.9462821709521485
280.0	800.0	0.466949462890625	-3.83447265625	3.8627998074483196
300.0	0.0	-3.851837158203125	4.647594451904297	6.03628889986935
300.0	20.0	-3.721771240234375	4.731142044067383	6.019575251276273
300.0	40.0	-1.22344970703125	2.773937225341797	3.0317580569319507
300.0	60.0	3.9263916015625	2.256519317626953	4.528623459688843
300.0	80.0	8.433258056640625	1.6507492065429688	8.5933005529189
300.0	100.0	2.026275634765625	1.0981979370117188	2.3047411257886714
300.0	120.0	0.90277099609375	0.412841796875	0.9926901936833467
300.0	140.0	0.3892822265625	0.0904998779296875	0.39966345820295596
300.0	160.0	-0.037139892578125	-0.815948486328125	0.8167933055319889
300.0	180.0	0.066070556640625	-1.6832122802734375	1.684508503664528
300.0	200.0	0.24700927734375	-2.245361328125	2.2589070536286227
300.0	220.0	0.478424072265625	-2.404510498046875	2.451644413070716
300.0	240.0	0.63006591796875	-2.0545806884765625	2.1490195128119773
300.0	260.0	0.91162109375	-1.932586669921875	2.136807023418275
300.0	280.0	1.1280517578125	-1.842376708984375	2.160289958804597
300.0	300.0	0.91497802734375	-1.79632568359375	2.015929252741875
300.0	320.0	0.687774658203125	-1.79498291015625	1.9222376617420194
300.0	340.0	0.396514892578125	-1.81689453125	1.8596585164277875
300.0	360.0	-0.041168212890625	-1.917327880859375	1.9177698048705714
300.0	380.0	-0.4669189453125	-2.09613037109375	2.147504559742158
300.0	400.0	-0.7523193359375	-2.400726318359375	2.5158440410503986
300.0	420.0	-1.00885009765625	-2.64935302734375	2.834933858670519
300.0	440.0	-1.232391357421875	-2.7979736328125	3.057359139480037
300.0	460.0	-1.42333984375	-2.951416015625	3.276698461575924
300.0	480.0	-1.68023681640625	-3.014068603515625	3.4507687992541083
300.0	500.0	-1.64935302734375	-2.976898193359375	3.403276107287551
300.0	520.0	-1.77081298828125	-2.978271484375	3.464950169065471
300.0	540.0	-1.862030029296875	-2.8543701171875	3.408017693013976
300.0	560.0	-1.795562744140625	-2.85198974609375	3.370147041298006
300.0	580.0	-2.2166748046875	-2.970947265625	3.7067741831491476
300.0	600.0	-1.8968505859375	-3.20208740234375	3.721747691289669
300.0	620.0	-1.6822509765625	-2.82080078125	3.2843394154146273
300.0	640.0	-1.61737060546875	-2.75921630859375	3.198306163118858
300.0	660.0	-1.63299560546875	-2.82086181640625	3.2594379936944677
300.0	680.0	-1.128265380859375	-2.69305419921875	2.9198499429894498
300.0	700.0	-0.648193359375	-3.1181640625	3.184823661021808
300.0	720.0	-0.2928466796875	-3.5509033203125	3.562958541438608
300.0	740.0	-0.191314697265625	-3.57159423828125	3.576714514231414
300.0	760.0	-0.056365966796875	-3.6796875	3.680119185552174
300.0	780.0	0.209930419921875	-4.29400634765625	4.2991349472795966
300.0	800.0	0.314422607421875	-4.24676513671875	4.258388862293789
320.0	0.0	-5.865264892578125	6.47397518157959	8.7357705391006
320.0	20.0	-5.47894287109375	6.288717269897461	8.34067022998845
320.0	40.0	-1.622314453125	2.81390380859375	3.2480700159997595
320.0	60.0	4.704833984375	2.221771240234375	5.203050092442176
320.0	80.0	4.5941162109375	1.5935821533203125	4.862654402585046
320.0	100.0	1.057891845703125	1.0168914794921875	1.4673797866499914
320.0	120.0	0.492919921875	0.3543853759765625	0.6070906391036726
320.0	140.0	0.136077880859375	0.0670166015625	0.15168524827472557
320.0	160.0	0.013580322265625	-0.95379638671875	0.9538930613389436
320.0	180.0	0.180755615234375	-1.649383544921875	1.6592584701298976
320.0	200.0	0.365753173828125	-2.3236846923828125	2.352293760094507
320.0	220.0	0.4034423828125	-2.633026123046875	2.6637553042456217
320.0	240.0	0.342803955078125	-2.3266754150390625	2.3517935790720235
320.0	260.0	0.1248779296875	-2.0601806640625	2.0639619342177897
320.0	280.0	-0.023284912109375	-1.86529541015625	1.865440739954479
320.0	300.0	-0.212127685546875	-1.778228759765625	1.7908365857981199
320.0	320.0	-0.38287353515625	-1.754608154296875	1.7958958541764416
320.0	340.0	-0.4278564453125	-1.7413330078125	1.7931262593283208
320.0	360.0	-0.56353759765625	-1.856689453125	1.9403273819945408
320.0	380.0	-0.78350830078125	-2.051727294921875	2.1962400028504527
320.0	400.0	-0.91290283203125	-2.35064697265625	2.521692441751902
320.0	420.0	-1.10400390625	-2.587432861328125	2.813118098639996
320.0	440.0	-1.33990478515625	-2.736236572265625	3.0466925366187763
320.0	460.0	-1.52294921875	-2.850982666015625	3.23225563419925
320.0	480.0	-1.7392578125	-2.926177978515625	3.4040469004248566
320.0	500.0	-1.61279296875	-2.827362060546875	3.2550080462987045
320.0	520.0	-1.546051025390625	-2.7747802734375	3.176425560117739
320.0	540.0	-1.488555908203125	-2.6744384765625	3.060787456973185
320.0	560.0	-1.435821533203125	-2.66619873046875	3.028233667596169
320.0	580.0	-1.48193359375	-2.19329833984375	2.6470143150058973
320.0	600.0	-1.548431396484375	-2.86077880859375	3.252951764369959
320.0	620.0	-1.7626953125	-2.566162109375	3.1132431219391496
320.0	640.0	-1.75390625	-2.53765869140625	3.084785044027986
320.0	660.0	-1.860137939453125	-2.6182861328125	3.2117807252474684
320.0	680.0	-1.02398681640625	-2.54803466796875	2.7460935288777812
320.0	700.0	-0.43621826171875	-3.130126953125	3.1603767361718957
320.0	720.0	-0.2567138671875	-3.54010009765625	3.5493958233806713
320.0	740.0	-0.148193359375	-3.6175537109375	3.620587814606977
320.0	760.0	-0.13458251953125	-3.81658935546875	3.8189614770040228
320.0	780.0	0.056610107421875	-4.51605224609375	4.516407044732651
320.0	800.0	0.234283447265625	-4.45233154296875	4.458491325793643
340.0	0.0	-7.022186279296875	7.837278366088867	10.523023915619971
340.0	20.0	-6.77435302734375	7.720270156860352	10.271048156541278
340.0	40.0	-1.0247802734375	2.572673797607422	2.769264356778246
340.0	60.0	5.912506103515625	2.075366973876953	6.266169204575368
340.0	80.0	1.9364013671875	1.3948898315429688	2.386496992872103
340.0	100.0	0.43402099609375	0.9549789428710938	1.0489799837830094
340.0	120.0	0.083740234375	0.32686614990234375	0.3374224456155242
340.0	140.0	-0.378387451171875	-0.1440582275390625	0.4048824966901439
340.0	160.0	-0.260101318359375	-1.2066192626953125	1.2343349387097753
340.0	180.0	-0.01312255859375	-1.611602783203125	1.6116562078719223
340.0	200.0	0.100372314453125	-2.1524505615234375	2.1547895538337936
340.0	220.0	0.027069091796875	-2.5508575439453125	2.551001165274806
340.0	240.0	-0.217498779296875	-2.6873626708984375	2.696149818525301
340.0	260.0	-0.55291748046875	-2.329620361328125	2.394336811754456
340.0	280.0	-0.72369384765625	-2.027191162109375	2.1524954803366874
340.0	300.0	-0.837005615234375	-1.874053955078125	2.0524757310326076
340.0	320.0	-0.916290283203125	-1.78192138671875	2.003704497059917
340.0	340.0	-0.875152587890625	-1.679595947265625	1.8939204307897337
340.0	360.0	-0.915863037109375	-1.690460205078125	1.9226182168324488
340.0	380.0	-1.034149169921875	-1.82818603515625	2.1004115512895165
340.0	400.0	-1.07489013671875	-2.093170166015625	2.353029993415539
340.0	420.0	-1.169891357421875	-2.463165283203125	2.7268716509119986
340.0	440.0	-1.363555908203125	-2.64739990234375	2.977920576127803
340.0	460.0	-1.5018310546875	-2.73077392578125	3.116508102115332
340.0	480.0	-1.636077880859375	-2.832122802734375	3.2707293379314213
340.0	500.0	-1.4278564453125	-2.67626953125	3.0333467708650694
340.0	520.0	-1.36651611328125	-2.50982666015625	2.8577256957042554
340.0	540.0	-1.308197021484375	-2.47955322265625	2.8034913288622074
340.0	560.0	-1.247802734375	-2.4656982421875	2.7634542669348185
340.0	580.0	-1.277587890625	-1.94329833984375	2.325648136737609
340.0	600.0	-1.383636474609375	-2.54119873046875	2.8934652031094905
340.0	620.0	-1.604888916015625	-2.2158203125	2.7359693145277424
340.0	640.0	-1.573028564453125	-2.2049560546875	2.708551285777791
340.0	660.0	-1.55047607421875	-2.28759765625	2.763526568282867
340.0	680.0	-0.9134521484375	-2.294921875	2.470032639427787
340.0	700.0	-0.44805908203125	-2.9573974609375	2.9911463827352645
340.0	720.0	-0.3216552734375	-3.43389892578125	3.4489308412045285
340.0	740.0	-0.258880615234375	-3.59375	3.6030623413208005
340.0	760.0	-0.250335693359375	-3.81622314453125	3.8244250611334643
340.0	780.0	0.018524169921875	-4.39349365234375	4.393532703651598
340.0	800.0	0.185028076171875	-4.4296875	4.433550127902933
360.0	0.0	-6.926788330078125	8.62069320678711	11.058786006395636
360.0	20.0	-5.501556396484375	7.452333450317383	9.263066265466179
360.0	40.0	-0.891265869140625	2.378570556640625	2.5400694365337113
360.0	60.0	2.759429931640625	1.909210205078125	3.355523380161229
360.0	80.0	0.670989990234375	1.25128173828125	1.4198357494974105
360.0	100.0	0.027740478515625	0.8816452026367188	0.8820815140794056
360.0	120.0	-0.149993896484375	0.20606231689453125	0.254872217839661
360.0	140.0	-0.4124755859375	-0.4015655517578125	0.5756657027763946
360.0	160.0	-0.12908935546875	-1.2900848388671875	1.296527266651309
360.0	180.0	-0.12664794921875	-1.6422119140625	1.647088241027218
360.0	200.0	-0.181182861328125	-2.1408843994140625	2.148537465555013
360.0	220.0	-0.321563720703125	-2.7277679443359375	2.746656364494682
360.0	240.0	-0.538055419921875	-3.3107757568359375	3.3542122394028495
360.0	260.0	-0.774383544921875	-2.7154541015625	2.8237140174490714
360.0	280.0	-0.9105224609375	-2.157989501953125	2.3422147302097596
360.0	300.0	-1.02471923828125	-1.631439208984375	1.926562589150757
360.0	320.0	-1.06024169921875	-1.48687744140625	1.8261755081385411
360.0	340.0	-1.0467529296875	-1.373565673828125	1.7269552270190085
360.0	360.0	-1.062591552734375	-1.182464599609375	1.5897557476769222
360.0	380.0	-1.1424560546875	-1.262847900390625	1.7029358932188663
360.0	400.0	-1.201171875	-1.639190673828125	2.0321810791502113
360.0	420.0	-1.18670654296875	-2.05657958984375	2.374403510039254
360.0	440.0	-1.145355224609375	-2.45465087890625	2.7087173215112754
360.0	460.0	-1.191009521484375	-2.55230712890625	2.8165183046683904
360.0	480.0	-1.231781005859375	-2.59259033203125	2.870332572392586
360.0	500.0	-1.150848388671875	-2.522430419921875	2.7725632972135905
360.0	520.0	-1.18585205078125	-2.31793212890625	2.6036617369692934
360.0	540.0	-1.253509521484375	-2.26910400390625	2.5923192513645694
360.0	560.0	-1.264251708984375	-2.2545166015625	2.584797378981733
360.0	580.0	-1.327117919921875	-1.81951904296875	2.252086037677886
360.0	600.0	-1.564361572265625	-2.18865966796875	2.6902524548775077
360.0	620.0	-1.653076171875	-1.673828125	2.3525223531481947
360.0	640.0	-1.569610595703125	-1.673095703125	2.2941069403928966
360.0	660.0	-1.522674560546875	-1.75018310546875	2.319844546517041
360.0	680.0	-1.057464599609375	-1.8135986328125	2.099374044892045
360.0	700.0	-0.629486083984375	-2.7095947265625	2.7817541789571005
360.0	720.0	-0.557037353515625	-3.30609130859375	3.3526900175785452
360.0	740.0	-0.511932373046875	-3.5340576171875	3.5709435722473124
360.0	760.0	-0.58209228515625	-3.37066650390625	3.420559034572274
360.0	780.0	-0.450836181640625	-3.49920654296875	3.528129772702757
360.0	800.0	-4.313018798828125	-0.947265625	4.41581740149561
380.0	0.0	-7.420318603515625	8.215450286865234	11.070444959152912
380.0	20.0	-5.69287109375	7.046916961669922	9.05912909471576
380.0	40.0	-1.06365966796875	2.580474853515625	2.791096981276336
380.0	60.0	0.630859375	1.7799034118652344	1.8883960671942983
380.0	80.0	-0.1063232421875	1.14697265625	1.1518901449419743
380.0	100.0	-0.419036865234375	0.7418975830078125	0.8520586353639553
380.0	120.0	-0.31298828125	0.137115478515625	0.341705017007942
380.0	140.0	-0.437835693359375	-0.5390777587890625	0.6944817667876697
380.0	160.0	-0.2725830078125	-1.3472442626953125	1.3745430511677492
380.0	180.0	-0.252716064453125	-1.7641448974609375	1.7821539295106184
380.0	200.0	-0.326263427734375	-2.2916107177734375	2.3147197467708858
380.0	220.0	-0.40631103515625	-2.946319580078125	2.9742037128013745
380.0	240.0	-0.632965087890625	-3.6478118896484375	3.7023204054685612
380.0	260.0	-1.167572021484375	-3.25189208984375	3.4551449447659155
380.0	280.0	-1.12841796875	-2.26800537109375	2.5332144550961284
380.0	300.0	-1.21319580078125	-1.349151611328125	1.8144018632548122
380.0	320.0	-1.167083740234375	-1.13433837890625	1.6275159030188053
380.0	340.0	-0.87261962890625	-0.99822998046875	1.325868813517809
380.0	360.0	-0.549072265625	-0.73297119140625	0.9158204629238572
380.0	380.0	-0.76885986328125	-0.831390380859375	1.132411345205601
380.0	400.0	-0.882080078125	-1.194732666015625	1.485076229514771
380.0	420.0	-0.879150390625	-1.573516845703125	1.802459617591363
380.0	440.0	-0.87921142578125	-1.964385986328125	2.1521675200844887
380.0	460.0	-0.793548583984375	-2.15887451171875	2.300099674469017
380.0	480.0	-0.831451416015625	-2.206634521484375	2.3580812896507544
380.0	500.0	-0.8441162109375	-2.167633056640625	2.3261911455872797
380.0	520.0	-0.956085205078125	-1.91949462890625	2.1444249928055825
380.0	540.0	-1.0889892578125	-1.8785400390625	2.1713613890810435
380.0	560.0	-1.221832275390625	-1.84588623046875	2.213632780074501
380.0	580.0	-1.47515869140625	-1.71990966796875	2.265873436625218
380.0	600.0	-1.56951904296875	-1.604248046875	2.2443265854469114
380.0	620.0	-1.30609130859375	-1.14373779296875	1.7360906213240026
380.0	640.0	-1.05316162109375	-1.11572265625	1.5342706559842598
380.0	660.0	-0.81805419921875	-1.17095947265625	1.4284112711200627
380.0	680.0	-0.55218505859375	-1.24212646484375	1.3593331061956133
380.0	700.0	-0.6553955078125	-2.441162109375	2.5276106733255035
380.0	720.0	-0.584564208984375	-3.09539794921875	3.150111708884809
380.0	740.0	-0.409637451171875	-3.29498291015625	3.320348659346536
380.0	760.0	-1.262969970703125	-2.0238037109375	2.3855554085584028
380.0	780.0	-3.977294921875	-0.7503662109375	4.047458998691569
380.0	800.0	-5.4224853515625	-0.274169921875	5.429412172046881
400.0	0.0	4.076171875	4.263177871704102	5.8982932039979605
400.0	20.0	1.99700927734375	3.554933547973633	4.077450010031442
400.0	40.0	0.758514404296875	2.582122802734375	2.6912269079226054
400.0	60.0	-0.20660400390625	1.6218681335449219	1.6349744514941456
400.0	80.0	-0.500213623046875	1.087921142578125	1.1974080679326384
400.0	100.0	-0.697509765625	0.6812362670898438	0.9749885767232083
400.0	120.0	-0.74432373046875	0.1106719970703125	0.7525065492568471
400.0	140.0	-0.619110107421875	-0.8774871826171875	1.073909251645303
400.0	160.0	-0.35797119140625	-1.4712677001953125	1.514190219065892
400.0	180.0	-0.2135009765625	-2.016448974609375	2.0277201814343964
400.0	200.0	-0.523406982421875	-2.40362548828125	2.4599533241838656
400.0	220.0	-0.545166015625	-3.171173095703125	3.2176924631642128
400.0	240.0	-0.957733154296875	-3.57904052734375	3.7049674615586667
400.0	260.0	-1.576141357421875	-2.9788818359375	3.370157054360233
400.0	280.0	-6.570648193359375	1.4134521484375	6.720957123566509
400.0	300.0	-5.7034912109375	0.757232666015625	5.753539198069519
400.0	320.0	-4.49871826171875	0.26324462890625	4.506413622046889
400.0	340.0	-3.946746826171875	0.357666015625	3.962920070936434
400.0	360.0	-1.6175537109375	-0.17254638671875	1.6267305441705378
400.0	380.0	-0.454193115234375	-0.79168701171875	0.9127210474457519
400.0	400.0	-0.730133056640625	-0.981536865234375	1.223318804814798
400.0	420.0	-0.845977783203125	-1.400421142578125	1.6361105666345093
400.0	440.0	-0.81842041015625	-1.612823486328125	1.8085938089609652
400.0	460.0	-0.71197509765625	-1.72796630859375	1.8688970285485869
400.0	480.0	-0.726043701171875	-1.8172607421875	1.9569302647532483
400.0	500.0	-0.8524169921875	-1.868682861328125	2.0539207299191107
400.0	520.0	-0.978912353515625	-1.746337890625	2.001990365635678
400.0	540.0	-1.240814208984375	-1.70770263671875	2.1108927487377684
400.0	560.0	-1.491668701171875	-1.64697265625	2.2220698558980922
400.0	580.0	-1.688446044921875	-1.5166015625	2.2695661140380476
400.0	600.0	-2.012481689453125	-1.0440673828125	2.2671919306130763
400.0	620.0	-1.879302978515625	-0.7486572265625	2.0229353247056503
400.0	640.0	-1.664215087890625	-0.68695068359375	1.8004202566214147
400.0	660.0	-1.223175048828125	-0.740966796875	1.4301010433346601
400.0	680.0	-0.813720703125	-0.85931396484375	1.1834533674250667
400.0	700.0	-0.8389892578125	-2.11749267578125	2.2776475159058323
400.0	720.0	-0.67340087890625	-2.830322265625	2.909328594539356
400.0	740.0	-0.092193603515625	-2.765380859375	2.7669172300462495
400.0	760.0	-3.74676513671875	-0.3638916015625	3.7643945180359077
400.0	780.0	-4.045562744140625	-0.276123046875	4.054974951068645
400.0	800.0	-4.20684814453125	-0.2437744140625	4.213905228656375
420.0	0.0	1.41748046875	3.5534892082214355	3.8257726582004223
420.0	20.0	0.58099365234375	3.0198917388916016	3.075272303177309
420.0	40.0	-0.062225341796875	2.5969581604003906	2.59770353967344
420.0	60.0	-0.695709228515625	1.5646781921386719	1.7123753022033892
420.0	80.0	-0.727203369140625	1.0931015014648438	1.3128958955660468
420.0	100.0	-0.821136474609375	0.5365753173828125	0.9809068157365299
420.0	120.0	-0.787445068359375	-0.103271484375	0.7941880981030355
420.0	140.0	-0.48931884765625	-1.1176605224609375	1.220081135883715
420.0	160.0	-0.359619140625	-1.508209228515625	1.5504905685890387
420.0	180.0	-0.07391357421875	-2.264739990234375	2.265945815729182
420.0	200.0	-0.37823486328125	-2.6486053466796875	2.675476012649266
420.0	220.0	-0.3360595703125	-3.4327545166015625	3.4491650592639154
420.0	240.0	-0.65838623046875	-3.372406005859375	3.4360725686206384
420.0	260.0	-1.734954833984375	-2.076904296875	2.706215019975979
420.0	280.0	-5.67852783203125	-0.0635986328125	5.678883968285419
420.0	300.0	-6.429168701171875	0.14031982421875	6.430699794050165
420.0	320.0	-6.080718994140625	0.04803466796875	6.080908716222391
420.0	340.0	-6.230926513671875	0.634613037109375	6.263160458238982
420.0	360.0	-2.774261474609375	-0.158599853515625	2.778791219763903
420.0	380.0	-0.47650146484375	-0.922515869140625	1.038310731339382
420.0	400.0	-0.709808349609375	-0.94049072265625	1.1782829424962664
420.0	420.0	-0.83154296875	-1.158050537109375	1.425673439247879
420.0	440.0	-0.670257568359375	-1.230926513671875	1.4015795696297157
420.0	460.0	-0.476287841796875	-1.29742431640625	1.3820853682192538
420.0	480.0	-0.29852294921875	-1.373291015625	1.4053626453007082
420.0	500.0	-0.3992919921875	-1.53759765625	1.588597068967004
420.0	520.0	-0.884552001953125	-1.56231689453125	1.7953457391536178
420.0	540.0	-1.339508056640625	-1.54949951171875	2.048226201038789
420.0	560.0	-1.75897216796875	-1.52911376953125	2.3307020418446354
420.0	580.0	-2.134124755859375	-1.456298828125	2.583659178446353
420.0	600.0	-2.38189697265625	-0.64154052734375	2.4667807840530753
420.0	620.0	-2.179534912109375	-0.37158203125	2.2109829576574076
420.0	640.0	-1.897216796875	-0.26470947265625	1.9155946020122798
420.0	660.0	-1.5654296875	-0.2945556640625	1.5929008587283917
420.0	680.0	-1.192535400390625	-0.4254150390625	1.2661432133235864
420.0	700.0	-0.831329345703125	-1.63958740234375	1.8383022958565634
420.0	720.0	-0.14190673828125	-2.0750732421875	2.0799198260539193
420.0	740.0	0.114410400390625	-2.03594970703125	2.0391618251816546
420.0	760.0	-2.840972900390625	-0.5064697265625	2.8857648214430456
420.0	780.0	-3.239105224609375	-0.40814208984375	3.2647178471644027
420.0	800.0	-3.470306396484375	-0.369384765625	3.489909968832463
440.0	0.0	-0.245208740234375	3.123203754425049	3.132814871316537
440.0	20.0	-0.4521484375	2.9232826232910156	2.9580431885232668
440.0	40.0	-0.703460693359375	2.625904083251953	2.7184976000616468
440.0	60.0	-1.157318115234375	1.5451889038085938	1.9305424026171634
440.0	80.0	-0.93414306640625	1.0765914916992188	1.4253674994590064
440.0	100.0	-0.87213134765625	0.377838134765625	0.9504602798896298
440.0	120.0	-0.730804443359375	-0.3023681640625	0.7908866170775257
440.0	140.0	-0.588165283203125	-1.229827880859375	1.3632369628587957
440.0	160.0	-0.588043212890625	-1.52532958984375	1.634755387781191
440.0	180.0	-0.305816650390625	-2.37646484375	2.3960611380421524
440.0	200.0	-0.2896728515625	-2.8358917236328125	2.8506476858955114
440.0	220.0	-0.007293701171875	-3.569671630859375	3.5696790822480127
440.0	240.0	-0.593048095703125	-3.2054595947265625	3.2598584719649533
440.0	260.0	-2.284698486328125	-1.533538818359375	2.751651954889116
440.0	280.0	-5.384735107421875	-0.295501708984375	5.3928372344355395
440.0	300.0	-7.232574462890625	-0.230377197265625	7.236242603332034
440.0	320.0	-7.39862060546875	-0.29376220703125	7.404450222531491
440.0	340.0	-8.210113525390625	-0.065277099609375	8.210373024384184
440.0	360.0	-6.5062255859375	-0.707275390625	6.544555741476385
440.0	380.0	-0.804351806640625	-1.0919189453125	1.3561964503634418
440.0	400.0	-0.65576171875	-0.76556396484375	1.0080236187933478
440.0	420.0	-0.9158935546875	-0.900909423828125	1.2847173982866538
440.0	440.0	-0.964324951171875	-0.8665771484375	1.296487009440013
440.0	460.0	-0.775726318359375	-0.842987060546875	1.1455908978535274
440.0	480.0	-0.72216796875	-1.02020263671875	1.2499359963839711
440.0	500.0	-0.71197509765625	-1.290374755859375	1.473762379164894
440.0	520.0	-1.036376953125	-1.38653564453125	1.731056984193284
440.0	540.0	-1.46539306640625	-1.40631103515625	2.03103115846945
440.0	560.0	-2.0400390625	-1.3565673828125	2.4499049860426494
440.0	580.0	-2.37310791015625	-1.1666259765625	2.6443633113542795
440.0	600.0	-2.448333740234375	-0.12506103515625	2.4515257220931614
440.0	620.0	-2.2662353515625	0.10345458984375	2.2685954951977108
440.0	640.0	-2.02935791015625	0.28021240234375	2.048612339595024
440.0	660.0	-1.716888427734375	0.2412109375	1.7337498636359985
440.0	680.0	-1.216705322265625	0.02081298828125	1.2168833229651452
440.0	700.0	-0.65692138671875	-1.1014404296875	1.282465098347191
440.0	720.0	0.462066650390625	-1.20428466796875	1.2898864876057174
440.0	740.0	-0.00213623046875	-1.3187255859375	1.3187273161980146
440.0	760.0	-2.0078125	-0.5911865234375	2.0930390681137245
440.0	780.0	-2.42047119140625	-0.509033203125	2.473417795341355
440.0	800.0	-2.833251953125	-0.4588623046875	2.870169201379903
460.0	0.0	-0.713043212890625	2.8001890182495117	2.889548262509998
460.0	20.0	-0.847930908203125	2.7511959075927734	2.8789000932719775
460.0	40.0	-0.96875	2.6297569274902344	2.8025163800026
460.0	60.0	-1.640533447265625	1.6379814147949219	2.3182607935283746
460.0	80.0	-1.5758056640625	1.1199569702148438	1.9332529855205887
460.0	100.0	-1.252349853515625	0.20975494384765625	1.2697941928002114
460.0	120.0	-0.889739990234375	-0.5307540893554688	1.0360198615807608
460.0	140.0	-0.729888916015625	-1.3161773681640625	1.5050118584880792
460.0	160.0	-0.57965087890625	-1.551025390625	1.6558003816221996
460.0	180.0	-0.438385009765625	-2.404266357421875	2.4439063268091634
460.0	200.0	-0.27154541015625	-2.9756317138671875	2.98799615233171
460.0	220.0	0.047760009765625	-3.5601806640625	3.560501001165049
460.0	240.0	-0.5640869140625	-3.10546875	3.1562842400270474
460.0	260.0	-2.314453125	-1.3555908203125	2.682222910188074
460.0	280.0	-7.24822998046875	-0.6402587890625	7.276453062223228
460.0	300.0	-8.53662109375	-0.50628662109375	8.551621240499136
460.0	320.0	-8.6602783203125	-0.532257080078125	8.676619052636113
460.0	340.0	-9.390869140625	-0.292510986328125	9.395423667587618
460.0	360.0	-9.15496826171875	-0.543243408203125	9.17107176253865
460.0	380.0	-0.937103271484375	-1.1185302734375	1.459202698059076
460.0	400.0	-0.768829345703125	-0.5689697265625	0.956464903987021
460.0	420.0	-1.122711181640625	-0.65216064453125	1.298381262825486
460.0	440.0	-1.34857177734375	-0.58087158203125	1.4683520127883396
460.0	460.0	-1.451141357421875	-0.51446533203125	1.5396382098019736
460.0	480.0	-1.622589111328125	-0.733917236328125	1.7808509016703524
460.0	500.0	-1.63238525390625	-1.01055908203125	1.919872723762285
460.0	520.0	-1.756927490234375	-1.1278076171875	2.087760577108258
460.0	540.0	-1.997467041015625	-1.207763671875	2.334216713813158
460.0	560.0	-2.292999267578125	-1.10052490234375	2.5434230284780663
460.0	580.0	-2.54937744140625	-0.76007080078125	2.6602693399261903
460.0	600.0	-2.465301513671875	0.174072265625	2.47143939981798
460.0	620.0	-2.182464599609375	0.5831298828125	2.2590246100423585
460.0	640.0	-1.979278564453125	0.8978271484375	2.173393021102036
460.0	660.0	-1.80889892578125	0.9432373046875	2.0400519445952106
460.0	680.0	-1.393402099609375	0.5341796875	1.4922859477102277
460.0	700.0	-0.646881103515625	-0.3983154296875	0.7596777893375128
460.0	720.0	0.43817138671875	-0.72216796875	0.8447015681455394
460.0	740.0	0.04705810546875	-1.05474853515625	1.0557977731102501
460.0	760.0	-0.41033935546875	-0.67864990234375	0.7930599451477112
460.0	780.0	-0.599456787109375	-0.6514892578125	0.8853172836088634
460.0	800.0	-1.152984619140625	-0.59161376953125	1.29590909568296
480.0	0.0	-0.85308837890625	2.665390968322754	2.7985833552426844
480.0	20.0	-0.920166015625	2.6462230682373047	2.8016427365355567
480.0	40.0	-1.05609130859375	2.6031951904296875	2.809262189893196
480.0	60.0	-1.612213134765625	1.9530525207519531	2.5325175894209226
480.0	80.0	-2.11614990234375	1.2661819458007812	2.4660306423605762
480.0	100.0	-2.5189208984375	0.0316162109375	2.519119305904194
480.0	120.0	-1.77032470703125	-0.636627197265625	1.8813143694299383
480.0	140.0	-1.273681640625	-1.235687255859375	1.7745951414219707
480.0	160.0	-0.865814208984375	-1.4589691162109375	1.6965332671470261
480.0	180.0	-0.7239990234375	-2.4801177978515625	2.5836328835882503
480.0	200.0	-0.383575439453125	-2.9874114990234375	3.0119358529439366
480.0	220.0	-0.102447509765625	-3.32623291015625	3.327810220680214
480.0	240.0	-0.4388427734375	-2.9322509765625	2.964907885474699
480.0	260.0	-1.597900390625	-1.17913818359375	1.985863166073709
480.0	280.0	-4.3160400390625	-1.01751708984375	4.434359327672344
480.0	300.0	-7.087066650390625	-0.898101806640625	7.143745555531086
480.0	320.0	-7.598602294921875	-0.826019287109375	7.643367366486362
480.0	340.0	-8.610504150390625	-0.648681640625	8.634904145083379
480.0	360.0	-8.790374755859375	-0.587066650390625	8.809956617398898
480.0	380.0	-0.898681640625	-0.97833251953125	1.3284439054656412
480.0	400.0	-1.03515625	-0.402801513671875	1.1107643860560241
480.0	420.0	-1.307647705078125	-0.469635009765625	1.3894241839674613
480.0	440.0	-1.537933349609375	-0.38494873046875	1.5853783500887775
480.0	460.0	-1.76318359375	-0.363189697265625	1.8002008614232639
480.0	480.0	-2.163299560546875	-0.565399169921875	2.2359653865859928
480.0	500.0	-2.342132568359375	-0.761932373046875	2.4629506509198524
480.0	520.0	-2.490142822265625	-0.9405517578125	2.6618506502817163
480.0	540.0	-2.711578369140625	-1.03668212890625	2.902992781318088
480.0	560.0	-2.821533203125	-0.86248779296875	2.9504126506909043
480.0	580.0	-2.920501708984375	-0.56134033203125	2.9739591793677347
480.0	600.0	-2.7586669921875	0.41046142578125	2.789036062125982
480.0	620.0	-2.428619384765625	0.884521484375	2.584679936158502
480.0	640.0	-2.1090087890625	1.28424072265625	2.4692493406036418
480.0	660.0	-1.988739013671875	1.2835693359375	2.36698819275881
480.0	680.0	-1.68096923828125	0.4962158203125	1.752680153472462
480.0	700.0	-0.74481201171875	-0.70318603515625	1.0243122242945744
480.0	720.0	0.046783447265625	-0.67218017578125	0.6738062626982385
480.0	740.0	3.514801025390625	-1.877197265625	3.9846826501186974
480.0	760.0	5.47314453125	-1.2127685546875	5.6059003404618775
480.0	780.0	5.7227783203125	-1.1959228515625	5.8464025836687075
480.0	800.0	5.747161865234375	-1.18365478515625	5.867785626250123
500.0	0.0	-0.85528564453125	2.602797508239746	2.7397204971748974
500.0	20.0	-0.77764892578125	2.5672836303710938	2.68247704380487
500.0	40.0	-0.787109375	2.5605087280273438	2.6787583158092287
500.0	60.0	-0.865936279296875	2.4320068359375	2.5815698498877087
500.0	80.0	-1.107574462890625	1.9877090454101562	2.275457852840349
500.0	100.0	-1.62109375	0.237518310546875	1.6384016278477338
500.0	120.0	-2.0697021484375	-0.6917190551757812	2.1822333134979126
500.0	140.0	-2.288665771484375	-1.184844970703125	2.5771784218723894
500.0	160.0	-1.619354248046875	-1.422515869140625	2.155425614263774
500.0	180.0	-1.357574462890625	-2.4947357177734375	2.840196247414484
500.0	200.0	-1.050506591796875	-2.8344879150390625	3.022893620343127
500.0	220.0	-0.72760009765625	-3.0893096923828125	3.173836208369892
500.0	240.0	-0.60693359375	-2.803863525390625	2.8688009788478244
500.0	260.0	-1.079010009765625	-0.7962646484375	1.341007081087087
500.0	280.0	-2.2626953125	-0.629608154296875	2.348658447958449
500.0	300.0	-3.93701171875	-1.14752197265625	4.100837469505921
500.0	320.0	-4.68994140625	-1.0870361328125	4.814270240451629
500.0	340.0	-6.425689697265625	-1.28546142578125	6.553006879495638
500.0	360.0	-5.63714599609375	-1.262786865234375	5.776854303882369
500.0	380.0	-1.192901611328125	-0.808502197265625	1.4410725371377322
500.0	400.0	-1.431304931640625	-0.151702880859375	1.439321913749599
500.0	420.0	-1.57501220703125	-0.26446533203125	1.5970614778848835
500.0	440.0	-1.775543212890625	-0.22064208984375	1.7891999979467306
500.0	460.0	-2.078369140625	-0.252105712890625	2.0936034904380514
500.0	480.0	-2.679931640625	-0.448028564453125	2.7171240665433243
500.0	500.0	-3.0338134765625	-0.548492431640625	3.0829966198715315
500.0	520.0	-3.248291015625	-0.66986083984375	3.3166410820205234
500.0	540.0	-3.5179443359375	-0.72601318359375	3.5920784364357456
500.0	560.0	-3.665191650390625	-0.5859375	3.711731750544401
500.0	580.0	-3.65081787109375	-0.3106689453125	3.6640123255086197
500.0	600.0	-3.13140869140625	0.42816162109375	3.1605446945727933
500.0	620.0	-2.7484130859375	0.89898681640625	2.891703959091376
500.0	640.0	-2.518524169921875	1.265625	2.8186469511284433
500.0	660.0	-2.26690673828125	1.18023681640625	2.5557435518583818
500.0	680.0	-1.740631103515625	0.31976318359375	1.7697584954190877
500.0	700.0	-1.209686279296875	-0.3748779296875	1.2664416119529172
500.0	720.0	-1.05523681640625	-0.12579345703125	1.0627082066734361
500.0	740.0	3.324127197265625	-1.87237548828125	3.8151817247304836
500.0	760.0	5.71044921875	-1.111328125	5.817583732215507
500.0	780.0	5.88226318359375	-1.0780029296875	5.980226624257421
500.0	800.0	5.896575927734375	-1.05780029296875	5.990705228213226
520.0	0.0	-0.7930908203125	2.5193185806274414	2.6412041117563443
520.0	20.0	-0.7108154296875	2.4897727966308594	2.5892522383740206
520.0	40.0	-0.6202392578125	2.4827117919921875	2.5590143764795186
520.0	60.0	-0.6629638671875	2.5117568969726562	2.5977767030069985
520.0	80.0	-0.761474609375	2.3613662719726562	2.481107464648166
520.0	100.0	-1.02716064453125	1.6598434448242188	1.9519577994925459
520.0	120.0	-1.713134765625	-0.0438232421875	1.7136951892763332
520.0	140.0	-2.819580078125	-0.9177703857421875	2.965187059513235
520.0	160.0	-3.426025390625	-1.53802490234375	3.7554188284979193
520.0	180.0	-2.65325927734375	-2.62835693359375	3.7347081496659174
520.0	200.0	-2.23193359375	-2.759246826171875	3.548939364746791
520.0	220.0	-1.927978515625	-2.9134521484375	3.49360910491524
520.0	240.0	-1.45074462890625	-2.70361328125	3.0682543494390626
520.0	260.0	-1.24462890625	-1.230438232421875	1.7501655230516169
520.0	280.0	-2.06396484375	-0.865875244140625	2.2382338605810497
520.0	300.0	-2.62432861328125	-1.002166748046875	2.8091704934691197
520.0	320.0	-2.71527099609375	-0.763702392578125	2.8206272222074116
520.0	340.0	-4.56201171875	-0.88079833984375	4.6462626526579225
520.0	360.0	-3.80810546875	-0.80438232421875	3.8921328580405907
520.0	380.0	-1.43017578125	-0.100830078125	1.4337257303713082
520.0	400.0	-1.6632080078125	0.085540771484375	1.6654062870176056
520.0	420.0	-1.7523193359375	-0.123748779296875	1.756683470485764
520.0	440.0	-1.9837646484375	-0.08843994140625	1.9857350789131714
520.0	460.0	-2.4600830078125	-0.16192626953125	2.4654063604388026
520.0	480.0	-3.14837646484375	-0.340057373046875	3.166688077683934
520.0	500.0	-3.6943359375	-0.334869384765625	3.709481840359555
520.0	520.0	-4.0570068359375	-0.39996337890625	4.076674523592693
520.0	540.0	-4.1180419921875	-0.4193115234375	4.139334729531676
520.0	560.0	-4.22271728515625	-0.17401123046875	4.226301122575936
520.0	580.0	-3.7021484375	0.22607421875	3.7090447025706115
520.0	600.0	-3.0689697265625	0.78656005859375	3.1681622288532054
520.0	620.0	-2.49481201171875	1.33526611328125	2.829668278631503
520.0	640.0	-2.5025634765625	1.34637451171875	2.841750918013486
520.0	660.0	-2.310791015625	1.09954833984375	2.5590548391049315
520.0	680.0	-1.9453125	0.46343994140625	1.9997543103958741
520.0	700.0	-1.8111572265625	0.28656005859375	1.8336867689196048
520.0	720.0	-1.3966064453125	0.21722412109375	1.4133986988367329
520.0	740.0	1.5006103515625	-1.45245361328125	2.08840918546876
520.0	760.0	5.77972412109375	-1.02972412109375	5.8707361277368975
520.0	780.0	5.934814453125	-0.97564697265625	6.0144750068708985
520.0	800.0	5.94012451171875	-0.96051025390625	6.017280046880066
540.0	0.0	-0.59674072265625	2.374009132385254	2.4478600553799823
540.0	20.0	-0.5855712890625	2.3814315795898438	2.45236826411575
540.0	40.0	-0.4752197265625	2.3682594299316406	2.415468177388035
540.0	60.0	-0.423583984375	2.4266891479492188	2.4633805253337346
540.0	80.0	-0.44024658203125	2.4004135131835938	2.4404512056717302
540.0	100.0	-0.629638671875	1.9566268920898438	2.0554400141988274
540.0	120.0	-1.05548095703125	1.2708053588867188	1.6519643794073786
540.0	140.0	-1.87506103515625	0.0443115234375	1.8755845479931263
540.0	160.0	-3.31878662109375	-1.4968109130859375	3.6407125052500406
540.0	180.0	-3.285888671875	-2.767242431640625	4.295892810514337
540.0	200.0	-2.87799072265625	-2.6373291015625	3.9036310519366335
540.0	220.0	-2.60009765625	-2.7451934814453125	3.7810838489256726
540.0	240.0	-2.4564208984375	-2.717559814453125	3.663213749620816
540.0	260.0	-1.57318115234375	-1.71087646484375	2.324219700468494
540.0	280.0	-1.00927734375	-0.912445068359375	1.3605869172457892
540.0	300.0	-0.75518798828125	-0.6810302734375	1.0169125483455483
540.0	320.0	-0.7213134765625	-0.4140625	0.8317096160180729
540.0	340.0	-0.79296875	-0.0989990234375	0.799124674326942
540.0	360.0	-1.34979248046875	0.1605224609375	1.3593039398145699
540.0	380.0	-2.12744140625	0.596832275390625	2.209573647103651
540.0	400.0	-2.40142822265625	0.466217041015625	2.4462656924184096
540.0	420.0	-2.40435791015625	0.133270263671875	2.408048571626017
540.0	440.0	-2.5682373046875	0.126068115234375	2.5713296215902117
540.0	460.0	-3.14739990234375	-0.0040283203125	3.147402480242714
540.0	480.0	-3.967529296875	-0.165771484375	3.9709909225020046
540.0	500.0	-4.6776123046875	-0.19000244140625	4.6814696197566255
540.0	520.0	-9.75	2.6475830078125	10.103078529995571
540.0	540.0	-9.46160888671875	2.963134765625	9.914747115508835
540.0	560.0	-2.80352783203125	4.50927734375	5.309741092353835
540.0	580.0	-1.89654541015625	2.3681640625	3.0339883848988682
540.0	600.0	-1.62884521484375	1.4713134765625	2.1949715442879465
540.0	620.0	-1.72625732421875	1.3658447265625	2.2012487743318494
540.0	640.0	-1.86236572265625	1.26275634765625	2.2501021484526182
540.0	660.0	-1.9674072265625	1.006591796875	2.20995887759623
540.0	680.0	-2.0438232421875	0.7548828125	2.178775230700435
540.0	700.0	-2.2269287109375	0.89825439453125	2.401264758599613
540.0	720.0	-1.74481201171875	0.753173828125	1.9004314698537537
540.0	740.0	2.28619384765625	-2.0394287109375	3.063650074022404
540.0	760.0	5.8489990234375	-0.93768310546875	5.923684595119354
540.0	780.0	5.98492431640625	-0.83404541015625	6.0427601987265325
540.0	800.0	5.95989990234375	-0.842529296875	6.01915795290751
560.0	0.0	-0.24212646484375	2.197617769241333	2.210915892715728
560.0	20.0	-0.36810302734375	2.243886947631836	2.273879608178971
560.0	40.0	-0.33184814453125	2.2496604919433594	2.2740042920011545
560.0	60.0	-0.3463134765625	2.2477493286132812	2.274271326893575
560.0	80.0	-0.3448486328125	2.2971878051757812	2.322927547686534
560.0	100.0	-0.44091796875	2.1247940063476562	2.1700594979349184
560.0	120.0	-0.57879638671875	1.9807662963867188	2.063598889847598
560.0	140.0	-0.69635009765625	1.9235382080078125	2.0457034722001564
560.0	160.0	-0.92376708984375	1.7872467041015625	2.0118639162727407
560.0	180.0	-0.91522216796875	-1.1013336181640625	1.4319802216650075
560.0	200.0	-0.8975830078125	-1.2944488525390625	1.575199380317752
560.0	220.0	-1.003662109375	-1.685638427734375	1.9618140938554525
560.0	240.0	-1.149658203125	-1.8793487548828125	2.203103657682085
560.0	260.0	-1.2237548828125	-1.49786376953125	1.9342109205776399
560.0	280.0	-1.2994384765625	-0.801849365234375	1.5269259179468535
560.0	300.0	-1.30078125	-0.597320556640625	1.4313712683077822
560.0	320.0	-1.124267578125	-0.34674072265625	1.17652314723138
560.0	340.0	-1.25006103515625	0.015655517578125	1.2501590646180005
560.0	360.0	-1.9456787109375	0.497955322265625	2.008388694742149
560.0	380.0	-2.6846923828125	1.308624267578125	2.986648734623113
560.0	400.0	-2.9049072265625	0.985870361328125	3.067641824639944
560.0	420.0	-2.5841064453125	0.47955322265625	2.6282270476626635
560.0	440.0	-2.5457763671875	0.343536376953125	2.5688508236214234
560.0	460.0	-2.66387939453125	-0.02423095703125	2.6639895960545394
560.0	480.0	-2.47283935546875	0.05426025390625	2.4734345863816722
560.0	500.0	-2.74554443359375	0.035400390625	2.7457726461770333
560.0	520.0	-2.72589111328125	6.30743408203125	6.87125949594651
560.0	540.0	-1.78302001953125	6.588134765625	6.825150553657113
560.0	560.0	-2.01446533203125	6.7366943359375	7.031438057027038
560.0	580.0	-2.25665283203125	6.58880615234375	6.964542233160591
560.0	600.0	-2.7625732421875	6.41729736328125	6.986667042819977
560.0	620.0	-2.98565673828125	5.9237060546875	6.633584218292972
560.0	640.0	-3.8111572265625	6.1112060546875	7.202205137902469
560.0	660.0	-4.2337646484375	6.500732421875	7.757853125651188
560.0	680.0	-4.36114501953125	6.23553466796875	7.60930210182395
560.0	700.0	-4.5025634765625	6.38922119140625	7.816343473337727
560.0	720.0	-4.5281982421875	6.38714599609375	7.829445273834308
560.0	740.0	-4.31488037109375	6.53656005859375	7.832292768816374
560.0	760.0	1.9505615234375	-1.31304931640625	2.35133765419383
560.0	780.0	5.62115478515625	0.892578125	5.691579466889092
560.0	800.0	5.86663818359375	-0.99957275390625	5.951183854289153
580.0	0.0	-0.3724365234375	2.1684677600860596	2.2002184869968855
580.0	20.0	-0.31121826171875	2.1861915588378906	2.208232401347577
580.0	40.0	-0.2752685546875	2.2056045532226562	2.222715506401181
580.0	60.0	-0.25177001953125	2.1814308166503906	2.1959117811439413
580.0	80.0	-0.22998046875	2.2563934326171875	2.2680834064832016
580.0	100.0	-0.2972412109375	2.2697906494140625	2.2891705767913195
580.0	120.0	-0.3662109375	2.2222366333007812	2.2522091610524586
580.0	140.0	-0.4796142578125	2.2996978759765625	2.349178613274893
580.0	160.0	-0.7265625	2.4026031494140625	2.510058756280542
580.0	180.0	-0.908447265625	1.66033935546875	1.8926180834336133
580.0	200.0	-0.96368408203125	-0.2433929443359375	0.9939452375824986
580.0	220.0	-1.08990478515625	-0.681671142578125	1.2855224569529144
580.0	240.0	-1.24163818359375	-0.9955902099609375	1.5914977992847024
580.0	260.0	-1.411376953125	-1.190093994140625	1.8461605072966962
580.0	280.0	-1.59515380859375	-0.347320556640625	1.63252786871658
580.0	300.0	-1.69500732421875	-0.35821533203125	1.7324456855144017
580.0	320.0	-1.70440673828125	-0.12481689453125	1.7089709145152103
580.0	340.0	-1.73504638671875	0.16729736328125	1.743093334227014
580.0	360.0	-1.66400146484375	0.815765380859375	1.8532064190507185
580.0	380.0	-1.49957275390625	1.997314453125	2.4975955374960117
580.0	400.0	-1.623046875	1.73187255859375	2.3735340144302395
580.0	420.0	-1.79638671875	1.218017578125	2.170385233990243
580.0	440.0	-1.959228515625	0.918914794921875	2.1640195878883475
580.0	460.0	-1.94659423828125	0.911895751953125	2.149600658480527
580.0	480.0	-1.861572265625	1.0447998046875	2.1347266644746896
580.0	500.0	-2.06732177734375	2.305023193359375	3.0962802284361106
580.0	520.0	-1.9195556640625	6.8687744140625	7.13195316156199
580.0	540.0	-1.84149169921875	6.8812255859375	7.123366987798147
580.0	560.0	-2.03173828125	6.92938232421875	7.221101012912917
580.0	580.0	-2.18365478515625	6.88519287109375	7.223173062643314
580.0	600.0	-2.52783203125	6.77813720703125	7.234160543943913
580.0	620.0	-2.6800537109375	6.44378662109375	6.978902056319223
580.0	640.0	-3.2039794921875	6.19525146484375	6.97471327718973
580.0	660.0	-3.63238525390625	6.5118408203125	7.456426322433807
580.0	680.0	-3.75811767578125	6.67364501953125	7.65904604449756
580.0	700.0	-3.76416015625	6.8289794921875	7.797683155054293
580.0	720.0	-3.8128662109375	7.0101318359375	7.979968489896019
580.0	740.0	-3.22088623046875	6.93890380859375	7.649999619250973
580.0	760.0	-1.09539794921875	-0.9178466796875	1.429104332988327
580.0	780.0	5.77911376953125	-0.8798828125	5.8457120802275755
580.0	800.0	5.89495849609375	-0.53143310546875	5.918864487066421
600.0	0.0	-0.3916015625	2.1712167263031006	2.2062488201313095
600.0	20.0	-0.25469970703125	2.2031383514404297	2.2178121057360696
600.0	40.0	-0.1885986328125	2.2442359924316406	2.2521466724048804
600.0	60.0	-0.0745849609375	2.30242919921875	2.303636936197443
600.0	80.0	-0.048828125	2.3724594116210938	2.3729618297774033
600.0	100.0	-0.12347412109375	2.424774169921875	2.427915903341834
600.0	120.0	-0.23638916015625	2.2849502563476562	2.2971455132452094
600.0	140.0	-0.3857421875	2.234100341796875	2.267157112428294
600.0	160.0	-0.656494140625	2.3675384521484375	2.4568725809606766
600.0	180.0	-0.88653564453125	2.416473388671875	2.573963691893064
600.0	200.0	-0.959716796875	0.886688232421875	1.3066263244399445
600.0	220.0	-1.09228515625	1.08880615234375	1.542266416656243
600.0	240.0	-1.23394775390625	0.531402587890625	1.3435087531486845
600.0	260.0	-1.4136962890625	-0.320892333984375	1.4496582658402715
600.0	280.0	-1.56341552734375	1.106597900390625	1.9154182374323565
600.0	300.0	-1.751708984375	0.264984130859375	1.7716379301503433
600.0	320.0	-1.73345947265625	0.721649169921875	1.8776738981491476
600.0	340.0	-1.68768310546875	1.168304443359375	2.052610420137709
600.0	360.0	-1.544677734375	1.782073974609375	2.3583504731175853
600.0	380.0	-1.4814453125	1.861846923828125	2.3793180076854954
600.0	400.0	-1.5413818359375	1.71112060546875	2.3029962419895087
600.0	420.0	-1.6295166015625	1.477752685546875	2.199790297825863
600.0	440.0	-1.74224853515625	1.162872314453125	2.0946842191546837
600.0	460.0	-1.75079345703125	1.619384765625	2.3848867370006843
600.0	480.0	-1.8426513671875	3.6046142578125	4.04828457604244
600.0	500.0	-1.93634033203125	4.5462646484375	4.941450812775884
600.0	520.0	-1.861083984375	6.9417724609375	7.186921350364661
600.0	540.0	-1.805908203125	6.918212890625	7.150033149442321
600.0	560.0	-2.01348876953125	6.9615478515625	7.246881088759697
600.0	580.0	-2.16595458984375	6.92620849609375	7.256977567598405
600.0	600.0	-2.5137939453125	6.82232666015625	7.270715305756959
600.0	620.0	-2.61553955078125	6.58721923828125	7.087489289930786
600.0	640.0	-3.12823486328125	6.4747314453125	7.1908275357407065
600.0	660.0	-3.57464599609375	6.703125	7.596708416348101
600.0	680.0	-3.69830322265625	6.8360595703125	7.772332801390502
600.0	700.0	-3.7091064453125	6.9818115234375	7.905894179121258
600.0	720.0	-3.7906494140625	7.085693359375	8.035923927179958
600.0	740.0	-3.22076416015625	6.9654541015625	7.674038872479136
600.0	760.0	-2.0086669921875	5.62139892578125	5.969494867095387
600.0	780.0	5.9034423828125	-0.670654296875	5.941414743401089
600.0	800.0	5.93585205078125	-0.66632080078125	5.973133430479997
620.0	0.0	-0.5498046875	2.1562066078186035	2.2251993461255513
620.0	20.0	-0.2984619140625	2.2226295471191406	2.242579233354507
620.0	40.0	-0.167236328125	2.2887649536132812	2.294866663301626
620.0	60.0	-0.00494384765625	2.3428001403808594	2.3428053567034164
620.0	80.0	-0.00628662109375	2.3714981079101562	2.37150644051966
620.0	100.0	-0.06201171875	2.4223709106445312	2.423164518145465
620.0	120.0	-0.1370849609375	2.2947158813476562	2.2988069215626585
620.0	140.0	-0.25457763671875	2.22552490234375	2.240038138976536
620.0	160.0	-0.47625732421875	2.2257843017578125	2.2761671284911213
620.0	180.0	-0.75982666015625	2.33074951171875	2.451475033497464
620.0	200.0	-0.94464111328125	2.5611419677734375	2.7297976137420217
620.0	220.0	-1.06695556640625	2.6697845458984375	2.8750902076636495
620.0	240.0	-1.17535400390625	2.5092010498046875	2.770838671384424
620.0	260.0	-1.2744140625	2.290069580078125	2.620791842992677
620.0	280.0	-1.41864013671875	2.062347412109375	2.50316133833671
620.0	300.0	-1.5985107421875	1.281219482421875	2.048599510647752
620.0	320.0	-1.62408447265625	1.38092041015625	2.1318047643978177
620.0	340.0	-1.62957763671875	1.443878173828125	2.1772247139308125
620.0	360.0	-1.50848388671875	1.88720703125	2.4160037283269133
620.0	380.0	-1.47991943359375	1.75518798828125	2.2958323989645297
620.0	400.0	-1.476806640625	1.821319580078125	2.344816169035444
620.0	420.0	-1.4874267578125	1.927276611328125	2.434508881977847
620.0	440.0	-1.556640625	1.8880615234375	2.4470198919676815
620.0	460.0	-1.56915283203125	2.6904296875	3.114587053471622
620.0	480.0	-1.83209228515625	5.602386474609375	5.894344437867125
620.0	500.0	-1.844482421875	5.60455322265625	5.900265437265719
620.0	520.0	-1.81243896484375	7.0235595703125	7.253642122341865
620.0	540.0	-1.782470703125	6.95538330078125	7.1801503235159085
620.0	560.0	-1.996337890625	6.99139404296875	7.270829088735617
620.0	580.0	-2.0638427734375	7.00311279296875	7.300892807356697
620.0	600.0	-2.36761474609375	7.03375244140625	7.42154114675038
620.0	620.0	-2.4527587890625	6.884521484375	7.308396660427258
620.0	640.0	-3.03369140625	6.71484375	7.368338356459288
620.0	660.0	-3.53106689453125	6.85382080078125	7.709947664081534
620.0	680.0	-3.67578125	6.91400146484375	7.830375728770177
620.0	700.0	-3.70758056640625	7.00994873046875	7.930040028914969
620.0	720.0	-3.78997802734375	7.10028076171875	8.048473168432745
620.0	740.0	-3.2496337890625	6.9852294921875	7.704125571506655
620.0	760.0	-2.12701416015625	5.6533203125	6.040216866407223
620.0	780.0	5.9151611328125	-0.6158447265625	5.947133423286424
620.0	800.0	5.9537353515625	-0.65350341796875	5.989493413782328
