# Supplementary material for: Real-time emotion detection by quantitative facial motion analysis
Source: PLoS One. 2023 Mar 10;18(3):e0282730. doi: 10.1371/journal.pone.0282730 (PMC10004542; doi:10.1371/journal.pone.0282730)
Supplement: S1 Dataset — Data from each participant is organized into folders by Study ID and subsequently by emotions. The data files (.csv) contain the pixel displacement results after DISC-processing of videos. (ZIP) [file pone.0282730.s004.zip › S1_Dataset/1/happy/result/101800_cropped_result.csv]

pos_x	pos_y	disp_x	disp_y	disp_xy_indi
0.0	0.0	2.3254036903381348	2.806948661804199	3.6450600973156257
0.0	20.0	2.159285068511963	2.7395057678222656	3.488180594383005
0.0	40.0	1.9994468688964844	2.6482887268066406	3.3183159828550224
0.0	60.0	1.9093017578125	2.4721755981445312	3.1236333636403573
0.0	80.0	2.0257034301757812	2.1929550170898438	2.9853854179997334
0.0	100.0	1.9892077445983887	2.2252655029296875	2.9847535927944073
0.0	120.0	1.831895351409912	2.2873001098632812	2.9304577067580797
0.0	140.0	1.8771562576293945	2.1912689208984375	2.885372610123794
0.0	160.0	1.7191061973571777	2.3687896728515625	2.9268567836503494
0.0	180.0	1.4799456596374512	2.8077545166015625	3.173913133810723
0.0	200.0	1.8637571334838867	2.8365631103515625	3.3940655461583833
0.0	220.0	1.8870601654052734	2.89044189453125	3.4519053309036125
0.0	240.0	1.897425651550293	3.040374755859375	3.583867011933898
0.0	260.0	2.069685459136963	2.863067626953125	3.532811081316121
0.0	280.0	2.649038791656494	1.655181884765625	3.1236250721488945
0.0	300.0	2.9718174934387207	0.819549560546875	3.0827521302402787
0.0	320.0	2.9154977798461914	0.9718017578125	3.0731947482669457
0.0	340.0	2.442554473876953	2.860382080078125	3.761363848644316
0.0	360.0	2.2229833602905273	2.91009521484375	3.662008899440996
0.0	380.0	2.1251163482666016	3.315643310546875	3.9382242262781606
0.0	400.0	2.095770835876465	2.87872314453125	3.560800800293415
0.0	420.0	2.080404281616211	2.808258056640625	3.4949099112357733
0.0	440.0	2.0385708808898926	2.8292236328125	3.4871589583609395
0.0	460.0	1.722771167755127	2.882354736328125	3.3579620787736033
0.0	480.0	1.6124768257141113	3.161285400390625	3.548775407966524
0.0	500.0	1.5686297416687012	4.323028564453125	4.598823244649142
0.0	520.0	2.332547187805176	5.29974365234375	5.790341886615652
0.0	540.0	3.2725863456726074	5.6968994140625	6.569968365512002
0.0	560.0	3.4636130332946777	5.75537109375	6.7172101106919255
0.0	580.0	3.9727444648742676	5.74566650390625	6.9853691496798795
0.0	600.0	4.270512580871582	5.5384521484375	6.993692151068306
0.0	620.0	4.404713153839111	5.41546630859375	6.9805997813309215
0.0	640.0	4.148594379425049	5.36749267578125	6.7838641606065835
0.0	660.0	3.9436559677124023	5.37274169921875	6.664741237152244
0.0	680.0	3.8881070613861084	5.381103515625	6.638798955132792
0.0	700.0	3.836127996444702	5.43048095703125	6.6487593902761954
0.0	720.0	3.8753597736358643	5.41131591796875	6.655881109152792
0.0	740.0	3.879938840866089	5.99853515625	7.143972944351658
0.0	760.0	3.835798501968384	5.77410888671875	6.932076426539695
0.0	780.0	5.806286811828613	1.43310546875	5.980531567158227
0.0	800.0	5.7532267570495605	1.65228271484375	5.985787858569867
20.0	0.0	2.176586151123047	2.752638816833496	3.5092089891026936
20.0	20.0	2.1017913818359375	2.491426467895508	3.259560224584001
20.0	40.0	2.1470909118652344	2.1999473571777344	3.074047455418927
20.0	60.0	2.0630931854248047	2.0567283630371094	2.9131572307494107
20.0	80.0	2.1434974670410156	1.844024658203125	2.8275445763546156
20.0	100.0	2.117950439453125	1.8026199340820312	2.7812142475418162
20.0	120.0	1.912057876586914	1.991119384765625	2.760529247772517
20.0	140.0	1.8833694458007812	2.0804901123046875	2.806335613709364
20.0	160.0	1.7126541137695312	2.4307403564453125	2.973496728409766
20.0	180.0	1.7835121154785156	2.5414581298828125	3.104822843900452
20.0	200.0	2.0844593048095703	2.581695556640625	3.3181504698529185
20.0	220.0	2.1136741638183594	2.5927734375	3.345159573024702
20.0	240.0	2.068115234375	2.7894744873046875	3.472501769326793
20.0	260.0	2.20928955078125	2.541015625	3.367153207931792
20.0	280.0	2.7432689666748047	1.054840087890625	2.93908357052707
20.0	300.0	2.9805850982666016	0.41851806640625	3.009824729102569
20.0	320.0	2.9797210693359375	0.457763671875	3.014678296324997
20.0	340.0	2.629261016845703	1.511810302734375	3.0329167291830323
20.0	360.0	2.3598785400390625	1.65423583984375	2.881930418584122
20.0	380.0	2.182933807373047	2.02593994140625	2.978192850296526
20.0	400.0	2.0983543395996094	1.67095947265625	2.682386343123631
20.0	420.0	2.044454574584961	1.781036376953125	2.7114359818317095
20.0	440.0	1.9707107543945312	1.831573486328125	2.6904204714702913
20.0	460.0	1.7037010192871094	2.61737060546875	3.1230155378242657
20.0	480.0	1.5966949462890625	3.052642822265625	3.4450055082444893
20.0	500.0	1.5533027648925781	4.3033447265625	4.575098394030035
20.0	520.0	2.328815460205078	5.31207275390625	5.800129170155034
20.0	540.0	3.1482505798339844	5.69085693359375	6.503640084756926
20.0	560.0	3.2064476013183594	5.72979736328125	6.565964060537114
20.0	580.0	3.9123764038085938	5.80828857421875	7.003063992744772
20.0	600.0	4.159969329833984	5.56597900390625	6.948774503254845
20.0	620.0	4.720697402954102	5.54998779296875	7.286106537263899
20.0	640.0	4.892860412597656	5.52508544921875	7.380152589095571
20.0	660.0	4.825101852416992	5.48394775390625	7.304470607358982
20.0	680.0	4.783649444580078	5.48297119140625	7.2764191120648185
20.0	700.0	4.52497673034668	5.6102294921875	7.207641040256468
20.0	720.0	4.279705047607422	5.74658203125	7.16512947101459
20.0	740.0	4.072214126586914	5.90948486328125	7.17669417225816
20.0	760.0	3.8385696411132812	5.7747802734375	6.934169315509928
20.0	780.0	5.797525405883789	1.1812744140625	5.916646860611735
20.0	800.0	5.763038635253906	1.25177001953125	5.897418290508693
40.0	0.0	2.2649383544921875	2.239168167114258	3.184936393441414
40.0	20.0	2.2300949096679688	2.020954132080078	3.009581185164894
40.0	40.0	2.1920928955078125	1.9330596923828125	2.9226684787794457
40.0	60.0	2.1019744873046875	1.8408699035644531	2.7941185993313176
40.0	80.0	2.1034812927246094	1.6776351928710938	2.690556334515601
40.0	100.0	2.0698623657226562	1.6772918701171875	2.6641393039021444
40.0	120.0	1.872344970703125	1.8814773559570312	2.6543610776034874
40.0	140.0	1.7754974365234375	2.087432861328125	2.7403954272429045
40.0	160.0	1.6545906066894531	2.473541259765625	2.9759160672821214
40.0	180.0	1.7778205871582031	2.5629425048828125	3.1191858430459902
40.0	200.0	2.1418495178222656	2.4517364501953125	3.2555385081752273
40.0	220.0	2.2776336669921875	2.2492523193359375	3.20105468823236
40.0	240.0	2.2697982788085938	2.2440032958984375	3.191791819415155
40.0	260.0	2.5055770874023438	1.532745361328125	2.9372137960299205
40.0	280.0	2.8136940002441406	0.36395263671875	2.8371350776415993
40.0	300.0	2.951648712158203	0.316314697265625	2.968549327144729
40.0	320.0	3.019390106201172	-0.07830810546875	3.0204053987515698
40.0	340.0	2.768810272216797	0.093505859375	2.770388721690642
40.0	360.0	2.4947891235351562	-0.19586181640625	2.5024657084634083
40.0	380.0	2.2196083068847656	-0.41949462890625	2.258901675521325
40.0	400.0	2.041156768798828	-1.0599365234375	2.299953562255127
40.0	420.0	1.8810157775878906	-1.207763671875	2.2353776957452984
40.0	440.0	1.7334556579589844	-1.534698486328125	2.3152036545513344
40.0	460.0	1.4907417297363281	-0.05224609375	1.4916569843933267
40.0	480.0	1.567626953125	2.82464599609375	3.2304921091704317
40.0	500.0	1.5473060607910156	4.2806396484375	4.55170647620601
40.0	520.0	2.324909210205078	5.31842041015625	5.804377528629834
40.0	540.0	3.1515464782714844	5.728515625	6.538205906101041
40.0	560.0	3.2076416015625	5.76007080078125	6.592979620330037
40.0	580.0	3.9142303466796875	5.8448486328125	7.034447721559834
40.0	600.0	4.1611785888671875	5.60400390625	6.979990474901236
40.0	620.0	4.718700408935547	5.623291015625	7.3408129928297
40.0	640.0	4.899387359619141	5.6143798828125	7.451527223873339
40.0	660.0	4.8257598876953125	5.5633544921875	7.364704454316677
40.0	680.0	4.783409118652344	5.5657958984375	7.338875035008437
40.0	700.0	4.551521301269531	5.66204833984375	7.2646498579517
40.0	720.0	4.288158416748047	5.7716064453125	7.190253372913913
40.0	740.0	4.070827484130859	5.89453125	7.163597913254327
40.0	760.0	3.8347015380859375	5.67913818359375	6.852557653500711
40.0	780.0	5.691844940185547	0.98553466796875	5.77653680027091
40.0	800.0	5.7761077880859375	0.87579345703125	5.842125928030461
60.0	0.0	2.4474830627441406	1.641024112701416	2.9467157109037356
60.0	20.0	2.3125991821289062	1.6497211456298828	2.840720830268553
60.0	40.0	2.1130447387695312	1.7041549682617188	2.7146090370240605
60.0	60.0	2.0000152587890625	1.6242485046386719	2.5764790393500276
60.0	80.0	1.8821029663085938	1.6692962646484375	2.5157228772177658
60.0	100.0	1.8274688720703125	1.673828125	2.4781733334105094
60.0	120.0	1.739593505859375	1.8124465942382812	2.51219987711847
60.0	140.0	1.6843986511230469	2.1064453125	2.697093003672354
60.0	160.0	1.7501869201660156	2.358551025390625	2.9369911805947546
60.0	180.0	2.1225433349609375	2.2284698486328125	3.077542538301079
60.0	200.0	2.345386505126953	2.054443359375	3.1179440943210732
60.0	220.0	2.440814971923828	1.781280517578125	3.021678012209592
60.0	240.0	2.5391807556152344	1.21368408203125	2.814332595956418
60.0	260.0	2.4033432006835938	0.80419921875	2.534323366050625
60.0	280.0	2.2234420776367188	0.95428466796875	2.4195772151608876
60.0	300.0	2.3609161376953125	0.821563720703125	2.4997783814581873
60.0	320.0	2.437427520751953	0.427215576171875	2.474584019071262
60.0	340.0	2.2786026000976562	0.257171630859375	2.29306935283054
60.0	360.0	2.184844970703125	-1.296905517578125	2.5407698572541597
60.0	380.0	1.9248466491699219	-1.634735107421875	2.525350172601472
60.0	400.0	1.82672119140625	-2.41143798828125	3.025217923135223
60.0	420.0	1.6463508605957031	-2.60791015625	3.0840989833752275
60.0	440.0	1.5028610229492188	-2.64483642578125	3.041997858881447
60.0	460.0	1.3167648315429688	-2.59979248046875	2.9142392769109127
60.0	480.0	1.1248588562011719	-2.62664794921875	2.8573741259256327
60.0	500.0	1.6865005493164062	4.433349609375	4.743297677965194
60.0	520.0	2.4394187927246094	5.476806640625	5.99551290759115
60.0	540.0	3.1579246520996094	5.80694580078125	6.610076220555209
60.0	560.0	3.173389434814453	5.81427001953125	6.6239064278575
60.0	580.0	3.9034652709960938	5.90313720703125	7.077009962329382
60.0	600.0	4.162117004394531	5.6572265625	7.023348940336488
60.0	620.0	4.7518463134765625	5.6785888671875	7.404486134057286
60.0	640.0	4.9230194091796875	5.659423828125	7.501013142870032
60.0	660.0	4.8317108154296875	5.618408203125	7.410259114287604
60.0	680.0	4.7819671630859375	5.62335205078125	7.381686679604998
60.0	700.0	4.5411376953125	5.7174072265625	7.301416092932742
60.0	720.0	4.2740936279296875	5.8126220703125	7.214877107241199
60.0	740.0	4.0521240234375	5.8477783203125	7.114507740162787
60.0	760.0	3.996814727783203	4.8109130859375	6.25455135790485
60.0	780.0	5.35003662109375	-1.74432373046875	5.627215752369962
60.0	800.0	5.3302001953125	-1.76104736328125	5.613583698300869
80.0	0.0	2.2870941162109375	1.4313182830810547	2.6980495777299547
80.0	20.0	1.8281097412109375	1.6787033081054688	2.4819407774067788
80.0	40.0	1.6904296875	1.726409912109375	2.4162044021586517
80.0	60.0	1.6036224365234375	1.7263984680175781	2.3562802442185875
80.0	80.0	1.51220703125	1.7683944702148438	2.3267980375718853
80.0	100.0	1.6045074462890625	1.6870880126953125	2.3282418490735166
80.0	120.0	1.5865097045898438	1.8115463256835938	2.408051729688439
80.0	140.0	1.5129318237304688	2.1492462158203125	2.628349672222921
80.0	160.0	1.6612396240234375	2.389404296875	2.9101494776643766
80.0	180.0	2.3301010131835938	1.830841064453125	2.9633342259905584
80.0	200.0	3.1036148071289062	0.89501953125	3.230090530054656
80.0	220.0	3.2975845336914062	0.2829437255859375	3.3097010301066803
80.0	240.0	2.9160385131835938	-0.103759765625	2.91788394206016
80.0	260.0	2.4590377807617188	-0.07110595703125	2.460065621957847
80.0	280.0	1.5129852294921875	1.12811279296875	1.8872633039195355
80.0	300.0	1.2980728149414062	0.977783203125	1.6251316947260894
80.0	320.0	1.0077743530273438	0.74090576171875	1.250819928833772
80.0	340.0	1.065673828125	-0.09521484375	1.0699189569406315
80.0	360.0	1.764373779296875	-1.70220947265625	2.4516386197543483
80.0	380.0	1.7883758544921875	-2.22222900390625	2.8524708487086814
80.0	400.0	1.9681854248046875	-2.907928466796875	3.511381755722558
80.0	420.0	1.9113311767578125	-3.130218505859375	3.6676224944329947
80.0	440.0	1.7786483764648438	-3.235748291015625	3.6923782376554493
80.0	460.0	1.6430587768554688	-3.260711669921875	3.6512850804294223
80.0	480.0	1.4533843994140625	-3.317962646484375	3.6223200211916358
80.0	500.0	1.1359024047851562	-0.272003173828125	1.1680154107584686
80.0	520.0	1.5815658569335938	1.7762451171875	2.378318161253983
80.0	540.0	1.993438720703125	3.30914306640625	3.863188549261228
80.0	560.0	1.8264541625976562	1.79595947265625	2.561524006425476
80.0	580.0	3.729217529296875	5.807373046875	6.901640753211175
80.0	600.0	4.14111328125	5.670166015625	7.021367520141204
80.0	620.0	4.962249755859375	5.90753173828125	7.715105564950276
80.0	640.0	5.257865905761719	5.91064453125	7.910807332868563
80.0	660.0	5.4002532958984375	5.89959716796875	7.997998649922794
80.0	680.0	5.366371154785156	5.7957763671875	7.89866843647455
80.0	700.0	5.235893249511719	5.843505859375	7.846090672993292
80.0	720.0	4.938873291015625	5.978271484375	7.754495426886186
80.0	740.0	4.717315673828125	4.35748291015625	6.421894150392723
80.0	760.0	5.346611022949219	-1.60894775390625	5.583454334506736
80.0	780.0	5.318061828613281	-1.820068359375	5.620892317573042
80.0	800.0	5.339302062988281	-1.86651611328125	5.656149655107215
100.0	0.0	1.6539535522460938	1.6795406341552734	2.357205781166797
100.0	20.0	1.5163345336914062	1.7243270874023438	2.2962086844219067
100.0	40.0	1.4636001586914062	1.7105903625488281	2.251276263137521
100.0	60.0	1.472381591796875	1.6260299682617188	2.193600011293651
100.0	80.0	1.4702377319335938	1.6461715698242188	2.2071429101213114
100.0	100.0	1.5420379638671875	1.5999526977539062	2.2221002941041306
100.0	120.0	1.568939208984375	1.6871490478515625	2.303918868179813
100.0	140.0	1.4668045043945312	2.09320068359375	2.555974287020397
100.0	160.0	1.6946258544921875	2.15594482421875	2.7422353786261664
100.0	180.0	2.9356155395507812	0.8416748046875	3.0538917912882515
100.0	200.0	3.7401046752929688	-0.3397064208984375	3.7555004239845253
100.0	220.0	3.3167037963867188	-0.5617523193359375	3.3639396161711015
100.0	240.0	1.7992095947265625	0.0455780029296875	1.7997867985145295
100.0	260.0	0.6145172119140625	1.086578369140625	1.2483124432700865
100.0	280.0	0.8029632568359375	1.047515869140625	1.3198634353333738
100.0	300.0	0.9574966430664062	0.78631591796875	1.2389885166273635
100.0	320.0	1.3402252197265625	0.2412109375	1.3617585527400742
100.0	340.0	1.469207763671875	-0.666595458984375	1.6133570462772033
100.0	360.0	1.7409896850585938	-1.821197509765625	2.5194851563478076
100.0	380.0	2.0175857543945312	-2.563385009765625	3.2621457638534275
100.0	400.0	2.0542984008789062	-3.1971435546875	3.8002458906146397
100.0	420.0	1.9435653686523438	-3.39556884765625	3.912458835744897
100.0	440.0	1.7649002075195312	-3.528228759765625	3.9450311689186646
100.0	460.0	1.4864578247070312	-3.53857421875	3.8381068726958256
100.0	480.0	1.2018280029296875	-3.553985595703125	3.7516935060171503
100.0	500.0	1.057281494140625	-3.41339111328125	3.5733853766532997
100.0	520.0	1.4870834350585938	-2.36407470703125	2.792895695018086
100.0	540.0	2.6421051025390625	-0.3614501953125	2.6667143860103195
100.0	560.0	2.9863433837890625	3.09130859375	4.298189808244083
100.0	580.0	0.7382278442382812	1.12689208984375	1.3471696745997195
100.0	600.0	1.155303955078125	-0.66973876953125	1.3353940422333743
100.0	620.0	6.322044372558594	8.1634521484375	10.325221354936106
100.0	640.0	6.120445251464844	8.07122802734375	10.129391489401415
100.0	660.0	5.922492980957031	7.57879638671875	9.618423871967096
100.0	680.0	5.861480712890625	7.58636474609375	9.586964389647166
100.0	700.0	5.661491394042969	7.34716796875	9.275417077730175
100.0	720.0	5.156837463378906	6.6878662109375	8.445148138375531
100.0	740.0	0.8236007690429688	-0.91412353515625	1.230422717725388
100.0	760.0	4.8844451904296875	-1.685546875	5.167095227120744
100.0	780.0	5.2415008544921875	-1.7728271484375	5.533195035951595
100.0	800.0	5.3258514404296875	-1.84075927734375	5.634987868900346
120.0	0.0	1.3717269897460938	1.7315897941589355	2.2090808381843487
120.0	20.0	1.3431472778320312	1.6840991973876953	2.15412040438539
120.0	40.0	1.3348388671875	1.6234283447265625	2.1017408003405262
120.0	60.0	1.389007568359375	1.5103225708007812	2.051929894716168
120.0	80.0	1.3534164428710938	1.5740814208984375	2.0759259108772374
120.0	100.0	1.34979248046875	1.66033935546875	2.1397818850640746
120.0	120.0	1.4295654296875	1.7267074584960938	2.2416904257688315
120.0	140.0	1.6457977294921875	1.75225830078125	2.403967412228883
120.0	160.0	2.2596206665039062	1.223785400390625	2.5697346677625688
120.0	180.0	3.2556610107421875	-0.19451904296875	3.2614668900579566
120.0	200.0	3.1623687744140625	-0.7136993408203125	3.2419042266045506
120.0	220.0	2.2802734375	-0.904876708984375	2.453252699627672
120.0	240.0	1.22021484375	0.01898193359375	1.2203624784099167
120.0	260.0	0.27497100830078125	0.9029541015625	0.9438936195008895
120.0	280.0	0.48390960693359375	0.97918701171875	1.0922342750533516
120.0	300.0	0.512908935546875	0.7427978515625	0.9026761459403334
120.0	320.0	0.6483688354492188	0.450469970703125	0.7894968912459697
120.0	340.0	0.6783370971679688	-0.56561279296875	0.8832095158931296
120.0	360.0	0.8539962768554688	-1.849273681640625	2.036939564761722
120.0	380.0	2.1707763671875	-3.039093017578125	3.734749845147848
120.0	400.0	1.836944580078125	-3.39691162109375	3.861783778488921
120.0	420.0	1.67303466796875	-3.57086181640625	3.943361397601474
120.0	440.0	1.4663848876953125	-3.739166259765625	4.016422407694545
120.0	460.0	1.0763015747070312	-3.764251708984375	3.9151010214691295
120.0	480.0	0.8487930297851562	-3.75115966796875	3.8459912196997132
120.0	500.0	0.7149581909179688	-3.66583251953125	3.734902043697201
120.0	520.0	0.6905517578125	-3.7108154296875	3.7745215436429502
120.0	540.0	0.6870040893554688	-3.5474853515625	3.6133954860133497
120.0	560.0	0.7823486328125	-3.19696044921875	3.291295413227524
120.0	580.0	0.897003173828125	-2.523193359375	2.6778945876661813
120.0	600.0	0.9184188842773438	-2.3516845703125	2.524661079282352
120.0	620.0	0.9091949462890625	-2.257080078125	2.4333199397995995
120.0	640.0	0.6932373046875	-2.0137939453125	2.129775578502973
120.0	660.0	0.5224227905273438	-1.71282958984375	1.7907291185175622
120.0	680.0	0.6570587158203125	-1.06536865234375	1.2516934614481998
120.0	700.0	0.8293380737304688	-0.57122802734375	1.0070268614897997
120.0	720.0	0.9459381103515625	-0.239501953125	0.9757869102248578
120.0	740.0	0.6974945068359375	-1.02789306640625	1.242200765992499
120.0	760.0	4.5418853759765625	-1.56756591796875	4.80478778674844
120.0	780.0	4.997200012207031	-1.6090087890625	5.249849259291387
120.0	800.0	5.074378967285156	-1.648193359375	5.3353409688148155
140.0	0.0	1.2445526123046875	1.701720952987671	2.108261228271224
140.0	20.0	1.287689208984375	1.5504570007324219	2.0154553852802057
140.0	40.0	1.2594757080078125	1.5100593566894531	1.9663566105330808
140.0	60.0	1.26348876953125	1.4166946411132812	1.8982696270263297
140.0	80.0	1.179046630859375	1.5241317749023438	1.926948007863163
140.0	100.0	1.0608062744140625	1.7996978759765625	2.0890721377278463
140.0	120.0	1.150390625	1.9371414184570312	2.252979242068069
140.0	140.0	2.7747955322265625	0.2454071044921875	2.7856264811707496
140.0	160.0	3.2256317138671875	-0.1707611083984375	3.2301484965318905
140.0	180.0	2.87066650390625	-0.6632843017578125	2.9462980571570965
140.0	200.0	2.2742462158203125	-0.96221923828125	2.469425381073816
140.0	220.0	1.9553375244140625	-1.0306854248046875	2.2103522975504455
140.0	240.0	1.2953643798828125	-0.0662994384765625	1.2970599416416695
140.0	260.0	0.539764404296875	0.461151123046875	0.7099337789071276
140.0	280.0	0.5556793212890625	0.636199951171875	0.8447069823195315
140.0	300.0	0.67523193359375	0.221954345703125	0.7107755593161998
140.0	320.0	0.8982086181640625	-0.275970458984375	0.9396480277083762
140.0	340.0	0.4537811279296875	-1.5162353515625	1.5826834659504716
140.0	360.0	0.3618011474609375	-2.032012939453125	2.0639710890438803
140.0	380.0	1.759124755859375	-3.318939208984375	3.756311672320487
140.0	400.0	1.50750732421875	-3.646728515625	3.946036897856594
140.0	420.0	1.3205718994140625	-3.784912109375	4.008674321669893
140.0	440.0	1.0789031982421875	-3.93865966796875	4.083757104831398
140.0	460.0	0.7057647705078125	-3.956329345703125	4.018786608288833
140.0	480.0	0.5767059326171875	-3.89605712890625	3.938508713259001
140.0	500.0	0.4713897705078125	-3.851470947265625	3.880210918670605
140.0	520.0	0.2931976318359375	-3.89666748046875	3.907682472343023
140.0	540.0	0.2051849365234375	-3.76531982421875	3.7709062885241322
140.0	560.0	0.1567840576171875	-3.4464111328125	3.4499754980429715
140.0	580.0	0.466949462890625	-2.6624755859375	2.7031126588818077
140.0	600.0	0.6566314697265625	-2.48590087890625	2.571160840317488
140.0	620.0	0.7239532470703125	-2.43438720703125	2.5397538025763557
140.0	640.0	0.7565460205078125	-2.37347412109375	2.491132530526619
140.0	660.0	0.7719879150390625	-2.3914794921875	2.5129941310157773
140.0	680.0	0.43829345703125	-1.86981201171875	1.92049423681617
140.0	700.0	0.334503173828125	-1.06915283203125	1.120258966284819
140.0	720.0	0.4465484619140625	-0.686767578125	0.819179611075308
140.0	740.0	0.91094970703125	-1.06658935546875	1.4026554181050896
140.0	760.0	3.9867095947265625	-1.47265625	4.250008214503696
140.0	780.0	4.6447601318359375	-1.47711181640625	4.873977431262846
140.0	800.0	4.7112884521484375	-1.50445556640625	4.9456673392615045
160.0	0.0	1.244384765625	1.481877326965332	1.9350591352962585
160.0	20.0	1.14794921875	1.3975715637207031	1.8085888655383973
160.0	40.0	1.044677734375	1.4670219421386719	1.800973333343724
160.0	60.0	1.0541839599609375	1.3957633972167969	1.7491310078004727
160.0	80.0	0.6732177734375	1.7739028930664062	1.8973543803152617
160.0	100.0	0.8340301513671875	1.83941650390625	2.0196681331922495
160.0	120.0	1.7389984130859375	1.1105270385742188	2.063343351000951
160.0	140.0	2.750885009765625	0.13671875	2.7542803694531144
160.0	160.0	2.840576171875	-0.222991943359375	2.849315425681618
160.0	180.0	1.9100189208984375	-0.736785888671875	2.0471994831808735
160.0	200.0	1.8755340576171875	-1.081207275390625	2.1648642390781947
160.0	220.0	1.8338470458984375	-1.13677978515625	2.1576059111177637
160.0	240.0	1.2598114013671875	-0.16851806640625	1.271032299243437
160.0	260.0	0.6584930419921875	0.18524169921875	0.6840523177956308
160.0	280.0	0.4687957763671875	0.375518798828125	0.6006528516647798
160.0	300.0	0.401458740234375	0.034454345703125	0.40293451334975244
160.0	320.0	0.4492950439453125	-0.415130615234375	0.6117184517559455
160.0	340.0	0.238433837890625	-1.701904296875	1.7185252197081198
160.0	360.0	0.0538330078125	-2.08123779296875	2.0819338951108834
160.0	380.0	1.40069580078125	-3.531463623046875	3.7991030582533014
160.0	400.0	1.1984100341796875	-3.913116455078125	4.092513530952067
160.0	420.0	0.9039306640625	-3.98614501953125	4.087351558425855
160.0	440.0	0.633575439453125	-4.13629150390625	4.184534053244787
160.0	460.0	0.3481292724609375	-4.083343505859375	4.098156680409878
160.0	480.0	0.266387939453125	-4.002288818359375	4.011144265649213
160.0	500.0	0.1503753662109375	-4.053375244140625	4.0561636580117355
160.0	520.0	0.012542724609375	-4.123291015625	4.123310092568163
160.0	540.0	-0.095916748046875	-4.052490234375	4.0536251827543985
160.0	560.0	-0.252532958984375	-3.8074951171875	3.815860579578355
160.0	580.0	0.1687469482421875	-2.7947998046875	2.7998895479683372
160.0	600.0	0.4111480712890625	-2.563232421875	2.595997531793105
160.0	620.0	0.5065765380859375	-2.54595947265625	2.5958677596031783
160.0	640.0	0.567718505859375	-2.50067138671875	2.5643053028547667
160.0	660.0	0.498138427734375	-2.51580810546875	2.5646505252622505
160.0	680.0	0.3204345703125	-2.465087890625	2.4858271505391056
160.0	700.0	-0.027923583984375	-1.36761474609375	1.3678997844416838
160.0	720.0	0.088226318359375	-0.9195556640625	0.9237783838998805
160.0	740.0	0.6914520263671875	-1.33251953125	1.5012375581266308
160.0	760.0	0.5946044921875	-1.98065185546875	2.0679787897126403
160.0	780.0	0.5792388916015625	-1.983642578125	2.066483866691004
160.0	800.0	0.6661529541015625	-1.98394775390625	2.0927991897188543
180.0	0.0	1.3674468994140625	1.0402827262878418	1.7181673880416883
180.0	20.0	1.0544586181640625	1.1935672760009766	1.592634867055489
180.0	40.0	0.9522857666015625	1.2798004150390625	1.595223270769983
180.0	60.0	0.7206268310546875	1.42694091796875	1.598581687937598
180.0	80.0	0.3715362548828125	1.7803573608398438	1.8187115002080345
180.0	100.0	0.65631103515625	1.8057479858398438	1.9213198492787507
180.0	120.0	2.002777099609375	0.5533447265625	2.0778129119663946
180.0	140.0	2.28564453125	-0.0165252685546875	2.2857042695269736
180.0	160.0	1.8375396728515625	-0.428802490234375	1.8869084834550478
180.0	180.0	1.228424072265625	-0.8002471923828125	1.4660904713687473
180.0	200.0	1.5106658935546875	-1.1144866943359375	1.8772831522711826
180.0	220.0	1.602996826171875	-1.182525634765625	1.9919753265527536
180.0	240.0	1.2813568115234375	-0.38214111328125	1.3371264371394889
180.0	260.0	0.5147705078125	-0.016632080078125	0.5150391264761002
180.0	280.0	0.132843017578125	0.22943115234375	0.265114920336527
180.0	300.0	0.014434814453125	-0.15618896484375	0.15685457152170706
180.0	320.0	-0.068115234375	-0.57232666015625	0.5763657615434568
180.0	340.0	-0.2499847412109375	-1.79632568359375	1.8136367696914542
180.0	360.0	-0.3229217529296875	-2.10888671875	2.1334670494374466
180.0	380.0	0.814056396484375	-3.624114990234375	3.71441748853015
180.0	400.0	0.68756103515625	-4.027679443359375	4.0859444288346385
180.0	420.0	0.1962127685546875	-4.0992431640625	4.103936399197365
180.0	440.0	-0.1014404296875	-4.246978759765625	4.248190055385417
180.0	460.0	-0.3953704833984375	-4.113555908203125	4.132512556430476
180.0	480.0	-0.4882354736328125	-3.98419189453125	4.013995382429079
180.0	500.0	-0.4991302490234375	-4.01458740234375	4.045496634104067
180.0	520.0	-0.524169921875	-4.108154296875	4.141459384556484
180.0	540.0	-0.5104522705078125	-4.12933349609375	4.160763949376173
180.0	560.0	-0.320220947265625	-4.1005859375	4.113070201916137
180.0	580.0	-0.5393218994140625	-3.05224609375	3.099528081498815
180.0	600.0	-0.3019866943359375	-2.65869140625	2.675786979044399
180.0	620.0	-0.188232421875	-2.68511962890625	2.6917092833704324
180.0	640.0	-0.183380126953125	-2.6446533203125	2.6510034808730967
180.0	660.0	-0.18902587890625	-2.60052490234375	2.6073857694261986
180.0	680.0	-0.2882232666015625	-2.76690673828125	2.7818780616261134
180.0	700.0	-0.4119873046875	-1.728515625	1.7769355095480566
180.0	720.0	-0.0510101318359375	-1.29656982421875	1.2975728660173809
180.0	740.0	0.7060699462890625	-1.24725341796875	1.433239637216111
180.0	760.0	0.6521453857421875	-1.939697265625	2.0463917235998412
180.0	780.0	0.6484527587890625	-1.9423828125	2.047765116090358
180.0	800.0	0.6810760498046875	-1.94061279296875	2.0566581139925835
200.0	0.0	0.7483673095703125	1.18218994140625	1.3991521316839068
200.0	20.0	0.4158477783203125	1.3776702880859375	1.4390638614768734
200.0	40.0	0.3157501220703125	1.4698982238769531	1.503429056571689
200.0	60.0	0.140228271484375	1.5455093383789062	1.551857945541376
200.0	80.0	-0.0391387939453125	1.8438568115234375	1.8442721563242424
200.0	100.0	0.8901214599609375	1.3572921752929688	1.6231322381723894
200.0	120.0	2.62969970703125	0.2784576416015625	2.6444014837627337
200.0	140.0	2.2024383544921875	-0.174896240234375	2.209371720690381
200.0	160.0	1.236846923828125	-0.604736328125	1.376770256628608
200.0	180.0	1.0057525634765625	-0.815093994140625	1.2945719131140587
200.0	200.0	1.259490966796875	-1.1046295166015625	1.6752682962410315
200.0	220.0	1.2759857177734375	-1.227874755859375	1.7708235282033369
200.0	240.0	1.0528717041015625	-0.5279998779296875	1.1778466353441321
200.0	260.0	0.6302947998046875	-0.070709228515625	0.6342486339426407
200.0	280.0	0.2159881591796875	0.061187744140625	0.22448791713330277
200.0	300.0	-0.0561981201171875	-0.46173095703125	0.46513837229979194
200.0	320.0	-0.170166015625	-0.801666259765625	0.8195274644087862
200.0	340.0	-0.15606689453125	-1.8394775390625	1.846086263500181
200.0	360.0	-0.296356201171875	-2.105987548828125	2.126737067385651
200.0	380.0	0.408782958984375	-3.584747314453125	3.6079796030513966
200.0	400.0	0.28619384765625	-3.9443359375	3.954705160475341
200.0	420.0	-0.4723052978515625	-3.962890625	3.9909365317042496
200.0	440.0	-0.57470703125	-4.1007080078125	4.1407842659459755
200.0	460.0	-0.611541748046875	-4.072235107421875	4.117897774316827
200.0	480.0	-0.6553192138671875	-3.954681396484375	4.008609262545193
200.0	500.0	-0.6117401123046875	-4.065582275390625	4.111348343666949
200.0	520.0	-0.5939178466796875	-4.11688232421875	4.159502191376922
200.0	540.0	-0.6307525634765625	-4.1673583984375	4.214822038634588
200.0	560.0	-0.4993438720703125	-4.255859375	4.2850534795203625
200.0	580.0	-0.629608154296875	-3.56573486328125	3.6208937492249715
200.0	600.0	-0.54144287109375	-2.71429443359375	2.767770701285831
200.0	620.0	-0.4592132568359375	-2.77459716796875	2.812341775061146
200.0	640.0	-0.4312286376953125	-2.73541259765625	2.7691948680771943
200.0	660.0	-0.4129180908203125	-2.689453125	2.7209666409750337
200.0	680.0	-0.4615631103515625	-3.0418701171875	3.076688855681657
200.0	700.0	-0.5113983154296875	-2.292236328125	2.34859013474048
200.0	720.0	-0.1628265380859375	-1.9210205078125	1.9279087823186154
200.0	740.0	0.4694671630859375	-1.68896484375	1.7529979066272212
200.0	760.0	0.694854736328125	-1.9166259765625	2.0386952294621636
200.0	780.0	0.774078369140625	-1.89630126953125	2.0482079548710965
200.0	800.0	0.7389678955078125	-1.8988037109375	2.037530142908631
220.0	0.0	-0.101104736328125	1.531306266784668	1.5346403651676754
220.0	20.0	-0.3238372802734375	1.6556434631347656	1.6870168526472333
220.0	40.0	-0.41387939453125	1.7345428466796875	1.783237236092054
220.0	60.0	-0.4811859130859375	1.7456550598144531	1.8107599152864384
220.0	80.0	-0.4250030517578125	1.76629638671875	1.8167087052522113
220.0	100.0	1.1390533447265625	1.0772781372070312	1.5677916656995663
220.0	120.0	2.4527740478515625	0.1982269287109375	2.4607711078197236
220.0	140.0	1.3509368896484375	-0.3554229736328125	1.3969094351456666
220.0	160.0	0.98492431640625	-0.653167724609375	1.1818223155448146
220.0	180.0	0.9287872314453125	-0.809112548828125	1.2317909067560913
220.0	200.0	1.05987548828125	-1.137664794921875	1.5548688807304782
220.0	220.0	1.0361328125	-1.361602783203125	1.7110036073502757
220.0	240.0	0.853759765625	-0.8883819580078125	1.2321234681288438
220.0	260.0	0.3927154541015625	-0.346771240234375	0.5239043051396725
220.0	280.0	0.0666351318359375	-0.273834228515625	0.28182516832522303
220.0	300.0	-0.2317657470703125	-0.798583984375	0.8315357729017497
220.0	320.0	-0.4028167724609375	-1.039398193359375	1.1147241616357741
220.0	340.0	-0.1349945068359375	-1.876953125	1.8818014109685282
220.0	360.0	-0.15521240234375	-2.244293212890625	2.249653954560177
220.0	380.0	0.182952880859375	-3.719024658203125	3.7235220108034297
220.0	400.0	-0.09661865234375	-3.90936279296875	3.910556560264683
220.0	420.0	-0.65045166015625	-3.9202880859375	3.9738829926085555
220.0	440.0	-0.729156494140625	-3.939239501953125	4.006154895494601
220.0	460.0	-0.7222137451171875	-3.9097900390625	3.9759339586050144
220.0	480.0	-0.747161865234375	-3.8162841796875	3.8887370434362882
220.0	500.0	-0.7576904296875	-3.91253662109375	3.985227421194395
220.0	520.0	-0.7641143798828125	-3.97576904296875	4.048531865821528
220.0	540.0	-0.8632965087890625	-4.0570068359375	4.147841044318235
220.0	560.0	-0.976318359375	-4.1053466796875	4.219842283696616
220.0	580.0	-0.6464996337890625	-3.67034912109375	3.7268518144947826
220.0	600.0	-0.5189971923828125	-2.77056884765625	2.8187603348466013
220.0	620.0	-0.441253662109375	-2.8482666015625	2.8822434713086484
220.0	640.0	-0.4049835205078125	-2.8282470703125	2.8570952281319117
220.0	660.0	-0.371368408203125	-2.7860107421875	2.8106530113472683
220.0	680.0	-0.3331756591796875	-3.25518798828125	3.2721941963948824
220.0	700.0	-0.450439453125	-2.81256103515625	2.848402232377082
220.0	720.0	-0.401824951171875	-2.49993896484375	2.532026484720948
220.0	740.0	0.0295867919921875	-2.6219482421875	2.622115169661796
220.0	760.0	0.2672119140625	-2.07586669921875	2.0929942092471956
220.0	780.0	0.5781097412109375	-1.94879150390625	2.03273195443476
220.0	800.0	0.785614013671875	-1.798095703125	1.9622276973058508
240.0	0.0	-0.340850830078125	1.5280606746673584	1.5656144844213116
240.0	20.0	-0.47760009765625	1.5837440490722656	1.6541907587255693
240.0	40.0	-0.52667236328125	1.6309356689453125	1.7138654948631036
240.0	60.0	-0.7936248779296875	1.7080764770507812	1.8834451673258554
240.0	80.0	-0.084686279296875	1.311798095703125	1.3145288166455285
240.0	100.0	2.365142822265625	0.9237899780273438	2.539151136348202
240.0	120.0	1.56927490234375	0.07575225830078125	1.5711022002924107
240.0	140.0	0.9340972900390625	-0.4180755615234375	1.023388939944857
240.0	160.0	0.7278289794921875	-0.7068328857421875	1.0145677659748842
240.0	180.0	0.7615203857421875	-0.841461181640625	1.1348877557313617
240.0	200.0	0.8404693603515625	-1.158111572265625	1.4309476438728717
240.0	220.0	0.7470855712890625	-1.4804229736328125	1.6582487846183165
240.0	240.0	0.5855255126953125	-1.3839569091796875	1.5027231456536838
240.0	260.0	0.209930419921875	-1.19873046875	1.2169739183393247
240.0	280.0	0.0077362060546875	-1.098663330078125	1.0986905668760771
240.0	300.0	-0.2100982666015625	-1.436370849609375	1.4516550896258171
240.0	320.0	-0.40631103515625	-1.6241455078125	1.6741975056238936
240.0	340.0	-0.4941253662109375	-2.024993896484375	2.08440882706154
240.0	360.0	-0.670684814453125	-2.41644287109375	2.5077907148719225
240.0	380.0	-0.586181640625	-3.55523681640625	3.6032371191105734
240.0	400.0	-0.762664794921875	-3.715484619140625	3.792951824698513
240.0	420.0	-0.9123382568359375	-3.805816650390625	3.9136429923125275
240.0	440.0	-0.9407196044921875	-3.73028564453125	3.8470747801507397
240.0	460.0	-0.873443603515625	-3.7198486328125	3.821017872185288
240.0	480.0	-0.8229827880859375	-3.768463134765625	3.85728078671663
240.0	500.0	-0.8495025634765625	-3.848907470703125	3.9415407296370257
240.0	520.0	-0.8553466796875	-3.89251708984375	3.9853867111207775
240.0	540.0	-0.9566497802734375	-3.9871826171875	4.100341939997124
240.0	560.0	-1.053497314453125	-3.9825439453125	4.1195282336579755
240.0	580.0	-0.7325897216796875	-3.5755615234375	3.64983943594748
240.0	600.0	-0.7185821533203125	-3.15521240234375	3.236004575858056
240.0	620.0	-0.7072906494140625	-3.21905517578125	3.29584227284508
240.0	640.0	-0.69805908203125	-3.21490478515625	3.289817511599521
240.0	660.0	-0.7009124755859375	-3.18414306640625	3.2603750345282374
240.0	680.0	-0.31158447265625	-3.49114990234375	3.505026750858722
240.0	700.0	-0.3880615234375	-3.3006591796875	3.3233932608747936
240.0	720.0	-0.36773681640625	-3.12451171875	3.1460775334925684
240.0	740.0	-0.163116455078125	-3.322998046875	3.3269990979037427
240.0	760.0	0.0306854248046875	-3.5137939453125	3.513927928317573
240.0	780.0	0.3439788818359375	-3.260498046875	3.2785925310756125
240.0	800.0	0.79608154296875	-2.9208984375	3.027440091107576
260.0	0.0	-0.94757080078125	1.672860860824585	1.9225904093623245
260.0	20.0	-1.1356201171875	1.8099822998046875	2.136742608777954
260.0	40.0	-1.0447998046875	1.7447662353515625	2.0336705357303826
260.0	60.0	-1.060455322265625	1.6964683532714844	2.00064248784563
260.0	80.0	0.283935546875	1.19464111328125	1.227919697830876
260.0	100.0	1.473388671875	0.79925537109375	1.676211003015964
260.0	120.0	0.834259033203125	0.04046630859375	0.8352398796826079
260.0	140.0	0.61248779296875	-0.392913818359375	0.7276830114778511
260.0	160.0	0.536285400390625	-0.731201171875	0.9067839789186322
260.0	180.0	0.62811279296875	-0.9459381103515625	1.1354842972522732
260.0	200.0	0.6453857421875	-1.1965789794921875	1.359530805234466
260.0	220.0	0.44635009765625	-1.4907684326171875	1.5561551752205336
260.0	240.0	0.31927490234375	-1.7221527099609375	1.7514983356236489
260.0	260.0	0.064453125	-1.81353759765625	1.8146825682292393
260.0	280.0	-0.25482177734375	-1.836334228515625	1.8539302945436495
260.0	300.0	-0.34625244140625	-1.858062744140625	1.8900497121354185
260.0	320.0	-0.5826416015625	-2.011077880859375	2.093777800711706
260.0	340.0	-0.76385498046875	-2.204620361328125	2.3332006704888175
260.0	360.0	-0.8271484375	-2.47979736328125	2.6141096955933834
260.0	380.0	-0.90911865234375	-3.345672607421875	3.4669903259300283
260.0	400.0	-1.1240234375	-3.528045654296875	3.70277393677394
260.0	420.0	-1.103729248046875	-3.67523193359375	3.8373881767031826
260.0	440.0	-1.128387451171875	-3.66595458984375	3.835685244484826
260.0	460.0	-1.05633544921875	-3.664947509765625	3.814142738625999
260.0	480.0	-0.963958740234375	-3.724273681640625	3.8470028474950806
260.0	500.0	-0.990478515625	-3.791015625	3.9182709399566593
260.0	520.0	-0.9178466796875	-3.755859375	3.866383603858877
260.0	540.0	-1.03485107421875	-3.86846923828125	4.0044938498317135
260.0	560.0	-1.10687255859375	-3.86077880859375	4.01631421453233
260.0	580.0	-1.03839111328125	-3.5562744140625	3.7047731121159164
260.0	600.0	-1.064361572265625	-3.24078369140625	3.4110913929416307
260.0	620.0	-1.026214599609375	-3.30072021484375	3.4565691575794633
260.0	640.0	-1.027984619140625	-3.3248291015625	3.480120821435169
260.0	660.0	-0.8936767578125	-3.27545166015625	3.395179189008232
260.0	680.0	-0.52203369140625	-3.43304443359375	3.472508208484505
260.0	700.0	-0.421783447265625	-3.56024169921875	3.585139081436491
260.0	720.0	-0.4024658203125	-3.42913818359375	3.4526754001354454
260.0	740.0	-0.30657958984375	-3.6192626953125	3.632224318869839
260.0	760.0	-0.097991943359375	-3.94921875	3.9504342997086925
260.0	780.0	0.086456298828125	-3.76953125	3.7705225813318797
260.0	800.0	0.372314453125	-3.6861572265625	3.7049120301222684
280.0	0.0	-1.2095947265625	1.7220354080200195	2.1044061749107477
280.0	20.0	-1.3387451171875	1.84747314453125	2.2815335869887075
280.0	40.0	-1.127655029296875	1.6703453063964844	2.015355876191424
280.0	60.0	-0.934051513671875	1.6071548461914062	1.8588703370136508
280.0	80.0	1.075714111328125	1.0907135009765625	1.5319323713934005
280.0	100.0	0.81341552734375	0.6568603515625	1.0455191732238687
280.0	120.0	0.26898193359375	0.13507843017578125	0.30099412435890827
280.0	140.0	0.17706298828125	-0.2753143310546875	0.3273366504123486
280.0	160.0	0.125823974609375	-0.7996978759765625	0.8095358950830569
280.0	180.0	0.256072998046875	-1.196807861328125	1.2238964160685804
280.0	200.0	0.35211181640625	-1.5499267578125	1.5894199211775586
280.0	220.0	0.310272216796875	-1.75750732421875	1.7846850823600777
280.0	240.0	0.277679443359375	-1.99737548828125	2.016584913771581
280.0	260.0	0.230010986328125	-2.186553955078125	2.1986184872095085
280.0	280.0	0.04718017578125	-2.395477294921875	2.3959418689678125
280.0	300.0	-0.186920166015625	-2.443145751953125	2.4502857616510587
280.0	320.0	-0.408172607421875	-2.563720703125	2.5960101542716116
280.0	340.0	-0.539947509765625	-2.66705322265625	2.7211608195369834
280.0	360.0	-0.71502685546875	-2.805084228515625	2.8947816727878855
280.0	380.0	-0.929412841796875	-3.097747802734375	3.2341690864644956
280.0	400.0	-1.09991455078125	-3.361968994140625	3.537322085502428
280.0	420.0	-1.22894287109375	-3.64715576171875	3.8486420632023477
280.0	440.0	-1.420501708984375	-3.69659423828125	3.9601305619539446
280.0	460.0	-1.5281982421875	-3.710052490234375	4.012465494894536
280.0	480.0	-1.551239013671875	-3.737518310546875	4.046651158576788
280.0	500.0	-1.576202392578125	-3.79034423828125	4.105011988659823
280.0	520.0	-1.364410400390625	-3.7498779296875	3.9903884808689387
280.0	540.0	-1.278900146484375	-3.80364990234375	4.012896480633082
280.0	560.0	-1.26226806640625	-3.8055419921875	4.009422717271326
280.0	580.0	-1.04669189453125	-3.53668212890625	3.688317286107889
280.0	600.0	-1.30926513671875	-3.21942138671875	3.4754638918408065
280.0	620.0	-1.41204833984375	-3.24957275390625	3.543106489647939
280.0	640.0	-1.478515625	-3.312255859375	3.6272644418808455
280.0	660.0	-1.36090087890625	-3.26373291015625	3.536100070847089
280.0	680.0	-0.919219970703125	-3.35321044921875	3.4769218672971736
280.0	700.0	-0.57647705078125	-3.80377197265625	3.8472076900061776
280.0	720.0	-0.544342041015625	-3.65960693359375	3.6998690741733693
280.0	740.0	-0.396575927734375	-3.82940673828125	3.849886807901269
280.0	760.0	-0.2353515625	-4.13067626953125	4.137375593493996
280.0	780.0	-0.065460205078125	-4.1092529296875	4.109774285601847
280.0	800.0	0.388946533203125	-4.11285400390625	4.131204117825504
300.0	0.0	-2.6375732421875	2.4908084869384766	3.627798165073165
300.0	20.0	-2.641845703125	2.5276851654052734	3.656301548632157
300.0	40.0	-1.99072265625	1.9821701049804688	2.8092659217641427
300.0	60.0	-0.82940673828125	1.4565238952636719	1.6761197436282413
300.0	80.0	0.94110107421875	1.06201171875	1.4189926436236426
300.0	100.0	0.405029296875	0.6881484985351562	0.7984967672841555
300.0	120.0	0.139617919921875	0.1707916259765625	0.2205967884331708
300.0	140.0	-0.05145263671875	-0.1939544677734375	0.20066317398712966
300.0	160.0	-0.30352783203125	-0.8784637451171875	0.9294233138365454
300.0	180.0	-0.21917724609375	-1.5067291259765625	1.5225870498172958
300.0	200.0	0.004241943359375	-1.9113006591796875	1.9113053664614066
300.0	220.0	0.1607666015625	-2.043975830078125	2.0502885392357624
300.0	240.0	0.303466796875	-2.23486328125	2.255372692635319
300.0	260.0	0.375335693359375	-2.35955810546875	2.3892240028496365
300.0	280.0	0.23193359375	-2.4713134765625	2.4821731388743253
300.0	300.0	0.03448486328125	-2.538970947265625	2.5392051269746663
300.0	320.0	-0.2103271484375	-2.596343994140625	2.6048492557689293
300.0	340.0	-0.3585205078125	-2.664398193359375	2.6884111827060297
300.0	360.0	-0.578765869140625	-2.778350830078125	2.837992823507119
300.0	380.0	-0.860107421875	-3.00091552734375	3.1217429073223304
300.0	400.0	-1.05303955078125	-3.246734619140625	3.4132357056956666
300.0	420.0	-1.209381103515625	-3.573822021484375	3.772904252003665
300.0	440.0	-1.394195556640625	-3.643798828125	3.9014165568420895
300.0	460.0	-1.52191162109375	-3.65380859375	3.9580970455739912
300.0	480.0	-1.63873291015625	-3.692474365234375	4.039778767301765
300.0	500.0	-1.741119384765625	-3.65081787109375	4.0447457076933935
300.0	520.0	-1.53192138671875	-3.629638671875	3.939677654765274
300.0	540.0	-1.4287109375	-3.685791015625	3.9530077604014515
300.0	560.0	-1.478302001953125	-3.68157958984375	3.9672919082584146
300.0	580.0	-1.13836669921875	-3.611083984375	3.7862654798758917
300.0	600.0	-1.6246337890625	-3.191650390625	3.581349908140824
300.0	620.0	-1.832855224609375	-3.19146728515625	3.680329021514311
300.0	640.0	-1.910919189453125	-3.277099609375	3.793546361702459
300.0	660.0	-1.762847900390625	-3.22100830078125	3.6718560965284777
300.0	680.0	-1.107177734375	-3.258544921875	3.4415051276110438
300.0	700.0	-0.75689697265625	-3.8980712890625	3.970875571184468
300.0	720.0	-0.647125244140625	-3.73223876953125	3.7879251991553637
300.0	740.0	-0.51910400390625	-3.8856201171875	3.9201419185998483
300.0	760.0	-0.350372314453125	-4.2100830078125	4.2246372260120495
300.0	780.0	-0.139617919921875	-4.2576904296875	4.259978985701202
300.0	800.0	0.359527587890625	-4.43072509765625	4.44528795214162
320.0	0.0	-3.027801513671875	2.508512020111084	3.9319479347055815
320.0	20.0	-2.93280029296875	2.479909896850586	3.840738295554003
320.0	40.0	-2.203582763671875	1.7863578796386719	2.8366972821397334
320.0	60.0	-0.46319580078125	1.4441184997558594	1.5165845150200161
320.0	80.0	0.639495849609375	0.989044189453125	1.177778990455597
320.0	100.0	0.018035888671875	0.6730804443359375	0.6733220461470479
320.0	120.0	-0.1026611328125	0.1107940673828125	0.1510451374840414
320.0	140.0	-0.346221923828125	-0.2448883056640625	0.42407535036861466
320.0	160.0	-0.485687255859375	-1.091461181640625	1.1946462327955332
320.0	180.0	-0.36090087890625	-1.679779052734375	1.7181114953344843
320.0	200.0	-0.22686767578125	-2.1246337890625	2.136711885103011
320.0	220.0	-0.071136474609375	-2.3863983154296875	2.3874583384648833
320.0	240.0	0.0736083984375	-2.4721832275390625	2.4732788170455002
320.0	260.0	0.2548828125	-2.447662353515625	2.46089744705576
320.0	280.0	0.2750244140625	-2.488555908203125	2.5037070388891554
320.0	300.0	0.167022705078125	-2.522308349609375	2.527832271833079
320.0	320.0	-0.01507568359375	-2.554107666015625	2.554152157925522
320.0	340.0	-0.1834716796875	-2.617706298828125	2.624128069315938
320.0	360.0	-0.44122314453125	-2.725067138671875	2.760555881256412
320.0	380.0	-0.791717529296875	-2.9327392578125	3.037725497886628
320.0	400.0	-1.043853759765625	-3.14776611328125	3.3163326394827433
320.0	420.0	-1.21783447265625	-3.487457275390625	3.6939787560928026
320.0	440.0	-1.373504638671875	-3.5732421875	3.8281294025911587
320.0	460.0	-1.484893798828125	-3.58807373046875	3.8831923322284916
320.0	480.0	-1.571533203125	-3.626800537109375	3.952644525441312
320.0	500.0	-1.588958740234375	-3.449432373046875	3.797811682323257
320.0	520.0	-1.460479736328125	-3.39471435546875	3.6955495687990276
320.0	540.0	-1.472747802734375	-3.4462890625	3.7477852650286754
320.0	560.0	-1.586761474609375	-3.4305419921875	3.779739453648399
320.0	580.0	-1.503143310546875	-3.231201171875	3.563720082325237
320.0	600.0	-2.228485107421875	-2.93731689453125	3.6870010052751265
320.0	620.0	-2.279510498046875	-2.9310302734375	3.71309932192946
320.0	640.0	-2.299163818359375	-3.03216552734375	3.80528343870265
320.0	660.0	-2.023712158203125	-2.9739990234375	3.5972324209962236
320.0	680.0	-1.318145751953125	-3.04229736328125	3.315581618663627
320.0	700.0	-0.733428955078125	-3.86846923828125	3.9373813988075
320.0	720.0	-0.531463623046875	-3.69927978515625	3.7372616327316157
320.0	740.0	-0.4677734375	-3.8829345703125	3.9110091876852557
320.0	760.0	-0.299285888671875	-4.234130859375	4.244695062954439
320.0	780.0	-0.0966796875	-4.35833740234375	4.3594095786750255
320.0	800.0	0.07196044921875	-4.62432861328125	4.624888477559589
340.0	0.0	-3.5416259765625	2.76608943939209	4.493814119940736
340.0	20.0	-3.38427734375	2.6317176818847656	4.287105211744223
340.0	40.0	-2.53570556640625	1.6498832702636719	3.0252136329521573
340.0	60.0	-0.19989013671875	1.393218994140625	1.4074854288381302
340.0	80.0	0.003082275390625	0.9123992919921875	0.9124044982623818
340.0	100.0	-0.346099853515625	0.6480484008789062	0.734678050907501
340.0	120.0	-0.391082763671875	0.048675537109375	0.3941002866709409
340.0	140.0	-0.765350341796875	-0.4971160888671875	0.9126256360081075
340.0	160.0	-0.7357177734375	-1.443145751953125	1.6198611988476614
340.0	180.0	-0.5384521484375	-1.8074798583984375	1.8859783017503131
340.0	200.0	-0.370452880859375	-2.2240447998046875	2.2546863658778094
340.0	220.0	-0.142669677734375	-2.52978515625	2.5338049596856638
340.0	240.0	0.076934814453125	-2.5746612548828125	2.575810463343465
340.0	260.0	0.25689697265625	-2.518280029296875	2.5313495137012225
340.0	280.0	0.343017578125	-2.481719970703125	2.5053133680019872
340.0	300.0	0.257049560546875	-2.4715576171875	2.4848886356645634
340.0	320.0	0.068572998046875	-2.499969482421875	2.5009097682847004
340.0	340.0	-0.103118896484375	-2.563018798828125	2.5650923706483786
340.0	360.0	-0.362060546875	-2.632843017578125	2.6576211533650373
340.0	380.0	-0.726104736328125	-2.8253173828125	2.917129822572285
340.0	400.0	-0.97265625	-3.0030517578125	3.1566406258497035
340.0	420.0	-1.237579345703125	-3.25799560546875	3.485130987805862
340.0	440.0	-1.393157958984375	-3.32757568359375	3.6074435586334435
340.0	460.0	-1.433929443359375	-3.3756103515625	3.6675467132824404
340.0	480.0	-1.423553466796875	-3.398040771484375	3.684180445838603
340.0	500.0	-1.423614501953125	-3.2691650390625	3.5656862316810436
340.0	520.0	-1.414459228515625	-3.1883544921875	3.4880222586711267
340.0	540.0	-1.565948486328125	-3.17669677734375	3.541694097041628
340.0	560.0	-1.742706298828125	-3.1451416015625	3.595683653751307
340.0	580.0	-1.911041259765625	-2.83306884765625	3.417361232308768
340.0	600.0	-2.4552001953125	-2.56610107421875	3.5514620541643356
340.0	620.0	-2.29852294921875	-2.54547119140625	3.4296692747791897
340.0	640.0	-2.10748291015625	-2.6510009765625	3.386634080371835
340.0	660.0	-1.86309814453125	-2.609375	3.206239633399348
340.0	680.0	-1.169097900390625	-2.7115478515625	2.9528429778792806
340.0	700.0	-0.79339599609375	-3.638427734375	3.723927172339275
340.0	720.0	-0.64727783203125	-3.5869140625	3.6448485679928226
340.0	740.0	-0.596221923828125	-3.78765869140625	3.8342977121030413
340.0	760.0	-0.444305419921875	-4.05859375	4.082840988051214
340.0	780.0	-0.1964111328125	-4.33160400390625	4.336054725179255
340.0	800.0	0.07464599609375	-4.57659912109375	4.577207832284755
360.0	0.0	-3.55364990234375	2.4257006645202637	4.302609829194577
360.0	20.0	-3.348907470703125	2.1828861236572266	3.997520866260297
360.0	40.0	-2.850830078125	1.5156440734863281	3.2286853503920794
360.0	60.0	-0.775115966796875	1.3596076965332031	1.565036054043413
360.0	80.0	-0.48193359375	0.8568649291992188	0.9830958730848036
360.0	100.0	-0.714019775390625	0.6078720092773438	0.9377273693946198
360.0	120.0	-0.72027587890625	-0.07793426513671875	0.7244798764745445
360.0	140.0	-1.10357666015625	-0.760955810546875	1.3404981128098148
360.0	160.0	-0.916107177734375	-1.5710296630859375	1.8186221607008852
360.0	180.0	-0.73626708984375	-1.8859100341796875	2.02453596772362
360.0	200.0	-0.549346923828125	-2.23040771484375	2.2970634769535523
360.0	220.0	-0.23699951171875	-2.692626953125	2.7030369359759305
360.0	240.0	-0.007232666015625	-2.8154144287109375	2.8154237188834346
360.0	260.0	0.13067626953125	-2.67626953125	2.6794579472937614
360.0	280.0	0.5987548828125	-2.295135498046875	2.3719515939594316
360.0	300.0	0.4686279296875	-1.950958251953125	2.006452151771177
360.0	320.0	0.235748291015625	-1.93865966796875	1.9529410039541624
360.0	340.0	0.124359130859375	-1.99139404296875	1.995273271459206
360.0	360.0	-0.177215576171875	-2.0223388671875	2.0300886320983995
360.0	380.0	-0.65234375	-2.299468994140625	2.3902112925802523
360.0	400.0	-0.95196533203125	-2.6600341796875	2.8252468618680244
360.0	420.0	-1.2677001953125	-2.628814697265625	2.9185151186442586
360.0	440.0	-1.402740478515625	-2.520538330078125	2.8845787081408036
360.0	460.0	-1.44110107421875	-2.592315673828125	2.965952268477934
360.0	480.0	-1.4573974609375	-2.598541259765625	2.979332817570302
360.0	500.0	-1.551605224609375	-2.979644775390625	3.359428784860271
360.0	520.0	-1.614410400390625	-2.936767578125	3.3512571892971144
360.0	540.0	-1.775604248046875	-2.92578125	3.422421126707476
360.0	560.0	-1.96142578125	-2.875732421875	3.480952176858399
360.0	580.0	-2.21649169921875	-2.51409912109375	3.3516458409846925
360.0	600.0	-2.712371826171875	-2.17681884765625	3.4778587117538913
360.0	620.0	-2.3193359375	-1.9337158203125	3.019698008858808
360.0	640.0	-1.906768798828125	-2.02899169921875	2.7843445490246066
360.0	660.0	-1.517730712890625	-2.01324462890625	2.521241847318767
360.0	680.0	-0.875244140625	-2.15606689453125	2.3269458006992823
360.0	700.0	-0.68609619140625	-3.3900146484375	3.458746492659297
360.0	720.0	-0.607177734375	-3.40911865234375	3.462766926444635
360.0	740.0	-0.5562744140625	-3.62652587890625	3.6689414241872718
360.0	760.0	-0.49188232421875	-3.51910400390625	3.553314116594231
360.0	780.0	-0.3992919921875	-3.4796142578125	3.5024490686085783
360.0	800.0	-0.60577392578125	-3.08587646484375	3.14477274305044
380.0	0.0	-3.63055419921875	2.3951945304870605	4.3494690057914
380.0	20.0	-3.249969482421875	2.0678482055664062	3.852051120888418
380.0	40.0	-2.665679931640625	1.56689453125	3.0920879628517564
380.0	60.0	-0.700225830078125	1.3175849914550781	1.4920946427141535
380.0	80.0	-0.93798828125	0.7958221435546875	1.2301036134953456
380.0	100.0	-1.190460205078125	0.4821929931640625	1.2844086509095027
380.0	120.0	-1.0643310546875	-0.181365966796875	1.0796731949457536
380.0	140.0	-1.286407470703125	-0.9180755615234375	1.5804135273235884
380.0	160.0	-1.151123046875	-1.63482666015625	1.9994355397972754
380.0	180.0	-0.910675048828125	-1.993499755859375	2.1916592621047406
380.0	200.0	-0.705291748046875	-2.3572998046875	2.4605484793116235
380.0	220.0	-0.39654541015625	-2.929107666015625	2.955828138005911
380.0	240.0	-0.13092041015625	-3.162841796875	3.165550250091595
380.0	260.0	0.223358154296875	-2.739288330078125	2.7483794171098554
380.0	280.0	0.6927490234375	-1.6954345703125	1.8315020042807328
380.0	300.0	0.361053466796875	-1.217315673828125	1.2697310957969266
380.0	320.0	0.2291259765625	-1.239654541015625	1.2606514562702806
380.0	340.0	0.19537353515625	-1.3153076171875	1.3297386758573693
380.0	360.0	-0.09521484375	-1.49505615234375	1.4980850326771291
380.0	380.0	-0.546112060546875	-1.789520263671875	1.8709946971509595
380.0	400.0	-0.90948486328125	-2.29315185546875	2.4669228096512232
380.0	420.0	-1.137298583984375	-2.149627685546875	2.431943102871134
380.0	440.0	-1.268310546875	-2.067779541015625	2.42576253445327
380.0	460.0	-1.31402587890625	-2.127655029296875	2.5007158843274517
380.0	480.0	-1.3968505859375	-2.184051513671875	2.5925417207455594
380.0	500.0	-1.5380859375	-2.3671875	2.8229922088612827
380.0	520.0	-1.655303955078125	-2.44915771484375	2.956079277671007
380.0	540.0	-1.863311767578125	-2.441162109375	3.0710264061781225
380.0	560.0	-2.0069580078125	-2.37359619140625	3.108349936056263
380.0	580.0	-2.2393798828125	-2.2747802734375	3.1920914072071485
380.0	600.0	-2.325836181640625	-1.4425048828125	2.736847507766289
380.0	620.0	-1.65423583984375	-1.310791015625	2.110608751158484
380.0	640.0	-1.025543212890625	-1.396728515625	1.7327981497756864
380.0	660.0	-0.68035888671875	-1.39837646484375	1.5551028751070073
380.0	680.0	-0.450531005859375	-1.5341796875	1.598963883512776
380.0	700.0	-0.61962890625	-3.05987548828125	3.121983021293516
380.0	720.0	-0.507354736328125	-3.12603759765625	3.1669417251403664
380.0	740.0	-0.27001953125	-3.25927734375	3.270443295753425
380.0	760.0	-0.42462158203125	-2.4307861328125	2.467594924496375
380.0	780.0	-1.1561279296875	-1.95989990234375	2.275486633010738
380.0	800.0	-3.3662109375	-1.0494384765625	3.5260030050801787
400.0	0.0	-0.549072265625	2.1099679470062256	2.180239686427214
400.0	20.0	-0.70806884765625	1.9462032318115234	2.0710066423203157
400.0	40.0	-0.892608642578125	1.6774063110351562	1.900116344097312
400.0	60.0	-1.05859375	1.20233154296875	1.6019431534098447
400.0	80.0	-1.1641845703125	0.767059326171875	1.3941684703151735
400.0	100.0	-1.36480712890625	0.4050750732421875	1.4236517530897381
400.0	120.0	-1.408477783203125	-0.201019287109375	1.4227503012007239
400.0	140.0	-1.301239013671875	-1.3097686767578125	1.8462710952938806
400.0	160.0	-1.112945556640625	-1.7904510498046875	2.1081657367941493
400.0	180.0	-0.920654296875	-2.2308502197265625	2.41335804165243
400.0	200.0	-0.86865234375	-2.493560791015625	2.640530687720337
400.0	220.0	-0.65753173828125	-3.0720672607421875	3.141646899537115
400.0	240.0	-0.351654052734375	-3.193572998046875	3.212875513719543
400.0	260.0	0.601654052734375	-2.219451904296875	2.299555251490758
400.0	280.0	-0.630859375	-0.1773681640625	0.655319018988685
400.0	300.0	-0.45526123046875	-0.5562744140625	0.7188212654815507
400.0	320.0	-0.4739990234375	-0.6590576171875	0.81180786950643
400.0	340.0	-0.51763916015625	-0.91107177734375	1.0478559460152752
400.0	360.0	-0.816436767578125	-1.273895263671875	1.513069112188552
400.0	380.0	-0.878143310546875	-1.692779541015625	1.906997180999305
400.0	400.0	-1.127227783203125	-2.168975830078125	2.4444014863945984
400.0	420.0	-1.194732666015625	-1.9771728515625	2.3101079256607453
400.0	440.0	-1.267974853515625	-1.91351318359375	2.2954940498583434
400.0	460.0	-1.307098388671875	-1.931427001953125	2.332148464729947
400.0	480.0	-1.423248291015625	-1.937164306640625	2.4037972561764334
400.0	500.0	-1.60150146484375	-2.123199462890625	2.6594704174169177
400.0	520.0	-1.755279541015625	-2.27294921875	2.8718120443587978
400.0	540.0	-1.9537353515625	-2.24053955078125	2.9727259043780156
400.0	560.0	-2.10382080078125	-2.13714599609375	2.99890896334307
400.0	580.0	-2.246826171875	-1.98504638671875	2.998105569196594
400.0	600.0	-2.12286376953125	-0.69976806640625	2.235223910651989
400.0	620.0	-2.224578857421875	-0.85894775390625	2.3846472143336017
400.0	640.0	-1.725433349609375	-0.91595458984375	1.953482289297771
400.0	660.0	-1.199676513671875	-0.964111328125	1.5390693260782167
400.0	680.0	-0.8489990234375	-1.1279296875	1.4117452750909691
400.0	700.0	-0.558502197265625	-2.70880126953125	2.7657781946795086
400.0	720.0	-0.41351318359375	-2.83599853515625	2.865986888388402
400.0	740.0	0.373565673828125	-2.57403564453125	2.601001886193101
400.0	760.0	-0.75811767578125	-1.42852783203125	1.6172304032573304
400.0	780.0	-2.241180419921875	-0.92315673828125	2.4238622151589535
400.0	800.0	-2.805755615234375	-0.77081298828125	2.9097108508101446
420.0	0.0	-0.644134521484375	2.1564908027648926	2.250635879963144
420.0	20.0	-0.789459228515625	2.034482955932617	2.1822847594823194
420.0	40.0	-1.04925537109375	1.8292427062988281	2.10880670340279
420.0	60.0	-1.16522216796875	1.1645431518554688	1.6473929261895182
420.0	80.0	-1.147430419921875	0.7938461303710938	1.3952735385103703
420.0	100.0	-1.39434814453125	0.2751007080078125	1.4212273385015288
420.0	120.0	-1.4224853515625	-0.41937255859375	1.4830164929330212
420.0	140.0	-1.2611083984375	-1.516082763671875	1.972029751021152
420.0	160.0	-1.16827392578125	-1.845916748046875	2.184553182319049
420.0	180.0	-0.893402099609375	-2.432647705078125	2.5915134899529866
420.0	200.0	-0.960693359375	-2.7457275390625	2.908943356188538
420.0	220.0	-0.6982421875	-3.36181640625	3.4335625379096344
420.0	240.0	-0.40240478515625	-3.133392333984375	3.159126007266677
420.0	260.0	-0.8843994140625	0.5048828125	1.0183658369917972
420.0	280.0	-1.017547607421875	0.859100341796875	1.3317118797418193
420.0	300.0	-0.519317626953125	0.082733154296875	0.5258664968260819
420.0	320.0	-0.648468017578125	-0.0350341796875	0.6494137075609657
420.0	340.0	-0.774658203125	-0.8140869140625	1.1237583527238666
420.0	360.0	-1.15960693359375	-1.124481201171875	1.6152851798452317
420.0	380.0	-1.232757568359375	-1.481842041015625	1.9275754348062937
420.0	400.0	-1.291748046875	-1.9593505859375	2.3468420771792466
420.0	420.0	-1.27105712890625	-1.77630615234375	2.1842275000094786
420.0	440.0	-1.368560791015625	-1.71588134765625	2.194813759283448
420.0	460.0	-1.42205810546875	-1.68426513671875	2.2043135680060586
420.0	480.0	-1.620574951171875	-1.654388427734375	2.3158722421988527
420.0	500.0	-1.80670166015625	-1.8197021484375	2.564271202084406
420.0	520.0	-1.959716796875	-2.02960205078125	2.8213072162544557
420.0	540.0	-2.0887451171875	-2.06317138671875	2.935904006528414
420.0	560.0	-2.188140869140625	-1.93572998046875	2.92147411771678
420.0	580.0	-2.25347900390625	-1.7001953125	2.8229119224115506
420.0	600.0	-1.94830322265625	-0.23291015625	1.9621754733705976
420.0	620.0	-2.636749267578125	-0.44793701171875	2.6745269238766887
420.0	640.0	-2.43804931640625	-0.4666748046875	2.482311391135105
420.0	660.0	-2.192352294921875	-0.514892578125	2.252004207824093
420.0	680.0	-2.0303955078125	-0.67657470703125	2.14015402537752
420.0	700.0	-1.1180419921875	-2.42742919921875	2.6725325841819734
420.0	720.0	0.30419921875	-1.8712158203125	1.8957810556274406
420.0	740.0	0.755157470703125	-1.77923583984375	1.9328587582498715
420.0	760.0	-0.762664794921875	-1.15985107421875	1.388132595892631
420.0	780.0	-1.474517822265625	-0.95904541015625	1.7589687054978356
420.0	800.0	-2.187255859375	-0.8138427734375	2.333758396716916
440.0	0.0	-0.317962646484375	2.202603816986084	2.2254356470500363
440.0	20.0	-0.435211181640625	2.105989456176758	2.150488400841238
440.0	40.0	-0.655670166015625	1.9432487487792969	2.0508825091250986
440.0	60.0	-1.085723876953125	1.1343231201171875	1.5701863831464453
440.0	80.0	-1.125030517578125	0.7752304077148438	1.3662634630728536
440.0	100.0	-1.27215576171875	0.10077667236328125	1.2761411441399533
440.0	120.0	-1.244537353515625	-0.63458251953125	1.3969853966274326
440.0	140.0	-1.124908447265625	-1.622528076171875	1.9743394775710599
440.0	160.0	-1.133331298828125	-1.8836517333984375	2.1983138278322283
440.0	180.0	-0.932708740234375	-2.5268096923828125	2.693457409284453
440.0	200.0	-1.155487060546875	-2.899444580078125	3.1212063725482286
440.0	220.0	-1.0904541015625	-3.3779144287109375	3.5495627949520796
440.0	240.0	-1.108428955078125	-2.721405029296875	2.9384792124393035
440.0	260.0	-1.259613037109375	0.87384033203125	1.5330433552709424
440.0	280.0	-0.98382568359375	1.106689453125	1.480768219998262
440.0	300.0	-0.764190673828125	0.39288330078125	0.8592698493480694
440.0	320.0	-0.89202880859375	0.156982421875	0.905736648335997
440.0	340.0	-0.898834228515625	-0.797576904296875	1.2016787792996368
440.0	360.0	-1.2325439453125	-1.036041259765625	1.6101385248056288
440.0	380.0	-1.38128662109375	-1.3465576171875	1.9290334745717261
440.0	400.0	-1.49945068359375	-1.69097900390625	2.260035916568924
440.0	420.0	-1.431976318359375	-1.47845458984375	2.058247835070432
440.0	440.0	-1.488525390625	-1.432586669921875	2.0659168437701347
440.0	460.0	-1.64239501953125	-1.393402099609375	2.153840943843549
440.0	480.0	-1.8203125	-1.313385009765625	2.2446642914995776
440.0	500.0	-1.985443115234375	-1.37109375	2.4128577320514863
440.0	520.0	-2.067657470703125	-1.54803466796875	2.582947686149985
440.0	540.0	-2.09814453125	-1.625	2.6538341082317642
440.0	560.0	-2.11895751953125	-1.499755859375	2.5960062802904913
440.0	580.0	-2.12237548828125	-1.1641845703125	2.420703085264852
440.0	600.0	-2.254669189453125	0.2467041015625	2.2681261136887807
440.0	620.0	-2.904541015625	0.10028076171875	2.9062716223055958
440.0	640.0	-2.896820068359375	0.12493896484375	2.899513106262126
440.0	660.0	-2.773101806640625	0.08819580078125	2.774503942918255
440.0	680.0	-2.33953857421875	-0.14398193359375	2.3439649181374063
440.0	700.0	-1.01300048828125	-1.8232421875	2.08575695217296
440.0	720.0	1.75347900390625	-0.458984375	1.8125549022399832
440.0	740.0	1.047698974609375	-1.31329345703125	1.680003823114289
440.0	760.0	-0.403839111328125	-1.060302734375	1.1346047401458323
440.0	780.0	-0.848175048828125	-0.96356201171875	1.2836871362922029
440.0	800.0	-1.843597412109375	-0.82769775390625	2.0208748080368153
460.0	0.0	-0.315155029296875	2.2781805992126465	2.2998759825521042
460.0	20.0	-0.3648681640625	2.2543716430664062	2.2837075737073405
460.0	40.0	-0.473052978515625	2.1767959594726562	2.2276040423870187
460.0	60.0	-0.966461181640625	1.2988967895507812	1.6190058942213643
460.0	80.0	-1.0355224609375	0.81884765625	1.3201584189983315
460.0	100.0	-1.15313720703125	-0.1135406494140625	1.1587134664399128
460.0	120.0	-1.086181640625	-0.97735595703125	1.4611691288743023
460.0	140.0	-1.093109130859375	-1.70281982421875	2.0234828701327108
460.0	160.0	-1.051513671875	-1.9041595458984375	2.1752021925274416
460.0	180.0	-0.96490478515625	-2.5617523193359375	2.7374470204992982
460.0	200.0	-1.208984375	-3.0401763916015625	3.271745055936608
460.0	220.0	-1.363861083984375	-3.3608245849609375	3.627017913835675
460.0	240.0	-1.16900634765625	-2.505462646484375	2.7647638079570367
460.0	260.0	-1.08502197265625	1.022735595703125	1.4910602871329803
460.0	280.0	-0.924652099609375	1.229095458984375	1.5380692938252285
460.0	300.0	-1.0281982421875	0.64422607421875	1.2133502626779982
460.0	320.0	-1.2406005859375	0.38525390625	1.2990421032858603
460.0	340.0	-1.3837890625	-0.71136474609375	1.555928009735558
460.0	360.0	-1.479644775390625	-0.970306396484375	1.7694188775977457
460.0	380.0	-1.826568603515625	-1.260986328125	2.2195583756835933
460.0	400.0	-1.901580810546875	-1.31719970703125	2.3132281874565077
460.0	420.0	-1.902923583984375	-1.112518310546875	2.204272024452974
460.0	440.0	-1.81610107421875	-1.088623046875	2.1173859473336236
460.0	460.0	-1.90966796875	-1.061309814453125	2.1847677847140363
460.0	480.0	-2.093109130859375	-1.019744873046875	2.3283009770629475
460.0	500.0	-2.2122802734375	-1.065887451171875	2.455666929126663
460.0	520.0	-2.41168212890625	-1.113525390625	2.656341372348882
460.0	540.0	-2.43804931640625	-1.1861572265625	2.711282618126599
460.0	560.0	-2.537322998046875	-1.1187744140625	2.773024375294684
460.0	580.0	-2.546356201171875	-0.55078125	2.605242769608626
460.0	600.0	-2.545257568359375	0.55511474609375	2.6050889563739292
460.0	620.0	-2.98236083984375	0.65948486328125	3.0544060738432615
460.0	640.0	-2.903289794921875	0.7584228515625	3.0007160570553317
460.0	660.0	-2.80169677734375	0.7784423828125	2.9078303553572646
460.0	680.0	-2.3590087890625	0.575927734375	2.428294714835175
460.0	700.0	-0.308502197265625	-0.03009033203125	0.30996618170289075
460.0	720.0	1.822296142578125	0.23944091796875	1.8379595165435043
460.0	740.0	1.624298095703125	-1.26593017578125	2.059350264927835
460.0	760.0	0.884918212890625	-1.05389404296875	1.3761442138491717
460.0	780.0	0.619659423828125	-1.029541015625	1.201637426345052
460.0	800.0	-0.58349609375	-0.8897705078125	1.0640297213867773
480.0	0.0	-0.3927001953125	2.3269619941711426	2.359865582128655
480.0	20.0	-0.416900634765625	2.329072952270508	2.366091071000024
480.0	40.0	-0.4539794921875	2.3025741577148438	2.346901176254135
480.0	60.0	-0.742919921875	1.7853965759277344	1.9337970275220806
480.0	80.0	-1.019287109375	1.13592529296875	1.526195427376253
480.0	100.0	-1.240997314453125	-0.2497406005859375	1.2658770485560171
480.0	120.0	-1.234405517578125	-1.1146926879882812	1.663218798138675
480.0	140.0	-1.18511962890625	-1.59246826171875	1.9850601248829782
480.0	160.0	-1.0941162109375	-1.776458740234375	2.0863594941407713
480.0	180.0	-1.075531005859375	-2.668670654296875	2.877250424566862
480.0	200.0	-1.277557373046875	-3.1953125	3.4412461135586745
480.0	220.0	-1.5745849609375	-3.3003082275390625	3.656685958073591
480.0	240.0	-1.35040283203125	-2.5546875	2.8896394293084855
480.0	260.0	-0.53704833984375	1.158355712890625	1.276796333373211
480.0	280.0	-0.6285400390625	1.405853271484375	1.5399629871032643
480.0	300.0	-0.984954833984375	0.8096923828125	1.2750442265952078
480.0	320.0	-1.298980712890625	0.54278564453125	1.4078235501550047
480.0	340.0	-1.60009765625	-0.626007080078125	1.7181959649133982
480.0	360.0	-1.409454345703125	-0.877410888671875	1.6602443856798292
480.0	380.0	-1.9420166015625	-1.10595703125	2.234853336511297
480.0	400.0	-2.151824951171875	-0.930419921875	2.3443617151599545
480.0	420.0	-2.17864990234375	-0.801055908203125	2.3212509483141983
480.0	440.0	-2.156402587890625	-0.77490234375	2.291406939722979
480.0	460.0	-2.123443603515625	-0.81689453125	2.2751548106662063
480.0	480.0	-2.26812744140625	-0.79766845703125	2.4043038613708285
480.0	500.0	-2.399627685546875	-0.8123779296875	2.5334109279559054
480.0	520.0	-2.57281494140625	-0.890380859375	2.722527281307684
480.0	540.0	-2.759613037109375	-0.881591796875	2.897010219329804
480.0	560.0	-2.879730224609375	-0.7271728515625	2.970122307679988
480.0	580.0	-3.069366455078125	-0.15557861328125	3.07330687378748
480.0	600.0	-3.018951416015625	0.76171875	3.1135643732488187
480.0	620.0	-3.062042236328125	0.93701171875	3.202201370640543
480.0	640.0	-2.917449951171875	1.1158447265625	3.123559455395417
480.0	660.0	-2.82232666015625	1.278076171875	3.0982263438527835
480.0	680.0	-2.1180419921875	1.63885498046875	2.6780492018775197
480.0	700.0	-0.5277099609375	1.5162353515625	1.6054430678789315
480.0	720.0	1.120513916015625	0.60302734375	1.2724753095030377
480.0	740.0	4.599090576171875	-1.8717041015625	4.965371121239462
480.0	760.0	5.17889404296875	-1.3658447265625	5.355975665121696
480.0	780.0	5.283599853515625	-1.37109375	5.458601055523237
480.0	800.0	5.235198974609375	-1.37646484375	5.413128833662724
500.0	0.0	-0.549224853515625	2.3057446479797363	2.3702544845240685
500.0	20.0	-0.63214111328125	2.324260711669922	2.408690566036416
500.0	40.0	-0.673095703125	2.3061676025390625	2.4023877365167565
500.0	60.0	-0.803466796875	2.126903533935547	2.2736045250544543
500.0	80.0	-0.980194091796875	1.7484664916992188	2.0044738786495757
500.0	100.0	-1.320281982421875	-0.08264923095703125	1.3228663607808708
500.0	120.0	-1.438690185546875	-1.12579345703125	1.826811527739869
500.0	140.0	-1.291900634765625	-1.4544219970703125	1.9453407402483045
500.0	160.0	-1.042327880859375	-1.660400390625	1.9604532303537485
500.0	180.0	-1.192413330078125	-2.65509033203125	2.91055909079232
500.0	200.0	-1.469482421875	-3.127655029296875	3.455662681814539
500.0	220.0	-1.708831787109375	-3.1921844482421875	3.62079378427365
500.0	240.0	-1.368255615234375	-2.5229339599609375	2.8700730295490002
500.0	260.0	-0.08197021484375	1.31298828125	1.3155445043104241
500.0	280.0	-0.23638916015625	1.804290771484375	1.8197101481013558
500.0	300.0	-0.884368896484375	1.1019287109375	1.4129243536217257
500.0	320.0	-1.31365966796875	0.637054443359375	1.459979481722839
500.0	340.0	-1.5032958984375	-0.4945068359375	1.5825408585714076
500.0	360.0	-1.090087890625	-0.845184326171875	1.379357877598801
500.0	380.0	-1.836334228515625	-0.98883056640625	2.0856436147811497
500.0	400.0	-2.20281982421875	-0.64434814453125	2.295125205589444
500.0	420.0	-2.261932373046875	-0.544586181640625	2.3265666054234044
500.0	440.0	-2.269378662109375	-0.538482666015625	2.3323899960419636
500.0	460.0	-2.296478271484375	-0.5858154296875	2.370019444869559
500.0	480.0	-2.42645263671875	-0.5782470703125	2.4944021473219515
500.0	500.0	-2.577392578125	-0.565185546875	2.638633586569046
500.0	520.0	-2.753631591796875	-0.57806396484375	2.81365329967867
500.0	540.0	-2.858001708984375	-0.53643798828125	2.907909813565208
500.0	560.0	-2.95904541015625	-0.3760986328125	2.9828509719679595
500.0	580.0	-3.1634521484375	0.16497802734375	3.1677511336846003
500.0	600.0	-3.237091064453125	0.62261962890625	3.296424390436041
500.0	620.0	-3.318267822265625	0.81988525390625	3.4180569289958247
500.0	640.0	-2.697357177734375	1.29766845703125	2.993272317823592
500.0	660.0	-2.08038330078125	1.8294677734375	2.7703694721491305
500.0	680.0	-1.5555419921875	1.9661865234375	2.5071099565846526
500.0	700.0	-1.019683837890625	2.03900146484375	2.2797548339438416
500.0	720.0	-0.27294921875	1.4217529296875	1.4477163634811983
500.0	740.0	4.51361083984375	-1.93414306640625	4.9105592568344365
500.0	760.0	5.384735107421875	-1.255126953125	5.529079113700808
500.0	780.0	5.412567138671875	-1.25213623046875	5.555513312942661
500.0	800.0	5.366912841796875	-1.25946044921875	5.5127120435036785
520.0	0.0	-0.904052734375	2.3175206184387207	2.4876119398771794
520.0	20.0	-0.84765625	2.3009090423583984	2.4520814707857292
520.0	40.0	-0.8463134765625	2.2773094177246094	2.429482390277506
520.0	60.0	-0.8890380859375	2.1730880737304688	2.347914073052294
520.0	80.0	-0.97021484375	1.954620361328125	2.1821680961720906
520.0	100.0	-1.1258544921875	0.9367294311523438	1.4645853900560961
520.0	120.0	-1.2877197265625	-0.6237945556640625	1.4308535011853327
520.0	140.0	-1.320556640625	-1.088775634765625	1.7115204421677455
520.0	160.0	-1.2296142578125	-1.442962646484375	1.895809173457333
520.0	180.0	-1.29693603515625	-2.567474365234375	2.876450537628358
520.0	200.0	-1.49310302734375	-2.9055938720703125	3.2667770661120454
520.0	220.0	-1.53155517578125	-2.9446868896484375	3.319162866526698
520.0	240.0	-1.34625244140625	-2.4365692138671875	2.7837501989147038
520.0	260.0	-0.5296630859375	0.476348876953125	0.7123561168259447
520.0	280.0	-0.2076416015625	2.048858642578125	2.0593534839765892
520.0	300.0	-0.75146484375	1.588470458984375	1.7572529159054604
520.0	320.0	-0.9522705078125	1.410797119140625	1.702106821390762
520.0	340.0	-1.533935546875	0.35528564453125	1.5745431563398606
520.0	360.0	-1.23089599609375	-0.580169677734375	1.3607725041909222
520.0	380.0	-1.9156494140625	-0.759185791015625	2.0606008208476525
520.0	400.0	-2.17529296875	-0.484619140625	2.2286218188273446
520.0	420.0	-2.28240966796875	-0.384429931640625	2.3145583303901494
520.0	440.0	-2.3544921875	-0.344696044921875	2.3795900538503094
520.0	460.0	-2.3782958984375	-0.370574951171875	2.4069933890562876
520.0	480.0	-2.5430908203125	-0.317474365234375	2.5628306407054433
520.0	500.0	-2.71075439453125	-0.271728515625	2.7243395114548865
520.0	520.0	-2.313232421875	5.46380615234375	5.933314580232797
520.0	540.0	-2.0494384765625	6.1497802734375	6.482283199674003
520.0	560.0	-1.19390869140625	7.06036376953125	7.160597357869308
520.0	580.0	-2.6453857421875	5.86492919921875	6.433930387936879
520.0	600.0	-3.451904296875	4.92022705078125	6.010347536209836
520.0	620.0	-2.8319091796875	3.51849365234375	4.5165813602305
520.0	640.0	-1.9129638671875	1.6348876953125	2.516403889173829
520.0	660.0	-1.7569580078125	1.71820068359375	2.4574610943651782
520.0	680.0	-1.69921875	1.90338134765625	2.551510320370522
520.0	700.0	-1.320068359375	1.91400146484375	2.3250767903118867
520.0	720.0	-0.4755859375	1.69110107421875	1.7567028283610078
520.0	740.0	4.383056640625	-2.34521484375	4.971037937722086
520.0	760.0	5.439453125	-1.17724609375	5.565389354243052
520.0	780.0	5.453857421875	-1.1630859375	5.576497975983787
520.0	800.0	5.4176025390625	-1.1619873046875	5.540815081512048
540.0	0.0	-1.3629150390625	2.373831272125244	2.7372636541302504
540.0	20.0	-1.076904296875	2.298175811767578	2.5379785118123843
540.0	40.0	-0.9320068359375	2.257415771484375	2.4422454232899335
540.0	60.0	-0.8621826171875	2.1950531005859375	2.3583080756704
540.0	80.0	-0.89990234375	2.0374221801757812	2.2273107929875833
540.0	100.0	-1.023193359375	1.5813980102539062	1.8835456770421342
540.0	120.0	-1.2032470703125	0.98236083984375	1.553330721988763
540.0	140.0	-1.4586181640625	0.090850830078125	1.4614447720864934
540.0	160.0	-1.50390625	-0.98138427734375	1.7957864874774443
540.0	180.0	-1.487060546875	-2.5611572265625	2.9615663776531314
540.0	200.0	-1.4530029296875	-2.5338897705078125	2.9209270587888003
540.0	220.0	-1.2652587890625	-2.5651397705078125	2.860213601383781
540.0	240.0	-1.289794921875	-2.4105072021484375	2.7338829367959456
540.0	260.0	-1.2889404296875	-1.27850341796875	1.8154719554542211
540.0	280.0	0.0057373046875	2.368865966796875	2.368872914555268
540.0	300.0	-0.0927734375	2.173187255859375	2.175166605052396
540.0	320.0	-0.131103515625	2.065765380859375	2.0699214334284077
540.0	340.0	-0.5953369140625	1.55517578125	1.665232041438072
540.0	360.0	-0.8941650390625	-0.137054443359375	0.9046076704993111
540.0	380.0	-1.45751953125	-0.60943603515625	1.5798023499546359
540.0	400.0	-1.6416015625	-0.37896728515625	1.6847765113572601
540.0	420.0	-1.7864990234375	-0.219512939453125	1.7999346352938743
540.0	440.0	-2.0047607421875	-0.106414794921875	2.007583059799629
540.0	460.0	-2.0980224609375	-0.049560546875	2.098607751440176
540.0	480.0	-2.2694091796875	0.12774658203125	2.2730018068779794
540.0	500.0	-1.7230224609375	5.2999267578125	5.5729731776738385
540.0	520.0	-1.5081787109375	6.7220458984375	6.889158445327377
540.0	540.0	-0.8875732421875	6.70330810546875	6.761813796392968
540.0	560.0	-1.9371337890625	6.90972900390625	7.176130031162402
540.0	580.0	-1.8489990234375	4.6107177734375	4.9676469052223595
540.0	600.0	-1.016845703125	1.4793701171875	1.7951354064780554
540.0	620.0	-1.09912109375	1.296875	1.6999858659268894
540.0	640.0	-1.291259765625	1.37738037109375	1.8879958869119091
540.0	660.0	-1.46240234375	1.4984130859375	2.0937675112376337
540.0	680.0	-1.485595703125	1.56805419921875	2.1600436488254164
540.0	700.0	-1.12060546875	1.30224609375	1.7180225566853133
540.0	720.0	0.2191162109375	0.27716064453125	0.3533128030125499
540.0	740.0	4.2587890625	-2.72222900390625	5.054484645201531
540.0	760.0	5.496337890625	-1.06451416015625	5.598474846339245
540.0	780.0	5.53271484375	-0.996337890625	5.6217099475645895
540.0	800.0	5.4893798828125	-1.000244140625	5.579765213580337
560.0	0.0	-1.588134765625	2.332024574279785	2.821437691821598
560.0	20.0	-1.260986328125	2.2353248596191406	2.566469120747316
560.0	40.0	-1.061279296875	2.2042999267578125	2.4464774499430795
560.0	60.0	-0.9617919921875	2.1038436889648438	2.313266544052631
560.0	80.0	-0.94873046875	2.0256271362304688	2.2367956539138403
560.0	100.0	-0.99951171875	1.774566650390625	2.03669105968411
560.0	120.0	-1.0712890625	1.5856246948242188	1.9136002529965672
560.0	140.0	-1.172607421875	1.3720855712890625	1.804889741999762
560.0	160.0	-1.32373046875	0.85882568359375	1.5779239236089193
560.0	180.0	-1.35791015625	-1.810943603515625	2.2635009890788775
560.0	200.0	-1.4229736328125	-1.90228271484375	2.3756122341141688
560.0	220.0	-1.560791015625	-2.0632781982421875	2.5871191541553022
560.0	240.0	-1.7493896484375	-2.004638671875	2.66062781065617
560.0	260.0	-1.928466796875	-1.658111572265625	2.543288849645377
560.0	280.0	-1.6680908203125	2.461090087890625	2.973128218816725
560.0	300.0	-1.5728759765625	2.43572998046875	2.8994343198978894
560.0	320.0	-1.1070556640625	2.2708740234375	2.5263493570082667
560.0	340.0	-0.79931640625	1.884857177734375	2.047338100499575
560.0	360.0	-0.2906494140625	0.6829833984375	0.7422556193361634
560.0	380.0	-0.7139892578125	-0.354888916015625	0.7973247788588976
560.0	400.0	-0.509521484375	-0.07904052734375	0.5156156979791068
560.0	420.0	-0.623046875	0.220245361328125	0.6608293483448068
560.0	440.0	-0.775146484375	0.32537841796875	0.8406682979146821
560.0	460.0	-0.7447509765625	0.544158935546875	0.922368128366492
560.0	480.0	-0.41455078125	0.70501708984375	0.8178639539720134
560.0	500.0	-0.210693359375	4.780853271484375	4.78549367308615
560.0	520.0	-0.2977294921875	7.8521728515625	7.857815303335488
560.0	540.0	-1.2576904296875	7.78076171875	7.881753494045153
560.0	560.0	-1.990234375	7.73175048828125	7.983795994417004
560.0	580.0	-2.3450927734375	7.68243408203125	8.032387785757367
560.0	600.0	-2.9404296875	7.4814453125	8.038541578611108
560.0	620.0	-3.2169189453125	7.11566162109375	7.809046536333167
560.0	640.0	-4.1268310546875	7.25384521484375	8.345597938724625
560.0	660.0	-4.6219482421875	7.5709228515625	8.870246804783472
560.0	680.0	-4.775390625	7.34222412109375	8.758573551995141
560.0	700.0	-4.9371337890625	7.41259765625	8.906283964962359
560.0	720.0	-4.9739990234375	7.4278564453125	8.939447279184975
560.0	740.0	-4.8133544921875	7.1109619140625	8.586859775884838
560.0	760.0	1.2178955078125	-1.3052978515625	1.7852372249209754
560.0	780.0	4.328125	-0.4244384765625	4.348886528297984
560.0	800.0	5.02685546875	-2.21295166015625	5.492397559708336
580.0	0.0	-1.8197021484375	2.2255730628967285	2.8748028397299836
580.0	20.0	-1.551025390625	2.169649124145508	2.6670315116752565
580.0	40.0	-1.2791748046875	2.1626243591308594	2.512614634131837
580.0	60.0	-1.136962890625	2.0155601501464844	2.314123448201689
580.0	80.0	-1.09765625	1.87054443359375	2.168821274612693
580.0	100.0	-1.1380615234375	1.716888427734375	2.059827639492464
580.0	120.0	-1.189697265625	1.5876617431640625	1.983947931409076
580.0	140.0	-1.2362060546875	1.52325439453125	1.9617618000421966
580.0	160.0	-1.3673095703125	1.31402587890625	1.8963648044359755
580.0	180.0	-1.4295654296875	0.3127899169921875	1.4633847238267816
580.0	200.0	-1.47314453125	-1.1229705810546875	1.8523546463531448
580.0	220.0	-1.600830078125	-1.2536163330078125	2.033275891120939
580.0	240.0	-1.785888671875	-1.17950439453125	2.140240398892139
580.0	260.0	-1.979248046875	-0.99420166015625	2.214917554248001
580.0	280.0	-1.9007568359375	2.512481689453125	3.150466757355228
580.0	300.0	-2.0081787109375	2.533660888671875	3.2329892102894737
580.0	320.0	-2.074951171875	2.37396240234375	3.1529541470511657
580.0	340.0	-2.12744140625	2.058868408203125	2.960565158770171
580.0	360.0	-2.1590576171875	1.429351806640625	2.5893196754132513
580.0	380.0	-2.142822265625	0.70404052734375	2.2555177512493056
580.0	400.0	-1.7369384765625	1.411376953125	2.2380661686321224
580.0	420.0	-1.3043212890625	2.003326416015625	2.390516838302477
580.0	440.0	-0.8524169921875	2.392578125	2.5398907088295157
580.0	460.0	-0.5673828125	2.77691650390625	2.8342880103453356
580.0	480.0	-0.541748046875	5.633453369140625	5.659442358446169
580.0	500.0	-0.4688720703125	6.34552001953125	6.362818977198001
580.0	520.0	-1.4224853515625	7.68304443359375	7.813618645927494
580.0	540.0	-1.69580078125	7.71380615234375	7.898008967178019
580.0	560.0	-2.1146240234375	7.78570556640625	8.06776585724129
580.0	580.0	-2.318115234375	7.789306640625	8.126927843996535
580.0	600.0	-2.71484375	7.6998291015625	8.164419439260996
580.0	620.0	-2.8917236328125	7.4151611328125	7.959062771089287
580.0	640.0	-3.4859619140625	7.26312255859375	8.056356482147976
580.0	660.0	-3.950439453125	7.47576904296875	8.455358931270538
580.0	680.0	-4.10693359375	7.64727783203125	8.680308853016053
580.0	700.0	-4.143798828125	7.7684326171875	8.804522363862377
580.0	720.0	-4.217041015625	7.94342041015625	8.993406625964958
580.0	740.0	-3.6968994140625	7.5919189453125	8.444187264023135
580.0	760.0	-1.4599609375	-1.4190673828125	2.0359857995546524
580.0	780.0	4.976318359375	-1.190185546875	5.116667475011722
580.0	800.0	5.2398681640625	-0.91119384765625	5.318504733923089
600.0	0.0	-1.9912109375	2.1210856437683105	2.9092826101669216
600.0	20.0	-1.775390625	2.100435256958008	2.7502436510262402
600.0	40.0	-1.4989013671875	2.1196441650390625	2.596073322335234
600.0	60.0	-1.2525634765625	2.0193252563476562	2.3762554058311713
600.0	80.0	-1.1727294921875	1.8525314331054688	2.1925252957469277
600.0	100.0	-1.2449951171875	1.6222763061523438	2.0449433379250412
600.0	120.0	-1.2708740234375	1.5682907104492188	2.018577849856065
600.0	140.0	-1.298583984375	1.5568084716796875	2.0273068297544143
600.0	160.0	-1.42919921875	1.5332183837890625	2.096036502369259
600.0	180.0	-1.4859619140625	1.189697265625	1.9035394384881787
600.0	200.0	-1.5086669921875	-0.4030303955078125	1.5615727946590456
600.0	220.0	-1.6343994140625	-0.248321533203125	1.653156081118838
600.0	240.0	-1.7943115234375	-0.117828369140625	1.7981761225516653
600.0	260.0	-1.9669189453125	-0.168060302734375	1.974085713130108
600.0	280.0	-2.015625	1.844940185546875	2.7324985688689276
600.0	300.0	-2.2008056640625	1.0936279296875	2.457553177362018
600.0	320.0	-2.3189697265625	0.766143798828125	2.4422524261828764
600.0	340.0	-2.3895263671875	0.663177490234375	2.479846899112495
600.0	360.0	-2.3052978515625	0.913116455078125	2.4795523476936556
600.0	380.0	-2.0643310546875	1.499755859375	2.5516132820388067
600.0	400.0	-1.657470703125	2.60205078125	3.085105735614489
600.0	420.0	-1.2694091796875	3.846923828125	4.050953295814554
600.0	440.0	-0.9779052734375	4.968414306640625	5.063737695245293
600.0	460.0	-0.744384765625	5.3040771484375	5.3560566722049785
600.0	480.0	-0.640869140625	6.469970703125	6.501633191337484
600.0	500.0	-0.501708984375	6.64630126953125	6.665210609603818
600.0	520.0	-1.4251708984375	7.71148681640625	7.842075044869218
600.0	540.0	-1.696533203125	7.74554443359375	7.929166632255921
600.0	560.0	-2.119140625	7.825927734375	8.107767996938813
600.0	580.0	-2.31884765625	7.84033203125	8.17605411021361
600.0	600.0	-2.7127685546875	7.75250244140625	8.21342847630094
600.0	620.0	-2.849853515625	7.54669189453125	8.06685958793779
600.0	640.0	-3.4344482421875	7.44891357421875	8.202545224772928
600.0	660.0	-3.9141845703125	7.61669921875	8.563582652101823
600.0	680.0	-4.0679931640625	7.7689208984375	8.769532502308099
600.0	700.0	-4.1024169921875	7.89129638671875	8.8939520934638
600.0	720.0	-4.197509765625	8.0216064453125	9.053466639690914
600.0	740.0	-3.65966796875	7.88580322265625	8.693621921152912
600.0	760.0	-2.41943359375	6.32958984375	6.7762354227601325
600.0	780.0	5.06298828125	-0.8807373046875	5.139022138105948
600.0	800.0	5.2470703125	-0.84356689453125	5.314447475501846
620.0	0.0	-2.301513671875	1.9783620834350586	3.0349434451075115
620.0	20.0	-2.079345703125	1.9662399291992188	2.8617788195948597
620.0	40.0	-1.8946533203125	2.0076141357421875	2.7604756333289795
620.0	60.0	-1.578857421875	1.97705078125	2.5301226354173045
620.0	80.0	-1.2845458984375	1.860076904296875	2.260518581009953
620.0	100.0	-1.309326171875	1.5801620483398438	2.0521323357352985
620.0	120.0	-1.3199462890625	1.537445068359375	2.026325626406681
620.0	140.0	-1.319091796875	1.5490875244140625	2.0346192093063027
620.0	160.0	-1.471923828125	1.5876007080078125	2.1649562960644406
620.0	180.0	-1.566650390625	1.5461273193359375	2.2011140665677456
620.0	200.0	-1.6397705078125	1.44049072265625	2.182627050219618
620.0	220.0	-1.7454833984375	1.8644256591796875	2.553976376717008
620.0	240.0	-1.83251953125	1.8748931884765625	2.6217078976515538
620.0	260.0	-1.92333984375	1.921234130859375	2.7185247359800226
620.0	280.0	-2.0394287109375	1.8740234375	2.769699137324397
620.0	300.0	-2.2205810546875	1.173370361328125	2.5115290612056125
620.0	320.0	-2.3331298828125	0.88751220703125	2.4962317536042504
620.0	340.0	-2.3568115234375	1.091827392578125	2.5974309638933115
620.0	360.0	-2.2196044921875	1.698394775390625	2.794850427985924
620.0	380.0	-1.90087890625	2.541656494140625	3.173855439435358
620.0	400.0	-1.443115234375	3.848785400390625	4.1104416597179965
620.0	420.0	-1.115234375	4.886566162109375	5.012212741679466
620.0	440.0	-0.93505859375	5.277679443359375	5.359872655259997
620.0	460.0	-0.713134765625	5.562286376953125	5.607815165746937
620.0	480.0	-0.64404296875	6.74188232421875	6.772574740762152
620.0	500.0	-0.5294189453125	6.68109130859375	6.702034429441761
620.0	520.0	-1.445068359375	7.76318359375	7.896533547926959
620.0	540.0	-1.7076416015625	7.79083251953125	7.975782794608476
620.0	560.0	-2.123046875	7.8702392578125	8.151563899563097
620.0	580.0	-2.252685546875	7.9207763671875	8.234882539058802
620.0	600.0	-2.61328125	7.94354248046875	8.362362467067138
620.0	620.0	-2.73681640625	7.79962158203125	8.265849070991244
620.0	640.0	-3.3868408203125	7.6197509765625	8.338542779584465
620.0	660.0	-3.8922119140625	7.7379150390625	8.661676670005622
620.0	680.0	-4.0538330078125	7.84686279296875	8.832146836806297
620.0	700.0	-4.1041259765625	7.94024658203125	8.938197011419811
620.0	720.0	-4.206298828125	8.06854248046875	9.09913883785793
620.0	740.0	-3.7003173828125	7.9344482421875	8.754873936356631
620.0	760.0	-2.650146484375	6.631103515625	7.141065062270432
620.0	780.0	4.8160400390625	-0.44989013671875	4.837007627962762
620.0	800.0	5.115234375	-0.811279296875	5.179169509556492
