# Supplementary material for: Real-time emotion detection by quantitative facial motion analysis
Source: PLoS One. 2023 Mar 10;18(3):e0282730. doi: 10.1371/journal.pone.0282730 (PMC10004542; doi:10.1371/journal.pone.0282730)
Supplement: S1 Dataset — Data from each participant is organized into folders by Study ID and subsequently by emotions. The data files (.csv) contain the pixel displacement results after DISC-processing of videos. (ZIP) [file pone.0282730.s004.zip › S1_Dataset/1/happy/result/101825_cropped_result.csv]

pos_x	pos_y	disp_x	disp_y	disp_xy_indi
0.0	0.0	2.4799885749816895	2.8269290924072266	3.7605679658182027
0.0	20.0	2.276726245880127	2.767669677734375	3.5837798263467184
0.0	40.0	2.1380019187927246	2.6881942749023438	3.4347402615596874
0.0	60.0	2.0103702545166016	2.541839599609375	3.240761810190236
0.0	80.0	2.074683666229248	2.3237686157226562	3.1151585664835784
0.0	100.0	2.03684139251709	2.3534317016601562	3.1124529928418156
0.0	120.0	1.890599250793457	2.386871337890625	3.04491712707334
0.0	140.0	1.9370064735412598	2.2855072021484375	2.995920100672434
0.0	160.0	1.795177936553955	2.45428466796875	3.0407527119640285
0.0	180.0	1.6027112007141113	2.84075927734375	3.2616861382893747
0.0	200.0	1.9594612121582031	2.8875274658203125	3.489599276108816
0.0	220.0	1.940399169921875	2.97723388671875	3.553740361205351
0.0	240.0	1.9534835815429688	3.1167449951171875	3.678341673627666
0.0	260.0	2.123889446258545	2.927886962890625	3.617102216884853
0.0	280.0	2.6686954498291016	1.7799072265625	3.207803787501343
0.0	300.0	2.983616352081299	0.967437744140625	3.1365430532984586
0.0	320.0	2.937246322631836	1.11968994140625	3.143425126307381
0.0	340.0	2.4485092163085938	3.077880859375	3.9330074964148127
0.0	360.0	2.221327781677246	3.194183349609375	3.890643183918685
0.0	380.0	2.1218461990356445	3.61187744140625	4.189020165158121
0.0	400.0	2.1002345085144043	3.174224853515625	3.806138254376873
0.0	420.0	2.0936827659606934	2.9541015625	3.6208042706069823
0.0	440.0	2.0416316986083984	2.779693603515625	3.4489065690720437
0.0	460.0	1.7923059463500977	3.016326904296875	3.508644837954832
0.0	480.0	1.7063779830932617	3.343780517578125	3.754010385030982
0.0	500.0	1.671339988708496	4.46343994140625	4.76609625043355
0.0	520.0	2.4023241996765137	5.3551025390625	5.869266118027452
0.0	540.0	3.3443357944488525	5.7333984375	6.637502508410771
0.0	560.0	3.5717923641204834	5.8125	6.822232548249099
0.0	580.0	4.121411323547363	5.815185546875	7.127581233661832
0.0	600.0	4.486848831176758	5.5777587890625	7.1584359704335
0.0	620.0	4.67158317565918	5.4454345703125	7.174708846124447
0.0	640.0	4.423430442810059	5.3958740234375	6.977262597837807
0.0	660.0	4.237056732177734	5.3846435546875	6.851790712122656
0.0	680.0	4.199012279510498	5.382568359375	6.826693655557193
0.0	700.0	4.1495561599731445	5.4329833984375	6.836382444865746
0.0	720.0	4.1971635818481445	5.43408203125	6.866252955953959
0.0	740.0	4.226317882537842	6.1370849609375	7.4515484741108935
0.0	760.0	4.189398288726807	5.946533203125	7.27408517667034
0.0	780.0	5.715188980102539	1.137939453125	5.82737430385795
0.0	800.0	5.650270462036133	1.22412109375	5.781351809596239
20.0	0.0	2.2885379791259766	2.8254590034484863	3.6360176927608756
20.0	20.0	2.1935482025146484	2.574033737182617	3.381908247854982
20.0	40.0	2.2140045166015625	2.3544387817382812	3.2319031508517333
20.0	60.0	2.1066055297851562	2.232574462890625	3.0695562530230265
20.0	80.0	2.174591064453125	2.0170516967773438	2.966031666228757
20.0	100.0	2.150022506713867	1.962799072265625	2.911215721560836
20.0	120.0	1.9609546661376953	2.1212921142578125	2.8888100381748156
20.0	140.0	1.9460220336914062	2.1743927001953125	2.918044785515654
20.0	160.0	1.7969207763671875	2.4883270263671875	3.06931517878002
20.0	180.0	1.8479270935058594	2.61529541015625	3.202281159626269
20.0	200.0	2.1373023986816406	2.6577911376953125	3.41055937860962
20.0	220.0	2.1372642517089844	2.6936492919921875	3.438552746415733
20.0	240.0	2.096576690673828	2.8796234130859375	3.5620029226643717
20.0	260.0	2.244140625	2.61968994140625	3.449484386670053
20.0	280.0	2.777589797973633	1.0904541015625	2.983973061778823
20.0	300.0	3.0293407440185547	0.332275390625	3.0475091925350917
20.0	320.0	3.0132980346679688	0.5205078125	3.0579230579933463
20.0	340.0	2.6440162658691406	1.653961181640625	3.118719225027262
20.0	360.0	2.369792938232422	1.868194580078125	3.0176264777353636
20.0	380.0	2.178363800048828	2.401397705078125	3.2422183429432474
20.0	400.0	2.105306625366211	2.0155029296875	2.914544226185247
20.0	420.0	2.059490203857422	1.936004638671875	2.826590501070805
20.0	440.0	1.9693183898925781	1.79974365234375	2.6678253569003947
20.0	460.0	1.7728805541992188	2.8070068359375	3.319998921153075
20.0	480.0	1.6907920837402344	3.28155517578125	3.691528442547254
20.0	500.0	1.6561546325683594	4.456695556640625	4.754469839167973
20.0	520.0	2.3975372314453125	5.3714599609375	5.882241655025841
20.0	540.0	3.205503463745117	5.736572265625	6.57141642378718
20.0	560.0	3.2712745666503906	5.7825927734375	6.643765233196105
20.0	580.0	4.03907585144043	5.8912353515625	7.142883710462391
20.0	600.0	4.334123611450195	5.6275634765625	7.103104825502035
20.0	620.0	4.961618423461914	5.592529296875	7.476231759144567
20.0	640.0	5.16526985168457	5.5528564453125	7.583813509242571
20.0	660.0	5.121761322021484	5.49853515625	7.5144080208804525
20.0	680.0	5.102514266967773	5.4908447265625	7.495667258878885
20.0	700.0	4.867265701293945	5.6051025390625	7.423439221843021
20.0	720.0	4.63538932800293	5.76123046875	7.394498680520323
20.0	740.0	4.432003021240234	6.01708984375	7.47315334835583
20.0	760.0	4.189170837402344	5.9453125	7.272956278405536
20.0	780.0	5.725706100463867	0.8544921875	5.789116275165639
20.0	800.0	5.676591873168945	0.90966796875	5.749016533973221
40.0	0.0	2.3481712341308594	2.3550333976745605	3.325671428292673
40.0	20.0	2.2907333374023438	2.1600990295410156	3.1485690464892966
40.0	40.0	2.249317169189453	2.091815948486328	3.071664319217224
40.0	60.0	2.1519508361816406	1.9880905151367188	2.9297433842777845
40.0	80.0	2.1358184814453125	1.8324203491210938	2.814157941828502
40.0	100.0	2.094799041748047	1.8339462280273438	2.784159081770339
40.0	120.0	1.9072494506835938	2.0160064697265625	2.7752265768964213
40.0	140.0	1.8186149597167969	2.2050018310546875	2.858215080545943
40.0	160.0	1.7383613586425781	2.536468505859375	3.0749914950188333
40.0	180.0	1.8400459289550781	2.6454620361328125	3.222458441203567
40.0	200.0	2.189434051513672	2.5484161376953125	3.359768783233969
40.0	220.0	2.259918212890625	2.433624267578125	3.3211078580347135
40.0	240.0	2.2423133850097656	2.4698944091796875	3.3359178210937737
40.0	260.0	2.732128143310547	1.13720703125	2.959351960040234
40.0	280.0	2.9989700317382812	-0.194580078125	3.0052758039932774
40.0	300.0	3.0788955688476562	-0.144622802734375	3.082290330085808
40.0	320.0	3.097137451171875	-0.326385498046875	3.1142877010300003
40.0	340.0	2.8432960510253906	-0.2430419921875	2.853664634070207
40.0	360.0	2.5177268981933594	-0.1463623046875	2.5219775292654356
40.0	380.0	2.221485137939453	-0.345062255859375	2.248124591410501
40.0	400.0	2.045612335205078	-0.903594970703125	2.236294635557478
40.0	420.0	1.88238525390625	-1.0667724609375	2.1636491692366273
40.0	440.0	1.7282981872558594	-1.316741943359375	2.1727457213106445
40.0	460.0	1.5092926025390625	-0.270050048828125	1.5332616179084406
40.0	480.0	1.6737747192382812	3.16851806640625	3.5834380904243326
40.0	500.0	1.6474342346191406	4.436309814453125	4.732323354041678
40.0	520.0	2.3947105407714844	5.3948974609375	5.902504314959197
40.0	540.0	3.205921173095703	5.7777099609375	6.607561044804636
40.0	560.0	3.272663116455078	5.821533203125	6.678366020883573
40.0	580.0	4.040805816650391	5.9349365234375	7.1799431185147995
40.0	600.0	4.334934234619141	5.670166015625	7.137397107014694
40.0	620.0	4.954013824462891	5.686279296875	7.541619535288072
40.0	640.0	5.1593170166015625	5.6719970703125	7.66747043316295
40.0	660.0	5.105125427246094	5.6087646484375	7.584230119760136
40.0	680.0	5.083583831787109	5.6103515625	7.57092261416358
40.0	700.0	4.872077941894531	5.6998291015625	7.498346168250305
40.0	720.0	4.632381439208984	5.8121337890625	7.432352049001037
40.0	740.0	4.429523468017578	6.0079345703125	7.464312155508672
40.0	760.0	4.180927276611328	5.8411865234375	7.183287053564022
40.0	780.0	5.634056091308594	0.65966796875	5.672543509661801
40.0	800.0	5.68414306640625	0.655517578125	5.7218166428683395
60.0	0.0	2.4532241821289062	1.8390076160430908	3.0659840018575655
60.0	20.0	2.337268829345703	1.8325462341308594	2.9700254680487554
60.0	40.0	2.1538467407226562	1.8767585754394531	2.8567951506902163
60.0	60.0	2.0001564025878906	1.8085746765136719	2.696584505506895
60.0	80.0	1.8895912170410156	1.8357315063476562	2.6344762536253734
60.0	100.0	1.8195114135742188	1.8513641357421875	2.5957987108478324
60.0	120.0	1.7524528503417969	1.9488983154296875	2.6209341152642054
60.0	140.0	1.721099853515625	2.2294464111328125	2.81649001522897
60.0	160.0	1.7987213134765625	2.4634857177734375	3.050272159206217
60.0	180.0	2.150928497314453	2.35888671875	3.192309501357059
60.0	200.0	2.3797950744628906	2.178497314453125	3.226340829099944
60.0	220.0	2.4272804260253906	1.9590911865234375	3.1192512793424982
60.0	240.0	2.6274490356445312	1.1666259765625	2.874805141935673
60.0	260.0	2.7176170349121094	-0.10418701171875	2.719613443461289
60.0	280.0	2.608104705810547	-0.46051025390625	2.6484485742456694
60.0	300.0	2.6560592651367188	-0.462249755859375	2.6959832448868553
60.0	320.0	2.581653594970703	-0.5732421875	2.644530561357713
60.0	340.0	2.4584579467773438	-0.730804443359375	2.564778861911194
60.0	360.0	2.184497833251953	-1.270050048828125	2.5268672125797984
60.0	380.0	1.9065017700195312	-1.5537109375	2.459424053796891
60.0	400.0	1.8191566467285156	-2.241607666015625	2.8868903397386876
60.0	420.0	1.6385726928710938	-2.39654541015625	2.9031621333924527
60.0	440.0	1.4927024841308594	-2.4112548828125	2.835896827463503
60.0	460.0	1.3220787048339844	-2.366241455078125	2.7105332917169176
60.0	480.0	1.1629066467285156	-2.3553466796875	2.626786982326563
60.0	500.0	1.7419242858886719	4.527862548828125	4.851375009092688
60.0	520.0	2.4928970336914062	5.536376953125	6.071738250919672
60.0	540.0	3.205486297607422	5.8621826171875	6.681341739606217
60.0	560.0	3.2296485900878906	5.8760986328125	6.705159592283962
60.0	580.0	4.027252197265625	5.9951171875	7.222201212389386
60.0	600.0	4.332954406738281	5.729736328125	7.1836183278838
60.0	620.0	4.982597351074219	5.747802734375	7.6068069934908005
60.0	640.0	5.1827850341796875	5.7237548828125	7.721569184371586
60.0	660.0	5.106117248535156	5.675048828125	7.634043002065889
60.0	680.0	5.0753173828125	5.6837158203125	7.619939111459443
60.0	700.0	4.8523712158203125	5.77587890625	7.543625358922936
60.0	720.0	4.6017608642578125	5.8837890625	7.469616910110547
60.0	740.0	4.402732849121094	6.014404296875	7.4536645743552485
60.0	760.0	4.1639404296875	4.615234375	6.2160106369091555
60.0	780.0	5.126678466796875	-1.6259765625	5.378348434577112
60.0	800.0	5.09619140625	-1.6424560546875	5.354328038205726
80.0	0.0	2.282867431640625	1.654327154159546	2.8192697713122605
80.0	20.0	1.8687744140625	1.8567085266113281	2.6343280667839855
80.0	40.0	1.7359848022460938	1.8994789123535156	2.5732592897151085
80.0	60.0	1.6075363159179688	1.917877197265625	2.5024839561496823
80.0	80.0	1.5199356079101562	1.9545516967773438	2.4759799247102974
80.0	100.0	1.596832275390625	1.8781280517578125	2.4652055278472824
80.0	120.0	1.5988006591796875	1.9560470581054688	2.5263181987462433
80.0	140.0	1.5451202392578125	2.294525146484375	2.7662686423435563
80.0	160.0	1.7120208740234375	2.48968505859375	3.021514051610043
80.0	180.0	2.3654937744140625	1.9382171630859375	3.0581443013815726
80.0	200.0	3.207550048828125	0.899505615234375	3.3312891900247084
80.0	220.0	3.413330078125	0.144866943359375	3.4164028822009715
80.0	240.0	2.8544845581054688	-0.410980224609375	2.8839186599976334
80.0	260.0	2.2424163818359375	-0.57427978515625	2.314784763464043
80.0	280.0	2.0306777954101562	-0.591339111328125	2.1150258280593617
80.0	300.0	1.7496719360351562	-0.670562744140625	1.873767935892387
80.0	320.0	1.4030609130859375	-0.773040771484375	1.6019275764549104
80.0	340.0	1.4463043212890625	-0.965789794921875	1.7391222262263952
80.0	360.0	1.717254638671875	-1.714111328125	2.426343161889209
80.0	380.0	1.7465438842773438	-2.08258056640625	2.718006135990051
80.0	400.0	1.8910675048828125	-2.63232421875	3.241182978580738
80.0	420.0	1.8117599487304688	-2.86175537109375	3.3870515076992493
80.0	440.0	1.6764984130859375	-2.968353271484375	3.40907143859023
80.0	460.0	1.5264739990234375	-3.00189208984375	3.36771123892193
80.0	480.0	1.3418731689453125	-3.057525634765625	3.339024799066978
80.0	500.0	1.2735443115234375	0.776092529296875	1.4913868470132514
80.0	520.0	1.6105422973632812	1.939208984375	2.520789157521294
80.0	540.0	2.07257080078125	3.8438720703125	4.367024412249093
80.0	560.0	1.8275222778320312	1.8226318359375	2.5810510427624784
80.0	580.0	3.8698883056640625	6.031005859375	7.165826342727756
80.0	600.0	4.295921325683594	5.7601318359375	7.185684296143534
80.0	620.0	5.19378662109375	5.9869384765625	7.925834453708767
80.0	640.0	5.54022216796875	5.9744873046875	8.147917539121543
80.0	660.0	5.704032897949219	5.9683837890625	8.255761403676283
80.0	680.0	5.679359436035156	5.8760986328125	8.172126941391848
80.0	700.0	5.53521728515625	5.9490966796875	8.125908053759984
80.0	720.0	5.2131500244140625	6.1175537109375	8.037499398647164
80.0	740.0	5.0112457275390625	4.4932861328125	6.730691198762845
80.0	760.0	5.114891052246094	-1.586181640625	5.355192122921732
80.0	780.0	5.100639343261719	-1.7550048828125	5.394123084313618
80.0	800.0	5.106040954589844	-1.7978515625	5.413309936696074
100.0	0.0	1.664825439453125	1.9047062397003174	2.529733109125074
100.0	20.0	1.5497283935546875	1.9271316528320312	2.472952587725189
100.0	40.0	1.5079879760742188	1.8992271423339844	2.4250961783324247
100.0	60.0	1.483428955078125	1.8222312927246094	2.3496996295162873
100.0	80.0	1.4952392578125	1.8202056884765625	2.3556080290375374
100.0	100.0	1.549591064453125	1.7801971435546875	2.3601555747351144
100.0	120.0	1.5838165283203125	1.8264694213867188	2.417532904148637
100.0	140.0	1.48358154296875	2.25042724609375	2.6954474553585044
100.0	160.0	1.729217529296875	2.27093505859375	2.8543544461012176
100.0	180.0	3.074798583984375	0.8256988525390625	3.1837344310034155
100.0	200.0	4.033500671386719	-0.5709228515625	4.0737059992730655
100.0	220.0	3.3855819702148438	-0.776641845703125	3.4735195167928707
100.0	240.0	1.8960647583007812	-0.7439422607421875	2.036789546072052
100.0	260.0	1.3415603637695312	-0.73681640625	1.5305824467034117
100.0	280.0	1.3395309448242188	-0.76654052734375	1.5433494523931055
100.0	300.0	1.2018508911132812	-0.90704345703125	1.5057135841231524
100.0	320.0	1.1611480712890625	-0.978240966796875	1.518295173073403
100.0	340.0	1.3905029296875	-1.11297607421875	1.7810710651888377
100.0	360.0	1.6279678344726562	-1.875030517578125	2.4831469372405013
100.0	380.0	1.9550628662109375	-2.372406005859375	3.074179738966894
100.0	400.0	1.9721527099609375	-2.923095703125	3.526169990376826
100.0	420.0	1.8535690307617188	-3.109222412109375	3.6198041604156126
100.0	440.0	1.6801376342773438	-3.216339111328125	3.6287325265406465
100.0	460.0	1.3917007446289062	-3.233123779296875	3.519931865087101
100.0	480.0	1.09521484375	-3.246185302734375	3.4259618464978567
100.0	500.0	0.9918212890625	-3.121246337890625	3.275040178567774
100.0	520.0	1.4951858520507812	-2.079345703125	2.5611050906351385
100.0	540.0	2.9792633056640625	-0.269775390625	2.9914525912778944
100.0	560.0	3.4258499145507812	3.013916015625	4.562908873325049
100.0	580.0	0.9403762817382812	0.6055908203125	1.1185024778259018
100.0	600.0	1.0289230346679688	-0.43115234375	1.1156051966495406
100.0	620.0	6.757102966308594	9.13623046875	11.363500678726263
100.0	640.0	6.431610107421875	8.798095703125	10.898261172097033
100.0	660.0	6.19464111328125	8.105224609375	10.201384439906796
100.0	680.0	6.125221252441406	8.1064453125	10.160353881431153
100.0	700.0	5.916877746582031	7.83935546875	9.821656501498014
100.0	720.0	5.337028503417969	7.0648193359375	8.854125902410255
100.0	740.0	0.8531036376953125	-0.7935791015625	1.1651410245484104
100.0	760.0	4.719413757324219	-1.6016845703125	4.983799722661239
100.0	780.0	5.024925231933594	-1.6861572265625	5.300282990483793
100.0	800.0	5.089805603027344	-1.753662109375	5.38344238108537
120.0	0.0	1.41033935546875	1.930912971496582	2.391125676554407
120.0	20.0	1.3925704956054688	1.8744583129882812	2.3351330909311647
120.0	40.0	1.395416259765625	1.8016357421875	2.2788325707576216
120.0	60.0	1.4132919311523438	1.7011489868164062	2.211628802038626
120.0	80.0	1.3802261352539062	1.75592041015625	2.2334459185843807
120.0	100.0	1.3620834350585938	1.8427658081054688	2.2915185156536744
120.0	120.0	1.4244537353515625	1.8928604125976562	2.3689636944741026
120.0	140.0	1.6198883056640625	1.9700469970703125	2.5505143194055866
120.0	160.0	2.3815689086914062	1.2550201416015625	2.692015234479772
120.0	180.0	3.5172805786132812	-0.3662872314453125	3.5363015997804896
120.0	200.0	3.35015869140625	-0.9091339111328125	3.471323627375656
120.0	220.0	2.1872406005859375	-1.09466552734375	2.4458769514442675
120.0	240.0	1.2805023193359375	-1.070587158203125	1.6690844955046937
120.0	260.0	0.6789627075195312	-1.03411865234375	1.237090031213374
120.0	280.0	0.47251129150390625	-0.921783447265625	1.0358337918081204
120.0	300.0	0.4070892333984375	-1.01629638671875	1.094796780049391
120.0	320.0	0.3258209228515625	-1.096282958984375	1.1436763527884017
120.0	340.0	0.39286041259765625	-1.147125244140625	1.2125327333854081
120.0	360.0	0.705535888671875	-1.963897705078125	2.0867858266279122
120.0	380.0	2.0616531372070312	-2.83978271484375	3.509242015832042
120.0	400.0	1.7897262573242188	-3.089111328125	3.570116086866918
120.0	420.0	1.6285781860351562	-3.22772216796875	3.6153087422274806
120.0	440.0	1.4275360107421875	-3.3546142578125	3.645722957204048
120.0	460.0	1.0476455688476562	-3.392486572265625	3.5505670506172247
120.0	480.0	0.7994842529296875	-3.388763427734375	3.4817944568616586
120.0	500.0	0.6972808837890625	-3.32281494140625	3.395187736448498
120.0	520.0	0.7010421752929688	-3.3614501953125	3.433774533528074
120.0	540.0	0.7158584594726562	-3.2645263671875	3.3420930172664227
120.0	560.0	0.8069915771484375	-2.9495849609375	3.057987385091246
120.0	580.0	0.8950729370117188	-2.2474365234375	2.419116882139352
120.0	600.0	0.910400390625	-2.08935546875	2.2790864718227968
120.0	620.0	0.9010848999023438	-1.987548828125	2.1822704555148698
120.0	640.0	0.7177581787109375	-1.752685546875	1.8939597222039755
120.0	660.0	0.5994796752929688	-1.4154052734375	1.537123277152502
120.0	680.0	0.7190704345703125	-0.8448486328125	1.1094284574673072
120.0	700.0	0.8958282470703125	-0.325439453125	0.9531102170784699
120.0	720.0	0.9760894775390625	-0.0595703125	0.9779055630754064
120.0	740.0	0.7316970825195312	-0.8631591796875	1.131558390029605
120.0	760.0	4.383697509765625	-1.48291015625	4.627723672458711
120.0	780.0	4.790107727050781	-1.522216796875	5.026159171120627
120.0	800.0	4.852149963378906	-1.5594482421875	5.09659082987634
140.0	0.0	1.279754638671875	1.9023220539093018	2.2927278800572664
140.0	20.0	1.3438720703125	1.7352752685546875	2.1948057770617306
140.0	40.0	1.3336639404296875	1.6760902404785156	2.1419472449688786
140.0	60.0	1.3387451171875	1.5676765441894531	2.061516004302455
140.0	80.0	1.275054931640625	1.6504287719726562	2.08558869628128
140.0	100.0	1.1503143310546875	1.9115753173828125	2.2309960229137555
140.0	120.0	0.9740447998046875	2.326507568359375	2.52218174159992
140.0	140.0	2.9630584716796875	0.2298583984375	2.9719606979105593
140.0	160.0	3.4581451416015625	-0.2569122314453125	3.467675260898676
140.0	180.0	3.06268310546875	-0.8104400634765625	3.1680973629311966
140.0	200.0	2.258941650390625	-1.1143035888671875	2.5188270818045084
140.0	220.0	1.77294921875	-1.2027435302734375	2.142414743200029
140.0	240.0	1.0883636474609375	-1.152069091796875	1.5848654899984895
140.0	260.0	0.55682373046875	-1.174560546875	1.299863510176524
140.0	280.0	0.2681427001953125	-1.090545654296875	1.1230273067801302
140.0	300.0	0.1970977783203125	-1.27593994140625	1.2910733008991349
140.0	320.0	0.0761566162109375	-1.506439208984375	1.508362993631894
140.0	340.0	-0.0740814208984375	-1.923065185546875	1.9244915600710668
140.0	360.0	0.069915771484375	-2.274169921875	2.2752443931725663
140.0	380.0	1.6110076904296875	-3.136810302734375	3.5263188531334086
140.0	400.0	1.4438323974609375	-3.293487548828125	3.596068996313014
140.0	420.0	1.2509002685546875	-3.39276123046875	3.61601718038535
140.0	440.0	1.0306854248046875	-3.5189208984375	3.666758341418889
140.0	460.0	0.7060394287109375	-3.564056396484375	3.633316621520296
140.0	480.0	0.5824737548828125	-3.523101806640625	3.570927332652083
140.0	500.0	0.491485595703125	-3.500823974609375	3.5351558087280166
140.0	520.0	0.3473968505859375	-3.58056640625	3.597379652102773
140.0	540.0	0.2307891845703125	-3.4637451171875	3.4714253390437304
140.0	560.0	0.1582489013671875	-3.174560546875	3.1785023801405625
140.0	580.0	0.4464874267578125	-2.355712890625	2.397651819032448
140.0	600.0	0.6626434326171875	-2.2186279296875	2.3154710555694993
140.0	620.0	0.73114013671875	-2.1727294921875	2.2924483300049454
140.0	640.0	0.7860107421875	-2.1171875	2.258383447732115
140.0	660.0	0.81097412109375	-2.1417236328125	2.2901220806828952
140.0	680.0	0.4967803955078125	-1.6361083984375	1.7098659166141128
140.0	700.0	0.4427337646484375	-0.8804931640625	0.9855360969140453
140.0	720.0	0.54046630859375	-0.5020751953125	0.7376878286057319
140.0	740.0	0.9208221435546875	-0.9036865234375	1.2901793490453972
140.0	760.0	3.81939697265625	-1.377685546875	4.060272244665867
140.0	780.0	4.43408203125	-1.3822021484375	4.644520022456504
140.0	800.0	4.4900970458984375	-1.4075927734375	4.705559360736973
160.0	0.0	1.2896575927734375	1.6871240139007568	2.1235828556660508
160.0	20.0	1.22247314453125	1.5735187530517578	1.992586724663617
160.0	40.0	1.1252288818359375	1.6294631958007812	1.9802248213238438
160.0	60.0	1.141448974609375	1.5353469848632812	1.913163904521921
160.0	80.0	0.780731201171875	1.8885726928710938	2.0435870484864727
160.0	100.0	0.8512420654296875	2.0253829956054688	2.196995524083921
160.0	120.0	1.76971435546875	1.2458419799804688	2.1642576415560666
160.0	140.0	2.896331787109375	0.15032958984375	2.9002304747386503
160.0	160.0	3.004638671875	-0.2554779052734375	3.01548047723902
160.0	180.0	1.8997039794921875	-0.846405029296875	2.079729954421366
160.0	200.0	1.76202392578125	-1.202911376953125	2.133476996789239
160.0	220.0	1.5311126708984375	-1.28955078125	2.0018109871834135
160.0	240.0	0.994903564453125	-1.20892333984375	1.5656719784745783
160.0	260.0	0.3188323974609375	-1.24188232421875	1.282156700593829
160.0	280.0	-0.07391357421875	-1.21319580078125	1.215445295966482
160.0	300.0	-0.204803466796875	-1.419830322265625	1.4345252190313447
160.0	320.0	-0.3916015625	-1.71795654296875	1.7620234014568534
160.0	340.0	-0.5218048095703125	-2.2220458984375	2.2824916722857123
160.0	360.0	-0.4994049072265625	-2.441650390625	2.492200210938356
160.0	380.0	1.244049072265625	-3.311309814453125	3.537291447067735
160.0	400.0	1.0806884765625	-3.51678466796875	3.67908439482367
160.0	420.0	0.8572845458984375	-3.5863037109375	3.6873447221164954
160.0	440.0	0.6443328857421875	-3.72784423828125	3.7831187573925784
160.0	460.0	0.4041290283203125	-3.712554931640625	3.734485826988803
160.0	480.0	0.339263916015625	-3.66546630859375	3.6811334211280835
160.0	500.0	0.2085723876953125	-3.75653076171875	3.76231654764032
160.0	520.0	0.0836944580078125	-3.87744140625	3.878344572263171
160.0	540.0	-0.065460205078125	-3.8414306640625	3.8419883634972827
160.0	560.0	-0.27252197265625	-3.5703125	3.5806981963349975
160.0	580.0	0.1527862548828125	-2.5184326171875	2.523062917763843
160.0	600.0	0.416351318359375	-2.2950439453125	2.3325040474166716
160.0	620.0	0.515289306640625	-2.2874755859375	2.344795860154629
160.0	640.0	0.599639892578125	-2.24609375	2.32475915624827
160.0	660.0	0.54779052734375	-2.2677001953125	2.332924910422085
160.0	680.0	0.3771209716796875	-2.2830810546875	2.3140180054514743
160.0	700.0	0.1374359130859375	-1.2484130859375	1.2559553588188384
160.0	720.0	0.22454833984375	-0.802490234375	0.8333141863629988
160.0	740.0	0.73541259765625	-1.1573486328125	1.371235773550441
160.0	760.0	0.497802734375	-1.8736572265625	1.9386590636316399
160.0	780.0	0.45703125	-1.879638671875	1.934404068514274
160.0	800.0	0.5117340087890625	-1.8822021484375	1.9505272680314072
180.0	0.0	1.43780517578125	1.2172746658325195	1.8838899478422362
180.0	20.0	1.154632568359375	1.3486709594726562	1.7754125506036793
180.0	40.0	1.0739898681640625	1.4138679504394531	1.7755215623018832
180.0	60.0	0.827056884765625	1.5647735595703125	1.7698981279634618
180.0	80.0	0.48236083984375	1.9091262817382812	1.9691203973953961
180.0	100.0	0.6635284423828125	2.0327224731445312	2.1382774952465318
180.0	120.0	2.0599365234375	0.6686935424804688	2.1657538028009675
180.0	140.0	2.346038818359375	0.0	2.346038818359375
180.0	160.0	1.905792236328125	-0.4355010986328125	1.954918222064274
180.0	180.0	1.1643829345703125	-0.8680267333984375	1.45232848495543
180.0	200.0	1.4010467529296875	-1.211212158203125	1.8520169805036597
180.0	220.0	1.37518310546875	-1.3145294189453125	1.9023974786672149
180.0	240.0	0.8676605224609375	-1.26409912109375	1.533225805348703
180.0	260.0	0.043792724609375	-1.320037841796875	1.3207640616341982
180.0	280.0	-0.5783538818359375	-1.347930908203125	1.4667688795185148
180.0	300.0	-0.6997528076171875	-1.54962158203125	1.7002885164774744
180.0	320.0	-0.9376068115234375	-1.829925537109375	2.0561454239377577
180.0	340.0	-1.0801849365234375	-2.324951171875	2.5636297409522846
180.0	360.0	-0.645843505859375	-2.4027099609375	2.487996983609307
180.0	380.0	0.676361083984375	-3.346343994140625	3.4140126600599405
180.0	400.0	0.6055450439453125	-3.619537353515625	3.6698413390420064
180.0	420.0	0.3351898193359375	-3.70037841796875	3.715528583008798
180.0	440.0	0.1115875244140625	-3.81903076171875	3.8206606411141717
180.0	460.0	-0.06964111328125	-3.758575439453125	3.7592205599990143
180.0	480.0	-0.16705322265625	-3.697418212890625	3.701190108629269
180.0	500.0	-0.197357177734375	-3.805999755859375	3.8111132228267506
180.0	520.0	-0.2488861083984375	-3.9346923828125	3.9425560797934667
180.0	540.0	-0.3228912353515625	-3.993896484375	4.006927485963509
180.0	560.0	-0.2721710205078125	-3.94287109375	3.9522537274741847
180.0	580.0	-0.5604705810546875	-2.818603515625	2.873787231254497
180.0	600.0	-0.292388916015625	-2.3973388671875	2.41510350137145
180.0	620.0	-0.178009033203125	-2.4305419921875	2.4370518237593335
180.0	640.0	-0.1483001708984375	-2.390625	2.3952204139313578
180.0	660.0	-0.124267578125	-2.3497314453125	2.3530151499859544
180.0	680.0	-0.22705078125	-2.5496826171875	2.5597721589341376
180.0	700.0	-0.27532958984375	-1.5931396484375	1.6167561110034774
180.0	720.0	0.026123046875	-1.180908203125	1.181197103698595
180.0	740.0	0.7325286865234375	-1.06396484375	1.291750542990292
180.0	760.0	0.558746337890625	-1.8157958984375	1.8998189952962972
180.0	780.0	0.5238800048828125	-1.82080078125	1.8946677134834558
180.0	800.0	0.541595458984375	-1.8204345703125	1.899291358897142
200.0	0.0	0.857757568359375	1.3563928604125977	1.6048519052722767
200.0	20.0	0.5508270263671875	1.5370254516601562	1.6327454339325607
200.0	40.0	0.444305419921875	1.6341781616210938	1.6935009802451404
200.0	60.0	0.2584686279296875	1.71759033203125	1.736929065998688
200.0	80.0	0.133453369140625	1.9511489868164062	1.9557075881863506
200.0	100.0	1.053253173828125	1.4594802856445312	1.799840257457328
200.0	120.0	2.823974609375	0.355499267578125	2.8462628697369587
200.0	140.0	2.358154296875	-0.1215362548828125	2.361284131382957
200.0	160.0	1.237457275390625	-0.594818115234375	1.3729927525767074
200.0	180.0	0.9421844482421875	-0.8458404541015625	1.2661586031395011
200.0	200.0	1.1556396484375	-1.1725921630859375	1.646352142760262
200.0	220.0	1.1068115234375	-1.3319549560546875	1.7318013030866688
200.0	240.0	0.721099853515625	-1.2945556640625	1.4818432326317639
200.0	260.0	0.2034454345703125	-1.29583740234375	1.3117105695085716
200.0	280.0	-0.3880157470703125	-1.448822021484375	1.4998804852096062
200.0	300.0	-0.5559234619140625	-1.655029296875	1.7459017352133748
200.0	320.0	-0.754486083984375	-1.866943359375	2.0136352097737285
200.0	340.0	-0.730377197265625	-2.29901123046875	2.4122403462563646
200.0	360.0	-0.450469970703125	-2.388336181640625	2.4304470599128454
200.0	380.0	0.301055908203125	-3.296356201171875	3.3100753563730665
200.0	400.0	0.2663421630859375	-3.57159423828125	3.581511350081292
200.0	420.0	-0.1520538330078125	-3.619110107421875	3.622302905304241
200.0	440.0	-0.222503662109375	-3.728179931640625	3.7348137145432005
200.0	460.0	-0.23388671875	-3.73126220703125	3.7385853815082726
200.0	480.0	-0.288238525390625	-3.6663818359375	3.6776945515379325
200.0	500.0	-0.2711181640625	-3.832794189453125	3.8423711894597403
200.0	520.0	-0.3109893798828125	-3.931884765625	3.944164322711955
200.0	540.0	-0.437713623046875	-4.021484375	4.045235443601517
200.0	560.0	-0.44110107421875	-4.110107421875	4.133709372588849
200.0	580.0	-0.6455535888671875	-3.3590087890625	3.4204794226977056
200.0	600.0	-0.5616912841796875	-2.4808349609375	2.5436271743581433
200.0	620.0	-0.460174560546875	-2.5484619140625	2.589675414719306
200.0	640.0	-0.4089813232421875	-2.5040283203125	2.537207825876306
200.0	660.0	-0.3729248046875	-2.455078125	2.4832401232673265
200.0	680.0	-0.3967132568359375	-2.8341064453125	2.8617373659214835
200.0	700.0	-0.4396514892578125	-2.14111328125	2.1857857889445054
200.0	720.0	-0.107421875	-1.8338623046875	1.8370058279118944
200.0	740.0	0.47540283203125	-1.5355224609375	1.6074318277136637
200.0	760.0	0.5933685302734375	-1.7989501953125	1.8942829825381795
200.0	780.0	0.6463623046875	-1.7779541015625	1.891799412248522
200.0	800.0	0.58489990234375	-1.7860107421875	1.8793462339257427
220.0	0.0	0.104339599609375	1.665506362915039	1.6687714633697228
220.0	20.0	-0.1165008544921875	1.7764835357666016	1.7802994697373855
220.0	40.0	-0.207244873046875	1.8499183654785156	1.8614909068644194
220.0	60.0	-0.3011016845703125	1.8770103454589844	1.9010076437013965
220.0	80.0	-0.2300262451171875	1.8957366943359375	1.9096412458088718
220.0	100.0	1.3858795166015625	1.2266998291015625	1.8507983426763661
220.0	120.0	2.6646270751953125	0.2894134521484375	2.6802980424102842
220.0	140.0	1.4470367431640625	-0.2830352783203125	1.4744572916299454
220.0	160.0	0.9816741943359375	-0.62744140625	1.1650609177644273
220.0	180.0	0.86151123046875	-0.8209381103515625	1.1900172188886067
220.0	200.0	0.940460205078125	-1.1806488037109375	1.5094359857376054
220.0	220.0	0.8859710693359375	-1.4395751953125	1.6903613455883588
220.0	240.0	0.595916748046875	-1.38592529296875	1.5086105157704814
220.0	260.0	0.078948974609375	-1.34637451171875	1.3486872381682027
220.0	280.0	-0.512481689453125	-1.629425048828125	1.7081169373825864
220.0	300.0	-0.6376953125	-1.78253173828125	1.8931652620847572
220.0	320.0	-0.8347625732421875	-1.962738037109375	2.1328781390416753
220.0	340.0	-0.678558349609375	-2.341796875	2.438125107041139
220.0	360.0	-0.31298828125	-2.499542236328125	2.5190619395695757
220.0	380.0	0.165191650390625	-3.4097900390625	3.4137891545683696
220.0	400.0	-0.021240234375	-3.5689697265625	3.5690329301753314
220.0	420.0	-0.3216552734375	-3.571136474609375	3.5855930939268092
220.0	440.0	-0.3629608154296875	-3.579742431640625	3.5980962230637634
220.0	460.0	-0.3419952392578125	-3.566925048828125	3.5832827194672388
220.0	480.0	-0.387054443359375	-3.496978759765625	3.518333638013337
220.0	500.0	-0.45111083984375	-3.64532470703125	3.6731312540551833
220.0	520.0	-0.5180511474609375	-3.7554931640625	3.7910560397738466
220.0	540.0	-0.7029266357421875	-3.892333984375	3.955296411289095
220.0	560.0	-0.94586181640625	-3.956298828125	4.067794856326777
220.0	580.0	-0.6516571044921875	-3.5458984375	3.6052812249393367
220.0	600.0	-0.5841827392578125	-2.5621337890625	2.6278887012015035
220.0	620.0	-0.48419189453125	-2.65087890625	2.694735750742725
220.0	640.0	-0.430694580078125	-2.6326904296875	2.6676875229075887
220.0	660.0	-0.3651885986328125	-2.587158203125	2.6128050598099306
220.0	680.0	-0.2710418701171875	-3.0789794921875	3.0908863467730123
220.0	700.0	-0.3931427001953125	-2.6661376953125	2.694967790732036
220.0	720.0	-0.4004364013671875	-2.3895263671875	2.4228465842938127
220.0	740.0	0.0496978759765625	-2.5435791015625	2.544064567730559
220.0	760.0	0.163299560546875	-1.917236328125	1.924178236119782
220.0	780.0	0.450347900390625	-1.7535400390625	1.8104463261808008
220.0	800.0	0.629364013671875	-1.603515625	1.7226030945416047
240.0	0.0	-0.1373443603515625	1.6940960884094238	1.69965438548091
240.0	20.0	-0.2701568603515625	1.7468128204345703	1.7675801986980937
240.0	40.0	-0.329864501953125	1.7979621887207031	1.8279711763915
240.0	60.0	-0.601806640625	1.8754081726074219	1.969600732783946
240.0	80.0	0.1538848876953125	1.4522857666015625	1.4604158676673187
240.0	100.0	2.524627685546875	1.0761489868164062	2.7444200830878183
240.0	120.0	1.630950927734375	0.15924835205078125	1.6387071020498165
240.0	140.0	1.0016632080078125	-0.3391571044921875	1.057523864413483
240.0	160.0	0.6995849609375	-0.67425537109375	0.9716169116574155
240.0	180.0	0.6967010498046875	-0.831451416015625	1.0847597936839941
240.0	200.0	0.7443389892578125	-1.1763916015625	1.3920983195005034
240.0	220.0	0.615936279296875	-1.5350341796875	1.6539974102044277
240.0	240.0	0.35467529296875	-1.588836669921875	1.6279424213192866
240.0	260.0	-0.0283660888671875	-1.575164794921875	1.5754201871751212
240.0	280.0	-0.476715087890625	-1.886383056640625	1.945687105215891
240.0	300.0	-0.5122222900390625	-1.919464111328125	1.9866338739409257
240.0	320.0	-0.681854248046875	-2.07733154296875	2.186374065660425
240.0	340.0	-0.7214508056640625	-2.32012939453125	2.429710203370202
240.0	360.0	-0.6112060546875	-2.48345947265625	2.557565990079771
240.0	380.0	-0.607208251953125	-3.30938720703125	3.364631561895309
240.0	400.0	-0.685760498046875	-3.432708740234375	3.500536638283189
240.0	420.0	-0.616943359375	-3.4847412109375	3.538932101055778
240.0	440.0	-0.5815582275390625	-3.417938232421875	3.4670609646600603
240.0	460.0	-0.4835205078125	-3.402191162109375	3.4363784403075277
240.0	480.0	-0.4572906494140625	-3.454742431640625	3.48487589549753
240.0	500.0	-0.532196044921875	-3.565277099609375	3.6047792480579894
240.0	520.0	-0.5904083251953125	-3.6373291015625	3.6849348682891803
240.0	540.0	-0.77459716796875	-3.79052734375	3.8688626644456687
240.0	560.0	-1.0192108154296875	-3.820068359375	3.9536961133333013
240.0	580.0	-0.7743682861328125	-3.460205078125	3.5457954573339827
240.0	600.0	-0.828094482421875	-2.9732666015625	3.08643074696073
240.0	620.0	-0.7781829833984375	-3.0419921875	3.139949876106612
240.0	640.0	-0.7471923828125	-3.0390625	3.129568234731314
240.0	660.0	-0.6991119384765625	-3.0003662109375	3.0807393434459702
240.0	680.0	-0.255157470703125	-3.288818359375	3.298701492378127
240.0	700.0	-0.35028076171875	-3.1187744140625	3.1383834147282195
240.0	720.0	-0.3889617919921875	-2.94970703125	2.975241644948434
240.0	740.0	-0.1727142333984375	-3.1610107421875	3.1657256859436163
240.0	760.0	-0.015655517578125	-3.388427734375	3.388463900694876
240.0	780.0	0.231689453125	-3.0870361328125	3.095718347650399
240.0	800.0	0.682586669921875	-2.6927490234375	2.7779168211410945
260.0	0.0	-0.792022705078125	1.8819444179534912	2.0418165337820082
260.0	20.0	-0.960601806640625	1.9928932189941406	2.212324391501857
260.0	40.0	-0.8543701171875	1.923828125	2.1050090146324787
260.0	60.0	-0.883544921875	1.9009590148925781	2.0962578098298073
260.0	80.0	0.44854736328125	1.3526458740234375	1.4250774005713482
260.0	100.0	1.47686767578125	0.9483413696289062	1.755132326953481
260.0	120.0	0.78692626953125	0.12136077880859375	0.7962294847036235
260.0	140.0	0.57366943359375	-0.315155029296875	0.6545374790880107
260.0	160.0	0.48260498046875	-0.6891021728515625	0.8412903017401231
260.0	180.0	0.52716064453125	-0.9383544921875	1.076293407092631
260.0	200.0	0.56268310546875	-1.187957763671875	1.3144793362576068
260.0	220.0	0.3775634765625	-1.5164642333984375	1.5627597224175802
260.0	240.0	0.2142333984375	-1.7181549072265625	1.7314595675997746
260.0	260.0	0.024383544921875	-1.778289794921875	1.7784569581483385
260.0	280.0	-0.218048095703125	-1.832763671875	1.8456889361386148
260.0	300.0	-0.29931640625	-1.904754638671875	1.9281287676377945
260.0	320.0	-0.516845703125	-2.0489501953125	2.1131318898047766
260.0	340.0	-0.671875	-2.23028564453125	2.3292896066885227
260.0	360.0	-0.763946533203125	-2.490509033203125	2.605043099462932
260.0	380.0	-0.891510009765625	-3.18414306640625	3.306592984456252
260.0	400.0	-1.0863037109375	-3.302978515625	3.477027872634459
260.0	420.0	-0.90362548828125	-3.414947509765625	3.5324786648366286
260.0	440.0	-0.855194091796875	-3.40087890625	3.506755518940617
260.0	460.0	-0.71685791015625	-3.386627197265625	3.4616656448323844
260.0	480.0	-0.61456298828125	-3.424713134765625	3.4794177274367866
260.0	500.0	-0.67657470703125	-3.500823974609375	3.565602590782406
260.0	520.0	-0.65673828125	-3.491455078125	3.552684018122644
260.0	540.0	-0.87774658203125	-3.6829833984375	3.7861333541535194
260.0	560.0	-1.10345458984375	-3.706787109375	3.867542204821546
260.0	580.0	-1.092529296875	-3.4444580078125	3.6135731945145153
260.0	600.0	-1.15948486328125	-3.0404052734375	3.2539928357212005
260.0	620.0	-1.08331298828125	-3.0953369140625	3.2794325183081314
260.0	640.0	-1.05364990234375	-3.1182861328125	3.2914869774616653
260.0	660.0	-0.8927001953125	-3.0677490234375	3.1949957291853632
260.0	680.0	-0.4915771484375	-3.2119140625	3.2493137795157914
260.0	700.0	-0.4091796875	-3.3392333984375	3.364209818947542
260.0	720.0	-0.416748046875	-3.231201171875	3.257965614873874
260.0	740.0	-0.33062744140625	-3.4505615234375	3.4663654354436093
260.0	760.0	-0.1646728515625	-3.80078125	3.8043468898607666
260.0	780.0	0.00244140625	-3.6627197265625	3.662720540228882
260.0	800.0	0.256622314453125	-3.5784912109375	3.587680916557688
280.0	0.0	-1.043731689453125	1.947418451309204	2.2094828499149326
280.0	20.0	-1.173980712890625	2.061555862426758	2.3723918917719544
280.0	40.0	-0.95159912109375	1.8943367004394531	2.119918022447621
280.0	60.0	-0.748809814453125	1.8379974365234375	1.9846789954267292
280.0	80.0	1.22711181640625	1.2631301879882812	1.7610511865846368
280.0	100.0	0.8563232421875	0.8395843505859375	1.1992461702500126
280.0	120.0	0.2530517578125	0.24233245849609375	0.3503715350492348
280.0	140.0	0.131622314453125	-0.1608123779296875	0.207810140651023
280.0	160.0	0.099090576171875	-0.7198638916015625	0.7266518868879516
280.0	180.0	0.200286865234375	-1.133758544921875	1.151313713359126
280.0	200.0	0.28375244140625	-1.4731597900390625	1.500238386054677
280.0	220.0	0.26666259765625	-1.726837158203125	1.7473052143056815
280.0	240.0	0.17230224609375	-1.9381866455078125	1.94583029497276
280.0	260.0	0.14111328125	-2.06011962890625	2.0649469348024336
280.0	280.0	-0.040130615234375	-2.222686767578125	2.2230490172387074
280.0	300.0	-0.220550537109375	-2.293304443359375	2.3038853724417554
280.0	320.0	-0.424652099609375	-2.418670654296875	2.455666333128246
280.0	340.0	-0.5382080078125	-2.53448486328125	2.591000073692642
280.0	360.0	-0.707275390625	-2.70989990234375	2.80067776777451
280.0	380.0	-0.89703369140625	-2.9664306640625	3.0990934687757012
280.0	400.0	-1.0709228515625	-3.171661376953125	3.347582955515061
280.0	420.0	-1.206512451171875	-3.443603515625	3.6488460460339547
280.0	440.0	-1.390838623046875	-3.49884033203125	3.7651448503885576
280.0	460.0	-1.49481201171875	-3.5030517578125	3.808652592228898
280.0	480.0	-1.498046875	-3.5269775390625	3.831933585117132
280.0	500.0	-1.56292724609375	-3.57708740234375	3.9036259888196962
280.0	520.0	-1.380401611328125	-3.52001953125	3.781011254801915
280.0	540.0	-1.297943115234375	-3.593994140625	3.8211843992708787
280.0	560.0	-1.2916259765625	-3.6025390625	3.82708575291558
280.0	580.0	-1.146453857421875	-3.3804931640625	3.5696064880418947
280.0	600.0	-1.364898681640625	-3.0018310546875	3.297565479566795
280.0	620.0	-1.439727783203125	-3.026611328125	3.3515954739887035
280.0	640.0	-1.485076904296875	-3.08740234375	3.4260044722488296
280.0	660.0	-1.330474853515625	-3.03759765625	3.316197047386195
280.0	680.0	-0.885467529296875	-3.1241455078125	3.2472046285111347
280.0	700.0	-0.579254150390625	-3.5931396484375	3.639531275304325
280.0	720.0	-0.565032958984375	-3.4510498046875	3.496999713922246
280.0	740.0	-0.43853759765625	-3.64501953125	3.671305300264755
280.0	760.0	-0.319122314453125	-3.9375	3.950410776309461
280.0	780.0	-0.153900146484375	-3.9334716796875	3.9364812599568557
280.0	800.0	0.238433837890625	-3.953857421875	3.9610401673761495
300.0	0.0	-2.18206787109375	2.552967071533203	3.358431339538212
300.0	20.0	-2.17620849609375	2.5818138122558594	3.3766323429751357
300.0	40.0	-1.59515380859375	2.0975265502929688	2.6351723477327
300.0	60.0	-0.466461181640625	1.6080589294433594	1.674347501129945
300.0	80.0	1.068603515625	1.2140274047851562	1.6173360854119008
300.0	100.0	0.44000244140625	0.8416671752929688	0.949739849858426
300.0	120.0	0.125823974609375	0.2784423828125	0.3055516865160516
300.0	140.0	-0.1112060546875	-0.0777435302734375	0.13568656196741125
300.0	160.0	-0.337005615234375	-0.779205322265625	0.8489603753689428
300.0	180.0	-0.285797119140625	-1.4231414794921875	1.4515549124853295
300.0	200.0	-0.061004638671875	-1.8253173828125	1.8263365281176853
300.0	220.0	0.1143798828125	-1.9867095947265625	1.9899994400428316
300.0	240.0	0.211822509765625	-2.1612396240234375	2.1715951482936173
300.0	260.0	0.28631591796875	-2.240753173828125	2.25897135681334
300.0	280.0	0.137542724609375	-2.3275146484375	2.3315750984654366
300.0	300.0	-0.0279541015625	-2.39361572265625	2.393778949598598
300.0	320.0	-0.238494873046875	-2.446929931640625	2.4585251462672573
300.0	340.0	-0.369140625	-2.511444091796875	2.5384279046777793
300.0	360.0	-0.58526611328125	-2.63427734375	2.6985095047358825
300.0	380.0	-0.84588623046875	-2.838958740234375	2.9622981355106344
300.0	400.0	-1.067291259765625	-3.055084228515625	3.2361474435657294
300.0	420.0	-1.25384521484375	-3.36358642578125	3.58968542723265
300.0	440.0	-1.439117431640625	-3.440521240234375	3.72937600498472
300.0	460.0	-1.578399658203125	-3.450836181640625	3.7946825734883003
300.0	480.0	-1.704620361328125	-3.48614501953125	3.8805847076770488
300.0	500.0	-1.81549072265625	-3.418670654296875	3.870828800993598
300.0	520.0	-1.656768798828125	-3.37744140625	3.761913516473015
300.0	540.0	-1.569610595703125	-3.435302734375	3.776901150274901
300.0	560.0	-1.6143798828125	-3.438232421875	3.798376573335262
300.0	580.0	-1.23486328125	-3.43115234375	3.6466002974552385
300.0	600.0	-1.673370361328125	-2.9825439453125	3.4199030325276287
300.0	620.0	-1.8248291015625	-2.9683837890625	3.4844373389513614
300.0	640.0	-1.87628173828125	-3.0484619140625	3.579602380558113
300.0	660.0	-1.716644287109375	-2.9937744140625	3.4510220009093713
300.0	680.0	-1.0980224609375	-3.028076171875	3.2210089455635478
300.0	700.0	-0.815887451171875	-3.68798828125	3.777158971451568
300.0	720.0	-0.7115478515625	-3.5191650390625	3.590379216353473
300.0	740.0	-0.608612060546875	-3.6759033203125	3.725946035643508
300.0	760.0	-0.471954345703125	-3.9844970703125	4.012350658623566
300.0	780.0	-0.24981689453125	-4.0009765625	4.008768131791555
300.0	800.0	0.194610595703125	-4.1661376953125	4.17068058957572
320.0	0.0	-2.6605224609375	2.648009777069092	3.7537095711584336
320.0	20.0	-2.5435791015625	2.6008529663085938	3.6378882333383618
320.0	40.0	-1.839447021484375	1.9685707092285156	2.6942227046181983
320.0	60.0	-0.142913818359375	1.6045608520507812	1.6109127497825528
320.0	80.0	0.772186279296875	1.1492538452148438	1.3845779323228633
320.0	100.0	0.111083984375	0.828521728515625	0.8359353481024381
320.0	120.0	-0.08734130859375	0.21395111083984375	0.23109215048649268
320.0	140.0	-0.3424072265625	-0.1125946044921875	0.3604445224482893
320.0	160.0	-0.474853515625	-0.96734619140625	1.0776105582860624
320.0	180.0	-0.385986328125	-1.5699615478515625	1.6167141699236431
320.0	200.0	-0.255340576171875	-2.023773193359375	2.039817822257612
320.0	220.0	-0.0841064453125	-2.298126220703125	2.2996647626178763
320.0	240.0	0.051544189453125	-2.384246826171875	2.3848039188950185
320.0	260.0	0.23748779296875	-2.32794189453125	2.3400243409253063
320.0	280.0	0.261871337890625	-2.345001220703125	2.3595777848394346
320.0	300.0	0.15789794921875	-2.378265380859375	2.3835012028865594
320.0	320.0	-0.011199951171875	-2.3963623046875	2.396388477320286
320.0	340.0	-0.181549072265625	-2.459686279296875	2.466377233555689
320.0	360.0	-0.43994140625	-2.5684814453125	2.6058866774761746
320.0	380.0	-0.766357421875	-2.7576904296875	2.862194997559203
320.0	400.0	-1.0557861328125	-2.955047607421875	3.137991510563552
320.0	420.0	-1.276397705078125	-3.2598876953125	3.500865448368238
320.0	440.0	-1.432952880859375	-3.3563232421875	3.6494190859383626
320.0	460.0	-1.56591796875	-3.37353515625	3.719252416186462
320.0	480.0	-1.673797607421875	-3.412353515625	3.8007571543324747
320.0	500.0	-1.7156982421875	-3.1842041015625	3.6170120567469395
320.0	520.0	-1.62872314453125	-3.11669921875	3.5166110250763625
320.0	540.0	-1.678314208984375	-3.1622314453125	3.5800064661676285
320.0	560.0	-1.78948974609375	-3.1507568359375	3.6234710141770914
320.0	580.0	-1.649810791015625	-3.0269775390625	3.4473857730373707
320.0	600.0	-2.340545654296875	-2.7276611328125	3.5942021667268462
320.0	620.0	-2.285675048828125	-2.7080078125	3.5436727757224546
320.0	640.0	-2.291839599609375	-2.805419921875	3.6225556846501052
320.0	660.0	-2.00335693359375	-2.748779296875	3.401356586173636
320.0	680.0	-1.33428955078125	-2.8228759765625	3.122332042620983
320.0	700.0	-0.80322265625	-3.646240234375	3.7336623417615526
320.0	720.0	-0.601318359375	-3.4725341796875	3.5242130183091063
320.0	740.0	-0.551513671875	-3.643798828125	3.6853001546834916
320.0	760.0	-0.41021728515625	-3.9532470703125	3.974473628038728
320.0	780.0	-0.190887451171875	-4.0391845703125	4.0436926208683905
320.0	800.0	-0.0067138671875	-4.327392578125	4.327397786340417
340.0	0.0	-3.340972900390625	3.0164103507995605	4.501203319730767
340.0	20.0	-3.02618408203125	2.7645301818847656	4.098831202293056
340.0	40.0	-2.027191162109375	1.7893104553222656	2.7039112251070545
340.0	60.0	0.229644775390625	1.5566024780273438	1.573450983496174
340.0	80.0	0.1983642578125	1.09661865234375	1.1144150247756561
340.0	100.0	-0.209564208984375	0.82147216796875	0.8477816230813953
340.0	120.0	-0.33270263671875	0.18274688720703125	0.3795885525980307
340.0	140.0	-0.7020263671875	-0.345611572265625	0.7824885808178902
340.0	160.0	-0.6632080078125	-1.3338470458984375	1.4896284112081823
340.0	180.0	-0.499176025390625	-1.7166900634765625	1.7877923476634376
340.0	200.0	-0.341552734375	-2.142364501953125	2.1694201828110433
340.0	220.0	-0.12481689453125	-2.4489288330078125	2.452107600880808
340.0	240.0	0.087646484375	-2.4585113525390625	2.4600731649255367
340.0	260.0	0.259674072265625	-2.382080078125	2.3961920044952616
340.0	280.0	0.32763671875	-2.328826904296875	2.3517611633944107
340.0	300.0	0.214752197265625	-2.3297119140625	2.339588876011162
340.0	320.0	0.04119873046875	-2.35369873046875	2.3540592705372654
340.0	340.0	-0.125823974609375	-2.420745849609375	2.4240136429045767
340.0	360.0	-0.37237548828125	-2.494354248046875	2.5219965541257565
340.0	380.0	-0.69671630859375	-2.6572265625	2.7470468905928906
340.0	400.0	-0.978057861328125	-2.819549560546875	2.984368761478015
340.0	420.0	-1.33526611328125	-2.995086669921875	3.279249876667059
340.0	440.0	-1.520721435546875	-3.0712890625	3.4271577422061967
340.0	460.0	-1.60308837890625	-3.132781982421875	3.519121381818394
340.0	480.0	-1.62799072265625	-3.152740478515625	3.5482567998843813
340.0	500.0	-1.617401123046875	-2.9871826171875	3.396946626201309
340.0	520.0	-1.584381103515625	-2.9171142578125	3.319611283615954
340.0	540.0	-1.7628173828125	-2.89794921875	3.3919956956929718
340.0	560.0	-1.93084716796875	-2.8729248046875	3.4614834564737778
340.0	580.0	-2.082794189453125	-2.6136474609375	3.3420330168453964
340.0	600.0	-2.600189208984375	-2.3504638671875	3.5050911990236155
340.0	620.0	-2.3118896484375	-2.3182373046875	3.273997243034458
340.0	640.0	-2.114288330078125	-2.424072265625	3.216572942073111
340.0	660.0	-1.845062255859375	-2.3836669921875	3.014319667460817
340.0	680.0	-1.1666259765625	-2.4957275390625	2.7549359554126425
340.0	700.0	-0.879852294921875	-3.3990478515625	3.5110776633522276
340.0	720.0	-0.74969482421875	-3.33642578125	3.419616838660445
340.0	740.0	-0.707244873046875	-3.5211181640625	3.5914437815093194
340.0	760.0	-0.58111572265625	-3.7823486328125	3.82672923829958
340.0	780.0	-0.336090087890625	-4.003173828125	4.0172574283164
340.0	800.0	-0.080474853515625	-4.262939453125	4.263698978945164
360.0	0.0	-3.36956787109375	2.582491874694824	4.245380067882269
360.0	20.0	-3.126434326171875	2.3470592498779297	3.909383419198395
360.0	40.0	-2.481109619140625	1.6567802429199219	2.983425165061449
360.0	60.0	-0.38702392578125	1.4901504516601562	1.5395895192258546
360.0	80.0	-0.290924072265625	1.0359420776367188	1.07601710211404
360.0	100.0	-0.536529541015625	0.7568359375	0.9277201003934005
360.0	120.0	-0.632965087890625	0.0538482666015625	0.6352514764283351
360.0	140.0	-0.964599609375	-0.644439697265625	1.1600667781719347
360.0	160.0	-0.78875732421875	-1.4922027587890625	1.6878409847632008
360.0	180.0	-0.64739990234375	-1.8189849853515625	1.9307596977586623
360.0	200.0	-0.454315185546875	-2.2007598876953125	2.2471640730278635
360.0	220.0	-0.2047119140625	-2.666107177734375	2.67395483337432
360.0	240.0	0.01513671875	-2.7411651611328125	2.7412069533077568
360.0	260.0	0.144561767578125	-2.5859375	2.589975069098458
360.0	280.0	0.336090087890625	-2.342498779296875	2.3664862302970784
360.0	300.0	0.215911865234375	-2.102081298828125	2.113140724237722
360.0	320.0	0.028167724609375	-2.098419189453125	2.098608232942676
360.0	340.0	-0.076751708984375	-2.13653564453125	2.1379137927392176
360.0	360.0	-0.283447265625	-2.09765625	2.1167201268836537
360.0	380.0	-0.64849853515625	-2.266265869140625	2.3572253476771188
360.0	400.0	-0.983612060546875	-2.52227783203125	2.707282428489782
360.0	420.0	-1.39910888671875	-2.420135498046875	2.7954537209193746
360.0	440.0	-1.55108642578125	-2.3143310546875	2.7860361323812386
360.0	460.0	-1.638580322265625	-2.3956298828125	2.902410723509054
360.0	480.0	-1.66912841796875	-2.385498046875	2.9114585017333328
360.0	500.0	-1.755340576171875	-2.701812744140625	3.2219578896621393
360.0	520.0	-1.781890869140625	-2.677490234375	3.2162227884119323
360.0	540.0	-1.9625244140625	-2.657958984375	3.3039745819862385
360.0	560.0	-2.141754150390625	-2.61474609375	3.379942007712019
360.0	580.0	-2.3590087890625	-2.29150390625	3.28875548182487
360.0	600.0	-2.878997802734375	-1.9501953125	3.4773395153545668
360.0	620.0	-2.35601806640625	-1.7137451171875	2.913373209171225
360.0	640.0	-1.94012451171875	-1.8087158203125	2.652458489707358
360.0	660.0	-1.516082763671875	-1.78955078125	2.3454208460264514
360.0	680.0	-0.91058349609375	-1.9290771484375	2.133190321556441
360.0	700.0	-0.786956787109375	-3.1162109375	3.2140428733562563
360.0	720.0	-0.735992431640625	-3.1370849609375	3.2222642522879026
360.0	740.0	-0.6845703125	-3.3443603515625	3.4137051240345286
360.0	760.0	-0.61065673828125	-3.264892578125	3.321509475931689
360.0	780.0	-0.48760986328125	-3.2557373046875	3.2920493276837433
360.0	800.0	-0.624603271484375	-2.864501953125	2.93180843272645
380.0	0.0	-3.83734130859375	2.6613731384277344	4.669913842950925
380.0	20.0	-3.365936279296875	2.332094192504883	4.094898088964107
380.0	40.0	-2.670318603515625	1.7428703308105469	3.188761269568687
380.0	60.0	-0.5362548828125	1.4531326293945312	1.548923412551864
380.0	80.0	-0.80755615234375	0.9685821533203125	1.261070310061598
380.0	100.0	-1.047149658203125	0.612274169921875	1.2130136296960734
380.0	120.0	-0.961151123046875	-0.03680419921875	0.9618555143130398
380.0	140.0	-1.1287841796875	-0.800689697265625	1.3839283636157258
380.0	160.0	-0.980133056640625	-1.56158447265625	1.8436938124213558
380.0	180.0	-0.785736083984375	-1.929718017578125	2.0835529321427737
380.0	200.0	-0.592987060546875	-2.333221435546875	2.4073960873257736
380.0	220.0	-0.37969970703125	-2.901611328125	2.9263492899896524
380.0	240.0	-0.1761474609375	-3.1014556884765625	3.106453816746413
380.0	260.0	-0.0614013671875	-2.849700927734375	2.8503623463382075
380.0	280.0	0.101531982421875	-2.368560791015625	2.3707359541271313
380.0	300.0	-0.2430419921875	-1.74267578125	1.7595420678465652
380.0	320.0	-0.335296630859375	-1.754730224609375	1.7864775374527706
380.0	340.0	-0.3431396484375	-1.778564453125	1.811363114411255
380.0	360.0	-0.45538330078125	-1.763397216796875	1.8212478400364382
380.0	380.0	-0.660491943359375	-1.906097412109375	2.0172895061672977
380.0	400.0	-0.965576171875	-2.15966796875	2.365692938429992
380.0	420.0	-1.2816162109375	-1.950958251953125	2.3342618132938275
380.0	440.0	-1.429107666015625	-1.84075927734375	2.3303955540190406
380.0	460.0	-1.51068115234375	-1.902374267578125	2.429235558357824
380.0	480.0	-1.5994873046875	-1.950775146484375	2.522673841382912
380.0	500.0	-1.74658203125	-2.08477783203125	2.7197145807628957
380.0	520.0	-1.828399658203125	-2.192626953125	2.8549357726028664
380.0	540.0	-2.045257568359375	-2.1754150390625	2.9858849798862988
380.0	560.0	-2.177642822265625	-2.1124267578125	3.033887781129557
380.0	580.0	-2.3690185546875	-2.0426025390625	3.1280143933553477
380.0	600.0	-2.475982666015625	-1.2532958984375	2.775110947592925
380.0	620.0	-1.7431640625	-1.0819091796875	2.0516209254839413
380.0	640.0	-1.162750244140625	-1.171142578125	1.6503221105427737
380.0	660.0	-0.759490966796875	-1.1690673828125	1.3941108543448475
380.0	680.0	-0.481719970703125	-1.322021484375	1.4070518595003163
380.0	700.0	-0.677032470703125	-2.8414306640625	2.920976067183885
380.0	720.0	-0.613616943359375	-2.891357421875	2.955752610454628
380.0	740.0	-0.391937255859375	-2.9871826171875	3.0127852231710346
380.0	760.0	-0.482666015625	-2.2598876953125	2.3108567411382634
380.0	780.0	-1.15533447265625	-1.7960205078125	2.135529772255813
380.0	800.0	-3.146148681640625	-0.94775390625	3.2858011190273184
400.0	0.0	-0.432037353515625	2.3398008346557617	2.379353740133775
400.0	20.0	-0.575653076171875	2.1802120208740234	2.254928140777381
400.0	40.0	-0.725341796875	1.8551559448242188	1.991914732590352
400.0	60.0	-0.883148193359375	1.342681884765625	1.6070922111415074
400.0	80.0	-1.0316162109375	0.926788330078125	1.386783550319964
400.0	100.0	-1.197021484375	0.53265380859375	1.3101833894019401
400.0	120.0	-1.2940673828125	-0.061065673828125	1.29550739395006
400.0	140.0	-1.1351318359375	-1.223358154296875	1.668870713579544
400.0	160.0	-0.93896484375	-1.7247161865234375	1.9637466491007467
400.0	180.0	-0.787750244140625	-2.17828369140625	2.3163484814228736
400.0	200.0	-0.7606201171875	-2.4643096923828125	2.5790240833777025
400.0	220.0	-0.633392333984375	-3.0533599853515625	3.1183638416477746
400.0	240.0	-0.5804443359375	-3.1381988525390625	3.191427214460548
400.0	260.0	-0.433563232421875	-2.6221923828125	2.6577941923685517
400.0	280.0	-0.932769775390625	-1.835906982421875	2.059275091382322
400.0	300.0	-1.281036376953125	-1.3720703125	1.8771337569606052
400.0	320.0	-1.349578857421875	-1.378814697265625	1.929376340115072
400.0	340.0	-1.390228271484375	-1.412872314453125	1.9821561047966336
400.0	360.0	-1.328643798828125	-1.522705078125	2.020872360915477
400.0	380.0	-1.053619384765625	-1.82763671875	2.1095899562894114
400.0	400.0	-1.134490966796875	-2.003631591796875	2.302522379780528
400.0	420.0	-1.29351806640625	-1.78021240234375	2.200532932172993
400.0	440.0	-1.38336181640625	-1.6995849609375	2.1914102661381603
400.0	460.0	-1.465911865234375	-1.71966552734375	2.2596785440786444
400.0	480.0	-1.588348388671875	-1.72943115234375	2.3481445258956213
400.0	500.0	-1.76239013671875	-1.8887939453125	2.583323743136484
400.0	520.0	-1.8834228515625	-2.03564453125	2.7732887147565166
400.0	540.0	-2.07354736328125	-1.997802734375	2.879377438483335
400.0	560.0	-2.208770751953125	-1.903564453125	2.9158576545991837
400.0	580.0	-2.347320556640625	-1.77197265625	2.941054384081555
400.0	600.0	-2.232696533203125	-0.518798828125	2.292179319652179
400.0	620.0	-2.26513671875	-0.6395263671875	2.353686115215357
400.0	640.0	-1.8204345703125	-0.6998291015625	1.950318639654206
400.0	660.0	-1.250335693359375	-0.7362060546875	1.4509785322488418
400.0	680.0	-0.862213134765625	-0.9033203125	1.2487590146771568
400.0	700.0	-0.6409912109375	-2.5108642578125	2.591391335491311
400.0	720.0	-0.555572509765625	-2.63427734375	2.6922254618441284
400.0	740.0	0.2012939453125	-2.39404296875	2.40249058034382
400.0	760.0	-0.74267578125	-1.2869873046875	1.4859016247659513
400.0	780.0	-2.1253662109375	-0.796875	2.2698438924780326
400.0	800.0	-2.6849365234375	-0.63916015625	2.7599655505506178
420.0	0.0	-0.53204345703125	2.369381904602051	2.4283823525189367
420.0	20.0	-0.680145263671875	2.244739532470703	2.3455176717160064
420.0	40.0	-0.940185546875	2.0227279663085938	2.2305553766359494
420.0	60.0	-1.01513671875	1.2998733520507812	1.649294785393518
420.0	80.0	-1.03057861328125	0.9332733154296875	1.390356558385591
420.0	100.0	-1.2218017578125	0.39289093017578125	1.283418411278296
420.0	120.0	-1.272796630859375	-0.3034210205078125	1.3084630599344327
420.0	140.0	-1.08148193359375	-1.437957763671875	1.7992569863123766
420.0	160.0	-0.9801025390625	-1.7792510986328125	2.031338341848258
420.0	180.0	-0.738983154296875	-2.3864898681640625	2.498285410673545
420.0	200.0	-0.848876953125	-2.7188720703125	2.8483078162783184
420.0	220.0	-0.656463623046875	-3.334869384765625	3.398867208619791
420.0	240.0	-0.634552001953125	-3.1864013671875	3.2489705932798296
420.0	260.0	-0.700103759765625	-2.09796142578125	2.211693337355805
420.0	280.0	-1.06219482421875	-1.55792236328125	1.8855715140532157
420.0	300.0	-1.284088134765625	-1.355255126953125	1.8669758426339085
420.0	320.0	-1.426025390625	-1.3126220703125	1.9381757180861228
420.0	340.0	-1.55377197265625	-1.290313720703125	2.0196823613743913
420.0	360.0	-1.5467529296875	-1.393829345703125	2.0821154796120376
420.0	380.0	-1.250640869140625	-1.631072998046875	2.055359265073247
420.0	400.0	-1.2523193359375	-1.787353515625	2.182415246688858
420.0	420.0	-1.257293701171875	-1.55267333984375	1.9978943794074844
420.0	440.0	-1.38702392578125	-1.488922119140625	2.034877010424915
420.0	460.0	-1.471649169921875	-1.45989990234375	2.072934876978781
420.0	480.0	-1.67523193359375	-1.4490966796875	2.215013141815098
420.0	500.0	-1.87664794921875	-1.591766357421875	2.4607981757809894
420.0	520.0	-2.02386474609375	-1.791748046875	2.7030334023022164
420.0	540.0	-2.141143798828125	-1.820068359375	2.810186043673646
420.0	560.0	-2.2335205078125	-1.7037353515625	2.8091507625940624
420.0	580.0	-2.298858642578125	-1.5	2.7449501012871145
420.0	600.0	-2.024749755859375	-0.0609130859375	2.025665811009069
420.0	620.0	-2.61865234375	-0.2220458984375	2.6280495578356744
420.0	640.0	-2.427032470703125	-0.2403564453125	2.438905048305607
420.0	660.0	-2.15167236328125	-0.281005859375	2.1699442969605007
420.0	680.0	-2.03839111328125	-0.4351806640625	2.0843273593842815
420.0	700.0	-1.14385986328125	-2.2188720703125	2.4963590789865706
420.0	720.0	0.133026123046875	-1.740234375	1.7453113273409198
420.0	740.0	0.607757568359375	-1.61669921875	1.7271611464495606
420.0	760.0	-0.8443603515625	-0.9754638671875	1.2901450149030307
420.0	780.0	-1.47784423828125	-0.7984619140625	1.679751475912267
420.0	800.0	-2.13702392578125	-0.6646728515625	2.2380038558871456
440.0	0.0	-0.216796875	2.4254932403564453	2.435162898868282
440.0	20.0	-0.33636474609375	2.3274993896484375	2.351679113150551
440.0	40.0	-0.548309326171875	2.175731658935547	2.2437583133799155
440.0	60.0	-0.98974609375	1.2850685119628906	1.622035267967963
440.0	80.0	-1.031036376953125	0.9123916625976562	1.3767696091134283
440.0	100.0	-1.10784912109375	0.22154998779296875	1.1297849672390137
440.0	120.0	-1.08135986328125	-0.520721435546875	1.2002041357009408
440.0	140.0	-0.977783203125	-1.52703857421875	1.8132586135092308
440.0	160.0	-0.976959228515625	-1.800384521484375	2.0483734423640545
440.0	180.0	-0.829193115234375	-2.4651641845703125	2.6008836343135964
440.0	200.0	-1.100860595703125	-2.85687255859375	3.0616359788874052
440.0	220.0	-1.0911865234375	-3.331512451171875	3.50566159822149
440.0	240.0	-1.029052734375	-3.050323486328125	3.219227065829565
440.0	260.0	-1.163177490234375	-1.784637451171875	2.130237711128311
440.0	280.0	-1.190582275390625	-1.4056396484375	1.842093639241452
440.0	300.0	-1.38458251953125	-1.345458984375	1.930629076758897
440.0	320.0	-1.5457763671875	-1.300567626953125	2.0201239391764725
440.0	340.0	-1.768524169921875	-1.310882568359375	2.201383848315947
440.0	360.0	-1.867218017578125	-1.39886474609375	2.3330935907143364
440.0	380.0	-1.28546142578125	-1.49102783203125	1.9686480317881543
440.0	400.0	-1.383758544921875	-1.519073486328125	2.054841105173193
440.0	420.0	-1.365966796875	-1.2869873046875	1.8767529439411421
440.0	440.0	-1.454376220703125	-1.244781494140625	1.9143383085289998
440.0	460.0	-1.619598388671875	-1.1966552734375	2.0137236116295383
440.0	480.0	-1.8150634765625	-1.13922119140625	2.1429606498720934
440.0	500.0	-1.994354248046875	-1.179290771484375	2.31693236638682
440.0	520.0	-2.104248046875	-1.332763671875	2.4908068668299004
440.0	540.0	-2.1512451171875	-1.4119873046875	2.573239923291595
440.0	560.0	-2.171051025390625	-1.2969970703125	2.528964996841374
440.0	580.0	-2.17388916015625	-0.969482421875	2.3802710448538127
440.0	600.0	-2.3089599609375	0.4217529296875	2.347162464532971
440.0	620.0	-2.89080810546875	0.3206787109375	2.908540241821034
440.0	640.0	-2.88385009765625	0.34423828125	2.904322878061239
440.0	660.0	-2.748321533203125	0.32080078125	2.7669810969933613
440.0	680.0	-2.33123779296875	0.111572265625	2.3339061715978437
440.0	700.0	-1.04669189453125	-1.6026611328125	1.9141804065200498
440.0	720.0	1.542816162109375	-0.3919677734375	1.5918292764864743
440.0	740.0	0.87945556640625	-1.1402587890625	1.440011180275076
440.0	760.0	-0.55084228515625	-0.8597412109375	1.0210691322826473
440.0	780.0	-0.987518310546875	-0.77294921875	1.2540506004271077
440.0	800.0	-1.93170166015625	-0.6468505859375	2.0371271399640474
460.0	0.0	-0.24200439453125	2.4759092330932617	2.4877083143907566
460.0	20.0	-0.299896240234375	2.4494991302490234	2.4677892422160843
460.0	40.0	-0.412994384765625	2.370311737060547	2.406022047424945
460.0	60.0	-0.942718505859375	1.4409904479980469	1.7219673784689837
460.0	80.0	-1.00408935546875	0.94525146484375	1.3790198568385101
460.0	100.0	-1.012115478515625	0.01251983642578125	1.0121929105437564
460.0	120.0	-0.92181396484375	-0.8314743041992188	1.2414066635573249
460.0	140.0	-0.936065673828125	-1.5988311767578125	1.8526953547445606
460.0	160.0	-0.903289794921875	-1.81329345703125	2.0258246752674194
460.0	180.0	-0.87164306640625	-2.4903411865234375	2.638476996395658
460.0	200.0	-1.171905517578125	-2.9843597412109375	3.2062073555979915
460.0	220.0	-1.37347412109375	-3.2895660400390625	3.564782727333116
460.0	240.0	-1.057891845703125	-2.93218994140625	3.117189921979274
460.0	260.0	-1.212432861328125	-1.67962646484375	2.0715063370967073
460.0	280.0	-1.51739501953125	-1.384674072265625	2.0542175959968096
460.0	300.0	-1.660400390625	-1.355194091796875	2.1432406499571646
460.0	320.0	-1.826629638671875	-1.3143310546875	2.2503426312876225
460.0	340.0	-2.124481201171875	-1.346954345703125	2.515493268434886
460.0	360.0	-2.12420654296875	-1.3583984375	2.521408287484137
460.0	380.0	-1.372802734375	-1.392181396484375	1.9551870468639725
460.0	400.0	-1.67852783203125	-1.19122314453125	2.0582682679792854
460.0	420.0	-1.78350830078125	-0.956878662109375	2.0239858282497556
460.0	440.0	-1.7691650390625	-0.926910400390625	1.9972751001785722
460.0	460.0	-1.87567138671875	-0.881866455078125	2.072638800068043
460.0	480.0	-2.059967041015625	-0.84490966796875	2.226507704252948
460.0	500.0	-2.207672119140625	-0.86669921875	2.371704813296275
460.0	520.0	-2.426177978515625	-0.900146484375	2.587779603592013
460.0	540.0	-2.47381591796875	-0.9852294921875	2.6627884535335524
460.0	560.0	-2.5921630859375	-0.9107666015625	2.7475089202073084
460.0	580.0	-2.5787353515625	-0.3785400390625	2.606370766903974
460.0	600.0	-2.60052490234375	0.703125	2.6939032152872477
460.0	620.0	-2.962371826171875	0.8441162109375	3.080288787445809
460.0	640.0	-2.88763427734375	0.9619140625	3.043634403690071
460.0	660.0	-2.773193359375	0.9920654296875	2.9453005322483885
460.0	680.0	-2.34698486328125	0.8045654296875	2.481060958364292
460.0	700.0	-0.423095703125	0.1749267578125	0.45783113109707946
460.0	720.0	1.588653564453125	0.3531494140625	1.6274319206966252
460.0	740.0	1.3292236328125	-1.0347900390625	1.6845254201021218
460.0	760.0	0.6602783203125	-0.8326416015625	1.0626662208460667
460.0	780.0	0.397125244140625	-0.8125	0.9043587283449809
460.0	800.0	-0.719818115234375	-0.6961669921875	1.001392330723058
480.0	0.0	-0.319000244140625	2.5235824584960938	2.5436645967169036
480.0	20.0	-0.347381591796875	2.5185585021972656	2.5424025840353184
480.0	40.0	-0.380859375	2.4927101135253906	2.521637875190876
480.0	60.0	-0.7034912109375	1.93389892578125	2.0578787474008724
480.0	80.0	-0.976165771484375	1.278076171875	1.6082220973896422
480.0	100.0	-1.12103271484375	-0.13152313232421875	1.1287217026735699
480.0	120.0	-1.129119873046875	-0.9986648559570312	1.5073961596849943
480.0	140.0	-1.072967529296875	-1.4898681640625	1.836019189772374
480.0	160.0	-0.968536376953125	-1.6831817626953125	1.9419483926591832
480.0	180.0	-0.99664306640625	-2.5814666748046875	2.7671768275523743
480.0	200.0	-1.245880126953125	-3.1182861328125	3.3579645169101284
480.0	220.0	-1.586151123046875	-3.2001190185546875	3.571643475776702
480.0	240.0	-1.123870849609375	-2.8369598388671875	3.0514630612129383
480.0	260.0	-1.171844482421875	-1.600677490234375	1.9837812174545886
480.0	280.0	-1.333740234375	-1.31170654296875	1.8706782373400588
480.0	300.0	-1.440948486328125	-1.31024169921875	1.94757948505907
480.0	320.0	-1.559112548828125	-1.28240966796875	2.018763605876887
480.0	340.0	-1.857635498046875	-1.348052978515625	2.29522471154541
480.0	360.0	-1.73858642578125	-1.33447265625	2.191688853416413
480.0	380.0	-1.268890380859375	-1.252716064453125	1.7830816966074146
480.0	400.0	-1.90875244140625	-0.864990234375	2.095601104251102
480.0	420.0	-2.041900634765625	-0.6766357421875	2.1510913811044596
480.0	440.0	-2.09246826171875	-0.631866455078125	2.1857901645293594
480.0	460.0	-2.10107421875	-0.658203125	2.2017593479887143
480.0	480.0	-2.23193359375	-0.628692626953125	2.318788905031032
480.0	500.0	-2.397247314453125	-0.621826171875	2.4765828220920527
480.0	520.0	-2.59600830078125	-0.6732177734375	2.6818801740937825
480.0	540.0	-2.813812255859375	-0.671875	2.8929146940152632
480.0	560.0	-2.93853759765625	-0.5517578125	2.98988961276067
480.0	580.0	-3.07861328125	0.0059814453125	3.0786190919269174
480.0	600.0	-3.052947998046875	0.9022216796875	3.1834722298265077
480.0	620.0	-3.042877197265625	1.1405029296875	3.249592062131011
480.0	640.0	-2.90557861328125	1.3409423828125	3.200080241490869
480.0	660.0	-2.828094482421875	1.49560546875	3.199211484047274
480.0	680.0	-2.154144287109375	1.838623046875	2.8321144606434725
480.0	700.0	-0.661376953125	1.65771484375	1.7847795318509216
480.0	720.0	0.89404296875	0.77294921875	1.1818474202440639
480.0	740.0	4.33587646484375	-1.645263671875	4.637533532857476
480.0	760.0	4.9500732421875	-1.1614990234375	5.084516209480204
480.0	780.0	5.061553955078125	-1.1668701171875	5.19431557671963
480.0	800.0	5.010955810546875	-1.1707763671875	5.145910554723843
500.0	0.0	-0.4578857421875	2.5002408027648926	2.541822854706644
500.0	20.0	-0.533172607421875	2.5095882415771484	2.5656005479355755
500.0	40.0	-0.56219482421875	2.4942779541015625	2.5568507059848895
500.0	60.0	-0.686614990234375	2.325042724609375	2.4243068733296815
500.0	80.0	-0.894500732421875	1.8967361450195312	2.0970788168609262
500.0	100.0	-1.21649169921875	0.0554046630859375	1.217752738021881
500.0	120.0	-1.39691162109375	-0.9892425537109375	1.711713441911147
500.0	140.0	-1.27276611328125	-1.3518218994140625	1.8567056920396683
500.0	160.0	-0.97967529296875	-1.5726165771484375	1.8528050567654097
500.0	180.0	-1.1483154296875	-2.5718994140625	2.8166105378829744
500.0	200.0	-1.446807861328125	-3.051513671875	3.3771272817649187
500.0	220.0	-1.68792724609375	-3.0911865234375	3.522006886817124
500.0	240.0	-1.112060546875	-2.7048187255859375	2.9245038892427995
500.0	260.0	-1.108245849609375	-1.5103759765625	1.8733511293277432
500.0	280.0	-1.233001708984375	-1.140228271484375	1.6794087428171365
500.0	300.0	-1.33795166015625	-1.224822998046875	1.8139200703061313
500.0	320.0	-1.44268798828125	-1.218536376953125	1.8884330894921981
500.0	340.0	-1.637542724609375	-1.2940673828125	2.087140763384274
500.0	360.0	-1.454620361328125	-1.32476806640625	1.9674681256274824
500.0	380.0	-1.154296875	-1.157257080078125	1.6345168169907929
500.0	400.0	-1.9599609375	-0.63629150390625	2.060658572997758
500.0	420.0	-2.11248779296875	-0.4639892578125	2.1628431997737088
500.0	440.0	-2.20184326171875	-0.431610107421875	2.2437470967123248
500.0	460.0	-2.280242919921875	-0.452484130859375	2.3247042096863426
500.0	480.0	-2.411407470703125	-0.423004150390625	2.448227624427626
500.0	500.0	-2.59075927734375	-0.395355224609375	2.6207516835382627
500.0	520.0	-2.78753662109375	-0.3914794921875	2.814891935180131
500.0	540.0	-2.930572509765625	-0.3553466796875	2.9520376856942265
500.0	560.0	-3.05511474609375	-0.2283935546875	3.063639947451768
500.0	580.0	-3.195648193359375	0.3095703125	3.2106075988981253
500.0	600.0	-3.282440185546875	0.76611328125	3.3706591538452306
500.0	620.0	-3.3106689453125	1.00048828125	3.4585409736441117
500.0	640.0	-2.635711669921875	1.5517578125	3.058582729895849
500.0	660.0	-2.114776611328125	2.0567626953125	2.950008966198172
500.0	680.0	-1.602447509765625	2.1614990234375	2.6907092094604574
500.0	700.0	-1.18524169921875	2.3280029296875	2.612354402871198
500.0	720.0	-0.482513427734375	1.6617431640625	1.7303784416284274
500.0	740.0	4.208251953125	-1.686279296875	4.533533099917726
500.0	760.0	5.141387939453125	-1.03466796875	5.244464486438182
500.0	780.0	5.183441162109375	-1.031005859375	5.28498205892086
500.0	800.0	5.13665771484375	-1.0367431640625	5.240237481993935
520.0	0.0	-0.78271484375	2.511500835418701	2.6306423118575855
520.0	20.0	-0.716552734375	2.488668441772461	2.5897718884516565
520.0	40.0	-0.70166015625	2.4711227416992188	2.5688080075030593
520.0	60.0	-0.7286376953125	2.3944931030273438	2.5029003399008576
520.0	80.0	-0.826416015625	2.1744384765625	2.3261870344486373
520.0	100.0	-0.979248046875	1.1494827270507812	1.5100454553080855
520.0	120.0	-1.1722412109375	-0.37941741943359375	1.23211486266089
520.0	140.0	-1.275390625	-0.936981201171875	1.5825785976334257
520.0	160.0	-1.20806884765625	-1.3525238037109375	1.8134913786070785
520.0	180.0	-1.27191162109375	-2.46337890625	2.7723626760636453
520.0	200.0	-1.46978759765625	-2.792205810546875	3.1554221382686443
520.0	220.0	-1.5108642578125	-2.8115997314453125	3.1918339329292604
520.0	240.0	-1.1300048828125	-2.4429168701171875	2.691608045292488
520.0	260.0	-1.04217529296875	-1.521575927734375	1.8442675091036071
520.0	280.0	-1.30206298828125	-1.118896484375	1.7167694569157017
520.0	300.0	-1.38726806640625	-1.1256103515625	1.7864801570728936
520.0	320.0	-1.45599365234375	-1.119842529296875	1.8368355413828739
520.0	340.0	-1.6676025390625	-1.129791259765625	2.014280645523482
520.0	360.0	-1.485107421875	-1.120574951171875	1.860438732047379
520.0	380.0	-1.2601318359375	-0.93109130859375	1.5668003283386291
520.0	400.0	-1.9613037109375	-0.4927978515625	2.022266542531381
520.0	420.0	-2.14556884765625	-0.3271484375	2.1703667386392698
520.0	440.0	-2.2835693359375	-0.26416015625	2.2987974030314327
520.0	460.0	-2.36358642578125	-0.2620849609375	2.378072605890534
520.0	480.0	-2.515869140625	-0.19122314453125	2.5231258041868614
520.0	500.0	-2.7132568359375	-0.129241943359375	2.7163332155103657
520.0	520.0	-2.19287109375	5.5103759765625	5.9306767773064015
520.0	540.0	-2.080322265625	6.068359375	6.415039067145696
520.0	560.0	-1.52679443359375	6.8013916015625	6.970654844435907
520.0	580.0	-2.8138427734375	5.9110107421875	6.546583776893294
520.0	600.0	-3.51434326171875	5.1611328125	6.244029185506114
520.0	620.0	-2.9603271484375	3.8525390625	4.85855884536397
520.0	640.0	-1.943359375	1.7803955078125	2.6356126089847347
520.0	660.0	-1.8292236328125	1.904541015625	2.6407074012540024
520.0	680.0	-1.77581787109375	2.0909423828125	2.7432770839887017
520.0	700.0	-1.5299072265625	2.270751953125	2.7380523286652436
520.0	720.0	-0.706298828125	2.01904296875	2.139016723700299
520.0	740.0	4.1219482421875	-2.0650634765625	4.61030850090371
520.0	760.0	5.19482421875	-0.945556640625	5.2801776508316065
520.0	780.0	5.223876953125	-0.9290771484375	5.305852878580341
520.0	800.0	5.18505859375	-0.926025390625	5.267101256355616
540.0	0.0	-1.226318359375	2.574129581451416	2.8513154544251034
540.0	20.0	-0.9337158203125	2.5016708374023438	2.6702401037755368
540.0	40.0	-0.7791748046875	2.470417022705078	2.5903809840119707
540.0	60.0	-0.6934814453125	2.417266845703125	2.514775440934687
540.0	80.0	-0.7442626953125	2.27435302734375	2.39303335802523
540.0	100.0	-0.873291015625	1.8074798583984375	2.0073915005517433
540.0	120.0	-1.0751953125	1.2025146484375	1.613098397410628
540.0	140.0	-1.3790283203125	0.2537689208984375	1.4021832167865484
540.0	160.0	-1.524658203125	-0.887298583984375	1.7640525540632372
540.0	180.0	-1.509033203125	-2.4645233154296875	2.8898194373403743
540.0	200.0	-1.4459228515625	-2.41754150390625	2.816948671129796
540.0	220.0	-1.250732421875	-2.42376708984375	2.7274490823732975
540.0	240.0	-1.16064453125	-2.2516326904296875	2.5331690627615373
540.0	260.0	-0.888671875	-1.511474609375	1.7533662470235145
540.0	280.0	-0.7705078125	-1.011566162109375	1.2715928552206581
540.0	300.0	-0.8388671875	-0.89984130859375	1.230208331509697
540.0	320.0	-0.8692626953125	-0.9014892578125	1.2523180568103633
540.0	340.0	-0.7891845703125	-0.866973876953125	1.1723719500817382
540.0	360.0	-0.745849609375	-0.7769775390625	1.0770263395165685
540.0	380.0	-1.1497802734375	-0.7069091796875	1.3497093263041737
540.0	400.0	-1.554931640625	-0.40667724609375	1.6072332716526094
540.0	420.0	-1.6832275390625	-0.200347900390625	1.6951089137425157
540.0	440.0	-1.9208984375	-0.067169189453125	1.9220724510802738
540.0	460.0	-2.04345703125	0.019989013671875	2.043554794771268
540.0	480.0	-2.1995849609375	0.233551025390625	2.211949385009394
540.0	500.0	-1.660400390625	5.220672607421875	5.478353030891015
540.0	520.0	-1.390869140625	6.731689453125	6.8738751705029735
540.0	540.0	-0.8477783203125	6.6611328125	6.714865480868253
540.0	560.0	-1.9534912109375	6.860107421875	7.1328256498301235
540.0	580.0	-1.828857421875	4.587890625	4.9389735630503395
540.0	600.0	-1.063720703125	1.57275390625	1.8986986553640834
540.0	620.0	-1.1478271484375	1.4051513671875	1.81437524437451
540.0	640.0	-1.3602294921875	1.53173828125	2.048522988317038
540.0	660.0	-1.569580078125	1.7220458984375	2.3300265444780446
540.0	680.0	-1.5830078125	1.78466796875	2.385571942557651
540.0	700.0	-1.2891845703125	1.6158447265625	2.067111762022476
540.0	720.0	0.017333984375	0.6318359375	0.6320736657469734
540.0	740.0	4.046142578125	-2.4176025390625	4.71339281191346
540.0	760.0	5.252197265625	-0.828125	5.31708257719059
540.0	780.0	5.2977294921875	-0.7567138671875	5.351500130728494
540.0	800.0	5.250244140625	-0.7608642578125	5.305089815920529
560.0	0.0	-1.4078369140625	2.5503125190734863	2.9130909222919863
560.0	20.0	-1.0933837890625	2.463998794555664	2.6956962309867993
560.0	40.0	-0.8883056640625	2.441608428955078	2.5981798769811926
560.0	60.0	-0.78857421875	2.3360671997070312	2.465574833588351
560.0	80.0	-0.79150390625	2.248321533203125	2.3835746580029458
560.0	100.0	-0.8544921875	1.991607666015625	2.1671774255539717
560.0	120.0	-0.9454345703125	1.7884521484375	2.0229699982927802
560.0	140.0	-1.0692138671875	1.55767822265625	1.8893331466746628
560.0	160.0	-1.2283935546875	1.08258056640625	1.637355003644069
560.0	180.0	-1.2733154296875	-1.6498260498046875	2.0840485066558316
560.0	200.0	-1.327880859375	-1.76043701171875	2.2050864039587497
560.0	220.0	-1.4735107421875	-1.9160308837890625	2.4171074148608813
560.0	240.0	-1.64404296875	-1.859832763671875	2.4823084401265847
560.0	260.0	-1.7244873046875	-1.259429931640625	2.135420384079132
560.0	280.0	-1.8533935546875	-0.682708740234375	1.9751351580460448
560.0	300.0	-1.8822021484375	-0.641326904296875	1.9884630058811137
560.0	320.0	-1.625	-0.68157958984375	1.7621508838041011
560.0	340.0	-1.4263916015625	-0.7247314453125	1.5999464581143892
560.0	360.0	-0.94189453125	-0.62158203125	1.128507655964962
560.0	380.0	-0.6932373046875	-0.43060302734375	0.816086348230377
560.0	400.0	-0.561767578125	-0.164825439453125	0.5854487486734802
560.0	420.0	-0.657470703125	0.1475830078125	0.6738311878079452
560.0	440.0	-0.7950439453125	0.27996826171875	0.8428980380496113
560.0	460.0	-0.797607421875	0.552032470703125	0.9700089938452534
560.0	480.0	-0.448486328125	0.730804443359375	0.8574468618805781
560.0	500.0	-0.2353515625	5.097808837890625	5.103238707492229
560.0	520.0	-0.317138671875	8.190673828125	8.19681125169602
560.0	540.0	-1.248291015625	8.1170654296875	8.21248936982679
560.0	560.0	-1.9822998046875	7.99609375	8.238144680354502
560.0	580.0	-2.3460693359375	7.90771484375	8.248393502924694
560.0	600.0	-2.94921875	7.654296875	8.202813656666006
560.0	620.0	-3.2255859375	7.3028564453125	7.983490270617237
560.0	640.0	-4.1575927734375	7.5152587890625	8.58863739695191
560.0	660.0	-4.6566162109375	7.8507080078125	9.127852472509469
560.0	680.0	-4.8197021484375	7.6783447265625	9.065677390001433
560.0	700.0	-4.9886474609375	7.7537841796875	9.219965975788107
560.0	720.0	-5.0283203125	7.74169921875	9.231354827905514
560.0	740.0	-1.6258544921875	2.1890869140625	2.7268121217065824
560.0	760.0	1.430419921875	-0.971435546875	1.729100394606748
560.0	780.0	3.455078125	-0.891357421875	3.568204436882108
560.0	800.0	4.7833251953125	-2.2911376953125	5.303726224362759
580.0	0.0	-1.604736328125	2.466879367828369	2.9429020537933983
580.0	20.0	-1.357666015625	2.4053726196289062	2.762077922369948
580.0	40.0	-1.0882568359375	2.4021530151367188	2.637165533123609
580.0	60.0	-0.9539794921875	2.2268829345703125	2.422619341909663
580.0	80.0	-0.9354248046875	2.068084716796875	2.2698004231811786
580.0	100.0	-0.98681640625	1.9322357177734375	2.1696408662918376
580.0	120.0	-1.056396484375	1.7890472412109375	2.0776581921683666
580.0	140.0	-1.1256103515625	1.720001220703125	2.0555784739982306
580.0	160.0	-1.2537841796875	1.5710296630859375	2.0100022317227837
580.0	180.0	-1.3321533203125	0.6219024658203125	1.4701684072965937
580.0	200.0	-1.3634033203125	-0.9430694580078125	1.6577842490705172
580.0	220.0	-1.4998779296875	-1.1270599365234375	1.8761390951845431
580.0	240.0	-1.67919921875	-1.063507080078125	1.9876512082422584
580.0	260.0	-1.8695068359375	-0.9178466796875	2.082666160725336
580.0	280.0	-2.0982666015625	-0.23046875	2.1108857325680153
580.0	300.0	-2.2608642578125	-0.31195068359375	2.2822840360587624
580.0	320.0	-2.340576171875	-0.3170166015625	2.3619475739345415
580.0	340.0	-2.418212890625	-0.3402099609375	2.4420271091668933
580.0	360.0	-2.367431640625	-0.155548095703125	2.3725361500110482
580.0	380.0	-2.05859375	0.74969482421875	2.190856124212506
580.0	400.0	-1.703857421875	1.42315673828125	2.2200236971243905
580.0	420.0	-1.2803955078125	2.0391845703125	2.4078385261946047
580.0	440.0	-0.85498046875	2.36346435546875	2.5133553989667443
580.0	460.0	-0.5880126953125	2.70751953125	2.7706354761947467
580.0	480.0	-0.518798828125	5.630645751953125	5.654495893362347
580.0	500.0	-0.4627685546875	6.469635009765625	6.486164652149421
580.0	520.0	-1.400146484375	8.0035400390625	8.125088512415372
580.0	540.0	-1.6646728515625	8.0067138671875	8.177933886608637
580.0	560.0	-2.0894775390625	8.076416015625	8.34232653662578
580.0	580.0	-2.302490234375	8.06494140625	8.387177186970476
580.0	600.0	-2.7003173828125	7.938720703125	8.38540400756844
580.0	620.0	-2.867431640625	7.6165771484375	8.138452658322569
580.0	640.0	-3.457275390625	7.4658203125	8.227467779648782
580.0	660.0	-3.95458984375	7.69384765625	8.650668909967267
580.0	680.0	-4.1143798828125	7.9241943359375	8.928660464694364
580.0	700.0	-4.13916015625	8.059814453125	9.060532866111693
580.0	720.0	-4.222900390625	8.2470703125	9.265368662306948
580.0	740.0	-3.25244140625	4.9010009765625	5.88202224352782
580.0	760.0	-1.201171875	-1.26953125	1.7477195049599858
580.0	780.0	4.6787109375	-0.9561767578125	4.775417262278026
580.0	800.0	4.9832763671875	-0.67333984375	5.028561414256639
600.0	0.0	-1.714599609375	2.3786892890930176	2.932237124537296
600.0	20.0	-1.54052734375	2.3475112915039062	2.8078521614536207
600.0	40.0	-1.3026123046875	2.3630218505859375	2.69827186967323
600.0	60.0	-1.0875244140625	2.216156005859375	2.4686143468530197
600.0	80.0	-1.019775390625	2.0365219116210938	2.2775783946633332
600.0	100.0	-1.1011962890625	1.8174667358398438	2.125045553142181
600.0	120.0	-1.1337890625	1.761505126953125	2.094845567226084
600.0	140.0	-1.1787109375	1.741943359375	2.10326558985136
600.0	160.0	-1.3076171875	1.7762451171875	2.2056539677333444
600.0	180.0	-1.3802490234375	1.4495391845703125	2.00156219346413
600.0	200.0	-1.3953857421875	-0.12835693359375	1.401276871964192
600.0	220.0	-1.5279541015625	0.0024566650390625	1.527956076490676
600.0	240.0	-1.6822509765625	0.0199127197265625	1.6823688253627365
600.0	260.0	-1.8494873046875	-0.092559814453125	1.8518019898066398
600.0	280.0	-1.87939453125	2.02215576171875	2.7606589301731472
600.0	300.0	-2.1004638671875	0.995819091796875	2.3245653617283857
600.0	320.0	-2.215576171875	0.684326171875	2.3188531826947067
600.0	340.0	-2.295654296875	0.564697265625	2.364087911344458
600.0	360.0	-2.222412109375	0.88934326171875	2.393751662362072
600.0	380.0	-1.9498291015625	1.600860595703125	2.5228135428871847
600.0	400.0	-1.581298828125	2.685272216796875	3.1162786881360116
600.0	420.0	-1.228515625	3.806732177734375	4.00005756381923
600.0	440.0	-0.9716796875	4.74224853515625	4.8407729325275834
600.0	460.0	-0.7701416015625	5.155975341796875	5.21317559762518
600.0	480.0	-0.5926513671875	6.454925537109375	6.482075233492432
600.0	500.0	-0.4862060546875	6.777587890625	6.7950050730489835
600.0	520.0	-1.403564453125	8.0413818359375	8.162953816200458
600.0	540.0	-1.666015625	8.048095703125	8.218725722969664
600.0	560.0	-2.0938720703125	8.1256103515625	8.391057372718555
600.0	580.0	-2.303466796875	8.1248779296875	8.445093288805554
600.0	600.0	-2.697998046875	7.9989013671875	8.441659584639467
600.0	620.0	-2.8218994140625	7.7623291015625	8.259350421434506
600.0	640.0	-3.4010009765625	7.6671142578125	8.387577044947534
600.0	660.0	-3.914306640625	7.8514404296875	8.773078894993047
600.0	680.0	-4.0694580078125	8.0643310546875	9.032935504969936
600.0	700.0	-4.1029052734375	8.197265625	9.166733082707704
600.0	720.0	-4.1944580078125	8.3353271484375	9.331192670327928
600.0	740.0	-3.540283203125	8.2142333984375	8.9446763766128
600.0	760.0	-2.126953125	6.288818359375	6.638762381133952
600.0	780.0	4.6810302734375	-0.650634765625	4.726031106444207
600.0	800.0	4.985595703125	-0.5977783203125	5.021304953421381
620.0	0.0	-1.9586181640625	2.250462055206299	2.9834149182637866
620.0	20.0	-1.7579345703125	2.239503860473633	2.847053124649433
620.0	40.0	-1.631103515625	2.268951416015625	2.7943942468670278
620.0	60.0	-1.40234375	2.1775741577148438	2.590057374945886
620.0	80.0	-1.1239013671875	2.0447158813476562	2.333241804571754
620.0	100.0	-1.1632080078125	1.7816085815429688	2.1277175581516157
620.0	120.0	-1.1776123046875	1.739715576171875	2.100804851985649
620.0	140.0	-1.19384765625	1.761474609375	2.1279250517361805
620.0	160.0	-1.3387451171875	1.8328857421875	2.269737569127232
620.0	180.0	-1.4483642578125	1.747039794921875	2.2693406682006607
620.0	200.0	-1.5078125	1.5908050537109375	2.1918392400147666
620.0	220.0	-1.62744140625	2.016326904296875	2.591165705964865
620.0	240.0	-1.711669921875	2.050140380859375	2.670746993386268
620.0	260.0	-1.7943115234375	2.1265869140625	2.7824316247129
620.0	280.0	-1.8927001953125	2.115814208984375	2.8388349364265886
620.0	300.0	-2.072509765625	1.45306396484375	2.5311443290611524
620.0	320.0	-2.185302734375	1.12420654296875	2.457516712480426
620.0	340.0	-2.231201171875	1.167266845703125	2.518088671682174
620.0	360.0	-2.1131591796875	1.7733154296875	2.758639036167166
620.0	380.0	-1.79052734375	2.58123779296875	3.141460920108129
620.0	400.0	-1.416259765625	3.69671630859375	3.9587249449729622
620.0	420.0	-1.1212158203125	4.586456298828125	4.721515254320292
620.0	440.0	-0.939697265625	4.9912109375	5.0788992482271915
620.0	460.0	-0.7421875	5.41241455078125	5.463064483846484
620.0	480.0	-0.5897216796875	6.55303955078125	6.579521184219773
620.0	500.0	-0.514892578125	6.777801513671875	6.797330926602071
620.0	520.0	-1.4205322265625	8.0972900390625	8.220949931936296
620.0	540.0	-1.676513671875	8.09912109375	8.270819825338355
620.0	560.0	-2.0970458984375	8.17578125	8.440438409703912
620.0	580.0	-2.228759765625	8.2154541015625	8.51240601638273
620.0	600.0	-2.5859375	8.21484375	8.612243063849297
620.0	620.0	-2.6949462890625	8.0479736328125	8.487203019568753
620.0	640.0	-3.3359375	7.875732421875	8.553107048603993
620.0	660.0	-3.8836669921875	7.99951171875	8.892415703543401
620.0	680.0	-4.052001953125	8.1546630859375	9.105890943410234
620.0	700.0	-4.104736328125	8.2530517578125	9.217468396504602
620.0	720.0	-4.20361328125	8.3896484375	9.383845987821177
620.0	740.0	-3.5921630859375	8.27783203125	9.023643320386757
620.0	760.0	-2.3714599609375	6.7296142578125	7.135231629406503
620.0	780.0	4.302001953125	-0.5545654296875	4.337598831207861
620.0	800.0	4.8514404296875	-0.557861328125	4.883409004396808
