# Supplementary material for: Real-time emotion detection by quantitative facial motion analysis
Source: PLoS One. 2023 Mar 10;18(3):e0282730. doi: 10.1371/journal.pone.0282730 (PMC10004542; doi:10.1371/journal.pone.0282730)
Supplement: S1 Dataset — Data from each participant is organized into folders by Study ID and subsequently by emotions. The data files (.csv) contain the pixel displacement results after DISC-processing of videos. (ZIP) [file pone.0282730.s004.zip › S1_Dataset/1/happy/result/101850_cropped_result.csv]

pos_x	pos_y	disp_x	disp_y	disp_xy_indi
0.0	0.0	1.9713616371154785	1.2787630558013916	2.349787577031833
0.0	20.0	1.8579397201538086	1.351858139038086	2.297707647158082
0.0	40.0	1.6390480995178223	1.634124755859375	2.3144853402528707
0.0	60.0	1.4977059364318848	1.727783203125	2.2865602701490713
0.0	80.0	1.3436498641967773	2.0333023071289062	2.4371526890475597
0.0	100.0	1.3459882736206055	2.0283584594726562	2.4343217685504244
0.0	120.0	1.248128890991211	2.0782699584960938	2.424259010278049
0.0	140.0	1.3738207817077637	1.864532470703125	2.3160019159228757
0.0	160.0	1.3410520553588867	1.8597259521484375	2.2928151325993786
0.0	180.0	1.112581729888916	2.235595703125	2.4971436189201404
0.0	200.0	1.5484566688537598	2.0977630615234375	2.607360335206829
0.0	220.0	1.6775693893432617	1.9685516357421875	2.5863941305695786
0.0	240.0	1.7980833053588867	1.9339141845703125	2.640668030308353
0.0	260.0	2.004094123840332	1.644073486328125	2.592174933460021
0.0	280.0	2.4495859146118164	0.6265869140625	2.52845453072405
0.0	300.0	2.722311019897461	0.314727783203125	2.7404435528897704
0.0	320.0	2.715366840362549	0.558441162109375	2.772196531503234
0.0	340.0	2.307966709136963	2.06207275390625	3.094972434915537
0.0	360.0	2.1360998153686523	1.843994140625	2.8219207664066905
0.0	380.0	2.0802550315856934	2.1025390625	2.957724041518406
0.0	400.0	2.06490421295166	1.624298095703125	2.6271988338095604
0.0	420.0	2.0980892181396484	1.420074462890625	2.5334936051681556
0.0	440.0	1.987910270690918	0.741607666015625	2.121737301036955
0.0	460.0	1.674154281616211	0.64959716796875	1.7957641936754702
0.0	480.0	1.5290627479553223	0.678558349609375	1.6728641071555335
0.0	500.0	1.4936022758483887	1.601226806640625	2.189697477900548
0.0	520.0	2.315014362335205	2.3802490234375	3.3203730078702676
0.0	540.0	3.534292697906494	2.9613037109375	4.610915803057715
0.0	560.0	3.866954803466797	3.0877685546875	4.94850018686186
0.0	580.0	4.5159173011779785	3.1243896484375	5.491385958602983
0.0	600.0	4.978649616241455	2.8206787109375	5.7221657081595625
0.0	620.0	5.178722381591797	2.682861328125	5.832401770415722
0.0	640.0	5.01663064956665	2.64013671875	5.6689421383414675
0.0	660.0	4.898422718048096	2.5880126953125	5.540068125554808
0.0	680.0	4.921181678771973	2.5328369140625	5.534735038709494
0.0	700.0	4.903092384338379	2.548095703125	5.525677030160295
0.0	720.0	4.9544758796691895	2.5189208984375	5.558038658988346
0.0	740.0	5.027790069580078	2.9193115234375	5.813867280446211
0.0	760.0	5.034459114074707	2.8045654296875	5.7629303154461375
0.0	780.0	6.830185413360596	-2.7869873046875	7.376905246603968
0.0	800.0	6.857663154602051	-2.777587890625	7.398820070263446
20.0	0.0	1.8693809509277344	1.440011978149414	2.3597075320694447
20.0	20.0	1.7814788818359375	1.4784069061279297	2.3150278586907285
20.0	40.0	1.5749378204345703	1.7139701843261719	2.3276861753669214
20.0	60.0	1.4795246124267578	1.75396728515625	2.2946447036905155
20.0	80.0	1.4225196838378906	1.8646926879882812	2.3453445528414827
20.0	100.0	1.4269523620605469	1.83465576171875	2.3242536022555673
20.0	120.0	1.3004112243652344	1.9516525268554688	2.3452114911104336
20.0	140.0	1.3585319519042969	1.9152069091796875	2.3481112770297985
20.0	160.0	1.3632011413574219	2.0103912353515625	2.4289895576096163
20.0	180.0	1.3756256103515625	2.101654052734375	2.511831120364172
20.0	200.0	1.7954330444335938	1.922515869140625	2.6305222074982786
20.0	220.0	1.9154109954833984	1.7532958984375	2.5966990178102014
20.0	240.0	1.9766197204589844	1.68634033203125	2.598224246431131
20.0	260.0	2.1340789794921875	1.35015869140625	2.52531613519778
20.0	280.0	2.5031166076660156	0.3037109375	2.521474387165285
20.0	300.0	2.7143020629882812	0.050018310546875	2.714762884771413
20.0	320.0	2.7676162719726562	0.07940673828125	2.768755182202336
20.0	340.0	2.459657669067383	1.040008544921875	2.670493142195371
20.0	360.0	2.2139244079589844	0.93719482421875	2.4041205091881217
20.0	380.0	2.1084442138671875	1.143310546875	2.398477852636049
20.0	400.0	2.0592784881591797	0.8096923828125	2.21274256220188
20.0	420.0	2.0644378662109375	0.572052001953125	2.1422294919975653
20.0	440.0	1.9206905364990234	-0.141571044921875	1.9259009574111483
20.0	460.0	1.6191940307617188	-0.08209228515625	1.6212737130221277
20.0	480.0	1.4660606384277344	0.05810546875	1.4672116551628784
20.0	500.0	1.4834842681884766	1.568267822265625	2.1587472145474713
20.0	520.0	2.303417205810547	2.3592529296875	3.2972420612176956
20.0	540.0	3.370939254760742	2.9293212890625	4.465887893111704
20.0	560.0	3.4553661346435547	2.958984375	4.549191538717147
20.0	580.0	4.30755615234375	3.171142578125	5.348942442800424
20.0	600.0	4.651796340942383	2.885009765625	5.473800375000586
20.0	620.0	5.19395637512207	2.8397216796875	5.919560967230458
20.0	640.0	5.404436111450195	2.763916015625	6.070186275904166
20.0	660.0	5.433500289916992	2.671630859375	6.054794534027793
20.0	680.0	5.476560592651367	2.6268310546875	6.073957302685995
20.0	700.0	5.356775283813477	2.6746826171875	5.987400817045734
20.0	720.0	5.242462158203125	2.75	5.919958570817178
20.0	740.0	5.15831184387207	2.870361328125	5.903147908753972
20.0	760.0	5.03392219543457	2.768798828125	5.745138781640978
20.0	780.0	6.827016830444336	-2.9410400390625	7.433564105766425
20.0	800.0	6.868370056152344	-2.919921875	7.4632734764547966
40.0	0.0	1.7679862976074219	1.5368385314941406	2.3425729914802367
40.0	20.0	1.7085037231445312	1.5311813354492188	2.2942321709074647
40.0	40.0	1.5303535461425781	1.7346916198730469	2.3132524704945068
40.0	60.0	1.4553337097167969	1.7589263916015625	2.2829407039409824
40.0	80.0	1.3976325988769531	1.8216552734375	2.2960411182481466
40.0	100.0	1.3817520141601562	1.8381195068359375	2.2995482056365852
40.0	120.0	1.2629814147949219	1.9693832397460938	2.339570986123354
40.0	140.0	1.2832450866699219	2.0160369873046875	2.3897956160816465
40.0	160.0	1.335723876953125	2.08599853515625	2.477003868413755
40.0	180.0	1.3975296020507812	2.1359100341796875	2.552489111184941
40.0	200.0	1.8997726440429688	1.778533935546875	2.602367971472495
40.0	220.0	2.1157684326171875	1.374603271484375	2.523095363721898
40.0	240.0	2.196949005126953	1.0883941650390625	2.451772173269651
40.0	260.0	2.3492698669433594	0.504791259765625	2.402890576714603
40.0	280.0	2.5282516479492188	-0.19677734375	2.5358978130775
40.0	300.0	2.6802101135253906	-0.10540771484375	2.6822820580603315
40.0	320.0	2.756359100341797	-0.294158935546875	2.7720109973445473
40.0	340.0	2.573566436767578	-0.20977783203125	2.582102039670063
40.0	360.0	2.2987632751464844	-0.3751220703125	2.3291692001221653
40.0	380.0	2.122577667236328	-0.492034912109375	2.178860782194423
40.0	400.0	2.016620635986328	-0.746337890625	2.1502974297683743
40.0	420.0	1.969573974609375	-0.9793701171875	2.1996334849011614
40.0	440.0	1.8138694763183594	-1.3924560546875	2.2867129993410447
40.0	460.0	1.5257453918457031	-1.3070068359375	2.0090211223194627
40.0	480.0	1.326416015625	-1.310028076171875	1.864283510323761
40.0	500.0	1.4850082397460938	1.556976318359375	2.1516097992074923
40.0	520.0	2.287555694580078	2.3492431640625	3.2790020585080653
40.0	540.0	3.3720779418945312	2.914306640625	4.456915171035077
40.0	560.0	3.452106475830078	2.9520263671875	4.542190968358573
40.0	580.0	4.305641174316406	3.1705322265625	5.347038481406331
40.0	600.0	4.651607513427734	2.8919677734375	5.477310477011359
40.0	620.0	5.169036865234375	2.914306640625	5.933980561962011
40.0	640.0	5.359066009521484	2.8975830078125	6.092255393659417
40.0	660.0	5.3729248046875	2.7977294921875	6.057690258529395
40.0	680.0	5.415519714355469	2.7686767578125	6.082222025364075
40.0	700.0	5.297328948974609	2.8206787109375	6.001493346158144
40.0	720.0	5.2097320556640625	2.819091796875	5.923561990139178
40.0	740.0	5.157016754150391	2.8319091796875	5.883411544723534
40.0	760.0	5.027782440185547	2.640869140625	5.6791536414983135
40.0	780.0	6.7652740478515625	-3.1680908203125	7.470323446028438
40.0	800.0	6.8790283203125	-3.199951171875	7.586878022879081
60.0	0.0	1.7410545349121094	1.5167219638824463	2.309050975890625
60.0	20.0	1.6630477905273438	1.5552215576171875	2.2769369878973618
60.0	40.0	1.528778076171875	1.6560516357421875	2.253812198571157
60.0	60.0	1.4674720764160156	1.6552352905273438	2.212075532631712
60.0	80.0	1.3696784973144531	1.773651123046875	2.2409501315939675
60.0	100.0	1.3529243469238281	1.7874679565429688	2.241750651648654
60.0	120.0	1.2381744384765625	1.9726028442382812	2.328999339028182
60.0	140.0	1.2164878845214844	2.1589813232421875	2.4781128156918406
60.0	160.0	1.2868194580078125	2.2575531005859375	2.598547732767805
60.0	180.0	1.5906524658203125	2.08489990234375	2.6224002116025726
60.0	200.0	2.0404205322265625	1.593353271484375	2.58883962347645
60.0	220.0	2.272979736328125	1.0557708740234375	2.506210090992869
60.0	240.0	2.3194847106933594	0.519775390625	2.3770098400805217
60.0	260.0	2.174419403076172	0.182373046875	2.1820540022420634
60.0	280.0	2.1425819396972656	0.060028076171875	2.143422669061283
60.0	300.0	2.2279624938964844	0.0455322265625	2.228427709813621
60.0	320.0	2.2060813903808594	-0.04339599609375	2.206508172081335
60.0	340.0	2.1846160888671875	-0.364227294921875	2.2147706378095844
60.0	360.0	2.051525115966797	-1.2286376953125	2.3912979504414316
60.0	380.0	1.8831672668457031	-1.387725830078125	2.339252430667784
60.0	400.0	1.8252143859863281	-1.864044189453125	2.6088442450720217
60.0	420.0	1.7209625244140625	-2.00592041015625	2.6429961601029692
60.0	440.0	1.6294479370117188	-2.00390625	2.5827777368989397
60.0	460.0	1.4811553955078125	-1.9359130859375	2.4375358011618946
60.0	480.0	1.3579216003417969	-1.92999267578125	2.3598353335019153
60.0	500.0	1.7381820678710938	1.96661376953125	2.6246612390132453
60.0	520.0	2.4493560791015625	2.5325927734375	3.5232614660708377
60.0	540.0	3.3504104614257812	2.9488525390625	4.463292681100655
60.0	560.0	3.381572723388672	2.938720703125	4.480079625915344
60.0	580.0	4.254264831542969	3.17236328125	5.306850105771463
60.0	600.0	4.621734619140625	2.9029541015625	5.457799318914308
60.0	620.0	5.170204162597656	2.9278564453125	5.941662599584403
60.0	640.0	5.3679046630859375	2.9117431640625	6.106770728088983
60.0	660.0	5.362113952636719	2.840576171875	6.068042437993113
60.0	680.0	5.395721435546875	2.830810546875	6.0932173900427
60.0	700.0	5.260826110839844	2.90234375	6.008318451252259
60.0	720.0	5.147117614746094	2.928466796875	5.921886314378962
60.0	740.0	5.0986480712890625	2.9810791015625	5.906186990320604
60.0	760.0	5.3885345458984375	2.297119140625	5.857735133869285
60.0	780.0	6.9705810546875	-1.353271484375	7.100728409845768
60.0	800.0	6.9660186767578125	-1.3055419921875	7.087302455681115
80.0	0.0	1.5831985473632812	1.6013741493225098	2.251869624665601
80.0	20.0	1.3621063232421875	1.7367477416992188	2.2071761040102094
80.0	40.0	1.2742767333984375	1.803253173828125	2.208054166500858
80.0	60.0	1.2052536010742188	1.8500709533691406	2.208030519581324
80.0	80.0	1.1337432861328125	1.94549560546875	2.2517386592918474
80.0	100.0	1.206451416015625	1.891143798828125	2.2432008129126957
80.0	120.0	1.1196441650390625	2.0841140747070312	2.365826395299952
80.0	140.0	1.0792770385742188	2.326324462890625	2.5644930166870976
80.0	160.0	1.1959152221679688	2.4044036865234375	2.685399468678833
80.0	180.0	1.8865814208984375	1.72174072265625	2.554130101175747
80.0	200.0	2.8737030029296875	0.50408935546875	2.917580337770325
80.0	220.0	2.9939193725585938	-0.0982513427734375	2.9955310941030855
80.0	240.0	2.3785324096679688	-0.263031005859375	2.39303191242497
80.0	260.0	1.7526016235351562	-0.0087890625	1.75262366138247
80.0	280.0	1.5606765747070312	0.057525634765625	1.5617363956489134
80.0	300.0	1.3229827880859375	-0.03387451171875	1.3234163895448114
80.0	320.0	1.0496978759765625	-0.151611328125	1.0605902251319939
80.0	340.0	1.1625442504882812	-0.55340576171875	1.2875430367358094
80.0	360.0	1.5306854248046875	-1.4573974609375	2.1135290934492903
80.0	380.0	1.6375732421875	-1.69818115234375	2.3591238521332505
80.0	400.0	1.7989959716796875	-2.170257568359375	2.8189367533062692
80.0	420.0	1.7436294555664062	-2.341644287109375	2.919510514738862
80.0	440.0	1.6900482177734375	-2.429229736328125	2.959293849934471
80.0	460.0	1.6014404296875	-2.4808349609375	2.952821287048617
80.0	480.0	1.4417495727539062	-2.5130615234375	2.8972607841059252
80.0	500.0	1.2274017333984375	-2.40936279296875	2.7039867017593973
80.0	520.0	1.314361572265625	-2.23681640625	2.594396650074489
80.0	540.0	1.5744400024414062	-1.9229736328125	2.4852945326016793
80.0	560.0	1.7484130859375	-1.5386962890625	2.3290630281407587
80.0	580.0	3.8477935791015625	2.8328857421875	4.778154147331837
80.0	600.0	4.4060821533203125	2.8349609375	5.239328531306148
80.0	620.0	5.2599334716796875	3.082275390625	6.096500775867155
80.0	640.0	5.550987243652344	3.0958251953125	6.3559100858274205
80.0	660.0	5.685386657714844	3.115478515625	6.48304155694246
80.0	680.0	5.7285003662109375	3.05419921875	6.491829427325702
80.0	700.0	5.616668701171875	3.1712646484375	6.450107500588899
80.0	720.0	5.455291748046875	3.30419921875	6.377926037004227
80.0	740.0	5.434791564941406	2.2701416015625	5.88986436562872
80.0	760.0	6.776611328125	-0.983642578125	6.847628334976459
80.0	780.0	6.917793273925781	-1.190185546875	7.01943056214412
80.0	800.0	6.947303771972656	-1.214599609375	7.052679059134862
100.0	0.0	1.3073348999023438	1.7786972522735596	2.2074619941797824
100.0	20.0	1.2008132934570312	1.8362960815429688	2.194068336409143
100.0	40.0	1.1556777954101562	1.8589134216308594	2.1888696342915055
100.0	60.0	1.1099624633789062	1.8846054077148438	2.1871795108994148
100.0	80.0	1.0665359497070312	1.9731369018554688	2.2429373966923993
100.0	100.0	1.1135482788085938	1.9738922119140625	2.2663274771075277
100.0	120.0	1.0305709838867188	2.20330810546875	2.432415088025383
100.0	140.0	0.9580917358398438	2.5168914794921875	2.693080484097157
100.0	160.0	1.1582412719726562	2.5080413818359375	2.762570255595748
100.0	180.0	2.8122940063476562	0.64599609375	2.8855343580139903
100.0	200.0	3.55474853515625	-0.5159759521484375	3.592000602921858
100.0	220.0	2.940673828125	-0.697784423828125	3.0223278554049178
100.0	240.0	1.3035430908203125	-0.3488006591796875	1.3494022711814138
100.0	260.0	0.844696044921875	-0.107452392578125	0.8515030387364579
100.0	280.0	0.930755615234375	-0.1053466796875	0.9366984243669361
100.0	300.0	0.9097518920898438	-0.2611083984375	0.9464809036085445
100.0	320.0	0.9525604248046875	-0.345428466796875	1.013258204298256
100.0	340.0	1.2222213745117188	-0.709197998046875	1.4130770993640123
100.0	360.0	1.4615859985351562	-1.5302734375	2.1161215524236967
100.0	380.0	1.7294845581054688	-1.856414794921875	2.53720175144392
100.0	400.0	1.7765731811523438	-2.33050537109375	2.930438116167372
100.0	420.0	1.6952743530273438	-2.48944091796875	3.0118551120678716
100.0	440.0	1.5953903198242188	-2.58612060546875	3.038632925942006
100.0	460.0	1.38385009765625	-2.635101318359375	2.976373640993773
100.0	480.0	1.1193161010742188	-2.649993896484375	2.876688406054509
100.0	500.0	1.0406341552734375	-2.587371826171875	2.788801249997863
100.0	520.0	1.0969467163085938	-2.5927734375	2.8152737338713214
100.0	540.0	1.2740936279296875	-2.4808349609375	2.78888090031482
100.0	560.0	1.4702987670898438	-2.2353515625	2.6755513585945434
100.0	580.0	1.3497314453125	-2.0062255859375	2.4179983614832405
100.0	600.0	1.2541961669921875	-1.8255615234375	2.2148776266767745
100.0	620.0	6.2514190673828125	5.73828125	8.485759368503148
100.0	640.0	6.101432800292969	6.223876953125	8.715740160429947
100.0	660.0	5.9183807373046875	5.57421875	8.130138081518096
100.0	680.0	5.901298522949219	5.5980224609375	8.134075222797204
100.0	700.0	5.702423095703125	5.3294677734375	7.805181350264533
100.0	720.0	5.1780548095703125	4.47607421875	6.844522775378329
100.0	740.0	2.3698959350585938	-0.751220703125	2.486109267069906
100.0	760.0	6.547698974609375	-1.055908203125	6.6322925143216755
100.0	780.0	6.852783203125	-1.1307373046875	6.945444872810099
100.0	800.0	6.934745788574219	-1.1812744140625	7.034636336973402
120.0	0.0	1.1435012817382812	1.8485667705535889	2.173659192820258
120.0	20.0	1.075225830078125	1.8877086639404297	2.172453586519849
120.0	40.0	1.0347976684570312	1.913421630859375	2.17531343766471
120.0	60.0	0.9316940307617188	2.0224685668945312	2.2267538864978853
120.0	80.0	0.7703170776367188	2.2529373168945312	2.380990330504243
120.0	100.0	0.7430419921875	2.3627853393554688	2.4768661574713935
120.0	120.0	0.8217620849609375	2.4150390625	2.5510206972269405
120.0	140.0	1.0256500244140625	2.4606170654296875	2.6658196329204973
120.0	160.0	1.6894454956054688	1.8767852783203125	2.525182976249733
120.0	180.0	3.19976806640625	-0.16650390625	3.2040972565747285
120.0	200.0	2.8830337524414062	-0.5665130615234375	2.938166208129321
120.0	220.0	1.769317626953125	-0.7652130126953125	1.9277022124397933
120.0	240.0	0.7216415405273438	-0.53961181640625	0.9010812535059923
120.0	260.0	0.2276458740234375	-0.34906005859375	0.4167320103680145
120.0	280.0	0.19537353515625	-0.245635986328125	0.313859611958661
120.0	300.0	0.1853485107421875	-0.3729248046875	0.41644565117858634
120.0	320.0	0.17431640625	-0.4599609375	0.49188441072450545
120.0	340.0	0.3072357177734375	-0.699981689453125	0.7644397633858475
120.0	360.0	0.76593017578125	-1.554595947265625	1.7330371009955334
120.0	380.0	1.7897567749023438	-2.1932373046875	2.8308159933103614
120.0	400.0	1.5750503540039062	-2.414306640625	2.882648118070224
120.0	420.0	1.4554672241210938	-2.552490234375	2.9382973363957747
120.0	440.0	1.2954254150390625	-2.66796875	2.9658361817379073
120.0	460.0	1.0109100341796875	-2.72515869140625	2.906618136348874
120.0	480.0	0.8121871948242188	-2.735809326171875	2.853822122803985
120.0	500.0	0.73712158203125	-2.722503662109375	2.8205273295777884
120.0	520.0	0.7246322631835938	-2.7747802734375	2.867838468725961
120.0	540.0	0.7851104736328125	-2.7052001953125	2.8168256162792056
120.0	560.0	0.9167709350585938	-2.538330078125	2.698812430103707
120.0	580.0	1.070465087890625	-2.1983642578125	2.4451382199009095
120.0	600.0	1.1169815063476562	-2.1009521484375	2.379421697712876
120.0	620.0	1.1476516723632812	-1.995361328125	2.301862548210688
120.0	640.0	1.1736373901367188	-1.91943359375	2.2498111130365963
120.0	660.0	1.3181228637695312	-1.7628173828125	2.2011299391762185
120.0	680.0	1.530120849609375	-1.32373046875	2.023247925565824
120.0	700.0	1.7887039184570312	-0.8751220703125	1.9913061908836556
120.0	720.0	1.8986663818359375	-0.761474609375	2.04567289913045
120.0	740.0	2.3298492431640625	-0.8223876953125	2.470732485979322
120.0	760.0	6.261192321777344	-0.9581298828125	6.334077846271063
120.0	780.0	6.652915954589844	-0.98974609375	6.726134701961408
120.0	800.0	6.7294769287109375	-1.020263671875	6.806379191185329
140.0	0.0	1.029052734375	1.921571969985962	2.179767961495075
140.0	20.0	0.961639404296875	1.9431629180908203	2.168094202321403
140.0	40.0	0.918121337890625	1.9584159851074219	2.162947054787598
140.0	60.0	0.7386627197265625	2.1370849609375	2.2611401424456377
140.0	80.0	0.54095458984375	2.38726806640625	2.447790981508849
140.0	100.0	0.4344940185546875	2.6200408935546875	2.655823664338174
140.0	120.0	0.179443359375	3.1974563598632812	3.202487641264823
140.0	140.0	2.451416015625	0.740936279296875	2.5609426099858323
140.0	160.0	3.0372772216796875	0.2661285400390625	3.048914121643574
140.0	180.0	2.7635345458984375	-0.33892822265625	2.784240565484062
140.0	200.0	1.8475799560546875	-0.6201629638671875	1.9488852700370989
140.0	220.0	1.3074798583984375	-0.7401275634765625	1.5024288303727904
140.0	240.0	0.569000244140625	-0.5747222900390625	0.808744080967419
140.0	260.0	0.1375274658203125	-0.493438720703125	0.5122456197412466
140.0	280.0	0.03192138671875	-0.4442138671875	0.4453593321484595
140.0	300.0	0.0556793212890625	-0.662109375	0.6644463945888346
140.0	320.0	0.0103759765625	-0.88568115234375	0.8857419288407761
140.0	340.0	-0.0139617919921875	-1.50067138671875	1.5007363334550174
140.0	360.0	0.381378173828125	-1.793182373046875	1.8332900301039379
140.0	380.0	1.455841064453125	-2.3980712890625	2.8053910801123414
140.0	400.0	1.318206787109375	-2.549468994140625	2.87009778329339
140.0	420.0	1.167236328125	-2.660858154296875	2.9056164170418133
140.0	440.0	0.9550933837890625	-2.786163330078125	2.945319927211587
140.0	460.0	0.6383514404296875	-2.8419189453125	2.912729965723697
140.0	480.0	0.4874267578125	-2.8214111328125	2.86320548067894
140.0	500.0	0.4477386474609375	-2.847412109375	2.8823992813358696
140.0	520.0	0.349822998046875	-2.952392578125	2.97304525114067
140.0	540.0	0.319366455078125	-2.888916015625	2.906515212064749
140.0	560.0	0.321380615234375	-2.7384033203125	2.757197534553328
140.0	580.0	0.6837615966796875	-2.294921875	2.3946182020204123
140.0	600.0	0.8803253173828125	-2.1685791015625	2.3404503806230905
140.0	620.0	0.9736175537109375	-2.125244140625	2.337647064497754
140.0	640.0	1.0364532470703125	-2.0885009765625	2.331538475441722
140.0	660.0	1.0884552001953125	-2.0882568359375	2.3548994321779255
140.0	680.0	1.023773193359375	-1.834716796875	2.1010229118637693
140.0	700.0	1.379364013671875	-1.228759765625	1.8472941411241983
140.0	720.0	1.7841033935546875	-0.9937744140625	2.0422077526389466
140.0	740.0	2.604705810546875	-0.8463134765625	2.7387476809863225
140.0	760.0	5.7284393310546875	-0.8753662109375	5.7949359938506095
140.0	780.0	6.31170654296875	-0.8768310546875	6.372320784692098
140.0	800.0	6.38250732421875	-0.8970947265625	6.4452446572750235
160.0	0.0	0.8946533203125	1.9765143394470215	2.1695652784799715
160.0	20.0	0.760040283203125	2.007711410522461	2.146757168389936
160.0	40.0	0.67120361328125	2.0841407775878906	2.189556364035067
160.0	60.0	0.53790283203125	2.2204208374023438	2.2846461765178794
160.0	80.0	0.22698974609375	2.557647705078125	2.567700552658566
160.0	100.0	0.2275848388671875	2.7432632446289062	2.752687430169673
160.0	120.0	1.3056488037109375	1.8412017822265625	2.257153694701819
160.0	140.0	2.5269012451171875	0.6996917724609375	2.6219836916015176
160.0	160.0	2.814483642578125	0.349578857421875	2.8361106381620966
160.0	180.0	1.714874267578125	-0.2817840576171875	1.737871113957769
160.0	200.0	1.3875732421875	-0.6245574951171875	1.521654220623656
160.0	220.0	1.0918426513671875	-0.746856689453125	1.3228436377461288
160.0	240.0	0.663238525390625	-0.6315460205078125	0.9158251566656078
160.0	260.0	-0.0367431640625	-0.60595703125	0.6070699991159482
160.0	280.0	-0.3333282470703125	-0.650146484375	0.7306149269212472
160.0	300.0	-0.39178466796875	-0.890625	0.9729892685330007
160.0	320.0	-0.574920654296875	-1.18603515625	1.3180338199750827
160.0	340.0	-0.650909423828125	-1.903411865234375	2.0116311308844037
160.0	360.0	-0.32354736328125	-2.023223876953125	2.0489308803762714
160.0	380.0	1.15985107421875	-2.483184814453125	2.740704532979976
160.0	400.0	0.989532470703125	-2.656158447265625	2.8344932893828427
160.0	420.0	0.7694549560546875	-2.759063720703125	2.864348712063057
160.0	440.0	0.4783477783203125	-2.900543212890625	2.939722355405328
160.0	460.0	0.2097015380859375	-2.93865966796875	2.9461322745630096
160.0	480.0	0.1373291015625	-2.925140380859375	2.928362260696257
160.0	500.0	0.13531494140625	-3.083404541015625	3.0863722550793438
160.0	520.0	0.1203155517578125	-3.229736328125	3.2319765749777867
160.0	540.0	0.0556488037109375	-3.229248046875	3.2297275020658414
160.0	560.0	-0.034027099609375	-3.0838623046875	3.084050025174742
160.0	580.0	0.4232025146484375	-2.4332275390625	2.4697563898605286
160.0	600.0	0.66656494140625	-2.210205078125	2.3085309849515676
160.0	620.0	0.7874603271484375	-2.1895751953125	2.32687199965114
160.0	640.0	0.8754119873046875	-2.1607666015625	2.331364075802983
160.0	660.0	0.8359222412109375	-2.1639404296875	2.3197853729574294
160.0	680.0	0.6397552490234375	-2.152587890625	2.2456449865280192
160.0	700.0	0.5488128662109375	-1.4010009765625	1.5046591967777099
160.0	720.0	1.2330169677734375	-1.2548828125	1.7592787487846013
160.0	740.0	2.17132568359375	-1.276611328125	2.518807596330244
160.0	760.0	2.50079345703125	-1.375732421875	2.8542262719217555
160.0	780.0	2.5903778076171875	-1.3623046875	2.9267612215177548
160.0	800.0	2.7064208984375	-1.3531494140625	3.0258432570569367
180.0	0.0	0.7729644775390625	1.9504499435424805	2.098029805746835
180.0	20.0	0.512664794921875	2.1048316955566406	2.166366002911819
180.0	40.0	0.45440673828125	2.168407440185547	2.215508138203839
180.0	60.0	0.261138916015625	2.3472747802734375	2.3617562167940895
180.0	80.0	0.0224151611328125	2.5893173217773438	2.589414341565445
180.0	100.0	0.019775390625	2.8668212890625	2.866889493771315
180.0	120.0	1.590576171875	1.3787384033203125	2.1049589410073475
180.0	140.0	2.1636505126953125	0.6233062744140625	2.251642567729307
180.0	160.0	1.7781982421875	0.217193603515625	1.7914134223921672
180.0	180.0	0.97503662109375	-0.2615509033203125	1.009507447967368
180.0	200.0	1.028106689453125	-0.6151885986328125	1.198106997219392
180.0	220.0	0.976287841796875	-0.73712158203125	1.2233095179620948
180.0	240.0	0.6638641357421875	-0.6595611572265625	0.9358079454924305
180.0	260.0	-0.2424774169921875	-0.68585205078125	0.7274533203663651
180.0	280.0	-0.869873046875	-0.80609130859375	1.1859436392468152
180.0	300.0	-0.9411163330078125	-1.049713134765625	1.4098218389404908
180.0	320.0	-1.2021026611328125	-1.344024658203125	1.8031786072823226
180.0	340.0	-1.3325958251953125	-2.0389404296875	2.4357934455003
180.0	360.0	-0.5029754638671875	-1.960205078125	2.0237065660711413
180.0	380.0	0.6668243408203125	-2.499664306640625	2.5870787284896455
180.0	400.0	0.533294677734375	-2.674285888671875	2.72694118522005
180.0	420.0	0.126129150390625	-2.782257080078125	2.785114543824565
180.0	440.0	-0.2174072265625	-2.927764892578125	2.935825806885449
180.0	460.0	-0.477386474609375	-2.92333984375	2.9620624045074138
180.0	480.0	-0.574920654296875	-2.86651611328125	2.923601954171975
180.0	500.0	-0.544281005859375	-3.019195556640625	3.0678630384320917
180.0	520.0	-0.5273284912109375	-3.1431884765625	3.187116115995477
180.0	540.0	-0.5000762939453125	-3.20361328125	3.2424087274073683
180.0	560.0	-0.1281890869140625	-3.3489990234375	3.3514514618280224
180.0	580.0	-0.29681396484375	-2.591064453125	2.6080094957599793
180.0	600.0	-0.0903167724609375	-2.2760009765625	2.277792256704113
180.0	620.0	0.058837890625	-2.28955078125	2.2903066775643137
180.0	640.0	0.1085052490234375	-2.2611083984375	2.2637103565938452
180.0	660.0	0.09454345703125	-2.2314453125	2.233447256584682
180.0	680.0	-0.01361083984375	-2.3934326171875	2.3934713175591344
180.0	700.0	-0.0398406982421875	-1.6102294921875	1.610722291007
180.0	720.0	0.7534942626953125	-1.5374755859375	1.7121871338345618
180.0	740.0	1.9504852294921875	-1.3447265625	2.369109992879237
180.0	760.0	2.4113006591796875	-1.383056640625	2.7797871393574916
180.0	780.0	2.511627197265625	-1.3673095703125	2.8596864581825283
180.0	800.0	2.6481781005859375	-1.344970703125	2.970150407755052
200.0	0.0	0.4174652099609375	2.0973732471466064	2.1385162471615757
200.0	20.0	0.1379241943359375	2.2655391693115234	2.2697336431986828
200.0	40.0	0.0403289794921875	2.357696533203125	2.3580414265370564
200.0	60.0	-0.1058349609375	2.4608802795410156	2.463155047736644
200.0	80.0	-0.231170654296875	2.6459808349609375	2.656059948568297
200.0	100.0	0.4267578125	2.4006271362304688	2.4382643166268676
200.0	120.0	2.725433349609375	1.1680908203125	2.9652020348808117
200.0	140.0	2.2186737060546875	0.5880584716796875	2.2952833768519065
200.0	160.0	1.1347198486328125	0.16796875	1.147084406596932
200.0	180.0	0.760894775390625	-0.1483001708984375	0.7752120999476565
200.0	200.0	0.79864501953125	-0.5253143310546875	0.955923121194118
200.0	220.0	0.7628173828125	-0.7047119140625	1.0385129952689782
200.0	240.0	0.542755126953125	-0.6665191650390625	0.8595527471879034
200.0	260.0	0.0259552001953125	-0.64990234375	0.6504204246707832
200.0	280.0	-0.721893310546875	-0.9007568359375	1.1543365320825913
200.0	300.0	-0.8619384765625	-1.15185546875	1.438648309444725
200.0	320.0	-1.0765228271484375	-1.356781005859375	1.7319803968961203
200.0	340.0	-1.0323486328125	-1.897552490234375	2.1601965542201285
200.0	360.0	-0.4273681640625	-1.877288818359375	1.9253199358006166
200.0	380.0	0.357940673828125	-2.45458984375	2.4805509119994253
200.0	400.0	0.1946258544921875	-2.61474609375	2.6219794732258483
200.0	420.0	-0.37396240234375	-2.682647705078125	2.708587563274933
200.0	440.0	-0.5284423828125	-2.81329345703125	2.862493917430637
200.0	460.0	-0.5986480712890625	-2.832672119140625	2.8952393420604716
200.0	480.0	-0.64849853515625	-2.742950439453125	2.818568335768337
200.0	500.0	-0.611785888671875	-2.929656982421875	2.9928534892692764
200.0	520.0	-0.6153411865234375	-3.056640625	3.117963547931961
200.0	540.0	-0.64337158203125	-3.136962890625	3.202259072861493
200.0	560.0	-0.3913726806640625	-3.3106689453125	3.3337218601177208
200.0	580.0	-0.5069580078125	-2.848876953125	2.893632028391309
200.0	600.0	-0.426849365234375	-2.3057861328125	2.344962701381711
200.0	620.0	-0.30340576171875	-2.346923828125	2.366454417745045
200.0	640.0	-0.2456512451171875	-2.315185546875	2.3281814041621667
200.0	660.0	-0.2655181884765625	-2.2965087890625	2.311807199282238
200.0	680.0	-0.3353118896484375	-2.579345703125	2.6010494650369504
200.0	700.0	-0.31658935546875	-2.061767578125	2.08593249320383
200.0	720.0	0.1711883544921875	-1.885986328125	1.8937396554405685
200.0	740.0	1.3920135498046875	-1.864990234375	2.327206543724464
200.0	760.0	2.187164306640625	-1.446044921875	2.6219713233220614
200.0	780.0	2.376220703125	-1.4022216796875	2.7591032001259945
200.0	800.0	2.4444580078125	-1.3809814453125	2.8075763042624606
220.0	0.0	-0.010955810546875	2.3117644786834717	2.3117904391807236
220.0	20.0	-0.2775726318359375	2.4477920532226562	2.463479754689353
220.0	40.0	-0.3585052490234375	2.5312843322753906	2.5565457915711636
220.0	60.0	-0.4580535888671875	2.5832748413085938	2.6235704671329203
220.0	80.0	-0.4010162353515625	2.5853424072265625	2.61625866145142
220.0	100.0	1.3980865478515625	1.9119491577148438	2.3685851424363027
220.0	120.0	2.6189422607421875	1.0989456176757812	2.8401654944228523
220.0	140.0	1.357513427734375	0.48382568359375	1.4411557856748491
220.0	160.0	0.8600921630859375	0.1815948486328125	0.8790535922523842
220.0	180.0	0.699615478515625	-0.0532684326171875	0.701640466116471
220.0	200.0	0.66583251953125	-0.472015380859375	0.816168771660098
220.0	220.0	0.6357421875	-0.7245941162109375	0.9639526763357187
220.0	240.0	0.502288818359375	-0.659912109375	0.8293238505846912
220.0	260.0	-0.012298583984375	-0.6029052734375	0.6030306989754065
220.0	280.0	-0.8872222900390625	-1.06243896484375	1.38417482492654
220.0	300.0	-1.0805511474609375	-1.274688720703125	1.6710541933064045
220.0	320.0	-1.275054931640625	-1.43499755859375	1.9196309728359515
220.0	340.0	-1.1194000244140625	-1.85113525390625	2.16327486531711
220.0	360.0	-0.5193634033203125	-1.8614501953125	1.932546292935153
220.0	380.0	0.106719970703125	-2.406951904296875	2.409316629616213
220.0	400.0	-0.114898681640625	-2.5341796875	2.5367830801194553
220.0	420.0	-0.572052001953125	-2.559326171875	2.62247858846987
220.0	440.0	-0.7296905517578125	-2.546966552734375	2.6494314337367264
220.0	460.0	-0.762969970703125	-2.492950439453125	2.607091304454882
220.0	480.0	-0.802001953125	-2.390228271484375	2.5211898624696034
220.0	500.0	-0.8504486083984375	-2.524261474609375	2.6636739341976403
220.0	520.0	-0.870361328125	-2.652099609375	2.7912651575123673
220.0	540.0	-0.99822998046875	-2.811279296875	2.983245611568822
220.0	560.0	-1.181976318359375	-2.8919677734375	3.1241871934574332
220.0	580.0	-0.6681671142578125	-2.83837890625	2.915963324189891
220.0	600.0	-0.5774383544921875	-2.29638671875	2.367873944130058
220.0	620.0	-0.42901611328125	-2.3533935546875	2.3921780971950266
220.0	640.0	-0.375396728515625	-2.3369140625	2.3668734734434977
220.0	660.0	-0.3509368896484375	-2.3221435546875	2.3485117391856525
220.0	680.0	-0.3584442138671875	-2.7398681640625	2.7632154839784175
220.0	700.0	-0.4410400390625	-2.5042724609375	2.542812787970482
220.0	720.0	-0.280303955078125	-2.4993896484375	2.515058433108259
220.0	740.0	0.288726806640625	-2.7972412109375	2.8121026939000617
220.0	760.0	1.04132080078125	-1.9742431640625	2.2320360841588593
220.0	780.0	1.489044189453125	-1.7918701171875	2.329817828718301
220.0	800.0	1.829193115234375	-1.5625	2.405691938470268
240.0	0.0	-0.2015838623046875	2.3979859352111816	2.4064439737945946
240.0	20.0	-0.3805694580078125	2.4980831146240234	2.526905688769967
240.0	40.0	-0.3878936767578125	2.535755157470703	2.5652515906062634
240.0	60.0	-0.587738037109375	2.6098861694335938	2.6752461228204663
240.0	80.0	0.16497802734375	2.2809066772460938	2.286865326120463
240.0	100.0	3.0028533935546875	1.829437255859375	3.5162436173151006
240.0	120.0	1.6478729248046875	0.96368408203125	1.9089714995946818
240.0	140.0	0.9250335693359375	0.4879913330078125	1.0458597637776905
240.0	160.0	0.564697265625	0.1720123291015625	0.5903145290159273
240.0	180.0	0.560302734375	-0.0155181884765625	0.5605175896630684
240.0	200.0	0.5206298828125	-0.41143798828125	0.6635787014953686
240.0	220.0	0.490325927734375	-0.712615966796875	0.865009266737889
240.0	240.0	0.3612213134765625	-0.73748779296875	0.8211997820796416
240.0	260.0	-0.002960205078125	-0.723236083984375	0.7232421420182583
240.0	280.0	-0.640167236328125	-1.24078369140625	1.3961942054484073
240.0	300.0	-0.687103271484375	-1.29541015625	1.4663554748423657
240.0	320.0	-0.8087615966796875	-1.436187744140625	1.6482507566155142
240.0	340.0	-0.8177032470703125	-1.631500244140625	1.8249470257791736
240.0	360.0	-0.5291900634765625	-1.645721435546875	1.7287108395277666
240.0	380.0	-0.5206451416015625	-2.111053466796875	2.1743086494673234
240.0	400.0	-0.771514892578125	-2.102020263671875	2.239134747699882
240.0	420.0	-0.9733734130859375	-2.077056884765625	2.2938223784449505
240.0	440.0	-1.0992431640625	-1.942169189453125	2.2316712782574286
240.0	460.0	-1.0231781005859375	-1.92327880859375	2.1785074709774217
240.0	480.0	-0.8939971923828125	-2.167388916015625	2.344526752514404
240.0	500.0	-0.9381561279296875	-2.3074951171875	2.4909176293519177
240.0	520.0	-0.9380645751953125	-2.474853515625	2.646670563375386
240.0	540.0	-1.0572357177734375	-2.653076171875	2.8559692814711473
240.0	560.0	-1.2485809326171875	-2.6763916015625	2.9533076965005676
240.0	580.0	-0.8843231201171875	-2.5213623046875	2.671945967319111
240.0	600.0	-0.807861328125	-2.503662109375	2.6307724879586156
240.0	620.0	-0.728057861328125	-2.5689697265625	2.6701448847274727
240.0	640.0	-0.6869659423828125	-2.56982421875	2.6600599093381248
240.0	660.0	-0.6677093505859375	-2.5618896484375	2.647473200550123
240.0	680.0	-0.3878173828125	-2.8214111328125	2.8479401508405777
240.0	700.0	-0.4670257568359375	-2.9708251953125	3.007310326296861
240.0	720.0	-0.344696044921875	-3.10693359375	3.1259961163374905
240.0	740.0	-0.069000244140625	-3.4632568359375	3.4639441313853907
240.0	760.0	0.25848388671875	-3.996337890625	4.004688559143933
240.0	780.0	0.59332275390625	-3.85888671875	3.904233420077242
240.0	800.0	1.1094970703125	-3.4388427734375	3.6133949921722284
260.0	0.0	-0.680511474609375	2.5939700603485107	2.6817487841070204
260.0	20.0	-0.8443603515625	2.730274200439453	2.8578561217941054
260.0	40.0	-0.73291015625	2.6732521057128906	2.7719008131303693
260.0	60.0	-0.6932373046875	2.6326751708984375	2.7224174029849846
260.0	80.0	0.627197265625	2.1729049682617188	2.2616127898258664
260.0	100.0	1.93914794921875	1.7626266479492188	2.6205242736940986
260.0	120.0	0.833099365234375	0.9664077758789062	1.2759304611275384
260.0	140.0	0.489593505859375	0.5471649169921875	0.734228334625368
260.0	160.0	0.3470458984375	0.1964111328125	0.3987708473735023
260.0	180.0	0.36956787109375	-0.11065673828125	0.3857788551382925
260.0	200.0	0.37701416015625	-0.38494873046875	0.5388183386335554
260.0	220.0	0.30450439453125	-0.634552001953125	0.7038317764008399
260.0	240.0	0.22442626953125	-0.7577972412109375	0.7903314553037991
260.0	260.0	0.0640869140625	-0.82647705078125	0.8289580496153753
260.0	280.0	-0.125946044921875	-0.876434326171875	0.8854374818832844
260.0	300.0	-0.272216796875	-1.09490966796875	1.1282416255006387
260.0	320.0	-0.43896484375	-1.22467041015625	1.30096416075184
260.0	340.0	-0.55084228515625	-1.355926513671875	1.4635449885789384
260.0	360.0	-0.613006591796875	-1.516143798828125	1.635380414555402
260.0	380.0	-0.818145751953125	-1.692413330078125	1.8797939651102917
260.0	400.0	-1.08941650390625	-1.641815185546875	1.9703769747121072
260.0	420.0	-1.160491943359375	-1.623687744140625	1.9957713899829537
260.0	440.0	-1.2628173828125	-1.562744140625	2.009198096602518
260.0	460.0	-1.194122314453125	-1.5562744140625	1.9616111117498456
260.0	480.0	-0.99078369140625	-1.820526123046875	2.0726716304935233
260.0	500.0	-1.02032470703125	-2.01666259765625	2.2600864011280763
260.0	520.0	-0.95098876953125	-2.2034912109375	2.3999485737101476
260.0	540.0	-1.08258056640625	-2.4498291015625	2.6783657908551257
260.0	560.0	-1.25115966796875	-2.4981689453125	2.7939664625895997
260.0	580.0	-1.00909423828125	-2.330322265625	2.539423762076753
260.0	600.0	-1.07373046875	-2.4755859375	2.6984111720547426
260.0	620.0	-1.008819580078125	-2.5338134765625	2.7272564381001554
260.0	640.0	-0.990478515625	-2.561767578125	2.746579839408848
260.0	660.0	-0.873016357421875	-2.542724609375	2.6884207258997623
260.0	680.0	-0.59100341796875	-2.734130859375	2.797276639204178
260.0	700.0	-0.47918701171875	-3.2071533203125	3.2427538624125387
260.0	720.0	-0.35015869140625	-3.40087890625	3.418857768925688
260.0	740.0	-0.257568359375	-3.69677734375	3.7057393579438953
260.0	760.0	-0.01324462890625	-4.3790283203125	4.379048349846548
260.0	780.0	0.20318603515625	-4.545166015625	4.549705339302201
260.0	800.0	0.44403076171875	-4.5211181640625	4.542870543034261
280.0	0.0	-0.8687744140625	2.726522922515869	2.8615898080497346
280.0	20.0	-0.969635009765625	2.8528976440429688	3.013173911268499
280.0	40.0	-0.723114013671875	2.6818161010742188	2.777594548660688
280.0	60.0	-0.42742919921875	2.6118812561035156	2.6466241547166574
280.0	80.0	1.577423095703125	2.0264968872070312	2.5680641068161476
280.0	100.0	1.171478271484375	1.6347579956054688	2.011167582464482
280.0	120.0	0.26385498046875	1.0692062377929688	1.1012817212927666
280.0	140.0	0.10302734375	0.6627655029296875	0.6707255365899096
280.0	160.0	0.032867431640625	0.1526336669921875	0.15613232965063048
280.0	180.0	0.108062744140625	-0.3198089599609375	0.33757269964038666
280.0	200.0	0.2099609375	-0.5936737060546875	0.6297079200205333
280.0	220.0	0.2711181640625	-0.77880859375	0.8246501589058679
280.0	240.0	0.23193359375	-0.878875732421875	0.9089641054243436
280.0	260.0	0.194610595703125	-1.005950927734375	1.024602631740508
280.0	280.0	0.055328369140625	-1.11798095703125	1.1193492076721505
280.0	300.0	-0.178680419921875	-1.17803955078125	1.19151327129342
280.0	320.0	-0.37347412109375	-1.25390625	1.308343916145832
280.0	340.0	-0.4669189453125	-1.286865234375	1.368954138360654
280.0	360.0	-0.635101318359375	-1.345977783203125	1.4882909250070078
280.0	380.0	-0.85980224609375	-1.392608642578125	1.6366486286833668
280.0	400.0	-1.04913330078125	-1.43768310546875	1.7797790296995943
280.0	420.0	-1.2110595703125	-1.482666015625	1.914409516465798
280.0	440.0	-1.410491943359375	-1.470245361328125	2.0374270403596237
280.0	460.0	-1.50567626953125	-1.46124267578125	2.098163765332413
280.0	480.0	-1.513916015625	-1.5377197265625	2.157897972524495
280.0	500.0	-1.5821533203125	-1.724029541015625	2.339975851856257
280.0	520.0	-1.357086181640625	-1.9080810546875	2.341464545035285
280.0	540.0	-1.247955322265625	-2.0628662109375	2.410976874754036
280.0	560.0	-1.224517822265625	-2.1163330078125	2.4450581377551845
280.0	580.0	-0.940704345703125	-2.292236328125	2.477755445963287
280.0	600.0	-1.272613525390625	-2.4222412109375	2.7362013209870213
280.0	620.0	-1.339569091796875	-2.4473876953125	2.7900092979889037
280.0	640.0	-1.386077880859375	-2.5142822265625	2.871032393863869
280.0	660.0	-1.291717529296875	-2.494140625	2.808784725244748
280.0	680.0	-0.968292236328125	-2.6444091796875	2.816112526968487
280.0	700.0	-0.63812255859375	-3.5159912109375	3.573428968816364
280.0	720.0	-0.551483154296875	-3.6400146484375	3.6815540618484484
280.0	740.0	-0.420806884765625	-3.967041015625	3.9892972882347566
280.0	760.0	-0.2662353515625	-4.544921875	4.5527130496304204
280.0	780.0	-0.0076904296875	-5.031982421875	5.031988298552349
280.0	800.0	0.364044189453125	-5.1749267578125	5.187715790268235
300.0	0.0	-2.075439453125	3.444063186645508	4.021072015917473
300.0	20.0	-2.0791015625	3.5121841430664062	4.081433665024711
300.0	40.0	-1.338958740234375	2.862140655517578	3.1598512053602485
300.0	60.0	0.11260986328125	2.3563194274902344	2.3590087379397575
300.0	80.0	1.51153564453125	1.9332504272460938	2.4540165482603626
300.0	100.0	0.643096923828125	1.590728759765625	1.7158064111614342
300.0	120.0	0.110748291015625	1.0851821899414062	1.0908187609905267
300.0	140.0	-0.132415771484375	0.7288818359375	0.7408121673524423
300.0	160.0	-0.378692626953125	0.0744781494140625	0.38594701767056333
300.0	180.0	-0.3114013671875	-0.53411865234375	0.6182665657042663
300.0	200.0	-0.070587158203125	-0.9268035888671875	0.9294877294726874
300.0	220.0	0.12005615234375	-1.044097900390625	1.0509775950588562
300.0	240.0	0.219635009765625	-1.09039306640625	1.1122933861088857
300.0	260.0	0.26568603515625	-1.154998779296875	1.1851629632478056
300.0	280.0	0.073394775390625	-1.189300537109375	1.1915630745467434
300.0	300.0	-0.113800048828125	-1.217315673828125	1.22262336836039
300.0	320.0	-0.295501708984375	-1.243011474609375	1.2776536252143063
300.0	340.0	-0.392730712890625	-1.2435302734375	1.3040724495989946
300.0	360.0	-0.587738037109375	-1.251129150390625	1.382302481811542
300.0	380.0	-0.82147216796875	-1.286376953125	1.5262968873317002
300.0	400.0	-1.035797119140625	-1.33740234375	1.6916029974813864
300.0	420.0	-1.219879150390625	-1.42510986328125	1.8759113155955045
300.0	440.0	-1.420867919921875	-1.4312744140625	2.0167826095573784
300.0	460.0	-1.54144287109375	-1.421142578125	2.0965906496513607
300.0	480.0	-1.68634033203125	-1.421417236328125	2.2054864939885603
300.0	500.0	-1.68310546875	-1.627655029296875	2.341389526185587
300.0	520.0	-1.368682861328125	-1.7734375	2.2401726141749867
300.0	540.0	-1.210296630859375	-1.887451171875	2.242161872140784
300.0	560.0	-1.21868896484375	-1.923583984375	2.2771425379136745
300.0	580.0	-1.027618408203125	-2.3675537109375	2.5809514073402955
300.0	600.0	-1.5849609375	-2.4093017578125	2.8838925315620347
300.0	620.0	-1.76678466796875	-2.4049072265625	2.984142562167897
300.0	640.0	-1.8192138671875	-2.4892578125	3.0831710221230972
300.0	660.0	-1.691070556640625	-2.4644775390625	2.9888742308903513
300.0	680.0	-1.13458251953125	-2.5738525390625	2.8128267608340827
300.0	700.0	-0.84564208984375	-3.6563720703125	3.7528878561284804
300.0	720.0	-0.68695068359375	-3.739013671875	3.801594991599985
300.0	740.0	-0.598419189453125	-4.0430908203125	4.087137006218526
300.0	760.0	-0.425628662109375	-4.60986328125	4.629470728909087
300.0	780.0	-0.12652587890625	-5.245361328125	5.246887101951238
300.0	800.0	0.28985595703125	-5.564208984375	5.571753592687491
320.0	0.0	-2.468170166015625	3.562397003173828	4.33388236765045
320.0	20.0	-2.333984375	3.539398193359375	4.239672467762073
320.0	40.0	-1.541748046875	2.7489585876464844	3.1517868513968756
320.0	60.0	0.45159912109375	2.3117103576660156	2.3554079357752418
320.0	80.0	1.116302490234375	1.85430908203125	2.1643921598007703
320.0	100.0	0.233123779296875	1.5624847412109375	1.579780131217844
320.0	120.0	-0.11602783203125	1.0118484497070312	1.0184791323244646
320.0	140.0	-0.33740234375	0.7171173095703125	0.7925260735479663
320.0	160.0	-0.474700927734375	-0.0963287353515625	0.4843760894659311
320.0	180.0	-0.37042236328125	-0.6086883544921875	0.7125406936542454
320.0	200.0	-0.20458984375	-1.08013916015625	1.0993441724358657
320.0	220.0	-0.042022705078125	-1.2968292236328125	1.297509900929533
320.0	240.0	0.05438232421875	-1.2731475830078125	1.2743085204557285
320.0	260.0	0.19036865234375	-1.235198974609375	1.2497826733761461
320.0	280.0	0.096343994140625	-1.219268798828125	1.2230693230568526
320.0	300.0	-0.059356689453125	-1.210113525390625	1.2115683888729358
320.0	320.0	-0.18572998046875	-1.19854736328125	1.2128525910733583
320.0	340.0	-0.304931640625	-1.1982421875	1.2364334374963495
320.0	360.0	-0.510589599609375	-1.193145751953125	1.2978052722319515
320.0	380.0	-0.762298583984375	-1.22711181640625	1.4446115537086188
320.0	400.0	-1.016998291015625	-1.2833251953125	1.637439794573397
320.0	420.0	-1.225616455078125	-1.381317138671875	1.846665300628927
320.0	440.0	-1.404388427734375	-1.39398193359375	1.9787603410064596
320.0	460.0	-1.524932861328125	-1.3834228515625	2.0589509507959876
320.0	480.0	-1.646697998046875	-1.387298583984375	2.1531863964591262
320.0	500.0	-1.62054443359375	-1.54632568359375	2.239930217884782
320.0	520.0	-1.4072265625	-1.6641845703125	2.1794028728694856
320.0	540.0	-1.377044677734375	-1.75537109375	2.2310490181189744
320.0	560.0	-1.428253173828125	-1.7752685546875	2.2784831730369124
320.0	580.0	-1.391143798828125	-1.9893798828125	2.427532365830994
320.0	600.0	-2.174102783203125	-2.156982421875	3.0625636450871214
320.0	620.0	-2.253204345703125	-2.180908203125	3.135807776945737
320.0	640.0	-2.271484375	-2.2845458984375	3.2216131406388238
320.0	660.0	-2.00518798828125	-2.2559814453125	3.01831594601057
320.0	680.0	-1.33709716796875	-2.406005859375	2.7525793416243034
320.0	700.0	-0.7764892578125	-3.6810302734375	3.7620366082032697
320.0	720.0	-0.578857421875	-3.7535400390625	3.7979124186459443
320.0	740.0	-0.572296142578125	-4.0777587890625	4.117722625018138
320.0	760.0	-0.4110107421875	-4.617919921875	4.636174525947392
320.0	780.0	-0.123046875	-5.2880859375	5.289517314068696
320.0	800.0	0.0230712890625	-5.753173828125	5.75322008800302
340.0	0.0	-3.06597900390625	3.8362960815429688	4.910946434003928
340.0	20.0	-2.819305419921875	3.703836441040039	4.6547703952802015
340.0	40.0	-1.80694580078125	2.556285858154297	3.1304393486475095
340.0	60.0	0.705322265625	2.1994361877441406	2.3097616851841796
340.0	80.0	0.506683349609375	1.772735595703125	1.8437243582065865
340.0	100.0	-0.076934814453125	1.53863525390625	1.5405574998155982
340.0	120.0	-0.319488525390625	0.95965576171875	1.011440605698758
340.0	140.0	-0.69525146484375	0.558929443359375	0.8920631827518727
340.0	160.0	-0.67291259765625	-0.3377532958984375	0.7529200840558974
340.0	180.0	-0.50823974609375	-0.6822357177734375	0.8507368653792293
340.0	200.0	-0.3184814453125	-1.14068603515625	1.1843120626797756
340.0	220.0	-0.097900390625	-1.44598388671875	1.449294272097558
340.0	240.0	0.049835205078125	-1.4100341796875	1.4109145741511708
340.0	260.0	0.176971435546875	-1.310150146484375	1.3220485223064058
340.0	280.0	0.100250244140625	-1.22125244140625	1.2253602070783027
340.0	300.0	-0.10693359375	-1.188751220703125	1.1935511125190492
340.0	320.0	-0.237213134765625	-1.175384521484375	1.1990825011859643
340.0	340.0	-0.34521484375	-1.175048828125	1.2247093683087726
340.0	360.0	-0.53607177734375	-1.16259765625	1.280236798714394
340.0	380.0	-0.750244140625	-1.199951171875	1.4151851770797808
340.0	400.0	-0.98309326171875	-1.2340087890625	1.5777357360218183
340.0	420.0	-1.24786376953125	-1.29461669921875	1.7981091138206247
340.0	440.0	-1.384002685546875	-1.311614990234375	1.9067766823119277
340.0	460.0	-1.403472900390625	-1.33795166015625	1.9390334775464138
340.0	480.0	-1.39398193359375	-1.354888916015625	1.94394177019986
340.0	500.0	-1.40045166015625	-1.55218505859375	2.0905844418621506
340.0	520.0	-1.348388671875	-1.6387939453125	2.122215259023866
340.0	540.0	-1.474853515625	-1.6524658203125	2.2149122284759923
340.0	560.0	-1.59393310546875	-1.6495361328125	2.2938160776669236
340.0	580.0	-1.796630859375	-1.7069091796875	2.4781891357521535
340.0	600.0	-2.37396240234375	-1.7403564453125	2.943558738072415
340.0	620.0	-2.334320068359375	-1.826171875	2.9637735909792995
340.0	640.0	-2.184814453125	-1.9515380859375	2.929490586338945
340.0	660.0	-1.9373779296875	-1.94775390625	2.7472128642958045
340.0	680.0	-1.176300048828125	-2.1361083984375	2.438573536875251
340.0	700.0	-0.856781005859375	-3.513427734375	3.6163860602370494
340.0	720.0	-0.7559814453125	-3.7613525390625	3.83657149923844
340.0	740.0	-0.7353515625	-4.1224365234375	4.187508186289628
340.0	760.0	-0.582366943359375	-4.5633544921875	4.600364711420778
340.0	780.0	-0.2532958984375	-5.2579345703125	5.264032176749355
340.0	800.0	-0.022369384765625	-5.648193359375	5.6482376556110525
360.0	0.0	-3.02557373046875	3.2440309524536133	4.435970380759962
360.0	20.0	-2.718505859375	2.9631175994873047	4.021236130327043
360.0	40.0	-2.184844970703125	2.2933731079101562	3.16750813070657
360.0	60.0	-0.021759033203125	2.0776443481445312	2.0777582854853085
360.0	80.0	-0.055145263671875	1.68707275390625	1.6879737785517461
360.0	100.0	-0.449005126953125	1.4618453979492188	1.5292473872907226
360.0	120.0	-0.531402587890625	0.8019638061523438	0.9620471177625384
360.0	140.0	-0.92266845703125	0.2509918212890625	0.9561976657336224
360.0	160.0	-0.7135009765625	-0.497955322265625	0.8700822642304024
360.0	180.0	-0.6121826171875	-0.8228607177734375	1.0256058295666781
360.0	200.0	-0.44635009765625	-1.193695068359375	1.2744160725223286
360.0	220.0	-0.217681884765625	-1.7011566162109375	1.7150274737838347
360.0	240.0	-0.05987548828125	-1.7965850830078125	1.7975825529257639
360.0	260.0	0.050048828125	-1.578765869140625	1.579558974764804
360.0	280.0	0.133575439453125	-1.267059326171875	1.274080740794798
360.0	300.0	-0.075775146484375	-1.0333251953125	1.0360998176297227
360.0	320.0	-0.210845947265625	-1.006988525390625	1.0288254972281374
360.0	340.0	-0.278076171875	-1.004425048828125	1.0422072903592816
360.0	360.0	-0.460418701171875	-0.971405029296875	1.0749944703727823
360.0	380.0	-0.721710205078125	-1.060211181640625	1.2825417614213268
360.0	400.0	-0.9822998046875	-1.12744140625	1.4953384335380664
360.0	420.0	-1.26141357421875	-1.09503173828125	1.6704067507845441
360.0	440.0	-1.33062744140625	-1.050811767578125	1.6955160744457738
360.0	460.0	-1.349822998046875	-1.09991455078125	1.7412162832562108
360.0	480.0	-1.355712890625	-1.143646240234375	1.7736640506615156
360.0	500.0	-1.4730224609375	-1.473602294921875	2.0835783868204683
360.0	520.0	-1.548553466796875	-1.52001953125	2.1699025818939637
360.0	540.0	-1.716461181640625	-1.5272216796875	2.2975302058921097
360.0	560.0	-1.859954833984375	-1.5015869140625	2.3904382955737606
360.0	580.0	-2.15289306640625	-1.44189453125	2.5911403656746894
360.0	600.0	-2.665313720703125	-1.3975830078125	3.0095075167699066
360.0	620.0	-2.403900146484375	-1.32470703125	2.744737625513737
360.0	640.0	-2.07037353515625	-1.4378662109375	2.520695502362622
360.0	660.0	-1.686920166015625	-1.4588623046875	2.230241886107493
360.0	680.0	-0.986114501953125	-1.6400146484375	1.9136535365765237
360.0	700.0	-0.8145751953125	-3.3712158203125	3.46823137289652
360.0	720.0	-0.78155517578125	-3.73828125	3.8191065966914333
360.0	740.0	-0.745941162109375	-4.0855712890625	4.153109795724272
360.0	760.0	-0.824615478515625	-4.0013427734375	4.085429558559058
360.0	780.0	-0.744140625	-4.1168212890625	4.183534725068458
360.0	800.0	-4.47161865234375	-1.358642578125	4.673465847428724
380.0	0.0	-3.239105224609375	3.2025070190429688	4.554981214353274
380.0	20.0	-2.76751708984375	2.8507652282714844	3.97316161630747
380.0	40.0	-2.264373779296875	2.3374900817871094	3.2544198399746027
380.0	60.0	-0.242462158203125	2.0153656005859375	2.0298981260609197
380.0	80.0	-0.59912109375	1.61944580078125	1.7267167650324764
380.0	100.0	-0.91064453125	1.3140411376953125	1.5987424976684406
380.0	120.0	-0.78955078125	0.6970977783203125	1.0532500883985725
380.0	140.0	-1.01806640625	0.0253143310546875	1.0183810794057087
380.0	160.0	-0.8929443359375	-0.6136474609375	1.0834725623650576
380.0	180.0	-0.710418701171875	-1.0168304443359375	1.240418833903756
380.0	200.0	-0.583038330078125	-1.3394775390625	1.4608674724263047
380.0	220.0	-0.318817138671875	-2.0106353759765625	2.035755138281452
380.0	240.0	-0.194061279296875	-2.2177276611328125	2.2262020930445545
380.0	260.0	-0.088165283203125	-1.95648193359375	1.9584674298136862
380.0	280.0	0.03582763671875	-1.329864501953125	1.3303470273232785
380.0	300.0	-0.308380126953125	-0.7745361328125	0.8336693131762546
380.0	320.0	-0.3917236328125	-0.756317138671875	0.8517411688727008
380.0	340.0	-0.389312744140625	-0.7525634765625	0.8472993561936302
380.0	360.0	-0.5543212890625	-0.7850341796875	0.9610154810332338
380.0	380.0	-0.813690185546875	-0.896728515625	1.2108731348866915
380.0	400.0	-1.0531005859375	-1.03826904296875	1.4788588335906676
380.0	420.0	-1.2332763671875	-0.950927734375	1.557316330700596
380.0	440.0	-1.2703857421875	-0.90380859375	1.5590862413893716
380.0	460.0	-1.272918701171875	-0.9609375	1.5949052945862783
380.0	480.0	-1.33050537109375	-1.027984619140625	1.681367574238011
380.0	500.0	-1.507293701171875	-1.202667236328125	1.9283004908285275
380.0	520.0	-1.66400146484375	-1.3218994140625	2.1251632727630425
380.0	540.0	-1.877349853515625	-1.3350830078125	2.303668619885423
380.0	560.0	-2.018341064453125	-1.290283203125	2.3955231989534735
380.0	580.0	-2.253173828125	-1.2626953125	2.582865027824129
380.0	600.0	-2.40838623046875	-0.7855224609375	2.5332528045476987
380.0	620.0	-1.972747802734375	-0.81298828125	2.133701909509183
380.0	640.0	-1.44610595703125	-0.9180908203125	1.7129253320864126
380.0	660.0	-1.05523681640625	-0.9517822265625	1.4210609225151003
380.0	680.0	-0.63629150390625	-1.097900390625	1.268957109471319
380.0	700.0	-0.74005126953125	-3.1849365234375	3.269785396606475
380.0	720.0	-0.6375732421875	-3.594482421875	3.650589475731535
380.0	740.0	-0.465179443359375	-3.8438720703125	3.871917407106283
380.0	760.0	-2.1072998046875	-1.98388671875	2.89422165351388
380.0	780.0	-4.884246826171875	-0.740966796875	4.940131461109232
380.0	800.0	-6.318603515625	-0.3438720703125	6.3279537283714085
400.0	0.0	-0.013580322265625	2.7268059253692627	2.7268397422257435
400.0	20.0	-0.2083740234375	2.595874786376953	2.6042245756061675
400.0	40.0	-0.43365478515625	2.3805580139160156	2.4197340618978522
400.0	60.0	-0.69097900390625	1.8618545532226562	1.9859391635181602
400.0	80.0	-0.849639892578125	1.5457992553710938	1.7639113597247442
400.0	100.0	-1.078399658203125	1.1532669067382812	1.5789143045112677
400.0	120.0	-1.04901123046875	0.6259613037109375	1.2215777156583438
400.0	140.0	-1.005584716796875	-0.3190765380859375	1.0549931088933036
400.0	160.0	-0.87579345703125	-0.8169403076171875	1.1976667506399319
400.0	180.0	-0.6641845703125	-1.26513671875	1.4288849010927076
400.0	200.0	-0.672454833984375	-1.509033203125	1.6520825378541626
400.0	220.0	-0.4722900390625	-2.2181549072265625	2.2678776583958267
400.0	240.0	-0.51934814453125	-2.267303466796875	2.3260239693040954
400.0	260.0	-0.5052490234375	-1.607940673828125	1.6854523980923912
400.0	280.0	-1.238616943359375	-0.595672607421875	1.3744081590305322
400.0	300.0	-1.30401611328125	-0.415924072265625	1.3687406100452921
400.0	320.0	-1.311248779296875	-0.439117431640625	1.3828222879235799
400.0	340.0	-1.2666015625	-0.49261474609375	1.3590249468631734
400.0	360.0	-1.1495361328125	-0.64178466796875	1.3165564479661616
400.0	380.0	-1.139190673828125	-0.8580322265625	1.4261748466288342
400.0	400.0	-1.26239013671875	-0.939605712890625	1.5736860401558768
400.0	420.0	-1.2978515625	-0.829833984375	1.5404684741686145
400.0	440.0	-1.313262939453125	-0.808746337890625	1.542313258450617
400.0	460.0	-1.306915283203125	-0.871795654296875	1.571004525875346
400.0	480.0	-1.371002197265625	-0.920166015625	1.6511670179658868
400.0	500.0	-1.55120849609375	-1.094696044921875	1.8985803193757775
400.0	520.0	-1.741912841796875	-1.2471923828125	2.1423699932930322
400.0	540.0	-1.940216064453125	-1.236572265625	2.3007714673289303
400.0	560.0	-2.126922607421875	-1.1556396484375	2.4205996726024352
400.0	580.0	-2.3358154296875	-1.091796875	2.5783820775490134
400.0	600.0	-2.35699462890625	-0.193115234375	2.364892634865402
400.0	620.0	-2.5045166015625	-0.421875	2.5397995832599025
400.0	640.0	-2.11181640625	-0.506103515625	2.1716144460365543
400.0	660.0	-1.5400390625	-0.57568359375	1.6441204074333466
400.0	680.0	-1.121124267578125	-0.7237548828125	1.3344439867403664
400.0	700.0	-0.66693115234375	-2.9129638671875	2.988336603113263
400.0	720.0	-0.521026611328125	-3.392822265625	3.432595469296204
400.0	740.0	0.24224853515625	-3.1644287109375	3.1736876688469073
400.0	760.0	-4.257110595703125	-0.37548828125	4.273638037246942
400.0	780.0	-4.989410400390625	-0.1839599609375	4.99280055787874
400.0	800.0	-5.368255615234375	-0.1124267578125	5.3694327564806725
420.0	0.0	-0.345672607421875	2.624258518218994	2.646926958185055
420.0	20.0	-0.49072265625	2.5390892028808594	2.586074767972344
420.0	40.0	-0.724761962890625	2.417530059814453	2.523832699082795
420.0	60.0	-0.863037109375	1.7954978942871094	1.9921460138623874
420.0	80.0	-0.897430419921875	1.5072402954101562	1.7541820506176797
420.0	100.0	-1.090484619140625	0.931915283203125	1.4344416334064745
420.0	120.0	-1.108367919921875	0.3802337646484375	1.1717752180732732
420.0	140.0	-0.958221435546875	-0.5894927978515625	1.1250289232994755
420.0	160.0	-0.8446044921875	-0.9831085205078125	1.296093789553196
420.0	180.0	-0.560272216796875	-1.49737548828125	1.5987614924747207
420.0	200.0	-0.70782470703125	-1.8289031982421875	1.96109732660681
420.0	220.0	-0.48876953125	-2.483612060546875	2.531249596932756
420.0	240.0	-0.5469970703125	-2.3245849609375	2.3880747550165293
420.0	260.0	-0.905975341796875	-0.87548828125	1.2598694577415723
420.0	280.0	-1.324005126953125	-0.35687255859375	1.3712576706350306
420.0	300.0	-1.240692138671875	-0.3790283203125	1.2972969785523691
420.0	320.0	-1.337158203125	-0.3690185546875	1.3871433789944463
420.0	340.0	-1.40167236328125	-0.543670654296875	1.5034171724208942
420.0	360.0	-1.30804443359375	-0.642425537109375	1.4572888563993973
420.0	380.0	-1.314849853515625	-0.76885986328125	1.5231466202092703
420.0	400.0	-1.37548828125	-0.773040771484375	1.5778339729620594
420.0	420.0	-1.370269775390625	-0.661102294921875	1.521412337829572
420.0	440.0	-1.469512939453125	-0.648529052734375	1.6062559607549196
420.0	460.0	-1.463409423828125	-0.6575927734375	1.6043676004663607
420.0	480.0	-1.597381591796875	-0.6888427734375	1.7395782006936582
420.0	500.0	-1.823394775390625	-0.88616943359375	2.027329468033673
420.0	520.0	-2.02569580078125	-1.106201171875	2.3080564356099296
420.0	540.0	-2.2041015625	-1.1591796875	2.4903335611374513
420.0	560.0	-2.386260986328125	-1.0614013671875	2.611668883518577
420.0	580.0	-2.478759765625	-0.87939453125	2.630130171165243
420.0	600.0	-2.379180908203125	0.1378173828125	2.3831691977204503
420.0	620.0	-2.876251220703125	-0.0816650390625	2.877410339732812
420.0	640.0	-2.649169921875	-0.12060546875	2.6519138285509203
420.0	660.0	-2.401275634765625	-0.195556640625	2.4092254095064645
420.0	680.0	-2.310272216796875	-0.3359375	2.3345688509036946
420.0	700.0	-1.299652099609375	-2.684326171875	2.9823987957736553
420.0	720.0	0.23797607421875	-2.3065185546875	2.318762699160542
420.0	740.0	0.429962158203125	-2.1148681640625	2.158132250083803
420.0	760.0	-3.625335693359375	-0.4315185546875	3.650926889515194
420.0	780.0	-4.214874267578125	-0.299560546875	4.225506077706703
420.0	800.0	-4.7618408203125	-0.208251953125	4.766392438099784
440.0	0.0	-0.1346435546875	2.588712215423584	2.5922113766246313
440.0	20.0	-0.2557373046875	2.5205001831054688	2.5334408897867595
440.0	40.0	-0.4224853515625	2.4208908081054688	2.457479639194278
440.0	60.0	-0.8536376953125	1.7385406494140625	1.9368068836421215
440.0	80.0	-0.917999267578125	1.447845458984375	1.7143451018904128
440.0	100.0	-0.98260498046875	0.746246337890625	1.233854182817873
440.0	120.0	-0.92767333984375	0.077880859375	0.930936761393515
440.0	140.0	-0.84033203125	-0.7874298095703125	1.151609147126181
440.0	160.0	-0.805694580078125	-1.0911712646484375	1.3563917152363238
440.0	180.0	-0.622314453125	-1.6510467529296875	1.7644349404066824
440.0	200.0	-0.8563232421875	-2.090179443359375	2.258791623977878
440.0	220.0	-0.839263916015625	-2.527374267578125	2.6630780328675963
440.0	240.0	-0.93017578125	-2.205047607421875	2.3932116360700286
440.0	260.0	-1.32745361328125	-0.57159423828125	1.4452865005422866
440.0	280.0	-1.43310546875	-0.227783203125	1.4510949218390374
440.0	300.0	-1.53192138671875	-0.421234130859375	1.5887798236656805
440.0	320.0	-1.7056884765625	-0.414093017578125	1.755233946311733
440.0	340.0	-1.87255859375	-0.701812744140625	1.9997541886104833
440.0	360.0	-1.992431640625	-0.829254150390625	2.158111741431316
440.0	380.0	-1.4517822265625	-0.684783935546875	1.605179326974353
440.0	400.0	-1.52142333984375	-0.529144287109375	1.6108142833988652
440.0	420.0	-1.510711669921875	-0.414154052734375	1.5664524662543857
440.0	440.0	-1.603424072265625	-0.401763916015625	1.6529921354117478
440.0	460.0	-1.69134521484375	-0.383209228515625	1.7342139281514237
440.0	480.0	-1.83746337890625	-0.376434326171875	1.8756264208903772
440.0	500.0	-2.056732177734375	-0.468475341796875	2.109411386334985
440.0	520.0	-2.20440673828125	-0.6746826171875	2.3053428599049544
440.0	540.0	-2.320098876953125	-0.7955322265625	2.4526985795932283
440.0	560.0	-2.4437255859375	-0.7034912109375	2.5429696465415956
440.0	580.0	-2.457305908203125	-0.408203125	2.490980152018428
440.0	600.0	-2.643218994140625	0.5225830078125	2.6943829815080367
440.0	620.0	-3.145294189453125	0.38720703125	3.169038469829142
440.0	640.0	-3.0738525390625	0.3917236328125	3.0987121254490226
440.0	660.0	-2.919342041015625	0.32470703125	2.937344482450852
440.0	680.0	-2.519012451171875	0.10400390625	2.5211585713068896
440.0	700.0	-1.1385498046875	-2.0316162109375	2.32889675303522
440.0	720.0	1.65997314453125	-1.121826171875	2.0034981408697847
440.0	740.0	0.421356201171875	-1.492431640625	1.550771824029771
440.0	760.0	-2.590362548828125	-0.5521240234375	2.648550371736991
440.0	780.0	-3.273590087890625	-0.428466796875	3.3015111478776005
440.0	800.0	-4.2843017578125	-0.2955322265625	4.2944826054988585
460.0	0.0	-0.21356201171875	2.503671169281006	2.5127630323487087
460.0	20.0	-0.2718505859375	2.4927406311035156	2.50752040769939
460.0	40.0	-0.368255615234375	2.442035675048828	2.4696458119258384
460.0	60.0	-0.767974853515625	1.7861099243164062	1.9442155326439259
460.0	80.0	-0.89251708984375	1.4092178344726562	1.6680772346204356
460.0	100.0	-0.936004638671875	0.5475692749023438	1.0844061943904348
460.0	120.0	-0.75958251953125	-0.24267578125	0.7974065078632978
460.0	140.0	-0.78704833984375	-0.9679412841796875	1.2475397464089975
460.0	160.0	-0.713958740234375	-1.174896240234375	1.3748157178596432
460.0	180.0	-0.644683837890625	-1.7567138671875	1.8712725247826
460.0	200.0	-0.87103271484375	-2.2631683349609375	2.4250008046798532
460.0	220.0	-1.03729248046875	-2.565826416015625	2.7675694909361535
460.0	240.0	-0.9521484375	-2.1513214111328125	2.352609287797735
460.0	260.0	-1.36126708984375	-0.49200439453125	1.4474516966481936
460.0	280.0	-1.846527099609375	-0.2484130859375	1.863161665249906
460.0	300.0	-2.0225830078125	-0.443267822265625	2.070586483522958
460.0	320.0	-2.21929931640625	-0.45208740234375	2.26487802655224
460.0	340.0	-2.52191162109375	-0.7747802734375	2.63824234988289
460.0	360.0	-2.47564697265625	-0.84716796875	2.6165858481039863
460.0	380.0	-1.67401123046875	-0.59454345703125	1.7764558880068393
460.0	400.0	-1.817779541015625	-0.25445556640625	1.8355026818313565
460.0	420.0	-1.919952392578125	-0.143646240234375	1.9253185274390152
460.0	440.0	-1.95648193359375	-0.1458740234375	1.96191253301277
460.0	460.0	-2.026336669921875	-0.13140869140625	2.0305931507929342
460.0	480.0	-2.2130126953125	-0.15618896484375	2.218517564129989
460.0	500.0	-2.389862060546875	-0.216888427734375	2.3996835746669696
460.0	520.0	-2.577972412109375	-0.295654296875	2.5948705595573895
460.0	540.0	-2.677978515625	-0.4136962890625	2.7097441852937267
460.0	560.0	-2.814910888671875	-0.38623046875	2.8412844430212068
460.0	580.0	-2.871856689453125	-0.0147705078125	2.87189467297422
460.0	600.0	-2.917083740234375	0.7735595703125	3.017908540092266
460.0	620.0	-3.23870849609375	0.8499755859375	3.3483863605264608
460.0	640.0	-3.10931396484375	0.928955078125	3.2451180054270115
460.0	660.0	-2.96270751953125	0.8984375	3.0959369805752286
460.0	680.0	-2.5252685546875	0.6319580078125	2.6031427538519356
460.0	700.0	-0.56634521484375	-0.3203125	0.6506512122732604
460.0	720.0	1.4522705078125	-0.5701904296875	1.5601944603058917
460.0	740.0	0.7701416015625	-1.4105224609375	1.6070755113766229
460.0	760.0	-0.939697265625	-0.6297607421875	1.1312071178275236
460.0	780.0	-1.618560791015625	-0.546142578125	1.7082185895997466
460.0	800.0	-2.878082275390625	-0.4097900390625	2.9071094681887235
480.0	0.0	-0.24847412109375	2.500535488128662	2.512850396709712
480.0	20.0	-0.277374267578125	2.4994964599609375	2.514839763816327
480.0	40.0	-0.3199462890625	2.4793434143066406	2.499901876864485
480.0	60.0	-0.558349609375	2.076946258544922	2.150688272896136
480.0	80.0	-0.851654052734375	1.5448684692382812	1.764067235902735
480.0	100.0	-1.10272216796875	0.330780029296875	1.1512652203169091
480.0	120.0	-1.02166748046875	-0.42694854736328125	1.1072892588402452
480.0	140.0	-0.939605712890625	-0.9742431640625	1.3535171363596439
480.0	160.0	-0.783538818359375	-1.1683197021484375	1.4067352296378375
480.0	180.0	-0.794921875	-1.976654052734375	2.1305074586925867
480.0	200.0	-0.968780517578125	-2.432403564453125	2.618228941785498
480.0	220.0	-1.237091064453125	-2.5402069091796875	2.825428364548283
480.0	240.0	-1.039886474609375	-2.1398162841796875	2.3791127779313195
480.0	260.0	-1.100616455078125	-0.41943359375	1.1778289862092792
480.0	280.0	-1.511322021484375	-0.1763916015625	1.5215808390372827
480.0	300.0	-1.784576416015625	-0.3980712890625	1.8284347775556702
480.0	320.0	-1.98675537109375	-0.415435791015625	2.029725055525167
480.0	340.0	-2.41668701171875	-0.786895751953125	2.5415705847078054
480.0	360.0	-2.272186279296875	-0.802337646484375	2.4096838354421233
480.0	380.0	-1.577667236328125	-0.450286865234375	1.6406682082571795
480.0	400.0	-1.99127197265625	-0.010498046875	1.9912996454764167
480.0	420.0	-2.093048095703125	0.07476806640625	2.0943831059957985
480.0	440.0	-2.171722412109375	0.0911865234375	2.1736359440611897
480.0	460.0	-2.20050048828125	0.04754638671875	2.2010140975959307
480.0	480.0	-2.423675537109375	0.00653076171875	2.4236843358884514
480.0	500.0	-2.662109375	-0.041717529296875	2.662436229605045
480.0	520.0	-2.83599853515625	-0.1260986328125	2.8388005489300543
480.0	540.0	-3.058929443359375	-0.1851806640625	3.0645295263373664
480.0	560.0	-3.13604736328125	-0.132080078125	3.138827521827344
480.0	580.0	-3.2999267578125	0.280029296875	3.311786981983477
480.0	600.0	-3.27301025390625	0.9080810546875	3.396646482055178
480.0	620.0	-3.311798095703125	1.0501708984375	3.47431511849859
480.0	640.0	-3.145416259765625	1.197265625	3.3655740110721997
480.0	660.0	-3.04437255859375	1.2857666015625	3.304754155638848
480.0	680.0	-2.523101806640625	1.1995849609375	2.7937513857143066
480.0	700.0	-1.102935791015625	0.722900390625	1.3187313349841354
480.0	720.0	0.43414306640625	-0.236328125	0.4942986797217217
480.0	740.0	4.342987060546875	-2.3074951171875	4.917933542039964
480.0	760.0	6.4246826171875	-1.2943115234375	6.553761442964973
480.0	780.0	6.683074951171875	-1.286865234375	6.80584402807058
480.0	800.0	6.697540283203125	-1.2760009765625	6.818007358262166
500.0	0.0	-0.328094482421875	2.432438850402832	2.4544662862513977
500.0	20.0	-0.376953125	2.4433250427246094	2.4722319718935113
500.0	40.0	-0.42376708984375	2.4350242614746094	2.471623292576077
500.0	60.0	-0.50592041015625	2.3067665100097656	2.361594205852331
500.0	80.0	-0.70965576171875	1.8873748779296875	2.0163817173295144
500.0	100.0	-0.987701416015625	0.44567108154296875	1.0835943891156645
500.0	120.0	-1.160186767578125	-0.5097732543945312	1.2672419289777976
500.0	140.0	-1.133941650390625	-0.95074462890625	1.4797766777067063
500.0	160.0	-0.8787841796875	-1.163360595703125	1.457967595697436
500.0	180.0	-1.0042724609375	-2.0460968017578125	2.279270782061888
500.0	200.0	-1.20501708984375	-2.4230499267578125	2.7061480252152763
500.0	220.0	-1.40283203125	-2.4779205322265625	2.847459898212962
500.0	240.0	-1.022216796875	-2.117095947265625	2.350962022181966
500.0	260.0	-0.8502197265625	-0.303131103515625	0.9026417059689923
500.0	280.0	-1.208770751953125	0.14642333984375	1.2176068845191053
500.0	300.0	-1.667755126953125	-0.259002685546875	1.6877468870061434
500.0	320.0	-1.89398193359375	-0.31427001953125	1.9198784362442567
500.0	340.0	-2.266143798828125	-0.588043212890625	2.3411968172697257
500.0	360.0	-2.194854736328125	-0.6973876953125	2.3029843488732795
500.0	380.0	-1.58746337890625	-0.34246826171875	1.6239841408256148
500.0	400.0	-2.07427978515625	0.182525634765625	2.082294944155235
500.0	420.0	-2.18109130859375	0.2767333984375	2.198576964819282
500.0	440.0	-2.275970458984375	0.279327392578125	2.2930471696879766
500.0	460.0	-2.38336181640625	0.231689453125	2.3945967407045097
500.0	480.0	-2.6470947265625	0.181793212890625	2.653329844487506
500.0	500.0	-2.94451904296875	0.138031005859375	2.947752525736201
500.0	520.0	-3.1239013671875	0.091552734375	3.125242655392933
500.0	540.0	-3.23626708984375	0.032470703125	3.2364299812242447
500.0	560.0	-3.3009033203125	0.086181640625	3.3020281654205954
500.0	580.0	-3.46527099609375	0.46630859375	3.4965049379306863
500.0	600.0	-3.50714111328125	0.738525390625	3.584056157632781
500.0	620.0	-3.576934814453125	0.86181640625	3.679292076599584
500.0	640.0	-3.12939453125	1.1771240234375	3.3434609462009712
500.0	660.0	-2.798675537109375	1.46728515625	3.1599858372730147
500.0	680.0	-2.34954833984375	1.4056396484375	2.7379189583554187
500.0	700.0	-1.9530029296875	1.480712890625	2.450863339280875
500.0	720.0	-1.198394775390625	0.713134765625	1.3945290357775166
500.0	740.0	4.113494873046875	-2.3668212890625	4.7458068950329615
500.0	760.0	6.7242431640625	-1.16162109375	6.823841271225922
500.0	780.0	6.87603759765625	-1.1400146484375	6.969901465805267
500.0	800.0	6.8955078125	-1.1236572265625	6.986460731661967
520.0	0.0	-0.541015625	2.4345366954803467	2.4939259868998733
520.0	20.0	-0.484375	2.4171504974365234	2.465204995103375
520.0	40.0	-0.4825439453125	2.4050941467285156	2.453023952957965
520.0	60.0	-0.50341796875	2.3272666931152344	2.381092167922925
520.0	80.0	-0.602783203125	2.0962677001953125	2.1812120164834456
520.0	100.0	-0.772216796875	1.1305694580078125	1.3691260280762922
520.0	120.0	-0.9764404296875	-0.13763427734375	0.986092849090919
520.0	140.0	-1.132568359375	-0.6053924560546875	1.2842161478915088
520.0	160.0	-1.18994140625	-1.050567626953125	1.5873414532198635
520.0	180.0	-1.254638671875	-2.049407958984375	2.40295467691606
520.0	200.0	-1.3731689453125	-2.30889892578125	2.6863743599588745
520.0	220.0	-1.3858642578125	-2.340423583984375	2.7199636566602243
520.0	240.0	-1.15185546875	-2.0485382080078125	2.3501659112831037
520.0	260.0	-0.662841796875	-0.44512939453125	0.7984356114053506
520.0	280.0	-1.1666259765625	0.32342529296875	1.2106279731289578
520.0	300.0	-1.5606689453125	0.064056396484375	1.5619829636693847
520.0	320.0	-1.7044677734375	0.012298583984375	1.7045121430646981
520.0	340.0	-2.1431884765625	-0.072265625	2.1444064835349965
520.0	360.0	-2.21142578125	-0.266021728515625	2.227368749448464
520.0	380.0	-1.7098388671875	-0.081695556640625	1.7117894484193594
520.0	400.0	-2.09735107421875	0.298828125	2.118532458287472
520.0	420.0	-2.24517822265625	0.379425048828125	2.277013091567131
520.0	440.0	-2.39794921875	0.416290283203125	2.4338155344218415
520.0	460.0	-2.5361328125	0.39019775390625	2.5659742652241553
520.0	480.0	-2.8590087890625	0.386749267578125	2.8850487434199166
520.0	500.0	-3.107666015625	0.38922119140625	3.1319452741882743
520.0	520.0	-3.21453857421875	0.398681640625	3.2391673769213836
520.0	540.0	-3.309814453125	0.3427734375	3.327516392682493
520.0	560.0	-3.26959228515625	0.449951171875	3.3004075154781956
520.0	580.0	-3.48583984375	0.5887451171875	3.5352086542787187
520.0	600.0	-3.17498779296875	0.836181640625	3.283252536985069
520.0	620.0	-2.8702392578125	1.06005859375	3.0597381618810586
520.0	640.0	-2.7718505859375	1.08544921875	2.976802928856233
520.0	660.0	-2.6116943359375	1.10693359375	2.8365911382045015
520.0	680.0	-2.49615478515625	1.15283203125	2.7495109390097805
520.0	700.0	-2.14959716796875	1.1881103515625	2.4560892068549216
520.0	720.0	-1.4171142578125	1.001708984375	1.7354059205480044
520.0	740.0	3.16168212890625	-2.463623046875	4.008200643847413
520.0	760.0	6.833251953125	-1.0689697265625	6.916359485393579
520.0	780.0	6.95477294921875	-1.0242919921875	7.029796644316556
520.0	800.0	6.9688720703125	-1.00830078125	7.041437949584658
540.0	0.0	-0.776611328125	2.4580020904541016	2.577770244154589
540.0	20.0	-0.58544921875	2.411100387573242	2.481160185616967
540.0	40.0	-0.48773193359375	2.3807411193847656	2.430187383017311
540.0	60.0	-0.41851806640625	2.3003692626953125	2.338130902379463
540.0	80.0	-0.4544677734375	2.1828079223632812	2.2296168691111804
540.0	100.0	-0.57275390625	1.7590713500976562	1.8499673110244474
540.0	120.0	-0.77777099609375	1.133087158203125	1.3743413806072702
540.0	140.0	-1.10052490234375	0.27178955078125	1.1335892645012982
540.0	160.0	-1.41241455078125	-0.7323150634765625	1.5909746118192087
540.0	180.0	-1.4609375	-2.0870819091796875	2.5475967645079507
540.0	200.0	-1.40118408203125	-2.0684661865234375	2.498373310081696
540.0	220.0	-1.21209716796875	-2.1014404296875	2.4259495922469307
540.0	240.0	-1.17852783203125	-1.9745635986328125	2.2995280506917153
540.0	260.0	-0.54217529296875	-0.838531494140625	0.9985434967849217
540.0	280.0	-0.53741455078125	0.501007080078125	0.7347261351550124
540.0	300.0	-0.62030029296875	0.526702880859375	0.8137495795161322
540.0	320.0	-0.65496826171875	0.522979736328125	0.8381474980388095
540.0	340.0	-0.78424072265625	0.508270263671875	0.934543830970744
540.0	360.0	-0.876708984375	0.302978515625	0.9275853730057263
540.0	380.0	-1.49725341796875	0.0771484375	1.4992397003240663
540.0	400.0	-1.7886962890625	0.3463134765625	1.8219131259625865
540.0	420.0	-1.91351318359375	0.458740234375	1.967733545585255
540.0	440.0	-2.144287109375	0.547943115234375	2.213189748974214
540.0	460.0	-2.31951904296875	0.5775146484375	2.39033298095779
540.0	480.0	-2.63739013671875	0.663787841796875	2.719639871780582
540.0	500.0	-2.84185791015625	0.6141357421875	2.9074592157672376
540.0	520.0	-2.07568359375	3.0924072265625	3.724438861930598
540.0	540.0	-1.82879638671875	2.8663330078125	3.400053107783908
540.0	560.0	-1.71875	1.6898193359375	2.410309306003745
540.0	580.0	-1.71142578125	0.8868408203125	1.9275541095646889
540.0	600.0	-1.83966064453125	0.837158203125	2.0211840945585866
540.0	620.0	-1.94287109375	0.6600341796875	2.0519242688961676
540.0	640.0	-2.040283203125	0.5819091796875	2.1216441365975087
540.0	660.0	-2.09619140625	0.4625244140625	2.1466129705282717
540.0	680.0	-2.14080810546875	0.5224609375	2.2036389848734474
540.0	700.0	-1.773681640625	0.2242431640625	1.7878007604089872
540.0	720.0	-0.59075927734375	-0.5833740234375	0.8302540424408462
540.0	740.0	4.02679443359375	-3.6436767578125	5.430603440304274
540.0	760.0	6.939208984375	-0.959716796875	7.005260713138001
540.0	780.0	7.03167724609375	-0.8675537109375	7.084993601591607
540.0	800.0	7.0179443359375	-0.8680419921875	7.071424156598025
560.0	0.0	-0.88006591796875	2.403635263442993	2.5596832811183585
560.0	20.0	-0.67449951171875	2.349557876586914	2.4444573644758956
560.0	40.0	-0.5400390625	2.3262901306152344	2.3881515782763296
560.0	60.0	-0.469482421875	2.1932220458984375	2.242908087074578
560.0	80.0	-0.44427490234375	2.1653671264648438	2.2104739268372207
560.0	100.0	-0.48248291015625	2.0000686645507812	2.057441231605605
560.0	120.0	-0.5430908203125	1.854248046875	1.9321447819579816
560.0	140.0	-0.65472412109375	1.7367706298828125	1.8560807890729123
560.0	160.0	-0.854736328125	1.2514495849609375	1.5154868044016452
560.0	180.0	-0.9046630859375	-1.253936767578125	1.546212377437924
560.0	200.0	-0.96014404296875	-1.373443603515625	1.6757756160316817
560.0	220.0	-1.09466552734375	-1.572540283203125	1.9160311999159447
560.0	240.0	-1.26251220703125	-1.564239501953125	2.0101697173058493
560.0	260.0	-1.327880859375	-0.886199951171875	1.5964391407603116
560.0	280.0	-1.470458984375	0.899139404296875	1.7235722477135955
560.0	300.0	-1.46844482421875	0.752410888671875	1.6499855596843374
560.0	320.0	-1.27069091796875	0.705474853515625	1.4533926441093463
560.0	340.0	-1.17431640625	0.659454345703125	1.3468106979284995
560.0	360.0	-0.9683837890625	0.467437744140625	1.0752977297317803
560.0	380.0	-1.06939697265625	0.26123046875	1.1008411524510233
560.0	400.0	-0.89288330078125	0.522918701171875	1.034738883414217
560.0	420.0	-0.978759765625	0.662109375	1.1816765645764478
560.0	440.0	-1.123046875	0.730010986328125	1.3394589667500187
560.0	460.0	-1.11871337890625	0.81549072265625	1.3843932760896565
560.0	480.0	-0.8656005859375	0.929534912109375	1.270157284435879
560.0	500.0	-0.786376953125	0.869964599609375	1.1727007789626724
560.0	520.0	-0.61541748046875	5.5469970703125	5.581031730184121
560.0	540.0	-1.52484130859375	5.486083984375	5.694054662541428
560.0	560.0	-2.1715087890625	5.2923583984375	5.720533877050954
560.0	580.0	-2.46759033203125	5.20703125	5.762132980521246
560.0	600.0	-2.997802734375	4.96533203125	5.800115810463053
560.0	620.0	-3.22943115234375	4.5499267578125	5.579521401445329
560.0	640.0	-4.09619140625	4.7275390625	6.255270547634189
560.0	660.0	-4.542724609375	5.07568359375	6.811674597372085
560.0	680.0	-4.66461181640625	4.819091796875	6.706880731343352
560.0	700.0	-4.80792236328125	4.87841796875	6.849458323777351
560.0	720.0	-4.8209228515625	4.8836669921875	6.862324710424246
560.0	740.0	-4.5084228515625	4.9072265625	6.6638389194364915
560.0	760.0	1.6187744140625	-3.1219482421875	3.5166733471451415
560.0	780.0	6.295166015625	0.1007080078125	6.29597151098363
560.0	800.0	6.26055908203125	-2.7620849609375	6.842785496494909
580.0	0.0	-1.08685302734375	2.3220930099487305	2.5638575330737527
580.0	20.0	-0.89166259765625	2.275775909423828	2.4442213848121335
580.0	40.0	-0.6943359375	2.265216827392578	2.3692424251660067
580.0	60.0	-0.59844970703125	2.0746688842773438	2.159257518508246
580.0	80.0	-0.5513916015625	1.9825592041015625	2.0578079832777108
580.0	100.0	-0.5682373046875	1.9280166625976562	2.0100104192995416
580.0	120.0	-0.59515380859375	1.8645172119140625	1.957200165902158
580.0	140.0	-0.65423583984375	1.9217681884765625	2.030078201542134
580.0	160.0	-0.82476806640625	1.7798919677734375	1.9616976781114628
580.0	180.0	-0.9215087890625	0.8010711669921875	1.2210214833923523
580.0	200.0	-0.9815673828125	-0.73236083984375	1.224674212490009
580.0	220.0	-1.11212158203125	-0.9600982666015625	1.4692185319927786
580.0	240.0	-1.301025390625	-0.974822998046875	1.6257142874970472
580.0	260.0	-1.5223388671875	-0.91595458984375	1.7766509047096317
580.0	280.0	-1.6708984375	1.266204833984375	2.0964675695191044
580.0	300.0	-1.830078125	0.910491943359375	2.044060058443941
580.0	320.0	-1.91229248046875	0.8505859375	2.092930712644372
580.0	340.0	-1.94793701171875	0.8441162109375	2.1229674465688952
580.0	360.0	-1.9039306640625	0.810699462890625	2.0693442421908976
580.0	380.0	-1.74639892578125	1.012420654296875	2.018639341045551
580.0	400.0	-1.4429931640625	1.544830322265625	2.113937084239363
580.0	420.0	-1.21612548828125	1.788970947265625	2.1631870592733713
580.0	440.0	-0.99267578125	1.793182373046875	2.049611726568308
580.0	460.0	-0.81939697265625	1.843475341796875	2.017377687645854
580.0	480.0	-0.6571044921875	2.101715087890625	2.202042829810558
580.0	500.0	-0.68365478515625	3.032989501953125	3.10908494323087
580.0	520.0	-1.6884765625	5.2625732421875	5.526810131667242
580.0	540.0	-1.94000244140625	5.2738037109375	5.619307346476108
580.0	560.0	-2.27490234375	5.326416015625	5.791881235410973
580.0	580.0	-2.43548583984375	5.32080078125	5.85171019701335
580.0	600.0	-2.75799560546875	5.1915283203125	5.878648319162464
580.0	620.0	-2.8822021484375	4.837158203125	5.630736071466786
580.0	640.0	-3.38861083984375	4.635009765625	5.7416024724240255
580.0	660.0	-3.85955810546875	4.8592529296875	6.205523974989226
580.0	680.0	-3.98333740234375	5.0579833984375	6.4381808703841195
580.0	700.0	-3.950439453125	5.1837158203125	6.517429062027806
580.0	720.0	-3.98681640625	5.3743896484375	6.691694041898233
580.0	740.0	-3.2188720703125	5.23486328125	6.145317809390935
580.0	760.0	-1.0655517578125	-1.629150390625	1.9466719147948117
580.0	780.0	6.7822265625	-1.0660400390625	6.865496231880471
580.0	800.0	6.779296875	-0.8223876953125	6.828996093188674
600.0	0.0	-1.1900634765625	2.235076427459717	2.532156731885709
600.0	20.0	-1.04437255859375	2.2168807983398438	2.4505661621738675
600.0	40.0	-0.82684326171875	2.225299835205078	2.3739480061731446
600.0	60.0	-0.6552734375	2.078136444091797	2.178998475941542
600.0	80.0	-0.55242919921875	1.9843215942382812	2.05978402011226
600.0	100.0	-0.59710693359375	1.8527679443359375	1.9466087808557082
600.0	120.0	-0.62188720703125	1.8294143676757812	1.932226857004039
600.0	140.0	-0.68017578125	1.8969879150390625	2.015242477520583
600.0	160.0	-0.85565185546875	1.9015350341796875	2.085179988389458
600.0	180.0	-0.951171875	1.62689208984375	1.884543925671986
600.0	200.0	-0.99798583984375	0.038787841796875	0.9987393219453685
600.0	220.0	-1.125	-0.178375244140625	1.139053434972314
600.0	240.0	-1.29876708984375	-0.1120758056640625	1.3035938554152717
600.0	260.0	-1.50286865234375	-0.264434814453125	1.5259554244119904
600.0	280.0	-1.51373291015625	2.63104248046875	3.035419552108285
600.0	300.0	-1.8104248046875	1.072235107421875	2.104121217757136
600.0	320.0	-1.93707275390625	0.738128662109375	2.072941093170117
600.0	340.0	-1.977294921875	0.78961181640625	2.1291270578997956
600.0	360.0	-1.90472412109375	1.016326904296875	2.158910455269979
600.0	380.0	-1.68963623046875	1.549163818359375	2.292330501351506
600.0	400.0	-1.40582275390625	2.226531982421875	2.633207603693267
600.0	420.0	-1.23614501953125	2.641082763671875	2.9160542988560043
600.0	440.0	-1.098876953125	2.997039794921875	3.1921431813837295
600.0	460.0	-0.8848876953125	2.9671630859375	3.0963015053230225
600.0	480.0	-0.64288330078125	3.05987548828125	3.126681458384882
600.0	500.0	-0.65289306640625	3.790435791015625	3.846254391219281
600.0	520.0	-1.67706298828125	5.256591796875	5.517635144301984
600.0	540.0	-1.93280029296875	5.275390625	5.618314980386733
600.0	560.0	-2.27532958984375	5.3397216796875	5.804287411814066
600.0	580.0	-2.43218994140625	5.3477783203125	5.874885605208166
600.0	600.0	-2.7537841796875	5.2227783203125	5.904298492744368
600.0	620.0	-2.8359375	4.954345703125	5.708597275161333
600.0	640.0	-3.33660888671875	4.803955078125	5.849012160662133
600.0	660.0	-3.8253173828125	4.9727783203125	6.273880561679309
600.0	680.0	-3.9471435546875	5.1578369140625	6.494861343660606
600.0	700.0	-3.92083740234375	5.281982421875	6.578168760423692
600.0	720.0	-3.97430419921875	5.432373046875	6.730956157065782
600.0	740.0	-3.22589111328125	5.2598876953125	6.1703153924290435
600.0	760.0	-1.91644287109375	3.7506103515625	4.211867909540117
600.0	780.0	6.78143310546875	-0.80322265625	6.8288360354793145
600.0	800.0	6.7843017578125	-0.7598876953125	6.82672539732961
620.0	0.0	-1.427490234375	2.0998337268829346	2.539100244139854
620.0	20.0	-1.27484130859375	2.089876174926758	2.4480201773317805
620.0	40.0	-1.12451171875	2.1198654174804688	2.3996574742733014
620.0	60.0	-0.90228271484375	2.0384178161621094	2.2291839966124174
620.0	80.0	-0.62518310546875	1.9772567749023438	2.0737401643554016
620.0	100.0	-0.63397216796875	1.8322601318359375	1.938839317858611
620.0	120.0	-0.64208984375	1.8076705932617188	1.918320187348836
620.0	140.0	-0.66534423828125	1.86016845703125	1.9755783062050662
620.0	160.0	-0.848876953125	1.9137725830078125	2.093589640072566
620.0	180.0	-0.97857666015625	1.84771728515625	2.09085423826429
620.0	200.0	-1.08575439453125	1.7795867919921875	2.0846562679437026
620.0	220.0	-1.21832275390625	2.547393798828125	2.8237431715709724
620.0	240.0	-1.3001708984375	2.63067626953125	2.93443384662504
620.0	260.0	-1.4061279296875	2.650482177734375	3.000375231389369
620.0	280.0	-1.51385498046875	2.691375732421875	3.087921669174823
620.0	300.0	-1.754638671875	1.658416748046875	2.4143535323232252
620.0	320.0	-1.8914794921875	1.21466064453125	2.2479090619371047
620.0	340.0	-1.90087890625	1.398193359375	2.359721442549214
620.0	360.0	-1.80078125	1.79052734375	2.5394490109210683
620.0	380.0	-1.563232421875	2.27435302734375	2.759778487087117
620.0	400.0	-1.31207275390625	2.8077392578125	3.0991829006053546
620.0	420.0	-1.170166015625	3.091461181640625	3.305513688024077
620.0	440.0	-1.03900146484375	3.314361572265625	3.4734013122094782
620.0	460.0	-0.836181640625	3.259307861328125	3.3648606911778134
620.0	480.0	-0.63897705078125	3.48779296875	3.5458414324793264
620.0	500.0	-0.66461181640625	3.9658203125	4.021124173355557
620.0	520.0	-1.6923828125	5.2828369140625	5.547298932329753
620.0	540.0	-1.93988037109375	5.29443359375	5.638631299595972
620.0	560.0	-2.27734375	5.35888671875	5.822710830881026
620.0	580.0	-2.3673095703125	5.40673828125	5.902285442405116
620.0	600.0	-2.64947509765625	5.39404296875	6.009610456745254
620.0	620.0	-2.71429443359375	5.2001953125	5.865954786766174
620.0	640.0	-3.28466796875	4.96875	5.9563008845618475
620.0	660.0	-3.80291748046875	5.072509765625	6.339758409089086
620.0	680.0	-3.93109130859375	5.2191162109375	6.533961501246539
620.0	700.0	-3.9224853515625	5.30908203125	6.6009274611802855
620.0	720.0	-3.98406982421875	5.456298828125	6.756035025519678
620.0	740.0	-3.2724609375	5.292724609375	6.222695105671426
620.0	760.0	-2.13201904296875	4.0513916015625	4.578130525530322
620.0	780.0	6.69256591796875	-0.706787109375	6.729783546618388
620.0	800.0	6.7314453125	-0.7445068359375	6.772491891758594
