# Supplementary material for: Real-time emotion detection by quantitative facial motion analysis
Source: PLoS One. 2023 Mar 10;18(3):e0282730. doi: 10.1371/journal.pone.0282730 (PMC10004542; doi:10.1371/journal.pone.0282730)
Supplement: S1 Dataset — Data from each participant is organized into folders by Study ID and subsequently by emotions. The data files (.csv) contain the pixel displacement results after DISC-processing of videos. (ZIP) [file pone.0282730.s004.zip › S1_Dataset/1/happy/result/101875_cropped_result.csv]

pos_x	pos_y	disp_x	disp_y	disp_xy_indi
0.0	0.0	3.011817216873169	1.893385648727417	3.5575205076936074
0.0	20.0	2.818737506866455	1.8556499481201172	3.3747174492946685
0.0	40.0	2.6768500804901123	1.7113723754882812	3.1771562380538234
0.0	60.0	2.5528478622436523	1.5220794677734375	2.9721638773761208
0.0	80.0	2.576587677001953	1.3814239501953125	2.9235485608163825
0.0	100.0	2.4966135025024414	1.4593963623046875	2.891870799877765
0.0	120.0	2.3594770431518555	1.4549942016601562	2.7720281463263134
0.0	140.0	2.3634448051452637	1.430816650390625	2.76280792564434
0.0	160.0	2.214134693145752	1.5858306884765625	2.7234631284277895
0.0	180.0	2.024587631225586	2.0020599365234375	2.847314360225063
0.0	200.0	2.1231374740600586	2.30767822265625	3.135776062329712
0.0	220.0	2.0870184898376465	2.457122802734375	3.2238329120228055
0.0	240.0	2.0814080238342285	2.6511077880859375	3.3705536437996977
0.0	260.0	2.357356071472168	2.403717041015625	3.366746687972768
0.0	280.0	3.0073797702789307	1.179840087890625	3.2305348962171436
0.0	300.0	3.398289203643799	0.4373779296875	3.4263200324808727
0.0	320.0	3.4052608013153076	0.471221923828125	3.4377101719707044
0.0	340.0	2.923635959625244	2.2191162109375	3.670439208331808
0.0	360.0	2.691115617752075	2.297332763671875	3.5383387479365775
0.0	380.0	2.608342170715332	2.490325927734375	3.6062684461750827
0.0	400.0	2.579685926437378	2.248199462890625	3.421867955371856
0.0	420.0	2.5773861408233643	2.0479736328125	3.2919774178453265
0.0	440.0	2.530674934387207	1.912872314453125	3.172285629469224
0.0	460.0	2.3403773307800293	2.4312744140625	3.374679440614176
0.0	480.0	2.2617411613464355	2.549072265625	3.407820784065279
0.0	500.0	2.2297096252441406	3.554229736328125	4.195730452675131
0.0	520.0	2.9028685092926025	4.291748046875	5.18128814872306
0.0	540.0	3.8080122470855713	4.6373291015625	6.000481519857566
0.0	560.0	4.076301097869873	4.7149658203125	6.232746852488898
0.0	580.0	4.635959148406982	4.7130126953125	6.610945915062018
0.0	600.0	5.0806097984313965	4.4686279296875	6.766182934114353
0.0	620.0	5.287995338439941	4.337890625	6.8396045041965285
0.0	640.0	5.075469493865967	4.2899169921875	6.645583374168373
0.0	660.0	4.908964157104492	4.3150634765625	6.535878051379192
0.0	680.0	4.91481351852417	4.3240966796875	6.54623586629388
0.0	700.0	4.896275997161865	4.379638671875	6.569227773229242
0.0	720.0	4.988102436065674	4.369873046875	6.631512373394843
0.0	740.0	5.04198694229126	5.04736328125	7.134248973728512
0.0	760.0	5.022487163543701	4.78662109375	6.93809187047085
0.0	780.0	5.965356349945068	-0.8282470703125	6.0225799779920886
0.0	800.0	5.927850723266602	-0.882568359375	5.9931912289115425
20.0	0.0	2.7778549194335938	1.9069201946258545	3.369394987544993
20.0	20.0	2.7313060760498047	1.6254558563232422	3.1783863235802703
20.0	40.0	2.700410842895508	1.4507522583007812	3.0654364836663057
20.0	60.0	2.579652786254883	1.322052001953125	2.898694532630309
20.0	80.0	2.6129016876220703	1.18634033203125	2.8696094878192535
20.0	100.0	2.5628528594970703	1.1565017700195312	2.8117096442361573
20.0	120.0	2.4025211334228516	1.2414321899414062	2.704304287384491
20.0	140.0	2.348360061645508	1.3484344482421875	2.707964261274123
20.0	160.0	2.2093544006347656	1.6411590576171875	2.752208189800172
20.0	180.0	2.292989730834961	1.7443389892578125	2.8810623761313385
20.0	200.0	2.4141998291015625	1.9797821044921875	3.122162391052318
20.0	220.0	2.3674869537353516	2.14093017578125	3.1919549642308285
20.0	240.0	2.3310108184814453	2.376495361328125	3.3288649173992675
20.0	260.0	2.536052703857422	2.13861083984375	3.3174115875241843
20.0	280.0	3.032987594604492	1.150726318359375	3.2439458702003128
20.0	300.0	3.3943634033203125	0.399169921875	3.417753580984145
20.0	320.0	3.502634048461914	-0.233489990234375	3.5104077901270028
20.0	340.0	3.136974334716797	0.8211669921875	3.242672232238429
20.0	360.0	2.8325939178466797	1.108489990234375	3.0417656651806375
20.0	380.0	2.6531753540039062	1.377838134765625	2.989611577564579
20.0	400.0	2.582551956176758	1.205810546875	2.8501848503750393
20.0	420.0	2.542682647705078	0.983154296875	2.7261378208748512
20.0	440.0	2.480010986328125	1.03375244140625	2.686838030552192
20.0	460.0	2.3206825256347656	2.0869140625	3.121021898200461
20.0	480.0	2.2402477264404297	2.3543701171875	3.249887463363462
20.0	500.0	2.211467742919922	3.49371337890625	4.134806253251035
20.0	520.0	2.885061264038086	4.2791748046875	5.160902586401466
20.0	540.0	3.640157699584961	4.6103515625	5.874188421194358
20.0	560.0	3.671863555908203	4.6317138671875	5.91061378544596
20.0	580.0	4.490076065063477	4.768310546875	6.549623541967529
20.0	600.0	4.8501739501953125	4.4853515625	6.606252037757445
20.0	620.0	5.495388031005859	4.4468994140625	7.069243524600908
20.0	640.0	5.773792266845703	4.3983154296875	7.258226764142491
20.0	660.0	5.7688140869140625	4.3603515625	7.2313125861059495
20.0	680.0	5.797391891479492	4.3511962890625	7.24863172532192
20.0	700.0	5.593547821044922	4.4796142578125	7.166220839822998
20.0	720.0	5.399471282958984	4.61962890625	7.106001784896997
20.0	740.0	5.233959197998047	4.8914794921875	7.163860726507687
20.0	760.0	5.020711898803711	4.75146484375	6.912594746705565
20.0	780.0	5.9410858154296875	-0.8001708984375	5.994728862342826
20.0	800.0	5.918294906616211	-0.9368896484375	5.991992724881158
40.0	0.0	2.786243438720703	1.4754223823547363	3.15278031365452
40.0	20.0	2.7666397094726562	1.289316177368164	3.052315758117793
40.0	40.0	2.6784515380859375	1.2737350463867188	2.9658900199212885
40.0	60.0	2.563060760498047	1.1770286560058594	2.8204036801606587
40.0	80.0	2.5262374877929688	1.0681991577148438	2.7427951591894777
40.0	100.0	2.4834938049316406	1.062408447265625	2.701194770459027
40.0	120.0	2.3264732360839844	1.1854324340820312	2.6110778950442546
40.0	140.0	2.2184066772460938	1.3944091796875	2.620249061834928
40.0	160.0	2.1405906677246094	1.6996917724609375	2.7333277388782142
40.0	180.0	2.253620147705078	1.7931671142578125	2.879974317558743
40.0	200.0	2.459228515625	1.853179931640625	3.079298743399005
40.0	220.0	2.5245513916015625	1.8276519775390625	3.1166763514744087
40.0	240.0	2.5257492065429688	1.8895721435546875	3.1543449304174542
40.0	260.0	2.7055892944335938	1.578033447265625	3.132156284549464
40.0	280.0	3.0702590942382812	0.932159423828125	3.208646458739955
40.0	300.0	3.5337066650390625	-0.145233154296875	3.5366899021045812
40.0	320.0	3.674762725830078	-1.290863037109375	3.8948951810960644
40.0	340.0	3.3990821838378906	-1.11602783203125	3.577607834063501
40.0	360.0	3.0409774780273438	-1.09271240234375	3.2313409625270735
40.0	380.0	2.70025634765625	-1.488922119140625	3.08354883533958
40.0	400.0	2.531627655029297	-1.67364501953125	3.034835454371603
40.0	420.0	2.3564987182617188	-2.2919921875	3.28729590951745
40.0	440.0	2.2455978393554688	-2.6112060546875	3.443995748568022
40.0	460.0	2.2797279357910156	1.668060302734375	2.8248158585621574
40.0	480.0	2.2398529052734375	2.29931640625	3.2099527992343244
40.0	500.0	2.2008705139160156	3.401702880859375	4.0515939466674
40.0	520.0	2.881603240966797	4.2659912109375	5.148040233928475
40.0	540.0	3.630603790283203	4.6116943359375	5.869327774978731
40.0	560.0	3.6731910705566406	4.640625	5.918423187931228
40.0	580.0	4.492073059082031	4.783935546875	6.56237454621304
40.0	600.0	4.851352691650391	4.5006103515625	6.617485661138604
40.0	620.0	5.479022979736328	4.5272216796875	7.107420695970604
40.0	640.0	5.738929748535156	4.5205078125	7.305498308910579
40.0	660.0	5.727119445800781	4.472412109375	7.266523737149256
40.0	680.0	5.753486633300781	4.476318359375	7.2897211533808655
40.0	700.0	5.571392059326172	4.5888671875	7.217902156668299
40.0	720.0	5.383689880371094	4.666748046875	7.124791510003766
40.0	740.0	5.230983734130859	4.853271484375	7.135645375702827
40.0	760.0	5.009372711181641	4.6258544921875	6.8185295146697555
40.0	780.0	5.853366851806641	-0.7666015625	5.903353407806128
40.0	800.0	5.912120819091797	-1.0087890625	5.997568503331854
60.0	0.0	2.857715606689453	0.9799549579620361	3.021067726541536
60.0	20.0	2.758586883544922	1.002676010131836	2.935159412256851
60.0	40.0	2.499755859375	1.1380043029785156	2.7466039303250955
60.0	60.0	2.3424034118652344	1.081146240234375	2.5798703333095667
60.0	80.0	2.2227096557617188	1.1547164916992188	2.504757151904857
60.0	100.0	2.1826324462890625	1.1324234008789062	2.458915849404352
60.0	120.0	2.1066551208496094	1.2423019409179688	2.445671668603624
60.0	140.0	2.067729949951172	1.492950439453125	2.550374121690454
60.0	160.0	2.114665985107422	1.724212646484375	2.728501691197386
60.0	180.0	2.434955596923828	1.6452178955078125	2.9386647788902076
60.0	200.0	2.589153289794922	1.5635986328125	3.024657905051245
60.0	220.0	2.566925048828125	1.59442138671875	3.021801410537664
60.0	240.0	2.563934326171875	1.4959869384765625	2.9684568632565482
60.0	260.0	2.888141632080078	1.106170654296875	3.0927294746520837
60.0	280.0	3.081859588623047	1.276458740234375	3.3357466090080257
60.0	300.0	3.5742034912109375	0.361968994140625	3.5924855113561183
60.0	320.0	3.6553115844726562	-0.313140869140625	3.6687000400013825
60.0	340.0	3.3009796142578125	-1.19122314453125	3.5093416752736655
60.0	360.0	2.663482666015625	-1.8294677734375	3.2312679007182403
60.0	380.0	2.3797607421875	-2.75927734375	3.6437443172907806
60.0	400.0	2.260833740234375	-3.5875244140625	4.240483536399668
60.0	420.0	2.0846176147460938	-3.8707275390625	4.396380588776014
60.0	440.0	1.9593658447265625	-3.991424560546875	4.446412546763722
60.0	460.0	1.7955780029296875	-3.98504638671875	4.3708917933192
60.0	480.0	2.084026336669922	1.047088623046875	2.332286508224934
60.0	500.0	2.2576255798339844	3.417510986328125	4.095882639968358
60.0	520.0	2.9584579467773438	4.3563232421875	5.265930650252909
60.0	540.0	3.6223373413085938	4.6612548828125	5.903272388835025
60.0	560.0	3.6249237060546875	4.6634521484375	5.906594434653829
60.0	580.0	4.4726409912109375	4.8095703125	6.567837088961761
60.0	600.0	4.845916748046875	4.5274658203125	6.631806381605176
60.0	620.0	5.508453369140625	4.55712890625	7.149159558170179
60.0	640.0	5.7646484375	4.542236328125	7.339147257584472
60.0	660.0	5.724128723144531	4.51611328125	7.291154147884331
60.0	680.0	5.7377777099609375	4.5341796875	7.3130621826607065
60.0	700.0	5.5424652099609375	4.654052734375	7.237342568786609
60.0	720.0	5.33929443359375	4.7386474609375	7.138826570778605
60.0	740.0	5.190216064453125	4.90771484375	7.1431091118133825
60.0	760.0	4.8885345458984375	3.2655029296875	5.878884196022242
60.0	780.0	5.679168701171875	-2.154541015625	6.074125790957959
60.0	800.0	5.678672790527344	-2.1785888671875	6.0822343027960475
80.0	0.0	2.6596221923828125	0.8586297035217285	2.7947871428759954
80.0	20.0	2.2562026977539062	1.09674072265625	2.508643224152163
80.0	40.0	2.1077804565429688	1.1768951416015625	2.4140879493733958
80.0	60.0	1.9775543212890625	1.2030258178710938	2.314733723803552
80.0	80.0	1.8884353637695312	1.2609786987304688	2.2707389550072348
80.0	100.0	1.9867477416992188	1.1481094360351562	2.294628916897002
80.0	120.0	1.9503021240234375	1.2721786499023438	2.3285439425180883
80.0	140.0	1.8998031616210938	1.57940673828125	2.470582461249517
80.0	160.0	2.0470657348632812	1.7556915283203125	2.6968371966930187
80.0	180.0	2.630340576171875	1.30291748046875	2.9353510024471055
80.0	200.0	3.0479888916015625	0.8552703857421875	3.1657106178635646
80.0	220.0	3.110931396484375	0.75286865234375	3.2007351282657113
80.0	240.0	2.9149703979492188	1.0961456298828125	3.1142555551578317
80.0	260.0	2.9414138793945312	3.60797119140625	4.655037242376501
80.0	280.0	3.2334365844726562	4.602264404296875	5.624584410679981
80.0	300.0	3.9664382934570312	3.94451904296875	5.5939130504634615
80.0	320.0	4.9925537109375	3.408050537109375	6.044865674279893
80.0	340.0	4.0343780517578125	0.3299560546875	4.047848473267015
80.0	360.0	2.88702392578125	-0.88909912109375	3.0208284286207086
80.0	380.0	2.7196273803710938	-3.392425537109375	4.347979313761275
80.0	400.0	2.86248779296875	-4.3839111328125	5.235696055472709
80.0	420.0	2.728424072265625	-4.62200927734375	5.367240229202549
80.0	440.0	2.487335205078125	-4.729949951171875	5.344086728619948
80.0	460.0	2.1852874755859375	-4.71051025390625	5.192724545275696
80.0	480.0	1.8933639526367188	-4.700775146484375	5.067752365195969
80.0	500.0	1.8918609619140625	0.9112548828125	2.099886511377228
80.0	520.0	2.0477752685546875	0.99560546875	2.2769747033968404
80.0	540.0	2.52606201171875	3.0777587890625	3.981656495819302
80.0	560.0	2.3262481689453125	1.403076171875	2.7166253491427232
80.0	580.0	4.271568298339844	4.873779296875	6.480742269372338
80.0	600.0	4.751922607421875	4.507080078125	6.5493922845985
80.0	620.0	5.702201843261719	4.736328125	7.412685746000795
80.0	640.0	6.12359619140625	4.749755859375	7.749749095233488
80.0	660.0	6.306678771972656	4.7529296875	7.897122118035745
80.0	680.0	6.324562072753906	4.679443359375	7.86748216176662
80.0	700.0	6.1991424560546875	4.8148193359375	7.849321781413817
80.0	720.0	5.91314697265625	4.988525390625	7.7363229439536765
80.0	740.0	5.736083984375	3.5963134765625	6.770238555435727
80.0	760.0	5.584259033203125	-2.0755615234375	5.957508253245218
80.0	780.0	5.651947021484375	-2.2459716796875	6.081849547598526
80.0	800.0	5.6851043701171875	-2.2874755859375	6.128046691677998
100.0	0.0	2.0572662353515625	1.141658067703247	2.3528126798938973
100.0	20.0	1.9293365478515625	1.1956844329833984	2.269801924872436
100.0	40.0	1.8720550537109375	1.2007369995117188	2.2240412464972557
100.0	60.0	1.8434829711914062	1.1333351135253906	2.163995828235883
100.0	80.0	1.8239364624023438	1.1741104125976562	2.169165618354443
100.0	100.0	1.8964462280273438	1.1130142211914062	2.198933594352829
100.0	120.0	1.8960037231445312	1.2201614379882812	2.254689347322942
100.0	140.0	1.8036727905273438	1.62255859375	2.4260939646766926
100.0	160.0	2.0418014526367188	1.63494873046875	2.6157237092725967
100.0	180.0	2.9590606689453125	0.699615478515625	3.0406416856113987
100.0	200.0	3.2797698974609375	0.193695068359375	3.2854844939213566
100.0	220.0	3.1841964721679688	0.1580963134765625	3.188118821139171
100.0	240.0	1.323272705078125	4.6265106201171875	4.812031916982877
100.0	260.0	5.865257263183594	5.807769775390625	8.254176671677726
100.0	280.0	8.216812133789062	6.60528564453125	10.542570848129682
100.0	300.0	8.825958251953125	5.995635986328125	10.6698261441212
100.0	320.0	9.480331420898438	5.11181640625	10.770670862173853
100.0	340.0	8.760078430175781	2.554901123046875	9.125047608170446
100.0	360.0	5.138328552246094	-0.943878173828125	5.224301514830145
100.0	380.0	3.077789306640625	-3.54656982421875	4.695843325125998
100.0	400.0	3.1117782592773438	-4.80218505859375	5.722250018296316
100.0	420.0	2.8783187866210938	-5.050506591796875	5.813117569015753
100.0	440.0	2.5977630615234375	-5.150970458984375	5.768957409545101
100.0	460.0	2.0827865600585938	-5.07183837890625	5.482840905635243
100.0	480.0	1.7487869262695312	-5.01641845703125	5.312505044659725
100.0	500.0	1.5620880126953125	-4.72869873046875	4.980031188952852
100.0	520.0	1.9534378051757812	-2.0836181640625	2.8561134277722857
100.0	540.0	3.46405029296875	-0.926025390625	3.585689258189988
100.0	560.0	4.0853271484375	2.5501708984375	4.815939111014383
100.0	580.0	0.9572296142578125	-0.050048828125	0.9585371247942598
100.0	600.0	1.0177993774414062	-0.8131103515625	1.3027140962383905
100.0	620.0	7.4075469970703125	8.8636474609375	11.551450074583242
100.0	640.0	7.013580322265625	8.3433837890625	10.899649626867026
100.0	660.0	6.74761962890625	7.410400390625	10.022195598060142
100.0	680.0	6.700836181640625	7.4156494140625	9.994651658035393
100.0	700.0	6.4924468994140625	7.087646484375	9.611794807900582
100.0	720.0	5.834381103515625	6.228515625	8.534307807428165
100.0	740.0	1.4788436889648438	-1.3660888671875	2.013250468631455
100.0	760.0	5.23095703125	-2.1285400390625	5.647441381783081
100.0	780.0	5.581245422363281	-2.211669921875	6.0034810158755105
100.0	800.0	5.6752777099609375	-2.2757568359375	6.114560185450441
120.0	0.0	1.8035049438476562	1.1645629405975342	2.146820189279045
120.0	20.0	1.7667465209960938	1.1432018280029297	2.104353508562913
120.0	40.0	1.7590408325195312	1.0955581665039062	2.0723108711446763
120.0	60.0	1.7632598876953125	1.0181083679199219	2.036082041663315
120.0	80.0	1.6906356811523438	1.1261825561523438	2.0313877414632775
120.0	100.0	1.7066497802734375	1.1752548217773438	2.0721673119268793
120.0	120.0	1.73992919921875	1.2836990356445312	2.162229597523977
120.0	140.0	1.9964218139648438	1.273681640625	2.368114224639485
120.0	160.0	2.5291900634765625	0.8604888916015625	2.6715619981123897
120.0	180.0	3.1161727905273438	-0.06683349609375	3.1168894071851643
120.0	200.0	3.1270599365234375	-0.333038330078125	3.1447445644934646
120.0	220.0	2.6285552978515625	-0.4687042236328125	2.6700162177624978
120.0	240.0	2.7554244995117188	6.1934814453125	6.778759221711567
120.0	260.0	5.0678253173828125	7.978546142578125	9.451986669306855
120.0	280.0	2.840484619140625	10.426666259765625	10.806651755474928
120.0	300.0	3.6235427856445312	9.15777587890625	9.848599969928399
120.0	320.0	3.2832794189453125	7.256103515625	7.964355716084971
120.0	340.0	-0.42084503173828125	5.24755859375	5.26440706400809
120.0	360.0	-1.9325942993164062	1.04425048828125	2.196674716025543
120.0	380.0	2.956024169921875	-3.9227294921875	4.911810823111972
120.0	400.0	2.886810302734375	-5.121673583984375	5.879218827774374
120.0	420.0	2.6837692260742188	-5.317718505859375	5.956571779671783
120.0	440.0	2.3389968872070312	-5.389434814453125	5.8751097060058015
120.0	460.0	1.7197723388671875	-5.2901611328125	5.56268116187264
120.0	480.0	1.4640884399414062	-5.19500732421875	5.397374922928416
120.0	500.0	1.2907562255859375	-4.946868896484375	5.112490930348277
120.0	520.0	1.2845687866210938	-4.87646484375	5.042819284873383
120.0	540.0	1.1405563354492188	-4.6536865234375	4.791415971584721
120.0	560.0	1.14349365234375	-4.208251953125	4.360844211151188
120.0	580.0	1.0639419555664062	-3.4527587890625	3.61296495143017
120.0	600.0	1.0151596069335938	-3.25732421875	3.4118484863201157
120.0	620.0	1.0169677734375	-3.116943359375	3.2786520641511103
120.0	640.0	0.8557510375976562	-2.878173828125	3.0026978574697094
120.0	660.0	0.8166580200195312	-2.5928955078125	2.718462329350264
120.0	680.0	1.0198211669921875	-1.896240234375	2.1530820326006768
120.0	700.0	1.2610855102539062	-1.332763671875	1.8348285122163563
120.0	720.0	1.3835830688476562	-1.013427734375	1.7150329096557722
120.0	740.0	1.2932891845703125	-1.50341796875	1.9831445997926929
120.0	760.0	4.9127960205078125	-2.034912109375	5.317558841423234
120.0	780.0	5.35589599609375	-2.0709228515625	5.7423290900206005
120.0	800.0	5.446678161621094	-2.1063232421875	5.839768882144172
140.0	0.0	1.66888427734375	1.135758638381958	2.0186932446076127
140.0	20.0	1.705780029296875	0.9987392425537109	1.9766551502386065
140.0	40.0	1.69134521484375	0.9637985229492188	1.9466782550318753
140.0	60.0	1.664825439453125	0.9144935607910156	1.8994584008549704
140.0	80.0	1.5645599365234375	1.0322189331054688	1.8743862250975958
140.0	100.0	1.44085693359375	1.2962799072265625	1.9381460989730597
140.0	120.0	1.5391845703125	1.4158401489257812	2.091337483238479
140.0	140.0	2.9088287353515625	0.076995849609375	2.9098475857790285
140.0	160.0	3.2956695556640625	-0.2363128662109375	3.3041309887575263
140.0	180.0	2.9771270751953125	-0.575653076171875	3.0322701208776137
140.0	200.0	2.534942626953125	-0.694549560546875	2.6283708288595555
140.0	220.0	2.3029022216796875	-0.6899261474609375	2.4040292701145574
140.0	240.0	4.46527099609375	6.2168731689453125	7.654290108645491
140.0	260.0	5.3484954833984375	8.713226318359375	10.223830828553647
140.0	280.0	0.8869171142578125	12.0125732421875	12.045270352569199
140.0	300.0	2.093536376953125	10.669097900390625	10.872559246550265
140.0	320.0	2.229827880859375	7.92041015625	8.228306595010055
140.0	340.0	-1.941192626953125	5.481292724609375	5.814877363091404
140.0	360.0	-2.650482177734375	1.51690673828125	3.0538601518620028
140.0	380.0	1.7613372802734375	-4.295257568359375	4.6423643322588894
140.0	400.0	2.3950958251953125	-5.539794921875	6.0353800036368925
140.0	420.0	2.2461090087890625	-5.61444091796875	6.0470614765128
140.0	440.0	1.926361083984375	-5.635345458984375	5.9555004380811924
140.0	460.0	1.33636474609375	-5.451568603515625	5.612973452051908
140.0	480.0	1.1418304443359375	-5.298736572265625	5.420367702091591
140.0	500.0	0.9570770263671875	-5.0511474609375	5.141020045334895
140.0	520.0	0.7875518798828125	-4.9925537109375	5.0542883297357255
140.0	540.0	0.5360107421875	-4.749267578125	4.779419425450093
140.0	560.0	0.4256591796875	-4.38818359375	4.408779988807437
140.0	580.0	0.6015472412109375	-3.5455322265625	3.596200474528878
140.0	600.0	0.744873046875	-3.2891845703125	3.372472534142075
140.0	620.0	0.828826904296875	-3.233154296875	3.3376999183101552
140.0	640.0	0.8836517333984375	-3.1728515625	3.293604017424796
140.0	660.0	0.955322265625	-3.1583251953125	3.299645234043294
140.0	680.0	0.6361236572265625	-2.7042236328125	2.7780350544125487
140.0	700.0	0.6426544189453125	-1.8289794921875	1.9386001869989549
140.0	720.0	0.72857666015625	-1.466796875	1.6377780747812571
140.0	740.0	1.318511962890625	-1.63134765625	2.097562626440044
140.0	760.0	4.3698272705078125	-1.977783203125	4.796563016644016
140.0	780.0	5.015594482421875	-1.9783935546875	5.391681469572345
140.0	800.0	5.1020355224609375	-2.003173828125	5.481192558024049
160.0	0.0	1.611297607421875	0.9600236415863037	1.8756133322431057
160.0	20.0	1.5003814697265625	0.9029769897460938	1.7511459101713247
160.0	40.0	1.4236907958984375	0.955322265625	1.7145075425686553
160.0	60.0	1.408203125	0.9201011657714844	1.6821480899474368
160.0	80.0	1.03680419921875	1.3028030395507812	1.6650101223056837
160.0	100.0	1.1619873046875	1.3790206909179688	1.8033060090386193
160.0	120.0	1.9711761474609375	0.783294677734375	2.121104890495975
160.0	140.0	2.8983001708984375	-0.0587615966796875	2.8988957907924626
160.0	160.0	3.012481689453125	-0.3153228759765625	3.0289394918691404
160.0	180.0	2.159332275390625	-0.6810302734375	2.2641815538693026
160.0	200.0	2.0800628662109375	-0.9365081787109375	2.2811639783632693
160.0	220.0	2.181884765625	-0.874969482421875	2.3507855550083816
160.0	240.0	4.2736358642578125	6.1769866943359375	7.5112667455146225
160.0	260.0	2.28143310546875	8.44207763671875	8.744919201405786
160.0	280.0	-2.2075347900390625	12.533966064453125	12.726881595822888
160.0	300.0	-2.17822265625	11.64630126953125	11.848248275626487
160.0	320.0	-2.6125640869140625	7.233856201171875	7.69117459478498
160.0	340.0	-4.6062164306640625	5.240936279296875	6.9774381322781895
160.0	360.0	-6.1169586181640625	0.933868408203125	6.187834268964501
160.0	380.0	-0.435089111328125	-4.249603271484375	4.271818172606015
160.0	400.0	1.92767333984375	-5.891571044921875	6.198913927657505
160.0	420.0	1.7332000732421875	-5.87860107421875	6.128779085894071
160.0	440.0	1.408447265625	-5.8470458984375	6.014288772455254
160.0	460.0	0.8625335693359375	-5.5218505859375	5.588810074752022
160.0	480.0	0.743072509765625	-5.355804443359375	5.407106249212919
160.0	500.0	0.5480804443359375	-5.165740966796875	5.194735018218638
160.0	520.0	0.4194488525390625	-5.1405029296875	5.157587392378543
160.0	540.0	0.1730194091796875	-4.9862060546875	4.989207004700765
160.0	560.0	-0.0363311767578125	-4.671142578125	4.671283864161637
160.0	580.0	0.287017822265625	-3.6534423828125	3.664699233883837
160.0	600.0	0.50439453125	-3.3492431640625	3.3870110149177686
160.0	620.0	0.62933349609375	-3.3331298828125	3.3920223267253493
160.0	640.0	0.7091827392578125	-3.2913818359375	3.3669176627295956
160.0	660.0	0.6917572021484375	-3.291259765625	3.363170954849926
160.0	680.0	0.473541259765625	-3.3104248046875	3.3441222633436545
160.0	700.0	0.1783905029296875	-2.2177734375	2.224936446646527
160.0	720.0	0.29791259765625	-1.7091064453125	1.7348765827144663
160.0	740.0	1.0340576171875	-1.934814453125	2.1938053978611873
160.0	760.0	1.1036834716796875	-2.4581298828125	2.6945351596211773
160.0	780.0	1.141876220703125	-2.4549560546875	2.7075247983821065
160.0	800.0	1.265655517578125	-2.45166015625	2.7590798123504374
180.0	0.0	1.6583709716796875	0.6041028499603271	1.7649743717799475
180.0	20.0	1.330963134765625	0.7667312622070312	1.53601422342071
180.0	40.0	1.260986328125	0.8386154174804688	1.5143851353450717
180.0	60.0	1.0559539794921875	0.9792366027832031	1.4401191377923481
180.0	80.0	0.6638031005859375	1.3536605834960938	1.5076576307830931
180.0	100.0	0.958160400390625	1.363616943359375	1.6665900879020874
180.0	120.0	2.0826263427734375	0.344085693359375	2.110859409811195
180.0	140.0	2.3337554931640625	-0.21929931640625	2.344036452798822
180.0	160.0	2.1161041259765625	-0.5018768310546875	2.174805054602487
180.0	180.0	1.5287017822265625	-0.7952423095703125	1.723177144089775
180.0	200.0	1.7900390625	-1.04827880859375	2.0743982997058716
180.0	220.0	2.0930633544921875	-0.98260498046875	2.312234147650294
180.0	240.0	1.7578277587890625	4.82672119140625	5.136846882002573
180.0	260.0	-1.7368927001953125	8.045562744140625	8.230909799159226
180.0	280.0	-7.6801300048828125	12.462432861328125	14.638873922368905
180.0	300.0	-8.171798706054688	11.5260009765625	14.128941666097882
180.0	320.0	-10.135040283203125	5.605743408203125	11.582029213430731
180.0	340.0	-10.754058837890625	4.93084716796875	11.83059741867159
180.0	360.0	-9.1849365234375	1.108123779296875	9.251540263643635
180.0	380.0	-2.457611083984375	-4.015716552734375	4.7080602876373305
180.0	400.0	0.9591827392578125	-5.965972900390625	6.042587539745324
180.0	420.0	0.7711639404296875	-5.9501953125	5.999959839858598
180.0	440.0	0.37420654296875	-5.84259033203125	5.854561668028244
180.0	460.0	-0.32513427734375	-5.25823974609375	5.268282217735104
180.0	480.0	-0.5501556396484375	-4.884979248046875	4.915861418071668
180.0	500.0	-0.5572662353515625	-4.795654296875	4.827923548711035
180.0	520.0	-0.5505828857421875	-4.846435546875	4.877609970475886
180.0	540.0	-0.51031494140625	-4.842041015625	4.868858442840297
180.0	560.0	-0.1669158935546875	-4.907470703125	4.910308505333584
180.0	580.0	-0.421600341796875	-3.85498046875	3.8779661244842267
180.0	600.0	-0.2473297119140625	-3.4227294921875	3.4316539981597205
180.0	620.0	-0.0953216552734375	-3.4486083984375	3.4499255214769096
180.0	640.0	-0.070892333984375	-3.408935546875	3.409672606829827
180.0	660.0	-0.0604248046875	-3.3712158203125	3.3717572961508964
180.0	680.0	-0.1399688720703125	-3.5572509765625	3.5600036229480856
180.0	700.0	-0.2395172119140625	-2.55224609375	2.563460282092395
180.0	720.0	0.11920166015625	-2.1578369140625	2.1611268318807157
180.0	740.0	0.9674530029296875	-1.929443359375	2.1584061225621918
180.0	760.0	1.1032867431640625	-2.4527587890625	2.689473427079157
180.0	780.0	1.1522674560546875	-2.447509765625	2.705184715155785
180.0	800.0	1.236053466796875	-2.4393310546875	2.7346232221539046
200.0	0.0	1.029541015625	0.7519755363464355	1.2749203544212735
200.0	20.0	0.7131500244140625	0.9353904724121094	1.176239045943097
200.0	40.0	0.642913818359375	1.0104408264160156	1.1976346861734224
200.0	60.0	0.46575927734375	1.0826797485351562	1.1786123800130055
200.0	80.0	0.289581298828125	1.37091064453125	1.4011614196515942
200.0	100.0	1.1438140869140625	0.9561691284179688	1.490828651308603
200.0	120.0	2.6903839111328125	-0.01497650146484375	2.6904255954919876
200.0	140.0	2.295806884765625	-0.3824615478515625	2.3274462588258094
200.0	160.0	1.413482666015625	-0.690826416015625	1.5732686942133032
200.0	180.0	1.1727142333984375	-0.8904266357421875	1.4724531458944408
200.0	200.0	1.4644927978515625	-1.15087890625	1.8625953430120816
200.0	220.0	1.639801025390625	-1.146514892578125	2.000860765214705
200.0	240.0	-0.8459320068359375	2.1634368896484375	2.3229421292148418
200.0	260.0	-3.396392822265625	4.20770263671875	5.407425051000465
200.0	280.0	-5.7968902587890625	8.406402587890625	10.211343748113553
200.0	300.0	-8.64306640625	7.181488037109375	11.237275796650733
200.0	320.0	-8.58587646484375	2.84423828125	9.044720342281776
200.0	340.0	-7.1762847900390625	1.72625732421875	7.380990972570341
200.0	360.0	-7.08685302734375	0.45672607421875	7.101555078857204
200.0	380.0	-1.6841583251953125	-4.29083251953125	4.609515481587145
200.0	400.0	0.364501953125	-5.58135986328125	5.593249466748183
200.0	420.0	-0.317138671875	-5.4793701171875	5.488540226538018
200.0	440.0	-0.4125213623046875	-5.3868408203125	5.402613062004604
200.0	460.0	-0.6220245361328125	-4.973785400390625	5.012529873496034
200.0	480.0	-0.7619171142578125	-4.643829345703125	4.705918473689538
200.0	500.0	-0.706573486328125	-4.721343994140625	4.7739224127115465
200.0	520.0	-0.6652679443359375	-4.758544921875	4.804823744037164
200.0	540.0	-0.670074462890625	-4.787109375	4.83377864139754
200.0	560.0	-0.4444580078125	-4.927978515625	4.9479809186344115
200.0	580.0	-0.574066162109375	-4.2320556640625	4.270813400536539
200.0	600.0	-0.53857421875	-3.4747314453125	3.5162225194298595
200.0	620.0	-0.4116973876953125	-3.532958984375	3.5568657444878595
200.0	640.0	-0.369842529296875	-3.4937744140625	3.513295198646774
200.0	660.0	-0.3504638671875	-3.454833984375	3.4725642948398314
200.0	680.0	-0.38134765625	-3.7523193359375	3.771647708068426
200.0	700.0	-0.446197509765625	-3.0572509765625	3.0896400682625482
200.0	720.0	-0.0603179931640625	-2.6962890625	2.6969636573110267
200.0	740.0	0.642608642578125	-2.4442138671875	2.527276656020819
200.0	760.0	1.0978851318359375	-2.4549560546875	2.6892677429280316
200.0	780.0	1.245819091796875	-2.421142578125	2.7228655113860034
200.0	800.0	1.2679595947265625	-2.4149169921875	2.7275530449498264
220.0	0.0	0.2324981689453125	1.0463204383850098	1.0718404071246437
220.0	20.0	0.0138092041015625	1.175832748413086	1.1759138345808293
220.0	40.0	-0.052490234375	1.251251220703125	1.2523517245629532
220.0	60.0	-0.1081085205078125	1.2588005065917969	1.2634342751414307
220.0	80.0	-0.0818023681640625	1.2902755737304688	1.2928660733435382
220.0	100.0	1.309600830078125	0.713409423828125	1.4913106115588701
220.0	120.0	2.482513427734375	-0.08941650390625	2.4841232316558477
220.0	140.0	1.4986419677734375	-0.53790283203125	1.5922522426673105
220.0	160.0	1.1055908203125	-0.8005523681640625	1.3649963941829133
220.0	180.0	1.0381622314453125	-0.9785308837890625	1.4266406377670988
220.0	200.0	1.1812286376953125	-1.275726318359375	1.738614026708139
220.0	220.0	1.2503204345703125	-1.4052581787109375	1.880970956165479
220.0	240.0	0.47747802734375	0.3708953857421875	0.6046061972564662
220.0	260.0	-4.754638671875	1.045318603515625	4.868190616948469
220.0	280.0	-5.37896728515625	3.636322021484375	6.492774976750188
220.0	300.0	-8.070083618164062	4.41900634765625	9.200753594395744
220.0	320.0	-8.38616943359375	2.4168701171875	8.727490987236598
220.0	340.0	-5.565338134765625	0.49053955078125	5.586914855728266
220.0	360.0	-3.21307373046875	-1.452911376953125	3.5263003653557643
220.0	380.0	-0.784637451171875	-4.51806640625	4.585692966288333
220.0	400.0	-0.005767822265625	-5.239501953125	5.239505127831671
220.0	420.0	-0.6098480224609375	-5.13714599609375	5.173217914961786
220.0	440.0	-0.7153472900390625	-4.892333984375	4.944355727497445
220.0	460.0	-0.8137054443359375	-4.59759521484375	4.669046830959837
220.0	480.0	-0.884368896484375	-4.404815673828125	4.492717380992366
220.0	500.0	-0.8899688720703125	-4.49560546875	4.5828498910513105
220.0	520.0	-0.8783111572265625	-4.5609130859375	4.644712979978912
220.0	540.0	-0.9636383056640625	-4.6519775390625	4.7507361332834614
220.0	560.0	-1.0401458740234375	-4.7115478515625	4.824996020393301
220.0	580.0	-0.689239501953125	-4.2572021484375	4.312635067300902
220.0	600.0	-0.625	-3.531982421875	3.5868544476231525
220.0	620.0	-0.45172119140625	-3.6068115234375	3.6349885007200533
220.0	640.0	-0.410675048828125	-3.5858154296875	3.6092556423056172
220.0	660.0	-0.34039306640625	-3.5478515625	3.5641433962722573
220.0	680.0	-0.2570953369140625	-3.9849853515625	3.993270121646
220.0	700.0	-0.3856048583984375	-3.5428466796875	3.5637695916814294
220.0	720.0	-0.337493896484375	-3.287353515625	3.304632395116929
220.0	740.0	0.0727691650390625	-3.4285888671875	3.4293610150555085
220.0	760.0	0.426666259765625	-2.781494140625	2.8140280296318294
220.0	780.0	0.802398681640625	-2.61083984375	2.7313601618994037
220.0	800.0	1.0894927978515625	-2.4351806640625	2.6677892389006863
240.0	0.0	0.0064239501953125	1.0306835174560547	1.0307035365669883
240.0	20.0	-0.0997161865234375	1.0793933868408203	1.0839895762462266
240.0	40.0	-0.1364593505859375	1.1305351257324219	1.1387408945309547
240.0	60.0	-0.43798828125	1.2398109436035156	1.3149011028938142
240.0	80.0	0.1934356689453125	0.9052200317382812	0.9256568823708791
240.0	100.0	2.2264404296875	0.6244049072265625	2.312340475603814
240.0	120.0	1.58624267578125	-0.2200164794921875	1.6014284491408899
240.0	140.0	1.0272064208984375	-0.621063232421875	1.2003635156906785
240.0	160.0	0.7751312255859375	-0.9305419921875	1.211089103287879
240.0	180.0	0.815948486328125	-1.080322265625	1.3538346021380498
240.0	200.0	0.9658203125	-1.3622283935546875	1.669872771274561
240.0	220.0	0.9171600341796875	-1.6626129150390625	1.8988060020842503
240.0	240.0	0.33245849609375	-1.04266357421875	1.0943838360591482
240.0	260.0	-2.8598785400390625	-0.8118896484375	2.972889178058262
240.0	280.0	-2.92340087890625	1.75836181640625	3.411467276141649
240.0	300.0	-3.4659271240234375	0.271697998046875	3.4765601722369275
240.0	320.0	-3.4727630615234375	0.18548583984375	3.4777130816477917
240.0	340.0	-1.361663818359375	-1.84039306640625	2.2893612631267337
240.0	360.0	-1.2319183349609375	-2.668426513671875	2.9390683630837793
240.0	380.0	-0.55499267578125	-4.17041015625	4.207176932519475
240.0	400.0	-0.8149566650390625	-4.40924072265625	4.4839221799917315
240.0	420.0	-1.0770263671875	-4.4656982421875	4.593739934508007
240.0	440.0	-1.09521484375	-4.26910400390625	4.407351194327349
240.0	460.0	-1.0424957275390625	-4.222991943359375	4.349765315004407
240.0	480.0	-0.9761962890625	-4.303009033203125	4.41235151983691
240.0	500.0	-0.983978271484375	-4.3946533203125	4.503464338094292
240.0	520.0	-0.9718017578125	-4.4703369140625	4.57474707297762
240.0	540.0	-1.0502777099609375	-4.5736083984375	4.6926513881066025
240.0	560.0	-1.1011505126953125	-4.56396484375	4.694923593264869
240.0	580.0	-0.78985595703125	-4.1541748046875	4.228597963954268
240.0	600.0	-0.8251495361328125	-3.83984375	3.9275019772616613
240.0	620.0	-0.747711181640625	-3.9105224609375	3.9813638277162138
240.0	640.0	-0.7164154052734375	-3.9049072265625	3.970082049652518
240.0	660.0	-0.6588134765625	-3.864501953125	3.9202564383732996
240.0	680.0	-0.262542724609375	-4.137939453125	4.146259953255915
240.0	700.0	-0.3732147216796875	-3.9984130859375	4.015793375445839
240.0	720.0	-0.3714752197265625	-3.820556640625	3.838573547959539
240.0	740.0	-0.1891021728515625	-4.062744140625	4.067142680551046
240.0	760.0	0.05169677734375	-4.31494140625	4.315251081473528
240.0	780.0	0.336181640625	-4.095947265625	4.109720440403974
240.0	800.0	0.7910308837890625	-3.7470703125	3.8296560923830945
260.0	0.0	-0.51361083984375	1.1201202869415283	1.2322603426317726
260.0	20.0	-0.658721923828125	1.2452678680419922	1.4087606738228018
260.0	40.0	-0.5931396484375	1.210205078125	1.347742918240752
260.0	60.0	-0.71356201171875	1.2320823669433594	1.4237969319748025
260.0	80.0	0.475860595703125	0.8163299560546875	0.9449010020606291
260.0	100.0	1.38970947265625	0.467376708984375	1.4661969194114335
260.0	120.0	0.915771484375	-0.25466156005859375	0.9505208686640539
260.0	140.0	0.69146728515625	-0.612823486328125	0.9239478512539073
260.0	160.0	0.589202880859375	-0.9759368896484375	1.1400056348060974
260.0	180.0	0.67974853515625	-1.2135009765625	1.390914336386396
260.0	200.0	0.769317626953125	-1.4131011962890625	1.6089451830607429
260.0	220.0	0.641876220703125	-1.7177886962890625	1.833794723463508
260.0	240.0	0.5770263671875	-1.9003143310546875	1.9859894222380512
260.0	260.0	-0.07623291015625	-1.919525146484375	1.9210383245986407
260.0	280.0	-0.39617919921875	-2.00225830078125	2.0410772305184897
260.0	300.0	-0.43212890625	-1.903106689453125	1.951550784135031
260.0	320.0	-0.673797607421875	-2.027740478515625	2.1367579797389826
260.0	340.0	-0.676025390625	-2.35638427734375	2.4514398200409717
260.0	360.0	-0.69342041015625	-2.615509033203125	2.7058675813846484
260.0	380.0	-0.77337646484375	-3.6749267578125	3.7554224571491965
260.0	400.0	-1.098602294921875	-3.88006591796875	4.0325969957572365
260.0	420.0	-1.225738525390625	-4.058135986328125	4.239210140599087
260.0	440.0	-1.27349853515625	-4.034149169921875	4.230385094081444
260.0	460.0	-1.21923828125	-4.0274658203125	4.207971354495048
260.0	480.0	-1.09600830078125	-4.161468505859375	4.303377083249952
260.0	500.0	-1.109588623046875	-4.285797119140625	4.427103325971638
260.0	520.0	-1.036163330078125	-4.322998046875	4.44544109846072
260.0	540.0	-1.119964599609375	-4.4615478515625	4.599970645141135
260.0	560.0	-1.16693115234375	-4.4508056640625	4.601238895510767
260.0	580.0	-1.03466796875	-4.1134033203125	4.241535651284232
260.0	600.0	-1.093505859375	-3.85986328125	4.011770134794549
260.0	620.0	-1.0274658203125	-3.927490234375	4.059663231478866
260.0	640.0	-0.99810791015625	-3.9539794921875	4.078010939778828
260.0	660.0	-0.83233642578125	-3.9049072265625	3.992628754810838
260.0	680.0	-0.51483154296875	-4.0712890625	4.103711265192485
260.0	700.0	-0.44012451171875	-4.2626953125	4.285356567781162
260.0	720.0	-0.415130615234375	-4.1524658203125	4.173164963977393
260.0	740.0	-0.3450927734375	-4.3585205078125	4.372160797512017
260.0	760.0	-0.14111328125	-4.7711181640625	4.7732045308777895
260.0	780.0	0.05035400390625	-4.6832275390625	4.683498234049287
260.0	800.0	0.276641845703125	-4.60693359375	4.61523215537597
280.0	0.0	-0.762664794921875	1.1771557331085205	1.4026236877379064
280.0	20.0	-0.86962890625	1.2992000579833984	1.5633858209826637
280.0	40.0	-0.71502685546875	1.1828956604003906	1.3822103846504716
280.0	60.0	-0.6485595703125	1.1814613342285156	1.347768674706813
280.0	80.0	1.158447265625	0.7253952026367188	1.366820495618355
280.0	100.0	0.88385009765625	0.3571319580078125	0.9532755270945839
280.0	120.0	0.33282470703125	-0.16269683837890625	0.37046261191776064
280.0	140.0	0.207183837890625	-0.5108795166015625	0.5512921395831206
280.0	160.0	0.181182861328125	-1.052703857421875	1.0681819323832162
280.0	180.0	0.338531494140625	-1.4555206298828125	1.4943707292835815
280.0	200.0	0.4664306640625	-1.7501983642578125	1.8112845934939399
280.0	220.0	0.493621826171875	-2.023040771484375	2.082392006890478
280.0	240.0	0.484649658203125	-2.218719482421875	2.271035321802547
280.0	260.0	0.4222412109375	-2.3887939453125	2.425824427565941
280.0	280.0	0.291839599609375	-2.618072509765625	2.63428814260905
280.0	300.0	0.1875	-2.614532470703125	2.6212470868578923
280.0	320.0	-0.052520751953125	-2.744476318359375	2.744978814384758
280.0	340.0	-0.207794189453125	-2.89501953125	2.9024673144566937
280.0	360.0	-0.433990478515625	-3.038665771484375	3.069501165699885
280.0	380.0	-0.808624267578125	-3.415771484375	3.510180627771974
280.0	400.0	-1.050872802734375	-3.669708251953125	3.817210015440552
280.0	420.0	-1.210174560546875	-3.954071044921875	4.135117930033482
280.0	440.0	-1.39532470703125	-4.004608154296875	4.240733133258077
280.0	460.0	-1.495513916015625	-4.019683837890625	4.28887164993259
280.0	480.0	-1.5120849609375	-4.07928466796875	4.350513111279896
280.0	500.0	-1.55548095703125	-4.178375244140625	4.458513282309932
280.0	520.0	-1.35174560546875	-4.209716796875	4.421417384933884
280.0	540.0	-1.25518798828125	-4.283203125	4.463331255456545
280.0	560.0	-1.233489990234375	-4.2862548828125	4.460210586557814
280.0	580.0	-0.983551025390625	-4.1005859375	4.216891941984013
280.0	600.0	-1.264373779296875	-3.8192138671875	4.02306296459436
280.0	620.0	-1.342620849609375	-3.8570556640625	4.084055477277753
280.0	640.0	-1.397125244140625	-3.9266357421875	4.167784447358018
280.0	660.0	-1.277008056640625	-3.88330078125	4.087881423718394
280.0	680.0	-0.919769287109375	-4.0008544921875	4.105217681093974
280.0	700.0	-0.617431640625	-4.5086669921875	4.55074717791331
280.0	720.0	-0.58306884765625	-4.3826904296875	4.4213057668048235
280.0	740.0	-0.46295166015625	-4.57177734375	4.595157485926596
280.0	760.0	-0.321868896484375	-4.9803466796875	4.990736682735163
280.0	780.0	-0.122314453125	-5.0701904296875	5.071665586248564
280.0	800.0	0.268035888671875	-5.0853271484375	5.092386026633448
300.0	0.0	-2.0345458984375	1.8617606163024902	2.757812467384953
300.0	20.0	-1.9715576171875	1.8687057495117188	2.7164500025121403
300.0	40.0	-1.26226806640625	1.3487586975097656	1.8472873884637475
300.0	60.0	-0.265655517578125	0.9842185974121094	1.0194405826292974
300.0	80.0	1.071929931640625	0.6676177978515625	1.2628330461130817
300.0	100.0	0.51348876953125	0.34706878662109375	0.6197801699646056
300.0	120.0	0.23980712890625	-0.141082763671875	0.27822977065647186
300.0	140.0	0.025421142578125	-0.45819091796875	0.45889557831714084
300.0	160.0	-0.170257568359375	-1.1292266845703125	1.1419897305708608
300.0	180.0	-0.075347900390625	-1.736968994140625	1.7386024826564497
300.0	200.0	0.153533935546875	-2.191650390625	2.19702164397423
300.0	220.0	0.32745361328125	-2.322509765625	2.3454802238080026
300.0	240.0	0.452362060546875	-2.474517822265625	2.5155257674157157
300.0	260.0	0.4818115234375	-2.583160400390625	2.6277100293341764
300.0	280.0	0.36773681640625	-2.72393798828125	2.7486484915576797
300.0	300.0	0.171051025390625	-2.7860107421875	2.791256761545116
300.0	320.0	-0.042327880859375	-2.86346435546875	2.863777184862347
300.0	340.0	-0.1859130859375	-2.963714599609375	2.9695400154671368
300.0	360.0	-0.443756103515625	-3.100372314453125	3.1319687047661886
300.0	380.0	-0.764984130859375	-3.346435546875	3.4327585976667883
300.0	400.0	-1.018157958984375	-3.585296630859375	3.727062859772399
300.0	420.0	-1.196563720703125	-3.88629150390625	4.066328367340347
300.0	440.0	-1.36444091796875	-3.95904541015625	4.187569650561848
300.0	460.0	-1.486572265625	-3.975006103515625	4.243886264252604
300.0	480.0	-1.6015625	-4.011260986328125	4.319168570667777
300.0	500.0	-1.717254638671875	-3.993438720703125	4.347012342983521
300.0	520.0	-1.49542236328125	-4.001220703125	4.271540139073704
300.0	540.0	-1.379150390625	-4.0634765625	4.291141756449897
300.0	560.0	-1.412811279296875	-4.06689453125	4.305306822889587
300.0	580.0	-1.077423095703125	-4.1865234375	4.322941015083519
300.0	600.0	-1.58282470703125	-3.7913818359375	4.108516797953413
300.0	620.0	-1.76409912109375	-3.7958984375	4.185796299016316
300.0	640.0	-1.820037841796875	-3.8900146484375	4.294735348147887
300.0	660.0	-1.6610107421875	-3.836669921875	4.180788535083135
300.0	680.0	-1.126495361328125	-3.9105224609375	4.0695426913340595
300.0	700.0	-0.82342529296875	-4.59765625	4.670810658361644
300.0	720.0	-0.700042724609375	-4.45947265625	4.514084202595245
300.0	740.0	-0.58099365234375	-4.6395263671875	4.67576288277023
300.0	760.0	-0.435211181640625	-5.0755615234375	5.0941862501114175
300.0	780.0	-0.1702880859375	-5.2369384765625	5.239706350504102
300.0	800.0	0.276214599609375	-5.434814453125	5.441828979757978
320.0	0.0	-2.8511962890625	2.128420352935791	3.5580181952254106
320.0	20.0	-2.592742919921875	2.0123348236083984	3.2820431580209384
320.0	40.0	-1.6593017578125	1.2992439270019531	2.10744326266002
320.0	60.0	0.064788818359375	0.9890213012695312	0.991141122822215
320.0	80.0	0.7708740234375	0.61236572265625	0.9844991306725621
320.0	100.0	0.163726806640625	0.33322906494140625	0.37127897453863523
320.0	120.0	0.046600341796875	-0.20813751220703125	0.21329044948922973
320.0	140.0	-0.1943359375	-0.495391845703125	0.5321461616822513
320.0	160.0	-0.331634521484375	-1.297698974609375	1.3394043767818566
320.0	180.0	-0.22113037109375	-1.88897705078125	1.9018761630028094
320.0	200.0	-0.120361328125	-2.3743438720703125	2.3773926205290237
320.0	220.0	0.029083251953125	-2.60235595703125	2.6025184653792954
320.0	240.0	0.140289306640625	-2.7238006591796875	2.727411065553817
320.0	260.0	0.298614501953125	-2.70660400390625	2.723026965481256
320.0	280.0	0.248199462890625	-2.76446533203125	2.7755849014904665
320.0	300.0	0.1314697265625	-2.802093505859375	2.805175984600913
320.0	320.0	-0.02239990234375	-2.854461669921875	2.8545495582802882
320.0	340.0	-0.17877197265625	-2.93792724609375	2.943361330443038
320.0	360.0	-0.409698486328125	-3.0816650390625	3.1087798671954303
320.0	380.0	-0.731903076171875	-3.296722412109375	3.3769898986248257
320.0	400.0	-1.003509521484375	-3.501861572265625	3.642810155775411
320.0	420.0	-1.194122314453125	-3.804840087890625	3.9878234911157273
320.0	440.0	-1.33123779296875	-3.900909423828125	4.1218064479472325
320.0	460.0	-1.447418212890625	-3.92279052734375	4.181304222898084
320.0	480.0	-1.52740478515625	-3.9674072265625	4.251268690532105
320.0	500.0	-1.5703125	-3.820709228515625	4.130823205672292
320.0	520.0	-1.438232421875	-3.7921142578125	4.055692671250778
320.0	540.0	-1.441436767578125	-3.8433837890625	4.104794623967744
320.0	560.0	-1.536895751953125	-3.83203125	4.1287421878034625
320.0	580.0	-1.38336181640625	-3.7266845703125	3.9751563241834984
320.0	600.0	-2.206146240234375	-3.5050048828125	4.141514271596772
320.0	620.0	-2.253326416015625	-3.5159912109375	4.176083587825269
320.0	640.0	-2.274749755859375	-3.62548828125	4.280029407523196
320.0	660.0	-1.9676513671875	-3.5692138671875	4.075652037713522
320.0	680.0	-1.33258056640625	-3.6737060546875	3.907926194570619
320.0	700.0	-0.7760009765625	-4.5509033203125	4.616589492954436
320.0	720.0	-0.573760986328125	-4.42431640625	4.4613649628835725
320.0	740.0	-0.5137939453125	-4.6351318359375	4.663521347089678
320.0	760.0	-0.35394287109375	-5.0772705078125	5.08959245573756
320.0	780.0	-0.079437255859375	-5.2784423828125	5.279040089475526
320.0	800.0	0.08465576171875	-5.62890625	5.6295428028643
340.0	0.0	-4.2427978515625	2.798842430114746	5.082799677130113
340.0	20.0	-3.689178466796875	2.3901844024658203	4.395795631927016
340.0	40.0	-2.27679443359375	1.2060012817382812	2.576476660945692
340.0	60.0	0.298553466796875	0.9486427307128906	0.9945135509739637
340.0	80.0	0.19329833984375	0.5692672729492188	0.6011900500152928
340.0	100.0	-0.124725341796875	0.3380126953125	0.3602901512375383
340.0	120.0	-0.191741943359375	-0.23993682861328125	0.30713947087313426
340.0	140.0	-0.6068115234375	-0.7028656005859375	0.928568940608919
340.0	160.0	-0.56292724609375	-1.578857421875	1.6762093672940934
340.0	180.0	-0.37237548828125	-2.0415191650390625	2.0752021601507864
340.0	200.0	-0.231658935546875	-2.4359283447265625	2.4469190348397314
340.0	220.0	-0.071075439453125	-2.77703857421875	2.7779479766173383
340.0	240.0	0.109619140625	-2.880218505859375	2.8823037656510415
340.0	260.0	0.283203125	-2.804229736328125	2.818493999304712
340.0	280.0	0.307464599609375	-2.79949951171875	2.8163330762050274
340.0	300.0	0.24383544921875	-2.76641845703125	2.7771436415315054
340.0	320.0	0.07781982421875	-2.7996826171875	2.800763946144567
340.0	340.0	-0.099761962890625	-2.865936279296875	2.8676720883374736
340.0	360.0	-0.346466064453125	-2.94256591796875	2.96289266012269
340.0	380.0	-0.68609619140625	-3.16217041015625	3.2357456152685904
340.0	400.0	-0.963714599609375	-3.33404541015625	3.4705337667978706
340.0	420.0	-1.20745849609375	-3.572998046875	3.771507796990687
340.0	440.0	-1.33258056640625	-3.659149169921875	3.894244934991063
340.0	460.0	-1.370880126953125	-3.71331787109375	3.958287752836981
340.0	480.0	-1.3367919921875	-3.744110107421875	3.975597228955075
340.0	500.0	-1.368499755859375	-3.676422119140625	3.92286517482995
340.0	520.0	-1.347930908203125	-3.6253662109375	3.867841503564569
340.0	540.0	-1.486083984375	-3.61328125	3.906948553566765
340.0	560.0	-1.6546630859375	-3.5826416015625	3.946293295386257
340.0	580.0	-1.789794921875	-3.3277587890625	3.7785373387796835
340.0	600.0	-2.39202880859375	-3.1080322265625	3.9219467286659424
340.0	620.0	-2.299896240234375	-3.1312255859375	3.8851121458554907
340.0	640.0	-2.14373779296875	-3.250732421875	3.8939533900178915
340.0	660.0	-1.85791015625	-3.2119140625	3.7105554966314886
340.0	680.0	-1.159698486328125	-3.341552734375	3.537071564981515
340.0	700.0	-0.83404541015625	-4.3302001953125	4.409791999367671
340.0	720.0	-0.700408935546875	-4.3271484375	4.383467380642019
340.0	740.0	-0.639373779296875	-4.545166015625	4.58991644142296
340.0	760.0	-0.488983154296875	-4.890869140625	4.91525233084773
340.0	780.0	-0.186004638671875	-5.2066650390625	5.209986425568032
340.0	800.0	0.087982177734375	-5.4903564453125	5.491061350976093
360.0	0.0	-4.403656005859375	2.176180839538574	4.912020894124551
360.0	20.0	-4.01190185546875	1.8849353790283203	4.432644569670146
360.0	40.0	-3.16192626953125	1.0799598693847656	3.341270873998899
360.0	60.0	-0.155426025390625	0.9187049865722656	0.9317596802402828
360.0	80.0	-0.23968505859375	0.5280990600585938	0.5799461565937476
360.0	100.0	-0.488189697265625	0.28009796142578125	0.5628357207135853
360.0	120.0	-0.53204345703125	-0.3550567626953125	0.6396370415364006
360.0	140.0	-0.905059814453125	-1.0001373291015625	1.3488543082187683
360.0	160.0	-0.734100341796875	-1.734161376953125	1.883140725793547
360.0	180.0	-0.553192138671875	-2.1155853271484375	2.1867150748861004
360.0	200.0	-0.409423828125	-2.4190826416015625	2.453485010741766
360.0	220.0	-0.239227294921875	-2.948150634765625	2.9578407434993177
360.0	240.0	-0.049713134765625	-3.1086883544921875	3.1090858272366124
360.0	260.0	0.101806640625	-2.9483642578125	2.9501214193354146
360.0	280.0	0.55322265625	-2.56756591796875	2.626490062898205
360.0	300.0	0.630859375	-1.962493896484375	2.061399001834389
360.0	320.0	0.3448486328125	-1.9759521484375	2.0058184046586627
360.0	340.0	0.19268798828125	-2.048797607421875	2.05783874416959
360.0	360.0	-0.154296875	-2.017425537109375	2.0233174055040934
360.0	380.0	-0.655792236328125	-2.311859130859375	2.4030722207553623
360.0	400.0	-0.999359130859375	-3.0113525390625	3.1728477409025118
360.0	420.0	-1.23944091796875	-3.036590576171875	3.2798012312381153
360.0	440.0	-1.29718017578125	-3.009429931640625	3.277093975139311
360.0	460.0	-1.34375	-3.07000732421875	3.3512100849180984
360.0	480.0	-1.32733154296875	-3.05938720703125	3.3349151574674694
360.0	500.0	-1.48101806640625	-3.439666748046875	3.7449595259015913
360.0	520.0	-1.550537109375	-3.404541015625	3.7409978421033454
360.0	540.0	-1.70941162109375	-3.3909912109375	3.797487259094589
360.0	560.0	-1.894134521484375	-3.3428955078125	3.842225391831124
360.0	580.0	-2.12835693359375	-3.0201416015625	3.6947474244209295
360.0	600.0	-2.642791748046875	-2.729736328125	3.7994484658473806
360.0	620.0	-2.272735595703125	-2.5306396484375	3.4013914973463306
360.0	640.0	-1.9315185546875	-2.6416015625	3.272433764357123
360.0	660.0	-1.50054931640625	-2.630615234375	3.028495461824749
360.0	680.0	-0.84326171875	-2.79541015625	2.9198301779341302
360.0	700.0	-0.748992919921875	-4.0986328125	4.166507089372915
360.0	720.0	-0.67620849609375	-4.1844482421875	4.238733893715838
360.0	740.0	-0.598052978515625	-4.4010009765625	4.441449871473896
360.0	760.0	-0.5341796875	-4.318115234375	4.351030580894492
360.0	780.0	-0.408233642578125	-4.3157958984375	4.335060431401453
360.0	800.0	-0.5836181640625	-3.9287109375	3.9718232327050775
380.0	0.0	-4.588623046875	2.108520984649658	5.049883385685295
380.0	20.0	-4.006134033203125	1.7570114135742188	4.374494142117282
380.0	40.0	-2.955810546875	1.1291694641113281	3.164149122228431
380.0	60.0	-0.492218017578125	0.8796615600585938	1.008009442948457
380.0	80.0	-0.781463623046875	0.47583770751953125	0.9149354720651022
380.0	100.0	-0.997406005859375	0.12268829345703125	1.004923458715016
380.0	120.0	-0.863006591796875	-0.43770599365234375	0.967660536740051
380.0	140.0	-1.0498046875	-1.1447601318359375	1.5532435872515313
380.0	160.0	-0.9532470703125	-1.817718505859375	2.052505918043357
380.0	180.0	-0.719390869140625	-2.2041473388671875	2.318574716078438
380.0	200.0	-0.619171142578125	-2.49981689453125	2.575355783185182
380.0	220.0	-0.401885986328125	-3.1396026611328125	3.1652199316633856
380.0	240.0	-0.129913330078125	-3.364501953125	3.3670091870848715
380.0	260.0	0.55267333984375	-3.111724853515625	3.1604239248178216
380.0	280.0	1.7752685546875	-0.096832275390625	1.7779074584520902
380.0	300.0	2.523468017578125	-0.403717041015625	2.5555583117874816
380.0	320.0	2.383697509765625	-0.19500732421875	2.3916608611092416
380.0	340.0	2.132781982421875	-0.606842041015625	2.2174346094727104
380.0	360.0	1.739837646484375	-0.98614501953125	1.9998792552728224
380.0	380.0	-0.2486572265625	-1.60992431640625	1.6290140333581802
380.0	400.0	-1.00146484375	-2.573974609375	2.761933584099081
380.0	420.0	-1.174896240234375	-2.5556640625	2.812792202717946
380.0	440.0	-1.214263916015625	-2.540374755859375	2.8156599151788875
380.0	460.0	-1.2099609375	-2.614654541015625	2.881045615593323
380.0	480.0	-1.257568359375	-2.659271240234375	2.9416324902405466
380.0	500.0	-1.451690673828125	-2.8944091796875	3.2380565640425156
380.0	520.0	-1.5908203125	-2.9710693359375	3.3701576024884496
380.0	540.0	-1.801361083984375	-2.9595947265625	3.4646937383252103
380.0	560.0	-1.95989990234375	-2.89404296875	3.495238522930639
380.0	580.0	-2.19647216796875	-2.7894287109375	3.5504087818255217
380.0	600.0	-2.29888916015625	-2.0594482421875	3.0864572624504447
380.0	620.0	-1.68353271484375	-1.9578857421875	2.582169433133749
380.0	640.0	-1.15386962890625	-2.0504150390625	2.3527891858230565
380.0	660.0	-0.74346923828125	-2.052001953125	2.1825348849215027
380.0	680.0	-0.459991455078125	-2.19775390625	2.24537622040985
380.0	700.0	-0.652496337890625	-3.797607421875	3.8532549359782515
380.0	720.0	-0.543304443359375	-3.951416015625	3.988592263783275
380.0	740.0	-0.2969970703125	-4.06689453125	4.077724658199148
380.0	760.0	-0.490631103515625	-3.1942138671875	3.231674660152207
380.0	780.0	-1.573974609375	-2.572021484375	3.0154088590179216
380.0	800.0	-3.708831787109375	-1.711181640625	4.084553321023608
400.0	0.0	-0.18359375	1.6928505897521973	1.7027770800264563
400.0	20.0	-0.388916015625	1.5514469146728516	1.5994509046099339
400.0	40.0	-0.570343017578125	1.2720565795898438	1.39406567254844
400.0	60.0	-0.83929443359375	0.7957763671875	1.1565790819635242
400.0	80.0	-1.011383056640625	0.46245574951171875	1.112097571041399
400.0	100.0	-1.159698486328125	0.04488372802734375	1.1605667271783113
400.0	120.0	-1.18603515625	-0.45119476318359375	1.2689586700067348
400.0	140.0	-1.12396240234375	-1.42120361328125	1.8119357583220257
400.0	160.0	-0.9234619140625	-1.971221923828125	2.1768090820521286
400.0	180.0	-0.74188232421875	-2.362518310546875	2.4762637482016077
400.0	200.0	-0.80401611328125	-2.6127166748046875	2.733629516452138
400.0	220.0	-0.675994873046875	-3.241668701171875	3.3114022764597797
400.0	240.0	-0.304046630859375	-3.1629638671875	3.177543828001534
400.0	260.0	3.62158203125	0.567169189453125	3.6657246621285933
400.0	280.0	2.404052734375	5.619781494140625	6.112398350201118
400.0	300.0	-2.094329833984375	10.664520263671875	10.868220181234141
400.0	320.0	1.163665771484375	9.253143310546875	9.326026975794285
400.0	340.0	2.7218017578125	7.570526123046875	8.04494068272516
400.0	360.0	3.0758056640625	6.623291015625	7.302640916869581
400.0	380.0	1.799835205078125	-0.254241943359375	1.8177034222341575
400.0	400.0	-0.95513916015625	-2.240478515625	2.435576891465591
400.0	420.0	-1.20513916015625	-2.4700927734375	2.748402937112801
400.0	440.0	-1.255157470703125	-2.447052001953125	2.7501788626423305
400.0	460.0	-1.231231689453125	-2.470428466796875	2.7602442433005736
400.0	480.0	-1.294403076171875	-2.472503662109375	2.7908338687115513
400.0	500.0	-1.500762939453125	-2.70709228515625	3.09526057720323
400.0	520.0	-1.67431640625	-2.83251953125	3.290365074448523
400.0	540.0	-1.88671875	-2.7864990234375	3.3651574181930486
400.0	560.0	-2.05816650390625	-2.682373046875	3.3810019994674874
400.0	580.0	-2.229217529296875	-2.519287109375	3.3639587292931385
400.0	600.0	-2.152862548828125	-1.365478515625	2.5493820291945624
400.0	620.0	-2.264068603515625	-1.527099609375	2.7309412037571352
400.0	640.0	-1.83758544921875	-1.5889892578125	2.429322363257704
400.0	660.0	-1.2545166015625	-1.6407470703125	2.06539653634235
400.0	680.0	-0.889190673828125	-1.8175048828125	2.0233595956898505
400.0	700.0	-0.578338623046875	-3.4453125	3.4935159632616544
400.0	720.0	-0.456634521484375	-3.679443359375	3.707670228197223
400.0	740.0	0.419036865234375	-3.3795166015625	3.405396357938676
400.0	760.0	-0.97265625	-2.13330078125	2.3445751009395974
400.0	780.0	-2.660675048828125	-1.5645751953125	3.086598007069222
400.0	800.0	-3.06048583984375	-1.4571533203125	3.3896709832639873
420.0	0.0	-0.326507568359375	1.7013049125671387	1.732352619336211
420.0	20.0	-0.47637939453125	1.597909927368164	1.6674092069782065
420.0	40.0	-0.70758056640625	1.443756103515625	1.6078252219673659
420.0	60.0	-0.926849365234375	0.7688140869140625	1.2042112962735683
420.0	80.0	-1.00396728515625	0.4740753173828125	1.1102692088928816
420.0	100.0	-1.179443359375	-0.09051513671875	1.1829115046988932
420.0	120.0	-1.2496337890625	-0.6671142578125	1.416554284079302
420.0	140.0	-1.110565185546875	-1.6249542236328125	1.96820508592242
420.0	160.0	-0.958251953125	-2.0110321044921875	2.2276662521495796
420.0	180.0	-0.71875	-2.508941650390625	2.6098639365999206
420.0	200.0	-0.90020751953125	-2.87408447265625	3.011766115451922
420.0	220.0	-0.75665283203125	-3.38409423828125	3.467652999045502
420.0	240.0	0.048614501953125	-2.1114959716796875	2.1120555409883752
420.0	260.0	3.586273193359375	4.830322265625	6.016092469967585
420.0	280.0	2.52880859375	8.48760986328125	8.856319444051971
420.0	300.0	-0.679840087890625	12.22528076171875	12.244168908013059
420.0	320.0	-0.445465087890625	11.70294189453125	11.711416999291934
420.0	340.0	-0.2572021484375	9.555572509765625	9.559033368209851
420.0	360.0	2.2327880859375	9.671173095703125	9.925569589890365
420.0	380.0	2.7974853515625	1.34161376953125	3.1025556882677567
420.0	400.0	-0.8153076171875	-1.81060791015625	1.985705797686138
420.0	420.0	-1.280059814453125	-2.388885498046875	2.710226383783546
420.0	440.0	-1.43707275390625	-2.308197021484375	2.7189982695855166
420.0	460.0	-1.392578125	-2.278656005859375	2.6704956519843868
420.0	480.0	-1.539276123046875	-2.237823486328125	2.716104736372289
420.0	500.0	-1.7188720703125	-2.41510009765625	2.964326175676288
420.0	520.0	-1.90704345703125	-2.593994140625	3.2195683481800064
420.0	540.0	-2.06365966796875	-2.614501953125	3.330812466665653
420.0	560.0	-2.200592041015625	-2.5010986328125	3.331381050260968
420.0	580.0	-2.299102783203125	-2.2781982421875	3.2366743485309994
420.0	600.0	-2.06890869140625	-0.95263671875	2.277696180636717
420.0	620.0	-2.602264404296875	-1.14208984375	2.841856653856325
420.0	640.0	-2.37982177734375	-1.1641845703125	2.6493164034658574
420.0	660.0	-2.09918212890625	-1.2164306640625	2.4261634674503925
420.0	680.0	-1.969024658203125	-1.3736572265625	2.4008315810775467
420.0	700.0	-1.152618408203125	-3.15771484375	3.3615014843619795
420.0	720.0	0.319793701171875	-2.719970703125	2.7387056499681584
420.0	740.0	0.8314208984375	-2.5740966796875	2.7050387107649367
420.0	760.0	-0.953765869140625	-1.8953857421875	2.1218285616008736
420.0	780.0	-1.7874755859375	-1.6600341796875	2.4394225644716334
420.0	800.0	-2.394317626953125	-1.5361328125	2.844725103832988
440.0	0.0	0.0230712890625	1.7269206047058105	1.727074711567652
440.0	20.0	-0.084930419921875	1.652944564819336	1.6551250437939393
440.0	40.0	-0.2523193359375	1.5433006286621094	1.5637908676408119
440.0	60.0	-0.822509765625	0.7427406311035156	1.1082355163233766
440.0	80.0	-0.9951171875	0.447052001953125	1.0909233287945614
440.0	100.0	-1.06988525390625	-0.22657012939453125	1.0936125822520038
440.0	120.0	-1.074615478515625	-0.8720626831054688	1.3839406598299202
440.0	140.0	-0.971160888671875	-1.7497406005859375	2.0011860585724617
440.0	160.0	-0.934112548828125	-2.0274505615234375	2.232290759130602
440.0	180.0	-0.782867431640625	-2.5848846435546875	2.7008350627182756
440.0	200.0	-1.082305908203125	-3.0079803466796875	3.1967689695914285
440.0	220.0	-1.199066162109375	-3.325897216796875	3.5354422577398865
440.0	240.0	-7.958465576171875	2.9494171142578125	8.48741631128046
440.0	260.0	-5.1700439453125	8.4805908203125	9.932259312866892
440.0	280.0	-4.4976806640625	10.892791748046875	11.784822587642115
440.0	300.0	-4.90594482421875	13.1429443359375	14.028730535434429
440.0	320.0	-2.706939697265625	11.89715576171875	12.201222797049079
440.0	340.0	-3.242584228515625	10.05291748046875	10.562930575750862
440.0	360.0	1.18927001953125	10.273223876953125	10.341832139681811
440.0	380.0	3.92315673828125	3.1124267578125	5.007829781039768
440.0	400.0	-0.381103515625	-0.983856201171875	1.0550890551067658
440.0	420.0	-1.49273681640625	-2.2066650390625	2.6641384719408583
440.0	440.0	-1.603271484375	-2.106048583984375	2.6468698665995287
440.0	460.0	-1.6212158203125	-2.056610107421875	2.618775643307641
440.0	480.0	-1.76824951171875	-1.9595947265625	2.6394540776579456
440.0	500.0	-1.912994384765625	-2.013214111328125	2.7771529619730173
440.0	520.0	-2.008331298828125	-2.1458740234375	2.939076373678729
440.0	540.0	-2.099761962890625	-2.1978759765625	3.039680757769285
440.0	560.0	-2.17376708984375	-2.1038818359375	3.025158200900494
440.0	580.0	-2.20391845703125	-1.75341796875	2.8163329239240134
440.0	600.0	-2.336578369140625	-0.4866943359375	2.3867278545677357
440.0	620.0	-2.884918212890625	-0.6409912109375	2.9552703476276347
440.0	640.0	-2.816680908203125	-0.6083984375	2.8816384223889755
440.0	660.0	-2.66015625	-0.654541015625	2.7394990811368176
440.0	680.0	-2.268280029296875	-0.8848876953125	2.434773197778902
440.0	700.0	-1.042236328125	-2.58349609375	2.7858048442209644
440.0	720.0	1.811492919921875	-1.248779296875	2.200217337271639
440.0	740.0	1.094329833984375	-2.114013671875	2.380464574494376
440.0	760.0	-0.528106689453125	-1.837646484375	1.9120254383718163
440.0	780.0	-1.040618896484375	-1.722412109375	2.0123596006285744
440.0	800.0	-2.03399658203125	-1.5797119140625	2.5753896456936016
460.0	0.0	0.006744384765625	1.7483277320861816	1.7483407406759925
460.0	20.0	-0.0340576171875	1.7377567291259766	1.7380904380702125
460.0	40.0	-0.12457275390625	1.6874465942382812	1.6920385277593892
460.0	60.0	-0.649383544921875	0.8768882751464844	1.091160866006785
460.0	80.0	-0.864593505859375	0.48293304443359375	0.9903263380220202
460.0	100.0	-0.970550537109375	-0.33827972412109375	1.0278139504962653
460.0	120.0	-0.96014404296875	-1.0611953735351562	1.4310877695168793
460.0	140.0	-0.966461181640625	-1.8065185546875	2.0487939144893046
460.0	160.0	-0.882171630859375	-2.0194244384765625	2.203701851206163
460.0	180.0	-0.829315185546875	-2.610992431640625	2.7395337477503854
460.0	200.0	-1.11962890625	-3.100128173828125	3.296113405493427
460.0	220.0	-1.48895263671875	-3.2585296630859375	3.5825961982342736
460.0	240.0	-9.6278076171875	4.523284912109375	10.637423838020649
460.0	260.0	-3.60418701171875	7.61956787109375	8.428996295980102
460.0	280.0	-5.287872314453125	9.79815673828125	11.13397813370792
460.0	300.0	-5.228424072265625	12.92291259765625	13.940519656243424
460.0	320.0	-3.91937255859375	11.518951416015625	12.16748630480372
460.0	340.0	-7.60064697265625	9.8714599609375	12.458553534152381
460.0	360.0	-6.384613037109375	10.18829345703125	12.02350228511696
460.0	380.0	-1.993682861328125	3.921417236328125	4.399123150461329
460.0	400.0	-1.80633544921875	-0.939453125	2.036030434246151
460.0	420.0	-2.0938720703125	-1.92388916015625	2.8435276941506085
460.0	440.0	-2.013885498046875	-1.853363037109375	2.7369123746599553
460.0	460.0	-2.0184326171875	-1.775604248046875	2.688278385102348
460.0	480.0	-2.144805908203125	-1.70123291015625	2.737587587358939
460.0	500.0	-2.210968017578125	-1.698883056640625	2.7882939613487556
460.0	520.0	-2.34844970703125	-1.7252197265625	2.914034854179948
460.0	540.0	-2.40447998046875	-1.7745361328125	2.9883946297522592
460.0	560.0	-2.5301513671875	-1.7401123046875	3.0707746211348073
460.0	580.0	-2.567169189453125	-1.1978759765625	2.83288977944836
460.0	600.0	-2.6190185546875	-0.19873046875	2.6265475417374415
460.0	620.0	-2.979736328125	-0.08056640625	2.980825310373605
460.0	640.0	-2.857666015625	0.0347900390625	2.857877779695282
460.0	660.0	-2.717987060546875	0.047119140625	2.718395459588888
460.0	680.0	-2.280975341796875	-0.1693115234375	2.2872505113900616
460.0	700.0	-0.30621337890625	-0.76171875	0.8209641207280286
460.0	720.0	1.767364501953125	-0.5791015625	1.859821470586346
460.0	740.0	1.70318603515625	-2.101318359375	2.7048810542790434
460.0	760.0	0.828460693359375	-1.8665771484375	2.0421697704918085
460.0	780.0	0.58734130859375	-1.843505859375	1.9348084314294725
460.0	800.0	-0.587921142578125	-1.69970703125	1.7985147377686557
480.0	0.0	-0.06976318359375	1.7876064777374268	1.788967249849461
480.0	20.0	-0.085205078125	1.7976245880126953	1.7996427603183083
480.0	40.0	-0.114959716796875	1.7819023132324219	1.7856067849302864
480.0	60.0	-0.387359619140625	1.3617973327636719	1.4158175906743853
480.0	80.0	-0.713958740234375	0.7548904418945312	1.0390364103441112
480.0	100.0	-0.97412109375	-0.4301605224609375	1.064870874976193
480.0	120.0	-1.055938720703125	-1.1499786376953125	1.5612358723254212
480.0	140.0	-1.04583740234375	-1.694305419921875	1.991091843215115
480.0	160.0	-0.93841552734375	-1.9076690673828125	2.1259879991686357
480.0	180.0	-0.977935791015625	-2.654083251953125	2.828518396554534
480.0	200.0	-1.251220703125	-3.137115478515625	3.377431979103493
480.0	220.0	-1.783416748046875	-3.116180419921875	3.590425560670847
480.0	240.0	-8.612518310546875	3.4443206787109375	9.275711109521522
480.0	260.0	-5.877960205078125	7.3924560546875	9.444512835131729
480.0	280.0	-5.263671875	7.599334716796875	9.24424846840349
480.0	300.0	-6.294921875	10.52911376953125	12.267366391531887
480.0	320.0	-4.925994873046875	9.61431884765625	10.80280298782137
480.0	340.0	-9.219085693359375	5.35064697265625	10.659313488564777
480.0	360.0	-9.62188720703125	8.102508544921875	12.579004656385322
480.0	380.0	-10.17132568359375	4.21954345703125	11.01183059929225
480.0	400.0	-3.489898681640625	-0.618499755859375	3.5442819803332632
480.0	420.0	-2.481842041015625	-1.6058349609375	2.9560524079119004
480.0	440.0	-2.3634033203125	-1.58758544921875	2.847121847240692
480.0	460.0	-2.2879638671875	-1.57745361328125	2.7790535366576967
480.0	480.0	-2.3468017578125	-1.502593994140625	2.786622902672573
480.0	500.0	-2.418609619140625	-1.47760009765625	2.8342502603675137
480.0	520.0	-2.515289306640625	-1.5211181640625	2.939469470013517
480.0	540.0	-2.726043701171875	-1.501953125	3.112423083450597
480.0	560.0	-2.8538818359375	-1.4097900390625	3.1831037507021103
480.0	580.0	-3.072113037109375	-0.874755859375	3.1942254657879556
480.0	600.0	-3.07940673828125	-0.0040283203125	3.0794093731000602
480.0	620.0	-3.051849365234375	0.201904296875	3.0585208668861563
480.0	640.0	-2.87420654296875	0.3955078125	2.9012910370028218
480.0	660.0	-2.75701904296875	0.5650634765625	2.8143295357575346
480.0	680.0	-2.1103515625	0.8516845703125	2.2757307232303603
480.0	700.0	-0.5548095703125	0.62939453125	0.8390179588529366
480.0	720.0	0.97796630859375	-0.18994140625	0.9962408536858511
480.0	740.0	4.780670166015625	-2.775390625	5.527892940132773
480.0	760.0	5.448760986328125	-2.224609375	5.885395751983832
480.0	780.0	5.608489990234375	-2.2281494140625	6.034882747986596
480.0	800.0	5.5865478515625	-2.2327880859375	6.016216380292686
500.0	0.0	-0.199920654296875	1.7698729038238525	1.7811283961871942
500.0	20.0	-0.3221435546875	1.8007278442382812	1.8293160576679324
500.0	40.0	-0.3651123046875	1.7910881042480469	1.8279233004185598
500.0	60.0	-0.4886474609375	1.670135498046875	1.740151982706381
500.0	80.0	-0.72625732421875	1.2334365844726562	1.431368404323971
500.0	100.0	-0.977935791015625	-0.236328125	1.0060861762370914
500.0	120.0	-1.161468505859375	-1.146331787109375	1.6318963374677273
500.0	140.0	-1.100860595703125	-1.5367889404296875	1.8904005656470908
500.0	160.0	-0.89410400390625	-1.7747650146484375	1.9872626467131254
500.0	180.0	-1.106475830078125	-2.5915679931640625	2.817891663236804
500.0	200.0	-1.431884765625	-3.0011444091796875	3.3252310817113835
500.0	220.0	-1.89385986328125	-2.9749603271484375	3.5266264517034993
500.0	240.0	-6.26678466796875	3.13653564453125	7.007884554136381
500.0	260.0	-5.3779296875	6.672637939453125	8.57007729222573
500.0	280.0	-7.576751708984375	6.43060302734375	9.937797631008605
500.0	300.0	-7.91461181640625	9.048370361328125	12.021401182897055
500.0	320.0	-6.8868408203125	7.909393310546875	10.487472480309362
500.0	340.0	-9.13739013671875	3.787750244140625	9.891357359967966
500.0	360.0	-5.600311279296875	5.79278564453125	8.057285643968887
500.0	380.0	-9.641204833984375	2.48883056640625	9.957264094073318
500.0	400.0	-3.5013427734375	-0.813629150390625	3.594634002435905
500.0	420.0	-2.762176513671875	-1.3189697265625	3.060931268792044
500.0	440.0	-2.6229248046875	-1.34100341796875	2.9458487228723795
500.0	460.0	-2.56268310546875	-1.354278564453125	2.8985194719360043
500.0	480.0	-2.57318115234375	-1.313140869140625	2.8888752456595466
500.0	500.0	-2.64312744140625	-1.256927490234375	2.926771153886418
500.0	520.0	-2.7122802734375	-1.247314453125	2.9853404540609296
500.0	540.0	-2.83697509765625	-1.1978759765625	3.079502323419687
500.0	560.0	-2.963165283203125	-1.0948486328125	3.158962175201162
500.0	580.0	-3.1815185546875	-0.57763671875	3.2335312728763124
500.0	600.0	-3.274200439453125	-0.1033935546875	3.2758325269869877
500.0	620.0	-3.3170166015625	0.0916748046875	3.3182832014244545
500.0	640.0	-2.647979736328125	0.59716796875	2.7144808466639376
500.0	660.0	-2.097503662109375	1.16064453125	2.3972103246237637
500.0	680.0	-1.565887451171875	1.2330322265625	1.9930810273240844
500.0	700.0	-1.067626953125	1.3021240234375	1.6838510276898113
500.0	720.0	-0.279052734375	0.598388671875	0.660257094767251
500.0	740.0	4.644317626953125	-2.8739013671875	5.461592742813188
500.0	760.0	5.658538818359375	-2.13818359375	6.04904047262552
500.0	780.0	5.74322509765625	-2.13134765625	6.125951138733561
500.0	800.0	5.72332763671875	-2.13720703125	6.109348011993839
520.0	0.0	-0.53350830078125	1.7743351459503174	1.8528076848817934
520.0	20.0	-0.52667236328125	1.775167465209961	1.851648807896415
520.0	40.0	-0.5303955078125	1.7590675354003906	1.8372909374422126
520.0	60.0	-0.586181640625	1.675872802734375	1.7754319380788963
520.0	80.0	-0.67205810546875	1.4879226684570312	1.6326591697088948
520.0	100.0	-0.81158447265625	0.5587844848632812	0.9853473787353605
520.0	120.0	-0.9766845703125	-0.7183990478515625	1.212439665237221
520.0	140.0	-1.02020263671875	-1.0985565185546875	1.499213075058674
520.0	160.0	-1.01727294921875	-1.4827880859375	1.7981948618018038
520.0	180.0	-1.17431640625	-2.4240570068359375	2.6935239732325233
520.0	200.0	-1.42462158203125	-2.671875	3.0279469393657186
520.0	220.0	-1.5975341796875	-2.702056884765625	3.1389850053447415
520.0	240.0	-2.00531005859375	-0.314239501953125	2.029781982303769
520.0	260.0	-3.283935546875	4.7760009765625	5.796069185590796
520.0	280.0	-6.298583984375	4.7039794921875	7.861271097675351
520.0	300.0	-6.973876953125	6.916046142578125	9.821743939016013
520.0	320.0	-6.8773193359375	6.22003173828125	9.27288067828363
520.0	340.0	-9.0321044921875	2.31365966796875	9.32372954439257
520.0	360.0	-6.3101806640625	3.233734130859375	7.090515950351786
520.0	380.0	-7.15087890625	0.07904052734375	7.151315720677837
520.0	400.0	-3.2694091796875	-1.0806884765625	3.4433884427406487
520.0	420.0	-2.88623046875	-1.106170654296875	3.0909448127018413
520.0	440.0	-2.78973388671875	-1.11358642578125	3.00377926725503
520.0	460.0	-2.71826171875	-1.12017822265625	2.9400248335915498
520.0	480.0	-2.733642578125	-1.063812255859375	2.9333425065366145
520.0	500.0	-2.77142333984375	-0.980255126953125	2.93967471713259
520.0	520.0	-2.0999755859375	4.72998046875	5.17519204438734
520.0	540.0	-1.7425537109375	4.9326171875	5.231367484121381
520.0	560.0	-1.11370849609375	5.3740234375	5.488212324707447
520.0	580.0	-2.4942626953125	4.3179931640625	4.986623242046471
520.0	600.0	-3.0291748046875	3.212646484375	4.4155404460745915
520.0	620.0	-2.4410400390625	2.0546875	3.1906766045719053
520.0	640.0	-1.84991455078125	0.8507080078125	2.0361453680296275
520.0	660.0	-1.72955322265625	1.009765625	2.0027433603515603
520.0	680.0	-1.6466064453125	1.1502685546875	2.0085891898662447
520.0	700.0	-1.3438720703125	1.20263671875	1.8034209765475646
520.0	720.0	-0.52490234375	0.9547119140625	1.0894940611711132
520.0	740.0	4.52178955078125	-3.310791015625	5.60427675000956
520.0	760.0	5.717529296875	-2.076904296875	6.083064418449124
520.0	780.0	5.78802490234375	-2.0552978515625	6.142107254744809
520.0	800.0	5.77655029296875	-2.0533447265625	6.1306409006970375
540.0	0.0	-1.02117919921875	1.8272063732147217	2.093200918983542
540.0	20.0	-0.76312255859375	1.7753143310546875	1.9323811770669947
540.0	40.0	-0.634033203125	1.7457771301269531	1.8573464649168847
540.0	60.0	-0.574462890625	1.6791191101074219	1.7746685883942306
540.0	80.0	-0.60272216796875	1.569366455078125	1.6811261350908298
540.0	100.0	-0.713623046875	1.140869140625	1.3456746445785417
540.0	120.0	-0.89404296875	0.5823822021484375	1.066996653861003
540.0	140.0	-1.065673828125	-0.1014862060546875	1.0704952862904005
540.0	160.0	-1.15985107421875	-0.9884033203125	1.5238752041985468
540.0	180.0	-1.1812744140625	-2.338104248046875	2.6195688034586047
540.0	200.0	-1.16717529296875	-2.22430419921875	2.511936968790987
540.0	220.0	-1.0931396484375	-2.2749786376953125	2.523981397109749
540.0	240.0	-1.24078369140625	-2.0175933837890625	2.3685918245170736
540.0	260.0	-1.290771484375	3.3466796875	3.5869703031389513
540.0	280.0	-2.48291015625	3.834259033203125	4.5679738591315475
540.0	300.0	-4.42913818359375	4.91180419921875	6.613855573024791
540.0	320.0	-4.81890869140625	4.4332275390625	6.54793000796533
540.0	340.0	-5.23443603515625	-0.74102783203125	5.286628685087238
540.0	360.0	-4.5755615234375	-0.58203125	4.61243142287647
540.0	380.0	-2.96954345703125	-1.212799072265625	3.2076580137049318
540.0	400.0	-2.178466796875	-1.31982421875	2.5470872685257313
540.0	420.0	-2.20758056640625	-0.960296630859375	2.407401415720778
540.0	440.0	-2.35015869140625	-0.88250732421875	2.5103914141209285
540.0	460.0	-2.4014892578125	-0.83294677734375	2.541840079406289
540.0	480.0	-2.41607666015625	-0.673004150390625	2.5080592126572263
540.0	500.0	-1.60321044921875	4.91546630859375	5.170308769832268
540.0	520.0	-1.3089599609375	5.64208984375	5.791938706882558
540.0	540.0	-0.71759033203125	5.3238525390625	5.371996066855126
540.0	560.0	-1.73431396484375	5.355712890625	5.629520893953485
540.0	580.0	-1.625244140625	3.255126953125	3.6383059241351243
540.0	600.0	-0.963134765625	0.6990966796875	1.190111231904653
540.0	620.0	-1.06890869140625	0.59814453125	1.2248847581826234
540.0	640.0	-1.2520751953125	0.6705322265625	1.420318894324686
540.0	660.0	-1.449951171875	0.84375	1.6775793463564357
540.0	680.0	-1.47161865234375	0.8770751953125	1.7131615090698527
540.0	700.0	-1.1767578125	0.6253662109375	1.332607161567921
540.0	720.0	0.09039306640625	-0.378173828125	0.38882689044488905
540.0	740.0	4.39422607421875	-3.762939453125	5.785234318437638
540.0	760.0	5.77813720703125	-1.9849853515625	6.109585618452089
540.0	780.0	5.86541748046875	-1.909423828125	6.1683888962678015
540.0	800.0	5.8465576171875	-1.9146728515625	6.152089734358858
560.0	0.0	-1.2550048828125	1.8142671585083008	2.2060377554169377
560.0	20.0	-0.9219970703125	1.7437362670898438	1.972484414850788
560.0	40.0	-0.7364501953125	1.721771240234375	1.87265989807921
560.0	60.0	-0.66656494140625	1.6092605590820312	1.7418462527240828
560.0	80.0	-0.66143798828125	1.522735595703125	1.660187913087822
560.0	100.0	-0.71124267578125	1.2572174072265625	1.4444589827634264
560.0	120.0	-0.78851318359375	1.0796890258789062	1.3369672521436313
560.0	140.0	-0.870849609375	0.90484619140625	1.255836642342859
560.0	160.0	-1.007568359375	0.5212554931640625	1.1344167170697632
560.0	180.0	-1.04266357421875	-1.562469482421875	1.8784190726518672
560.0	200.0	-1.10528564453125	-1.5360870361328125	1.8924110913282424
560.0	220.0	-1.23553466796875	-1.6360626220703125	2.050182142905414
560.0	240.0	-1.3807373046875	-1.559051513671875	2.082565035440254
560.0	260.0	-1.52294921875	0.791290283203125	1.716250166841337
560.0	280.0	-1.84442138671875	2.51800537109375	3.121256365735197
560.0	300.0	-2.1160888671875	4.065582275390625	4.583316630105898
560.0	320.0	-2.97479248046875	2.94244384765625	4.184180457205872
560.0	340.0	-3.760498046875	-0.9031982421875	3.8674426466647542
560.0	360.0	-2.08984375	-2.040008544921875	2.920459169851263
560.0	380.0	-1.16107177734375	-1.446533203125	1.8548708795728202
560.0	400.0	-0.755126953125	-1.306304931640625	1.5088569480784002
560.0	420.0	-0.79107666015625	-0.57830810546875	0.9799196635922875
560.0	440.0	-0.8524169921875	-0.40570068359375	0.9440380147210283
560.0	460.0	-0.71868896484375	-0.334197998046875	0.7925920325657583
560.0	480.0	-0.33038330078125	0.264404296875	0.42315807642189346
560.0	500.0	-0.09381103515625	4.162261962890625	4.163319007479874
560.0	520.0	-0.2052001953125	7.010009765625	7.013012479264111
560.0	540.0	-1.1180419921875	6.940673828125	7.03014730177924
560.0	560.0	-1.82220458984375	6.878662109375	7.115927345202377
560.0	580.0	-2.16497802734375	6.806884765625	7.142885276369693
560.0	600.0	-2.725341796875	6.572021484375	7.114699874265986
560.0	620.0	-2.97357177734375	6.161376953125	6.841395696311914
560.0	640.0	-3.850341796875	6.283935546875	7.369733910396074
560.0	660.0	-4.32379150390625	6.649169921875	7.931370223310664
560.0	680.0	-4.45489501953125	6.451416015625	7.840080244596167
560.0	700.0	-4.59423828125	6.547119140625	7.99823695738262
560.0	720.0	-4.61346435546875	6.5721435546875	8.02976489460315
560.0	740.0	-4.4163818359375	6.399658203125	7.775606319614168
560.0	760.0	1.57666015625	-2.14453125	2.661742198360472
560.0	780.0	4.43231201171875	-1.6541748046875	4.730928455777919
560.0	800.0	5.41314697265625	-3.308837890625	6.344333561061652
580.0	0.0	-1.53680419921875	1.7320902347564697	2.3155784867015643
580.0	20.0	-1.228271484375	1.6776866912841797	2.079250699997676
580.0	40.0	-0.949462890625	1.6729202270507812	1.9235752823192593
580.0	60.0	-0.84686279296875	1.4977035522460938	1.7205500633592152
580.0	80.0	-0.8203125	1.3157119750976562	1.5504872134498968
580.0	100.0	-0.84405517578125	1.1596832275390625	1.434327134233517
580.0	120.0	-0.888427734375	1.07000732421875	1.3907622058024387
580.0	140.0	-0.920166015625	1.047271728515625	1.3940887954715413
580.0	160.0	-1.02899169921875	0.9228668212890625	1.382210941534348
580.0	180.0	-1.073974609375	0.1363525390625	1.0825957123926615
580.0	200.0	-1.1248779296875	-0.7832489013671875	1.3707039060974995
580.0	220.0	-1.2374267578125	-0.693359375	1.4184400600133746
580.0	240.0	-1.372802734375	-0.6413116455078125	1.5152121878375369
580.0	260.0	-1.5191650390625	-0.2891845703125	1.546444351283483
580.0	280.0	-1.59686279296875	1.63775634765625	2.2874039070212975
580.0	300.0	-1.74273681640625	1.280059814453125	2.162333170405421
580.0	320.0	-1.91131591796875	0.58978271484375	2.0002430324861002
580.0	340.0	-2.0528564453125	-0.215484619140625	2.064134977695803
580.0	360.0	-2.03472900390625	-0.594970703125	2.1199321349784706
580.0	380.0	-1.75408935546875	-0.08319091796875	1.7560609886337257
580.0	400.0	-1.40631103515625	0.620574951171875	1.5371480077156585
580.0	420.0	-1.044677734375	1.31982421875	1.6832372194963878
580.0	440.0	-0.6463623046875	1.591796875	1.718022561022032
580.0	460.0	-0.400634765625	2.03704833984375	2.0760718085575887
580.0	480.0	-0.28314208984375	4.330810546875	4.3400563862656005
580.0	500.0	-0.2506103515625	5.1141357421875	5.120272447617409
580.0	520.0	-1.2398681640625	6.8446044921875	6.955996242000783
580.0	540.0	-1.50482177734375	6.844970703125	7.008431529822316
580.0	560.0	-1.9102783203125	6.918701171875	7.17757543790105
580.0	580.0	-2.10382080078125	6.9140625	7.227054878420816
580.0	600.0	-2.48431396484375	6.8089599609375	7.248017082317596
580.0	620.0	-2.63885498046875	6.4957275390625	7.011278904000303
580.0	640.0	-3.20458984375	6.3050537109375	7.072700924291397
580.0	660.0	-3.644775390625	6.5491943359375	7.495087330910925
580.0	680.0	-3.77880859375	6.7490234375	7.734902180902043
580.0	700.0	-3.7918701171875	6.88134765625	7.856922078765763
580.0	720.0	-3.85284423828125	7.07373046875	8.054940811016499
580.0	740.0	-3.2998046875	6.749267578125	7.512744093656876
580.0	760.0	-1.03607177734375	-2.4033203125	2.6171345499005843
580.0	780.0	5.33251953125	-2.17431640625	5.758768651860451
580.0	800.0	5.63043212890625	-1.903076171875	5.9433546818424166
600.0	0.0	-1.65118408203125	1.6482312679290771	2.333039902216093
600.0	20.0	-1.42120361328125	1.616485595703125	2.1524045603741335
600.0	40.0	-1.1361083984375	1.632080078125	1.9885742818443386
600.0	60.0	-0.950439453125	1.4835624694824219	1.7619003249086853
600.0	80.0	-0.90582275390625	1.2542724609375	1.547163297057074
600.0	100.0	-0.96026611328125	0.9995269775390625	1.3860610329796637
600.0	120.0	-0.962646484375	1.0032501220703125	1.3903952895898504
600.0	140.0	-0.97869873046875	1.0293426513671875	1.420351188595544
600.0	160.0	-1.072265625	1.0966033935546875	1.533718544359524
600.0	180.0	-1.1136474609375	0.875946044921875	1.416859958099888
600.0	200.0	-1.15325927734375	-0.1430816650390625	1.1621012536133755
600.0	220.0	-1.25604248046875	0.1266937255859375	1.2624159428829054
600.0	240.0	-1.36236572265625	0.192962646484375	1.3759632790183538
600.0	260.0	-1.49029541015625	0.242767333984375	1.5099392000947145
600.0	280.0	-1.53814697265625	1.485626220703125	2.138453033651251
600.0	300.0	-1.682861328125	0.92010498046875	1.9179716955111819
600.0	320.0	-1.8348388671875	0.372406005859375	1.8722499570682438
600.0	340.0	-1.88824462890625	0.210845947265625	1.8999799451761696
600.0	360.0	-1.83258056640625	0.424591064453125	1.8811244255453412
600.0	380.0	-1.60931396484375	0.959381103515625	1.8735804063941235
600.0	400.0	-1.2635498046875	2.009185791015625	2.373475437358664
600.0	420.0	-1.01910400390625	2.774932861328125	2.9561504284552984
600.0	440.0	-0.76751708984375	3.577850341796875	3.659247948895816
600.0	460.0	-0.54058837890625	4.023834228515625	4.059984937654624
600.0	480.0	-0.3167724609375	4.69525146484375	4.705925106727239
600.0	500.0	-0.25750732421875	5.1715087890625	5.177915910612781
600.0	520.0	-1.2430419921875	6.8626708984375	6.974339055036142
600.0	540.0	-1.50592041015625	6.8607177734375	7.024047597253764
600.0	560.0	-1.91510009765625	6.940185546875	7.1995683071345065
600.0	580.0	-2.1051025390625	6.9468994140625	7.258847578580865
600.0	600.0	-2.4825439453125	6.841552734375	7.278040138501696
600.0	620.0	-2.5927734375	6.614013671875	7.104058765941832
600.0	640.0	-3.14788818359375	6.5069580078125	7.228395571068615
600.0	660.0	-3.60418701171875	6.6834716796875	7.593349571080406
600.0	680.0	-3.734375	6.8616943359375	7.8120679592833655
600.0	700.0	-3.74774169921875	6.9915771484375	7.932699343011588
600.0	720.0	-3.83154296875	7.13232421875	8.096343019088641
600.0	740.0	-3.25799560546875	7.011962890625	7.73189232625208
600.0	760.0	-2.00726318359375	5.5697021484375	5.920362109746347
600.0	780.0	5.4251708984375	-1.877685546875	5.740921728276429
600.0	800.0	5.64117431640625	-1.832275390625	5.931279859791774
620.0	0.0	-1.8831787109375	1.5150809288024902	2.4169882660346618
620.0	20.0	-1.63507080078125	1.5012149810791016	2.219707850818158
620.0	40.0	-1.47015380859375	1.5277099609375	2.1202004494081135
620.0	60.0	-1.25164794921875	1.4094886779785156	1.8850148333986994
620.0	80.0	-1.0047607421875	1.2423171997070312	1.5977785121001895
620.0	100.0	-1.0152587890625	0.94757080078125	1.3887551372584992
620.0	120.0	-1.002685546875	0.9572677612304688	1.3862683263362874
620.0	140.0	-0.99755859375	1.0093231201171875	1.4191040514238453
620.0	160.0	-1.1104736328125	1.12469482421875	1.5805347629192583
620.0	180.0	-1.18206787109375	1.123077392578125	1.6305174888949183
620.0	200.0	-1.247802734375	1.0494384765625	1.6304394438321062
620.0	220.0	-1.33624267578125	1.393798828125	1.9308598244983135
620.0	240.0	-1.3905029296875	1.474853515625	2.0269906980597967
620.0	260.0	-1.46319580078125	1.523223876953125	2.112144154820876
620.0	280.0	-1.5435791015625	1.564361572265625	2.1976950588200066
620.0	300.0	-1.665283203125	1.17913818359375	2.040474210231295
620.0	320.0	-1.781982421875	0.840972900390625	1.9704559804935786
620.0	340.0	-1.79412841796875	0.87774658203125	1.9973321812934852
620.0	360.0	-1.6944580078125	1.335906982421875	2.1577384934054047
620.0	380.0	-1.43133544921875	1.99560546875	2.455842493950935
620.0	400.0	-1.15020751953125	2.72564697265625	2.958399695365116
620.0	420.0	-0.94189453125	3.310882568359375	3.442253431905418
620.0	440.0	-0.70733642578125	3.893707275390625	3.957433659035471
620.0	460.0	-0.500244140625	4.278228759765625	4.3073757116271345
620.0	480.0	-0.3131103515625	4.84130859375	4.851423192442935
620.0	500.0	-0.27532958984375	5.149322509765625	5.156678067576304
620.0	520.0	-1.2608642578125	6.8978271484375	7.012117942986304
620.0	540.0	-1.51666259765625	6.8858642578125	7.050914267820103
620.0	560.0	-1.91802978515625	6.962890625	7.222235395807826
620.0	580.0	-2.02777099609375	7.0125732421875	7.299865662438121
620.0	600.0	-2.369140625	7.030517578125	7.418962509498886
620.0	620.0	-2.46539306640625	6.86767578125	7.29678926708534
620.0	640.0	-3.08660888671875	6.681884765625	7.360349070571492
620.0	660.0	-3.57562255859375	6.7982177734375	7.6812005296441805
620.0	680.0	-3.717529296875	6.9224853515625	7.857533169877256
620.0	700.0	-3.749267578125	7.0185546875	7.957205368331744
620.0	720.0	-3.84033203125	7.1558837890625	8.121257471156314
620.0	740.0	-3.29815673828125	7.04052734375	7.774758076516687
620.0	760.0	-2.23394775390625	5.8345947265625	6.247641010046409
620.0	780.0	5.2161865234375	-1.63818359375	5.467380299020973
620.0	800.0	5.519775390625	-1.8226318359375	5.812908667123738
