# Supplementary material for: Real-time emotion detection by quantitative facial motion analysis
Source: PLoS One. 2023 Mar 10;18(3):e0282730. doi: 10.1371/journal.pone.0282730 (PMC10004542; doi:10.1371/journal.pone.0282730)
Supplement: S1 Dataset — Data from each participant is organized into folders by Study ID and subsequently by emotions. The data files (.csv) contain the pixel displacement results after DISC-processing of videos. (ZIP) [file pone.0282730.s004.zip › S1_Dataset/1/happy/result/101900_cropped_result.csv]

pos_x	pos_y	disp_x	disp_y	disp_xy_indi
0.0	0.0	2.600644111633301	1.737523078918457	3.127672656328861
0.0	20.0	2.432321548461914	1.7074966430664062	2.9718231611580137
0.0	40.0	2.1601595878601074	1.7957038879394531	2.809064238885401
0.0	60.0	1.9951286315917969	1.706634521484375	2.6254789365979607
0.0	80.0	1.9747519493103027	1.6158828735351562	2.5516117891029335
0.0	100.0	1.9688401222229004	1.5559234619140625	2.5094280715352903
0.0	120.0	1.8129315376281738	1.6247177124023438	2.4344256828091426
0.0	140.0	1.8748416900634766	1.49560546875	2.398305043349361
0.0	160.0	1.7327613830566406	1.6939849853515625	2.4232307238909168
0.0	180.0	1.4742345809936523	2.17779541015625	2.6298593970581696
0.0	200.0	1.8155755996704102	2.2696075439453125	2.906446827597581
0.0	220.0	1.7925691604614258	2.385406494140625	2.983868016070022
0.0	240.0	1.7902727127075195	2.5846710205078125	3.144137508144012
0.0	260.0	1.9800610542297363	2.531951904296875	3.21425298073284
0.0	280.0	2.5326972007751465	1.542205810546875	2.9652915325307907
0.0	300.0	2.9912075996398926	0.615570068359375	3.05389086465175
0.0	320.0	3.0089592933654785	0.756561279296875	3.1026151869772383
0.0	340.0	2.499683380126953	2.7734375	3.7336808336130125
0.0	360.0	2.3965091705322266	2.473052978515625	3.443725778715556
0.0	380.0	2.3298535346984863	3.011566162109375	3.807590871129568
0.0	400.0	2.318338394165039	2.65399169921875	3.5239700409313586
0.0	420.0	2.3314037322998047	2.282440185546875	3.2626640286092456
0.0	440.0	2.2872567176818848	2.14581298828125	3.136248821961902
0.0	460.0	2.030508518218994	2.178680419921875	2.978189586764223
0.0	480.0	1.9681286811828613	2.453582763671875	3.145409175907374
0.0	500.0	1.9172186851501465	3.440338134765625	3.938483714351435
0.0	520.0	2.698845386505127	4.29150390625	5.069592902553322
0.0	540.0	3.6791157722473145	4.7059326171875	5.973415661337167
0.0	560.0	3.8728814125061035	4.77197265625	6.145806169033722
0.0	580.0	4.429614067077637	4.7733154296875	6.511990553935474
0.0	600.0	4.7664899826049805	4.55908203125	6.595805919062526
0.0	620.0	4.935375213623047	4.4256591796875	6.62905631851148
0.0	640.0	4.654660224914551	4.3525390625	6.372633529396615
0.0	660.0	4.426213264465332	4.361328125	6.213899490371957
0.0	680.0	4.36659049987793	4.3651123046875	6.174246352888618
0.0	700.0	4.3076558113098145	4.4271240234375	6.176999733495919
0.0	720.0	4.35319185256958	4.423583984375	6.20631731158641
0.0	740.0	4.3691511154174805	5.1588134765625	6.760387411629357
0.0	760.0	4.3100690841674805	4.91845703125	6.53971827210843
0.0	780.0	6.114558696746826	0.888916015625	6.17883482048168
0.0	800.0	6.027170181274414	0.8184814453125	6.082490630520058
20.0	0.0	2.3268070220947266	1.830838680267334	2.960743351125248
20.0	20.0	2.2971878051757812	1.5548458099365234	2.7739173212129966
20.0	40.0	2.2254867553710938	1.4485855102539062	2.655407930780077
20.0	60.0	2.094491958618164	1.3618927001953125	2.4983290999308783
20.0	80.0	2.1321334838867188	1.1939544677734375	2.4436694670570875
20.0	100.0	2.0839195251464844	1.1604995727539062	2.385263055859615
20.0	120.0	1.8724555969238281	1.3766632080078125	2.3240678885810824
20.0	140.0	1.8582592010498047	1.458221435546875	2.362104361236956
20.0	160.0	1.7163429260253906	1.7953033447265625	2.483736527754863
20.0	180.0	1.8038253784179688	1.896240234375	2.6171574316970854
20.0	200.0	2.1149253845214844	1.9692535400390625	2.8897869968303422
20.0	220.0	2.062734603881836	2.1540679931640625	2.9824290377518468
20.0	240.0	2.015716552734375	2.48077392578125	3.196459368082671
20.0	260.0	2.1138153076171875	2.544708251953125	3.308134707395555
20.0	280.0	2.5277557373046875	1.91229248046875	3.1696074833225154
20.0	300.0	2.962667465209961	0.916839599609375	3.1012889837655395
20.0	320.0	3.101564407348633	0.0802001953125	3.1026011416648513
20.0	340.0	2.7615528106689453	1.102996826171875	2.9736805350707702
20.0	360.0	2.5342636108398438	1.1185302734375	2.7701267158422866
20.0	380.0	2.3759422302246094	1.641021728515625	2.8875688381102016
20.0	400.0	2.3108062744140625	1.26397705078125	2.6339065326569706
20.0	420.0	2.2747020721435547	0.85150146484375	2.4288524577761477
20.0	440.0	2.1815567016601562	0.62103271484375	2.268230869083775
20.0	460.0	2.0054187774658203	1.879425048828125	2.748443739132221
20.0	480.0	1.9531021118164062	2.36810302734375	3.069612321987312
20.0	500.0	1.9079647064208984	3.444671630859375	3.9377775413798037
20.0	520.0	2.694192886352539	4.3118896484375	5.084394521393388
20.0	540.0	3.5391311645507812	4.7076416015625	5.889595813691845
20.0	560.0	3.5818843841552734	4.74365234375	5.9440838907118625
20.0	580.0	4.352943420410156	4.8489990234375	6.5162034921102565
20.0	600.0	4.627307891845703	4.6126708984375	6.533659858244056
20.0	620.0	5.267431259155273	4.588134765625	6.985471544388602
20.0	640.0	5.485542297363281	4.5487060546875	7.126142088683915
20.0	660.0	5.41059684753418	4.5040283203125	7.039945266600007
20.0	680.0	5.3717803955078125	4.50244140625	7.009137124801922
20.0	700.0	5.100866317749023	4.6348876953125	6.892098456907425
20.0	720.0	4.810535430908203	4.8095703125	6.802442041127915
20.0	740.0	4.5787200927734375	5.0484619140625	6.815544393935586
20.0	760.0	4.31260871887207	4.9246826171875	6.546074613241139
20.0	780.0	6.08050537109375	0.50830078125	6.101714124089993
20.0	800.0	6.046958923339844	0.2244873046875	6.051124422000032
40.0	0.0	2.364948272705078	1.3617219924926758	2.7289681415159386
40.0	20.0	2.3917160034179688	1.1129570007324219	2.6379876281902708
40.0	40.0	2.256275177001953	1.1815109252929688	2.546909056276223
40.0	60.0	2.1427688598632812	1.1136054992675781	2.414865543834434
40.0	80.0	2.0857276916503906	1.0334091186523438	2.327701529455845
40.0	100.0	2.0239601135253906	1.06195068359375	2.2856407844468793
40.0	120.0	1.8134918212890625	1.3115386962890625	2.238054140932684
40.0	140.0	1.7041740417480469	1.5676727294921875	2.3155575897311125
40.0	160.0	1.660858154296875	1.879730224609375	2.5083531501773098
40.0	180.0	1.803985595703125	1.95379638671875	2.659263873755217
40.0	200.0	2.0692481994628906	2.0254669189453125	2.8955663264242855
40.0	220.0	2.0009841918945312	2.285247802734375	3.0374817293465486
40.0	240.0	1.9990615844726562	2.5264434814453125	3.2216709769080762
40.0	260.0	2.1300086975097656	2.52947998046875	3.306842303929753
40.0	280.0	2.5046234130859375	2.166473388671875	3.31160767380462
40.0	300.0	3.122142791748047	0.3751220703125	3.1445973000846745
40.0	320.0	3.276966094970703	-0.8775634765625	3.3924363579858063
40.0	340.0	3.0285987854003906	-0.753143310546875	3.1208389015055276
40.0	360.0	2.7032127380371094	-0.87091064453125	2.840043038026699
40.0	380.0	2.404216766357422	-1.300140380859375	2.7332440925711885
40.0	400.0	2.2902679443359375	0.032012939453125	2.2904916688661388
40.0	420.0	2.113231658935547	-1.95025634765625	2.875629994610047
40.0	440.0	1.9694252014160156	-2.549163818359375	3.221315227792068
40.0	460.0	1.8859176635742188	0.6337890625	1.989566286788623
40.0	480.0	1.9443321228027344	2.265899658203125	2.985754287413421
40.0	500.0	1.88848876953125	3.359130859375	3.8535892312299036
40.0	520.0	2.6884307861328125	4.321533203125	5.089529380752067
40.0	540.0	3.54193115234375	4.7542724609375	5.9286071653274375
40.0	560.0	3.5832061767578125	4.7840576171875	5.977171052406404
40.0	580.0	4.354957580566406	4.8955078125	6.552224986276139
40.0	600.0	4.628105163574219	4.65771484375	6.566099677189757
40.0	620.0	5.259311676025391	4.684814453125	7.043283734579056
40.0	640.0	5.4789886474609375	4.67529296875	7.202616256795097
40.0	660.0	5.3949737548828125	4.61962890625	7.102584955305703
40.0	680.0	5.3548126220703125	4.6263427734375	7.076515079813009
40.0	700.0	5.105384826660156	4.728271484375	6.95855627686128
40.0	720.0	4.811225891113281	4.8558349609375	6.8357170613756155
40.0	740.0	4.575893402099609	5.036865234375	6.805057811410147
40.0	760.0	4.3023834228515625	4.8177490234375	6.459195675164278
40.0	780.0	5.945156097412109	-0.1131591796875	5.946232927034051
40.0	800.0	6.047550201416016	-0.29736328125	6.054856592825519
60.0	0.0	2.5096511840820312	0.7881875038146973	2.6305110923419397
60.0	20.0	2.430908203125	0.7811222076416016	2.553324616121363
60.0	40.0	2.1741409301757812	0.9199752807617188	2.3607717597171933
60.0	60.0	2.029033660888672	0.8971099853515625	2.218509392100193
60.0	80.0	1.8756332397460938	1.0179672241210938	2.1340705985100943
60.0	100.0	1.7852706909179688	1.0779800415039062	2.0854813376608012
60.0	120.0	1.6928443908691406	1.2582321166992188	2.1092345036032643
60.0	140.0	1.6361274719238281	1.6222076416015625	2.3040118786270094
60.0	160.0	1.7316322326660156	1.845977783203125	2.5310440860023387
60.0	180.0	2.070423126220703	1.7807769775390625	2.730900687561279
60.0	200.0	2.104259490966797	1.943389892578125	2.8643799119353317
60.0	220.0	2.018341064453125	2.223968505859375	3.003287626504021
60.0	240.0	1.9988059997558594	2.3856658935546875	3.1123346832129264
60.0	260.0	2.419330596923828	2.222900390625	3.285490326245473
60.0	280.0	2.978595733642578	2.03558349609375	3.607718491518292
60.0	300.0	3.7027053833007812	0.5443115234375	3.742499457591335
60.0	320.0	3.763744354248047	-0.414398193359375	3.786488799243114
60.0	340.0	3.2905540466308594	-1.088287353515625	3.4658498665725217
60.0	360.0	2.4660110473632812	-1.3392333984375	2.8061996688062316
60.0	380.0	2.139545440673828	-2.52935791015625	3.312899957798025
60.0	400.0	2.042713165283203	-3.499267578125	4.051857679995452
60.0	420.0	1.8646430969238281	-3.85504150390625	4.282316998512073
60.0	440.0	1.730377197265625	-3.93646240234375	4.299993196492614
60.0	460.0	1.5690650939941406	-3.9354248046875	4.236688997618363
60.0	480.0	1.9004631042480469	1.666595458984375	2.527706556251232
60.0	500.0	2.0567054748535156	3.58062744140625	4.129277210898282
60.0	520.0	2.8065414428710938	4.4970703125	5.300973143312632
60.0	540.0	3.5419769287109375	4.832275390625	5.991367624704777
60.0	560.0	3.5446510314941406	4.8388671875	5.998265298678997
60.0	580.0	4.346099853515625	4.956298828125	6.591925516144868
60.0	600.0	4.629547119140625	4.7176513671875	6.609761035821896
60.0	620.0	5.292442321777344	4.7489013671875	7.110696866314529
60.0	640.0	5.495857238769531	4.7301025390625	7.251090733053957
60.0	660.0	5.396270751953125	4.68798828125	7.148214613001072
60.0	680.0	5.346595764160156	4.7001953125	7.118842759956305
60.0	700.0	5.087608337402344	4.8021240234375	6.996009843566646
60.0	720.0	4.786918640136719	4.9168701171875	6.862230090617757
60.0	740.0	4.551849365234375	5.014404296875	6.772265728417857
60.0	760.0	4.3493804931640625	3.7626953125	5.75108569654683
60.0	780.0	5.4485015869140625	-2.64794921875	6.057871293423441
60.0	800.0	5.420478820800781	-2.669677734375	6.042248741335254
80.0	0.0	2.3145828247070312	0.6500849723815918	2.4041431163192333
80.0	20.0	1.9190902709960938	0.8800315856933594	2.111246802259231
80.0	40.0	1.7374191284179688	0.9855308532714844	1.9974724755406954
80.0	60.0	1.5797119140625	1.0848121643066406	1.9163264761670087
80.0	80.0	1.4503936767578125	1.2071914672851562	1.887048768915402
80.0	100.0	1.5314483642578125	1.1603546142578125	1.9213945256550844
80.0	120.0	1.500152587890625	1.3434295654296875	2.013767807922636
80.0	140.0	1.435211181640625	1.75482177734375	2.2669871208602306
80.0	160.0	1.6414108276367188	1.9267425537109375	2.531119588909936
80.0	180.0	2.1720809936523438	1.5908966064453125	2.6923758755762472
80.0	200.0	2.3667526245117188	1.6009063720703125	2.8573447810455845
80.0	220.0	2.4550018310546875	1.742401123046875	3.0104809688946514
80.0	240.0	2.4458236694335938	2.2432403564453125	3.318761925590099
80.0	260.0	3.5343551635742188	2.824493408203125	4.5243153554175075
80.0	280.0	5.412109375	2.1490478515625	5.823172207248236
80.0	300.0	6.0757904052734375	3.528656005859375	7.0261399257700665
80.0	320.0	8.467155456542969	3.7330322265625	9.253553432591154
80.0	340.0	5.750663757324219	-0.893035888671875	5.81959163071244
80.0	360.0	1.4121780395507812	0.584503173828125	1.5283621218823238
80.0	380.0	1.7527923583984375	-2.761383056640625	3.2707059539435637
80.0	400.0	2.1854629516601562	-3.8538818359375	4.430423627425274
80.0	420.0	2.3891830444335938	-4.543792724609375	5.133638859914288
80.0	440.0	2.2129898071289062	-4.6822509765625	5.178880003820992
80.0	460.0	2.0701980590820312	-4.731719970703125	5.164774330498651
80.0	480.0	1.8230667114257812	-4.74664306640625	5.084701823526267
80.0	500.0	1.8868484497070312	1.03863525390625	2.1538245663978133
80.0	520.0	1.9288864135742188	0.774658203125	2.0786289058271237
80.0	540.0	2.3380203247070312	2.4405517578125	3.3797384397767907
80.0	560.0	2.126708984375	0.7547607421875	2.2566689793075034
80.0	580.0	4.176277160644531	4.9495849609375	6.47608540771814
80.0	600.0	4.609443664550781	4.7696533203125	6.632990554239874
80.0	620.0	5.5221710205078125	5.007568359375	7.45453644793222
80.0	640.0	5.874504089355469	5.0120849609375	7.722097768839111
80.0	660.0	6.04742431640625	5.000732421875	7.847207504447261
80.0	680.0	6.0041351318359375	4.8973388671875	7.748133108137204
80.0	700.0	5.843879699707031	4.971923828125	7.6727411332147195
80.0	720.0	5.499824523925781	5.129638671875	7.520722219173566
80.0	740.0	5.2742767333984375	3.4952392578125	6.327297411203441
80.0	760.0	5.444007873535156	-2.546875	6.010307312670275
80.0	780.0	5.426582336425781	-2.727783203125	6.0735983615365265
80.0	800.0	5.432090759277344	-2.7689208984375	6.097092172407289
100.0	0.0	1.7723617553710938	0.9008910655975342	1.9881828145257583
100.0	20.0	1.5963592529296875	0.9757194519042969	1.870933273326083
100.0	40.0	1.5074844360351562	0.9995384216308594	1.8087527142217485
100.0	60.0	1.435791015625	1.0242385864257812	1.7636781232619947
100.0	80.0	1.385467529296875	1.1250686645507812	1.7847408144293853
100.0	100.0	1.45074462890625	1.1150360107421875	1.8297445951695512
100.0	120.0	1.4704437255859375	1.25482177734375	1.9330759020305384
100.0	140.0	1.324920654296875	1.811981201171875	2.244702789587684
100.0	160.0	1.6460037231445312	1.8408966064453125	2.469459165936446
100.0	180.0	2.3388290405273438	1.348052978515625	2.6995125696501034
100.0	200.0	2.4920501708984375	1.3222503662109375	2.821109725838378
100.0	220.0	2.58770751953125	1.505035400390625	2.9935533673324657
100.0	240.0	2.5264739990234375	3.75433349609375	4.525272463358753
100.0	260.0	7.044059753417969	2.346923828125	7.424744390532493
100.0	280.0	10.337509155273438	1.04736328125	10.390431433692871
100.0	300.0	10.999954223632812	3.770233154296875	11.628140477298023
100.0	320.0	10.98779296875	2.866851806640625	11.355634443101387
100.0	340.0	6.113189697265625	-0.489776611328125	6.132778277726877
100.0	360.0	5.862785339355469	1.85150146484375	6.1481956385333065
100.0	380.0	1.4749908447265625	-2.255279541015625	2.694788266293073
100.0	400.0	3.51165771484375	-2.146392822265625	4.115670304299777
100.0	420.0	2.3973159790039062	-4.898956298828125	5.454071572780762
100.0	440.0	2.1499176025390625	-4.9954833984375	5.438474058205296
100.0	460.0	1.8707962036132812	-5.02490234375	5.3618580734366805
100.0	480.0	1.5794525146484375	-5.03350830078125	5.275497707331795
100.0	500.0	1.4166259765625	-4.8201904296875	5.0240486597885
100.0	520.0	1.9870758056640625	-2.0828857421875	2.878694716788054
100.0	540.0	3.380523681640625	-1.0853271484375	3.5504753739842445
100.0	560.0	3.4425201416015625	1.78857421875	3.8794255581605914
100.0	580.0	0.9755096435546875	0.257568359375	1.0089402977477522
100.0	600.0	1.1658401489257812	-1.106689453125	1.6074653335314573
100.0	620.0	7.1757354736328125	8.521484375	11.140326545524662
100.0	640.0	6.8310394287109375	8.15966796875	10.641582637786929
100.0	660.0	6.571685791015625	7.3052978515625	9.826211418236447
100.0	680.0	6.501045227050781	7.2724609375	9.754602868985652
100.0	700.0	6.2832794189453125	6.9490966796875	9.368540170175159
100.0	720.0	5.6563720703125	6.1043701171875	8.322131909878806
100.0	740.0	1.1797943115234375	-1.7374267578125	2.10013484240082
100.0	760.0	5.052207946777344	-2.586669921875	5.675884637852761
100.0	780.0	5.357475280761719	-2.667724609375	5.984922386751381
100.0	800.0	5.4193267822265625	-2.7293701171875	6.067830255466464
120.0	0.0	1.4705810546875	0.9610204696655273	1.756749550027536
120.0	20.0	1.4149169921875	0.9527263641357422	1.705777716966731
120.0	40.0	1.3770904541015625	0.9268150329589844	1.6599289816424108
120.0	60.0	1.3340606689453125	0.9495697021484375	1.6374982405074783
120.0	80.0	1.2049942016601562	1.145843505859375	1.6628194026877063
120.0	100.0	1.1885528564453125	1.2616806030273438	1.733348157935893
120.0	120.0	1.3015365600585938	1.33258056640625	1.8627314307577352
120.0	140.0	1.5058746337890625	1.513397216796875	2.1349542263238037
120.0	160.0	1.9992218017578125	1.3030548095703125	2.386386316036881
120.0	180.0	2.4105148315429688	0.8345794677734375	2.5509027110255738
120.0	200.0	2.755401611328125	0.746734619140625	2.854794323788094
120.0	220.0	2.6803054809570312	0.7061309814453125	2.7717608905180158
120.0	240.0	4.9288787841796875	3.3238372802734375	5.944891953170567
120.0	260.0	11.9400634765625	2.048248291015625	12.114472208313089
120.0	280.0	10.317520141601562	4.06231689453125	11.088446258333398
120.0	300.0	9.825439453125	5.235931396484375	11.133473763193415
120.0	320.0	8.821319580078125	2.23516845703125	9.100091052576186
120.0	340.0	3.6967620849609375	0.815032958984375	3.7855420532647055
120.0	360.0	-1.0951309204101562	3.697235107421875	3.8560159714906836
120.0	380.0	0.086029052734375	-1.8543701171875	1.8563646003499303
120.0	400.0	1.7389907836914062	-3.7623291015625	4.144780960946879
120.0	420.0	2.137542724609375	-5.085906982421875	5.516841372867091
120.0	440.0	1.8758468627929688	-5.171600341796875	5.501295442704725
120.0	460.0	1.5004653930664062	-5.187225341796875	5.399879919254652
120.0	480.0	1.2748184204101562	-5.1876220703125	5.341964502822009
120.0	500.0	1.0890121459960938	-5.0462646484375	5.1624349251295225
120.0	520.0	1.0144271850585938	-4.978759765625	5.081054154168425
120.0	540.0	0.9428329467773438	-4.742919921875	4.835723663615158
120.0	560.0	0.9352645874023438	-4.1524658203125	4.256488251753133
120.0	580.0	0.9509429931640625	-3.2061767578125	3.3442281588708775
120.0	600.0	0.9618148803710938	-2.9656982421875	3.117764251481707
120.0	620.0	0.9661941528320312	-2.8616943359375	3.020401564908808
120.0	640.0	0.8262405395507812	-2.6466064453125	2.77257986459666
120.0	660.0	0.824859619140625	-2.3551025390625	2.49537599587466
120.0	680.0	0.9495620727539062	-1.8311767578125	2.06273518619463
120.0	700.0	1.1298446655273438	-1.359619140625	1.7677989636195794
120.0	720.0	1.2337646484375	-1.0828857421875	1.6415896985443958
120.0	740.0	1.0319976806640625	-1.820068359375	2.0922877540371947
120.0	760.0	4.6797027587890625	-2.452392578125	5.283355682505253
120.0	780.0	5.125068664550781	-2.49267578125	5.699101803511728
120.0	800.0	5.182655334472656	-2.5277099609375	5.766214873082735
140.0	0.0	1.3499908447265625	0.9444146156311035	1.6475418802152444
140.0	20.0	1.353851318359375	0.8339557647705078	1.5900929563448107
140.0	40.0	1.2978363037109375	0.8256645202636719	1.5382135649032316
140.0	60.0	1.1955413818359375	0.8739814758300781	1.4809330895676227
140.0	80.0	1.07635498046875	1.032012939453125	1.4911709329176728
140.0	100.0	0.8972930908203125	1.4215850830078125	1.6810826984607863
140.0	120.0	1.1558685302734375	1.4182968139648438	1.8296442036033407
140.0	140.0	2.112823486328125	0.6700592041015625	2.2165293639789554
140.0	160.0	2.65093994140625	0.3516082763671875	2.6741561197792616
140.0	180.0	2.546478271484375	0.207733154296875	2.554937308533456
140.0	200.0	2.659637451171875	0.231292724609375	2.669675578817257
140.0	220.0	2.62384033203125	0.31903076171875	2.64316452664542
140.0	240.0	6.2369384765625	2.529815673828125	6.730480584919045
140.0	260.0	14.599334716796875	3.12921142578125	14.93092556810563
140.0	280.0	11.89935302734375	5.693115234375	13.191139584631328
140.0	300.0	10.9088134765625	8.250762939453125	13.677620427160742
140.0	320.0	10.287185668945312	4.0093994140625	11.040899992701615
140.0	340.0	3.2911376953125	3.710845947265625	4.960036791581751
140.0	360.0	-0.4554595947265625	7.195159912109375	7.20956098547299
140.0	380.0	-2.7841949462890625	-1.871917724609375	3.354969070892949
140.0	400.0	0.753387451171875	-4.794036865234375	4.852873593739021
140.0	420.0	1.6994781494140625	-5.35467529296875	5.617897602614862
140.0	440.0	1.4549560546875	-5.38189697265625	5.575097500973263
140.0	460.0	1.1195220947265625	-5.340789794921875	5.456864058607525
140.0	480.0	0.9411468505859375	-5.318450927734375	5.401081157054249
140.0	500.0	0.7320098876953125	-5.179351806640625	5.230824372184102
140.0	520.0	0.5098419189453125	-5.104248046875	5.129647834534169
140.0	540.0	0.3376007080078125	-4.864013671875	4.8757156642111825
140.0	560.0	0.1949462890625	-4.3905029296875	4.394828782923604
140.0	580.0	0.501708984375	-3.3037109375	3.341589122492429
140.0	600.0	0.7314910888671875	-3.1534423828125	3.2371713076095125
140.0	620.0	0.8066864013671875	-3.0928955078125	3.1963644304737038
140.0	640.0	0.8531494140625	-3.033447265625	3.151137292477587
140.0	660.0	0.908843994140625	-3.05712890625	3.1893627192771294
140.0	680.0	0.60943603515625	-2.5601806640625	2.6317175596151032
140.0	700.0	0.6109619140625	-1.8721923828125	1.9693599921538114
140.0	720.0	0.7511138916015625	-1.5196533203125	1.6951455076463642
140.0	740.0	1.1699676513671875	-1.855224609375	2.1933268467048577
140.0	760.0	4.1316986083984375	-2.35107421875	4.753786214451856
140.0	780.0	4.7609710693359375	-2.3572998046875	5.312598977170544
140.0	800.0	4.8207855224609375	-2.38232421875	5.377308038118309
160.0	0.0	1.33221435546875	0.7398290634155273	1.523857648204488
160.0	20.0	1.1725921630859375	0.7129993438720703	1.3723485145153764
160.0	40.0	1.04449462890625	0.8095474243164062	1.3214900915373269
160.0	60.0	1.0046539306640625	0.8064346313476562	1.2882803790462622
160.0	80.0	0.5580291748046875	1.2607345581054688	1.378712510255344
160.0	100.0	0.7252044677734375	1.3962478637695312	1.5733498076268781
160.0	120.0	1.3832244873046875	0.9980010986328125	1.7056717665341172
160.0	140.0	2.232025146484375	0.400543212890625	2.2676796775407544
160.0	160.0	2.5643157958984375	0.2080841064453125	2.5727445455095967
160.0	180.0	2.0463714599609375	0.0262603759765625	2.046539948178166
160.0	200.0	2.2134246826171875	-0.075653076171875	2.214717185907326
160.0	220.0	2.5889892578125	0.073516845703125	2.590032838338282
160.0	240.0	5.4364013671875	2.2387542724609375	5.87932653606008
160.0	260.0	5.8116607666015625	2.4925537109375	6.323624345892485
160.0	280.0	5.318328857421875	5.7655029296875	7.843828521068102
160.0	300.0	4.0492095947265625	8.295806884765625	9.231278904428702
160.0	320.0	1.2380828857421875	2.672821044921875	2.9456445084471694
160.0	340.0	-0.1334075927734375	5.285125732421875	5.28680920719837
160.0	360.0	-1.9635772705078125	7.09613037109375	7.362791721949904
160.0	380.0	-6.3941802978515625	-1.30181884765625	6.525356234991784
160.0	400.0	0.114715576171875	-5.058685302734375	5.059985835505592
160.0	420.0	1.2754058837890625	-5.655426025390625	5.797456657627495
160.0	440.0	1.006195068359375	-5.609283447265625	5.698814728288582
160.0	460.0	0.631011962890625	-5.4532470703125	5.4896338409025915
160.0	480.0	0.4929046630859375	-5.419830322265625	5.442197692940028
160.0	500.0	0.2436065673828125	-5.267059326171875	5.272689835850973
160.0	520.0	0.098907470703125	-5.21044921875	5.211387890853393
160.0	540.0	-0.0642242431640625	-5.028076171875	5.028486327274556
160.0	560.0	-0.2483062744140625	-4.68359375	4.6901712571027145
160.0	580.0	0.1472625732421875	-3.452392578125	3.4555319097022523
160.0	600.0	0.4746856689453125	-3.2545166015625	3.288951929437094
160.0	620.0	0.5987091064453125	-3.233154296875	3.288120937791343
160.0	640.0	0.6811065673828125	-3.1878662109375	3.2598155062777727
160.0	660.0	0.65869140625	-3.2109375	3.27780322740305
160.0	680.0	0.4347381591796875	-3.1602783203125	3.1900401766880835
160.0	700.0	0.2017974853515625	-2.1431884765625	2.152667896161529
160.0	720.0	0.385467529296875	-1.7503662109375	1.7923077549723256
160.0	740.0	0.9396820068359375	-2.108642578125	2.308544085836972
160.0	760.0	0.688507080078125	-2.84814453125	2.9301824636372027
160.0	780.0	0.6566925048828125	-2.8533935546875	2.927985625630944
160.0	800.0	0.6946563720703125	-2.8572998046875	2.9405288043352193
180.0	0.0	1.4515228271484375	0.2300734519958496	1.4696436000086142
180.0	20.0	1.0360260009765625	0.47905540466308594	1.1414219007169966
180.0	40.0	0.92498779296875	0.5816535949707031	1.0926679832792494
180.0	60.0	0.609344482421875	0.8372840881347656	1.0355410868244914
180.0	80.0	0.1437530517578125	1.295196533203125	1.3031496458623153
180.0	100.0	0.4296722412109375	1.4024887084960938	1.46683087379775
180.0	120.0	1.5484161376953125	0.5032882690429688	1.6281558946340293
180.0	140.0	1.86260986328125	0.181732177734375	1.87145453784394
180.0	160.0	1.84149169921875	-0.0228729248046875	1.841633744527038
180.0	180.0	1.5404815673828125	-0.1635589599609375	1.5491400817323495
180.0	200.0	1.9324188232421875	-0.2321319580078125	1.9463113199972046
180.0	220.0	2.4804229736328125	-0.05902099609375	2.481125068614104
180.0	240.0	1.2059173583984375	0.4095458984375	1.2735637079524702
180.0	260.0	3.1853485107421875	2.301483154296875	3.929792595595824
180.0	280.0	0.6023101806640625	8.319091796875	8.340867213819225
180.0	300.0	-2.958648681640625	10.10272216796875	10.527041237904458
180.0	320.0	-4.8046417236328125	3.745208740234375	6.091893843494093
180.0	340.0	-6.05462646484375	6.928619384765625	9.201318829805667
180.0	360.0	-14.728958129882812	7.040496826171875	16.32515859497779
180.0	380.0	-9.193572998046875	-0.6171875	9.214266377773809
180.0	400.0	-2.9183197021484375	-4.143768310546875	5.06827442976801
180.0	420.0	0.669769287109375	-5.76239013671875	5.801183584899596
180.0	440.0	0.2295074462890625	-5.61993408203125	5.624618454106781
180.0	460.0	-0.324859619140625	-5.23486328125	5.244933492955626
180.0	480.0	-0.5916900634765625	-5.0079345703125	5.042767671799678
180.0	500.0	-0.62725830078125	-4.945953369140625	4.985569947920948
180.0	520.0	-0.6473236083984375	-4.9383544921875	4.9805996571194555
180.0	540.0	-0.6510162353515625	-4.903564453125	4.946591400615418
180.0	560.0	-0.353057861328125	-4.90185546875	4.914553579925634
180.0	580.0	-0.574310302734375	-3.69970703125	3.7440171528596844
180.0	600.0	-0.2541656494140625	-3.3421630859375	3.351813579294849
180.0	620.0	-0.102264404296875	-3.364501953125	3.3660557631994354
180.0	640.0	-0.051788330078125	-3.3175048828125	3.31790908233138
180.0	660.0	-0.0363006591796875	-3.281494140625	3.2816949176931556
180.0	680.0	-0.136138916015625	-3.42626953125	3.4289731269326102
180.0	700.0	-0.2135162353515625	-2.459716796875	2.4689665659112747
180.0	720.0	0.1878204345703125	-2.0714111328125	2.0799087953037136
180.0	740.0	0.9160614013671875	-2.00537109375	2.204695379122224
180.0	760.0	0.7352142333984375	-2.79833984375	2.8933105346834838
180.0	780.0	0.7175140380859375	-2.802734375	2.8931205249102616
180.0	800.0	0.717071533203125	-2.805419921875	2.895612633240747
200.0	0.0	0.653594970703125	0.479201078414917	0.8104443591527047
200.0	20.0	0.235443115234375	0.7434597015380859	0.7798498498572446
200.0	40.0	0.0919342041015625	0.8718681335449219	0.8767017395756059
200.0	60.0	-0.1021728515625	0.9658699035644531	0.9712589573373409
200.0	80.0	-0.3073883056640625	1.3011322021484375	1.3369489810485162
200.0	100.0	0.4723968505859375	1.0113906860351562	1.1162750128181569
200.0	120.0	2.1318206787109375	0.2422027587890625	2.1455352671407186
200.0	140.0	1.93438720703125	-0.021453857421875	1.9345061733487536
200.0	160.0	1.242462158203125	-0.2852935791015625	1.2747959212530242
200.0	180.0	1.1515350341796875	-0.372894287109375	1.2104061650132252
200.0	200.0	1.5527801513671875	-0.47747802734375	1.6245342301952226
200.0	220.0	1.91937255859375	-0.3426513671875	1.949718179152613
200.0	240.0	0.111236572265625	-0.434967041015625	0.44896536812909527
200.0	260.0	-2.5566558837890625	1.902740478515625	3.186990843522319
200.0	280.0	-2.5358428955078125	5.63262939453125	6.1771363176503495
200.0	300.0	-8.201889038085938	8.832794189453125	12.053598507761537
200.0	320.0	-9.2801513671875	5.7376708984375	10.910640528249871
200.0	340.0	-7.37371826171875	6.164764404296875	9.611245557350534
200.0	360.0	-14.261550903320312	7.4188232421875	16.07578217278456
200.0	380.0	-5.7783966064453125	-2.06317138671875	6.13567791791206
200.0	400.0	-0.9207611083984375	-4.89727783203125	4.9830845048868895
200.0	420.0	-0.1132659912109375	-5.41387939453125	5.415064107034658
200.0	440.0	-0.304840087890625	-5.3016357421875	5.310392548769363
200.0	460.0	-0.5326690673828125	-5.0321044921875	5.06021856797116
200.0	480.0	-0.730133056640625	-4.747833251953125	4.803645997443105
200.0	500.0	-0.7342376708984375	-4.800018310546875	4.855850156146876
200.0	520.0	-0.756103515625	-4.8253173828125	4.884197003726709
200.0	540.0	-0.8184661865234375	-4.85595703125	4.92444977513514
200.0	560.0	-0.6392669677734375	-4.97119140625	5.012125921568621
200.0	580.0	-0.70513916015625	-4.22119140625	4.279682011947233
200.0	600.0	-0.5240631103515625	-3.4185791015625	3.4585148860849544
200.0	620.0	-0.3835906982421875	-3.4735107421875	3.494627118859734
200.0	640.0	-0.29998779296875	-3.42822265625	3.441322893417017
200.0	660.0	-0.2640380859375	-3.3779296875	3.3882333279335097
200.0	680.0	-0.2824859619140625	-3.66015625	3.6710410094539365
200.0	700.0	-0.329742431640625	-2.9232177734375	2.941756655837659
200.0	720.0	0.0057220458984375	-2.5950927734375	2.5950990818380713
200.0	740.0	0.6521148681640625	-2.4112548828125	2.4978798832545483
200.0	760.0	0.75396728515625	-2.767822265625	2.8686768310800352
200.0	780.0	0.8358306884765625	-2.74658203125	2.870945104697159
200.0	800.0	0.7742919921875	-2.7557373046875	2.8624493325842493
220.0	0.0	-0.33282470703125	0.897392988204956	0.957124057209857
220.0	20.0	-0.5915374755859375	1.0366764068603516	1.1935721836418076
220.0	40.0	-0.6864776611328125	1.1109580993652344	1.3059400743447573
220.0	60.0	-0.7598419189453125	1.1377677917480469	1.3681649351323553
220.0	80.0	-0.7739105224609375	1.2364120483398438	1.458647404294708
220.0	100.0	0.649169921875	0.6581344604492188	0.9244255272859885
220.0	120.0	2.04296875	0.13619232177734375	2.0475032752080438
220.0	140.0	1.1753997802734375	-0.2759552001953125	1.2073590667161447
220.0	160.0	0.8783111572265625	-0.4855804443359375	1.003602937834555
220.0	180.0	0.92474365234375	-0.5635528564453125	1.08293242843574
220.0	200.0	1.1316375732421875	-0.7518310546875	1.3586219238500408
220.0	220.0	1.3862457275390625	-0.7707672119140625	1.5861145330908744
220.0	240.0	1.1434783935546875	-0.334136962890625	1.1912977572782464
220.0	260.0	-5.68017578125	-0.172271728515625	5.682787560198323
220.0	280.0	-6.9066009521484375	2.740631103515625	7.4304909365246505
220.0	300.0	-9.826324462890625	7.329193115234375	12.258618363029404
220.0	320.0	-14.064132690429688	5.837188720703125	15.227363543802216
220.0	340.0	-11.399002075195312	4.80780029296875	12.371426432201641
220.0	360.0	-8.094253540039062	3.887359619140625	8.979337680417194
220.0	380.0	-2.977203369140625	-3.15185546875	4.335658288785172
220.0	400.0	-0.4105987548828125	-4.973297119140625	4.99021798850148
220.0	420.0	-0.4127655029296875	-5.079681396484375	5.096424084610527
220.0	440.0	-0.5884552001953125	-4.894134521484375	4.929384569804023
220.0	460.0	-0.697357177734375	-4.718048095703125	4.769306539393912
220.0	480.0	-0.848541259765625	-4.481536865234375	4.561161578367881
220.0	500.0	-0.905181884765625	-4.552215576171875	4.6413382656783035
220.0	520.0	-0.9462432861328125	-4.6092529296875	4.705378722949326
220.0	540.0	-1.0830535888671875	-4.706787109375	4.829787776842453
220.0	560.0	-1.193450927734375	-4.770263671875	4.91728996665037
220.0	580.0	-0.7925872802734375	-4.3514404296875	4.423033846803592
220.0	600.0	-0.62091064453125	-3.4813232421875	3.5362609554566387
220.0	620.0	-0.4429931640625	-3.5509033203125	3.578429450696554
220.0	640.0	-0.3754730224609375	-3.5272216796875	3.547149950066033
220.0	660.0	-0.303375244140625	-3.4796142578125	3.492814326861567
220.0	680.0	-0.213134765625	-3.890869140625	3.896702336307708
220.0	700.0	-0.32879638671875	-3.4510498046875	3.4666773455793285
220.0	720.0	-0.3062744140625	-3.172119140625	3.186870543186343
220.0	740.0	0.1097259521484375	-3.2908935546875	3.2927223042428904
220.0	760.0	0.32794189453125	-2.88818359375	2.906742224105091
220.0	780.0	0.622772216796875	-2.75634765625	2.825826894225646
220.0	800.0	0.7956695556640625	-2.6273193359375	2.7451588177738846
240.0	0.0	-0.5039520263671875	0.802274227142334	0.9474236541360067
240.0	20.0	-0.6291656494140625	0.8475799560546875	1.0555762389843213
240.0	40.0	-0.7005157470703125	0.9095916748046875	1.1480763592930021
240.0	60.0	-0.97442626953125	1.0286865234375	1.4169341968681957
240.0	80.0	-0.39544677734375	0.7532119750976562	0.8507093705502895
240.0	100.0	1.8409423828125	0.5508041381835938	1.921575930187391
240.0	120.0	1.256011962890625	-0.03907012939453125	1.2566194833501771
240.0	140.0	0.7858428955078125	-0.4341583251953125	0.8977987011332226
240.0	160.0	0.5867919921875	-0.6517181396484375	0.8769614447865969
240.0	180.0	0.66632080078125	-0.7386016845703125	0.9947441168480815
240.0	200.0	0.809478759765625	-0.9684600830078125	1.2622086970430815
240.0	220.0	0.865234375	-1.2137603759765625	1.4905853796319106
240.0	240.0	0.496856689453125	-0.694976806640625	0.8543180506244262
240.0	260.0	-2.2694244384765625	-1.178314208984375	2.5570904671225723
240.0	280.0	-2.285247802734375	1.1680908203125	2.5664749530047275
240.0	300.0	-3.8692169189453125	2.8594970703125	4.81119143882037
240.0	320.0	-5.342498779296875	5.5048828125	7.671116475855813
240.0	340.0	-4.104248046875	1.891021728515625	4.518939611014455
240.0	360.0	-2.426300048828125	-0.884735107421875	2.5825739364533513
240.0	380.0	-0.9133148193359375	-3.766998291015625	3.8761346833841155
240.0	400.0	-0.90667724609375	-4.37469482421875	4.467663643743838
240.0	420.0	-0.886566162109375	-4.492218017578125	4.578866920674905
240.0	440.0	-0.9467010498046875	-4.34820556640625	4.450071294420753
240.0	460.0	-0.9134674072265625	-4.3240966796875	4.419528798339217
240.0	480.0	-0.923492431640625	-4.351287841796875	4.44820684697405
240.0	500.0	-0.9820556640625	-4.4305419921875	4.53807620824662
240.0	520.0	-1.0239105224609375	-4.50439453125	4.619303286336711
240.0	540.0	-1.1700286865234375	-4.630126953125	4.775671966262167
240.0	560.0	-1.263916015625	-4.6431884765625	4.812139121371717
240.0	580.0	-0.851226806640625	-4.2320556640625	4.316813896853452
240.0	600.0	-0.82952880859375	-3.816162109375	3.9052799245785716
240.0	620.0	-0.7244720458984375	-3.868896484375	3.9361427504725364
240.0	640.0	-0.693634033203125	-3.8621826171875	3.9239753746070987
240.0	660.0	-0.6460723876953125	-3.8243408203125	3.878529649242198
240.0	680.0	-0.238739013671875	-4.072021484375	4.079014009029707
240.0	700.0	-0.3318939208984375	-3.89306640625	3.9071881984621153
240.0	720.0	-0.3056640625	-3.7298583984375	3.742362113892609
240.0	740.0	-0.1101837158203125	-3.9075927734375	3.909145908539734
240.0	760.0	0.0972747802734375	-4.0770263671875	4.078186653602229
240.0	780.0	0.4177093505859375	-3.8267822265625	3.8495120874081654
240.0	800.0	0.840362548828125	-3.5301513671875	3.6287984083892946
260.0	0.0	-1.09674072265625	0.8860280513763428	1.4099240832606246
260.0	20.0	-1.26348876953125	1.0113296508789062	1.618391650212779
260.0	40.0	-1.22528076171875	0.9850120544433594	1.5721201265923694
260.0	60.0	-1.22149658203125	1.01556396484375	1.5885289001472978
260.0	80.0	0.051605224609375	0.6703720092773438	0.6723553599321769
260.0	100.0	1.164520263671875	0.41351318359375	1.2357591179142688
260.0	120.0	0.65032958984375	-0.1483154296875	0.667027767120476
260.0	140.0	0.4537353515625	-0.4990997314453125	0.6745193186161005
260.0	160.0	0.391876220703125	-0.738677978515625	0.836189050571995
260.0	180.0	0.51068115234375	-0.91705322265625	1.0496579693135064
260.0	200.0	0.601287841796875	-1.13739013671875	1.2865470810653765
260.0	220.0	0.60577392578125	-1.4366607666015625	1.5591524003280168
260.0	240.0	0.572509765625	-1.654876708984375	1.7511094636472468
260.0	260.0	0.1220703125	-1.78582763671875	1.789994834982024
260.0	280.0	-0.19659423828125	-2.083648681640625	2.0929025593725332
260.0	300.0	-0.2518310546875	-1.70587158203125	1.7243598042423798
260.0	320.0	-0.601593017578125	-1.7935791015625	1.891782268750952
260.0	340.0	-0.6973876953125	-2.157318115234375	2.2672386393786774
260.0	360.0	-0.7095947265625	-2.37469482421875	2.478447131600073
260.0	380.0	-0.8387451171875	-3.6129150390625	3.70899561216913
260.0	400.0	-1.0682373046875	-3.919403076171875	4.06237017178784
260.0	420.0	-1.0855712890625	-4.110687255859375	4.25161319255662
260.0	440.0	-1.14825439453125	-4.113739013671875	4.2709878046145695
260.0	460.0	-1.09466552734375	-4.1109619140625	4.2542097357355555
260.0	480.0	-1.0264892578125	-4.20184326171875	4.325409459514292
260.0	500.0	-1.08453369140625	-4.298736572265625	4.43343539994994
260.0	520.0	-1.07147216796875	-4.3328857421875	4.463401333241654
260.0	540.0	-1.22967529296875	-4.498046875	4.663102724134977
260.0	560.0	-1.31036376953125	-4.4981689453125	4.685144295437859
260.0	580.0	-1.1031494140625	-4.22021484375	4.362012374713565
260.0	600.0	-1.166015625	-3.8406982421875	4.013795638206596
260.0	620.0	-1.07257080078125	-3.8956298828125	4.040586629011964
260.0	640.0	-1.06085205078125	-3.916259765625	4.0574003531202045
260.0	660.0	-0.9068603515625	-3.866943359375	3.971856825447069
260.0	680.0	-0.46014404296875	-4.0006103515625	4.026985935573733
260.0	700.0	-0.38653564453125	-4.1356201171875	4.153644611444164
260.0	720.0	-0.35479736328125	-4.0423583984375	4.057898790064819
260.0	740.0	-0.2645263671875	-4.22802734375	4.236294302622883
260.0	760.0	-0.081695556640625	-4.5714111328125	4.572141064006762
260.0	780.0	0.137451171875	-4.4105224609375	4.412663731022793
260.0	800.0	0.355224609375	-4.3350830078125	4.349612535356488
280.0	0.0	-1.246917724609375	0.8344051837921143	1.5003452344991046
280.0	20.0	-1.40313720703125	0.9843521118164062	1.7139845687149216
280.0	40.0	-1.2989501953125	0.8994789123535156	1.57997908963095
280.0	60.0	-1.074371337890625	0.964019775390625	1.4434707821861454
280.0	80.0	0.91485595703125	0.5921783447265625	1.0897874169206836
280.0	100.0	0.7186279296875	0.28441619873046875	0.7728639436713501
280.0	120.0	0.161163330078125	-0.14910125732421875	0.21955592430525203
280.0	140.0	0.06494140625	-0.4914093017578125	0.49568184160792933
280.0	160.0	0.02386474609375	-0.890533447265625	0.890853156701438
280.0	180.0	0.1517333984375	-1.308349609375	1.3171187207511357
280.0	200.0	0.292938232421875	-1.5841522216796875	1.6110093325201882
280.0	220.0	0.434234619140625	-1.811431884765625	1.8627520440482002
280.0	240.0	0.482635498046875	-2.100341796875	2.1550806684843744
280.0	260.0	0.39892578125	-2.3531494140625	2.3867245219858555
280.0	280.0	0.178070068359375	-2.63885498046875	2.6448562450897475
280.0	300.0	0.19549560546875	-2.62298583984375	2.6302610607653407
280.0	320.0	-0.07611083984375	-2.738006591796875	2.7390642483638206
280.0	340.0	-0.259033203125	-2.88238525390625	2.894001201149957
280.0	360.0	-0.451324462890625	-3.035888671875	3.069252970809422
280.0	380.0	-0.864959716796875	-3.474639892578125	3.5806811774823872
280.0	400.0	-1.07696533203125	-3.764068603515625	3.915107505339955
280.0	420.0	-1.255523681640625	-4.04132080078125	4.23185698364059
280.0	440.0	-1.48028564453125	-4.107635498046875	4.366224338512635
280.0	460.0	-1.59393310546875	-4.126434326171875	4.423582597049454
280.0	480.0	-1.649017333984375	-4.172760009765625	4.486778829726306
280.0	500.0	-1.689239501953125	-4.2542724609375	4.5773752595619746
280.0	520.0	-1.493408203125	-4.26611328125	4.519954711014114
280.0	540.0	-1.40618896484375	-4.3499755859375	4.571614047915751
280.0	560.0	-1.372528076171875	-4.353271484375	4.564515958626126
280.0	580.0	-1.078826904296875	-4.16943359375	4.306744011678175
280.0	600.0	-1.346160888671875	-3.798095703125	4.029600489910438
280.0	620.0	-1.411224365234375	-3.8297119140625	4.081451647850728
280.0	640.0	-1.490966796875	-3.891357421875	4.167210646723459
280.0	660.0	-1.370147705078125	-3.8472900390625	4.0839864566866995
280.0	680.0	-0.8900146484375	-3.927978515625	4.027547801534441
280.0	700.0	-0.578948974609375	-4.40087890625	4.438796803490495
280.0	720.0	-0.53631591796875	-4.2835693359375	4.3170129742277465
280.0	740.0	-0.40362548828125	-4.4615478515625	4.479768159913215
280.0	760.0	-0.288665771484375	-4.7646484375	4.773384822177849
280.0	780.0	-0.070220947265625	-4.76611328125	4.7666305490506105
280.0	800.0	0.328369140625	-4.7802734375	4.79153841994227
300.0	0.0	-2.295654296875	1.4157137870788574	2.6970862384591654
300.0	20.0	-2.35089111328125	1.4900760650634766	2.7833461348132413
300.0	40.0	-2.00628662109375	1.149261474609375	2.3121392568357755
300.0	60.0	-1.330230712890625	0.8833961486816406	1.5968414151139292
300.0	80.0	0.639495849609375	0.5173187255859375	0.8225409445793412
300.0	100.0	0.215240478515625	0.246368408203125	0.3271480645704279
300.0	120.0	-0.01123046875	-0.17688751220703125	0.177243661108479
300.0	140.0	-0.17864990234375	-0.4957427978515625	0.5269503859274861
300.0	160.0	-0.3331298828125	-1.03057861328125	1.0830825439343827
300.0	180.0	-0.24981689453125	-1.6224212646484375	1.6415417267851198
300.0	200.0	0.016326904296875	-2.0200347900390625	2.0201007699548255
300.0	220.0	0.246826171875	-2.189971923828125	2.203837604334295
300.0	240.0	0.42681884765625	-2.3796844482421875	2.4176584543562667
300.0	260.0	0.428497314453125	-2.556640625	2.5923003749361166
300.0	280.0	0.2447509765625	-2.72119140625	2.732176002745275
300.0	300.0	0.00286865234375	-2.79779052734375	2.79779199799783
300.0	320.0	-0.214813232421875	-2.877899169921875	2.8859051192062
300.0	340.0	-0.362945556640625	-2.9874267578125	3.0093933126760413
300.0	360.0	-0.572845458984375	-3.18414306640625	3.235261811232905
300.0	380.0	-0.825775146484375	-3.452850341796875	3.5502225388555697
300.0	400.0	-1.071136474609375	-3.700469970703125	3.8523773635658003
300.0	420.0	-1.280853271484375	-3.9703369140625	4.171829372618152
300.0	440.0	-1.495391845703125	-4.0440673828125	4.311690824830015
300.0	460.0	-1.626800537109375	-4.061309814453125	4.375010559588699
300.0	480.0	-1.764892578125	-4.084686279296875	4.449663786467115
300.0	500.0	-1.787384033203125	-4.073211669921875	4.448122636589196
300.0	520.0	-1.56536865234375	-4.0848388671875	4.374504267757222
300.0	540.0	-1.460174560546875	-4.15576171875	4.404822948802393
300.0	560.0	-1.491302490234375	-4.1610107421875	4.420180258086656
300.0	580.0	-1.216400146484375	-4.186767578125	4.359891291030762
300.0	600.0	-1.6829833984375	-3.7666015625	4.125496388320281
300.0	620.0	-1.856903076171875	-3.7735595703125	4.2056914847612905
300.0	640.0	-1.93646240234375	-3.852783203125	4.312055779552609
300.0	660.0	-1.77117919921875	-3.8013916015625	4.1937636872116535
300.0	680.0	-1.140289306640625	-3.84130859375	4.006982831914377
300.0	700.0	-0.803955078125	-4.4932861328125	4.564642816143239
300.0	720.0	-0.658782958984375	-4.3516845703125	4.401267270519265
300.0	740.0	-0.543121337890625	-4.503662109375	4.536292889914868
300.0	760.0	-0.42645263671875	-4.813720703125	4.8325737303282414
300.0	780.0	-0.154296875	-4.8868408203125	4.889276094546852
300.0	800.0	0.29986572265625	-5.055419921875	5.064305484280622
320.0	0.0	-2.488311767578125	1.384413719177246	2.8475071200111066
320.0	20.0	-2.482452392578125	1.41680908203125	2.8583068163412917
320.0	40.0	-2.12200927734375	0.99285888671875	2.342795796067028
320.0	60.0	-1.142608642578125	0.847503662109375	1.4226092110565807
320.0	80.0	0.2908935546875	0.4422454833984375	0.5293393313792649
320.0	100.0	-0.233612060546875	0.19255828857421875	0.302742942661904
320.0	120.0	-0.257537841796875	-0.30963134765625	0.4027372734287426
320.0	140.0	-0.4276123046875	-0.580230712890625	0.7207773326775185
320.0	160.0	-0.5087890625	-1.3242950439453125	1.4186696844360023
320.0	180.0	-0.402923583984375	-1.836639404296875	1.8803169190183855
320.0	200.0	-0.21783447265625	-2.3145294189453125	2.324757683854546
320.0	220.0	-0.05718994140625	-2.5192108154296875	2.519859881417211
320.0	240.0	0.073822021484375	-2.6320037841796875	2.6330388547821
320.0	260.0	0.20184326171875	-2.667877197265625	2.67550171780755
320.0	280.0	0.165679931640625	-2.742889404296875	2.7478886665861317
320.0	300.0	0.048370361328125	-2.799285888671875	2.7997037661817905
320.0	320.0	-0.111846923828125	-2.87646484375	2.878638520498801
320.0	340.0	-0.2823486328125	-2.974700927734375	2.9880706751873922
320.0	360.0	-0.5089111328125	-3.194854736328125	3.2351332781415287
320.0	380.0	-0.802154541015625	-3.42913818359375	3.5217098957541393
320.0	400.0	-1.078125	-3.624176025390625	3.7811381062639313
320.0	420.0	-1.292388916015625	-3.88580322265625	4.095086787291051
320.0	440.0	-1.477264404296875	-3.969085693359375	4.235085756089559
320.0	460.0	-1.592315673828125	-3.991424560546875	4.2973176782331945
320.0	480.0	-1.703125	-4.015411376953125	4.361669782524761
320.0	500.0	-1.620391845703125	-3.873748779296875	4.198999802182088
320.0	520.0	-1.450408935546875	-3.8551025390625	4.118919963655564
320.0	540.0	-1.48150634765625	-3.907958984375	4.179354553241809
320.0	560.0	-1.587799072265625	-3.8974609375	4.208480444676672
320.0	580.0	-1.5631103515625	-3.748779296875	4.06160807905446
320.0	600.0	-2.31146240234375	-3.50830078125	4.201313224358319
320.0	620.0	-2.30035400390625	-3.514404296875	4.200317381482139
320.0	640.0	-2.325531005859375	-3.61328125	4.296963561727616
320.0	660.0	-2.042755126953125	-3.5587158203125	4.103328746083569
320.0	680.0	-1.348724365234375	-3.6295166015625	3.8720082869739145
320.0	700.0	-0.77392578125	-4.4407958984375	4.507729952699335
320.0	720.0	-0.55682373046875	-4.2935791015625	4.329535098389592
320.0	740.0	-0.495330810546875	-4.4638671875	4.491265175818077
320.0	760.0	-0.336639404296875	-4.8046875	4.816466345899409
320.0	780.0	-0.07513427734375	-4.9429931640625	4.9435641575285105
320.0	800.0	0.140106201171875	-5.2244873046875	5.226365596133481
340.0	0.0	-2.681732177734375	1.624180793762207	3.1352273799394497
340.0	20.0	-2.611572265625	1.564748764038086	3.0444619217754085
340.0	40.0	-2.1785888671875	0.9285812377929688	2.36822983838445
340.0	60.0	-0.992218017578125	0.7816658020019531	1.2631302468178098
340.0	80.0	-0.2777099609375	0.3935089111328125	0.48163480516345525
340.0	100.0	-0.545318603515625	0.1826629638671875	0.5750983722016407
340.0	120.0	-0.523284912109375	-0.3685760498046875	0.6400589064538855
340.0	140.0	-0.876983642578125	-0.776214599609375	1.1711572968633799
340.0	160.0	-0.788055419921875	-1.633544921875	1.8136979783447527
340.0	180.0	-0.60089111328125	-2.0709228515625	2.1563375401694738
340.0	200.0	-0.385345458984375	-2.4748382568359375	2.504658763236745
340.0	220.0	-0.21881103515625	-2.7663421630859375	2.774982384155462
340.0	240.0	-0.050079345703125	-2.809906005859375	2.810352238177741
340.0	260.0	0.103485107421875	-2.783843994140625	2.7857667797522003
340.0	280.0	0.219390869140625	-2.7733154296875	2.7819796595239588
340.0	300.0	0.183685302734375	-2.74822998046875	2.754361689391552
340.0	320.0	0.03009033203125	-2.803680419921875	2.803841886614695
340.0	340.0	-0.1689453125	-2.880859375	2.885808943284554
340.0	360.0	-0.434600830078125	-3.0155029296875	3.0466597776021023
340.0	380.0	-0.77130126953125	-3.275726318359375	3.3653066073053113
340.0	400.0	-1.03472900390625	-3.45855712890625	3.610025141939189
340.0	420.0	-1.307464599609375	-3.679107666015625	3.9045226209316093
340.0	440.0	-1.457977294921875	-3.759033203125	4.031876537631566
340.0	460.0	-1.466156005859375	-3.823089599609375	4.094585146282696
340.0	480.0	-1.45068359375	-3.825439453125	4.091267517371691
340.0	500.0	-1.3997802734375	-3.734375	3.9880999805082324
340.0	520.0	-1.3643798828125	-3.68701171875	3.931359545859839
340.0	540.0	-1.557342529296875	-3.66748046875	3.984435812285035
340.0	560.0	-1.729949951171875	-3.6436767578125	4.033498128049967
340.0	580.0	-1.939239501953125	-3.3887939453125	3.9044300800145035
340.0	600.0	-2.52301025390625	-3.1357421875	4.024731023035374
340.0	620.0	-2.319366455078125	-3.13330078125	3.898337406988206
340.0	640.0	-2.14642333984375	-3.2412109375	3.887490385222274
340.0	660.0	-1.860687255859375	-3.2001953125	3.7018113272105677
340.0	680.0	-1.1568603515625	-3.3128662109375	3.5090466518113863
340.0	700.0	-0.826629638671875	-4.2027587890625	4.283281218712225
340.0	720.0	-0.677093505859375	-4.1767578125	4.231283663376485
340.0	740.0	-0.62384033203125	-4.3680419921875	4.412365307335987
340.0	760.0	-0.4873046875	-4.6375732421875	4.663105342485086
340.0	780.0	-0.21282958984375	-4.88720703125	4.891839020308466
340.0	800.0	0.1151123046875	-5.1236572265625	5.124950167367151
360.0	0.0	-2.653228759765625	1.571317195892334	3.0836116133122835
360.0	20.0	-2.55633544921875	1.40350341796875	2.916277211305947
360.0	40.0	-2.26739501953125	0.8765678405761719	2.4309363121495986
360.0	60.0	-1.42864990234375	0.7428131103515625	1.610221059475055
360.0	80.0	-0.75213623046875	0.3498077392578125	0.8295024795794177
360.0	100.0	-0.939971923828125	0.12154388427734375	0.9477975170838816
360.0	120.0	-0.8876953125	-0.48264312744140625	1.0104193962414292
360.0	140.0	-1.20947265625	-1.10333251953125	1.6371214844572797
360.0	160.0	-0.998779296875	-1.8044891357421875	2.062459969278848
360.0	180.0	-0.81231689453125	-2.19146728515625	2.3371751323020273
360.0	200.0	-0.614013671875	-2.4937591552734375	2.5682382120355403
360.0	220.0	-0.3953857421875	-3.002716064453125	3.0286356084629964
360.0	240.0	-0.22796630859375	-3.146240234375	3.1544882707428026
360.0	260.0	-0.11761474609375	-2.98321533203125	2.9855329416646903
360.0	280.0	0.395355224609375	-2.6341552734375	2.6636590919643828
360.0	300.0	0.40478515625	-1.9620361328125	2.003356385963857
360.0	320.0	0.16888427734375	-2.002716064453125	2.009824254494043
360.0	340.0	0.034332275390625	-2.066680908203125	2.0669660571632016
360.0	360.0	-0.33770751953125	-2.02154541015625	2.049559029174752
360.0	380.0	-0.739990234375	-2.26971435546875	2.3872973845734617
360.0	400.0	-1.094085693359375	-3.15093994140625	3.33548287640079
360.0	420.0	-1.367034912109375	-3.18682861328125	3.4676593058364285
360.0	440.0	-1.42718505859375	-3.173004150390625	3.4791971099478363
360.0	460.0	-1.420989990234375	-3.236572265625	3.53477192799751
360.0	480.0	-1.402984619140625	-3.2242431640625	3.5162636167598307
360.0	500.0	-1.46978759765625	-3.495697021484375	3.792119888431649
360.0	520.0	-1.537872314453125	-3.45947265625	3.7858951801262064
360.0	540.0	-1.749969482421875	-3.43896484375	3.85861016247513
360.0	560.0	-1.937591552734375	-3.3988037109375	3.91230465208298
360.0	580.0	-2.207794189453125	-3.0797119140625	3.789324564695071
360.0	600.0	-2.74322509765625	-2.759033203125	3.8907002136321607
360.0	620.0	-2.306915283203125	-2.5509033203125	3.439326369139383
360.0	640.0	-1.9365234375	-2.64404296875	3.27735964529118
360.0	660.0	-1.488372802734375	-2.628173828125	3.020356149655301
360.0	680.0	-0.854766845703125	-2.768798828125	2.8977358939592204
360.0	700.0	-0.723052978515625	-3.9373779296875	4.003217527306072
360.0	720.0	-0.635162353515625	-3.9935302734375	4.043725418495338
360.0	740.0	-0.581451416015625	-4.198974609375	4.239041580282329
360.0	760.0	-0.50146484375	-4.1314697265625	4.1617915722702445
360.0	780.0	-0.368072509765625	-4.1351318359375	4.151480780761125
360.0	800.0	-0.44671630859375	-3.803466796875	3.8296103111536297
380.0	0.0	-2.787841796875	1.5803356170654297	3.204609577931265
380.0	20.0	-2.57989501953125	1.349355697631836	2.911463396736021
380.0	40.0	-2.252044677734375	0.9385986328125	2.439809956539488
380.0	60.0	-0.86700439453125	0.7137603759765625	1.12300957006194
380.0	80.0	-1.11474609375	0.32010650634765625	1.1597961152448244
380.0	100.0	-1.34783935546875	-0.01983642578125	1.347985315920834
380.0	120.0	-1.205535888671875	-0.567047119140625	1.3322384224310488
380.0	140.0	-1.35247802734375	-1.267822265625	1.8537988325765418
380.0	160.0	-1.2401123046875	-1.912200927734375	2.2791206453949617
380.0	180.0	-0.972137451171875	-2.2987060546875	2.495816649881942
380.0	200.0	-0.827362060546875	-2.58648681640625	2.7155923903774126
380.0	220.0	-0.56268310546875	-3.2235107421875	3.2722520963669903
380.0	240.0	-0.2337646484375	-3.392730712890625	3.40077455898659
380.0	260.0	0.452972412109375	-3.180755615234375	3.212847691686799
380.0	280.0	1.46661376953125	-1.78033447265625	2.3066310462462067
380.0	300.0	1.709991455078125	-0.064361572265625	1.7112022640309668
380.0	320.0	1.617828369140625	-0.396514892578125	1.665710866877099
380.0	340.0	1.4166259765625	-0.7099609375	1.5845736619821547
380.0	360.0	0.91387939453125	-0.945953369140625	1.3152959075194082
380.0	380.0	0.96490478515625	-0.091552734375	0.9692384369126971
380.0	400.0	-1.12774658203125	-2.675628662109375	2.903584180075441
380.0	420.0	-1.322021484375	-2.6864013671875	2.9940763368317693
380.0	440.0	-1.335540771484375	-2.670257568359375	2.9856229892063735
380.0	460.0	-1.244873046875	-2.772674560546875	3.0393145808783357
380.0	480.0	-1.2996826171875	-2.8138427734375	3.0994977107663417
380.0	500.0	-1.437713623046875	-2.95660400390625	3.287632536919088
380.0	520.0	-1.576873779296875	-3.0159912109375	3.4033415785498606
380.0	540.0	-1.818511962890625	-3.003662109375	3.5112635655090587
380.0	560.0	-1.967559814453125	-2.9453125	3.5420555255539212
380.0	580.0	-2.2171630859375	-2.836669921875	3.6003483713821662
380.0	600.0	-2.343048095703125	-2.0587158203125	3.119003880661743
380.0	620.0	-1.71453857421875	-1.9569091796875	2.6017563414027203
380.0	640.0	-1.1341552734375	-2.038330078125	2.3326160617759535
380.0	660.0	-0.733306884765625	-2.0447998046875	2.172313335707974
380.0	680.0	-0.441864013671875	-2.1844482421875	2.2286897337615836
380.0	700.0	-0.6038818359375	-3.6685791015625	3.7179491519110863
380.0	720.0	-0.49383544921875	-3.750732421875	3.783102847056816
380.0	740.0	-0.273956298828125	-3.854248046875	3.8639720574180343
380.0	760.0	-0.385589599609375	-3.14794921875	3.1714765682810353
380.0	780.0	-0.922760009765625	-2.77880859375	2.9280135307613433
380.0	800.0	-2.93701171875	-1.91943359375	3.5085984604811746
400.0	0.0	-0.58612060546875	1.431180477142334	1.5465493598034343
400.0	20.0	-0.75714111328125	1.3001861572265625	1.504575258624289
400.0	40.0	-0.97637939453125	1.0496635437011719	1.4335655817019717
400.0	60.0	-1.18603515625	0.63189697265625	1.3438650140222772
400.0	80.0	-1.32342529296875	0.30242919921875	1.3575411325663456
400.0	100.0	-1.48394775390625	-0.09763336181640625	1.4871560811370734
400.0	120.0	-1.533294677734375	-0.5883712768554688	1.6423073184386336
400.0	140.0	-1.42962646484375	-1.5348968505859375	2.0975557610991578
400.0	160.0	-1.233367919921875	-2.0709686279296875	2.410416454424709
400.0	180.0	-1.02972412109375	-2.4582977294921875	2.6652503620464514
400.0	200.0	-1.06011962890625	-2.694244384765625	2.895307657647703
400.0	220.0	-0.8975830078125	-3.289703369140625	3.4099565265335734
400.0	240.0	-0.377899169921875	-3.11865234375	3.141464662192623
400.0	260.0	3.070587158203125	-2.87603759765625	4.207148411840766
400.0	280.0	12.11175537109375	-7.1632080078125	14.071466417271777
400.0	300.0	13.654388427734375	1.691619873046875	13.758775422628773
400.0	320.0	19.4986572265625	1.601165771484375	19.564288013284592
400.0	340.0	20.002593994140625	1.91473388671875	20.094028275867924
400.0	360.0	11.350860595703125	5.24658203125	12.504745470169366
400.0	380.0	9.69781494140625	6.281219482421875	11.554277685087824
400.0	400.0	-0.881072998046875	-2.07977294921875	2.258704307382745
400.0	420.0	-1.103607177734375	-2.248779296875	2.5049864528177497
400.0	440.0	-1.367584228515625	-2.528778076171875	2.87489220330297
400.0	460.0	-1.26873779296875	-2.59088134765625	2.884850385191627
400.0	480.0	-1.3231201171875	-2.60479736328125	2.9215776813672463
400.0	500.0	-1.491424560546875	-2.75653076171875	3.1341360947004504
400.0	520.0	-1.662628173828125	-2.85693359375	3.3055108536358393
400.0	540.0	-1.897216796875	-2.80810546875	3.3889361011928645
400.0	560.0	-2.054840087890625	-2.714599609375	3.404617280403372
400.0	580.0	-2.220184326171875	-2.5657958984375	3.3930114993347664
400.0	600.0	-2.134613037109375	-1.343017578125	2.5219573813508527
400.0	620.0	-2.23956298828125	-1.5107421875	2.7014781760309536
400.0	640.0	-1.8248291015625	-1.5748291015625	2.4104124022742566
400.0	660.0	-1.20501708984375	-1.621337890625	2.020099686251108
400.0	680.0	-0.7884521484375	-1.786376953125	1.952639088267944
400.0	700.0	-0.535308837890625	-3.34765625	3.390185528859427
400.0	720.0	-0.397918701171875	-3.4951171875	3.5176957581775348
400.0	740.0	0.396881103515625	-3.24951171875	3.273658659759957
400.0	760.0	-0.630218505859375	-2.1923828125	2.281165877719775
400.0	780.0	-1.983428955078125	-1.7247314453125	2.628438505708674
400.0	800.0	-2.57843017578125	-1.5556640625	3.011377234212501
420.0	0.0	-0.660003662109375	1.4407405853271484	1.5847202491943493
420.0	20.0	-0.82318115234375	1.350393295288086	1.5815148628871623
420.0	40.0	-1.094940185546875	1.1849861145019531	1.6134082253068691
420.0	60.0	-1.2681884765625	0.6092491149902344	1.406942250485889
420.0	80.0	-1.32183837890625	0.3148040771484375	1.3588076784220724
420.0	100.0	-1.508941650390625	-0.22396087646484375	1.5254715266010324
420.0	120.0	-1.588836669921875	-0.7830276489257812	1.7713086299881988
420.0	140.0	-1.39312744140625	-1.7469024658203125	2.234384097036186
420.0	160.0	-1.242767333984375	-2.11749267578125	2.4552486388156027
420.0	180.0	-0.975494384765625	-2.5982818603515625	2.7753662678178608
420.0	200.0	-1.154266357421875	-2.9587860107421875	3.1759637090558246
420.0	220.0	-0.99713134765625	-3.402587890625	3.5456840352612717
420.0	240.0	-0.488250732421875	-2.7340545654296875	2.777308615270801
420.0	260.0	4.263702392578125	0.772674560546875	4.3331494399562
420.0	280.0	20.087799072265625	-7.43878173828125	21.420904400083167
420.0	300.0	16.078857421875	7.57855224609375	17.775379324778342
420.0	320.0	18.34912109375	6.17327880859375	19.359742151220246
420.0	340.0	18.95660400390625	4.23004150390625	19.422823854570783
420.0	360.0	7.26318359375	8.598419189453125	11.255516357505545
420.0	380.0	8.54266357421875	8.904998779296875	12.340020429543976
420.0	400.0	3.409515380859375	1.89617919921875	3.901319095878535
420.0	420.0	3.396087646484375	1.630615234375	3.7672692159148404
420.0	440.0	-1.5419921875	-2.353240966796875	2.813446810252884
420.0	460.0	-1.424041748046875	-2.355743408203125	2.752711736719425
420.0	480.0	-1.515228271484375	-2.33282470703125	2.7817238950767496
420.0	500.0	-1.68255615234375	-2.50634765625	3.018737116706202
420.0	520.0	-1.85699462890625	-2.6497802734375	3.235701554421417
420.0	540.0	-2.00933837890625	-2.652587890625	3.327711411531352
420.0	560.0	-2.13861083984375	-2.5404052734375	3.3207401701437362
420.0	580.0	-2.23291015625	-2.3240966796875	3.2229354853020036
420.0	600.0	-1.970703125	-0.916748046875	2.173498973621541
420.0	620.0	-2.568634033203125	-1.1165771484375	2.8008258290979415
420.0	640.0	-2.3306884765625	-1.13916015625	2.5941847729814373
420.0	660.0	-2.0626220703125	-1.1884765625	2.380522283985605
420.0	680.0	-1.9033203125	-1.3455810546875	2.3309261221044784
420.0	700.0	-1.0545654296875	-3.0592041015625	3.2358674231971873
420.0	720.0	0.28961181640625	-2.5838623046875	2.6000421946166807
420.0	740.0	0.76953125	-2.5037841796875	2.619372742314459
420.0	760.0	-0.672882080078125	-1.90966796875	2.024747402655456
420.0	780.0	-1.33233642578125	-1.723388671875	2.178345442259017
420.0	800.0	-2.01312255859375	-1.5819091796875	2.5602927740199215
440.0	0.0	-0.223358154296875	1.4837307929992676	1.5004485766547089
440.0	20.0	-0.377227783203125	1.4163074493408203	1.4656833189603558
440.0	40.0	-0.617645263671875	1.2948455810546875	1.4346117072271338
440.0	60.0	-1.140106201171875	0.5990142822265625	1.2878898478759617
440.0	80.0	-1.310272216796875	0.2994232177734375	1.3440489371490891
440.0	100.0	-1.38201904296875	-0.33861541748046875	1.4228974088400512
440.0	120.0	-1.362060546875	-0.9779281616210938	1.676768446341067
440.0	140.0	-1.222137451171875	-1.8747100830078125	2.237891383621655
440.0	160.0	-1.1910400390625	-2.13482666015625	2.4445983808314793
440.0	180.0	-1.01580810546875	-2.6791534423828125	2.8652625141455514
440.0	200.0	-1.34503173828125	-3.09173583984375	3.371637714873622
440.0	220.0	-1.597259521484375	-3.263763427734375	3.633646885869475
440.0	240.0	-4.207977294921875	-0.16888427734375	4.21136495850359
440.0	260.0	-2.708251953125	4.029205322265625	4.854804236071627
440.0	280.0	6.70562744140625	-0.9537353515625	6.773112320326644
440.0	300.0	6.230377197265625	13.165313720703125	14.56513252204529
440.0	320.0	13.08721923828125	9.426513671875	16.12868461458916
440.0	340.0	13.077117919921875	9.034698486328125	15.894552206035927
440.0	360.0	8.200469970703125	13.749969482421875	16.00966484683351
440.0	380.0	8.947601318359375	10.372802734375	13.698708184298397
440.0	400.0	4.141387939453125	3.49200439453125	5.4171199688093825
440.0	420.0	1.566375732421875	0.376953125	1.6110948431322816
440.0	440.0	-1.72314453125	-2.170623779296875	2.771431880242744
440.0	460.0	-1.691162109375	-2.122833251953125	2.714120538182411
440.0	480.0	-1.78607177734375	-2.0477294921875	2.7172133642756764
440.0	500.0	-1.90411376953125	-2.133636474609375	2.8597296818234463
440.0	520.0	-1.981353759765625	-2.242919921875	2.992733282015144
440.0	540.0	-2.037445068359375	-2.272705078125	3.0522730511402645
440.0	560.0	-2.099884033203125	-2.1590576171875	3.0118171835682173
440.0	580.0	-2.1328125	-1.81884765625	2.8030511869750736
440.0	600.0	-2.23382568359375	-0.4442138671875	2.2775651789761713
440.0	620.0	-2.832794189453125	-0.5755615234375	2.8906736216773217
440.0	640.0	-2.7532958984375	-0.5498046875	2.807654447888795
440.0	660.0	-2.602264404296875	-0.59521484375	2.669468250436949
440.0	680.0	-2.18719482421875	-0.8253173828125	2.3377275250682583
440.0	700.0	-0.928192138671875	-2.4486083984375	2.618630125693762
440.0	720.0	1.538787841796875	-1.30224609375	2.0158653007453196
440.0	740.0	1.0360107421875	-2.04638671875	2.2936906636694245
440.0	760.0	-0.39739990234375	-1.7889404296875	1.8325486469268202
440.0	780.0	-0.84539794921875	-1.6944580078125	1.8936434809074212
440.0	800.0	-1.76220703125	-1.5699462890625	2.3601069830683636
460.0	0.0	-0.261199951171875	1.4741735458374023	1.4971349497420097
460.0	20.0	-0.327392578125	1.4715633392333984	1.5075425571396266
460.0	40.0	-0.45758056640625	1.4164390563964844	1.4885158968711176
460.0	60.0	-0.884033203125	0.7387619018554688	1.152078058058809
460.0	80.0	-1.11895751953125	0.33856201171875	1.169055245185006
460.0	100.0	-1.240814208984375	-0.4331817626953125	1.3142550516354647
460.0	120.0	-1.186737060546875	-1.1701431274414062	1.6666072691470515
460.0	140.0	-1.181182861328125	-1.9311065673828125	2.2637061484398378
460.0	160.0	-1.133148193359375	-2.12060546875	2.4043694354666094
460.0	180.0	-1.060943603515625	-2.70355224609375	2.904272039117424
460.0	200.0	-1.397674560546875	-3.17437744140625	3.4684530150643225
460.0	220.0	-2.04901123046875	-3.1399688720703125	3.7493801541264884
460.0	240.0	-7.3043212890625	2.3352203369140625	7.668530727315937
460.0	260.0	-1.951812744140625	3.9093017578125	4.3694637224521795
460.0	280.0	-4.371673583984375	-0.13043212890625	4.373618920888948
460.0	300.0	-7.140625	16.198394775390625	17.70244386207812
460.0	320.0	-7.439239501953125	12.38726806640625	14.449453087104294
460.0	340.0	-11.960906982421875	11.00750732421875	16.25510730001121
460.0	360.0	-10.221527099609375	15.310089111328125	18.408651358664404
460.0	380.0	-3.7686767578125	10.428466796875	11.088545632245937
460.0	400.0	0.551971435546875	2.7691650390625	2.8236408197973226
460.0	420.0	1.336700439453125	1.06317138671875	1.7079524180642878
460.0	440.0	-2.17620849609375	-1.952545166015625	2.923750338828814
460.0	460.0	-2.162628173828125	-1.861053466796875	2.8531527516962423
460.0	480.0	-2.256011962890625	-1.81512451171875	2.895559871552968
460.0	500.0	-2.24603271484375	-1.827392578125	2.8955183630456776
460.0	520.0	-2.35614013671875	-1.8311767578125	2.984058421380143
460.0	540.0	-2.3675537109375	-1.86328125	3.0128271757230767
460.0	560.0	-2.47674560546875	-1.7734375	3.0462024490527573
460.0	580.0	-2.4935302734375	-1.213623046875	2.7731884401272575
460.0	600.0	-2.481048583984375	-0.11279296875	2.4836111470780424
460.0	620.0	-2.889862060546875	0.0035400390625	2.889864228794286
460.0	640.0	-2.770721435546875	0.1170654296875	2.7731933917826312
460.0	660.0	-2.63568115234375	0.118408203125	2.638339561047321
460.0	680.0	-2.2164306640625	-0.09130859375	2.2183106517999542
460.0	700.0	-0.1920166015625	-0.73876953125	0.7633156591993621
460.0	720.0	1.73236083984375	-0.5904541015625	1.8302213323737984
460.0	740.0	1.58294677734375	-1.9755859375	2.531533190845168
460.0	760.0	0.858154296875	-1.771240234375	1.9681770156959537
460.0	780.0	0.604949951171875	-1.7503662109375	1.8519574281863378
460.0	800.0	-0.4766845703125	-1.6268310546875	1.6952307984665853
480.0	0.0	-0.345489501953125	1.5026793479919434	1.5418846321438289
480.0	20.0	-0.38909912109375	1.5208988189697266	1.5698825891064077
480.0	40.0	-0.44122314453125	1.5033111572265625	1.5667234276386852
480.0	60.0	-0.633392333984375	1.1534881591796875	1.3159486244219103
480.0	80.0	-0.93792724609375	0.5998077392578125	1.1133179433740272
480.0	100.0	-1.163726806640625	-0.5458831787109375	1.2853981971722008
480.0	120.0	-1.2205810546875	-1.26068115234375	1.7547464429189805
480.0	140.0	-1.22784423828125	-1.8204498291015625	2.1958230925455653
480.0	160.0	-1.146636962890625	-2.007965087890625	2.3122932597001276
480.0	180.0	-1.1839599609375	-2.7696075439453125	3.0120569610453773
480.0	200.0	-1.514923095703125	-3.2249298095703125	3.5630274013189895
480.0	220.0	-2.290191650390625	-3.06671142578125	3.8274922291934446
480.0	240.0	-8.292633056640625	1.109344482421875	8.36650513612277
480.0	260.0	-6.453704833984375	4.70819091796875	7.988577332932111
480.0	280.0	-8.499847412109375	-0.05572509765625	8.500030077338035
480.0	300.0	-9.949371337890625	14.0595703125	17.22386447320609
480.0	320.0	-10.99212646484375	12.426544189453125	16.59053479281333
480.0	340.0	-13.48046875	8.949920654296875	16.180980113637627
480.0	360.0	-14.339508056640625	15.371002197265625	21.021160763735338
480.0	380.0	-17.68157958984375	10.156890869140625	20.39119145414537
480.0	400.0	-6.604339599609375	3.476226806640625	7.463340696911497
480.0	420.0	-2.818756103515625	2.585845947265625	3.825177804246052
480.0	440.0	-2.657501220703125	-1.712432861328125	3.161445720330341
480.0	460.0	-2.52801513671875	-1.6541748046875	3.021118140017376
480.0	480.0	-2.5482177734375	-1.587921142578125	3.0024835346608296
480.0	500.0	-2.510040283203125	-1.57330322265625	2.962361431986814
480.0	520.0	-2.595916748046875	-1.596923828125	3.04777779301964
480.0	540.0	-2.754119873046875	-1.564453125	3.1674421629185274
480.0	560.0	-2.833526611328125	-1.4248046875	3.171583430185405
480.0	580.0	-3.006439208984375	-0.85791015625	3.126449512388693
480.0	600.0	-2.952117919921875	0.0762939453125	2.9531036180965957
480.0	620.0	-2.969451904296875	0.3001708984375	2.9845849259488517
480.0	640.0	-2.784149169921875	0.5242919921875	2.8330846604802695
480.0	660.0	-2.68048095703125	0.673828125	2.7638781635680294
480.0	680.0	-2.0496826171875	0.952392578125	2.2601439011859807
480.0	700.0	-0.456695556640625	0.6544189453125	0.798019415452541
480.0	720.0	1.03497314453125	-0.2086181640625	1.0557892537233518
480.0	740.0	4.63775634765625	-2.623779296875	5.328508397191067
480.0	760.0	5.2969970703125	-2.099365234375	5.6978515556481115
480.0	780.0	5.426910400390625	-2.1033935546875	5.820276706460686
480.0	800.0	5.376373291015625	-2.1070556640625	5.774519316428342
500.0	0.0	-0.47161865234375	1.4905619621276855	1.5633934617301144
500.0	20.0	-0.60479736328125	1.5298843383789062	1.6450914684141476
500.0	40.0	-0.656768798828125	1.5199737548828125	1.655797533108047
500.0	60.0	-0.735931396484375	1.4527206420898438	1.6284938698949316
500.0	80.0	-0.962371826171875	1.0406723022460938	1.4174478376545554
500.0	100.0	-1.170684814453125	-0.34857940673828125	1.2214788322329453
500.0	120.0	-1.327606201171875	-1.273193359375	1.8394454478854803
500.0	140.0	-1.259002685546875	-1.6779937744140625	2.0977966701247754
500.0	160.0	-1.066864013671875	-1.8911285400390625	2.171305132545479
500.0	180.0	-1.280364990234375	-2.722930908203125	3.008934568757813
500.0	200.0	-1.627655029296875	-3.1120147705078125	3.511964809939616
500.0	220.0	-2.246734619140625	-2.993682861328125	3.742987245911308
500.0	240.0	-6.958282470703125	0.066314697265625	6.95859846385519
500.0	260.0	-6.259674072265625	4.950653076171875	7.980757192873654
500.0	280.0	-15.884674072265625	-0.297607421875	15.887461740619957
500.0	300.0	-14.061981201171875	11.439300537109375	18.127242263522106
500.0	320.0	-15.648651123046875	10.21270751953125	18.686350014123313
500.0	340.0	-18.153961181640625	6.715179443359375	19.356134467941448
500.0	360.0	-11.081787109375	11.74371337890625	16.14685137924455
500.0	380.0	-18.95953369140625	8.59075927734375	20.815020123863356
500.0	400.0	-7.5289306640625	3.5360107421875	8.317942588953473
500.0	420.0	-5.810577392578125	4.327911376953125	7.245248547972685
500.0	440.0	-2.978424072265625	-1.44927978515625	3.3123136702181295
500.0	460.0	-2.844512939453125	-1.3983154296875	3.169627723190595
500.0	480.0	-2.800079345703125	-1.364898681640625	3.115026926589489
500.0	500.0	-2.772064208984375	-1.30279541015625	3.062942353270195
500.0	520.0	-2.8133544921875	-1.278076171875	3.090055371644049
500.0	540.0	-2.900909423828125	-1.226318359375	3.1494653838064353
500.0	560.0	-2.9683837890625	-1.082275390625	3.1595288161878727
500.0	580.0	-3.1365966796875	-0.5430908203125	3.18326661939184
500.0	600.0	-3.170745849609375	-0.056640625	3.171251709217587
500.0	620.0	-3.21624755859375	0.2052001953125	3.22278691171423
500.0	640.0	-2.523406982421875	0.7354736328125	2.628403367730663
500.0	660.0	-1.98583984375	1.2918701171875	2.3690690755457235
500.0	680.0	-1.4425048828125	1.2879638671875	1.9338229650406173
500.0	700.0	-0.8760986328125	1.2113037109375	1.494926585002384
500.0	720.0	-0.1300048828125	0.52392578125	0.5398143141984239
500.0	740.0	4.579833984375	-2.66796875	5.3002770281762395
500.0	760.0	5.502685546875	-1.9808349609375	5.84835492854694
500.0	780.0	5.5576171875	-1.9749755859375	5.898104557215358
500.0	800.0	5.5086669921875	-1.9793701171875	5.85348768612619
520.0	0.0	-0.8004150390625	1.5074634552001953	1.7067836135613486
520.0	20.0	-0.79669189453125	1.5064849853515625	1.7041757497105425
520.0	40.0	-0.809814453125	1.4906768798828125	1.6964424566448755
520.0	60.0	-0.82421875	1.47564697265625	1.6902279537864464
520.0	80.0	-0.91552734375	1.262786865234375	1.5597502954519324
520.0	100.0	-1.0712890625	0.31769561767578125	1.1174035801457436
520.0	120.0	-1.1905517578125	-0.8652496337890625	1.4717575944436436
520.0	140.0	-1.1712646484375	-1.2182464599609375	1.6899660688566431
520.0	160.0	-1.1363525390625	-1.599365234375	1.9619547002826516
520.0	180.0	-1.3118896484375	-2.5716705322265625	2.886960993155245
520.0	200.0	-1.539306640625	-2.810455322265625	3.204391370030103
520.0	220.0	-1.800537109375	-2.779266357421875	3.311533688147161
520.0	240.0	-2.975830078125	-1.9387359619140625	3.551656202941423
520.0	260.0	-3.2236328125	2.48187255859375	4.068353463863157
520.0	280.0	-10.298248291015625	0.004547119140625	10.298249294889823
520.0	300.0	-11.27825927734375	9.19964599609375	14.554470748894792
520.0	320.0	-12.5286865234375	9.939178466796875	15.992349877282047
520.0	340.0	-16.28094482421875	4.125518798828125	16.795507426950206
520.0	360.0	-11.26385498046875	7.989715576171875	13.809778564812476
520.0	380.0	-17.442352294921875	5.915863037109375	18.418281381659998
520.0	400.0	-5.2391357421875	1.541717529296875	5.461266910269798
520.0	420.0	-5.162109375	4.074676513671875	6.576500732953056
520.0	440.0	-3.1324462890625	-1.199066162109375	3.354098897614251
520.0	460.0	-2.9803466796875	-1.148712158203125	3.1940579133021347
520.0	480.0	-2.949462890625	-1.11920166015625	3.1546701411194302
520.0	500.0	-2.9068603515625	-1.017547607421875	3.07981172100764
520.0	520.0	-2.23675537109375	4.4952392578125	5.020981037117688
520.0	540.0	-2.0078125	4.6923828125	5.1038972848404445
520.0	560.0	-1.41259765625	5.51318359375	5.691276260808041
520.0	580.0	-2.5316162109375	4.734619140625	5.3689569793633245
520.0	600.0	-3.23712158203125	4.241455078125	5.335625297620219
520.0	620.0	-2.7183837890625	2.8468017578125	3.9362279752222347
520.0	640.0	-1.84759521484375	0.9803466796875	2.0915754087022127
520.0	660.0	-1.739013671875	1.1611328125	2.0910279671090795
520.0	680.0	-1.6463623046875	1.2481689453125	2.066019011127065
520.0	700.0	-1.2801513671875	1.1986083984375	1.753695987255754
520.0	720.0	-0.4022216796875	0.9437255859375	1.0258656155480168
520.0	740.0	4.47625732421875	-3.062255859375	5.423494314636876
520.0	760.0	5.556396484375	-1.89453125	5.870501728881563
520.0	780.0	5.59820556640625	-1.8746337890625	5.903740967118794
520.0	800.0	5.55560302734375	-1.872314453125	5.862617709591152
540.0	0.0	-1.2169189453125	1.577317237854004	1.9921900984323437
540.0	20.0	-0.9896240234375	1.5157222747802734	1.8101849966314802
540.0	40.0	-0.881103515625	1.48248291015625	1.7245576198411228
540.0	60.0	-0.811279296875	1.487457275390625	1.6943149776976227
540.0	80.0	-0.845947265625	1.375030517578125	1.6144149715886498
540.0	100.0	-0.9661865234375	0.968505859375	1.3680350864345365
540.0	120.0	-1.1456298828125	0.39563751220703125	1.2120218106364058
540.0	140.0	-1.2841796875	-0.25164794921875	1.3086038973400622
540.0	160.0	-1.3092041015625	-1.0876007080078125	1.7020254638539247
540.0	180.0	-1.3131103515625	-2.4822998046875	2.8082149340341087
540.0	200.0	-1.33221435546875	-2.3494415283203125	2.700864784455731
540.0	220.0	-1.272705078125	-2.36651611328125	2.687038654412131
540.0	240.0	-1.47442626953125	-1.99835205078125	2.4834137277436206
540.0	260.0	-1.72308349609375	2.15509033203125	2.759244656373411
540.0	280.0	-2.57745361328125	2.6644287109375	3.707080722655583
540.0	300.0	-3.82574462890625	5.806121826171875	6.953227497065981
540.0	320.0	-4.5296630859375	6.611297607421875	8.014181413345161
540.0	340.0	-3.13128662109375	0.96063232421875	3.2753275203824472
540.0	360.0	-1.2867431640625	1.317108154296875	1.8413261146187263
540.0	380.0	-4.82769775390625	0.446563720703125	4.848307411841752
540.0	400.0	-2.14971923828125	-0.96484375	2.3563141270532206
540.0	420.0	-1.1790771484375	1.15399169921875	1.649824161489122
540.0	440.0	-2.458251953125	-0.901214599609375	2.6182418565884937
540.0	460.0	-2.54473876953125	-0.8345947265625	2.678104509305295
540.0	480.0	-2.5572509765625	-0.696441650390625	2.650389316596465
540.0	500.0	-1.81658935546875	4.691802978515625	5.031203839600464
540.0	520.0	-1.47113037109375	5.3699951171875	5.5678606418778145
540.0	540.0	-0.6787109375	5.1619873046875	5.206415414701083
540.0	560.0	-1.5294189453125	5.6173095703125	5.821794321255707
540.0	580.0	-1.45526123046875	3.537353515625	3.8250039403129987
540.0	600.0	-0.79736328125	0.828125	1.149599590253392
540.0	620.0	-0.9261474609375	0.666748046875	1.1411845062971218
540.0	640.0	-1.1334228515625	0.70849609375	1.3366428375983905
540.0	660.0	-1.4095458984375	0.9659423828125	1.708761050210201
540.0	680.0	-1.45758056640625	0.985595703125	1.7595283452060748
540.0	700.0	-1.14898681640625	0.7174072265625	1.3545640748962258
540.0	720.0	0.24700927734375	-0.3753662109375	0.4493477221567473
540.0	740.0	4.39569091796875	-3.4105224609375	5.5636105276045456
540.0	760.0	5.6212158203125	-1.781494140625	5.896760862678148
540.0	780.0	5.67913818359375	-1.7027587890625	5.928912042026101
540.0	800.0	5.62896728515625	-1.7078857421875	5.882358915071969
560.0	0.0	-1.480224609375	1.5556368827819824	2.1473404493165527
560.0	20.0	-1.19415283203125	1.47845458984375	1.9004812444426558
560.0	40.0	-1.0091552734375	1.4584693908691406	1.7735634553093715
560.0	60.0	-0.92425537109375	1.3989028930664062	1.6766565823761308
560.0	80.0	-0.9061279296875	1.3533401489257812	1.6286796442683904
560.0	100.0	-0.95892333984375	1.14849853515625	1.496189445542624
560.0	120.0	-1.03778076171875	0.9825592041015625	1.4291296298650604
560.0	140.0	-1.119140625	0.8023529052734375	1.3770424550921139
560.0	160.0	-1.24334716796875	0.3383331298828125	1.2885579097860567
560.0	180.0	-1.2681884765625	-1.74407958984375	2.156412675671208
560.0	200.0	-1.3245849609375	-1.7232513427734375	2.1735042003898344
560.0	220.0	-1.45135498046875	-1.7551727294921875	2.277512368722616
560.0	240.0	-1.611083984375	-1.624908447265625	2.288213072837582
560.0	260.0	-1.795654296875	0.369842529296875	1.8333460803575414
560.0	280.0	-2.29241943359375	1.479888916015625	2.728600018922559
560.0	300.0	-2.9298095703125	1.879913330078125	3.481071422263574
560.0	320.0	-4.8197021484375	2.230712890625	5.310895291761418
560.0	340.0	-6.84063720703125	-1.281402587890625	6.959619960204227
560.0	360.0	-3.3321533203125	-2.15771484375	3.969758065299283
560.0	380.0	-1.22406005859375	-0.3594970703125	1.2757590566434578
560.0	400.0	-0.55584716796875	-1.193389892578125	1.316489844186619
560.0	420.0	-0.58880615234375	-0.518341064453125	0.784455316851285
560.0	440.0	-0.67889404296875	-0.406585693359375	0.7913337144485749
560.0	460.0	-0.6107177734375	-0.278533935546875	0.6712356903828105
560.0	480.0	-0.18255615234375	0.853424072265625	0.8727309985791711
560.0	500.0	0.051513671875	3.751556396484375	3.751910054144805
560.0	520.0	-0.00408935546875	7.002685546875	7.002686740904534
560.0	540.0	-0.93218994140625	6.94921875	7.011463422297128
560.0	560.0	-1.70294189453125	6.8673095703125	7.075305776477462
560.0	580.0	-2.05596923828125	6.8388671875	7.141226359458363
560.0	600.0	-2.75775146484375	6.6837158203125	7.230300844954064
560.0	620.0	-3.06732177734375	6.32470703125	7.029251874624384
560.0	640.0	-4.064208984375	6.53515625	7.695847054131763
560.0	660.0	-4.615234375	6.8936767578125	8.295972973520701
560.0	680.0	-4.791015625	6.6400146484375	8.188017174533693
560.0	700.0	-4.972412109375	6.6968994140625	8.34106371798764
560.0	720.0	-5.03497314453125	6.738525390625	8.411817818179891
560.0	740.0	-1.87091064453125	1.24267578125	2.246007510478457
560.0	760.0	1.1923828125	-2.3817138671875	2.6635197984431516
560.0	780.0	5.1158447265625	-0.822021484375	5.181465679426181
560.0	800.0	5.424560546875	-2.8690185546875	6.136540115884027
580.0	0.0	-1.81787109375	1.4695544242858887	2.3375725698745806
580.0	20.0	-1.53717041015625	1.4104251861572266	2.0861908051773645
580.0	40.0	-1.22442626953125	1.4134750366210938	1.8700618622572933
580.0	60.0	-1.1048583984375	1.2827224731445312	1.692952752946136
580.0	80.0	-1.05914306640625	1.1605377197265625	1.5711880326760905
580.0	100.0	-1.09820556640625	1.0652542114257812	1.5299745099334288
580.0	120.0	-1.1510009765625	0.966766357421875	1.5031435187268678
580.0	140.0	-1.179443359375	0.9304962158203125	1.5023015162176023
580.0	160.0	-1.27032470703125	0.7290191650390625	1.4646480137863442
580.0	180.0	-1.3004150390625	-0.1348876953125	1.3073920468500033
580.0	200.0	-1.342529296875	-0.9632415771484375	1.652337510593732
580.0	220.0	-1.45440673828125	-0.8108062744140625	1.6651443706138866
580.0	240.0	-1.603515625	-0.739105224609375	1.7656553719976091
580.0	260.0	-1.759033203125	-0.4801025390625	1.823374963552603
580.0	280.0	-1.87432861328125	1.310394287109375	2.2869720020703577
580.0	300.0	-2.05828857421875	0.92779541015625	2.2577325301874134
580.0	320.0	-2.12518310546875	0.83843994140625	2.284597287732592
580.0	340.0	-2.27239990234375	-0.070709228515625	2.273499749542357
580.0	360.0	-2.2181396484375	-0.54736328125	2.284677233578346
580.0	380.0	-1.85107421875	0.1380615234375	1.8562157061006692
580.0	400.0	-1.4873046875	0.782806396484375	1.6807323070127274
580.0	420.0	-1.06256103515625	1.44403076171875	1.7928359641144962
580.0	440.0	-0.60577392578125	1.692108154296875	1.7972735058956397
580.0	460.0	-0.326904296875	2.073089599609375	2.0987060078352795
580.0	480.0	-0.1746826171875	4.470062255859375	4.473474107224281
580.0	500.0	-0.12200927734375	5.027252197265625	5.028732536004475
580.0	520.0	-1.07958984375	6.8277587890625	6.912583041985707
580.0	540.0	-1.37786865234375	6.8707275390625	7.007525878592488
580.0	560.0	-1.83538818359375	6.9501953125	7.188453565710259
580.0	580.0	-2.04193115234375	6.954833984375	7.2483928274569465
580.0	600.0	-2.49755859375	6.8775634765625	7.317012935847588
580.0	620.0	-2.69512939453125	6.557373046875	7.089630718813858
580.0	640.0	-3.34307861328125	6.3994140625	7.220019041380794
580.0	660.0	-3.9207763671875	6.64013671875	7.711284132048827
580.0	680.0	-4.12640380859375	6.830078125	7.979797966438782
580.0	700.0	-4.1729736328125	6.9681396484375	8.122110507760594
580.0	720.0	-4.28216552734375	7.143798828125	8.32891369269074
580.0	740.0	-3.57891845703125	5.685546875	6.7181917648948675
580.0	760.0	-1.3660888671875	-2.2908935546875	2.667281775883897
580.0	780.0	5.15435791015625	-1.89599609375	5.492012987375901
580.0	800.0	5.39056396484375	-1.61669921875	5.627778977800997
600.0	0.0	-1.98590087890625	1.3731770515441895	2.4144186703486636
600.0	20.0	-1.7811279296875	1.3443889617919922	2.231546186504109
600.0	40.0	-1.48492431640625	1.359375	2.0131817146198125
600.0	60.0	-1.24859619140625	1.2616729736328125	1.7750524334761653
600.0	80.0	-1.159912109375	1.1110153198242188	1.6061603725527762
600.0	100.0	-1.21539306640625	0.932373046875	1.5318289083338772
600.0	120.0	-1.2239990234375	0.932098388671875	1.5384995988106918
600.0	140.0	-1.24407958984375	0.93609619140625	1.5569232818064864
600.0	160.0	-1.3197021484375	0.9210968017578125	1.609357970993099
600.0	180.0	-1.33984375	0.6038970947265625	1.469650630399363
600.0	200.0	-1.3695068359375	-0.41754150390625	1.431743650645546
600.0	220.0	-1.47637939453125	-0.0067138671875	1.476394660180357
600.0	240.0	-1.59716796875	-0.0096282958984375	1.5971969898803682
600.0	260.0	-1.7305908203125	-0.004730224609375	1.7305972848628726
600.0	280.0	-1.78765869140625	1.260284423828125	2.1872449396224685
600.0	300.0	-1.958984375	0.59405517578125	2.047076289092967
600.0	320.0	-2.04364013671875	0.372406005859375	2.0772942116147064
600.0	340.0	-2.09759521484375	0.16357421875	2.1039634527184807
600.0	360.0	-2.00897216796875	0.312042236328125	2.0330616146407654
600.0	380.0	-1.7239990234375	0.89404296875	1.9420312723498474
600.0	400.0	-1.3463134765625	1.958465576171875	2.376583133455264
600.0	420.0	-1.0035400390625	2.976287841796875	3.140920554109808
600.0	440.0	-0.718994140625	3.93194580078125	3.9971427738491387
600.0	460.0	-0.48394775390625	4.27166748046875	4.298993893017894
600.0	480.0	-0.2620849609375	5.242889404296875	5.249435953741893
600.0	500.0	-0.1583251953125	5.474578857421875	5.476867766671142
600.0	520.0	-1.08319091796875	6.8760986328125	6.96089325969993
600.0	540.0	-1.37921142578125	6.9185791015625	7.054711967301211
600.0	560.0	-1.83935546875	7.0010986328125	7.23868845902278
600.0	580.0	-2.043212890625	7.01708984375	7.3085066047500815
600.0	600.0	-2.49493408203125	6.9388427734375	7.373753122268668
600.0	620.0	-2.64898681640625	6.7015380859375	7.2060907481633185
600.0	640.0	-3.28631591796875	6.628173828125	7.398145754750714
600.0	660.0	-3.88232421875	6.7799072265625	7.812783328640774
600.0	680.0	-4.092041015625	6.9537353515625	8.068409695418753
600.0	700.0	-4.14703369140625	7.09521484375	8.218270019695684
600.0	720.0	-4.26251220703125	7.23388671875	8.396316297924827
600.0	740.0	-3.63970947265625	7.09814453125	7.976912988860912
600.0	760.0	-2.33953857421875	5.399658203125	5.884704703792078
600.0	780.0	5.20562744140625	-1.5816650390625	5.440608546340599
600.0	800.0	5.39947509765625	-1.5325927734375	5.612768651868953
620.0	0.0	-2.31304931640625	1.2294716835021973	2.6195033423649505
620.0	20.0	-2.080322265625	1.2230987548828125	2.413236684009884
620.0	40.0	-1.91888427734375	1.2570419311523438	2.2939640987845165
620.0	60.0	-1.609375	1.2175483703613281	2.018046561602216
620.0	80.0	-1.258544921875	1.125732421875	1.6885522811088507
620.0	100.0	-1.27178955078125	0.912261962890625	1.5651423419016655
620.0	120.0	-1.26348876953125	0.9077835083007812	1.5557875075582999
620.0	140.0	-1.26220703125	0.9387359619140625	1.573019960435232
620.0	160.0	-1.36248779296875	0.9898223876953125	1.684078782353042
620.0	180.0	-1.41064453125	0.9027557373046875	1.6747793630153383
620.0	200.0	-1.46636962890625	0.7885589599609375	1.6649519878703196
620.0	220.0	-1.5589599609375	1.1820220947265625	1.9564080331638445
620.0	240.0	-1.6351318359375	1.2362518310546875	2.0498718766504425
620.0	260.0	-1.7117919921875	1.30596923828125	2.1530878932022626
620.0	280.0	-1.8084716796875	1.313720703125	2.23526998415202
620.0	300.0	-1.95916748046875	0.784027099609375	2.1102217204474414
620.0	320.0	-2.03607177734375	0.603271484375	2.123564165820226
620.0	340.0	-2.06439208984375	0.529144287109375	2.131128428131429
620.0	360.0	-1.9156494140625	1.080596923828125	2.1994095547179944
620.0	380.0	-1.5697021484375	1.868194580078125	2.440105699317672
620.0	400.0	-1.18829345703125	2.8961181640625	3.1304219779825253
620.0	420.0	-0.8726806640625	3.852691650390625	3.950291697383651
620.0	440.0	-0.65484619140625	4.33984375	4.388971099108917
620.0	460.0	-0.43450927734375	4.609344482421875	4.62977913833163
620.0	480.0	-0.24822998046875	5.4207763671875	5.4264569054090925
620.0	500.0	-0.1724853515625	5.44354248046875	5.446274500350814
620.0	520.0	-1.101806640625	6.9283447265625	7.015407224346406
620.0	540.0	-1.3897705078125	6.9698486328125	7.107056495392708
620.0	560.0	-1.8446044921875	7.0526123046875	7.289849521960507
620.0	580.0	-1.98193359375	7.106201171875	7.377408478943837
620.0	600.0	-2.39794921875	7.1334228515625	7.525681499698071
620.0	620.0	-2.53997802734375	6.947509765625	7.39725491806547
620.0	640.0	-3.24945068359375	6.7882080078125	7.525868567975237
620.0	660.0	-3.87005615234375	6.8819580078125	7.895484826379461
620.0	680.0	-4.08203125	7.031982421875	8.130913596117939
620.0	700.0	-4.1488037109375	7.151611328125	8.267896759179726
620.0	720.0	-4.27197265625	7.2867431640625	8.446678419044924
620.0	740.0	-3.68365478515625	7.1612548828125	8.053128837465001
620.0	760.0	-2.561279296875	5.744384765625	6.289523668144121
620.0	780.0	4.91253662109375	-1.3226318359375	5.087471968180522
620.0	800.0	5.251953125	-1.491455078125	5.459619938902534
