# Supplementary material for: Real-time emotion detection by quantitative facial motion analysis
Source: PLoS One. 2023 Mar 10;18(3):e0282730. doi: 10.1371/journal.pone.0282730 (PMC10004542; doi:10.1371/journal.pone.0282730)
Supplement: S1 Dataset — Data from each participant is organized into folders by Study ID and subsequently by emotions. The data files (.csv) contain the pixel displacement results after DISC-processing of videos. (ZIP) [file pone.0282730.s004.zip › S1_Dataset/1/happy/result/101925_cropped_result.csv]

pos_x	pos_y	disp_x	disp_y	disp_xy_indi
0.0	0.0	2.418766498565674	2.1638057231903076	3.2453792663253984
0.0	20.0	2.3522396087646484	2.0729732513427734	3.135322834705207
0.0	40.0	2.11124324798584	2.1685028076171875	3.0265082981563793
0.0	60.0	1.9490013122558594	2.1323699951171875	2.8888765829040075
0.0	80.0	1.9764294624328613	2.0183334350585938	2.8248793381396085
0.0	100.0	1.9170660972595215	2.0617828369140625	2.8153313992948066
0.0	120.0	1.7332839965820312	2.1920547485351562	2.7945263343512985
0.0	140.0	1.8391518592834473	2.044097900390625	2.7496937625646827
0.0	160.0	1.672713279724121	2.23687744140625	2.793132722238168
0.0	180.0	1.4131650924682617	2.6962432861328125	3.044135909677342
0.0	200.0	1.654334545135498	2.8199462890625	3.2693913593245516
0.0	220.0	1.6157007217407227	2.91571044921875	3.3334451016803768
0.0	240.0	1.6743221282958984	2.9981536865234375	3.43398895125121
0.0	260.0	1.9194855690002441	2.737640380859375	3.3435160691272374
0.0	280.0	2.4409947395324707	1.61956787109375	2.929412126605667
0.0	300.0	2.7992773056030273	1.0198974609375	2.9792858648493104
0.0	320.0	2.7896718978881836	1.266387939453125	3.0636592028258285
0.0	340.0	2.2901039123535156	3.31854248046875	4.032034241428582
0.0	360.0	2.1126675605773926	3.244842529296875	3.8719978385130553
0.0	380.0	2.0764760971069336	3.5484619140625	4.111366553520684
0.0	400.0	2.0656356811523438	3.099151611328125	3.7244585481983044
0.0	420.0	2.1019506454467773	2.84393310546875	3.5364038265270628
0.0	440.0	2.0276756286621094	2.048126220703125	2.8820634050974565
0.0	460.0	1.7130818367004395	2.119598388671875	2.725315891505673
0.0	480.0	1.5537867546081543	2.22314453125	2.7123098800879157
0.0	500.0	1.528303623199463	3.604736328125	3.915333441737589
0.0	520.0	2.280857563018799	4.2694091796875	4.8404716677592425
0.0	540.0	3.259505271911621	4.6142578125	5.649402603624293
0.0	560.0	3.5143017768859863	4.6820068359375	5.854186962404727
0.0	580.0	4.020802974700928	4.6729736328125	6.164701057985268
0.0	600.0	4.375148296356201	4.406982421875	6.2099449821897625
0.0	620.0	4.54155969619751	4.32373046875	6.270598826310188
0.0	640.0	4.3858747482299805	4.275146484375	6.124767323745884
0.0	660.0	4.251338005065918	4.2017822265625	5.977361350359737
0.0	680.0	4.2704057693481445	4.1488037109375	5.953901046101681
0.0	700.0	4.261946678161621	4.161865234375	5.956954903018165
0.0	720.0	4.315803527832031	4.11328125	5.961983120778603
0.0	740.0	4.402360916137695	4.578857421875	6.351906558333214
0.0	760.0	4.444900989532471	4.5106201171875	6.3326802104893405
0.0	780.0	6.5152459144592285	-1.63916015625	6.718279195129895
0.0	800.0	6.555817127227783	-1.4925537109375	6.723574554185181
20.0	0.0	2.2141475677490234	2.21928334236145	3.1349111638851785
20.0	20.0	2.2869338989257812	1.9235420227050781	2.9883240405230853
20.0	40.0	2.1416187286376953	1.960968017578125	2.9037779434412716
20.0	60.0	2.0106201171875	1.928741455078125	2.7861509033388625
20.0	80.0	2.0245819091796875	1.8508529663085938	2.7430983594962446
20.0	100.0	1.977975845336914	1.8352508544921875	2.6982464942348363
20.0	120.0	1.805877685546875	1.9745254516601562	2.6758073500179123
20.0	140.0	1.8458251953125	1.9982452392578125	2.720304153558374
20.0	160.0	1.7072887420654297	2.3280029296875	2.8869417190890676
20.0	180.0	1.7602882385253906	2.437591552734375	3.0067369789612135
20.0	200.0	1.9414749145507812	2.575408935546875	3.225221857349452
20.0	220.0	1.8946037292480469	2.6764984130859375	3.2792021965917484
20.0	240.0	1.9103355407714844	2.7491302490234375	3.347700554773432
20.0	260.0	2.080080032348633	2.50665283203125	3.2573058439922056
20.0	280.0	2.463226318359375	1.61181640625	2.9437112669069543
20.0	300.0	2.7571182250976562	1.0880126953125	2.964029779257763
20.0	320.0	2.880352020263672	0.614044189453125	2.945076913637089
20.0	340.0	2.4749107360839844	1.964447021484375	3.159784051450764
20.0	360.0	2.2240447998046875	2.035003662109375	3.01456716235297
20.0	380.0	2.1137142181396484	2.340240478515625	3.153492237702314
20.0	400.0	2.0582828521728516	1.909698486328125	2.807752946438262
20.0	420.0	2.056201934814453	1.567413330078125	2.5854885310210327
20.0	440.0	1.9278526306152344	0.674072265625	2.0422999742092003
20.0	460.0	1.668630599975586	1.596099853515625	2.3090826796733555
20.0	480.0	1.5426177978515625	2.124725341796875	2.625667048260737
20.0	500.0	1.5195732116699219	3.564910888671875	3.875266750792278
20.0	520.0	2.282979965209961	4.2464599609375	4.821246697836089
20.0	540.0	3.1493167877197266	4.5830078125	5.560769446654782
20.0	560.0	3.238374710083008	4.6204833984375	5.642334410343095
20.0	580.0	3.9198265075683594	4.7000732421875	6.120108522841934
20.0	600.0	4.194786071777344	4.4139404296875	6.089261063939292
20.0	620.0	4.669635772705078	4.4354248046875	6.4403797595921395
20.0	640.0	4.843017578125	4.3743896484375	6.526109412075842
20.0	660.0	4.840307235717773	4.296875	6.472380466394635
20.0	680.0	4.864109039306641	4.2572021484375	6.464002388530301
20.0	700.0	4.736143112182617	4.3140869140625	6.406434069055901
20.0	720.0	4.609682083129883	4.38525390625	6.3623596825242075
20.0	740.0	4.525424957275391	4.507568359375	6.387303308781383
20.0	760.0	4.44544792175293	4.4554443359375	6.2938852432861365
20.0	780.0	6.529258728027344	-1.7427978515625	6.757852017389261
20.0	800.0	6.569818496704102	-1.6104736328125	6.764328525553711
40.0	0.0	2.3261375427246094	1.7874972820281982	2.9336091084074374
40.0	20.0	2.3384437561035156	1.6463546752929688	2.8598606464858625
40.0	40.0	2.1422271728515625	1.8065681457519531	2.8022893721650606
40.0	60.0	2.0220603942871094	1.7910919189453125	2.7012475821841546
40.0	80.0	1.9692649841308594	1.7577285766601562	2.6396238987650595
40.0	100.0	1.9299888610839844	1.7696380615234375	2.6184873252892946
40.0	120.0	1.7803497314453125	1.9104156494140625	2.6113852875023156
40.0	140.0	1.7498207092285156	2.059234619140625	2.702280468625013
40.0	160.0	1.6785163879394531	2.3670806884765625	2.9018077555792674
40.0	180.0	1.7589683532714844	2.4620361328125	3.025820812124361
40.0	200.0	2.003002166748047	2.457733154296875	3.1705630316597455
40.0	220.0	2.0526123046875	2.3767242431640625	3.14038777882578
40.0	240.0	2.0793418884277344	2.3097686767578125	3.1078439518582255
40.0	260.0	2.186920166015625	2.047271728515625	2.995653742157989
40.0	280.0	2.406391143798828	1.613037109375	2.8969996639927813
40.0	300.0	2.7535133361816406	0.95849609375	2.915570348021834
40.0	320.0	3.001697540283203	-0.2591552734375	3.0128640160307096
40.0	340.0	2.7084388732910156	0.073028564453125	2.7094232414999304
40.0	360.0	2.36822509765625	-0.08929443359375	2.369907932608308
40.0	380.0	2.1336288452148438	-0.43414306640625	2.177349822890536
40.0	400.0	1.9846649169921875	-1.2554931640625	2.3484373352821817
40.0	420.0	1.8723335266113281	-1.42608642578125	2.3535835079024396
40.0	440.0	1.7176055908203125	-1.93231201171875	2.585343048078873
40.0	460.0	1.42437744140625	-1.4664306640625	2.0443262919822267
40.0	480.0	1.5476608276367188	2.152191162109375	2.65088302941923
40.0	500.0	1.5197486877441406	3.52386474609375	3.837611082778244
40.0	520.0	2.2786712646484375	4.2322998046875	4.806735312984517
40.0	540.0	3.1501693725585938	4.5902099609375	5.5671891077361515
40.0	560.0	3.2384109497070312	4.61474609375	5.637657934724603
40.0	580.0	3.9202003479003906	4.705810546875	6.124754988630838
40.0	600.0	4.195224761962891	4.4154052734375	6.090625134753105
40.0	620.0	4.661537170410156	4.472412109375	6.460061831530691
40.0	640.0	4.829166412353516	4.4371337890625	6.558125075068595
40.0	660.0	4.818584442138672	4.3544921875	6.494640731943484
40.0	680.0	4.840766906738281	4.323974609375	6.490745771318747
40.0	700.0	4.722118377685547	4.3712158203125	6.434743951442502
40.0	720.0	4.600837707519531	4.4005126953125	6.366491937679656
40.0	740.0	4.52459716796875	4.4539794921875	6.349008808406054
40.0	760.0	4.438976287841797	4.3123779296875	6.188789372120979
40.0	780.0	6.492347717285156	-1.7850341796875	6.733270075141083
40.0	800.0	6.592201232910156	-1.7418212890625	6.818435194251943
60.0	0.0	2.335712432861328	1.5319170951843262	2.793263781947736
60.0	20.0	2.2977447509765625	1.5231914520263672	2.7567631635972174
60.0	40.0	2.0565261840820312	1.681976318359375	2.6567544638782032
60.0	60.0	1.9517898559570312	1.6478309631347656	2.5543747816016387
60.0	80.0	1.8421707153320312	1.7372283935546875	2.532104941703548
60.0	100.0	1.8033943176269531	1.7429962158203125	2.508040444891811
60.0	120.0	1.747100830078125	1.8360595703125	2.5344577440146434
60.0	140.0	1.7217445373535156	2.077850341796875	2.69849333792249
60.0	160.0	1.78564453125	2.2979278564453125	2.9101544332578606
60.0	180.0	2.097209930419922	2.2017059326171875	3.0406904653340914
60.0	200.0	2.179645538330078	2.17425537109375	3.0786752169548897
60.0	220.0	2.132404327392578	2.1622161865234375	3.0368284529664415
60.0	240.0	2.1284942626953125	1.971893310546875	2.9015256425726066
60.0	260.0	2.1895980834960938	1.660675048828125	2.748123247791129
60.0	280.0	1.9920539855957031	2.21929931640625	2.9822086676369537
60.0	300.0	2.42291259765625	1.053558349609375	2.6420618183367677
60.0	320.0	2.7681007385253906	-0.67474365234375	2.849150872629071
60.0	340.0	2.5981369018554688	-1.587005615234375	3.044487179077713
60.0	360.0	2.065998077392578	-1.19219970703125	2.385306730220503
60.0	380.0	1.8298568725585938	-1.740509033203125	2.5254203350554527
60.0	400.0	1.7522697448730469	-2.7353515625	3.248476170340279
60.0	420.0	1.6001853942871094	-2.98419189453125	3.3861474509353253
60.0	440.0	1.4825706481933594	-3.0511474609375	3.3922730661416147
60.0	460.0	1.3187828063964844	-3.01031494140625	3.286515500785095
60.0	480.0	1.148223876953125	-2.989837646484375	3.202740580181369
60.0	500.0	1.6939048767089844	3.649200439453125	4.023180033088671
60.0	520.0	2.403789520263672	4.3514404296875	4.971241079534203
60.0	540.0	3.1443252563476562	4.624267578125	5.592015017129675
60.0	560.0	3.180797576904297	4.6102294921875	5.601043580965574
60.0	580.0	3.8837509155273438	4.702392578125	6.0988537556383955
60.0	600.0	4.171501159667969	4.420654296875	6.078125232141125
60.0	620.0	4.6678009033203125	4.483154296875	6.472019601532948
60.0	640.0	4.841552734375	4.4444580078125	6.572202055851805
60.0	660.0	4.8194732666015625	4.3765869140625	6.510133300004713
60.0	680.0	4.836822509765625	4.3533935546875	6.507448611627303
60.0	700.0	4.70648193359375	4.4061279296875	6.447087367487478
60.0	720.0	4.574195861816406	4.439453125	6.374324421562696
60.0	740.0	4.4998016357421875	4.47705078125	6.347613603466999
60.0	760.0	4.7900848388671875	3.9039306640625	6.1794487936508355
60.0	780.0	6.4998016357421875	-1.5087890625	6.6726206050633845
60.0	800.0	6.5058135986328125	-1.4930419921875	6.674937076152167
80.0	0.0	2.1450576782226562	1.5054781436920166	2.620636732558775
80.0	20.0	1.8392257690429688	1.6704959869384766	2.4846143104895084
80.0	40.0	1.714141845703125	1.7552986145019531	2.453437485093719
80.0	60.0	1.6159820556640625	1.7989463806152344	2.418182392739824
80.0	80.0	1.5355758666992188	1.88128662109375	2.4284218317861077
80.0	100.0	1.6255950927734375	1.8024139404296875	2.427190849172012
80.0	120.0	1.6168670654296875	1.9019546508789062	2.4963354344460824
80.0	140.0	1.5843963623046875	2.1898345947265625	2.7029035101434116
80.0	160.0	1.7333602905273438	2.3566131591796875	2.9254338958171493
80.0	180.0	2.2836761474609375	1.9213714599609375	2.9844337877785887
80.0	200.0	2.5919647216796875	1.606597900390625	3.0494979803193223
80.0	220.0	2.6263275146484375	1.4855499267578125	3.0173589112151675
80.0	240.0	2.5203475952148438	1.3648681640625	2.8661851136967034
80.0	260.0	2.5658493041992188	1.2109375	2.837243782399719
80.0	280.0	1.803314208984375	2.217315673828125	2.8580466990111995
80.0	300.0	2.3591690063476562	1.041351318359375	2.5787770296712735
80.0	320.0	2.6209945678710938	-0.155487060546875	2.6256025500458535
80.0	340.0	2.0704269409179688	-1.251708984375	2.419388992957526
80.0	360.0	1.4811019897460938	-1.47216796875	2.088286769637575
80.0	380.0	1.4580078125	-2.41497802734375	2.8209760108629327
80.0	400.0	1.7961349487304688	-3.256103515625	3.7186436853396545
80.0	420.0	1.8714065551757812	-3.50537109375	3.973636747320137
80.0	440.0	1.8946762084960938	-3.645233154296875	4.108226221159964
80.0	460.0	1.8385848999023438	-3.684906005859375	4.118121744942396
80.0	480.0	1.7092514038085938	-3.72357177734375	4.0971364564110555
80.0	500.0	1.5428466796875	1.017547607421875	1.8481826236583672
80.0	520.0	1.506072998046875	0.12890625	1.5115795370191292
80.0	540.0	1.8586883544921875	1.154052734375	2.1878208594040074
80.0	560.0	1.7912673950195312	0.3265380859375	1.8207871929546802
80.0	580.0	3.667755126953125	4.4736328125	5.784964841065812
80.0	600.0	4.0782012939453125	4.3665771484375	5.974840733207354
80.0	620.0	4.781227111816406	4.625244140625	6.652294044549906
80.0	640.0	5.048667907714844	4.598876953125	6.829254488769185
80.0	660.0	5.1944122314453125	4.611083984375	6.945791095415143
80.0	680.0	5.224174499511719	4.5311279296875	6.915426199197173
80.0	700.0	5.1597747802734375	4.5689697265625	6.891934426950855
80.0	720.0	5.0145263671875	4.6680908203125	6.851025222103951
80.0	740.0	4.937492370605469	3.348876953125	5.966054622357978
80.0	760.0	6.451484680175781	-1.38037109375	6.597505508523913
80.0	780.0	6.456901550292969	-1.6102294921875	6.654653758662892
80.0	800.0	6.499794006347656	-1.645751953125	6.704910261604376
100.0	0.0	1.723419189453125	1.6883234977722168	2.412594026293085
100.0	20.0	1.6001358032226562	1.7475662231445312	2.3694772193525426
100.0	40.0	1.5408172607421875	1.7753143310546875	2.350714530743623
100.0	60.0	1.5210723876953125	1.7521209716796875	2.3202562591250326
100.0	80.0	1.4864654541015625	1.8213729858398438	2.350952806796536
100.0	100.0	1.5620574951171875	1.7874069213867188	2.37378329269395
100.0	120.0	1.5851821899414062	1.8826446533203125	2.461128494407188
100.0	140.0	1.5030517578125	2.2681427001953125	2.7209623104910015
100.0	160.0	1.7415084838867188	2.2862701416015625	2.8740012108258144
100.0	180.0	2.5515594482421875	1.504302978515625	2.9619897145474625
100.0	200.0	2.8656005859375	1.02398681640625	3.043060255449956
100.0	220.0	2.6859283447265625	0.9997100830078125	2.865943356570932
100.0	240.0	1.8819808959960938	1.574066162109375	2.4534743478569316
100.0	260.0	1.97857666015625	1.755767822265625	2.6452762135207046
100.0	280.0	1.8040924072265625	2.035888671875	2.720219126850167
100.0	300.0	2.830169677734375	0.92999267578125	2.9790513224471082
100.0	320.0	3.1830062866210938	-0.20623779296875	3.1896807125350377
100.0	340.0	2.4850082397460938	-1.391357421875	2.8480065707460414
100.0	360.0	1.6688385009765625	-1.735137939453125	2.4074313305411925
100.0	380.0	1.7060775756835938	-2.79498291015625	3.274542740951156
100.0	400.0	1.8976593017578125	-3.57232666015625	4.045074609004271
100.0	420.0	1.91400146484375	-3.80078125	4.25550698716094
100.0	440.0	1.8779296875	-3.95458984375	4.377830597851463
100.0	460.0	1.7179489135742188	-3.9990234375	4.352417365479229
100.0	480.0	1.5162811279296875	-3.99517822265625	4.273237354711586
100.0	500.0	1.3847427368164062	-3.819549560546875	4.062815685290143
100.0	520.0	1.590606689453125	-2.9801025390625	3.378023206530676
100.0	540.0	2.2354202270507812	-1.7994384765625	2.869683331387165
100.0	560.0	2.3013687133789062	-0.055419921875	2.3020359082038477
100.0	580.0	1.1389083862304688	-2.0577392578125	2.3518935276429564
100.0	600.0	0.9976806640625	-2.0360107421875	2.2673126052106456
100.0	620.0	5.608665466308594	6.0078125	8.218937847928943
100.0	640.0	5.588874816894531	6.3531494140625	8.4615618650649
100.0	660.0	5.5029296875	6.14208984375	8.246666162411678
100.0	680.0	5.4963836669921875	6.1400146484375	8.24075319966601
100.0	700.0	5.367156982421875	5.96240234375	8.022257524083566
100.0	720.0	5.0526275634765625	5.3448486328125	7.3550290416068895
100.0	740.0	1.7324371337890625	-0.8641357421875	1.935993027739822
100.0	760.0	6.0435791015625	-1.451904296875	6.215534928236433
100.0	780.0	6.3789825439453125	-1.527587890625	6.559340139034044
100.0	800.0	6.474815368652344	-1.5849609375	6.665983440688813
120.0	0.0	1.5196914672851562	1.7243006229400635	2.2984070122610576
120.0	20.0	1.4622573852539062	1.73724365234375	2.270729435300085
120.0	40.0	1.440460205078125	1.7280731201171875	2.24970271611279
120.0	60.0	1.4134292602539062	1.7270050048828125	2.2316649749978574
120.0	80.0	1.3155136108398438	1.8805618286132812	2.295013910969215
120.0	100.0	1.3356781005859375	1.94207763671875	2.3570535707590405
120.0	120.0	1.4260025024414062	1.9891128540039062	2.447458494629218
120.0	140.0	1.6340255737304688	2.0366363525390625	2.611116084759313
120.0	160.0	2.1248245239257812	1.726531982421875	2.7378443972954405
120.0	180.0	2.6298751831054688	0.9327850341796875	2.790399863586512
120.0	200.0	2.7451019287109375	0.6361236572265625	2.8178427752974096
120.0	220.0	2.2869873046875	0.54150390625	2.3502207156532777
120.0	240.0	1.7512130737304688	1.49774169921875	2.3043388264713123
120.0	260.0	0.36853790283203125	2.4354248046875	2.463151267200409
120.0	280.0	0.3131256103515625	2.694305419921875	2.7124397401008618
120.0	300.0	0.35663604736328125	2.35546875	2.3823144843839295
120.0	320.0	0.7306900024414062	1.601654052734375	1.7604555047794506
120.0	340.0	0.5697708129882812	-0.29571533203125	0.6419395118947574
120.0	360.0	0.36972808837890625	-1.607635498046875	1.6496032110531138
120.0	380.0	1.8689956665039062	-3.279022216796875	3.774272313924616
120.0	400.0	1.6905517578125	-3.767364501953125	4.129285717460037
120.0	420.0	1.674591064453125	-3.977203369140625	4.3153681039570415
120.0	440.0	1.6303787231445312	-4.1414794921875	4.4508411750018695
120.0	460.0	1.4151992797851562	-4.1875	4.42017479874998
120.0	480.0	1.2467880249023438	-4.1629638671875	4.345658585133972
120.0	500.0	1.0812225341796875	-4.0587158203125	4.200263834388611
120.0	520.0	0.9603195190429688	-4.026123046875	4.139067572199438
120.0	540.0	0.8171234130859375	-3.847412109375	3.9332264887212633
120.0	560.0	0.7962799072265625	-3.4168701171875	3.508427438095544
120.0	580.0	0.863494873046875	-2.6561279296875	2.7929624012228027
120.0	600.0	0.8762588500976562	-2.4854736328125	2.6354143415752738
120.0	620.0	0.9066238403320312	-2.35302734375	2.5216471736334527
120.0	640.0	0.8240280151367188	-2.1383056640625	2.291587502735152
120.0	660.0	0.8386383056640625	-1.844970703125	2.0266304801607635
120.0	680.0	1.0420989990234375	-1.283447265625	1.6532414244162708
120.0	700.0	1.3140869140625	-0.7581787109375	1.517122070048799
120.0	720.0	1.474822998046875	-0.5367431640625	1.5694572627936692
120.0	740.0	1.6314849853515625	-0.999755859375	1.9134406277128728
120.0	760.0	5.70013427734375	-1.3690185546875	5.862230171430307
120.0	780.0	6.156837463378906	-1.400634765625	6.314144858739258
120.0	800.0	6.250404357910156	-1.4332275390625	6.412620043017474
140.0	0.0	1.4061431884765625	1.7248804569244385	2.225410357030562
140.0	20.0	1.3816375732421875	1.6764259338378906	2.172401043877213
140.0	40.0	1.346221923828125	1.6789703369140625	2.1520350509303556
140.0	60.0	1.2480010986328125	1.7451438903808594	2.1454682333519526
140.0	80.0	1.108306884765625	1.9254989624023438	2.221686387641466
140.0	100.0	1.010650634765625	2.1674423217773438	2.391489269008691
140.0	120.0	1.299224853515625	2.086822509765625	2.4582134584403366
140.0	140.0	2.3165283203125	1.1897735595703125	2.604201332820192
140.0	160.0	2.80645751953125	0.819122314453125	2.9235535184033385
140.0	180.0	2.601898193359375	0.495452880859375	2.648650178064033
140.0	200.0	2.3873138427734375	0.345733642578125	2.412218716349746
140.0	220.0	2.1652679443359375	0.3409576416015625	2.1919483078155095
140.0	240.0	1.8355255126953125	1.4465179443359375	2.3369998012497253
140.0	260.0	0.36358642578125	2.105682373046875	2.1368419092606508
140.0	280.0	0.32257080078125	2.369842529296875	2.3916951175224797
140.0	300.0	0.6358489990234375	1.778778076171875	1.889009103691357
140.0	320.0	1.0570526123046875	0.9598388671875	1.4278133197809675
140.0	340.0	0.2284393310546875	-0.915130615234375	0.9432118377713242
140.0	360.0	-0.126739501953125	-1.78460693359375	1.7891016764807453
140.0	380.0	1.494384765625	-3.573028564453125	3.872947062655265
140.0	400.0	1.4167327880859375	-4.029937744140625	4.271712772938623
140.0	420.0	1.3753509521484375	-4.18402099609375	4.404273145177187
140.0	440.0	1.3047637939453125	-4.324066162109375	4.516631126435926
140.0	460.0	1.06915283203125	-4.360504150390625	4.489664154902269
140.0	480.0	0.9235076904296875	-4.29986572265625	4.397921291605494
140.0	500.0	0.71795654296875	-4.1947021484375	4.255700613494541
140.0	520.0	0.5122833251953125	-4.160400390625	4.19182127667507
140.0	540.0	0.298858642578125	-3.98291015625	3.9941068840233904
140.0	560.0	0.191925048828125	-3.6063232421875	3.611426664285105
140.0	580.0	0.4844818115234375	-2.785888671875	2.8277019499548537
140.0	600.0	0.6680908203125	-2.6044921875	2.68881477586954
140.0	620.0	0.7576904296875	-2.5533447265625	2.663393339314446
140.0	640.0	0.83349609375	-2.4949951171875	2.6305353776533735
140.0	660.0	0.88262939453125	-2.5123291015625	2.66286164917527
140.0	680.0	0.6502685546875	-2.11083984375	2.2087313189199573
140.0	700.0	0.8568267822265625	-1.3184814453125	1.5724329735712312
140.0	720.0	1.1934661865234375	-0.97607421875	1.5417789786098457
140.0	740.0	1.894378662109375	-1.0648193359375	2.173133850834247
140.0	760.0	5.12603759765625	-1.3048095703125	5.28949803548168
140.0	780.0	5.7848968505859375	-1.3089599609375	5.931138824143016
140.0	800.0	5.878875732421875	-1.3306884765625	6.027595847343704
160.0	0.0	1.2782745361328125	1.6731946468353271	2.105603503968388
160.0	20.0	1.1697998046875	1.6458778381347656	2.019243779515015
160.0	40.0	1.0949249267578125	1.7130279541015625	2.0330581316747898
160.0	60.0	1.0203857421875	1.7654800415039062	2.039143653548756
160.0	80.0	0.6683807373046875	2.13104248046875	2.233399844085774
160.0	100.0	0.8604583740234375	2.1587600708007812	2.3239263449410035
160.0	120.0	1.526824951171875	1.73468017578125	2.3109110203055128
160.0	140.0	2.3917999267578125	1.007720947265625	2.5954206590062827
160.0	160.0	2.6479034423828125	0.7415924072265625	2.749791253647963
160.0	180.0	1.9162750244140625	0.395965576171875	1.9567571915560298
160.0	200.0	2.02154541015625	0.1488037109375	2.0270146496048254
160.0	220.0	2.0847015380859375	0.1523284912109375	2.090259426992849
160.0	240.0	1.3593902587890625	1.4130859375	1.9608043610852277
160.0	260.0	0.30328369140625	1.771331787109375	1.7971080372356842
160.0	280.0	0.1694488525390625	2.009613037109375	2.0167442754466345
160.0	300.0	0.1713104248046875	1.580596923828125	1.5898534200553502
160.0	320.0	0.296630859375	0.829833984375	0.8812572316623783
160.0	340.0	-0.0070648193359375	-1.14495849609375	1.1449802921664247
160.0	360.0	-0.335906982421875	-1.832672119140625	1.8632017059661465
160.0	380.0	1.211578369140625	-3.740814208984375	3.9321257724936585
160.0	400.0	1.2459259033203125	-4.25830078125	4.436829600081447
160.0	420.0	1.0850830078125	-4.363189697265625	4.49609046485592
160.0	440.0	0.900299072265625	-4.481292724609375	4.570833939573747
160.0	460.0	0.6893768310546875	-4.437286376953125	4.490517877293085
160.0	480.0	0.5533447265625	-4.355682373046875	4.390690073472026
160.0	500.0	0.33038330078125	-4.2744140625	4.287163246615746
160.0	520.0	0.2004852294921875	-4.2816162109375	4.286307467390473
160.0	540.0	-0.042449951171875	-4.175048828125	4.175264628210101
160.0	560.0	-0.2163238525390625	-3.88525390625	3.891271504946452
160.0	580.0	0.195648193359375	-2.9453125	2.9518035060317
160.0	600.0	0.4374237060546875	-2.6773681640625	2.712865603850294
160.0	620.0	0.5697784423828125	-2.662841796875	2.723118416189179
160.0	640.0	0.680877685546875	-2.6212158203125	2.7082036111290084
160.0	660.0	0.6505279541015625	-2.63671875	2.7157820946587607
160.0	680.0	0.4751129150390625	-2.6387939453125	2.6812246768696624
160.0	700.0	0.347381591796875	-1.6448974609375	1.681178642297708
160.0	720.0	0.8320159912109375	-1.2593994140625	1.5094162758403287
160.0	740.0	1.5838470458984375	-1.44580078125	2.1445072543277437
160.0	760.0	1.6358642578125	-1.8101806640625	2.4398372705027267
160.0	780.0	1.699554443359375	-1.8048095703125	2.4790770240220827
160.0	800.0	1.808563232421875	-1.802001953125	2.5530593421882255
180.0	0.0	1.2939605712890625	1.3930418491363525	1.9012889189957283
180.0	20.0	1.0083465576171875	1.5416793823242188	1.8421558289520505
180.0	40.0	0.9308929443359375	1.6288642883300781	1.8761024875020775
180.0	60.0	0.6933135986328125	1.8155136108398438	1.9433922448116099
180.0	80.0	0.3783111572265625	2.140472412109375	2.1736470455626935
180.0	100.0	0.6708221435546875	2.1693878173828125	2.270736851881404
180.0	120.0	1.658233642578125	1.3553924560546875	2.1416880079292304
180.0	140.0	2.0025787353515625	0.838104248046875	2.1708846864530784
180.0	160.0	1.8777618408203125	0.563323974609375	1.9604396015206875
180.0	180.0	1.40423583984375	0.29547119140625	1.4349848496944875
180.0	200.0	1.73321533203125	0.0479583740234375	1.7338787134131293
180.0	220.0	1.949066162109375	0.02947998046875	1.949289094395238
180.0	240.0	1.3778228759765625	1.123779296875	1.7779976900010852
180.0	260.0	0.112060546875	1.472503662109375	1.4767615247870742
180.0	280.0	-0.444427490234375	1.7359619140625	1.7919485375287885
180.0	300.0	-0.5596466064453125	1.253204345703125	1.3724887818102385
180.0	320.0	-0.668609619140625	0.467437744140625	0.8158044296610849
180.0	340.0	-1.0183563232421875	-1.320953369140625	1.6679230811195447
180.0	360.0	-0.9893341064453125	-1.84368896484375	2.0923601442539868
180.0	380.0	0.685882568359375	-3.7655029296875	3.8274596289267895
180.0	400.0	0.7821807861328125	-4.257904052734375	4.329151614864876
180.0	420.0	0.508758544921875	-4.3409423828125	4.370653958840586
180.0	440.0	0.2814178466796875	-4.4490966796875	4.457988029328496
180.0	460.0	-0.095703125	-4.245697021484375	4.24677551636251
180.0	480.0	-0.33917236328125	-4.006683349609375	4.021013473746487
180.0	500.0	-0.374114990234375	-4.035675048828125	4.052978549863292
180.0	520.0	-0.3987579345703125	-4.1063232421875	4.125639157719934
180.0	540.0	-0.4798583984375	-4.151611328125	4.17925121312022
180.0	560.0	-0.269134521484375	-4.1639404296875	4.172629062430634
180.0	580.0	-0.503143310546875	-3.1708984375	3.2105684997968833
180.0	600.0	-0.2855377197265625	-2.7799072265625	2.7945332307347956
180.0	620.0	-0.1204986572265625	-2.802978515625	2.8055674088228093
180.0	640.0	-0.05548095703125	-2.761962890625	2.7625200715619624
180.0	660.0	-0.065185546875	-2.734619140625	2.7353959493634568
180.0	680.0	-0.088592529296875	-2.88623046875	2.8875898176486325
180.0	700.0	-0.1026611328125	-1.9969482421875	1.9995853545588125
180.0	720.0	0.4952850341796875	-1.6221923828125	1.6961177411775608
180.0	740.0	1.4697723388671875	-1.442626953125	2.0594667401980162
180.0	760.0	1.5897979736328125	-1.82861328125	2.4230732818738456
180.0	780.0	1.655914306640625	-1.822265625	2.462255916632904
180.0	800.0	1.7545166015625	-1.8121337890625	2.522331733658449
200.0	0.0	0.7185516357421875	1.5397028923034668	1.6991178445874302
200.0	20.0	0.3975830078125	1.737539291381836	1.7824463630631153
200.0	40.0	0.324066162109375	1.8256072998046875	1.8541469441563854
200.0	60.0	0.14208984375	1.9274711608886719	1.9327013736618557
200.0	80.0	-0.0342254638671875	2.2226409912109375	2.2229044869692585
200.0	100.0	0.7118988037109375	1.9402389526367188	2.0667189213954313
200.0	120.0	2.374481201171875	1.0437698364257812	2.5937649172874035
200.0	140.0	2.03619384765625	0.6892547607421875	2.1496877704538706
200.0	160.0	1.2774200439453125	0.3911895751953125	1.3359757678995279
200.0	180.0	1.117401123046875	0.20989990234375	1.1369446946929007
200.0	200.0	1.414306640625	-0.0599365234375	1.4155760878729715
200.0	220.0	1.5481719970703125	-0.1382598876953125	1.5543334034428393
200.0	240.0	1.0749969482421875	0.889404296875	1.395227021681321
200.0	260.0	0.4599151611328125	1.30108642578125	1.3799811023314954
200.0	280.0	-0.1617584228515625	1.41680908203125	1.4260132405730523
200.0	300.0	-0.530792236328125	0.608551025390625	0.807511454191328
200.0	320.0	-0.6543121337890625	-0.075347900390625	0.6586362232043358
200.0	340.0	-0.63909912109375	-1.44879150390625	1.5834912403842774
200.0	360.0	-0.671234130859375	-1.8360595703125	1.9549092061184485
200.0	380.0	0.39080810546875	-3.698333740234375	3.718925036815888
200.0	400.0	0.4326629638671875	-4.057647705078125	4.0806497201828185
200.0	420.0	0.0426177978515625	-4.100494384765625	4.100715849237562
200.0	440.0	-0.0488433837890625	-4.16571044921875	4.165996786228987
200.0	460.0	-0.2200775146484375	-3.97265625	3.9787475156282404
200.0	480.0	-0.3882598876953125	-3.713134765625	3.733378567475605
200.0	500.0	-0.4104461669921875	-3.85235595703125	3.874159583144806
200.0	520.0	-0.4837646484375	-3.9783935546875	4.007698031421143
200.0	540.0	-0.590362548828125	-4.0650634765625	4.107708486192909
200.0	560.0	-0.4708404541015625	-4.1790771484375	4.205517393354957
200.0	580.0	-0.6114349365234375	-3.581298828125	3.6331190426314026
200.0	600.0	-0.5555267333984375	-2.8558349609375	2.9093647546557704
200.0	620.0	-0.4400482177734375	-2.9090576171875	2.9421520446914693
200.0	640.0	-0.355133056640625	-2.866943359375	2.888855087016883
200.0	660.0	-0.36767578125	-2.8385009765625	2.8622147498159642
200.0	680.0	-0.3520965576171875	-3.133056640625	3.152779075553865
200.0	700.0	-0.3871917724609375	-2.5322265625	2.5616574385526274
200.0	720.0	0.0697784423828125	-2.216552734375	2.217650796515687
200.0	740.0	0.988616943359375	-2.019287109375	2.2483068942618303
200.0	760.0	1.55291748046875	-1.8138427734375	2.387797794600048
200.0	780.0	1.713836669921875	-1.775390625	2.467640168765858
200.0	800.0	1.7711639404296875	-1.7626953125	2.4988230166596215
220.0	0.0	0.080047607421875	1.7665343284606934	1.7683470115008648
220.0	20.0	-0.1766357421875	1.9117813110351562	1.9199239481399855
220.0	40.0	-0.232208251953125	1.9873847961425781	2.000904545502809
220.0	60.0	-0.3299102783203125	2.035675048828125	2.0622351214550623
220.0	80.0	-0.3037567138671875	2.1080551147460938	2.129827342304197
220.0	100.0	0.9859161376953125	1.682952880859375	1.950477128745916
220.0	120.0	2.3630828857421875	0.9507827758789062	2.5471844479337618
220.0	140.0	1.3281097412109375	0.5253753662109375	1.4282488439066423
220.0	160.0	0.981689453125	0.2831573486328125	1.0217104611687333
220.0	180.0	0.9780731201171875	0.134490966796875	0.9872764802453913
220.0	200.0	1.135101318359375	-0.19342041015625	1.151462747120463
220.0	220.0	1.22509765625	-0.374664306640625	1.2811079618907
220.0	240.0	0.934600830078125	0.3115234375	0.9851525585890424
220.0	260.0	0.3038330078125	0.909271240234375	0.9586911311542154
220.0	280.0	-0.25262451171875	0.8809814453125	0.9164864706617541
220.0	300.0	-0.6826934814453125	-0.01739501953125	0.6829150579042856
220.0	320.0	-0.8614044189453125	-0.546905517578125	1.0203544571059158
220.0	340.0	-0.41766357421875	-1.552001953125	1.6072190030400324
220.0	360.0	-0.21551513671875	-2.071929931640625	2.083108354306906
220.0	380.0	0.21282958984375	-3.729400634765625	3.735468582240159
220.0	400.0	0.10809326171875	-3.889404296875	3.8909060561492246
220.0	420.0	-0.213897705078125	-3.87774658203125	3.8836414333319613
220.0	440.0	-0.3099212646484375	-3.7901611328125	3.8028111447932593
220.0	460.0	-0.4061431884765625	-3.600372314453125	3.6232075695751216
220.0	480.0	-0.5084991455078125	-3.448211669921875	3.4855035649913746
220.0	500.0	-0.601470947265625	-3.568359375	3.618695335276928
220.0	520.0	-0.68658447265625	-3.717529296875	3.7803997554777977
220.0	540.0	-0.8610687255859375	-3.876220703125	3.9707085374674707
220.0	560.0	-1.0452880859375	-3.956298828125	4.092056646727429
220.0	580.0	-0.7376861572265625	-3.65478515625	3.7284896948910866
220.0	600.0	-0.64776611328125	-2.9169921875	2.9880502605296875
220.0	620.0	-0.5060272216796875	-2.990234375	3.032748780646446
220.0	640.0	-0.4417266845703125	-2.9696044921875	3.002278019085118
220.0	660.0	-0.40130615234375	-2.9398193359375	2.9670834763890532
220.0	680.0	-0.3203582763671875	-3.3829345703125	3.398069412512401
220.0	700.0	-0.432891845703125	-3.02294921875	3.053787374591999
220.0	720.0	-0.3037872314453125	-2.8203125	2.836626390564231
220.0	740.0	0.21240234375	-3.023681640625	3.0311326957893456
220.0	760.0	0.581207275390625	-2.269775390625	2.3430070893733688
220.0	780.0	0.9763336181640625	-2.09912109375	2.315067320875038
220.0	800.0	1.236297607421875	-1.919921875	2.2835349308080595
240.0	0.0	-0.127777099609375	1.7713098526000977	1.775912605142146
240.0	20.0	-0.24822998046875	1.8418426513671875	1.8584946800028315
240.0	40.0	-0.2600860595703125	1.8867073059082031	1.904549609894739
240.0	60.0	-0.4933929443359375	1.9713363647460938	2.0321426279891943
240.0	80.0	0.091827392578125	1.7879486083984375	1.7903051405561026
240.0	100.0	2.2196044921875	1.5385818481445312	2.700718090652701
240.0	120.0	1.593536376953125	0.79400634765625	1.780394412705036
240.0	140.0	0.945892333984375	0.43438720703125	1.0408672120509985
240.0	160.0	0.7240753173828125	0.16363525390625	0.7423352083553518
240.0	180.0	0.782135009765625	0.0179901123046875	0.7823418802811272
240.0	200.0	0.89111328125	-0.2878265380859375	0.9364438029303612
240.0	220.0	0.91064453125	-0.5987548828125	1.0898536011718927
240.0	240.0	0.6793975830078125	-0.372589111328125	0.7748572266405853
240.0	260.0	0.195648193359375	-0.18194580078125	0.267175017519823
240.0	280.0	-0.2179412841796875	-0.198944091796875	0.2950883850827998
240.0	300.0	-0.5338287353515625	-0.935791015625	1.0773476428764848
240.0	320.0	-0.6875457763671875	-1.207550048828125	1.3895669523362901
240.0	340.0	-0.6417999267578125	-1.714111328125	1.8303236848144606
240.0	360.0	-0.6407318115234375	-2.219207763671875	2.3098528854971763
240.0	380.0	-0.428802490234375	-3.3299560546875	3.357451250842094
240.0	400.0	-0.62506103515625	-3.371063232421875	3.428522803578419
240.0	420.0	-0.6440582275390625	-3.37835693359375	3.439201443827
240.0	440.0	-0.6699676513671875	-3.22998046875	3.298731647525293
240.0	460.0	-0.623046875	-3.179962158203125	3.2404238512964847
240.0	480.0	-0.5728302001953125	-3.30389404296875	3.353185095609873
240.0	500.0	-0.658599853515625	-3.415924072265625	3.4788347236588537
240.0	520.0	-0.7269439697265625	-3.572509765625	3.645719896070981
240.0	540.0	-0.888946533203125	-3.7525634765625	3.8564178436114376
240.0	560.0	-1.097930908203125	-3.8101806640625	3.9652148708466597
240.0	580.0	-0.8412017822265625	-3.4930419921875	3.5929045071649712
240.0	600.0	-0.7999725341796875	-3.220703125	3.3185666596931025
240.0	620.0	-0.7569427490234375	-3.2835693359375	3.3696869156062843
240.0	640.0	-0.724090576171875	-3.28369140625	3.3625788338685862
240.0	660.0	-0.69354248046875	-3.2620849609375	3.334996171600405
240.0	680.0	-0.356048583984375	-3.507568359375	3.525593055054129
240.0	700.0	-0.4364166259765625	-3.5013427734375	3.5284360116816305
240.0	720.0	-0.3434600830078125	-3.4293212890625	3.4464778154279507
240.0	740.0	-0.0595855712890625	-3.686767578125	3.6872490579589985
240.0	760.0	0.2249298095703125	-3.9957275390625	4.0020534711140225
240.0	780.0	0.5554656982421875	-3.7576904296875	3.7985233324660137
240.0	800.0	1.0485992431640625	-3.3973388671875	3.5554847420945417
260.0	0.0	-0.54705810546875	1.8624505996704102	1.9411323517400167
260.0	20.0	-0.68377685546875	1.9892921447753906	2.103528945686226
260.0	40.0	-0.6097412109375	1.9632453918457031	2.055752128277852
260.0	60.0	-0.64898681640625	1.9766273498535156	2.0804421568642693
260.0	80.0	0.449310302734375	1.728973388671875	1.786401054320883
260.0	100.0	1.4361572265625	1.3968276977539062	2.0034158820924253
260.0	120.0	0.8248291015625	0.7459487915039062	1.1121072998279165
260.0	140.0	0.5946044921875	0.4223785400390625	0.7293546004620007
260.0	160.0	0.5384521484375	0.0906982421875	0.5460374412921352
260.0	180.0	0.62188720703125	-0.1632232666015625	0.6429506458735488
260.0	200.0	0.70684814453125	-0.39288330078125	0.808697463493018
260.0	220.0	0.640228271484375	-0.6923828125	0.9430197233638757
260.0	240.0	0.5628662109375	-0.91241455078125	1.0720628171392237
260.0	260.0	0.286224365234375	-0.984588623046875	1.0253483036935118
260.0	280.0	-0.15667724609375	-1.01568603515625	1.0276993147097766
260.0	300.0	-0.355743408203125	-1.33612060546875	1.3826683061523304
260.0	320.0	-0.5875244140625	-1.52435302734375	1.63365758012245
260.0	340.0	-0.725830078125	-1.76068115234375	1.9044231206665863
260.0	360.0	-0.7000732421875	-2.145263671875	2.256603369290564
260.0	380.0	-0.756103515625	-2.85650634765625	2.954880884323585
260.0	400.0	-0.986572265625	-2.9539794921875	3.1143730790585713
260.0	420.0	-0.88714599609375	-3.0382080078125	3.1650807125760902
260.0	440.0	-0.8988037109375	-2.993316650390625	3.1253468096038195
260.0	460.0	-0.821044921875	-2.993743896484375	3.1042901413163966
260.0	480.0	-0.67633056640625	-3.1424560546875	3.214413335384472
260.0	500.0	-0.75238037109375	-3.26214599609375	3.3477862420766433
260.0	520.0	-0.75787353515625	-3.388916015625	3.472624951855564
260.0	540.0	-0.919921875	-3.5926513671875	3.7085576849036244
260.0	560.0	-1.0899658203125	-3.630126953125	3.790230492365088
260.0	580.0	-1.02239990234375	-3.348388671875	3.5010010365970095
260.0	600.0	-1.09613037109375	-3.2406005859375	3.42096389165577
260.0	620.0	-1.046630859375	-3.2943115234375	3.456577001782132
260.0	640.0	-1.01348876953125	-3.3248291015625	3.475866516505326
260.0	660.0	-0.86236572265625	-3.2923583984375	3.403424520005457
260.0	680.0	-0.55120849609375	-3.450927734375	3.494672092492299
260.0	700.0	-0.4478759765625	-3.761962890625	3.7885297518722774
260.0	720.0	-0.364990234375	-3.768798828125	3.7864313644994927
260.0	740.0	-0.237213134765625	-4.0223388671875	4.029327491504327
260.0	760.0	0.042327880859375	-4.48828125	4.4884808374994325
260.0	780.0	0.27069091796875	-4.4832763671875	4.491440810881594
260.0	800.0	0.587127685546875	-4.432861328125	4.471574496027296
280.0	0.0	-0.687774658203125	1.8932349681854248	2.0142920903450157
280.0	20.0	-0.765350341796875	2.0069313049316406	2.1479139667135674
280.0	40.0	-0.632781982421875	1.9251976013183594	2.0265238319348042
280.0	60.0	-0.448272705078125	1.9438858032226562	1.9949036152377515
280.0	80.0	1.17901611328125	1.6250534057617188	2.007704551709386
280.0	100.0	0.863525390625	1.2470932006835938	1.5168775663992493
280.0	120.0	0.32818603515625	0.7771835327148438	0.8436351801547302
280.0	140.0	0.2166748046875	0.462310791015625	0.5105675650448813
280.0	160.0	0.200439453125	-0.0464019775390625	0.20574041384371894
280.0	180.0	0.297821044921875	-0.436279296875	0.5282395286989624
280.0	200.0	0.434539794921875	-0.734893798828125	0.8537527328956422
280.0	220.0	0.5047607421875	-1.009613037109375	1.1287612199021066
280.0	240.0	0.50238037109375	-1.23150634765625	1.330035308395206
280.0	260.0	0.466552734375	-1.42523193359375	1.49965246590274
280.0	280.0	0.271514892578125	-1.677520751953125	1.6993517028929264
280.0	300.0	-0.01580810546875	-1.784423828125	1.7844938482883013
280.0	320.0	-0.29449462890625	-1.95758056640625	1.979608234077148
280.0	340.0	-0.43109130859375	-2.103057861328125	2.146786455248658
280.0	360.0	-0.60235595703125	-2.3028564453125	2.3803320160616996
280.0	380.0	-0.819671630859375	-2.55615234375	2.6843577233472975
280.0	400.0	-0.97528076171875	-2.76116943359375	2.928349228693725
280.0	420.0	-1.11962890625	-2.962982177734375	3.1674646443618135
280.0	440.0	-1.310333251953125	-3.0006103515625	3.2742381882016587
280.0	460.0	-1.387908935546875	-3.01751708984375	3.3214003975537114
280.0	480.0	-1.3486328125	-3.0960693359375	3.3770483851855206
280.0	500.0	-1.444732666015625	-3.215972900390625	3.525582813138773
280.0	520.0	-1.2259521484375	-3.2869873046875	3.5081682131042857
280.0	540.0	-1.11865234375	-3.38037109375	3.560658899366512
280.0	560.0	-1.1201171875	-3.3953857421875	3.575375064518836
280.0	580.0	-1.005828857421875	-3.3077392578125	3.4572866077455284
280.0	600.0	-1.30218505859375	-3.2159423828125	3.4695779766989743
280.0	620.0	-1.365020751953125	-3.237548828125	3.5135457970199044
280.0	640.0	-1.3997802734375	-3.30712890625	3.5911678346269316
280.0	660.0	-1.25433349609375	-3.2720947265625	3.504276875336892
280.0	680.0	-0.8828125	-3.3885498046875	3.5016607044378163
280.0	700.0	-0.586669921875	-4.066650390625	4.108750052851023
280.0	720.0	-0.52069091796875	-4.0506591796875	4.083988102583277
280.0	740.0	-0.374603271484375	-4.302978515625	4.319253606462246
280.0	760.0	-0.19775390625	-4.7032470703125	4.707402639655997
280.0	780.0	0.034088134765625	-4.951171875	4.95128921966015
280.0	800.0	0.469329833984375	-5.0006103515625	5.022586423469668
300.0	0.0	-1.8726806640625	2.5722033977508545	3.1816918752378593
300.0	20.0	-1.861602783203125	2.627744674682617	3.220342683279603
300.0	40.0	-1.297576904296875	2.1506881713867188	2.511805214005937
300.0	60.0	-0.3070068359375	1.82098388671875	1.8466822988813425
300.0	80.0	0.991546630859375	1.5342330932617188	1.8267555681119463
300.0	100.0	0.482574462890625	1.207061767578125	1.2999523925832832
300.0	120.0	0.186370849609375	0.7625503540039062	0.7849949910512825
300.0	140.0	-0.054901123046875	0.475311279296875	0.47847146784175126
300.0	160.0	-0.213958740234375	-0.155792236328125	0.2646687805971817
300.0	180.0	-0.138336181640625	-0.7073822021484375	0.720781852620667
300.0	200.0	0.106658935546875	-1.170013427734375	1.1748649069619597
300.0	220.0	0.290679931640625	-1.3039703369140625	1.3359765949335984
300.0	240.0	0.46234130859375	-1.46856689453125	1.5396259965801242
300.0	260.0	0.5091552734375	-1.627288818359375	1.7050829864926418
300.0	280.0	0.2998046875	-1.791229248046875	1.8161456631299004
300.0	300.0	-0.012786865234375	-1.88763427734375	1.8876775860632513
300.0	320.0	-0.28973388671875	-1.99432373046875	2.0152599998570766
300.0	340.0	-0.423065185546875	-2.088287353515625	2.130710731675021
300.0	360.0	-0.619537353515625	-2.253448486328125	2.337061533835954
300.0	380.0	-0.829620361328125	-2.462005615234375	2.598026480499343
300.0	400.0	-1.000244140625	-2.668182373046875	2.8495061882180037
300.0	420.0	-1.17401123046875	-2.904022216796875	3.1323549295883737
300.0	440.0	-1.358612060546875	-2.963134765625	3.2597537284768845
300.0	460.0	-1.46295166015625	-2.9779052734375	3.317852826380459
300.0	480.0	-1.560028076171875	-3.00115966796875	3.3824025412547836
300.0	500.0	-1.67059326171875	-3.07110595703125	3.4960797538690276
300.0	520.0	-1.43719482421875	-3.11669921875	3.4321047453301925
300.0	540.0	-1.2911376953125	-3.1954345703125	3.446424036795981
300.0	560.0	-1.328369140625	-3.20263671875	3.4671957726743043
300.0	580.0	-1.064453125	-3.3800048828125	3.543655381545814
300.0	600.0	-1.61541748046875	-3.2027587890625	3.5870931821073584
300.0	620.0	-1.805816650390625	-3.19775390625	3.672411172481256
300.0	640.0	-1.857513427734375	-3.2850341796875	3.7738316994705308
300.0	660.0	-1.66656494140625	-3.2427978515625	3.645980884484007
300.0	680.0	-1.07049560546875	-3.3201904296875	3.488499008272236
300.0	700.0	-0.774566650390625	-4.2080078125	4.278701116689315
300.0	720.0	-0.649505615234375	-4.1654052734375	4.215739393772096
300.0	740.0	-0.5384521484375	-4.388916015625	4.421822532436889
300.0	760.0	-0.375091552734375	-4.8175048828125	4.83208515745066
300.0	780.0	-0.081207275390625	-5.173828125	5.174465391575963
300.0	800.0	0.379119873046875	-5.37353515625	5.386892606465604
320.0	0.0	-2.24176025390625	2.6464364528656006	3.468301448122651
320.0	20.0	-2.1307373046875	2.6375999450683594	3.390718940256117
320.0	40.0	-1.52911376953125	2.056793212890625	2.562925523842433
320.0	60.0	-0.127685546875	1.8011398315429688	1.805660070902439
320.0	80.0	0.66058349609375	1.4431838989257812	1.5871831404819234
320.0	100.0	0.027008056640625	1.154388427734375	1.154704324582941
320.0	120.0	-0.109954833984375	0.6677322387695312	0.6767247654761142
320.0	140.0	-0.3031005859375	0.4020538330078125	0.5035049650519147
320.0	160.0	-0.369476318359375	-0.3740997314453125	0.5257978308207948
320.0	180.0	-0.27130126953125	-0.91668701171875	0.9559913473997135
320.0	200.0	-0.114105224609375	-1.4057159423828125	1.410339431822125
320.0	220.0	0.059844970703125	-1.611053466796875	1.6121645987295117
320.0	240.0	0.187286376953125	-1.6990203857421875	1.7093116913423834
320.0	260.0	0.32354736328125	-1.748504638671875	1.7781876638148497
320.0	280.0	0.25311279296875	-1.84515380859375	1.8624335325945092
320.0	300.0	0.0272216796875	-1.901580810546875	1.9017756436775393
320.0	320.0	-0.15631103515625	-1.978179931640625	1.9843459833550514
320.0	340.0	-0.30926513671875	-2.06707763671875	2.090084898039417
320.0	360.0	-0.533660888671875	-2.226043701171875	2.289118717678276
320.0	380.0	-0.79443359375	-2.417724609375	2.544900198761444
320.0	400.0	-1.014556884765625	-2.605194091796875	2.7957757292670444
320.0	420.0	-1.197479248046875	-2.8431396484375	3.0850282997114014
320.0	440.0	-1.364654541015625	-2.91876220703125	3.222026510987844
320.0	460.0	-1.46099853515625	-2.93817138671875	3.281366760583384
320.0	480.0	-1.530303955078125	-2.966552734375	3.3380031936407044
320.0	500.0	-1.56231689453125	-2.9365234375	3.32625975803523
320.0	520.0	-1.411102294921875	-2.948486328125	3.268758374960411
320.0	540.0	-1.3870849609375	-3.013671875	3.3175627890101795
320.0	560.0	-1.470947265625	-3.005859375	3.346472238122566
320.0	580.0	-1.4296875	-2.951416015625	3.2794607552071726
320.0	600.0	-2.23858642578125	-2.92431640625	3.682783679440728
320.0	620.0	-2.33203125	-2.946044921875	3.757332888191042
320.0	640.0	-2.3656005859375	-3.056640625	3.865115527715599
320.0	660.0	-2.041046142578125	-3.0155029296875	3.641308456459977
320.0	680.0	-1.33050537109375	-3.1461181640625	3.415889934519746
320.0	700.0	-0.74896240234375	-4.2073974609375	4.273539291316723
320.0	720.0	-0.552947998046875	-4.178466796875	4.214894572955636
320.0	740.0	-0.511749267578125	-4.411376953125	4.440960924780712
320.0	760.0	-0.347503662109375	-4.83837890625	4.850842116130392
320.0	780.0	-0.07305908203125	-5.22705078125	5.227561333856685
320.0	800.0	0.11895751953125	-5.5482177734375	5.549492891511872
340.0	0.0	-2.779296875	2.8678038120269775	3.9935935977088644
340.0	20.0	-2.563323974609375	2.758657455444336	3.7657430548678996
340.0	40.0	-1.8697509765625	1.9523544311523438	2.7032677520357864
340.0	60.0	-0.118255615234375	1.7418785095214844	1.745888064128754
340.0	80.0	0.038787841796875	1.3723373413085938	1.3728853830605086
340.0	100.0	-0.318634033203125	1.1298980712890625	1.1739664810453634
340.0	120.0	-0.382232666015625	0.6084823608398438	0.7185767839435409
340.0	140.0	-0.6842041015625	0.1835479736328125	0.7083961541536342
340.0	160.0	-0.58636474609375	-0.670867919921875	0.8910035810488593
340.0	180.0	-0.42584228515625	-1.0941009521484375	1.174052190202469
340.0	200.0	-0.259521484375	-1.4929046630859375	1.5152939430737324
340.0	220.0	-0.08831787109375	-1.8094635009765625	1.8116175666295828
340.0	240.0	0.12371826171875	-1.856597900390625	1.8607154462780133
340.0	260.0	0.247711181640625	-1.8380126953125	1.8546297467795871
340.0	280.0	0.240631103515625	-1.87115478515625	1.8865639554471192
340.0	300.0	0.043212890625	-1.881317138671875	1.8818133622059068
340.0	320.0	-0.15643310546875	-1.956207275390625	1.9624520938809715
340.0	340.0	-0.300811767578125	-2.03692626953125	2.059018296912383
340.0	360.0	-0.5123291015625	-2.145111083984375	2.205443871636832
340.0	380.0	-0.7794189453125	-2.3280029296875	2.4550135504606962
340.0	400.0	-0.98486328125	-2.473480224609375	2.662341094654883
340.0	420.0	-1.282958984375	-2.631378173828125	2.9274792653898625
340.0	440.0	-1.451416015625	-2.70599365234375	3.070669323932067
340.0	460.0	-1.507568359375	-2.758087158203125	3.1432160489590304
340.0	480.0	-1.4989013671875	-2.784210205078125	3.1620455048303358
340.0	500.0	-1.475830078125	-2.827178955078125	3.189202919780283
340.0	520.0	-1.421356201171875	-2.819580078125	3.1575758530190727
340.0	540.0	-1.521759033203125	-2.82373046875	3.2076789607568905
340.0	560.0	-1.6522216796875	-2.80126953125	3.252221927473428
340.0	580.0	-1.850006103515625	-2.6319580078125	3.217098931946826
340.0	600.0	-2.43780517578125	-2.5357666015625	3.5175284409178103
340.0	620.0	-2.349853515625	-2.5745849609375	3.485727939180096
340.0	640.0	-2.219451904296875	-2.693603515625	3.4901957903353193
340.0	660.0	-1.8978271484375	-2.671875	3.2772952111415616
340.0	680.0	-1.1773681640625	-2.841064453125	3.0753606326020297
340.0	700.0	-0.84002685546875	-3.986328125	4.073874941388693
340.0	720.0	-0.715911865234375	-4.1085205078125	4.170428102952891
340.0	740.0	-0.674530029296875	-4.377685546875	4.429347751954176
340.0	760.0	-0.5299072265625	-4.73486328125	4.7644235706843565
340.0	780.0	-0.20611572265625	-5.2327880859375	5.23684588692999
340.0	800.0	0.095001220703125	-5.5289306640625	5.529746786241272
360.0	0.0	-2.888519287109375	2.569384813308716	3.8659128276338977
360.0	20.0	-2.6424560546875	2.3788890838623047	3.555515050491822
360.0	40.0	-2.243988037109375	1.8177986145019531	2.887884020104548
360.0	60.0	-0.738128662109375	1.6909103393554688	1.8449963950009773
360.0	80.0	-0.476165771484375	1.3005599975585938	1.3849874184204416
360.0	100.0	-0.71197509765625	1.05230712890625	1.2705348610839222
360.0	120.0	-0.7445068359375	0.471282958984375	0.881134527859813
360.0	140.0	-1.026763916015625	-0.1530609130859375	1.0381097159483879
360.0	160.0	-0.8095703125	-0.86346435546875	1.1836278063844274
360.0	180.0	-0.618377685546875	-1.207244873046875	1.3564037545953178
360.0	200.0	-0.441375732421875	-1.50616455078125	1.5695044412810788
360.0	220.0	-0.223480224609375	-2.0336456298828125	2.045888061144333
360.0	240.0	-0.01556396484375	-2.1480255126953125	2.148081897924662
360.0	260.0	0.085205078125	-2.056488037109375	2.0582524024308237
360.0	280.0	0.394134521484375	-1.72412109375	1.768597061780725
360.0	300.0	0.179473876953125	-1.455047607421875	1.4660744907311867
360.0	320.0	-0.024810791015625	-1.475799560546875	1.4760081023697569
360.0	340.0	-0.119476318359375	-1.518280029296875	1.5229736826388138
360.0	360.0	-0.384124755859375	-1.578704833984375	1.6247648386488605
360.0	380.0	-0.747833251953125	-1.85528564453125	2.000334820856379
360.0	400.0	-1.0247802734375	-2.196441650390625	2.423743083001441
360.0	420.0	-1.34521484375	-2.1968994140625	2.5760376572079635
360.0	440.0	-1.4627685546875	-2.18896484375	2.632728419673404
360.0	460.0	-1.5240478515625	-2.259674072265625	2.7255914526432212
360.0	480.0	-1.52239990234375	-2.28369140625	2.744621631780301
360.0	500.0	-1.59307861328125	-2.644927978515625	3.087643677568521
360.0	520.0	-1.620697021484375	-2.6348876953125	3.0934272259675906
360.0	540.0	-1.7442626953125	-2.6353759765625	3.1603257566430676
360.0	560.0	-1.892822265625	-2.5950927734375	3.2120527131405074
360.0	580.0	-2.172576904296875	-2.3558349609375	3.204691680686238
360.0	600.0	-2.7760009765625	-2.191650390625	3.536878971155596
360.0	620.0	-2.431671142578125	-2.0347900390625	3.1707089189509614
360.0	640.0	-2.12164306640625	-2.1458740234375	3.017638915724272
360.0	660.0	-1.6773681640625	-2.1494140625	2.726452781524587
360.0	680.0	-0.966583251953125	-2.314697265625	2.508407186731877
360.0	700.0	-0.84246826171875	-3.7811279296875	3.8738457884467072
360.0	720.0	-0.770751953125	-3.9990234375	4.0726216405308655
360.0	740.0	-0.705230712890625	-4.271240234375	4.3290695880463765
360.0	760.0	-0.686004638671875	-4.154296875	4.21055636346482
360.0	780.0	-0.559295654296875	-4.1903076171875	4.227468457076286
360.0	800.0	-2.80078125	-2.430419921875	3.708276770549691
380.0	0.0	-3.25714111328125	2.6663994789123535	4.209353206012901
380.0	20.0	-2.86126708984375	2.371755599975586	3.716459872706616
380.0	40.0	-2.369781494140625	1.8791656494140625	3.024421906399494
380.0	60.0	-0.687286376953125	1.6578025817871094	1.794623070208716
380.0	80.0	-0.976104736328125	1.2381591796875	1.57664790315613
380.0	100.0	-1.2000732421875	0.9094924926757812	1.5057730177048678
380.0	120.0	-1.057037353515625	0.3688507080078125	1.1195440194673816
380.0	140.0	-1.186279296875	-0.306304931640625	1.2251862231275752
380.0	160.0	-1.010955810546875	-0.976715087890625	1.4057040989453222
380.0	180.0	-0.7642822265625	-1.3352508544921875	1.5385129724059687
380.0	200.0	-0.62457275390625	-1.6271820068359375	1.7429321295715063
380.0	220.0	-0.36492919921875	-2.2798919677734375	2.3089133169437686
380.0	240.0	-0.15008544921875	-2.447357177734375	2.451954893034364
380.0	260.0	0.196380615234375	-2.10064697265625	2.109806401016382
380.0	280.0	0.528350830078125	-1.233917236328125	1.3422765533793257
380.0	300.0	0.252166748046875	-0.85491943359375	0.891333443082214
380.0	320.0	0.124053955078125	-0.885772705078125	0.8944175025299675
380.0	340.0	0.068084716796875	-0.93865966796875	0.9411256562927793
380.0	360.0	-0.1951904296875	-1.117279052734375	1.1342009458295357
380.0	380.0	-0.59490966796875	-1.414825439453125	1.5348122156037254
380.0	400.0	-0.9759521484375	-1.910369873046875	2.1452262463164358
380.0	420.0	-1.246246337890625	-1.84942626953125	2.230136197889732
380.0	440.0	-1.35736083984375	-1.8773193359375	2.316626067932878
380.0	460.0	-1.429443359375	-1.934112548828125	2.4050155236912114
380.0	480.0	-1.48095703125	-2.01641845703125	2.501834751190634
380.0	500.0	-1.578460693359375	-2.18756103515625	2.697584371806458
380.0	520.0	-1.668121337890625	-2.282470703125	2.827065847933143
380.0	540.0	-1.838592529296875	-2.28466796875	2.932597861319982
380.0	560.0	-1.970947265625	-2.2315673828125	2.9773354039992364
380.0	580.0	-2.2388916015625	-2.17236328125	3.119582957587498
380.0	600.0	-2.41290283203125	-1.5235595703125	2.8536527190804484
380.0	620.0	-1.81439208984375	-1.4473876953125	2.320980352400597
380.0	640.0	-1.31500244140625	-1.540771484375	2.0256377237718346
380.0	660.0	-0.8824462890625	-1.557861328125	1.7904310572450328
380.0	680.0	-0.54168701171875	-1.70703125	1.790916108348281
380.0	700.0	-0.787139892578125	-3.57275390625	3.6584367816203325
380.0	720.0	-0.672393798828125	-3.8118896484375	3.8707384453831915
380.0	740.0	-0.41864013671875	-3.984619140625	4.006550793376643
380.0	760.0	-0.812530517578125	-2.853759765625	2.9671789029136466
380.0	780.0	-3.5048828125	-1.4864501953125	3.807064185498122
380.0	800.0	-4.90716552734375	-1.04296875	5.016777583890622
400.0	0.0	-0.374359130859375	2.397738218307495	2.426786624816897
400.0	20.0	-0.569976806640625	2.242319107055664	2.3136267067042504
400.0	40.0	-0.78753662109375	1.9625015258789062	2.114621991903233
400.0	60.0	-1.08697509765625	1.5652961730957031	1.9056933049241862
400.0	80.0	-1.240325927734375	1.2137908935546875	1.7354240808189867
400.0	100.0	-1.388671875	0.8262939453125	1.6159118974981626
400.0	120.0	-1.410064697265625	0.32665252685546875	1.4474060673411113
400.0	140.0	-1.27801513671875	-0.6048736572265625	1.4139288634471263
400.0	160.0	-1.011962890625	-1.150054931640625	1.5318926978718281
400.0	180.0	-0.815093994140625	-1.524932861328125	1.7291033661532498
400.0	200.0	-0.81671142578125	-1.779144287109375	1.9576444895219276
400.0	220.0	-0.62860107421875	-2.4267730712890625	2.5068639472541614
400.0	240.0	-0.42010498046875	-2.42706298828125	2.4631530491829694
400.0	260.0	0.2587890625	-1.2843017578125	1.3101155613112556
400.0	280.0	-1.326507568359375	0.692626953125	1.4964472677344574
400.0	300.0	-1.109710693359375	0.099365234375	1.1141504713271648
400.0	320.0	-1.02288818359375	-0.102691650390625	1.0280300633715298
400.0	340.0	-1.086517333984375	-0.397064208984375	1.15679726102066
400.0	360.0	-1.217132568359375	-0.808624267578125	1.4612614054567197
400.0	380.0	-0.797027587890625	-1.345245361328125	1.5636297701289732
400.0	400.0	-1.140228271484375	-1.8436279296875	2.1677371736942797
400.0	420.0	-1.2657470703125	-1.736236572265625	2.148635167001919
400.0	440.0	-1.32415771484375	-1.77056884765625	2.2109517629453164
400.0	460.0	-1.404266357421875	-1.79095458984375	2.275847610335388
400.0	480.0	-1.49127197265625	-1.83367919921875	2.3635294586862208
400.0	500.0	-1.64251708984375	-2.028472900390625	2.6100890210963947
400.0	520.0	-1.75799560546875	-2.1759033203125	2.797338701014662
400.0	540.0	-1.9212646484375	-2.1571044921875	2.8886601806981664
400.0	560.0	-2.091461181640625	-2.06982421875	2.942512900708109
400.0	580.0	-2.295623779296875	-1.9747314453125	3.0281104367541256
400.0	600.0	-2.27447509765625	-0.8731689453125	2.43632119740328
400.0	620.0	-2.401458740234375	-1.06005859375	2.6250196767322143
400.0	640.0	-1.993499755859375	-1.1298828125	2.2914354554720275
400.0	660.0	-1.426910400390625	-1.1854248046875	1.8550755397857337
400.0	680.0	-1.032958984375	-1.33837890625	1.690639630464156
400.0	700.0	-0.723602294921875	-3.2813720703125	3.360208765098256
400.0	720.0	-0.566802978515625	-3.5853271484375	3.629853492605061
400.0	740.0	0.30548095703125	-3.3138427734375	3.3278931085857715
400.0	760.0	-2.572784423828125	-1.2672119140625	2.86793405200234
400.0	780.0	-3.880615234375	-0.869140625	3.976754961433848
400.0	800.0	-4.1083984375	-0.8236083984375	4.190139438637958
420.0	0.0	-0.524810791015625	2.3827548027038574	2.439866147184051
420.0	20.0	-0.686767578125	2.2717361450195312	2.3732751250017095
420.0	40.0	-0.948089599609375	2.0665740966796875	2.273675963270697
420.0	60.0	-1.211090087890625	1.5131721496582031	1.9381509630284606
420.0	80.0	-1.2442626953125	1.195709228515625	1.7256622537749844
420.0	100.0	-1.416839599609375	0.670989990234375	1.5676932155291037
420.0	120.0	-1.4434814453125	0.0842437744140625	1.445937653043516
420.0	140.0	-1.24774169921875	-0.863006591796875	1.5171155939657834
420.0	160.0	-1.048004150390625	-1.2275390625	1.6140523068349906
420.0	180.0	-0.78778076171875	-1.717559814453125	1.889605843756424
420.0	200.0	-0.89129638671875	-2.0904388427734375	2.272519263802586
420.0	220.0	-0.69293212890625	-2.6288604736328125	2.718650828094605
420.0	240.0	-0.411285400390625	-2.2448272705078125	2.2821930582205425
420.0	260.0	-1.013092041015625	1.02740478515625	1.4428846371526607
420.0	280.0	-1.52313232421875	1.45159912109375	2.1040608559260257
420.0	300.0	-1.29669189453125	0.84454345703125	1.547470038533004
420.0	320.0	-1.3935546875	0.663787841796875	1.5435702011799062
420.0	340.0	-1.52978515625	-0.202850341796875	1.5431755847763877
420.0	360.0	-1.753631591796875	-0.5550537109375	1.8393771722443255
420.0	380.0	-1.10589599609375	-1.079132080078125	1.545164069097495
420.0	400.0	-1.24066162109375	-1.71234130859375	2.1145576405412854
420.0	420.0	-1.2420654296875	-1.576171875	2.00674968821869
420.0	440.0	-1.322845458984375	-1.58807373046875	2.0668571024046423
420.0	460.0	-1.4207763671875	-1.56170654296875	2.1112870036804363
420.0	480.0	-1.5908203125	-1.5589599609375	2.227344927591784
420.0	500.0	-1.8026123046875	-1.7886962890625	2.539457724695715
420.0	520.0	-1.96734619140625	-2.0216064453125	2.8208763986693426
420.0	540.0	-2.094085693359375	-2.069091796875	2.943864085692108
420.0	560.0	-2.262786865234375	-1.9654541015625	2.9972010647979666
420.0	580.0	-2.363067626953125	-1.74853515625	2.939636678604362
420.0	600.0	-2.2156982421875	-0.4693603515625	2.2648659651404652
420.0	620.0	-2.810333251953125	-0.669921875	2.8890774142686007
420.0	640.0	-2.588714599609375	-0.7001953125	2.681737637032694
420.0	660.0	-2.32171630859375	-0.7584228515625	2.4424520137276766
420.0	680.0	-2.140594482421875	-0.9200439453125	2.3299411150244045
420.0	700.0	-1.27850341796875	-3.0440673828125	3.301653710015743
420.0	720.0	0.352386474609375	-2.4385986328125	2.4639276611626846
420.0	740.0	0.6649169921875	-2.3409423828125	2.433541831600093
420.0	760.0	-2.19329833984375	-1.2001953125	2.500205270714451
420.0	780.0	-2.995758056640625	-0.997314453125	3.1574043853043645
420.0	800.0	-3.457672119140625	-0.91259765625	3.576077595029981
440.0	0.0	-0.248077392578125	2.380798816680908	2.3936886594161684
440.0	20.0	-0.36846923828125	2.292642593383789	2.322063659884696
440.0	40.0	-0.5577392578125	2.1542587280273438	2.2252873403197233
440.0	60.0	-1.13116455078125	1.4724006652832031	1.8567436441443839
440.0	80.0	-1.25250244140625	1.1486434936523438	1.699454100950796
440.0	100.0	-1.28082275390625	0.5101699829101562	1.3786879046348886
440.0	120.0	-1.222076416015625	-0.15271759033203125	1.2315816777536182
440.0	140.0	-1.090667724609375	-1.0243682861328125	1.496290904583486
440.0	160.0	-1.041168212890625	-1.2777557373046875	1.6482387484065844
440.0	180.0	-0.876922607421875	-1.8439178466796875	2.0418193565326574
440.0	200.0	-1.0968017578125	-2.266845703125	2.5182461233399853
440.0	220.0	-1.08465576171875	-2.6501922607421875	2.8635637133347442
440.0	240.0	-1.238067626953125	-1.88128662109375	2.2521213998396448
440.0	260.0	-1.547393798828125	1.414947509765625	2.0967842101760685
440.0	280.0	-1.584747314453125	1.672607421875	2.3041353342149256
440.0	300.0	-1.54400634765625	1.1500244140625	1.9252303120776457
440.0	320.0	-1.67254638671875	0.861602783203125	1.8814278545161698
440.0	340.0	-1.682830810546875	-0.159515380859375	1.690374128309045
440.0	360.0	-1.7723388671875	-0.422882080078125	1.8220906436823259
440.0	380.0	-1.24322509765625	-0.933868408203125	1.5549015554954695
440.0	400.0	-1.382415771484375	-1.491668701171875	2.0337524134723304
440.0	420.0	-1.390869140625	-1.33154296875	1.9254930911250991
440.0	440.0	-1.45562744140625	-1.333282470703125	1.9739537468895099
440.0	460.0	-1.62255859375	-1.292694091796875	2.0745492052777452
440.0	480.0	-1.807373046875	-1.253326416015625	2.1994145665728397
440.0	500.0	-1.991485595703125	-1.370269775390625	2.4173651224509105
440.0	520.0	-2.098846435546875	-1.5743408203125	2.623681645800431
440.0	540.0	-2.176361083984375	-1.682373046875	2.7508047253000556
440.0	560.0	-2.289154052734375	-1.5850830078125	2.7843696627434613
440.0	580.0	-2.28436279296875	-1.2645263671875	2.611003696514504
440.0	600.0	-2.486846923828125	-0.020263671875	2.4869294800921207
440.0	620.0	-3.091705322265625	-0.2008056640625	3.0982196039734133
440.0	640.0	-3.0118408203125	-0.1868896484375	3.0176336536421657
440.0	660.0	-2.86553955078125	-0.23388671875	2.8750686799273595
440.0	680.0	-2.416351318359375	-0.4420166015625	2.456447102991219
440.0	700.0	-1.098419189453125	-2.3765869140625	2.6181463052801264
440.0	720.0	1.846649169921875	-1.0946044921875	2.146688647915716
440.0	740.0	0.838836669921875	-1.8389892578125	2.021269019491317
440.0	760.0	-1.442718505859375	-1.2591552734375	1.9149174106928406
440.0	780.0	-2.088104248046875	-1.1317138671875	2.375069604852854
440.0	800.0	-2.98797607421875	-1.010986328125	3.1543770186455777
460.0	0.0	-0.316375732421875	2.3424930572509766	2.363761266992609
460.0	20.0	-0.3665771484375	2.333036422729492	2.3616599576439863
460.0	40.0	-0.4503173828125	2.2720909118652344	2.3162864367438867
460.0	60.0	-0.937530517578125	1.5639572143554688	1.823437862863669
460.0	80.0	-1.158203125	1.1524124145507812	1.6338570475933711
460.0	100.0	-1.23223876953125	0.35872650146484375	1.2833928034663027
460.0	120.0	-1.094635009765625	-0.39528656005859375	1.1638201189047843
460.0	140.0	-1.091949462890625	-1.1297607421875	1.571213850529321
460.0	160.0	-0.99835205078125	-1.317535400390625	1.6530596929880095
460.0	180.0	-0.929107666015625	-1.9290618896484375	2.1411494177527644
460.0	200.0	-1.152008056640625	-2.38751220703125	2.650912503514241
460.0	220.0	-1.35308837890625	-2.6428680419921875	2.9691075508500466
460.0	240.0	-1.343597412109375	-1.541900634765625	2.0451678594476412
460.0	260.0	-1.498291015625	1.55078125	2.1563391321529544
460.0	280.0	-1.740631103515625	1.766693115234375	2.4801212071071372
460.0	300.0	-1.918304443359375	1.35504150390625	2.3486228762236037
460.0	320.0	-2.157623291015625	1.054931640625	2.40171168801021
460.0	340.0	-2.333648681640625	-0.05035400390625	2.3341918719403547
460.0	360.0	-2.1678466796875	-0.3388671875	2.194171870523428
460.0	380.0	-1.653350830078125	-0.863525390625	1.8652734565135707
460.0	400.0	-1.824371337890625	-1.21978759765625	2.1945871051094863
460.0	420.0	-1.90130615234375	-1.076995849609375	2.185151057711117
460.0	440.0	-1.88873291015625	-1.07373046875	2.172604226597516
460.0	460.0	-2.00201416015625	-1.037445068359375	2.254850985615086
460.0	480.0	-2.205413818359375	-1.026611328125	2.4326489531465603
460.0	500.0	-2.343109130859375	-1.096466064453125	2.5869669943031552
460.0	520.0	-2.48516845703125	-1.15771484375	2.7415991536441227
460.0	540.0	-2.5203857421875	-1.2467041015625	2.8118704462109907
460.0	560.0	-2.677337646484375	-1.2098388671875	2.938000503376408
460.0	580.0	-2.706939697265625	-0.7078857421875	2.7979679677624727
460.0	600.0	-2.760101318359375	0.2508544921875	2.771477451443509
460.0	620.0	-3.158935546875	0.3787841796875	3.181564276278571
460.0	640.0	-3.0430908203125	0.4803466796875	3.080768519924373
460.0	660.0	-2.90936279296875	0.48681640625	2.9498105150170395
460.0	680.0	-2.476409912109375	0.2181396484375	2.4859989861248937
460.0	700.0	-0.41131591796875	-0.5147705078125	0.6589153664075642
460.0	720.0	1.80084228515625	-0.5128173828125	1.8724354739540283
460.0	740.0	1.36083984375	-1.80078125	2.2571438125846317
460.0	760.0	0.08636474609375	-1.334716796875	1.337508055014286
460.0	780.0	-0.401153564453125	-1.2777099609375	1.339203840553168
460.0	800.0	-1.63330078125	-1.1409912109375	1.9923685365585562
480.0	0.0	-0.38665771484375	2.3548879623413086	2.3864202277948015
480.0	20.0	-0.4285888671875	2.3702564239501953	2.408693407711789
480.0	40.0	-0.449249267578125	2.350086212158203	2.3926408232318472
480.0	60.0	-0.704437255859375	1.9481048583984375	2.0715560303207545
480.0	80.0	-1.051727294921875	1.3868942260742188	1.7405763118006894
480.0	100.0	-1.280517578125	0.20562744140625	1.2969224774620864
480.0	120.0	-1.25250244140625	-0.5114212036132812	1.3528909834993632
480.0	140.0	-1.21112060546875	-1.0686798095703125	1.6152057628594045
480.0	160.0	-1.057769775390625	-1.2525634765625	1.639448736785713
480.0	180.0	-1.066253662109375	-2.059234619140625	2.318910107923308
480.0	200.0	-1.267669677734375	-2.4882965087890625	2.7925984185877875
480.0	220.0	-1.585968017578125	-2.5594024658203125	3.0109525959117627
480.0	240.0	-1.58203125	-1.6448822021484375	2.2822051474223906
480.0	260.0	-1.120330810546875	1.65679931640625	2.0000312747316817
480.0	280.0	-1.4171142578125	1.877044677734375	2.351916142617848
480.0	300.0	-1.84442138671875	1.424774169921875	2.330637613843492
480.0	320.0	-2.177764892578125	1.1259765625	2.451628672259551
480.0	340.0	-2.41943359375	-0.029327392578125	2.4196113345993138
480.0	360.0	-1.9937744140625	-0.30828857421875	2.0174682795930385
480.0	380.0	-1.885284423828125	-0.74560546875	2.0273689535353085
480.0	400.0	-2.062469482421875	-0.89117431640625	2.2467692422996413
480.0	420.0	-2.15216064453125	-0.7999267578125	2.2960135578287826
480.0	440.0	-2.2137451171875	-0.7813720703125	2.347596591438985
480.0	460.0	-2.22039794921875	-0.823699951171875	2.3682585717052476
480.0	480.0	-2.422393798828125	-0.8433837890625	2.565012267466644
480.0	500.0	-2.600799560546875	-0.892974853515625	2.7498295298349076
480.0	520.0	-2.733917236328125	-0.984619140625	2.9058180099891193
480.0	540.0	-2.92718505859375	-1.014892578125	3.0981315840983426
480.0	560.0	-3.072021484375	-0.912353515625	3.2046380354003907
480.0	580.0	-3.25634765625	-0.357666015625	3.275931170995192
480.0	600.0	-3.233551025390625	0.440673828125	3.263440769586466
480.0	620.0	-3.244873046875	0.63037109375	3.3055360845362762
480.0	640.0	-3.064056396484375	0.7784423828125	3.161394335446879
480.0	660.0	-2.9476318359375	0.8863525390625	3.0780114138408936
480.0	680.0	-2.3662109375	1.036865234375	2.583417061761448
480.0	700.0	-0.765106201171875	0.6907958984375	1.030818350811495
480.0	720.0	0.8759765625	-0.2158203125	0.9021714611629621
480.0	740.0	4.8555908203125	-2.6414794921875	5.527583208053059
480.0	760.0	6.127777099609375	-1.8560791015625	6.402708943389051
480.0	780.0	6.338531494140625	-1.8564453125	6.6047990658698925
480.0	800.0	6.344512939453125	-1.8526611328125	6.609477869841326
500.0	0.0	-0.51287841796875	2.3107709884643555	2.367003766948135
500.0	20.0	-0.65802001953125	2.3509960174560547	2.441346476884864
500.0	40.0	-0.681365966796875	2.3390350341796875	2.4362562410036044
500.0	60.0	-0.791900634765625	2.2320327758789062	2.3683489877845063
500.0	80.0	-1.024322509765625	1.8151321411132812	2.084212391699808
500.0	100.0	-1.266265869140625	0.3747711181640625	1.320561487534906
500.0	120.0	-1.43328857421875	-0.5614395141601562	1.5393279264167234
500.0	140.0	-1.353851318359375	-0.9737548828125	1.6676666225671735
500.0	160.0	-1.1077880859375	-1.1837158203125	1.6212271853763014
500.0	180.0	-1.26531982421875	-2.069427490234375	2.4256059850888216
500.0	200.0	-1.4857177734375	-2.4343414306640625	2.851907344805514
500.0	220.0	-1.718017578125	-2.471466064453125	3.0099383559285577
500.0	240.0	-1.532196044921875	-1.7281951904296875	2.309606749275413
500.0	260.0	-0.603729248046875	1.895843505859375	1.9896511261164382
500.0	280.0	-0.85760498046875	2.405853271484375	2.55413708841888
500.0	300.0	-1.666717529296875	1.57513427734375	2.2932499458473115
500.0	320.0	-2.1309814453125	1.05426025390625	2.3775084864691065
500.0	340.0	-2.17413330078125	-0.0982666015625	2.1763528975211295
500.0	360.0	-1.36566162109375	-0.445343017578125	1.4364407633571248
500.0	380.0	-1.803955078125	-0.69696044921875	1.9339099750681716
500.0	400.0	-2.165924072265625	-0.653076171875	2.262241272077453
500.0	420.0	-2.27349853515625	-0.5726318359375	2.3445048110180466
500.0	440.0	-2.353759765625	-0.5721435546875	2.4222991725725174
500.0	460.0	-2.432952880859375	-0.62451171875	2.5118269461366185
500.0	480.0	-2.623138427734375	-0.65338134765625	2.703287331476598
500.0	500.0	-2.811553955078125	-0.665863037109375	2.889326777383266
500.0	520.0	-2.976959228515625	-0.6962890625	3.0573035025658597
500.0	540.0	-3.10064697265625	-0.6820068359375	3.174766916374783
500.0	560.0	-3.234619140625	-0.5390625	3.279229995563572
500.0	580.0	-3.42950439453125	-0.08544921875	3.430568751838992
500.0	600.0	-3.469207763671875	0.318359375	3.4837846086076567
500.0	620.0	-3.518341064453125	0.54638671875	3.560514329734335
500.0	640.0	-2.954986572265625	0.906494140625	3.090902339003548
500.0	660.0	-2.492584228515625	1.3724365234375	2.8454451579867155
500.0	680.0	-2.01336669921875	1.410888671875	2.4585061134656967
500.0	700.0	-1.562042236328125	1.5478515625	2.199049887475648
500.0	720.0	-0.747161865234375	0.7724609375	1.0746844898964019
500.0	740.0	4.516021728515625	-2.70361328125	5.263456756445962
500.0	760.0	6.38787841796875	-1.7628173828125	6.626651930492264
500.0	780.0	6.506134033203125	-1.7491455078125	6.7371574173017965
500.0	800.0	6.51513671875	-1.7445068359375	6.744650514640265
520.0	0.0	-0.8328857421875	2.310276746749878	2.4558251782471046
520.0	20.0	-0.83477783203125	2.312898635864258	2.4589335348141352
520.0	40.0	-0.81622314453125	2.2966880798339844	2.437415918082098
520.0	60.0	-0.84039306640625	2.234050750732422	2.386889872388711
520.0	80.0	-0.92266845703125	2.0288925170898438	2.228838694814766
520.0	100.0	-1.0594482421875	1.0856246948242188	1.5169085522490675
520.0	120.0	-1.2193603515625	-0.1504364013671875	1.2286052164218306
520.0	140.0	-1.2802734375	-0.5550079345703125	1.3953973922163072
520.0	160.0	-1.2900390625	-0.9774169921875	1.618500775221544
520.0	180.0	-1.385009765625	-1.9881591796875	2.4230206302572603
520.0	200.0	-1.5469970703125	-2.2299041748046875	2.7139772593680354
520.0	220.0	-1.571533203125	-2.265625	2.7573126861401343
520.0	240.0	-1.55810546875	-1.734588623046875	2.3316282600260942
520.0	260.0	-0.85211181640625	1.308197021484375	1.5612411712095442
520.0	280.0	-0.83453369140625	2.670257568359375	2.7976279172671736
520.0	300.0	-1.4669189453125	2.12255859375	2.580136852188022
520.0	320.0	-1.76251220703125	1.679595947265625	2.434644086104842
520.0	340.0	-2.352294921875	0.214141845703125	2.36202204256439
520.0	360.0	-1.4912109375	-0.487091064453125	1.568747196073895
520.0	380.0	-1.9150390625	-0.65185546875	2.022940968748263
520.0	400.0	-2.1885986328125	-0.52252197265625	2.2501095945436353
520.0	420.0	-2.32073974609375	-0.446929931640625	2.3633830271235294
520.0	440.0	-2.4466552734375	-0.411956787109375	2.481094601478349
520.0	460.0	-2.540771484375	-0.446258544921875	2.5796640139229234
520.0	480.0	-2.75634765625	-0.434234619140625	2.790342650388133
520.0	500.0	-2.9599609375	-0.40704345703125	2.987817452160997
520.0	520.0	-2.8505859375	4.7994384765625	5.582154590960495
520.0	540.0	-2.5462646484375	4.626708984375	5.281088873137707
520.0	560.0	-2.3275146484375	5.025390625	5.5382195128514935
520.0	580.0	-3.28240966796875	3.6031494140625	4.874104936132752
520.0	600.0	-3.4449462890625	2.8292236328125	4.457820240766809
520.0	620.0	-2.917236328125	1.860107421875	3.459807424560895
520.0	640.0	-2.4444580078125	0.98828125	2.6366787405863876
520.0	660.0	-2.2999267578125	1.1185302734375	2.5574935119953066
520.0	680.0	-2.206298828125	1.248046875	2.5348324444000268
520.0	700.0	-1.85638427734375	1.33740234375	2.2879701952248133
520.0	720.0	-1.0367431640625	1.1441650390625	1.5440045417171595
520.0	740.0	4.40496826171875	-3.224365234375	5.458962955671677
520.0	760.0	6.468994140625	-1.6993408203125	6.688471007264735
520.0	780.0	6.565673828125	-1.6688232421875	6.774440481027994
520.0	800.0	6.5772705078125	-1.65966796875	6.783434609357921
540.0	0.0	-1.25775146484375	2.364211082458496	2.6779530970007994
540.0	20.0	-1.04229736328125	2.3094615936279297	2.5337712299940387
540.0	40.0	-0.89013671875	2.2751808166503906	2.4431109525604757
540.0	60.0	-0.7947998046875	2.2216758728027344	2.3595657255785607
540.0	80.0	-0.80511474609375	2.1011505126953125	2.250120714845623
540.0	100.0	-0.89630126953125	1.6879806518554688	1.9111867116537158
540.0	120.0	-1.0552978515625	1.1582107543945312	1.5668776937296598
540.0	140.0	-1.2734375	0.417633056640625	1.3401717936164905
540.0	160.0	-1.47430419921875	-0.5475006103515625	1.572682355140215
540.0	180.0	-1.5086669921875	-1.9915924072265625	2.498502833666308
540.0	200.0	-1.48681640625	-1.925750732421875	2.43292805263895
540.0	220.0	-1.316650390625	-1.959686279296875	2.3609190084366287
540.0	240.0	-1.35723876953125	-1.777801513671875	2.2366661126624847
540.0	260.0	-1.63458251953125	-0.723968505859375	1.7877333164186948
540.0	280.0	-0.24114990234375	2.990570068359375	3.0002770887315386
540.0	300.0	-0.37908935546875	2.729522705078125	2.755721854064143
540.0	320.0	-0.36431884765625	2.59149169921875	2.6169748661149312
540.0	340.0	-0.923583984375	1.715576171875	1.948386249617688
540.0	360.0	-1.1483154296875	-0.316162109375	1.1910444179218662
540.0	380.0	-1.6318359375	-0.57928466796875	1.7316059752322897
540.0	400.0	-1.80975341796875	-0.425079345703125	1.8590050790659423
540.0	420.0	-1.9183349609375	-0.311309814453125	1.9434306838500617
540.0	440.0	-2.12884521484375	-0.226959228515625	2.14090925547337
540.0	460.0	-2.30963134765625	-0.187591552734375	2.317237051476115
540.0	480.0	-2.55059814453125	-0.082366943359375	2.5519277435391117
540.0	500.0	-2.33404541015625	3.277008056640625	4.023251145523856
540.0	520.0	-2.18359375	5.6400146484375	6.047962210499388
540.0	540.0	-1.6453857421875	5.3585205078125	5.6054470181459255
540.0	560.0	-2.28143310546875	5.4132080078125	5.874330425722932
540.0	580.0	-1.90557861328125	2.4774169921875	3.1255119268008325
540.0	600.0	-1.52813720703125	0.7493896484375	1.701995349200035
540.0	620.0	-1.6649169921875	0.713623046875	1.8114100706095875
540.0	640.0	-1.81396484375	0.73046875	1.9555186138432752
540.0	660.0	-1.98394775390625	0.85107421875	2.1587904057713843
540.0	680.0	-2.02252197265625	0.90771484375	2.2168764889910797
540.0	700.0	-1.57305908203125	0.5247802734375	1.6582850210232667
540.0	720.0	-0.22088623046875	-0.4654541015625	0.5152069947817555
540.0	740.0	4.357666015625	-3.9444580078125	5.877754850206771
540.0	760.0	6.55242919921875	-1.6258544921875	6.751128145765028
540.0	780.0	6.64727783203125	-1.5362548828125	6.82249086779743
540.0	800.0	6.63922119140625	-1.5391845703125	6.815302426885098
560.0	0.0	-1.47125244140625	2.3213164806365967	2.7482892769173564
560.0	20.0	-1.200927734375	2.2437095642089844	2.544889001845452
560.0	40.0	-0.9951171875	2.2160110473632812	2.42918981944475
560.0	60.0	-0.88690185546875	2.098918914794922	2.2786082401584093
560.0	80.0	-0.84246826171875	2.041534423828125	2.208532448409723
560.0	100.0	-0.861328125	1.8424911499023438	2.033878014135675
560.0	120.0	-0.90447998046875	1.7080917358398438	1.9327859201456121
560.0	140.0	-0.9967041015625	1.5203094482421875	1.8178998554612338
560.0	160.0	-1.1947021484375	1.0056304931640625	1.5616036348134483
560.0	180.0	-1.24737548828125	-1.2599029541015625	1.7729357186651553
560.0	200.0	-1.2965087890625	-1.2834930419921875	1.8243600053056057
560.0	220.0	-1.4163818359375	-1.41015625	1.9986690958204527
560.0	240.0	-1.5595703125	-1.352874755859375	2.0645894663765265
560.0	260.0	-1.69854736328125	-0.85577392578125	1.9019495675113836
560.0	280.0	-1.48809814453125	2.99017333984375	3.339995911684575
560.0	300.0	-1.4595947265625	2.943756103515625	3.2857444761871784
560.0	320.0	-1.13775634765625	2.722747802734375	2.950905810751498
560.0	340.0	-0.8095703125	2.353363037109375	2.4887188823396684
560.0	360.0	-0.643798828125	0.42529296875	0.7715899431455232
560.0	380.0	-1.0263671875	-0.360107421875	1.0877072027278847
560.0	400.0	-0.92913818359375	-0.164764404296875	0.9436339720120281
560.0	420.0	-1.0196533203125	0.01611328125	1.019780629084975
560.0	440.0	-1.1358642578125	0.09844970703125	1.1401227815417427
560.0	460.0	-1.15057373046875	0.247589111328125	1.1769113294097506
560.0	480.0	-0.8218994140625	0.3255615234375	0.884029949933387
560.0	500.0	-0.55816650390625	2.841156005859375	2.895464953287075
560.0	520.0	-0.6220703125	6.893798828125	6.9218085610880244
560.0	540.0	-1.65411376953125	6.8643798828125	7.060864220342566
560.0	560.0	-2.4219970703125	6.8013916015625	7.219764367789799
560.0	580.0	-2.74981689453125	6.7393798828125	7.278786585572304
560.0	600.0	-3.4478759765625	6.5570068359375	7.408251304882139
560.0	620.0	-3.70068359375	6.127197265625	7.158044802383741
560.0	640.0	-4.6236572265625	6.2823486328125	7.800391688431083
560.0	660.0	-5.1387939453125	6.6173095703125	8.378304671097238
560.0	680.0	-5.283203125	6.3876953125	8.289444291708838
560.0	700.0	-5.43414306640625	6.462646484375	8.443678727200346
560.0	720.0	-5.45965576171875	6.50390625	8.491680490059538
560.0	740.0	-5.21514892578125	6.4808349609375	8.31859363768823
560.0	760.0	0.81689453125	-2.2515869140625	2.395195254413228
560.0	780.0	6.55718994140625	-0.277099609375	6.563042291589707
560.0	800.0	6.216796875	-2.9541015625	6.882970247398626
580.0	0.0	-1.715087890625	2.2201132774353027	2.805428565694203
580.0	20.0	-1.44464111328125	2.158720016479492	2.5975103571943094
580.0	40.0	-1.18194580078125	2.1488265991210938	2.4524378950494863
580.0	60.0	-1.04779052734375	1.9643898010253906	2.226363016123801
580.0	80.0	-0.97967529296875	1.830596923828125	2.0762583599307676
580.0	100.0	-0.9957275390625	1.7150955200195312	1.9831858145011347
580.0	120.0	-1.0306396484375	1.6230239868164062	1.9226088907296761
580.0	140.0	-1.07244873046875	1.584625244140625	1.9134219199778624
580.0	160.0	-1.228759765625	1.389190673828125	1.8546431704966444
580.0	180.0	-1.291015625	0.4864959716796875	1.379637515601364
580.0	200.0	-1.33343505859375	-0.56451416015625	1.4480073523652544
580.0	220.0	-1.44195556640625	-0.622528076171875	1.570597676399728
580.0	240.0	-1.586669921875	-0.5568695068359375	1.681554366836386
580.0	260.0	-1.7340087890625	-0.295379638671875	1.7589870981584614
580.0	280.0	-1.666259765625	2.8931884765625	3.3387065111289314
580.0	300.0	-1.77093505859375	2.912261962890625	3.4084425654917534
580.0	320.0	-1.8359375	2.712738037109375	3.275608975730509
580.0	340.0	-1.853515625	2.439971923828125	3.064144768314425
580.0	360.0	-1.9349365234375	1.541748046875	2.474058687617429
580.0	380.0	-1.96197509765625	0.646697998046875	2.06580845784431
580.0	400.0	-1.65191650390625	1.161346435546875	2.019295342250677
580.0	420.0	-1.3658447265625	1.550933837890625	2.066622265096535
580.0	440.0	-1.04937744140625	1.5693359375	1.8878581247703259
580.0	460.0	-0.8433837890625	1.77740478515625	1.96734948241276
580.0	480.0	-0.69207763671875	3.362640380859375	3.4331212891816527
580.0	500.0	-0.7486572265625	5.22235107421875	5.275740553256764
580.0	520.0	-1.843505859375	6.7005615234375	6.949535134303662
580.0	540.0	-2.16217041015625	6.7774658203125	7.114001955865589
580.0	560.0	-2.56488037109375	6.844482421875	7.309278414548038
580.0	580.0	-2.74481201171875	6.8468017578125	7.376495596857621
580.0	600.0	-3.205810546875	6.7808837890625	7.500507064407419
580.0	620.0	-3.3980712890625	6.445068359375	7.28599990684653
580.0	640.0	-3.968505859375	6.2625732421875	7.414098891278465
580.0	660.0	-4.484375	6.4775390625	7.878333037314326
580.0	680.0	-4.62335205078125	6.6396484375	8.090754943703299
580.0	700.0	-4.65350341796875	6.747802734375	8.19682473907339
580.0	720.0	-4.7213134765625	6.925537109375	8.381757882288232
580.0	740.0	-4.213134765625	6.8292236328125	8.024263204823406
580.0	760.0	-2.100830078125	-2.4090576171875	3.1964113659045528
580.0	780.0	6.30389404296875	-1.7041015625	6.530164028590081
580.0	800.0	6.37738037109375	-1.497314453125	6.550796208793926
600.0	0.0	-1.86590576171875	2.0981314182281494	2.807803369143091
600.0	20.0	-1.63580322265625	2.075927734375	2.6429771360342666
600.0	40.0	-1.375732421875	2.0835304260253906	2.4967456283673752
600.0	60.0	-1.16064453125	1.9342384338378906	2.255742460223726
600.0	80.0	-1.04998779296875	1.7741928100585938	2.0616096848450716
600.0	100.0	-1.096923828125	1.5718612670898438	1.9167654336631004
600.0	120.0	-1.11376953125	1.5342178344726562	1.8958657474501752
600.0	140.0	-1.13494873046875	1.536895751953125	1.9105384511085322
600.0	160.0	-1.27459716796875	1.5288848876953125	1.990499168655206
600.0	180.0	-1.3302001953125	1.2835235595703125	1.848476477421733
600.0	200.0	-1.35809326171875	0.06451416015625	1.3596247218944422
600.0	220.0	-1.4674072265625	0.2546234130859375	1.4893344322412545
600.0	240.0	-1.5882568359375	0.3317413330078125	1.6225326156746431
600.0	260.0	-1.72149658203125	0.287384033203125	1.7453194734733728
600.0	280.0	-1.77801513671875	2.055389404296875	2.7177129042076644
600.0	300.0	-1.97607421875	1.156158447265625	2.2894478970249756
600.0	320.0	-2.09307861328125	0.86083984375	2.263188749963839
600.0	340.0	-2.1549072265625	0.6878662109375	2.2620311844094454
600.0	360.0	-2.09271240234375	0.905792236328125	2.2803299704901603
600.0	380.0	-1.89581298828125	1.33203125	2.3169838448967326
600.0	400.0	-1.580810546875	2.20587158203125	2.7138222899674704
600.0	420.0	-1.3648681640625	2.833282470703125	3.144893426503503
600.0	440.0	-1.20208740234375	3.24676513671875	3.4621522173188555
600.0	460.0	-0.972900390625	3.679107666015625	3.8055707046661498
600.0	480.0	-0.76611328125	4.527984619140625	4.592338649411834
600.0	500.0	-0.74151611328125	5.329833984375	5.3811686878646
600.0	520.0	-1.8419189453125	6.7025146484375	6.950997627220166
600.0	540.0	-2.15948486328125	6.776123046875	7.111906806274346
600.0	560.0	-2.56805419921875	6.8519287109375	7.317364923925462
600.0	580.0	-2.74493408203125	6.8662109375	7.394559875539677
600.0	600.0	-3.2032470703125	6.8006591796875	7.517297191925664
600.0	620.0	-3.35479736328125	6.5465087890625	7.356048033689787
600.0	640.0	-3.919677734375	6.413330078125	7.51629404908682
600.0	660.0	-4.44525146484375	6.5699462890625	7.932493607111298
600.0	680.0	-4.59234619140625	6.716064453125	8.136041130688358
600.0	700.0	-4.62353515625	6.826416015625	8.244818552246084
600.0	720.0	-4.70318603515625	6.9669189453125	8.405826459774374
600.0	740.0	-4.2080078125	6.8470458984375	8.036751040400022
600.0	760.0	-3.08148193359375	5.4677734375	6.27631080101163
600.0	780.0	6.46038818359375	-0.6536865234375	6.493375205056424
600.0	800.0	6.3978271484375	-1.4322509765625	6.556182965807784
620.0	0.0	-2.13330078125	1.9315946102142334	2.8778516225633552
620.0	20.0	-1.886474609375	1.9244651794433594	2.6948752621794054
620.0	40.0	-1.7083740234375	1.9539299011230469	2.5954544616422672
620.0	60.0	-1.45849609375	1.8654899597167969	2.3679661410772295
620.0	80.0	-1.1480712890625	1.7430267333984375	2.0871535348678254
620.0	100.0	-1.15350341796875	1.493865966796875	1.8873806351712816
620.0	120.0	-1.161376953125	1.4576644897460938	1.8637548636869197
620.0	140.0	-1.14501953125	1.4906768798828125	1.879677442318529
620.0	160.0	-1.29730224609375	1.531494140625	2.007104237574271
620.0	180.0	-1.3873291015625	1.52642822265625	2.0626839687561764
620.0	200.0	-1.45172119140625	1.505340576171875	2.091302146474166
620.0	220.0	-1.5513916015625	1.9985198974609375	2.529999541886507
620.0	240.0	-1.61358642578125	2.05450439453125	2.612403005015445
620.0	260.0	-1.67633056640625	2.11846923828125	2.7014803499955056
620.0	280.0	-1.79595947265625	2.039276123046875	2.717373278269441
620.0	300.0	-1.97833251953125	1.2991943359375	2.366792234305104
620.0	320.0	-2.07525634765625	1.127410888671875	2.361724840108065
620.0	340.0	-2.1197509765625	1.028839111328125	2.356237279994551
620.0	360.0	-2.01702880859375	1.515167236328125	2.5227241166523404
620.0	380.0	-1.7515869140625	2.209869384765625	2.8198545024946577
620.0	400.0	-1.46331787109375	2.9461669921875	3.2895591099290926
620.0	420.0	-1.28509521484375	3.41290283203125	3.6468308779132097
620.0	440.0	-1.14801025390625	3.590850830078125	3.7698988351077345
620.0	460.0	-0.932373046875	3.984130859375	4.091774456536326
620.0	480.0	-0.77252197265625	4.84844970703125	4.909608412067923
620.0	500.0	-0.76019287109375	5.318267822265625	5.37232406232235
620.0	520.0	-1.8626708984375	6.7177734375	6.971228215563348
620.0	540.0	-2.170166015625	6.7874755859375	7.12596978418175
620.0	560.0	-2.57208251953125	6.862060546875	7.328266059325128
620.0	580.0	-2.67755126953125	6.916748046875	7.416918790503071
620.0	600.0	-3.09210205078125	6.9676513671875	7.622943044986985
620.0	620.0	-3.24151611328125	6.767333984375	7.503614860101683
620.0	640.0	-3.88018798828125	6.5435791015625	7.607515118802432
620.0	660.0	-4.43121337890625	6.6436767578125	7.985868322962491
620.0	680.0	-4.58111572265625	6.7574462890625	8.163926850109133
620.0	700.0	-4.6253662109375	6.8441162109375	8.260504784460803
620.0	720.0	-4.71173095703125	6.9818115234375	8.42295083449092
620.0	740.0	-4.25262451171875	6.865478515625	8.075865927947268
620.0	760.0	-3.31768798828125	5.75439453125	6.64229704310682
620.0	780.0	6.23565673828125	0.56640625	6.261328213543147
620.0	800.0	6.28778076171875	-1.429931640625	6.448324697493212
