# Supplementary material for: Real-time emotion detection by quantitative facial motion analysis
Source: PLoS One. 2023 Mar 10;18(3):e0282730. doi: 10.1371/journal.pone.0282730 (PMC10004542; doi:10.1371/journal.pone.0282730)
Supplement: S1 Dataset — Data from each participant is organized into folders by Study ID and subsequently by emotions. The data files (.csv) contain the pixel displacement results after DISC-processing of videos. (ZIP) [file pone.0282730.s004.zip › S1_Dataset/1/happy/result/101950_cropped_result.csv]

pos_x	pos_y	disp_x	disp_y	disp_xy_indi
0.0	0.0	2.779258966445923	2.1530117988586426	3.5156422185135088
0.0	20.0	2.677889108657837	2.075164794921875	3.387831017679514
0.0	40.0	2.542532444000244	1.9861984252929688	3.226368765877534
0.0	60.0	2.3891148567199707	1.9081840515136719	3.0576193636637012
0.0	80.0	2.398066520690918	1.7953338623046875	2.9956546387720517
0.0	100.0	2.306758403778076	1.874298095703125	2.972226048764989
0.0	120.0	2.1435165405273438	1.9474334716796875	2.896059441056539
0.0	140.0	2.148149013519287	1.9331512451171875	2.889916594087452
0.0	160.0	1.9805126190185547	2.146026611328125	2.92025006645325
0.0	180.0	1.8174128532409668	2.5196075439453125	3.106672118945223
0.0	200.0	1.9077963829040527	2.791473388671875	3.381125658458293
0.0	220.0	1.850334644317627	2.922515869140625	3.4590225933550682
0.0	240.0	1.817370891571045	3.1047210693359375	3.59751718215608
0.0	260.0	1.9980292320251465	2.931365966796875	3.5475381947657696
0.0	280.0	2.5470290184020996	1.76605224609375	3.0994027419028884
0.0	300.0	2.8466618061065674	1.0709228515625	3.041440315433571
0.0	320.0	2.832331418991089	1.0411376953125	3.0176263797237555
0.0	340.0	2.330382823944092	2.959747314453125	3.7670662685365817
0.0	360.0	2.1090540885925293	2.85455322265625	3.549166557036461
0.0	380.0	2.0281853675842285	3.19219970703125	3.7820199437408006
0.0	400.0	2.0098161697387695	2.720001220703125	3.3819768888580404
0.0	420.0	2.0060086250305176	2.663482666015625	3.3343980739951444
0.0	440.0	1.9640007019042969	2.565582275390625	3.2310232386782842
0.0	460.0	1.6454596519470215	2.802825927734375	3.2501339429884535
0.0	480.0	1.5012235641479492	3.036865234375	3.3876573972744937
0.0	500.0	1.4892544746398926	4.34130859375	4.589644778891123
0.0	520.0	2.242720603942871	5.18804931640625	5.652048426616074
0.0	540.0	3.12947154045105	5.49267578125	6.321635813650085
0.0	560.0	3.307108163833618	5.53619384765625	6.448752338718078
0.0	580.0	3.721902847290039	5.51776123046875	6.655693036876754
0.0	600.0	3.992699146270752	5.29351806640625	6.630458505412771
0.0	620.0	4.082696914672852	5.22882080078125	6.6339265193218635
0.0	640.0	3.8210411071777344	5.15423583984375	6.416112704392891
0.0	660.0	3.5903918743133545	5.13946533203125	6.2693713967419775
0.0	680.0	3.5435354709625244	5.13043212890625	6.235220722900122
0.0	700.0	3.504584550857544	5.1551513671875	6.233594347783991
0.0	720.0	3.537078619003296	5.14227294921875	6.2413056519671555
0.0	740.0	3.5579957962036133	5.6943359375	6.71452126773805
0.0	760.0	3.5455238819122314	5.5401611328125	6.577547033259151
0.0	780.0	5.709932327270508	0.3858642578125	5.722955391007865
0.0	800.0	5.667080402374268	0.22509765625	5.6715491042416035
20.0	0.0	2.59637451171875	2.2007808685302734	3.4036152891288465
20.0	20.0	2.6417198181152344	1.8958969116210938	3.2516316976123214
20.0	40.0	2.578746795654297	1.795928955078125	3.1424983449136947
20.0	60.0	2.4351158142089844	1.749786376953125	2.9985899008669774
20.0	80.0	2.4499549865722656	1.6450729370117188	2.951024297480228
20.0	100.0	2.368612289428711	1.6605758666992188	2.8927212770497923
20.0	120.0	2.1826095581054688	1.8095016479492188	2.8351509125731362
20.0	140.0	2.1617469787597656	1.8780975341796875	2.8636341156070895
20.0	160.0	2.012950897216797	2.2126922607421875	2.991317160609065
20.0	180.0	2.1099491119384766	2.2870330810546875	3.111656402755366
20.0	200.0	2.210491180419922	2.4974822998046875	3.3352194975071687
20.0	220.0	2.1404151916503906	2.6343536376953125	3.394288773968164
20.0	240.0	2.078317642211914	2.81610107421875	3.4999756402216984
20.0	260.0	2.1855545043945312	2.655426025390625	3.439176626461787
20.0	280.0	2.5852527618408203	1.6815185546875	3.0839968372817648
20.0	300.0	2.826152801513672	1.069671630859375	3.0218102282189943
20.0	320.0	2.8973121643066406	0.510589599609375	2.9419584491743747
20.0	340.0	2.5176944732666016	1.627471923828125	2.9979076576115564
20.0	360.0	2.2412643432617188	1.662322998046875	2.790445055221825
20.0	380.0	2.0788497924804688	2.023651123046875	2.901168786455722
20.0	400.0	2.012836456298828	1.501220703125	2.511010593226708
20.0	420.0	1.9633102416992188	1.4219970703125	2.424182908350436
20.0	440.0	1.8728561401367188	1.215423583984375	2.2326765574424865
20.0	460.0	1.6272964477539062	2.5262451171875	3.004997191510529
20.0	480.0	1.488443374633789	2.924041748046875	3.281079673493505
20.0	500.0	1.4795913696289062	4.323333740234375	4.569508206637701
20.0	520.0	2.2498722076416016	5.1934814453125	5.659874068698287
20.0	540.0	3.0441856384277344	5.49066162109375	6.278091369083563
20.0	560.0	3.1215343475341797	5.512939453125	6.335335673558096
20.0	580.0	3.708049774169922	5.55133056640625	6.6758448293259445
20.0	600.0	3.939481735229492	5.27459716796875	6.583379954594048
20.0	620.0	4.3661041259765625	5.3079833984375	6.872958096551853
20.0	640.0	4.45391845703125	5.2720947265625	6.901621000006575
20.0	660.0	4.360118865966797	5.231201171875	6.810000163435091
20.0	680.0	4.310323715209961	5.230224609375	6.777472979984005
20.0	700.0	4.11235237121582	5.3331298828125	6.734516788307239
20.0	720.0	3.9189987182617188	5.45355224609375	6.71563720391529
20.0	740.0	3.733945846557617	5.62774658203125	6.753805088732521
20.0	760.0	3.5477161407470703	5.52410888671875	6.56521658497588
20.0	780.0	5.714260101318359	0.33477783203125	5.724058411855914
20.0	800.0	5.67949104309082	0.18157958984375	5.682392951565095
40.0	0.0	2.7215042114257812	1.7754583358764648	3.249436485798959
40.0	20.0	2.7268524169921875	1.6079692840576172	3.165642007954927
40.0	40.0	2.5941162109375	1.6473236083984375	3.0729650155241894
40.0	60.0	2.4569053649902344	1.6246604919433594	2.9454890403122254
40.0	80.0	2.4039688110351562	1.566253662109375	2.8691839568945054
40.0	100.0	2.3265228271484375	1.6066131591796875	2.8273511116400267
40.0	120.0	2.150299072265625	1.7755889892578125	2.788638083179671
40.0	140.0	2.0789222717285156	1.9423065185546875	2.8450786322892525
40.0	160.0	1.99456787109375	2.2504119873046875	3.007100780653034
40.0	180.0	2.1004066467285156	2.3238067626953125	3.132377044988326
40.0	200.0	2.2702598571777344	2.3812408447265625	3.290043735227047
40.0	220.0	2.3037490844726562	2.3316650390625	3.277792198812324
40.0	240.0	2.2542076110839844	2.3719024658203125	3.2722122885340803
40.0	260.0	2.4125823974609375	1.985107421875	3.1242927681191426
40.0	280.0	2.6675491333007812	1.322601318359375	2.9774305409026263
40.0	300.0	2.934734344482422	0.578125	2.9911359361135146
40.0	320.0	2.9988746643066406	-0.2835693359375	3.0122517857085422
40.0	340.0	2.718921661376953	-0.13323974609375	2.7221843858643995
40.0	360.0	2.3697967529296875	-0.159027099609375	2.375126579491346
40.0	380.0	2.1117095947265625	-0.521270751953125	2.175095540269898
40.0	400.0	1.9606781005859375	-1.49420166015625	2.465136348223151
40.0	420.0	1.7991409301757812	-1.680328369140625	2.4617903068239926
40.0	440.0	1.6680946350097656	-1.9525146484375	2.56804461871506
40.0	460.0	1.4511795043945312	0.39300537109375	1.503454414235195
40.0	480.0	1.4834938049316406	2.76055908203125	3.133917726210402
40.0	500.0	1.4702720642089844	4.24853515625	4.4957480931081495
40.0	520.0	2.2463417053222656	5.18829345703125	5.65371029089247
40.0	540.0	3.0456008911132812	5.5113525390625	6.2968795127253845
40.0	560.0	3.122638702392578	5.529541015625	6.350330409447934
40.0	580.0	3.706867218017578	5.57574462890625	6.695505413244789
40.0	600.0	3.940715789794922	5.2969970703125	6.602076862536381
40.0	620.0	4.371929168701172	5.3443603515625	6.904777492685291
40.0	640.0	4.473110198974609	5.30926513671875	6.942406725635414
40.0	660.0	4.381195068359375	5.2587890625	6.844686452342878
40.0	680.0	4.33197021484375	5.25445556640625	6.809939004251876
40.0	700.0	4.155555725097656	5.3272705078125	6.756363996100325
40.0	720.0	3.9350929260253906	5.44244384765625	6.716036879838171
40.0	740.0	3.7332801818847656	5.598388671875	6.7289922453389615
40.0	760.0	3.5453529357910156	5.40252685546875	6.461952016487204
40.0	780.0	5.6340789794921875	0.08795166015625	5.634765429162067
40.0	800.0	5.680088043212891	-0.04986572265625	5.680306925593553
60.0	0.0	2.8625450134277344	1.3567619323730469	3.1678015870689618
60.0	20.0	2.7781333923339844	1.3651714324951172	3.095435055965785
60.0	40.0	2.538341522216797	1.4952888488769531	2.946025530267117
60.0	60.0	2.389720916748047	1.4844627380371094	2.8132535755889045
60.0	80.0	2.2541351318359375	1.587249755859375	2.756898072118856
60.0	100.0	2.1940460205078125	1.60272216796875	2.7170859919782844
60.0	120.0	2.150787353515625	1.6691970825195312	2.7225181616170095
60.0	140.0	2.1194000244140625	1.8834228515625	2.835337387556223
60.0	160.0	2.18206787109375	2.08441162109375	3.0176467653140393
60.0	180.0	2.4236068725585938	2.045318603515625	3.1713086356582125
60.0	200.0	2.478107452392578	2.0363616943359375	3.207457793293992
60.0	220.0	2.403820037841797	2.0546875	3.1622921270790254
60.0	240.0	2.336711883544922	1.9544677734375	3.0463366038745283
60.0	260.0	2.3117713928222656	1.789642333984375	2.923543510238977
60.0	280.0	2.640289306640625	0.78485107421875	2.7544725141963493
60.0	300.0	2.8863677978515625	0.07623291015625	2.8873743299172987
60.0	320.0	2.8300399780273438	-0.388092041015625	2.8565261611847146
60.0	340.0	2.4682579040527344	-0.62396240234375	2.545903800314808
60.0	360.0	2.0666122436523438	-1.010284423828125	2.3003392755512175
60.0	380.0	1.8216056823730469	-1.815643310546875	2.5719268833284104
60.0	400.0	1.7517623901367188	-3.037445068359375	3.5063861759364436
60.0	420.0	1.5753898620605469	-3.224029541015625	3.5883449804644716
60.0	440.0	1.4422683715820312	-3.230010986328125	3.5373873165750838
60.0	460.0	1.2497138977050781	-3.14825439453125	3.387224610031426
60.0	480.0	1.0229682922363281	-3.098358154296875	3.262864903611372
60.0	500.0	1.6119956970214844	4.38519287109375	4.6720923197115045
60.0	520.0	2.3469505310058594	5.31451416015625	5.809667594061641
60.0	540.0	3.0438995361328125	5.56817626953125	6.345857810780234
60.0	560.0	3.082195281982422	5.56768798828125	6.36388853541025
60.0	580.0	3.685596466064453	5.61077880859375	6.713006789035111
60.0	600.0	3.9313316345214844	5.330322265625	6.623269877938465
60.0	620.0	4.3913421630859375	5.38031005859375	6.944899014377485
60.0	640.0	4.491737365722656	5.3367919921875	6.975460797001567
60.0	660.0	4.3918304443359375	5.289306640625	6.874950137299595
60.0	680.0	4.3402252197265625	5.28240966796875	6.836768743946237
60.0	700.0	4.156646728515625	5.34906005859375	6.774227301775651
60.0	720.0	3.9379539489746094	5.4447021484375	6.719543346794085
60.0	740.0	3.7305145263671875	5.50286865234375	6.648180355284002
60.0	760.0	3.8097801208496094	4.69573974609375	6.046850116570234
60.0	780.0	5.327705383300781	-1.91241455078125	5.660545385852142
60.0	800.0	5.318206787109375	-1.9320068359375	5.658265975063867
80.0	0.0	2.8017807006835938	1.2102806568145752	3.0520082508051267
80.0	20.0	2.413970947265625	1.4233856201171875	2.8023708458729883
80.0	40.0	2.2605667114257812	1.5080642700195312	2.717428876588293
80.0	60.0	2.1093673706054688	1.5740013122558594	2.6319025124723363
80.0	80.0	2.0011749267578125	1.6669464111328125	2.604498305830261
80.0	100.0	2.0638809204101562	1.6089553833007812	2.616933678770946
80.0	120.0	2.0636367797851562	1.6880035400390625	2.666074400699736
80.0	140.0	2.0218048095703125	1.9547119140625	2.812222138270647
80.0	160.0	2.1630325317382812	2.102081298828125	3.016198852900958
80.0	180.0	2.6302337646484375	1.741851806640625	3.154707177060004
80.0	200.0	2.9593963623046875	1.376373291015625	3.2638061010794437
80.0	220.0	2.9690017700195312	1.2840728759765625	3.234782011387758
80.0	240.0	2.8514328002929688	1.2494049072265625	3.1131465813206445
80.0	260.0	2.6930160522460938	1.49835205078125	3.0817842763138876
80.0	280.0	2.6740188598632812	1.53704833984375	3.0842980501113946
80.0	300.0	2.8225479125976562	0.92864990234375	2.971391485488313
80.0	320.0	2.7481689453125	0.371246337890625	2.773131153655957
80.0	340.0	2.1010894775390625	-0.33441162109375	2.127535692990348
80.0	360.0	1.9208145141601562	-1.001739501953125	2.166335714422308
80.0	380.0	1.9375457763671875	-2.598419189453125	3.241275353874854
80.0	400.0	2.32586669921875	-3.65960693359375	4.336170984975359
80.0	420.0	2.3590240478515625	-3.93365478515625	4.5867891195393575
80.0	440.0	2.3278427124023438	-4.079345703125	4.696798171019179
80.0	460.0	2.2149200439453125	-4.070159912109375	4.633796770598911
80.0	480.0	1.93212890625	-4.0537109375	4.490622949566569
80.0	500.0	1.3577880859375	0.646881103515625	1.5040091915940583
80.0	520.0	1.6579513549804688	1.76373291015625	2.420652076166628
80.0	540.0	2.0559921264648438	3.19000244140625	3.7951573353766594
80.0	560.0	1.8424606323242188	1.50714111328125	2.3803645764897454
80.0	580.0	3.5786666870117188	5.46295166015625	6.530750040993099
80.0	600.0	3.9387893676757812	5.29766845703125	6.601465955644977
80.0	620.0	4.547935485839844	5.5504150390625	7.175710716661623
80.0	640.0	4.7699127197265625	5.5445556640625	7.31397052671781
80.0	660.0	4.888893127441406	5.53509521484375	7.385022345865312
80.0	680.0	4.851097106933594	5.43487548828125	7.284985567179927
80.0	700.0	4.756294250488281	5.45233154296875	7.235347555693497
80.0	720.0	4.5249176025390625	5.5323486328125	7.1471505304387
80.0	740.0	4.325141906738281	3.9549560546875	5.8607618880085015
80.0	760.0	5.381866455078125	-1.8780517578125	5.700137274252069
80.0	780.0	5.306098937988281	-2.09088134765625	5.703198291283337
80.0	800.0	5.334846496582031	-2.13555908203125	5.746407550369163
100.0	0.0	2.3103561401367188	1.4636273384094238	2.734949813069134
100.0	20.0	2.1625595092773438	1.514852523803711	2.6403488027229165
100.0	40.0	2.0844039916992188	1.5337181091308594	2.587862291329965
100.0	60.0	2.0352706909179688	1.5026473999023438	2.529876675599619
100.0	80.0	1.9845733642578125	1.570953369140625	2.531091844666221
100.0	100.0	2.0299758911132812	1.5607223510742188	2.560596878785061
100.0	120.0	2.0623092651367188	1.6353530883789062	2.6320142911350577
100.0	140.0	1.981781005859375	1.9897308349609375	2.808288580395424
100.0	160.0	2.2152328491210938	1.9871826171875	2.9759286499977313
100.0	180.0	2.92510986328125	1.2732086181640625	3.190192454638512
100.0	200.0	3.24761962890625	0.776702880859375	3.3392065852822617
100.0	220.0	3.0900192260742188	0.775238037109375	3.1857829228761823
100.0	240.0	2.946136474609375	1.2571563720703125	3.2031488056068746
100.0	260.0	2.7095565795898438	2.023406982421875	3.3816967153356923
100.0	280.0	2.97509765625	2.169158935546875	3.681909362258541
100.0	300.0	3.2929916381835938	1.74163818359375	3.7251976446490467
100.0	320.0	3.2502975463867188	0.956573486328125	3.388136209598644
100.0	340.0	2.6455841064453125	-0.026275634765625	2.6457145865074674
100.0	360.0	2.053070068359375	-0.95843505859375	2.2657657573400596
100.0	380.0	2.298553466796875	-2.96295166015625	3.749990744008125
100.0	400.0	2.484710693359375	-4.039703369140625	4.742677570775874
100.0	420.0	2.4371871948242188	-4.26165771484375	4.909338845618868
100.0	440.0	2.3596878051757812	-4.395233154296875	4.988607122085859
100.0	460.0	2.07177734375	-4.37481689453125	4.840587177476701
100.0	480.0	1.8134536743164062	-4.328887939453125	4.693387371742759
100.0	500.0	1.654144287109375	-4.13427734375	4.452913931081662
100.0	520.0	1.8445053100585938	-1.1473388671875	2.1722307232413054
100.0	540.0	3.0278472900390625	-0.233154296875	3.036810849879882
100.0	560.0	3.094268798828125	2.16790771484375	3.778137538454668
100.0	580.0	1.18499755859375	0.0152587890625	1.1850957955021197
100.0	600.0	1.2572021484375	-1.4866943359375	1.9470021290549504
100.0	620.0	5.322502136230469	5.82916259765625	7.893552152237449
100.0	640.0	5.373634338378906	6.376220703125	8.338593194152404
100.0	660.0	5.325401306152344	6.472900390625	8.382024727863929
100.0	680.0	5.295646667480469	6.5120849609375	8.393516793648855
100.0	700.0	5.177482604980469	6.3673095703125	8.206641047899469
100.0	720.0	4.846672058105469	5.856689453125	7.602041922349936
100.0	740.0	1.0092010498046875	-1.0780029296875	1.4766777154618798
100.0	760.0	4.9303131103515625	-1.98321533203125	5.314238460899955
100.0	780.0	5.239234924316406	-2.06195068359375	5.63038393129185
100.0	800.0	5.324363708496094	-2.126220703125	5.73320707621377
120.0	0.0	2.0824050903320312	1.5007755756378174	2.5668537723586393
120.0	20.0	2.0201263427734375	1.4932880401611328	2.5121344732429156
120.0	40.0	2.0013351440429688	1.4562873840332031	2.4750990492656575
120.0	60.0	1.965789794921875	1.4276580810546875	2.4295137608623953
120.0	80.0	1.8519210815429688	1.57843017578125	2.4333214978872206
120.0	100.0	1.8421630859375	1.6641616821289062	2.4825388092549296
120.0	120.0	1.94561767578125	1.6839141845703125	2.57312944122707
120.0	140.0	2.1478271484375	1.734649658203125	2.760827936737344
120.0	160.0	2.6124267578125	1.4066314697265625	2.9670499922582767
120.0	180.0	3.0267333984375	0.6760711669921875	3.1013202491931073
120.0	200.0	3.165130615234375	0.3541259765625	3.1848794355156174
120.0	220.0	2.75787353515625	0.2773590087890625	2.771785427422491
120.0	240.0	3.2982330322265625	1.8609619140625	3.787019986805138
120.0	260.0	1.2007522583007812	3.293853759765625	3.5058919801580553
120.0	280.0	-2.5490036010742188	5.4881591796875	6.051223887766632
120.0	300.0	-2.2875137329101562	5.024871826171875	5.521055691415223
120.0	320.0	-1.9378128051757812	4.447662353515625	4.851475948490663
120.0	340.0	-2.496856689453125	3.7618408203125	4.515056996875703
120.0	360.0	-0.6811599731445312	-0.049468994140625	0.6829539445640121
120.0	380.0	2.5307693481445312	-3.263763427734375	4.130005472844356
120.0	400.0	2.2649154663085938	-4.221893310546875	4.79105679314745
120.0	420.0	2.1639480590820312	-4.394073486328125	4.898015210843745
120.0	440.0	2.0640716552734375	-4.564208984375	5.009231023934981
120.0	460.0	1.6939926147460938	-4.563507080078125	4.867772370267275
120.0	480.0	1.5108795166015625	-4.484344482421875	4.732029411437939
120.0	500.0	1.36920166015625	-4.3369140625	4.547915651337972
120.0	520.0	1.2424774169921875	-4.3070068359375	4.4826396259958186
120.0	540.0	1.1440505981445312	-4.1263427734375	4.282003789701118
120.0	560.0	1.1577072143554688	-3.6236572265625	3.804100115636986
120.0	580.0	1.2046127319335938	-2.72491455078125	2.9793038017288365
120.0	600.0	1.20281982421875	-2.51300048828125	2.7860270967159355
120.0	620.0	1.194122314453125	-2.3724365234375	2.656008877924752
120.0	640.0	0.9660873413085938	-2.096923828125	2.3087689992710643
120.0	660.0	0.7070236206054688	-1.77545166015625	1.9110497109300035
120.0	680.0	0.7566986083984375	-1.274658203125	1.482344871730592
120.0	700.0	0.937896728515625	-0.792236328125	1.2277168537416494
120.0	720.0	1.0647201538085938	-0.45892333984375	1.159413488700014
120.0	740.0	0.8583450317382812	-1.2647705078125	1.5285289107315179
120.0	760.0	4.573997497558594	-1.88128662109375	4.945775213086278
120.0	780.0	5.017951965332031	-1.9171142578125	5.371700755243871
120.0	800.0	5.099845886230469	-1.9530029296875	5.461011674284335
140.0	0.0	1.9874725341796875	1.4679620265960693	2.4708216418120243
140.0	20.0	1.9913330078125	1.3608970642089844	2.4119386325891896
140.0	40.0	1.9611053466796875	1.3320083618164062	2.370691978457869
140.0	60.0	1.918701171875	1.2950210571289062	2.3148420519253077
140.0	80.0	1.7945098876953125	1.4471206665039062	2.3053034421652505
140.0	100.0	1.641265869140625	1.7445144653320312	2.395221153246321
140.0	120.0	1.7994537353515625	1.810791015625	2.552841132530364
140.0	140.0	2.8513641357421875	0.844970703125	2.973928869986024
140.0	160.0	3.23211669921875	0.5203857421875	3.273740930196026
140.0	180.0	2.9776153564453125	0.174468994140625	2.9827223539671586
140.0	200.0	2.82177734375	-0.0021514892578125	2.8217781639609503
140.0	220.0	2.7030181884765625	0.0341949462890625	2.703234474030477
140.0	240.0	3.3552703857421875	2.635986328125	4.266879806544877
140.0	260.0	0.1804351806640625	3.7841796875	3.788478950939133
140.0	280.0	-3.4736175537109375	5.502685546875	6.507347165876105
140.0	300.0	-2.991241455078125	4.865325927734375	5.7112977356868955
140.0	320.0	-2.6640777587890625	4.171417236328125	4.949548672799362
140.0	340.0	-3.86767578125	2.2777099609375	4.488527443942134
140.0	360.0	-2.8406524658203125	0.022552490234375	2.8407419887041474
140.0	380.0	1.974700927734375	-3.51373291015625	4.030603269724039
140.0	400.0	1.95782470703125	-4.425262451171875	4.839010781679837
140.0	420.0	1.8325653076171875	-4.56005859375	4.914512181805566
140.0	440.0	1.6938323974609375	-4.73760986328125	5.0313035495135905
140.0	460.0	1.3367919921875	-4.745361328125	4.930057501169828
140.0	480.0	1.183258056640625	-4.620574951171875	4.7696763525423735
140.0	500.0	1.0038604736328125	-4.49444580078125	4.605190431098643
140.0	520.0	0.758087158203125	-4.46978759765625	4.533618566619177
140.0	540.0	0.5750732421875	-4.2921142578125	4.330468108183847
140.0	560.0	0.498626708984375	-3.9053955078125	3.9370982547244924
140.0	580.0	0.7872467041015625	-2.867431640625	2.9735368816909187
140.0	600.0	0.9888153076171875	-2.68719482421875	2.8633497404065245
140.0	620.0	1.04547119140625	-2.6221923828125	2.8229245304365294
140.0	640.0	1.0930938720703125	-2.56280517578125	2.786184592263914
140.0	660.0	1.089630126953125	-2.60101318359375	2.8200289705590578
140.0	680.0	0.63665771484375	-2.1142578125	2.208035131873438
140.0	700.0	0.5289154052734375	-1.33837890625	1.4391002753910205
140.0	720.0	0.6068878173828125	-0.9715576171875	1.1455291469023068
140.0	740.0	1.1104278564453125	-1.34979248046875	1.7478529013334367
140.0	760.0	4.066650390625	-1.8187255859375	4.45481853238874
140.0	780.0	4.6712646484375	-1.8238525390625	5.014693559928328
140.0	800.0	4.760040283203125	-1.84844970703125	5.106344075475173
160.0	0.0	1.9092559814453125	1.3357837200164795	2.33014517774017
160.0	20.0	1.8029632568359375	1.2827701568603516	2.2127303904524793
160.0	40.0	1.73358154296875	1.3235511779785156	2.1810760387593615
160.0	60.0	1.7268829345703125	1.2697525024414062	2.1434542419110296
160.0	80.0	1.292755126953125	1.7115631103515625	2.1449158722383275
160.0	100.0	1.424072265625	1.7902755737304688	2.2875900960657876
160.0	120.0	2.2167816162109375	1.2048797607421875	2.5230647973876783
160.0	140.0	2.9384002685546875	0.670013427734375	3.01382052079858
160.0	160.0	3.114837646484375	0.38250732421875	3.138236035902543
160.0	180.0	2.3984527587890625	0.01800537109375	2.3985203416963317
160.0	200.0	2.5381011962890625	-0.2164306640625	2.5473122923879012
160.0	220.0	2.7225189208984375	-0.146759033203125	2.7264716188650686
160.0	240.0	1.8669586181640625	3.173004150390625	3.6815064607213714
160.0	260.0	-2.59747314453125	4.153778076171875	4.899054913210015
160.0	280.0	-4.7593231201171875	4.959075927734375	6.873397312735279
160.0	300.0	-4.9333648681640625	4.470977783203125	6.657907423532663
160.0	320.0	-5.38995361328125	3.6363525390625	6.501896626498294
160.0	340.0	-6.0789337158203125	1.195648193359375	6.195402305227683
160.0	360.0	-6.8724822998046875	-0.13861083984375	6.873879976116176
160.0	380.0	1.5666046142578125	-3.6405029296875	3.963270316099716
160.0	400.0	1.8140716552734375	-4.624237060546875	4.967335740877771
160.0	420.0	1.5217742919921875	-4.739227294921875	4.977556865441201
160.0	440.0	1.2816619873046875	-4.95294189453125	5.116081592420572
160.0	460.0	0.9430389404296875	-4.865753173828125	4.956296640818144
160.0	480.0	0.8120269775390625	-4.717376708984375	4.7867557726208965
160.0	500.0	0.630096435546875	-4.650115966796875	4.6926112158102455
160.0	520.0	0.488677978515625	-4.6669921875	4.692507031947011
160.0	540.0	0.2727813720703125	-4.530029296875	4.53823480083329
160.0	560.0	0.107269287109375	-4.2130126953125	4.214378088261808
160.0	580.0	0.5034027099609375	-2.997802734375	3.039775571094393
160.0	600.0	0.7543792724609375	-2.814453125	2.9138006931739446
160.0	620.0	0.855194091796875	-2.78936767578125	2.917521030830382
160.0	640.0	0.941619873046875	-2.74444580078125	2.901487676820746
160.0	660.0	0.874481201171875	-2.7772216796875	2.9116451757261332
160.0	680.0	0.6432647705078125	-2.7142333984375	2.789417951145014
160.0	700.0	0.407745361328125	-1.75445556640625	1.801213650342035
160.0	720.0	0.4497833251953125	-1.24371337890625	1.3225460326560106
160.0	740.0	1.0095672607421875	-1.59130859375	1.884539491362568
160.0	760.0	0.8984375	-2.288818359375	2.458837006313822
160.0	780.0	0.889801025390625	-2.2935791015625	2.4601323053670208
160.0	800.0	0.9833221435546875	-2.29443359375	2.496266803475447
180.0	0.0	2.0050506591796875	0.9221296310424805	2.2069325323451645
180.0	20.0	1.73175048828125	1.0641098022460938	2.032557360789252
180.0	40.0	1.6652984619140625	1.1252555847167969	2.009830614303027
180.0	60.0	1.424346923828125	1.2859878540039062	1.9189916414784653
180.0	80.0	1.030609130859375	1.6962127685546875	1.9847652094942299
180.0	100.0	1.2522735595703125	1.7652511596679688	2.16432454237067
180.0	120.0	2.2799530029296875	0.8664016723632812	2.4390238935775086
180.0	140.0	2.6004180908203125	0.4537506103515625	2.639709049016572
180.0	160.0	2.357635498046875	0.138214111328125	2.3616833577389156
180.0	180.0	1.9322357177734375	-0.1160736083984375	1.9357189753696338
180.0	200.0	2.2499847412109375	-0.3107452392578125	2.2713418807840102
180.0	220.0	2.57452392578125	-0.2587738037109375	2.5874963431678752
180.0	240.0	2.3080596923828125	3.005096435546875	3.7891614020174407
180.0	260.0	-3.41534423828125	3.513427734375	4.899872519835223
180.0	280.0	-6.777008056640625	4.113677978515625	7.92781083973983
180.0	300.0	-7.039306640625	3.6324462890625	7.921269091734679
180.0	320.0	-7.42694091796875	2.060089111328125	7.707361321854011
180.0	340.0	-8.226104736328125	0.245361328125	8.22976313841287
180.0	360.0	-7.271331787109375	-0.015472412109375	7.271348248692514
180.0	380.0	0.839569091796875	-3.6474609375	3.742839503704241
180.0	400.0	1.283721923828125	-4.5892333984375	4.765396642783388
180.0	420.0	0.80548095703125	-4.710418701171875	4.778791051352812
180.0	440.0	0.5121307373046875	-4.9580078125	4.984387561266005
180.0	460.0	0.050811767578125	-4.70257568359375	4.702850188518835
180.0	480.0	-0.14202880859375	-4.442535400390625	4.44480516628057
180.0	500.0	-0.155059814453125	-4.448211669921875	4.450913457537385
180.0	520.0	-0.170684814453125	-4.51312255859375	4.516349027120545
180.0	540.0	-0.1669158935546875	-4.51824951171875	4.521331614211446
180.0	560.0	0.0967254638671875	-4.50433349609375	4.505371911329015
180.0	580.0	-0.193572998046875	-3.293701171875	3.2993844751989125
180.0	600.0	0.091094970703125	-2.95452880859375	2.9559328095370856
180.0	620.0	0.2135162353515625	-2.97894287109375	2.9865849748498667
180.0	640.0	0.2381134033203125	-2.9404296875	2.9500550401597816
180.0	660.0	0.2667694091796875	-2.915771484375	2.927949669439089
180.0	680.0	0.157135009765625	-3.07232666015625	3.0763423928426596
180.0	700.0	0.0975189208984375	-2.12725830078125	2.129492385094609
180.0	720.0	0.37548828125	-1.68890380859375	1.7301408971637406
180.0	740.0	1.0263519287109375	-1.54107666015625	1.8515711042374265
180.0	760.0	0.9621124267578125	-2.26416015625	2.4600978709945327
180.0	780.0	0.963775634765625	-2.26873779296875	2.4649613886251034
180.0	800.0	0.9992218017578125	-2.267822265625	2.4781973362855183
200.0	0.0	1.4596099853515625	1.0386812686920166	1.791457531528349
200.0	20.0	1.1450042724609375	1.2355308532714844	1.6845092084460576
200.0	40.0	1.0650787353515625	1.3145599365234375	1.691880769797502
200.0	60.0	0.9022674560546875	1.3879890441894531	1.6554758074479219
200.0	80.0	0.720062255859375	1.6905746459960938	1.8375342951896463
200.0	100.0	1.3624267578125	1.4048690795898438	1.957003781598568
200.0	120.0	2.848114013671875	0.631378173828125	2.917257587745836
200.0	140.0	2.5644378662109375	0.2393035888671875	2.575579114937303
200.0	160.0	1.81756591796875	-0.0553741455078125	1.8184092394596727
200.0	180.0	1.65362548828125	-0.2043304443359375	1.6662017242746823
200.0	200.0	1.9436798095703125	-0.4031982421875	1.9850591992770332
200.0	220.0	2.1367950439453125	-0.417724609375	2.1772429605137655
200.0	240.0	1.0181427001953125	2.45672607421875	2.659345325772355
200.0	260.0	-1.93804931640625	2.742034912109375	3.357795498842864
200.0	280.0	-4.972991943359375	2.620758056640625	5.621300708925292
200.0	300.0	-6.3173980712890625	1.53857421875	6.502055753200594
200.0	320.0	-6.229034423828125	-0.4029541015625	6.24205429816193
200.0	340.0	-5.124481201171875	-0.916229248046875	5.205745250791714
200.0	360.0	-2.774658203125	-0.957611083984375	2.9352592955884806
200.0	380.0	0.6721343994140625	-3.6929931640625	3.7536599687089476
200.0	400.0	0.8586578369140625	-4.331207275390625	4.4155010749959756
200.0	420.0	0.068450927734375	-4.42645263671875	4.426981869696562
200.0	440.0	-0.0188446044921875	-4.64898681640625	4.649025009422684
200.0	460.0	-0.1727447509765625	-4.49420166015625	4.4975203513871005
200.0	480.0	-0.27569580078125	-4.286529541015625	4.295386324950067
200.0	500.0	-0.2490234375	-4.40069580078125	4.407735949831619
200.0	520.0	-0.2572174072265625	-4.465576171875	4.472977905310749
200.0	540.0	-0.28765869140625	-4.51153564453125	4.520697003186296
200.0	560.0	-0.0921173095703125	-4.62255859375	4.623476349174337
200.0	580.0	-0.20965576171875	-3.87774658203125	3.883410111342467
200.0	600.0	-0.130462646484375	-3.0501708984375	3.0529597134260933
200.0	620.0	0.014404296875	-3.1055908203125	3.1056242250114114
200.0	640.0	0.0717010498046875	-3.06817626953125	3.0690139558916627
200.0	660.0	0.1135101318359375	-3.0357666015625	3.0378879849645117
200.0	680.0	0.077667236328125	-3.34722900390625	3.3481299562875506
200.0	700.0	0.0033721923828125	-2.6580810546875	2.658083193763897
200.0	720.0	0.34381103515625	-2.35064697265625	2.3756572181089606
200.0	740.0	0.847137451171875	-2.03814697265625	2.2071893764074297
200.0	760.0	1.061248779296875	-2.2501220703125	2.487830038983073
200.0	780.0	1.151214599609375	-2.2305908203125	2.5101455061442484
200.0	800.0	1.1192779541015625	-2.23388671875	2.4986062136209903
220.0	0.0	0.774322509765625	1.2891478538513184	1.5038209794450923
220.0	20.0	0.4854888916015625	1.4646625518798828	1.543028144509297
220.0	40.0	0.4075469970703125	1.5400466918945312	1.5930594364418167
220.0	60.0	0.3406524658203125	1.5566749572753906	1.5935121665923353
220.0	80.0	0.2806854248046875	1.6768875122070312	1.7002164674810305
220.0	100.0	1.473663330078125	1.1367568969726562	1.8611555155955806
220.0	120.0	2.8068695068359375	0.5223159790039062	2.8550534864216166
220.0	140.0	1.8939666748046875	0.046905517578125	1.8945474110852958
220.0	160.0	1.5615081787109375	-0.1653594970703125	1.570239330628454
220.0	180.0	1.53924560546875	-0.2854766845703125	1.5654948008179768
220.0	200.0	1.697265625	-0.549346923828125	1.7839542159276578
220.0	220.0	1.8030853271484375	-0.7052459716796875	1.9361013861749117
220.0	240.0	0.8336181640625	1.01251220703125	1.3115259100918388
220.0	260.0	-2.2945556640625	1.103668212890625	2.5461871925737287
220.0	280.0	-4.9293670654296875	-0.229949951171875	4.934727616169593
220.0	300.0	-4.9870452880859375	-0.47454833984375	5.009572519913112
220.0	320.0	-4.9547576904296875	-1.37744140625	5.142661625901913
220.0	340.0	-3.3967437744140625	-1.716949462890625	3.8060194070893933
220.0	360.0	-1.1227569580078125	-1.8746337890625	2.185139590472376
220.0	380.0	0.641021728515625	-3.958404541015625	4.009971990770294
220.0	400.0	0.5187835693359375	-4.24176025390625	4.273367108432383
220.0	420.0	-0.1320953369140625	-4.31060791015625	4.312631416332269
220.0	440.0	-0.2129669189453125	-4.375732421875	4.380911906945072
220.0	460.0	-0.302734375	-4.2237548828125	4.234590111438068
220.0	480.0	-0.3409881591796875	-4.1475830078125	4.161576351744101
220.0	500.0	-0.3526153564453125	-4.26898193359375	4.283520087375672
220.0	520.0	-0.3756866455078125	-4.35064697265625	4.366837475370008
220.0	540.0	-0.45184326171875	-4.443603515625	4.466517047682176
220.0	560.0	-0.4410858154296875	-4.51043701171875	4.531953081537323
220.0	580.0	-0.1656646728515625	-4.0040283203125	4.007454001444752
220.0	600.0	-0.095947265625	-3.1451416015625	3.1466047688993357
220.0	620.0	0.0704193115234375	-3.218017578125	3.2187879726003894
220.0	640.0	0.121978759765625	-3.19989013671875	3.202214187855631
220.0	660.0	0.1704864501953125	-3.16790771484375	3.1724919100711273
220.0	680.0	0.21759033203125	-3.60150146484375	3.6080685073686096
220.0	700.0	0.0473785400390625	-3.19464111328125	3.194992420761448
220.0	720.0	0.030059814453125	-2.9483642578125	2.948517490060252
220.0	740.0	0.44073486328125	-3.06451416015625	3.096044937902179
220.0	760.0	0.567352294921875	-2.4718017578125	2.53607818422029
220.0	780.0	0.866424560546875	-2.3515625	2.506100099861355
220.0	800.0	1.063629150390625	-2.20770263671875	2.4505627724536265
240.0	0.0	0.6045379638671875	1.2574458122253418	1.3952190223902965
240.0	20.0	0.4662017822265625	1.326385498046875	1.4059312185097392
240.0	40.0	0.4171295166015625	1.3848037719726562	1.446263641418794
240.0	60.0	0.1681976318359375	1.484344482421875	1.4938436952544538
240.0	80.0	0.6261444091796875	1.268646240234375	1.4147508982177024
240.0	100.0	2.5290069580078125	1.056854248046875	2.7409518593486197
240.0	120.0	2.0584259033203125	0.37786865234375	2.0928215207905634
240.0	140.0	1.54058837890625	-0.045745849609375	1.5412674122219905
240.0	160.0	1.3256683349609375	-0.265838623046875	1.3520601716719427
240.0	180.0	1.3739776611328125	-0.3815155029296875	1.4259623740715202
240.0	200.0	1.49151611328125	-0.6626129150390625	1.6320772626791205
240.0	220.0	1.4736328125	-0.9799346923828125	1.7697077915328445
240.0	240.0	0.823944091796875	-0.47357177734375	0.9503441980164321
240.0	260.0	-1.270355224609375	-0.263824462890625	1.2974612687521205
240.0	280.0	-4.4084625244140625	-2.32470703125	4.983854392967997
240.0	300.0	-3.32415771484375	-1.507476806640625	3.6500014843441693
240.0	320.0	-2.9577484130859375	-1.583221435546875	3.3548272368465546
240.0	340.0	-1.8765106201171875	-1.97454833984375	2.723992153768491
240.0	360.0	-0.6387786865234375	-2.1759033203125	2.267728702844229
240.0	380.0	0.0101470947265625	-3.709442138671875	3.7094560172195012
240.0	400.0	-0.1030731201171875	-3.91754150390625	3.9188972304614897
240.0	420.0	-0.3841552734375	-4.077301025390625	4.095358217025867
240.0	440.0	-0.43170166015625	-4.031341552734375	4.054390341122136
240.0	460.0	-0.4388427734375	-3.982635498046875	4.006740382168702
240.0	480.0	-0.3984222412109375	-4.06402587890625	4.083509106970531
240.0	500.0	-0.411956787109375	-4.1756591796875	4.195931121855311
240.0	520.0	-0.4345550537109375	-4.25384521484375	4.275983770614054
240.0	540.0	-0.494049072265625	-4.35247802734375	4.380428000129287
240.0	560.0	-0.442840576171875	-4.352783203125	4.375251922953852
240.0	580.0	-0.20758056640625	-3.90838623046875	3.913894814384677
240.0	600.0	-0.28253173828125	-3.53717041015625	3.548436091240923
240.0	620.0	-0.22332763671875	-3.6014404296875	3.608358131049365
240.0	640.0	-0.199432373046875	-3.6029052734375	3.6084206629469984
240.0	660.0	-0.1695404052734375	-3.57208251953125	3.576103672345225
240.0	680.0	0.2097320556640625	-3.85205078125	3.8577561815778103
240.0	700.0	0.0854949951171875	-3.69384765625	3.694836924922899
240.0	720.0	0.0483856201171875	-3.51898193359375	3.519314566388366
240.0	740.0	0.2337188720703125	-3.73382568359375	3.7411333505538336
240.0	760.0	0.4170074462890625	-3.93731689453125	3.9593382702443765
240.0	780.0	0.687591552734375	-3.67230224609375	3.7361191000899407
240.0	800.0	1.07965087890625	-3.3504638671875	3.5201213254165054
260.0	0.0	0.1759033203125	1.3072583675384521	1.3190399605759717
260.0	20.0	0.002105712890625	1.4563426971435547	1.4563442194584841
260.0	40.0	0.0179443359375	1.4584426879882812	1.4585530752559952
260.0	60.0	-0.077117919921875	1.5216445922851562	1.5235975317660948
260.0	80.0	0.97894287109375	1.2238235473632812	1.5671864024250977
260.0	100.0	1.87109375	0.9355392456054688	2.0919429966796685
260.0	120.0	1.361328125	0.33509063720703125	1.4019629093024644
260.0	140.0	1.192718505859375	-0.0506134033203125	1.1937919210712915
260.0	160.0	1.12933349609375	-0.31353759765625	1.1720494744435426
260.0	180.0	1.226715087890625	-0.538726806640625	1.3397971783265217
260.0	200.0	1.3272705078125	-0.7846221923828125	1.5418427240443375
260.0	220.0	1.2161865234375	-1.071533203125	1.6208926754076949
260.0	240.0	1.087127685546875	-1.3095855712890625	1.702016737053724
260.0	260.0	0.37744140625	-1.208221435546875	1.2658045079975537
260.0	280.0	-0.33013916015625	-1.03515625	1.0865267263085325
260.0	300.0	-0.456787109375	-1.25189208984375	1.3326245787559676
260.0	320.0	-0.7171630859375	-1.4228515625	1.5933704719054165
260.0	340.0	-0.68896484375	-1.75225830078125	1.8828387367430741
260.0	360.0	-0.46209716796875	-2.270294189453125	2.316844729218892
260.0	380.0	-0.25433349609375	-3.421539306640625	3.430978978968259
260.0	400.0	-0.394195556640625	-3.635955810546875	3.657261925693154
260.0	420.0	-0.4908447265625	-3.82757568359375	3.85892007681325
260.0	440.0	-0.549102783203125	-3.845794677734375	3.8847973653475756
260.0	460.0	-0.5428466796875	-3.84478759765625	3.8829208321493063
260.0	480.0	-0.471343994140625	-3.952301025390625	3.980307595665971
260.0	500.0	-0.491943359375	-4.07794189453125	4.107507561040671
260.0	520.0	-0.4605712890625	-4.107177734375	4.132920862302405
260.0	540.0	-0.523590087890625	-4.22528076171875	4.257598395279655
260.0	560.0	-0.46630859375	-4.21185302734375	4.23758771337536
260.0	580.0	-0.44024658203125	-3.837158203125	3.862330919121208
260.0	600.0	-0.57135009765625	-3.60211181640625	3.647142781957589
260.0	620.0	-0.52392578125	-3.65985107421875	3.697162169788953
260.0	640.0	-0.496429443359375	-3.6876220703125	3.720886819790404
260.0	660.0	-0.3763427734375	-3.6441650390625	3.6635464668875186
260.0	680.0	-0.0384521484375	-3.7945556640625	3.7947504865785655
260.0	700.0	0.04693603515625	-3.99200439453125	3.992280310468317
260.0	720.0	0.02398681640625	-3.88665771484375	3.8867317324090878
260.0	740.0	0.110107421875	-4.0828857421875	4.084370162963921
260.0	760.0	0.2578125	-4.40789794921875	4.415431079281287
260.0	780.0	0.411590576171875	-4.28460693359375	4.30433077002606
260.0	800.0	0.620849609375	-4.21636962890625	4.261833770224282
280.0	0.0	-0.0050048828125	1.3424794673919678	1.342488796683603
280.0	20.0	-0.15301513671875	1.4974727630615234	1.5052701778007067
280.0	40.0	-0.08575439453125	1.4513168334960938	1.4538481239010317
280.0	60.0	0.01690673828125	1.5358505249023438	1.5359435772977195
280.0	80.0	1.54400634765625	1.1390533447265625	1.9186969859088125
280.0	100.0	1.32855224609375	0.8243560791015625	1.563526148087217
280.0	120.0	0.851348876953125	0.37494659423828125	0.9302579528390141
280.0	140.0	0.783477783203125	-0.010406494140625	0.7835468919555368
280.0	160.0	0.766143798828125	-0.43609619140625	0.8815646366783476
280.0	180.0	0.906005859375	-0.8842926025390625	1.2660252857376668
280.0	200.0	1.078125	-1.164459228515625	1.5869211733732096
280.0	220.0	1.08966064453125	-1.3862152099609375	1.763222313994269
280.0	240.0	1.050811767578125	-1.6982421875	1.9970558075039988
280.0	260.0	0.962646484375	-1.928131103515625	2.1550818560379392
280.0	280.0	0.705474853515625	-2.199249267578125	2.3096302972306653
280.0	300.0	0.343658447265625	-2.264312744140625	2.2902430726136185
280.0	320.0	0.09002685546875	-2.430816650390625	2.4324831803163387
280.0	340.0	-0.011993408203125	-2.608154296875	2.6081818721377257
280.0	360.0	-0.144561767578125	-2.828033447265625	2.8317258489300134
280.0	380.0	-0.24456787109375	-3.196685791015625	3.2060276807994845
280.0	400.0	-0.353515625	-3.461334228515625	3.479340158508937
280.0	420.0	-0.45880126953125	-3.751922607421875	3.7798706137918066
280.0	440.0	-0.614837646484375	-3.825408935546875	3.874503691532158
280.0	460.0	-0.70526123046875	-3.848907470703125	3.9129888986855845
280.0	480.0	-0.69854736328125	-3.908111572265625	3.97005094174164
280.0	500.0	-0.7320556640625	-3.99505615234375	4.061573482736172
280.0	520.0	-0.56561279296875	-4.00860595703125	4.048313173448459
280.0	540.0	-0.48883056640625	-4.07672119140625	4.105923890565173
280.0	560.0	-0.494781494140625	-4.076904296875	4.10681840027312
280.0	580.0	-0.40167236328125	-3.81927490234375	3.840338717756131
280.0	600.0	-0.7620849609375	-3.56817626953125	3.6486511724379818
280.0	620.0	-0.85247802734375	-3.59912109375	3.698701317297747
280.0	640.0	-0.887939453125	-3.6705322265625	3.7764061352891836
280.0	660.0	-0.793914794921875	-3.6268310546875	3.7127084723745125
280.0	680.0	-0.4420166015625	-3.729248046875	3.755352136774641
280.0	700.0	-0.12957763671875	-4.26129150390625	4.263261151419322
280.0	720.0	-0.1405029296875	-4.12445068359375	4.1268431657439715
280.0	740.0	-0.01263427734375	-4.311767578125	4.3117860884712185
280.0	760.0	0.07763671875	-4.62451171875	4.625163358947914
280.0	780.0	0.23309326171875	-4.6947021484375	4.700485159130104
280.0	800.0	0.5679931640625	-4.71612548828125	4.750205875079288
300.0	0.0	-1.251983642578125	2.042875289916992	2.3959971810160012
300.0	20.0	-1.244781494140625	2.081014633178711	2.4248923422822077
300.0	40.0	-0.850433349609375	1.7325820922851562	1.9300460068700516
300.0	60.0	-0.001739501953125	1.4114341735839844	1.4114352454957861
300.0	80.0	1.324951171875	1.0566940307617188	1.6947264919450524
300.0	100.0	0.891998291015625	0.7912216186523438	1.192347516874854
300.0	120.0	0.666717529296875	0.37596893310546875	0.7654181226834088
300.0	140.0	0.518585205078125	0.02593994140625	0.5192335654463034
300.0	160.0	0.33428955078125	-0.5228729248046875	0.6206009984324375
300.0	180.0	0.44610595703125	-1.1456756591796875	1.2294646155687357
300.0	200.0	0.719512939453125	-1.54840087890625	1.7074086071699779
300.0	220.0	0.916107177734375	-1.7319488525390625	1.9593108964398216
300.0	240.0	1.07611083984375	-1.965850830078125	2.241112229619051
300.0	260.0	1.092742919921875	-2.143218994140625	2.405717095978772
300.0	280.0	0.895751953125	-2.3175048828125	2.4845926111511787
300.0	300.0	0.57098388671875	-2.413787841796875	2.4804020529137745
300.0	320.0	0.2879638671875	-2.520538330078125	2.5369345009673787
300.0	340.0	0.155242919921875	-2.649993896484375	2.654537250744527
300.0	360.0	-0.043121337890625	-2.846710205078125	2.8470367826000103
300.0	380.0	-0.226104736328125	-3.111328125	3.119532986394923
300.0	400.0	-0.325164794921875	-3.378143310546875	3.3937566751977353
300.0	420.0	-0.44378662109375	-3.690826416015625	3.7174112226414433
300.0	440.0	-0.585968017578125	-3.7801513671875	3.825297750041683
300.0	460.0	-0.687530517578125	-3.802734375	3.8643870069401545
300.0	480.0	-0.774993896484375	-3.8291015625	3.906742161383059
300.0	500.0	-0.951812744140625	-3.815704345703125	3.932625987012523
300.0	520.0	-0.80242919921875	-3.8013916015625	3.885160322070217
300.0	540.0	-0.7235107421875	-3.853515625	3.9208481819856082
300.0	560.0	-0.785125732421875	-3.8509521484375	3.930172370935705
300.0	580.0	-0.530548095703125	-3.89501953125	3.930986953765324
300.0	600.0	-1.087982177734375	-3.5511474609375	3.7140750542215066
300.0	620.0	-1.258270263671875	-3.54638671875	3.7629912058583503
300.0	640.0	-1.30645751953125	-3.636962890625	3.864496127326705
300.0	660.0	-1.192962646484375	-3.59002685546875	3.783048069862957
300.0	680.0	-0.661651611328125	-3.64599609375	3.705545893713012
300.0	700.0	-0.3631591796875	-4.349609375	4.364743555454225
300.0	720.0	-0.264068603515625	-4.209228515625	4.217503636526391
300.0	740.0	-0.15435791015625	-4.3775634765625	4.380284049666387
300.0	760.0	-0.046417236328125	-4.74755859375	4.747785500727452
300.0	780.0	0.17669677734375	-4.89141845703125	4.894608898871251
300.0	800.0	0.538482666015625	-5.05462646484375	5.0832285292615085
320.0	0.0	-1.61212158203125	2.083500385284424	2.6343708643111134
320.0	20.0	-1.53009033203125	2.0696544647216797	2.573838772634736
320.0	40.0	-1.078582763671875	1.632080078125	1.9562786507812648
320.0	60.0	0.142059326171875	1.372161865234375	1.3794959356793648
320.0	80.0	0.98602294921875	0.986602783203125	1.3948570923969932
320.0	100.0	0.457489013671875	0.75244140625	0.8806044898079629
320.0	120.0	0.38592529296875	0.25049591064453125	0.460094047997416
320.0	140.0	0.23236083984375	-0.0373687744140625	0.2353465215253923
320.0	160.0	0.14447021484375	-0.794189453125	0.8072227266572627
320.0	180.0	0.27020263671875	-1.3196563720703125	1.3470346711334285
320.0	200.0	0.44818115234375	-1.794830322265625	1.8499411425881362
320.0	220.0	0.633697509765625	-2.0223388671875	2.1192987112770054
320.0	240.0	0.78021240234375	-2.1795806884765625	2.3150169265797977
320.0	260.0	0.913299560546875	-2.252105712890625	2.430246125257626
320.0	280.0	0.86346435546875	-2.360321044921875	2.5133018378750602
320.0	300.0	0.67266845703125	-2.4219970703125	2.5136731413783964
320.0	320.0	0.474365234375	-2.496307373046875	2.5409787240966497
320.0	340.0	0.3046875	-2.610260009765625	2.6279824564174494
320.0	360.0	0.078826904296875	-2.80389404296875	2.8050018689898715
320.0	380.0	-0.162017822265625	-3.039825439453125	3.0441400225807747
320.0	400.0	-0.317413330078125	-3.277435302734375	3.2927698652837627
320.0	420.0	-0.44671630859375	-3.60662841796875	3.634188218249489
320.0	440.0	-0.564361572265625	-3.718353271484375	3.760938052641745
320.0	460.0	-0.65203857421875	-3.75372314453125	3.809933299686334
320.0	480.0	-0.713714599609375	-3.787353515625	3.8540154620879012
320.0	500.0	-0.83941650390625	-3.65264892578125	3.747861289060884
320.0	520.0	-0.79193115234375	-3.60302734375	3.68903252762329
320.0	540.0	-0.816864013671875	-3.6446533203125	3.735072240545965
320.0	560.0	-0.939422607421875	-3.62225341796875	3.7420896113430535
320.0	580.0	-0.906524658203125	-3.48834228515625	3.60420849207415
320.0	600.0	-1.62841796875	-3.2786865234375	3.6608100742757137
320.0	620.0	-1.68023681640625	-3.28582763671875	3.6905093168059793
320.0	640.0	-1.725555419921875	-3.394775390625	3.8081546003300444
320.0	660.0	-1.47515869140625	-3.34637451171875	3.6570911305998792
320.0	680.0	-0.86328125	-3.43133544921875	3.5382647557336355
320.0	700.0	-0.36273193359375	-4.294921875	4.310212102437904
320.0	720.0	-0.183624267578125	-4.16754150390625	4.171584837735506
320.0	740.0	-0.121429443359375	-4.3585205078125	4.3602117066418575
320.0	760.0	0.01165771484375	-4.74603271484375	4.7460470322872395
320.0	780.0	0.237518310546875	-4.95068359375	4.95637801153932
320.0	800.0	0.382476806640625	-5.22686767578125	5.2408428909618054
340.0	0.0	-2.077392578125	2.323004722595215	3.1163938879494206
340.0	20.0	-1.916748046875	2.2240543365478516	2.9360416834773364
340.0	40.0	-1.35418701171875	1.5515365600585938	2.059390239829793
340.0	60.0	0.261749267578125	1.335174560546875	1.3605894995218895
340.0	80.0	0.458465576171875	0.9510650634765625	1.055800852197178
340.0	100.0	0.174072265625	0.7555313110351562	0.7753249097083896
340.0	120.0	0.13848876953125	0.19066619873046875	0.23565385340495978
340.0	140.0	-0.122344970703125	-0.2239837646484375	0.25521954996127383
340.0	160.0	-0.075592041015625	-1.0782928466796875	1.0809392304220862
340.0	180.0	0.084259033203125	-1.44244384765625	1.444902708945378
340.0	200.0	0.285125732421875	-1.88714599609375	1.9085640397591543
340.0	220.0	0.526458740234375	-2.183868408203125	2.246428282745037
340.0	240.0	0.747406005859375	-2.2848358154296875	2.403973885270992
340.0	260.0	0.8963623046875	-2.333709716796875	2.4999332838171577
340.0	280.0	0.942413330078125	-2.3746337890625	2.554804986073549
340.0	300.0	0.77874755859375	-2.39263916015625	2.516181613224477
340.0	320.0	0.56072998046875	-2.459381103515625	2.522493513039472
340.0	340.0	0.37213134765625	-2.554931640625	2.5818902819785374
340.0	360.0	0.12359619140625	-2.6776123046875	2.6804633317290567
340.0	380.0	-0.141510009765625	-2.908447265625	2.9118878034336086
340.0	400.0	-0.288726806640625	-3.12066650390625	3.1339946709392072
340.0	420.0	-0.4835205078125	-3.381927490234375	3.4163175541331396
340.0	440.0	-0.5860595703125	-3.494720458984375	3.5435204114550873
340.0	460.0	-0.608245849609375	-3.568084716796875	3.619556818148662
340.0	480.0	-0.582977294921875	-3.5853271484375	3.632414250566337
340.0	500.0	-0.6727294921875	-3.512054443359375	3.5759042748344343
340.0	520.0	-0.73388671875	-3.43670654296875	3.5141914544375434
340.0	540.0	-0.9217529296875	-3.40704345703125	3.5295288044563313
340.0	560.0	-1.122039794921875	-3.369384765625	3.5512993397085184
340.0	580.0	-1.35711669921875	-3.11181640625	3.394873647354944
340.0	600.0	-1.86602783203125	-2.89532470703125	3.444555853671245
340.0	620.0	-1.75531005859375	-2.91656494140625	3.404036494992443
340.0	640.0	-1.610870361328125	-3.03192138671875	3.433285688119757
340.0	660.0	-1.372802734375	-2.9990234375	3.2982918194395405
340.0	680.0	-0.73858642578125	-3.11883544921875	3.205096639362352
340.0	700.0	-0.445831298828125	-4.08447265625	4.1087324598553145
340.0	720.0	-0.34442138671875	-4.07470703125	4.089237518431457
340.0	740.0	-0.290069580078125	-4.28778076171875	4.297581205963667
340.0	760.0	-0.1531982421875	-4.60321044921875	4.605759019011527
340.0	780.0	0.117095947265625	-4.9464111328125	4.947796939616406
340.0	800.0	0.385772705078125	-5.1898193359375	5.204137327132524
360.0	0.0	-2.15582275390625	2.1064186096191406	3.014062226499274
360.0	20.0	-1.99462890625	1.9663887023925781	2.8009335948117795
360.0	40.0	-1.61328125	1.4108161926269531	2.1431469200640385
360.0	60.0	-0.34686279296875	1.2853736877441406	1.3313524380460096
360.0	80.0	-0.012939453125	0.9092025756835938	0.909294645907945
360.0	100.0	-0.21270751953125	0.703399658203125	0.7348575154582079
360.0	120.0	-0.178466796875	0.071624755859375	0.19230315452102595
360.0	140.0	-0.490386962890625	-0.526824951171875	0.7197387738272405
360.0	160.0	-0.259033203125	-1.226593017578125	1.2536461347176913
360.0	180.0	-0.107025146484375	-1.5679931640625	1.5716414809131032
360.0	200.0	0.102783203125	-1.9083709716796875	1.9111368743222736
360.0	220.0	0.35919189453125	-2.3749847412109375	2.4019932010898226
360.0	240.0	0.600311279296875	-2.5472412109375	2.617023389033692
360.0	260.0	0.7467041015625	-2.50732421875	2.6161501778798093
360.0	280.0	1.11431884765625	-2.225799560546875	2.489154510666747
360.0	300.0	0.911865234375	-1.819854736328125	2.035526827874711
360.0	320.0	0.67034912109375	-1.830352783203125	1.9492458170098992
360.0	340.0	0.55230712890625	-1.89324951171875	1.9721655301378611
360.0	360.0	0.24090576171875	-1.890106201171875	1.9053968189691268
360.0	380.0	-0.09423828125	-2.16864013671875	2.170686733787368
360.0	400.0	-0.32928466796875	-2.8040771484375	2.8233450102579867
360.0	420.0	-0.544403076171875	-2.826751708984375	2.878697610655118
360.0	440.0	-0.61376953125	-2.81256103515625	2.878751919490466
360.0	460.0	-0.6513671875	-2.88189697265625	2.954591236356887
360.0	480.0	-0.631378173828125	-2.86907958984375	2.9377297512270455
360.0	500.0	-0.8282470703125	-3.266754150390625	3.3701151150332556
360.0	520.0	-0.96697998046875	-3.21722412109375	3.359401930102261
360.0	540.0	-1.164794921875	-3.1934814453125	3.399275062653948
360.0	560.0	-1.363128662109375	-3.1461181640625	3.4287285182277247
360.0	580.0	-1.657501220703125	-2.833251953125	3.28247268480927
360.0	600.0	-2.1328125	-2.5472412109375	3.3222472735867496
360.0	620.0	-1.779052734375	-2.3367919921875	2.936941512260465
360.0	640.0	-1.448516845703125	-2.439208984375	2.8368894095014436
360.0	660.0	-1.063995361328125	-2.43145751953125	2.65406702971361
360.0	680.0	-0.53082275390625	-2.591552734375	2.6453578909310465
360.0	700.0	-0.4132080078125	-3.84063720703125	3.8628014463279334
360.0	720.0	-0.34979248046875	-3.92608642578125	3.941637908547191
360.0	740.0	-0.292694091796875	-4.14703369140625	4.157349909381137
360.0	760.0	-0.218109130859375	-4.066650390625	4.072495180173292
360.0	780.0	-0.08343505859375	-4.08428955078125	4.0851416797491185
360.0	800.0	-0.208160400390625	-3.70892333984375	3.7147601662999055
380.0	0.0	-2.576171875	2.187460422515869	3.379592376251065
380.0	20.0	-2.286834716796875	1.982431411743164	3.026490925843565
380.0	40.0	-1.833099365234375	1.5326042175292969	2.389378364849581
380.0	60.0	-0.2413330078125	1.2752456665039062	1.297880245090748
380.0	80.0	-0.5013427734375	0.8851242065429688	1.0172460063752153
380.0	100.0	-0.735076904296875	0.5834274291992188	0.9384698292287752
380.0	120.0	-0.531402587890625	-0.01558685302734375	0.5316311318989412
380.0	140.0	-0.654327392578125	-0.706390380859375	0.962876786950823
380.0	160.0	-0.50335693359375	-1.3115692138671875	1.4048423418167233
380.0	180.0	-0.253204345703125	-1.704132080078125	1.722840267417251
380.0	200.0	-0.060638427734375	-2.0083770751953125	2.009292287122054
380.0	220.0	0.2034912109375	-2.6155548095703125	2.623458716045519
380.0	240.0	0.4561767578125	-2.795013427734375	2.8319952852333254
380.0	260.0	0.74578857421875	-2.520233154296875	2.6282647791751144
380.0	280.0	1.249237060546875	-1.5933837890625	2.024713592756014
380.0	300.0	0.96392822265625	-0.715576171875	1.200502759758809
380.0	320.0	0.838775634765625	-0.7852783203125	1.1490024394357474
380.0	340.0	0.883941650390625	-0.870147705078125	1.2403668287841423
380.0	360.0	0.8834228515625	-0.95367431640625	1.2999733214323081
380.0	380.0	0.2578125	-1.29833984375	1.3236894027773376
380.0	400.0	-0.304718017578125	-2.399261474609375	2.4185344102951056
380.0	420.0	-0.426483154296875	-2.334197998046875	2.3728396859006406
380.0	440.0	-0.516082763671875	-2.34844970703125	2.404486940162987
380.0	460.0	-0.5640869140625	-2.399810791015625	2.465215179105385
380.0	480.0	-0.61920166015625	-2.44140625	2.5187050588505433
380.0	500.0	-0.831695556640625	-2.71307373046875	2.8376903576492234
380.0	520.0	-1.0419921875	-2.78594970703125	2.974434986500553
380.0	540.0	-1.274444580078125	-2.77069091796875	3.0497437844194426
380.0	560.0	-1.42962646484375	-2.7137451171875	3.0672861604422623
380.0	580.0	-1.701751708984375	-2.61328125	3.118524935066706
380.0	600.0	-1.765350341796875	-1.8612060546875	2.56525823403566
380.0	620.0	-1.186187744140625	-1.74493408203125	2.1099375144737498
380.0	640.0	-0.6112060546875	-1.827880859375	1.92736122129614
380.0	660.0	-0.35760498046875	-1.83941650390625	1.873855489865413
380.0	680.0	-0.13275146484375	-1.9832763671875	1.9877142903502527
380.0	700.0	-0.347442626953125	-3.552978515625	3.569926149308542
380.0	720.0	-0.255035400390625	-3.70843505859375	3.7171943235805736
380.0	740.0	-0.01641845703125	-3.8404541015625	3.8404891969564914
380.0	760.0	-0.18902587890625	-2.9656982421875	2.971716145026356
380.0	780.0	-1.048248291015625	-2.43505859375	2.6511006836053785
380.0	800.0	-3.28350830078125	-1.50274658203125	3.611048885172558
400.0	0.0	-0.0814208984375	2.055636405944824	2.0572482582683413
400.0	20.0	-0.244140625	1.9483699798583984	1.9636064328649991
400.0	40.0	-0.4146728515625	1.7096672058105469	1.7592372007341757
400.0	60.0	-0.6558837890625	1.21209716796875	1.378173824070406
400.0	80.0	-0.775543212890625	0.8896255493164062	1.1802122237365749
400.0	100.0	-0.938079833984375	0.5084075927734375	1.0669920596320452
400.0	120.0	-0.869781494140625	-0.02265167236328125	0.8700764022833578
400.0	140.0	-0.70477294921875	-0.973114013671875	1.2015222817555573
400.0	160.0	-0.53271484375	-1.450103759765625	1.5448579283668735
400.0	180.0	-0.29449462890625	-1.868927001953125	1.8919871101791699
400.0	200.0	-0.267578125	-2.097015380859375	2.114017871385979
400.0	220.0	-0.053009033203125	-2.7414703369140625	2.741982779993491
400.0	240.0	0.14801025390625	-2.650390625	2.654520201533468
400.0	260.0	0.66357421875	-1.06866455078125	1.2579247457165963
400.0	280.0	-4.6080322265625	3.56549072265625	5.826378385788751
400.0	300.0	-3.8927001953125	2.576873779296875	4.668339456917603
400.0	320.0	-2.23455810546875	1.161834716796875	2.5185531234958227
400.0	340.0	-1.848358154296875	0.4237060546875	1.8963002629685515
400.0	360.0	-0.64556884765625	-0.328857421875	0.7245042035671637
400.0	380.0	0.25421142578125	-0.95977783203125	0.9928730713723393
400.0	400.0	-0.503204345703125	-2.2445068359375	2.3002229348705914
400.0	420.0	-0.49725341796875	-2.190643310546875	2.24637020006173
400.0	440.0	-0.517608642578125	-2.23236083984375	2.2915832138806267
400.0	460.0	-0.5775146484375	-2.2364501953125	2.3098122532520273
400.0	480.0	-0.661346435546875	-2.230010986328125	2.3260112009521134
400.0	500.0	-0.909423828125	-2.472625732421875	2.6345644254404452
400.0	520.0	-1.154388427734375	-2.62030029296875	2.863317353598647
400.0	540.0	-1.3836669921875	-2.578857421875	2.9266089502407007
400.0	560.0	-1.571014404296875	-2.4791259765625	2.934987541059627
400.0	580.0	-1.74176025390625	-2.34771728515625	2.923269613482307
400.0	600.0	-1.641082763671875	-1.135986328125	1.9959001916197712
400.0	620.0	-1.793670654296875	-1.304443359375	2.217842846980668
400.0	640.0	-1.359130859375	-1.3631591796875	1.924951854481489
400.0	660.0	-0.861572265625	-1.4163818359375	1.6578432598010822
400.0	680.0	-0.5634765625	-1.59521484375	1.6918085690193063
400.0	700.0	-0.291900634765625	-3.21075439453125	3.223995930918386
400.0	720.0	-0.177978515625	-3.43804931640625	3.4426529674170707
400.0	740.0	0.6048583984375	-3.177734375	3.23478738717354
400.0	760.0	-0.647216796875	-1.93707275390625	2.0423370035533015
400.0	780.0	-2.351287841796875	-1.3660888671875	2.7193295695879587
400.0	800.0	-2.73333740234375	-1.2625732421875	3.0108511333075128
420.0	0.0	-0.18853759765625	2.0327911376953125	2.0415156710695594
420.0	20.0	-0.321380615234375	1.9641036987304688	1.9902233139060383
420.0	40.0	-0.568267822265625	1.8350906372070312	1.9210637585950716
420.0	60.0	-0.79461669921875	1.2091217041015625	1.4468555539537344
420.0	80.0	-0.804229736328125	0.9244003295898438	1.225276066092951
420.0	100.0	-0.982208251953125	0.35942840576171875	1.0459071799510815
420.0	120.0	-0.9249267578125	-0.2195281982421875	0.9506219738366056
420.0	140.0	-0.714599609375	-1.167999267578125	1.3692607095735783
420.0	160.0	-0.59576416015625	-1.5252227783203125	1.6374490703633549
420.0	180.0	-0.30908203125	-2.0138702392578125	2.0374506233550655
420.0	200.0	-0.407745361328125	-2.3001556396484375	2.3360163197827015
420.0	220.0	-0.17156982421875	-2.8860931396484375	2.891188305058705
420.0	240.0	0.151092529296875	-2.2124176025390625	2.2175708783337726
420.0	260.0	-1.748382568359375	2.28729248046875	2.878983934750559
420.0	280.0	-5.229278564453125	4.0538330078125	6.616563787940012
420.0	300.0	-5.66961669921875	3.915008544921875	6.889981525582736
420.0	320.0	-5.719268798828125	3.4962158203125	6.703250006933376
420.0	340.0	-6.17169189453125	2.103851318359375	6.520427226093794
420.0	360.0	-3.00372314453125	0.701171875	3.0844764105571816
420.0	380.0	-0.010406494140625	-0.2359619140625	0.23619127843410623
420.0	400.0	-0.574737548828125	-1.976715087890625	2.058573726813641
420.0	420.0	-0.639007568359375	-2.0284423828125	2.126713232387153
420.0	440.0	-0.71148681640625	-2.0484619140625	2.1685040242721483
420.0	460.0	-0.823944091796875	-2.011566162109375	2.173771444046135
420.0	480.0	-1.01544189453125	-1.974273681640625	2.220107837738528
420.0	500.0	-1.215087890625	-2.165771484375	2.483345466195834
420.0	520.0	-1.409912109375	-2.38739013671875	2.772631208989799
420.0	540.0	-1.55224609375	-2.42236328125	2.8770317693606375
420.0	560.0	-1.69342041015625	-2.3077392578125	2.8623998965173874
420.0	580.0	-1.769134521484375	-2.09564208984375	2.742544935608609
420.0	600.0	-1.544189453125	-0.6943359375	1.693110587423778
420.0	620.0	-2.25201416015625	-0.89691162109375	2.424049965161048
420.0	640.0	-2.067901611328125	-0.91796875	2.262495016593411
420.0	660.0	-1.8465576171875	-0.97735595703125	2.0892581698626067
420.0	680.0	-1.73602294921875	-1.135986328125	2.0746663871333837
420.0	700.0	-0.8702392578125	-2.92523193359375	3.051933523383935
420.0	720.0	0.526641845703125	-2.4957275390625	2.5506876686259643
420.0	740.0	0.998748779296875	-2.38983154296875	2.590133959453718
420.0	760.0	-0.692230224609375	-1.68365478515625	1.82040548215014
420.0	780.0	-1.49267578125	-1.4564208984375	2.0854838338706423
420.0	800.0	-2.10009765625	-1.331787109375	2.486778452231755
440.0	0.0	0.08502197265625	2.061054229736328	2.0628071344040793
440.0	20.0	-0.01373291015625	2.006866455078125	2.006913441416744
440.0	40.0	-0.17474365234375	1.9174575805664062	1.9254035725805667
440.0	60.0	-0.702484130859375	1.2003898620605469	1.3908342011350563
440.0	80.0	-0.804779052734375	0.9271163940429688	1.2276864957403724
440.0	100.0	-0.883819580078125	0.2268524169921875	0.9124686675303818
440.0	120.0	-0.818115234375	-0.42365264892578125	0.9213002244970379
440.0	140.0	-0.647369384765625	-1.2460784912109375	1.4042075083798513
440.0	160.0	-0.615325927734375	-1.5381927490234375	1.6567024266567756
440.0	180.0	-0.409637451171875	-2.076995849609375	2.1170060464479454
440.0	200.0	-0.644744873046875	-2.4318389892578125	2.515857074834477
440.0	220.0	-0.623443603515625	-2.86248779296875	2.9295935369364217
440.0	240.0	-5.47979736328125	0.1636199951171875	5.482239564760581
440.0	260.0	-4.332122802734375	3.47442626953125	5.553280641240813
440.0	280.0	-7.028839111328125	4.593109130859375	8.396501101108706
440.0	300.0	-7.983795166015625	4.353973388671875	9.093847894162147
440.0	320.0	-7.746795654296875	3.872344970703125	8.66071004488447
440.0	340.0	-8.099151611328125	2.122222900390625	8.37257946287889
440.0	360.0	-6.247894287109375	1.071563720703125	6.339119168340432
440.0	380.0	-0.3389892578125	0.0172119140625	0.3394259372793489
440.0	400.0	-0.725067138671875	-1.636993408203125	1.790382577574498
440.0	420.0	-0.802978515625	-1.721527099609375	1.8995868106629914
440.0	440.0	-0.88214111328125	-1.73492431640625	1.946313265483945
440.0	460.0	-1.09735107421875	-1.694732666015625	2.0189844450489143
440.0	480.0	-1.299346923828125	-1.62957763671875	2.084184661337732
440.0	500.0	-1.45166015625	-1.73797607421875	2.2644818488565086
440.0	520.0	-1.549591064453125	-1.9488525390625	2.489831055723123
440.0	540.0	-1.59381103515625	-2.03179931640625	2.582332681498405
440.0	560.0	-1.653564453125	-1.926513671875	2.5388442899397896
440.0	580.0	-1.66339111328125	-1.6055908203125	2.3118805933730235
440.0	600.0	-1.85968017578125	-0.21417236328125	1.871972264053946
440.0	620.0	-2.548492431640625	-0.37713623046875	2.576246379999732
440.0	640.0	-2.52801513671875	-0.3497314453125	2.5520918116947695
440.0	660.0	-2.41436767578125	-0.40325927734375	2.447813170693621
440.0	680.0	-2.027618408203125	-0.63031005859375	2.12332926774173
440.0	700.0	-0.759735107421875	-2.364013671875	2.483094455364364
440.0	720.0	1.9312744140625	-1.09259033203125	2.2189129086245387
440.0	740.0	1.268585205078125	-1.93292236328125	2.312033149636026
440.0	760.0	-0.306884765625	-1.6199951171875	1.6488063679777722
440.0	780.0	-0.8067626953125	-1.506591796875	1.7090011377874887
440.0	800.0	-1.761474609375	-1.3677978515625	2.230171240557953
460.0	0.0	0.068572998046875	2.118560314178467	2.1196697999625083
460.0	20.0	0.029052734375	2.119047164916992	2.119246316150486
460.0	40.0	-0.063629150390625	2.0756187438964844	2.0765938068851724
460.0	60.0	-0.551361083984375	1.3634834289550781	1.470743385491678
460.0	80.0	-0.72119140625	0.9707717895507812	1.2093448275146668
460.0	100.0	-0.837921142578125	0.12024688720703125	0.8465052599142022
460.0	120.0	-0.7232666015625	-0.6583709716796875	0.9780423882870435
460.0	140.0	-0.672119140625	-1.2933197021484375	1.457539018743516
460.0	160.0	-0.589263916015625	-1.5240631103515625	1.6340135639132707
460.0	180.0	-0.489532470703125	-2.0920867919921875	2.1485970271553643
460.0	200.0	-0.72119140625	-2.5539703369140625	2.653842784771883
460.0	220.0	-0.950531005859375	-2.8000335693359375	2.9569743290242116
460.0	240.0	-6.868408203125	0.8230133056640625	6.917541625899687
460.0	260.0	-5.579620361328125	3.637847900390625	6.660788295909417
460.0	280.0	-8.764739990234375	4.251617431640625	9.74150490845455
460.0	300.0	-9.318328857421875	3.991943359375	10.137399295653665
460.0	320.0	-9.379486083984375	3.5335693359375	10.023017083270602
460.0	340.0	-9.8795166015625	1.95416259765625	10.070928444717879
460.0	360.0	-9.601531982421875	1.590667724609375	9.732401564854591
460.0	380.0	-1.345123291015625	0.0889892578125	1.3480637062241254
460.0	400.0	-1.2740478515625	-1.309295654296875	1.826869737674721
460.0	420.0	-1.29595947265625	-1.337005615234375	1.8620136868282453
460.0	440.0	-1.246826171875	-1.360137939453125	1.8451424652888622
460.0	460.0	-1.404022216796875	-1.336334228515625	1.9383156491040519
460.0	480.0	-1.58294677734375	-1.326629638671875	2.065349049944254
460.0	500.0	-1.7008056640625	-1.414306640625	2.2120133771347437
460.0	520.0	-1.87139892578125	-1.50628662109375	2.402297509531499
460.0	540.0	-1.912933349609375	-1.60015869140625	2.4939570641313584
460.0	560.0	-2.068267822265625	-1.5462646484375	2.582376066266673
460.0	580.0	-2.116668701171875	-1.0098876953125	2.3452418953413368
460.0	600.0	-2.18267822265625	0.09490966796875	2.184740732611489
460.0	620.0	-2.639007568359375	0.20599365234375	2.647035007449652
460.0	640.0	-2.564849853515625	0.30548095703125	2.5829776201484695
460.0	660.0	-2.46917724609375	0.305419921875	2.487994694790414
460.0	680.0	-2.05218505859375	0.076904296875	2.053625522239454
460.0	700.0	-0.15625	-0.61016845703125	0.6298568158366601
460.0	720.0	1.893341064453125	-0.4093017578125	1.9370772610541105
460.0	740.0	1.783355712890625	-1.89471435546875	2.6019800321138113
460.0	760.0	0.894500732421875	-1.62548828125	1.8553554141415467
460.0	780.0	0.6175537109375	-1.5975341796875	1.7127428415154713
460.0	800.0	-0.5203857421875	-1.45947265625	1.5494714437554071
480.0	0.0	0.02667236328125	2.2120003700256348	2.2121611722378076
480.0	20.0	-0.018463134765625	2.2265987396240234	2.2266752872030224
480.0	40.0	-0.0584716796875	2.2111244201660156	2.2118974069291677
480.0	60.0	-0.306793212890625	1.8935432434082031	1.9182356711657225
480.0	80.0	-0.645751953125	1.2450637817382812	1.4025617296793687
480.0	100.0	-0.895721435546875	0.04329681396484375	0.8967672519654477
480.0	120.0	-0.8779296875	-0.7274169921875	1.140129824501121
480.0	140.0	-0.79718017578125	-1.1929473876953125	1.4347890794356133
480.0	160.0	-0.6785888671875	-1.3923187255859375	1.5488816237169527
480.0	180.0	-0.685638427734375	-2.1530609130859375	2.2595953949865706
480.0	200.0	-0.88763427734375	-2.6436767578125	2.788713217617325
480.0	220.0	-1.237945556640625	-2.700927734375	2.9711142400658943
480.0	240.0	-6.934356689453125	0.357269287109375	6.9435541360368855
480.0	260.0	-7.18170166015625	3.354400634765625	7.926464681937785
480.0	280.0	-8.089874267578125	3.627197265625	8.865812183267824
480.0	300.0	-8.867401123046875	3.331817626953125	9.472687653263383
480.0	320.0	-9.025054931640625	3.025421142578125	9.518654821406725
480.0	340.0	-9.008270263671875	1.578521728515625	9.145526993604628
480.0	360.0	-8.389434814453125	1.332000732421875	8.494518376996458
480.0	380.0	-2.046722412109375	0.114715576171875	2.0499347052155743
480.0	400.0	-1.530487060546875	-0.983673095703125	1.8193414747406775
480.0	420.0	-1.519805908203125	-1.024810791015625	1.833043140788344
480.0	440.0	-1.555511474609375	-1.031402587890625	1.866388824963574
480.0	460.0	-1.589508056640625	-1.099365234375	1.932650972285957
480.0	480.0	-1.77410888671875	-1.132720947265625	2.10487982704685
480.0	500.0	-1.944732666015625	-1.182159423828125	2.275848423250961
480.0	520.0	-2.11480712890625	-1.287109375	2.475693788756111
480.0	540.0	-2.32989501953125	-1.30230712890625	2.6691599165348943
480.0	560.0	-2.4625244140625	-1.18646240234375	2.7334446257477327
480.0	580.0	-2.669403076171875	-0.64422607421875	2.746040789533027
480.0	600.0	-2.692352294921875	0.32415771484375	2.711796287346048
480.0	620.0	-2.732513427734375	0.5228271484375	2.782081569597116
480.0	640.0	-2.611419677734375	0.71551513671875	2.7076695965593656
480.0	660.0	-2.545654296875	0.8538818359375	2.6850456213893548
480.0	680.0	-1.941070556640625	1.0538330078125	2.2086916747731644
480.0	700.0	-0.49090576171875	0.7520751953125	0.8981122236630571
480.0	720.0	0.998443603515625	0.00384521484375	0.9984510078508916
480.0	740.0	4.47772216796875	-2.4627685546875	5.110305741095764
480.0	760.0	5.174041748046875	-1.946044921875	5.527910893681938
480.0	780.0	5.31268310546875	-1.94970703125	5.659148282810654
480.0	800.0	5.282623291015625	-1.955078125	5.632800307984854
500.0	0.0	-0.117919921875	2.2174954414367676	2.220628546328235
500.0	20.0	-0.25799560546875	2.255512237548828	2.270219633906312
500.0	40.0	-0.311676025390625	2.2452392578125	2.266768905209731
500.0	60.0	-0.450958251953125	2.1364288330078125	2.1835044088601565
500.0	80.0	-0.67578125	1.7376708984375	1.8644517824626494
500.0	100.0	-0.95208740234375	0.2026824951171875	0.9734221158000256
500.0	120.0	-1.072509765625	-0.7229080200195312	1.2933959961162518
500.0	140.0	-0.941741943359375	-1.0542449951171875	1.413616071503126
500.0	160.0	-0.688720703125	-1.2634429931640625	1.438966435983953
500.0	180.0	-0.870330810546875	-2.13409423828125	2.3047416205840534
500.0	200.0	-1.075408935546875	-2.5611114501953125	2.7777322115307657
500.0	220.0	-1.354248046875	-2.5826416015625	2.9161662186141015
500.0	240.0	-4.986724853515625	-0.2948150634765625	4.995431981953424
500.0	260.0	-6.6517333984375	2.781036376953125	7.209696285824075
500.0	280.0	-7.929779052734375	2.857452392578125	8.428904436582215
500.0	300.0	-8.216217041015625	2.57354736328125	8.609841374620524
500.0	320.0	-8.180267333984375	2.145172119140625	8.456863311901767
500.0	340.0	-7.527496337890625	0.96307373046875	7.588854467393334
500.0	360.0	-3.689056396484375	0.05328369140625	3.689441183731238
500.0	380.0	-1.7030029296875	-0.045318603515625	1.703605809554785
500.0	400.0	-1.57061767578125	-0.765106201171875	1.7470625010422933
500.0	420.0	-1.58697509765625	-0.77923583984375	1.76796449474475
500.0	440.0	-1.6724853515625	-0.795989990234375	1.8522438596859916
500.0	460.0	-1.785919189453125	-0.88702392578125	1.9940709105157939
500.0	480.0	-1.9891357421875	-0.943511962890625	2.201562132887813
500.0	500.0	-2.187225341796875	-0.960479736328125	2.3888231453365067
500.0	520.0	-2.378692626953125	-0.99462890625	2.5782678826431575
500.0	540.0	-2.500030517578125	-0.96124267578125	2.678458525078379
500.0	560.0	-2.614471435546875	-0.8358154296875	2.744822092557956
500.0	580.0	-2.855438232421875	-0.333251953125	2.874819014031699
500.0	600.0	-2.935882568359375	0.16412353515625	2.940466457892119
500.0	620.0	-3.02032470703125	0.3663330078125	3.0424597299744756
500.0	640.0	-2.495941162109375	0.8280029296875	2.6296979173058985
500.0	660.0	-2.038330078125	1.2646484375	2.3987757664817817
500.0	680.0	-1.5960693359375	1.36614990234375	2.1009052526931837
500.0	700.0	-1.225341796875	1.54705810546875	1.9735377627158321
500.0	720.0	-0.55792236328125	0.98480224609375	1.1318625479096964
500.0	740.0	4.270660400390625	-2.5595703125	4.978949732633978
500.0	760.0	5.372833251953125	-1.854736328125	5.683958479806111
500.0	780.0	5.439208984375	-1.8489990234375	5.744892667785757
500.0	800.0	5.41143798828125	-1.85614013671875	5.720919271249309
520.0	0.0	-0.4442138671875	2.2206740379333496	2.264667556740477
520.0	20.0	-0.4619140625	2.2250537872314453	2.27249399497738
520.0	40.0	-0.494384765625	2.2096405029296875	2.264271946712552
520.0	60.0	-0.55029296875	2.128997802734375	2.198966574439795
520.0	80.0	-0.633056640625	1.9532089233398438	2.0532378840392074
520.0	100.0	-0.7801513671875	1.0170135498046875	1.281777171044506
520.0	120.0	-0.894775390625	-0.23662567138671875	0.9255348226983882
520.0	140.0	-0.9349365234375	-0.6487274169921875	1.137960264866377
520.0	160.0	-0.876953125	-0.9926910400390625	1.3245687163832238
520.0	180.0	-0.95831298828125	-2.0069732666015625	2.224029108703815
520.0	200.0	-1.09686279296875	-2.2823333740234375	2.532223058259366
520.0	220.0	-1.14990234375	-2.3056182861328125	2.576460960603081
520.0	240.0	-1.5552978515625	-1.402435302734375	2.0942244830558607
520.0	260.0	-4.2152099609375	1.998016357421875	4.6647684164717225
520.0	280.0	-7.3970947265625	1.797149658203125	7.612276747972209
520.0	300.0	-7.9246826171875	1.69354248046875	8.103621456873832
520.0	320.0	-7.9229736328125	1.439666748046875	8.052710818828276
520.0	340.0	-7.49237060546875	0.5673828125	7.5138232974706405
520.0	360.0	-3.2344970703125	-0.381439208984375	3.256910678543514
520.0	380.0	-1.5517578125	-0.3875732421875	1.599426561838497
520.0	400.0	-1.5341796875	-0.652862548828125	1.6673142538825587
520.0	420.0	-1.63763427734375	-0.618988037109375	1.750711917025672
520.0	440.0	-1.7745361328125	-0.598297119140625	1.8726820150332821
520.0	460.0	-1.9080810546875	-0.67864990234375	2.0251762889211755
520.0	480.0	-2.1470947265625	-0.7001953125	2.2583819961378255
520.0	500.0	-2.3646240234375	-0.669647216796875	2.4576155450317185
520.0	520.0	-2.30072021484375	5.044677734375	5.544554711668878
520.0	540.0	-2.0281982421875	5.7755126953125	6.12128540449866
520.0	560.0	-1.4732666015625	6.6002197265625	6.762648513576932
520.0	580.0	-2.589599609375	5.63946533203125	6.20560999161706
520.0	600.0	-3.53668212890625	4.3331298828125	5.5932222432375704
520.0	620.0	-3.119873046875	3.1173095703125	4.410354496611242
520.0	640.0	-2.0906982421875	1.0499267578125	2.339522459104971
520.0	660.0	-1.92529296875	1.125	2.229882960049291
520.0	680.0	-1.88116455078125	1.33026123046875	2.3039911042372223
520.0	700.0	-1.58740234375	1.4876708984375	2.1755484143086385
520.0	720.0	-0.84429931640625	1.37847900390625	1.616491787759662
520.0	740.0	4.1474609375	-2.99896240234375	5.118125410612735
520.0	760.0	5.42657470703125	-1.790283203125	5.7142652194645995
520.0	780.0	5.4791259765625	-1.77093505859375	5.758214345506636
520.0	800.0	5.4605712890625	-1.76947021484375	5.740110072477084
540.0	0.0	-0.92791748046875	2.253459930419922	2.437029443516765
540.0	20.0	-0.7086181640625	2.209148406982422	2.3200164625519966
540.0	40.0	-0.60491943359375	2.1780357360839844	2.260479415698866
540.0	60.0	-0.51959228515625	2.1198806762695312	2.1826291999363656
540.0	80.0	-0.53759765625	2.0057373046875	2.0765339812824086
540.0	100.0	-0.66143798828125	1.54119873046875	1.6771385569296395
540.0	120.0	-0.80975341796875	0.973236083984375	1.2660525554183422
540.0	140.0	-0.98687744140625	0.2777252197265625	1.02521138407097
540.0	160.0	-1.0972900390625	-0.55255126953125	1.2285594553322923
540.0	180.0	-1.11761474609375	-1.9736175537109375	2.268089277123399
540.0	200.0	-1.08355712890625	-1.945709228515625	2.2270789059964677
540.0	220.0	-0.935546875	-1.9711151123046875	2.1818668019102785
540.0	240.0	-0.9981689453125	-1.725341796875	1.9932750837328306
540.0	260.0	-1.64373779296875	0.337371826171875	1.678002884719905
540.0	280.0	-1.6705322265625	3.037841796875	3.4668661212721488
540.0	300.0	-2.7130126953125	2.04248046875	3.3959040549096815
540.0	320.0	-3.05047607421875	1.495361328125	3.3972797619614434
540.0	340.0	-2.4910888671875	0.508026123046875	2.5423639168937915
540.0	360.0	-0.42437744140625	0.012420654296875	0.42455916599182925
540.0	380.0	-0.9766845703125	-0.560516357421875	1.1260956161996192
540.0	400.0	-1.16845703125	-0.50921630859375	1.2745952623540575
540.0	420.0	-1.33172607421875	-0.4072265625	1.3925975046508055
540.0	440.0	-1.5738525390625	-0.32769775390625	1.6076061808256024
540.0	460.0	-1.75689697265625	-0.356109619140625	1.7926240635931385
540.0	480.0	-2.04248046875	-0.282196044921875	2.0618828950730372
540.0	500.0	-1.72296142578125	4.422821044921875	4.746571612241196
540.0	520.0	-1.611328125	6.346923828125	6.5482685044549696
540.0	540.0	-1.06329345703125	6.34710693359375	6.4355543197334075
540.0	560.0	-2.2674560546875	6.40850830078125	6.797818444259981
540.0	580.0	-2.19708251953125	4.16082763671875	4.705279823784376
540.0	600.0	-1.29241943359375	0.8634033203125	1.5542886752007938
540.0	620.0	-1.38226318359375	0.74542236328125	1.5704477095397136
540.0	640.0	-1.56591796875	0.84844970703125	1.7810014009583317
540.0	660.0	-1.753662109375	1.0679931640625	2.053275478921863
540.0	680.0	-1.7763671875	1.15496826171875	2.1188279945300637
540.0	700.0	-1.46734619140625	0.98870849609375	1.7693641048926
540.0	720.0	-0.29449462890625	0.185302734375	0.34794279676619505
540.0	740.0	4.05584716796875	-3.41839599609375	5.304274449538778
540.0	760.0	5.49395751953125	-1.6903076171875	5.748104823951635
540.0	780.0	5.56097412109375	-1.6141357421875	5.790498024322398
540.0	800.0	5.53668212890625	-1.61676025390625	5.767908001620765
560.0	0.0	-1.17083740234375	2.234792709350586	2.522926609414866
560.0	20.0	-0.87640380859375	2.166963577270508	2.3374804343426336
560.0	40.0	-0.712646484375	2.1463584899902344	2.2615746238506493
560.0	60.0	-0.61932373046875	2.0288619995117188	2.1212833135119924
560.0	80.0	-0.59027099609375	1.9622268676757812	2.049086169261365
560.0	100.0	-0.64288330078125	1.6754913330078125	1.7945947022678106
560.0	120.0	-0.69488525390625	1.4867782592773438	1.6411505440867153
560.0	140.0	-0.7822265625	1.2897186279296875	1.5083940248852095
560.0	160.0	-0.9344482421875	0.9063720703125	1.3018079148514485
560.0	180.0	-0.968017578125	-1.188385009765625	1.532748173378339
560.0	200.0	-1.027099609375	-1.350830078125	1.6969606676483315
560.0	220.0	-1.15020751953125	-1.4619903564453125	1.8602131975462712
560.0	240.0	-1.29345703125	-1.4084930419921875	1.9122980262057663
560.0	260.0	-1.4635009765625	-0.48724365234375	1.54247900638831
560.0	280.0	-1.59368896484375	1.547271728515625	2.2212371144316116
560.0	300.0	-1.7491455078125	0.916351318359375	1.9746416753830587
560.0	320.0	-1.84967041015625	0.583526611328125	1.9395318848463603
560.0	340.0	-1.4818115234375	0.13800048828125	1.488223614164897
560.0	360.0	-0.01068115234375	0.1297607421875	0.13019960533135744
560.0	380.0	-0.3125	-0.430572509765625	0.5320234357299208
560.0	400.0	-0.3665771484375	-0.257568359375	0.44801815310062837
560.0	420.0	-0.5528564453125	-0.080841064453125	0.5587356502188559
560.0	440.0	-0.7252197265625	-0.006011962890625	0.7252446452702602
560.0	460.0	-0.78033447265625	0.0362548828125	0.7811762321931306
560.0	480.0	-0.5572509765625	0.142425537109375	0.5751640500768054
560.0	500.0	-0.42083740234375	4.08258056640625	4.10421346915696
560.0	520.0	-0.628662109375	7.8218994140625	7.847122178956761
560.0	540.0	-1.7158203125	7.727294921875	7.915499109621753
560.0	560.0	-2.48040771484375	7.57421875	7.97001957994508
560.0	580.0	-2.8101806640625	7.5030517578125	8.01204724431178
560.0	600.0	-3.36688232421875	7.28515625	8.025546596466231
560.0	620.0	-3.61444091796875	6.90667724609375	7.795278938639459
560.0	640.0	-4.31829833984375	7.0091552734375	8.232615513860344
560.0	660.0	-4.65301513671875	7.262451171875	8.62518097702317
560.0	680.0	-4.76226806640625	7.145263671875	8.586849834306486
560.0	700.0	-4.86676025390625	7.21484375	8.702834348987443
560.0	720.0	-4.87890625	7.207275390625	8.703363990584204
560.0	740.0	-4.70355224609375	7.2435302734375	8.636673813103
560.0	760.0	1.0555419921875	-2.226806640625	2.4643126246486573
560.0	780.0	4.71282958984375	-1.03045654296875	4.824168677591396
560.0	800.0	5.2127685546875	-2.83251953125	5.932632038113566
580.0	0.0	-1.411376953125	2.1525068283081055	2.5739600909348668
580.0	20.0	-1.1458740234375	2.0987396240234375	2.3911786397161725
580.0	40.0	-0.9100341796875	2.0878944396972656	2.2776007989808615
580.0	60.0	-0.7821044921875	1.9198150634765625	2.0730116532840293
580.0	80.0	-0.7427978515625	1.7593612670898438	1.9097383895240327
580.0	100.0	-0.77960205078125	1.5584182739257812	1.742540350777606
580.0	120.0	-0.8133544921875	1.4337387084960938	1.648378662262295
580.0	140.0	-0.85498046875	1.3732147216796875	1.617624886610549
580.0	160.0	-0.97479248046875	1.22705078125	1.5671228413065306
580.0	180.0	-1.0057373046875	0.400848388671875	1.0826758317894216
580.0	200.0	-1.05548095703125	-0.6402740478515625	1.2345002661027775
580.0	220.0	-1.1661376953125	-0.649505615234375	1.3348163426665607
580.0	240.0	-1.2998046875	-0.609039306640625	1.4354167000144125
580.0	260.0	-1.45550537109375	-0.436370849609375	1.519511567468824
580.0	280.0	-1.526611328125	1.533416748046875	2.163771954331193
580.0	300.0	-1.702392578125	0.856964111328125	1.905919195076089
580.0	320.0	-1.8123779296875	0.620361328125	1.9156100692602769
580.0	340.0	-1.88629150390625	0.446044921875	1.9383115616534348
580.0	360.0	-1.7900390625	0.492340087890625	1.8565124851236599
580.0	380.0	-1.67315673828125	0.52447509765625	1.7534330893756638
580.0	400.0	-1.4140625	0.987640380859375	1.7248206503315935
580.0	420.0	-1.1329345703125	1.286407470703125	1.7141717887335506
580.0	440.0	-0.83221435546875	1.382781982421875	1.613897996887919
580.0	460.0	-0.66204833984375	1.536041259765625	1.6726418492887931
580.0	480.0	-0.64776611328125	4.32818603515625	4.376390669540035
580.0	500.0	-0.77734375	6.0015869140625	6.051719490583673
580.0	520.0	-2.03790283203125	7.53973388671875	7.810290329772384
580.0	540.0	-2.28094482421875	7.5177001953125	7.856113894142059
580.0	560.0	-2.66162109375	7.5888671875	8.042085055270748
580.0	580.0	-2.84454345703125	7.59124755859375	8.106692727296062
580.0	600.0	-3.18890380859375	7.48150634765625	8.132775954769963
580.0	620.0	-3.350341796875	7.19158935546875	7.933709574567185
580.0	640.0	-3.77001953125	7.02362060546875	7.97146747315522
580.0	660.0	-4.08856201171875	7.2073974609375	8.286309038624978
580.0	680.0	-4.19305419921875	7.3983154296875	8.50392701725139
580.0	700.0	-4.1656494140625	7.508056640625	8.586241876380633
580.0	720.0	-4.21270751953125	7.64666748046875	8.730316615219257
580.0	740.0	-3.772216796875	7.53704833984375	8.428328258899704
580.0	760.0	-1.71575927734375	-2.200927734375	2.79068321199885
580.0	780.0	5.0469970703125	-1.869140625	5.381994621306152
580.0	800.0	5.27886962890625	-1.5621337890625	5.5051545422376265
600.0	0.0	-1.493408203125	2.069365978240967	2.551968576033458
600.0	20.0	-1.31158447265625	2.035825729370117	2.42174322116907
600.0	40.0	-1.08221435546875	2.0392379760742188	2.308609848858381
600.0	60.0	-0.8748779296875	1.9048728942871094	2.0961755974259493
600.0	80.0	-0.8104248046875	1.70233154296875	1.8853967874797968
600.0	100.0	-0.8863525390625	1.3918075561523438	1.650075482172043
600.0	120.0	-0.89434814453125	1.3447723388671875	1.6150143178959173
600.0	140.0	-0.911865234375	1.3333892822265625	1.615371531140264
600.0	160.0	-1.0201416015625	1.3812408447265625	1.717124095218354
600.0	180.0	-1.0477294921875	1.1645965576171875	1.566531911840062
600.0	200.0	-1.08740234375	0.027862548828125	1.0877592467178538
600.0	220.0	-1.19342041015625	0.2458648681640625	1.2184834052111024
600.0	240.0	-1.29913330078125	0.3924407958984375	1.3571135219590824
600.0	260.0	-1.43621826171875	0.358978271484375	1.4804013964774343
600.0	280.0	-1.47052001953125	1.86981201171875	2.3787866837969953
600.0	300.0	-1.65948486328125	0.966583251953125	1.9204617138635873
600.0	320.0	-1.76873779296875	0.731964111328125	1.9142112841973158
600.0	340.0	-1.84674072265625	0.574615478515625	1.9340719337363512
600.0	360.0	-1.810546875	0.708587646484375	1.9442675842904267
600.0	380.0	-1.62396240234375	1.150238037109375	1.9900506089643328
600.0	400.0	-1.362548828125	1.929168701171875	2.3618279333190193
600.0	420.0	-1.1634521484375	2.489654541015625	2.748090361560834
600.0	440.0	-0.99188232421875	3.10650634765625	3.2610139884898017
600.0	460.0	-0.8092041015625	3.88568115234375	3.969046396260067
600.0	480.0	-0.7216796875	5.2039794921875	5.253781887979189
600.0	500.0	-0.7821044921875	6.083770751953125	6.1338368089655075
600.0	520.0	-2.044677734375	7.56048583984375	7.832091238738651
600.0	540.0	-2.2840576171875	7.54022216796875	7.8785702726420865
600.0	560.0	-2.66741943359375	7.61767578125	8.0711901689253
600.0	580.0	-2.8487548828125	7.6317138671875	8.146070275474552
600.0	600.0	-3.1895751953125	7.52130126953125	8.16966111375528
600.0	620.0	-3.31085205078125	7.31121826171875	8.025936317505401
600.0	640.0	-3.72052001953125	7.2103271484375	8.113635855966649
600.0	660.0	-4.04913330078125	7.35546875	8.396332593443534
600.0	680.0	-4.14739990234375	7.52264404296875	8.590174581879822
600.0	700.0	-4.1312255859375	7.63043212890625	8.677010966672187
600.0	720.0	-4.19488525390625	7.7078857421875	8.775452404751418
600.0	740.0	-3.767822265625	7.57525634765625	8.460555144790785
600.0	760.0	-2.60174560546875	5.71160888671875	6.276269295562496
600.0	780.0	5.235107421875	-1.4195556640625	5.424157814992355
600.0	800.0	5.29364013671875	-1.5113525390625	5.505162340422885
620.0	0.0	-1.660400390625	1.9793710708618164	2.5835710350892827
620.0	20.0	-1.48345947265625	1.9529075622558594	2.4524477474004787
620.0	40.0	-1.34796142578125	1.969207763671875	2.3863736551302703
620.0	60.0	-1.15155029296875	1.8428688049316406	2.173070065466502
620.0	80.0	-0.90325927734375	1.6908721923828125	1.9170096747489336
620.0	100.0	-0.93212890625	1.3196029663085938	1.6156163797626157
620.0	120.0	-0.92962646484375	1.2861404418945312	1.5869349704428812
620.0	140.0	-0.9244384765625	1.3086090087890625	1.6021997487308155
620.0	160.0	-1.0462646484375	1.3891143798828125	1.7390539022604377
620.0	180.0	-1.105712890625	1.4057159423828125	1.788473736783264
620.0	200.0	-1.1842041015625	1.388397216796875	1.8248249740089477
620.0	220.0	-1.2796630859375	1.8207244873046875	2.2254382202573053
620.0	240.0	-1.32928466796875	1.8192596435546875	2.253154095743014
620.0	260.0	-1.4095458984375	1.8406982421875	2.318402393587906
620.0	280.0	-1.49200439453125	1.8834228515625	2.4027814613668843
620.0	300.0	-1.6456298828125	1.27685546875	2.0828964446852045
620.0	320.0	-1.74139404296875	1.100677490234375	2.0600835299559317
620.0	340.0	-1.791259765625	1.069000244140625	2.08599450380859
620.0	360.0	-1.7327880859375	1.36279296875	2.2044861592764384
620.0	380.0	-1.52099609375	1.88433837890625	2.4216028252836574
620.0	400.0	-1.27337646484375	2.600616455078125	2.895633534762484
620.0	420.0	-1.08502197265625	3.1365966796875	3.3189623999336764
620.0	440.0	-0.94708251953125	3.456268310546875	3.5836791057922874
620.0	460.0	-0.77996826171875	4.182891845703125	4.254989386842024
620.0	480.0	-0.7305908203125	5.477081298828125	5.525593407110016
620.0	500.0	-0.81256103515625	6.154144287109375	6.2075556656718875
620.0	520.0	-2.06646728515625	7.60638427734375	7.882091652299105
620.0	540.0	-2.29559326171875	7.5732421875	7.913516642667678
620.0	560.0	-2.672119140625	7.64825439453125	8.101605765844267
620.0	580.0	-2.7847900390625	7.69793701171875	8.186164535241833
620.0	600.0	-3.0858154296875	7.69427490234375	8.290001395593029
620.0	620.0	-3.19537353515625	7.5511474609375	8.199404856817342
620.0	640.0	-3.6629638671875	7.397705078125	8.254898225613543
620.0	660.0	-4.0159912109375	7.49249267578125	8.500919473972385
620.0	680.0	-4.12860107421875	7.59381103515625	8.643570608706858
620.0	700.0	-4.132568359375	7.6640625	8.707236946862858
620.0	720.0	-4.2025146484375	7.740478515625	8.807731661511037
620.0	740.0	-3.808837890625	7.6141357421875	8.513654278717095
620.0	760.0	-2.83062744140625	6.07025146484375	6.697791020812741
620.0	780.0	5.00775146484375	-0.6014404296875	5.043739220470009
620.0	800.0	5.150146484375	-1.49346923828125	5.3623184515853355
