# Supplementary material for: Real-time emotion detection by quantitative facial motion analysis
Source: PLoS One. 2023 Mar 10;18(3):e0282730. doi: 10.1371/journal.pone.0282730 (PMC10004542; doi:10.1371/journal.pone.0282730)
Supplement: S1 Dataset — Data from each participant is organized into folders by Study ID and subsequently by emotions. The data files (.csv) contain the pixel displacement results after DISC-processing of videos. (ZIP) [file pone.0282730.s004.zip › S1_Dataset/1/happy/result/101975_cropped_result.csv]

pos_x	pos_y	disp_x	disp_y	disp_xy_indi
0.0	0.0	2.262944459915161	2.7944436073303223	3.595807656592608
0.0	20.0	2.1238949298858643	2.7281856536865234	3.4574451021203276
0.0	40.0	2.0448250770568848	2.570850372314453	3.2849020126314357
0.0	60.0	1.976036787033081	2.3625030517578125	3.079958125246673
0.0	80.0	1.9895851612091064	2.235504150390625	2.9926456389150347
0.0	100.0	1.9305024147033691	2.2622222900390625	2.973968604865411
0.0	120.0	1.8477706909179688	2.2107391357421875	2.8812539028203643
0.0	140.0	1.774850845336914	2.33270263671875	2.9311426295128946
0.0	160.0	1.6517901420593262	2.514404296875	3.0084281014423184
0.0	180.0	1.598240852355957	2.82611083984375	3.246733173702736
0.0	200.0	1.6555519104003906	3.1658172607421875	3.5725692514552536
0.0	220.0	1.6676356792449951	3.23248291015625	3.63730044444271
0.0	240.0	1.6479039192199707	3.4052276611328125	3.7830097476909286
0.0	260.0	1.8072214126586914	3.25537109375	3.723370810488145
0.0	280.0	2.2813644409179688	2.205810546875	3.1733616057723304
0.0	300.0	2.4474198818206787	1.6763916015625	2.9665051625979735
0.0	320.0	2.391634941101074	1.4818115234375	2.813482376430978
0.0	340.0	1.932892084121704	2.947296142578125	3.524574635458333
0.0	360.0	1.6339030265808105	3.12567138671875	3.52696196719248
0.0	380.0	1.5597286224365234	3.1197509765625	3.487921950303706
0.0	400.0	1.5262346267700195	2.71728515625	3.116573560230595
0.0	420.0	1.4795012474060059	2.732177734375	3.10704346820099
0.0	440.0	1.390517234802246	2.808258056640625	3.1336642278599447
0.0	460.0	1.1013703346252441	3.444488525390625	3.616285084937332
0.0	480.0	0.9547572135925293	3.70806884765625	3.829012394321246
0.0	500.0	0.9834527969360352	5.62744140625	5.71272931133432
0.0	520.0	1.786008358001709	6.4844970703125	6.725959270598013
0.0	540.0	2.561785936355591	6.7374267578125	7.208027920353607
0.0	560.0	2.732942581176758	6.7822265625	7.312152371025213
0.0	580.0	3.147817850112915	6.705322265625	7.407435717127478
0.0	600.0	3.403785228729248	6.45361328125	7.296223562038228
0.0	620.0	3.5831172466278076	6.322021484375	7.266820821513402
0.0	640.0	3.253648519515991	6.3309326171875	7.118071121583232
0.0	660.0	3.0219736099243164	6.346435546875	7.029194025613291
0.0	680.0	2.990656852722168	6.3782958984375	7.044621138056943
0.0	700.0	2.9402248859405518	6.4539794921875	7.092162834106459
0.0	720.0	3.0227549076080322	6.4039306640625	7.0814811432064415
0.0	740.0	3.0507495403289795	7.2392578125	7.855821181369887
0.0	760.0	3.048245429992676	7.0198974609375	7.653153635172104
0.0	780.0	5.145480632781982	3.2943115234375	6.1097020676778975
0.0	800.0	5.089572429656982	3.679443359375	6.280290674130717
20.0	0.0	2.021625518798828	2.856010913848877	3.4991096122131595
20.0	20.0	2.0739364624023438	2.485292434692383	3.236957048837865
20.0	40.0	2.1068477630615234	2.262950897216797	3.0918852274836546
20.0	60.0	2.0627880096435547	2.0917510986328125	2.9377741627566945
20.0	80.0	2.1009578704833984	1.9448928833007812	2.8629761265264095
20.0	100.0	2.0466861724853516	1.9215469360351562	2.807359420528272
20.0	120.0	1.9203929901123047	1.9928970336914062	2.767588810385041
20.0	140.0	1.8087120056152344	2.2285919189453125	2.8702022682112553
20.0	160.0	1.6779823303222656	2.57720947265625	3.0753265463724087
20.0	180.0	1.8611412048339844	2.5913543701171875	3.190448879994215
20.0	200.0	1.9206066131591797	2.8905029296875	3.470408758207424
20.0	220.0	1.9277935028076172	2.9482269287109375	3.5225601219345553
20.0	240.0	1.8717288970947266	3.144439697265625	3.659353778190813
20.0	260.0	1.9661102294921875	2.9808349609375	3.5708495486174
20.0	280.0	2.314899444580078	2.066619873046875	3.103172109018357
20.0	300.0	2.4645843505859375	1.512786865234375	2.891833349413267
20.0	320.0	2.4647769927978516	0.948089599609375	2.640833109666926
20.0	340.0	2.0985584259033203	1.908233642578125	2.836424351467319
20.0	360.0	1.7618789672851562	2.074432373046875	2.7216699222548457
20.0	380.0	1.6076240539550781	2.103271484375	2.647301651840979
20.0	400.0	1.5310325622558594	1.805023193359375	2.3668902457133534
20.0	420.0	1.4526786804199219	1.90087890625	2.39240798459894
20.0	440.0	1.3345832824707031	1.866546630859375	2.29458250298889
20.0	460.0	1.089324951171875	3.2269287109375	3.4058329017610895
20.0	480.0	0.9474449157714844	3.627838134765625	3.7495148220111045
20.0	500.0	0.9774169921875	5.6201171875	5.704477292254722
20.0	520.0	1.7937183380126953	6.504150390625	6.7469547041602675
20.0	540.0	2.4978809356689453	6.7442626953125	7.1919738926224
20.0	560.0	2.6066856384277344	6.7708740234375	7.255311506671931
20.0	580.0	3.2483673095703125	6.740234375	7.482155411899482
20.0	600.0	3.492147445678711	6.4034423828125	7.293775985890969
20.0	620.0	4.135351181030273	6.4173583984375	7.634370845357513
20.0	640.0	4.352169036865234	6.4488525390625	7.7800433415258885
20.0	660.0	4.233957290649414	6.43017578125	7.698932063397973
20.0	680.0	4.1844482421875	6.460693359375	7.697412927433365
20.0	700.0	3.8659019470214844	6.630126953125	7.67487988691283
20.0	720.0	3.583829879760742	6.806640625	7.692476402626548
20.0	740.0	3.3237171173095703	7.1549072265625	7.889220043617298
20.0	760.0	3.0493392944335938	7.0084228515625	7.643066204010025
20.0	780.0	5.095804214477539	2.7369384765625	5.784293631617892
20.0	800.0	5.116310119628906	2.6060791015625	5.741800895522062
40.0	0.0	2.2439346313476562	2.2131686210632324	3.151723016862407
40.0	20.0	2.265026092529297	1.9725399017333984	3.0035407211770813
40.0	40.0	2.1681442260742188	2.0041732788085938	2.952551424878043
40.0	60.0	2.1284141540527344	1.8626251220703125	2.828342121550974
40.0	80.0	2.098102569580078	1.759429931640625	2.7381797013401914
40.0	100.0	2.036487579345703	1.7895278930664062	2.711031490206636
40.0	120.0	1.9177970886230469	1.8909072875976562	2.6932278112742263
40.0	140.0	1.734375	2.251953125	2.84241965899166
40.0	160.0	1.6530189514160156	2.612274169921875	3.091350512734123
40.0	180.0	1.8563385009765625	2.6266021728515625	3.216369320310785
40.0	200.0	1.9801864624023438	2.7691192626953125	3.4042855222368966
40.0	220.0	2.123645782470703	2.5829925537109375	3.343908183836954
40.0	240.0	2.085285186767578	2.6168060302734375	3.34605560477224
40.0	260.0	2.1350440979003906	2.391021728515625	3.2055261980232106
40.0	280.0	2.3465194702148438	1.774169921875	2.941739712446241
40.0	300.0	2.525188446044922	1.19769287109375	2.7948246638219647
40.0	320.0	2.6065025329589844	0.077178955078125	2.607644923188077
40.0	340.0	2.298595428466797	0.33868408203125	2.323412974739921
40.0	360.0	1.9364089965820312	0.279510498046875	1.9564779376630448
40.0	380.0	1.6508331298828125	-0.07830810546875	1.6526893785889676
40.0	400.0	1.5082473754882812	-0.63238525390625	1.635457506334347
40.0	420.0	1.3456153869628906	-0.679443359375	1.5074229825201935
40.0	440.0	1.1848335266113281	-1.141357421875	1.6451526525679565
40.0	460.0	0.98126220703125	1.73724365234375	1.9952170374564497
40.0	480.0	0.8918800354003906	2.979248046875	3.1098824611798923
40.0	500.0	0.9610176086425781	5.5126953125	5.5958345626528825
40.0	520.0	1.7940864562988281	6.5164794921875	6.758938613774736
40.0	540.0	2.499664306640625	6.7738037109375	7.220300434206585
40.0	560.0	2.6087379455566406	6.8004150390625	7.283622613239548
40.0	580.0	3.250957489013672	6.7735595703125	7.5133104453327455
40.0	600.0	3.493846893310547	6.4368896484375	7.3239684911977605
40.0	620.0	4.145069122314453	6.4791259765625	7.691597457546234
40.0	640.0	4.3936767578125	6.5047607421875	7.849605580234298
40.0	660.0	4.2765655517578125	6.473388671875	7.758464655822128
40.0	680.0	4.226711273193359	6.49951171875	7.752982701458092
40.0	700.0	3.954547882080078	6.616943359375	7.7085918540834
40.0	720.0	3.6134986877441406	6.7911376953125	7.692653895959638
40.0	740.0	3.322559356689453	7.128173828125	7.864493804606298
40.0	760.0	3.0442581176757812	6.883056640625	7.526219250399685
40.0	780.0	4.957878112792969	2.0802001953125	5.376596342844582
40.0	800.0	5.121654510498047	2.092529296875	5.532632626804817
60.0	0.0	2.465991973876953	1.5974481105804443	2.938189388249604
60.0	20.0	2.4057579040527344	1.5636062622070312	2.8692395571170506
60.0	40.0	2.1525840759277344	1.7348480224609375	2.7646547460712494
60.0	60.0	2.0802345275878906	1.6256332397460938	2.6400869531013926
60.0	80.0	1.9590072631835938	1.7110443115234375	2.6010348119936397
60.0	100.0	1.8950157165527344	1.736541748046875	2.5703427414824604
60.0	120.0	1.9106559753417969	1.7364044189453125	2.5818029673548137
60.0	140.0	1.8105087280273438	2.120452880859375	2.788236409311092
60.0	160.0	1.8641395568847656	2.3961181640625	3.0358521939799337
60.0	180.0	2.1822891235351562	2.3108062744140625	3.1783976240507164
60.0	200.0	2.1996536254882812	2.375396728515625	3.2374350479919243
60.0	220.0	2.197467803955078	2.3105010986328125	3.1886172671241977
60.0	240.0	2.1549949645996094	2.1524810791015625	3.0458460390078645
60.0	260.0	2.2314910888671875	1.65234375	2.776651283085027
60.0	280.0	1.9209518432617188	2.28216552734375	2.9830077905239825
60.0	300.0	2.2656936645507812	1.14569091796875	2.538892565884115
60.0	320.0	2.4667930603027344	-0.361175537109375	2.493093614560828
60.0	340.0	2.2182846069335938	-1.145233154296875	2.496466618054265
60.0	360.0	1.5977096557617188	-0.760528564453125	1.7694857562194053
60.0	380.0	1.3574256896972656	-1.229217529296875	1.8312783069159124
60.0	400.0	1.2961349487304688	-2.137786865234375	2.500019697220234
60.0	420.0	1.1307601928710938	-2.370025634765625	2.6259550878162554
60.0	440.0	1.0061569213867188	-2.43359375	2.6333876073402984
60.0	460.0	0.7905998229980469	-2.4205322265625	2.5463747446030323
60.0	480.0	0.5582084655761719	-2.449676513671875	2.5124712361888837
60.0	500.0	1.1164207458496094	5.695770263671875	5.804153183565384
60.0	520.0	1.8860435485839844	6.6375732421875	6.900328891622395
60.0	540.0	2.5078964233398438	6.846923828125	7.291770044258574
60.0	560.0	2.5893211364746094	6.8590087890625	7.331479081074349
60.0	580.0	3.2564048767089844	6.8338623046875	7.57006253081722
60.0	600.0	3.5060997009277344	6.4879150390625	7.374671292128139
60.0	620.0	4.175079345703125	6.528076171875	7.749004197231989
60.0	640.0	4.415802001953125	6.544189453125	7.894664205578709
60.0	660.0	4.284912109375	6.5177001953125	7.800056898577415
60.0	680.0	4.2294921875	6.5396728515625	7.788191392716741
60.0	700.0	3.957775115966797	6.6468505859375	7.735929587343959
60.0	720.0	3.6241302490234375	6.783447265625	7.690869708128072
60.0	740.0	3.326244354248047	6.991455078125	7.742373383763331
60.0	760.0	3.133098602294922	5.81201171875	6.602710585099859
60.0	780.0	4.2853851318359375	-2.0616455078125	4.755513424231286
60.0	800.0	4.268768310546875	-2.08837890625	4.752232038232052
80.0	0.0	2.40704345703125	1.352400302886963	2.7609499784106375
80.0	20.0	2.0897293090820312	1.5253677368164062	2.587221544003696
80.0	40.0	1.9153060913085938	1.6458358764648438	2.525306546869628
80.0	60.0	1.801116943359375	1.6887588500976562	2.468993458363018
80.0	80.0	1.6821212768554688	1.7999267578125	2.4635885053188753
80.0	100.0	1.7590179443359375	1.7253646850585938	2.463945499588651
80.0	120.0	1.8505096435546875	1.6942291259765625	2.50894365664042
80.0	140.0	1.7698974609375	2.0789794921875	2.7303283229621313
80.0	160.0	1.9189529418945312	2.3072357177734375	3.0009526904926687
80.0	180.0	2.4968032836914062	1.8862152099609375	3.1291907029997663
80.0	200.0	2.8168182373046875	1.526641845703125	3.2039195225635946
80.0	220.0	2.8196792602539062	1.4075469970703125	3.151472620802483
80.0	240.0	2.6289215087890625	1.302642822265625	2.9339575016986723
80.0	260.0	2.6391830444335938	1.142852783203125	2.876004107455499
80.0	280.0	2.0322189331054688	1.972747802734375	2.8322513457081513
80.0	300.0	2.629119873046875	0.721954345703125	2.7264426243971545
80.0	320.0	2.851287841796875	-0.228057861328125	2.8603938094067116
80.0	340.0	2.34466552734375	-1.10174560546875	2.590617651117943
80.0	360.0	1.8170166015625	-1.23150634765625	2.195030117030601
80.0	380.0	1.8970184326171875	-2.07183837890625	2.809126768588105
80.0	400.0	2.1072769165039062	-2.849884033203125	3.544355372354234
80.0	420.0	2.02703857421875	-3.0679931640625	3.6771548017597806
80.0	440.0	1.8710479736328125	-3.195587158203125	3.703052498319215
80.0	460.0	1.6939239501953125	-3.2086181640625	3.62830661215354
80.0	480.0	1.4664764404296875	-3.2738037109375	3.5872473971115335
80.0	500.0	0.7351303100585938	-2.970001220703125	3.0596280531700084
80.0	520.0	1.2583084106445312	2.7283935546875	3.004575085691662
80.0	540.0	1.764892578125	4.8990478515625	5.207256059021859
80.0	560.0	1.6201248168945312	3.5560302734375	3.9077046623205187
80.0	580.0	3.3035507202148438	6.701416015625	7.471440555576097
80.0	600.0	3.6895065307617188	6.505859375	7.47921551018613
80.0	620.0	4.5126800537109375	6.805908203125	8.16606807077462
80.0	640.0	4.873954772949219	6.8076171875	8.372519746187518
80.0	660.0	5.080841064453125	6.8101806640625	8.496676208930403
80.0	680.0	5.0272216796875	6.6907958984375	8.368972910176497
80.0	700.0	4.9228668212890625	6.7171630859375	8.32795879331965
80.0	720.0	4.56903076171875	6.899658203125	8.275344429175279
80.0	740.0	4.2037200927734375	5.042724609375	6.565084470468249
80.0	760.0	4.1662445068359375	-2.0726318359375	4.653320966587441
80.0	780.0	4.2563629150390625	-2.232666015625	4.806393949921983
80.0	800.0	4.278877258300781	-2.279296875	4.848090844444685
100.0	0.0	1.9627914428710938	1.5393562316894531	2.494427360387378
100.0	20.0	1.8456802368164062	1.5792827606201172	2.429129386131287
100.0	40.0	1.7599029541015625	1.6141090393066406	2.388013065003375
100.0	60.0	1.7205963134765625	1.5925827026367188	2.3445194259563755
100.0	80.0	1.678314208984375	1.6639404296875	2.3633527746884235
100.0	100.0	1.7357254028320312	1.6324996948242188	2.3828130282583198
100.0	120.0	1.8588943481445312	1.5911483764648438	2.446884008998054
100.0	140.0	1.75390625	2.030792236328125	2.683338264349027
100.0	160.0	2.01397705078125	2.082672119140625	2.8971756448167314
100.0	180.0	2.89990234375	1.2718658447265625	3.166555909859915
100.0	200.0	3.2671127319335938	0.7126922607421875	3.3439431606539607
100.0	220.0	3.0673294067382812	0.725341796875	3.151924874062716
100.0	240.0	2.366302490234375	1.2530517578125	2.677597091245507
100.0	260.0	2.8006210327148438	1.291229248046875	3.083950573517101
100.0	280.0	2.473419189453125	1.59588623046875	2.943578663354304
100.0	300.0	3.1447067260742188	0.6622314453125	3.213678714522831
100.0	320.0	3.2767486572265625	-0.16632080078125	3.2809669872476004
100.0	340.0	2.5894393920898438	-1.12640380859375	2.8238239862500505
100.0	360.0	2.0400161743164062	-1.437408447265625	2.4955578606281845
100.0	380.0	2.271820068359375	-2.4508056640625	3.341798142617418
100.0	400.0	2.2590179443359375	-3.201324462890625	3.918116944341212
100.0	420.0	2.1244125366210938	-3.430450439453125	4.034986845492437
100.0	440.0	1.9184112548828125	-3.553985595703125	4.038702187253517
100.0	460.0	1.5730133056640625	-3.552276611328125	3.884976188239126
100.0	480.0	1.3002166748046875	-3.56134033203125	3.7912673820231424
100.0	500.0	1.22369384765625	-3.411956787109375	3.624758716093181
100.0	520.0	1.3331832885742188	-3.384521484375	3.6376315590132986
100.0	540.0	2.6576995849609375	0.058837890625	2.658350801018319
100.0	560.0	3.1367111206054688	4.38671875	5.39279686672246
100.0	580.0	0.6319503784179688	2.70361328125	2.7764880794510907
100.0	600.0	1.2286911010742188	0.384521484375	1.2874543074629599
100.0	620.0	6.0695648193359375	8.676513671875	10.588744335111425
100.0	640.0	5.936119079589844	8.7724609375	10.59214712072269
100.0	660.0	5.760467529296875	8.390869140625	10.1779011142365
100.0	680.0	5.701972961425781	8.402587890625	10.15460382843706
100.0	700.0	5.530815124511719	8.166259765625	9.86294654254971
100.0	720.0	5.0529327392578125	7.526123046875	9.065023849067718
100.0	740.0	0.0189361572265625	-1.1851806640625	1.185331930101496
100.0	760.0	3.8190383911132812	-2.0916748046875	4.354326322332952
100.0	780.0	4.18109130859375	-2.1851806640625	4.717683654654138
100.0	800.0	4.2647552490234375	-2.2545166015625	4.824000667578093
120.0	0.0	1.7350311279296875	1.5672478675842285	2.3380758955457956
120.0	20.0	1.7009963989257812	1.5422401428222656	2.2960604102006807
120.0	40.0	1.694366455078125	1.4947586059570312	2.2594647539133286
120.0	60.0	1.6890640258789062	1.4536399841308594	2.228453833262476
120.0	80.0	1.6330413818359375	1.544097900390625	2.2474568918623032
120.0	100.0	1.6450653076171875	1.6026992797851562	2.296711746769605
120.0	120.0	1.7571182250976562	1.6247940063476562	2.3932028789957625
120.0	140.0	1.9872512817382812	1.6618499755859375	2.5905429929119923
120.0	160.0	2.497772216796875	1.3480072021484375	2.83830749991019
120.0	180.0	3.0398178100585938	0.5892181396484375	3.096396346471199
120.0	200.0	3.2401809692382812	0.261474609375	3.250714026911893
120.0	220.0	2.8437042236328125	0.1512603759765625	2.8477242515467798
120.0	240.0	2.8286361694335938	0.9009246826171875	2.9686441118424476
120.0	260.0	1.5533828735351562	1.666534423828125	2.2782307472239243
120.0	280.0	0.3734283447265625	2.718505859375	2.744034044267933
120.0	300.0	0.5528640747070312	2.240814208984375	2.308009316334735
120.0	320.0	1.0891265869140625	1.29278564453125	1.6904116199994468
120.0	340.0	0.8101730346679688	-0.443572998046875	0.9236543458996979
120.0	360.0	0.957427978515625	-1.358184814453125	1.6617263084682705
120.0	380.0	2.5631561279296875	-2.948150634765625	3.9065792583041836
120.0	400.0	2.1108551025390625	-3.458740234375	4.051986336699524
120.0	420.0	1.9124221801757812	-3.619537353515625	4.093703610268236
120.0	440.0	1.6488876342773438	-3.755889892578125	4.101894600747714
120.0	460.0	1.2163009643554688	-3.764556884765625	3.9561694319794127
120.0	480.0	1.0071334838867188	-3.7386474609375	3.871924933613798
120.0	500.0	0.9027786254882812	-3.66082763671875	3.7704997324495726
120.0	520.0	0.8952255249023438	-3.6986083984375	3.8054083651336406
120.0	540.0	0.8907241821289062	-3.582763671875	3.691826796741207
120.0	560.0	0.976531982421875	-3.1922607421875	3.3382844933894242
120.0	580.0	1.0274200439453125	-2.3582763671875	2.572364548569207
120.0	600.0	1.0411148071289062	-2.042236328125	2.2923021750058483
120.0	620.0	1.0038986206054688	-1.9942626953125	2.232688096973834
120.0	640.0	0.6891555786132812	-1.7117919921875	1.845309523102034
120.0	660.0	0.27677154541015625	-1.334228515625	1.362632826646862
120.0	680.0	0.26025390625	-0.792724609375	0.8343526844369413
120.0	700.0	0.30226898193359375	-0.486083984375	0.572402111548382
120.0	720.0	0.32805633544921875	-0.2882080078125	0.4366747244753472
120.0	740.0	-0.04497528076171875	-1.2264404296875	1.2272648057577693
120.0	760.0	3.4840316772460938	-1.9921875	4.013388563696577
120.0	780.0	3.9439926147460938	-2.03662109375	4.438795244734677
120.0	800.0	4.021873474121094	-2.0753173828125	4.525749493867574
140.0	0.0	1.6466064453125	1.5186939239501953	2.2400321471773363
140.0	20.0	1.6703643798828125	1.4134941101074219	2.188168814531837
140.0	40.0	1.6512298583984375	1.3778800964355469	2.150607729322053
140.0	60.0	1.6100006103515625	1.3530960083007812	2.1030860117959778
140.0	80.0	1.5217742919921875	1.46514892578125	2.11245316409294
140.0	100.0	1.4290924072265625	1.6942672729492188	2.2164942365319593
140.0	120.0	1.643463134765625	1.69866943359375	2.363566990791538
140.0	140.0	2.6919708251953125	0.7345733642578125	2.7903951245620706
140.0	160.0	3.16497802734375	0.37542724609375	3.1871666932682188
140.0	180.0	3.0573272705078125	0.109039306640625	3.059271091188785
140.0	200.0	2.991119384765625	-0.0593109130859375	2.9917073650896704
140.0	220.0	2.8497314453125	-0.08270263671875	2.8509312577687846
140.0	240.0	3.0803070068359375	0.914398193359375	3.2131628207081975
140.0	260.0	1.0213775634765625	1.75146484375	2.0275209557648304
140.0	280.0	0.5036163330078125	2.18316650390625	2.2405011481029136
140.0	300.0	0.86297607421875	1.554229736328125	1.7777395135285143
140.0	320.0	1.2069091796875	0.8377685546875	1.4691786546356902
140.0	340.0	0.3127899169921875	-0.864349365234375	0.9192047418029601
140.0	360.0	0.345367431640625	-1.677215576171875	1.7124049613895647
140.0	380.0	2.120697021484375	-3.3931884765625	4.00138524693752
140.0	400.0	1.811065673828125	-3.765625	4.178503382258237
140.0	420.0	1.56524658203125	-3.8658447265625	4.1707016570898
140.0	440.0	1.261383056640625	-3.994384765625	4.18881807571505
140.0	460.0	0.8390655517578125	-3.9923095703125	4.079530206452137
140.0	480.0	0.7012786865234375	-3.92626953125	3.988406226576492
140.0	500.0	0.599884033203125	-3.907012939453125	3.9527978651008953
140.0	520.0	0.4369964599609375	-3.96728515625	3.991280172703988
140.0	540.0	0.3202056884765625	-3.821044921875	3.8344381567472796
140.0	560.0	0.228118896484375	-3.4970703125	3.5045026753452615
140.0	580.0	0.581390380859375	-2.4879150390625	2.5549434468397085
140.0	600.0	0.827423095703125	-2.3602294921875	2.5010622213560794
140.0	620.0	0.876495361328125	-2.305419921875	2.4664154424200015
140.0	640.0	0.902984619140625	-2.246826171875	2.4214890189771676
140.0	660.0	0.896514892578125	-2.2803955078125	2.450294395509608
140.0	680.0	0.3325042724609375	-1.7099609375	1.7419889491557219
140.0	700.0	0.06011962890625	-0.97119140625	0.973050418711013
140.0	720.0	0.009979248046875	-0.6768798828125	0.6769534409011042
140.0	740.0	0.37640380859375	-1.216796875	1.27368538585227
140.0	760.0	3.0188751220703125	-1.9112548828125	3.573024241413661
140.0	780.0	3.62127685546875	-1.918701171875	4.09817767439482
140.0	800.0	3.6894378662109375	-1.9461669921875	4.171272914844011
160.0	0.0	1.607879638671875	1.3655238151550293	2.109486246035073
160.0	20.0	1.51409912109375	1.3007278442382812	1.9960934530411227
160.0	40.0	1.4513397216796875	1.3362998962402344	1.9728366380460736
160.0	60.0	1.46917724609375	1.2724647521972656	1.943617330140906
160.0	80.0	1.1841888427734375	1.566192626953125	1.9634822535667145
160.0	100.0	1.3621063232421875	1.6071395874023438	2.1067110122682053
160.0	120.0	2.0777587890625	1.0977859497070312	2.3499394836677463
160.0	140.0	2.8034515380859375	0.51123046875	2.8496836874598475
160.0	160.0	3.0558013916015625	0.26239013671875	3.067045928700992
160.0	180.0	2.6096954345703125	-0.0092010498046875	2.6097116546727226
160.0	200.0	2.84912109375	-0.24981689453125	2.8600523575005465
160.0	220.0	2.8945770263671875	-0.259429931640625	2.906179631578848
160.0	240.0	2.388397216796875	0.9540252685546875	2.5718875321918535
160.0	260.0	0.4595489501953125	1.6199951171875	1.6839149079858386
160.0	280.0	0.17486572265625	1.805908203125	1.8143545571564172
160.0	300.0	0.1414947509765625	1.352630615234375	1.3600111565069029
160.0	320.0	0.18182373046875	0.638885498046875	0.6642548822373654
160.0	340.0	-0.1263427734375	-1.2960205078125	1.302164218933407
160.0	360.0	-0.244598388671875	-1.9072265625	1.9228472462591624
160.0	380.0	1.7485198974609375	-3.72406005859375	4.114115354706294
160.0	400.0	1.505767822265625	-4.110687255859375	4.377794701679744
160.0	420.0	1.1280670166015625	-4.158111572265625	4.308413517915111
160.0	440.0	0.7906951904296875	-4.2962646484375	4.368419486906269
160.0	460.0	0.4990692138671875	-4.19989013671875	4.2294381708138795
160.0	480.0	0.4248046875	-4.1265869140625	4.148394699378765
160.0	500.0	0.302978515625	-4.240020751953125	4.25083191362861
160.0	520.0	0.1871490478515625	-4.3187255859375	4.322778672652921
160.0	540.0	0.04302978515625	-4.2535400390625	4.253757683074861
160.0	560.0	-0.1627197265625	-3.95068359375	3.954033202609456
160.0	580.0	0.270263671875	-2.6578369140625	2.6715425345834625
160.0	600.0	0.57861328125	-2.512939453125	2.5786930845509834
160.0	620.0	0.683135986328125	-2.5040283203125	2.59554090793105
160.0	640.0	0.7483978271484375	-2.4644775390625	2.5756065010447653
160.0	660.0	0.6686248779296875	-2.4970703125	2.5850375960429157
160.0	680.0	0.402069091796875	-2.5106201171875	2.542611438542063
160.0	700.0	0.093719482421875	-1.4844970703125	1.487452484334145
160.0	720.0	-0.03076171875	-0.95703125	0.9575255071365026
160.0	740.0	0.4217376708984375	-1.371826171875	1.4351897814909553
160.0	760.0	0.0621795654296875	-2.3697509765625	2.3705665966759817
160.0	780.0	-0.0076751708984375	-2.38427734375	2.3842896971987013
160.0	800.0	0.084442138671875	-2.3853759765625	2.3868701314367695
180.0	0.0	1.873077392578125	0.7936978340148926	2.0342996756395553
180.0	20.0	1.5611114501953125	0.9724559783935547	1.839222550384884
180.0	40.0	1.4913787841796875	1.0412025451660156	1.818876966141875
180.0	60.0	1.2707366943359375	1.2047004699707031	1.7510211217114027
180.0	80.0	0.960235595703125	1.53778076171875	1.8129594784130267
180.0	100.0	1.2489776611328125	1.5558624267578125	1.9951574095808833
180.0	120.0	2.239349365234375	0.7031631469726562	2.3471523152186116
180.0	140.0	2.5524749755859375	0.3262786865234375	2.5732443106459777
180.0	160.0	2.457305908203125	0.070953369140625	2.4583300647151494
180.0	180.0	2.1957244873046875	-0.15106201171875	2.200914754263315
180.0	200.0	2.5249176025390625	-0.3401947021484375	2.547732587023503
180.0	220.0	2.6818695068359375	-0.3648834228515625	2.706577906502657
180.0	240.0	2.0372314453125	0.7234954833984375	2.161887526276054
180.0	260.0	0.244415283203125	1.270263671875	1.2935643110215362
180.0	280.0	-0.4910430908203125	1.469970703125	1.5498184361686282
180.0	300.0	-0.6291961669921875	0.98370361328125	1.1677159823091605
180.0	320.0	-0.8243865966796875	0.19085693359375	0.8461912490010322
180.0	340.0	-1.222686767578125	-1.60107421875	2.014547489029873
180.0	360.0	-0.8812713623046875	-2.03717041015625	2.219617645909886
180.0	380.0	1.136138916015625	-3.91204833984375	4.073687991213784
180.0	400.0	0.9924468994140625	-4.331512451171875	4.443754151932077
180.0	420.0	0.43359375	-4.3880615234375	4.40943164971538
180.0	440.0	0.13525390625	-4.503875732421875	4.505906149960801
180.0	460.0	-0.1183624267578125	-4.324798583984375	4.326417970573492
180.0	480.0	-0.1760101318359375	-4.238800048828125	4.242452759955521
180.0	500.0	-0.17510986328125	-4.337982177734375	4.341515039540857
180.0	520.0	-0.1952056884765625	-4.42138671875	4.425693818776046
180.0	540.0	-0.1870880126953125	-4.4554443359375	4.459370600783459
180.0	560.0	-0.1089324951171875	-4.4234619140625	4.424803000547475
180.0	580.0	-0.4137115478515625	-3.067626953125	3.095398579886717
180.0	600.0	-0.11285400390625	-2.648193359375	2.6505969317939533
180.0	620.0	0.0013275146484375	-2.69287109375	2.6928714209648894
180.0	640.0	0.0186767578125	-2.65576171875	2.6558273904868783
180.0	660.0	0.0433807373046875	-2.627685546875	2.6280436110583985
180.0	680.0	-0.0957183837890625	-2.8935546875	2.8951374299933352
180.0	700.0	-0.1187744140625	-1.8641357421875	1.8679157975499945
180.0	720.0	0.023529052734375	-1.4041748046875	1.4043719231178597
180.0	740.0	0.5579681396484375	-1.2188720703125	1.340513919603455
180.0	760.0	0.235260009765625	-2.30224609375	2.314235154080513
180.0	780.0	0.1799163818359375	-2.3172607421875	2.324234766914973
180.0	800.0	0.1718292236328125	-2.3255615234375	2.331900872976208
200.0	0.0	1.3359222412109375	0.8917019367218018	1.6061819879812707
200.0	20.0	0.993011474609375	1.132822036743164	1.5064386995947814
200.0	40.0	0.926177978515625	1.2002677917480469	1.5160634616647888
200.0	60.0	0.7511444091796875	1.2935333251953125	1.4958096091524296
200.0	80.0	0.59173583984375	1.57672119140625	1.6841024373787756
200.0	100.0	1.27862548828125	1.3281707763671875	1.843616215614921
200.0	120.0	2.8162384033203125	0.4761810302734375	2.856212022579629
200.0	140.0	2.5882415771484375	0.1380157470703125	2.591918750292765
200.0	160.0	1.9505767822265625	-0.1675262451171875	1.957757601482981
200.0	180.0	1.9034423828125	-0.28961181640625	1.925348775907642
200.0	200.0	2.165435791015625	-0.454345703125	2.212587214769085
200.0	220.0	2.20184326171875	-0.5146331787109375	2.261185763666132
200.0	240.0	1.6014556884765625	0.4998779296875	1.6776585667955808
200.0	260.0	0.7772369384765625	1.12158203125	1.3645671516474724
200.0	280.0	-0.0628662109375	1.1427001953125	1.1444281964565814
200.0	300.0	-0.46673583984375	0.267425537109375	0.5379207767811989
200.0	320.0	-0.6788330078125	-0.453277587890625	0.8162565921202162
200.0	340.0	-0.6292572021484375	-1.78887939453125	1.8963264789150025
200.0	360.0	-0.5300445556640625	-2.104827880859375	2.1705408632486236
200.0	380.0	0.7690887451171875	-3.93267822265625	4.007175501624636
200.0	400.0	0.619171142578125	-4.305267333984375	4.349563164373456
200.0	420.0	-0.06353759765625	-4.332977294921875	4.333443118886461
200.0	440.0	-0.1744384765625	-4.432525634765625	4.435956749671918
200.0	460.0	-0.2496337890625	-4.338134765625	4.345311297636336
200.0	480.0	-0.2646636962890625	-4.292877197265625	4.301027958864783
200.0	500.0	-0.2283172607421875	-4.439788818359375	4.445655578560012
200.0	520.0	-0.2410125732421875	-4.51220703125	4.518639104124467
200.0	540.0	-0.2783050537109375	-4.5716552734375	4.580118518343161
200.0	560.0	-0.1841583251953125	-4.6729736328125	4.676600994493714
200.0	580.0	-0.3866729736328125	-3.7882080078125	3.807891266697723
200.0	600.0	-0.2901458740234375	-2.78857421875	2.8036281496821216
200.0	620.0	-0.115875244140625	-2.871826171875	2.874162944871231
200.0	640.0	-0.028045654296875	-2.8326416015625	2.8327804365371323
200.0	660.0	0.0131988525390625	-2.7908935546875	2.7909247648950655
200.0	680.0	-0.0375518798828125	-3.24169921875	3.2419167121514847
200.0	700.0	-0.1165924072265625	-2.58935546875	2.591979076491247
200.0	720.0	0.1881256103515625	-2.1788330078125	2.1869395330469046
200.0	740.0	0.542388916015625	-1.6715087890625	1.7573068508743115
200.0	760.0	0.472747802734375	-2.2498779296875	2.2990087393233396
200.0	780.0	0.5098724365234375	-2.2388916015625	2.296215474443425
200.0	800.0	0.418212890625	-2.2578125	2.296218479814403
220.0	0.0	0.5569610595703125	1.203383445739746	1.3260231292696782
220.0	20.0	0.3549957275390625	1.3250865936279297	1.3718150193023324
220.0	40.0	0.2857818603515625	1.3860359191894531	1.4151914502954546
220.0	60.0	0.2151031494140625	1.4292526245117188	1.4453485495068257
220.0	80.0	0.212188720703125	1.5295486450195312	1.5441965906822592
220.0	100.0	1.3971710205078125	1.0033493041992188	1.7201153120601824
220.0	120.0	2.5321044921875	0.34810638427734375	2.5559208153091837
220.0	140.0	1.8612823486328125	-0.10693359375	1.8643515695287647
220.0	160.0	1.68218994140625	-0.3049468994140625	1.7096068584416164
220.0	180.0	1.7455902099609375	-0.39324951171875	1.7893379668409501
220.0	200.0	1.8359222412109375	-0.611297607421875	1.935018149944
220.0	220.0	1.8189544677734375	-0.7659912109375	1.973661037530621
220.0	240.0	1.4932708740234375	-0.1287841796875	1.4988139538129819
220.0	260.0	0.6650543212890625	0.684844970703125	0.9546255203809605
220.0	280.0	-0.1938934326171875	0.445770263671875	0.4861129407721716
220.0	300.0	-0.6246185302734375	-0.49029541015625	0.7940641646499573
220.0	320.0	-0.85687255859375	-0.997833251953125	1.3152573057673347
220.0	340.0	-0.3615875244140625	-1.983001708984375	2.0156987164868765
220.0	360.0	-0.0846099853515625	-2.416961669921875	2.4184421770000477
220.0	380.0	0.5442352294921875	-4.07928466796875	4.115428943299268
220.0	400.0	0.2799072265625	-4.258209228515625	4.267398960643069
220.0	420.0	-0.2137908935546875	-4.308929443359375	4.31422988423383
220.0	440.0	-0.2708587646484375	-4.327606201171875	4.336074250149338
220.0	460.0	-0.308441162109375	-4.259246826171875	4.2704003883404855
220.0	480.0	-0.29217529296875	-4.28533935546875	4.295288092008579
220.0	500.0	-0.3145751953125	-4.422637939453125	4.433811441299244
220.0	520.0	-0.358917236328125	-4.5059814453125	4.520253352195422
220.0	540.0	-0.445953369140625	-4.593994140625	4.61558843177603
220.0	560.0	-0.4774169921875	-4.67431640625	4.698633934471515
220.0	580.0	-0.28985595703125	-4.03662109375	4.047014495938203
220.0	600.0	-0.18743896484375	-2.9803466796875	2.986235037076955
220.0	620.0	-0.0233154296875	-3.0810546875	3.0811429042852323
220.0	640.0	0.043670654296875	-3.0703125	3.0706230595276534
220.0	660.0	0.091094970703125	-3.0308837890625	3.0322524361420276
220.0	680.0	0.1384735107421875	-3.5889892578125	3.5916596172063393
220.0	700.0	0.0022735595703125	-3.181640625	3.181641437328146
220.0	720.0	-0.00390625	-2.82470703125	2.824709732199443
220.0	740.0	0.394317626953125	-2.933349609375	2.9597341640333865
220.0	760.0	0.35540771484375	-2.3304443359375	2.3573895407152445
220.0	780.0	0.607086181640625	-2.1966552734375	2.279001540644449
220.0	800.0	0.707733154296875	-2.0787353515625	2.195911400655016
240.0	0.0	0.3316497802734375	1.2011544704437256	1.2460993694815699
240.0	20.0	0.1855621337890625	1.2743721008300781	1.2878111495364593
240.0	40.0	0.12384033203125	1.3295822143554688	1.3353371456557337
240.0	60.0	-0.1244354248046875	1.4275588989257812	1.43297194140308
240.0	80.0	0.2968902587890625	1.2383041381835938	1.2733974102402004
240.0	100.0	2.077850341796875	0.8984909057617188	2.263790615459368
240.0	120.0	1.7714691162109375	0.18830108642578125	1.7814488847110628
240.0	140.0	1.4674530029296875	-0.2332916259765625	1.4858813204822738
240.0	160.0	1.40301513671875	-0.44439697265625	1.4717133359346761
240.0	180.0	1.4895477294921875	-0.5370941162109375	1.5834211467906254
240.0	200.0	1.5345306396484375	-0.7695159912109375	1.7166651230654144
240.0	220.0	1.451416015625	-1.0462493896484375	1.7892026815742474
240.0	240.0	1.2177886962890625	-0.864837646484375	1.4936376614112432
240.0	260.0	0.54290771484375	-0.676666259765625	0.8675402088330332
240.0	280.0	-0.0444183349609375	-0.823883056640625	0.8250795594972653
240.0	300.0	-0.3542022705078125	-1.390777587890625	1.4351730026069174
240.0	320.0	-0.5560455322265625	-1.63494873046875	1.7269174807067356
240.0	340.0	-0.520263671875	-2.145538330078125	2.207715791062628
240.0	360.0	-0.45904541015625	-2.59417724609375	2.634478747823955
240.0	380.0	-0.088134765625	-3.948577880859375	3.94956137034528
240.0	400.0	-0.2187957763671875	-4.1536865234375	4.1594450743749976
240.0	420.0	-0.3686676025390625	-4.297760009765625	4.313543427705641
240.0	440.0	-0.381683349609375	-4.250640869140625	4.267742960603134
240.0	460.0	-0.378173828125	-4.211883544921875	4.228827076183463
240.0	480.0	-0.342193603515625	-4.277496337890625	4.291162008472147
240.0	500.0	-0.3779449462890625	-4.385498046875	4.401753684790856
240.0	520.0	-0.419219970703125	-4.4371337890625	4.456893721626809
240.0	540.0	-0.495941162109375	-4.5286865234375	4.5557611069764
240.0	560.0	-0.478515625	-4.5474853515625	4.5725922873185025
240.0	580.0	-0.1769256591796875	-3.9542236328125	3.9581797871204705
240.0	600.0	-0.296478271484375	-3.5037841796875	3.5163052972247404
240.0	620.0	-0.2302703857421875	-3.57568359375	3.5830905114388014
240.0	640.0	-0.1808319091796875	-3.580810546875	3.585373669785174
240.0	660.0	-0.19622802734375	-3.5572509765625	3.5626591120917084
240.0	680.0	0.2256927490234375	-3.8822021484375	3.888756965701829
240.0	700.0	0.1055908203125	-3.6934814453125	3.6949904747105884
240.0	720.0	0.0518646240234375	-3.466064453125	3.466452470818228
240.0	740.0	0.2614593505859375	-3.62255859375	3.631981794717699
240.0	760.0	0.428070068359375	-3.740478515625	3.764893558824393
240.0	780.0	0.67376708984375	-3.3790283203125	3.4455470510254873
240.0	800.0	0.9954376220703125	-2.974365234375	3.1365179111383448
260.0	0.0	-0.19940185546875	1.3012290000915527	1.316418630468151
260.0	20.0	-0.36474609375	1.4177627563476562	1.4639299662867713
260.0	40.0	-0.34796142578125	1.4098091125488281	1.4521153148622306
260.0	60.0	-0.40399169921875	1.4454078674316406	1.5008041831867793
260.0	80.0	0.493377685546875	1.0984039306640625	1.204123222720106
260.0	100.0	1.34918212890625	0.7561264038085938	1.5466155163764903
260.0	120.0	1.06280517578125	0.11666107177734375	1.069188780027013
260.0	140.0	1.097747802734375	-0.26727294921875	1.1298163867603606
260.0	160.0	1.13873291015625	-0.529327392578125	1.2557468412090387
260.0	180.0	1.263031005859375	-0.727386474609375	1.4575110309039858
260.0	200.0	1.330230712890625	-0.9359130859375	1.6264830321729626
260.0	220.0	1.1578369140625	-1.1654052734375	1.6427890220359116
260.0	240.0	1.023712158203125	-1.3979644775390625	1.7327121120699664
260.0	260.0	0.61395263671875	-1.526519775390625	1.645357245339914
260.0	280.0	0.14154052734375	-1.604461669921875	1.6106926991605937
260.0	300.0	-0.09051513671875	-1.803131103515625	1.8054015526859086
260.0	320.0	-0.37066650390625	-2.022308349609375	2.055997256325474
260.0	340.0	-0.521484375	-2.278594970703125	2.337507431834756
260.0	360.0	-0.503265380859375	-2.635772705078125	2.6833884915170945
260.0	380.0	-0.3341064453125	-3.776092529296875	3.7908444846249
260.0	400.0	-0.45733642578125	-4.034698486328125	4.060535492016395
260.0	420.0	-0.450897216796875	-4.221954345703125	4.245963588788377
260.0	440.0	-0.46533203125	-4.23779296875	4.263264376659532
260.0	460.0	-0.44635009765625	-4.22607421875	4.249580180683871
260.0	480.0	-0.40496826171875	-4.272613525390625	4.291762531915111
260.0	500.0	-0.45135498046875	-4.359954833984375	4.383255351080709
260.0	520.0	-0.441650390625	-4.33837890625	4.36080114219098
260.0	540.0	-0.5433349609375	-4.4423828125	4.4754863347542875
260.0	560.0	-0.49053955078125	-4.4168701171875	4.444026404397772
260.0	580.0	-0.4573974609375	-3.9896240234375	4.015757996401389
260.0	600.0	-0.6282958984375	-3.6380615234375	3.6919164920552805
260.0	620.0	-0.55126953125	-3.6929931640625	3.733911703012934
260.0	640.0	-0.53021240234375	-3.7310791015625	3.7685642430129227
260.0	660.0	-0.42706298828125	-3.691162109375	3.7157853158713854
260.0	680.0	-0.032135009765625	-3.8363037109375	3.8364382989180825
260.0	700.0	0.012786865234375	-3.9814453125	3.9814658456843186
260.0	720.0	-0.01751708984375	-3.800537109375	3.8005774782489405
260.0	740.0	0.0833740234375	-3.9559326171875	3.9568111023287553
260.0	760.0	0.25604248046875	-4.258056640625	4.265747778124634
260.0	780.0	0.42913818359375	-3.975830078125	3.9989229038256773
260.0	800.0	0.64520263671875	-3.7872314453125	3.8417975561958797
280.0	0.0	-0.32147216796875	1.2763290405273438	1.3161915417111516
280.0	20.0	-0.452972412109375	1.3972148895263672	1.468806812908479
280.0	40.0	-0.39288330078125	1.3500633239746094	1.4060683720125922
280.0	60.0	-0.26055908203125	1.4082870483398438	1.4321883415775725
280.0	80.0	1.13055419921875	0.977203369140625	1.4943490964399644
280.0	100.0	0.97314453125	0.6390533447265625	1.1642162411287642
280.0	120.0	0.620697021484375	0.16547393798828125	0.6423756040144459
280.0	140.0	0.68707275390625	-0.21722412109375	0.7205937051801594
280.0	160.0	0.751007080078125	-0.6490631103515625	0.9926200459121888
280.0	180.0	0.904052734375	-1.082916259765625	1.4106803224670303
280.0	200.0	1.050994873046875	-1.3628082275390625	1.7209986891973446
280.0	220.0	1.03912353515625	-1.54974365234375	1.8658732832899902
280.0	240.0	0.98895263671875	-1.88006591796875	2.1243058098072054
280.0	260.0	0.901031494140625	-2.17529296875	2.3545184758940576
280.0	280.0	0.635162353515625	-2.47564697265625	2.5558284661818687
280.0	300.0	0.271209716796875	-2.563568115234375	2.5778743553422783
280.0	320.0	0.0069580078125	-2.751220703125	2.7512295017276074
280.0	340.0	-0.106231689453125	-2.933441162109375	2.935364069992284
280.0	360.0	-0.2366943359375	-3.173553466796875	3.1823679572424304
280.0	380.0	-0.30828857421875	-3.5687255859375	3.5820167716970257
280.0	400.0	-0.40179443359375	-3.873199462890625	3.8939841866914597
280.0	420.0	-0.4854736328125	-4.19775390625	4.2257333689660665
280.0	440.0	-0.629486083984375	-4.2637939453125	4.310010619246027
280.0	460.0	-0.71087646484375	-4.277923583984375	4.336585700603467
280.0	480.0	-0.703338623046875	-4.322357177734375	4.379207324457401
280.0	500.0	-0.77349853515625	-4.384918212890625	4.452618074529723
280.0	520.0	-0.638458251953125	-4.345947265625	4.392594515213128
280.0	540.0	-0.606170654296875	-4.39453125	4.436141089884007
280.0	560.0	-0.613800048828125	-4.3829345703125	4.425705135634527
280.0	580.0	-0.498870849609375	-3.99658203125	4.02759730572712
280.0	600.0	-0.785400390625	-3.6199951171875	3.704216303356925
280.0	620.0	-0.856903076171875	-3.6561279296875	3.7552036323205997
280.0	640.0	-0.930419921875	-3.73583984375	3.849958515253366
280.0	660.0	-0.84344482421875	-3.6934814453125	3.7885623075738257
280.0	680.0	-0.441650390625	-3.787109375	3.8127749062529386
280.0	700.0	-0.146697998046875	-4.2708740234375	4.273392706820212
280.0	720.0	-0.167510986328125	-4.0560302734375	4.059487838334055
280.0	740.0	-0.055084228515625	-4.218017578125	4.218377242684994
280.0	760.0	0.05352783203125	-4.4805908203125	4.480910546738309
280.0	780.0	0.178863525390625	-4.3543701171875	4.358042138182081
280.0	800.0	0.5443115234375	-4.302978515625	4.337268626737013
300.0	0.0	-1.455169677734375	1.8895244598388672	2.384915402132102
300.0	20.0	-1.47125244140625	1.932098388671875	2.4284949927583352
300.0	40.0	-1.132965087890625	1.6211128234863281	1.9777807453938938
300.0	60.0	-0.592987060546875	1.3733291625976562	1.495883231678597
300.0	80.0	0.8902587890625	0.9151535034179688	1.2767406339273497
300.0	100.0	0.545318603515625	0.6260223388671875	0.8302266847680669
300.0	120.0	0.430084228515625	0.18187713623046875	0.4669601014019044
300.0	140.0	0.37945556640625	-0.1837005615234375	0.42158323398910713
300.0	160.0	0.220458984375	-0.7498626708984375	0.7815984832371381
300.0	180.0	0.305938720703125	-1.38616943359375	1.4195295697712966
300.0	200.0	0.583038330078125	-1.809844970703125	1.90143958944787
300.0	220.0	0.80029296875	-1.9770355224609375	2.1328709039468565
300.0	240.0	0.96075439453125	-2.2300872802734375	2.428237691052605
300.0	260.0	1.02197265625	-2.42327880859375	2.629963553797319
300.0	280.0	0.834442138671875	-2.589019775390625	2.720168575686995
300.0	300.0	0.52545166015625	-2.69049072265625	2.7413208086359226
300.0	320.0	0.236175537109375	-2.813201904296875	2.8230982693963145
300.0	340.0	0.0885009765625	-2.955413818359375	2.956738618918158
300.0	360.0	-0.1016845703125	-3.18316650390625	3.184790219689576
300.0	380.0	-0.277252197265625	-3.476776123046875	3.4878132104052644
300.0	400.0	-0.374267578125	-3.78271484375	3.801185053264592
300.0	420.0	-0.4718017578125	-4.12939453125	4.156259868366314
300.0	440.0	-0.61383056640625	-4.21014404296875	4.25465637000215
300.0	460.0	-0.7100830078125	-4.229248046875	4.288444580495363
300.0	480.0	-0.79034423828125	-4.270294189453125	4.342816652756767
300.0	500.0	-0.9666748046875	-4.205352783203125	4.3150263277541985
300.0	520.0	-0.851898193359375	-4.1634521484375	4.249713440242506
300.0	540.0	-0.805145263671875	-4.1973876953125	4.2739118334815975
300.0	560.0	-0.87939453125	-4.1859130859375	4.277289223867753
300.0	580.0	-0.60321044921875	-4.1463623046875	4.190009929317605
300.0	600.0	-1.08514404296875	-3.6165771484375	3.77586650513374
300.0	620.0	-1.25506591796875	-3.6229248046875	3.834158916746501
300.0	640.0	-1.344482421875	-3.7249755859375	3.960186371695313
300.0	660.0	-1.204254150390625	-3.668212890625	3.8608307227435477
300.0	680.0	-0.648956298828125	-3.7069091796875	3.7632857909332573
300.0	700.0	-0.3604736328125	-4.3399658203125	4.354910396487371
300.0	720.0	-0.30120849609375	-4.09423828125	4.105303114481562
300.0	740.0	-0.218475341796875	-4.2344970703125	4.240129351029094
300.0	760.0	-0.1217041015625	-4.5125732421875	4.514214123681302
300.0	780.0	0.0316162109375	-4.4390869140625	4.439199501643846
300.0	800.0	0.4453125	-4.5657958984375	4.58746067109517
320.0	0.0	-1.70538330078125	1.9007601737976074	2.5536682323431643
320.0	20.0	-1.668792724609375	1.9020614624023438	2.530357082402664
320.0	40.0	-1.33709716796875	1.5324668884277344	2.0337855345924343
320.0	60.0	-0.5263671875	1.3321533203125	1.4323738635203724
320.0	80.0	0.5467529296875	0.841796875	1.003773253719001
320.0	100.0	0.117919921875	0.6045989990234375	0.615991118113848
320.0	120.0	0.160736083984375	0.0825653076171875	0.18070173966111353
320.0	140.0	0.079833984375	-0.212188720703125	0.22671020765465444
320.0	160.0	-0.0218505859375	-1.03125	1.031481464014653
320.0	180.0	0.089691162109375	-1.5971221923828125	1.5996386473082638
320.0	200.0	0.250396728515625	-2.0940093994140625	2.1089271885216356
320.0	220.0	0.468231201171875	-2.300445556640625	2.3476137281968796
320.0	240.0	0.6365966796875	-2.4779510498046875	2.5584168420758377
320.0	260.0	0.8380126953125	-2.542877197265625	2.6774035403499417
320.0	280.0	0.830413818359375	-2.631591796875	2.759504030637025
320.0	300.0	0.64447021484375	-2.695648193359375	2.771617044287037
320.0	320.0	0.443359375	-2.788543701171875	2.8235692852745315
320.0	340.0	0.252044677734375	-2.9140625	2.924942182929515
320.0	360.0	0.010650634765625	-3.139068603515625	3.1390866718837898
320.0	380.0	-0.2216796875	-3.399810791015625	3.4070302755561754
320.0	400.0	-0.3779296875	-3.66778564453125	3.6872052265806095
320.0	420.0	-0.472625732421875	-4.047393798828125	4.074895292610557
320.0	440.0	-0.58966064453125	-4.146026611328125	4.18774836129751
320.0	460.0	-0.67364501953125	-4.17962646484375	4.233565282118787
320.0	480.0	-0.740997314453125	-4.22186279296875	4.286397375731821
320.0	500.0	-0.863677978515625	-3.99505615234375	4.087347955698473
320.0	520.0	-0.8603515625	-3.908203125	4.001781662879168
320.0	540.0	-0.928497314453125	-3.931640625	4.03979025038393
320.0	560.0	-1.06011962890625	-3.90673828125	4.0480189754714
320.0	580.0	-1.0262451171875	-3.69677734375	3.836579436140283
320.0	600.0	-1.722412109375	-3.377685546875	3.7914987970576894
320.0	620.0	-1.719696044921875	-3.376953125	3.789613027126544
320.0	640.0	-1.77587890625	-3.4918212890625	3.917468800694371
320.0	660.0	-1.494293212890625	-3.429443359375	3.74085470998972
320.0	680.0	-0.89794921875	-3.4969482421875	3.6103960735620104
320.0	700.0	-0.42596435546875	-4.231689453125	4.253074330389638
320.0	720.0	-0.27996826171875	-3.9964599609375	4.006254416153121
320.0	740.0	-0.25433349609375	-4.1583251953125	4.166095769087169
320.0	760.0	-0.13592529296875	-4.437255859375	4.439337253107316
320.0	780.0	0.00396728515625	-4.431884765625	4.431886541319675
320.0	800.0	0.147003173828125	-4.676025390625	4.67833553594494
340.0	0.0	-1.996063232421875	2.110881805419922	2.905183371885385
340.0	20.0	-1.900054931640625	2.031644821166992	2.7816882324636096
340.0	40.0	-1.531463623046875	1.4855766296386719	2.133616355215824
340.0	60.0	-0.53460693359375	1.2775344848632812	1.3848822814453947
340.0	80.0	0.03802490234375	0.8151321411132812	0.8160185663783478
340.0	100.0	-0.163604736328125	0.62109375	0.6422802784128264
340.0	120.0	-0.0968017578125	0.02475738525390625	0.09991750817649647
340.0	140.0	-0.34149169921875	-0.3975372314453125	0.5240729252885644
340.0	160.0	-0.299896240234375	-1.344940185546875	1.3779701947450012
340.0	180.0	-0.133270263671875	-1.768402099609375	1.7734167443333835
340.0	200.0	0.09014892578125	-2.205718994140625	2.207560443098273
340.0	220.0	0.34600830078125	-2.5169219970703125	2.540594041468636
340.0	240.0	0.628265380859375	-2.599700927734375	2.674539643088011
340.0	260.0	0.834075927734375	-2.62957763671875	2.7586883116360434
340.0	280.0	0.918731689453125	-2.6424560546875	2.7976136113051817
340.0	300.0	0.77484130859375	-2.657073974609375	2.767746585229532
340.0	320.0	0.5499267578125	-2.746002197265625	2.800526290957792
340.0	340.0	0.337554931640625	-2.85089111328125	2.870805369867646
340.0	360.0	0.07098388671875	-3.003173828125	3.0040126088464856
340.0	380.0	-0.2093505859375	-3.24871826171875	3.2554566518166497
340.0	400.0	-0.3563232421875	-3.475372314453125	3.493591129051922
340.0	420.0	-0.55767822265625	-3.771331787109375	3.8123415965108145
340.0	440.0	-0.68487548828125	-3.879852294921875	3.9398360708104367
340.0	460.0	-0.730316162109375	-3.944366455078125	4.01140728779611
340.0	480.0	-0.734710693359375	-3.959625244140625	4.027211426902283
340.0	500.0	-0.798614501953125	-3.796844482421875	3.879924373802571
340.0	520.0	-0.86383056640625	-3.6934814453125	3.7931528356138586
340.0	540.0	-1.066436767578125	-3.655029296875	3.807430438006325
340.0	560.0	-1.265380859375	-3.6138916015625	3.829020922783863
340.0	580.0	-1.514190673828125	-3.302001953125	3.632628565536172
340.0	600.0	-1.9854736328125	-3.0103759765625	3.6061709702755764
340.0	620.0	-1.73284912109375	-2.994384765625	3.4596396056645076
340.0	640.0	-1.56622314453125	-3.110107421875	3.482215259582227
340.0	660.0	-1.299041748046875	-3.0567626953125	3.321341240918015
340.0	680.0	-0.748077392578125	-3.1513671875	3.2389404032396376
340.0	700.0	-0.52886962890625	-3.9168701171875	3.9524137687362457
340.0	720.0	-0.441558837890625	-3.7987060546875	3.824283187374961
340.0	740.0	-0.43048095703125	-3.9866943359375	4.009868524348733
340.0	760.0	-0.3228759765625	-4.232666015625	4.244962955794549
340.0	780.0	-0.168060302734375	-4.3504638671875	4.353708778163646
340.0	800.0	0.04205322265625	-4.526611328125	4.526806665790505
360.0	0.0	-2.01409912109375	1.982337474822998	2.8259966620076247
360.0	20.0	-1.91583251953125	1.8555583953857422	2.6671166456643713
360.0	40.0	-1.67706298828125	1.3883819580078125	2.1771873433364535
360.0	60.0	-0.969757080078125	1.2217597961425781	1.5598480034387983
360.0	80.0	-0.4483642578125	0.7782669067382812	0.8981814325667874
360.0	100.0	-0.5850830078125	0.5693283081054688	0.8163680839187416
360.0	120.0	-0.472991943359375	-0.116851806640625	0.48721219524767256
360.0	140.0	-0.814361572265625	-0.7212677001953125	1.087847354056614
360.0	160.0	-0.550628662109375	-1.5018463134765625	1.5996044113591028
360.0	180.0	-0.352813720703125	-1.88916015625	1.9218229932745905
360.0	200.0	-0.128082275390625	-2.204833984375	2.208551101497128
360.0	220.0	0.133209228515625	-2.710693359375	2.7139644778665493
360.0	240.0	0.4205322265625	-2.8747100830078125	2.905306423585023
360.0	260.0	0.62847900390625	-2.82952880859375	2.8984856627233744
360.0	280.0	1.16748046875	-2.434539794921875	2.6999990107351826
360.0	300.0	0.999969482421875	-2.092132568359375	2.3188267829583706
360.0	320.0	0.7349853515625	-2.103912353515625	2.228598361815585
360.0	340.0	0.582122802734375	-2.162078857421875	2.239073903017496
360.0	360.0	0.2254638671875	-2.215545654296875	2.2269882131885903
360.0	380.0	-0.213226318359375	-2.55035400390625	2.5592520407497448
360.0	400.0	-0.427001953125	-3.1019287109375	3.1311806712023094
360.0	420.0	-0.671356201171875	-3.098876953125	3.170766077694981
360.0	440.0	-0.7818603515625	-3.048736572265625	3.147395795958206
360.0	460.0	-0.851348876953125	-3.115264892578125	3.2295000017369784
360.0	480.0	-0.868133544921875	-3.11395263671875	3.2327011732522197
360.0	500.0	-1.0045166015625	-3.475128173828125	3.6173981571495104
360.0	520.0	-1.121673583984375	-3.421142578125	3.6003288973187053
360.0	540.0	-1.31170654296875	-3.3948974609375	3.63949211087851
360.0	560.0	-1.51007080078125	-3.345947265625	3.6709231710450627
360.0	580.0	-1.821075439453125	-2.9810791015625	3.493300497516936
360.0	600.0	-2.291534423828125	-2.61865234375	3.4797227063397833
360.0	620.0	-1.78424072265625	-2.358642578125	2.957483688497545
360.0	640.0	-1.3848876953125	-2.453125	2.8170438751025815
360.0	660.0	-0.9954833984375	-2.4278564453125	2.624018695743253
360.0	680.0	-0.544219970703125	-2.5543212890625	2.611653235839326
360.0	700.0	-0.51910400390625	-3.6187744140625	3.655816902792711
360.0	720.0	-0.476470947265625	-3.5867919921875	3.6183008939015253
360.0	740.0	-0.4571533203125	-3.7606201171875	3.7883047427666203
360.0	760.0	-0.37860107421875	-3.6585693359375	3.6781066269565583
360.0	780.0	-0.317962646484375	-3.59326171875	3.607302319461671
360.0	800.0	-0.3560791015625	-3.2965087890625	3.315684321966714
380.0	0.0	-2.288299560546875	2.0396018028259277	3.0653369134386836
380.0	20.0	-2.0714111328125	1.8612937927246094	2.7848085506861553
380.0	40.0	-1.81793212890625	1.4927406311035156	2.3522652522742695
380.0	60.0	-0.649810791015625	1.1823272705078125	1.3491300303183553
380.0	80.0	-0.869720458984375	0.7531814575195312	1.1505198758505815
380.0	100.0	-1.0869140625	0.4490966796875	1.1760399682691873
380.0	120.0	-0.885986328125	-0.19149017333984375	0.906443743488885
380.0	140.0	-1.008026123046875	-0.895843505859375	1.3485741550746586
380.0	160.0	-0.8385009765625	-1.5632781982421875	1.7739567674539327
380.0	180.0	-0.51092529296875	-1.9888916015625	2.0534688840498774
380.0	200.0	-0.319183349609375	-2.2789459228515625	2.301189372900375
380.0	220.0	-0.026885986328125	-2.9140777587890625	2.9142017844565813
380.0	240.0	0.219879150390625	-3.11053466796875	3.1182964518165948
380.0	260.0	0.64971923828125	-2.90924072265625	2.9809086988625175
380.0	280.0	1.342193603515625	-1.76361083984375	2.216259656207421
380.0	300.0	0.990997314453125	-1.240631103515625	1.5878416836270874
380.0	320.0	0.8450927734375	-1.2789306640625	1.5329205586708115
380.0	340.0	0.80987548828125	-1.358734130859375	1.581789096207511
380.0	360.0	0.451171875	-1.56951904296875	1.63307871427943
380.0	380.0	-0.159698486328125	-1.997955322265625	2.0043275870737878
380.0	400.0	-0.538604736328125	-2.653717041015625	2.707823701013752
380.0	420.0	-0.680206298828125	-2.553955078125	2.6429845156651846
380.0	440.0	-0.7750244140625	-2.529876708984375	2.6459287603891632
380.0	460.0	-0.8131103515625	-2.592437744140625	2.7169618880402107
380.0	480.0	-0.880340576171875	-2.639739990234375	2.7826654031876
380.0	500.0	-1.039215087890625	-2.83868408203125	3.0229282684968095
380.0	520.0	-1.211883544921875	-2.9202880859375	3.1617628360332337
380.0	540.0	-1.42938232421875	-2.905029296875	3.237642513387025
380.0	560.0	-1.57470703125	-2.8485107421875	3.2547988697653456
380.0	580.0	-1.85455322265625	-2.7337646484375	3.3034583104242876
380.0	600.0	-1.92474365234375	-1.87353515625	2.6860327825516706
380.0	620.0	-1.174346923828125	-1.70703125	2.0719667917177493
380.0	640.0	-0.58905029296875	-1.7845458984375	1.8792509974127123
380.0	660.0	-0.224884033203125	-1.7803955078125	1.7945420007981518
380.0	680.0	-0.100494384765625	-1.913818359375	1.9164550174867758
380.0	700.0	-0.48736572265625	-3.3375244140625	3.3729207761350524
380.0	720.0	-0.402862548828125	-3.34716796875	3.371324909330795
380.0	740.0	-0.202178955078125	-3.3995361328125	3.4055428712870803
380.0	760.0	-0.2052001953125	-2.76025390625	2.767870796681932
380.0	780.0	-0.539398193359375	-2.469482421875	2.52770525238782
380.0	800.0	-1.866729736328125	-1.8563232421875	2.6326062918668987
400.0	0.0	-0.634063720703125	1.9525508880615234	2.0529227390191123
400.0	20.0	-0.72845458984375	1.8513908386230469	1.989546211275771
400.0	40.0	-0.855804443359375	1.635833740234375	1.8461726005340982
400.0	60.0	-1.003570556640625	1.1133918762207031	1.498931396759115
400.0	80.0	-1.11334228515625	0.7566146850585938	1.346104314517733
400.0	100.0	-1.274261474609375	0.37288665771484375	1.3276998023557154
400.0	120.0	-1.22125244140625	-0.19057464599609375	1.2360324515712613
400.0	140.0	-1.0867919921875	-1.1827239990234375	1.6062231763204227
400.0	160.0	-0.89288330078125	-1.710968017578125	1.9299357880482033
400.0	180.0	-0.6207275390625	-2.1305999755859375	2.2191797885068674
400.0	200.0	-0.544921875	-2.3587493896484375	2.4208755715691774
400.0	220.0	-0.312103271484375	-3.0117340087890625	3.027862313872262
400.0	240.0	-0.034881591796875	-3.079559326171875	3.079756868465181
400.0	260.0	1.35308837890625	-2.15570068359375	2.545170642290553
400.0	280.0	-1.37396240234375	1.240814208984375	1.8513218478351432
400.0	300.0	-0.652435302734375	-0.019989013671875	0.6527414380301514
400.0	320.0	-0.479888916015625	-0.300567626953125	0.5662457682728274
400.0	340.0	-0.575164794921875	-0.702545166015625	0.9079560846260377
400.0	360.0	-0.784698486328125	-1.208343505859375	1.4407795607233522
400.0	380.0	-0.486083984375	-1.89337158203125	1.954772003971152
400.0	400.0	-0.817901611328125	-2.542510986328125	2.6708285533542506
400.0	420.0	-0.783843994140625	-2.37908935546875	2.504890729843328
400.0	440.0	-0.8043212890625	-2.3763427734375	2.5087721524498376
400.0	460.0	-0.833648681640625	-2.38702392578125	2.528409252208448
400.0	480.0	-0.931549072265625	-2.390777587890625	2.565852908644426
400.0	500.0	-1.151214599609375	-2.587738037109375	2.832257615941116
400.0	520.0	-1.35223388671875	-2.7291259765625	3.045761822654345
400.0	540.0	-1.5506591796875	-2.690185546875	3.1050993813667627
400.0	560.0	-1.714691162109375	-2.59521484375	3.1105153699405403
400.0	580.0	-1.86871337890625	-2.4688720703125	3.0963557599333353
400.0	600.0	-1.752593994140625	-1.0882568359375	2.0629805256624425
400.0	620.0	-1.885894775390625	-1.24609375	2.260386855747201
400.0	640.0	-1.477813720703125	-1.305419921875	1.9718150434375292
400.0	660.0	-0.87908935546875	-1.3367919921875	1.599940913057444
400.0	680.0	-0.6158447265625	-1.4837646484375	1.6064937781353834
400.0	700.0	-0.435455322265625	-2.98681640625	3.018392549409971
400.0	720.0	-0.32183837890625	-3.0858154296875	3.1025532724248994
400.0	740.0	0.4222412109375	-2.792236328125	2.8239814716663685
400.0	760.0	-0.225006103515625	-2.0009765625	2.013587581977402
400.0	780.0	-0.954803466796875	-1.7239990234375	1.970741559165175
400.0	800.0	-1.703460693359375	-1.4803466796875	2.256812935509323
420.0	0.0	-0.706695556640625	1.9652085304260254	2.088411639939507
420.0	20.0	-0.80316162109375	1.8943939208984375	2.057619235216977
420.0	40.0	-0.981414794921875	1.7702674865722656	2.024110168371878
420.0	60.0	-1.10516357421875	1.1051673889160156	1.5629400127015132
420.0	80.0	-1.111602783203125	0.7871246337890625	1.3620667886496973
420.0	100.0	-1.286529541015625	0.2020263671875	1.3022952479928864
420.0	120.0	-1.28094482421875	-0.40552520751953125	1.3436034893623057
420.0	140.0	-1.09881591796875	-1.3961944580078125	1.7767260301332999
420.0	160.0	-0.957611083984375	-1.778106689453125	2.0195748035781396
420.0	180.0	-0.6356201171875	-2.27593994140625	2.3630310091621176
420.0	200.0	-0.700286865234375	-2.6001434326171875	2.6927954923837194
420.0	220.0	-0.41326904296875	-3.1961517333984375	3.2227592533079696
420.0	240.0	-0.06671142578125	-2.926483154296875	2.927243424574245
420.0	260.0	-0.80364990234375	1.6387939453125	1.8252393708031909
420.0	280.0	-1.62481689453125	2.328643798828125	2.8394738742546752
420.0	300.0	-0.856414794921875	0.893310546875	1.2375176904267626
420.0	320.0	-0.935791015625	0.5611572265625	1.0911472209778963
420.0	340.0	-1.16058349609375	-0.5625	1.2897132632508637
420.0	360.0	-1.439361572265625	-1.021209716796875	1.7648317260847635
420.0	380.0	-0.96197509765625	-1.64691162109375	1.907279207720882
420.0	400.0	-0.988189697265625	-2.350738525390625	2.549998135791008
420.0	420.0	-0.901824951171875	-2.167877197265625	2.347973548611742
420.0	440.0	-0.98541259765625	-2.154022216796875	2.3687232210780054
420.0	460.0	-1.044342041015625	-2.10833740234375	2.352814676245087
420.0	480.0	-1.256927490234375	-2.086334228515625	2.4357046678082246
420.0	500.0	-1.47039794921875	-2.27923583984375	2.7123764751035115
420.0	520.0	-1.631744384765625	-2.489990234375	2.9770188283746233
420.0	540.0	-1.723175048828125	-2.5250244140625	3.0569724468034516
420.0	560.0	-1.828155517578125	-2.4129638671875	3.0273003188986385
420.0	580.0	-1.898834228515625	-2.201416015625	2.9071986346365772
420.0	600.0	-1.647125244140625	-0.576171875	1.7449915757465218
420.0	620.0	-2.411834716796875	-0.8109130859375	2.544509134212597
420.0	640.0	-2.247100830078125	-0.8265380859375	2.3942905730180337
420.0	660.0	-2.01641845703125	-0.869384765625	2.1958536528095682
420.0	680.0	-1.869476318359375	-1.019775390625	2.129526602846486
420.0	700.0	-1.003173828125	-2.6461181640625	2.8298938262091147
420.0	720.0	0.374725341796875	-2.0543212890625	2.088218149638633
420.0	740.0	0.81048583984375	-2.0233154296875	2.1796083649588844
420.0	760.0	-0.22637939453125	-1.7374267578125	1.7521128299944586
420.0	780.0	-0.562225341796875	-1.6251220703125	1.7196275987478797
420.0	800.0	-1.2242431640625	-1.47900390625	1.9199541347273168
440.0	0.0	-0.50115966796875	2.026580810546875	2.087628030678688
440.0	20.0	-0.588043212890625	1.9621829986572266	2.048403510162535
440.0	40.0	-0.72845458984375	1.8732795715332031	2.009930954681789
440.0	60.0	-1.104522705078125	1.1110801696777344	1.5666746788929098
440.0	80.0	-1.132232666015625	0.8014678955078125	1.3871919829362378
440.0	100.0	-1.207550048828125	0.06771087646484375	1.2094469327822714
440.0	120.0	-1.178680419921875	-0.6302566528320312	1.336604272305847
440.0	140.0	-1.02313232421875	-1.486846923828125	1.8048583123775725
440.0	160.0	-0.979705810546875	-1.7845611572265625	2.035800088196559
440.0	180.0	-0.766632080078125	-2.333404541015625	2.4561151231644764
440.0	200.0	-0.9598388671875	-2.750823974609375	2.913472702849557
440.0	220.0	-0.90850830078125	-3.1748199462890625	3.3022521139282084
440.0	240.0	-1.135040283203125	-2.3579559326171875	2.616920446757681
440.0	260.0	-1.641510009765625	2.276275634765625	2.8064186924955425
440.0	280.0	-1.579376220703125	2.594818115234375	3.037681730805741
440.0	300.0	-1.42974853515625	1.505859375	2.0764858128715526
440.0	320.0	-1.521453857421875	0.956573486328125	1.7971796446125932
440.0	340.0	-1.54168701171875	-0.637664794921875	1.6683570459542065
440.0	360.0	-1.76922607421875	-0.989227294921875	2.0270006272110375
440.0	380.0	-1.264434814453125	-1.5023193359375	1.9636086135309143
440.0	400.0	-1.299896240234375	-2.109832763671875	2.4781292391719134
440.0	420.0	-1.146240234375	-1.879791259765625	2.2016997649977825
440.0	440.0	-1.18212890625	-1.868255615234375	2.2108387084648653
440.0	460.0	-1.353424072265625	-1.82232666015625	2.2699407868277754
440.0	480.0	-1.541717529296875	-1.736907958984375	2.322443152829478
440.0	500.0	-1.70343017578125	-1.83404541015625	2.5030774918642344
440.0	520.0	-1.785064697265625	-2.037109375	2.708555072199365
440.0	540.0	-1.776092529296875	-2.1082763671875	2.75668894020807
440.0	560.0	-1.8006591796875	-1.9951171875	2.687539036600356
440.0	580.0	-1.80999755859375	-1.6689453125	2.462005202722175
440.0	600.0	-1.99560546875	-0.0777587890625	1.9971198302008253
440.0	620.0	-2.76568603515625	-0.2314453125	2.775353342862224
440.0	640.0	-2.785858154296875	-0.202392578125	2.793200388719448
440.0	660.0	-2.671966552734375	-0.2308349609375	2.6819190961179715
440.0	680.0	-2.238189697265625	-0.43701171875	2.2804544203449493
440.0	700.0	-0.9156494140625	-2.0240478515625	2.221527302305279
440.0	720.0	1.7076416015625	-0.7752685546875	1.8753882721383819
440.0	740.0	1.090484619140625	-1.6748046875	1.998531322209949
440.0	760.0	0.052642822265625	-1.624755859375	1.6256084612567336
440.0	780.0	-0.1497802734375	-1.5799560546875	1.587039780552051
440.0	800.0	-0.9857177734375	-1.466064453125	1.7666308356833602
460.0	0.0	-0.556640625	2.1355090141296387	2.206863732727812
460.0	20.0	-0.585540771484375	2.1228904724121094	2.2021630168833157
460.0	40.0	-0.663787841796875	2.0692672729492188	2.1731270892002725
460.0	60.0	-1.064727783203125	1.3180770874023438	1.6943944229900212
460.0	80.0	-1.10699462890625	0.8696670532226562	1.4077492290490747
460.0	100.0	-1.13690185546875	-0.0341644287109375	1.1374150681072548
460.0	120.0	-1.08642578125	-0.8678131103515625	1.3904749449963945
460.0	140.0	-1.067535400390625	-1.5546875	1.8859175628174796
460.0	160.0	-0.9786376953125	-1.7745513916015625	2.0265153293576645
460.0	180.0	-0.86944580078125	-2.3570098876953125	2.5122562789631195
460.0	200.0	-1.048858642578125	-2.8736724853515625	3.0591008491348326
460.0	220.0	-1.213714599609375	-3.1500396728515625	3.3757744400127985
460.0	240.0	-1.98455810546875	-1.8473968505859375	2.7113365703166687
460.0	260.0	-1.540313720703125	2.487091064453125	2.9254381417266173
460.0	280.0	-1.668670654296875	2.73681640625	3.2054057144191166
460.0	300.0	-2.0252685546875	1.864715576171875	2.752976007636827
460.0	320.0	-2.326263427734375	1.43609619140625	2.7338386576727642
460.0	340.0	-2.441192626953125	-0.604034423828125	2.5148119267769657
460.0	360.0	-2.39178466796875	-0.9254150390625	2.5645714832021027
460.0	380.0	-1.9892578125	-1.4158935546875	2.441700473603978
460.0	400.0	-1.871368408203125	-1.699981689453125	2.528232082641267
460.0	420.0	-1.76806640625	-1.486724853515625	2.310067013523817
460.0	440.0	-1.6337890625	-1.48681640625	2.2090472440938864
460.0	460.0	-1.7120361328125	-1.4500732421875	2.2436087287590385
460.0	480.0	-1.873748779296875	-1.403045654296875	2.340827117913212
460.0	500.0	-1.9619140625	-1.481231689453125	2.458282755599
460.0	520.0	-2.13623046875	-1.552978515625	2.6410647257514674
460.0	540.0	-2.152313232421875	-1.6370849609375	2.70416334931639
460.0	560.0	-2.24700927734375	-1.54931640625	2.7293647647656583
460.0	580.0	-2.289276123046875	-0.9991455078125	2.497814427321299
460.0	600.0	-2.3802490234375	0.2098388671875	2.389480647286708
460.0	620.0	-2.87005615234375	0.3590087890625	2.892422795552257
460.0	640.0	-2.81207275390625	0.489990234375	2.8544427832844623
460.0	660.0	-2.70831298828125	0.5111083984375	2.756118835871607
460.0	680.0	-2.282958984375	0.2652587890625	2.298317634600021
460.0	700.0	-0.305389404296875	-0.4139404296875	0.514401951383033
460.0	720.0	1.683990478515625	-0.0706787109375	1.6854730528581792
460.0	740.0	1.670440673828125	-1.677001953125	2.3670039280838604
460.0	760.0	1.1884765625	-1.6181640625	2.0077179764046345
460.0	780.0	1.087371826171875	-1.61962890625	1.950788374558586
460.0	800.0	0.085174560546875	-1.508056640625	1.5104600415428122
480.0	0.0	-0.61029052734375	2.260786533355713	2.3417109721671574
480.0	20.0	-0.630279541015625	2.2629928588867188	2.3491251518799827
480.0	40.0	-0.650482177734375	2.2409934997558594	2.3334907176798603
480.0	60.0	-0.85076904296875	1.8977813720703125	2.079755298262524
480.0	80.0	-1.134613037109375	1.15850830078125	1.6215696799575463
480.0	100.0	-1.244781494140625	-0.14434814453125	1.2531230406406952
480.0	120.0	-1.27374267578125	-0.9443206787109375	1.5856109069842652
480.0	140.0	-1.200836181640625	-1.429779052734375	1.8671571103619649
480.0	160.0	-1.071380615234375	-1.6437835693359375	1.9621113234265743
480.0	180.0	-1.0574951171875	-2.447113037109375	2.6658316036963163
480.0	200.0	-1.224517822265625	-2.974884033203125	3.21704505844308
480.0	220.0	-1.5189208984375	-3.0648956298828125	3.420629462216705
480.0	240.0	-2.065826416015625	-2.058563232421875	2.9163884108580533
480.0	260.0	-1.23223876953125	2.519805908203125	2.804965989125584
480.0	280.0	-1.25262451171875	2.905670166015625	3.1641724480552424
480.0	300.0	-2.176177978515625	1.9119873046875	2.8967992763501105
480.0	320.0	-2.6517333984375	1.4853515625	3.039401138482725
480.0	340.0	-2.758758544921875	-0.47772216796875	2.7998155615947677
480.0	360.0	-2.3524169921875	-0.838836669921875	2.4975012840713626
480.0	380.0	-2.32720947265625	-1.211578369140625	2.6237046469049137
480.0	400.0	-2.217376708984375	-1.20849609375	2.5253162728964043
480.0	420.0	-2.115081787109375	-1.1329345703125	2.39939819679247
480.0	440.0	-2.034149169921875	-1.135772705078125	2.3297515925725505
480.0	460.0	-1.95263671875	-1.1966552734375	2.2901471565942098
480.0	480.0	-2.076751708984375	-1.190185546875	2.3936247192823825
480.0	500.0	-2.19305419921875	-1.24139404296875	2.5200289463871823
480.0	520.0	-2.347137451171875	-1.3331298828125	2.699312782754395
480.0	540.0	-2.5460205078125	-1.3115234375	2.863968252846675
480.0	560.0	-2.615814208984375	-1.1741943359375	2.8672663487147925
480.0	580.0	-2.85968017578125	-0.5511474609375	2.9123073724203863
480.0	600.0	-2.92034912109375	0.4178466796875	2.9500906489121492
480.0	620.0	-2.973663330078125	0.6544189453125	3.044821465477943
480.0	640.0	-2.860137939453125	0.871826171875	2.9900618566620634
480.0	660.0	-2.76947021484375	1.0189208984375	2.9509600248358785
480.0	680.0	-2.097015380859375	1.2862548828125	2.460066082673347
480.0	700.0	-0.59222412109375	1.07568359375	1.2279350974168708
480.0	720.0	0.916656494140625	0.321533203125	0.9714127490217556
480.0	740.0	3.863006591796875	-2.1173095703125	4.405203712066334
480.0	760.0	4.22308349609375	-1.8238525390625	4.600094814155915
480.0	780.0	4.298828125	-1.83154296875	4.67273719512114
480.0	800.0	4.245025634765625	-1.842041015625	4.627456941243438
500.0	0.0	-0.76513671875	2.2969794273376465	2.4210635448066826
500.0	20.0	-0.85003662109375	2.3131484985351562	2.464390032741556
500.0	40.0	-0.88055419921875	2.2983245849609375	2.4612337547656136
500.0	60.0	-0.97021484375	2.187469482421875	2.3929771372831508
500.0	80.0	-1.171539306640625	1.78094482421875	2.1317290667239
500.0	100.0	-1.441650390625	0.07907867431640625	1.443817608121211
500.0	120.0	-1.551513671875	-0.9148712158203125	1.801161851570142
500.0	140.0	-1.377166748046875	-1.2645111083984375	1.8696461149610772
500.0	160.0	-1.110107421875	-1.4921722412109375	1.8598162504781035
500.0	180.0	-1.230255126953125	-2.43182373046875	2.7253062825057657
500.0	200.0	-1.4427490234375	-2.893707275390625	3.2334295322889743
500.0	220.0	-1.662139892578125	-2.950531005859375	3.3864940925737868
500.0	240.0	-1.778350830078125	-2.10662841796875	2.7568850114274035
500.0	260.0	-2.7596435546875	1.78857421875	3.288560518662449
500.0	280.0	-0.755096435546875	3.335540771484375	3.4199419388653625
500.0	300.0	-2.7081298828125	1.60382080078125	3.1474130048661637
500.0	320.0	-3.12109375	0.938262939453125	3.259074031046285
500.0	340.0	-2.668060302734375	-0.4964599609375	2.713856715422004
500.0	360.0	-1.824554443359375	-0.86529541015625	2.019340254543526
500.0	380.0	-2.231353759765625	-1.10028076171875	2.487882102477644
500.0	400.0	-2.291351318359375	-0.909698486328125	2.4653280106661115
500.0	420.0	-2.228271484375	-0.86859130859375	2.3915778618818515
500.0	440.0	-2.197723388671875	-0.889434814453125	2.3708821949385537
500.0	460.0	-2.196380615234375	-0.963409423828125	2.398383940260227
500.0	480.0	-2.32568359375	-0.974609375	2.5216398656580217
500.0	500.0	-2.4549560546875	-0.98724365234375	2.6460270708252103
500.0	520.0	-2.606964111328125	-1.03466796875	2.8047815749733687
500.0	540.0	-2.7169189453125	-0.967529296875	2.8840529634022705
500.0	560.0	-2.796966552734375	-0.8148193359375	2.9132374512443096
500.0	580.0	-3.084808349609375	-0.203857421875	3.0915368997107633
500.0	600.0	-3.18487548828125	0.2640380859375	3.1958016187930487
500.0	620.0	-3.25823974609375	0.52294921875	3.2999397158760795
500.0	640.0	-2.715057373046875	1.0322265625	2.904656298990771
500.0	660.0	-2.21044921875	1.509521484375	2.6767033568294765
500.0	680.0	-1.702362060546875	1.6138916015625	2.3457797609288416
500.0	700.0	-1.237152099609375	1.7222900390625	2.1205726340358617
500.0	720.0	-0.5736083984375	1.198974609375	1.3291225333594971
500.0	740.0	3.7105712890625	-2.217529296875	4.322704647985319
500.0	760.0	4.3818359375	-1.7283935546875	4.710395998538955
500.0	780.0	4.397003173828125	-1.7291259765625	4.724776561222533
500.0	800.0	4.344879150390625	-1.7440185546875	4.681834635118314
520.0	0.0	-1.065185546875	2.2826504707336426	2.5189508571649255
520.0	20.0	-1.0433349609375	2.272520065307617	2.500578990542029
520.0	40.0	-1.046630859375	2.25421142578125	2.4853380671286525
520.0	60.0	-1.0693359375	2.1967544555664062	2.4431965711501524
520.0	80.0	-1.1480712890625	2.0098495483398438	2.3146409854946195
520.0	100.0	-1.2828369140625	1.0255889892578125	1.6424077821808625
520.0	120.0	-1.417724609375	-0.44818115234375	1.4868790849775473
520.0	140.0	-1.4239501953125	-0.849273681640625	1.6579806829568096
520.0	160.0	-1.3350830078125	-1.2047271728515625	1.7982809009597445
520.0	180.0	-1.3824462890625	-2.3053741455078125	2.6881048515484944
520.0	200.0	-1.4881591796875	-2.625396728515625	3.017834608819496
520.0	220.0	-1.494873046875	-2.675537109375	3.064823689858207
520.0	240.0	-1.5687255859375	-2.096923828125	2.618776337325003
520.0	260.0	-3.4539794921875	0.18109130859375	3.458723520968396
520.0	280.0	-2.332275390625	1.843963623046875	2.973165037604733
520.0	300.0	-2.94964599609375	1.162353515625	3.1704064719776373
520.0	320.0	-3.1741943359375	0.7891845703125	3.27082894207524
520.0	340.0	-2.950927734375	-0.088531494140625	2.952255463024557
520.0	360.0	-1.947021484375	-0.71435546875	2.073932592046053
520.0	380.0	-2.268798828125	-0.913299560546875	2.44572365769244
520.0	400.0	-2.251708984375	-0.7275390625	2.366327626889073
520.0	420.0	-2.2525634765625	-0.685638427734375	2.3546002356088818
520.0	440.0	-2.27587890625	-0.6689453125	2.372153584199265
520.0	460.0	-2.273681640625	-0.72650146484375	2.3869295300312716
520.0	480.0	-2.4368896484375	-0.696533203125	2.5344801561104036
520.0	500.0	-2.6077880859375	-0.663970947265625	2.690987944969353
520.0	520.0	-2.39410400390625	5.4248046875	5.9296070594131205
520.0	540.0	-2.280517578125	6.5628662109375	6.947803489362825
520.0	560.0	-1.8460693359375	7.55224609375	7.774599221416552
520.0	580.0	-3.00640869140625	6.410400390625	7.0803761473447295
520.0	600.0	-4.04443359375	5.6253662109375	6.9283611410932435
520.0	620.0	-3.8427734375	4.6031494140625	5.9963232251221665
520.0	640.0	-2.67559814453125	2.2578125	3.5009345489705055
520.0	660.0	-2.252685546875	1.7913818359375	2.878131521530301
520.0	680.0	-2.0599365234375	1.7237548828125	2.6860136590515897
520.0	700.0	-1.69482421875	1.7667236328125	2.4482119040638097
520.0	720.0	-0.8377685546875	1.541259765625	1.7542342535584046
520.0	740.0	3.611328125	-2.5968017578125	4.448041163905085
520.0	760.0	4.416748046875	-1.6656494140625	4.72038677230382
520.0	780.0	4.4232177734375	-1.6571044921875	4.723436330605229
520.0	800.0	4.384033203125	-1.66162109375	4.688361311300292
540.0	0.0	-1.498779296875	2.3096251487731934	2.753308502254463
540.0	20.0	-1.264404296875	2.2564945220947266	2.5865973312828325
540.0	40.0	-1.134521484375	2.227954864501953	2.500184368554921
540.0	60.0	-1.0426025390625	2.2018051147460938	2.4361785274855436
540.0	80.0	-1.076904296875	2.0598907470703125	2.3244080438885355
540.0	100.0	-1.2001953125	1.5754547119140625	1.9805368811105726
540.0	120.0	-1.3795166015625	0.9432144165039062	1.6711431684590503
540.0	140.0	-1.5843505859375	0.1934661865234375	1.5961190257898754
540.0	160.0	-1.620849609375	-0.69580078125	1.763885535798511
540.0	180.0	-1.6187744140625	-2.2709503173828125	2.7888431199414008
540.0	200.0	-1.5596923828125	-2.240692138671875	2.7300808759649
540.0	220.0	-1.36376953125	-2.295745849609375	2.6702652191054947
540.0	240.0	-1.4105224609375	-2.124114990234375	2.549791776704043
540.0	260.0	-2.041748046875	-1.001495361328125	2.2741433652431917
540.0	280.0	-2.8475341796875	0.760467529296875	2.947331295868087
540.0	300.0	-3.18310546875	0.462921142578125	3.2165908054074883
540.0	320.0	-3.4727783203125	0.309326171875	3.4865272037715913
540.0	340.0	-3.2708740234375	-0.118743896484375	3.2730287181982547
540.0	360.0	-1.442138671875	-0.553619384765625	1.544751880434414
540.0	380.0	-1.5751953125	-0.787353515625	1.761012728826518
540.0	400.0	-1.63330078125	-0.581634521484375	1.7337733873301373
540.0	420.0	-1.71337890625	-0.470367431640625	1.7767703276255613
540.0	440.0	-1.9019775390625	-0.380126953125	1.9395914671884746
540.0	460.0	-2.0018310546875	-0.352630615234375	2.032652435196889
540.0	480.0	-2.255126953125	-0.23809814453125	2.26766141677722
540.0	500.0	-1.9376220703125	4.2252197265625	4.648318085619247
540.0	520.0	-1.679931640625	6.5870361328125	6.797883150816176
540.0	540.0	-1.2725830078125	6.8741455078125	6.990947287338955
540.0	560.0	-2.639892578125	6.9996337890625	7.480902753346344
540.0	580.0	-2.6544189453125	4.9652099609375	5.630208690042217
540.0	600.0	-1.715576171875	1.531494140625	2.299712135088648
540.0	620.0	-1.64404296875	1.051513671875	1.951552788226944
540.0	640.0	-1.8028564453125	1.175048828125	2.1519830647295435
540.0	660.0	-1.964599609375	1.41015625	2.418303594375707
540.0	680.0	-1.9376220703125	1.5006103515625	2.4507571716876866
540.0	700.0	-1.6131591796875	1.35791015625	2.1086020324985335
540.0	720.0	-0.125244140625	0.0986328125	0.15941934155727444
540.0	740.0	3.5057373046875	-2.845458984375	4.515177834951574
540.0	760.0	4.454345703125	-1.563232421875	4.720687582095359
540.0	780.0	4.488525390625	-1.50439453125	4.7339268148060984
540.0	800.0	4.45166015625	-1.5115966796875	4.701297977025711
560.0	0.0	-1.716064453125	2.2822442054748535	2.8554361874681686
560.0	20.0	-1.43359375	2.2120227813720703	2.6359506492626323
560.0	40.0	-1.2470703125	2.1941375732421875	2.523771791313938
560.0	60.0	-1.1461181640625	2.1088027954101562	2.4001325121592108
560.0	80.0	-1.1376953125	2.0089797973632812	2.308755173312728
560.0	100.0	-1.2078857421875	1.6787109375	2.0681050209943344
560.0	120.0	-1.2918701171875	1.4156951904296875	1.9165388782614858
560.0	140.0	-1.393310546875	1.1856231689453125	1.829485331663809
560.0	160.0	-1.5308837890625	0.8053131103515625	1.7297787087712881
560.0	180.0	-1.5684814453125	-1.5498504638671875	2.2050329940023405
560.0	200.0	-1.6119384765625	-1.67486572265625	2.3245474486771562
560.0	220.0	-1.739013671875	-1.8018951416015625	2.504195410165805
560.0	240.0	-1.9012451171875	-1.7254486083984375	2.5674707195708026
560.0	260.0	-2.0606689453125	-1.05792236328125	2.316367032425111
560.0	280.0	-2.2686767578125	0.379913330078125	2.3002670214150545
560.0	300.0	-2.4293212890625	-0.07867431640625	2.4305949011619106
560.0	320.0	-2.482666015625	-0.23138427734375	2.4934252001897312
560.0	340.0	-2.2760009765625	-0.503814697265625	2.331096243078416
560.0	360.0	-0.89892578125	-0.46435546875	1.0117774268849622
560.0	380.0	-0.7802734375	-0.544219970703125	0.9513159379407962
560.0	400.0	-0.6629638671875	-0.2825927734375	0.720680071040752
560.0	420.0	-0.8157958984375	-0.10040283203125	0.8219511400243589
560.0	440.0	-1.022216796875	0.001251220703125	1.0222175626385182
560.0	460.0	-1.10009765625	0.14569091796875	1.1097029768660263
560.0	480.0	-0.9517822265625	0.211822509765625	0.9750682962970739
560.0	500.0	-0.9068603515625	4.73504638671875	4.821105680403029
560.0	520.0	-1.1212158203125	8.4583740234375	8.532362863596537
560.0	540.0	-2.3021240234375	8.4013671875	8.71107029236303
560.0	560.0	-3.125244140625	8.3057861328125	8.874301900574
560.0	580.0	-3.470703125	8.2701416015625	8.968891921066923
560.0	600.0	-4.0828857421875	8.126220703125	9.094251970319238
560.0	620.0	-4.3349609375	7.7784423828125	8.904833082791876
560.0	640.0	-5.0555419921875	7.757080078125	9.259092621483754
560.0	660.0	-5.4261474609375	7.942138671875	9.618765146895461
560.0	680.0	-5.556884765625	7.7825927734375	9.562830050544495
560.0	700.0	-5.7005615234375	7.8004150390625	9.661411722110206
560.0	720.0	-5.7333984375	7.8140869140625	9.691842546371161
560.0	740.0	-5.552978515625	7.8004150390625	9.575074160372088
560.0	760.0	-0.068603515625	-1.7330322265625	1.7343895585076283
560.0	780.0	3.5611572265625	-0.941650390625	3.6835507666465697
560.0	800.0	4.0050048828125	-2.8135986328125	4.894527697124242
580.0	0.0	-1.9383544921875	2.1859235763549805	2.921554384064758
580.0	20.0	-1.714599609375	2.1333694458007812	2.73699050285989
580.0	40.0	-1.46484375	2.1233596801757812	2.5796169373203957
580.0	60.0	-1.32763671875	1.9889984130859375	2.3913874517174425
580.0	80.0	-1.3004150390625	1.810302734375	2.228962822459254
580.0	100.0	-1.357177734375	1.5663986206054688	2.072567499821893
580.0	120.0	-1.412841796875	1.3847274780273438	1.9782800942740506
580.0	140.0	-1.462158203125	1.302886962890625	1.9584231026609356
580.0	160.0	-1.5750732421875	1.15087890625	1.9507378027572644
580.0	180.0	-1.6134033203125	0.3093109130859375	1.6427852917984918
580.0	200.0	-1.654296875	-0.88421630859375	1.8757762742443256
580.0	220.0	-1.769287109375	-0.891632080078125	1.9812583480265735
580.0	240.0	-1.923095703125	-0.78375244140625	2.0766716092796416
580.0	260.0	-2.0653076171875	-0.523193359375	2.1305461377090165
580.0	280.0	-2.1558837890625	1.131622314453125	2.4348314057672926
580.0	300.0	-2.3843994140625	0.07879638671875	2.385701036664386
580.0	320.0	-2.466796875	-0.017303466796875	2.466857562258704
580.0	340.0	-2.5546875	-0.197052001953125	2.5622758856395587
580.0	360.0	-2.4608154296875	-0.0587158203125	2.4615158188691466
580.0	380.0	-2.247314453125	0.4390869140625	2.289807758159066
580.0	400.0	-1.920654296875	1.028900146484375	2.178886972639923
580.0	420.0	-1.5843505859375	1.443634033203125	2.1434192312711065
580.0	440.0	-1.295654296875	1.588134765625	2.049607789504476
580.0	460.0	-1.1739501953125	1.949920654296875	2.2760381409650874
580.0	480.0	-1.206787109375	4.879302978515625	5.02632397319404
580.0	500.0	-1.3702392578125	6.507537841796875	6.65023340839018
580.0	520.0	-2.671142578125	8.1732177734375	8.598633114903025
580.0	540.0	-2.9605712890625	8.1920166015625	8.71057508766768
580.0	560.0	-3.4140625	8.2919921875	8.96732720443875
580.0	580.0	-3.5943603515625	8.3116455078125	9.055544013720226
580.0	600.0	-3.9708251953125	8.262451171875	9.167090710762444
580.0	620.0	-4.1533203125	8.029052734375	9.039676843206275
580.0	640.0	-4.61572265625	7.8236083984375	9.083707613718165
580.0	660.0	-4.952880859375	7.9683837890625	9.382226229256961
580.0	680.0	-5.06005859375	8.090087890625	9.54220703245431
580.0	700.0	-5.086181640625	8.1494140625	9.606362123275574
580.0	720.0	-5.1533203125	8.271484375	9.745468896317623
580.0	740.0	-4.840087890625	8.1539306640625	9.482248470869843
580.0	760.0	-2.8970947265625	-1.553955078125	3.2875422795010136
580.0	780.0	3.92919921875	-1.7679443359375	4.308623176328965
580.0	800.0	4.1771240234375	-1.466552734375	4.427091825327489
600.0	0.0	-2.021728515625	2.1093058586120605	2.921738762460879
600.0	20.0	-1.8555908203125	2.0791854858398438	2.786795575020723
600.0	40.0	-1.6651611328125	2.074676513671875	2.660271458819775
600.0	60.0	-1.4539794921875	1.9500656127929688	2.4324498469443183
600.0	80.0	-1.4002685546875	1.7232284545898438	2.2204207556124858
600.0	100.0	-1.5103759765625	1.3592147827148438	2.0319203764241562
600.0	120.0	-1.5164794921875	1.2948379516601562	1.9940700517496186
600.0	140.0	-1.528564453125	1.2832489013671875	1.995804857749731
600.0	160.0	-1.63134765625	1.3231353759765625	2.1004719466617514
600.0	180.0	-1.6641845703125	1.0680694580078125	1.9774434634636973
600.0	200.0	-1.6875	-0.20989990234375	1.700504107317567
600.0	220.0	-1.801513671875	0.0866241455078125	1.8035950910715808
600.0	240.0	-1.9219970703125	0.1514739990234375	1.9279567190862936
600.0	260.0	-2.046142578125	0.141265869140625	2.0510132851349545
600.0	280.0	-2.072998046875	1.700469970703125	2.6812159598977945
600.0	300.0	-2.255615234375	0.85662841796875	2.4128017597838887
600.0	320.0	-2.3577880859375	0.588134765625	2.430034394967609
600.0	340.0	-2.4307861328125	0.476287841796875	2.4770085449422807
600.0	360.0	-2.3880615234375	0.632049560546875	2.4702883408035854
600.0	380.0	-2.1798095703125	1.18670654296875	2.4819029356424895
600.0	400.0	-1.849853515625	2.1549072265625	2.8399970394987135
600.0	420.0	-1.594970703125	2.945068359375	3.349232626321858
600.0	440.0	-1.4365234375	3.69903564453125	3.9681814835009166
600.0	460.0	-1.310546875	4.167144775390625	4.368366821895529
600.0	480.0	-1.266845703125	5.5120849609375	5.65579160260698
600.0	500.0	-1.3748779296875	6.51226806640625	6.655818859485013
600.0	520.0	-2.6817626953125	8.2093505859375	8.636277450198213
600.0	540.0	-2.964599609375	8.22412109375	8.742140390577704
600.0	560.0	-3.4197998046875	8.3309326171875	9.005524358762194
600.0	580.0	-3.598876953125	8.3631591796875	9.104633259419382
600.0	600.0	-3.9718017578125	8.3131103515625	9.213197757598502
600.0	620.0	-4.1243896484375	8.1392822265625	9.124609862113262
600.0	640.0	-4.5811767578125	7.9710693359375	9.193754774010701
600.0	660.0	-4.928466796875	8.081298828125	9.465578467127818
600.0	680.0	-5.0338134765625	8.19091796875	9.61407381330172
600.0	700.0	-5.0645751953125	8.25146484375	9.681766056697345
600.0	720.0	-5.143310546875	8.3416748046875	9.799856219800056
600.0	740.0	-4.8143310546875	8.237548828125	9.541226032322681
600.0	760.0	-3.832275390625	6.70703125	7.724674935430394
600.0	780.0	4.15576171875	-1.176025390625	4.318957186917073
600.0	800.0	4.177490234375	-1.3914794921875	4.403139770150032
620.0	0.0	-2.269287109375	2.0088062286376953	3.0306709568986774
620.0	20.0	-2.06494140625	1.9937171936035156	2.870346888324825
620.0	40.0	-1.9659423828125	2.0051116943359375	2.808095860062691
620.0	60.0	-1.763427734375	1.9036941528320312	2.594942928445597
620.0	80.0	-1.5029296875	1.7110671997070312	2.277399527417644
620.0	100.0	-1.5711669921875	1.2766265869140625	2.0244360102891283
620.0	120.0	-1.556884765625	1.2330322265625	1.98601577163347
620.0	140.0	-1.5460205078125	1.2469329833984375	1.98620776246186
620.0	160.0	-1.6724853515625	1.3450775146484375	2.146262046350342
620.0	180.0	-1.7357177734375	1.3126220703125	2.176164719982912
620.0	200.0	-1.805908203125	1.27740478515625	2.2120278983896773
620.0	220.0	-1.89892578125	1.702392578125	2.550305788087187
620.0	240.0	-1.956787109375	1.6660308837890625	2.5699561663878887
620.0	260.0	-2.0152587890625	1.75299072265625	2.671000647812077
620.0	280.0	-2.098388671875	1.72528076171875	2.7165840176608116
620.0	300.0	-2.258056640625	1.055389404296875	2.4925221336976673
620.0	320.0	-2.3489990234375	0.849212646484375	2.4977907300371114
620.0	340.0	-2.3868408203125	0.94305419921875	2.5663905244865144
620.0	360.0	-2.306396484375	1.388824462890625	2.6922663560392373
620.0	380.0	-2.0469970703125	2.093231201171875	2.9277660199249884
620.0	400.0	-1.72265625	3.0604248046875	3.511943128926006
620.0	420.0	-1.519287109375	3.683135986328125	3.9841842345075227
620.0	440.0	-1.418212890625	3.9755859375	4.2209727965935375
620.0	460.0	-1.3017578125	4.41925048828125	4.60698906885819
620.0	480.0	-1.282470703125	5.751739501953125	5.892982131544429
620.0	500.0	-1.4168701171875	6.649871826171875	6.7991408452460655
620.0	520.0	-2.708984375	8.2640380859375	8.696719026726095
620.0	540.0	-2.97900390625	8.26708984375	8.787447795468669
620.0	560.0	-3.426513671875	8.3704833984375	9.044666288319547
620.0	580.0	-3.55908203125	8.42578125	9.14663077739657
620.0	600.0	-3.9019775390625	8.464111328125	9.320225817556256
620.0	620.0	-4.0477294921875	8.33251953125	9.263638366246125
620.0	640.0	-4.560302734375	8.083251953125	9.280911763768
620.0	660.0	-4.9168701171875	8.17431640625	9.539133108347913
620.0	680.0	-5.0247802734375	8.2559814453125	9.66486660133863
620.0	700.0	-5.06591796875	8.294921875	9.719529503965592
620.0	720.0	-5.1505126953125	8.382080078125	9.838040834468783
620.0	740.0	-4.8570556640625	8.27978515625	9.59926205275486
620.0	760.0	-4.045166015625	6.9622802734375	8.052124856201894
620.0	780.0	3.8897705078125	0.0052490234375	3.8897740494397564
620.0	800.0	4.036865234375	-1.3619384765625	4.2604175070580705
