# Supplementary material for: Real-time emotion detection by quantitative facial motion analysis
Source: PLoS One. 2023 Mar 10;18(3):e0282730. doi: 10.1371/journal.pone.0282730 (PMC10004542; doi:10.1371/journal.pone.0282730)
Supplement: S1 Dataset — Data from each participant is organized into folders by Study ID and subsequently by emotions. The data files (.csv) contain the pixel displacement results after DISC-processing of videos. (ZIP) [file pone.0282730.s004.zip › S1_Dataset/1/happy/result/102000_cropped_result.csv]

pos_x	pos_y	disp_x	disp_y	disp_xy_indi
0.0	0.0	1.6251897811889648	2.083597183227539	2.6424645781608445
0.0	20.0	1.478991985321045	2.0742034912109375	2.5474963033526716
0.0	40.0	1.3722600936889648	2.168804168701172	2.5664779926792334
0.0	60.0	1.2947864532470703	2.1416549682617188	2.502630208918655
0.0	80.0	1.277069091796875	2.1782989501953125	2.5250528274958715
0.0	100.0	1.3393340110778809	2.0682907104492188	2.464070221434547
0.0	120.0	1.1879611015319824	2.196014404296875	2.4967440482821703
0.0	140.0	1.2879352569580078	2.00994873046875	2.387188958844362
0.0	160.0	1.164848804473877	2.1607818603515625	2.454760881493059
0.0	180.0	0.857391357421875	2.6382598876953125	2.7740827627891362
0.0	200.0	1.2194089889526367	2.610137939453125	2.8809335891879035
0.0	220.0	1.2032742500305176	2.6436309814453125	2.904591827924194
0.0	240.0	1.2351651191711426	2.725982666015625	2.9927603256917714
0.0	260.0	1.3902764320373535	2.55120849609375	2.9054316973591803
0.0	280.0	1.8647723197937012	1.502166748046875	2.3945523054647406
0.0	300.0	2.131699562072754	1.040191650390625	2.371948922823496
0.0	320.0	2.093745231628418	1.223480224609375	2.4250098876039545
0.0	340.0	1.6384916305541992	2.99609375	3.4148546941539433
0.0	360.0	1.4561209678649902	2.8607177734375	3.2099835595088777
0.0	380.0	1.4444918632507324	3.009979248046875	3.3386422115390566
0.0	400.0	1.4439582824707031	2.60693359375	2.9801205149688212
0.0	420.0	1.4808106422424316	2.437713623046875	2.8522355909298174
0.0	440.0	1.4077768325805664	1.99346923828125	2.440441602317949
0.0	460.0	1.0481863021850586	1.947784423828125	2.2119129019461523
0.0	480.0	0.8834452629089355	2.1361083984375	2.3115870354437145
0.0	500.0	0.8639111518859863	3.658477783203125	3.7590959243605133
0.0	520.0	1.752974033355713	4.57861328125	4.902715323252849
0.0	540.0	2.71492862701416	4.9052734375	5.606473485750562
0.0	560.0	2.9499564170837402	4.9798583984375	5.78802492489295
0.0	580.0	3.4119553565979004	4.9571533203125	6.017874076158652
0.0	600.0	3.733280658721924	4.6588134765625	5.970086053499361
0.0	620.0	3.8893041610717773	4.5347900390625	5.9741951387371595
0.0	640.0	3.6758241653442383	4.458251953125	5.7782085261845255
0.0	660.0	3.52242112159729	4.44091796875	5.668262781756094
0.0	680.0	3.5239384174346924	4.406005859375	5.641899467618947
0.0	700.0	3.4852583408355713	4.44921875	5.651776109128482
0.0	720.0	3.5323486328125	4.4658203125	5.693947481955725
0.0	740.0	3.576357841491699	5.157470703125	6.276132524412773
0.0	760.0	3.5687754154205322	4.94091796875	6.0949838670522025
0.0	780.0	5.460426330566406	-2.3184814453125	5.932251842580627
0.0	800.0	5.435844421386719	-2.1683349609375	5.85235688217533
20.0	0.0	1.5439453125	2.1678342819213867	2.661441827631094
20.0	20.0	1.4856891632080078	2.0400543212890625	2.5237063861479387
20.0	40.0	1.4551200866699219	2.0164108276367188	2.486621622290146
20.0	60.0	1.3935470581054688	1.9660568237304688	2.40984498200435
20.0	80.0	1.4179191589355469	1.9179458618164062	2.385164788884652
20.0	100.0	1.4411354064941406	1.85308837890625	2.3475109797162665
20.0	120.0	1.2624168395996094	2.0378952026367188	2.3972303047130077
20.0	140.0	1.2837982177734375	2.052764892578125	2.4211529419182787
20.0	160.0	1.2018241882324219	2.3058319091796875	2.600238868414162
20.0	180.0	1.2075920104980469	2.4226531982421875	2.7069405207303348
20.0	200.0	1.4981918334960938	2.4026031494140625	2.831444978015423
20.0	220.0	1.4634056091308594	2.46478271484375	2.8664803868556623
20.0	240.0	1.463348388671875	2.5437164306640625	2.9346007882263803
20.0	260.0	1.5494651794433594	2.3907470703125	2.848949612842467
20.0	280.0	1.892974853515625	1.5889892578125	2.471485516341543
20.0	300.0	2.134756088256836	1.07928466796875	2.3920783747323253
20.0	320.0	2.18756103515625	0.58331298828125	2.2639958756215712
20.0	340.0	1.8224506378173828	1.66845703125	2.4708450360976806
20.0	360.0	1.5703544616699219	1.80224609375	2.390419234720923
20.0	380.0	1.4793148040771484	2.073394775390625	2.547025359940288
20.0	400.0	1.442840576171875	1.75555419921875	2.272390695862526
20.0	420.0	1.4535408020019531	1.64208984375	2.1929979293267428
20.0	440.0	1.3336372375488281	0.968658447265625	1.6482983555278823
20.0	460.0	1.0193901062011719	1.609039306640625	1.9047739180636056
20.0	480.0	0.8838729858398438	2.162628173828125	2.336277396486259
20.0	500.0	0.8609390258789062	3.674591064453125	3.774100620974495
20.0	520.0	1.7656593322753906	4.6041259765625	4.931077862466661
20.0	540.0	2.6496963500976562	4.9346923828125	5.601078437292996
20.0	560.0	2.774076461791992	4.9769287109375	5.6978346421796395
20.0	580.0	3.4321517944335938	5.0035400390625	6.067543066393126
20.0	600.0	3.689352035522461	4.6329345703125	5.92244891702836
20.0	620.0	4.24462890625	4.6282958984375	6.27996795177065
20.0	640.0	4.39940071105957	4.5965576171875	6.362630630847266
20.0	660.0	4.35936164855957	4.5455322265625	6.298086789307548
20.0	680.0	4.338472366333008	4.5369873046875	6.277467345700069
20.0	700.0	4.13947868347168	4.63916015625	6.217482667949622
20.0	720.0	3.936677932739258	4.7862548828125	6.19723074843617
20.0	740.0	3.768890380859375	5.0521240234375	6.303054168506617
20.0	760.0	3.5675392150878906	4.9256591796875	6.081895626005896
20.0	780.0	5.4441375732421875	-2.39453125	5.947471212508211
20.0	800.0	5.433380126953125	-2.298095703125	5.899395177871266
40.0	0.0	1.6942710876464844	1.8615975379943848	2.517161081834366
40.0	20.0	1.6172866821289062	1.7907962799072266	2.412999695052009
40.0	40.0	1.5309486389160156	1.8649635314941406	2.412859860995225
40.0	60.0	1.4707832336425781	1.837890625	2.3539424950127836
40.0	80.0	1.4492721557617188	1.8179397583007812	2.3249289766091614
40.0	100.0	1.4346351623535156	1.829376220703125	2.3248215858287162
40.0	120.0	1.2536849975585938	2.0361785888671875	2.391181573796658
40.0	140.0	1.2146148681640625	2.163787841796875	2.481384110183907
40.0	160.0	1.1861724853515625	2.388458251953125	2.666784203179567
40.0	180.0	1.2289161682128906	2.480499267578125	2.7682325706036095
40.0	200.0	1.5606231689453125	2.33575439453125	2.8091445792306518
40.0	220.0	1.5957832336425781	2.264923095703125	2.770631833756371
40.0	240.0	1.593109130859375	2.243499755859375	2.751597328347407
40.0	260.0	1.6857147216796875	2.00616455078125	2.6203683572541783
40.0	280.0	1.9251594543457031	1.482879638671875	2.4300557498634214
40.0	300.0	2.23016357421875	0.72314453125	2.344475971480393
40.0	320.0	2.3149757385253906	-0.1605224609375	2.3205344493083073
40.0	340.0	2.0396041870117188	0.006195068359375	2.039613595401764
40.0	360.0	1.7108879089355469	-0.04888916015625	1.711586277966329
40.0	380.0	1.5276336669921875	-0.236328125	1.5458058103118946
40.0	400.0	1.4196243286132812	-0.55279541015625	1.5234552831903292
40.0	420.0	1.3497772216796875	-0.52197265625	1.4471883091146145
40.0	440.0	1.1948318481445312	-1.200408935546875	1.6936955918586012
40.0	460.0	0.9005928039550781	0.163543701171875	0.9153217689581437
40.0	480.0	0.8798675537109375	2.15869140625	2.3311189372253986
40.0	500.0	0.8695335388183594	3.693145751953125	3.794128901381632
40.0	520.0	1.7648429870605469	4.6412353515625	4.9654542951849105
40.0	540.0	2.6527938842773438	4.9830322265625	5.645168337916922
40.0	560.0	2.7752761840820312	5.016845703125	5.733314809680059
40.0	580.0	3.4333152770996094	5.0477294921875	6.104688920679337
40.0	600.0	3.6902427673339844	4.6783447265625	5.958590526493319
40.0	620.0	4.246482849121094	4.70263671875	6.336198284177616
40.0	640.0	4.411659240722656	4.681396484375	6.432589704012857
40.0	660.0	4.365489959716797	4.6236572265625	6.358907825808752
40.0	680.0	4.341949462890625	4.6197509765625	6.339923045569746
40.0	700.0	4.161739349365234	4.696533203125	6.2751492842888235
40.0	720.0	3.942943572998047	4.816162109375	6.224324982166825
40.0	740.0	3.7675514221191406	5.037353515625	6.290419235606758
40.0	760.0	3.5628089904785156	4.81298828125	5.988193725831218
40.0	780.0	5.388069152832031	-2.13720703125	5.796459530620784
40.0	800.0	5.435638427734375	-2.17333984375	5.854021796465563
60.0	0.0	1.8490791320800781	1.5535368919372559	2.4150715333720623
60.0	20.0	1.7344474792480469	1.5801639556884766	2.3463218417614744
60.0	40.0	1.5994529724121094	1.6654281616210938	2.3090908974049826
60.0	60.0	1.5622978210449219	1.6191940307617188	2.2500141757100316
60.0	80.0	1.4438056945800781	1.7377777099609375	2.2593021606104267
60.0	100.0	1.41021728515625	1.7656631469726562	2.259707755425654
60.0	120.0	1.4471549987792969	1.7503662109375	2.271131758151342
60.0	140.0	1.4022407531738281	2.0045166015625	2.4462963712112193
60.0	160.0	1.491302490234375	2.169952392578125	2.632997626932994
60.0	180.0	1.7309303283691406	2.0903167724609375	2.713953575671406
60.0	200.0	1.7390708923339844	2.122314453125	2.7438269272143585
60.0	220.0	1.6807823181152344	2.143768310546875	2.7241093535674783
60.0	240.0	1.6616554260253906	2.001739501953125	2.601549497610831
60.0	260.0	1.7968597412109375	1.8719482421875	2.5947822935679032
60.0	280.0	1.9118499755859375	1.840423583984375	2.653738739520875
60.0	300.0	2.2886390686035156	0.921051025390625	2.4670232624990565
60.0	320.0	2.3134613037109375	0.255126953125	2.327486405111479
60.0	340.0	1.9764785766601562	-0.44549560546875	2.026063646208708
60.0	360.0	1.4863700866699219	-0.796661376953125	1.6864060555145075
60.0	380.0	1.2862472534179688	-1.259002685546875	1.7998665948173802
60.0	400.0	1.2414054870605469	-1.992706298828125	2.347757648628435
60.0	420.0	1.1123466491699219	-2.22998046875	2.4920128328172835
60.0	440.0	1.0126495361328125	-2.34442138671875	2.5537757774585983
60.0	460.0	0.8303985595703125	-2.34228515625	2.485128069320681
60.0	480.0	0.63763427734375	-2.299468994140625	2.386238698591946
60.0	500.0	1.1217880249023438	3.974365234375	4.129647368604607
60.0	520.0	1.9155540466308594	4.8358154296875	5.201390023404087
60.0	540.0	2.6574172973632812	5.068603515625	5.7229894540293955
60.0	560.0	2.7314224243164062	5.0770263671875	5.765142252640052
60.0	580.0	3.4139442443847656	5.11083984375	6.146193880136746
60.0	600.0	3.6825294494628906	4.7398681640625	6.002280679779535
60.0	620.0	4.269935607910156	4.767578125	6.400168066049328
60.0	640.0	4.432167053222656	4.736328125	6.48667163461651
60.0	660.0	4.3739013671875	4.6834716796875	6.408269668507993
60.0	680.0	4.34521484375	4.6810302734375	6.386934825030211
60.0	700.0	4.1566162109375	4.7562255859375	6.316576616281555
60.0	720.0	3.9359283447265625	4.8631591796875	6.256344710915534
60.0	740.0	3.7589797973632812	5.009521484375	6.263005238653405
60.0	760.0	3.8772964477539062	4.2281494140625	5.736782653317286
60.0	780.0	5.546989440917969	-2.35888671875	6.027722489427544
60.0	800.0	5.5140533447265625	-2.3602294921875	5.997955280283595
80.0	0.0	1.8886566162109375	1.343660831451416	2.317854232676002
80.0	20.0	1.6427993774414062	1.4698810577392578	2.204391099243179
80.0	40.0	1.4911651611328125	1.5797119140625	2.172340504894952
80.0	60.0	1.3927154541015625	1.6591262817382812	2.166184746241192
80.0	80.0	1.2838821411132812	1.78289794921875	2.197061321310365
80.0	100.0	1.3177642822265625	1.7878036499023438	2.2209782966333167
80.0	120.0	1.4163818359375	1.7573318481445312	2.2570672851460936
80.0	140.0	1.36492919921875	2.052001953125	2.464496649319847
80.0	160.0	1.5287704467773438	2.17047119140625	2.6548228324436765
80.0	180.0	1.9835281372070312	1.794464111328125	2.6747869668324302
80.0	200.0	2.2697830200195312	1.4808349609375	2.7101267755409064
80.0	220.0	2.3056411743164062	1.376068115234375	2.685059530525873
80.0	240.0	2.1060028076171875	1.620513916015625	2.6573131500995086
80.0	260.0	2.27850341796875	2.587158203125	3.4474578160859712
80.0	280.0	2.3965988159179688	2.971282958984375	3.8173561933372624
80.0	300.0	2.8941497802734375	2.436248779296875	3.7830425672046437
80.0	320.0	3.4462432861328125	1.887786865234375	3.929418791089455
80.0	340.0	2.3707427978515625	-0.14697265625	2.3752941660455944
80.0	360.0	1.8931503295898438	-0.95068359375	2.11844694666908
80.0	380.0	2.0016937255859375	-1.962432861328125	2.803198263817706
80.0	400.0	2.300018310546875	-2.8316650390625	3.6480695062319923
80.0	420.0	2.228729248046875	-3.05755615234375	3.78363366168485
80.0	440.0	2.0192108154296875	-3.16290283203125	3.7524880602101223
80.0	460.0	1.8293991088867188	-3.197479248046875	3.6838260872747415
80.0	480.0	1.6092987060546875	-3.240325927734375	3.6179489276739285
80.0	500.0	1.3001480102539062	1.656524658203125	2.1058154695514446
80.0	520.0	1.3659744262695312	1.5977783203125	2.1020898396793153
80.0	540.0	1.75408935546875	2.8447265625	3.3420500717915407
80.0	560.0	1.5217971801757812	0.911376953125	1.773830490288846
80.0	580.0	3.3410415649414062	4.886474609375	5.919475723975281
80.0	600.0	3.7118072509765625	4.6937255859375	5.9840264826023715
80.0	620.0	4.4636993408203125	4.977783203125	6.686025532598053
80.0	640.0	4.747093200683594	4.9776611328125	6.878372206350034
80.0	660.0	4.91680908203125	4.961181640625	6.984864695927871
80.0	680.0	4.898933410644531	4.8790283203125	6.914077372458358
80.0	700.0	4.8041229248046875	4.895263671875	6.85880481525849
80.0	720.0	4.5609130859375	4.991943359375	6.761762098793782
80.0	740.0	4.380615234375	3.4381103515625	5.568697569554263
80.0	760.0	5.577400207519531	-2.0960693359375	5.958263147587255
80.0	780.0	5.509925842285156	-2.3260498046875	5.980785105767348
80.0	800.0	5.514801025390625	-2.3658447265625	6.000854240843805
100.0	0.0	1.5678176879882812	1.524932861328125	2.1871151168439447
100.0	20.0	1.4518051147460938	1.5650615692138672	2.1347495887417547
100.0	40.0	1.370330810546875	1.6002235412597656	2.1067799866943866
100.0	60.0	1.3616256713867188	1.5899505615234375	2.0933148967768864
100.0	80.0	1.3140869140625	1.6857681274414062	2.13743739024272
100.0	100.0	1.3460006713867188	1.70941162109375	2.175731117970201
100.0	120.0	1.4631576538085938	1.6915740966796875	2.236571761526191
100.0	140.0	1.3958053588867188	2.036956787109375	2.4693046698307257
100.0	160.0	1.6528167724609375	2.01226806640625	2.6040403327150172
100.0	180.0	2.40789794921875	1.2732086181640625	2.723790138615511
100.0	200.0	2.6535415649414062	0.8840789794921875	2.7969409144369917
100.0	220.0	2.6052474975585938	0.8358612060546875	2.73605162219621
100.0	240.0	2.2207183837890625	2.1533355712890625	3.0932901937382953
100.0	260.0	4.555458068847656	3.8690185546875	5.97674684034261
100.0	280.0	4.9740447998046875	3.75628662109375	6.2330418617455114
100.0	300.0	5.416069030761719	3.2486572265625	6.315661289340407
100.0	320.0	5.669464111328125	2.51214599609375	6.201104806026702
100.0	340.0	3.9186172485351562	-0.148284912109375	3.921421879328533
100.0	360.0	2.6151885986328125	-1.282257080078125	2.9126267570407185
100.0	380.0	2.5097579956054688	-2.303802490234375	3.4068153913171884
100.0	400.0	2.5785751342773438	-3.171173095703125	4.087222593158435
100.0	420.0	2.397064208984375	-3.407318115234375	4.166021310602986
100.0	440.0	2.140625	-3.527801513671875	4.126458398007978
100.0	460.0	1.7525253295898438	-3.5135498046875	3.9263694758483387
100.0	480.0	1.4752273559570312	-3.5174560546875	3.8142879870851027
100.0	500.0	1.3753585815429688	-3.39697265625	3.664837575546025
100.0	520.0	2.0981292724609375	-1.1461181640625	2.390759981669314
100.0	540.0	3.1314697265625	-0.5545654296875	3.1801958216722914
100.0	560.0	2.9716796875	0.9290771484375	3.113529269630985
100.0	580.0	1.358245849609375	-1.0050048828125	1.6896350500797679
100.0	600.0	1.1939315795898438	-1.7991943359375	2.159299162971977
100.0	620.0	5.595184326171875	6.28076171875	8.41154298637027
100.0	640.0	5.526069641113281	6.5960693359375	8.604973931565908
100.0	660.0	5.391700744628906	6.4029541015625	8.37067847586729
100.0	680.0	5.33563232421875	6.4306640625	8.355980647654528
100.0	700.0	5.16766357421875	6.1868896484375	8.061163088429014
100.0	720.0	4.7673187255859375	5.495361328125	7.275048038190132
100.0	740.0	0.938079833984375	-1.42919921875	1.7095625703096575
100.0	760.0	5.0930938720703125	-2.166015625	5.534548660682668
100.0	780.0	5.436248779296875	-2.2525634765625	5.884457749559436
100.0	800.0	5.502532958984375	-2.3177490234375	5.970747817514555
120.0	0.0	1.3787078857421875	1.581956386566162	2.0984330923823045
120.0	20.0	1.3319244384765625	1.5749549865722656	2.062645369310961
120.0	40.0	1.3154983520507812	1.5479927062988281	2.0314569483507867
120.0	60.0	1.3351669311523438	1.5253372192382812	2.0271468536927313
120.0	80.0	1.2829818725585938	1.6327667236328125	2.0765282707241393
120.0	100.0	1.2912216186523438	1.7033233642578125	2.1374198819375034
120.0	120.0	1.4647064208984375	1.6538238525390625	2.2091849706731796
120.0	140.0	1.6868667602539062	1.67449951171875	2.3768609722901006
120.0	160.0	2.0948715209960938	1.424957275390625	2.533572561851971
120.0	180.0	2.55291748046875	0.6762542724609375	2.640967152977216
120.0	200.0	2.6839370727539062	0.4315185546875	2.718405134181143
120.0	220.0	2.3531112670898438	0.2910308837890625	2.371040195910692
120.0	240.0	3.0533828735351562	3.66363525390625	4.769210652305318
120.0	260.0	3.4757308959960938	5.326690673828125	6.360372535947036
120.0	280.0	3.4099197387695312	5.384033203125	6.3730186063750445
120.0	300.0	3.7224960327148438	4.66851806640625	5.97093272863958
120.0	320.0	3.6742706298828125	3.816680908203125	5.297859739240146
120.0	340.0	1.9414215087890625	0.919647216796875	2.1482244943559876
120.0	360.0	1.66375732421875	-1.099365234375	1.9941645750649402
120.0	380.0	3.0335159301757812	-2.889862060546875	4.189692307033831
120.0	400.0	2.531585693359375	-3.446319580078125	4.276218512991558
120.0	420.0	2.3109588623046875	-3.614654541015625	4.290251544391011
120.0	440.0	1.9700775146484375	-3.732513427734375	4.2205286282574574
120.0	460.0	1.4656829833984375	-3.7039794921875	3.9834270027665015
120.0	480.0	1.2071380615234375	-3.658416748046875	3.852427209171957
120.0	500.0	1.0825729370117188	-3.581787109375	3.741812804087759
120.0	520.0	1.0867156982421875	-3.6099853515625	3.7700060009636367
120.0	540.0	1.0221023559570312	-3.510009765625	3.6557983780339667
120.0	560.0	1.1208953857421875	-3.178955078125	3.37078060017481
120.0	580.0	1.193634033203125	-2.4866943359375	2.7583348102803624
120.0	600.0	1.1772308349609375	-2.359375	2.6367637037489398
120.0	620.0	1.1662673950195312	-2.21435546875	2.502708488551688
120.0	640.0	0.9532241821289062	-1.9703369140625	2.1888042160761336
120.0	660.0	0.7466964721679688	-1.7010498046875	1.8577206624181881
120.0	680.0	0.8017349243164062	-1.221435546875	1.4610556745170473
120.0	700.0	0.9285659790039062	-0.8441162109375	1.2548971889883906
120.0	720.0	0.9498672485351562	-0.7593994140625	1.2161148218479276
120.0	740.0	0.8869781494140625	-1.5548095703125	1.79001760814617
120.0	760.0	4.770347595214844	-2.0545654296875	5.193982603363148
120.0	780.0	5.204872131347656	-2.092041015625	5.609574806947205
120.0	800.0	5.2649078369140625	-2.1275634765625	5.678536860671226
140.0	0.0	1.304901123046875	1.582193374633789	2.050878547272864
140.0	20.0	1.307464599609375	1.5146408081054688	2.000899911742237
140.0	40.0	1.2886505126953125	1.4793205261230469	1.961889233080925
140.0	60.0	1.2704925537109375	1.4669189453125	1.9406191076951904
140.0	80.0	1.2234649658203125	1.5596694946289062	1.9822803674217444
140.0	100.0	1.2012176513671875	1.7118988037109375	2.09129657392323
140.0	120.0	1.5392303466796875	1.5972442626953125	2.2182018156274155
140.0	140.0	2.34307861328125	0.85150146484375	2.4930046395157466
140.0	160.0	2.732025146484375	0.511077880859375	2.7794175651252333
140.0	180.0	2.5628814697265625	0.23876953125	2.5739798594629932
140.0	200.0	2.415496826171875	0.151947021484375	2.4202712274834766
140.0	220.0	2.234405517578125	0.1071319580078125	2.2369723452493004
140.0	240.0	5.15069580078125	3.87652587890625	6.446481220170852
140.0	260.0	3.9284515380859375	5.397003173828125	6.675355776690904
140.0	280.0	3.2884521484375	5.922332763671875	6.774063986723521
140.0	300.0	3.99029541015625	5.10064697265625	6.476037137013762
140.0	320.0	4.1392974853515625	4.011474609375	5.764174894457843
140.0	340.0	1.7294464111328125	0.193878173828125	1.7402797577593936
140.0	360.0	1.2225799560546875	-1.549957275390625	1.974099618682657
140.0	380.0	2.612213134765625	-3.472991943359375	4.345725543575109
140.0	400.0	2.2166290283203125	-3.820526123046875	4.416997182031684
140.0	420.0	1.9311370849609375	-3.88037109375	4.334347732487784
140.0	440.0	1.542755126953125	-3.96685791015625	4.256295932041071
140.0	460.0	1.074615478515625	-3.880859375	4.026893084648605
140.0	480.0	0.939788818359375	-3.78521728515625	3.900137551287001
140.0	500.0	0.8388824462890625	-3.74951171875	3.8422079443642168
140.0	520.0	0.6771240234375	-3.8221435546875	3.8816592194260675
140.0	540.0	0.4821014404296875	-3.727783203125	3.7588281961756733
140.0	560.0	0.3869171142578125	-3.490966796875	3.5123430968783915
140.0	580.0	0.720428466796875	-2.58251953125	2.681123701931527
140.0	600.0	0.942230224609375	-2.527587890625	2.6974985340128677
140.0	620.0	1.016815185546875	-2.4788818359375	2.6793223542716165
140.0	640.0	1.0550384521484375	-2.4317626953125	2.6507689340689966
140.0	660.0	1.0556793212890625	-2.485107421875	2.7000403196351614
140.0	680.0	0.6756439208984375	-2.0428466796875	2.151677778980221
140.0	700.0	0.684844970703125	-1.3682861328125	1.5301044327575652
140.0	720.0	0.8499755859375	-1.1170654296875	1.4036714967871633
140.0	740.0	1.3533935546875	-1.527587890625	2.040881887188429
140.0	760.0	4.25579833984375	-1.95654296875	4.684002551022137
140.0	780.0	4.862396240234375	-1.9600830078125	5.242596932299934
140.0	800.0	4.914825439453125	-1.985107421875	5.300581154616804
160.0	0.0	1.2443695068359375	1.5369343757629395	1.9775294548868116
160.0	20.0	1.175323486328125	1.490438461303711	1.8981022376173187
160.0	40.0	1.1243133544921875	1.5097274780273438	1.8823808267723827
160.0	60.0	1.1622314453125	1.4626579284667969	1.8681943550337488
160.0	80.0	0.9799041748046875	1.6839141845703125	1.9482759488318784
160.0	100.0	1.1627655029296875	1.68988037109375	2.051272600950756
160.0	120.0	1.8088226318359375	1.266571044921875	2.208176063015895
160.0	140.0	2.4959259033203125	0.6742706298828125	2.585398808150859
160.0	160.0	2.6575164794921875	0.436431884765625	2.693114670565037
160.0	180.0	2.1021881103515625	0.1640472412109375	2.1085792251306072
160.0	200.0	2.1907501220703125	-0.0199432373046875	2.190840895652918
160.0	220.0	2.22967529296875	-0.0546417236328125	2.230344733451949
160.0	240.0	4.576080322265625	3.9820098876953125	6.066045982477375
160.0	260.0	2.1801605224609375	5.455047607421875	5.874576095595007
160.0	280.0	1.9133148193359375	6.001953125	6.299540849346703
160.0	300.0	2.051788330078125	5.286529541015625	5.670734514987953
160.0	320.0	1.9386749267578125	2.61676025390625	3.2566692644576163
160.0	340.0	0.992095947265625	-0.644866943359375	1.1832614855637535
160.0	360.0	0.4762725830078125	-1.904449462890625	1.9631004380900443
160.0	380.0	2.058685302734375	-3.909271240234375	4.418210814958713
160.0	400.0	1.7943572998046875	-4.2415771484375	4.605507010689438
160.0	420.0	1.3519439697265625	-4.179046630859375	4.392286789381712
160.0	440.0	1.0487823486328125	-4.23394775390625	4.361909902509626
160.0	460.0	0.742034912109375	-4.022430419921875	4.090301002848328
160.0	480.0	0.6816253662109375	-3.925018310546875	3.9837647869810837
160.0	500.0	0.5519561767578125	-4.035064697265625	4.072640756582937
160.0	520.0	0.41839599609375	-4.17626953125	4.197175527327202
160.0	540.0	0.19122314453125	-4.170654296875	4.175035754942264
160.0	560.0	-0.0546722412109375	-3.9234619140625	3.923842816048829
160.0	580.0	0.4110565185546875	-2.7305908203125	2.761357218727992
160.0	600.0	0.70855712890625	-2.640380859375	2.7338003378955333
160.0	620.0	0.8195648193359375	-2.6329345703125	2.757540742154106
160.0	640.0	0.8895416259765625	-2.5982666015625	2.746320017248567
160.0	660.0	0.805511474609375	-2.6422119140625	2.7622694536451706
160.0	680.0	0.591033935546875	-2.6953125	2.7593532911942025
160.0	700.0	0.3990631103515625	-1.7603759765625	1.8050415355059946
160.0	720.0	0.657989501953125	-1.4296875	1.5738349762083608
160.0	740.0	1.255584716796875	-1.7635498046875	2.164855860020987
160.0	760.0	1.09649658203125	-2.4295654296875	2.665538019150884
160.0	780.0	1.0685882568359375	-2.4339599609375	2.6582027676786706
160.0	800.0	1.1267852783203125	-2.434814453125	2.682902623015934
180.0	0.0	1.33984375	1.2893922328948975	1.859492835335418
180.0	20.0	1.12628173828125	1.392934799194336	1.79130620185171
180.0	40.0	1.08447265625	1.4204177856445312	1.7870835537067773
180.0	60.0	1.001983642578125	1.4813690185546875	1.7884142107263088
180.0	80.0	0.8459625244140625	1.6697158813476562	1.8717915795134867
180.0	100.0	1.100799560546875	1.672576904296875	2.002316951256097
180.0	120.0	2.0191192626953125	0.9043731689453125	2.212404444421374
180.0	140.0	2.309295654296875	0.565673828125	2.377568778979911
180.0	160.0	2.0599822998046875	0.3111419677734375	2.0833474025276093
180.0	180.0	1.6810302734375	0.0929412841796875	1.6835975951866662
180.0	200.0	1.978179931640625	-0.0901031494140625	1.9802309005467116
180.0	220.0	2.1833953857421875	-0.14117431640625	2.187954660886063
180.0	240.0	3.6781768798828125	3.73333740234375	5.240877151722147
180.0	260.0	0.740631103515625	5.038116455078125	5.092263921520932
180.0	280.0	0.1272125244140625	5.639678955078125	5.641113519751122
180.0	300.0	-0.322265625	4.761962890625	4.77285508943507
180.0	320.0	-1.1427154541015625	0.76727294921875	1.3764106900360005
180.0	340.0	-1.159759521484375	-1.280029296875	1.7272860644757062
180.0	360.0	-0.9661407470703125	-2.167327880859375	2.3729176315877405
180.0	380.0	1.17596435546875	-4.21087646484375	4.371998715405579
180.0	400.0	1.01739501953125	-4.527313232421875	4.640221732873247
180.0	420.0	0.648101806640625	-4.452178955078125	4.49910362181306
180.0	440.0	0.5560302734375	-4.457244873046875	4.4917926848065495
180.0	460.0	0.3751373291015625	-4.140960693359375	4.157918166538732
180.0	480.0	0.30889892578125	-4.059600830078125	4.071336076267816
180.0	500.0	0.2986907958984375	-4.196502685546875	4.207119083334411
180.0	520.0	0.2352142333984375	-4.3382568359375	4.344628650431664
180.0	540.0	0.1070404052734375	-4.4530029296875	4.454289251964511
180.0	560.0	0.045318603515625	-4.4102783203125	4.410511153873557
180.0	580.0	-0.3274383544921875	-3.078125	3.0954917850993486
180.0	600.0	-0.0149383544921875	-2.75439453125	2.754435039752225
180.0	620.0	0.12200927734375	-2.791015625	2.793681170561896
180.0	640.0	0.145263671875	-2.7557373046875	2.7595633036429756
180.0	660.0	0.1385040283203125	-2.7386474609375	2.7421475673567186
180.0	680.0	0.058319091796875	-2.995849609375	2.996417193659847
180.0	700.0	0.0776214599609375	-2.125	2.126417195906407
180.0	720.0	0.4827880859375	-1.8236083984375	1.8864336528950545
180.0	740.0	1.2385101318359375	-1.7039794921875	2.1065263958602185
180.0	760.0	1.1463470458984375	-2.38037109375	2.642021592190466
180.0	780.0	1.126312255859375	-2.3834228515625	2.636149424264367
180.0	800.0	1.14642333984375	-2.38037109375	2.6420546962731617
200.0	0.0	1.0754852294921875	1.3029565811157227	1.6894864104598877
200.0	20.0	0.85052490234375	1.4391841888427734	1.6717187978011963
200.0	40.0	0.786346435546875	1.4829597473144531	1.6785441098917306
200.0	60.0	0.692169189453125	1.5426864624023438	1.6908517699986756
200.0	80.0	0.5265350341796875	1.7827072143554688	1.8588394643792239
200.0	100.0	1.086181640625	1.5917587280273438	1.9270408414670521
200.0	120.0	2.6718902587890625	0.7400131225585938	2.7724748829467876
200.0	140.0	2.303863525390625	0.43304443359375	2.344208741791535
200.0	160.0	1.5507659912109375	0.161376953125	1.559140045183995
200.0	180.0	1.417694091796875	0.0123138427734375	1.4177475687299257
200.0	200.0	1.658782958984375	-0.2142486572265625	1.6725619247550578
200.0	220.0	1.792327880859375	-0.2938232421875	1.8162520007299185
200.0	240.0	1.7757110595703125	2.6744384765625	3.210260259231059
200.0	260.0	0.6207427978515625	3.79022216796875	3.8407168215902505
200.0	280.0	-0.2108917236328125	4.66961669921875	4.674376475715176
200.0	300.0	-1.7396240234375	1.87530517578125	2.557940821292162
200.0	320.0	-1.9316253662109375	-0.84259033203125	2.1074000624044005
200.0	340.0	-0.981292724609375	-1.334381103515625	1.6563539298081398
200.0	360.0	-1.089630126953125	-1.921600341796875	2.209036370718633
200.0	380.0	0.761260986328125	-4.193878173828125	4.262409227915264
200.0	400.0	0.6095428466796875	-4.44476318359375	4.486364033398185
200.0	420.0	0.604156494140625	-4.4031982421875	4.44445270302378
200.0	440.0	0.550048828125	-4.364410400390625	4.39893530940835
200.0	460.0	0.411468505859375	-4.08294677734375	4.103627750897474
200.0	480.0	0.3343963623046875	-3.9581298828125	3.9722302421103315
200.0	500.0	0.309112548828125	-4.141815185546875	4.153334034130859
200.0	520.0	0.1831512451171875	-4.2984619140625	4.30236204952975
200.0	540.0	0.0184173583984375	-4.4227294921875	4.422767839278417
200.0	560.0	-0.0545654296875	-4.5335693359375	4.5338976951261
200.0	580.0	-0.325408935546875	-3.7047119140625	3.718975845784748
200.0	600.0	-0.192108154296875	-2.8599853515625	2.866430141151085
200.0	620.0	-0.040985107421875	-2.931884765625	2.9321712190686178
200.0	640.0	0.030975341796875	-2.891357421875	2.8915233377635188
200.0	660.0	0.032623291015625	-2.8626708984375	2.8628567815868213
200.0	680.0	0.0018310546875	-3.3018798828125	3.301880390517373
200.0	700.0	-0.0171966552734375	-2.678955078125	2.679010271642182
200.0	720.0	0.3609161376953125	-2.420654296875	2.447412446529661
200.0	740.0	0.95965576171875	-2.195556640625	2.396123565927377
200.0	760.0	1.170684814453125	-2.3643798828125	2.6383318906156594
200.0	780.0	1.2391815185546875	-2.34033203125	2.648154990256849
200.0	800.0	1.1826629638671875	-2.3441162109375	2.62556136787604
220.0	0.0	0.697479248046875	1.4261608123779297	1.5875805378683976
220.0	20.0	0.4693450927734375	1.555196762084961	1.624475849284948
220.0	40.0	0.39251708984375	1.6060333251953125	1.6533035738960098
220.0	60.0	0.296051025390625	1.6849136352539062	1.7107250415830633
220.0	80.0	0.21533203125	1.8072509765625	1.8200340590132815
220.0	100.0	1.2401580810546875	1.4252395629882812	1.8892590817334376
220.0	120.0	2.496734619140625	0.67822265625	2.5872127337863207
220.0	140.0	1.6061553955078125	0.292938232421875	1.632650594136207
220.0	160.0	1.3061676025390625	0.0706787109375	1.3080784709268893
220.0	180.0	1.30792236328125	-0.0651092529296875	1.3095419516717561
220.0	200.0	1.40240478515625	-0.3553466796875	1.446724038714391
220.0	220.0	1.4558868408203125	-0.5229034423828125	1.5469436005651742
220.0	240.0	1.104156494140625	0.764495849609375	1.3429875158105067
220.0	260.0	-0.3154296875	1.73358154296875	1.7620445096189425
220.0	280.0	-0.967498779296875	2.625152587890625	2.7977633920061553
220.0	300.0	-1.7768707275390625	0.695587158203125	1.908169561921135
220.0	320.0	-1.8734283447265625	-0.59124755859375	1.9645120102376512
220.0	340.0	-0.7449798583984375	-1.352203369140625	1.5438422655616775
220.0	360.0	-0.6285400390625	-2.089385986328125	2.181879093939222
220.0	380.0	0.4549102783203125	-4.100372314453125	4.1255298421481745
220.0	400.0	0.3106231689453125	-4.242523193359375	4.253879382314202
220.0	420.0	0.3844451904296875	-4.175140380859375	4.1928027981681995
220.0	440.0	0.3290863037109375	-3.978363037109375	3.991950682351707
220.0	460.0	0.276397705078125	-3.772308349609375	3.7824206503117894
220.0	480.0	0.2305755615234375	-3.710601806640625	3.717758848690501
220.0	500.0	0.09930419921875	-3.860137939453125	3.8614150561145193
220.0	520.0	-0.042938232421875	-4.0430908203125	4.04331881912603
220.0	540.0	-0.2614593505859375	-4.2220458984375	4.230133870283745
220.0	560.0	-0.5735321044921875	-4.3111572265625	4.3491396513592555
220.0	580.0	-0.24005126953125	-3.843017578125	3.850507592224862
220.0	600.0	-0.0988922119140625	-2.9608154296875	2.9624664855914964
220.0	620.0	0.044525146484375	-3.0574951171875	3.057819301445862
220.0	640.0	0.0772552490234375	-3.0458984375	3.046878019394051
220.0	660.0	0.0996856689453125	-3.0159912109375	3.0176381852444343
220.0	680.0	0.140411376953125	-3.603271484375	3.606006204222046
220.0	700.0	0.03497314453125	-3.266357421875	3.2665446466069157
220.0	720.0	0.0873565673828125	-3.103271484375	3.1045007771942856
220.0	740.0	0.5291595458984375	-3.30029296875	3.3424457369710776
220.0	760.0	0.6130828857421875	-2.5560302734375	2.6285283684067307
220.0	780.0	0.923919677734375	-2.3992919921875	2.571036684817985
220.0	800.0	1.0506134033203125	-2.2532958984375	2.4861880317368494
240.0	0.0	0.5689544677734375	1.4543578624725342	1.5616869015699126
240.0	20.0	0.371917724609375	1.548513412475586	1.5925503390773552
240.0	40.0	0.28759765625	1.6027145385742188	1.6283139451707904
240.0	60.0	0.031494140625	1.7389450073242188	1.7392301801059957
240.0	80.0	0.359771728515625	1.5968551635742188	1.6368818253230029
240.0	100.0	1.9722747802734375	1.2540054321289062	2.3371772360502403
240.0	120.0	1.6705322265625	0.5527725219726562	1.7596122814506252
240.0	140.0	1.174407958984375	0.203460693359375	1.1919019707459684
240.0	160.0	1.0396881103515625	-0.05499267578125	1.0411414703084227
240.0	180.0	1.1259307861328125	-0.1654205322265625	1.138017613063951
240.0	200.0	1.2012786865234375	-0.4422454833984375	1.2800982580574793
240.0	220.0	1.18438720703125	-0.738861083984375	1.395954425332665
240.0	240.0	0.7525634765625	-0.3930816650390625	0.8490376797561567
240.0	260.0	-0.342803955078125	-0.1390380859375	0.3699272103513998
240.0	280.0	-0.6268768310546875	0.78314208984375	1.0031381231904226
240.0	300.0	-0.9541473388671875	-0.30474853515625	1.0016330735090648
240.0	320.0	-1.124755859375	-0.55218505859375	1.2529900566774574
240.0	340.0	-0.6640777587890625	-1.403900146484375	1.5530405310284576
240.0	360.0	-0.6148223876953125	-2.194000244140625	2.2785178602987703
240.0	380.0	-0.081329345703125	-3.611114501953125	3.6120302336343566
240.0	400.0	-0.222625732421875	-3.73699951171875	3.743624923429503
240.0	420.0	0.0246124267578125	-3.663787841796875	3.6638705109828202
240.0	440.0	0.04461669921875	-3.465972900390625	3.4662600589239374
240.0	460.0	0.1077728271484375	-3.410736083984375	3.412438368214822
240.0	480.0	0.169189453125	-3.56036376953125	3.564381467020542
240.0	500.0	0.04461669921875	-3.683349609375	3.683619822230864
240.0	520.0	-0.0600128173828125	-3.8466796875	3.847147794987258
240.0	540.0	-0.263397216796875	-4.05859375	4.0671318298470975
240.0	560.0	-0.5357818603515625	-4.119873046875	4.154565696224923
240.0	580.0	-0.130889892578125	-3.69384765625	3.6961659421030775
240.0	600.0	-0.22271728515625	-3.408447265625	3.415715993998024
240.0	620.0	-0.2023162841796875	-3.48681640625	3.4926809945568236
240.0	640.0	-0.201080322265625	-3.4932861328125	3.4990686334655625
240.0	660.0	-0.235931396484375	-3.47998046875	3.4879689916523824
240.0	680.0	0.1593170166015625	-3.8209228515625	3.8242428465477096
240.0	700.0	0.0660247802734375	-3.7899169921875	3.7904920629493084
240.0	720.0	0.0816192626953125	-3.7156982421875	3.716594561024676
240.0	740.0	0.2674102783203125	-3.987548828125	3.9965052125116025
240.0	760.0	0.4881591796875	-4.2969970703125	4.324636771682378
240.0	780.0	0.7582550048828125	-3.9810791015625	4.052646229974622
240.0	800.0	1.1484527587890625	-3.5289306640625	3.7111043330699833
260.0	0.0	-0.00238037109375	1.635660171508789	1.6356619035811482
260.0	20.0	-0.167724609375	1.7432937622070312	1.7513436801324695
260.0	40.0	-0.15814208984375	1.7287750244140625	1.735993089161933
260.0	60.0	-0.202850341796875	1.7807235717773438	1.7922401346500891
260.0	80.0	0.6007080078125	1.5133743286132812	1.6282358456795387
260.0	100.0	1.313934326171875	1.1138763427734375	1.722539961940816
260.0	120.0	0.97802734375	0.5188446044921875	1.1071301679266694
260.0	140.0	0.809906005859375	0.17669677734375	0.828956868269244
260.0	160.0	0.83477783203125	-0.13360595703125	0.8454020230665585
260.0	180.0	0.969390869140625	-0.320465087890625	1.0209880164477751
260.0	200.0	1.0511474609375	-0.5232086181640625	1.1741627837555153
260.0	220.0	0.949371337890625	-0.8102569580078125	1.2481275075921967
260.0	240.0	0.82904052734375	-1.064453125	1.3492103806673994
260.0	260.0	0.31134033203125	-1.091583251953125	1.135115323786041
260.0	280.0	-0.28497314453125	-1.058746337890625	1.096427608691444
260.0	300.0	-0.334930419921875	-1.203094482421875	1.2488453546468445
260.0	320.0	-0.58538818359375	-1.362579345703125	1.483004315175093
260.0	340.0	-0.63232421875	-1.6739501953125	1.7893974332172702
260.0	360.0	-0.4696044921875	-2.079010009765625	2.131387106977131
260.0	380.0	-0.2559814453125	-3.118011474609375	3.128501567226714
260.0	400.0	-0.3760986328125	-3.279205322265625	3.300702611138821
260.0	420.0	-0.123443603515625	-3.320770263671875	3.3230638674777673
260.0	440.0	-0.118988037109375	-3.282470703125	3.2846266256378476
260.0	460.0	-0.03955078125	-3.26324462890625	3.263484299392748
260.0	480.0	0.08892822265625	-3.3837890625	3.3849574071588298
260.0	500.0	-0.02618408203125	-3.485565185546875	3.4856635335109787
260.0	520.0	-0.05120849609375	-3.58349609375	3.583861962184606
260.0	540.0	-0.27117919921875	-3.8271484375	3.8367438435146557
260.0	560.0	-0.5333251953125	-3.90283203125	3.9391031502241876
260.0	580.0	-0.3485107421875	-3.6011962890625	3.618020791783486
260.0	600.0	-0.52862548828125	-3.48828125	3.528108698150066
260.0	620.0	-0.5059814453125	-3.5631103515625	3.5988571242010106
260.0	640.0	-0.522216796875	-3.603759765625	3.6414001196347456
260.0	660.0	-0.43280029296875	-3.5709228515625	3.5970551991045525
260.0	680.0	-0.056365966796875	-3.7705078125	3.7709291012078814
260.0	700.0	0.0147705078125	-4.093994140625	4.094020785410459
260.0	720.0	0.0484619140625	-4.066650390625	4.0669391385518745
260.0	740.0	0.12005615234375	-4.304931640625	4.306605381291608
260.0	760.0	0.27978515625	-4.735107421875	4.743366107560489
260.0	780.0	0.47198486328125	-4.6553955078125	4.679260309635213
260.0	800.0	0.67901611328125	-4.5465087890625	4.5969343100721085
280.0	0.0	-0.176849365234375	1.7189884185791016	1.7280615964695476
280.0	20.0	-0.298431396484375	1.8183403015136719	1.8426672924096865
280.0	40.0	-0.21063232421875	1.7388076782226562	1.7515188031682267
280.0	60.0	-0.021697998046875	1.7635879516601562	1.7637214253844364
280.0	80.0	1.222808837890625	1.3986968994140625	1.8578521121052485
280.0	100.0	0.91754150390625	0.9966354370117188	1.354682474123764
280.0	120.0	0.456146240234375	0.5694503784179688	0.7296184797278122
280.0	140.0	0.3797607421875	0.23779296875	0.44806664380841754
280.0	160.0	0.44891357421875	-0.236572265625	0.5074345612793818
280.0	180.0	0.625457763671875	-0.59649658203125	0.8642948492918298
280.0	200.0	0.770538330078125	-0.8979339599609375	1.1832221746446083
280.0	220.0	0.842681884765625	-1.137664794921875	1.4157662040452788
280.0	240.0	0.801971435546875	-1.4023895263671875	1.6155044311599704
280.0	260.0	0.742340087890625	-1.675262451171875	1.8323681634420141
280.0	280.0	0.531524658203125	-2.002471923828125	2.071813762865249
280.0	300.0	0.333648681640625	-2.03936767578125	2.066480573289269
280.0	320.0	0.115325927734375	-2.198272705078125	2.201295744669328
280.0	340.0	0.015594482421875	-2.318939208984375	2.3189916435483515
280.0	360.0	-0.107452392578125	-2.454925537109375	2.4572760140900973
280.0	380.0	-0.23809814453125	-2.79669189453125	2.8068089139387484
280.0	400.0	-0.33062744140625	-3.0394287109375	3.0573585648206256
280.0	420.0	-0.43792724609375	-3.23394775390625	3.26346416371722
280.0	440.0	-0.618896484375	-3.26263427734375	3.320815454985433
280.0	460.0	-0.712921142578125	-3.263336181640625	3.340302320141055
280.0	480.0	-0.682281494140625	-3.32080078125	3.39016605286487
280.0	500.0	-0.805419921875	-3.431396484375	3.5246536118509915
280.0	520.0	-0.618499755859375	-3.4903564453125	3.544732721000642
280.0	540.0	-0.561614990234375	-3.60986328125	3.6532895185808876
280.0	560.0	-0.56414794921875	-3.6456298828125	3.6890215709674568
280.0	580.0	-0.319854736328125	-3.57177734375	3.586070334736526
280.0	600.0	-0.734588623046875	-3.4442138671875	3.521679941169637
280.0	620.0	-0.855072021484375	-3.4949951171875	3.598074350411598
280.0	640.0	-0.963592529296875	-3.5809326171875	3.7083134942118994
280.0	660.0	-0.87744140625	-3.545166015625	3.652137114039452
280.0	680.0	-0.49249267578125	-3.6876220703125	3.7203636339952073
280.0	700.0	-0.171112060546875	-4.383544921875	4.386883337787854
280.0	720.0	-0.143707275390625	-4.301513671875	4.303913527282785
280.0	740.0	-0.0333251953125	-4.524169921875	4.524292657492556
280.0	760.0	0.05615234375	-4.94970703125	4.950025533359834
280.0	780.0	0.2357177734375	-5.1168212890625	5.122247843761326
280.0	800.0	0.573089599609375	-5.12939453125	5.161309906060461
300.0	0.0	-0.65203857421875	2.013378143310547	2.116328389033669
300.0	20.0	-0.708038330078125	2.070344924926758	2.1880690996926497
300.0	40.0	-0.518463134765625	1.8516616821289062	1.9228767529863815
300.0	60.0	-0.24847412109375	1.7521286010742188	1.7696592958972668
300.0	80.0	0.905181884765625	1.3188552856445312	1.5996041725940726
300.0	100.0	0.464599609375	0.9791183471679688	1.0837552928555125
300.0	120.0	0.30810546875	0.5787200927734375	0.6556263613166826
300.0	140.0	0.144683837890625	0.2444610595703125	0.2840679893845847
300.0	160.0	0.00518798828125	-0.33172607421875	0.3317666401840155
300.0	180.0	0.120880126953125	-0.9368743896484375	0.9446404750334044
300.0	200.0	0.427581787109375	-1.3524322509765625	1.4184143182262292
300.0	220.0	0.672210693359375	-1.480072021484375	1.6255707936129806
300.0	240.0	0.844696044921875	-1.705810546875	1.90349705283109
300.0	260.0	0.91363525390625	-1.934722900390625	2.1395985788171226
300.0	280.0	0.784332275390625	-2.109649658203125	2.2507329469699413
300.0	300.0	0.5501708984375	-2.194854736328125	2.26275834570763
300.0	320.0	0.284423828125	-2.28472900390625	2.3023647702516046
300.0	340.0	0.160430908203125	-2.36669921875	2.3721305335792
300.0	360.0	-0.02838134765625	-2.492523193359375	2.4926847715523923
300.0	380.0	-0.240020751953125	-2.695892333984375	2.7065560104686295
300.0	400.0	-0.3631591796875	-2.925811767578125	2.9482637414400243
300.0	420.0	-0.511383056640625	-3.145263671875	3.1865649524583235
300.0	440.0	-0.69134521484375	-3.19140625	3.265429842857815
300.0	460.0	-0.81085205078125	-3.199310302734375	3.3004647341607027
300.0	480.0	-0.92401123046875	-3.220703125	3.3506305933983738
300.0	500.0	-1.0623779296875	-3.2908935546875	3.4581248175522568
300.0	520.0	-0.865478515625	-3.3505859375	3.460560530547213
300.0	540.0	-0.7606201171875	-3.441162109375	3.524221846829244
300.0	560.0	-0.830078125	-3.4571533203125	3.555409789848599
300.0	580.0	-0.51239013671875	-3.75048828125	3.7853277268950225
300.0	600.0	-1.095123291015625	-3.434814453125	3.6051692539908977
300.0	620.0	-1.32916259765625	-3.45849609375	3.7051138230143916
300.0	640.0	-1.4085693359375	-3.5595703125	3.828133799095162
300.0	660.0	-1.30279541015625	-3.51708984375	3.750626194348564
300.0	680.0	-0.69049072265625	-3.606689453125	3.6721909331293574
300.0	700.0	-0.402984619140625	-4.489501953125	4.507551928749918
300.0	720.0	-0.30877685546875	-4.371826171875	4.382716876957076
300.0	740.0	-0.241729736328125	-4.580078125	4.586452757472683
300.0	760.0	-0.14752197265625	-5.0355224609375	5.037682918467819
300.0	780.0	0.04168701171875	-5.267333984375	5.267498942562575
300.0	800.0	0.400909423828125	-5.501953125	5.516540270478542
320.0	0.0	-0.78009033203125	2.0294036865234375	2.174171163685956
320.0	20.0	-0.80206298828125	2.0579166412353516	2.2086932651330375
320.0	40.0	-0.62091064453125	1.78631591796875	1.8911516563408526
320.0	60.0	-0.228607177734375	1.6911239624023438	1.7065056395813873
320.0	80.0	0.6119384765625	1.19866943359375	1.3458369552548313
320.0	100.0	0.067352294921875	0.9493026733398438	0.9516889708520412
320.0	120.0	0.057037353515625	0.4998321533203125	0.5030759795387638
320.0	140.0	-0.1328125	0.159515380859375	0.2075676200349213
320.0	160.0	-0.178558349609375	-0.5488128662109375	0.5771296616306323
320.0	180.0	-0.044586181640625	-1.126922607421875	1.127804278548281
320.0	200.0	0.1531982421875	-1.5722808837890625	1.5797268368100401
320.0	220.0	0.361724853515625	-1.8193511962890625	1.8549618985546155
320.0	240.0	0.5345458984375	-1.9835357666015625	2.054301208421979
320.0	260.0	0.73431396484375	-2.047607421875	2.1752961069891454
320.0	280.0	0.72998046875	-2.130889892578125	2.2524571514344247
320.0	300.0	0.57232666015625	-2.182281494140625	2.256082960707395
320.0	320.0	0.380218505859375	-2.24298095703125	2.274979051728336
320.0	340.0	0.210968017578125	-2.316253662109375	2.3258414674426833
320.0	360.0	0.002899169921875	-2.437530517578125	2.4375322416966956
320.0	380.0	-0.2305908203125	-2.615570068359375	2.625714932910627
320.0	400.0	-0.39447021484375	-2.811004638671875	2.8385478380738403
320.0	420.0	-0.55255126953125	-3.05511474609375	3.1046801795450807
320.0	440.0	-0.713653564453125	-3.11260986328125	3.1933746368148497
320.0	460.0	-0.831695556640625	-3.125091552734375	3.2338699281058765
320.0	480.0	-0.93121337890625	-3.153045654296875	3.2876823531379067
320.0	500.0	-1.045135498046875	-3.137115478515625	3.3066299664189835
320.0	520.0	-0.981353759765625	-3.1708984375	3.3192848782148947
320.0	540.0	-1.023529052734375	-3.243896484375	3.401540257461583
320.0	560.0	-1.145172119140625	-3.2442626953125	3.4404446832718234
320.0	580.0	-1.080047607421875	-3.3729248046875	3.54162739039187
320.0	600.0	-1.8131103515625	-3.1888427734375	3.668253996201416
320.0	620.0	-1.793975830078125	-3.2158203125	3.682370101061556
320.0	640.0	-1.81866455078125	-3.330810546875	3.794975579294563
320.0	660.0	-1.559478759765625	-3.285400390625	3.636733387104289
320.0	680.0	-0.912139892578125	-3.4022216796875	3.522372998614438
320.0	700.0	-0.424072265625	-4.4364013671875	4.456623652189563
320.0	720.0	-0.29327392578125	-4.321533203125	4.33147305443021
320.0	740.0	-0.297210693359375	-4.564208984375	4.57387558305827
320.0	760.0	-0.188201904296875	-5.0230712890625	5.02659577962909
320.0	780.0	-0.034759521484375	-5.30419921875	5.304313110716781
320.0	800.0	0.086639404296875	-5.701904296875	5.702562493923105
340.0	0.0	-0.837127685546875	2.1797332763671875	2.334956084814338
340.0	20.0	-0.814422607421875	2.137907028198242	2.2877785392601453
340.0	40.0	-0.62493896484375	1.7390632629394531	1.8479420289299109
340.0	60.0	-0.3031005859375	1.6293411254882812	1.6572937182053986
340.0	80.0	0.09765625	1.14947509765625	1.1536159427191996
340.0	100.0	-0.198211669921875	0.951019287109375	0.9714553775378683
340.0	120.0	-0.184234619140625	0.43900299072265625	0.4760945502243517
340.0	140.0	-0.471099853515625	-0.06060791015625	0.4749825162634425
340.0	160.0	-0.391082763671875	-0.919097900390625	0.9988426695649755
340.0	180.0	-0.2049560546875	-1.2671661376953125	1.2836342956133266
340.0	200.0	-0.00189208984375	-1.6654510498046875	1.6654521245894498
340.0	220.0	0.253662109375	-1.9806976318359375	1.9968744513596905
340.0	240.0	0.493316650390625	-2.0838470458984375	2.141443398330264
340.0	260.0	0.696868896484375	-2.111724853515625	2.223737420614884
340.0	280.0	0.784881591796875	-2.126190185546875	2.2664341636715264
340.0	300.0	0.6734619140625	-2.124053955078125	2.2282630351409933
340.0	320.0	0.444061279296875	-2.174835205078125	2.2197068700659526
340.0	340.0	0.260162353515625	-2.239898681640625	2.2549568852202473
340.0	360.0	0.036712646484375	-2.31109619140625	2.311387770224711
340.0	380.0	-0.237091064453125	-2.487396240234375	2.498670092024079
340.0	400.0	-0.38873291015625	-2.64935302734375	2.6777200635865652
340.0	420.0	-0.693389892578125	-2.843994140625	2.927301182836989
340.0	440.0	-0.880126953125	-2.889801025390625	3.0208564050556594
340.0	460.0	-0.977081298828125	-2.939208984375	3.0973597334424
340.0	480.0	-1.019439697265625	-2.964447021484375	3.13483706746437
340.0	500.0	-1.0711669921875	-3.005706787109375	3.1908732370978603
340.0	520.0	-1.06494140625	-3.0396728515625	3.220824621625932
340.0	540.0	-1.235382080078125	-3.042724609375	3.283952181788645
340.0	560.0	-1.4107666015625	-3.0255126953125	3.3382614447615264
340.0	580.0	-1.6424560546875	-2.996337890625	3.4169727312893063
340.0	600.0	-2.146209716796875	-2.78759765625	3.518084257320142
340.0	620.0	-1.8662109375	-2.827392578125	3.3877561975562767
340.0	640.0	-1.68621826171875	-2.9532470703125	3.4007352564501647
340.0	660.0	-1.452545166015625	-2.9261474609375	3.2668373731280744
340.0	680.0	-0.791534423828125	-3.0745849609375	3.174838488195576
340.0	700.0	-0.550750732421875	-4.1920166015625	4.2280408651098496
340.0	720.0	-0.505584716796875	-4.2294921875	4.259603276125854
340.0	740.0	-0.51873779296875	-4.4892578125	4.519128744010993
340.0	760.0	-0.406890869140625	-4.854248046875	4.871271320710823
340.0	780.0	-0.1783447265625	-5.2535400390625	5.256566349198445
340.0	800.0	0.037200927734375	-5.5838623046875	5.583986223723541
360.0	0.0	-0.803863525390625	2.128300666809082	2.275051712773454
360.0	20.0	-0.78582763671875	2.017049789428711	2.1647205195279557
360.0	40.0	-0.708343505859375	1.6937026977539062	1.83585929490035
360.0	60.0	-0.7042236328125	1.5759658813476562	1.7261516110074253
360.0	80.0	-0.416015625	1.1050491333007812	1.1807635611132943
360.0	100.0	-0.571136474609375	0.9140777587890625	1.0778381240900976
360.0	120.0	-0.51531982421875	0.28331756591796875	0.5880674828542435
360.0	140.0	-0.823150634765625	-0.308685302734375	0.8791266027366389
360.0	160.0	-0.610504150390625	-1.067138671875	1.2294308694088163
360.0	180.0	-0.442474365234375	-1.361328125	1.4314320898336668
360.0	200.0	-0.243011474609375	-1.70355224609375	1.720797731275493
360.0	220.0	0.08782958984375	-2.174774169921875	2.176546973306917
360.0	240.0	0.322509765625	-2.3719024658203125	2.393728024711239
360.0	260.0	0.51763916015625	-2.30755615234375	2.364902893639982
360.0	280.0	1.183319091796875	-1.877685546875	2.2194474731234908
360.0	300.0	1.075286865234375	-1.386505126953125	1.7546048870366429
360.0	320.0	0.72369384765625	-1.388397216796875	1.5656882246299282
360.0	340.0	0.53887939453125	-1.467742919921875	1.5635409431259413
360.0	360.0	0.12945556640625	-1.512420654296875	1.5179509146271333
360.0	380.0	-0.34979248046875	-1.90887451171875	1.9406588265024785
360.0	400.0	-0.573394775390625	-2.33056640625	2.4000669453967958
360.0	420.0	-0.866912841796875	-2.3438720703125	2.4990546527163704
360.0	440.0	-0.996124267578125	-2.315765380859375	2.520919049800057
360.0	460.0	-1.09979248046875	-2.396942138671875	2.637209721701425
360.0	480.0	-1.1422119140625	-2.463470458984375	2.7153885097560178
360.0	500.0	-1.256195068359375	-2.82501220703125	3.0917179722034787
360.0	520.0	-1.32373046875	-2.862060546875	3.1533558200551233
360.0	540.0	-1.48651123046875	-2.8665771484375	3.2290834901336614
360.0	560.0	-1.666961669921875	-2.828125	3.2828420955954805
360.0	580.0	-1.99261474609375	-2.66064453125	3.324085264854196
360.0	600.0	-2.4990234375	-2.406494140625	3.4693417516924985
360.0	620.0	-1.928497314453125	-2.2579345703125	2.969405734429906
360.0	640.0	-1.515289306640625	-2.3638916015625	2.807861319003691
360.0	660.0	-1.123626708984375	-2.3568115234375	2.6109572072615146
360.0	680.0	-0.552581787109375	-2.5203857421875	2.580250166334076
360.0	700.0	-0.548126220703125	-3.949951171875	3.987800974725165
360.0	720.0	-0.558807373046875	-4.0843505859375	4.122400440158567
360.0	740.0	-0.55657958984375	-4.33447265625	4.3700611034182995
360.0	760.0	-0.545654296875	-4.2288818359375	4.263939515755386
360.0	780.0	-0.460113525390625	-4.267578125	4.29231027643924
360.0	800.0	-1.766326904296875	-3.022216796875	3.5005292600057447
380.0	0.0	-1.09307861328125	2.1634140014648438	2.4238772651574148
380.0	20.0	-1.03936767578125	2.020030975341797	2.271741690157411
380.0	40.0	-0.9952392578125	1.7691268920898438	2.0298549555588066
380.0	60.0	-0.6876220703125	1.5288925170898438	1.6764058101766908
380.0	80.0	-0.845428466796875	1.0841598510742188	1.3748279438358049
380.0	100.0	-1.055694580078125	0.816680908203125	1.3347129849633628
380.0	120.0	-0.885101318359375	0.18357086181640625	0.9039372793891852
380.0	140.0	-1.0418701171875	-0.45452880859375	1.1367012707523243
380.0	160.0	-0.81903076171875	-1.125518798828125	1.391978432001409
380.0	180.0	-0.58197021484375	-1.46478271484375	1.576159171108777
380.0	200.0	-0.402740478515625	-1.8157806396484375	1.8599083913884262
380.0	220.0	-0.092620849609375	-2.381866455078125	2.383666594053958
380.0	240.0	0.149505615234375	-2.676727294921875	2.680899278295697
380.0	260.0	0.756683349609375	-2.487579345703125	2.600119361249566
380.0	280.0	2.114959716796875	0.733489990234375	2.238540187141509
380.0	300.0	2.144500732421875	-0.169647216796875	2.1512004949620303
380.0	320.0	1.858123779296875	-0.183502197265625	1.8671628304970658
380.0	340.0	1.63714599609375	-0.35015869140625	1.6741738624447384
380.0	360.0	0.859466552734375	-0.8900146484375	1.2372585945154864
380.0	380.0	-0.36212158203125	-1.527191162109375	1.5695365194215134
380.0	400.0	-0.745635986328125	-2.104400634765625	2.232593795500982
380.0	420.0	-0.967681884765625	-2.107666015625	2.319194744631014
380.0	440.0	-1.061279296875	-2.071533203125	2.327566015739364
380.0	460.0	-1.11700439453125	-2.12274169921875	2.3986936317512977
380.0	480.0	-1.204742431640625	-2.1988525390625	2.5072608191285104
380.0	500.0	-1.341583251953125	-2.383331298828125	2.7349796529215493
380.0	520.0	-1.464569091796875	-2.5162353515625	2.911426277462574
380.0	540.0	-1.66400146484375	-2.525390625	3.0243178873656844
380.0	560.0	-1.789215087890625	-2.47705078125	3.055662154693593
380.0	580.0	-2.025390625	-2.4210205078125	3.1565087490907713
380.0	600.0	-2.12835693359375	-1.7340087890625	2.745303210452825
380.0	620.0	-1.384613037109375	-1.667236328125	2.167217164096155
380.0	640.0	-0.797027587890625	-1.7625732421875	1.9344036315965971
380.0	660.0	-0.457916259765625	-1.7706298828125	1.8288842180046136
380.0	680.0	-0.227813720703125	-1.9228515625	1.93629987934444
380.0	700.0	-0.5272216796875	-3.646240234375	3.6841594083735796
380.0	720.0	-0.496337890625	-3.8543701171875	3.8861961224233212
380.0	740.0	-0.31719970703125	-4.024658203125	4.037138752399039
380.0	760.0	-0.662200927734375	-2.985595703125	3.058151691988272
380.0	780.0	-2.7464599609375	-1.905029296875	3.3424809556652484
380.0	800.0	-4.482269287109375	-1.2825927734375	4.662164967548669
400.0	0.0	-0.68792724609375	2.070647716522217	2.1819316812991194
400.0	20.0	-0.7972412109375	1.9852046966552734	2.139306251110216
400.0	40.0	-0.940765380859375	1.8358116149902344	2.0628242260446084
400.0	60.0	-1.088287353515625	1.4090423583984375	1.7803847144881564
400.0	80.0	-1.131103515625	1.0683822631835938	1.55590353921589
400.0	100.0	-1.2696533203125	0.7385330200195312	1.4688262577445044
400.0	120.0	-1.229278564453125	0.16539764404296875	1.240355662573804
400.0	140.0	-1.092254638671875	-0.789337158203125	1.3476176553534809
400.0	160.0	-0.84942626953125	-1.246978759765625	1.5088011846086256
400.0	180.0	-0.64984130859375	-1.667236328125	1.7894051246642193
400.0	200.0	-0.6112060546875	-1.9147796630859375	2.009963681128133
400.0	220.0	-0.410491943359375	-2.478179931640625	2.511947334071574
400.0	240.0	-0.130584716796875	-2.6239776611328125	2.6272249873935323
400.0	260.0	2.31927490234375	-1.20751953125	2.614792437458819
400.0	280.0	0.347320556640625	2.7908935546875	2.812422159395951
400.0	300.0	0.817718505859375	1.55206298828125	1.7542984564826511
400.0	320.0	1.1395263671875	1.085845947265625	1.5740335964358332
400.0	340.0	0.5977783203125	0.4254150390625	0.7337008080247577
400.0	360.0	-0.119476318359375	-0.453155517578125	0.46864113536928137
400.0	380.0	-0.42010498046875	-1.3345947265625	1.399153772386396
400.0	400.0	-0.903961181640625	-2.01068115234375	2.204537256274773
400.0	420.0	-1.0394287109375	-2.01690673828125	2.268992030846628
400.0	440.0	-1.082550048828125	-2.0003662109375	2.27450644889792
400.0	460.0	-1.128814697265625	-2.016845703125	2.3112527362832176
400.0	480.0	-1.2464599609375	-2.037841796875	2.388820132054953
400.0	500.0	-1.414306640625	-2.208465576171875	2.622514723476714
400.0	520.0	-1.564239501953125	-2.373779296875	2.8428284101828813
400.0	540.0	-1.7327880859375	-2.36474609375	2.9316511795697706
400.0	560.0	-1.86212158203125	-2.2896728515625	2.9512876094086318
400.0	580.0	-2.045196533203125	-2.187255859375	2.9944810992551534
400.0	600.0	-1.970184326171875	-1.0535888671875	2.2342058499956456
400.0	620.0	-2.061370849609375	-1.223876953125	2.3973161193321606
400.0	640.0	-1.64349365234375	-1.294921875	2.0923417616746347
400.0	660.0	-1.05999755859375	-1.3492431640625	1.7158239828123678
400.0	680.0	-0.681884765625	-1.5238037109375	1.66941444316813
400.0	700.0	-0.455413818359375	-3.285400390625	3.3168143560759575
400.0	720.0	-0.41217041015625	-3.5848388671875	3.6084559233426323
400.0	740.0	0.37841796875	-3.30322265625	3.3248278264951074
400.0	760.0	-1.939727783203125	-1.576416015625	2.49952622055643
400.0	780.0	-3.490478515625	-1.1007080078125	3.659917811440889
400.0	800.0	-3.809600830078125	-1.0390625	3.948760484435361
420.0	0.0	-0.796173095703125	2.059572696685791	2.2081058152305744
420.0	20.0	-0.89599609375	2.01544189453125	2.205632569184399
420.0	40.0	-1.112518310546875	1.9249725341796875	2.2233344887012034
420.0	60.0	-1.21368408203125	1.3868789672851562	1.842949353854842
420.0	80.0	-1.18157958984375	1.0962600708007812	1.611805344936993
420.0	100.0	-1.383148193359375	0.5868988037109375	1.502514269679537
420.0	120.0	-1.31634521484375	-0.03383636474609375	1.3167800211961256
420.0	140.0	-1.0843505859375	-1.0189056396484375	1.4879465365833515
420.0	160.0	-0.93743896484375	-1.3288421630859375	1.6262267084272828
420.0	180.0	-0.643585205078125	-1.87945556640625	1.9865938543876778
420.0	200.0	-0.745758056640625	-2.1584014892578125	2.2836050595220585
420.0	220.0	-0.4971923828125	-2.7346343994140625	2.7794649780102434
420.0	240.0	-0.134521484375	-2.344146728515625	2.3480033889602803
420.0	260.0	3.115325927734375	0.117584228515625	3.117544175598745
420.0	280.0	0.834930419921875	2.283599853515625	2.4314475312223998
420.0	300.0	1.0101318359375	1.805450439453125	2.0688203438906787
420.0	320.0	0.746063232421875	1.37286376953125	1.5624868884132532
420.0	340.0	-0.2554931640625	0.38427734375	0.4614605441445923
420.0	360.0	-0.830780029296875	-0.278778076171875	0.8763062665715727
420.0	380.0	-0.870880126953125	-1.111175537109375	1.411787260812407
420.0	400.0	-1.034759521484375	-1.84295654296875	2.1135789757124996
420.0	420.0	-1.11895751953125	-1.898529052734375	2.2037419301252155
420.0	440.0	-1.2073974609375	-1.84967041015625	2.2088660563478975
420.0	460.0	-1.246856689453125	-1.81207275390625	2.199604343849909
420.0	480.0	-1.4713134765625	-1.78973388671875	2.316875208461568
420.0	500.0	-1.69195556640625	-1.986724853515625	2.609557296222824
420.0	520.0	-1.860748291015625	-2.194091796875	2.876877302846219
420.0	540.0	-1.957794189453125	-2.24462890625	2.978475619344481
420.0	560.0	-2.020660400390625	-2.1417236328125	2.9444946209926033
420.0	580.0	-2.07122802734375	-1.940673828125	2.8383446669535437
420.0	600.0	-1.886993408203125	-0.6170654296875	1.9853246251224168
420.0	620.0	-2.55621337890625	-0.8135986328125	2.682567720266103
420.0	640.0	-2.457550048828125	-0.8453369140625	2.598874129459107
420.0	660.0	-2.229339599609375	-0.904541015625	2.40585733145887
420.0	680.0	-2.12091064453125	-1.070556640625	2.3757848140924396
420.0	700.0	-1.185638427734375	-3.044921875	3.2676119271073114
420.0	720.0	0.4091796875	-2.57373046875	2.6060538256979062
420.0	740.0	0.7266845703125	-2.4881591796875	2.5921046599613673
420.0	760.0	-1.8917236328125	-1.3768310546875	2.3397183711064917
420.0	780.0	-2.739410400390625	-1.168701171875	2.9782934326406325
420.0	800.0	-3.281158447265625	-1.0772705078125	3.4534783194722922
440.0	0.0	-0.520782470703125	2.0941758155822754	2.1579589264769012
440.0	20.0	-0.63427734375	2.0658645629882812	2.1610423738106843
440.0	40.0	-0.82318115234375	1.9884147644042969	2.152073531474931
440.0	60.0	-1.19061279296875	1.3623886108398438	1.8093262695619512
440.0	80.0	-1.22430419921875	1.0899200439453125	1.6391602955228073
440.0	100.0	-1.2933349609375	0.40157318115234375	1.354243826275024
440.0	120.0	-1.187591552734375	-0.22917938232421875	1.2095027430347376
440.0	140.0	-0.9854736328125	-1.106048583984375	1.4813850786012754
440.0	160.0	-0.926788330078125	-1.366424560546875	1.6510762212674253
440.0	180.0	-0.716827392578125	-1.9702301025390625	2.096580112397673
440.0	200.0	-0.966064453125	-2.302642822265625	2.4970872020262145
440.0	220.0	-0.972076416015625	-2.7219390869140625	2.8903087986310982
440.0	240.0	-4.77325439453125	0.630218505859375	4.814678896877705
440.0	260.0	-0.100677490234375	1.380828857421875	1.3844942363653572
440.0	280.0	0.177459716796875	2.796142578125	2.801768239574635
440.0	300.0	0.15728759765625	2.310302734375	2.3156506888641637
440.0	320.0	0.240081787109375	1.44598388671875	1.4657792006819765
440.0	340.0	-1.202667236328125	0.061279296875	1.2042274011010647
440.0	360.0	-1.5787353515625	-0.46234130859375	1.6450424906078722
440.0	380.0	-1.330291748046875	-1.048065185546875	1.6935515250729798
440.0	400.0	-1.365997314453125	-1.71490478515625	2.1924522994229436
440.0	420.0	-1.370758056640625	-1.716705322265625	2.196828353181082
440.0	440.0	-1.3792724609375	-1.62969970703125	2.1350207625684416
440.0	460.0	-1.49853515625	-1.571746826171875	2.1716343384876224
440.0	480.0	-1.6898193359375	-1.460693359375	2.233632574581253
440.0	500.0	-1.8802490234375	-1.557861328125	2.441775646492745
440.0	520.0	-2.001434326171875	-1.76220703125	2.6666670176394365
440.0	540.0	-2.026092529296875	-1.8804931640625	2.76429113469591
440.0	560.0	-2.00067138671875	-1.7740478515625	2.6739356344662912
440.0	580.0	-1.9945068359375	-1.4212646484375	2.449091815244906
440.0	600.0	-2.232147216796875	-0.1448974609375	2.2368452051137044
440.0	620.0	-2.90948486328125	-0.280029296875	2.922929793335964
440.0	640.0	-2.9473876953125	-0.2626953125	2.9590713160870257
440.0	660.0	-2.86602783203125	-0.3079833984375	2.882528283935972
440.0	680.0	-2.477813720703125	-0.5518798828125	2.5385295427782206
440.0	700.0	-1.1072998046875	-2.5404052734375	2.7712401214564637
440.0	720.0	1.75689697265625	-1.3626708984375	2.2234115565898183
440.0	740.0	0.8643798828125	-1.9794921875	2.159986551389727
440.0	760.0	-1.359405517578125	-1.3447265625	1.9121383028209324
440.0	780.0	-2.04638671875	-1.2139892578125	2.379384063315659
440.0	800.0	-2.973480224609375	-1.0986328125	3.169949321810158
460.0	0.0	-0.53509521484375	2.155243396759033	2.2206757953879928
460.0	20.0	-0.597900390625	2.156627655029297	2.2379740211956642
460.0	40.0	-0.7110595703125	2.1113548278808594	2.227874530073184
460.0	60.0	-1.087158203125	1.4995574951171875	1.8521840188772045
460.0	80.0	-1.210968017578125	1.1117477416992188	1.643905891701349
460.0	100.0	-1.236358642578125	0.25640869140625	1.2626670622560365
460.0	120.0	-1.09808349609375	-0.5174331665039062	1.213888152257749
460.0	140.0	-1.0091552734375	-1.170989990234375	1.5458369652508046
460.0	160.0	-0.925567626953125	-1.3802947998046875	1.6618932476039192
460.0	180.0	-0.825286865234375	-1.9942626953125	2.1582822122798166
460.0	200.0	-1.065765380859375	-2.4254913330078125	2.649313883543123
460.0	220.0	-1.3006591796875	-2.689544677734375	2.987534916153226
460.0	240.0	-6.037322998046875	1.8103485107421875	6.302906528982653
460.0	260.0	0.344696044921875	1.527008056640625	1.565429323997146
460.0	280.0	-0.9482421875	3.01776123046875	3.163233486525307
460.0	300.0	-1.411956787109375	2.600189208984375	2.9588183268296517
460.0	320.0	-1.637603759765625	1.564971923828125	2.265145292551631
460.0	340.0	-2.50360107421875	0.03271484375	2.5038148094120034
460.0	360.0	-2.747222900390625	-0.20562744140625	2.754907677053799
460.0	380.0	-3.357574462890625	-0.960235595703125	3.4921853721001987
460.0	400.0	-2.255859375	-1.383148193359375	2.6461293325475785
460.0	420.0	-2.061431884765625	-1.396453857421875	2.4898965423159236
460.0	440.0	-1.86029052734375	-1.343048095703125	2.294440897799871
460.0	460.0	-1.915008544921875	-1.290252685546875	2.3091144882150645
460.0	480.0	-2.062103271484375	-1.193084716796875	2.3823771833445773
460.0	500.0	-2.1424560546875	-1.228271484375	2.4695685423968077
460.0	520.0	-2.347869873046875	-1.2855224609375	2.67676314572955
460.0	540.0	-2.375457763671875	-1.4158935546875	2.7654211515056057
460.0	560.0	-2.472076416015625	-1.3741455078125	2.8283277185046876
460.0	580.0	-2.495513916015625	-0.8577880859375	2.638823621503332
460.0	600.0	-2.609588623046875	0.1739501953125	2.615379791155568
460.0	620.0	-3.0894775390625	0.2581787109375	3.1002463952326482
460.0	640.0	-3.026519775390625	0.35693359375	3.0474946334945052
460.0	660.0	-2.946685791015625	0.365966796875	2.9693246449972976
460.0	680.0	-2.564178466796875	0.097412109375	2.566028123119008
460.0	700.0	-0.50225830078125	-0.775390625	0.9238474019239103
460.0	720.0	1.56085205078125	-0.6187744140625	1.6790297495656306
460.0	740.0	1.28564453125	-1.8944091796875	2.289468934232849
460.0	760.0	-0.056671142578125	-1.337158203125	1.3383585762364243
460.0	780.0	-0.598724365234375	-1.2767333984375	1.4101485865720227
460.0	800.0	-1.907867431640625	-1.137939453125	2.2214554543572147
480.0	0.0	-0.60296630859375	2.209953784942627	2.290734402081877
480.0	20.0	-0.6458740234375	2.220094680786133	2.312136165066025
480.0	40.0	-0.713470458984375	2.2038192749023438	2.3164324924923814
480.0	60.0	-0.8865966796875	1.927978515625	2.1220638136362626
480.0	80.0	-1.182525634765625	1.322021484375	1.7737270596196368
480.0	100.0	-1.3277587890625	0.14197540283203125	1.3353278312616845
480.0	120.0	-1.2630615234375	-0.6333389282226562	1.4129552752973045
480.0	140.0	-1.14227294921875	-1.0887603759765625	1.5780325240037123
480.0	160.0	-1.02325439453125	-1.285247802734375	1.6428364101032866
480.0	180.0	-1.010833740234375	-2.09564208984375	2.326693065086346
480.0	200.0	-1.22833251953125	-2.583709716796875	2.860831466411221
480.0	220.0	-1.589996337890625	-2.639678955078125	3.0815569669223932
480.0	240.0	-5.46563720703125	0.809356689453125	5.525237400297555
480.0	260.0	-1.868560791015625	1.697418212890625	2.5244302365432367
480.0	280.0	-2.4354248046875	3.089935302734375	3.9343352874877504
480.0	300.0	-3.1280517578125	2.734222412109375	4.154597453236002
480.0	320.0	-3.400482177734375	1.983306884765625	3.9365956409374645
480.0	340.0	-3.235382080078125	0.150970458984375	3.2389024813316944
480.0	360.0	-3.412841796875	0.069427490234375	3.4135479060498364
480.0	380.0	-4.368133544921875	-0.697723388671875	4.423506368636933
480.0	400.0	-2.880584716796875	-0.923431396484375	3.024978323006103
480.0	420.0	-2.431243896484375	-1.04638671875	2.6468607914601248
480.0	440.0	-2.27740478515625	-1.0467529296875	2.506444543823372
480.0	460.0	-2.218353271484375	-1.07049560546875	2.4631386640693487
480.0	480.0	-2.29083251953125	-0.99493408203125	2.497560301600196
480.0	500.0	-2.37060546875	-1.011810302734375	2.5775046803423725
480.0	520.0	-2.5394287109375	-1.08154296875	2.760150968912073
480.0	540.0	-2.75726318359375	-1.108642578125	2.971798887817476
480.0	560.0	-2.885650634765625	-1.0255126953125	3.062459122040711
480.0	580.0	-3.1640625	-0.48291015625	3.2007020671902047
480.0	600.0	-3.226470947265625	0.3638916015625	3.2469265269230934
480.0	620.0	-3.264373779296875	0.5556640625	3.311328845239471
480.0	640.0	-3.114654541015625	0.732666015625	3.199667545280457
480.0	660.0	-3.059234619140625	0.8665771484375	3.1796025552170124
480.0	680.0	-2.58990478515625	0.8848876953125	2.736902086208184
480.0	700.0	-1.018280029296875	0.4146728515625	1.0994761443013759
480.0	720.0	0.451904296875	-0.2384033203125	0.5109340825097819
480.0	740.0	4.13214111328125	-2.5643310546875	4.8631660405649235
480.0	760.0	5.23388671875	-1.765380859375	5.5235984433478915
480.0	780.0	5.39630126953125	-1.76611328125	5.677959449815772
480.0	800.0	5.353424072265625	-1.7646484375	5.636766218807044
500.0	0.0	-0.739227294921875	2.202864646911621	2.3235898188300306
500.0	20.0	-0.823577880859375	2.2189083099365234	2.3668195144003223
500.0	40.0	-0.876434326171875	2.2133407592773438	2.3805491897397872
500.0	60.0	-0.950286865234375	2.1345443725585938	2.336519806177242
500.0	80.0	-1.17755126953125	1.7143096923828125	2.0797799676341513
500.0	100.0	-1.4010009765625	0.2890777587890625	1.4305137842592033
500.0	120.0	-1.489501953125	-0.6038131713867188	1.6072356436762085
500.0	140.0	-1.344512939453125	-0.9405517578125	1.640839009007607
500.0	160.0	-1.0662841796875	-1.1600494384765625	1.5756511833402826
500.0	180.0	-1.209991455078125	-2.0821075439453125	2.408163438372915
500.0	200.0	-1.427764892578125	-2.5148468017578125	2.8918794969344974
500.0	220.0	-1.70361328125	-2.5402069091796875	3.058586169048636
500.0	240.0	-4.60858154296875	0.2521209716796875	4.615472762627133
500.0	260.0	-3.608978271484375	1.191162109375	3.8004725146824896
500.0	280.0	-3.11224365234375	3.09979248046875	4.392581697990894
500.0	300.0	-4.031219482421875	2.850494384765625	4.937210624739241
500.0	320.0	-4.181365966796875	1.897003173828125	4.5915620860227015
500.0	340.0	-3.387969970703125	0.337646484375	3.4047533935362972
500.0	360.0	-3.11846923828125	0.11224365234375	3.120488587961492
500.0	380.0	-4.19140625	-0.630645751953125	4.238584718629036
500.0	400.0	-2.972869873046875	-0.624755859375	3.0378076248987753
500.0	420.0	-2.625701904296875	-0.752349853515625	2.7313624425024994
500.0	440.0	-2.4949951171875	-0.79327392578125	2.6180687836865295
500.0	460.0	-2.500518798828125	-0.841033935546875	2.6381683691596174
500.0	480.0	-2.5599365234375	-0.795684814453125	2.680744174288285
500.0	500.0	-2.667816162109375	-0.792694091796875	2.7830930631191024
500.0	520.0	-2.83685302734375	-0.8211669921875	2.9533117559458
500.0	540.0	-2.941192626953125	-0.8109130859375	3.0509333165095733
500.0	560.0	-3.047698974609375	-0.7115478515625	3.129659627642956
500.0	580.0	-3.346832275390625	-0.2152099609375	3.353744415855673
500.0	600.0	-3.494354248046875	0.15283203125	3.497694846698214
500.0	620.0	-3.630523681640625	0.3453369140625	3.6469109924931824
500.0	640.0	-3.2042236328125	0.7091064453125	3.281749691834809
500.0	660.0	-2.829742431640625	1.0740966796875	3.0267351893984893
500.0	680.0	-2.425018310546875	1.0972900390625	2.661721104156745
500.0	700.0	-1.962738037109375	1.1778564453125	2.289036130793955
500.0	720.0	-1.3704833984375	0.73193359375	1.5536896508159503
500.0	740.0	3.814178466796875	-2.6478271484375	4.643161205965137
500.0	760.0	5.474761962890625	-1.6270751953125	5.711426462935089
500.0	780.0	5.5567626953125	-1.6148681640625	5.786658002622864
500.0	800.0	5.519683837890625	-1.6116943359375	5.750171154214803
520.0	0.0	-1.04669189453125	2.2116799354553223	2.446853501739137
520.0	20.0	-1.00146484375	2.193758010864258	2.411536034045172
520.0	40.0	-0.997802734375	2.1782264709472656	2.3958883228275907
520.0	60.0	-1.0023193359375	2.1463088989257812	2.3688153032269508
520.0	80.0	-1.0936279296875	1.957672119140625	2.242432200681464
520.0	100.0	-1.256591796875	1.00115966796875	1.6066560380930446
520.0	120.0	-1.380615234375	-0.20017242431640625	1.3950510473975652
520.0	140.0	-1.445068359375	-0.5855255126953125	1.5591865473008233
520.0	160.0	-1.371826171875	-0.92266845703125	1.6532465416391
520.0	180.0	-1.4141845703125	-1.9751129150390625	2.4291951395604374
520.0	200.0	-1.510498046875	-2.27313232421875	2.7292370569485764
520.0	220.0	-1.56005859375	-2.30755615234375	2.7854260378176834
520.0	240.0	-2.0384521484375	-1.70513916015625	2.6575903967631698
520.0	260.0	-1.80865478515625	1.0108642578125	2.0719745846876156
520.0	280.0	-3.414306640625	3.651336669921875	4.998974826235089
520.0	300.0	-4.36431884765625	3.874603271484375	5.836079978496268
520.0	320.0	-4.66314697265625	3.497039794921875	5.828741460715201
520.0	340.0	-4.12615966796875	1.4468994140625	4.372494885072639
520.0	360.0	-3.2586669921875	0.529632568359375	3.3014271494975134
520.0	380.0	-3.81561279296875	-0.425994873046875	3.8393192909328353
520.0	400.0	-2.8812255859375	-0.486083984375	2.9219408818329584
520.0	420.0	-2.6624755859375	-0.56536865234375	2.7218409135668127
520.0	440.0	-2.6231689453125	-0.583343505859375	2.687248585724849
520.0	460.0	-2.63323974609375	-0.619415283203125	2.705111246043956
520.0	480.0	-2.75738525390625	-0.554168701171875	2.812521357753245
520.0	500.0	-2.932373046875	-0.522857666015625	2.9786224710342664
520.0	520.0	-2.727783203125	4.8431396484375	5.558489260358267
520.0	540.0	-2.5347900390625	4.790283203125	5.419591655122366
520.0	560.0	-2.1817626953125	5.1417236328125	5.5854642040639595
520.0	580.0	-3.3697509765625	4.1024169921875	5.308959109075211
520.0	600.0	-3.89208984375	2.772705078125	4.778729622198986
520.0	620.0	-3.059814453125	0.9627685546875	3.2077075579684164
520.0	640.0	-2.8599853515625	0.7391357421875	2.9539529205001123
520.0	660.0	-2.7520751953125	0.8466796875	2.8793722187100843
520.0	680.0	-2.71282958984375	1.00048828125	2.8914392928869157
520.0	700.0	-2.3326416015625	1.114501953125	2.5852140036870264
520.0	720.0	-1.56982421875	0.9794921875	1.8503386239138995
520.0	740.0	3.70037841796875	-3.1378173828125	4.851669647044118
520.0	760.0	5.56561279296875	-1.5152587890625	5.768193387802507
520.0	780.0	5.62200927734375	-1.4837646484375	5.814511660190566
520.0	800.0	5.58984375	-1.4737548828125	5.78085690914658
540.0	0.0	-1.44390869140625	2.249387264251709	2.6729413337550634
540.0	20.0	-1.1981201171875	2.190549850463867	2.496798042008336
540.0	40.0	-1.06207275390625	2.1582183837890625	2.4053908469758256
540.0	60.0	-0.94781494140625	2.1258392333984375	2.327562160160065
540.0	80.0	-0.9705810546875	2.02386474609375	2.244561448078314
540.0	100.0	-1.11883544921875	1.5299911499023438	1.8954328479817
540.0	120.0	-1.2904052734375	0.96728515625	1.6126953659066847
540.0	140.0	-1.49456787109375	0.3114776611328125	1.5266798795721621
540.0	160.0	-1.66943359375	-0.5084381103515625	1.7451412080398845
540.0	180.0	-1.67315673828125	-1.9593963623046875	2.5765650730126715
540.0	200.0	-1.60516357421875	-1.9263153076171875	2.5074370908078656
540.0	220.0	-1.449462890625	-1.950653076171875	2.4302242890066297
540.0	240.0	-1.51385498046875	-1.8126678466796875	2.3616777138882465
540.0	260.0	-1.718017578125	-0.348388671875	1.7529857573401209
540.0	280.0	-4.439453125	2.9442138671875	5.3270197432346205
540.0	300.0	-5.5782470703125	3.61993408203125	6.649869407417067
540.0	320.0	-6.54736328125	3.61676025390625	7.479901113711114
540.0	340.0	-5.83990478515625	0.954376220703125	5.917374575800864
540.0	360.0	-3.0687255859375	0.32745361328125	3.0861468841645237
540.0	380.0	-2.28399658203125	-0.435791015625	2.3251998185166585
540.0	400.0	-2.00384521484375	-0.38946533203125	2.041342423481765
540.0	420.0	-2.02874755859375	-0.33990478515625	2.0570250167346575
540.0	440.0	-2.1912841796875	-0.300994873046875	2.2118599118726356
540.0	460.0	-2.3623046875	-0.273162841796875	2.378045704927266
540.0	480.0	-2.530517578125	-0.123260498046875	2.533517784342233
540.0	500.0	-2.3160400390625	4.225311279296875	4.8184330305083645
540.0	520.0	-1.97259521484375	5.5504150390625	5.890521113405471
540.0	540.0	-1.587646484375	5.25341796875	5.488079966047659
540.0	560.0	-2.8067626953125	5.082763671875	5.8062383151167785
540.0	580.0	-2.49920654296875	2.151611328125	3.2977969391297637
540.0	600.0	-2.13720703125	0.506591796875	2.1964264483668647
540.0	620.0	-2.3388671875	0.605712890625	2.416027281847921
540.0	640.0	-2.45843505859375	0.6195068359375	2.535289264974738
540.0	660.0	-2.59515380859375	0.7332763671875	2.696760560549331
540.0	680.0	-2.5316162109375	0.68603515625	2.6229229640026612
540.0	700.0	-2.0712890625	0.34912109375	2.1005056340160873
540.0	720.0	-0.8199462890625	-0.556884765625	0.9911773600786975
540.0	740.0	3.61456298828125	-3.733154296875	5.196297393387811
540.0	760.0	5.65252685546875	-1.38330078125	5.819328217518092
540.0	780.0	5.70654296875	-1.2940673828125	5.85143085453885
540.0	800.0	5.6552734375	-1.2950439453125	5.801659803296263
560.0	0.0	-1.59375	2.216996192932129	2.730404948350254
560.0	20.0	-1.3319091796875	2.145771026611328	2.525532688677868
560.0	40.0	-1.14886474609375	2.1229095458984375	2.413842402660904
560.0	60.0	-1.04339599609375	2.00823974609375	2.263117779183213
560.0	80.0	-1.0126953125	1.9587478637695312	2.205049883739861
560.0	100.0	-1.08746337890625	1.661956787109375	1.9861210845970885
560.0	120.0	-1.15728759765625	1.4648056030273438	1.8668074454397472
560.0	140.0	-1.24835205078125	1.280181884765625	1.7880851491950323
560.0	160.0	-1.424072265625	0.8503875732421875	1.6586563364503983
560.0	180.0	-1.43121337890625	-1.2022705078125	1.869177923557833
560.0	200.0	-1.4735107421875	-1.322113037109375	1.9797011871079264
560.0	220.0	-1.60491943359375	-1.4285125732421875	2.14858431536626
560.0	240.0	-1.7562255859375	-1.37237548828125	2.2288433748329455
560.0	260.0	-1.931884765625	-0.0328369140625	1.932163815668617
560.0	280.0	-2.1920166015625	2.050079345703125	3.001293405384446
560.0	300.0	-2.35015869140625	2.604339599609375	3.5079667365706104
560.0	320.0	-2.7078857421875	2.0596923828125	3.402201920015651
560.0	340.0	-2.6705322265625	0.86602783203125	2.8074448487836072
560.0	360.0	-1.150390625	0.214080810546875	1.1701406682669813
560.0	380.0	-1.02337646484375	-0.413726806640625	1.103842950482151
560.0	400.0	-0.91510009765625	-0.22393798828125	0.942102123618205
560.0	420.0	-1.076904296875	0.00689697265625	1.0769263822841648
560.0	440.0	-1.27520751953125	0.1263427734375	1.2814510190674175
560.0	460.0	-1.37115478515625	0.23199462890625	1.3906426401841094
560.0	480.0	-1.208984375	0.30853271484375	1.2477322048913362
560.0	500.0	-1.13616943359375	2.64837646484375	2.8818013257979844
560.0	520.0	-1.35498046875	6.88232421875	7.014439302088712
560.0	540.0	-2.501220703125	6.793701171875	7.239508313309466
560.0	560.0	-3.29229736328125	6.6875	7.453984047358075
560.0	580.0	-3.62078857421875	6.624755859375	7.549668873236524
560.0	600.0	-4.13653564453125	6.404541015625	7.6242424383869425
560.0	620.0	-4.38153076171875	6.0469970703125	7.467528733406765
560.0	640.0	-4.94720458984375	6.0811767578125	7.8393586480993465
560.0	660.0	-5.240478515625	6.271728515625	8.172955013116797
560.0	680.0	-5.348876953125	6.1611328125	8.159046647307266
560.0	700.0	-5.46795654296875	6.2210693359375	8.282526935563602
560.0	720.0	-5.48748779296875	6.1986083984375	8.278603043700123
560.0	740.0	-5.261962890625	6.254150390625	8.173288846655883
560.0	760.0	0.33831787109375	-2.3466796875	2.3709416984874396
560.0	780.0	5.2708740234375	-0.4398193359375	5.289192189664951
560.0	800.0	4.957275390625	-3.1583251953125	5.8778905517066224
580.0	0.0	-1.73773193359375	2.1191396713256836	2.7405228004192557
580.0	20.0	-1.54736328125	2.0638809204101562	2.5795227422517213
580.0	40.0	-1.31683349609375	2.0550460815429688	2.4407508790738146
580.0	60.0	-1.1986083984375	1.865631103515625	2.217485401803096
580.0	80.0	-1.15283203125	1.725433349609375	2.0751245592060803
580.0	100.0	-1.204833984375	1.5556793212890625	1.9676796183808318
580.0	120.0	-1.24932861328125	1.41778564453125	1.889692598758365
580.0	140.0	-1.29248046875	1.3792266845703125	1.8901777719386703
580.0	160.0	-1.4241943359375	1.207611083984375	1.8672584279307387
580.0	180.0	-1.44927978515625	0.41595458984375	1.507789811769077
580.0	200.0	-1.49591064453125	-0.56365966796875	1.5985808949554419
580.0	220.0	-1.61639404296875	-0.544525146484375	1.7056486558780772
580.0	240.0	-1.76220703125	-0.4474029541015625	1.8181152395614926
580.0	260.0	-1.91864013671875	-0.223480224609375	1.931611603045395
580.0	280.0	-2.00030517578125	1.779541015625	2.6773096613109426
580.0	300.0	-2.1580810546875	1.360931396484375	2.5513620096995298
580.0	320.0	-2.26202392578125	1.1112060546875	2.5202244219078938
580.0	340.0	-2.36767578125	0.5601806640625	2.4330415083814954
580.0	360.0	-2.31402587890625	0.338653564453125	2.338675267104146
580.0	380.0	-2.16058349609375	0.386749267578125	2.1949250646810037
580.0	400.0	-1.89739990234375	0.8260498046875	2.0694165045341473
580.0	420.0	-1.62109375	1.21356201171875	2.0250130129398975
580.0	440.0	-1.42010498046875	1.2274169921875	1.8770323993641553
580.0	460.0	-1.338134765625	1.44366455078125	1.9684440520768434
580.0	480.0	-1.25665283203125	2.307373046875	2.62738400651625
580.0	500.0	-1.5301513671875	5.22528076171875	5.44471507475771
580.0	520.0	-2.90447998046875	6.5814208984375	7.19382408732196
580.0	540.0	-3.16461181640625	6.56689453125	7.289641399485932
580.0	560.0	-3.54095458984375	6.6400146484375	7.525168033924564
580.0	580.0	-3.7259521484375	6.649658203125	7.622379787889975
580.0	600.0	-4.03265380859375	6.5506591796875	7.692426953074679
580.0	620.0	-4.18133544921875	6.2974853515625	7.559225349997024
580.0	640.0	-4.514404296875	6.1219482421875	7.606450975038627
580.0	660.0	-4.75921630859375	6.276611328125	7.876927677485162
580.0	680.0	-4.82708740234375	6.404296875	8.019712666486281
580.0	700.0	-4.80780029296875	6.5079345703125	8.09123946182159
580.0	720.0	-4.85809326171875	6.5987548828125	8.194183067456995
580.0	740.0	-4.4586181640625	6.539794921875	7.915061184418608
580.0	760.0	-2.58355712890625	-1.9638671875	3.2452337001303104
580.0	780.0	5.36865234375	-1.455810546875	5.5625365020325805
580.0	800.0	5.38262939453125	-1.218017578125	5.518719599643865
600.0	0.0	-1.80230712890625	2.045840263366699	2.726494703849361
600.0	20.0	-1.68951416015625	2.0063209533691406	2.62293382785318
600.0	40.0	-1.4959716796875	2.005535125732422	2.502019665584905
600.0	60.0	-1.32220458984375	1.8287277221679688	2.256650185391951
600.0	80.0	-1.23016357421875	1.649932861328125	2.058052687912791
600.0	100.0	-1.30999755859375	1.39544677734375	1.913991983243567
600.0	120.0	-1.32476806640625	1.34039306640625	1.8845858967528395
600.0	140.0	-1.344482421875	1.343048095703125	1.9003713242686693
600.0	160.0	-1.468505859375	1.3583221435546875	2.0003870887130093
600.0	180.0	-1.490478515625	1.119293212890625	1.8639590934252612
600.0	200.0	-1.5272216796875	0.0114288330078125	1.5272644424366821
600.0	220.0	-1.64691162109375	0.28369140625	1.6711668682910592
600.0	240.0	-1.76885986328125	0.329986572265625	1.7993766570129166
600.0	260.0	-1.900634765625	0.44696044921875	1.952482049973373
600.0	280.0	-1.94769287109375	1.86407470703125	2.6959751544669426
600.0	300.0	-2.1641845703125	0.884735107421875	2.3380442820193754
600.0	320.0	-2.2685546875	0.695892333984375	2.372889906986088
600.0	340.0	-2.34564208984375	0.456390380859375	2.389629467801969
600.0	360.0	-2.29931640625	0.554229736328125	2.365169452001433
600.0	380.0	-2.0753173828125	1.01104736328125	2.308497132378919
600.0	400.0	-1.830322265625	1.689208984375	2.490683960067164
600.0	420.0	-1.6431884765625	2.19171142578125	2.7392822679322166
600.0	440.0	-1.55377197265625	2.509765625	2.951801286578034
600.0	460.0	-1.41339111328125	2.824432373046875	3.1583370100446237
600.0	480.0	-1.32537841796875	3.73870849609375	3.966682388291371
600.0	500.0	-1.514404296875	5.198394775390625	5.414492461459523
600.0	520.0	-2.9072265625	6.6202392578125	7.230458776342437
600.0	540.0	-3.16558837890625	6.6136474609375	7.332208570562579
600.0	560.0	-3.54608154296875	6.6947021484375	7.575865044051228
600.0	580.0	-3.7291259765625	6.717041015625	7.682774274613419
600.0	600.0	-4.0328369140625	6.6151123046875	7.747482454259133
600.0	620.0	-4.14959716796875	6.4251708984375	7.64865855758658
600.0	640.0	-4.479248046875	6.2991943359375	7.72939275411339
600.0	660.0	-4.7325439453125	6.4246826171875	7.979568843358971
600.0	680.0	-4.79583740234375	6.5369873046875	8.107543364753887
600.0	700.0	-4.78173828125	6.6405029296875	8.182988460798413
600.0	720.0	-4.84906005859375	6.6851806640625	8.258633298736804
600.0	740.0	-4.45794677734375	6.591796875	7.957705417448506
600.0	760.0	-3.42913818359375	4.9150390625	5.993045775570342
600.0	780.0	5.51312255859375	-0.8863525390625	5.583918084067659
600.0	800.0	5.380859375	-1.10595703125	5.4933403834549255
620.0	0.0	-1.98956298828125	1.9286165237426758	2.7709064545725646
620.0	20.0	-1.8836669921875	1.8998794555664062	2.6753959114755346
620.0	40.0	-1.80511474609375	1.9124412536621094	2.6298043264231286
620.0	60.0	-1.611328125	1.7871551513671875	2.406304606959454
620.0	80.0	-1.30743408203125	1.6555633544921875	2.1095672304039805
620.0	100.0	-1.33892822265625	1.3301925659179688	1.8873635176745507
620.0	120.0	-1.3394775390625	1.2631149291992188	1.8411027679135346
620.0	140.0	-1.3397216796875	1.290252685546875	1.8600016590276525
620.0	160.0	-1.47552490234375	1.35772705078125	2.0051425091149215
620.0	180.0	-1.5318603515625	1.3245391845703125	2.0250926369308084
620.0	200.0	-1.60540771484375	1.2679595947265625	2.045740810742891
620.0	220.0	-1.720703125	1.782806396484375	2.4777445170417325
620.0	240.0	-1.7945556640625	1.818603515625	2.5549459443327582
620.0	260.0	-1.87353515625	1.872802734375	2.6490609777027005
620.0	280.0	-1.9683837890625	1.882232666015625	2.723478391700645
620.0	300.0	-2.1710205078125	1.043853759765625	2.408933522768795
620.0	320.0	-2.28533935546875	0.76617431640625	2.4103524748000873
620.0	340.0	-2.33599853515625	0.693603515625	2.4367960507887205
620.0	360.0	-2.24481201171875	1.127685546875	2.5121416481933396
620.0	380.0	-1.98162841796875	1.7265625	2.6282825672494923
620.0	400.0	-1.749755859375	2.35406494140625	2.933132679538237
620.0	420.0	-1.59503173828125	2.725311279296875	3.157759936281933
620.0	440.0	-1.53717041015625	2.78936767578125	3.1848806728907797
620.0	460.0	-1.40142822265625	3.13043212890625	3.429811420026759
620.0	480.0	-1.36114501953125	4.168060302734375	4.384682708181391
620.0	500.0	-1.5523681640625	5.21844482421875	5.444447933464901
620.0	520.0	-2.93377685546875	6.6873779296875	7.302607083237848
620.0	540.0	-3.1800537109375	6.671142578125	7.390323734595098
620.0	560.0	-3.55322265625	6.7486572265625	7.626910620069083
620.0	580.0	-3.68756103515625	6.7972412109375	7.733084408414906
620.0	600.0	-3.95263671875	6.7877197265625	7.854710441306953
620.0	620.0	-4.05633544921875	6.6507568359375	7.790149149237007
620.0	640.0	-4.437744140625	6.4793701171875	7.853394818367015
620.0	660.0	-4.70751953125	6.5738525390625	8.08555980389971
620.0	680.0	-4.78082275390625	6.6312255859375	8.174926236722866
620.0	700.0	-4.78314208984375	6.7003173828125	8.232417705756564
620.0	720.0	-4.8565673828125	6.743408203125	8.310222676786212
620.0	740.0	-4.5001220703125	6.6561279296875	8.034621189830897
620.0	760.0	-3.64227294921875	5.2265625	6.370487250047432
620.0	780.0	5.32928466796875	0.1494140625	5.3313787742308785
620.0	800.0	5.27252197265625	-1.05908203125	5.37783810662422
