# Supplementary material for: Real-time emotion detection by quantitative facial motion analysis
Source: PLoS One. 2023 Mar 10;18(3):e0282730. doi: 10.1371/journal.pone.0282730 (PMC10004542; doi:10.1371/journal.pone.0282730)
Supplement: S1 Dataset — Data from each participant is organized into folders by Study ID and subsequently by emotions. The data files (.csv) contain the pixel displacement results after DISC-processing of videos. (ZIP) [file pone.0282730.s004.zip › S1_Dataset/1/happy/result/102025_cropped_result.csv]

pos_x	pos_y	disp_x	disp_y	disp_xy_indi
0.0	0.0	1.8147196769714355	2.350884437561035	2.9698257768350613
0.0	20.0	1.6720566749572754	2.317045211791992	2.857354027375218
0.0	40.0	1.6288342475891113	2.2523727416992188	2.779619393670443
0.0	60.0	1.565077781677246	2.19708251953125	2.6975248025420555
0.0	80.0	1.6444015502929688	2.033233642578125	2.614975239637544
0.0	100.0	1.6241192817687988	2.073211669921875	2.6336229930864152
0.0	120.0	1.4904966354370117	2.1525726318359375	2.6182339764769202
0.0	140.0	1.4824867248535156	2.179412841796875	2.635831410457815
0.0	160.0	1.334836483001709	2.3723297119140625	2.7220831542005897
0.0	180.0	1.116222858428955	2.829559326171875	3.041769131608371
0.0	200.0	1.412548542022705	2.9137420654296875	3.2380837245854117
0.0	220.0	1.4031624794006348	2.9840545654296875	3.2974909542043473
0.0	240.0	1.3962616920471191	3.1119384765625	3.4108221581589997
0.0	260.0	1.560410976409912	2.92840576171875	3.3181987162567745
0.0	280.0	2.0400147438049316	1.807159423828125	2.725341325058625
0.0	300.0	2.2983858585357666	1.026458740234375	2.5171799896155087
0.0	320.0	2.22322678565979	1.11248779296875	2.4860342777161466
0.0	340.0	1.6531639099121094	3.31988525390625	3.7087179741981
0.0	360.0	1.4142985343933105	3.2725830078125	3.5651142881274054
0.0	380.0	1.345707893371582	3.612579345703125	3.8550822641395603
0.0	400.0	1.3458495140075684	3.04547119140625	3.329595424678472
0.0	420.0	1.3519248962402344	2.886932373046875	3.1878016644107943
0.0	440.0	1.2827668190002441	2.477569580078125	2.7899537157552454
0.0	460.0	0.9582338333129883	2.71661376953125	2.880660072294628
0.0	480.0	0.7735977172851562	2.7701416015625	2.876132458857912
0.0	500.0	0.7854256629943848	4.60162353515625	4.66817230095399
0.0	520.0	1.663191795349121	5.4306640625	5.67964075517507
0.0	540.0	2.574375629425049	5.7615966796875	6.310578910113052
0.0	560.0	2.7652084827423096	5.8094482421875	6.433977528068112
0.0	580.0	3.220827341079712	5.7474365234375	6.588380328425943
0.0	600.0	3.5191502571105957	5.4798583984375	6.512546859643129
0.0	620.0	3.641702890396118	5.3748779296875	6.492404231173628
0.0	640.0	3.371126174926758	5.2996826171875	6.281013256648617
0.0	660.0	3.158000946044922	5.3226318359375	6.188972421667108
0.0	680.0	3.1209897994995117	5.3482666015625	6.192296259867489
0.0	700.0	3.089822769165039	5.39892578125	6.220563024059529
0.0	720.0	3.1495821475982666	5.415771484375	6.265017835205188
0.0	740.0	3.1823832988739014	6.1865234375	6.957056540210691
0.0	760.0	3.1778414249420166	5.931640625	6.729267168587372
0.0	780.0	5.139498710632324	-1.0106201171875	5.237919435983661
0.0	800.0	5.106575012207031	-1.1180419921875	5.227535389798125
20.0	0.0	1.7869606018066406	2.260587692260742	2.881576809111619
20.0	20.0	1.7344646453857422	2.113231658935547	2.733882888936644
20.0	40.0	1.7095470428466797	2.0564002990722656	2.6741976893510193
20.0	60.0	1.665740966796875	1.9842529296875	2.5907436495027474
20.0	80.0	1.7123947143554688	1.876617431640625	2.5404701617003895
20.0	100.0	1.6954154968261719	1.8712692260742188	2.525090537650233
20.0	120.0	1.553253173828125	1.99005126953125	2.5244602348561727
20.0	140.0	1.5072402954101562	2.140594482421875	2.617998862926237
20.0	160.0	1.3770923614501953	2.4750213623046875	2.832333687231966
20.0	180.0	1.4364700317382812	2.5912628173828125	2.962784018593473
20.0	200.0	1.668701171875	2.6815338134765625	3.1583519743428146
20.0	220.0	1.6543540954589844	2.73846435546875	3.199386581727002
20.0	240.0	1.6167259216308594	2.854461669921875	3.2805112605699636
20.0	260.0	1.7315254211425781	2.6209716796875	3.141285219426421
20.0	280.0	2.0887451171875	1.62542724609375	2.6466714750642053
20.0	300.0	2.2831058502197266	0.9923095703125	2.489427766905744
20.0	320.0	2.285125732421875	0.625091552734375	2.369079792298369
20.0	340.0	1.8843307495117188	1.89068603515625	2.669343750267143
20.0	360.0	1.5527610778808594	2.048553466796875	2.5705326824040236
20.0	380.0	1.3917350769042969	2.43670654296875	2.8061477688875414
20.0	400.0	1.3449764251708984	1.862335205078125	2.2972274594255726
20.0	420.0	1.3171863555908203	1.82037353515625	2.2469400754919766
20.0	440.0	1.2093276977539062	1.313568115234375	1.7854788360311504
20.0	460.0	0.9417572021484375	2.45965576171875	2.6337830385122265
20.0	480.0	0.7751731872558594	2.782257080078125	2.888225740811348
20.0	500.0	0.7872848510742188	4.61602783203125	4.682684100258961
20.0	520.0	1.6706008911132812	5.43212890625	5.6832149168851
20.0	540.0	2.500856399536133	5.760986328125	6.280385832410617
20.0	560.0	2.6151123046875	5.7841796875	6.347877363608687
20.0	580.0	3.2562522888183594	5.77734375	6.631808182848692
20.0	600.0	3.509939193725586	5.433349609375	6.468458944860552
20.0	620.0	4.027425765991211	5.4375	6.766577018742186
20.0	640.0	4.160804748535156	5.40869140625	6.823945990662243
20.0	660.0	4.085073471069336	5.3870849609375	6.760806877909874
20.0	680.0	4.035104751586914	5.406494140625	6.74627669525137
20.0	700.0	3.8050765991210938	5.5484619140625	6.727855344534471
20.0	720.0	3.5793094635009766	5.726318359375	6.752938485461188
20.0	740.0	3.383188247680664	6.01904296875	6.904697022962222
20.0	760.0	3.1771697998046875	5.8968505859375	6.69830237968266
20.0	780.0	5.12359619140625	-0.9527587890625	5.211428522269923
20.0	800.0	5.099834442138672	-1.0526123046875	5.207331754478813
40.0	0.0	1.9197235107421875	1.9103960990905762	2.7083115797700974
40.0	20.0	1.8497657775878906	1.8352832794189453	2.6057433004135486
40.0	40.0	1.7636604309082031	1.8880691528320312	2.5836608216689694
40.0	60.0	1.7136039733886719	1.8473587036132812	2.5197564877243965
40.0	80.0	1.7066230773925781	1.7836532592773438	2.468599051611988
40.0	100.0	1.6792030334472656	1.8078384399414062	2.467387819631984
40.0	120.0	1.5439109802246094	1.9498443603515625	2.4870774303292023
40.0	140.0	1.4559249877929688	2.1817626953125	2.6229384340348556
40.0	160.0	1.3772392272949219	2.4945526123046875	2.849487782875381
40.0	180.0	1.4559440612792969	2.604400634765625	2.983735205399776
40.0	200.0	1.7543449401855469	2.5367431640625	3.0842814478533658
40.0	220.0	1.8701362609863281	2.339569091796875	2.995161626681802
40.0	240.0	1.843414306640625	2.2937469482421875	2.94269457614916
40.0	260.0	1.92413330078125	1.969482421875	2.753388815487192
40.0	280.0	2.103912353515625	1.35333251953125	2.501590713865171
40.0	300.0	2.280071258544922	0.88409423828125	2.4454749162902343
40.0	320.0	2.327953338623047	0.17669677734375	2.3346495449916795
40.0	340.0	2.0642471313476562	0.327178955078125	2.0900149013638734
40.0	360.0	1.7396240234375	0.0364990234375	1.740006874018826
40.0	380.0	1.4539031982421875	-0.12054443359375	1.458891863823121
40.0	400.0	1.3253746032714844	-0.5313720703125	1.4279265093502667
40.0	420.0	1.2174835205078125	-0.617401123046875	1.3650825137872213
40.0	440.0	1.0827903747558594	-0.977783203125	1.4589362521979223
40.0	460.0	0.7879753112792969	0.1365966796875	0.7997272935740998
40.0	480.0	0.7669639587402344	2.735382080078125	2.840871140692415
40.0	500.0	0.7965927124023438	4.611236572265625	4.679536587617683
40.0	520.0	1.6734695434570312	5.447021484375	5.6982930219602705
40.0	540.0	2.5032997131347656	5.783935546875	6.302413812515392
40.0	560.0	2.614788055419922	5.7969970703125	6.3594254149237734
40.0	580.0	3.2565956115722656	5.795654296875	6.647933792254356
40.0	600.0	3.51025390625	5.452880859375	6.48504372790821
40.0	620.0	4.030509948730469	5.4832763671875	6.805242843996989
40.0	640.0	4.181915283203125	5.455322265625	6.873787635482475
40.0	660.0	4.106304168701172	5.4227294921875	6.802038596724715
40.0	680.0	4.056812286376953	5.439208984375	6.785478634746758
40.0	700.0	3.8547210693359375	5.541748046875	6.750544121581998
40.0	720.0	3.599437713623047	5.7125244140625	6.75195431230929
40.0	740.0	3.3819732666015625	5.98583984375	6.875174311319872
40.0	760.0	3.17181396484375	5.7677001953125	6.582307298401198
40.0	780.0	5.04193115234375	-0.928955078125	5.1267950302453675
40.0	800.0	5.095905303955078	-1.1026611328125	5.213838551460223
60.0	0.0	2.0389251708984375	1.5236473083496094	2.5453323894462647
60.0	20.0	1.9258155822753906	1.5842819213867188	2.493735122936575
60.0	40.0	1.7737350463867188	1.694976806640625	2.453381827158208
60.0	60.0	1.7239837646484375	1.6694793701171875	2.3998502845007397
60.0	80.0	1.6182403564453125	1.7747802734375	2.40177993792336
60.0	100.0	1.6126480102539062	1.7606735229492188	2.387593947762118
60.0	120.0	1.651336669921875	1.7415084838867188	2.3999509571818516
60.0	140.0	1.6198196411132812	1.9999542236328125	2.573641887746445
60.0	160.0	1.6964797973632812	2.1993560791015625	2.777626840585819
60.0	180.0	1.9514656066894531	2.14849853515625	2.9024582632073086
60.0	200.0	1.9978485107421875	2.147186279296875	2.932883835046239
60.0	220.0	1.9905357360839844	2.0285491943359375	2.8420493223145145
60.0	240.0	1.9656600952148438	1.7728424072265625	2.6470341536861404
60.0	260.0	1.7530403137207031	1.78515625	2.50198584697117
60.0	280.0	1.676849365234375	1.79376220703125	2.4554850129985617
60.0	300.0	1.7577171325683594	1.5128173828125	2.3190916221365634
60.0	320.0	1.8106002807617188	0.849517822265625	1.9999884767271396
60.0	340.0	1.57391357421875	0.605316162109375	1.6863011579254945
60.0	360.0	1.437744140625	-0.866058349609375	1.6784413242141156
60.0	380.0	1.2049942016601562	-1.14569091796875	1.6627142585395347
60.0	400.0	1.1469993591308594	-1.759765625	2.1005672054895657
60.0	420.0	1.0059432983398438	-1.938385009765625	2.1838631746423416
60.0	440.0	0.8961524963378906	-1.973907470703125	2.167809954675511
60.0	460.0	0.6748313903808594	-1.9183349609375	2.033569872858674
60.0	480.0	0.436126708984375	-1.943817138671875	1.992142458481335
60.0	500.0	0.9424247741699219	4.756805419921875	4.8492640944753
60.0	520.0	1.7717399597167969	5.573974609375	5.848782388738229
60.0	540.0	2.5014381408691406	5.8431396484375	6.356058033383362
60.0	560.0	2.5812606811523438	5.832763671875	6.378404091621022
60.0	580.0	3.24505615234375	5.8358154296875	6.677359595022775
60.0	600.0	3.509307861328125	5.4898681640625	6.515665286397571
60.0	620.0	4.055686950683594	5.523193359375	6.852317967446438
60.0	640.0	4.2035980224609375	5.48486328125	6.910424122182517
60.0	660.0	4.116310119628906	5.4564208984375	6.834949745379613
60.0	680.0	4.0620880126953125	5.4716796875	6.81467810138403
60.0	700.0	3.8551483154296875	5.5672607421875	6.771747241699329
60.0	720.0	3.6045303344726562	5.7132568359375	6.755289971979007
60.0	740.0	3.3819313049316406	5.89306640625	6.794533907469218
60.0	760.0	3.4552268981933594	5.129150390625	6.1843978403436735
60.0	780.0	5.06884765625	-1.971435546875	5.438729141789785
60.0	800.0	5.0605010986328125	-1.9874267578125	5.436776295465265
80.0	0.0	2.0565719604492188	1.335066556930542	2.4519157693404385
80.0	20.0	1.7744598388671875	1.5129528045654297	2.3318949180001582
80.0	40.0	1.6279296875	1.6351585388183594	2.3073574743663885
80.0	60.0	1.5243606567382812	1.7184677124023438	2.297130098705972
80.0	80.0	1.4256591796875	1.8281173706054688	2.318300501948936
80.0	100.0	1.5039215087890625	1.7712783813476562	2.323619376926424
80.0	120.0	1.591339111328125	1.7514724731445312	2.366435292042782
80.0	140.0	1.566650390625	2.0280303955078125	2.5626745270418247
80.0	160.0	1.726470947265625	2.1700286865234375	2.77303559877743
80.0	180.0	2.2838592529296875	1.7225494384765625	2.8606274932588605
80.0	200.0	2.6310195922851562	1.2760467529296875	2.9241339590810043
80.0	220.0	2.6204299926757812	1.085052490234375	2.8361932679347883
80.0	240.0	2.2791671752929688	1.0609283447265625	2.5139952198795394
80.0	260.0	1.5527877807617188	1.77734375	2.3601060776471394
80.0	280.0	1.3002777099609375	1.89910888671875	2.3015943792587326
80.0	300.0	1.0769424438476562	1.6380615234375	1.9603700114842977
80.0	320.0	0.8310165405273438	1.220062255859375	1.4761911796250178
80.0	340.0	0.8113250732421875	0.292236328125	0.8623516950452544
80.0	360.0	1.6520538330078125	-1.260406494140625	2.077957265592261
80.0	380.0	1.6286087036132812	-1.73895263671875	2.3825034275391976
80.0	400.0	1.8048858642578125	-2.2740478515625	2.9032579310481
80.0	420.0	1.6998291015625	-2.51824951171875	3.0382560092576956
80.0	440.0	1.5514373779296875	-2.639984130859375	3.0621028965119175
80.0	460.0	1.396881103515625	-2.6956787109375	3.036109439720626
80.0	480.0	1.2030258178710938	-2.74700927734375	2.9988883087365967
80.0	500.0	1.0634002685546875	2.029449462890625	2.291175517848693
80.0	520.0	1.17657470703125	2.23046875	2.521768999324132
80.0	540.0	1.6011810302734375	3.522705078125	3.8695260380510645
80.0	560.0	1.3867263793945312	1.675048828125	2.1745801038158152
80.0	580.0	3.1856231689453125	5.612060546875	6.453171201534335
80.0	600.0	3.562103271484375	5.44189453125	6.504059947907026
80.0	620.0	4.273445129394531	5.7254638671875	7.144457275987833
80.0	640.0	4.5537872314453125	5.7120361328125	7.3050896593970664
80.0	660.0	4.706764221191406	5.707763671875	7.398121083617348
80.0	680.0	4.676261901855469	5.6065673828125	7.300754974162736
80.0	700.0	4.576789855957031	5.6312255859375	7.256563028411476
80.0	720.0	4.29541015625	5.787109375	7.207023194678129
80.0	740.0	4.059516906738281	4.1748046875	5.8231152912222095
80.0	760.0	5.084297180175781	-1.8883056640625	5.423631264869868
80.0	780.0	5.041534423828125	-2.0938720703125	5.459063069197748
80.0	800.0	5.071235656738281	-2.1358642578125	5.502667281780235
100.0	0.0	1.7177276611328125	1.5138721466064453	2.2896281781310277
100.0	20.0	1.5873870849609375	1.5862445831298828	2.2440966189114224
100.0	40.0	1.5068511962890625	1.6342658996582031	2.2229317485121793
100.0	60.0	1.4544448852539062	1.6624069213867188	2.2088473683158183
100.0	80.0	1.4077377319335938	1.75225830078125	2.247695414100036
100.0	100.0	1.468994140625	1.7349014282226562	2.2732854530039983
100.0	120.0	1.5988693237304688	1.692718505859375	2.3284499252603914
100.0	140.0	1.552337646484375	2.018310546875	2.546238329834721
100.0	160.0	1.8172454833984375	1.97900390625	2.686789461026818
100.0	180.0	2.6842117309570312	1.1144256591796875	2.9063614996151843
100.0	200.0	3.0808563232421875	0.4599151611328125	3.1149956083277535
100.0	220.0	2.8519210815429688	0.3978118896484375	2.8795326278573192
100.0	240.0	1.5999679565429688	1.1635894775390625	1.9783422186780304
100.0	260.0	0.6299972534179688	2.023193359375	2.1190110685726213
100.0	280.0	0.8262786865234375	1.860504150390625	2.0357338139903356
100.0	300.0	0.9308242797851562	1.49432373046875	1.7605218690148658
100.0	320.0	1.618682861328125	0.4862060546875	1.6901273718782825
100.0	340.0	1.6227874755859375	-0.64300537109375	1.7455357625021581
100.0	360.0	1.746368408203125	-1.37176513671875	2.2207075916218524
100.0	380.0	1.9275054931640625	-1.97247314453125	2.757884648072619
100.0	400.0	1.9353408813476562	-2.560211181640625	3.2093964575311054
100.0	420.0	1.77606201171875	-2.77484130859375	3.2945622709775466
100.0	440.0	1.5660171508789062	-2.893402099609375	3.2900129827815006
100.0	460.0	1.287139892578125	-2.93634033203125	3.2060604561641406
100.0	480.0	1.0090255737304688	-2.953216552734375	3.120836525001976
100.0	500.0	0.976226806640625	-2.8204345703125	2.9846054920906395
100.0	520.0	1.5071182250976562	-0.4150390625	1.5632219189297432
100.0	540.0	2.5999603271484375	0.10107421875	2.6019242303421777
100.0	560.0	2.6059417724609375	1.468505859375	2.991227503964812
100.0	580.0	1.1778335571289062	-0.281494140625	1.211004062546918
100.0	600.0	1.0261993408203125	-1.2076416015625	1.584766015828357
100.0	620.0	5.30743408203125	6.5389404296875	8.421793067875074
100.0	640.0	5.300506591796875	6.94775390625	8.738801661068539
100.0	660.0	5.2125244140625	6.923095703125	8.666006282124739
100.0	680.0	5.1793212890625	6.990478515625	8.700124073411295
100.0	700.0	5.036018371582031	6.8203125	8.478097878449386
100.0	720.0	4.6627044677734375	6.2767333984375	7.819091706128989
100.0	740.0	0.7038955688476562	-0.907958984375	1.1488509429645986
100.0	760.0	4.584419250488281	-1.8958740234375	4.960971495281204
100.0	780.0	4.952239990234375	-1.979248046875	5.333113888895967
100.0	800.0	5.04193115234375	-2.0430908203125	5.440155314420681
120.0	0.0	1.539520263671875	1.553469181060791	2.1870960515628948
120.0	20.0	1.4666366577148438	1.5769519805908203	2.1535553475223894
120.0	40.0	1.445953369140625	1.5596656799316406	2.126814091284368
120.0	60.0	1.4065933227539062	1.5823593139648438	2.1171598366932916
120.0	80.0	1.326812744140625	1.7198638916015625	2.172179519203891
120.0	100.0	1.354217529296875	1.7735061645507812	2.231418659139193
120.0	120.0	1.5479354858398438	1.6866607666015625	2.289307495710265
120.0	140.0	1.8350830078125	1.596923828125	2.432631365085055
120.0	160.0	2.3557968139648438	1.2183074951171875	2.6521786857875216
120.0	180.0	2.84033203125	0.4374237060546875	2.873817243034666
120.0	200.0	2.9221878051757812	0.08013916015625	2.9232864816347712
120.0	220.0	2.4311676025390625	-0.0431976318359375	2.4315513457527
120.0	240.0	1.486846923828125	0.8552093505859375	1.7152541526627414
120.0	260.0	0.2389678955078125	1.73834228515625	1.7546907292869836
120.0	280.0	0.38103485107421875	1.748016357421875	1.7890636499430623
120.0	300.0	0.37162017822265625	1.50341796875	1.5486662473311075
120.0	320.0	0.5549697875976562	1.032928466796875	1.1725752353966592
120.0	340.0	0.5430450439453125	-0.025421142578125	0.5436397283528346
120.0	360.0	0.8651657104492188	-1.2899169921875	1.5531894775819042
120.0	380.0	2.2061080932617188	-2.387969970703125	3.251048061800185
120.0	400.0	1.8288116455078125	-2.751068115234375	3.3034720839450435
120.0	420.0	1.5859909057617188	-2.91986083984375	3.3227931740046546
120.0	440.0	1.3048324584960938	-3.061065673828125	3.3275683019637317
120.0	460.0	0.9323959350585938	-3.11663818359375	3.2531209241508896
120.0	480.0	0.7073898315429688	-3.116607666015625	3.195879177571917
120.0	500.0	0.6637191772460938	-3.052093505859375	3.123427270604072
120.0	520.0	0.7103347778320312	-3.096435546875	3.1768677329326698
120.0	540.0	0.7793807983398438	-3.03173828125	3.130314909848138
120.0	560.0	0.897216796875	-2.7564697265625	2.898814125474446
120.0	580.0	1.0149459838867188	-2.044189453125	2.2822852298683585
120.0	600.0	1.0555648803710938	-1.94482421875	2.2128168605895495
120.0	620.0	1.069183349609375	-1.8287353515625	2.118354555105529
120.0	640.0	0.848419189453125	-1.58251953125	1.7956010658885277
120.0	660.0	0.5876617431640625	-1.263671875	1.393632997616173
120.0	680.0	0.5866851806640625	-0.814697265625	1.0039577360764125
120.0	700.0	0.7426681518554688	-0.346923828125	0.819702462056399
120.0	720.0	0.8086395263671875	-0.15576171875	0.8235044606019468
120.0	740.0	0.58697509765625	-1.0762939453125	1.2259479687103
120.0	760.0	4.245018005371094	-1.8057861328125	4.613137915062014
120.0	780.0	4.71942138671875	-1.842529296875	5.066345076607101
120.0	800.0	4.805290222167969	-1.8773193359375	5.158986529188451
140.0	0.0	1.450714111328125	1.5503287315368652	2.1232264619289336
140.0	20.0	1.4193115234375	1.5002307891845703	2.06522096187789
140.0	40.0	1.396453857421875	1.4808349609375	2.035425153977223
140.0	60.0	1.3154296875	1.5227203369140625	2.012220784906076
140.0	80.0	1.2223968505859375	1.6569290161132812	2.0590453673390843
140.0	100.0	1.1930694580078125	1.8251190185546875	2.1804756736824835
140.0	120.0	1.4939727783203125	1.709259033203125	2.2701368031351317
140.0	140.0	2.52972412109375	0.67987060546875	2.6194900589664374
140.0	160.0	2.958831787109375	0.285675048828125	2.9725907518411963
140.0	180.0	2.7580718994140625	-0.004791259765625	2.7580760610446617
140.0	200.0	2.5606842041015625	-0.184295654296875	2.567307632779517
140.0	220.0	2.39031982421875	-0.2143707275390625	2.3999132631990645
140.0	240.0	1.619659423828125	0.6845245361328125	1.7583715448570862
140.0	260.0	0.5712738037109375	1.17913818359375	1.3102368544714085
140.0	280.0	0.457305908203125	1.3475341796875	1.4230168864435686
140.0	300.0	0.59857177734375	0.91094970703125	1.0900080464715736
140.0	320.0	0.81878662109375	0.308258056640625	0.8748911705840761
140.0	340.0	0.37548828125	-0.97540283203125	1.0451804313565491
140.0	360.0	0.480316162109375	-1.501617431640625	1.5765654209675115
140.0	380.0	1.925628662109375	-2.6915283203125	3.3094365749144323
140.0	400.0	1.58795166015625	-2.9876708984375	3.383455020000019
140.0	420.0	1.29412841796875	-3.11712646484375	3.375091963195017
140.0	440.0	0.9480133056640625	-3.26702880859375	3.401794594607029
140.0	460.0	0.6012420654296875	-3.32525634765625	3.3791747215659536
140.0	480.0	0.4741668701171875	-3.29180908203125	3.325784306484735
140.0	500.0	0.4560394287109375	-3.298797607421875	3.330170808723073
140.0	520.0	0.3330535888671875	-3.4378662109375	3.453961316714922
140.0	540.0	0.2398223876953125	-3.3590087890625	3.3675591787879546
140.0	560.0	0.185089111328125	-3.102783203125	3.1082988248762167
140.0	580.0	0.553863525390625	-2.2294921875	2.297259284208395
140.0	600.0	0.84002685546875	-2.1595458984375	2.317171466544275
140.0	620.0	0.9264984130859375	-2.1162109375	2.3101402644526563
140.0	640.0	0.9819793701171875	-2.0721435546875	2.293046531269851
140.0	660.0	1.0184173583984375	-2.12548828125	2.3568780939238945
140.0	680.0	0.55511474609375	-1.7054443359375	1.7935140825519127
140.0	700.0	0.3768157958984375	-0.913818359375	0.988460488825623
140.0	720.0	0.458770751953125	-0.633544921875	0.7822082656692114
140.0	740.0	0.972930908203125	-1.09375	1.4638591512290238
140.0	760.0	3.71148681640625	-1.7410888671875	4.099576177094609
140.0	780.0	4.3761444091796875	-1.7447509765625	4.711135304808219
140.0	800.0	4.4580230712890625	-1.77001953125	4.796554893374205
160.0	0.0	1.376068115234375	1.4680085182189941	2.0121164149542174
160.0	20.0	1.26922607421875	1.4393901824951172	1.919056780019827
160.0	40.0	1.21649169921875	1.4757156372070312	1.9124823387852439
160.0	60.0	1.187744140625	1.4783554077148438	1.8963836255116584
160.0	80.0	0.9300384521484375	1.745574951171875	1.9778785181687362
160.0	100.0	1.1686859130859375	1.7161178588867188	2.0762676294339917
160.0	120.0	1.848724365234375	1.2058944702148438	2.2072524214294074
160.0	140.0	2.60015869140625	0.4808807373046875	2.6442525416469134
160.0	160.0	2.7736663818359375	0.20953369140625	2.7815696226341684
160.0	180.0	2.191986083984375	-0.07861328125	2.1933953224099954
160.0	200.0	2.3916168212890625	-0.299468994140625	2.410293073118785
160.0	220.0	2.4092559814453125	-0.343536376953125	2.433625202536351
160.0	240.0	1.5989990234375	0.526641845703125	1.6834932463778025
160.0	260.0	0.6550445556640625	0.860626220703125	1.0815548352565731
160.0	280.0	0.385894775390625	1.029022216796875	1.0990002276320674
160.0	300.0	0.32843017578125	0.67529296875	0.7509240800552951
160.0	320.0	0.366607666015625	0.1146240234375	0.3841091609561331
160.0	340.0	0.1844482421875	-1.1864013671875	1.2006537211496193
160.0	360.0	0.154998779296875	-1.60955810546875	1.61700399395415
160.0	380.0	1.565673828125	-2.96356201171875	3.3517211001779486
160.0	400.0	1.262664794921875	-3.28277587890625	3.5172346887098396
160.0	420.0	0.8440093994140625	-3.373931884765625	3.4778970987275355
160.0	440.0	0.5123138427734375	-3.545196533203125	3.5820223244045732
160.0	460.0	0.2794342041015625	-3.539215087890625	3.550229135249515
160.0	480.0	0.226470947265625	-3.510040283203125	3.5173387496321795
160.0	500.0	0.20196533203125	-3.69073486328125	3.696256731665451
160.0	520.0	0.1155548095703125	-3.8536376953125	3.8553698137465706
160.0	540.0	-0.0236358642578125	-3.8563232421875	3.8563956750202286
160.0	560.0	-0.1863861083984375	-3.645263671875	3.6500256189368754
160.0	580.0	0.248138427734375	-2.418212890625	2.4309105832390063
160.0	600.0	0.5920562744140625	-2.3179931640625	2.392409442531428
160.0	620.0	0.7285919189453125	-2.3170166015625	2.428870543332569
160.0	640.0	0.814300537109375	-2.284423828125	2.4252170194112312
160.0	660.0	0.7640228271484375	-2.3330078125	2.4549249140431826
160.0	680.0	0.53619384765625	-2.410888671875	2.4697951393667483
160.0	700.0	0.25604248046875	-1.390625	1.4139998735606698
160.0	720.0	0.3773345947265625	-0.92041015625	0.9947543677238159
160.0	740.0	0.977569580078125	-1.2802734375	1.610820399256909
160.0	760.0	0.670135498046875	-2.177734375	2.278510169781819
160.0	780.0	0.6493377685546875	-2.185791015625	2.2802021624537043
160.0	800.0	0.7369232177734375	-2.1876220703125	2.3084077090955804
180.0	0.0	1.4756011962890625	1.1324057579040527	1.8600380885949526
180.0	20.0	1.2296142578125	1.2600421905517578	1.7605844327910711
180.0	40.0	1.171905517578125	1.3182258605957031	1.7638259442681228
180.0	60.0	1.0053253173828125	1.4443359375	1.759768534246722
180.0	80.0	0.7742919921875	1.6870269775390625	1.8562295418698282
180.0	100.0	1.1009063720703125	1.6327133178710938	1.969199740610041
180.0	120.0	2.0308685302734375	0.8121337890625	2.187233018814412
180.0	140.0	2.3207244873046875	0.3380279541015625	2.3452132192467476
180.0	160.0	2.111419677734375	0.0728607177734375	2.1126764399023323
180.0	180.0	1.7520294189453125	-0.1466522216796875	1.758156409132429
180.0	200.0	2.12774658203125	-0.3552398681640625	2.1571974599648702
180.0	220.0	2.271942138671875	-0.4268951416015625	2.3117007901966793
180.0	240.0	1.6121978759765625	0.302825927734375	1.6403918842189888
180.0	260.0	0.5652008056640625	0.605224609375	0.828099497956874
180.0	280.0	0.0061798095703125	0.81671142578125	0.8167348058262043
180.0	300.0	-0.1148834228515625	0.398101806640625	0.4143467742080545
180.0	320.0	-0.2166900634765625	-0.11846923828125	0.24696061230167105
180.0	340.0	-0.4514312744140625	-1.375091552734375	1.4472964360905956
180.0	360.0	-0.270660400390625	-1.6956787109375	1.7171439494306455
180.0	380.0	1.0155181884765625	-3.16009521484375	3.3192587964792812
180.0	400.0	0.805450439453125	-3.54541015625	3.635750759672049
180.0	420.0	0.2230377197265625	-3.629730224609375	3.6365763195433765
180.0	440.0	-0.0925445556640625	-3.785308837890625	3.7864399497411725
180.0	460.0	-0.288360595703125	-3.702972412109375	3.7141831562265994
180.0	480.0	-0.282196044921875	-3.720977783203125	3.731663204371583
180.0	500.0	-0.2572174072265625	-3.89129638671875	3.8997882460296167
180.0	520.0	-0.2595977783203125	-4.0372314453125	4.045569026667188
180.0	540.0	-0.2430572509765625	-4.1220703125	4.1292300115694855
180.0	560.0	-0.1293792724609375	-4.123779296875	4.125808367517497
180.0	580.0	-0.4454193115234375	-2.7740478515625	2.8095800123571024
180.0	600.0	-0.1064300537109375	-2.493408203125	2.495678629900884
180.0	620.0	0.0273590087890625	-2.5389404296875	2.539087832443704
180.0	640.0	0.05145263671875	-2.507080078125	2.507608002052268
180.0	660.0	0.107696533203125	-2.4840087890625	2.486342335118742
180.0	680.0	-0.0626068115234375	-2.7957763671875	2.7964772675945833
180.0	700.0	-0.0641326904296875	-1.802734375	1.8038747819037746
180.0	720.0	0.357086181640625	-1.364990234375	1.4109248318240766
180.0	740.0	1.040496826171875	-1.193603515625	1.5834528719813876
180.0	760.0	0.79180908203125	-2.1387939453125	2.2806580547930855
180.0	780.0	0.771240234375	-2.147705078125	2.281983479721691
180.0	800.0	0.7826385498046875	-2.1524658203125	2.29033451863564
200.0	0.0	1.0711822509765625	1.1944246292114258	1.6043944682259619
200.0	20.0	0.7902984619140625	1.3701400756835938	1.581725477413188
200.0	40.0	0.7201080322265625	1.4373397827148438	1.6076384012121527
200.0	60.0	0.5904388427734375	1.5181655883789062	1.6289397719969596
200.0	80.0	0.4686126708984375	1.7320632934570312	1.7943358347499458
200.0	100.0	1.12530517578125	1.4287872314453125	1.8187206193863947
200.0	120.0	2.60430908203125	0.5165328979492188	2.655038988303989
200.0	140.0	2.381988525390625	0.2022552490234375	2.3905598760227984
200.0	160.0	1.6924591064453125	-0.060211181640625	1.6935298088265898
200.0	180.0	1.5669097900390625	-0.2105255126953125	1.580989336338447
200.0	200.0	1.818634033203125	-0.4468841552734375	1.8727346835467962
200.0	220.0	1.8567962646484375	-0.5612640380859375	1.9397705247943435
200.0	240.0	1.3926239013671875	0.1105499267578125	1.397004873636926
200.0	260.0	0.86700439453125	0.483367919921875	0.9926435242049885
200.0	280.0	0.2915496826171875	0.546173095703125	0.6191173296751737
200.0	300.0	-0.024688720703125	-0.0443115234375	0.05072518151085341
200.0	320.0	-0.1199798583984375	-0.43231201171875	0.4486522505210709
200.0	340.0	-0.1176910400390625	-1.511444091796875	1.5160192688528589
200.0	360.0	-0.1457672119140625	-1.77227783203125	1.7782622961696586
200.0	380.0	0.6204681396484375	-3.202301025390625	3.261857227031349
200.0	400.0	0.423919677734375	-3.56219482421875	3.5873304641280637
200.0	420.0	-0.2391510009765625	-3.621612548828125	3.629500055806232
200.0	440.0	-0.371124267578125	-3.77020263671875	3.7884246256071155
200.0	460.0	-0.4048004150390625	-3.753662109375	3.7754261491086503
200.0	480.0	-0.3566436767578125	-3.803619384765625	3.820303016298074
200.0	500.0	-0.302032470703125	-4.025360107421875	4.0366753161212365
200.0	520.0	-0.3048858642578125	-4.14208984375	4.153295518491446
200.0	540.0	-0.3410186767578125	-4.232177734375	4.245894736476301
200.0	560.0	-0.2141876220703125	-4.375732421875	4.380971417995807
200.0	580.0	-0.4200897216796875	-3.48876953125	3.5139704347702274
200.0	600.0	-0.2790374755859375	-2.626708984375	2.6414885957311487
200.0	620.0	-0.1071624755859375	-2.7073974609375	2.7095174492268046
200.0	640.0	-0.010223388671875	-2.66845703125	2.668476615093994
200.0	660.0	0.03057861328125	-2.6351318359375	2.6353092502326065
200.0	680.0	-0.036834716796875	-3.0804443359375	3.080664555444317
200.0	700.0	-0.0626373291015625	-2.404296875	2.4051126580956126
200.0	720.0	0.36920166015625	-2.0543212890625	2.0872340128882394
200.0	740.0	0.9154052734375	-1.6234130859375	1.8637158748667408
200.0	760.0	0.94378662109375	-2.095703125	2.298413534221012
200.0	780.0	1.0016937255859375	-2.081298828125	2.3098041327854477
200.0	800.0	0.941436767578125	-2.0936279296875	2.2955568159632898
220.0	0.0	0.536773681640625	1.3838446140289307	1.484301822770191
220.0	20.0	0.3188629150390625	1.5076885223388672	1.5410380394330196
220.0	40.0	0.2625732421875	1.5618858337402344	1.5838030386229478
220.0	60.0	0.1714935302734375	1.6190109252929688	1.628068305429364
220.0	80.0	0.2070465087890625	1.643890380859375	1.6568777387253775
220.0	100.0	1.3757476806640625	1.1903228759765625	1.819216927671261
220.0	120.0	2.4606475830078125	0.44329071044921875	2.5002586229693846
220.0	140.0	1.7475433349609375	0.0704498291015625	1.7489628029168702
220.0	160.0	1.5105133056640625	-0.1347198486328125	1.5165091111509423
220.0	180.0	1.4911041259765625	-0.2634735107421875	1.5142026962620103
220.0	200.0	1.5546722412109375	-0.5537261962890625	1.6503388979384181
220.0	220.0	1.53680419921875	-0.753173828125	1.711443239522962
220.0	240.0	1.2626800537109375	-0.31109619140625	1.3004390636807748
220.0	260.0	0.71514892578125	0.216278076171875	0.7471373316055645
220.0	280.0	0.1919097900390625	0.130584716796875	0.23212439719632466
220.0	300.0	-0.150482177734375	-0.5078125	0.5296398974510229
220.0	320.0	-0.3127899169921875	-0.808868408203125	0.8672402400494553
220.0	340.0	-0.003814697265625	-1.664794921875	1.664799292352089
220.0	360.0	0.0981903076171875	-2.031585693359375	2.0339571691587928
220.0	380.0	0.4316558837890625	-3.40545654296875	3.4327046287233025
220.0	400.0	0.1339263916015625	-3.587005615234375	3.5895049188001336
220.0	420.0	-0.3502960205078125	-3.642608642578125	3.659413207738156
220.0	440.0	-0.449493408203125	-3.692169189453125	3.71942974763135
220.0	460.0	-0.4660797119140625	-3.6522216796875	3.681841047008586
220.0	480.0	-0.4024505615234375	-3.73529052734375	3.7569085400278883
220.0	500.0	-0.425994873046875	-3.927093505859375	3.9501310149949584
220.0	520.0	-0.459136962890625	-4.039794921875	4.065802474481448
220.0	540.0	-0.5441741943359375	-4.15234375	4.187849588027873
220.0	560.0	-0.60003662109375	-4.24658203125	4.288764728309188
220.0	580.0	-0.287689208984375	-3.6004638671875	3.6119392491968663
220.0	600.0	-0.172393798828125	-2.7630615234375	2.768434323615995
220.0	620.0	-0.020263671875	-2.8641357421875	2.86420742371669
220.0	640.0	0.0301361083984375	-2.8577880859375	2.8579469780168636
220.0	660.0	0.078277587890625	-2.8275146484375	2.8285979685870197
220.0	680.0	0.1106414794921875	-3.3984375	3.400238076722051
220.0	700.0	0.0547637939453125	-3.008056640625	3.0085551060825604
220.0	720.0	0.1115875244140625	-2.726318359375	2.7286010284154867
220.0	740.0	0.5912933349609375	-2.8704833984375	2.9307512259955684
220.0	760.0	0.5847320556640625	-2.302490234375	2.375578425628875
220.0	780.0	0.81719970703125	-2.1708984375	2.319615353266981
220.0	800.0	0.9247283935546875	-2.055908203125	2.254302806085043
240.0	0.0	0.311126708984375	1.4222965240478516	1.4559283057080965
240.0	20.0	0.1553192138671875	1.4983062744140625	1.5063352051070402
240.0	40.0	0.1166229248046875	1.5396308898925781	1.544041509708017
240.0	60.0	-0.1148834228515625	1.6392745971679688	1.643295288670389
240.0	80.0	0.392425537109375	1.383819580078125	1.4383860512335274
240.0	100.0	2.024169921875	1.0969009399414062	2.302271822497896
240.0	120.0	1.6895294189453125	0.33969879150390625	1.7233412101005707
240.0	140.0	1.34759521484375	-0.01318359375	1.347659701190897
240.0	160.0	1.197784423828125	-0.2672271728515625	1.2272317987550323
240.0	180.0	1.2852020263671875	-0.38507080078125	1.3416496450983908
240.0	200.0	1.3065032958984375	-0.6449432373046875	1.4570184080987207
240.0	220.0	1.2256622314453125	-0.910919189453125	1.5270958304263165
240.0	240.0	1.0236663818359375	-0.816741943359375	1.3095649137570569
240.0	260.0	0.584716796875	-0.722320556640625	0.9293227206376601
240.0	280.0	0.1955108642578125	-0.790771484375	0.81458212510678
240.0	300.0	-0.0847015380859375	-1.23736572265625	1.2402613765488093
240.0	320.0	-0.2919921875	-1.466400146484375	1.4951885590688658
240.0	340.0	-0.351104736328125	-1.853179931640625	1.886146970654088
240.0	360.0	-0.4438629150390625	-2.216400146484375	2.260407904932854
240.0	380.0	-0.23114013671875	-3.326263427734375	3.334284653937872
240.0	400.0	-0.362213134765625	-3.5018310546875	3.520514037831764
240.0	420.0	-0.5148468017578125	-3.620697021484375	3.6571182850252564
240.0	440.0	-0.574951171875	-3.56890869140625	3.6149243557280015
240.0	460.0	-0.55499267578125	-3.538055419921875	3.581320011477526
240.0	480.0	-0.4619140625	-3.6842041015625	3.7130478670635534
240.0	500.0	-0.4891510009765625	-3.850067138671875	3.88101606206898
240.0	520.0	-0.5065155029296875	-3.9425048828125	3.974909144333807
240.0	540.0	-0.5687713623046875	-4.0628662109375	4.102484943367321
240.0	560.0	-0.5680084228515625	-4.0908203125	4.130065907173022
240.0	580.0	-0.1545867919921875	-3.545654296875	3.549022607593052
240.0	600.0	-0.3106536865234375	-3.283935546875	3.298596427115601
240.0	620.0	-0.250946044921875	-3.3570556640625	3.3664219356872134
240.0	640.0	-0.230987548828125	-3.363525390625	3.3714475082807804
240.0	660.0	-0.2387847900390625	-3.3397216796875	3.3482471643725313
240.0	680.0	0.172454833984375	-3.6943359375	3.698358918340482
240.0	700.0	0.109405517578125	-3.55908203125	3.5607631867962186
240.0	720.0	0.0949554443359375	-3.3702392578125	3.3715766625289105
240.0	740.0	0.328277587890625	-3.61669921875	3.631567074090488
240.0	760.0	0.5345611572265625	-3.8193359375	3.8565635784068704
240.0	780.0	0.76397705078125	-3.4398193359375	3.523637041184849
240.0	800.0	1.1362762451171875	-3.029296875	3.23539228874991
260.0	0.0	-0.194488525390625	1.5383381843566895	1.5505838113299313
260.0	20.0	-0.33197021484375	1.6474418640136719	1.6805561337986443
260.0	40.0	-0.286041259765625	1.6206779479980469	1.6457267736217533
260.0	60.0	-0.367584228515625	1.6584854125976562	1.698732477128946
260.0	80.0	0.59698486328125	1.3147506713867188	1.4439391451507784
260.0	100.0	1.37823486328125	0.9870834350585938	1.6952477831075194
260.0	120.0	1.007080078125	0.328826904296875	1.0594042744607568
260.0	140.0	0.9952392578125	-0.00628662109375	0.9952591129429321
260.0	160.0	0.96636962890625	-0.3426513671875	1.0253195692601729
260.0	180.0	1.123443603515625	-0.5510711669921875	1.2513212862292018
260.0	200.0	1.12249755859375	-0.728363037109375	1.3381006998264824
260.0	220.0	0.943878173828125	-0.9524993896484375	1.3409552916893845
260.0	240.0	0.80206298828125	-1.1944427490234375	1.4387489419163146
260.0	260.0	0.510711669921875	-1.38531494140625	1.476456533961563
260.0	280.0	0.0919189453125	-1.514190673828125	1.5169780780273108
260.0	300.0	-0.0994873046875	-1.6494140625	1.6524117142427723
260.0	320.0	-0.351318359375	-1.8270263671875	1.8604972281710863
260.0	340.0	-0.506256103515625	-2.031463623046875	2.0935949212083886
260.0	360.0	-0.53753662109375	-2.299163818359375	2.361164941860214
260.0	380.0	-0.454833984375	-3.196014404296875	3.2282165394867097
260.0	400.0	-0.57281494140625	-3.3720703125	3.4203764631312286
260.0	420.0	-0.58160400390625	-3.506256103515625	3.5541658769393916
260.0	440.0	-0.6405029296875	-3.497406005859375	3.5555720739087118
260.0	460.0	-0.626068115234375	-3.473876953125	3.5298416919695077
260.0	480.0	-0.519561767578125	-3.586395263671875	3.6238343529495056
260.0	500.0	-0.55242919921875	-3.733428955078125	3.774078666743078
260.0	520.0	-0.500396728515625	-3.756591796875	3.7897729238382714
260.0	540.0	-0.548553466796875	-3.894287109375	3.9327322558469655
260.0	560.0	-0.51263427734375	-3.8984375	3.93199807269968
260.0	580.0	-0.35302734375	-3.5	3.517758989105874
260.0	600.0	-0.61065673828125	-3.37939453125	3.434124204196858
260.0	620.0	-0.559814453125	-3.4490966796875	3.494232408950352
260.0	640.0	-0.527984619140625	-3.48779296875	3.5275299503917763
260.0	660.0	-0.41925048828125	-3.4501953125	3.475574580745037
260.0	680.0	-0.08795166015625	-3.6339111328125	3.634975325322425
260.0	700.0	0.02593994140625	-3.8717041015625	3.8717909977962455
260.0	720.0	0.01715087890625	-3.732666015625	3.732705417903892
260.0	740.0	0.1214599609375	-3.9395751953125	3.9414470999408913
260.0	760.0	0.34912109375	-4.31689453125	4.330988793801867
260.0	780.0	0.5325927734375	-4.0992431640625	4.133696841863344
260.0	800.0	0.7713623046875	-3.9566650390625	4.031153437470753
280.0	0.0	-0.28948974609375	1.542250633239746	1.5691849249918959
280.0	20.0	-0.3978271484375	1.6538105010986328	1.7009866588477476
280.0	40.0	-0.293914794921875	1.5739631652832031	1.6011701821924762
280.0	60.0	-0.184783935546875	1.60888671875	1.619463360686599
280.0	80.0	1.1986083984375	1.222808837890625	1.7122860587029054
280.0	100.0	0.937835693359375	0.860076904296875	1.272504644016577
280.0	120.0	0.553955078125	0.40113067626953125	0.6839386288439383
280.0	140.0	0.56622314453125	0.0793304443359375	0.5717534160819628
280.0	160.0	0.5654296875	-0.443511962890625	0.7186192265264288
280.0	180.0	0.72967529296875	-0.8081817626953125	1.08884516563299
280.0	200.0	0.84393310546875	-1.08148193359375	1.3717967266311013
280.0	220.0	0.839111328125	-1.291351318359375	1.5400311842349808
280.0	240.0	0.773223876953125	-1.5562744140625	1.737775939457098
280.0	260.0	0.68243408203125	-1.798492431640625	1.9236141252825223
280.0	280.0	0.420379638671875	-2.11810302734375	2.1594164663289606
280.0	300.0	0.102447509765625	-2.21502685546875	2.217394746702751
280.0	320.0	-0.1258544921875	-2.386322021484375	2.3896384963891606
280.0	340.0	-0.20050048828125	-2.505523681640625	2.5135332432778785
280.0	360.0	-0.31353759765625	-2.662200927734375	2.680600605232682
280.0	380.0	-0.38983154296875	-2.95550537109375	2.9811039281543676
280.0	400.0	-0.475921630859375	-3.192169189453125	3.2274518637485
280.0	420.0	-0.564971923828125	-3.45269775390625	3.498616162791128
280.0	440.0	-0.699310302734375	-3.48797607421875	3.557388367023326
280.0	460.0	-0.7803955078125	-3.492218017578125	3.5783521110856626
280.0	480.0	-0.759918212890625	-3.52911376953125	3.6100027269488244
280.0	500.0	-0.7789306640625	-3.629119873046875	3.711771010226872
280.0	520.0	-0.59930419921875	-3.6395263671875	3.6885386944770238
280.0	540.0	-0.511322021484375	-3.738525390625	3.7733303997930894
280.0	560.0	-0.50823974609375	-3.7525634765625	3.7868245648749395
280.0	580.0	-0.227935791015625	-3.4991455078125	3.506561565076295
280.0	600.0	-0.768829345703125	-3.3502197265625	3.437305744193089
280.0	620.0	-0.874725341796875	-3.387939453125	3.499039605609314
280.0	640.0	-0.945556640625	-3.4757080078125	3.6020304713039244
280.0	660.0	-0.85491943359375	-3.438232421875	3.5429266750482835
280.0	680.0	-0.51397705078125	-3.5643310546875	3.6011981722948123
280.0	700.0	-0.19659423828125	-4.1409912109375	4.145655256239598
280.0	720.0	-0.209075927734375	-3.9774169921875	3.9829083184652707
280.0	740.0	-0.0740966796875	-4.183837890625	4.1844939733461395
280.0	760.0	0.0582275390625	-4.557373046875	4.557745005448198
280.0	780.0	0.25555419921875	-4.5335693359375	4.540766330972242
280.0	800.0	0.636077880859375	-4.4989013671875	4.543644856522142
300.0	0.0	-0.73248291015625	1.8212332725524902	1.9630134606576752
300.0	20.0	-0.7838134765625	1.8987617492675781	2.0541810403473852
300.0	40.0	-0.5855712890625	1.6724586486816406	1.772007806451297
300.0	60.0	-0.429656982421875	1.587310791015625	1.644433236655876
300.0	80.0	0.862548828125	1.1936492919921875	1.4726809271438472
300.0	100.0	0.479827880859375	0.8706130981445312	0.994083478341139
300.0	120.0	0.3890380859375	0.41446685791015625	0.5684482462070152
300.0	140.0	0.29620361328125	0.0985260009765625	0.3121601406158414
300.0	160.0	0.162261962890625	-0.546234130859375	0.5698251225742994
300.0	180.0	0.2486572265625	-1.0860748291015625	1.114176355309043
300.0	200.0	0.487335205078125	-1.5113372802734375	1.5879659873098193
300.0	220.0	0.682342529296875	-1.6286468505859375	1.7658091321574791
300.0	240.0	0.796234130859375	-1.8336334228515625	1.999049854441785
300.0	260.0	0.84429931640625	-2.039215087890625	2.207088469084289
300.0	280.0	0.64056396484375	-2.246673583984375	2.3362072652120447
300.0	300.0	0.389007568359375	-2.346893310546875	2.3789146893763435
300.0	320.0	0.132965087890625	-2.446380615234375	2.4499913936975943
300.0	340.0	0.01483154296875	-2.530487060546875	2.530530525060308
300.0	360.0	-0.154327392578125	-2.66070556640625	2.6651774903756724
300.0	380.0	-0.33056640625	-2.871063232421875	2.8900308360821665
300.0	400.0	-0.425750732421875	-3.10430908203125	3.133368564809998
300.0	420.0	-0.525543212890625	-3.390838623046875	3.4313236857169023
300.0	440.0	-0.651580810546875	-3.446044921875	3.5071046685625733
300.0	460.0	-0.7470703125	-3.450286865234375	3.5302398649706084
300.0	480.0	-0.82171630859375	-3.47265625	3.56855140392751
300.0	500.0	-0.96533203125	-3.486846923828125	3.6180059978898473
300.0	520.0	-0.766387939453125	-3.4971923828125	3.5801822629778193
300.0	540.0	-0.659210205078125	-3.5777587890625	3.637982414360068
300.0	560.0	-0.727020263671875	-3.577880859375	3.650998480918817
300.0	580.0	-0.36224365234375	-3.684814453125	3.702577212918352
300.0	600.0	-1.1241455078125	-3.34228515625	3.5262690181584433
300.0	620.0	-1.3094482421875	-3.347900390625	3.5948701957810605
300.0	640.0	-1.35400390625	-3.4508056640625	3.706937591768452
300.0	660.0	-1.218963623046875	-3.399169921875	3.6111256516619936
300.0	680.0	-0.7054443359375	-3.47705078125	3.5478914648700197
300.0	700.0	-0.42034912109375	-4.2137451171875	4.234659525419462
300.0	720.0	-0.35809326171875	-4.0439453125	4.059769017392381
300.0	740.0	-0.255584716796875	-4.2462158203125	4.253900838069959
300.0	760.0	-0.1185302734375	-4.635986328125	4.63750133803572
300.0	780.0	0.1168212890625	-4.707275390625	4.708724754831394
300.0	800.0	0.5654296875	-4.877197265625	4.909863938983068
320.0	0.0	-0.8858642578125	1.8504042625427246	2.0515241695154303
320.0	20.0	-0.8975830078125	1.899932861328125	2.101285352699202
320.0	40.0	-0.68572998046875	1.6105232238769531	1.7504315641465926
320.0	60.0	-0.35357666015625	1.5525054931640625	1.5922593258988427
320.0	80.0	0.61639404296875	1.1154098510742188	1.2743942686942578
320.0	100.0	0.10577392578125	0.8379440307617188	0.8445935839588018
320.0	120.0	0.164276123046875	0.35001373291015625	0.3866474593593164
320.0	140.0	0.017669677734375	0.05621337890625	0.05892504967578984
320.0	160.0	-0.064483642578125	-0.7386932373046875	0.7415024200903344
320.0	180.0	0.032318115234375	-1.2863006591796875	1.2867065890786449
320.0	200.0	0.2115478515625	-1.728973388671875	1.7418672372589754
320.0	220.0	0.411895751953125	-1.9651336669921875	2.00783675621879
320.0	240.0	0.54730224609375	-2.0794677734375	2.1502850902483552
320.0	260.0	0.745452880859375	-2.1632080078125	2.288049143407035
320.0	280.0	0.75567626953125	-2.29888916015625	2.4199045425422416
320.0	300.0	0.58514404296875	-2.357513427734375	2.4290457206420997
320.0	320.0	0.40802001953125	-2.41839599609375	2.4525740621356498
320.0	340.0	0.23370361328125	-2.498016357421875	2.508924690142764
320.0	360.0	0.00665283203125	-2.6185302734375	2.61853872476286
320.0	380.0	-0.25177001953125	-2.80816650390625	2.819430307064854
320.0	400.0	-0.412628173828125	-3.009185791015625	3.0373444214785827
320.0	420.0	-0.525146484375	-3.317626953125	3.3589324837145647
320.0	440.0	-0.623565673828125	-3.391265869140625	3.448118087417373
320.0	460.0	-0.706268310546875	-3.40667724609375	3.4791183919975524
320.0	480.0	-0.760467529296875	-3.43359375	3.51679924123541
320.0	500.0	-0.885589599609375	-3.321014404296875	3.437063515922221
320.0	520.0	-0.81475830078125	-3.2945556640625	3.3938073180866133
320.0	540.0	-0.85211181640625	-3.357421875	3.463867231056594
320.0	560.0	-0.964813232421875	-3.3443603515625	3.4807485882435687
320.0	580.0	-0.88226318359375	-3.308349609375	3.4239692555536614
320.0	600.0	-1.81103515625	-3.0726318359375	3.5666391373939295
320.0	620.0	-1.811553955078125	-3.0838623046875	3.5765813909977915
320.0	640.0	-1.833465576171875	-3.2083740234375	3.69530240890726
320.0	660.0	-1.53424072265625	-3.145751953125	3.499949991877959
320.0	680.0	-0.93695068359375	-3.257080078125	3.389166153909476
320.0	700.0	-0.458709716796875	-4.13427734375	4.1596470714867655
320.0	720.0	-0.32452392578125	-3.9697265625	3.9829693395031978
320.0	740.0	-0.287872314453125	-4.197509765625	4.207369570402134
320.0	760.0	-0.145751953125	-4.60205078125	4.604358264193121
320.0	780.0	0.06396484375	-4.7451171875	4.7455482954389865
320.0	800.0	0.22705078125	-5.0987548828125	5.103807736609065
340.0	0.0	-0.97601318359375	2.0960683822631836	2.3121644400155033
340.0	20.0	-0.93878173828125	2.0623531341552734	2.265968137924813
340.0	40.0	-0.691253662109375	1.6017112731933594	1.7445087067866167
340.0	60.0	-0.362457275390625	1.50091552734375	1.5440604575939254
340.0	80.0	0.03814697265625	1.0664443969726562	1.0671264420663604
340.0	100.0	-0.231048583984375	0.8235931396484375	0.8553882789921519
340.0	120.0	-0.16339111328125	0.28437042236328125	0.3279682805003515
340.0	140.0	-0.4688720703125	-0.19354248046875	0.5072471883264869
340.0	160.0	-0.360382080078125	-1.0698089599609375	1.1288784055221088
340.0	180.0	-0.173614501953125	-1.481964111328125	1.4920990659312776
340.0	200.0	0.0570068359375	-1.860931396484375	1.8618043510973141
340.0	220.0	0.299346923828125	-2.1966705322265625	2.2169731635628542
340.0	240.0	0.54443359375	-2.2185211181640625	2.2843475851418633
340.0	260.0	0.7562255859375	-2.25384521484375	2.3773294658714397
340.0	280.0	0.84197998046875	-2.304534912109375	2.4535304050777773
340.0	300.0	0.702880859375	-2.318389892578125	2.4225963750662527
340.0	320.0	0.500152587890625	-2.3743896484375	2.4264951707722076
340.0	340.0	0.309783935546875	-2.45086669921875	2.4703671111926506
340.0	360.0	0.076171875	-2.5250244140625	2.5261730831739713
340.0	380.0	-0.204833984375	-2.696136474609375	2.7039062207987183
340.0	400.0	-0.37261962890625	-2.871337890625	2.895414766485979
340.0	420.0	-0.58416748046875	-3.07476806640625	3.1297684111494313
340.0	440.0	-0.6961669921875	-3.13653564453125	3.2128654392032128
340.0	460.0	-0.742279052734375	-3.1978759765625	3.2828933813944983
340.0	480.0	-0.7264404296875	-3.205322265625	3.2866101874721836
340.0	500.0	-0.82086181640625	-3.188873291015625	3.2928296323658457
340.0	520.0	-0.869110107421875	-3.15771484375	3.2751359381347744
340.0	540.0	-1.056549072265625	-3.1446533203125	3.3173996513923045
340.0	560.0	-1.24951171875	-3.11083984375	3.3524027306927344
340.0	580.0	-1.484344482421875	-2.957275390625	3.308890490556088
340.0	600.0	-2.1185302734375	-2.68603515625	3.4209582546535304
340.0	620.0	-1.884490966796875	-2.6988525390625	3.291673014067941
340.0	640.0	-1.7049560546875	-2.8238525390625	3.2986388572842125
340.0	660.0	-1.427703857421875	-2.77685546875	3.122381238546005
340.0	680.0	-0.801788330078125	-2.906494140625	3.0150576637498867
340.0	700.0	-0.55419921875	-3.8939208984375	3.933161163409328
340.0	720.0	-0.491119384765625	-3.8533935546875	3.8845643433208483
340.0	740.0	-0.4637451171875	-4.0889892578125	4.115202629788874
340.0	760.0	-0.347442626953125	-4.4351806640625	4.448768807422787
340.0	780.0	-0.141876220703125	-4.692626953125	4.694771196043128
340.0	800.0	0.09002685546875	-4.9791259765625	4.979939791321283
360.0	0.0	-0.946685791015625	2.1336755752563477	2.334263362895538
360.0	20.0	-0.896697998046875	1.9900360107421875	2.1827300849514018
360.0	40.0	-0.75286865234375	1.5745124816894531	1.7452509168247914
360.0	60.0	-0.7398681640625	1.4501953125	1.628026825513077
360.0	80.0	-0.4815673828125	1.014617919921875	1.1231013612383671
360.0	100.0	-0.643585205078125	0.7710418701171875	1.0043443043445122
360.0	120.0	-0.571990966796875	0.15834808349609375	0.5935046601705075
360.0	140.0	-0.826934814453125	-0.4720001220703125	0.9521582340078849
360.0	160.0	-0.61102294921875	-1.2388763427734375	1.381362963581863
360.0	180.0	-0.405029296875	-1.56695556640625	1.6184555843206165
360.0	200.0	-0.169525146484375	-1.8740081787109375	1.8816602852709714
360.0	220.0	0.14251708984375	-2.4209136962890625	2.425104996856322
360.0	240.0	0.399383544921875	-2.527862548828125	2.5592179043063505
360.0	260.0	0.596466064453125	-2.501068115234375	2.571208564680475
360.0	280.0	1.00775146484375	-2.22039794921875	2.4383867756755806
360.0	300.0	0.81964111328125	-1.87158203125	2.0431913405941216
360.0	320.0	0.6124267578125	-1.8795166015625	1.9767774759020753
360.0	340.0	0.472625732421875	-1.93817138671875	1.9949645127777578
360.0	360.0	0.19769287109375	-1.943450927734375	1.9534799665706564
360.0	380.0	-0.191009521484375	-2.195343017578125	2.203636903422775
360.0	400.0	-0.439239501953125	-2.578948974609375	2.6160866105147926
360.0	420.0	-0.6842041015625	-2.525299072265625	2.6163468151184723
360.0	440.0	-0.791259765625	-2.4166259765625	2.5428671076746396
360.0	460.0	-0.858154296875	-2.4903564453125	2.6340660625645924
360.0	480.0	-0.858978271484375	-2.519989013671875	2.662365170277968
360.0	500.0	-1.04058837890625	-2.932891845703125	3.1120216504559575
360.0	520.0	-1.154052734375	-2.929931640625	3.149021615113799
360.0	540.0	-1.352996826171875	-2.9190673828125	3.2173832219726304
360.0	560.0	-1.556243896484375	-2.867431640625	3.2625234526363562
360.0	580.0	-1.86480712890625	-2.64111328125	3.233107636997988
360.0	600.0	-2.417449951171875	-2.3489990234375	3.370735925362773
360.0	620.0	-1.8914794921875	-2.0965576171875	2.823694124998813
360.0	640.0	-1.51116943359375	-2.206787109375	2.6746107012295686
360.0	660.0	-1.11029052734375	-2.1881103515625	2.453685384421611
360.0	680.0	-0.59613037109375	-2.3515625	2.4259467452412515
360.0	700.0	-0.554534912109375	-3.660888671875	3.702649704820975
360.0	720.0	-0.54168701171875	-3.7108154296875	3.7501434601721058
360.0	740.0	-0.49609375	-3.936767578125	3.9679022131304142
360.0	760.0	-0.436187744140625	-3.8736572265625	3.8981380243698873
360.0	780.0	-0.339599609375	-3.866943359375	3.8818267399900868
360.0	800.0	-0.47698974609375	-3.4864501953125	3.518927987650948
380.0	0.0	-1.240814208984375	2.131619453430176	2.4664592831545957
380.0	20.0	-1.144683837890625	1.9424057006835938	2.2546043987307693
380.0	40.0	-1.0478515625	1.6220474243164062	1.9310698443518761
380.0	60.0	-0.67791748046875	1.392791748046875	1.5490128998018602
380.0	80.0	-0.901031494140625	0.959228515625	1.3160460093102475
380.0	100.0	-1.110931396484375	0.6335372924804688	1.2788815694419116
380.0	120.0	-0.942138671875	0.05902862548828125	0.943986046331949
380.0	140.0	-1.031890869140625	-0.615142822265625	1.2013323676654653
380.0	160.0	-0.8555908203125	-1.3189239501953125	1.5721310499452086
380.0	180.0	-0.567352294921875	-1.6617431640625	1.7559268122167184
380.0	200.0	-0.363555908203125	-1.97967529296875	2.0127809528064162
380.0	220.0	-0.03973388671875	-2.62152099609375	2.62182209821989
380.0	240.0	0.22357177734375	-2.808258056640625	2.817143527105359
380.0	260.0	0.567779541015625	-2.596099853515625	2.6574627102971293
380.0	280.0	1.008392333984375	-1.7889404296875	2.053573217640158
380.0	300.0	0.608123779296875	-1.188934326171875	1.3354322756681016
380.0	320.0	0.50628662109375	-1.22698974609375	1.327339436511148
380.0	340.0	0.4669189453125	-1.300048828125	1.3813545008436188
380.0	360.0	0.22149658203125	-1.438446044921875	1.455399519033489
380.0	380.0	-0.191925048828125	-1.71881103515625	1.7294931624445868
380.0	400.0	-0.576507568359375	-2.269744873046875	2.3418161253817975
380.0	420.0	-0.72662353515625	-2.136260986328125	2.256455796941429
380.0	440.0	-0.8148193359375	-2.0513916015625	2.20729201810245
380.0	460.0	-0.85906982421875	-2.101898193359375	2.270677647340247
380.0	480.0	-0.90838623046875	-2.179473876953125	2.3612013730358345
380.0	500.0	-1.113525390625	-2.415252685546875	2.6595834881815517
380.0	520.0	-1.2802734375	-2.546142578125	2.8499021216366516
380.0	540.0	-1.514312744140625	-2.5462646484375	2.962533838954292
380.0	560.0	-1.66534423828125	-2.48876953125	2.9945525895624043
380.0	580.0	-1.91351318359375	-2.418701171875	3.084095987905789
380.0	600.0	-2.049560546875	-1.5992431640625	2.5996686583307467
380.0	620.0	-1.326324462890625	-1.47607421875	1.9844222534834988
380.0	640.0	-0.733428955078125	-1.571044921875	1.7338108831981114
380.0	660.0	-0.428314208984375	-1.5679931640625	1.6254401324455603
380.0	680.0	-0.25457763671875	-1.712646484375	1.7314640491674527
380.0	700.0	-0.555755615234375	-3.396484375	3.441652279572078
380.0	720.0	-0.497161865234375	-3.4959716796875	3.5311454098380546
380.0	740.0	-0.247161865234375	-3.6119384765625	3.620385137813209
380.0	760.0	-0.438385009765625	-2.85302734375	2.8865111191492727
380.0	780.0	-1.17401123046875	-2.390869140625	2.6635610781169774
380.0	800.0	-3.185211181640625	-1.532958984375	3.5349021937564973
400.0	0.0	-0.53009033203125	2.052858352661133	2.120194136442128
400.0	20.0	-0.695098876953125	1.9261798858642578	2.047762535415066
400.0	40.0	-0.86834716796875	1.70098876953125	1.9098140218855826
400.0	60.0	-1.061614990234375	1.3092803955078125	1.6855982740710866
400.0	80.0	-1.15301513671875	0.9447479248046875	1.4906349475727856
400.0	100.0	-1.301361083984375	0.5608367919921875	1.4170668926204846
400.0	120.0	-1.29449462890625	0.02666473388671875	1.2947692274302705
400.0	140.0	-1.127227783203125	-0.923065185546875	1.4569460566519674
400.0	160.0	-0.866668701171875	-1.4818115234375	1.716647904662779
400.0	180.0	-0.639678955078125	-1.8523712158203125	1.9597112763796265
400.0	200.0	-0.576141357421875	-2.1484222412109375	2.2243329315239095
400.0	220.0	-0.366912841796875	-2.7288665771484375	2.7534229296192927
400.0	240.0	-0.101165771484375	-2.84625244140625	2.8480497666879114
400.0	260.0	0.7548828125	-2.027679443359375	2.1636385986643183
400.0	280.0	-0.635040283203125	-0.0234375	0.6354726411868218
400.0	300.0	-0.5260009765625	-0.390350341796875	0.6550194017627575
400.0	320.0	-0.493408203125	-0.53271484375	0.7261107075802065
400.0	340.0	-0.5330810546875	-0.80108642578125	0.9622447050712805
400.0	360.0	-0.790252685546875	-1.165740966796875	1.4083505631349607
400.0	380.0	-0.597808837890625	-1.630950927734375	1.7370596809948005
400.0	400.0	-0.878662109375	-2.1541748046875	2.326481504676483
400.0	420.0	-0.8465576171875	-1.962249755859375	2.137073677622827
400.0	440.0	-0.86993408203125	-1.92901611328125	2.116102188548146
400.0	460.0	-0.8948974609375	-1.954681396484375	2.1497955315225887
400.0	480.0	-0.9697265625	-1.98046875	2.205136294142525
400.0	500.0	-1.2120361328125	-2.2225341796875	2.5315390115742376
400.0	520.0	-1.427398681640625	-2.4112548828125	2.802073715346639
400.0	540.0	-1.6414794921875	-2.3875732421875	2.89740589322274
400.0	560.0	-1.8101806640625	-2.2940673828125	2.922242151744093
400.0	580.0	-1.9747314453125	-2.202880859375	2.958419909631953
400.0	600.0	-1.845306396484375	-0.8330078125	2.0246129784707456
400.0	620.0	-1.967376708984375	-1.02392578125	2.217880772395715
400.0	640.0	-1.555084228515625	-1.09912109375	1.9042988569298236
400.0	660.0	-1.0198974609375	-1.145751953125	1.5339290625438033
400.0	680.0	-0.772613525390625	-1.312744140625	1.5232297391929426
400.0	700.0	-0.53564453125	-3.049072265625	3.09576432321028
400.0	720.0	-0.43353271484375	-3.2733154296875	3.30190013735577
400.0	740.0	0.3455810546875	-3.0059814453125	3.02578100908211
400.0	760.0	-0.879180908203125	-1.8441162109375	2.0429693264440743
400.0	780.0	-2.2987060546875	-1.3714599609375	2.6767427874772842
400.0	800.0	-2.815338134765625	-1.225830078125	3.0706331909724307
420.0	0.0	-0.705596923828125	2.076108932495117	2.192736946945923
420.0	20.0	-0.83160400390625	1.9910888671875	2.1577766558082208
420.0	40.0	-1.03179931640625	1.8257904052734375	2.0971696243568254
420.0	60.0	-1.166717529296875	1.2807731628417969	1.7325154221028984
420.0	80.0	-1.154327392578125	0.9617996215820312	1.5025079837829651
420.0	100.0	-1.340911865234375	0.42879486083984375	1.407803133612435
420.0	120.0	-1.3343505859375	-0.19957733154296875	1.3491933135980039
420.0	140.0	-1.08380126953125	-1.2137298583984375	1.6271955509420004
420.0	160.0	-0.92352294921875	-1.5609130859375	1.8136549560444586
420.0	180.0	-0.63385009765625	-2.0769805908203125	2.1715465274645007
420.0	200.0	-0.694854736328125	-2.4489288330078125	2.545599248454995
420.0	220.0	-0.461700439453125	-2.9686126708984375	3.0043016635501107
420.0	240.0	-0.1651611328125	-2.7472991943359375	2.752259265220266
420.0	260.0	-0.78131103515625	0.71856689453125	1.061501443980749
420.0	280.0	-1.064453125	1.07989501953125	1.5163224289479678
420.0	300.0	-0.666168212890625	0.34130859375	0.7485129551540786
420.0	320.0	-0.76361083984375	0.20123291015625	0.7896810741412198
420.0	340.0	-0.898345947265625	-0.624298095703125	1.0939714590733716
420.0	360.0	-1.2403564453125	-0.930755615234375	1.550738574589083
420.0	380.0	-0.9759521484375	-1.36920166015625	1.6814267103309628
420.0	400.0	-1.050811767578125	-1.961151123046875	2.224931256984962
420.0	420.0	-1.029205322265625	-1.8104248046875	2.0825228855423563
420.0	440.0	-1.13037109375	-1.773651123046875	2.1032301623624106
420.0	460.0	-1.16888427734375	-1.748992919921875	2.1036317852129605
420.0	480.0	-1.354522705078125	-1.753387451171875	2.2156487340052724
420.0	500.0	-1.577392578125	-1.94049072265625	2.5007342102348282
420.0	520.0	-1.716033935546875	-2.20166015625	2.7914297253499454
420.0	540.0	-1.8394775390625	-2.2510986328125	2.907081469681532
420.0	560.0	-1.9417724609375	-2.125	2.8785595859831137
420.0	580.0	-1.99481201171875	-1.8880615234375	2.746643638767603
420.0	600.0	-1.694488525390625	-0.366943359375	1.7337643414460644
420.0	620.0	-2.494384765625	-0.6043701171875	2.5665577331381653
420.0	640.0	-2.3271484375	-0.6361083984375	2.4125202060752593
420.0	660.0	-2.107940673828125	-0.6873779296875	2.217183416544613
420.0	680.0	-2.0184326171875	-0.8409423828125	2.1866079487042818
420.0	700.0	-1.137725830078125	-2.750244140625	2.9762834034192887
420.0	720.0	0.21307373046875	-2.2825927734375	2.2925161251264883
420.0	740.0	0.701568603515625	-2.2105712890625	2.3192291670868377
420.0	760.0	-0.900848388671875	-1.6170654296875	1.8510614315206106
420.0	780.0	-1.519317626953125	-1.4451904296875	2.096878973529664
420.0	800.0	-2.17578125	-1.30712890625	2.538229703042237
440.0	0.0	-0.46044921875	2.1258959770202637	2.1751890005602794
440.0	20.0	-0.5494384765625	2.0571537017822266	2.129263720698692
440.0	40.0	-0.7071533203125	1.935821533203125	2.060939306928249
440.0	60.0	-1.086761474609375	1.2546195983886719	1.6598556682302517
440.0	80.0	-1.128631591796875	0.9173507690429688	1.4544214325516776
440.0	100.0	-1.20550537109375	0.2684478759765625	1.2350333849140305
440.0	120.0	-1.118011474609375	-0.4294281005859375	1.197646922482196
440.0	140.0	-0.934356689453125	-1.355682373046875	1.646480221477261
440.0	160.0	-0.89154052734375	-1.606536865234375	1.8373364447627616
440.0	180.0	-0.700836181640625	-2.221160888671875	2.329104344348326
440.0	200.0	-0.924774169921875	-2.607269287109375	2.76641652699996
440.0	220.0	-0.87957763671875	-3.0066986083984375	3.1327134150382863
440.0	240.0	-0.94915771484375	-2.3738861083984375	2.5566062706827752
440.0	260.0	-1.227447509765625	1.095245361328125	1.6450500876084622
440.0	280.0	-1.02581787109375	1.30841064453125	1.662600589251067
440.0	300.0	-0.835296630859375	0.680694580078125	1.0775275276635665
440.0	320.0	-0.9803466796875	0.44683837890625	1.0773783686513625
440.0	340.0	-0.990234375	-0.524505615234375	1.1205669359052277
440.0	360.0	-1.228851318359375	-0.746307373046875	1.4377239852272417
440.0	380.0	-1.163482666015625	-1.187530517578125	1.6625043291066028
440.0	400.0	-1.25946044921875	-1.680908203125	2.100403059053003
440.0	420.0	-1.193572998046875	-1.5198974609375	1.9325384325883055
440.0	440.0	-1.246490478515625	-1.5087890625	1.957085319588735
440.0	460.0	-1.42584228515625	-1.486602783203125	2.0598577759561154
440.0	480.0	-1.6285400390625	-1.439666748046875	2.1736565975934545
440.0	500.0	-1.81488037109375	-1.516143798828125	2.364843077268842
440.0	520.0	-1.88421630859375	-1.7169189453125	2.549133531681627
440.0	540.0	-1.894744873046875	-1.79736328125	2.6116226562662503
440.0	560.0	-1.89300537109375	-1.664794921875	2.520914807543201
440.0	580.0	-1.8603515625	-1.337646484375	2.2913328115437506
440.0	600.0	-2.094451904296875	0.116455078125	2.0976869558239395
440.0	620.0	-2.879364013671875	-0.0859375	2.8806461735407316
440.0	640.0	-2.87744140625	-0.0633544921875	2.878138780198466
440.0	660.0	-2.7491455078125	-0.106689453125	2.7512149429904165
440.0	680.0	-2.346435546875	-0.3316650390625	2.3697597924209344
440.0	700.0	-1.01953125	-2.2174072265625	2.4405611604993966
440.0	720.0	1.773040771484375	-0.9969482421875	2.034104071808189
440.0	740.0	0.9881591796875	-1.8248291015625	2.0752011503249688
440.0	760.0	-0.533599853515625	-1.5577392578125	1.6465966108923384
440.0	780.0	-0.987762451171875	-1.4642333984375	1.7662542583232181
440.0	800.0	-1.96734619140625	-1.325439453125	2.372180596147978
460.0	0.0	-0.504791259765625	2.1816205978393555	2.2392593974018986
460.0	20.0	-0.544281005859375	2.1750106811523438	2.242077892595633
460.0	40.0	-0.6297607421875	2.1199264526367188	2.2114897144209045
460.0	60.0	-1.034698486328125	1.3973236083984375	1.7387105061502743
460.0	80.0	-1.1173095703125	0.9481201171875	1.4653710903820718
460.0	100.0	-1.154754638671875	0.0915374755859375	1.158377047843602
460.0	120.0	-0.97900390625	-0.6961746215820312	1.201294198848743
460.0	140.0	-0.936065673828125	-1.4526824951171875	1.7281508549137714
460.0	160.0	-0.867584228515625	-1.638824462890625	1.85430526444213
460.0	180.0	-0.777008056640625	-2.2897186279296875	2.417964622398899
460.0	200.0	-0.990478515625	-2.7340850830078125	2.9079664597516492
460.0	220.0	-1.169036865234375	-3.019927978515625	3.238303906012912
460.0	240.0	-1.1085205078125	-2.17779541015625	2.443687902482335
460.0	260.0	-1.064544677734375	1.216644287109375	1.6166257118604985
460.0	280.0	-1.022918701171875	1.439117431640625	1.7656221711507434
460.0	300.0	-1.1143798828125	0.95477294921875	1.467458315516005
460.0	320.0	-1.346710205078125	0.682342529296875	1.509708483035325
460.0	340.0	-1.517730712890625	-0.4027099609375	1.5702489705424958
460.0	360.0	-1.530609130859375	-0.644744873046875	1.6608613014909832
460.0	380.0	-1.673736572265625	-1.087738037109375	1.9961383095151597
460.0	400.0	-1.7615966796875	-1.292022705078125	2.184615648649304
460.0	420.0	-1.757476806640625	-1.13531494140625	2.0922869645581614
460.0	440.0	-1.677032470703125	-1.1505126953125	2.033744666832064
460.0	460.0	-1.759246826171875	-1.140380859375	2.096525196563275
460.0	480.0	-1.937774658203125	-1.150909423828125	2.2537886164923773
460.0	500.0	-2.05047607421875	-1.20355224609375	2.377601762285023
460.0	520.0	-2.212554931640625	-1.26904296875	2.5506605775879048
460.0	540.0	-2.202423095703125	-1.3424072265625	2.5792876253752235
460.0	560.0	-2.31494140625	-1.2908935546875	2.650539545810335
460.0	580.0	-2.35382080078125	-0.7392578125	2.4671794575046158
460.0	600.0	-2.502532958984375	0.39111328125	2.5329115281772543
460.0	620.0	-3.0272216796875	0.490966796875	3.066776727054597
460.0	640.0	-2.942413330078125	0.5877685546875	3.0005446303797707
460.0	660.0	-2.8477783203125	0.5968017578125	2.9096415070881108
460.0	680.0	-2.394683837890625	0.35546875	2.4209231123026473
460.0	700.0	-0.4403076171875	-0.5084228515625	0.6725805481459287
460.0	720.0	1.68841552734375	-0.312744140625	1.717135955732901
460.0	740.0	1.50885009765625	-1.80810546875	2.3549679410388866
460.0	760.0	0.658172607421875	-1.5611572265625	1.6942263919585323
460.0	780.0	0.39239501953125	-1.53857421875	1.5878238182982087
460.0	800.0	-0.773406982421875	-1.4141845703125	1.611854943649974
480.0	0.0	-0.573638916015625	2.2293314933776855	2.301951457640487
480.0	20.0	-0.587432861328125	2.2371654510498047	2.3130038093222036
480.0	40.0	-0.616729736328125	2.2191200256347656	2.3032258369175613
480.0	60.0	-0.860137939453125	1.80633544921875	2.0006711448888774
480.0	80.0	-1.102447509765625	1.2270965576171875	1.6495928205179542
480.0	100.0	-1.2646484375	-0.07916259765625	1.2671236669476569
480.0	120.0	-1.2015380859375	-0.8489456176757812	1.4711908216574983
480.0	140.0	-1.084747314453125	-1.3822784423828125	1.7570914684470815
480.0	160.0	-0.9451904296875	-1.5668182373046875	1.8298372433425354
480.0	180.0	-0.935455322265625	-2.391876220703125	2.568296812115015
480.0	200.0	-1.15472412109375	-2.8464813232421875	3.07178184762563
480.0	220.0	-1.497283935546875	-2.93682861328125	3.2964862334665086
480.0	240.0	-1.379791259765625	-2.192657470703125	2.5906699335028835
480.0	260.0	-0.63232421875	1.326751708984375	1.469729231835156
480.0	280.0	-0.71942138671875	1.605316162109375	1.7591495422498629
480.0	300.0	-1.05731201171875	1.091644287109375	1.5197354834652266
480.0	320.0	-1.400543212890625	0.81427001953125	1.6200484424489956
480.0	340.0	-1.710174560546875	-0.33984375	1.7436142927711276
480.0	360.0	-1.444427490234375	-0.57843017578125	1.5559409509358326
480.0	380.0	-1.890869140625	-0.928070068359375	2.106347587354115
480.0	400.0	-2.058502197265625	-0.901702880859375	2.247331613602564
480.0	420.0	-2.03582763671875	-0.819671630859375	2.194642510493114
480.0	440.0	-2.03515625	-0.818756103515625	2.193677852137399
480.0	460.0	-1.979522705078125	-0.88739013671875	2.1693251011928893
480.0	480.0	-2.13323974609375	-0.9246826171875	2.3250268292737726
480.0	500.0	-2.266082763671875	-0.965728759765625	2.4632829982056905
480.0	520.0	-2.398834228515625	-1.077880859375	2.6298731533868973
480.0	540.0	-2.581939697265625	-1.084228515625	2.800350705610013
480.0	560.0	-2.71173095703125	-0.974365234375	2.8814705261862854
480.0	580.0	-2.959442138671875	-0.353271484375	2.9804527363840676
480.0	600.0	-3.08929443359375	0.5562744140625	3.1389777509842127
480.0	620.0	-3.165985107421875	0.712646484375	3.2452005657754266
480.0	640.0	-3.0203857421875	0.8812255859375	3.1463134880237895
480.0	660.0	-2.945159912109375	1.04052734375	3.123565920704657
480.0	680.0	-2.348114013671875	1.114501953125	2.5991833380355613
480.0	700.0	-0.888336181640625	0.808837890625	1.2013991447152546
480.0	720.0	0.60272216796875	0.1007080078125	0.6110778302299247
480.0	740.0	4.073974609375	-2.4013671875	4.729041497706892
480.0	760.0	4.884857177734375	-1.887939453125	5.236997711048666
480.0	780.0	5.02142333984375	-1.8922119140625	5.366112026937905
480.0	800.0	4.990570068359375	-1.8980712890625	5.339331814522102
500.0	0.0	-0.728851318359375	2.224332332611084	2.3407004443484998
500.0	20.0	-0.8094482421875	2.247964859008789	2.389257722414817
500.0	40.0	-0.838958740234375	2.23956298828125	2.391546392252279
500.0	60.0	-0.9317626953125	2.1263198852539062	2.321512001864776
500.0	80.0	-1.125701904296875	1.7149658203125	2.051417203344492
500.0	100.0	-1.39117431640625	0.06597900390625	1.3927380254681272
500.0	120.0	-1.491424560546875	-0.902130126953125	1.7430392955291916
500.0	140.0	-1.324951171875	-1.272369384765625	1.8369592970835775
500.0	160.0	-1.00677490234375	-1.479705810546875	1.789727630047503
500.0	180.0	-1.137939453125	-2.3894195556640625	2.6465509653071617
500.0	200.0	-1.3734130859375	-2.7925262451171875	3.111987521551567
500.0	220.0	-1.617767333984375	-2.838653564453125	3.267281011160403
500.0	240.0	-1.36773681640625	-2.193084716796875	2.5846323866269905
500.0	260.0	-0.102447509765625	1.518035888671875	1.521488893010063
500.0	280.0	-0.241363525390625	2.087646484375	2.101552805692088
500.0	300.0	-0.919647216796875	1.335693359375	1.6216743673255465
500.0	320.0	-1.360198974609375	0.916046142578125	1.6399029806243592
500.0	340.0	-1.5567626953125	-0.256622314453125	1.5777721957849042
500.0	360.0	-1.019439697265625	-0.60107421875	1.183447300392777
500.0	380.0	-1.7919921875	-0.8193359375	1.970418072019245
500.0	400.0	-2.129730224609375	-0.637725830078125	2.2231610521875225
500.0	420.0	-2.144744873046875	-0.564727783203125	2.217847614148089
500.0	440.0	-2.16400146484375	-0.57952880859375	2.2402580163534704
500.0	460.0	-2.184478759765625	-0.656402587890625	2.2809672968406787
500.0	480.0	-2.350616455078125	-0.706634521484375	2.4545325554649917
500.0	500.0	-2.512054443359375	-0.73345947265625	2.6169410242553734
500.0	520.0	-2.651153564453125	-0.786865234375	2.7654605618920933
500.0	540.0	-2.745330810546875	-0.7403564453125	2.843407977314146
500.0	560.0	-2.84002685546875	-0.58935546875	2.90053312484606
500.0	580.0	-3.162933349609375	-0.067138671875	3.1636458359513506
500.0	600.0	-3.361846923828125	0.3756103515625	3.382764827098321
500.0	620.0	-3.4736328125	0.5233154296875	3.5128313302841163
500.0	640.0	-3.033294677734375	0.8499755859375	3.150132552554175
500.0	660.0	-2.619110107421875	1.3382568359375	2.941201984518043
500.0	680.0	-2.14666748046875	1.3826904296875	2.5534318271791503
500.0	700.0	-1.74560546875	1.56787109375	2.346349977975734
500.0	720.0	-1.078460693359375	1.04638671875	1.502665176377484
500.0	740.0	3.7786865234375	-2.500244140625	4.530970382284332
500.0	760.0	5.0975341796875	-1.78955078125	5.402531509556867
500.0	780.0	5.15545654296875	-1.7830810546875	5.455099468756256
500.0	800.0	5.127593994140625	-1.790771484375	5.431305798608439
520.0	0.0	-1.0518798828125	2.234410285949707	2.469623577354146
520.0	20.0	-0.99853515625	2.2207088470458984	2.4348758164668554
520.0	40.0	-0.983154296875	2.204761505126953	2.4140351418223895
520.0	60.0	-0.99676513671875	2.1443634033203125	2.3647061431132244
520.0	80.0	-1.0653076171875	1.9578781127929688	2.228938541950286
520.0	100.0	-1.222900390625	0.9058685302734375	1.5218683121513947
520.0	120.0	-1.3602294921875	-0.4544830322265625	1.4341475161218649
520.0	140.0	-1.37188720703125	-0.894775390625	1.6378942299440844
520.0	160.0	-1.28472900390625	-1.2726898193359375	1.8083882298110896
520.0	180.0	-1.337158203125	-2.309722900390625	2.668859669741622
520.0	200.0	-1.4710693359375	-2.570404052734375	2.9615911239482227
520.0	220.0	-1.4853515625	-2.59918212890625	2.9936628072391214
520.0	240.0	-1.38720703125	-2.1446075439453125	2.5541505173142367
520.0	260.0	-1.00201416015625	0.39788818359375	1.078122156250009
520.0	280.0	-0.2452392578125	2.298858642578125	2.311902539496111
520.0	300.0	-0.79132080078125	1.8106689453125	1.9760340683470414
520.0	320.0	-1.03106689453125	1.550506591796875	1.86203373551713
520.0	340.0	-1.609619140625	0.509063720703125	1.6882001213133686
520.0	360.0	-1.22100830078125	-0.488922119140625	1.3152589513710504
520.0	380.0	-1.9119873046875	-0.707427978515625	2.038663728542026
520.0	400.0	-2.1307373046875	-0.48394775390625	2.185005009169969
520.0	420.0	-2.2130126953125	-0.4027099609375	2.2493555748819656
520.0	440.0	-2.29730224609375	-0.384918212890625	2.329326005633883
520.0	460.0	-2.3138427734375	-0.43743896484375	2.354829341619582
520.0	480.0	-2.5078125	-0.450592041015625	2.547971099244039
520.0	500.0	-2.685791015625	-0.453277587890625	2.7237720079507226
520.0	520.0	-2.5565185546875	5.1949462890625	5.789926948304763
520.0	540.0	-2.30322265625	5.732421875	6.177822849292607
520.0	560.0	-1.92840576171875	6.2794189453125	6.568854624101498
520.0	580.0	-3.086669921875	5.4678955078125	6.27896587751231
520.0	600.0	-4.11767578125	4.189697265625	5.874420568624483
520.0	620.0	-3.34344482421875	2.308837890625	4.063170645909527
520.0	640.0	-2.6304931640625	0.93212890625	2.790763082751089
520.0	660.0	-2.5145263671875	1.1236572265625	2.754169278400893
520.0	680.0	-2.4578857421875	1.316650390625	2.7883275583728615
520.0	700.0	-2.13037109375	1.5037841796875	2.6076517896690077
520.0	720.0	-1.41107177734375	1.4820556640625	2.046365693661763
520.0	740.0	3.66802978515625	-2.9224853515625	4.689921442294188
520.0	760.0	5.1541748046875	-1.7255859375	5.435362429955631
520.0	780.0	5.19732666015625	-1.7059326171875	5.470138070172919
520.0	800.0	5.17950439453125	-1.7041015625	5.452634950946512
540.0	0.0	-1.4326171875	2.2639222145080566	2.679129671976232
540.0	20.0	-1.1815185546875	2.201784133911133	2.4987675897157056
540.0	40.0	-1.05352783203125	2.1685523986816406	2.410921068532183
540.0	60.0	-0.94757080078125	2.1353530883789062	2.3361556528927077
540.0	80.0	-0.96380615234375	2.0066070556640625	2.2260714667630195
540.0	100.0	-1.0899658203125	1.527313232421875	1.8763558296283938
540.0	120.0	-1.2706298828125	0.8960113525390625	1.5547786475813807
540.0	140.0	-1.48614501953125	0.102020263671875	1.489642626027202
540.0	160.0	-1.6116943359375	-0.8138275146484375	1.8055120758643162
540.0	180.0	-1.60528564453125	-2.3054962158203125	2.8093157176970855
540.0	200.0	-1.52569580078125	-2.2736358642578125	2.7380956374387124
540.0	220.0	-1.31353759765625	-2.2920989990234375	2.641798410511445
540.0	240.0	-1.3416748046875	-2.158721923828125	2.5416867678668513
540.0	260.0	-1.69769287109375	-1.328948974609375	2.1559838732415995
540.0	280.0	0.06158447265625	2.54339599609375	2.5441414740965307
540.0	300.0	-0.05902099609375	2.329620361328125	2.3303678906761656
540.0	320.0	-0.06494140625	2.238555908203125	2.2394976982343264
540.0	340.0	-0.62457275390625	1.59991455078125	1.7175033317940336
540.0	360.0	-1.1016845703125	-0.417388916015625	1.1781011839724702
540.0	380.0	-1.45013427734375	-0.64105224609375	1.5855085633793096
540.0	400.0	-1.56866455078125	-0.40460205078125	1.6200034852969094
540.0	420.0	-1.68133544921875	-0.267852783203125	1.7025375197831254
540.0	440.0	-1.88800048828125	-0.178558349609375	1.8964253025008557
540.0	460.0	-2.00592041015625	-0.1380615234375	2.0106659782607608
540.0	480.0	-2.28021240234375	-0.042327880859375	2.2806052374973405
540.0	500.0	-2.005126953125	4.768341064453125	5.172775909035526
540.0	520.0	-1.79217529296875	6.23388671875	6.486388510021217
540.0	540.0	-1.43017578125	6.076171875	6.2422165470139745
540.0	560.0	-2.7822265625	5.9466552734375	6.565325093716425
540.0	580.0	-2.70672607421875	3.7919921875	4.658923780329174
540.0	600.0	-1.89849853515625	0.7667236328125	2.04747693933378
540.0	620.0	-2.00872802734375	0.7022705078125	2.1279502235671632
540.0	640.0	-2.13470458984375	0.7254638671875	2.2546089480206133
540.0	660.0	-2.30194091796875	0.944091796875	2.488019555941126
540.0	680.0	-2.31842041015625	1.0589599609375	2.548817254551182
540.0	700.0	-1.9923095703125	0.9412841796875	2.20347755397888
540.0	720.0	-0.819580078125	0.177001953125	0.8384755189446176
540.0	740.0	3.58221435546875	-3.380859375	4.925694854744028
540.0	760.0	5.21563720703125	-1.629150390625	5.464156153574157
540.0	780.0	5.275146484375	-1.553955078125	5.499267843671955
540.0	800.0	5.24884033203125	-1.5565185546875	5.474767103927288
560.0	0.0	-1.61895751953125	2.2136998176574707	2.7425335609147057
560.0	20.0	-1.3515625	2.1375770568847656	2.529022907275928
560.0	40.0	-1.16534423828125	2.1136245727539062	2.4135940065065706
560.0	60.0	-1.05609130859375	2.0133438110351562	2.2735175727319166
560.0	80.0	-1.02154541015625	1.9452438354492188	2.1971637636654417
560.0	100.0	-1.0694580078125	1.6745986938476562	1.9869628119093115
560.0	120.0	-1.14373779296875	1.4673004150390625	1.8604049685589512
560.0	140.0	-1.2586669921875	1.236907958984375	1.7647050451056179
560.0	160.0	-1.42059326171875	0.79437255859375	1.6276095898855776
560.0	180.0	-1.46173095703125	-1.50775146484375	2.0999933024850264
560.0	200.0	-1.52667236328125	-1.6630401611328125	2.2575276481911373
560.0	220.0	-1.65338134765625	-1.82342529296875	2.461412131240067
560.0	240.0	-1.8111572265625	-1.7869415283203125	2.5442976486577393
560.0	260.0	-1.9989013671875	-1.46923828125	2.480779676399037
560.0	280.0	-1.69354248046875	2.565093994140625	3.07372629424426
560.0	300.0	-1.595458984375	2.507476806640625	2.9720244458388247
560.0	320.0	-1.1346435546875	2.36151123046875	2.6199525354143183
560.0	340.0	-0.72552490234375	2.024871826171875	2.1509282406313632
560.0	360.0	-0.50616455078125	0.547149658203125	0.745369237988382
560.0	380.0	-0.72998046875	-0.454833984375	0.8600845528777432
560.0	400.0	-0.646728515625	-0.149871826171875	0.6638669574565438
560.0	420.0	-0.88336181640625	0.0841064453125	0.8873567449609283
560.0	440.0	-1.12158203125	0.198089599609375	1.1389406228141477
560.0	460.0	-1.204345703125	0.34307861328125	1.2522585625687037
560.0	480.0	-1.07330322265625	0.397430419921875	1.1445220602695125
560.0	500.0	-0.95904541015625	3.651611328125	3.775451415451217
560.0	520.0	-1.1444091796875	7.510009765625	7.596704486179246
560.0	540.0	-2.3448486328125	7.402099609375	7.764624507206525
560.0	560.0	-3.175048828125	7.2723388671875	7.935228267679759
560.0	580.0	-3.50921630859375	7.246826171875	8.051775497731715
560.0	600.0	-4.0731201171875	7.0537109375	8.145252941366808
560.0	620.0	-4.3011474609375	6.6708984375	7.937301521560652
560.0	640.0	-4.92620849609375	6.668212890625	8.29051224603665
560.0	660.0	-5.196044921875	6.8370361328125	8.587429528766258
560.0	680.0	-5.28033447265625	6.7113037109375	8.539527483623752
560.0	700.0	-5.3753662109375	6.778564453125	8.651213669009591
560.0	720.0	-5.37640380859375	6.779296875	8.652432261072383
560.0	740.0	-5.1947021484375	6.8319091796875	8.58253537426322
560.0	760.0	0.31805419921875	-2.1109619140625	2.134787735645653
560.0	780.0	4.8837890625	-0.3841552734375	4.898874450432922
560.0	800.0	4.80511474609375	-2.661865234375	5.4931461157611565
580.0	0.0	-1.83270263671875	2.0913844108581543	2.7807710636829435
580.0	20.0	-1.606201171875	2.038564682006836	2.5953088770430113
580.0	40.0	-1.35296630859375	2.0342330932617188	2.4430763618665177
580.0	60.0	-1.21337890625	1.8759307861328125	2.2341451798156085
580.0	80.0	-1.1715087890625	1.7284774780273438	2.0880774015582975
580.0	100.0	-1.2099609375	1.5547866821289062	1.970118549022188
580.0	120.0	-1.262451171875	1.406951904296875	1.89031654025805
580.0	140.0	-1.31988525390625	1.3465423583984375	1.8855432655975817
580.0	160.0	-1.44647216796875	1.170654296875	1.8608366976981394
580.0	180.0	-1.5050048828125	0.312347412109375	1.5370753407497273
580.0	200.0	-1.55511474609375	-0.990142822265625	1.8435738884032735
580.0	220.0	-1.671875	-1.09686279296875	1.9995684539980638
580.0	240.0	-1.83367919921875	-1.026611328125	2.1015018973777044
580.0	260.0	-2.0272216796875	-0.9154052734375	2.2243188964786937
580.0	280.0	-1.91363525390625	2.561981201171875	3.1977722808466087
580.0	300.0	-2.0281982421875	2.540313720703125	3.250658688512994
580.0	320.0	-2.10260009765625	2.388458251953125	3.182084221384948
580.0	340.0	-2.16339111328125	2.15283203125	3.0520397873881473
580.0	360.0	-2.2574462890625	1.32904052734375	2.619620673174688
580.0	380.0	-2.2779541015625	0.412567138671875	2.3150132899699116
580.0	400.0	-1.9571533203125	1.010772705078125	2.202750685062019
580.0	420.0	-1.6337890625	1.368316650390625	2.1310929488130848
580.0	440.0	-1.36456298828125	1.541046142578125	2.05836230108841
580.0	460.0	-1.2501220703125	1.79290771484375	2.1857088700530656
580.0	480.0	-1.2515869140625	3.615753173828125	3.8262436955192296
580.0	500.0	-1.43902587890625	5.66485595703125	5.844774460496687
580.0	520.0	-2.75701904296875	7.1888427734375	7.699390522924324
580.0	540.0	-3.0321044921875	7.17822265625	7.792338426572887
580.0	560.0	-3.44830322265625	7.2581787109375	8.035667571228156
580.0	580.0	-3.62359619140625	7.285400390625	8.136799629466907
580.0	600.0	-3.9534912109375	7.201171875	8.215045290699928
580.0	620.0	-4.09979248046875	6.94580078125	8.0655097096043
580.0	640.0	-4.46343994140625	6.728271484375	8.074152170847066
580.0	660.0	-4.7298583984375	6.89208984375	8.358974990008742
580.0	680.0	-4.78863525390625	7.054443359375	8.526206583562459
580.0	700.0	-4.75714111328125	7.1483154296875	8.586547912518695
580.0	720.0	-4.78460693359375	7.2828369140625	8.713907104498233
580.0	740.0	-4.37408447265625	7.1856689453125	8.412279902949079
580.0	760.0	-2.47332763671875	-2.1572265625	3.281916519430731
580.0	780.0	4.7705078125	-1.7454833984375	5.079808764446203
580.0	800.0	4.933349609375	-1.4891357421875	5.153199358357949
600.0	0.0	-1.9810791015625	1.9707889556884766	2.7944021747972068
600.0	20.0	-1.84014892578125	1.9329853057861328	2.668816265957437
600.0	40.0	-1.58624267578125	1.9470977783203125	2.5114449197244118
600.0	60.0	-1.33587646484375	1.8391876220703125	2.273142546894076
600.0	80.0	-1.25799560546875	1.65985107421875	2.0827046194705154
600.0	100.0	-1.3236083984375	1.3950271606445312	1.9230288534887423
600.0	120.0	-1.3424072265625	1.32537841796875	1.886447749805059
600.0	140.0	-1.38104248046875	1.3039093017578125	1.8993308821976818
600.0	160.0	-1.4927978515625	1.3408203125	2.006550407052415
600.0	180.0	-1.54754638671875	1.05718994140625	1.874179924995679
600.0	200.0	-1.5894775390625	-0.219940185546875	1.6046222397818668
600.0	220.0	-1.70574951171875	-0.0153961181640625	1.705818993089031
600.0	240.0	-1.83856201171875	0.1329345703125	1.8433615681464843
600.0	260.0	-2.0050048828125	0.020172119140625	2.005106354908036
600.0	280.0	-2.0294189453125	1.840179443359375	2.7394893026540035
600.0	300.0	-2.23406982421875	1.023101806640625	2.457194596737529
600.0	320.0	-2.37493896484375	0.60931396484375	2.4518561528945195
600.0	340.0	-2.48175048828125	0.441070556640625	2.520640538041768
600.0	360.0	-2.4398193359375	0.5794677734375	2.507688436083541
600.0	380.0	-2.2222900390625	1.075103759765625	2.4686881358281347
600.0	400.0	-1.90130615234375	2.019989013671875	2.7740441056867264
600.0	420.0	-1.6689453125	2.64105224609375	3.1241855615044
600.0	440.0	-1.525634765625	3.2391357421875	3.5804415641649867
600.0	460.0	-1.38043212890625	3.620880126953125	3.875095580276791
600.0	480.0	-1.32928466796875	4.558502197265625	4.748361823931736
600.0	500.0	-1.43927001953125	5.6103515625	5.79202407142509
600.0	520.0	-2.7666015625	7.2269287109375	7.738383732963893
600.0	540.0	-3.03631591796875	7.205078125	7.818718893851084
600.0	560.0	-3.4552001953125	7.2904052734375	8.067739301728388
600.0	580.0	-3.62725830078125	7.328125	8.176699749667435
600.0	600.0	-3.95391845703125	7.240478515625	8.249727286406477
600.0	620.0	-4.0689697265625	7.05810546875	8.146985175123419
600.0	640.0	-4.42364501953125	6.894287109375	8.191448590165107
600.0	660.0	-4.69891357421875	7.0279541015625	8.45410714573966
600.0	680.0	-4.7537841796875	7.1729736328125	8.605231825120722
600.0	700.0	-4.72955322265625	7.26220703125	8.666505907842852
600.0	720.0	-4.77294921875	7.3487548828125	8.762718902967663
600.0	740.0	-4.3720703125	7.2174072265625	8.438362749460374
600.0	760.0	-3.352783203125	5.6866455078125	6.601446230840725
600.0	780.0	5.03326416015625	-1.160400390625	5.165295458391132
600.0	800.0	4.9525146484375	-1.425537109375	5.153596549322933
620.0	0.0	-2.21710205078125	1.8429112434387207	2.8830302382686304
620.0	20.0	-2.0792236328125	1.816976547241211	2.7612632414296545
620.0	40.0	-1.94366455078125	1.8330650329589844	2.671695959689388
620.0	60.0	-1.6309814453125	1.7902679443359375	2.4218091971644826
620.0	80.0	-1.356201171875	1.6543426513671875	2.13918938542798
620.0	100.0	-1.3740234375	1.3312606811523438	1.9131637169833424
620.0	120.0	-1.37939453125	1.2830963134765625	1.8838963406991247
620.0	140.0	-1.3890380859375	1.28271484375	1.8907099657434243
620.0	160.0	-1.51513671875	1.349822998046875	2.0292021591159344
620.0	180.0	-1.6065673828125	1.308197021484375	2.07182002175324
620.0	200.0	-1.693359375	1.3231048583984375	2.1489700880230838
620.0	220.0	-1.802490234375	1.7742462158203125	2.5292134507332396
620.0	240.0	-1.87249755859375	1.8266448974609375	2.615889655233881
620.0	260.0	-1.96826171875	1.82635498046875	2.6850748049504527
620.0	280.0	-2.05438232421875	1.863067626953125	2.7733567597161355
620.0	300.0	-2.244873046875	1.164459228515625	2.5289168217758866
620.0	320.0	-2.36920166015625	0.848968505859375	2.5167169150359823
620.0	340.0	-2.44927978515625	0.82513427734375	2.5845343955193627
620.0	360.0	-2.3734130859375	1.209014892578125	2.663607832804045
620.0	380.0	-2.08856201171875	1.964599609375	2.86735817468817
620.0	400.0	-1.8040771484375	2.7847900390625	3.3180943204158773
620.0	420.0	-1.61993408203125	3.212677001953125	3.597982761076677
620.0	440.0	-1.51287841796875	3.49615478515625	3.8094486988705563
620.0	460.0	-1.3790283203125	3.815887451171875	4.057427281940479
620.0	480.0	-1.346435546875	4.704559326171875	4.893441236528681
620.0	500.0	-1.4788818359375	5.570587158203125	5.763552096737171
620.0	520.0	-2.79534912109375	7.2694091796875	7.788342990041238
620.0	540.0	-3.05133056640625	7.2381591796875	7.855034470706001
620.0	560.0	-3.4620361328125	7.3204345703125	8.097805658517972
620.0	580.0	-3.5863037109375	7.3831787109375	8.20809979134786
620.0	600.0	-3.8778076171875	7.3924560546875	8.347802012290616
620.0	620.0	-3.98297119140625	7.270751953125	8.290228795120381
620.0	640.0	-4.38433837890625	7.0523681640625	8.304114627233451
620.0	660.0	-4.67364501953125	7.1563720703125	8.547316478131489
620.0	680.0	-4.73907470703125	7.2408447265625	8.653823515245229
620.0	700.0	-4.73089599609375	7.29541015625	8.695078278760434
620.0	720.0	-4.780517578125	7.3787841796875	8.792030725899942
620.0	740.0	-4.413330078125	7.2569580078125	8.49358121793374
620.0	760.0	-3.59857177734375	6.0789794921875	7.064255835056595
620.0	780.0	4.75543212890625	-0.06298828125	4.7558492676081165
620.0	800.0	4.8128662109375	-1.405517578125	5.013896770656757
