# Supplementary material for: Real-time emotion detection by quantitative facial motion analysis
Source: PLoS One. 2023 Mar 10;18(3):e0282730. doi: 10.1371/journal.pone.0282730 (PMC10004542; doi:10.1371/journal.pone.0282730)
Supplement: S1 Dataset — Data from each participant is organized into folders by Study ID and subsequently by emotions. The data files (.csv) contain the pixel displacement results after DISC-processing of videos. (ZIP) [file pone.0282730.s004.zip › S1_Dataset/1/happy/result/102050_cropped_result.csv]

pos_x	pos_y	disp_x	disp_y	disp_xy_indi
0.0	0.0	1.5950634479522705	2.607051372528076	3.056295840064229
0.0	20.0	1.467811107635498	2.516681671142578	2.9134440240998534
0.0	40.0	1.4529080390930176	2.381183624267578	2.7894403063233306
0.0	60.0	1.4770030975341797	2.181549072265625	2.6345197863801615
0.0	80.0	1.5321826934814453	2.0537643432617188	2.5623293667788487
0.0	100.0	1.440955638885498	2.1995086669921875	2.6294850312199274
0.0	120.0	1.2942748069763184	2.3064956665039062	2.6448193767391537
0.0	140.0	1.2668676376342773	2.390045166015625	2.7050451949791356
0.0	160.0	1.1326231956481934	2.555450439453125	2.7952034365715663
0.0	180.0	1.1147379875183105	2.817901611328125	3.0303812090134827
0.0	200.0	1.274266242980957	3.0458221435546875	3.301633987614144
0.0	220.0	1.2685704231262207	3.121337890625	3.369276056645101
0.0	240.0	1.2471752166748047	3.28704833984375	3.5156980543780207
0.0	260.0	1.3877077102661133	3.127166748046875	3.4212431306795614
0.0	280.0	1.8449091911315918	1.99188232421875	2.715011071258626
0.0	300.0	2.0292351245880127	1.451446533203125	2.494893230102061
0.0	320.0	1.9601788520812988	1.451019287109375	2.4388025962980597
0.0	340.0	1.4667978286743164	3.025726318359375	3.3625162637251687
0.0	360.0	1.2105846405029297	3.010711669921875	3.2449807289451464
0.0	380.0	1.1331415176391602	3.071563720703125	3.273914077879443
0.0	400.0	1.0939936637878418	2.482086181640625	2.712484829358366
0.0	420.0	1.045830249786377	2.49835205078125	2.7084172280154903
0.0	440.0	0.9439287185668945	2.511077880859375	2.682631832636851
0.0	460.0	0.6301064491271973	3.25030517578125	3.310818308657554
0.0	480.0	0.4298272132873535	3.469696044921875	3.496218253689102
0.0	500.0	0.46561384201049805	5.5548095703125	5.574289695764575
0.0	520.0	1.3369545936584473	6.4991455078125	6.635234729625156
0.0	540.0	2.0421159267425537	6.697998046875	7.002386399949443
0.0	560.0	2.181725025177002	6.739013671875	7.083376973958238
0.0	580.0	2.5257718563079834	6.63037109375	7.095163444978068
0.0	600.0	2.6255850791931152	6.416015625	6.9324565276910075
0.0	620.0	2.701746940612793	6.2857666015625	6.841805193107238
0.0	640.0	2.2561659812927246	6.222412109375	6.618813896313991
0.0	660.0	1.9110009670257568	6.2733154296875	6.557927353694049
0.0	680.0	1.7996602058410645	6.3250732421875	6.576118032359531
0.0	700.0	1.717686414718628	6.4403076171875	6.665433881099735
0.0	720.0	1.7678759098052979	6.4427490234375	6.680898159040802
0.0	740.0	1.766700267791748	7.380615234375	7.589117937817528
0.0	760.0	1.7529830932617188	7.09375	7.307136155003643
0.0	780.0	4.667628288269043	1.9366455078125	5.053449283447864
0.0	800.0	4.616032123565674	2.2777099609375	5.14739888020582
20.0	0.0	1.3977241516113281	2.6697115898132324	3.013468562434442
20.0	20.0	1.4551525115966797	2.3625526428222656	2.7747295043143567
20.0	40.0	1.5550518035888672	2.1149024963378906	2.625071176341935
20.0	60.0	1.573720932006836	1.9582901000976562	2.5122694298137995
20.0	80.0	1.6335983276367188	1.8325958251953125	2.4550052860596394
20.0	100.0	1.578847885131836	1.87994384765625	2.454984626168941
20.0	120.0	1.3960628509521484	2.078216552734375	2.5035925235284973
20.0	140.0	1.3249359130859375	2.2885284423828125	2.6443936177089764
20.0	160.0	1.1896209716796875	2.6163330078125	2.8740905455516406
20.0	180.0	1.3490772247314453	2.6415863037109375	2.9661401784545367
20.0	200.0	1.4909400939941406	2.825592041015625	3.1948196734917764
20.0	220.0	1.4956550598144531	2.8582916259765625	3.2259595591197847
20.0	240.0	1.444427490234375	3.02593994140625	3.353011080140123
20.0	260.0	1.5372810363769531	2.8343505859375	3.224403236074615
20.0	280.0	1.906625747680664	1.7283935546875	2.5734346740502554
20.0	300.0	2.058725357055664	1.20513916015625	2.385521010413885
20.0	320.0	2.0469131469726562	0.85394287109375	2.2178980721262507
20.0	340.0	1.656423568725586	1.828399658203125	2.4671409260816275
20.0	360.0	1.3415489196777344	1.89697265625	2.323415322848818
20.0	380.0	1.1803398132324219	2.069610595703125	2.382538581544524
20.0	400.0	1.101419448852539	1.596923828125	1.9399202342220248
20.0	420.0	1.023681640625	1.728790283203125	2.0091391053509047
20.0	440.0	0.8928565979003906	1.59393310546875	1.8269689786976442
20.0	460.0	0.6222267150878906	3.0819091796875	3.1440945082505305
20.0	480.0	0.4367713928222656	3.529144287109375	3.5560692694075353
20.0	500.0	0.4535713195800781	5.549102783203125	5.567608879985939
20.0	520.0	1.3604183197021484	6.525390625	6.665692823211936
20.0	540.0	2.0422306060791016	6.72802734375	7.03114910854932
20.0	560.0	2.1654701232910156	6.7591552734375	7.09756584085727
20.0	580.0	2.704437255859375	6.6595458984375	7.187734861851536
20.0	600.0	2.8473682403564453	6.323974609375	6.935427943264226
20.0	620.0	3.408763885498047	6.3533935546875	7.210081891894183
20.0	640.0	3.4745845794677734	6.3673095703125	7.253645232851438
20.0	660.0	3.2282180786132812	6.3807373046875	7.1508880927138225
20.0	680.0	3.0695247650146484	6.4527587890625	7.145633510953495
20.0	700.0	2.655792236328125	6.6544189453125	7.164811505006581
20.0	720.0	2.333770751953125	6.86181640625	7.247827972279248
20.0	740.0	2.0465450286865234	7.2564697265625	7.539542389758119
20.0	760.0	1.7576370239257812	7.0982666015625	7.312638146027213
20.0	780.0	4.649864196777344	1.623291015625	4.925069620815593
20.0	800.0	4.633033752441406	1.6776123046875	4.927411571616502
40.0	0.0	1.7143211364746094	2.0208306312561035	2.650028943084686
40.0	20.0	1.7119140625	1.850381851196289	2.520825807671339
40.0	40.0	1.65362548828125	1.8628349304199219	2.4909097200593195
40.0	60.0	1.6549491882324219	1.7479171752929688	2.4070877149192764
40.0	80.0	1.6648902893066406	1.665008544921875	2.3545940478329612
40.0	100.0	1.5936775207519531	1.762969970703125	2.376525017278604
40.0	120.0	1.4233970642089844	1.9668807983398438	2.4278960598173756
40.0	140.0	1.2668418884277344	2.3128662109375	2.63708901631544
40.0	160.0	1.1786537170410156	2.6481781005859375	2.898632753060923
40.0	180.0	1.3565711975097656	2.66802978515625	2.9931034643650367
40.0	200.0	1.5519447326660156	2.710418701171875	3.123283846996943
40.0	220.0	1.7176780700683594	2.449462890625	2.9917029272544333
40.0	240.0	1.6905326843261719	2.4236602783203125	2.9550008293539864
40.0	260.0	1.7965049743652344	1.978515625	2.672443488885812
40.0	280.0	1.9920997619628906	1.186767578125	2.318809769278473
40.0	300.0	2.108898162841797	0.864471435546875	2.279202124453639
40.0	320.0	2.1083755493164062	0.28826904296875	2.1279911884426066
40.0	340.0	1.8498420715332031	0.38543701171875	1.8895706865891342
40.0	360.0	1.5134391784667969	0.12701416015625	1.5187596069814506
40.0	380.0	1.23187255859375	-0.05548095703125	1.233121298660199
40.0	400.0	1.0891227722167969	-0.317779541015625	1.1345361385382584
40.0	420.0	0.9420585632324219	-0.28118896484375	0.9831284608378676
40.0	440.0	0.7747077941894531	-0.734466552734375	1.06752671323176
40.0	460.0	0.4985618591308594	1.33489990234375	1.424963745734386
40.0	480.0	0.4017372131347656	3.2030029296875	3.2280985976274015
40.0	500.0	0.4475555419921875	5.5164794921875	5.534604949849012
40.0	520.0	1.3570060729980469	6.541015625	6.68029571865256
40.0	540.0	2.043365478515625	6.768310546875	7.070033248700373
40.0	560.0	2.1658363342285156	6.793212890625	7.1301184004207165
40.0	580.0	2.7040176391601562	6.69775390625	7.222992370311379
40.0	600.0	2.8483123779296875	6.361328125	6.969890882659748
40.0	620.0	3.4310035705566406	6.3927001953125	7.255232683265293
40.0	640.0	3.5407676696777344	6.383056640625	7.29934570821673
40.0	660.0	3.318714141845703	6.3734130859375	7.18569815113925
40.0	680.0	3.1649017333984375	6.41845703125	7.1563394025207465
40.0	700.0	2.807445526123047	6.554443359375	7.130391162720552
40.0	720.0	2.3886032104492188	6.80908203125	7.215886875863558
40.0	740.0	2.0454025268554688	7.239501953125	7.522902367182989
40.0	760.0	1.7536888122558594	6.9951171875	7.211594062139748
40.0	780.0	4.559886932373047	1.115966796875	4.69445957781659
40.0	800.0	4.6282958984375	1.153076171875	4.769770181218304
60.0	0.0	1.8833389282226562	1.559370994567871	2.445118282876813
60.0	20.0	1.8202323913574219	1.5389328002929688	2.3836023414916165
60.0	40.0	1.6790122985839844	1.6275177001953125	2.3383533016302978
60.0	60.0	1.6647529602050781	1.5360641479492188	2.2651480051260515
60.0	80.0	1.58544921875	1.6087112426757812	2.258672417050875
60.0	100.0	1.530914306640625	1.6711044311523438	2.266338155283528
60.0	120.0	1.5419464111328125	1.7113571166992188	2.303549850921925
60.0	140.0	1.4862899780273438	2.0340576171875	2.5192158083068255
60.0	160.0	1.5333404541015625	2.3004150390625	2.764605270220201
60.0	180.0	1.7948684692382812	2.235443115234375	2.8668377602010437
60.0	200.0	1.8136711120605469	2.2622833251953125	2.8995394024188914
60.0	220.0	1.8476753234863281	2.0774078369140625	2.7802027663269944
60.0	240.0	1.8348579406738281	1.77056884765625	2.5498269954537274
60.0	260.0	1.6830520629882812	1.595672607421875	2.319231622069179
60.0	280.0	1.61065673828125	1.39776611328125	2.1325958913981258
60.0	300.0	1.6717987060546875	1.148223876953125	2.028134360729435
60.0	320.0	1.589447021484375	0.85467529296875	1.8046638718932593
60.0	340.0	1.38336181640625	0.55206298828125	1.4894507236296282
60.0	360.0	1.2108230590820312	-0.798828125	1.4505925870814946
60.0	380.0	0.9833450317382812	-1.078948974609375	1.4598281889506666
60.0	400.0	0.9325065612792969	-1.683807373046875	1.9247794045957467
60.0	420.0	0.776702880859375	-1.8177490234375	1.9767343972681908
60.0	440.0	0.6486587524414062	-1.837371826171875	1.9485105605895525
60.0	460.0	0.4072418212890625	-1.767608642578125	1.8139146105381352
60.0	480.0	0.13069534301757812	-1.76336669921875	1.768203435298131
60.0	500.0	0.6120567321777344	5.713043212890625	5.745735479097495
60.0	520.0	1.4612541198730469	6.6666259765625	6.824893077127572
60.0	540.0	2.0544586181640625	6.8397216796875	7.141609963400114
60.0	560.0	2.1568145751953125	6.8531494140625	7.1845324136815005
60.0	580.0	2.7135543823242188	6.7615966796875	7.2857784103410665
60.0	600.0	2.863311767578125	6.418212890625	7.027945004603855
60.0	620.0	3.4562149047851562	6.450439453125	7.318031880669189
60.0	640.0	3.5584716796875	6.4306640625	7.349568761489818
60.0	660.0	3.3359718322753906	6.4140625	7.2297237720151575
60.0	680.0	3.183544158935547	6.441650390625	7.185388866785976
60.0	700.0	2.836231231689453	6.5557861328125	7.143006329185726
60.0	720.0	2.439678192138672	6.75244140625	7.179658392015353
60.0	740.0	2.079273223876953	7.0050048828125	7.307083587024212
60.0	760.0	2.160724639892578	6.53125	6.879386421181682
60.0	780.0	4.04205322265625	-2.2005615234375	4.602245677190576
60.0	800.0	4.015403747558594	-2.2275390625	4.591883876022017
80.0	0.0	1.900482177734375	1.2697057723999023	2.285603915019316
80.0	20.0	1.6495513916015625	1.4077987670898438	2.168621027785707
80.0	40.0	1.4884262084960938	1.5384445190429688	2.1406130234844896
80.0	60.0	1.4194564819335938	1.5877151489257812	2.1297173752006886
80.0	80.0	1.3640975952148438	1.6542739868164062	2.1441512709527673
80.0	100.0	1.4334487915039062	1.642059326171875	2.17970967528523
80.0	120.0	1.5236587524414062	1.6539535522460938	2.2487993122728347
80.0	140.0	1.4727935791015625	1.99755859375	2.48180604844683
80.0	160.0	1.6172103881835938	2.203948974609375	2.733635038246811
80.0	180.0	2.1039047241210938	1.81494140625	2.7785657084725894
80.0	200.0	2.532501220703125	1.2429046630859375	2.821059097995571
80.0	220.0	2.5200424194335938	1.0008544921875	2.711516828322594
80.0	240.0	2.046112060546875	0.967254638671875	2.2632180850169163
80.0	260.0	1.4172286987304688	1.46087646484375	2.0353616951391293
80.0	280.0	1.2462387084960938	1.462554931640625	1.9215040584449268
80.0	300.0	1.0660324096679688	1.20391845703125	1.6080562022650209
80.0	320.0	0.7383575439453125	0.919464111328125	1.179231154066654
80.0	340.0	0.6957550048828125	0.218505859375	0.7292597873190937
80.0	360.0	1.4285507202148438	-1.245452880859375	1.8952335050508329
80.0	380.0	1.5111236572265625	-1.70623779296875	2.2791976907641542
80.0	400.0	1.6837997436523438	-2.249298095703125	2.809719469992939
80.0	420.0	1.6069412231445312	-2.428741455078125	2.912223403218965
80.0	440.0	1.4538421630859375	-2.523681640625	2.9124948168870772
80.0	460.0	1.3229217529296875	-2.56317138671875	2.884435737205507
80.0	480.0	1.182769775390625	-2.5970458984375	2.8536979062557815
80.0	500.0	0.47966766357421875	-1.733154296875	1.7983061152804396
80.0	520.0	1.18695068359375	3.69482421875	3.880796043693255
80.0	540.0	1.5777740478515625	5.0047607421875	5.2475709649908575
80.0	560.0	1.4040298461914062	3.5203857421875	3.790041633385219
80.0	580.0	2.8173141479492188	6.5523681640625	7.13237601123599
80.0	600.0	3.109832763671875	6.4171142578125	7.130947708111981
80.0	620.0	3.767669677734375	6.73388671875	7.7162533098309245
80.0	640.0	3.9996490478515625	6.70703125	7.809062728295661
80.0	660.0	4.14923095703125	6.7049560546875	7.884957401918988
80.0	680.0	4.0325469970703125	6.57763671875	7.715357417996205
80.0	700.0	3.90716552734375	6.546630859375	7.623930617928289
80.0	720.0	3.51123046875	6.7249755859375	7.586437638057388
80.0	740.0	3.1156463623046875	4.7501220703125	5.6807492408847216
80.0	760.0	4.0773773193359375	-2.197021484375	4.631620581075316
80.0	780.0	4.0214385986328125	-2.3951416015625	4.680670004829353
80.0	800.0	4.035057067871094	-2.441650390625	4.716284784766043
100.0	0.0	1.52288818359375	1.43339204788208	2.0913634745450285
100.0	20.0	1.42510986328125	1.4723930358886719	2.0491167303389437
100.0	40.0	1.3547744750976562	1.5070457458496094	2.026474958754619
100.0	60.0	1.358795166015625	1.4879379272460938	2.015014535561675
100.0	80.0	1.3699798583984375	1.5380630493164062	2.0597288064427035
100.0	100.0	1.4383392333984375	1.5334396362304688	2.102440693169688
100.0	120.0	1.5682907104492188	1.51190185546875	2.178389995627772
100.0	140.0	1.4757843017578125	1.9377899169921875	2.4357686810761368
100.0	160.0	1.7225494384765625	1.9659423828125	2.6138297611999164
100.0	180.0	2.6637344360351562	1.0089874267578125	2.8484270699940493
100.0	200.0	3.1127777099609375	0.23052978515625	3.1213024610687516
100.0	220.0	2.849578857421875	0.1467132568359375	2.853353193069019
100.0	240.0	1.4340362548828125	0.877593994140625	1.6812588137672373
100.0	260.0	0.7260894775390625	1.436737060546875	1.6097885918783943
100.0	280.0	0.856414794921875	1.321929931640625	1.5751015983511871
100.0	300.0	0.873992919921875	1.0196533203125	1.342965568321791
100.0	320.0	0.9193801879882812	0.657989501953125	1.1305795481724799
100.0	340.0	1.1519393920898438	-0.237640380859375	1.1761961204082028
100.0	360.0	1.5738906860351562	-1.376678466796875	2.0910225949354087
100.0	380.0	1.8355331420898438	-1.957763671875	2.683658046514812
100.0	400.0	1.8373031616210938	-2.50982666015625	3.110452181232488
100.0	420.0	1.7099227905273438	-2.715087890625	3.208666109676002
100.0	440.0	1.5044479370117188	-2.822357177734375	3.198290736297681
100.0	460.0	1.2122116088867188	-2.85302734375	3.099874515025553
100.0	480.0	0.9930496215820312	-2.85986328125	3.0273694089698124
100.0	500.0	0.9482803344726562	-2.720916748046875	2.881427344659163
100.0	520.0	1.5633773803710938	-1.35888671875	2.071405790242734
100.0	540.0	2.9423294067382812	1.2152099609375	3.1834003183574895
100.0	560.0	2.7816162109375	3.7872314453125	4.698990398512653
100.0	580.0	1.041961669921875	1.7266845703125	2.016711116382722
100.0	600.0	1.0486068725585938	-0.408935546875	1.1255241688542588
100.0	620.0	4.795806884765625	6.6160888671875	8.171437791141027
100.0	640.0	4.865425109863281	7.2047119140625	8.69368939313582
100.0	660.0	4.822715759277344	7.41845703125	8.848281868209478
100.0	680.0	4.7739105224609375	7.4788818359375	8.872648713455252
100.0	700.0	4.6461181640625	7.3114013671875	8.662736516052115
100.0	720.0	4.3240814208984375	6.828857421875	8.082757810478817
100.0	740.0	-0.2527923583984375	-1.189453125	1.2160192075115055
100.0	760.0	3.554290771484375	-2.211669921875	4.186223445014082
100.0	780.0	3.937164306640625	-2.3004150390625	4.559953084125962
100.0	800.0	4.009124755859375	-2.366943359375	4.655695670308993
120.0	0.0	1.3251724243164062	1.4713549613952637	1.9801432717334064
120.0	20.0	1.3037261962890625	1.4402332305908203	1.9426718079460612
120.0	40.0	1.3141937255859375	1.3876075744628906	1.9111671640848775
120.0	60.0	1.3400650024414062	1.35479736328125	1.9055839279134659
120.0	80.0	1.310546875	1.450286865234375	1.954703328652104
120.0	100.0	1.3310165405273438	1.5294036865234375	2.0274813605823505
120.0	120.0	1.4982833862304688	1.5065383911132812	2.124737873092216
120.0	140.0	1.7643585205078125	1.5035858154296875	2.3181309913915293
120.0	160.0	2.2633285522460938	1.1635284423828125	2.5448879290935724
120.0	180.0	2.93084716796875	0.188507080078125	2.936903137869893
120.0	200.0	3.0152130126953125	-0.2263336181640625	3.023695821116664
120.0	220.0	2.4098663330078125	-0.37762451171875	2.439273665420784
120.0	240.0	1.3439254760742188	0.4763336181640625	1.4258433998986644
120.0	260.0	0.6503982543945312	1.094512939453125	1.2731757396171879
120.0	280.0	0.7356719970703125	1.1407470703125	1.3573935191019493
120.0	300.0	0.7202377319335938	0.900482177734375	1.153087396045109
120.0	320.0	0.8135910034179688	0.5501708984375	0.9821498553327711
120.0	340.0	0.8273696899414062	-0.322723388671875	0.8880827604618822
120.0	360.0	0.9737625122070312	-1.4052734375	1.709680339807069
120.0	380.0	2.1692733764648438	-2.358795166015625	3.204631276302761
120.0	400.0	1.7757720947265625	-2.697967529296875	3.2299218754560997
120.0	420.0	1.5524826049804688	-2.850372314453125	3.24573944884179
120.0	440.0	1.2705535888671875	-2.9732666015625	3.2333605901832705
120.0	460.0	0.9048385620117188	-3.029205322265625	3.1614581616314053
120.0	480.0	0.715728759765625	-3.0152587890625	3.099040693920345
120.0	500.0	0.6568450927734375	-2.94732666015625	3.0196324143127655
120.0	520.0	0.7267684936523438	-3.023681640625	3.1097979206402444
120.0	540.0	0.7675704956054688	-2.9442138671875	3.042623828451884
120.0	560.0	0.9285964965820312	-2.589599609375	2.7510575403541773
120.0	580.0	1.0636215209960938	-1.691650390625	1.998242173518455
120.0	600.0	1.1115188598632812	-1.5164794921875	1.8802085591915134
120.0	620.0	1.1268844604492188	-1.3848876953125	1.7854362256406402
120.0	640.0	0.83282470703125	-1.061767578125	1.3494248339937707
120.0	660.0	0.43459320068359375	-0.7391357421875	0.8574339015104762
120.0	680.0	0.32283782958984375	-0.342529296875	0.4706916011912289
120.0	700.0	0.3250579833984375	-0.062744140625	0.3310581818258365
120.0	720.0	0.3193206787109375	0.0849609375	0.33043010872693285
120.0	740.0	-0.3064422607421875	-1.228515625	1.2661585603856744
120.0	760.0	3.2064208984375	-2.1082763671875	3.837442405871138
120.0	780.0	3.6885757446289062	-2.1497802734375	4.269326205377811
120.0	800.0	3.764801025390625	-2.1868896484375	4.353873343957699
140.0	0.0	1.2563018798828125	1.4260635375976562	1.9005135165693061
140.0	20.0	1.281097412109375	1.3274555206298828	1.8448167222149985
140.0	40.0	1.2781524658203125	1.285919189453125	1.8130807725212705
140.0	60.0	1.2481231689453125	1.2801132202148438	1.7878761985738572
140.0	80.0	1.18145751953125	1.4050064086914062	1.835724619576928
140.0	100.0	1.13348388671875	1.6206512451171875	1.9776997193079981
140.0	120.0	1.467254638671875	1.50543212890625	2.102180313257485
140.0	140.0	2.6211700439453125	0.4311370849609375	2.6563907064482977
140.0	160.0	3.0677490234375	0.0462188720703125	3.0680971716908165
140.0	180.0	2.886383056640625	-0.2900238037109375	2.900917261209123
140.0	200.0	2.6404266357421875	-0.5187225341796875	2.6908968553630226
140.0	220.0	2.3488616943359375	-0.5758056640625	2.4184092750990573
140.0	240.0	1.54034423828125	0.3105926513671875	1.5713459731992645
140.0	260.0	0.9199676513671875	0.6517333984375	1.1274293335730414
140.0	280.0	0.8341522216796875	0.800140380859375	1.1558696111650935
140.0	300.0	0.9040069580078125	0.417999267578125	0.9959678548137926
140.0	320.0	1.1303863525390625	-0.108428955078125	1.1355748078862526
140.0	340.0	0.7408447265625	-1.1480712890625	1.3663522948511837
140.0	360.0	0.6511688232421875	-1.586090087890625	1.7145560951066914
140.0	380.0	1.8829498291015625	-2.665435791015625	3.263441130913915
140.0	400.0	1.5308990478515625	-2.93377685546875	3.309183967747476
140.0	420.0	1.2368011474609375	-3.047210693359375	3.2886425905051486
140.0	440.0	0.904632568359375	-3.174530029296875	3.300909115780696
140.0	460.0	0.5699462890625	-3.243499755859375	3.2931944125234907
140.0	480.0	0.4821624755859375	-3.216156005859375	3.252097800941492
140.0	500.0	0.4453277587890625	-3.22442626953125	3.255033268707296
140.0	520.0	0.3433074951171875	-3.3729248046875	3.3903512759417493
140.0	540.0	0.2679290771484375	-3.294921875	3.3057973550620323
140.0	560.0	0.2119598388671875	-2.9837646484375	2.991283746246411
140.0	580.0	0.6285552978515625	-1.87158203125	1.974310275046742
140.0	600.0	0.933746337890625	-1.793212890625	2.0217553498452334
140.0	620.0	1.0137176513671875	-1.732421875	2.00721424608135
140.0	640.0	1.059173583984375	-1.673095703125	1.9801762327696097
140.0	660.0	1.0861663818359375	-1.7373046875	2.0488984811942355
140.0	680.0	0.5210113525390625	-1.2432861328125	1.3480405177584407
140.0	700.0	0.155517578125	-0.5906982421875	0.6108274146019217
140.0	720.0	0.0652618408203125	-0.311767578125	0.31852492938102
140.0	740.0	0.3010101318359375	-1.154541015625	1.1931353888927672
140.0	760.0	2.77294921875	-2.0137939453125	3.4270414972602126
140.0	780.0	3.3587493896484375	-2.02490234375	3.921916236253395
140.0	800.0	3.4223175048828125	-2.051513671875	3.990108450921775
160.0	0.0	1.224090576171875	1.2943353652954102	1.781488640583261
160.0	20.0	1.156585693359375	1.2223987579345703	1.6828396208443532
160.0	40.0	1.093017578125	1.2661018371582031	1.6726330404920313
160.0	60.0	1.0928955078125	1.2476959228515625	1.6586638317926736
160.0	80.0	0.8553009033203125	1.527557373046875	1.7507059042484583
160.0	100.0	1.0891876220703125	1.5213546752929688	1.8710557779251147
160.0	120.0	1.832916259765625	1.01312255859375	2.0942777595258835
160.0	140.0	2.7134552001953125	0.2614288330078125	2.7260198381880514
160.0	160.0	2.8914794921875	-0.03765869140625	2.8917247155943655
160.0	180.0	2.2270660400390625	-0.3959197998046875	2.261984888228181
160.0	200.0	2.4081878662109375	-0.6967010498046875	2.5069425904405036
160.0	220.0	2.3302154541015625	-0.749725341796875	2.447854601618771
160.0	240.0	1.61444091796875	0.138916015625	1.6204064727743177
160.0	260.0	1.10162353515625	0.35595703125	1.1577045483656299
160.0	280.0	0.86456298828125	0.545928955078125	1.022500652664094
160.0	300.0	0.8026885986328125	0.234619140625	0.8362745527174206
160.0	320.0	0.8669586181640625	-0.2362060546875	0.8985602627982027
160.0	340.0	0.675628662109375	-1.291229248046875	1.4573081554960852
160.0	360.0	0.54156494140625	-1.6536865234375	1.740106808089423
160.0	380.0	1.566070556640625	-2.9283447265625	3.3208101159149526
160.0	400.0	1.238861083984375	-3.210540771484375	3.441271397430669
160.0	420.0	0.8128509521484375	-3.28253173828125	3.3816772884520407
160.0	440.0	0.4912567138671875	-3.42816162109375	3.463181378336935
160.0	460.0	0.2659759521484375	-3.453094482421875	3.46332278479117
160.0	480.0	0.22894287109375	-3.43017578125	3.4378075467510825
160.0	500.0	0.164306640625	-3.62274169921875	3.6264657852255864
160.0	520.0	0.111480712890625	-3.778076171875	3.7797205597552126
160.0	540.0	0.00799560546875	-3.787353515625	3.787361955507271
160.0	560.0	-0.1508941650390625	-3.54541015625	3.548619763384559
160.0	580.0	0.338653564453125	-2.0965576171875	2.1237325817775963
160.0	600.0	0.712860107421875	-2.022705078125	2.1446457436663495
160.0	620.0	0.8383636474609375	-2.0146484375	2.18212326235371
160.0	640.0	0.92510986328125	-1.9788818359375	2.1844453711969143
160.0	660.0	0.863525390625	-2.0318603515625	2.2077437778206384
160.0	680.0	0.666473388671875	-2.079833984375	2.1840091987830452
160.0	700.0	0.3477935791015625	-1.136962890625	1.1889680350298029
160.0	720.0	0.126739501953125	-0.6485595703125	0.6608270708735083
160.0	740.0	0.5505828857421875	-1.1763916015625	1.2988605445924433
160.0	760.0	-0.1663818359375	-2.4373779296875	2.4430501606511594
160.0	780.0	-0.25860595703125	-2.456298828125	2.4698746879265547
160.0	800.0	-0.188995361328125	-2.4603271484375	2.467575515347433
180.0	0.0	1.4231414794921875	0.8634099960327148	1.6645745678402109
180.0	20.0	1.142913818359375	1.005075454711914	1.5219818217906438
180.0	40.0	1.0816192626953125	1.06719970703125	1.519478675112335
180.0	60.0	0.9001312255859375	1.2121810913085938	1.5098407933954279
180.0	80.0	0.635711669921875	1.4948577880859375	1.624416551835163
180.0	100.0	0.9432830810546875	1.5068893432617188	1.7777790818433425
180.0	120.0	2.0462799072265625	0.55010986328125	2.11893424164094
180.0	140.0	2.359375	0.1135711669921875	2.362106856303704
180.0	160.0	2.141845703125	-0.20697021484375	2.1518224103832297
180.0	180.0	1.737274169921875	-0.4998931884765625	1.8077651233949072
180.0	200.0	2.0612945556640625	-0.760986328125	2.1972790985224147
180.0	220.0	2.1674652099609375	-0.82427978515625	2.318909787078455
180.0	240.0	1.6512451171875	-0.073822021484375	1.6528944696778436
180.0	260.0	1.0528717041015625	0.174163818359375	1.0671793949112987
180.0	280.0	0.6923065185546875	0.422576904296875	0.8110854182380806
180.0	300.0	0.5737152099609375	0.05755615234375	0.5765950509787086
180.0	320.0	0.5363616943359375	-0.364471435546875	0.6484776746199652
180.0	340.0	0.3406982421875	-1.430389404296875	1.4704044138108472
180.0	360.0	0.17559814453125	-1.758819580078125	1.7675635840413237
180.0	380.0	1.085906982421875	-3.116790771484375	3.300542180867069
180.0	400.0	0.8607330322265625	-3.463287353515625	3.56864409065785
180.0	420.0	0.279693603515625	-3.557220458984375	3.5681992525172364
180.0	440.0	0.008697509765625	-3.712982177734375	3.712992364501875
180.0	460.0	-0.04840087890625	-3.73541259765625	3.7357261569617104
180.0	480.0	-0.007476806640625	-3.807159423828125	3.807166765598907
180.0	500.0	0.0059051513671875	-3.972320556640625	3.972324945862606
180.0	520.0	-0.0100555419921875	-4.0804443359375	4.080456725981686
180.0	540.0	-0.02166748046875	-4.13427734375	4.134334122292781
180.0	560.0	-0.043975830078125	-4.05615234375	4.056390724442072
180.0	580.0	-0.389801025390625	-2.6063232421875	2.6353113064991667
180.0	600.0	-0.0157470703125	-2.233642578125	2.2336980854708908
180.0	620.0	0.150726318359375	-2.274658203125	2.2796465436751427
180.0	640.0	0.212432861328125	-2.23681640625	2.2468812509434537
180.0	660.0	0.300872802734375	-2.208251953125	2.2286545564321125
180.0	680.0	0.213958740234375	-2.4686279296875	2.477882603707422
180.0	700.0	0.2204742431640625	-1.5687255859375	1.5841429404803467
180.0	720.0	0.27996826171875	-1.1016845703125	1.1367018606628811
180.0	740.0	0.729095458984375	-0.9996337890625	1.237274383694695
180.0	760.0	0.090057373046875	-2.33544921875	2.337184927172022
180.0	780.0	-0.0026397705078125	-2.35693359375	2.356935072023755
180.0	800.0	-0.0485076904296875	-2.371337890625	2.3718339713278094
200.0	0.0	0.923095703125	0.972606897354126	1.3409212705855096
200.0	20.0	0.6494903564453125	1.1320953369140625	1.3051733888560646
200.0	40.0	0.5667572021484375	1.2052078247070312	1.3318181658628099
200.0	60.0	0.411468505859375	1.2897262573242188	1.3537725621926615
200.0	80.0	0.2627105712890625	1.54888916015625	1.5710106539156756
200.0	100.0	1.0180206298828125	1.2756881713867188	1.6320987450160571
200.0	120.0	2.7655029296875	0.35153961181640625	2.7877565447481554
200.0	140.0	2.434539794921875	-0.0195770263671875	2.434618506669911
200.0	160.0	1.632720947265625	-0.3877105712890625	1.6781231119108189
200.0	180.0	1.464752197265625	-0.5721282958984375	1.5725233818173028
200.0	200.0	1.7264862060546875	-0.8193511962890625	1.9110444794816857
200.0	220.0	1.8198394775390625	-0.92657470703125	2.042145051586614
200.0	240.0	1.4801483154296875	-0.267669677734375	1.504156272482273
200.0	260.0	1.1427154541015625	0.070709228515625	1.1449010455230684
200.0	280.0	0.829254150390625	0.226043701171875	0.8595104425075691
200.0	300.0	0.5339202880859375	-0.279266357421875	0.602545079157944
200.0	320.0	0.46441650390625	-0.62066650390625	0.7751835899783425
200.0	340.0	0.418365478515625	-1.57513427734375	1.6297477305634838
200.0	360.0	0.1705474853515625	-1.851104736328125	1.8589446440430006
200.0	380.0	0.7238922119140625	-3.179351806640625	3.2607204487442405
200.0	400.0	0.533905029296875	-3.521453857421875	3.5616978886845385
200.0	420.0	-0.035400390625	-3.614501953125	3.6146753044776845
200.0	440.0	-0.1583251953125	-3.76531982421875	3.768647004712097
200.0	460.0	-0.1267242431640625	-3.84149169921875	3.8435813389301474
200.0	480.0	-0.0671844482421875	-3.90838623046875	3.9089636320389745
200.0	500.0	-0.0245513916015625	-4.100830078125	4.100903571224793
200.0	520.0	-0.032806396484375	-4.18408203125	4.184210642866754
200.0	540.0	-0.090087890625	-4.2591552734375	4.260107917798296
200.0	560.0	-0.08026123046875	-4.3458251953125	4.346566287695298
200.0	580.0	-0.2795257568359375	-3.5089111328125	3.5200272707338796
200.0	600.0	-0.1305389404296875	-2.4310302734375	2.434532522957562
200.0	620.0	0.0433807373046875	-2.51123046875	2.511605135276531
200.0	640.0	0.164520263671875	-2.4697265625	2.4752002364812284
200.0	660.0	0.24163818359375	-2.41357421875	2.4256400230011788
200.0	680.0	0.2476806640625	-2.8458251953125	2.8565830556148493
200.0	700.0	0.2783050537109375	-2.19677734375	2.214336108393293
200.0	720.0	0.52606201171875	-1.845947265625	1.9194432910721777
200.0	740.0	0.8438720703125	-1.35009765625	1.5921318263464392
200.0	760.0	0.461700439453125	-2.215576171875	2.2631714626098236
200.0	780.0	0.433685302734375	-2.2216796875	2.2636129474046363
200.0	800.0	0.2967681884765625	-2.253173828125	2.2726336390714468
220.0	0.0	0.3934478759765625	1.1318480968475342	1.1982826650869376
220.0	20.0	0.1494140625	1.2594127655029297	1.2682448801333641
220.0	40.0	0.0569000244140625	1.3353042602539062	1.336516023185114
220.0	60.0	-0.0497589111328125	1.4039993286132812	1.404880800631736
220.0	80.0	-0.0650482177734375	1.493255615234375	1.4946717375612921
220.0	100.0	1.1895751953125	1.0186004638671875	1.566089413249838
220.0	120.0	2.662109375	0.27573394775390625	2.6763511605181494
220.0	140.0	1.66461181640625	-0.216461181640625	1.678626802620693
220.0	160.0	1.3539886474609375	-0.492462158203125	1.4407651559901005
220.0	180.0	1.3448486328125	-0.6257476806640625	1.4832997016901555
220.0	200.0	1.4685211181640625	-0.919036865234375	1.7323922864506338
220.0	220.0	1.5284881591796875	-1.132293701171875	1.9022000626816342
220.0	240.0	1.3353271484375	-0.670806884765625	1.4943495140037313
220.0	260.0	0.940826416015625	-0.2098388671875	0.963943305000527
220.0	280.0	0.7540283203125	-0.066162109375	0.756925447154632
220.0	300.0	0.415313720703125	-0.63232421875	0.7565179470588065
220.0	320.0	0.2685546875	-0.8975830078125	0.9368974736287622
220.0	340.0	0.484161376953125	-1.70184326171875	1.769373540660835
220.0	360.0	0.3908843994140625	-2.0958251953125	2.1319647893461964
220.0	380.0	0.5594482421875	-3.40643310546875	3.4520673280977814
220.0	400.0	0.2777862548828125	-3.594451904296875	3.6051698567065116
220.0	420.0	-0.1011199951171875	-3.69378662109375	3.695170477201787
220.0	440.0	-0.1822967529296875	-3.77374267578125	3.7781431800742196
220.0	460.0	-0.1453857421875	-3.82269287109375	3.825456548013895
220.0	480.0	-0.07025146484375	-3.926605224609375	3.9272336139122577
220.0	500.0	-0.0943756103515625	-4.091033935546875	4.092122361028001
220.0	520.0	-0.129608154296875	-4.17236328125	4.174375836503406
220.0	540.0	-0.217071533203125	-4.26806640625	4.273582911174995
220.0	560.0	-0.289947509765625	-4.356201171875	4.365839920137294
220.0	580.0	-0.1343536376953125	-3.69384765625	3.6962902223101453
220.0	600.0	0.0174407958984375	-2.6607666015625	2.6608237614227717
220.0	620.0	0.1593780517578125	-2.7567138671875	2.7613172054159185
220.0	640.0	0.2626190185546875	-2.744384765625	2.7569215604911963
220.0	660.0	0.363983154296875	-2.6951904296875	2.7196571822365763
220.0	680.0	0.4796905517578125	-3.19287109375	3.228703895799371
220.0	700.0	0.471435546875	-2.82470703125	2.863777450719682
220.0	720.0	0.4325103759765625	-2.4962158203125	2.533408503756509
220.0	740.0	0.7705841064453125	-2.5919189453125	2.7040421010361477
220.0	760.0	0.5548858642578125	-2.16064453125	2.2307584164973293
220.0	780.0	0.7102203369140625	-2.0712890625	2.1896692232842963
220.0	800.0	0.7603607177734375	-1.9776611328125	2.1187949351860738
240.0	0.0	0.255584716796875	1.118849277496338	1.1476703591250477
240.0	20.0	0.0972900390625	1.1905460357666016	1.1945146357330048
240.0	40.0	0.027740478515625	1.24847412109375	1.24878227293195
240.0	60.0	-0.236358642578125	1.3641738891601562	1.3844983957331696
240.0	80.0	0.2258148193359375	1.1828536987304688	1.2042155974874569
240.0	100.0	2.2145233154296875	0.8448562622070312	2.3702100367630146
240.0	120.0	1.802276611328125	0.12450408935546875	1.8065719614802571
240.0	140.0	1.242156982421875	-0.336517333984375	1.2869335200589693
240.0	160.0	1.0538787841796875	-0.608367919921875	1.2168697620263744
240.0	180.0	1.1451873779296875	-0.7132415771484375	1.3491359004720997
240.0	200.0	1.25006103515625	-0.9978485107421875	1.5994856179429426
240.0	220.0	1.2750396728515625	-1.3164825439453125	1.8327172329244197
240.0	240.0	1.141326904296875	-1.152679443359375	1.622127307462385
240.0	260.0	0.821380615234375	-1.03741455078125	1.3232139151533524
240.0	280.0	0.6652374267578125	-0.891754150390625	1.1125494589896943
240.0	300.0	0.3502655029296875	-1.357452392578125	1.4019140204230296
240.0	320.0	0.13946533203125	-1.567901611328125	1.5740921325144592
240.0	340.0	0.03338623046875	-1.9613037109375	1.96158784838256
240.0	360.0	-0.179351806640625	-2.370849609375	2.377623801365314
240.0	380.0	0.0022125244140625	-3.487823486328125	3.4878241880929663
240.0	400.0	-0.1005401611328125	-3.686065673828125	3.6874365724408875
240.0	420.0	-0.16973876953125	-3.83917236328125	3.8429228049577735
240.0	440.0	-0.2110748291015625	-3.83074951171875	3.8365602308596296
240.0	460.0	-0.169647216796875	-3.823211669921875	3.8269736935591467
240.0	480.0	-0.1009979248046875	-3.91583251953125	3.9171347821888016
240.0	500.0	-0.13653564453125	-4.041839599609375	4.044145068020933
240.0	520.0	-0.1578369140625	-4.0889892578125	4.092034413582906
240.0	540.0	-0.22650146484375	-4.1885986328125	4.194718276639697
240.0	560.0	-0.242584228515625	-4.2174072265625	4.224378158094528
240.0	580.0	-0.0129547119140625	-3.711669921875	3.7116925294954517
240.0	600.0	-0.11175537109375	-3.2933349609375	3.2952305576243837
240.0	620.0	-0.045501708984375	-3.348388671875	3.348697822058796
240.0	640.0	0.00567626953125	-3.3477783203125	3.3477831324609686
240.0	660.0	0.040496826171875	-3.3040771484375	3.3043253162721244
240.0	680.0	0.580047607421875	-3.622802734375	3.6689446546753492
240.0	700.0	0.5457916259765625	-3.347900390625	3.3920975110590743
240.0	720.0	0.491424560546875	-3.08544921875	3.124339126950478
240.0	740.0	0.6516265869140625	-3.251953125	3.3165971018455855
240.0	760.0	0.7955322265625	-3.383056640625	3.475333618111562
240.0	780.0	1.0299224853515625	-3.0025634765625	3.1742916936885033
240.0	800.0	1.3546600341796875	-2.6507568359375	2.9768465885015134
260.0	0.0	-0.25811767578125	1.2242603302001953	1.2511746843077531
260.0	20.0	-0.40875244140625	1.3295269012451172	1.39094224879756
260.0	40.0	-0.39593505859375	1.3242530822753906	1.382176109090122
260.0	60.0	-0.45855712890625	1.3762741088867188	1.4506567696263217
260.0	80.0	0.5474853515625	1.0736618041992188	1.2051928808169403
260.0	100.0	1.47650146484375	0.6692428588867188	1.6210930201122353
260.0	120.0	1.10308837890625	0.05973052978515625	1.1047043531490377
260.0	140.0	0.93865966796875	-0.362579345703125	1.0062533250636791
260.0	160.0	0.86767578125	-0.674224853515625	1.0988359361005462
260.0	180.0	0.984039306640625	-0.88311767578125	1.3222065596157957
260.0	200.0	1.08154296875	-1.1077423095703125	1.5481693116919524
260.0	220.0	1.01092529296875	-1.419464111328125	1.7426555343246974
260.0	240.0	0.919921875	-1.5732574462890625	1.8224695466337697
260.0	260.0	0.69500732421875	-1.68756103515625	1.825074636308154
260.0	280.0	0.31671142578125	-1.77276611328125	1.8008347563334905
260.0	300.0	0.12823486328125	-1.854278564453125	1.8587073935267764
260.0	320.0	-0.11431884765625	-2.024688720703125	2.027913512621263
260.0	340.0	-0.28411865234375	-2.24664306640625	2.264537143974659
260.0	360.0	-0.341796875	-2.518341064453125	2.541430073928981
260.0	380.0	-0.212982177734375	-3.4814453125	3.487953966433717
260.0	400.0	-0.29095458984375	-3.7099609375	3.721352540559282
260.0	420.0	-0.199432373046875	-3.864776611328125	3.8699188010716727
260.0	440.0	-0.23394775390625	-3.889434814453125	3.89646438806231
260.0	460.0	-0.204803466796875	-3.870849609375	3.8762638143463106
260.0	480.0	-0.144195556640625	-3.90313720703125	3.905799843241664
260.0	500.0	-0.192352294921875	-3.992401123046875	3.997032165578313
260.0	520.0	-0.15850830078125	-3.9447021484375	3.9478855000245368
260.0	540.0	-0.236724853515625	-4.0545654296875	4.061470113135018
260.0	560.0	-0.22454833984375	-4.0521240234375	4.058340924349
260.0	580.0	-0.19854736328125	-3.7138671875	3.7191706793121364
260.0	600.0	-0.392822265625	-3.4510498046875	3.4733347213887105
260.0	620.0	-0.3111572265625	-3.4896240234375	3.5034689444312463
260.0	640.0	-0.2723388671875	-3.5162353515625	3.5267661541642976
260.0	660.0	-0.133514404296875	-3.467529296875	3.470098776813303
260.0	680.0	0.315155029296875	-3.5904541015625	3.604259056715831
260.0	700.0	0.4462890625	-3.681396484375	3.7083492287641597
260.0	720.0	0.405609130859375	-3.4735107421875	3.4971124721873696
260.0	740.0	0.491241455078125	-3.631591796875	3.6646660347591107
260.0	760.0	0.6475830078125	-3.88623046875	3.939816113506864
260.0	780.0	0.7967529296875	-3.521728515625	3.610732192884413
260.0	800.0	1.020721435546875	-3.3809814453125	3.5317004095098827
280.0	0.0	-0.3338623046875	1.2074010372161865	1.2527095845254685
280.0	20.0	-0.461639404296875	1.3226203918457031	1.400869601542433
280.0	40.0	-0.415283203125	1.2865371704101562	1.3519016346039128
280.0	60.0	-0.248687744140625	1.3591156005859375	1.3816804297093546
280.0	80.0	1.300994873046875	0.940948486328125	1.605606338308816
280.0	100.0	1.056732177734375	0.5525741577148438	1.1924852599648785
280.0	120.0	0.619415283203125	0.09049224853515625	0.6259905271731802
280.0	140.0	0.566009521484375	-0.3222503662109375	0.6513156507670106
280.0	160.0	0.533416748046875	-0.7877349853515625	0.9513463271825512
280.0	180.0	0.706573486328125	-1.20068359375	1.3931572717688037
280.0	200.0	0.862030029296875	-1.5194091796875	1.7469115680904437
280.0	220.0	0.9222412109375	-1.7409210205078125	1.97011036513121
280.0	240.0	0.8953857421875	-1.949005126953125	2.144839530641448
280.0	260.0	0.803466796875	-2.179412841796875	2.3227998684065967
280.0	280.0	0.5751953125	-2.44781494140625	2.5144875491625833
280.0	300.0	0.269287109375	-2.51300048828125	2.527387386487743
280.0	320.0	0.061187744140625	-2.65972900390625	2.6604327306385986
280.0	340.0	-0.0181884765625	-2.788818359375	2.7888776707246827
280.0	360.0	-0.106170654296875	-2.986053466796875	2.9879403465269285
280.0	380.0	-0.1444091796875	-3.34320068359375	3.346318099338396
280.0	400.0	-0.195709228515625	-3.627197265625	3.632473276692295
280.0	420.0	-0.244781494140625	-3.8900146484375	3.8977085505373594
280.0	440.0	-0.355224609375	-3.94573974609375	3.9616974476869875
280.0	460.0	-0.3927001953125	-3.9544677734375	3.9739185717065486
280.0	480.0	-0.349090576171875	-3.97052001953125	3.985836606770334
280.0	500.0	-0.37994384765625	-4.013885498046875	4.0318276400167266
280.0	520.0	-0.236053466796875	-3.9505615234375	3.9576075588228354
280.0	540.0	-0.21533203125	-4.0196533203125	4.025416835457113
280.0	560.0	-0.244415283203125	-4.0294189453125	4.036824973603211
280.0	580.0	-0.109619140625	-3.7147216796875	3.7163387242730828
280.0	600.0	-0.5438232421875	-3.43896484375	3.4816982803355874
280.0	620.0	-0.612945556640625	-3.4512939453125	3.5053005794590866
280.0	640.0	-0.65191650390625	-3.520751953125	3.58059903416996
280.0	660.0	-0.524444580078125	-3.4737548828125	3.5131204225641066
280.0	680.0	-0.096649169921875	-3.544677734375	3.545995107529122
280.0	700.0	0.218963623046875	-3.931640625	3.9377332403767786
280.0	720.0	0.200439453125	-3.6937255859375	3.6991599963476003
280.0	740.0	0.31707763671875	-3.839599609375	3.8526696442882047
280.0	760.0	0.442657470703125	-4.091064453125	4.114942769467425
280.0	780.0	0.5965576171875	-3.8426513671875	3.8886823630083738
280.0	800.0	0.978302001953125	-3.7857666015625	3.9101283314658066
300.0	0.0	-0.656829833984375	1.4205102920532227	1.5650159490053364
300.0	20.0	-0.72247314453125	1.4988441467285156	1.6638813721991135
300.0	40.0	-0.606292724609375	1.3562774658203125	1.485624256737291
300.0	60.0	-0.394012451171875	1.3426971435546875	1.3993146290196448
300.0	80.0	0.88525390625	0.8591537475585938	1.233620541525983
300.0	100.0	0.513946533203125	0.5467147827148438	0.7503586426705897
300.0	120.0	0.4276123046875	0.103424072265625	0.4399418391607697
300.0	140.0	0.315948486328125	-0.2851715087890625	0.42561277640369743
300.0	160.0	0.143798828125	-0.882049560546875	0.8936943158771117
300.0	180.0	0.292572021484375	-1.527008056640625	1.554783583911546
300.0	200.0	0.559112548828125	-1.93243408203125	2.011692899936032
300.0	220.0	0.764495849609375	-2.0840606689453125	2.2198564764224606
300.0	240.0	0.911956787109375	-2.247467041015625	2.4254429042973538
300.0	260.0	0.911773681640625	-2.409271240234375	2.576027786254058
300.0	280.0	0.715728759765625	-2.550445556640625	2.648969647795827
300.0	300.0	0.510528564453125	-2.619110107421875	2.6684034870914846
300.0	320.0	0.299591064453125	-2.70513916015625	2.7216782840209124
300.0	340.0	0.200286865234375	-2.797882080078125	2.805041704218978
300.0	360.0	0.07769775390625	-2.974822998046875	2.9758374973561095
300.0	380.0	-0.05841064453125	-3.258758544921875	3.259281984961702
300.0	400.0	-0.135223388671875	-3.544921875	3.5475000302603834
300.0	420.0	-0.220550537109375	-3.82086181640625	3.827221911450981
300.0	440.0	-0.331756591796875	-3.891021728515625	3.905139245658393
300.0	460.0	-0.38800048828125	-3.89739990234375	3.916665721975206
300.0	480.0	-0.4365234375	-3.93212890625	3.9562849299378877
300.0	500.0	-0.60137939453125	-3.866302490234375	3.9127933911924484
300.0	520.0	-0.48046875	-3.8277587890625	3.857795687561976
300.0	540.0	-0.45098876953125	-3.8790283203125	3.905157049342539
300.0	560.0	-0.538238525390625	-3.8712158203125	3.9084539958470095
300.0	580.0	-0.224609375	-3.8740234375	3.880529212058222
300.0	600.0	-0.8638916015625	-3.4342041015625	3.541195632895607
300.0	620.0	-1.02130126953125	-3.41259765625	3.562145287125321
300.0	640.0	-1.078643798828125	-3.5035400390625	3.6658239524102125
300.0	660.0	-0.948089599609375	-3.447509765625	3.5754996116580977
300.0	680.0	-0.345794677734375	-3.4742431640625	3.4914093890840747
300.0	700.0	-0.0826416015625	-3.9949951171875	3.9958497995621385
300.0	720.0	-0.037567138671875	-3.749267578125	3.7494557821485635
300.0	740.0	0.0484619140625	-3.871337890625	3.871641205032231
300.0	760.0	0.172515869140625	-4.1417236328125	4.145314991131906
300.0	780.0	0.359375	-3.9630126953125	3.9792738048333702
300.0	800.0	0.760009765625	-4.0621337890625	4.132619721688488
320.0	0.0	-0.784881591796875	1.4396591186523438	1.6397126245352993
320.0	20.0	-0.81463623046875	1.4935493469238281	1.7012706544488823
320.0	40.0	-0.6981201171875	1.3035812377929688	1.4787480317984323
320.0	60.0	-0.312896728515625	1.3087921142578125	1.3456749834411041
320.0	80.0	0.5919189453125	0.7681655883789062	0.9697661620150363
320.0	100.0	0.104034423828125	0.5182876586914062	0.528625820872448
320.0	120.0	0.120880126953125	0.01216888427734375	0.12149109776752781
320.0	140.0	0.027008056640625	-0.340911865234375	0.3419800213186201
320.0	160.0	-0.054168701171875	-1.150146484375	1.1514213753907907
320.0	180.0	0.118499755859375	-1.71441650390625	1.7185069511075188
320.0	200.0	0.315887451171875	-2.187164306640625	2.209858046583678
320.0	220.0	0.474334716796875	-2.4017181396484375	2.4481101784591157
320.0	240.0	0.612518310546875	-2.49273681640625	2.5668882945353046
320.0	260.0	0.73779296875	-2.511749267578125	2.6178660867042427
320.0	280.0	0.75634765625	-2.580352783203125	2.688918418788302
320.0	300.0	0.6988525390625	-2.617401123046875	2.7090927467108146
320.0	320.0	0.556427001953125	-2.674407958984375	2.731678776793039
320.0	340.0	0.416229248046875	-2.76678466796875	2.797917830429731
320.0	360.0	0.239776611328125	-2.93585205078125	2.945627282501381
320.0	380.0	0.020233154296875	-3.19024658203125	3.1903107426542126
320.0	400.0	-0.124237060546875	-3.453704833984375	3.455938646373857
320.0	420.0	-0.224517822265625	-3.738311767578125	3.7450478133300225
320.0	440.0	-0.30291748046875	-3.82208251953125	3.8340675249765597
320.0	460.0	-0.342193603515625	-3.846923828125	3.862113333614501
320.0	480.0	-0.3812255859375	-3.878204345703125	3.896896443890188
320.0	500.0	-0.50494384765625	-3.6800537109375	3.7145341033123875
320.0	520.0	-0.504547119140625	-3.6131591796875	3.6482169690402397
320.0	540.0	-0.611480712890625	-3.647705078125	3.698602573840036
320.0	560.0	-0.738861083984375	-3.6329345703125	3.707307553143957
320.0	580.0	-0.68853759765625	-3.5552978515625	3.621357043528181
320.0	600.0	-1.46160888671875	-3.198974609375	3.517063987072336
320.0	620.0	-1.434112548828125	-3.1575927734375	3.4680067655024875
320.0	640.0	-1.46905517578125	-3.2664794921875	3.581621334308135
320.0	660.0	-1.20977783203125	-3.19580078125	3.4171194062122474
320.0	680.0	-0.57281494140625	-3.2509765625	3.301055220232246
320.0	700.0	-0.15179443359375	-3.8907470703125	3.8937070145576373
320.0	720.0	-0.050262451171875	-3.6602783203125	3.6606234026662046
320.0	740.0	-0.02899169921875	-3.8023681640625	3.8024786881322052
320.0	760.0	0.0960693359375	-4.0704345703125	4.071568114191702
320.0	780.0	0.249053955078125	-4.009765625	4.0174927803260205
320.0	800.0	0.427093505859375	-4.2374267578125	4.258895912155239
340.0	0.0	-0.82708740234375	1.7085800170898438	1.8982410926735473
340.0	20.0	-0.806976318359375	1.6838397979736328	1.8672244759623133
340.0	40.0	-0.645660400390625	1.3345375061035156	1.4825207276222392
340.0	60.0	-0.3150634765625	1.2607040405273438	1.2994766916207536
340.0	80.0	0.055328369140625	0.7313156127929688	0.7334055862525978
340.0	100.0	-0.1998291015625	0.525146484375	0.5618812151003966
340.0	120.0	-0.131072998046875	-0.06853485107421875	0.14790928513369755
340.0	140.0	-0.3314208984375	-0.54473876953125	0.6376363689059306
340.0	160.0	-0.2515869140625	-1.468170166015625	1.4895702775316912
340.0	180.0	-0.046630859375	-1.831878662109375	1.8324720651998176
340.0	200.0	0.166900634765625	-2.2831573486328125	2.2892495059519358
340.0	220.0	0.3704833984375	-2.5815887451171875	2.608037269180319
340.0	240.0	0.589447021484375	-2.5931549072265625	2.6593044511695165
340.0	260.0	0.72918701171875	-2.589447021484375	2.690157908958807
340.0	280.0	0.79425048828125	-2.58160400390625	2.701020746147609
340.0	300.0	0.77630615234375	-2.58160400390625	2.6957986711087196
340.0	320.0	0.638275146484375	-2.642669677734375	2.718657423846623
340.0	340.0	0.501495361328125	-2.727081298828125	2.772809046409745
340.0	360.0	0.331207275390625	-2.846649169921875	2.865852361146432
340.0	380.0	0.07696533203125	-3.06329345703125	3.064260182527774
340.0	400.0	-0.068817138671875	-3.316802978515625	3.3175168118436273
340.0	420.0	-0.294464111328125	-3.523193359375	3.5354774161920988
340.0	440.0	-0.387939453125	-3.5789794921875	3.5999432252175336
340.0	460.0	-0.417266845703125	-3.623382568359375	3.6473295514956714
340.0	480.0	-0.409637451171875	-3.617340087890625	3.6404604314376425
340.0	500.0	-0.48431396484375	-3.506988525390625	3.540272381295567
340.0	520.0	-0.579345703125	-3.4312744140625	3.4798398739495693
340.0	540.0	-0.804779052734375	-3.407958984375	3.5016929852433263
340.0	560.0	-0.99530029296875	-3.378662109375	3.522212418709298
340.0	580.0	-1.272918701171875	-3.137939453125	3.3862938489256242
340.0	600.0	-1.807769775390625	-2.838623046875	3.3653844302049327
340.0	620.0	-1.5025634765625	-2.7520751953125	3.1355406043860956
340.0	640.0	-1.321319580078125	-2.8563232421875	3.1471364597929883
340.0	660.0	-1.06182861328125	-2.7930908203125	2.988115850246897
340.0	680.0	-0.4732666015625	-2.8699951171875	2.9087545872477123
340.0	700.0	-0.28863525390625	-3.608642578125	3.620167339565144
340.0	720.0	-0.248504638671875	-3.4727783203125	3.481658199403547
340.0	740.0	-0.24481201171875	-3.6307373046875	3.6389814916719807
340.0	760.0	-0.152252197265625	-3.8455810546875	3.8485938184931436
340.0	780.0	-0.004150390625	-3.9364013671875	3.9364035551932375
340.0	800.0	0.27313232421875	-4.1551513671875	4.164118652340887
360.0	0.0	-0.781890869140625	1.8023667335510254	1.9646575206526136
360.0	20.0	-0.7545166015625	1.6833229064941406	1.8446873202690222
360.0	40.0	-0.66558837890625	1.3334732055664062	1.4903552194354865
360.0	60.0	-0.643951416015625	1.2003173828125	1.3621436215283536
360.0	80.0	-0.40008544921875	0.69195556640625	0.7992939838114405
360.0	100.0	-0.575714111328125	0.4869537353515625	0.7540362579844369
360.0	120.0	-0.45343017578125	-0.22776031494140625	0.507418649017972
360.0	140.0	-0.71319580078125	-0.832611083984375	1.0963071957374193
360.0	160.0	-0.44940185546875	-1.6194000244140625	1.6806006267912141
360.0	180.0	-0.2608642578125	-1.9428558349609375	1.9602905285813703
360.0	200.0	-0.0078125	-2.31298828125	2.313001475217013
360.0	220.0	0.26519775390625	-2.808013916015625	2.8205091741056836
360.0	240.0	0.48016357421875	-2.9244384765625	2.96359536057231
360.0	260.0	0.608367919921875	-2.813385009765625	2.8784104535600887
360.0	280.0	0.9241943359375	-2.510894775390625	2.6755798892320324
360.0	300.0	0.88250732421875	-2.25640869140625	2.4228494298972447
360.0	320.0	0.717254638671875	-2.26641845703125	2.377205678747263
360.0	340.0	0.62298583984375	-2.319305419921875	2.4015180589628735
360.0	360.0	0.41876220703125	-2.330963134765625	2.368280161145229
360.0	380.0	0.07684326171875	-2.559722900390625	2.560876063704718
360.0	400.0	-0.18304443359375	-2.90771484375	2.9134705897320714
360.0	420.0	-0.446563720703125	-2.8594970703125	2.8941566391220066
360.0	440.0	-0.519073486328125	-2.7808837890625	2.8289135604467384
360.0	460.0	-0.567962646484375	-2.844207763671875	2.90036193788515
360.0	480.0	-0.58197021484375	-2.847198486328125	2.9060675407695613
360.0	500.0	-0.728729248046875	-3.223114013671875	3.3044682268236425
360.0	520.0	-0.8707275390625	-3.1807861328125	3.2978124370518915
360.0	540.0	-1.086151123046875	-3.162353515625	3.3436812078728115
360.0	560.0	-1.286041259765625	-3.1083984375	3.36393266402168
360.0	580.0	-1.60400390625	-2.7850341796875	3.2139141110634686
360.0	600.0	-2.134521484375	-2.469482421875	3.2641270501020743
360.0	620.0	-1.56304931640625	-2.1273193359375	2.6398126302015474
360.0	640.0	-1.1702880859375	-2.21435546875	2.5045846653827235
360.0	660.0	-0.773590087890625	-2.1771240234375	2.3104784434206076
360.0	680.0	-0.33270263671875	-2.2974853515625	2.321449974719221
360.0	700.0	-0.310272216796875	-3.32080078125	3.335264109072422
360.0	720.0	-0.307464599609375	-3.2635498046875	3.2780011909224154
360.0	740.0	-0.28558349609375	-3.42822265625	3.4400971663700046
360.0	760.0	-0.20880126953125	-3.3575439453125	3.3640302190768874
360.0	780.0	-0.124847412109375	-3.32177734375	3.324122680913148
360.0	800.0	-0.012908935546875	-3.1588134765625	3.1588398535427245
380.0	0.0	-1.067291259765625	1.8513998985290527	2.1370054322451972
380.0	20.0	-0.9990234375	1.6993293762207031	1.9712351857556116
380.0	40.0	-0.92742919921875	1.4137992858886719	1.690843972796677
380.0	60.0	-0.671173095703125	1.1196746826171875	1.3054289407277655
380.0	80.0	-0.8587646484375	0.6552886962890625	1.0802221979251316
380.0	100.0	-1.08905029296875	0.36553955078125	1.1487600723391627
380.0	120.0	-0.842041015625	-0.31728363037109375	0.8998344148209949
380.0	140.0	-0.96026611328125	-1.0211639404296875	1.4017441997562055
380.0	160.0	-0.729217529296875	-1.6999053955078125	1.8497125611052143
380.0	180.0	-0.436492919921875	-2.10418701171875	2.14898325945732
380.0	200.0	-0.20849609375	-2.436004638671875	2.444910881962756
380.0	220.0	0.081817626953125	-3.0890045166015625	3.090087867304924
380.0	240.0	0.3302001953125	-3.264617919921875	3.281274498127129
380.0	260.0	0.6868896484375	-2.968963623046875	3.0473861560534496
380.0	280.0	1.0809326171875	-2.1416015625	2.3989315487112717
380.0	300.0	0.780029296875	-1.602264404296875	1.7820485193338946
380.0	320.0	0.672027587890625	-1.639190673828125	1.7716001648372
380.0	340.0	0.618560791015625	-1.703155517578125	1.8120033579545836
380.0	360.0	0.381561279296875	-1.812042236328125	1.8517791650452546
380.0	380.0	-0.052764892578125	-2.0784912109375	2.0791608518422082
380.0	400.0	-0.424957275390625	-2.539703369140625	2.575011046409639
380.0	420.0	-0.52410888671875	-2.3939208984375	2.450621838047106
380.0	440.0	-0.549896240234375	-2.3199462890625	2.384226637540728
380.0	460.0	-0.5576171875	-2.397552490234375	2.4615431889821604
380.0	480.0	-0.601409912109375	-2.439239501953125	2.512286454660761
380.0	500.0	-0.774017333984375	-2.627105712890625	2.7387565171096973
380.0	520.0	-0.965301513671875	-2.7137451171875	2.880315880829082
380.0	540.0	-1.209228515625	-2.7086181640625	2.966284875343221
380.0	560.0	-1.36273193359375	-2.6529541015625	2.982482822722279
380.0	580.0	-1.64599609375	-2.5550537109375	3.0393424628389196
380.0	600.0	-1.80328369140625	-1.70703125	2.483100432960438
380.0	620.0	-1.02911376953125	-1.4619140625	1.787810917511713
380.0	640.0	-0.3890380859375	-1.5341796875	1.5827374848178428
380.0	660.0	-0.083465576171875	-1.518310546875	1.5206029788072772
380.0	680.0	0.002349853515625	-1.646728515625	1.6467301922245978
380.0	700.0	-0.312652587890625	-2.9859619140625	3.002285827989483
380.0	720.0	-0.25689697265625	-2.9827880859375	2.9938304594900895
380.0	740.0	-0.080902099609375	-3.072021484375	3.073086583580551
380.0	760.0	-0.088653564453125	-2.5623779296875	2.563911096165357
380.0	780.0	-0.24053955078125	-2.4088134765625	2.4207935972236796
380.0	800.0	-1.03155517578125	-2.016357421875	2.264906914959527
400.0	0.0	-0.6488037109375	1.8220033645629883	1.9340740719541019
400.0	20.0	-0.765380859375	1.7071247100830078	1.870850778569367
400.0	40.0	-0.904876708984375	1.5110664367675781	1.7612846546733605
400.0	60.0	-1.07177734375	0.9894256591796875	1.4586534234076869
400.0	80.0	-1.130523681640625	0.6315155029296875	1.294950047372797
400.0	100.0	-1.285614013671875	0.26923370361328125	1.313503018386647
400.0	120.0	-1.182373046875	-0.33147430419921875	1.2279581573982181
400.0	140.0	-0.9815673828125	-1.3464508056640625	1.6662545721091913
400.0	160.0	-0.771575927734375	-1.853973388671875	2.008120200128129
400.0	180.0	-0.49493408203125	-2.30401611328125	2.356575904955271
400.0	200.0	-0.410400390625	-2.550262451171875	2.5830731794671116
400.0	220.0	-0.179046630859375	-3.2263336181640625	3.2312979298909754
400.0	240.0	0.072052001953125	-3.2856903076171875	3.286480227926981
400.0	260.0	0.9393310546875	-2.43438720703125	2.609326331461387
400.0	280.0	0.368743896484375	-1.148468017578125	1.2062134340962662
400.0	300.0	0.123291015625	-1.022979736328125	1.0303825578258805
400.0	320.0	0.067962646484375	-1.100433349609375	1.1025300350782599
400.0	340.0	-0.013336181640625	-1.313934326171875	1.3140020042730114
400.0	360.0	-0.416717529296875	-1.573883056640625	1.6281158973499794
400.0	380.0	-0.469207763671875	-1.963592529296875	2.0188738312733814
400.0	400.0	-0.721923828125	-2.43634033203125	2.541048647133068
400.0	420.0	-0.62933349609375	-2.2344970703125	2.3214301209686945
400.0	440.0	-0.596343994140625	-2.196136474609375	2.2756628868216153
400.0	460.0	-0.60498046875	-2.238525390625	2.3188353309456406
400.0	480.0	-0.667999267578125	-2.256378173828125	2.3531819914347585
400.0	500.0	-0.8673095703125	-2.427490234375	2.5777770905843753
400.0	520.0	-1.08740234375	-2.55126953125	2.7733409596148806
400.0	540.0	-1.30267333984375	-2.5240478515625	2.8403829649040184
400.0	560.0	-1.47802734375	-2.435302734375	2.8487302850440286
400.0	580.0	-1.66156005859375	-2.322998046875	2.856064031862579
400.0	600.0	-1.5621337890625	-0.93017578125	1.8181003709792292
400.0	620.0	-1.652862548828125	-1.017333984375	1.9408562649209546
400.0	640.0	-1.22723388671875	-1.0654296875	1.6251902755422694
400.0	660.0	-0.72247314453125	-1.088134765625	1.3061411534480667
400.0	680.0	-0.465667724609375	-1.23583984375	1.3206614059413173
400.0	700.0	-0.28570556640625	-2.63037109375	2.645841975914489
400.0	720.0	-0.189971923828125	-2.6964111328125	2.703094953751745
400.0	740.0	0.47125244140625	-2.486328125	2.5305940821667483
400.0	760.0	-0.072052001953125	-1.9522705078125	1.9535996587479048
400.0	780.0	-0.42181396484375	-1.7940673828125	1.8429880072884082
400.0	800.0	-1.087188720703125	-1.5782470703125	1.9164663131331285
420.0	0.0	-0.760772705078125	1.8320002555847168	1.9836834538943846
420.0	20.0	-0.879730224609375	1.7539749145507812	1.9622317062377423
420.0	40.0	-1.074127197265625	1.6289176940917969	1.9511847913590972
420.0	60.0	-1.172576904296875	0.9713096618652344	1.5226224271707016
420.0	80.0	-1.149566650390625	0.656951904296875	1.3240427818804088
420.0	100.0	-1.34027099609375	0.080718994140625	1.342699482008244
420.0	120.0	-1.236602783203125	-0.5491409301757812	1.3530492247586698
420.0	140.0	-0.9990234375	-1.5572052001953125	1.8501177973820044
420.0	160.0	-0.845794677734375	-1.93505859375	2.111828685790948
420.0	180.0	-0.4827880859375	-2.4750213623046875	2.521669105927212
420.0	200.0	-0.533721923828125	-2.7990264892578125	2.8494575588244353
420.0	220.0	-0.241790771484375	-3.4298248291015625	3.4383369723598314
420.0	240.0	0.011474609375	-3.1943817138671875	3.1944023229000726
420.0	260.0	-0.32525634765625	-0.099334716796875	0.3400868678026229
420.0	280.0	-0.326080322265625	0.235870361328125	0.4024465230585476
420.0	300.0	-0.0457763671875	-0.31683349609375	0.32012332005005995
420.0	320.0	-0.1763916015625	-0.410308837890625	0.4466176659660239
420.0	340.0	-0.2978515625	-1.08673095703125	1.1268095341510684
420.0	360.0	-0.76495361328125	-1.32281494140625	1.5280685193012977
420.0	380.0	-0.775787353515625	-1.660614013671875	1.8328897730846205
420.0	400.0	-0.8912353515625	-2.231048583984375	2.402473358015322
420.0	420.0	-0.838043212890625	-2.066741943359375	2.2301880385099655
420.0	440.0	-0.879791259765625	-2.0272216796875	2.2099005406024483
420.0	460.0	-0.892578125	-2.017242431640625	2.2058927302205555
420.0	480.0	-1.040008544921875	-2.029541015625	2.2804943559707995
420.0	500.0	-1.20684814453125	-2.182861328125	2.4942666300502356
420.0	520.0	-1.338775634765625	-2.361572265625	2.7146535259607805
420.0	540.0	-1.46478271484375	-2.3900146484375	2.803169352973675
420.0	560.0	-1.58056640625	-2.2711181640625	2.7669781133396523
420.0	580.0	-1.663818359375	-2.0579833984375	2.6464291415486034
420.0	600.0	-1.405853271484375	-0.400146484375	1.4616910172471445
420.0	620.0	-2.158233642578125	-0.56884765625	2.2319408845166935
420.0	640.0	-2.03228759765625	-0.5841064453125	2.1145621814084863
420.0	660.0	-1.829376220703125	-0.61181640625	1.9289729577759025
420.0	680.0	-1.6771240234375	-0.769775390625	1.8453452636303753
420.0	700.0	-0.857086181640625	-2.34375	2.4955481933353454
420.0	720.0	0.310882568359375	-1.939208984375	1.9639703298141855
420.0	740.0	0.747314453125	-1.903564453125	2.04500281639185
420.0	760.0	-0.054779052734375	-1.728759765625	1.7296274373003802
420.0	780.0	-0.17041015625	-1.6798095703125	1.688431169419297
420.0	800.0	-0.714080810546875	-1.559814453125	1.7154977505578155
440.0	0.0	-0.65118408203125	1.8834633827209473	1.9928559964888368
440.0	20.0	-0.7330322265625	1.823648452758789	1.9654592146439218
440.0	40.0	-0.879730224609375	1.7204170227050781	1.932293973520765
440.0	60.0	-1.14764404296875	0.9548988342285156	1.492956339941874
440.0	80.0	-1.141998291015625	0.6447601318359375	1.3114403243334039
440.0	100.0	-1.2076416015625	-0.0861968994140625	1.2107138981993384
440.0	120.0	-1.11029052734375	-0.7607574462890625	1.345918625769596
440.0	140.0	-0.920928955078125	-1.67022705078125	1.9072935121429841
440.0	160.0	-0.873260498046875	-1.9766998291015625	2.1610011827435964
440.0	180.0	-0.592498779296875	-2.5601348876953125	2.6278023987094192
440.0	200.0	-0.77459716796875	-2.9715423583984375	3.0708410509795776
440.0	220.0	-0.70794677734375	-3.4146575927734375	3.4872733066733796
440.0	240.0	-0.71820068359375	-2.884552001953125	2.972617108523449
440.0	260.0	-0.78125	0.316741943359375	0.8430166197549569
440.0	280.0	-0.369049072265625	0.522247314453125	0.6394837567863783
440.0	300.0	-0.154266357421875	0.045166015625	0.160742271974896
440.0	320.0	-0.26568603515625	-0.14373779296875	0.30207552433882384
440.0	340.0	-0.252593994140625	-0.944610595703125	0.977800032414873
440.0	360.0	-0.57989501953125	-1.100830078125	1.244228714739313
440.0	380.0	-0.842864990234375	-1.464813232421875	1.6899997626156682
440.0	400.0	-1.09527587890625	-1.98565673828125	2.267699700841271
440.0	420.0	-0.98193359375	-1.770355224609375	2.0244384909985538
440.0	440.0	-0.996826171875	-1.73663330078125	2.0023879839624854
440.0	460.0	-1.135406494140625	-1.7020263671875	2.0459818331398214
440.0	480.0	-1.27227783203125	-1.646209716796875	2.0805521655451433
440.0	500.0	-1.4306640625	-1.72137451171875	2.238287262467436
440.0	520.0	-1.505340576171875	-1.916259765625	2.4368220574392896
440.0	540.0	-1.51837158203125	-1.9803466796875	2.4954408894761237
440.0	560.0	-1.520965576171875	-1.8328857421875	2.381765401506636
440.0	580.0	-1.508575439453125	-1.4736328125	2.108884426088317
440.0	600.0	-1.74853515625	0.1263427734375	1.7530937479330908
440.0	620.0	-2.4798583984375	-0.0404052734375	2.4801875458163565
440.0	640.0	-2.53515625	-0.009765625	2.535175058915203
440.0	660.0	-2.45123291015625	-0.031005859375	2.4514290002259216
440.0	680.0	-2.092864990234375	-0.224609375	2.1048831888460273
440.0	700.0	-0.787200927734375	-1.8067626953125	1.9708061137003687
440.0	720.0	1.409576416015625	-0.8499755859375	1.6460146321577007
440.0	740.0	1.048187255859375	-1.6131591796875	1.9237928844748478
440.0	760.0	0.223388671875	-1.6365966796875	1.651772136429909
440.0	780.0	0.15167236328125	-1.6217041015625	1.6287813538986609
440.0	800.0	-0.56903076171875	-1.526611328125	1.6292139684344096
460.0	0.0	-0.693450927734375	1.9381847381591797	2.058502919213095
460.0	20.0	-0.709136962890625	1.9295921325683594	2.0557726115033854
460.0	40.0	-0.80010986328125	1.8725738525390625	2.0363468826633953
460.0	60.0	-1.12249755859375	1.148651123046875	1.6060511111187514
460.0	80.0	-1.14129638671875	0.6879653930664062	1.3326116555074436
460.0	100.0	-1.14202880859375	-0.23619842529296875	1.1661987376810774
460.0	120.0	-1.012664794921875	-1.057708740234375	1.464321606083292
460.0	140.0	-0.955718994140625	-1.7470245361328125	1.9913546960828543
460.0	160.0	-0.868316650390625	-1.9854583740234375	2.1670299398774784
460.0	180.0	-0.702178955078125	-2.5931243896484375	2.6865124948795955
460.0	200.0	-0.858673095703125	-3.1079559326171875	3.2243928985740493
460.0	220.0	-1.020172119140625	-3.3836822509765625	3.5341274352017487
460.0	240.0	-0.8590087890625	-2.6378326416015625	2.774176840935938
460.0	260.0	-0.66534423828125	0.434783935546875	0.7948081693236966
460.0	280.0	-0.28802490234375	0.67108154296875	0.7302799337811803
460.0	300.0	-0.297088623046875	0.32049560546875	0.4370115365395619
460.0	320.0	-0.471221923828125	0.104278564453125	0.4826221301398059
460.0	340.0	-0.59320068359375	-0.771942138671875	0.9735408139741244
460.0	360.0	-0.695953369140625	-0.9884033203125	1.2088392017232736
460.0	380.0	-1.19476318359375	-1.374969482421875	1.8215378509552174
460.0	400.0	-1.43206787109375	-1.61785888671875	2.1606216153583713
460.0	420.0	-1.41705322265625	-1.4268798828125	2.0109763886767733
460.0	440.0	-1.344757080078125	-1.414031982421875	1.951373375787469
460.0	460.0	-1.447021484375	-1.384765625	2.0028597086227653
460.0	480.0	-1.62322998046875	-1.362762451171875	2.119433194940703
460.0	500.0	-1.753570556640625	-1.4154052734375	2.2535265219632086
460.0	520.0	-1.903045654296875	-1.4765625	2.408696655609517
460.0	540.0	-1.8975830078125	-1.528564453125	2.4366638173732675
460.0	560.0	-1.92962646484375	-1.44384765625	2.4100112755512173
460.0	580.0	-1.979949951171875	-0.931396484375	2.1880816301618227
460.0	600.0	-2.0792236328125	0.4345703125	2.124152130086816
460.0	620.0	-2.620758056640625	0.5687255859375	2.6817571820630404
460.0	640.0	-2.585052490234375	0.6739501953125	2.6714612561346835
460.0	660.0	-2.5125732421875	0.6966552734375	2.607365119687859
460.0	680.0	-2.14324951171875	0.53173828125	2.2082264533397304
460.0	700.0	-0.30316162109375	-0.2325439453125	0.38207807448961717
460.0	720.0	1.516387939453125	-0.087158203125	1.518890692344539
460.0	740.0	1.61737060546875	-1.6319580078125	2.297645450172349
460.0	760.0	1.251922607421875	-1.6158447265625	2.044080329961087
460.0	780.0	1.232269287109375	-1.6297607421875	2.0431856677082965
460.0	800.0	0.394195556640625	-1.5477294921875	1.5971401685081335
480.0	0.0	-0.736724853515625	2.0344114303588867	2.1636990035036088
480.0	20.0	-0.73492431640625	2.038555145263672	2.1669842710841682
480.0	40.0	-0.765228271484375	2.015777587890625	2.1561385835147773
480.0	60.0	-0.907379150390625	1.6914215087890625	1.9194383665431618
480.0	80.0	-1.151947021484375	0.992919921875	1.5208129114269708
480.0	100.0	-1.284271240234375	-0.34041595458984375	1.3286217071207493
480.0	120.0	-1.261505126953125	-1.1486740112304688	1.7061205026038797
480.0	140.0	-1.111083984375	-1.6309661865234375	1.9734635344787674
480.0	160.0	-0.978485107421875	-1.855926513671875	2.0980696674792854
480.0	180.0	-0.885101318359375	-2.705230712890625	2.8463445950426
480.0	200.0	-1.024017333984375	-3.2123870849609375	3.371652752571696
480.0	220.0	-1.32855224609375	-3.294189453125	3.5520043952226095
480.0	240.0	-1.164154052734375	-2.654052734375	2.898146058317504
480.0	260.0	-0.30316162109375	0.547698974609375	0.6260041016577697
480.0	280.0	-0.13226318359375	0.849334716796875	0.8595714111641812
480.0	300.0	-0.279632568359375	0.491973876953125	0.5658910397696266
480.0	320.0	-0.515350341796875	0.266143798828125	0.5800159449918781
480.0	340.0	-0.815948486328125	-0.675079345703125	1.0590108853718727
480.0	360.0	-0.6365966796875	-0.911773681640625	1.112019145123702
480.0	380.0	-1.38409423828125	-1.246917724609375	1.8629333515690718
480.0	400.0	-1.67724609375	-1.270599365234375	2.1041808871704997
480.0	420.0	-1.7103271484375	-1.149078369140625	2.060485392597877
480.0	440.0	-1.71588134765625	-1.1326904296875	2.056024418322964
480.0	460.0	-1.694976806640625	-1.17669677734375	2.063385974765947
480.0	480.0	-1.842071533203125	-1.173431396484375	2.1840716049829
480.0	500.0	-1.98297119140625	-1.20123291015625	2.318433792539605
480.0	520.0	-2.12139892578125	-1.2652587890625	2.4700634011307776
480.0	540.0	-2.296875	-1.2371826171875	2.608880141726697
480.0	560.0	-2.352294921875	-1.1240234375	2.6070519917194264
480.0	580.0	-2.59454345703125	-0.440673828125	2.631700813773863
480.0	600.0	-2.693634033203125	0.56201171875	2.7516397796300414
480.0	620.0	-2.765045166015625	0.7802734375	2.8730300046074078
480.0	640.0	-2.642822265625	0.9671630859375	2.8142341698024005
480.0	660.0	-2.566314697265625	1.1180419921875	2.7992836622422086
480.0	680.0	-2.0247802734375	1.3248291015625	2.419691572091067
480.0	700.0	-0.66748046875	1.0660400390625	1.2577645014258816
480.0	720.0	0.753082275390625	0.2974853515625	0.8097101011484205
480.0	740.0	3.571533203125	-2.0670166015625	4.126549048800864
480.0	760.0	4.01104736328125	-1.798583984375	4.395839544311839
480.0	780.0	4.082061767578125	-1.8076171875	4.464382171238083
480.0	800.0	4.024169921875	-1.819091796875	4.416224465035871
500.0	0.0	-0.882568359375	2.0594968795776367	2.2406370312837156
500.0	20.0	-0.944366455078125	2.0776805877685547	2.282232377797474
500.0	40.0	-0.946502685546875	2.063915252685547	2.2705976094445908
500.0	60.0	-1.000274658203125	1.9650421142578125	2.204980703464362
500.0	80.0	-1.16790771484375	1.5938491821289062	1.9759462659102178
500.0	100.0	-1.418914794921875	-0.11786651611328125	1.4238018509851955
500.0	120.0	-1.530242919921875	-1.1075286865234375	1.8889846969849589
500.0	140.0	-1.338165283203125	-1.48858642578125	2.0016432929446486
500.0	160.0	-1.054931640625	-1.7364501953125	2.0317824802848787
500.0	180.0	-1.114837646484375	-2.7066497802734375	2.9272540052194085
500.0	200.0	-1.27301025390625	-3.1386260986328125	3.386964554519206
500.0	220.0	-1.505462646484375	-3.1888275146484375	3.526335023524944
500.0	240.0	-1.232177734375	-2.6270904541015625	2.9017005743393067
500.0	260.0	0.079376220703125	0.67242431640625	0.6770930849650761
500.0	280.0	0.137298583984375	1.1827392578125	1.1906817598061112
500.0	300.0	-0.206573486328125	0.72503662109375	0.7538903814088611
500.0	320.0	-0.44775390625	0.456512451171875	0.6394428658113932
500.0	340.0	-0.667449951171875	-0.386627197265625	0.7713430021623394
500.0	360.0	-0.27020263671875	-0.856475830078125	0.8980870294118372
500.0	380.0	-1.28106689453125	-1.168487548828125	1.7339248945759735
500.0	400.0	-1.71234130859375	-1.036224365234375	2.0014678843843434
500.0	420.0	-1.801055908203125	-0.9107666015625	2.018241359945606
500.0	440.0	-1.85986328125	-0.902801513671875	2.067399815717861
500.0	460.0	-1.903076171875	-0.956298828125	2.1298371685722017
500.0	480.0	-2.065582275390625	-0.958953857421875	2.2773279599285225
500.0	500.0	-2.227783203125	-0.957275390625	2.424746208084906
500.0	520.0	-2.363739013671875	-0.9715576171875	2.5556185803577067
500.0	540.0	-2.452423095703125	-0.9071044921875	2.614807373418708
500.0	560.0	-2.5068359375	-0.7266845703125	2.610037716637782
500.0	580.0	-2.7840576171875	-0.117919921875	2.786553771918774
500.0	600.0	-2.943023681640625	0.356689453125	2.964559960039289
500.0	620.0	-3.075103759765625	0.614990234375	3.1359968306267945
500.0	640.0	-2.596160888671875	1.0291748046875	2.7927141168535483
500.0	660.0	-2.21087646484375	1.499755859375	2.6715617867699866
500.0	680.0	-1.807861328125	1.614990234375	2.4241608937643777
500.0	700.0	-1.451080322265625	1.764404296875	2.284459810217171
500.0	720.0	-0.846710205078125	1.228759765625	1.4922361518882477
500.0	740.0	3.376007080078125	-2.1837158203125	4.020701255828481
500.0	760.0	4.15460205078125	-1.69384765625	4.486628810469993
500.0	780.0	4.172332763671875	-1.6944580078125	4.503281984403119
500.0	800.0	4.1162109375	-1.7078857421875	4.456463417370547
520.0	0.0	-1.150146484375	2.062058448791504	2.3611272692831693
520.0	20.0	-1.10205078125	2.049072265625	2.3266312716473374
520.0	40.0	-1.075927734375	2.0321922302246094	2.2994403123765994
520.0	60.0	-1.076904296875	1.9967498779296875	2.2686412099845272
520.0	80.0	-1.128662109375	1.8431396484375	2.1612593367713036
520.0	100.0	-1.2691650390625	0.8178939819335938	1.509877631485978
520.0	120.0	-1.409423828125	-0.6432952880859375	1.5492915655098942
520.0	140.0	-1.4139404296875	-1.073699951171875	1.7754039325886823
520.0	160.0	-1.345458984375	-1.4505462646484375	1.9784702030915051
520.0	180.0	-1.358154296875	-2.6024627685546875	2.935540079071201
520.0	200.0	-1.397705078125	-2.9010467529296875	3.220194364956919
520.0	220.0	-1.4122314453125	-2.9431610107421875	3.2644439634158844
520.0	240.0	-1.325439453125	-2.499603271484375	2.8292766317056537
520.0	260.0	-0.1978759765625	0.073394775390625	0.21104903495444688
520.0	280.0	0.1641845703125	1.35400390625	1.3639219740399224
520.0	300.0	-0.151611328125	1.070709228515625	1.081389960580526
520.0	320.0	-0.3121337890625	0.898681640625	0.9513444136961939
520.0	340.0	-0.6466064453125	0.44769287109375	0.7864660208475838
520.0	360.0	-0.4945068359375	-0.4822998046875	0.6907605318708635
520.0	380.0	-1.46875	-1.079742431640625	1.8229290389878618
520.0	400.0	-1.7181396484375	-0.864990234375	1.9235935010019798
520.0	420.0	-1.83642578125	-0.74169921875	1.980549767396425
520.0	440.0	-1.9451904296875	-0.69366455078125	2.0651722244787223
520.0	460.0	-1.9783935546875	-0.733428955078125	2.109966608592665
520.0	480.0	-2.1790771484375	-0.67864990234375	2.2823108703228154
520.0	500.0	-2.3914794921875	-0.608856201171875	2.467768229647758
520.0	520.0	-2.040771484375	5.248291015625	5.63110174265465
520.0	540.0	-2.0040283203125	6.5599365234375	6.85921983174062
520.0	560.0	-1.658935546875	7.4522705078125	7.634684202394847
520.0	580.0	-2.9124755859375	6.2940673828125	6.935257620165683
520.0	600.0	-4.042236328125	5.5152587890625	6.837964173841849
520.0	620.0	-4.02374267578125	4.7694091796875	6.240013545192882
520.0	640.0	-3.06036376953125	2.787841796875	4.13979326612607
520.0	660.0	-2.67779541015625	2.3299560546875	3.5495469394598547
520.0	680.0	-2.345947265625	1.94677734375	3.0485095701394345
520.0	700.0	-1.922607421875	1.84716796875	2.666167437244862
520.0	720.0	-1.227294921875	1.7857666015625	2.1668445215373073
520.0	740.0	3.2679443359375	-2.51953125	4.126438888740817
520.0	760.0	4.1810302734375	-1.6290283203125	4.4871758842038965
520.0	780.0	4.1939697265625	-1.619384765625	4.49575233820337
520.0	800.0	4.14892578125	-1.62353515625	4.45527233083463
540.0	0.0	-1.5322265625	2.0849881172180176	2.5874492628399306
540.0	20.0	-1.297119140625	2.034921646118164	2.4131771942433065
540.0	40.0	-1.1512451171875	2.0082969665527344	2.3148697643092095
540.0	60.0	-1.048583984375	2.0012054443359375	2.2592812137331526
540.0	80.0	-1.0546875	1.9034652709960938	2.176130915304611
540.0	100.0	-1.18017578125	1.4225921630859375	1.8484002102149237
540.0	120.0	-1.3504638671875	0.8258590698242188	1.5829705808352665
540.0	140.0	-1.5706787109375	0.0239715576171875	1.570861626167907
540.0	160.0	-1.68017578125	-0.9739990234375	1.9420774324306052
540.0	180.0	-1.6246337890625	-2.5925750732421875	3.0595555982789904
540.0	200.0	-1.5335693359375	-2.53680419921875	2.964322933369721
540.0	220.0	-1.3052978515625	-2.571929931640625	2.8842028455992184
540.0	240.0	-1.322021484375	-2.4222412109375	2.7595277293611393
540.0	260.0	-0.8848876953125	-1.1790771484375	1.4741944089172818
540.0	280.0	0.1385498046875	1.551849365234375	1.5580219833998739
540.0	300.0	0.0572509765625	1.361297607421875	1.3625009542344846
540.0	320.0	0.037841796875	1.239715576171875	1.2402929941727046
540.0	340.0	-0.4176025390625	0.78363037109375	0.8879574534469403
540.0	360.0	-0.61962890625	-0.298187255859375	0.6876449818165735
540.0	380.0	-1.1954345703125	-0.9608154296875	1.5336981782031975
540.0	400.0	-1.372802734375	-0.733642578125	1.5565406451311747
540.0	420.0	-1.509033203125	-0.560760498046875	1.6098551314647778
540.0	440.0	-1.6905517578125	-0.456695556640625	1.7511527852526816
540.0	460.0	-1.75634765625	-0.42864990234375	1.8078987328924634
540.0	480.0	-1.9476318359375	-0.253814697265625	1.964100727790028
540.0	500.0	-1.7266845703125	3.9427490234375	4.304266426137284
540.0	520.0	-1.29296875	6.8302001953125	6.951503642847602
540.0	540.0	-0.999755859375	7.010498046875	7.081426031781511
540.0	560.0	-2.718994140625	6.855224609375	7.374756509996361
540.0	580.0	-2.74853515625	4.8154296875	5.544619786820244
540.0	600.0	-1.836181640625	1.47509765625	2.3553080717482713
540.0	620.0	-1.7703857421875	1.0098876953125	2.0381704622735506
540.0	640.0	-1.9307861328125	1.1329345703125	2.2386325806773693
540.0	660.0	-2.12109375	1.4208984375	2.553035657012844
540.0	680.0	-2.1563720703125	1.594482421875	2.6818491194122354
540.0	700.0	-1.8865966796875	1.5172119140625	2.4209872002927018
540.0	720.0	-0.6112060546875	0.4913330078125	0.7842072212449573
540.0	740.0	3.1524658203125	-2.8162841796875	4.227232821716431
540.0	760.0	4.20458984375	-1.55029296875	4.481292675458873
540.0	780.0	4.2467041015625	-1.489013671875	4.500184156371652
540.0	800.0	4.2047119140625	-1.4910888671875	4.461272048430765
560.0	0.0	-1.718017578125	2.054314613342285	2.678020337737963
560.0	20.0	-1.4547119140625	1.9916210174560547	2.46632135580262
560.0	40.0	-1.26171875	1.9771842956542969	2.3454619892642774
560.0	60.0	-1.15625	1.900543212890625	2.2246299841916675
560.0	80.0	-1.1156005859375	1.8562088012695312	2.1656582789661356
560.0	100.0	-1.1878662109375	1.5296478271484375	1.9367107709172657
560.0	120.0	-1.275390625	1.2751007080078125	1.8034697285787513
560.0	140.0	-1.3876953125	1.0169677734375	1.7204423072410475
560.0	160.0	-1.540771484375	0.61834716796875	1.6602198611021717
560.0	180.0	-1.558349609375	-1.8314361572265625	2.404706198901648
560.0	200.0	-1.596435546875	-1.970855712890625	2.536312026616539
560.0	220.0	-1.719482421875	-2.0992431640625	2.7135662256521864
560.0	240.0	-1.876708984375	-2.0605926513671875	2.7871273180287797
560.0	260.0	-2.0294189453125	-1.7340087890625	2.669330952905484
560.0	280.0	-1.801025390625	1.761932373046875	2.51954324131707
560.0	300.0	-1.694580078125	1.628021240234375	2.34990527465096
560.0	320.0	-1.254150390625	1.48028564453125	1.9401388588732864
560.0	340.0	-0.91552734375	1.126373291015625	1.4515188968343817
560.0	360.0	-0.3974609375	0.3553466796875	0.5331476902353696
560.0	380.0	-0.710205078125	-0.742156982421875	1.027223558701844
560.0	400.0	-0.5760498046875	-0.484222412109375	0.7525322065330681
560.0	420.0	-0.7374267578125	-0.227813720703125	0.7718143005143511
560.0	440.0	-0.930908203125	-0.109405517578125	0.9373151283970369
560.0	460.0	-0.9951171875	0.0235595703125	0.9953960368673465
560.0	480.0	-0.8760986328125	0.133148193359375	0.8861587080262752
560.0	500.0	-0.96630859375	4.825958251953125	4.921750232178545
560.0	520.0	-1.177490234375	8.3741455078125	8.456523886211448
560.0	540.0	-2.4798583984375	8.2564697265625	8.620846247436736
560.0	560.0	-3.402587890625	8.1651611328125	8.84575947435944
560.0	580.0	-3.7548828125	8.1751708984375	8.996252784035546
560.0	600.0	-4.5020751953125	8.1282958984375	9.291817651934629
560.0	620.0	-4.8089599609375	7.8736572265625	9.226081184733845
560.0	640.0	-5.633056640625	7.9454345703125	9.739674410759653
560.0	660.0	-6.0927734375	8.135498046875	10.164064965918532
560.0	680.0	-6.2547607421875	7.915283203125	10.088297186724958
560.0	700.0	-6.4095458984375	7.89111328125	10.166215984411167
560.0	720.0	-6.4627685546875	7.884765625	10.194945137304035
560.0	740.0	-6.3720703125	7.8035888671875	10.074685070786904
560.0	760.0	-0.840576171875	-1.5848388671875	1.793957227938333
560.0	780.0	3.927734375	-0.400146484375	3.948064656197301
560.0	800.0	3.7181396484375	-2.9305419921875	4.734198856539216
580.0	0.0	-1.9383544921875	1.967264175415039	2.7617651010277604
580.0	20.0	-1.737060546875	1.9174976348876953	2.5873106739063205
580.0	40.0	-1.4705810546875	1.9124679565429688	2.41249711361681
580.0	60.0	-1.337158203125	1.7827377319335938	2.228485109002125
580.0	80.0	-1.281982421875	1.6504669189453125	2.089861234754433
580.0	100.0	-1.3427734375	1.4071426391601562	1.9450169437303564
580.0	120.0	-1.401123046875	1.2233963012695312	1.8600656715407262
580.0	140.0	-1.453125	1.1304779052734375	1.8410737519003466
580.0	160.0	-1.57177734375	0.967803955078125	1.8458408690325032
580.0	180.0	-1.6024169921875	0.0607452392578125	1.603567959565083
580.0	200.0	-1.6341552734375	-1.2128143310546875	2.035038589146461
580.0	220.0	-1.746826171875	-1.2992095947265625	2.1770041905740616
580.0	240.0	-1.911865234375	-1.2149658203125	2.2652528818962794
580.0	260.0	-2.0989990234375	-0.972320556640625	2.313266989618257
580.0	280.0	-2.036865234375	1.87396240234375	2.7677707759862415
580.0	300.0	-2.1517333984375	1.77325439453125	2.7882589129554995
580.0	320.0	-2.2286376953125	1.619537353515625	2.754945955259414
580.0	340.0	-2.2745361328125	1.40606689453125	2.674049126580586
580.0	360.0	-2.3648681640625	0.824188232421875	2.5043737093051894
580.0	380.0	-2.36669921875	0.220916748046875	2.3769874634922807
580.0	400.0	-2.036376953125	0.867950439453125	2.2136325486777455
580.0	420.0	-1.685791015625	1.3367919921875	2.151488828401996
580.0	440.0	-1.373291015625	1.480987548828125	2.0197159041261923
580.0	460.0	-1.1995849609375	1.606658935546875	2.00508279471947
580.0	480.0	-1.288330078125	4.60919189453125	4.785858785089061
580.0	500.0	-1.505126953125	6.3389892578125	6.515227697915524
580.0	520.0	-2.9163818359375	7.9951171875	8.51041608000714
580.0	540.0	-3.261962890625	7.966796875	8.608731285580028
580.0	560.0	-3.768798828125	8.0743408203125	8.910601791654765
580.0	580.0	-3.948486328125	8.1212158203125	9.030209891441288
580.0	600.0	-4.399658203125	8.115478515625	9.231358721331116
580.0	620.0	-4.6243896484375	7.8992919921875	9.1533487641635
580.0	640.0	-5.1717529296875	7.79541015625	9.354969153872016
580.0	660.0	-5.57958984375	7.8846435546875	9.659162842035188
580.0	680.0	-5.7449951171875	7.9605712890625	9.81711078397073
580.0	700.0	-5.822265625	8.0107421875	9.903068585173433
580.0	720.0	-5.9324951171875	8.110107421875	10.048300389110862
580.0	740.0	-5.6651611328125	8.014404296875	9.814516131450285
580.0	760.0	-3.792236328125	-1.708251953125	4.159228426488062
580.0	780.0	3.7764892578125	-1.6568603515625	4.123961364871525
580.0	800.0	3.923828125	-1.3924560546875	4.163575508955842
600.0	0.0	-2.0296630859375	1.8938918113708496	2.776032859242645
600.0	20.0	-1.8990478515625	1.8627033233642578	2.66008391096905
600.0	40.0	-1.7139892578125	1.8602523803710938	2.5294857371752397
600.0	60.0	-1.4903564453125	1.747344970703125	2.296601136620379
600.0	80.0	-1.3951416015625	1.56817626953125	2.098951381221424
600.0	100.0	-1.4971923828125	1.2130889892578125	1.9269587247811804
600.0	120.0	-1.494140625	1.1568374633789062	1.8896372995769142
600.0	140.0	-1.5103759765625	1.1421051025390625	1.8935785317284541
600.0	160.0	-1.61279296875	1.17584228515625	1.9959224032038196
600.0	180.0	-1.6424560546875	0.8787384033203125	1.8627514791430337
600.0	200.0	-1.6634521484375	-0.5417022705078125	1.7494325937327948
600.0	220.0	-1.776611328125	-0.425994873046875	1.8269700170184238
600.0	240.0	-1.9146728515625	-0.331085205078125	1.9430876309451663
600.0	260.0	-2.080078125	-0.24725341796875	2.0947217616668676
600.0	280.0	-2.0987548828125	1.60406494140625	2.641551891290032
600.0	300.0	-2.291015625	0.79833984375	2.426128417894015
600.0	320.0	-2.4171142578125	0.480316162109375	2.4643751643984633
600.0	340.0	-2.5040283203125	0.292694091796875	2.521076686715388
600.0	360.0	-2.4822998046875	0.5009765625	2.5323486798870958
600.0	380.0	-2.3038330078125	0.985504150390625	2.5057663415257894
600.0	400.0	-1.9747314453125	2.01397705078125	2.820579345130985
600.0	420.0	-1.7108154296875	2.8770751953125	3.347305052417435
600.0	440.0	-1.5230712890625	3.7474365234375	4.045123811301681
600.0	460.0	-1.4117431640625	4.23883056640625	4.467740293702973
600.0	480.0	-1.390380859375	5.5128173828125	5.685447601583892
600.0	500.0	-1.5303955078125	6.296630859375	6.47994371808631
600.0	520.0	-2.939697265625	8.022216796875	8.543873966157651
600.0	540.0	-3.2708740234375	8.0054931640625	8.647921003168891
600.0	560.0	-3.7762451171875	8.120849609375	8.955904508377058
600.0	580.0	-3.9549560546875	8.1802978515625	9.086195591928856
600.0	600.0	-4.4019775390625	8.1732177734375	9.283258858097483
600.0	620.0	-4.6043701171875	7.99560546875	9.226588263705828
600.0	640.0	-5.152099609375	7.9072265625	9.437603630987455
600.0	660.0	-5.5673828125	7.9591064453125	9.71303900891659
600.0	680.0	-5.734375	8.0284423828125	9.866050057381884
600.0	700.0	-5.813232421875	8.089599609375	9.961691273611065
600.0	720.0	-5.922607421875	8.1771240234375	10.09666459620837
600.0	740.0	-5.662109375	8.0655517578125	9.854572935059906
600.0	760.0	-4.7724609375	6.5728759765625	8.122750888906776
600.0	780.0	4.064697265625	-0.1396484375	4.067095468178187
600.0	800.0	3.9373779296875	-1.318359375	4.152230292606687
620.0	0.0	-2.2725830078125	1.7974867820739746	2.8975148419169074
620.0	20.0	-2.11181640625	1.7793807983398438	2.761514902948598
620.0	40.0	-2.0252685546875	1.7897071838378906	2.70273278784399
620.0	60.0	-1.81103515625	1.6973419189453125	2.4820994998151096
620.0	80.0	-1.490966796875	1.5605392456054688	2.1583013520958056
620.0	100.0	-1.552001953125	1.1210784912109375	1.9145566186351364
620.0	120.0	-1.5303955078125	1.0869674682617188	1.877127775989682
620.0	140.0	-1.5216064453125	1.1178131103515625	1.8880657626498014
620.0	160.0	-1.6446533203125	1.1982269287109375	2.034854372357633
620.0	180.0	-1.710693359375	1.141845703125	2.0567652708937763
620.0	200.0	-1.78076171875	1.0801849365234375	2.0827654203144426
620.0	220.0	-1.884765625	1.51275634765625	2.416769171550299
620.0	240.0	-1.9576416015625	1.5289459228515625	2.4839557715814116
620.0	260.0	-2.041015625	1.637786865234375	2.6168856676263834
620.0	280.0	-2.1292724609375	1.59576416015625	2.660876635198637
620.0	300.0	-2.3048095703125	0.941619873046875	2.4897379662769543
620.0	320.0	-2.4266357421875	0.635528564453125	2.508477143905786
620.0	340.0	-2.467529296875	0.732147216796875	2.573857101316979
620.0	360.0	-2.41015625	1.18829345703125	2.687172210603061
620.0	380.0	-2.1617431640625	1.92510986328125	2.894681587510741
620.0	400.0	-1.859619140625	2.882537841796875	3.430336391313518
620.0	420.0	-1.6416015625	3.573333740234375	3.932374563682843
620.0	440.0	-1.514892578125	3.9835205078125	4.261846449535807
620.0	460.0	-1.413330078125	4.444183349609375	4.663503785211075
620.0	480.0	-1.399169921875	5.599365234375	5.771530775990637
620.0	500.0	-1.5714111328125	6.358734130859375	6.550025396537253
620.0	520.0	-2.9720458984375	8.084716796875	8.613692733554636
620.0	540.0	-3.2884521484375	8.057861328125	8.703048127860468
620.0	560.0	-3.7850341796875	8.16845703125	9.002787013629733
620.0	580.0	-3.9364013671875	8.240478515625	9.132400664122924
620.0	600.0	-4.3602294921875	8.29150390625	9.368064808267537
620.0	620.0	-4.5660400390625	8.125244140625	9.320317268370362
620.0	640.0	-5.1693115234375	7.9407958984375	9.47512644385211
620.0	660.0	-5.5794677734375	7.9932861328125	9.747978448675408
620.0	680.0	-5.7344970703125	8.079345703125	9.9075871754947
620.0	700.0	-5.814697265625	8.1396484375	10.003228527678603
620.0	720.0	-5.929931640625	8.224853515625	10.139640260678602
620.0	740.0	-5.700439453125	8.1204833984375	9.921555351004352
620.0	760.0	-4.9998779296875	6.862548828125	8.49078063137754
620.0	780.0	3.695068359375	1.2689208984375	3.906877324276472
620.0	800.0	3.7979736328125	-1.28271484375	4.008735596907779
