# Supplementary material for: Real-time emotion detection by quantitative facial motion analysis
Source: PLoS One. 2023 Mar 10;18(3):e0282730. doi: 10.1371/journal.pone.0282730 (PMC10004542; doi:10.1371/journal.pone.0282730)
Supplement: S1 Dataset — Data from each participant is organized into folders by Study ID and subsequently by emotions. The data files (.csv) contain the pixel displacement results after DISC-processing of videos. (ZIP) [file pone.0282730.s004.zip › S1_Dataset/1/happy/result/102075_cropped_result.csv]

pos_x	pos_y	disp_x	disp_y	disp_xy_indi
0.0	0.0	1.6484370231628418	1.898078441619873	2.5139702444293364
0.0	20.0	1.6360855102539062	1.8149223327636719	2.443505447267739
0.0	40.0	1.557708740234375	1.7855644226074219	2.369535149915261
0.0	60.0	1.5631718635559082	1.6143722534179688	2.2471546559190494
0.0	80.0	1.6148066520690918	1.4486541748046875	2.1693776623136967
0.0	100.0	1.4609832763671875	1.6265335083007812	2.1863401810902734
0.0	120.0	1.1512866020202637	2.0359725952148438	2.338941052796592
0.0	140.0	1.089299201965332	2.2137298583984375	2.4672196167684537
0.0	160.0	0.9727282524108887	2.4113006591796875	2.6001098288339164
0.0	180.0	0.7873859405517578	2.75848388671875	2.8686599611431047
0.0	200.0	1.451432228088379	2.4503021240234375	2.847917837952381
0.0	220.0	1.3925132751464844	2.4606475830078125	2.8273450000347284
0.0	240.0	1.4668550491333008	2.4404296875	2.847342760329217
0.0	260.0	1.6381912231445312	2.3614501953125	2.874042015790517
0.0	280.0	1.990755558013916	1.7509765625	2.6512311506520163
0.0	300.0	2.2590651512145996	1.484893798828125	2.7033839814629483
0.0	320.0	2.0983972549438477	2.251556396484375	3.0777877194676013
0.0	340.0	1.6259732246398926	3.87542724609375	4.202704518165849
0.0	360.0	1.5767779350280762	2.636627197265625	3.0721379581249586
0.0	380.0	1.5307426452636719	2.281280517578125	2.7472556935804757
0.0	400.0	1.499366283416748	1.615142822265625	2.203811604507772
0.0	420.0	1.4642271995544434	1.7296142578125	2.266170067038953
0.0	440.0	1.4470839500427246	1.871734619140625	2.3658914689733246
0.0	460.0	1.1795144081115723	2.694366455078125	2.9412352563494566
0.0	480.0	1.1219143867492676	3.32196044921875	3.506296210728441
0.0	500.0	1.2447123527526855	5.501983642578125	5.641022322619578
0.0	520.0	1.772730827331543	6.24273681640625	6.489556036054055
0.0	540.0	2.379692554473877	6.37548828125	6.805129497531585
0.0	560.0	2.4676098823547363	6.40472412109375	6.863642589676044
0.0	580.0	2.876168727874756	6.351806640625	6.972646136947762
0.0	600.0	3.0542874336242676	6.0728759765625	6.7976830136381805
0.0	620.0	3.2755467891693115	5.88525390625	6.73538568376513
0.0	640.0	2.895524263381958	5.8863525390625	6.559970043678643
0.0	660.0	2.5776309967041016	5.9366455078125	6.472089418464497
0.0	680.0	2.537228584289551	5.97674560546875	6.492997529756651
0.0	700.0	2.464043617248535	6.0985107421875	6.577487683019982
0.0	720.0	2.5542044639587402	6.05657958984375	6.573135992189622
0.0	740.0	2.6307101249694824	7.17340087890625	7.640570393047231
0.0	760.0	2.6834874153137207	6.94866943359375	7.448832902240941
0.0	780.0	7.062510967254639	18.5213623046875	19.822207818103692
0.0	800.0	6.822004795074463	19.54302978515625	20.69951116832287
20.0	0.0	1.6238517761230469	2.006843090057373	2.581533222511188
20.0	20.0	1.570068359375	1.815683364868164	2.4003792897309966
20.0	40.0	1.5460243225097656	1.7262763977050781	2.317373816859378
20.0	60.0	1.5377311706542969	1.6100997924804688	2.2264407683447325
20.0	80.0	1.5943431854248047	1.4406814575195312	2.148835325228789
20.0	100.0	1.4392566680908203	1.6927413940429688	2.2218985538836877
20.0	120.0	1.2009143829345703	2.018768310546875	2.348961652902704
20.0	140.0	1.1537094116210938	2.157073974609375	2.446224343432175
20.0	160.0	1.1269645690917969	2.3653564453125	2.6201069164004824
20.0	180.0	1.3961048126220703	2.25018310546875	2.6480998198639516
20.0	200.0	1.96759033203125	1.9459991455078125	2.7673677726352133
20.0	220.0	1.921823501586914	1.9876708984375	2.764822086816279
20.0	240.0	1.8955459594726562	2.1146087646484375	2.8398353318460394
20.0	260.0	1.9615955352783203	2.077178955078125	2.8570140803718997
20.0	280.0	2.1414127349853516	1.607330322265625	2.6775285743446253
20.0	300.0	2.26800537109375	1.529205322265625	2.735382474345336
20.0	320.0	2.1548519134521484	1.930267333984375	2.8929774886015847
20.0	340.0	1.7399425506591797	3.0394287109375	3.5022174359205005
20.0	360.0	1.6233024597167969	2.006988525390625	2.58130079935916
20.0	380.0	1.557424545288086	1.505706787109375	2.1662696376520256
20.0	400.0	1.5039939880371094	0.643524169921875	1.6358854707238544
20.0	420.0	1.4256973266601562	0.394439697265625	1.4792550632074626
20.0	440.0	1.3616981506347656	0.231536865234375	1.3812426193122995
20.0	460.0	1.0976181030273438	1.243255615234375	1.6584480772412349
20.0	480.0	1.1333541870117188	3.22650146484375	3.4197665732993907
20.0	500.0	1.2624435424804688	5.529022216796875	5.6713182216997895
20.0	520.0	1.7968368530273438	6.27093505859375	6.523285152857984
20.0	540.0	2.394733428955078	6.4111328125	6.843783466421852
20.0	560.0	2.4677886962890625	6.42315673828125	6.880910080364362
20.0	580.0	3.0728797912597656	6.3768310546875	7.078599050063477
20.0	600.0	3.273212432861328	6.02166748046875	6.853787192200589
20.0	620.0	3.954896926879883	5.982666015625	7.171715440308424
20.0	640.0	4.177207946777344	6.05255126953125	7.354076631428594
20.0	660.0	3.9960575103759766	6.0452880859375	7.2466532736298435
20.0	680.0	3.9101123809814453	6.090576171875	7.237685882747048
20.0	700.0	3.4985198974609375	6.30682373046875	7.212188782896205
20.0	720.0	3.15606689453125	6.47161865234375	7.200180985511382
20.0	740.0	2.8881053924560547	7.06756591796875	7.634896250949793
20.0	760.0	2.7028160095214844	7.135498046875	7.630238971243468
20.0	780.0	7.1613311767578125	19.25079345703125	20.53966194825223
20.0	800.0	6.8283538818359375	20.05010986328125	21.180966037110583
40.0	0.0	1.7525482177734375	1.58416748046875	2.3624165301224
40.0	20.0	1.7301597595214844	1.4578628540039062	2.26248025285346
40.0	40.0	1.6499900817871094	1.4849662780761719	2.2198180369163665
40.0	60.0	1.6413612365722656	1.4022674560546875	2.1588007613562032
40.0	80.0	1.6407432556152344	1.369049072265625	2.1368981709754555
40.0	100.0	1.4909744262695312	1.6143112182617188	2.1974998177918907
40.0	120.0	1.2666397094726562	1.9039077758789062	2.286753369444361
40.0	140.0	1.1940078735351562	2.1034393310546875	2.418700440627515
40.0	160.0	1.2276763916015625	2.306304931640625	2.6127058311654032
40.0	180.0	1.5730705261230469	2.1354827880859375	2.6523268309860173
40.0	200.0	2.1435699462890625	1.7617340087890625	2.7746349007315674
40.0	220.0	2.182048797607422	1.6610870361328125	2.7423615911743817
40.0	240.0	2.0841217041015625	1.7206573486328125	2.7026329734004397
40.0	260.0	2.082958221435547	1.54443359375	2.5930657681110745
40.0	280.0	2.1058692932128906	1.2489013671875	2.4483545709434664
40.0	300.0	2.1838722229003906	1.2550048828125	2.518796367680228
40.0	320.0	2.1940956115722656	0.79901123046875	2.3350534253279647
40.0	340.0	1.93505859375	0.949493408203125	2.155455750755954
40.0	360.0	1.7168655395507812	0.349945068359375	1.7521668960935322
40.0	380.0	1.5707168579101562	0.010345458984375	1.5707509275008407
40.0	400.0	1.4955482482910156	-0.90264892578125	1.7468370405336526
40.0	420.0	1.38421630859375	-1.23773193359375	1.856888561119011
40.0	440.0	1.3060302734375	-1.577789306640625	2.048202668508352
40.0	460.0	1.0278358459472656	-1.2435302734375	1.6133239188612045
40.0	480.0	0.8585014343261719	-0.665283203125	1.0861060966131966
40.0	500.0	1.2378730773925781	5.323638916015625	5.465661996853573
40.0	520.0	1.7805099487304688	6.26409912109375	6.512231067492589
40.0	540.0	2.3809280395507812	6.4285888671875	6.855331731787032
40.0	560.0	2.452159881591797	6.44073486328125	6.891745327852361
40.0	580.0	3.0653839111328125	6.4122314453125	7.107270265783224
40.0	600.0	3.2675857543945312	6.06365966796875	6.8880392878723455
40.0	620.0	3.9642333984375	6.05224609375	7.234972647951025
40.0	640.0	4.240486145019531	6.10125732421875	7.430145603044099
40.0	660.0	4.0839996337890625	6.076416015625	7.321330794584629
40.0	680.0	3.9925804138183594	6.111572265625	7.300137938338061
40.0	700.0	3.6435775756835938	6.26513671875	7.247592404009338
40.0	720.0	3.2052688598632812	6.45733642578125	7.209087472054326
40.0	740.0	2.8871841430664062	7.12640380859375	7.689048284353117
40.0	760.0	2.702259063720703	7.2222900390625	7.711269509996528
40.0	780.0	6.973369598388672	16.660888671875	18.061370238504722
40.0	800.0	6.766227722167969	17.6448974609375	18.89773118644757
60.0	0.0	1.8070068359375	1.3600201606750488	2.2616207777979582
60.0	20.0	1.7156600952148438	1.346078872680664	2.1806920676220782
60.0	40.0	1.6247329711914062	1.3995323181152344	2.1443992019037537
60.0	60.0	1.5831108093261719	1.4044303894042969	2.1162855557054847
60.0	80.0	1.5255088806152344	1.4645538330078125	2.114732908575885
60.0	100.0	1.4329185485839844	1.600982666015625	2.1485811745797574
60.0	120.0	1.4255790710449219	1.6802139282226562	2.2034959796638414
60.0	140.0	1.4208717346191406	1.9040679931640625	2.3757843775964655
60.0	160.0	1.6591033935546875	1.94891357421875	2.559470294861572
60.0	180.0	2.101665496826172	1.71893310546875	2.715092794293786
60.0	200.0	2.3783340454101562	1.4839630126953125	2.8033228595016997
60.0	220.0	2.356903076171875	1.3962249755859375	2.7394226203560486
60.0	240.0	2.2459373474121094	1.30743408203125	2.5987724885717562
60.0	260.0	2.098644256591797	1.0328369140625	2.3390296720597377
60.0	280.0	1.6962509155273438	1.71331787109375	2.410959413975393
60.0	300.0	1.6726150512695312	1.71197509765625	2.393428470777538
60.0	320.0	1.5921516418457031	1.542938232421875	2.21711642448048
60.0	340.0	1.5028076171875	1.304412841796875	1.989955676923828
60.0	360.0	1.5202674865722656	-0.0799560546875	1.5223686154837612
60.0	380.0	1.3943901062011719	-0.74041748046875	1.5787785828466914
60.0	400.0	1.3658943176269531	-1.882537841796875	2.3258581239454044
60.0	420.0	1.2567787170410156	-2.17987060546875	2.516213146812876
60.0	440.0	1.2148628234863281	-2.26190185546875	2.567506900411788
60.0	460.0	1.10986328125	-2.16754150390625	2.4351658412155803
60.0	480.0	1.02264404296875	-2.1595458984375	2.3894433088227265
60.0	500.0	1.4979019165039062	5.439788818359375	5.6422524349601515
60.0	520.0	1.9126701354980469	6.35137939453125	6.633123492028643
60.0	540.0	2.405467987060547	6.47259521484375	6.9051259982705115
60.0	560.0	2.4548416137695312	6.47991943359375	6.929329203794588
60.0	580.0	3.0869674682617188	6.48028564453125	7.177985106199648
60.0	600.0	3.2926406860351562	6.1318359375	6.959949328245901
60.0	620.0	3.99530029296875	6.12017822265625	7.308830679942722
60.0	640.0	4.255828857421875	6.15716552734375	7.484835776072513
60.0	660.0	4.094390869140625	6.12274169921875	7.365595868947348
60.0	680.0	4.007957458496094	6.13812255859375	7.330775643370349
60.0	700.0	3.6747169494628906	6.26513671875	7.263296962351145
60.0	720.0	3.266948699951172	6.40142822265625	7.1868795104643715
60.0	740.0	2.9476776123046875	6.8619384765625	7.468266396039388
60.0	760.0	3.0954856872558594	6.6015625	7.2912728025641815
60.0	780.0	4.74591064453125	-1.7685546875	5.064726402141901
60.0	800.0	4.705055236816406	-1.90472412109375	5.075974660985794
80.0	0.0	1.8958969116210938	1.1076281070709229	2.1957379449897743
80.0	20.0	1.6996307373046875	1.1900634765625	2.074848361070972
80.0	40.0	1.5446014404296875	1.3135337829589844	2.0276007024934684
80.0	60.0	1.46331787109375	1.3920974731445312	2.0197115057843615
80.0	80.0	1.3782730102539062	1.4925918579101562	2.031616830284209
80.0	100.0	1.316314697265625	1.6419219970703125	2.1044220647723826
80.0	120.0	1.3942413330078125	1.6766510009765625	2.1806117200783617
80.0	140.0	1.4217758178710938	1.8668670654296875	2.346622917357851
80.0	160.0	1.7215423583984375	1.9495697021484375	2.600871030115719
80.0	180.0	2.7110366821289062	1.1187591552734375	2.9328044495596095
80.0	200.0	3.2090835571289062	0.5557708740234375	3.2568540865454643
80.0	220.0	3.2431106567382812	0.4343719482421875	3.2720705556679426
80.0	240.0	3.0106353759765625	0.240997314453125	3.020265728815125
80.0	260.0	2.74993896484375	-0.024139404296875	2.7500449125797424
80.0	280.0	1.1664581298828125	1.831512451171875	2.171419449937602
80.0	300.0	0.5713729858398438	1.848541259765625	1.9348312272659396
80.0	320.0	-0.15427398681640625	1.8150634765625	1.8216080497624558
80.0	340.0	-0.3551788330078125	1.218963623046875	1.2696551963932394
80.0	360.0	0.10182952880859375	-0.131317138671875	0.16617293355522333
80.0	380.0	0.7571029663085938	-1.154693603515625	1.3807687060449954
80.0	400.0	1.4637908935546875	-2.306854248046875	2.7320798490866887
80.0	420.0	1.6889114379882812	-2.618988037109375	3.1163312057433274
80.0	440.0	1.8616867065429688	-2.723663330078125	3.29912402448454
80.0	460.0	1.965667724609375	-2.790435791015625	3.413265519609044
80.0	480.0	2.0532989501953125	-2.839752197265625	3.5043157849640374
80.0	500.0	1.3559417724609375	-2.828887939453125	3.1370663149330866
80.0	520.0	0.6690521240234375	-2.59442138671875	2.6793008559181843
80.0	540.0	0.9202117919921875	-1.6143798828125	1.8582282282193363
80.0	560.0	1.2313690185546875	0.2808837890625	1.262998560099908
80.0	580.0	3.2291793823242188	6.21307373046875	7.002134293447155
80.0	600.0	3.584503173828125	6.2252197265625	7.183454854536693
80.0	620.0	4.388397216796875	6.43218994140625	7.786597304003739
80.0	640.0	4.755668640136719	6.440673828125	8.006164098685097
80.0	660.0	4.991058349609375	6.40814208984375	8.122496444618026
80.0	680.0	4.932746887207031	6.26806640625	7.9762552821741135
80.0	700.0	4.832664489746094	6.2581787109375	7.906923981453485
80.0	720.0	4.4805908203125	6.33837890625	7.762135096625386
80.0	740.0	4.116310119628906	4.5985107421875	6.171734768035092
80.0	760.0	5.008583068847656	-2.21893310546875	5.478098984510283
80.0	780.0	4.770713806152344	-2.35345458984375	5.319629566677476
80.0	800.0	4.738395690917969	-2.38812255859375	5.306177821989603
100.0	0.0	1.6897125244140625	1.1752231121063232	2.058221994438553
100.0	20.0	1.595947265625	1.202127456665039	1.9980385623715748
100.0	40.0	1.52850341796875	1.2375907897949219	1.9667113824166904
100.0	60.0	1.4893646240234375	1.2381668090820312	1.9368180168526041
100.0	80.0	1.4915008544921875	1.2832489013671875	1.9675625890453954
100.0	100.0	1.4156417846679688	1.4608612060546875	2.0342460829146183
100.0	120.0	1.4620361328125	1.5312957763671875	2.117171794722695
100.0	140.0	1.3853988647460938	1.9862060546875	2.4216408705910646
100.0	160.0	1.845550537109375	1.9739837646484375	2.7023450349872644
100.0	180.0	3.705596923828125	0.17779541015625	3.709859804596003
100.0	200.0	4.0201263427734375	-0.165924072265625	4.023549006737477
100.0	220.0	3.7962646484375	-0.2077484130859375	3.8019448554806816
100.0	240.0	2.6222457885742188	0.0689697265625	2.623152644982242
100.0	260.0	0.64697265625	1.362518310546875	1.5083201797067793
100.0	280.0	0.323638916015625	1.760650634765625	1.7901488222101443
100.0	300.0	0.2283782958984375	1.568359375	1.584899925922096
100.0	320.0	0.1700592041015625	1.570556640625	1.579736780071586
100.0	340.0	0.5295333862304688	0.841827392578125	0.9945244924221783
100.0	360.0	0.6775665283203125	-0.64434814453125	0.9350299095007097
100.0	380.0	0.7679672241210938	-1.437164306640625	1.6294830166669694
100.0	400.0	1.2885971069335938	-2.52374267578125	2.833683044653571
100.0	420.0	1.4617156982421875	-2.7724609375	3.1341908736468214
100.0	440.0	1.5648727416992188	-2.833953857421875	3.2373015249910773
100.0	460.0	1.6366958618164062	-2.95977783203125	3.3821676716376077
100.0	480.0	1.5176467895507812	-3.029205322265625	3.388116978835911
100.0	500.0	1.3234176635742188	-3.24456787109375	3.5040911778083164
100.0	520.0	0.996856689453125	-3.4814453125	3.62135122892487
100.0	540.0	0.6557693481445312	-3.2918701171875	3.356552145639622
100.0	560.0	0.572357177734375	-2.41796875	2.484786834897638
100.0	580.0	0.9459228515625	-1.226318359375	1.5487500636475606
100.0	600.0	0.6330795288085938	-0.8699951171875	1.075955944138329
100.0	620.0	5.6808319091796875	6.99127197265625	9.008314768923372
100.0	640.0	5.739593505859375	7.74041748046875	9.636233516496437
100.0	660.0	5.639671325683594	7.6556396484375	9.508665052911791
100.0	680.0	5.6137542724609375	7.5714111328125	9.425524047693608
100.0	700.0	5.507987976074219	7.21844482421875	9.079861079601859
100.0	720.0	5.3007965087890625	6.4097900390625	8.3176830892055
100.0	740.0	1.876495361328125	-0.55853271484375	1.957854344591727
100.0	760.0	4.588844299316406	-2.30682373046875	5.136042029308409
100.0	780.0	4.718498229980469	-2.353515625	5.272879796036314
100.0	800.0	4.715995788574219	-2.3905029296875	5.287260210609488
120.0	0.0	1.5662612915039062	1.1861300468444824	1.9647083552758609
120.0	20.0	1.5677032470703125	1.1261024475097656	1.9302331965755553
120.0	40.0	1.5383682250976562	1.1016693115234375	1.8921554026936154
120.0	60.0	1.5251083374023438	1.1025924682617188	1.8819313462189875
120.0	80.0	1.4993057250976562	1.1746292114257812	1.9046447022070445
120.0	100.0	1.26129150390625	1.5546493530273438	2.0019467696955453
120.0	120.0	1.3035507202148438	1.7440261840820312	2.1773543145148353
120.0	140.0	1.5271453857421875	1.9986724853515625	2.5153259695107204
120.0	160.0	2.23870849609375	1.7402496337890625	2.835539546256639
120.0	180.0	4.089424133300781	-0.2183074951171875	4.09524698943143
120.0	200.0	3.765594482421875	-0.22625732421875	3.7723857415180513
120.0	220.0	2.620330810546875	-0.51434326171875	2.6703337895433084
120.0	240.0	1.3669204711914062	0.0841064453125	1.369505556288561
120.0	260.0	-0.43914794921875	1.35137939453125	1.4209423595863
120.0	280.0	-0.421234130859375	1.711578369140625	1.7626510450769701
120.0	300.0	-0.4094390869140625	1.569580078125	1.6221041851681113
120.0	320.0	-0.377532958984375	1.715301513671875	1.7563571441835295
120.0	340.0	-0.15753173828125	1.251495361328125	1.2613710350217047
120.0	360.0	-0.12563323974609375	-0.616851806640625	0.6295155774759688
120.0	380.0	0.8740310668945312	-1.92218017578125	2.111565043768065
120.0	400.0	1.0254287719726562	-2.636932373046875	2.8292961150102287
120.0	420.0	1.255401611328125	-2.85211181640625	3.1161795550015103
120.0	440.0	1.3203125	-2.902069091796875	3.1882958004581363
120.0	460.0	1.2933731079101562	-3.093719482421875	3.3531946308232468
120.0	480.0	1.1203994750976562	-3.288604736328125	3.474221653205057
120.0	500.0	0.8609848022460938	-3.718231201171875	3.816613432752496
120.0	520.0	0.39080047607421875	-3.87298583984375	3.8926526081491053
120.0	540.0	0.23712158203125	-3.6640625	3.671727202362841
120.0	560.0	0.2286376953125	-3.01177978515625	3.0204457733906827
120.0	580.0	0.8327178955078125	-1.96466064453125	2.1338487626045355
120.0	600.0	0.7918167114257812	-1.5518798828125	1.742212637760178
120.0	620.0	0.7768783569335938	-1.31787109375	1.5298118188893892
120.0	640.0	0.6834182739257812	-1.03729248046875	1.2421900930102068
120.0	660.0	0.5412445068359375	-0.983154296875	1.1222914005033866
120.0	680.0	0.8071975708007812	-0.4400634765625	0.9193605286888035
120.0	700.0	1.0747909545898438	-0.24774169921875	1.1029739550868558
120.0	720.0	1.2003097534179688	-0.2952880859375	1.2360981182118744
120.0	740.0	1.671600341796875	-0.90277099609375	1.8998008248454707
120.0	760.0	4.282867431640625	-2.185791015625	4.808392226201491
120.0	780.0	4.511054992675781	-2.21514892578125	5.025584733176322
120.0	800.0	4.499687194824219	-2.23333740234375	5.023443122398478
140.0	0.0	1.6159820556640625	1.0761337280273438	1.941510186639843
140.0	20.0	1.6471405029296875	0.9354190826416016	1.8942229796308352
140.0	40.0	1.618865966796875	0.9080924987792969	1.8561678277549172
140.0	60.0	1.5779876708984375	0.882232666015625	1.8078660255927463
140.0	80.0	1.443145751953125	1.0590133666992188	1.7900220591456308
140.0	100.0	0.9768524169921875	1.8291244506835938	2.073628920677959
140.0	120.0	-0.5878753662109375	4.174949645996094	4.21613590777154
140.0	140.0	2.5741119384765625	0.942413330078125	2.741203231523797
140.0	160.0	3.82257080078125	0.3354949951171875	3.837265226529708
140.0	180.0	4.7057647705078125	-0.6133880615234375	4.7455734099655364
140.0	200.0	2.893096923828125	-0.5232086181640625	2.9400267122570343
140.0	220.0	1.7059478759765625	-0.816925048828125	1.8914609937695728
140.0	240.0	0.952972412109375	0.0608062744140625	0.9549103734119128
140.0	260.0	-0.1500091552734375	0.89520263671875	0.9076841452036345
140.0	280.0	-0.3188018798828125	1.333526611328125	1.371104613710087
140.0	300.0	-0.1757965087890625	1.043060302734375	1.0577708672688755
140.0	320.0	-0.091766357421875	1.0093994140625	1.0135621547118843
140.0	340.0	-0.2178497314453125	-0.04345703125	0.2221418894667511
140.0	360.0	-0.7446441650390625	-1.128173828125	1.3517659261103379
140.0	380.0	0.1861572265625	-2.327850341796875	2.335281937326898
140.0	400.0	0.5990753173828125	-2.79010009765625	2.853690556251454
140.0	420.0	0.86944580078125	-2.991058349609375	3.1148621239573524
140.0	440.0	0.9021148681640625	-2.994537353515625	3.1274694558001723
140.0	460.0	0.7568206787109375	-3.297088623046875	3.3828347473605067
140.0	480.0	0.3905181884765625	-3.55523681640625	3.5766203707217046
140.0	500.0	0.0623321533203125	-4.0618896484375	4.062367882580462
140.0	520.0	-0.0346221923828125	-4.06488037109375	4.065027813866549
140.0	540.0	0.0713348388671875	-3.852294921875	3.852955336406084
140.0	560.0	0.2695770263671875	-3.37432861328125	3.385079816422877
140.0	580.0	0.9232330322265625	-2.24212646484375	2.424766033279703
140.0	600.0	0.825347900390625	-1.86102294921875	2.0358304384692913
140.0	620.0	0.79473876953125	-1.70648193359375	1.8824692033278816
140.0	640.0	0.797454833984375	-1.60760498046875	1.794527231744611
140.0	660.0	0.49407958984375	-1.6961669921875	1.766662703089234
140.0	680.0	0.5419158935546875	-0.66510009765625	0.8579224764450042
140.0	700.0	1.190155029296875	-0.87933349609375	1.4797622752027106
140.0	720.0	1.6068115234375	-0.9334716796875	1.8582821768047344
140.0	740.0	1.84234619140625	-1.07110595703125	2.1310812889650514
140.0	760.0	3.6968231201171875	-2.07196044921875	4.237867539760975
140.0	780.0	4.1305389404296875	-2.0860595703125	4.6274179051927415
140.0	800.0	4.129638671875	-2.0999755859375	4.63290546221041
160.0	0.0	1.7461700439453125	0.797569990158081	1.9196946922812326
160.0	20.0	1.666351318359375	0.7133903503417969	1.8126368936328143
160.0	40.0	1.4924163818359375	0.860321044921875	1.7226314048883868
160.0	60.0	1.3746185302734375	0.9400711059570312	1.6653257303081523
160.0	80.0	1.0879669189453125	1.3332290649414062	1.720805554478452
160.0	100.0	0.527008056640625	2.3929519653320312	2.45029724730502
160.0	120.0	0.2205352783203125	3.4704360961914062	3.4774361973632333
160.0	140.0	3.701904296875	0.618438720703125	3.753206878722049
160.0	160.0	5.734375	0.2889556884765625	5.741650636404827
160.0	180.0	3.19122314453125	-0.6150360107421875	3.2499499154143257
160.0	200.0	1.695648193359375	-0.90380859375	1.921481920232211
160.0	220.0	0.6564788818359375	-1.2370452880859375	1.4004447747312934
160.0	240.0	0.6356201171875	-0.102813720703125	0.6438816619055643
160.0	260.0	-0.07012939453125	0.549102783203125	0.5535630031881988
160.0	280.0	-0.233428955078125	0.993499755859375	1.020554183746019
160.0	300.0	-0.2162017822265625	0.72174072265625	0.7534274227676532
160.0	320.0	-0.2228546142578125	0.63262939453125	0.6707340232319919
160.0	340.0	-0.4970550537109375	-0.4893798828125	0.6975359461140044
160.0	360.0	-0.963531494140625	-1.2666015625	1.591437230407881
160.0	380.0	0.088531494140625	-2.41339111328125	2.415014387352523
160.0	400.0	0.732391357421875	-3.004058837890625	3.09204893265534
160.0	420.0	0.824615478515625	-3.206451416015625	3.31078863273936
160.0	440.0	0.5248260498046875	-3.19287109375	3.2357175717076907
160.0	460.0	0.0223846435546875	-3.50225830078125	3.5023298356463
160.0	480.0	-0.4164886474609375	-3.78656005859375	3.809396260669313
160.0	500.0	-0.5233001708984375	-4.12115478515625	4.154246000428789
160.0	520.0	-0.3421630859375	-4.06719970703125	4.081566982698356
160.0	540.0	0.0176849365234375	-3.88726806640625	3.88730829457629
160.0	560.0	0.388031005859375	-3.551513671875	3.5726485165802813
160.0	580.0	0.9654388427734375	-2.757080078125	2.921226235047445
160.0	600.0	0.7936859130859375	-2.137451171875	2.280051499589619
160.0	620.0	0.741424560546875	-1.9921875	2.1256813999605813
160.0	640.0	0.7531280517578125	-1.9256591796875	2.0676956107365645
160.0	660.0	0.5007781982421875	-1.95361328125	2.0167755592804775
160.0	680.0	0.594696044921875	-0.94573974609375	1.1171781653734518
160.0	700.0	0.9723968505859375	-0.84912109375	1.2909540142393323
160.0	720.0	1.425018310546875	-1.02197265625	1.7535978146418154
160.0	740.0	1.5394439697265625	-1.30560302734375	2.0185358557470914
160.0	760.0	0.4983673095703125	-2.498046875	2.547274654399407
160.0	780.0	0.3048858642578125	-2.530517578125	2.5488182758729288
160.0	800.0	0.1830902099609375	-2.54400634765625	2.550586270232558
180.0	0.0	1.8035125732421875	0.49521636962890625	1.87026651966801
180.0	20.0	1.53228759765625	0.6318511962890625	1.6574502152954946
180.0	40.0	1.3350677490234375	0.8271865844726562	1.570555169363384
180.0	60.0	1.03021240234375	1.1563186645507812	1.5486802277847362
180.0	80.0	0.8112335205078125	1.5523147583007812	1.7515081882862873
180.0	100.0	-0.22821044921875	3.5151596069335938	3.522559732829262
180.0	120.0	2.5793914794921875	1.6844863891601562	3.0807068668964135
180.0	140.0	5.5590362548828125	0.724090576171875	5.605996008346995
180.0	160.0	3.419647216796875	-0.0585174560546875	3.4201478593782646
180.0	180.0	1.935882568359375	-0.7571258544921875	2.0786728645985195
180.0	200.0	1.6729583740234375	-1.0814971923828125	1.9920908358674436
180.0	220.0	1.2036895751953125	-1.3782958984375	1.829909335755055
180.0	240.0	1.411529541015625	-0.397918701171875	1.4665452389551756
180.0	260.0	0.26544189453125	0.21575927734375	0.34206938642947354
180.0	280.0	-0.6976165771484375	0.7886962890625	1.0529533347177644
180.0	300.0	-0.77447509765625	0.4595947265625	0.9005770314491244
180.0	320.0	-0.9755706787109375	0.333770751953125	1.0310873212390277
180.0	340.0	-1.5901336669921875	-0.7596435546875	1.7622665544917664
180.0	360.0	-1.5663604736328125	-1.28326416015625	2.024907908548123
180.0	380.0	0.0950469970703125	-2.411224365234375	2.413096946074069
180.0	400.0	0.8076171875	-3.123504638671875	3.226224844822526
180.0	420.0	0.49664306640625	-3.352020263671875	3.3886124274511342
180.0	440.0	0.1009368896484375	-3.431121826171875	3.4326061879750966
180.0	460.0	0.371826171875	-4.0009765625	4.01821703691644
180.0	480.0	0.3342132568359375	-4.357696533203125	4.370493973973128
180.0	500.0	0.3034210205078125	-4.3673095703125	4.377837045691531
180.0	520.0	0.3404693603515625	-4.15032958984375	4.164271255534489
180.0	540.0	0.2389984130859375	-3.9609375	3.968141393696027
180.0	560.0	0.195648193359375	-3.69989013671875	3.705059411042349
180.0	580.0	0.39117431640625	-3.40997314453125	3.432336549967127
180.0	600.0	0.3158416748046875	-2.41973876953125	2.4402646734147586
180.0	620.0	0.397125244140625	-2.28704833984375	2.3212708950736025
180.0	640.0	0.5095062255859375	-2.23388671875	2.291254343393258
180.0	660.0	0.5595855712890625	-2.15692138671875	2.228328045885444
180.0	680.0	0.78179931640625	-1.3983154296875	1.6020287800271933
180.0	700.0	0.9830474853515625	-1.15875244140625	1.5195688792947082
180.0	720.0	1.0664825439453125	-1.18243408203125	1.5923364515356515
180.0	740.0	1.35089111328125	-1.3243408203125	1.8917677997809985
180.0	760.0	0.5403900146484375	-2.44512939453125	2.504132409424968
180.0	780.0	0.363922119140625	-2.47735595703125	2.5039432594685573
180.0	800.0	0.217620849609375	-2.50103759765625	2.510487581939981
200.0	0.0	1.3072052001953125	0.640916109085083	1.4558704936574645
200.0	20.0	1.0546875	0.8152618408203125	1.3330482330936022
200.0	40.0	0.8520355224609375	1.0456657409667969	1.3488444585521797
200.0	60.0	0.5746917724609375	1.37213134765625	1.4876206063896973
200.0	80.0	0.1845245361328125	2.0465240478515625	2.0548260225308064
200.0	100.0	-1.706390380859375	5.7825927734375	6.0291083350111565
200.0	120.0	7.5333099365234375	2.8011093139648438	8.037224146961647
200.0	140.0	4.410797119140625	0.4715728759765625	4.435934197390223
200.0	160.0	1.9203948974609375	-0.4091644287109375	1.9634999597444234
200.0	180.0	1.28485107421875	-0.820587158203125	1.524534541140002
200.0	200.0	1.5529632568359375	-1.290557861328125	2.019216301072846
200.0	220.0	1.62744140625	-1.5153656005859375	2.223712758927321
200.0	240.0	1.734039306640625	-0.5995025634765625	1.8347467510775621
200.0	260.0	1.2585601806640625	0.077880859375	1.2609675478021416
200.0	280.0	0.417388916015625	0.45654296875	0.6185830498225456
200.0	300.0	-0.016387939453125	0.018798828125	0.024939135879027203
200.0	320.0	-0.2673797607421875	-0.0955810546875	0.28395012672954434
200.0	340.0	-0.5535125732421875	-1.10601806640625	1.2367910623683405
200.0	360.0	-0.65399169921875	-1.29217529296875	1.4482479519771132
200.0	380.0	0.4644775390625	-2.47467041015625	2.517882646827778
200.0	400.0	0.9202423095703125	-3.111083984375	3.2443318982739617
200.0	420.0	0.835845947265625	-3.5185546875	3.6164714206652584
200.0	440.0	0.69256591796875	-3.728790283203125	3.792561736721228
200.0	460.0	0.779876708984375	-4.34844970703125	4.417830070950722
200.0	480.0	0.635162353515625	-4.39031982421875	4.43602743163877
200.0	500.0	0.4732208251953125	-4.21392822265625	4.2404161370197375
200.0	520.0	0.3535919189453125	-4.15826416015625	4.173270668286852
200.0	540.0	0.2175750732421875	-4.0614013671875	4.067225095552106
200.0	560.0	0.129241943359375	-4.009765625	4.01184793422619
200.0	580.0	0.272125244140625	-4.1270751953125	4.136036969885824
200.0	600.0	-0.0425872802734375	-2.624267578125	2.6246131139730178
200.0	620.0	-0.0394134521484375	-2.49420166015625	2.494513047016682
200.0	640.0	0.008697509765625	-2.462646484375	2.462661843144663
200.0	660.0	0.19915771484375	-2.3431396484375	2.3515882308477383
200.0	680.0	0.204681396484375	-1.9022216796875	1.913201973849057
200.0	700.0	0.366973876953125	-2.0618896484375	2.094291944476635
200.0	720.0	0.4696502685546875	-1.89910888671875	1.956319487805512
200.0	740.0	0.922393798828125	-1.779052734375	2.0039558258114734
200.0	760.0	0.6578826904296875	-2.356689453125	2.4467927605004913
200.0	780.0	0.5534210205078125	-2.36981201171875	2.43357428422195
200.0	800.0	0.45721435546875	-2.39013671875	2.433474573765611
220.0	0.0	0.642333984375	0.9668524265289307	1.1607741219410193
220.0	20.0	0.41363525390625	1.1824111938476562	1.2526732832667613
220.0	40.0	0.2101287841796875	1.4185714721679688	1.4340499041489567
220.0	60.0	0.12530517578125	1.6484603881835938	1.653215968495337
220.0	80.0	0.0207672119140625	2.3294296264648438	2.3295221960184938
220.0	100.0	6.2605133056640625	3.39691162109375	7.122712644205053
220.0	120.0	8.354812622070312	2.3295669555664062	8.67351002480382
220.0	140.0	2.2108154296875	-0.0528564453125	2.211447188597412
220.0	160.0	1.337615966796875	-0.5580596923828125	1.4493609263714604
220.0	180.0	1.121429443359375	-0.891082763671875	1.4323520824666065
220.0	200.0	1.5176849365234375	-1.5636444091796875	2.17907122529509
220.0	220.0	1.6668853759765625	-1.770477294921875	2.431685980647667
220.0	240.0	1.8003387451171875	-1.22900390625	2.1798326079650905
220.0	260.0	1.370269775390625	-0.45684814453125	1.4444201205018987
220.0	280.0	0.680755615234375	-0.08349609375	0.6858569860726369
220.0	300.0	0.281036376953125	-0.528564453125	0.5986332986714565
220.0	320.0	-0.04278564453125	-0.499664306640625	0.5014928022500532
220.0	340.0	0.0165557861328125	-1.2410888671875	1.2411992871055104
220.0	360.0	0.1676025390625	-1.448822021484375	1.4584840969439015
220.0	380.0	0.5887908935546875	-2.2923583984375	2.366766093896874
220.0	400.0	0.9819793701171875	-2.98602294921875	3.1433448007809752
220.0	420.0	0.8835601806640625	-3.552825927734375	3.6610450237106797
220.0	440.0	0.7844390869140625	-3.89093017578125	3.969216838859232
220.0	460.0	0.8260498046875	-4.3990478515625	4.475933453500052
220.0	480.0	0.622100830078125	-4.26678466796875	4.311897592197325
220.0	500.0	0.4832000732421875	-4.092437744140625	4.120865079136669
220.0	520.0	0.3500213623046875	-4.08642578125	4.101388864730374
220.0	540.0	0.1747894287109375	-4.062744140625	4.0665023418869275
220.0	560.0	-0.0457763671875	-4.09820556640625	4.098461216153699
220.0	580.0	-0.3082275390625	-4.41473388671875	4.425480709073238
220.0	600.0	-0.46734619140625	-2.97625732421875	3.0127263603898182
220.0	620.0	-0.4303436279296875	-2.8057861328125	2.838596741557809
220.0	640.0	-0.28887939453125	-2.7576904296875	2.7727797984287843
220.0	660.0	-0.103302001953125	-2.63262939453125	2.6346553536577604
220.0	680.0	-0.2088623046875	-2.32342529296875	2.3327941517258433
220.0	700.0	-0.0602264404296875	-2.57037353515625	2.5710790214146413
220.0	720.0	0.11968994140625	-2.634033203125	2.6367511443514684
220.0	740.0	0.422607421875	-2.6807861328125	2.713892282848314
220.0	760.0	0.647705078125	-2.113525390625	2.2105455084764647
220.0	780.0	0.7889556884765625	-1.9271240234375	2.082368382416873
220.0	800.0	0.809906005859375	-1.862548828125	2.0310184330716687
240.0	0.0	0.415130615234375	1.1106183528900146	1.1856671343513743
240.0	20.0	0.1433563232421875	1.364767074584961	1.3722755566156204
240.0	40.0	0.0138397216796875	1.5232658386230469	1.5233287081297147
240.0	60.0	0.0716094970703125	1.7479171752929688	1.749383426169007
240.0	80.0	1.547698974609375	2.037017822265625	2.558283354954001
240.0	100.0	9.615966796875	1.195770263671875	9.690030132155645
240.0	120.0	4.4859619140625	0.6848907470703125	4.5379433259839
240.0	140.0	1.5080718994140625	-0.22247314453125	1.5243933724075163
240.0	160.0	0.9257965087890625	-0.6971893310546875	1.1589530357277207
240.0	180.0	1.0654296875	-1.026031494140625	1.47914875721639
240.0	200.0	1.626953125	-1.765380859375	2.40073864666583
240.0	220.0	1.7699127197265625	-2.2086181640625	2.830297728168661
240.0	240.0	1.9962005615234375	-1.87908935546875	2.7414947542649886
240.0	260.0	1.656829833984375	-1.515869140625	2.245650095246334
240.0	280.0	1.1154022216796875	-1.210662841796875	1.6461551058863402
240.0	300.0	0.831146240234375	-1.216217041015625	1.4730879008099076
240.0	320.0	0.6322784423828125	-1.10516357421875	1.2732488187632447
240.0	340.0	0.53515625	-1.333282470703125	1.4366747574166854
240.0	360.0	0.596282958984375	-1.519561767578125	1.6323667886416697
240.0	380.0	0.8951416015625	-2.31231689453125	2.4795338085177465
240.0	400.0	0.9162750244140625	-2.967803955078125	3.106029657962453
240.0	420.0	0.7999114990234375	-3.58941650390625	3.6774677761721435
240.0	440.0	0.7131500244140625	-3.876190185546875	3.9412476846617612
240.0	460.0	0.7720184326171875	-4.13836669921875	4.209761441875703
240.0	480.0	0.6773834228515625	-4.12213134765625	4.177417282111572
240.0	500.0	0.526763916015625	-4.00164794921875	4.0361697849201965
240.0	520.0	0.3852386474609375	-4.0426025390625	4.060916658136695
240.0	540.0	0.104736328125	-4.078369140625	4.079713782317506
240.0	560.0	-0.449615478515625	-4.26751708984375	4.291136934499912
240.0	580.0	-1.096160888671875	-4.55023193359375	4.680403758582184
240.0	600.0	-0.8798675537109375	-3.69635009765625	3.799627739202439
240.0	620.0	-0.7100830078125	-3.457275390625	3.5294434411965425
240.0	640.0	-0.5555267333984375	-3.37957763671875	3.4249313794775262
240.0	660.0	-0.4004058837890625	-3.29833984375	3.3225548297419674
240.0	680.0	-0.509063720703125	-3.14617919921875	3.187097335402991
240.0	700.0	-0.2721099853515625	-2.95574951171875	2.9682484768215844
240.0	720.0	-0.0196990966796875	-3.2279052734375	3.2279653822021723
240.0	740.0	0.3011474609375	-3.305419921875	3.319109918812156
240.0	760.0	0.8527069091796875	-3.13763427734375	3.2514393630091294
240.0	780.0	1.0121612548828125	-2.43438720703125	2.636420201645284
240.0	800.0	1.33831787109375	-1.98406982421875	2.3932462872559372
260.0	0.0	-0.06793212890625	1.3840892314910889	1.385755308439166
260.0	20.0	-0.374114990234375	1.6836471557617188	1.7247115037079657
260.0	40.0	-0.3232421875	1.686187744140625	1.716890975067967
260.0	60.0	0.216094970703125	1.8334579467773438	1.846148715289258
260.0	80.0	4.37322998046875	1.7694168090820312	4.717624010699956
260.0	100.0	8.858642578125	1.03851318359375	8.919308154754335
260.0	120.0	2.2213134765625	0.195770263671875	2.2299236662487654
260.0	140.0	1.132080078125	-0.302520751953125	1.1718037841933222
260.0	160.0	0.88214111328125	-0.7788543701171875	1.1767697623544395
260.0	180.0	0.919921875	-1.2829742431640625	1.5786953996024422
260.0	200.0	1.3790283203125	-1.813018798828125	2.2778841658714986
260.0	220.0	1.8251953125	-2.530548095703125	3.1200980102295963
260.0	240.0	2.203033447265625	-2.449676513671875	3.2945821269785727
260.0	260.0	2.2542724609375	-2.1298828125	3.1013134512854585
260.0	280.0	1.85089111328125	-1.824127197265625	2.598699279452636
260.0	300.0	1.521392822265625	-1.485687255859375	2.126476602707945
260.0	320.0	1.280487060546875	-1.4019775390625	1.8987332967701704
260.0	340.0	1.0072021484375	-1.45050048828125	1.7659014225944947
260.0	360.0	0.83551025390625	-1.5623779296875	1.7717511618613617
260.0	380.0	0.82061767578125	-2.507720947265625	2.6385749409784487
260.0	400.0	0.6153564453125	-3.16943359375	3.2286177940379805
260.0	420.0	0.59063720703125	-3.662841796875	3.710156646189505
260.0	440.0	0.6328125	-3.838409423828125	3.8902234595314455
260.0	460.0	0.700103759765625	-3.991729736328125	4.052659813298442
260.0	480.0	0.682586669921875	-4.0748291015625	4.131604623980335
260.0	500.0	0.537017822265625	-3.99053955078125	4.026511399186687
260.0	520.0	0.263336181640625	-4.1895751953125	4.197843048726195
260.0	540.0	-0.15423583984375	-4.2965087890625	4.299276272674695
260.0	560.0	-0.6956787109375	-4.36614990234375	4.421225377492986
260.0	580.0	-1.3328857421875	-4.56024169921875	4.751040807762046
260.0	600.0	-1.17218017578125	-3.8936767578125	4.0662913150466515
260.0	620.0	-1.067962646484375	-3.6331787109375	3.7868894570472196
260.0	640.0	-0.9898681640625	-3.55596923828125	3.691172741260831
260.0	660.0	-0.9949951171875	-3.54205322265625	3.6791515754799358
260.0	680.0	-0.72161865234375	-3.33062744140625	3.407904434232092
260.0	700.0	-0.37896728515625	-3.239990234375	3.262078006741112
260.0	720.0	-0.099609375	-3.567626953125	3.569017246281091
260.0	740.0	0.1322021484375	-3.5418701171875	3.544336515495853
260.0	760.0	0.566253662109375	-3.427978515625	3.474432315276678
260.0	780.0	0.84454345703125	-3.2972412109375	3.403682308018609
260.0	800.0	1.2171630859375	-3.00152587890625	3.238926300413894
280.0	0.0	-0.479949951171875	1.7773923873901367	1.8410528657217573
280.0	20.0	-0.762451171875	2.085561752319336	2.2205629043625086
280.0	40.0	-0.486328125	1.8933334350585938	1.9547957799925777
280.0	60.0	0.58856201171875	2.010528564453125	2.0949058093671815
280.0	80.0	7.54827880859375	1.407196044921875	7.6783275315077075
280.0	100.0	3.778839111328125	0.8214950561523438	3.867102165263529
280.0	120.0	1.24114990234375	0.099212646484375	1.245108922669151
280.0	140.0	0.761993408203125	-0.303680419921875	0.8202778502366992
280.0	160.0	0.51043701171875	-1.0051116943359375	1.1272956404702479
280.0	180.0	0.5833740234375	-1.6777801513671875	1.7763083875114027
280.0	200.0	0.911895751953125	-2.254852294921875	2.432264939175953
280.0	220.0	1.4443359375	-2.6353912353515625	3.00522765588929
280.0	240.0	1.847900390625	-2.5158233642578125	3.121554589273993
280.0	260.0	2.15447998046875	-2.403289794921875	3.227628514035693
280.0	280.0	2.18389892578125	-2.4227294921875	3.26175301185476
280.0	300.0	1.812591552734375	-2.303497314453125	2.9311410772490585
280.0	320.0	1.514984130859375	-2.306732177734375	2.759744599877117
280.0	340.0	1.11199951171875	-2.365264892578125	2.6136221850384858
280.0	360.0	0.685638427734375	-2.443695068359375	2.5380594241880936
280.0	380.0	0.30865478515625	-2.867950439453125	2.884511657032993
280.0	400.0	0.08831787109375	-3.290802001953125	3.2919869171084546
280.0	420.0	-0.05926513671875	-3.674102783203125	3.6745807404343753
280.0	440.0	-0.24737548828125	-3.891448974609375	3.8993037524910448
280.0	460.0	-0.34197998046875	-4.04498291015625	4.059413387485627
280.0	480.0	-0.42767333984375	-4.1663818359375	4.18827435687337
280.0	500.0	-0.6041259765625	-4.228912353515625	4.271845958046083
280.0	520.0	-0.685028076171875	-4.31988525390625	4.373862374613587
280.0	540.0	-0.77825927734375	-4.21820068359375	4.289394422274827
280.0	560.0	-0.7982177734375	-4.19525146484375	4.270513606945323
280.0	580.0	-1.565765380859375	-4.37652587890625	4.648182440119345
280.0	600.0	-1.300262451171875	-3.9000244140625	4.1110671208593805
280.0	620.0	-1.120574951171875	-3.59722900390625	3.767724077973094
280.0	640.0	-0.9833984375	-3.50732421875	3.6425809067620913
280.0	660.0	-0.95330810546875	-3.52606201171875	3.6526578890499035
280.0	680.0	-0.628814697265625	-3.36126708984375	3.419579560817957
280.0	700.0	-0.297576904296875	-3.475830078125	3.488545075811599
280.0	720.0	-0.037872314453125	-3.8316650390625	3.831852200147582
280.0	740.0	0.105377197265625	-3.7650146484375	3.7664890357802068
280.0	760.0	0.300323486328125	-3.763427734375	3.7753917026320893
280.0	780.0	0.595123291015625	-3.782958984375	3.8294843528826177
280.0	800.0	0.8038330078125	-3.5506591796875	3.6405120676558678
300.0	0.0	0.42230224609375	1.444410800933838	1.5048793137358747
300.0	20.0	0.22119140625	1.7309398651123047	1.7450153165040863
300.0	40.0	0.461822509765625	1.4830207824707031	1.5532645208612206
300.0	60.0	1.816986083984375	1.7808609008789062	2.5441902400709155
300.0	80.0	6.43927001953125	1.1292266845703125	6.537534037355343
300.0	100.0	1.873626708984375	0.6466522216796875	1.9820787422357609
300.0	120.0	0.870819091796875	0.0139923095703125	0.8709314986639567
300.0	140.0	0.510040283203125	-0.30059814453125	0.5920306875370179
300.0	160.0	0.126312255859375	-1.2472991943359375	1.2536786135893692
300.0	180.0	0.223297119140625	-2.171600341796875	2.183050537186166
300.0	200.0	0.4654541015625	-2.6588897705078125	2.69932256915924
300.0	220.0	0.689208984375	-2.815399169921875	2.8985309227503513
300.0	240.0	0.907470703125	-2.4744873046875	2.6356385370702466
300.0	260.0	1.209869384765625	-2.38458251953125	2.6739517049952783
300.0	280.0	1.380645751953125	-2.3624267578125	2.736282675166199
300.0	300.0	1.134185791015625	-2.350860595703125	2.610157648298545
300.0	320.0	0.89886474609375	-2.403289794921875	2.565883799034128
300.0	340.0	0.62945556640625	-2.479736328125	2.5583796761041295
300.0	360.0	0.30291748046875	-2.705535888671875	2.722440714664885
300.0	380.0	0.009002685546875	-2.955169677734375	2.9551833906794593
300.0	400.0	-0.217529296875	-3.314666748046875	3.3217969001139394
300.0	420.0	-0.389892578125	-3.6258544921875	3.6467570553840343
300.0	440.0	-0.540679931640625	-3.82025146484375	3.858322957337777
300.0	460.0	-0.672698974609375	-3.989471435546875	4.045788704997451
300.0	480.0	-0.85809326171875	-4.054412841796875	4.144223393777722
300.0	500.0	-0.914825439453125	-3.987548828125	4.0911430238200746
300.0	520.0	-1.088653564453125	-3.95330810546875	4.100464798063923
300.0	540.0	-1.236846923828125	-3.82421875	4.019258558594441
300.0	560.0	-1.216217041015625	-3.8125	4.001792116147064
300.0	580.0	-1.5184326171875	-3.85125732421875	4.1397850898672806
300.0	600.0	-1.31671142578125	-3.84368896484375	4.0629636765844355
300.0	620.0	-1.095977783203125	-3.4871826171875	3.6553535953296636
300.0	640.0	-1.048004150390625	-3.43353271484375	3.5899108071285375
300.0	660.0	-1.040985107421875	-3.482421875	3.6346818443094366
300.0	680.0	-0.64361572265625	-3.3546142578125	3.4157982986659556
300.0	700.0	-0.24603271484375	-3.59014892578125	3.5985693554608127
300.0	720.0	0.004119873046875	-3.91864013671875	3.9186423024380606
300.0	740.0	0.07232666015625	-3.88970947265625	3.890381848538922
300.0	760.0	0.193878173828125	-3.917236328125	3.9220312590122433
300.0	780.0	0.43389892578125	-4.124267578125	4.1470292178579085
300.0	800.0	0.479522705078125	-3.95404052734375	3.9830112373130815
320.0	0.0	0.364501953125	1.850451946258545	1.886010095212636
320.0	20.0	0.285675048828125	2.05291748046875	2.0726988240304265
320.0	40.0	0.61480712890625	1.5942840576171875	1.7087215870721215
320.0	60.0	2.276031494140625	1.831756591796875	2.921583744120868
320.0	80.0	3.437835693359375	1.0224456787109375	3.5866571372868084
320.0	100.0	0.9210205078125	0.5344696044921875	1.0648645613115457
320.0	120.0	0.4013671875	-0.12627410888671875	0.420762129684689
320.0	140.0	0.23052978515625	-0.380279541015625	0.4446982248213289
320.0	160.0	0.1717529296875	-1.4123077392578125	1.4227129785110393
320.0	180.0	0.325164794921875	-2.1680908203125	2.192338922014549
320.0	200.0	0.520233154296875	-2.783660888671875	2.8318563660523406
320.0	220.0	0.564239501953125	-3.1498870849609375	3.2000241973410173
320.0	240.0	0.54656982421875	-2.784088134765625	2.837231981155093
320.0	260.0	0.377227783203125	-2.50030517578125	2.5286017425563188
320.0	280.0	0.27264404296875	-2.375823974609375	2.3914168044268305
320.0	300.0	0.09259033203125	-2.329833984375	2.3316730826456666
320.0	320.0	-0.059356689453125	-2.36328125	2.36402654028765
320.0	340.0	-0.110443115234375	-2.416259765625	2.4187825319116336
320.0	360.0	-0.2078857421875	-2.665069580078125	2.6731652302958455
320.0	380.0	-0.346435546875	-2.912628173828125	2.9331587865500803
320.0	400.0	-0.420928955078125	-3.256500244140625	3.283591787252355
320.0	420.0	-0.51495361328125	-3.550628662109375	3.587776626272046
320.0	440.0	-0.66656494140625	-3.751861572265625	3.810613346766555
320.0	460.0	-0.797607421875	-3.889801025390625	3.970734140755339
320.0	480.0	-0.9527587890625	-3.966522216796875	4.079344041200624
320.0	500.0	-0.9285888671875	-3.779388427734375	3.8917931820636453
320.0	520.0	-0.956268310546875	-3.67022705078125	3.7927583215969096
320.0	540.0	-0.989410400390625	-3.56573486328125	3.700459168214195
320.0	560.0	-0.977508544921875	-3.551513671875	3.6835814524604076
320.0	580.0	-0.992034912109375	-3.07275390625	3.2289239438578434
320.0	600.0	-1.13177490234375	-3.53515625	3.7119057290681923
320.0	620.0	-1.234527587890625	-3.20941162109375	3.4386598143571367
320.0	640.0	-1.242462158203125	-3.1905517578125	3.4239352701018166
320.0	660.0	-1.298095703125	-3.25164794921875	3.5011807779847772
320.0	680.0	-0.643890380859375	-3.16839599609375	3.2331606843190053
320.0	700.0	-0.2052001953125	-3.55572509765625	3.5616412074012787
320.0	720.0	-0.11114501953125	-3.85394287109375	3.855545210345865
320.0	740.0	-0.04949951171875	-3.88934326171875	3.8896582380894906
320.0	760.0	-0.042816162109375	-3.99481201171875	3.995041455693568
320.0	780.0	0.080902099609375	-4.329345703125	4.330101542329937
320.0	800.0	0.254425048828125	-4.1383056640625	4.146119375353653
340.0	0.0	0.44903564453125	3.2989096641540527	3.329329959963206
340.0	20.0	0.521575927734375	3.3558826446533203	3.396172812604997
340.0	40.0	1.186614990234375	1.8878211975097656	2.2297811571578343
340.0	60.0	2.55499267578125	1.6564483642578125	3.04496449186985
340.0	80.0	1.62518310546875	0.8663177490234375	1.8416640759308105
340.0	100.0	0.289794921875	0.465301513671875	0.5481665762976391
340.0	120.0	0.04559326171875	-0.18314361572265625	0.188733488003911
340.0	140.0	-0.340728759765625	-0.6080780029296875	0.6970329586026603
340.0	160.0	-0.20477294921875	-1.6372222900390625	1.6499784203838839
340.0	180.0	0.070831298828125	-2.1372528076171875	2.1384262055449166
340.0	200.0	0.190887451171875	-2.6266326904296875	2.6335598169490653
340.0	220.0	0.1529541015625	-3.1208343505859375	3.124580291972338
340.0	240.0	-0.0540771484375	-3.19818115234375	3.1986383073410987
340.0	260.0	-0.320281982421875	-2.762481689453125	2.780986449594438
340.0	280.0	-0.46685791015625	-2.510406494140625	2.553448075465582
340.0	300.0	-0.556396484375	-2.404388427734375	2.467926408799063
340.0	320.0	-0.61566162109375	-2.383758544921875	2.461979697758663
340.0	340.0	-0.58642578125	-2.339691162109375	2.412063417691871
340.0	360.0	-0.5867919921875	-2.460968017578125	2.5299581865394103
340.0	380.0	-0.64007568359375	-2.652740478515625	2.728869532807187
340.0	400.0	-0.634063720703125	-2.943389892578125	3.0109103044831733
340.0	420.0	-0.73773193359375	-3.302978515625	3.3843633789125396
340.0	440.0	-0.91424560546875	-3.533721923828125	3.6500733776271495
340.0	460.0	-1.08685302734375	-3.63629150390625	3.7952424697806926
340.0	480.0	-1.244293212890625	-3.742706298828125	3.9441242423297718
340.0	500.0	-1.038909912109375	-3.525787353515625	3.6756646021760235
340.0	520.0	-0.954345703125	-3.3477783203125	3.481148575258967
340.0	540.0	-0.91192626953125	-3.3184814453125	3.4415009260415026
340.0	560.0	-0.86016845703125	-3.30352783203125	3.413676304437287
340.0	580.0	-0.907379150390625	-2.7802734375	2.924595238632464
340.0	600.0	-1.034912109375	-3.20013427734375	3.363317182063181
340.0	620.0	-1.0767822265625	-2.80853271484375	3.007875657966682
340.0	640.0	-1.073455810546875	-2.807373046875	3.0056032342139023
340.0	660.0	-1.022308349609375	-2.86383056640625	3.040828813788074
340.0	680.0	-0.5557861328125	-2.85345458984375	2.907077797673643
340.0	700.0	-0.304779052734375	-3.300048828125	3.3140930190619047
340.0	720.0	-0.2486572265625	-3.6260986328125	3.6346143827380692
340.0	740.0	-0.225372314453125	-3.75152587890625	3.7582893848432253
340.0	760.0	-0.23779296875	-3.91021728515625	3.917441092489031
340.0	780.0	-0.066741943359375	-4.16510009765625	4.165634802824114
340.0	800.0	0.152099609375	-4.06976318359375	4.072604407711012
360.0	0.0	0.58984375	4.742273807525635	4.778815388248194
360.0	20.0	0.86260986328125	4.084526062011719	4.174619614705399
360.0	40.0	1.4307861328125	1.9214439392089844	2.395640993423574
360.0	60.0	1.629058837890625	1.3644256591796875	2.12496825311285
360.0	80.0	0.4141845703125	0.7300949096679688	0.8393970665948445
360.0	100.0	-0.147705078125	0.3722686767578125	0.4005006339557093
360.0	120.0	-0.20465087890625	-0.30254364013671875	0.3652596835462093
360.0	140.0	-0.397308349609375	-0.9110870361328125	0.9939484453826557
360.0	160.0	-0.110748291015625	-1.7759857177734375	1.779435431168581
360.0	180.0	-0.05499267578125	-2.175140380859375	2.175835442039367
360.0	200.0	-0.1051025390625	-2.590484619140625	2.5926158808665685
360.0	220.0	-0.187103271484375	-3.2999114990234375	3.3052115719855615
360.0	240.0	-0.39642333984375	-3.808624267578125	3.8291996913138235
360.0	260.0	-0.6119384765625	-3.219757080078125	3.277392920266175
360.0	280.0	-0.4925537109375	-2.475494384765625	2.5240209205084736
360.0	300.0	-0.580047607421875	-1.997314453125	2.079836592508618
360.0	320.0	-0.614959716796875	-1.88995361328125	1.9874858775945417
360.0	340.0	-0.643524169921875	-1.80108642578125	1.9125991923053602
360.0	360.0	-0.732025146484375	-1.73486328125	1.882979399705421
360.0	380.0	-0.814453125	-1.92364501953125	2.0889576477252114
360.0	400.0	-0.86370849609375	-2.390289306640625	2.5415497901211865
360.0	420.0	-0.905609130859375	-2.839813232421875	2.980715869205626
360.0	440.0	-0.9149169921875	-3.217010498046875	3.3445821334117696
360.0	460.0	-0.9970703125	-3.378448486328125	3.5225081096913953
360.0	480.0	-1.062469482421875	-3.433929443359375	3.594539306093096
360.0	500.0	-0.916290283203125	-3.29974365234375	3.424601590590551
360.0	520.0	-0.873199462890625	-3.11285400390625	3.233007477818084
360.0	540.0	-0.939422607421875	-3.071533203125	3.2119824179522896
360.0	560.0	-0.95001220703125	-3.05462646484375	3.198947644653193
360.0	580.0	-1.050750732421875	-2.609619140625	2.813216870559657
360.0	600.0	-1.313812255859375	-2.8333740234375	3.123157216717837
360.0	620.0	-1.213775634765625	-2.22662353515625	2.535962077567883
360.0	640.0	-1.14404296875	-2.22235107421875	2.499535679166742
360.0	660.0	-1.084625244140625	-2.27508544921875	2.5204018968160598
360.0	680.0	-0.723663330078125	-2.3011474609375	2.412253770290113
360.0	700.0	-0.498687744140625	-3.03228759765625	3.073020914516525
360.0	720.0	-0.48663330078125	-3.3990478515625	3.433706199813971
360.0	740.0	-0.4552001953125	-3.57843017578125	3.6072662420113053
360.0	760.0	-0.48974609375	-3.4197998046875	3.45468984721987
360.0	780.0	-0.45068359375	-3.43182373046875	3.461290195676153
360.0	800.0	-1.284698486328125	-2.64862060546875	2.943746135876432
380.0	0.0	0.042205810546875	5.013612270355225	5.013789916610028
380.0	20.0	0.5477294921875	3.764598846435547	3.804236069330586
380.0	40.0	0.94989013671875	2.046710968017578	2.2563947036010825
380.0	60.0	0.2940673828125	1.2438507080078125	1.2781393544702901
380.0	80.0	-0.46575927734375	0.651092529296875	0.8005330637381408
380.0	100.0	-0.719146728515625	0.217132568359375	0.751211401256041
380.0	120.0	-0.507659912109375	-0.3551177978515625	0.6195379219336308
380.0	140.0	-0.580047607421875	-1.042510986328125	1.1930148295351075
380.0	160.0	-0.370941162109375	-1.83172607421875	1.8689081723615764
380.0	180.0	-0.2430419921875	-2.268707275390625	2.2816884343347192
380.0	200.0	-0.278778076171875	-2.7471160888671875	2.761225094313581
380.0	220.0	-0.274261474609375	-3.4777679443359375	3.4885654976086546
380.0	240.0	-0.3968505859375	-4.1467132568359375	4.1656597583069415
380.0	260.0	-0.473114013671875	-3.56524658203125	3.5965010858636233
380.0	280.0	-0.261016845703125	-2.030242919921875	2.046952883589095
380.0	300.0	-0.391204833984375	-1.28839111328125	1.346474241459836
380.0	320.0	-0.415924072265625	-1.125213623046875	1.1996243292715831
380.0	340.0	-0.299774169921875	-1.07061767578125	1.1117943877568348
380.0	360.0	-0.299591064453125	-1.11663818359375	1.1561295943620273
380.0	380.0	-0.5496826171875	-1.30316162109375	1.4143483270855841
380.0	400.0	-0.75836181640625	-1.87481689453125	2.022387458575331
380.0	420.0	-0.824310302734375	-2.29180908203125	2.4355443629043094
380.0	440.0	-0.84832763671875	-2.718719482421875	2.8479984907511957
380.0	460.0	-0.75347900390625	-2.9775390625	3.071395363355381
380.0	480.0	-0.772674560546875	-3.05780029296875	3.1539132214117878
380.0	500.0	-0.671875	-2.86920166015625	2.946817636411928
380.0	520.0	-0.698577880859375	-2.66778564453125	2.7577330002726863
380.0	540.0	-0.83172607421875	-2.6336669921875	2.761878000251511
380.0	560.0	-0.95068359375	-2.59161376953125	2.7604820640332712
380.0	580.0	-1.235565185546875	-2.46063232421875	2.753422009559314
380.0	600.0	-1.34735107421875	-2.1756591796875	2.559071664365206
380.0	620.0	-0.8646240234375	-1.59747314453125	1.8164512515902569
380.0	640.0	-0.596160888671875	-1.5611572265625	1.671113308914257
380.0	660.0	-0.37066650390625	-1.59710693359375	1.639556102867881
380.0	680.0	-0.205169677734375	-1.65313720703125	1.6658202850045707
380.0	700.0	-0.586212158203125	-2.74676513671875	2.8086230453228747
380.0	720.0	-0.564422607421875	-3.156982421875	3.2070408310148855
380.0	740.0	-0.39190673828125	-3.26983642578125	3.293238701168828
380.0	760.0	-0.623138427734375	-2.52972412109375	2.605341748977054
380.0	780.0	-1.147369384765625	-2.18109130859375	2.464470693986976
380.0	800.0	-3.049224853515625	-1.34967041015625	3.3345737993555824
400.0	0.0	3.16851806640625	3.9020934104919434	5.026513674640451
400.0	20.0	1.2855224609375	3.067707061767578	3.3261681578647635
400.0	40.0	0.265167236328125	2.0795326232910156	2.096370576628452
400.0	60.0	-0.639556884765625	1.1063690185546875	1.277922303611911
400.0	80.0	-0.86834716796875	0.6185302734375	1.066117490372434
400.0	100.0	-1.010467529296875	0.1645965576171875	1.0237854533752466
400.0	120.0	-0.99169921875	-0.3577423095703125	1.0542518202621525
400.0	140.0	-0.79840087890625	-1.3358917236328125	1.5562938863559541
400.0	160.0	-0.503021240234375	-1.9468536376953125	2.0107882670073445
400.0	180.0	-0.2705078125	-2.4332427978515625	2.4482330342351064
400.0	200.0	-0.477691650390625	-2.861053466796875	2.9006578999811983
400.0	220.0	-0.456024169921875	-3.605499267578125	3.634223852772326
400.0	240.0	-0.594390869140625	-4.0393524169921875	4.08285053044786
400.0	260.0	-0.40252685546875	-3.0927734375	3.1188580290034245
400.0	280.0	-1.62615966796875	-0.17803955078125	1.6358769352768028
400.0	300.0	-1.351287841796875	-0.429351806640625	1.4178581752959727
400.0	320.0	-1.1328125	-0.39764404296875	1.2005769217608604
400.0	340.0	-0.991546630859375	-0.55426025390625	1.135944166862438
400.0	360.0	-0.791900634765625	-0.80780029296875	1.1312152441788423
400.0	380.0	-0.310150146484375	-1.197601318359375	1.2371103552635845
400.0	400.0	-0.70721435546875	-1.636871337890625	1.7831152294198276
400.0	420.0	-0.841552734375	-2.05731201171875	2.222778378133162
400.0	440.0	-0.810943603515625	-2.325927734375	2.4632436650923775
400.0	460.0	-0.6861572265625	-2.528106689453125	2.619567745415564
400.0	480.0	-0.68389892578125	-2.693939208984375	2.77939313563017
400.0	500.0	-0.71099853515625	-2.623687744140625	2.718318652356279
400.0	520.0	-0.75616455078125	-2.50823974609375	2.619742630821327
400.0	540.0	-1.00225830078125	-2.44818115234375	2.6453946125627628
400.0	560.0	-1.244140625	-2.364990234375	2.6722770633795645
400.0	580.0	-1.5003662109375	-2.236328125	2.6930024600042546
400.0	600.0	-1.788177490234375	-1.53790283203125	2.358542740200111
400.0	620.0	-1.5970458984375	-1.16009521484375	1.9739241396820213
400.0	640.0	-1.380706787109375	-1.0931396484375	1.7610523907470652
400.0	660.0	-0.98907470703125	-1.11956787109375	1.493887878682448
400.0	680.0	-0.63043212890625	-1.20660400390625	1.3613735311808661
400.0	700.0	-0.77020263671875	-2.36114501953125	2.4835897215252243
400.0	720.0	-0.6964111328125	-2.901611328125	2.984013533047147
400.0	740.0	-0.105224609375	-2.7972412109375	2.7992196431479277
400.0	760.0	-1.005889892578125	-1.748046875	2.016800028061309
400.0	780.0	-1.788848876953125	-1.4522705078125	2.304141908051332
400.0	800.0	-2.324920654296875	-1.27435302734375	2.6512698253999702
420.0	0.0	0.7996826171875	3.156923770904541	3.256633228279475
420.0	20.0	-0.02056884765625	2.6095829010009766	2.6096639620247237
420.0	40.0	-0.621429443359375	2.120635986328125	2.209812557567678
420.0	60.0	-1.1302490234375	1.0796356201171875	1.5630342053861925
420.0	80.0	-1.129364013671875	0.6398162841796875	1.2980092268079413
420.0	100.0	-1.179168701171875	0.0435333251953125	1.1799720234928994
420.0	120.0	-1.1129150390625	-0.5946273803710938	1.2618088625693178
420.0	140.0	-0.7437744140625	-1.5804901123046875	1.746753953511169
420.0	160.0	-0.522369384765625	-1.9871063232421875	2.054619505896287
420.0	180.0	-0.167938232421875	-2.6832733154296875	2.688523560470693
420.0	200.0	-0.38360595703125	-3.0960845947265625	3.1197585400112304
420.0	220.0	-0.2738037109375	-3.8642120361328125	3.8739002481113065
420.0	240.0	-0.349761962890625	-3.7308502197265625	3.7472092005543063
420.0	260.0	-1.314056396484375	-0.37921142578125	1.3676788799219461
420.0	280.0	-1.83197021484375	0.763702392578125	1.9847811497755132
420.0	300.0	-1.56378173828125	0.333099365234375	1.5988647572892059
420.0	320.0	-1.489349365234375	0.261138916015625	1.5120697950762232
420.0	340.0	-1.47186279296875	-0.3392333984375	1.5104500587378666
420.0	360.0	-1.3026123046875	-0.6453857421875	1.453726787447418
420.0	380.0	-0.4588623046875	-1.097259521484375	1.1893414447294954
420.0	400.0	-0.732940673828125	-1.53106689453125	1.6974592386508702
420.0	420.0	-0.8194580078125	-1.786895751953125	1.9658351545631072
420.0	440.0	-0.619476318359375	-1.90008544921875	1.9985183570187453
420.0	460.0	-0.38580322265625	-2.00775146484375	2.044482837099439
420.0	480.0	-0.1895751953125	-2.117767333984375	2.12623546098946
420.0	500.0	-0.260772705078125	-2.27239990234375	2.2873136470291184
420.0	520.0	-0.68939208984375	-2.3052978515625	2.4061711572450144
420.0	540.0	-1.1090087890625	-2.28277587890625	2.5379058705030957
420.0	560.0	-1.54022216796875	-2.23431396484375	2.7137507660428497
420.0	580.0	-1.908172607421875	-2.14385986328125	2.870062336100646
420.0	600.0	-2.10345458984375	-1.07794189453125	2.3635735528052346
420.0	620.0	-2.04412841796875	-0.72344970703125	2.168372769555785
420.0	640.0	-1.86248779296875	-0.5872802734375	1.9528847632480597
420.0	660.0	-1.548675537109375	-0.59869384765625	1.6603705136090727
420.0	680.0	-1.217041015625	-0.7318115234375	1.4201186357306372
420.0	700.0	-0.845672607421875	-1.89013671875	2.0706952877018696
420.0	720.0	-0.24267578125	-2.16815185546875	2.181690629575578
420.0	740.0	0.010589599609375	-2.16912841796875	2.169154266819098
420.0	760.0	-0.997528076171875	-1.543212890625	1.8375440915913637
420.0	780.0	-1.367523193359375	-1.4268798828125	1.9763870785731312
420.0	800.0	-1.81048583984375	-1.32073974609375	2.2410293289438474
440.0	0.0	-0.8797607421875	2.8053531646728516	2.9400655336291885
440.0	20.0	-1.089263916015625	2.4700584411621094	2.6995711847421036
440.0	40.0	-1.3358154296875	2.1748809814453125	2.5523538441297133
440.0	60.0	-1.66998291015625	1.0906562805175781	1.9945861832586669
440.0	80.0	-1.3446044921875	0.6335678100585938	1.4863947693507424
440.0	100.0	-1.26043701171875	-0.0687255859375	1.262309259521194
440.0	120.0	-1.0860595703125	-0.76153564453125	1.326447107184828
440.0	140.0	-0.913909912109375	-1.6629791259765625	1.8975591956209263
440.0	160.0	-0.862457275390625	-1.9609375	2.1422204440207526
440.0	180.0	-0.481658935546875	-2.772186279296875	2.8137185533229867
440.0	200.0	-0.402191162109375	-3.2365570068359375	3.261450442575771
440.0	220.0	-0.05426025390625	-3.982574462890625	3.9829440778929497
440.0	240.0	-0.29937744140625	-3.488128662109375	3.500952501227615
440.0	260.0	-1.312774658203125	0.1688232421875	1.3235855054823737
440.0	280.0	-1.466339111328125	0.865631103515625	1.7027823104508204
440.0	300.0	-1.44329833984375	0.586456298828125	1.5578963663321472
440.0	320.0	-1.585968017578125	0.415863037109375	1.6395842821930569
440.0	340.0	-1.485565185546875	-0.29608154296875	1.5147832190104553
440.0	360.0	-1.27496337890625	-0.602325439453125	1.4100806900899119
440.0	380.0	-0.784210205078125	-1.109710693359375	1.3588390150068623
440.0	400.0	-0.751800537109375	-1.330169677734375	1.5279252007745392
440.0	420.0	-0.9566650390625	-1.50469970703125	1.7830673585998889
440.0	440.0	-0.955230712890625	-1.519256591796875	1.79460477726094
440.0	460.0	-0.74676513671875	-1.52239990234375	1.695688542178319
440.0	480.0	-0.654205322265625	-1.697662353515625	1.8193521017727385
440.0	500.0	-0.632415771484375	-1.985321044921875	2.0836144939580024
440.0	520.0	-0.88226318359375	-2.10748291015625	2.284704038103324
440.0	540.0	-1.310546875	-2.12371826171875	2.4955384923358674
440.0	560.0	-1.871734619140625	-2.05712890625	2.781217327254169
440.0	580.0	-2.17706298828125	-1.85797119140625	2.862107650498081
440.0	600.0	-2.200469970703125	-0.4163818359375	2.239518235082022
440.0	620.0	-2.195587158203125	-0.1317138671875	2.1995343852906597
440.0	640.0	-2.067291259765625	0.05426025390625	2.0680032224001286
440.0	660.0	-1.852569580078125	0.06201171875	1.853607159646609
440.0	680.0	-1.322540283203125	-0.14892578125	1.3308988274906266
440.0	700.0	-0.6817626953125	-1.3349609375	1.4989733411140584
440.0	720.0	0.309051513671875	-1.45556640625	1.4880142476153975
440.0	740.0	0.076416015625	-1.741455078125	1.7431308604265343
440.0	760.0	-0.85455322265625	-1.43939208984375	1.673950655980319
440.0	780.0	-1.05572509765625	-1.39422607421875	1.748834419793002
440.0	800.0	-1.459136962890625	-1.333740234375	1.976851964428383
460.0	0.0	-1.36358642578125	2.351250648498535	2.718041124162706
460.0	20.0	-1.50811767578125	2.3001480102539062	2.7504726490330427
460.0	40.0	-1.659088134765625	2.184062957763672	2.7427549001679825
460.0	60.0	-2.270843505859375	1.22906494140625	2.5821175144244783
460.0	80.0	-2.162139892578125	0.7284164428710938	2.2815432122409436
460.0	100.0	-1.826141357421875	-0.1636962890625	1.833463589041092
460.0	120.0	-1.29168701171875	-0.9588470458984375	1.6086774050974528
460.0	140.0	-1.10955810546875	-1.73834228515625	2.0622689179090234
460.0	160.0	-0.9324951171875	-1.970062255859375	2.1796083215890554
460.0	180.0	-0.689727783203125	-2.7926483154296875	2.8765620154265
460.0	200.0	-0.455352783203125	-3.3006439208984375	3.331905828461339
460.0	220.0	0.0069580078125	-3.9850616455078125	3.9850677199227307
460.0	240.0	-0.147125244140625	-3.3243408203125	3.327594886259357
460.0	260.0	-0.946502685546875	0.46649169921875	1.0552164892511124
460.0	280.0	-1.294158935546875	0.922515869140625	1.589302639295645
460.0	300.0	-1.536163330078125	0.778656005859375	1.7222377745647055
460.0	320.0	-1.812744140625	0.60272216796875	1.9103181230180537
460.0	340.0	-1.98736572265625	-0.05963134765625	1.9882601472675299
460.0	360.0	-1.77581787109375	-0.5086669921875	1.8472333962542515
460.0	380.0	-1.23101806640625	-1.062408447265625	1.6260741645570596
460.0	400.0	-1.041839599609375	-1.08233642578125	1.5022922118839444
460.0	420.0	-1.260498046875	-1.209320068359375	1.7468000326060258
460.0	440.0	-1.397216796875	-1.18841552734375	1.8342699482631661
460.0	460.0	-1.4755859375	-1.144439697265625	1.8673767910159935
460.0	480.0	-1.574615478515625	-1.372894287109375	2.0890793734941115
460.0	500.0	-1.551849365234375	-1.7021484375	2.303377032893665
460.0	520.0	-1.61492919921875	-1.84722900390625	2.453620042174784
460.0	540.0	-1.835723876953125	-1.91424560546875	2.6522100954623173
460.0	560.0	-2.07061767578125	-1.8004150390625	2.7438935606433734
460.0	580.0	-2.306671142578125	-1.44671630859375	2.7228146902706762
460.0	600.0	-2.213958740234375	-0.08819580078125	2.215714738574356
460.0	620.0	-2.152618408203125	0.4122314453125	2.1917346499609365
460.0	640.0	-2.051300048828125	0.769287109375	2.190806825571988
460.0	660.0	-1.9552001953125	0.8822021484375	2.1450147865359295
460.0	680.0	-1.504302978515625	0.44476318359375	1.5686751545974802
460.0	700.0	-0.720367431640625	-0.6651611328125	0.9804940434153177
460.0	720.0	0.211273193359375	-0.99395751953125	1.0161633298171033
460.0	740.0	0.122467041015625	-1.5447998046875	1.5496466089717555
460.0	760.0	0.0064697265625	-1.42242431640625	1.4224390297181744
460.0	780.0	0.037017822265625	-1.4320068359375	1.4324852171443234
460.0	800.0	-0.298248291015625	-1.39544677734375	1.4269631219806622
480.0	0.0	-1.571197509765625	2.211963176727295	2.713197875181832
480.0	20.0	-1.631256103515625	2.1982192993164062	2.737364528729064
480.0	40.0	-1.7728271484375	2.1595458984375	2.794021221411045
480.0	60.0	-2.25714111328125	1.5998153686523438	2.766603552922022
480.0	80.0	-2.696014404296875	0.9212417602539062	2.849066522391492
480.0	100.0	-3.149658203125	-0.3426361083984375	3.168240252772985
480.0	120.0	-2.332244873046875	-1.0070877075195312	2.5403920560595323
480.0	140.0	-1.729248046875	-1.6278839111328125	2.374932596042689
480.0	160.0	-1.280853271484375	-1.8586883544921875	2.2572787825603426
480.0	180.0	-1.08392333984375	-2.8604583740234375	3.058939671876325
480.0	200.0	-0.65850830078125	-3.3135986328125	3.3783974132086176
480.0	220.0	-0.24383544921875	-3.7184600830078125	3.7264461776897004
480.0	240.0	-0.04705810546875	-3.1262969970703125	3.126651144464499
480.0	260.0	0.0506591796875	0.727325439453125	0.7290875443746737
480.0	280.0	-0.682098388671875	1.015380859375	1.2232156397846954
480.0	300.0	-1.255706787109375	0.84600830078125	1.5141101611782835
480.0	320.0	-1.72955322265625	0.68243408203125	1.859319936514008
480.0	340.0	-2.166778564453125	0.02142333984375	2.166884470123778
480.0	360.0	-1.9056396484375	-0.39251708984375	1.9456444010960494
480.0	380.0	-1.548980712890625	-0.8875732421875	1.7852527857853575
480.0	400.0	-1.356231689453125	-0.834503173828125	1.592406965133628
480.0	420.0	-1.46466064453125	-0.99139404296875	1.7686415555653499
480.0	440.0	-1.611724853515625	-0.96429443359375	1.8781695232592435
480.0	460.0	-1.780548095703125	-0.95770263671875	2.021768003874349
480.0	480.0	-2.076904296875	-1.16802978515625	2.3828187168540524
480.0	500.0	-2.218994140625	-1.425994873046875	2.6376876945696313
480.0	520.0	-2.316009521484375	-1.63543701171875	2.8352344387908803
480.0	540.0	-2.490081787109375	-1.72845458984375	3.031181712739397
480.0	560.0	-2.55548095703125	-1.57403564453125	3.001344887213774
480.0	580.0	-2.76287841796875	-1.22467041015625	3.0221374498837377
480.0	600.0	-2.657958984375	0.07513427734375	2.6590207073755083
480.0	620.0	-2.42999267578125	0.68798828125	2.5255083210094256
480.0	640.0	-2.211669921875	1.07757568359375	2.460214055158434
480.0	660.0	-2.12042236328125	1.16961669921875	2.4216098409518008
480.0	680.0	-1.83978271484375	0.3687744140625	1.8763781618599646
480.0	700.0	-0.96917724609375	-0.8251953125	1.2728911336472724
480.0	720.0	-0.342254638671875	-0.8526611328125	0.9187868333305128
480.0	740.0	2.9498291015625	-2.2896728515625	3.73417909259952
480.0	760.0	4.27783203125	-1.7801513671875	4.633442109025214
480.0	780.0	4.46331787109375	-1.7681884765625	4.800801694204131
480.0	800.0	4.46209716796875	-1.76043701171875	4.796816611944215
500.0	0.0	-1.621917724609375	2.163670063018799	2.7040867676548075
500.0	20.0	-1.545501708984375	2.1389389038085938	2.6388700549097774
500.0	40.0	-1.527099609375	2.134796142578125	2.624764329862725
500.0	60.0	-1.551239013671875	2.0976104736328125	2.6088909859616143
500.0	80.0	-1.766387939453125	1.6370162963867188	2.4083082666637896
500.0	100.0	-2.223968505859375	-0.02384185791015625	2.224096299453553
500.0	120.0	-2.61846923828125	-0.987335205078125	2.798430266955361
500.0	140.0	-2.805938720703125	-1.5638427734375	3.212303896640818
500.0	160.0	-2.181365966796875	-1.8052825927734375	2.831501848996474
500.0	180.0	-1.7813720703125	-2.8561553955078125	3.3661417225330594
500.0	200.0	-1.330474853515625	-3.1694488525390625	3.4373782690734815
500.0	220.0	-0.928253173828125	-3.4506988525390625	3.5733704713668284
500.0	240.0	-0.31622314453125	-3.0037078857421875	3.020307623406436
500.0	260.0	0.40045166015625	0.785736083984375	0.8818972308591276
500.0	280.0	-0.064117431640625	1.3623046875	1.3638127095113401
500.0	300.0	-0.695465087890625	1.004913330078125	1.2220975777094976
500.0	320.0	-1.287445068359375	0.7926025390625	1.511864275975591
500.0	340.0	-1.69036865234375	0.245819091796875	1.7081490586943124
500.0	360.0	-1.4521484375	-0.32568359375	1.4882220559350698
500.0	380.0	-1.91314697265625	-0.697296142578125	2.036259622307064
500.0	400.0	-1.7659912109375	-0.569854736328125	1.8556560504641193
500.0	420.0	-1.746917724609375	-0.77740478515625	1.9120877951961912
500.0	440.0	-1.862548828125	-0.78424072265625	2.020920990098873
500.0	460.0	-2.0946044921875	-0.82757568359375	2.252165511406237
500.0	480.0	-2.57281494140625	-1.024932861328125	2.7694519481214153
500.0	500.0	-2.90582275390625	-1.17742919921875	3.135306268340018
500.0	520.0	-3.137451171875	-1.33355712890625	3.409101710415295
500.0	540.0	-3.355865478515625	-1.41943359375	3.643710311888
500.0	560.0	-3.474517822265625	-1.2178955078125	3.681785377393871
500.0	580.0	-3.644256591796875	-0.87689208984375	3.748272381255865
500.0	600.0	-3.18304443359375	0.0128173828125	3.1830702398053234
500.0	620.0	-2.817352294921875	0.6285400390625	2.8866133330264803
500.0	640.0	-2.7099609375	1.0081787109375	2.8914205152422014
500.0	660.0	-2.54962158203125	0.9822998046875	2.7323036284147912
500.0	680.0	-2.0953369140625	0.20050048828125	2.1049078909144647
500.0	700.0	-1.64239501953125	-0.4422607421875	1.7008985755362644
500.0	720.0	-1.554351806640625	-0.2510986328125	1.574503115972554
500.0	740.0	2.5849609375	-2.29052734375	3.453771642837336
500.0	760.0	4.465179443359375	-1.68170166015625	4.771367512063122
500.0	780.0	4.591522216796875	-1.65521240234375	4.880758584914015
500.0	800.0	4.580078125	-1.6417236328125	4.865426201026852
520.0	0.0	-1.60272216796875	2.086212158203125	2.6307792603586093
520.0	20.0	-1.5098876953125	2.0622425079345703	2.5558961273863146
520.0	40.0	-1.378662109375	2.0548439025878906	2.4744883664767867
520.0	60.0	-1.34710693359375	2.1623992919921875	2.547678902166572
520.0	80.0	-1.3958740234375	2.0720138549804688	2.498340590179533
520.0	100.0	-1.6407470703125	1.2808074951171875	2.0814703428796233
520.0	120.0	-2.2421875	-0.376739501953125	2.273617698182379
520.0	140.0	-3.13055419921875	-1.2043304443359375	3.3542184504591446
520.0	160.0	-3.79193115234375	-1.8932952880859375	4.238314395134393
520.0	180.0	-3.084228515625	-2.951202392578125	4.268730619113045
520.0	200.0	-2.4825439453125	-3.063079833984375	3.9427759903105706
520.0	220.0	-2.10357666015625	-3.21905517578125	3.845432484113871
520.0	240.0	-1.4156494140625	-2.9512481689453125	3.2732138668651882
520.0	260.0	-1.846435546875	-1.473541259765625	2.362339533808645
520.0	280.0	-0.221435546875	1.36724853515625	1.3850639906902287
520.0	300.0	-0.594970703125	1.2489013671875	1.3833816402352113
520.0	320.0	-0.854248046875	1.349029541015625	1.5967530892791721
520.0	340.0	-1.4423828125	1.346710205078125	1.9733465367889582
520.0	360.0	-1.6773681640625	0.528167724609375	1.7585576769413753
520.0	380.0	-2.11322021484375	-0.2838134765625	2.1321936511261725
520.0	400.0	-1.9840087890625	-0.33087158203125	2.0114091773861205
520.0	420.0	-1.9608154296875	-0.614959716796875	2.054987251197308
520.0	440.0	-2.1051025390625	-0.6256103515625	2.1960976781440165
520.0	460.0	-2.5181884765625	-0.705596923828125	2.615174988869364
520.0	480.0	-3.0821533203125	-0.885162353515625	3.2067400084813062
520.0	500.0	-3.590087890625	-0.929840087890625	3.7085487257767973
520.0	520.0	-4.0052490234375	-1.00347900390625	4.129042243793072
520.0	540.0	-7.1304931640625	1.4044189453125	7.267484113274326
520.0	560.0	-7.5159912109375	3.137451171875	8.144551782559281
520.0	580.0	-5.44561767578125	2.8564453125	6.14931148130296
520.0	600.0	-4.8897705078125	4.12921142578125	6.400018954493443
520.0	620.0	-4.5706787109375	4.31884765625	6.2883661595452125
520.0	640.0	-4.1077880859375	3.28057861328125	5.25700665748945
520.0	660.0	-2.94171142578125	1.2655029296875	3.202368463749854
520.0	680.0	-2.5079345703125	0.500244140625	2.557338461994851
520.0	700.0	-2.401123046875	0.39019775390625	2.4326212556392264
520.0	720.0	-2.14111328125	0.44390869140625	2.186646064055898
520.0	740.0	1.719970703125	-2.24212646484375	2.825850368289347
520.0	760.0	4.5181884765625	-1.59222412109375	4.790532826475039
520.0	780.0	4.6328125	-1.54705810546875	4.884295286103494
520.0	800.0	4.61669921875	-1.534912109375	4.8651687390996905
540.0	0.0	-1.484375	1.990809440612793	2.4832823781153084
540.0	20.0	-1.41357421875	1.9880714416503906	2.4393892942743958
540.0	40.0	-1.22021484375	1.9635353088378906	2.3117947949506563
540.0	60.0	-1.07421875	2.0826873779296875	2.3434019367234464
540.0	80.0	-1.0640869140625	2.0796585083007812	2.336078010646666
540.0	100.0	-1.260986328125	1.5343780517578125	1.9860519946452233
540.0	120.0	-1.603515625	0.9235458374023438	1.8504592060897578
540.0	140.0	-2.3358154296875	-0.227203369140625	2.3468393836210972
540.0	160.0	-3.69287109375	-1.7636566162109375	4.092405353207199
540.0	180.0	-3.6004638671875	-3.0177001953125	4.697856375807148
540.0	200.0	-3.1767578125	-2.9058380126953125	4.305308903586923
540.0	220.0	-2.7913818359375	-2.99053955078125	4.090860466795308
540.0	240.0	-2.67236328125	-2.9973907470703125	4.015703773636197
540.0	260.0	-2.8892822265625	-2.494720458984375	3.8172741522197704
540.0	280.0	-2.4949951171875	-1.19000244140625	2.764255133909007
540.0	300.0	-0.28759765625	1.46868896484375	1.4965826697293736
540.0	320.0	-0.1236572265625	1.832427978515625	1.8365956022292957
540.0	340.0	-0.7764892578125	1.907958984375	2.059913360691534
540.0	360.0	-1.73193359375	1.17523193359375	2.0930274892839544
540.0	380.0	-2.5755615234375	0.27410888671875	2.5901067242084617
540.0	400.0	-2.672607421875	0.0833740234375	2.6739075637062495
540.0	420.0	-2.6466064453125	-0.325531005859375	2.6665513518673296
540.0	440.0	-2.7403564453125	-0.37042236328125	2.7652786793711455
540.0	460.0	-3.241455078125	-0.497314453125	3.2793829737908573
540.0	480.0	-3.897216796875	-0.661224365234375	3.9529123975904445
540.0	500.0	-4.3409423828125	-0.7218017578125	4.400542983369107
540.0	520.0	-9.9779052734375	3.90264892578125	10.71397509254121
540.0	540.0	-9.247314453125	4.11688232421875	10.122329013939396
540.0	560.0	-3.853515625	5.70513916015625	6.884634740410525
540.0	580.0	-3.42431640625	4.6234130859375	5.75342432063993
540.0	600.0	-2.90380859375	2.56048583984375	3.8714586508416575
540.0	620.0	-2.47900390625	1.23370361328125	2.7690223857213527
540.0	640.0	-2.583740234375	1.17486572265625	2.838313419092538
540.0	660.0	-2.8345947265625	1.347412109375	3.1385421227611907
540.0	680.0	-2.984375	1.3734130859375	3.2852332710554006
540.0	700.0	-3.2745361328125	1.7294921875	3.7032053834101855
540.0	720.0	-2.8658447265625	1.5721435546875	3.268746143907712
540.0	740.0	1.93603515625	-2.5472412109375	3.1994796315860965
540.0	760.0	4.568603515625	-1.48748779296875	4.804660031387461
540.0	780.0	4.6707763671875	-1.4002685546875	4.8761566727827645
540.0	800.0	4.6307373046875	-1.40826416015625	4.840138007309816
560.0	0.0	-1.1751708984375	1.8059263229370117	2.1546221303075854
560.0	20.0	-1.2001953125	1.8332805633544922	2.191206611006898
560.0	40.0	-1.0869140625	1.83380126953125	2.131715101835768
560.0	60.0	-1.0130615234375	1.8773269653320312	2.133225301048223
560.0	80.0	-0.992431640625	1.9190521240234375	2.1604818018285865
560.0	100.0	-1.1077880859375	1.6131668090820312	1.9569112389858085
560.0	120.0	-1.2476806640625	1.4224014282226562	1.892071051119723
560.0	140.0	-1.3861083984375	1.2819061279296875	1.8880094843624742
560.0	160.0	-1.5540771484375	1.1929931640625	1.9591805615602371
560.0	180.0	-1.5311279296875	-1.4386138916015625	2.1009432800954246
560.0	200.0	-1.477783203125	-1.6493377685546875	2.214533420434052
560.0	220.0	-1.567138671875	-2.0124664306640625	2.5506753520265746
560.0	240.0	-1.6954345703125	-2.2282562255859375	2.7999328901016933
560.0	260.0	-1.849609375	-2.138458251953125	2.827376617190272
560.0	280.0	-2.093994140625	-2.192169189453125	3.0315700909197867
560.0	300.0	-1.3543701171875	1.711883544921875	2.1828567716881397
560.0	320.0	-0.865966796875	1.961334228515625	2.1439987055119527
560.0	340.0	-0.9940185546875	2.119476318359375	2.340993966491421
560.0	360.0	-1.7391357421875	1.66436767578125	2.407220989011924
560.0	380.0	-2.861083984375	0.802581787109375	2.971521342788371
560.0	400.0	-2.999755859375	0.4852294921875	3.038746925287327
560.0	420.0	-2.7977294921875	-0.03533935546875	2.7979526767800547
560.0	440.0	-2.8145751953125	-0.1583251953125	2.8190247245349123
560.0	460.0	-2.97314453125	-0.52447509765625	3.019049938600439
560.0	480.0	-2.891845703125	-0.4041748046875	2.9199535687107603
560.0	500.0	-3.2022705078125	-0.34783935546875	3.2211067387496866
560.0	520.0	-3.61572265625	7.1962890625	8.053572287995973
560.0	540.0	-3.1923828125	7.5650634765625	8.21105921461813
560.0	560.0	-3.700927734375	7.63604736328125	8.485639954024718
560.0	580.0	-3.9390869140625	7.60540771484375	8.564965395466771
560.0	600.0	-4.589599609375	7.5848388671875	8.865337287186163
560.0	620.0	-4.85791015625	7.2711181640625	8.744624088087292
560.0	640.0	-5.6865234375	7.32684326171875	9.27465260735033
560.0	660.0	-6.1497802734375	7.559814453125	9.745285628304522
560.0	680.0	-6.2998046875	7.2613525390625	9.613260622556552
560.0	700.0	-6.4647216796875	7.31884765625	9.765150147909539
560.0	720.0	-6.513916015625	7.29437255859375	9.77951802913525
560.0	740.0	-6.3310546875	7.38470458984375	9.72708154254785
560.0	760.0	-0.0157470703125	-0.56500244140625	0.5652218405355988
560.0	780.0	4.953125	0.1905517578125	4.95678900479236
560.0	800.0	4.6192626953125	-1.81134033203125	4.961707533374854
580.0	0.0	-1.1636962890625	1.7252182960510254	2.0810014950035565
580.0	20.0	-1.081298828125	1.7354049682617188	2.0447096516552064
580.0	40.0	-1.0172119140625	1.7576332092285156	2.0307620678685194
580.0	60.0	-0.9388427734375	1.7363052368164062	1.9738747753167862
580.0	80.0	-0.9256591796875	1.7622833251953125	1.9905997677085123
580.0	100.0	-1.010498046875	1.6895828247070312	1.9687042500800318
580.0	120.0	-1.08544921875	1.5868911743164062	1.9226085419575896
580.0	140.0	-1.194091796875	1.61602783203125	2.0093285379110575
580.0	160.0	-1.384033203125	1.73101806640625	2.2162967882432354
580.0	180.0	-1.490966796875	1.0285797119140625	1.811341550659321
580.0	200.0	-1.5218505859375	-0.657745361328125	1.6579077677202003
580.0	220.0	-1.635986328125	-1.010467529296875	1.9228873845275627
580.0	240.0	-1.774658203125	-1.254608154296875	2.1733507215235797
580.0	260.0	-1.92724609375	-1.3658447265625	2.362162001843486
580.0	280.0	-2.17724609375	-1.46307373046875	2.6231632228165633
580.0	300.0	-1.781982421875	1.92510986328125	2.6232631087205576
580.0	320.0	-1.774658203125	1.9775390625	2.657079690493349
580.0	340.0	-1.781982421875	2.077606201171875	2.737135159070396
580.0	360.0	-1.8565673828125	1.772186279296875	2.5666099538985967
580.0	380.0	-2.053466796875	1.1180419921875	2.3381068799699185
580.0	400.0	-2.168212890625	0.944427490234375	2.3649715481127505
580.0	420.0	-2.3289794921875	0.50262451171875	2.3825987649645204
580.0	440.0	-2.5584716796875	0.30303955078125	2.5763560128795633
580.0	460.0	-2.66259765625	0.393951416015625	2.691583919785655
580.0	480.0	-2.6759033203125	0.701019287109375	2.766204370714282
580.0	500.0	-3.3115234375	5.031036376953125	6.023081811111106
580.0	520.0	-3.7545166015625	7.62921142578125	8.503014870660852
580.0	540.0	-3.69189453125	7.6339111328125	8.479780917780381
580.0	560.0	-3.9608154296875	7.71173095703125	8.66942058165854
580.0	580.0	-4.0994873046875	7.7138671875	8.735533363663786
580.0	600.0	-4.4759521484375	7.6800537109375	8.88917165083379
580.0	620.0	-4.6705322265625	7.4765625	8.815489668518994
580.0	640.0	-5.1964111328125	7.31060791015625	8.969262883718864
580.0	660.0	-5.5975341796875	7.4844970703125	9.346126753275188
580.0	680.0	-5.7471923828125	7.5562744140625	9.493550616374971
580.0	700.0	-5.7950439453125	7.6483154296875	9.59579403906206
580.0	720.0	-5.88720703125	7.78607177734375	9.761256084682355
580.0	740.0	-5.5040283203125	7.699951171875	9.464860051794808
580.0	760.0	-3.5882568359375	-0.61724853515625	3.6409590597540005
580.0	780.0	4.5823974609375	-1.51873779296875	4.827518096682605
580.0	800.0	4.585693359375	-1.15631103515625	4.729232368602762
600.0	0.0	-1.1622314453125	1.7101831436157227	2.0677302331736938
600.0	20.0	-1.005859375	1.7393760681152344	2.0092740451733815
600.0	40.0	-0.950927734375	1.7763099670410156	2.0148301801920736
600.0	60.0	-0.7869873046875	1.821868896484375	1.9845793745064697
600.0	80.0	-0.7840576171875	1.813140869140625	1.9754053149715278
600.0	100.0	-0.8848876953125	1.7603988647460938	1.9702868817293595
600.0	120.0	-0.9949951171875	1.5939788818359375	1.879038040851199
600.0	140.0	-1.1214599609375	1.5331573486328125	1.8995378121144981
600.0	160.0	-1.321044921875	1.6957244873046875	2.149567682687956
600.0	180.0	-1.4705810546875	1.7943878173828125	2.3200078184302857
600.0	200.0	-1.51611328125	0.4333648681640625	1.576833723174862
600.0	220.0	-1.6318359375	0.5523223876953125	1.7227735042268195
600.0	240.0	-1.755859375	0.11944580078125	1.759917453774371
600.0	260.0	-1.9185791015625	-0.47540283203125	1.9766015333535747
600.0	280.0	-2.0048828125	0.787506103515625	2.1540011501696728
600.0	300.0	-2.152587890625	0.083282470703125	2.1541983652374737
600.0	320.0	-2.1439208984375	0.38568115234375	2.178335779908658
600.0	340.0	-2.1114501953125	0.841217041015625	2.2728546010205486
600.0	360.0	-2.0509033203125	1.1318359375	2.342489491691551
600.0	380.0	-2.0350341796875	1.139862060546875	2.3325200169710323
600.0	400.0	-2.0928955078125	1.124969482421875	2.3760824781564893
600.0	420.0	-2.2147216796875	0.836212158203125	2.3673282180560746
600.0	440.0	-2.3782958984375	0.58953857421875	2.450274905192581
600.0	460.0	-2.515869140625	1.086395263671875	2.7404109548894047
600.0	480.0	-2.76904296875	3.12811279296875	4.177641512662206
600.0	500.0	-3.233642578125	6.0350341796875	6.846757033301187
600.0	520.0	-3.7215576171875	7.72003173828125	8.570232268621202
600.0	540.0	-3.6680908203125	7.6873779296875	8.517668090499143
600.0	560.0	-3.948974609375	7.76239013671875	8.7091389413717
600.0	580.0	-4.090087890625	7.7747802734375	8.784988745198833
600.0	600.0	-4.4671630859375	7.7418212890625	8.938195730019789
600.0	620.0	-4.630615234375	7.59722900390625	8.897217879012528
600.0	640.0	-5.154052734375	7.47625732421875	9.080676360638172
600.0	660.0	-5.5655517578125	7.6158447265625	9.432733287229087
600.0	680.0	-5.7149658203125	7.66925048828125	9.56442561680221
600.0	700.0	-5.769287109375	7.76239013671875	9.671575589583586
600.0	720.0	-5.868408203125	7.8599853515625	9.809056252529183
600.0	740.0	-5.498779296875	7.7476806640625	9.500690997397456
600.0	760.0	-4.560302734375	6.77520751953125	8.16699442646197
600.0	780.0	4.826904296875	0.961669921875	4.921769410469105
600.0	800.0	4.62255859375	-1.212158203125	4.7788466665143385
620.0	0.0	-1.31396484375	1.6809210777282715	2.1335414877996013
620.0	20.0	-1.0823974609375	1.731069564819336	2.041613602444829
620.0	40.0	-0.97119140625	1.7890205383300781	2.035634356690979
620.0	60.0	-0.7760009765625	1.8423233032226562	1.9990829570638615
620.0	80.0	-0.761962890625	1.8012466430664062	1.9557803853826745
620.0	100.0	-0.83642578125	1.7013092041015625	1.8958009113565604
620.0	120.0	-0.9078369140625	1.5799789428710938	1.822224278855537
620.0	140.0	-0.9976806640625	1.50494384765625	1.8056086763312225
620.0	160.0	-1.1649169921875	1.5513763427734375	1.9400515858100933
620.0	180.0	-1.3638916015625	1.76513671875	2.23067432331397
620.0	200.0	-1.51318359375	2.037750244140625	2.538139209320352
620.0	220.0	-1.622314453125	2.0582733154296875	2.6207619552008508
620.0	240.0	-1.70166015625	1.8705902099609375	2.5287852856599904
620.0	260.0	-1.7913818359375	1.6632080078125	2.444444673004164
620.0	280.0	-1.891357421875	1.455291748046875	2.3864423247199955
620.0	300.0	-2.0347900390625	0.83465576171875	2.1993227920517437
620.0	320.0	-2.0576171875	0.91094970703125	2.2502483994074365
620.0	340.0	-2.0601806640625	1.11273193359375	2.341477466177347
620.0	360.0	-2.0302734375	1.2110595703125	2.364037967940355
620.0	380.0	-2.0313720703125	1.11419677734375	2.316874391651151
620.0	400.0	-2.03857421875	1.267974853515625	2.400738443583587
620.0	420.0	-2.1072998046875	1.203369140625	2.426686991650247
620.0	440.0	-2.2474365234375	1.1180419921875	2.5101770501650735
620.0	460.0	-2.385009765625	1.919189453125	3.0613003346801593
620.0	480.0	-2.9345703125	5.893341064453125	6.583553130413382
620.0	500.0	-3.206298828125	7.0892333984375	7.780590103119265
620.0	520.0	-3.69091796875	7.82012939453125	8.64738684223467
620.0	540.0	-3.6533203125	7.74334716796875	8.561902514594216
620.0	560.0	-3.9393310546875	7.8111572265625	8.748285910765885
620.0	580.0	-4.0440673828125	7.84197998046875	8.823328794213701
620.0	600.0	-4.3927001953125	7.89581298828125	9.035467766076605
620.0	620.0	-4.5496826171875	7.79156494140625	9.022643523562763
620.0	640.0	-5.13623046875	7.58013916015625	9.156384281770297
620.0	660.0	-5.5567626953125	7.69805908203125	9.49408896537527
620.0	680.0	-5.70654296875	7.73297119140625	9.610591870499395
620.0	700.0	-5.7691650390625	7.8072509765625	9.707545161315354
620.0	720.0	-5.8724365234375	7.897216796875	9.84131819720546
620.0	740.0	-5.525634765625	7.78607177734375	9.547541740418447
620.0	760.0	-4.685546875	6.8382568359375	8.289517843160011
620.0	780.0	4.8868408203125	1.4334716796875	5.092745257671804
620.0	800.0	4.660400390625	-1.18023681640625	4.807524388262467
