# Supplementary material for: Real-time emotion detection by quantitative facial motion analysis
Source: PLoS One. 2023 Mar 10;18(3):e0282730. doi: 10.1371/journal.pone.0282730 (PMC10004542; doi:10.1371/journal.pone.0282730)
Supplement: S1 Dataset — Data from each participant is organized into folders by Study ID and subsequently by emotions. The data files (.csv) contain the pixel displacement results after DISC-processing of videos. (ZIP) [file pone.0282730.s004.zip › S1_Dataset/1/happy/result/102100_cropped_result.csv]

pos_x	pos_y	disp_x	disp_y	disp_xy_indi
0.0	0.0	1.4469313621520996	1.787257194519043	2.2995431385689225
0.0	20.0	1.259777545928955	1.8515644073486328	2.2394932953208575
0.0	40.0	1.1756367683410645	1.9886245727539062	2.310140580665185
0.0	60.0	1.0888433456420898	2.090618133544922	2.3571728853980805
0.0	80.0	0.9962620735168457	2.2886886596679688	2.4961237749800884
0.0	100.0	1.079322338104248	2.2024002075195312	2.452652316088217
0.0	120.0	0.9475317001342773	2.3182144165039062	2.50438303852384
0.0	140.0	1.0889348983764648	2.0580596923828125	2.3283876202885545
0.0	160.0	0.9706473350524902	2.1894073486328125	2.394923962736993
0.0	180.0	0.6228060722351074	2.73199462890625	2.8020853049087426
0.0	200.0	0.9927759170532227	2.6728515625	2.8512698042520563
0.0	220.0	1.0256986618041992	2.6761016845703125	2.865934048610852
0.0	240.0	1.0791101455688477	2.73797607421875	2.942956283953932
0.0	260.0	1.2242650985717773	2.480224609375	2.7659246454902444
0.0	280.0	1.6051721572875977	1.474029541015625	2.179298222437226
0.0	300.0	1.8167510032653809	1.04107666015625	2.0939018172273167
0.0	320.0	1.7551603317260742	1.268524169921875	2.165581067459901
0.0	340.0	1.3126044273376465	2.71405029296875	3.0147967386592
0.0	360.0	1.1068811416625977	2.737548828125	2.952856150938758
0.0	380.0	1.0970849990844727	2.93682861328125	3.135053077541694
0.0	400.0	1.098158359527588	2.40087890625	2.640108199501778
0.0	420.0	1.1280603408813477	2.31884765625	2.5786769060053762
0.0	440.0	1.0057549476623535	1.620941162109375	1.907614548531174
0.0	460.0	0.6521778106689453	1.96771240234375	2.072975637837153
0.0	480.0	0.38011598587036133	1.7862548828125	1.8262515349988606
0.0	500.0	0.4134039878845215	3.7620849609375	3.784730652306837
0.0	520.0	1.4629082679748535	4.8280029296875	5.044770846092047
0.0	540.0	2.4543910026550293	5.1334228515625	5.689996956665094
0.0	560.0	2.6720633506774902	5.19122314453125	5.838554640178572
0.0	580.0	3.1358981132507324	5.1138916015625	5.998811906471229
0.0	600.0	3.4270317554473877	4.83251953125	5.924338922846795
0.0	620.0	3.5714926719665527	4.73260498046875	5.9290058025834655
0.0	640.0	3.303267002105713	4.65936279296875	5.7115001990459575
0.0	660.0	3.094294786453247	4.68902587890625	5.617973292792008
0.0	680.0	3.10367751121521	4.691650390625	5.625335321691922
0.0	700.0	3.0821280479431152	4.751708984375	5.663766553814496
0.0	720.0	3.168325901031494	4.77777099609375	5.732833915810024
0.0	740.0	3.247743606567383	5.58001708984375	6.456347981401531
0.0	760.0	3.2739269733428955	5.27325439453125	6.20691628235997
0.0	780.0	5.495690822601318	-3.3389892578125	6.430510623691685
0.0	800.0	5.503171920776367	-3.13641357421875	6.334192237228445
20.0	0.0	1.4055099487304688	1.8536384105682373	2.326248820120983
20.0	20.0	1.3135604858398438	1.8492679595947266	2.2683106348874373
20.0	40.0	1.2604103088378906	1.8915061950683594	2.2729781856865254
20.0	60.0	1.1954307556152344	1.9200782775878906	2.261803546627269
20.0	80.0	1.1929779052734375	1.941070556640625	2.2783659030822387
20.0	100.0	1.2250995635986328	1.90032958984375	2.261000108528364
20.0	120.0	1.0659255981445312	2.0819778442382812	2.33898036004556
20.0	140.0	1.1074066162109375	2.089202880859375	2.3645545227418356
20.0	160.0	1.0087699890136719	2.372161865234375	2.577744907008231
20.0	180.0	0.9766502380371094	2.538177490234375	2.7195938408869833
20.0	200.0	1.2251625061035156	2.5416717529296875	2.821545403852739
20.0	220.0	1.2329635620117188	2.5506439208984375	2.833016688349149
20.0	240.0	1.252777099609375	2.5577545166015625	2.8480798142786257
20.0	260.0	1.3472976684570312	2.278778076171875	2.647270391907737
20.0	280.0	1.629281997680664	1.447174072265625	2.1791908184929945
20.0	300.0	1.8393573760986328	0.906005859375	2.050385859839625
20.0	320.0	1.8582763671875	0.529998779296875	1.9323793009923673
20.0	340.0	1.5006599426269531	1.51123046875	2.1297412502657393
20.0	360.0	1.2114944458007812	1.629791259765625	2.0307482223590805
20.0	380.0	1.1270675659179688	1.93634033203125	2.240467625205762
20.0	400.0	1.093008041381836	1.5120849609375	1.8657619107535446
20.0	420.0	1.0989341735839844	1.561065673828125	1.9090789286656464
20.0	440.0	0.9506301879882812	0.7886962890625	1.2352083187444916
20.0	460.0	0.6297225952148438	1.5770263671875	1.6981056238434409
20.0	480.0	0.38858795166015625	1.8184814453125	1.8595363301428867
20.0	500.0	0.41974639892578125	3.7813720703125	3.804597452234678
20.0	520.0	1.4846839904785156	4.83758544921875	5.060288482890693
20.0	540.0	2.410358428955078	5.13775634765625	5.675065466046791
20.0	560.0	2.5449657440185547	5.16766357421875	5.760346990810121
20.0	580.0	3.1813297271728516	5.1424560546875	6.0469589966681445
20.0	600.0	3.426443099975586	4.76507568359375	5.869110544856584
20.0	620.0	4.003110885620117	4.78118896484375	6.235756945240404
20.0	640.0	4.180995941162109	4.7718505859375	6.34439004747707
20.0	660.0	4.122697830200195	4.7501220703125	6.289697694007821
20.0	680.0	4.107379913330078	4.766845703125	6.292327686145142
20.0	700.0	3.8616886138916016	4.9071044921875	6.244382551374217
20.0	720.0	3.641429901123047	5.06744384765625	6.2401120882514745
20.0	740.0	3.4692134857177734	5.37481689453125	6.3971946085158775
20.0	760.0	3.2693824768066406	5.185546875	6.130151561949557
20.0	780.0	5.495269775390625	-3.5855712890625	6.561578420873368
20.0	800.0	5.503803253173828	-3.47576904296875	6.509440889178326
40.0	0.0	1.5189208984375	1.7077856063842773	2.2855310921279317
40.0	20.0	1.4127082824707031	1.7099056243896484	2.217999534643927
40.0	40.0	1.3413047790527344	1.7835044860839844	2.231588394438231
40.0	60.0	1.2787628173828125	1.804840087890625	2.2119407962189825
40.0	80.0	1.2522659301757812	1.8114700317382812	2.2021792923749204
40.0	100.0	1.2528152465820312	1.8257369995117188	2.214240644883579
40.0	120.0	1.0884056091308594	2.0374374389648438	2.309930320958435
40.0	140.0	1.0703582763671875	2.1609649658203125	2.4115215991756163
40.0	160.0	1.0152244567871094	2.418609619140625	2.6230427345848257
40.0	180.0	1.0011940002441406	2.56982421875	2.757967719426555
40.0	200.0	1.3001976013183594	2.4308929443359375	2.756765189365293
40.0	220.0	1.4334068298339844	2.1798248291015625	2.6088870089335736
40.0	240.0	1.4515457153320312	2.04638671875	2.5089207971506733
40.0	260.0	1.4960556030273438	1.748077392578125	2.300860043069166
40.0	280.0	1.6673698425292969	1.2105712890625	2.060486602159455
40.0	300.0	1.8698997497558594	0.757904052734375	2.017657955969796
40.0	320.0	1.9212570190429688	0.09613037109375	1.9236604641850121
40.0	340.0	1.6793365478515625	0.18328857421875	1.6893093092708469
40.0	360.0	1.33868408203125	-0.066314697265625	1.3403255987099858
40.0	380.0	1.1568107604980469	-0.198822021484375	1.1737722657445961
40.0	400.0	1.0693626403808594	-0.28448486328125	1.1065568643673378
40.0	420.0	1.0157890319824219	-0.220458984375	1.0394371175244042
40.0	440.0	0.8581619262695312	-0.87225341796875	1.2236289947761123
40.0	460.0	0.5410385131835938	-0.186279296875	0.572208571407453
40.0	480.0	0.39768218994140625	1.93365478515625	1.9741256171668145
40.0	500.0	0.44884490966796875	3.86224365234375	3.888237104782119
40.0	520.0	1.4910087585449219	4.85430908203125	5.078131918525625
40.0	540.0	2.414867401123047	5.16131591796875	5.698312607262292
40.0	560.0	2.5476455688476562	5.17999267578125	5.772592317634816
40.0	580.0	3.1831016540527344	5.15570068359375	6.059157175617935
40.0	600.0	3.4279251098632812	4.78167724609375	5.883460533108206
40.0	620.0	4.002250671386719	4.835693359375	6.277096518496343
40.0	640.0	4.189857482910156	4.841552734375	6.402775851678104
40.0	660.0	4.1267242431640625	4.80712890625	6.335482720394897
40.0	680.0	4.110439300537109	4.82598876953125	6.339233301199897
40.0	700.0	3.8920516967773438	4.9326171875	6.283214044484543
40.0	720.0	3.6526260375976562	5.06182861328125	6.242097874975138
40.0	740.0	3.468730926513672	5.31072998046875	6.343181155067385
40.0	760.0	3.262493133544922	5.01226806640625	5.980526115313235
40.0	780.0	5.463207244873047	-3.4361572265625	6.453976284903055
40.0	800.0	5.518856048583984	-3.42864990234375	6.497184947177804
60.0	0.0	1.6395187377929688	1.4989328384399414	2.221445778255204
60.0	20.0	1.5233001708984375	1.5591716766357422	2.179784330589226
60.0	40.0	1.4341659545898438	1.6175918579101562	2.16181299008074
60.0	60.0	1.4008979797363281	1.592315673828125	2.1208451982047256
60.0	80.0	1.3145256042480469	1.690338134765625	2.1413128155565277
60.0	100.0	1.3105049133300781	1.703765869140625	2.1494746485387504
60.0	120.0	1.3795204162597656	1.650054931640625	2.150757507556132
60.0	140.0	1.3663902282714844	1.864715576171875	2.311749648195887
60.0	160.0	1.4505500793457031	2.0407257080078125	2.5037286090976023
60.0	180.0	1.6569099426269531	1.992401123046875	2.591334172408974
60.0	200.0	1.549560546875	2.0995941162109375	2.6094890958306642
60.0	220.0	1.5331153869628906	1.988433837890625	2.510838887187072
60.0	240.0	1.5175857543945312	1.7280426025390625	2.299825592981171
60.0	260.0	1.3671875	1.710296630859375	2.1895927077164785
60.0	280.0	1.3942642211914062	1.540313720703125	2.077628233510698
60.0	300.0	1.4829139709472656	1.255340576171875	1.942913741629855
60.0	320.0	1.49749755859375	0.727996826171875	1.6650760694066098
60.0	340.0	1.2961883544921875	0.3841552734375	1.3519169813383531
60.0	360.0	1.1255912780761719	-0.985565185546875	1.4960930653683266
60.0	380.0	0.9383888244628906	-1.20257568359375	1.5253726956543507
60.0	400.0	0.9164009094238281	-1.621917724609375	1.8629030388602816
60.0	420.0	0.8069496154785156	-1.76666259765625	1.9422318131156366
60.0	440.0	0.7333717346191406	-1.791900634765625	1.9361668280423918
60.0	460.0	0.5422210693359375	-1.6080322265625	1.6969889008757126
60.0	480.0	0.2879905700683594	-0.815887451171875	0.8652230356549907
60.0	500.0	0.7351951599121094	4.26043701171875	4.323405538921972
60.0	520.0	1.6171073913574219	4.9989013671875	5.253955766282379
60.0	540.0	2.4135360717773438	5.214111328125	5.745616878269196
60.0	560.0	2.5064430236816406	5.20794677734375	5.779702956606639
60.0	580.0	3.1602630615234375	5.18365478515625	6.071041059793846
60.0	600.0	3.4184722900390625	4.80908203125	5.900273110717548
60.0	620.0	4.023460388183594	4.8675537109375	6.315165288742956
60.0	640.0	4.210929870605469	4.86602783203125	6.435072434499874
60.0	660.0	4.131355285644531	4.84344482421875	6.366086259349178
60.0	680.0	4.1083831787109375	4.86614990234375	6.36853414964504
60.0	700.0	3.8828277587890625	4.972412109375	6.3088218860483005
60.0	720.0	3.6428985595703125	5.0870361328125	6.256887927065612
60.0	740.0	3.4609031677246094	5.263916015625	6.29973511791723
60.0	760.0	3.676921844482422	4.67364501953125	5.946655532231649
60.0	780.0	5.6507720947265625	-2.06439208984375	6.0160568454054575
60.0	800.0	5.6420440673828125	-2.0303955078125	5.996262767460643
80.0	0.0	1.7203750610351562	1.3139567375183105	2.1647569514154426
80.0	20.0	1.5134048461914062	1.4460639953613281	2.0932021658588074
80.0	40.0	1.4091110229492188	1.5247077941894531	2.0761328793357765
80.0	60.0	1.3193893432617188	1.5941314697265625	2.069309880584626
80.0	80.0	1.2474441528320312	1.6849365234375	2.0964560578386737
80.0	100.0	1.30810546875	1.6510848999023438	2.106471282514715
80.0	120.0	1.4103164672851562	1.6053314208984375	2.1368391396685618
80.0	140.0	1.4015426635742188	1.856170654296875	2.325874316400524
80.0	160.0	1.5389480590820312	1.9962310791015625	2.520575261666142
80.0	180.0	1.9753189086914062	1.6349334716796875	2.5641552698408114
80.0	200.0	2.1562271118164062	1.34893798828125	2.5434128752446754
80.0	220.0	2.164764404296875	1.1119537353515625	2.433648708354001
80.0	240.0	1.716827392578125	1.19732666015625	2.0931047338887567
80.0	260.0	1.2076873779296875	1.755523681640625	2.1308149144427673
80.0	280.0	1.1563034057617188	1.635040283203125	2.0025968875120888
80.0	300.0	1.0327606201171875	1.346954345703125	1.6973156771424023
80.0	320.0	0.84228515625	0.931396484375	1.255764187873343
80.0	340.0	0.9405593872070312	-0.018585205078125	0.9407429886589972
80.0	360.0	1.6025924682617188	-1.453216552734375	2.1633633463822872
80.0	380.0	1.6216049194335938	-1.86529541015625	2.471624866738722
80.0	400.0	1.8345489501953125	-2.3238525390625	2.9607195871899035
80.0	420.0	1.7857894897460938	-2.472747802734375	3.0501681589078484
80.0	440.0	1.7494583129882812	-2.568023681640625	3.1073059100048184
80.0	460.0	1.6522979736328125	-2.56671142578125	3.0525556730233627
80.0	480.0	1.497314453125	-2.599761962890625	3.000118803519276
80.0	500.0	1.2523269653320312	2.649078369140625	2.9301773041825454
80.0	520.0	1.2163848876953125	2.126708984375	2.4499965916782176
80.0	540.0	1.6916122436523438	3.7091064453125	4.076643546538407
80.0	560.0	1.3894271850585938	1.20159912109375	1.8369399419668353
80.0	580.0	3.1171646118164062	4.9161376953125	5.821093115251896
80.0	600.0	3.4829788208007812	4.71856689453125	5.86481159154436
80.0	620.0	4.283477783203125	5.05712890625	6.62742293004031
80.0	640.0	4.5846710205078125	5.09906005859375	6.857085521373512
80.0	660.0	4.763496398925781	5.10723876953125	6.9838947437359025
80.0	680.0	4.752067565917969	5.027099609375	6.917649646637781
80.0	700.0	4.649925231933594	5.08685302734375	6.891870456151143
80.0	720.0	4.400642395019531	5.2088623046875	6.818936867139746
80.0	740.0	4.191337585449219	3.71343994140625	5.599727399939263
80.0	760.0	5.630126953125	-1.712158203125	5.884710292005276
80.0	780.0	5.600166320800781	-1.9639892578125	5.9345696242806225
80.0	800.0	5.634117126464844	-2.0015869140625	5.979099093448001
100.0	0.0	1.4439926147460938	1.5135319232940674	2.0918636557556756
100.0	20.0	1.359832763671875	1.5465755462646484	2.0593788057225617
100.0	40.0	1.3043212890625	1.5698051452636719	2.0409660014801716
100.0	60.0	1.2906494140625	1.5736732482910156	2.0352452929331815
100.0	80.0	1.25469970703125	1.6427383422851562	2.067089890652578
100.0	100.0	1.298309326171875	1.6472702026367188	2.097404640721405
100.0	120.0	1.4457931518554688	1.5858688354492188	2.145995759828344
100.0	140.0	1.4450759887695312	1.8279571533203125	2.3301656524146814
100.0	160.0	1.6982955932617188	1.7889404296875	2.466681127155002
100.0	180.0	2.3712158203125	1.0837554931640625	2.6071421970164117
100.0	200.0	2.6132736206054688	0.56365966796875	2.67337076318401
100.0	220.0	2.4139862060546875	0.4581756591796875	2.4570824849172332
100.0	240.0	1.1410140991210938	1.2054290771484375	1.6598109634618199
100.0	260.0	0.6623153686523438	1.719635009765625	1.8427713407703927
100.0	280.0	0.9026260375976562	1.509613037109375	1.7588818281964929
100.0	300.0	0.9474716186523438	1.171051025390625	1.5063409216442758
100.0	320.0	1.3696517944335938	0.390411376953125	1.4242075274515293
100.0	340.0	1.5322418212890625	-0.73443603515625	1.6991648797698402
100.0	360.0	1.6936416625976562	-1.53094482421875	2.2830274058996167
100.0	380.0	1.9240798950195312	-2.10986328125	2.8554520671840016
100.0	400.0	1.9982223510742188	-2.58245849609375	3.2652694296764198
100.0	420.0	1.9051055908203125	-2.76959228515625	3.361557486965206
100.0	440.0	1.817474365234375	-2.89483642578125	3.4180829422812513
100.0	460.0	1.5697784423828125	-2.887542724609375	3.2866559516649048
100.0	480.0	1.37701416015625	-2.903350830078125	3.213349349166094
100.0	500.0	1.3567352294921875	-2.62017822265625	2.950604073986763
100.0	520.0	2.0717086791992188	0.18585205078125	2.0800283258285135
100.0	540.0	3.330352783203125	0.43572998046875	3.358736410686033
100.0	560.0	3.0988082885742188	0.70709228515625	3.178457536142927
100.0	580.0	1.575897216796875	-1.128662109375	1.938383397330611
100.0	600.0	1.3578109741210938	-1.06304931640625	1.724449039709631
100.0	620.0	5.578117370605469	6.85174560546875	8.835259545837394
100.0	640.0	5.4885101318359375	7.2724609375	9.111115823801667
100.0	660.0	5.3356781005859375	6.9442138671875	8.757372153009802
100.0	680.0	5.3035125732421875	6.99298095703125	8.776618271289898
100.0	700.0	5.109199523925781	6.7615966796875	8.47485158772969
100.0	720.0	4.666084289550781	6.06561279296875	7.652712012836938
100.0	740.0	0.498504638671875	-1.25299072265625	1.3485149705657733
100.0	760.0	5.18084716796875	-1.822998046875	5.492221704989692
100.0	780.0	5.527626037597656	-1.9053955078125	5.84680952765862
100.0	800.0	5.62042236328125	-1.96978759765625	5.955603304582364
120.0	0.0	1.2908706665039062	1.566025972366333	2.0294788552153378
120.0	20.0	1.24700927734375	1.5777606964111328	2.0110596592147942
120.0	40.0	1.2329559326171875	1.5714073181152344	1.9973735983040408
120.0	60.0	1.224639892578125	1.58343505859375	2.0017515957974292
120.0	80.0	1.1712875366210938	1.6983108520507812	2.063049743374444
120.0	100.0	1.220703125	1.724456787109375	2.112786626707097
120.0	120.0	1.4628982543945312	1.5584030151367188	2.137449709419565
120.0	140.0	1.7446136474609375	1.47613525390625	2.2853122470970626
120.0	160.0	2.1999588012695312	1.151092529296875	2.4829081211930397
120.0	180.0	2.4825057983398438	0.5305328369140625	2.5385626109739796
120.0	200.0	2.6295089721679688	0.1015472412109375	2.6314690340016162
120.0	220.0	2.2141876220703125	-0.02056884765625	2.2142831578692213
120.0	240.0	1.1818008422851562	0.88214111328125	1.4747291868566879
120.0	260.0	0.229034423828125	1.432647705078125	1.4508398306373793
120.0	280.0	0.13474273681640625	1.482147216796875	1.4882593783959495
120.0	300.0	0.09706878662109375	1.24530029296875	1.2490777273669345
120.0	320.0	0.18482208251953125	0.803741455078125	0.8247178479928502
120.0	340.0	0.1416473388671875	-0.0726318359375	0.1591833917210202
120.0	360.0	0.5406951904296875	-1.355499267578125	1.4593592954987573
120.0	380.0	2.1806640625	-2.47613525390625	3.2994759506801037
120.0	400.0	1.9076080322265625	-2.77655029296875	3.368708941716418
120.0	420.0	1.7469482421875	-2.9381103515625	3.4182335494873244
120.0	440.0	1.60723876953125	-3.078277587890625	3.4726084389683285
120.0	460.0	1.2801284790039062	-3.090911865234375	3.3455141729491293
120.0	480.0	1.12353515625	-3.06121826171875	3.260887684850565
120.0	500.0	1.10791015625	-2.915313720703125	3.11873676421108
120.0	520.0	1.175628662109375	-2.9593505859375	3.1843144696561776
120.0	540.0	1.1712722778320312	-2.8656005859375	3.0957301993137545
120.0	560.0	1.2683944702148438	-2.4827880859375	2.788021020678429
120.0	580.0	1.2719192504882812	-1.61358642578125	2.054614254118807
120.0	600.0	1.2913436889648438	-1.466796875	1.9542419490787462
120.0	620.0	1.281829833984375	-1.3436279296875	1.85699319781434
120.0	640.0	1.0933990478515625	-1.100341796875	1.5512167958711662
120.0	660.0	0.8365097045898438	-0.81036376953125	1.164662150514854
120.0	680.0	0.7718124389648438	-0.52349853515625	0.9326012852508837
120.0	700.0	0.868896484375	-0.17901611328125	0.8871459121100429
120.0	720.0	0.85845947265625	-0.1751708984375	0.8761492509000095
120.0	740.0	0.5514907836914062	-1.2509765625	1.367144631858999
120.0	760.0	4.789573669433594	-1.717529296875	5.088214109150234
120.0	780.0	5.302459716796875	-1.75872802734375	5.586519786272849
120.0	800.0	5.392509460449219	-1.79547119140625	5.683561830419733
140.0	0.0	1.2119140625	1.5798969268798828	1.9911830640224297
140.0	20.0	1.1996307373046875	1.5618171691894531	1.9693620225497253
140.0	40.0	1.1884918212890625	1.5412178039550781	1.946243851242466
140.0	60.0	1.163238525390625	1.5696029663085938	1.953657426161939
140.0	80.0	1.1204681396484375	1.6774978637695312	2.017287271292458
140.0	100.0	1.1654510498046875	1.7433319091796875	2.0970174760966924
140.0	120.0	1.5438690185546875	1.5371475219726562	2.178612873082249
140.0	140.0	2.3350372314453125	0.7869720458984375	2.464086823401595
140.0	160.0	2.6910400390625	0.427825927734375	2.7248360531010447
140.0	180.0	2.421539306640625	0.095123291015625	2.423406910549527
140.0	200.0	2.3953704833984375	-0.105804443359375	2.3977060564153923
140.0	220.0	2.2494964599609375	-0.1183319091796875	2.2526066598736008
140.0	240.0	1.294464111328125	0.7554473876953125	1.4987788666418354
140.0	260.0	0.3430328369140625	1.02642822265625	1.082232148601481
140.0	280.0	0.0373382568359375	1.188385009765625	1.188971436519478
140.0	300.0	0.13909912109375	0.7913818359375	0.8035133948733287
140.0	320.0	0.2457427978515625	0.20892333984375	0.3225499722948073
140.0	340.0	-0.0860595703125	-1.011932373046875	1.015585238797144
140.0	360.0	0.137481689453125	-1.49945068359375	1.505740205833878
140.0	380.0	1.8778839111328125	-2.779693603515625	3.354570689837546
140.0	400.0	1.630096435546875	-3.055938720703125	3.4635207309723555
140.0	420.0	1.3944549560546875	-3.154693603515625	3.4491442933759497
140.0	440.0	1.2303314208984375	-3.288238525390625	3.510872826679013
140.0	460.0	0.959747314453125	-3.273529052734375	3.4113204725877044
140.0	480.0	0.90277099609375	-3.195648193359375	3.3207172187810783
140.0	500.0	0.8827667236328125	-3.095062255859375	3.218491487638073
140.0	520.0	0.7368011474609375	-3.19580078125	3.279636956179428
140.0	540.0	0.5543975830078125	-3.11376953125	3.1627389038277802
140.0	560.0	0.41119384765625	-2.83843994140625	2.8680693299361972
140.0	580.0	0.7344207763671875	-1.7703857421875	1.9166740862495553
140.0	600.0	1.0486297607421875	-1.7130126953125	2.0084911922674724
140.0	620.0	1.1246337890625	-1.66949462890625	2.0129613695865833
140.0	640.0	1.1873321533203125	-1.61767578125	2.0066470979101054
140.0	660.0	1.2221527099609375	-1.6822509765625	2.0793329686729702
140.0	680.0	0.780059814453125	-1.40185546875	1.604273065718217
140.0	700.0	0.6361083984375	-0.6878662109375	0.9369065154604458
140.0	720.0	0.774749755859375	-0.49090576171875	0.9171835427507558
140.0	740.0	1.195587158203125	-1.14739990234375	1.6570923899284165
140.0	760.0	4.2752685546875	-1.64129638671875	4.579495064279005
140.0	780.0	4.911590576171875	-1.65167236328125	5.181866804884842
140.0	800.0	5.0078277587890625	-1.678466796875	5.281627556909906
160.0	0.0	1.113433837890625	1.5969367027282715	1.9467772712563938
160.0	20.0	1.056243896484375	1.5803718566894531	1.9008488562420118
160.0	40.0	1.0531768798828125	1.5777816772460938	1.8969914500000238
160.0	60.0	1.0780029296875	1.5735664367675781	1.9074070481510352
160.0	80.0	0.9395599365234375	1.7565383911132812	1.9920341346911605
160.0	100.0	1.2193450927734375	1.6488571166992188	2.0507394389732507
160.0	120.0	1.81854248046875	1.1785354614257812	2.1670354374369407
160.0	140.0	2.3986053466796875	0.6724090576171875	2.491072369459791
160.0	160.0	2.514984130859375	0.350341796875	2.5392685074863763
160.0	180.0	1.9952392578125	0.025482177734375	1.9954019738634774
160.0	200.0	2.32806396484375	-0.205413818359375	2.337108611335164
160.0	220.0	2.38446044921875	-0.217376708984375	2.3943484014439838
160.0	240.0	1.4554901123046875	0.5612335205078125	1.559946964341514
160.0	260.0	0.397003173828125	0.724822998046875	0.826425978855496
160.0	280.0	-0.09588623046875	0.8681640625	0.8734431914040032
160.0	300.0	-0.170562744140625	0.52764892578125	0.5545313684246251
160.0	320.0	-0.2197265625	-0.080078125	0.23386378165843044
160.0	340.0	-0.39459228515625	-1.23016357421875	1.2918999538816778
160.0	360.0	-0.2681427001953125	-1.61810302734375	1.6401700871455502
160.0	380.0	1.5500030517578125	-3.071319580078125	3.440278102629176
160.0	400.0	1.3262176513671875	-3.355194091796875	3.607794430455615
160.0	420.0	1.0090484619140625	-3.392364501953125	3.5392535530253846
160.0	440.0	0.821868896484375	-3.51446533203125	3.6092845624940644
160.0	460.0	0.6764984130859375	-3.42034912109375	3.4866084112034406
160.0	480.0	0.642242431640625	-3.3289794921875	3.390365732543409
160.0	500.0	0.5560760498046875	-3.4005126953125	3.445679492371261
160.0	520.0	0.4186859130859375	-3.53887939453125	3.5635607561615212
160.0	540.0	0.1705474853515625	-3.5128173828125	3.5169549911463758
160.0	560.0	-0.096649169921875	-3.255615234375	3.257049526234008
160.0	580.0	0.380462646484375	-1.9124755859375	1.9499524845946576
160.0	600.0	0.79888916015625	-1.89984130859375	2.060975712630882
160.0	620.0	0.9311370849609375	-1.9207763671875	2.1345721172486916
160.0	640.0	1.022918701171875	-1.88543701171875	2.1450490424151347
160.0	660.0	0.9688262939453125	-1.94500732421875	2.1729422171572788
160.0	680.0	0.7325286865234375	-2.21600341796875	2.3339386078106115
160.0	700.0	0.45635986328125	-1.1719970703125	1.2577127882132566
160.0	720.0	0.71258544921875	-0.816650390625	1.0838338816194357
160.0	740.0	1.3128204345703125	-1.29315185546875	1.8427531616382198
160.0	760.0	1.064971923828125	-2.1378173828125	2.388394515317238
160.0	780.0	1.0626983642578125	-2.143798828125	2.3927392730647346
160.0	800.0	1.15167236328125	-2.14752197265625	2.4368421892661023
180.0	0.0	1.146514892578125	1.4516870975494385	1.8498356219121046
180.0	20.0	0.9915313720703125	1.5328655242919922	1.8255988544482056
180.0	40.0	1.012908935546875	1.5225067138671875	1.8286637759526394
180.0	60.0	0.95318603515625	1.5770721435546875	1.8427479924268182
180.0	80.0	0.829803466796875	1.7240753173828125	1.9133764641378752
180.0	100.0	1.1788482666015625	1.6079635620117188	1.9937978965850383
180.0	120.0	1.972991943359375	0.9027252197265625	2.169702751736139
180.0	140.0	2.222686767578125	0.5244598388671875	2.2837238426200943
180.0	160.0	2.0344696044921875	0.2014923095703125	2.0444230781368558
180.0	180.0	1.6225433349609375	-0.02496337890625	1.622735358619075
180.0	200.0	1.9984130859375	-0.24346923828125	2.0131895420043024
180.0	220.0	2.192108154296875	-0.274322509765625	2.2092059658390757
180.0	240.0	1.4491424560546875	0.3398590087890625	1.4884616232188508
180.0	260.0	0.2141876220703125	0.507537841796875	0.550882018497577
180.0	280.0	-0.5766754150390625	0.659759521484375	0.8762631799292758
180.0	300.0	-0.6952972412109375	0.272125244140625	0.7466527989193742
180.0	320.0	-0.8827667236328125	-0.30242919921875	0.9331347753103539
180.0	340.0	-1.122161865234375	-1.417205810546875	1.80768347927233
180.0	360.0	-0.7537994384765625	-1.689483642578125	1.8500185328765306
180.0	380.0	0.9528045654296875	-3.224151611328125	3.3619919917711583
180.0	400.0	0.8250579833984375	-3.5115966796875	3.6072194162209996
180.0	420.0	0.411102294921875	-3.545989990234375	3.569740902044911
180.0	440.0	0.2177734375	-3.65643310546875	3.6629125467103925
180.0	460.0	-0.012542724609375	-3.45489501953125	3.4549177871437786
180.0	480.0	-0.0894927978515625	-3.354766845703125	3.355960302193129
180.0	500.0	-0.0796051025390625	-3.491973876953125	3.492881121606244
180.0	520.0	-0.0901947021484375	-3.6304931640625	3.6316133740529413
180.0	540.0	-0.1234893798828125	-3.73944091796875	3.741479387344371
180.0	560.0	0.0046539306640625	-3.75390625	3.753909134869901
180.0	580.0	-0.38958740234375	-2.29681396484375	2.3296207273215566
180.0	600.0	0.02630615234375	-2.083984375	2.0841503997781143
180.0	620.0	0.1873931884765625	-2.16143798828125	2.1695461240251865
180.0	640.0	0.225189208984375	-2.12811279296875	2.1399939811691673
180.0	660.0	0.2791748046875	-2.1182861328125	2.1366035458264223
180.0	680.0	0.11602783203125	-2.59881591796875	2.601404742306285
180.0	700.0	0.116119384765625	-1.54541015625	1.549766518724352
180.0	720.0	0.6417999267578125	-1.22283935546875	1.381029773491347
180.0	740.0	1.40692138671875	-1.17279052734375	1.8316291680997663
180.0	760.0	1.170501708984375	-2.107666015625	2.410877492564876
180.0	780.0	1.174957275390625	-2.1151123046875	2.4195505079319646
180.0	800.0	1.1962432861328125	-2.119873046875	2.4341034765360585
200.0	0.0	1.0610198974609375	1.3564889430999756	1.722157215692141
200.0	20.0	0.814544677734375	1.5212993621826172	1.7256403974764367
200.0	40.0	0.78436279296875	1.5465774536132812	1.7341069202960582
200.0	60.0	0.6965179443359375	1.6017341613769531	1.7466223319607166
200.0	80.0	0.5636138916015625	1.7958984375	1.8822624197016735
200.0	100.0	1.1796112060546875	1.44598388671875	1.8661061057989325
200.0	120.0	2.426605224609375	0.7416305541992188	2.537405918457541
200.0	140.0	2.23773193359375	0.3960723876953125	2.2725134857509404
200.0	160.0	1.5633544921875	0.085906982421875	1.5657130253886464
200.0	180.0	1.452880859375	-0.0438995361328125	1.4535439315035905
200.0	200.0	1.708892822265625	-0.249664306640625	1.7270341467386559
200.0	220.0	1.7624969482421875	-0.3358306884765625	1.7942067171554303
200.0	240.0	1.2029876708984375	0.20233154296875	1.2198841705726664
200.0	260.0	0.4844512939453125	0.430877685546875	0.6483429926416412
200.0	280.0	-0.2148590087890625	0.3819580078125	0.43824229986379937
200.0	300.0	-0.5135498046875	-0.16497802734375	0.5393988796807095
200.0	320.0	-0.65435791015625	-0.587432861328125	0.8793529673300722
200.0	340.0	-0.6030120849609375	-1.56829833984375	1.6802330961404133
200.0	360.0	-0.4210968017578125	-1.7906494140625	1.839496626942554
200.0	380.0	0.600860595703125	-3.264984130859375	3.3198124691362105
200.0	400.0	0.4525299072265625	-3.49285888671875	3.522051464624648
200.0	420.0	0.0582122802734375	-3.484619140625	3.485105339123159
200.0	440.0	-0.03680419921875	-3.56268310546875	3.5628732027778636
200.0	460.0	-0.116302490234375	-3.386871337890625	3.3888676174586325
200.0	480.0	-0.1514129638671875	-3.293731689453125	3.2972100824386037
200.0	500.0	-0.11737060546875	-3.527740478515625	3.5296924430870393
200.0	520.0	-0.13720703125	-3.65264892578125	3.6552250196718887
200.0	540.0	-0.2164459228515625	-3.7762451171875	3.782443128799361
200.0	560.0	-0.1081085205078125	-3.912353515625	3.913846890647319
200.0	580.0	-0.3457183837890625	-2.98486328125	3.0048177995752483
200.0	600.0	-0.127349853515625	-2.235595703125	2.239219983168562
200.0	620.0	0.0731658935546875	-2.35845947265625	2.359594103260485
200.0	640.0	0.1690826416015625	-2.32244873046875	2.328595509174333
200.0	660.0	0.2125091552734375	-2.30322265625	2.3130055653496244
200.0	680.0	0.141937255859375	-2.958251953125	2.9616550782913205
200.0	700.0	0.1707305908203125	-2.22271728515625	2.2292646914115477
200.0	720.0	0.6565399169921875	-1.87030029296875	1.9821876420972613
200.0	740.0	1.263824462890625	-1.58685302734375	2.028633728249336
200.0	760.0	1.2576446533203125	-2.0941162109375	2.4427428802345124
200.0	780.0	1.3347930908203125	-2.08282470703125	2.473829289890767
200.0	800.0	1.2679290771484375	-2.09820556640625	2.451552720945781
220.0	0.0	0.778656005859375	1.438645362854004	1.635850132353879
220.0	20.0	0.5199432373046875	1.6035423278808594	1.6857309890146897
220.0	40.0	0.4769287109375	1.6466064453125	1.7142852099522916
220.0	60.0	0.385009765625	1.7207756042480469	1.7633210711047063
220.0	80.0	0.28009033203125	1.8286819458007812	1.8500076359288649
220.0	100.0	1.3311767578125	1.3230133056640625	1.8768046695126133
220.0	120.0	2.3564300537109375	0.694244384765625	2.456570345789172
220.0	140.0	1.614013671875	0.2378082275390625	1.6314389005061423
220.0	160.0	1.371734619140625	0.0297698974609375	1.3720576198336971
220.0	180.0	1.38043212890625	-0.0677490234375	1.382093626601822
220.0	200.0	1.4459686279296875	-0.3266143798828125	1.4823974588831084
220.0	220.0	1.4632720947265625	-0.521026611328125	1.553265577072231
220.0	240.0	1.0995635986328125	-0.10760498046875	1.1048162468302232
220.0	260.0	0.3385009765625	0.20574951171875	0.3961259556078978
220.0	280.0	-0.321319580078125	-0.027496337890625	0.32249390868507577
220.0	300.0	-0.6124267578125	-0.60272216796875	0.8592674469835807
220.0	320.0	-0.8021392822265625	-0.962249755859375	1.252737810055389
220.0	340.0	-0.423797607421875	-1.781097412109375	1.8308228760530656
220.0	360.0	-0.087158203125	-2.113006591796875	2.114803397327757
220.0	380.0	0.36041259765625	-3.443206787109375	3.462018229204663
220.0	400.0	0.1402740478515625	-3.485015869140625	3.4878377853137965
220.0	420.0	-0.09393310546875	-3.426849365234375	3.428136520080588
220.0	440.0	-0.1814117431640625	-3.356048583984375	3.3609481279277955
220.0	460.0	-0.216766357421875	-3.17474365234375	3.1821352755354195
220.0	480.0	-0.2035980224609375	-3.19207763671875	3.198564020555156
220.0	500.0	-0.2547607421875	-3.406219482421875	3.4157333324178385
220.0	520.0	-0.2968292236328125	-3.5382080078125	3.550637054748198
220.0	540.0	-0.423492431640625	-3.70587158203125	3.7299906195811925
220.0	560.0	-0.4942779541015625	-3.80096435546875	3.8329676136715265
220.0	580.0	-0.11126708984375	-3.12774658203125	3.1297250752566854
220.0	600.0	0.07818603515625	-2.430908203125	2.4321652386533836
220.0	620.0	0.23736572265625	-2.5762939453125	2.587205631360981
220.0	640.0	0.2906646728515625	-2.572509765625	2.588878607868646
220.0	660.0	0.31402587890625	-2.5587158203125	2.577913672282358
220.0	680.0	0.2935333251953125	-3.273193359375	3.2863287390120934
220.0	700.0	0.22900390625	-2.89154052734375	2.900594664952194
220.0	720.0	0.2847900390625	-2.59442138671875	2.6100053061656525
220.0	740.0	0.806304931640625	-2.7984619140625	2.9123043672058633
220.0	760.0	0.91668701171875	-2.20025634765625	2.383577788295459
220.0	780.0	1.2318115234375	-2.08453369140625	2.4212889831412485
220.0	800.0	1.3765411376953125	-1.9598388671875	2.394960101777541
240.0	0.0	0.6765289306640625	1.4494976997375488	1.5996046310166476
240.0	20.0	0.469085693359375	1.5727996826171875	1.641261779654657
240.0	40.0	0.417816162109375	1.6238594055175781	1.6767497470426855
240.0	60.0	0.156829833984375	1.7563285827636719	1.7633166724840479
240.0	80.0	0.3634033203125	1.624176025390625	1.6643346222042723
240.0	100.0	1.8718414306640625	1.2679290771484375	2.2608481785004875
240.0	120.0	1.67529296875	0.6141357421875	1.7843119797208615
240.0	140.0	1.28021240234375	0.193328857421875	1.2947277096852463
240.0	160.0	1.159912109375	-0.021697998046875	1.1601150393792867
240.0	180.0	1.2326507568359375	-0.1154022216796875	1.2380410175340788
240.0	200.0	1.2089996337890625	-0.3599090576171875	1.261433567119957
240.0	220.0	1.149627685546875	-0.6508636474609375	1.321085653151233
240.0	240.0	0.89056396484375	-0.54779052734375	1.045551833878055
240.0	260.0	0.2303466796875	-0.4849853515625	0.536908170987607
240.0	280.0	-0.2744903564453125	-0.788360595703125	0.8347798420175591
240.0	300.0	-0.4957427978515625	-1.251068115234375	1.3457088654600544
240.0	320.0	-0.6676483154296875	-1.5146484375	1.6552686073013319
240.0	340.0	-0.618072509765625	-1.943267822265625	2.0391918635530506
240.0	360.0	-0.46343994140625	-2.276397705078125	2.3230934313917686
240.0	380.0	-0.1855316162109375	-3.257049560546875	3.262329508261303
240.0	400.0	-0.291534423828125	-3.22821044921875	3.241347717342575
240.0	420.0	-0.296051025390625	-3.18505859375	3.1987879665985317
240.0	440.0	-0.3537750244140625	-3.03533935546875	3.0558864132615624
240.0	460.0	-0.3288726806640625	-2.95684814453125	2.9750812072790658
240.0	480.0	-0.2554779052734375	-3.10504150390625	3.1155339351487235
240.0	500.0	-0.3048248291015625	-3.28656005859375	3.3006658714841994
240.0	520.0	-0.32061767578125	-3.40179443359375	3.416870068125622
240.0	540.0	-0.4112548828125	-3.5799560546875	3.603500510910303
240.0	560.0	-0.3879547119140625	-3.61224365234375	3.6330170743328525
240.0	580.0	0.154754638671875	-3.0196533203125	3.023616241037339
240.0	600.0	-0.016387939453125	-2.953857421875	2.9539028814985677
240.0	620.0	0.0056304931640625	-3.071044921875	3.0710500833798684
240.0	640.0	0.003631591796875	-3.09228515625	3.0922872887270785
240.0	660.0	-0.0429229736328125	-3.09136962890625	3.0916676024743426
240.0	680.0	0.3437347412109375	-3.47015380859375	3.4871365083135273
240.0	700.0	0.2290496826171875	-3.486328125	3.4938442369792404
240.0	720.0	0.221893310546875	-3.29766845703125	3.3051253975854404
240.0	740.0	0.456329345703125	-3.57684326171875	3.6058347425599897
240.0	760.0	0.6967620849609375	-3.9356689453125	3.9968697064248064
240.0	780.0	1.056427001953125	-3.63800048828125	3.7882826667489162
240.0	800.0	1.524688720703125	-3.238037109375	3.5790445675807026
260.0	0.0	0.231689453125	1.5724780559539795	1.5894550132501921
260.0	20.0	0.074432373046875	1.6857032775878906	1.687345761315074
260.0	40.0	0.07110595703125	1.6992988586425781	1.7007858971984977
260.0	60.0	-0.0711669921875	1.7674179077148438	1.7688501353388115
260.0	80.0	0.5968017578125	1.4934310913085938	1.6082626534914213
260.0	100.0	1.379180908203125	1.1848907470703125	1.8182700734612667
260.0	120.0	1.06109619140625	0.6183929443359375	1.2281428911251813
260.0	140.0	0.94610595703125	0.2172088623046875	0.9707194094040328
260.0	160.0	0.93115234375	-0.0439300537109375	0.9321880373026485
260.0	180.0	1.0650634765625	-0.234130859375	1.0904941395620038
260.0	200.0	1.073577880859375	-0.397247314453125	1.144716076200001
260.0	220.0	0.8604736328125	-0.614837646484375	1.0575633334699093
260.0	240.0	0.70947265625	-0.85101318359375	1.1079597865522017
260.0	260.0	0.257598876953125	-1.02020263671875	1.0522217453442981
260.0	280.0	-0.1055908203125	-1.15057373046875	1.155408728796456
260.0	300.0	-0.257537841796875	-1.46527099609375	1.487731438113399
260.0	320.0	-0.48162841796875	-1.681732177734375	1.7493396041427418
260.0	340.0	-0.571014404296875	-1.9105224609375	1.9940294691055085
260.0	360.0	-0.49163818359375	-2.242645263671875	2.295901975746625
260.0	380.0	-0.332366943359375	-2.90533447265625	2.9242838752492593
260.0	400.0	-0.38946533203125	-2.9080810546875	2.934044762011407
260.0	420.0	-0.317169189453125	-2.935760498046875	2.9528437135464496
260.0	440.0	-0.38690185546875	-2.878692626953125	2.9045764383536965
260.0	460.0	-0.374969482421875	-2.83001708984375	2.854750224022308
260.0	480.0	-0.2783203125	-2.949462890625	2.9625653645994174
260.0	500.0	-0.335540771484375	-3.102752685546875	3.1208431291874756
260.0	520.0	-0.2784423828125	-3.1470947265625	3.1593884500807747
260.0	540.0	-0.366058349609375	-3.36077880859375	3.3806556931476424
260.0	560.0	-0.32421875	-3.3873291015625	3.402810050552892
260.0	580.0	0.0394287109375	-2.9569091796875	2.957172047779161
260.0	600.0	-0.2679443359375	-3.05926513671875	3.0709766107712024
260.0	620.0	-0.2476806640625	-3.16290283203125	3.172585701950657
260.0	640.0	-0.245269775390625	-3.22015380859375	3.2294810440256496
260.0	660.0	-0.163848876953125	-3.19842529296875	3.2026193668903327
260.0	680.0	0.1075439453125	-3.43817138671875	3.439852930667954
260.0	700.0	0.18426513671875	-3.85076904296875	3.8551752052139525
260.0	720.0	0.166351318359375	-3.72698974609375	3.7307003804390213
260.0	740.0	0.259796142578125	-4.01202392578125	4.020426596362588
260.0	760.0	0.453399658203125	-4.50848388671875	4.531224802066359
260.0	780.0	0.653411865234375	-4.3736572265625	4.4221968071413835
260.0	800.0	0.87432861328125	-4.30633544921875	4.3941979387825
280.0	0.0	0.073028564453125	1.633446216583252	1.6350778922412914
280.0	20.0	-0.046844482421875	1.7467613220214844	1.747389344606295
280.0	40.0	0.020294189453125	1.70159912109375	1.7017201365185115
280.0	60.0	0.10919189453125	1.7531814575195312	1.7565785188318885
280.0	80.0	1.269866943359375	1.371063232421875	1.868790100877036
280.0	100.0	0.99151611328125	1.0858535766601562	1.4704360553393712
280.0	120.0	0.5816650390625	0.6885833740234375	0.901377435178561
280.0	140.0	0.525665283203125	0.3031005859375	0.6067898772727487
280.0	160.0	0.56488037109375	-0.11358642578125	0.5761872176374379
280.0	180.0	0.727325439453125	-0.47991943359375	0.8713925393395489
280.0	200.0	0.83819580078125	-0.7512664794921875	1.1255991842818234
280.0	220.0	0.8046875	-0.906097412109375	1.2118310496465903
280.0	240.0	0.743621826171875	-1.1924285888671875	1.4052968938651313
280.0	260.0	0.578521728515625	-1.45941162109375	1.5698947958854421
280.0	280.0	0.29364013671875	-1.7403564453125	1.764954698181505
280.0	300.0	0.007110595703125	-1.872711181640625	1.8727246808896068
280.0	320.0	-0.19921875	-2.0257568359375	2.0355291372758764
280.0	340.0	-0.198333740234375	-2.138214111328125	2.147392804867819
280.0	360.0	-0.2235107421875	-2.324310302734375	2.335032212897794
280.0	380.0	-0.208465576171875	-2.542816162109375	2.5513470815891206
280.0	400.0	-0.22442626953125	-2.70550537109375	2.714797683709201
280.0	420.0	-0.275909423828125	-2.8624267578125	2.8756934735813116
280.0	440.0	-0.388214111328125	-2.85565185546875	2.881919102937555
280.0	460.0	-0.424591064453125	-2.828643798828125	2.860332727614437
280.0	480.0	-0.36083984375	-2.876556396484375	2.8991002216192348
280.0	500.0	-0.41644287109375	-2.971954345703125	3.000989386490478
280.0	520.0	-0.227325439453125	-3.01361083984375	3.022172587633987
280.0	540.0	-0.163421630859375	-3.15948486328125	3.16370846171642
280.0	560.0	-0.186676025390625	-3.1890869140625	3.1945458650487897
280.0	580.0	0.159637451171875	-3.01495361328125	3.0191769418260863
280.0	600.0	-0.458892822265625	-3.0360107421875	3.0704957008608242
280.0	620.0	-0.600982666015625	-3.11920166015625	3.176570345761723
280.0	640.0	-0.717010498046875	-3.22650146484375	3.3052103952620464
280.0	660.0	-0.627044677734375	-3.19390869140625	3.2548790694763747
280.0	680.0	-0.35430908203125	-3.37872314453125	3.397249624770156
280.0	700.0	-0.09002685546875	-4.18524169921875	4.1862098508776455
280.0	720.0	-0.112274169921875	-4.0316162109375	4.033179237465859
280.0	740.0	0.0135498046875	-4.29052734375	4.290548739342498
280.0	760.0	0.13861083984375	-4.7509765625	4.752998134056703
280.0	780.0	0.381103515625	-4.8115234375	4.8265927608649095
280.0	800.0	0.76885986328125	-4.8463134765625	4.906923659735921
300.0	0.0	-0.0223388671875	1.718249797821045	1.7183950048517025
300.0	20.0	-0.07977294921875	1.7954158782958984	1.7971872188128006
300.0	40.0	0.021453857421875	1.6848297119140625	1.6849662982228164
300.0	60.0	0.05377197265625	1.6958503723144531	1.6967026581939493
300.0	80.0	0.899871826171875	1.3109817504882812	1.5901076861807892
300.0	100.0	0.535308837890625	1.0638198852539062	1.1909107020198642
300.0	120.0	0.411773681640625	0.6933822631835938	0.8064344534985328
300.0	140.0	0.29119873046875	0.3307647705078125	0.4406835985553553
300.0	160.0	0.189483642578125	-0.1802215576171875	0.2615030795892084
300.0	180.0	0.26971435546875	-0.7523956298828125	0.7992778099088436
300.0	200.0	0.49102783203125	-1.0893096923828125	1.1948656567783873
300.0	220.0	0.6746826171875	-1.1911468505859375	1.3689512239651829
300.0	240.0	0.84747314453125	-1.48876953125	1.7130806892496424
300.0	260.0	0.8056640625	-1.719146728515625	1.8985678960126708
300.0	280.0	0.517120361328125	-1.860809326171875	1.9313272163122328
300.0	300.0	0.230438232421875	-1.960357666015625	1.9738551004741829
300.0	320.0	0.02935791015625	-2.043212890625	2.0434237943473477
300.0	340.0	0.002532958984375	-2.108062744140625	2.1080642658882387
300.0	360.0	-0.0631103515625	-2.248199462890625	2.2490850898567705
300.0	380.0	-0.10394287109375	-2.426788330078125	2.4290133222060737
300.0	400.0	-0.144256591796875	-2.606201171875	2.610190512694327
300.0	420.0	-0.221649169921875	-2.80755615234375	2.8162918710762734
300.0	440.0	-0.332611083984375	-2.82080078125	2.840342792813901
300.0	460.0	-0.387969970703125	-2.792266845703125	2.8190911364800293
300.0	480.0	-0.4307861328125	-2.8045654296875	2.8374573021671674
300.0	500.0	-0.607757568359375	-2.885772705078125	2.9490766974210794
300.0	520.0	-0.3865966796875	-2.94293212890625	2.968216048082429
300.0	540.0	-0.273681640625	-3.05706787109375	3.069293991928578
300.0	560.0	-0.365814208984375	-3.0635986328125	3.0853616673682653
300.0	580.0	-0.029205322265625	-3.319580078125	3.3197085483417097
300.0	600.0	-0.867462158203125	-3.0477294921875	3.168776680907618
300.0	620.0	-1.104827880859375	-3.09893798828125	3.289994118769342
300.0	640.0	-1.194091796875	-3.21783447265625	3.4322461905841037
300.0	660.0	-1.065460205078125	-3.17144775390625	3.3456369056372686
300.0	680.0	-0.591278076171875	-3.30303955078125	3.3555446707482104
300.0	700.0	-0.3839111328125	-4.30084228515625	4.317943042663417
300.0	720.0	-0.3460693359375	-4.13787841796875	4.152324865321569
300.0	740.0	-0.264129638671875	-4.371826171875	4.3797977742261285
300.0	760.0	-0.135528564453125	-4.82708740234375	4.8289896232699085
300.0	780.0	0.14324951171875	-4.98358154296875	4.985639920614649
300.0	800.0	0.595123291015625	-5.23687744140625	5.270584129659533
320.0	0.0	-0.104339599609375	1.752671241760254	1.7557742547776678
320.0	20.0	-0.13983154296875	1.8188724517822266	1.8242395282038237
320.0	40.0	-0.02484130859375	1.6530647277832031	1.6532513677156313
320.0	60.0	0.103668212890625	1.6709175109863281	1.6741303494306177
320.0	80.0	0.61663818359375	1.2343597412109375	1.3798139802843468
320.0	100.0	0.171356201171875	1.0267868041992188	1.0409870743470837
320.0	120.0	0.178985595703125	0.601318359375	0.6273911162828528
320.0	140.0	0.052276611328125	0.2788848876953125	0.2837421799394283
320.0	160.0	-0.014556884765625	-0.3997039794921875	0.3999689664411112
320.0	180.0	0.068206787109375	-0.93975830078125	0.9422302424009993
320.0	200.0	0.2034912109375	-1.3389739990234375	1.3543485677585465
320.0	220.0	0.387664794921875	-1.54644775390625	1.5942975408572595
320.0	240.0	0.561431884765625	-1.737640380859375	1.8260886764953657
320.0	260.0	0.723724365234375	-1.838134765625	1.9754787706865322
320.0	280.0	0.664154052734375	-1.906341552734375	2.0187220515576687
320.0	300.0	0.47216796875	-1.96624755859375	2.0221454083199317
320.0	320.0	0.362060546875	-2.017303466796875	2.049536805415827
320.0	340.0	0.26959228515625	-2.080963134765625	2.098353537531115
320.0	360.0	0.121185302734375	-2.20458984375	2.2079180819868456
320.0	380.0	0.015594482421875	-2.36053466796875	2.3605861785930085
320.0	400.0	-0.113433837890625	-2.5267333984375	2.529278336276598
320.0	420.0	-0.21978759765625	-2.745880126953125	2.7546622768825246
320.0	440.0	-0.296295166015625	-2.77850341796875	2.794256979783401
320.0	460.0	-0.338531494140625	-2.766143798828125	2.7867822104212547
320.0	480.0	-0.376190185546875	-2.77813720703125	2.803491643788721
320.0	500.0	-0.550445556640625	-2.7747802734375	2.8288506282027854
320.0	520.0	-0.500823974609375	-2.806884765625	2.8512149587572737
320.0	540.0	-0.5465087890625	-2.89581298828125	2.946931407349167
320.0	560.0	-0.689544677734375	-2.88519287109375	2.966447330731156
320.0	580.0	-0.6580810546875	-3.03204345703125	3.102637297504274
320.0	600.0	-1.604400634765625	-2.82293701171875	3.2470101276355647
320.0	620.0	-1.63140869140625	-2.88067626953125	3.3105573682140492
320.0	640.0	-1.655670166015625	-3.01226806640625	3.437295827031048
320.0	660.0	-1.331878662109375	-2.95391845703125	3.240298600649659
320.0	680.0	-0.839874267578125	-3.11199951171875	3.2233413946210585
320.0	700.0	-0.427581787109375	-4.22479248046875	4.246374652299646
320.0	720.0	-0.32330322265625	-4.07940673828125	4.09219798031747
320.0	740.0	-0.314849853515625	-4.3292236328125	4.340657518528854
320.0	760.0	-0.173126220703125	-4.77294921875	4.776088036569383
320.0	780.0	0.0760498046875	-5.00555419921875	5.006131881413979
320.0	800.0	0.205841064453125	-5.44769287109375	5.45158033615766
340.0	0.0	-0.107391357421875	1.980053424835205	1.9829635571161004
340.0	20.0	-0.101654052734375	1.9861335754394531	1.988733296831234
340.0	40.0	0.03759765625	1.6896591186523438	1.6900773713059731
340.0	60.0	0.050384521484375	1.6381378173828125	1.6389124774511097
340.0	80.0	0.152191162109375	1.2106552124023438	1.2201836718876244
340.0	100.0	-0.1201171875	1.0355987548828125	1.042541567443592
340.0	120.0	-0.099639892578125	0.5296707153320312	0.5389611997846654
340.0	140.0	-0.31719970703125	0.0770416259765625	0.3264216081600962
340.0	160.0	-0.241851806640625	-0.754302978515625	0.7921270603715528
340.0	180.0	-0.0855712890625	-1.0799407958984375	1.0833256980970998
340.0	200.0	0.08477783203125	-1.4626007080078125	1.4650556685221463
340.0	220.0	0.34197998046875	-1.7390899658203125	1.7723950508445634
340.0	240.0	0.615631103515625	-1.817230224609375	1.9186785413012013
340.0	260.0	0.80615234375	-1.89373779296875	2.0581847414291485
340.0	280.0	0.8072509765625	-1.89691162109375	2.061535310733636
340.0	300.0	0.601318359375	-1.93377685546875	2.025111526822177
340.0	320.0	0.45947265625	-1.987823486328125	2.040234627350279
340.0	340.0	0.357330322265625	-2.056182861328125	2.087000938770745
340.0	360.0	0.20526123046875	-2.146087646484375	2.1558813416156255
340.0	380.0	0.074798583984375	-2.281463623046875	2.2826894426207525
340.0	400.0	-0.062957763671875	-2.436492919921875	2.437306182824798
340.0	420.0	-0.31072998046875	-2.55560302734375	2.574424198559874
340.0	440.0	-0.392547607421875	-2.585479736328125	2.615109766540592
340.0	460.0	-0.431915283203125	-2.611419677734375	2.6468969653393657
340.0	480.0	-0.4364013671875	-2.60650634765625	2.6427866909108353
340.0	500.0	-0.572998046875	-2.686859130859375	2.7472784261528647
340.0	520.0	-0.63458251953125	-2.720703125	2.7937287750387285
340.0	540.0	-0.82440185546875	-2.72283935546875	2.8449064264031243
340.0	560.0	-1.008636474609375	-2.70098876953125	2.8831732294550676
340.0	580.0	-1.289459228515625	-2.7108154296875	3.0018703162921505
340.0	600.0	-1.966583251953125	-2.41400146484375	3.1136558511065893
340.0	620.0	-1.7747802734375	-2.49945068359375	3.065468763288928
340.0	640.0	-1.556396484375	-2.64215087890625	3.0664851676601876
340.0	660.0	-1.264862060546875	-2.59783935546875	2.889402247703351
340.0	680.0	-0.68475341796875	-2.7818603515625	2.8648969019871067
340.0	700.0	-0.582122802734375	-3.98211669921875	4.024440378942165
340.0	720.0	-0.557769775390625	-3.996826171875	4.035557776878467
340.0	740.0	-0.5594482421875	-4.24359130859375	4.280309513348199
340.0	760.0	-0.42822265625	-4.598388671875	4.618284640529873
340.0	780.0	-0.18048095703125	-4.9825439453125	4.985811623278718
340.0	800.0	0.059326171875	-5.355712890625	5.356041463756244
360.0	0.0	-0.0595703125	2.071547746658325	2.072404084346615
360.0	20.0	-0.048431396484375	1.9926490783691406	1.9932375547562846
360.0	40.0	0.007171630859375	1.7086524963378906	1.7086675468126877
360.0	60.0	-0.27337646484375	1.60430908203125	1.6274342758521518
360.0	80.0	-0.329315185546875	1.1717071533203125	1.2171056423227045
360.0	100.0	-0.471435546875	0.9922866821289062	1.098582875520879
360.0	120.0	-0.438201904296875	0.3768768310546875	0.577976690460118
360.0	140.0	-0.687652587890625	-0.166534423828125	0.7075307738554129
360.0	160.0	-0.486053466796875	-0.900970458984375	1.0237166309813357
360.0	180.0	-0.3214111328125	-1.18499755859375	1.2278128237516346
360.0	200.0	-0.104583740234375	-1.5164031982421875	1.5200054007669006
360.0	220.0	0.23052978515625	-1.96630859375	1.979776115549253
360.0	240.0	0.50140380859375	-2.0923614501953125	2.1515999204163747
360.0	260.0	0.6441650390625	-2.11163330078125	2.2077010201833738
360.0	280.0	0.859619140625	-1.894622802734375	2.0805145112615584
360.0	300.0	0.634918212890625	-1.6822509765625	1.7980793879041352
360.0	320.0	0.478546142578125	-1.70941162109375	1.775132248849861
360.0	340.0	0.417236328125	-1.759185791015625	1.807988053284231
360.0	360.0	0.2471923828125	-1.77685546875	1.7939675111181093
360.0	380.0	0.061370849609375	-1.92236328125	1.9233426544118557
360.0	400.0	-0.166961669921875	-2.197540283203125	2.2038737476370036
360.0	420.0	-0.4676513671875	-2.1134033203125	2.164525674493199
360.0	440.0	-0.560791015625	-1.98333740234375	2.0610952949200025
360.0	460.0	-0.621795654296875	-2.054931640625	2.1469452446078434
360.0	480.0	-0.64306640625	-2.090606689453125	2.1872747273338677
360.0	500.0	-0.8375244140625	-2.51422119140625	2.6500481775747016
360.0	520.0	-0.955230712890625	-2.56890869140625	2.740758577407376
360.0	540.0	-1.151763916015625	-2.5679931640625	2.81445358975901
360.0	560.0	-1.3470458984375	-2.5167236328125	2.8545455849319064
360.0	580.0	-1.73236083984375	-2.3953857421875	2.956170991891251
360.0	600.0	-2.3697509765625	-2.07080078125	3.147051884946375
360.0	620.0	-1.890045166015625	-1.9361572265625	2.7057301298446643
360.0	640.0	-1.4407958984375	-2.0528564453125	2.5080096503034826
360.0	660.0	-1.0084228515625	-2.0322265625	2.2686695327623214
360.0	680.0	-0.509063720703125	-2.21063232421875	2.2684887358364603
360.0	700.0	-0.570892333984375	-3.72296142578125	3.766478439452068
360.0	720.0	-0.58782958984375	-3.8504638671875	3.895075816876019
360.0	740.0	-0.564544677734375	-4.093017578125	4.131767610599421
360.0	760.0	-0.519378662109375	-4.01239013671875	4.045865643331775
360.0	780.0	-0.39093017578125	-4.07537841796875	4.094085447567238
360.0	800.0	-0.718841552734375	-3.5955810546875	3.6667337370969877
380.0	0.0	-0.22125244140625	2.0830135345458984	2.0947310156508454
380.0	20.0	-0.220550537109375	1.9926910400390625	2.0048591273381766
380.0	40.0	-0.2261962890625	1.7855148315429688	1.7997855357918515
380.0	60.0	-0.586669921875	1.5433883666992188	1.6511296883332032
380.0	80.0	-0.77789306640625	1.1459503173828125	1.3850342063186336
380.0	100.0	-0.97479248046875	0.87664794921875	1.3110041978757576
380.0	120.0	-0.817901611328125	0.2689208984375	0.8609770585965548
380.0	140.0	-0.91552734375	-0.335113525390625	0.9749314806968046
380.0	160.0	-0.72283935546875	-0.9875335693359375	1.2238134189409164
380.0	180.0	-0.478668212890625	-1.314178466796875	1.3986380162945986
380.0	200.0	-0.248504638671875	-1.6688079833984375	1.6872091277893795
380.0	220.0	0.07818603515625	-2.2263031005859375	2.2276755939256536
380.0	240.0	0.302459716796875	-2.422088623046875	2.4409004851033878
380.0	260.0	0.5435791015625	-2.242523193359375	2.307463653540446
380.0	280.0	0.801727294921875	-1.72137451171875	1.8989199206437621
380.0	300.0	0.42510986328125	-1.167510986328125	1.2424976052515653
380.0	320.0	0.34429931640625	-1.233154296875	1.2803169682461788
380.0	340.0	0.32562255859375	-1.2894287109375	1.3299084371696734
380.0	360.0	0.14251708984375	-1.371124267578125	1.3785111091460893
380.0	380.0	-0.14154052734375	-1.589324951171875	1.5956150918370726
380.0	400.0	-0.517974853515625	-2.00604248046875	2.0718359931036403
380.0	420.0	-0.673309326171875	-1.861236572265625	1.979279421064423
380.0	440.0	-0.698486328125	-1.72979736328125	1.865497807179711
380.0	460.0	-0.7158203125	-1.79595947265625	1.9333569632148413
380.0	480.0	-0.77838134765625	-1.861236572265625	2.0174437043739917
380.0	500.0	-0.968353271484375	-2.091033935546875	2.3043721439913183
380.0	520.0	-1.14239501953125	-2.27081298828125	2.5419791518414594
380.0	540.0	-1.372833251953125	-2.2747802734375	2.6569336518040076
380.0	560.0	-1.5130615234375	-2.2208251953125	2.6872699384025065
380.0	580.0	-1.794464111328125	-2.17156982421875	2.8170582081849305
380.0	600.0	-1.938629150390625	-1.36053466796875	2.3684040123021903
380.0	620.0	-1.272064208984375	-1.31829833984375	1.8319546568116338
380.0	640.0	-0.661285400390625	-1.42193603515625	1.5681838121998535
380.0	660.0	-0.32293701171875	-1.4271240234375	1.4632058268781853
380.0	680.0	-0.194122314453125	-1.5997314453125	1.6114664657045328
380.0	700.0	-0.55072021484375	-3.43634033203125	3.4801907465801625
380.0	720.0	-0.513702392578125	-3.6307373046875	3.66689835198495
380.0	740.0	-0.314117431640625	-3.78314208984375	3.796160406622439
380.0	760.0	-0.574981689453125	-2.8887939453125	2.945459964365588
380.0	780.0	-1.768341064453125	-2.2166748046875	2.8356088076403587
380.0	800.0	-3.7459716796875	-1.43048095703125	4.009810418641988
400.0	0.0	-0.5650634765625	2.0485479831695557	2.125051898635173
400.0	20.0	-0.663970947265625	1.9766788482666016	2.085213823088028
400.0	40.0	-0.789215087890625	1.8441696166992188	2.005946666816132
400.0	60.0	-0.948944091796875	1.4433631896972656	1.727365678346441
400.0	80.0	-1.030059814453125	1.1296615600585938	1.528776786069576
400.0	100.0	-1.1734619140625	0.79443359375	1.41708771733925
400.0	120.0	-1.128997802734375	0.2378387451171875	1.1537778413793383
400.0	140.0	-0.9398193359375	-0.7056884765625	1.1752687395464518
400.0	160.0	-0.736663818359375	-1.153961181640625	1.3690507623946022
400.0	180.0	-0.5047607421875	-1.5771484375	1.6559530792756076
400.0	200.0	-0.43115234375	-1.8225860595703125	1.8728887548546915
400.0	220.0	-0.220306396484375	-2.3915557861328125	2.401681491479931
400.0	240.0	-0.02557373046875	-2.474945068359375	2.4750771921470407
400.0	260.0	0.38720703125	-1.6903076171875	1.7340902876642619
400.0	280.0	-0.895233154296875	-0.19378662109375	0.9159670600339649
400.0	300.0	-0.984100341796875	-0.333740234375	1.0391515898873496
400.0	320.0	-0.9210205078125	-0.51806640625	1.0567268223604365
400.0	340.0	-0.9384765625	-0.768341064453125	1.2128834443947107
400.0	360.0	-1.03228759765625	-1.061248779296875	1.4804954089202773
400.0	380.0	-0.630859375	-1.52215576171875	1.647708018418002
400.0	400.0	-0.869720458984375	-1.96160888671875	2.1457686504443965
400.0	420.0	-0.798370361328125	-1.751190185546875	1.924594061043237
400.0	440.0	-0.77276611328125	-1.691558837890625	1.859714700668275
400.0	460.0	-0.78955078125	-1.727783203125	1.8996381848060884
400.0	480.0	-0.874267578125	-1.743865966796875	1.9507466027941591
400.0	500.0	-1.062957763671875	-1.947998046875	2.2191384810279704
400.0	520.0	-1.269012451171875	-2.1553955078125	2.5012241795424006
400.0	540.0	-1.4732666015625	-2.13372802734375	2.5929345872874943
400.0	560.0	-1.64349365234375	-2.0452880859375	2.623790147815195
400.0	580.0	-1.847869873046875	-1.9755859375	2.7050994185356716
400.0	600.0	-1.774017333984375	-0.62445068359375	1.8807116093430516
400.0	620.0	-2.044342041015625	-0.89154052734375	2.2302867287773345
400.0	640.0	-1.621429443359375	-0.97442626953125	1.8917029350681045
400.0	660.0	-1.077972412109375	-1.02398681640625	1.486799758354403
400.0	680.0	-0.8092041015625	-1.19189453125	1.440633142617936
400.0	700.0	-0.48529052734375	-3.1185302734375	3.1560636815938525
400.0	720.0	-0.41339111328125	-3.37890625	3.4041004184408212
400.0	740.0	0.387481689453125	-3.09765625	3.1217969669447614
400.0	760.0	-1.141204833984375	-1.82733154296875	2.1544115301023288
400.0	780.0	-2.8580322265625	-1.25140380859375	3.1199935416972813
400.0	800.0	-3.19708251953125	-1.16961669921875	3.404311951009139
420.0	0.0	-0.664947509765625	2.036914825439453	2.142703245164515
420.0	20.0	-0.736724853515625	1.9950103759765625	2.1266945972663223
420.0	40.0	-0.900848388671875	1.9284744262695312	2.128506855086051
420.0	60.0	-1.06488037109375	1.4159278869628906	1.7716720875545675
420.0	80.0	-1.0400390625	1.1402053833007812	1.543291796010709
420.0	100.0	-1.263702392578125	0.6151580810546875	1.405476147678986
420.0	120.0	-1.199615478515625	0.03037261962890625	1.1999999134655779
420.0	140.0	-0.95172119140625	-0.9449615478515625	1.3411657440785434
420.0	160.0	-0.82281494140625	-1.2564697265625	1.5019123148737459
420.0	180.0	-0.50970458984375	-1.794677734375	1.8656545605146653
420.0	200.0	-0.593170166015625	-2.0763702392578125	2.1594360875762333
420.0	220.0	-0.336456298828125	-2.65814208984375	2.6793510801722156
420.0	240.0	-0.09747314453125	-2.4444122314453125	2.4463548743271613
420.0	260.0	-0.701751708984375	0.164947509765625	0.7208766482834438
420.0	280.0	-1.267425537109375	0.66973876953125	1.4334983472366547
420.0	300.0	-1.12066650390625	0.21795654296875	1.1416647789961578
420.0	320.0	-1.24090576171875	0.09869384765625	1.244824318943033
420.0	340.0	-1.362548828125	-0.583648681640625	1.4822904886039208
420.0	360.0	-1.54156494140625	-0.834564208984375	1.752974582671001
420.0	380.0	-0.996551513671875	-1.240020751953125	1.5908382647761836
420.0	400.0	-1.051483154296875	-1.778106689453125	2.0657396309428875
420.0	420.0	-0.983856201171875	-1.5960693359375	1.874942759047413
420.0	440.0	-1.068206787109375	-1.574493408203125	1.9026547854252558
420.0	460.0	-1.099090576171875	-1.562652587890625	1.9104667505798398
420.0	480.0	-1.289703369140625	-1.575164794921875	2.0357993298785497
420.0	500.0	-1.495330810546875	-1.765472412109375	2.313635034073021
420.0	520.0	-1.646484375	-2.0155029296875	2.6025300875682564
420.0	540.0	-1.779296875	-2.0579833984375	2.7205133775868715
420.0	560.0	-1.876220703125	-1.9364013671875	2.6962667489846934
420.0	580.0	-1.9117431640625	-1.73162841796875	2.5793989422453936
420.0	600.0	-1.697509765625	-0.19525146484375	1.708702004129413
420.0	620.0	-2.56451416015625	-0.47650146484375	2.6084068938032186
420.0	640.0	-2.415985107421875	-0.5142822265625	2.4701154320886243
420.0	660.0	-2.234619140625	-0.57647705078125	2.307779992487382
420.0	680.0	-2.1983642578125	-0.7454833984375	2.321325248079947
420.0	700.0	-1.212249755859375	-2.8853759765625	3.1296875238121
420.0	720.0	0.29962158203125	-2.41534423828125	2.4338572024293743
420.0	740.0	0.717071533203125	-2.30572509765625	2.414655215489823
420.0	760.0	-1.29217529296875	-1.56036376953125	2.025944737899987
420.0	780.0	-2.12860107421875	-1.324951171875	2.5072770371496946
420.0	800.0	-2.725250244140625	-1.20941162109375	2.9815541857268246
440.0	0.0	-0.348297119140625	2.0296437740325928	2.0593117133331043
440.0	20.0	-0.409759521484375	1.9991588592529297	2.0407202184465607
440.0	40.0	-0.53240966796875	1.9537582397460938	2.0250015589925727
440.0	60.0	-0.949920654296875	1.3764610290527344	1.6724216615317788
440.0	80.0	-1.00244140625	1.113311767578125	1.4981161052443186
440.0	100.0	-1.1011962890625	0.42159271240234375	1.1791410781563783
440.0	120.0	-1.030548095703125	-0.19832611083984375	1.0494582525275578
440.0	140.0	-0.83013916015625	-1.071014404296875	1.3550656365786544
440.0	160.0	-0.78631591796875	-1.3340606689453125	1.5485511264655916
440.0	180.0	-0.58837890625	-1.9005126953125	1.9895070350124249
440.0	200.0	-0.85113525390625	-2.2308502197265625	2.387702645493385
440.0	220.0	-0.86895751953125	-2.653839111328125	2.792480832443574
440.0	240.0	-0.856689453125	-2.0517120361328125	2.2233846042256977
440.0	260.0	-1.2552490234375	0.63323974609375	1.4059312525417715
440.0	280.0	-1.284149169921875	0.884490966796875	1.559282963722849
440.0	300.0	-1.2618408203125	0.421966552734375	1.3305254704189076
440.0	320.0	-1.44476318359375	0.235504150390625	1.463831568698789
440.0	340.0	-1.5069580078125	-0.546234130859375	1.6029017945669397
440.0	360.0	-1.65301513671875	-0.73114013671875	1.8074913393270853
440.0	380.0	-1.1268310546875	-1.07977294921875	1.5606594271886165
440.0	400.0	-1.24505615234375	-1.520660400390625	1.9653429410169614
440.0	420.0	-1.135955810546875	-1.313201904296875	1.7363452551160863
440.0	440.0	-1.163604736328125	-1.30999755859375	1.752161404074074
440.0	460.0	-1.332366943359375	-1.272674560546875	1.842526040201328
440.0	480.0	-1.50433349609375	-1.221954345703125	1.9380897013431542
440.0	500.0	-1.70379638671875	-1.29144287109375	2.137930498565081
440.0	520.0	-1.82757568359375	-1.53570556640625	2.3871372951622
440.0	540.0	-1.8438720703125	-1.63153076171875	2.462063532509482
440.0	560.0	-1.8563232421875	-1.5115966796875	2.393921573804745
440.0	580.0	-1.81268310546875	-1.11968994140625	2.130616250228596
440.0	600.0	-2.125457763671875	0.280029296875	2.143825345559044
440.0	620.0	-2.977783203125	0.078369140625	2.978814282061855
440.0	640.0	-2.9786376953125	0.0784912109375	2.979671691668563
440.0	660.0	-2.902557373046875	0.03515625	2.902770274365996
440.0	680.0	-2.523223876953125	-0.18511962890625	2.5300055356130637
440.0	700.0	-1.085601806640625	-2.3541259765625	2.592381221214915
440.0	720.0	1.829010009765625	-1.129150390625	2.149478592699039
440.0	740.0	0.9776611328125	-1.9410400390625	2.17335172575816
440.0	760.0	-0.88031005859375	-1.5107421875	1.7485101533458753
440.0	780.0	-1.526519775390625	-1.36627197265625	2.0486487566014446
440.0	800.0	-2.47625732421875	-1.2386474609375	2.7687719061406844
460.0	0.0	-0.31732177734375	2.070324182510376	2.0945012129535407
460.0	20.0	-0.347747802734375	2.0687294006347656	2.097753528743847
460.0	40.0	-0.413330078125	2.0423011779785156	2.0837072383267405
460.0	60.0	-0.758941650390625	1.4942665100097656	1.6759549014321389
460.0	80.0	-0.894866943359375	1.1145782470703125	1.4293605266550777
460.0	100.0	-0.972625732421875	0.2682342529296875	1.008935295157195
460.0	120.0	-0.889068603515625	-0.510223388671875	1.0250711624589948
460.0	140.0	-0.84912109375	-1.1687164306640625	1.4446123103294333
460.0	160.0	-0.775604248046875	-1.3794097900390625	1.5825085524078437
460.0	180.0	-0.68292236328125	-1.9539031982421875	2.069811745635505
460.0	200.0	-0.952392578125	-2.377349853515625	2.5610240039637167
460.0	220.0	-1.202972412109375	-2.6476287841796875	2.908106050871092
460.0	240.0	-1.037933349609375	-1.8560638427734375	2.126564982943676
460.0	260.0	-1.257049560546875	0.753875732421875	1.4657770013224078
460.0	280.0	-1.516693115234375	0.966583251953125	1.798510825309548
460.0	300.0	-1.66058349609375	0.580596923828125	1.7591561430008489
460.0	320.0	-1.883453369140625	0.354217529296875	1.916472450046792
460.0	340.0	-2.09765625	-0.473846435546875	2.1505097506508872
460.0	360.0	-1.9971923828125	-0.6676025390625	2.1058182647434154
460.0	380.0	-1.516815185546875	-1.01446533203125	1.8247926504123353
460.0	400.0	-1.623382568359375	-1.166961669921875	1.9992925004410764
460.0	420.0	-1.60986328125	-0.986175537109375	1.887909418989688
460.0	440.0	-1.5345458984375	-0.999603271484375	1.8314032365302895
460.0	460.0	-1.64068603515625	-0.976531982421875	1.9093101839799453
460.0	480.0	-1.83441162109375	-0.955718994140625	2.0684450177282856
460.0	500.0	-1.982818603515625	-0.98773193359375	2.2152164650635164
460.0	520.0	-2.169036865234375	-1.0394287109375	2.4052303357198364
460.0	540.0	-2.190460205078125	-1.12445068359375	2.462215516534926
460.0	560.0	-2.32769775390625	-1.0728759765625	2.5630528076153913
460.0	580.0	-2.36669921875	-0.57159423828125	2.4347454005025213
460.0	600.0	-2.548004150390625	0.5494384765625	2.6065701198961007
460.0	620.0	-3.1195068359375	0.63818359375	3.1841170202730393
460.0	640.0	-3.0216064453125	0.74017333984375	3.1109423143750985
460.0	660.0	-2.951873779296875	0.74365234375	3.0441053886594145
460.0	680.0	-2.535003662109375	0.4892578125	2.5817855786258135
460.0	700.0	-0.408905029296875	-0.5111083984375	0.6545495534622451
460.0	720.0	1.6214599609375	-0.422119140625	1.6755049906835335
460.0	740.0	1.54534912109375	-1.9649658203125	2.4998389110223886
460.0	760.0	0.312774658203125	-1.52197265625	1.5537788623825342
460.0	780.0	-0.132720947265625	-1.465087890625	1.4710871412323259
460.0	800.0	-1.453277587890625	-1.30291748046875	1.9518221508058127
480.0	0.0	-0.35357666015625	2.1451029777526855	2.1740476627182503
480.0	20.0	-0.39459228515625	2.1595001220703125	2.1952548482412073
480.0	40.0	-0.411834716796875	2.150928497314453	2.1900002818535373
480.0	60.0	-0.561981201171875	1.9139328002929688	1.9947334745543999
480.0	80.0	-0.843780517578125	1.326690673828125	1.5722829598602577
480.0	100.0	-0.98626708984375	0.14678955078125	0.9971308563711289
480.0	120.0	-1.012481689453125	-0.6431427001953125	1.1994797640195403
480.0	140.0	-0.9378662109375	-1.1056365966796875	1.449836305772381
480.0	160.0	-0.830230712890625	-1.2956695556640625	1.5388445776301076
480.0	180.0	-0.811553955078125	-2.068634033203125	2.222131090941571
480.0	200.0	-1.06005859375	-2.56884765625	2.778975081429185
480.0	220.0	-1.4771728515625	-2.6244659423828125	3.0116210113692246
480.0	240.0	-1.233428955078125	-1.8903350830078125	2.2571472511281288
480.0	260.0	-0.947052001953125	0.8612060546875	1.280071624181175
480.0	280.0	-1.190765380859375	1.081573486328125	1.6086402327994744
480.0	300.0	-1.517364501953125	0.658599853515625	1.6541308288156225
480.0	320.0	-1.79315185546875	0.4149169921875	1.8405297300442998
480.0	340.0	-2.0887451171875	-0.48004150390625	2.143197613391541
480.0	360.0	-1.740936279296875	-0.661102294921875	1.86223397373236
480.0	380.0	-1.63604736328125	-0.894195556640625	1.8644668590284375
480.0	400.0	-1.8907470703125	-0.83990478515625	2.0689041862840503
480.0	420.0	-1.921356201171875	-0.720611572265625	2.0520454892289193
480.0	440.0	-1.931060791015625	-0.718841552734375	2.0605166722294337
480.0	460.0	-1.89080810546875	-0.7750244140625	2.0434818653707807
480.0	480.0	-2.027984619140625	-0.782806396484375	2.1738232379491667
480.0	500.0	-2.2005615234375	-0.8006591796875	2.3416930073029283
480.0	520.0	-2.346038818359375	-0.8572998046875	2.4977712249856427
480.0	540.0	-2.5543212890625	-0.852783203125	2.69291597330664
480.0	560.0	-2.708526611328125	-0.77117919921875	2.8161736028839357
480.0	580.0	-2.9593505859375	-0.18353271484375	2.9650362810438833
480.0	600.0	-3.0928955078125	0.63995361328125	3.158408341142492
480.0	620.0	-3.228790283203125	0.841552734375	3.3366596616438056
480.0	640.0	-3.076019287109375	0.9993896484375	3.234296573301975
480.0	660.0	-3.02362060546875	1.1378173828125	3.2306206775858874
480.0	680.0	-2.48883056640625	1.25555419921875	2.7875964441529
480.0	700.0	-0.927215576171875	0.77783203125	1.2102691409493358
480.0	720.0	0.515228271484375	-0.0169677734375	0.5155075916727155
480.0	740.0	4.342864990234375	-2.67095947265625	5.098480246894713
480.0	760.0	5.402923583984375	-1.929931640625	5.737265846364457
480.0	780.0	5.601348876953125	-1.93310546875	5.925538456094534
480.0	800.0	5.5810546875	-1.93402099609375	5.906657992316568
500.0	0.0	-0.481781005859375	2.142183780670166	2.1956922115299307
500.0	20.0	-0.630279541015625	2.178863525390625	2.268192796501331
500.0	40.0	-0.654388427734375	2.1715164184570312	2.2679743759533793
500.0	60.0	-0.729583740234375	2.1079368591308594	2.230625525743138
500.0	80.0	-0.92816162109375	1.7389984130859375	1.9711923994341056
500.0	100.0	-1.112762451171875	0.2926177978515625	1.1505935200397825
500.0	120.0	-1.2579345703125	-0.67376708984375	1.427011378561436
500.0	140.0	-1.057647705078125	-0.9923095703125	1.4502747847876287
500.0	160.0	-0.822509765625	-1.1932830810546875	1.4492918360633444
500.0	180.0	-0.98382568359375	-2.0789031982421875	2.299945974009021
500.0	200.0	-1.217529296875	-2.5303497314453125	2.8080326479893887
500.0	220.0	-1.541168212890625	-2.551239013671875	2.980607314844732
500.0	240.0	-1.158416748046875	-1.8828125	2.210636169140401
500.0	260.0	-0.42913818359375	1.084197998046875	1.1660381124075638
500.0	280.0	-0.7635498046875	1.4620361328125	1.6494113974044347
500.0	300.0	-1.27728271484375	0.845062255859375	1.5315290888248765
500.0	320.0	-1.625244140625	0.485107421875	1.6960977941716993
500.0	340.0	-1.790496826171875	-0.386505126953125	1.8317382721591555
500.0	360.0	-1.193511962890625	-0.75115966796875	1.4102168813150533
500.0	380.0	-1.4862060546875	-0.8607177734375	1.7174526259844816
500.0	400.0	-1.9388427734375	-0.631439208984375	2.039074980169594
500.0	420.0	-2.03619384765625	-0.504180908203125	2.097685337086974
500.0	440.0	-2.08258056640625	-0.5074462890625	2.1435119668096747
500.0	460.0	-2.10675048828125	-0.5673828125	2.181815958277346
500.0	480.0	-2.252777099609375	-0.5909423828125	2.328994967862435
500.0	500.0	-2.41729736328125	-0.59686279296875	2.489893920663477
500.0	520.0	-2.557403564453125	-0.612060546875	2.6296256586287092
500.0	540.0	-2.68304443359375	-0.5833740234375	2.745733542035728
500.0	560.0	-2.800994873046875	-0.4739990234375	2.8408180781342867
500.0	580.0	-3.094818115234375	0.08673095703125	3.0960331757412427
500.0	600.0	-3.319580078125	0.4385986328125	3.3484295805331454
500.0	620.0	-3.486785888671875	0.62811279296875	3.5429086234522504
500.0	640.0	-3.139678955078125	0.962158203125	3.2837984634872455
500.0	660.0	-2.848052978515625	1.2996826171875	3.1305879118547484
500.0	680.0	-2.445831298828125	1.41278076171875	2.8245424802983377
500.0	700.0	-2.04852294921875	1.5936279296875	2.5953990544338175
500.0	720.0	-1.39227294921875	1.015869140625	1.723488925406964
500.0	740.0	3.990966796875	-2.811279296875	4.881711509173467
500.0	760.0	5.63604736328125	-1.83306884765625	5.926649245686583
500.0	780.0	5.75018310546875	-1.822998046875	6.032240680321725
500.0	800.0	5.73583984375	-1.82318115234375	6.018625111054144
520.0	0.0	-0.8175048828125	2.15291166305542	2.3028987955058584
520.0	20.0	-0.82275390625	2.1542892456054688	2.3060542369989943
520.0	40.0	-0.8128662109375	2.142261505126953	2.291295666917015
520.0	60.0	-0.809326171875	2.1058197021484375	2.255988801044539
520.0	80.0	-0.8751220703125	1.95013427734375	2.137489728073346
520.0	100.0	-0.9923095703125	1.0649795532226562	1.4556303555903563
520.0	120.0	-1.114501953125	-0.233795166015625	1.1387601956389735
520.0	140.0	-1.1231689453125	-0.632843017578125	1.2891853104235174
520.0	160.0	-1.0555419921875	-0.9668426513671875	1.4314166443680503
520.0	180.0	-1.12957763671875	-1.9962310791015625	2.2936617358595197
520.0	200.0	-1.2423095703125	-2.306488037109375	2.6197748250219304
520.0	220.0	-1.31817626953125	-2.3327484130859375	2.6794222952551325
520.0	240.0	-1.21905517578125	-1.829193115234375	2.1981908412191813
520.0	260.0	-0.3162841796875	0.855133056640625	0.9117500901453935
520.0	280.0	-0.7901611328125	1.6141357421875	1.7971613199751226
520.0	300.0	-1.2774658203125	1.14019775390625	1.7122995766160622
520.0	320.0	-1.4395751953125	0.917694091796875	1.7072021523761953
520.0	340.0	-1.84765625	0.212677001953125	1.8598562109270254
520.0	360.0	-1.364501953125	-0.60296630859375	1.4917888420889576
520.0	380.0	-1.6068115234375	-0.807891845703125	1.7984806104612698
520.0	400.0	-1.92718505859375	-0.512359619140625	1.9941300432501692
520.0	420.0	-2.0849609375	-0.363616943359375	2.1164308144607262
520.0	440.0	-2.18701171875	-0.321136474609375	2.210463501909581
520.0	460.0	-2.196533203125	-0.363494873046875	2.2264066643724223
520.0	480.0	-2.38525390625	-0.32708740234375	2.4075760353627187
520.0	500.0	-2.5736083984375	-0.314849853515625	2.5927959076577634
520.0	520.0	-1.71307373046875	5.17718505859375	5.453243689488715
520.0	540.0	-1.5469970703125	5.606689453125	5.8161986347904735
520.0	560.0	-1.354248046875	6.59521484375	6.732818622812075
520.0	580.0	-2.8992919921875	5.43255615234375	6.157804836492505
520.0	600.0	-4.14013671875	3.73846435546875	5.578247734463968
520.0	620.0	-3.5003662109375	2.0330810546875	4.047960250002733
520.0	640.0	-2.89007568359375	0.8868408203125	3.023081887324991
520.0	660.0	-2.798095703125	1.0399169921875	2.98509077156573
520.0	680.0	-2.830322265625	1.3858642578125	3.1514034759730185
520.0	700.0	-2.33544921875	1.305908203125	2.675765178103107
520.0	720.0	-1.5447998046875	1.18017578125	1.9440219420602192
520.0	740.0	3.8687744140625	-3.3375244140625	5.109450526364638
520.0	760.0	5.716552734375	-1.7635498046875	5.982397770000221
520.0	780.0	5.809326171875	-1.73419189453125	6.06264728466779
520.0	800.0	5.8013916015625	-1.72601318359375	6.052707330163861
540.0	0.0	-1.3221435546875	2.209465503692627	2.574840070996529
540.0	20.0	-1.0802001953125	2.153057098388672	2.4088352643705235
540.0	40.0	-0.90576171875	2.1224899291992188	2.3076758417735057
540.0	60.0	-0.7735595703125	2.0746383666992188	2.214163219232598
540.0	80.0	-0.7806396484375	1.9880905151367188	2.135860987304466
540.0	100.0	-0.8778076171875	1.5517501831054688	1.7828277660952705
540.0	120.0	-1.03076171875	0.9551620483398438	1.4052772891601217
540.0	140.0	-1.20556640625	0.3258209228515625	1.2488192958336222
540.0	160.0	-1.3431396484375	-0.5324249267578125	1.4448184722787403
540.0	180.0	-1.3433837890625	-1.9976806640625	2.4073653732421074
540.0	200.0	-1.301513671875	-1.98529052734375	2.3738821192380994
540.0	220.0	-1.1368408203125	-2.0033416748046875	2.3034289476209264
540.0	240.0	-1.1678466796875	-1.8361968994140625	2.1761169363512924
540.0	260.0	-0.6583251953125	-0.37884521484375	0.7595497084412898
540.0	280.0	-0.1646728515625	1.860870361328125	1.8681422991065728
540.0	300.0	-0.2677001953125	1.610321044921875	1.6324206756497022
540.0	320.0	-0.285400390625	1.451324462890625	1.4791200355460214
540.0	340.0	-0.621826171875	0.95452880859375	1.1392071955812608
540.0	360.0	-0.68505859375	-0.1756591796875	0.7072209161776912
540.0	380.0	-1.264892578125	-0.758819580078125	1.4750458939658966
540.0	400.0	-1.55126953125	-0.44940185546875	1.6150539267415656
540.0	420.0	-1.6951904296875	-0.2322998046875	1.7110329605714618
540.0	440.0	-1.8931884765625	-0.1171875	1.8968119353128527
540.0	460.0	-1.9342041015625	-0.066802978515625	1.9353573686634096
540.0	480.0	-2.0421142578125	0.070831298828125	2.0433422901840936
540.0	500.0	-1.22998046875	3.459686279296875	3.67182258621812
540.0	520.0	-0.70849609375	6.01776123046875	6.059324792564909
540.0	540.0	-0.6378173828125	5.8758544921875	5.910370295267278
540.0	560.0	-2.96484375	5.56939697265625	6.309396254868342
540.0	580.0	-2.6114501953125	2.3592529296875	3.519338930656828
540.0	600.0	-2.186767578125	0.50201416015625	2.2436511889632182
540.0	620.0	-2.3321533203125	0.5616455078125	2.39882987848046
540.0	640.0	-2.428955078125	0.5565185546875	2.491893993182834
540.0	660.0	-2.516357421875	0.6204833984375	2.5917280571776713
540.0	680.0	-2.4486083984375	0.6754150390625	2.5400528663574025
540.0	700.0	-1.939208984375	0.2388916015625	1.9538681333134575
540.0	720.0	-0.656005859375	-0.6517333984375	0.9247162322427488
540.0	740.0	3.7701416015625	-4.0303955078125	5.518881738652082
540.0	760.0	5.8076171875	-1.6549072265625	6.038802474421083
540.0	780.0	5.8946533203125	-1.5660400390625	6.09913265724054
540.0	800.0	5.8702392578125	-1.5657958984375	6.075477408362799
560.0	0.0	-1.5654296875	2.1921944618225098	2.693749554979384
560.0	20.0	-1.26416015625	2.1159706115722656	2.464839250273237
560.0	40.0	-1.0257568359375	2.0915451049804688	2.3295360080153884
560.0	60.0	-0.8824462890625	1.9782142639160156	2.16611244561333
560.0	80.0	-0.8338623046875	1.9383087158203125	2.1100632741706438
560.0	100.0	-0.879150390625	1.6643447875976562	1.88227229202886
560.0	120.0	-0.946044921875	1.435150146484375	1.7189115559445163
560.0	140.0	-1.0701904296875	1.210601806640625	1.6158169110503395
560.0	160.0	-1.302734375	0.7563018798828125	1.5063563274739868
560.0	180.0	-1.3760986328125	-1.4415283203125	1.992900234706045
560.0	200.0	-1.447021484375	-1.5417022705078125	2.1144070249438194
560.0	220.0	-1.573974609375	-1.654327392578125	2.283461230849239
560.0	240.0	-1.7166748046875	-1.5848846435546875	2.3364142865562894
560.0	260.0	-1.8172607421875	-0.946014404296875	2.0487508043276113
560.0	280.0	-1.689208984375	2.044891357421875	2.6523588853230056
560.0	300.0	-1.6495361328125	1.851409912109375	2.4796548380996217
560.0	320.0	-1.30615234375	1.65966796875	2.1119970908072694
560.0	340.0	-1.06103515625	1.260772705078125	1.6478299113283734
560.0	360.0	-0.5274658203125	0.3253173828125	0.6197189614316422
560.0	380.0	-0.719970703125	-0.6427001953125	0.9651017326753861
560.0	400.0	-0.68408203125	-0.261993408203125	0.7325358499220467
560.0	420.0	-0.8486328125	0.027496337890625	0.8490781466090478
560.0	440.0	-1.0731201171875	0.151092529296875	1.0837046361079392
560.0	460.0	-1.1090087890625	0.33551025390625	1.1586490515657055
560.0	480.0	-0.9346923828125	0.40576171875	1.0189663502249047
560.0	500.0	-0.8427734375	2.980438232421875	3.0973019104113173
560.0	520.0	-1.090576171875	6.83343505859375	6.919912650220355
560.0	540.0	-2.673095703125	6.7568359375	7.266379602274908
560.0	560.0	-3.6202392578125	6.65850830078125	7.579041171241888
560.0	580.0	-3.949462890625	6.6944580078125	7.7726459550650375
560.0	600.0	-4.68798828125	6.64947509765625	8.135892895035425
560.0	620.0	-4.964599609375	6.397705078125	8.09801701332325
560.0	640.0	-5.81982421875	6.44287109375	8.682219869816034
560.0	660.0	-6.287353515625	6.656982421875	9.156758662080966
560.0	680.0	-6.423095703125	6.3651123046875	9.04272155176676
560.0	700.0	-6.57958984375	6.3310546875	9.130895682686003
560.0	720.0	-6.619873046875	6.32318115234375	9.154525604426334
560.0	740.0	-6.4296875	6.221923828125	8.947246362465153
560.0	760.0	-0.71923828125	-2.86151123046875	2.9505169423872544
560.0	780.0	5.6962890625	-0.6793212890625	5.736652900196304
560.0	800.0	5.1571044921875	-3.56219482421875	6.26777143082223
580.0	0.0	-1.742919921875	2.0799672603607178	2.7136753044977997
580.0	20.0	-1.5087890625	2.021627426147461	2.5225823842386665
580.0	40.0	-1.23095703125	2.0083045959472656	2.3555344537677056
580.0	60.0	-1.0726318359375	1.8138580322265625	2.1072778688486884
580.0	80.0	-1.0147705078125	1.6606521606445312	1.9461564125679593
580.0	100.0	-1.0538330078125	1.4874954223632812	1.8229664395997138
580.0	120.0	-1.098876953125	1.3350753784179688	1.7291491619195742
580.0	140.0	-1.1656494140625	1.2821807861328125	1.7328375933226998
580.0	160.0	-1.345458984375	1.0951080322265625	1.7347972448913274
580.0	180.0	-1.4163818359375	0.197418212890625	1.4300739337372077
580.0	200.0	-1.4764404296875	-0.8258209228515625	1.6917022607525285
580.0	220.0	-1.5911865234375	-0.9224090576171875	1.8392153277806669
580.0	240.0	-1.7327880859375	-0.80609130859375	1.9111090362816374
580.0	260.0	-1.8914794921875	-0.56732177734375	1.9747274921908478
580.0	280.0	-1.900634765625	2.108612060546875	2.838777436536041
580.0	300.0	-2.05859375	1.93072509765625	2.822323091047302
580.0	320.0	-2.160888671875	1.768218994140625	2.792138654056669
580.0	340.0	-2.23583984375	1.493408203125	2.6887260678732345
580.0	360.0	-2.271728515625	0.96600341796875	2.4685852329281794
580.0	380.0	-2.26220703125	0.28570556640625	2.2801772569062377
580.0	400.0	-1.9423828125	0.90521240234375	2.1429560153331084
580.0	420.0	-1.6214599609375	1.347869873046875	2.1085268790297262
580.0	440.0	-1.37158203125	1.465911865234375	2.0075195802489203
580.0	460.0	-1.24072265625	1.62115478515625	2.0414542726123117
580.0	480.0	-1.1142578125	2.15301513671875	2.4242616714491327
580.0	500.0	-1.4139404296875	5.3232421875	5.507824881519443
580.0	520.0	-3.02978515625	6.4505615234375	7.126664160789756
580.0	540.0	-3.4478759765625	6.443115234375	7.307638652341263
580.0	560.0	-3.9422607421875	6.55877685546875	7.652383524054795
580.0	580.0	-4.1099853515625	6.609619140625	7.783254124990054
580.0	600.0	-4.536376953125	6.60150146484375	8.009902462026478
580.0	620.0	-4.7252197265625	6.381103515625	7.940162689858258
580.0	640.0	-5.2421875	6.251220703125	8.158326425458524
580.0	660.0	-5.68603515625	6.35406494140625	8.526730737962762
580.0	680.0	-5.842529296875	6.439453125	8.694924101676504
580.0	700.0	-5.885498046875	6.49395751953125	8.764164051707722
580.0	720.0	-5.971923828125	6.60455322265625	8.904156191342683
580.0	740.0	-5.5206298828125	6.48138427734375	8.513853208365829
580.0	760.0	-3.5224609375	-2.71539306640625	4.447593794547847
580.0	780.0	5.5106201171875	-1.72735595703125	5.775005859585159
580.0	800.0	5.495361328125	-1.53497314453125	5.705711058324275
600.0	0.0	-1.8704833984375	1.972266674041748	2.718187627329283
600.0	20.0	-1.7061767578125	1.9302940368652344	2.5762519670360384
600.0	40.0	-1.4697265625	1.9252777099609375	2.422145831487134
600.0	60.0	-1.2559814453125	1.7274932861328125	2.135818916622666
600.0	80.0	-1.14306640625	1.52728271484375	1.9076669783161277
600.0	100.0	-1.2183837890625	1.2490692138671875	1.7448876635706634
600.0	120.0	-1.2059326171875	1.2266693115234375	1.7201718161364223
600.0	140.0	-1.2392578125	1.240814208984375	1.7536760895501213
600.0	160.0	-1.400390625	1.2608795166015625	1.8843861223149783
600.0	180.0	-1.465087890625	0.9542083740234375	1.7484267637829343
600.0	200.0	-1.512451171875	-0.2411651611328125	1.5315577632757689
600.0	220.0	-1.6253662109375	-0.144073486328125	1.6317390995867158
600.0	240.0	-1.7430419921875	0.0548248291015625	1.743903996329782
600.0	260.0	-1.879638671875	0.111968994140625	1.8829706828458264
600.0	280.0	-1.91552734375	2.027862548828125	2.7895289067499607
600.0	300.0	-2.156005859375	0.995819091796875	2.3748719816542714
600.0	320.0	-2.30810546875	0.6103515625	2.3874421217528705
600.0	340.0	-2.42529296875	0.374053955078125	2.4539686928683047
600.0	360.0	-2.380615234375	0.58489990234375	2.451415262639128
600.0	380.0	-2.1998291015625	1.01849365234375	2.424165298808187
600.0	400.0	-1.9000244140625	1.907806396484375	2.6925486106104457
600.0	420.0	-1.673583984375	2.55279541015625	3.0524822290836218
600.0	440.0	-1.541748046875	3.07342529296875	3.4384487885531936
600.0	460.0	-1.3787841796875	3.329132080078125	3.6033548563473228
600.0	480.0	-1.1988525390625	3.520965576171875	3.7194685102853
600.0	500.0	-1.416748046875	5.131195068359375	5.323188692680328
600.0	520.0	-3.048828125	6.4461669921875	7.130807936479474
600.0	540.0	-3.4580078125	6.45465087890625	7.3225907983360825
600.0	560.0	-3.9525146484375	6.58355712890625	7.678905945229784
600.0	580.0	-4.1185302734375	6.64837646484375	7.820690585332567
600.0	600.0	-4.5408935546875	6.63751220703125	8.04215658722779
600.0	620.0	-4.7073974609375	6.4605712890625	7.993658251157571
600.0	640.0	-5.226318359375	6.3433837890625	8.219058430798574
600.0	660.0	-5.6781005859375	6.40057373046875	8.556177320695875
600.0	680.0	-5.8370361328125	6.48016357421875	8.721439718555088
600.0	700.0	-5.8739013671875	6.54833984375	8.796787594383018
600.0	720.0	-5.9608154296875	6.65704345703125	8.935745529926596
600.0	740.0	-5.519775390625	6.51397705078125	8.538138988155097
600.0	760.0	-4.4676513671875	5.0638427734375	6.752955824883466
600.0	780.0	5.6441650390625	0.2230224609375	5.648569553989577
600.0	800.0	5.5037841796875	-1.45074462890625	5.691774791300051
620.0	0.0	-2.0872802734375	1.8203179836273193	2.7695300145328545
620.0	20.0	-1.9161376953125	1.7897396087646484	2.621974739500466
620.0	40.0	-1.79833984375	1.8059921264648438	2.5486533217508778
620.0	60.0	-1.63037109375	1.6356925964355469	2.30945884859844
620.0	80.0	-1.2716064453125	1.5037460327148438	1.969323508889772
620.0	100.0	-1.294677734375	1.165130615234375	1.74175767156135
620.0	120.0	-1.26904296875	1.15667724609375	1.7170824989396505
620.0	140.0	-1.2578125	1.1904449462890625	1.731834707846398
620.0	160.0	-1.439697265625	1.2813720703125	1.927340810345966
620.0	180.0	-1.5361328125	1.2075958251953125	1.9539681918261382
620.0	200.0	-1.6197509765625	1.179046630859375	2.0034330994111125
620.0	220.0	-1.7264404296875	1.839141845703125	2.522506548232503
620.0	240.0	-1.7783203125	1.86944580078125	2.580164866032546
620.0	260.0	-1.8480224609375	1.966827392578125	2.6988140003203553
620.0	280.0	-1.94677734375	2.000885009765625	2.7916810076445144
620.0	300.0	-2.1807861328125	1.0457763671875	2.4185690743154686
620.0	320.0	-2.322509765625	0.720184326171875	2.4316079196875324
620.0	340.0	-2.404296875	0.6881103515625	2.5008277267861203
620.0	360.0	-2.319580078125	1.201751708984375	2.612404813362823
620.0	380.0	-2.0701904296875	1.913970947265625	2.8193923462594896
620.0	400.0	-1.80322265625	2.651702880859375	3.2067335586810475
620.0	420.0	-1.62255859375	3.124114990234375	3.5203395947492204
620.0	440.0	-1.5272216796875	3.3089599609375	3.644395983149335
620.0	460.0	-1.3800048828125	3.50390625	3.76586941958632
620.0	480.0	-1.2420654296875	3.803619384765625	4.001280664461021
620.0	500.0	-1.4678955078125	4.967559814453125	5.179900359275812
620.0	520.0	-3.0938720703125	6.46875	7.170548859742869
620.0	540.0	-3.4769287109375	6.48052978515625	7.354338825294822
620.0	560.0	-3.962890625	6.60986328125	7.706801846585256
620.0	580.0	-4.1011962890625	6.68798828125	7.845316963103361
620.0	600.0	-4.4986572265625	6.7369384765625	8.100880006461722
620.0	620.0	-4.6668701171875	6.5767822265625	8.064350013877501
620.0	640.0	-5.2445068359375	6.35968017578125	8.243202283725676
620.0	660.0	-5.6954345703125	6.40960693359375	8.57444085569921
620.0	680.0	-5.8389892578125	6.5108642578125	8.745578822268431
620.0	700.0	-5.8763427734375	6.5833740234375	8.824523665524547
620.0	720.0	-5.9697265625	6.69232177734375	8.967987845806187
620.0	740.0	-5.56396484375	6.5616455078125	8.603074831284564
620.0	760.0	-4.717529296875	5.48309326171875	7.233214664558179
620.0	780.0	5.2470703125	1.74365234375	5.529201602418175
620.0	800.0	5.377685546875	-1.4307861328125	5.564768710280492
