# Supplementary material for: Real-time emotion detection by quantitative facial motion analysis
Source: PLoS One. 2023 Mar 10;18(3):e0282730. doi: 10.1371/journal.pone.0282730 (PMC10004542; doi:10.1371/journal.pone.0282730)
Supplement: S1 Dataset — Data from each participant is organized into folders by Study ID and subsequently by emotions. The data files (.csv) contain the pixel displacement results after DISC-processing of videos. (ZIP) [file pone.0282730.s004.zip › S1_Dataset/1/happy/result/102125_cropped_result.csv]

pos_x	pos_y	disp_x	disp_y	disp_xy_indi
0.0	0.0	1.8016326427459717	2.3843393325805664	2.988470216063492
0.0	20.0	1.7153127193450928	2.3262367248535156	2.8902724828645945
0.0	40.0	1.7223551273345947	2.1881446838378906	2.7846874765516847
0.0	60.0	1.770190954208374	1.9556732177734375	2.637846422572297
0.0	80.0	1.830704689025879	1.8049545288085938	2.5708637671973196
0.0	100.0	1.8393285274505615	1.7795639038085938	2.559292308360249
0.0	120.0	1.8272902965545654	1.7585067749023438	2.536007867744088
0.0	140.0	1.7153534889221191	2.005889892578125	2.6393241280874102
0.0	160.0	1.7148549556732178	2.102630615234375	2.7132605888704977
0.0	180.0	1.7299790382385254	2.347015380859375	2.9157003739642335
0.0	200.0	1.4520750045776367	2.953643798828125	3.2912814387826184
0.0	220.0	1.401270866394043	3.054168701171875	3.3602836928186
0.0	240.0	1.3982932567596436	3.1932373046875	3.4859702402555564
0.0	260.0	1.5834646224975586	3.018280029296875	3.408426989969666
0.0	280.0	1.9561693668365479	2.144561767578125	2.902713173344468
0.0	300.0	2.1186695098876953	1.73370361328125	2.7376063834730204
0.0	320.0	2.0433189868927	1.82025146484375	2.7365065096692223
0.0	340.0	1.6614046096801758	2.9735107421875	3.4061754815292464
0.0	360.0	1.4325478076934814	2.959716796875	3.288178331391321
0.0	380.0	1.3525052070617676	2.78765869140625	3.098436914784937
0.0	400.0	1.3158185482025146	2.350799560546875	2.694000190360267
0.0	420.0	1.2560594081878662	2.402587890625	2.7111093318188293
0.0	440.0	1.1551191806793213	2.38330078125	2.648475587102914
0.0	460.0	0.8715100288391113	3.330535888671875	3.4426732398092192
0.0	480.0	0.6763660907745361	3.4613037109375	3.5267682753619263
0.0	500.0	0.7638375759124756	5.90179443359375	5.951018852160865
0.0	520.0	1.4938232898712158	6.7220458984375	6.886029994275517
0.0	540.0	2.185537099838257	6.8699951171875	7.209258306160871
0.0	560.0	2.354055404663086	6.9049072265625	7.2951573427622876
0.0	580.0	2.765425443649292	6.8096923828125	7.349795115029906
0.0	600.0	2.98130464553833	6.5384521484375	7.186065257629894
0.0	620.0	3.183537006378174	6.3701171875	7.121327183430222
0.0	640.0	2.7746710777282715	6.3917236328125	6.967993297057309
0.0	660.0	2.4699792861938477	6.46142578125	6.91742877092557
0.0	680.0	2.4193553924560547	6.5379638671875	6.971244655271792
0.0	700.0	2.3699862957000732	6.679931640625	7.087899672345056
0.0	720.0	2.4937541484832764	6.6510009765625	7.103141821990666
0.0	740.0	2.5459752082824707	7.7291259765625	8.137651880165567
0.0	760.0	2.59660005569458	7.41943359375	7.8606823305168065
0.0	780.0	4.797703266143799	6.2364501953125	7.868371347908041
0.0	800.0	4.733275890350342	6.5665283203125	8.094639883011345
20.0	0.0	1.7419605255126953	2.433042049407959	2.9923435776380605
20.0	20.0	1.7031288146972656	2.234842300415039	2.8098341351717715
20.0	40.0	1.7490081787109375	2.0705833435058594	2.710414173443176
20.0	60.0	1.780660629272461	1.8817825317382812	2.5907253373131494
20.0	80.0	1.8469924926757812	1.7198867797851562	2.5237654017916267
20.0	100.0	1.8495769500732422	1.69952392578125	2.5118352789434955
20.0	120.0	1.8186092376708984	1.738311767578125	2.5157637728217868
20.0	140.0	1.720052719116211	1.9813690185546875	2.62381488375751
20.0	160.0	1.7212467193603516	2.1810302734375	2.7784138141320183
20.0	180.0	1.8710880279541016	2.2310028076171875	2.911759594463276
20.0	200.0	1.8048992156982422	2.57684326171875	3.146074120915376
20.0	220.0	1.7726879119873047	2.664215087890625	3.200072572278629
20.0	240.0	1.726633071899414	2.8479156494140625	3.330448214753433
20.0	260.0	1.8181781768798828	2.69696044921875	3.252593972129392
20.0	280.0	2.036844253540039	2.019195556640625	2.8680804049287603
20.0	300.0	2.1436214447021484	1.65618896484375	2.7088881087001617
20.0	320.0	2.112302780151367	1.36114501953125	2.5128746087359635
20.0	340.0	1.7728385925292969	2.183013916015625	2.8122066838479585
20.0	360.0	1.5189685821533203	2.2073974609375	2.6795277763296634
20.0	380.0	1.3923664093017578	2.0489501953125	2.477272920092375
20.0	400.0	1.3297920227050781	1.63909912109375	2.1106853750429897
20.0	420.0	1.2392330169677734	1.602996826171875	2.0261533246672507
20.0	440.0	1.0970745086669922	1.252838134765625	1.6652855219120632
20.0	460.0	0.8622627258300781	3.0491943359375	3.168766811658638
20.0	480.0	0.6894073486328125	3.431304931640625	3.499876573002282
20.0	500.0	0.7704944610595703	5.88238525390625	5.932631624321299
20.0	520.0	1.5171165466308594	6.7142333984375	6.88350003593773
20.0	540.0	2.185039520263672	6.86181640625	7.201313914709993
20.0	560.0	2.325796127319336	6.885498046875	7.267696401155806
20.0	580.0	2.9536170959472656	6.803955078125	7.417388937801154
20.0	600.0	3.185546875	6.419189453125	7.166149742220958
20.0	620.0	3.877941131591797	6.4207763671875	7.500986373639468
20.0	640.0	4.080364227294922	6.4779052734375	7.655888515320574
20.0	660.0	3.916269302368164	6.4864501953125	7.577017974436962
20.0	680.0	3.8230628967285156	6.5472412109375	7.58170016464253
20.0	700.0	3.4161319732666016	6.79638671875	7.606630666042341
20.0	720.0	3.0924243927001953	7.02587890625	7.6763313522708145
20.0	740.0	2.829935073852539	7.5306396484375	8.044816097142286
20.0	760.0	2.603443145751953	7.423583984375	7.866861851223258
20.0	780.0	4.77153205871582	5.0916748046875	6.978013363704767
20.0	800.0	4.750186920166016	4.540771484375	6.571368308794557
40.0	0.0	1.8553085327148438	2.0291996002197266	2.7495128239556195
40.0	20.0	1.8364219665527344	1.894510269165039	2.6384872179355354
40.0	40.0	1.8191146850585938	1.867340087890625	2.606940206686604
40.0	60.0	1.8393325805664062	1.7173118591308594	2.5164070345324827
40.0	80.0	1.8549957275390625	1.6261215209960938	2.4668361012103794
40.0	100.0	1.8398170471191406	1.6480636596679688	2.470028459995628
40.0	120.0	1.8078575134277344	1.6911773681640625	2.4755665370673103
40.0	140.0	1.6760292053222656	1.998992919921875	2.608648422266015
40.0	160.0	1.7110671997070312	2.1952056884765625	2.7832856440964013
40.0	180.0	1.8881568908691406	2.2289276123046875	2.9211735219652555
40.0	200.0	1.8999176025390625	2.421875	3.078175662963824
40.0	220.0	1.9737625122070312	2.3201904296875	3.0461487298894774
40.0	240.0	1.9249610900878906	2.3692626953125	3.0526842152033695
40.0	260.0	2.026195526123047	2.034027099609375	2.871016292539347
40.0	280.0	2.156635284423828	1.4312744140625	2.588362841328819
40.0	300.0	2.26666259765625	1.012359619140625	2.482464769151887
40.0	320.0	2.2747230529785156	0.2388916015625	2.287232862007932
40.0	340.0	2.0049514770507812	0.3701171875	2.0388273977487694
40.0	360.0	1.6764869689941406	0.509063720703125	1.7520714679896108
40.0	380.0	1.4442520141601562	0.1959228515625	1.4574805810610478
40.0	400.0	1.3282127380371094	-0.3389892578125	1.3707891137575847
40.0	420.0	1.1788101196289062	-0.4154052734375	1.2498619281101415
40.0	440.0	1.0177268981933594	-0.898834228515625	1.3578184744867612
40.0	460.0	0.7633895874023438	1.100616455078125	1.3394477381902807
40.0	480.0	0.6544837951660156	2.90240478515625	2.9752819320247297
40.0	500.0	0.7614364624023438	5.747528076171875	5.7977464995168395
40.0	520.0	1.5148963928222656	6.6890869140625	6.858483420178844
40.0	540.0	2.1820945739746094	6.8541259765625	7.193092494355837
40.0	560.0	2.3224258422851562	6.879150390625	7.260604099505082
40.0	580.0	2.9526329040527344	6.804443359375	7.4174450113929
40.0	600.0	3.1845932006835938	6.421875	7.168131720990147
40.0	620.0	3.8963394165039062	6.4542236328125	7.539128832362357
40.0	640.0	4.130260467529297	6.5059814453125	7.706286141611006
40.0	660.0	3.9772186279296875	6.494140625	7.615256428487901
40.0	680.0	3.8890113830566406	6.54248046875	7.6110748400944885
40.0	700.0	3.5589065551757812	6.7125244140625	7.597618039744973
40.0	720.0	3.1377830505371094	6.9658203125	7.6399172180250465
40.0	740.0	2.8283653259277344	7.48681640625	8.00325373318905
40.0	760.0	2.5969390869140625	7.3125	7.759945159029286
40.0	780.0	4.659698486328125	2.9952392578125	5.539336439956486
40.0	800.0	4.751819610595703	2.9639892578125	5.600448368842426
60.0	0.0	2.0660324096679688	1.5613353252410889	2.5896443608426485
60.0	20.0	1.9762344360351562	1.5782470703125	2.5291038652299713
60.0	40.0	1.8323974609375	1.6822357177734375	2.4874881838921183
60.0	60.0	1.8001022338867188	1.6024703979492188	2.4100372255937215
60.0	80.0	1.72418212890625	1.6819305419921875	2.4086706627776704
60.0	100.0	1.7042961120605469	1.7021560668945312	2.408725910860461
60.0	120.0	1.7944183349609375	1.6312255859375	2.4250431074645094
60.0	140.0	1.7580070495605469	1.9004058837890625	2.5888474867099966
60.0	160.0	1.870574951171875	2.0555267333984375	2.779251841713398
60.0	180.0	2.1414756774902344	1.9845733642578125	2.919665993808852
60.0	200.0	2.1306800842285156	2.0493011474609375	2.956253171552252
60.0	220.0	2.0752296447753906	2.0320587158203125	2.90445187653297
60.0	240.0	2.056304931640625	1.842529296875	2.761033172877906
60.0	260.0	2.0618209838867188	1.581512451171875	2.598516384941082
60.0	280.0	2.234569549560547	0.807647705078125	2.3760462721380633
60.0	300.0	2.331401824951172	0.315521240234375	2.3526555469138897
60.0	320.0	2.199298858642578	-0.037200927734375	2.1996134611905895
60.0	340.0	1.8075752258300781	-0.2879638671875	1.8303691938623305
60.0	360.0	1.3554458618164062	-0.42938232421875	1.4218307440292308
60.0	380.0	1.1534194946289062	-0.926727294921875	1.4795945423470638
60.0	400.0	1.1253013610839844	-1.852935791015625	2.167873197141421
60.0	420.0	0.9974937438964844	-2.083587646484375	2.3100500535042356
60.0	440.0	0.9122467041015625	-2.146636962890625	2.3324331286432307
60.0	460.0	0.7351150512695312	-1.975982666015625	2.108293536250876
60.0	480.0	0.49799346923828125	-1.94854736328125	2.011177347315321
60.0	500.0	0.9283447265625	5.815643310546875	5.889272539698347
60.0	520.0	1.6025199890136719	6.7481689453125	6.935838408560886
60.0	540.0	2.1941299438476562	6.877685546875	7.219194185792635
60.0	560.0	2.315288543701172	6.8961181640625	7.2744076578994825
60.0	580.0	2.9666404724121094	6.8375244140625	7.4533680846617445
60.0	600.0	3.2032203674316406	6.4503173828125	7.201889686835115
60.0	620.0	3.9246902465820312	6.4771728515625	7.573437903662669
60.0	640.0	4.148353576660156	6.517822265625	7.725985017023144
60.0	660.0	3.9837112426757812	6.507568359375	7.63009837531339
60.0	680.0	3.8929901123046875	6.547119140625	7.617095316197658
60.0	700.0	3.5722389221191406	6.6986083984375	7.591590438921236
60.0	720.0	3.173114776611328	6.9002685546875	7.594890618854118
60.0	740.0	2.855823516845703	7.2547607421875	7.796619869260902
60.0	760.0	2.7284088134765625	6.293701171875	6.859656630934039
60.0	780.0	4.03875732421875	-1.8399658203125	4.438134173709583
60.0	800.0	4.044342041015625	-1.893310546875	4.465571337649253
80.0	0.0	2.1779556274414062	1.262995719909668	2.517667353645797
80.0	20.0	1.9320526123046875	1.3968391418457031	2.3841113407107497
80.0	40.0	1.7949142456054688	1.5100975036621094	2.3456580355294725
80.0	60.0	1.6896514892578125	1.5690193176269531	2.3058065344338177
80.0	80.0	1.5924224853515625	1.6850814819335938	2.3184712576628512
80.0	100.0	1.6121292114257812	1.7005767822265625	2.3432716416541126
80.0	120.0	1.7747879028320312	1.5897293090820312	2.3826689606811415
80.0	140.0	1.7659149169921875	1.83782958984375	2.5487395110840123
80.0	160.0	1.9400863647460938	1.9798431396484375	2.771951291110054
80.0	180.0	2.49908447265625	1.5437469482421875	2.937444100179378
80.0	200.0	2.771881103515625	1.2383270263671875	3.0359148005598575
80.0	220.0	2.7995529174804688	1.1083526611328125	3.0109703019481264
80.0	240.0	2.640899658203125	1.030120849609375	2.8346957454896855
80.0	260.0	2.6149063110351562	1.2322998046875	2.8907261759157232
80.0	280.0	2.737762451171875	1.1448974609375	2.9675130050444207
80.0	300.0	2.77227783203125	0.77783203125	2.879331006815713
80.0	320.0	2.6686859130859375	0.466522216796875	2.7091562305390204
80.0	340.0	1.7415618896484375	-0.18634033203125	1.7515023650618782
80.0	360.0	1.3809738159179688	-0.7412109375	1.5673169220424645
80.0	380.0	1.5506591796875	-1.78076171875	2.3612827426029614
80.0	400.0	2.0696334838867188	-2.727630615234375	3.4239380150331185
80.0	420.0	2.1784591674804688	-2.953704833984375	3.6701575702798324
80.0	440.0	2.2215042114257812	-3.05035400390625	3.773558070379913
80.0	460.0	2.20379638671875	-3.024261474609375	3.742041686154911
80.0	480.0	2.08868408203125	-3.03826904296875	3.6869608042387663
80.0	500.0	1.0857391357421875	-2.749237060546875	2.9558643213054645
80.0	520.0	0.94891357421875	1.612060546875	1.8706085047725853
80.0	540.0	1.3428421020507812	2.8280029296875	3.1306270108975363
80.0	560.0	1.309783935546875	2.2254638671875	2.5822903364985517
80.0	580.0	3.1072616577148438	6.5999755859375	7.2948442577258525
80.0	600.0	3.468597412109375	6.4373779296875	7.312386930197251
80.0	620.0	4.299583435058594	6.7354736328125	7.990808643269007
80.0	640.0	4.6495513916015625	6.7489013671875	8.195486428954009
80.0	660.0	4.875999450683594	6.7481689453125	8.325452225407743
80.0	680.0	4.8277130126953125	6.632080078125	8.203127397255887
80.0	700.0	4.718208312988281	6.6729736328125	8.172518998996734
80.0	720.0	4.342109680175781	6.8641357421875	8.122208810530061
80.0	740.0	3.9692230224609375	4.9788818359375	6.367416724093242
80.0	760.0	4.0153961181640625	-1.9844970703125	4.479021612790668
80.0	780.0	4.025962829589844	-2.121826171875	4.550881563927233
80.0	800.0	4.061241149902344	-2.1639404296875	4.6017733387137
100.0	0.0	1.9054107666015625	1.365532398223877	2.3441989932768523
100.0	20.0	1.800537109375	1.4085025787353516	2.2860038050144658
100.0	40.0	1.7282180786132812	1.454498291015625	2.258827794634455
100.0	60.0	1.695892333984375	1.4330215454101562	2.2202706046958967
100.0	80.0	1.6418075561523438	1.530242919921875	2.244365265595143
100.0	100.0	1.6320953369140625	1.5980224609375	2.284165268634774
100.0	120.0	1.7985916137695312	1.5085983276367188	2.3475094690480787
100.0	140.0	1.7769927978515625	1.815765380859375	2.5406116039142455
100.0	160.0	2.08319091796875	1.795562744140625	2.7502236216084857
100.0	180.0	3.0365676879882812	0.88134765625	3.1618850413814643
100.0	200.0	3.3331222534179688	0.4358062744140625	3.361492386581999
100.0	220.0	3.1994400024414062	0.37701416015625	3.221576633603582
100.0	240.0	2.9555511474609375	0.7613677978515625	3.0520425142620478
100.0	260.0	3.3028793334960938	1.462646484375	3.6122495248653776
100.0	280.0	3.8668441772460938	1.243194580078125	4.061775062092637
100.0	300.0	3.9578170776367188	1.073333740234375	4.100775699542511
100.0	320.0	3.7572784423828125	0.7388916015625	3.8292430182027113
100.0	340.0	2.796051025390625	-0.31732177734375	2.81399972405197
100.0	360.0	2.0225448608398438	-1.23236083984375	2.368417394314198
100.0	380.0	1.9219894409179688	-2.233001708984375	2.946241681079016
100.0	400.0	2.20306396484375	-3.0645751953125	3.77426972551217
100.0	420.0	2.2295989990234375	-3.28692626953125	3.97177491781457
100.0	440.0	2.21710205078125	-3.3829345703125	4.044723452919104
100.0	460.0	2.0742950439453125	-3.37396240234375	3.960596195241986
100.0	480.0	1.874237060546875	-3.375030517578125	3.8605175240777054
100.0	500.0	1.7440948486328125	-3.30816650390625	3.739763690207553
100.0	520.0	1.6407089233398438	-3.3099365234375	3.69426657948672
100.0	540.0	1.5998764038085938	-2.0972900390625	2.637845714861713
100.0	560.0	1.55120849609375	0.6170654296875	1.6694362949417545
100.0	580.0	0.983612060546875	0.805419921875	1.271296163844759
100.0	600.0	0.993804931640625	-0.4658203125	1.0975594770630086
100.0	620.0	5.759742736816406	8.07421875	9.918046421405826
100.0	640.0	5.7107391357421875	8.515625	10.25321464795907
100.0	660.0	5.594215393066406	8.2918701171875	10.002517478331551
100.0	680.0	5.578269958496094	8.3370361328125	10.031114953467597
100.0	700.0	5.42669677734375	8.08984375	9.741386442013637
100.0	720.0	4.996452331542969	7.4100341796875	8.937177543582658
100.0	740.0	0.32216644287109375	-0.8570556640625	0.9156066995243245
100.0	760.0	3.6472549438476562	-2.0159912109375	4.16733598213516
100.0	780.0	3.953277587890625	-2.093505859375	4.473384677194191
100.0	800.0	4.0382843017578125	-2.15283203125	4.576289529367606
120.0	0.0	1.7584304809570312	1.3654487133026123	2.2263261093151954
120.0	20.0	1.7316741943359375	1.345733642578125	2.193101582712394
120.0	40.0	1.7173690795898438	1.3205490112304688	2.1663809098570446
120.0	60.0	1.7045364379882812	1.2969169616699219	2.141830542759375
120.0	80.0	1.644500732421875	1.39898681640625	2.1590615487786766
120.0	100.0	1.561737060546875	1.5721206665039062	2.2159842139181136
120.0	120.0	1.734649658203125	1.5468902587890625	2.32419424950685
120.0	140.0	2.0162124633789062	1.5508575439453125	2.5436728993910607
120.0	160.0	2.5296096801757812	1.2533721923828125	2.8230952847322595
120.0	180.0	3.2523193359375	0.251495361328125	3.2620286601565147
120.0	200.0	3.3025360107421875	0.00799560546875	3.302545689609113
120.0	220.0	2.7087478637695312	-0.1784515380859375	2.714619667821118
120.0	240.0	3.3325729370117188	0.8364410400390625	3.435938880999565
120.0	260.0	1.9378280639648438	2.522247314453125	3.1807089022348047
120.0	280.0	0.2457275390625	3.90020751953125	3.907940726119297
120.0	300.0	0.6182632446289062	3.276641845703125	3.3344611595686406
120.0	320.0	0.9540023803710938	2.786468505859375	2.9452550442873178
120.0	340.0	0.35851287841796875	0.65484619140625	0.7465621329740803
120.0	360.0	0.5628890991210938	-0.94769287109375	1.1022549232510923
120.0	380.0	2.220733642578125	-2.810943603515625	3.5823263186683194
120.0	400.0	2.0782470703125	-3.348846435546875	3.941304775596211
120.0	420.0	2.0752029418945312	-3.509521484375	4.077156889222859
120.0	440.0	2.0022735595703125	-3.60028076171875	4.119602040313665
120.0	460.0	1.7463455200195312	-3.607177734375	4.007674373332126
120.0	480.0	1.56365966796875	-3.616729736328125	3.9402748055018004
120.0	500.0	1.3981094360351562	-3.656341552734375	3.9145297987603267
120.0	520.0	1.1933364868164062	-3.68212890625	3.8706750384150235
120.0	540.0	1.061614990234375	-3.4593505859375	3.6185816094039467
120.0	560.0	1.0277252197265625	-2.8673095703125	3.0459289714744933
120.0	580.0	1.1500930786132812	-1.671142578125	2.028652657774723
120.0	600.0	1.1009597778320312	-1.350830078125	1.7426572618765714
120.0	620.0	1.0781402587890625	-1.150146484375	1.5764591187664585
120.0	640.0	0.8373031616210938	-0.8154296875	1.16876095062978
120.0	660.0	0.46233367919921875	-0.5692138671875	0.7333190693827858
120.0	680.0	0.41393280029296875	-0.259033203125	0.48830171357427804
120.0	700.0	0.48388671875	-0.0477294921875	0.4862349853796189
120.0	720.0	0.5367202758789062	0.069580078125	0.5412116423465134
120.0	740.0	0.2203826904296875	-0.9591064453125	0.9841004540599537
120.0	760.0	3.3264007568359375	-1.9454345703125	3.853525355106111
120.0	780.0	3.726806640625	-1.985595703125	4.222757160064389
120.0	800.0	3.8075942993164062	-2.0179443359375	4.309277629850395
140.0	0.0	1.7469940185546875	1.2652084827423096	2.157021234403814
140.0	20.0	1.7611236572265625	1.1745586395263672	2.116871402265403
140.0	40.0	1.742706298828125	1.150177001953125	2.088045109617391
140.0	60.0	1.7233734130859375	1.1201629638671875	2.0554272029315936
140.0	80.0	1.6344451904296875	1.2422561645507812	2.0529518890814646
140.0	100.0	1.41864013671875	1.6160125732421875	2.1503572899372396
140.0	120.0	1.26287841796875	2.1268081665039062	2.4734944664742957
140.0	140.0	2.7906951904296875	0.62896728515625	2.8606956307311364
140.0	160.0	3.3779754638671875	0.244598388671875	3.386819541432584
140.0	180.0	3.3565826416015625	-0.2662811279296875	3.367128252530995
140.0	200.0	2.826446533203125	-0.365631103515625	2.8499975629663297
140.0	220.0	2.3641357421875	-0.473175048828125	2.4110231094541463
140.0	240.0	3.685821533203125	1.127655029296875	3.854463158433658
140.0	260.0	1.261138916015625	2.92315673828125	3.1836012127853173
140.0	280.0	0.0874176025390625	3.678955078125	3.6799935195724736
140.0	300.0	0.69073486328125	3.09246826171875	3.1686707940538654
140.0	320.0	1.1155853271484375	2.67486572265625	2.8981782651159036
140.0	340.0	-0.05413818359375	0.145111083984375	0.1548811467479206
140.0	360.0	-0.1446533203125	-1.538238525390625	1.5450250302416966
140.0	380.0	1.81854248046875	-3.315093994140625	3.7811301145631946
140.0	400.0	1.773651123046875	-3.668731689453125	4.074976136799211
140.0	420.0	1.7163543701171875	-3.753173828125	4.1270069188145095
140.0	440.0	1.5949859619140625	-3.818023681640625	4.137787458566662
140.0	460.0	1.2847137451171875	-3.833282470703125	4.042838595231435
140.0	480.0	1.07958984375	-3.8255615234375	3.9749761257564296
140.0	500.0	0.8675079345703125	-3.91668701171875	4.011609049285436
140.0	520.0	0.6866607666015625	-3.8988037109375	3.95880959188616
140.0	540.0	0.5732421875	-3.6845703125	3.7288959483050923
140.0	560.0	0.538665771484375	-3.24658203125	3.2909657699532873
140.0	580.0	0.9046173095703125	-1.901123046875	2.1053743885906644
140.0	600.0	1.00799560546875	-1.6053466796875	1.8955719724209874
140.0	620.0	1.0207366943359375	-1.5142822265625	1.8261856589205108
140.0	640.0	1.047210693359375	-1.43505859375	1.7765256552557722
140.0	660.0	0.9327392578125	-1.4913330078125	1.7589987672695202
140.0	680.0	0.4826812744140625	-0.927001953125	1.0451381888379871
140.0	700.0	0.3035430908203125	-0.56298828125	0.6396047316973019
140.0	720.0	0.332275390625	-0.4112548828125	0.5287130732752118
140.0	740.0	0.6177825927734375	-1.011474609375	1.1852156838922525
140.0	760.0	2.84942626953125	-1.8870849609375	3.4176482726125084
140.0	780.0	3.4052734375	-1.8983154296875	3.898652158725205
140.0	800.0	3.4824676513671875	-1.9207763671875	3.9770545376653943
160.0	0.0	1.7543182373046875	1.0787014961242676	2.059424530173553
160.0	20.0	1.6809539794921875	1.0285778045654297	1.970679725682299
160.0	40.0	1.599365234375	1.0955467224121094	1.9386056261951048
160.0	60.0	1.5785675048828125	1.0887947082519531	1.9176415942999891
160.0	80.0	1.2848052978515625	1.4181900024414062	1.913632027431658
160.0	100.0	1.3112945556640625	1.6450881958007812	2.103760581358364
160.0	120.0	1.9896087646484375	1.3275985717773438	2.3918739523961383
160.0	140.0	3.1702880859375	0.4101715087890625	3.196711937985585
160.0	160.0	3.726898193359375	0.130126953125	3.7291692328982564
160.0	180.0	2.7068634033203125	-0.4095458984375	2.7376700544736585
160.0	200.0	2.3328399658203125	-0.64947509765625	2.4215615227790748
160.0	220.0	2.113006591796875	-0.7297821044921875	2.235481777383589
160.0	240.0	2.577484130859375	1.36627197265625	2.917211604957362
160.0	260.0	-0.5901641845703125	3.100830078125	3.1564918720241044
160.0	280.0	-0.758880615234375	3.44329833984375	3.525932960983409
160.0	300.0	-0.7854766845703125	3.012786865234375	3.1134961566271993
160.0	320.0	-0.70318603515625	2.381561279296875	2.4832045278399715
160.0	340.0	-1.18011474609375	-0.917266845703125	1.4946736366759388
160.0	360.0	-1.5094757080078125	-1.984405517578125	2.49326736858689
160.0	380.0	1.6998748779296875	-3.66815185546875	4.0428841976236845
160.0	400.0	1.7044525146484375	-4.025604248046875	4.3715727074571715
160.0	420.0	1.4315643310546875	-4.040679931640625	4.286778597491518
160.0	440.0	1.1192626953125	-4.085784912109375	4.236317661500235
160.0	460.0	0.7734222412109375	-4.03656005859375	4.109987721372672
160.0	480.0	0.5847625732421875	-4.030242919921875	4.072444629537058
160.0	500.0	0.396820068359375	-4.111968994140625	4.131071916031795
160.0	520.0	0.35601806640625	-4.1015625	4.116984795334311
160.0	540.0	0.3061676025390625	-3.9439697265625	3.955835664544977
160.0	560.0	0.266326904296875	-3.6270751953125	3.6368399046979736
160.0	580.0	0.7359771728515625	-2.262939453125	2.379612860838555
160.0	600.0	0.8541412353515625	-1.878662109375	2.0637171732408532
160.0	620.0	0.906463623046875	-1.8310546875	2.043144040082096
160.0	640.0	0.959747314453125	-1.783203125	2.0250748856794782
160.0	660.0	0.809844970703125	-1.8265380859375	1.9980215854573171
160.0	680.0	0.6611785888671875	-1.6298828125	1.75888462067849
160.0	700.0	0.4741973876953125	-0.9588623046875	1.069710279397035
160.0	720.0	0.398345947265625	-0.674072265625	0.7829769555917777
160.0	740.0	0.7371063232421875	-1.106689453125	1.3296944300935187
160.0	760.0	0.007049560546875	-2.337890625	2.33790125342513
160.0	780.0	-0.0789337158203125	-2.361572265625	2.362891046422242
160.0	800.0	-0.039764404296875	-2.3692626953125	2.3695963637819286
180.0	0.0	1.8459320068359375	0.7226002216339111	1.9823259202680898
180.0	20.0	1.6133880615234375	0.8627414703369141	1.8295747816652523
180.0	40.0	1.5201263427734375	0.9651412963867188	1.8006337273262385
180.0	60.0	1.3158721923828125	1.1453933715820312	1.7445473918327363
180.0	80.0	1.0927581787109375	1.4410171508789062	1.8084940879822653
180.0	100.0	1.221710205078125	1.7003097534179688	2.0937117955345017
180.0	120.0	2.537506103515625	0.7554855346679688	2.6475829766924392
180.0	140.0	3.215423583984375	0.2758941650390625	3.2272382023559283
180.0	160.0	2.7919158935546875	-0.12359619140625	2.794650313583687
180.0	180.0	2.0734405517578125	-0.5545654296875	2.1463220954642908
180.0	200.0	2.1219635009765625	-0.7848968505859375	2.262474787823377
180.0	220.0	2.1617431640625	-0.856231689453125	2.3251378912646667
180.0	240.0	2.4188995361328125	1.0297088623046875	2.6289494683261503
180.0	260.0	-0.787628173828125	2.55804443359375	2.676555522392128
180.0	280.0	-2.003265380859375	2.872802734375	3.5022946387735763
180.0	300.0	-2.290435791015625	2.26934814453125	3.224288621363292
180.0	320.0	-2.681640625	1.07281494140625	2.888274284093338
180.0	340.0	-3.375701904296875	-1.589691162109375	3.731284140555662
180.0	360.0	-2.5369720458984375	-2.1043701171875	3.296149382504051
180.0	380.0	1.3084564208984375	-3.884796142578125	4.099231546860976
180.0	400.0	1.3209075927734375	-4.22698974609375	4.4285707832469186
180.0	420.0	0.838104248046875	-4.25311279296875	4.334903362280255
180.0	440.0	0.4534912109375	-4.29852294921875	4.322378260096844
180.0	460.0	0.1983489990234375	-4.19775390625	4.202437409748149
180.0	480.0	0.1106719970703125	-4.14923095703125	4.150706665824748
180.0	500.0	0.0950469970703125	-4.173675537109375	4.1747576481416635
180.0	520.0	0.135223388671875	-4.12255859375	4.124775717993147
180.0	540.0	0.1287689208984375	-4.080078125	4.0821096189461725
180.0	560.0	0.1997222900390625	-3.931396484375	3.936466348197906
180.0	580.0	0.072235107421875	-2.781982421875	2.7829200682674555
180.0	600.0	0.2709197998046875	-2.1422119140625	2.15927520772076
180.0	620.0	0.386962890625	-2.137451171875	2.172196535967836
180.0	640.0	0.43304443359375	-2.09423828125	2.138541900482543
180.0	660.0	0.46282958984375	-2.06689453125	2.1180803177750582
180.0	680.0	0.403656005859375	-2.0897216796875	2.128350269486273
180.0	700.0	0.394134521484375	-1.419921875	1.4736078691867904
180.0	720.0	0.4362030029296875	-1.069091796875	1.1546559357273027
180.0	740.0	0.8206787109375	-1.0159912109375	1.3060442899413038
180.0	760.0	0.196868896484375	-2.2872314453125	2.295688360128457
180.0	780.0	0.1017608642578125	-2.3155517578125	2.3177867064514492
180.0	800.0	0.0580291748046875	-2.3333740234375	2.3340954818476085
200.0	0.0	1.3620147705078125	0.8223881721496582	1.591039452927898
200.0	20.0	1.1086578369140625	1.0072040557861328	1.4978592087853262
200.0	40.0	1.0055999755859375	1.1348381042480469	1.5162746564365372
200.0	60.0	0.8601531982421875	1.2711143493652344	1.5347948441431731
200.0	80.0	0.7006378173828125	1.5976638793945312	1.7445409776410914
200.0	100.0	1.2338714599609375	1.7065887451171875	2.1059164097054737
200.0	120.0	3.858489990234375	0.6192550659179688	3.9078666611597606
200.0	140.0	3.0362396240234375	0.0731658935546875	3.0371210549580736
200.0	160.0	1.9745330810546875	-0.3939361572265625	2.0134464443212163
200.0	180.0	1.664794921875	-0.6458587646484375	1.7856863318550638
200.0	200.0	1.8441619873046875	-0.9122314453125	2.0574497916684398
200.0	220.0	2.0175628662109375	-1.0141448974609375	2.25810756877509
200.0	240.0	1.7536163330078125	0.61407470703125	1.8580252929406753
200.0	260.0	0.44976806640625	2.211029052734375	2.256311322844054
200.0	280.0	-1.050445556640625	2.281005859375	2.5112593649340793
200.0	300.0	-1.96185302734375	0.7001953125	2.0830604351638025
200.0	320.0	-2.5032958984375	-0.9207763671875	2.6672681667775775
200.0	340.0	-2.07061767578125	-1.8436279296875	2.772439630069799
200.0	360.0	-1.2604217529296875	-2.140045166015625	2.48363771670612
200.0	380.0	1.115020751953125	-3.903106689453125	4.0592503133632745
200.0	400.0	0.996368408203125	-4.146575927734375	4.264603373038509
200.0	420.0	0.4241485595703125	-4.183990478515625	4.205434380048627
200.0	440.0	0.2757720947265625	-4.270050048828125	4.278945859405906
200.0	460.0	0.1837005615234375	-4.26300048828125	4.2669566507512355
200.0	480.0	0.1053619384765625	-4.133087158203125	4.134429899681832
200.0	500.0	0.085540771484375	-4.1522216796875	4.153102707717813
200.0	520.0	0.0821075439453125	-4.157470703125	4.158281411366409
200.0	540.0	0.0486602783203125	-4.1556396484375	4.1559245313590525
200.0	560.0	0.1014556884765625	-4.178466796875	4.179698317978353
200.0	580.0	0.106536865234375	-3.593994140625	3.595572831483295
200.0	600.0	0.0923004150390625	-2.37939453125	2.3811840966121856
200.0	620.0	0.2229461669921875	-2.41455078125	2.424821739553548
200.0	640.0	0.3129425048828125	-2.379150390625	2.3996436386625035
200.0	660.0	0.37811279296875	-2.325927734375	2.356461141148194
200.0	680.0	0.3259429931640625	-2.59326171875	2.613665085034223
200.0	700.0	0.339385986328125	-2.210693359375	2.236592939473036
200.0	720.0	0.5317535400390625	-1.92236328125	1.994553186165348
200.0	740.0	0.775726318359375	-1.482666015625	1.6733349440218785
200.0	760.0	0.49609375	-2.231201171875	2.2856875722997305
200.0	780.0	0.467041015625	-2.2420654296875	2.290193158071132
200.0	800.0	0.3579864501953125	-2.27294921875	2.300967720229833
220.0	0.0	0.768524169921875	1.0631589889526367	1.3118446689852041
220.0	20.0	0.5795135498046875	1.2033367156982422	1.335610424395775
220.0	40.0	0.492950439453125	1.3135452270507812	1.4029972199776155
220.0	60.0	0.4116668701171875	1.4098663330078125	1.4687384685167668
220.0	80.0	0.4335784912109375	1.6099319458007812	1.6672945685003122
220.0	100.0	2.2952117919921875	1.3699264526367188	2.672956351258623
220.0	120.0	3.721099853515625	0.48743438720703125	3.752889073988985
220.0	140.0	2.091522216796875	-0.1970367431640625	2.1007828687209953
220.0	160.0	1.6717376708984375	-0.5323333740234375	1.754447394879684
220.0	180.0	1.5741424560546875	-0.719024658203125	1.7305839855545886
220.0	200.0	1.7138519287109375	-1.0797882080078125	2.025643356491691
220.0	220.0	1.8305206298828125	-1.3065032958984375	2.248945672669762
220.0	240.0	1.611297607421875	-0.3209381103515625	1.642948949407586
220.0	260.0	0.171112060546875	0.873291015625	0.8898969239389141
220.0	280.0	-1.5478363037109375	0.54736328125	1.6417684930422756
220.0	300.0	-2.0890655517578125	-0.741973876953125	2.2169168034957973
220.0	320.0	-2.3140411376953125	-1.394500732421875	2.701743636926228
220.0	340.0	-1.4112091064453125	-2.076171875	2.510378616196209
220.0	360.0	-0.3426361083984375	-2.47698974609375	2.5005754747721585
220.0	380.0	0.8801116943359375	-3.85687255859375	3.956015991845884
220.0	400.0	0.7041473388671875	-4.001312255859375	4.062797465260136
220.0	420.0	0.3024139404296875	-4.133453369140625	4.144501290411935
220.0	440.0	0.2178192138671875	-4.21942138671875	4.225039887223469
220.0	460.0	0.1549835205078125	-4.232666015625	4.23550250754923
220.0	480.0	0.1041412353515625	-4.151397705078125	4.152703734030212
220.0	500.0	0.078155517578125	-4.19281005859375	4.193538419088685
220.0	520.0	0.052520751953125	-4.218017578125	4.218344547184027
220.0	540.0	-0.004150390625	-4.244873046875	4.244875075880112
220.0	560.0	0.004180908203125	-4.3016357421875	4.301637773971492
220.0	580.0	-0.030303955078125	-3.81201171875	3.812132168954889
220.0	600.0	0.0467681884765625	-2.69091796875	2.691324353918532
220.0	620.0	0.192474365234375	-2.724853515625	2.731642923752352
220.0	640.0	0.3126220703125	-2.709716796875	2.727690905896961
220.0	660.0	0.4072418212890625	-2.6588134765625	2.6898206267625357
220.0	680.0	0.3632049560546875	-3.00634765625	3.028208062591234
220.0	700.0	0.3279266357421875	-2.848876953125	2.8676882279069273
220.0	720.0	0.3135528564453125	-2.6278076171875	2.646448236171201
220.0	740.0	0.598876953125	-2.7098388671875	2.7752261693606735
220.0	760.0	0.5023956298828125	-2.1851806640625	2.242189979354554
220.0	780.0	0.652862548828125	-2.0660400390625	2.1667373977184528
220.0	800.0	0.704833984375	-1.9949951171875	2.115844149064837
240.0	0.0	0.551605224609375	1.1096775531768799	1.2392145075978518
240.0	20.0	0.388092041015625	1.2290401458740234	1.288858065292573
240.0	40.0	0.3406829833984375	1.3110008239746094	1.354543486064351
240.0	60.0	0.1835174560546875	1.4402847290039062	1.451929322411611
240.0	80.0	0.8574371337890625	1.3790664672851562	1.6238912400745205
240.0	100.0	4.1229095458984375	1.0202560424804688	4.247270360582002
240.0	120.0	2.5400238037109375	0.22676849365234375	2.550126442577217
240.0	140.0	1.6293182373046875	-0.3423919677734375	1.6649054561774432
240.0	160.0	1.3203125	-0.6672515869140625	1.4793409944619207
240.0	180.0	1.3852691650390625	-0.833465576171875	1.616674217729576
240.0	200.0	1.556549072265625	-1.2483367919921875	1.995291898598379
240.0	220.0	1.61846923828125	-1.599273681640625	2.2753283244514515
240.0	240.0	1.424957275390625	-1.2362518310546875	1.8864839852155493
240.0	260.0	0.5028839111328125	-0.845306396484375	0.9835828038419713
240.0	280.0	-0.7242889404296875	-0.883453369140625	1.1424028731908376
240.0	300.0	-0.9358367919921875	-1.409210205078125	1.6916453243344363
240.0	320.0	-1.021484375	-1.5360107421875	1.8446569677001021
240.0	340.0	-0.6202850341796875	-2.04766845703125	2.139555943075113
240.0	360.0	-0.02801513671875	-2.4652099609375	2.4653691405935216
240.0	380.0	0.548187255859375	-3.617828369140625	3.6591244001872014
240.0	400.0	0.4444580078125	-3.8160400390625	3.8418360845352035
240.0	420.0	0.2137298583984375	-4.05999755859375	4.06561934127609
240.0	440.0	0.149993896484375	-4.119049072265625	4.12177915816882
240.0	460.0	0.12255859375	-4.16802978515625	4.169831279422662
240.0	480.0	0.108489990234375	-4.143402099609375	4.1448221960692635
240.0	500.0	0.0701141357421875	-4.19647216796875	4.197057856233008
240.0	520.0	0.0380096435546875	-4.2100830078125	4.2102545844253525
240.0	540.0	-0.03076171875	-4.2388916015625	4.239003219288415
240.0	560.0	-0.070098876953125	-4.29150390625	4.292076377455217
240.0	580.0	-0.1259918212890625	-3.9061279296875	3.908159329162066
240.0	600.0	-0.1409454345703125	-3.3946533203125	3.39757807572319
240.0	620.0	-0.0281829833984375	-3.376220703125	3.376338329723949
240.0	640.0	0.0546722412109375	-3.3607177734375	3.3611624487158807
240.0	660.0	0.093048095703125	-3.3258056640625	3.3271070411431287
240.0	680.0	0.29754638671875	-3.5504150390625	3.5628613222872647
240.0	700.0	0.2456512451171875	-3.380126953125	3.3890415685662103
240.0	720.0	0.2970123291015625	-3.2635498046875	3.277037328337008
240.0	740.0	0.479644775390625	-3.41162109375	3.445173086780905
240.0	760.0	0.6955108642578125	-3.39599609375	3.466485948488167
240.0	780.0	0.8667449951171875	-2.8916015625	3.018709406818274
240.0	800.0	1.1795196533203125	-2.529296875	2.7908080002847986
260.0	0.0	0.087249755859375	1.2147941589355469	1.2179233836664125
260.0	20.0	-0.073822021484375	1.3785400390625	1.380515240826583
260.0	40.0	-0.03179931640625	1.3874664306640625	1.387830786783309
260.0	60.0	0.024566650390625	1.4809608459472656	1.4811645916441076
260.0	80.0	1.362640380859375	1.270599365234375	1.8631187709007118
260.0	100.0	2.65509033203125	0.8062286376953125	2.7747989634360635
260.0	120.0	1.705810546875	0.09296417236328125	1.7083418742081973
260.0	140.0	1.265594482421875	-0.379119873046875	1.3211590638813224
260.0	160.0	1.17425537109375	-0.72857666015625	1.381918820433008
260.0	180.0	1.23651123046875	-1.0046844482421875	1.5932202809451839
260.0	200.0	1.369354248046875	-1.379547119140625	1.9437801600420817
260.0	220.0	1.4510498046875	-1.714569091796875	2.2461729021223618
260.0	240.0	1.44879150390625	-1.819793701171875	2.326079520699102
260.0	260.0	1.03350830078125	-1.70233154296875	1.99149995982177
260.0	280.0	0.49554443359375	-1.491729736328125	1.5718848214520451
260.0	300.0	0.279541015625	-1.606842041015625	1.6309765553777638
260.0	320.0	0.05194091796875	-1.70709228515625	1.7078822936606093
260.0	340.0	0.0159912109375	-1.958343505859375	1.958408794345255
260.0	360.0	0.168914794921875	-2.371826171875	2.3778333830474154
260.0	380.0	0.39105224609375	-3.4144287109375	3.436749231650352
260.0	400.0	0.248291015625	-3.69830322265625	3.706628542914666
260.0	420.0	0.15814208984375	-3.93145751953125	3.9346368508998335
260.0	440.0	0.13983154296875	-4.0338134765625	4.036236368711112
260.0	460.0	0.11993408203125	-4.087127685546875	4.088887000394659
260.0	480.0	0.11376953125	-4.117401123046875	4.118972628497125
260.0	500.0	0.06170654296875	-4.189117431640625	4.189571881889664
260.0	520.0	-0.006805419921875	-4.2235107421875	4.223516225032587
260.0	540.0	-0.111053466796875	-4.262451171875	4.2638976142851
260.0	560.0	-0.11016845703125	-4.2587890625	4.260213770199129
260.0	580.0	-0.322052001953125	-3.97998046875	3.9929891088748897
260.0	600.0	-0.45257568359375	-3.5906982421875	3.6191074335847992
260.0	620.0	-0.331146240234375	-3.554931640625	3.570321666452214
260.0	640.0	-0.28790283203125	-3.5621337890625	3.5737494556659084
260.0	660.0	-0.20904541015625	-3.53173828125	3.537919624688229
260.0	680.0	0.053466796875	-3.5985107421875	3.598907926025186
260.0	700.0	0.146087646484375	-3.6795654296875	3.6824643042135112
260.0	720.0	0.201904296875	-3.614013671875	3.619649177143554
260.0	740.0	0.30499267578125	-3.716552734375	3.729046092457225
260.0	760.0	0.52178955078125	-3.821044921875	3.856507309767638
260.0	780.0	0.698638916015625	-3.5302734375	3.5987396236029014
260.0	800.0	0.924591064453125	-3.3699951171875	3.494529399838289
280.0	0.0	-0.09857177734375	1.30729079246521	1.3110017587146947
280.0	20.0	-0.251739501953125	1.4886627197265625	1.5097978241961052
280.0	40.0	-0.104736328125	1.4088935852050781	1.4127812402708093
280.0	60.0	0.302734375	1.4868965148925781	1.517402170753138
280.0	80.0	2.244476318359375	1.0923233032226562	2.496165888405518
280.0	100.0	1.8067626953125	0.6083450317382812	1.9064299396551503
280.0	120.0	1.073974609375	0.08133697509765625	1.0770502147533423
280.0	140.0	0.876007080078125	-0.342864990234375	0.9407150503077011
280.0	160.0	0.803741455078125	-0.8591156005859375	1.1764692693739338
280.0	180.0	0.902587890625	-1.4042510986328125	1.669307056330365
280.0	200.0	1.082366943359375	-1.731903076171875	2.042304204894736
280.0	220.0	1.277252197265625	-1.97308349609375	2.350410955126231
280.0	240.0	1.322723388671875	-2.133514404296875	2.5102750598852426
280.0	260.0	1.32470703125	-2.277679443359375	2.634895133652393
280.0	280.0	1.167877197265625	-2.433074951171875	2.698849915410828
280.0	300.0	0.863067626953125	-2.430694580078125	2.5793723791487864
280.0	320.0	0.640838623046875	-2.557830810546875	2.636886913800343
280.0	340.0	0.50079345703125	-2.67535400390625	2.7218216570566325
280.0	360.0	0.327911376953125	-2.871337890625	2.890001237590413
280.0	380.0	0.211578369140625	-3.30218505859375	3.3089562655749947
280.0	400.0	0.121185302734375	-3.62103271484375	3.6230600049636936
280.0	420.0	0.05780029296875	-3.91217041015625	3.912597371563984
280.0	440.0	-0.0335693359375	-4.05120849609375	4.0513475757008885
280.0	460.0	-0.071929931640625	-4.1300048828125	4.130631216548013
280.0	480.0	-0.07659912109375	-4.202484130859375	4.203182163013782
280.0	500.0	-0.165771484375	-4.291229248046875	4.294429955689677
280.0	520.0	-0.126007080078125	-4.2918701171875	4.2937194699976455
280.0	540.0	-0.12701416015625	-4.2611083984375	4.26300098288926
280.0	560.0	-0.143157958984375	-4.241455078125	4.243870330367425
280.0	580.0	-0.408782958984375	-3.955810546875	3.976875732320977
280.0	600.0	-0.662078857421875	-3.604248046875	3.6645535057967575
280.0	620.0	-0.587799072265625	-3.525146484375	3.573816655294134
280.0	640.0	-0.595703125	-3.5621337890625	3.6116006623539554
280.0	660.0	-0.5089111328125	-3.5379638671875	3.5743781090736375
280.0	680.0	-0.203460693359375	-3.5706787109375	3.576470705945257
280.0	700.0	-0.003143310546875	-3.92041015625	3.920411416373203
280.0	720.0	0.07916259765625	-3.84814453125	3.848958696875944
280.0	740.0	0.186553955078125	-3.93359375	3.9380150035511994
280.0	760.0	0.323028564453125	-4.094482421875	4.10720510280361
280.0	780.0	0.53656005859375	-3.94970703125	3.985985741216822
280.0	800.0	0.799102783203125	-3.8619384765625	3.9437461955451525
300.0	0.0	0.30438232421875	1.1414353847503662	1.1813227064849912
300.0	20.0	0.21783447265625	1.2963142395019531	1.3144894313051565
300.0	40.0	0.31103515625	1.2167129516601562	1.2558396693690765
300.0	60.0	0.81976318359375	1.3992462158203125	1.6216971510313585
300.0	80.0	1.94305419921875	0.9407577514648438	2.158815593802029
300.0	100.0	1.188385009765625	0.5400619506835938	1.3053451045650009
300.0	120.0	0.841156005859375	0.03403472900390625	0.8418442783387354
300.0	140.0	0.6627197265625	-0.337677001953125	0.7437897509532687
300.0	160.0	0.396148681640625	-0.9965362548828125	1.0723890549895905
300.0	180.0	0.45196533203125	-1.7203521728515625	1.7787310814154034
300.0	200.0	0.676788330078125	-2.152191162109375	2.2560960179016405
300.0	220.0	0.893646240234375	-2.3047637939453125	2.4719505958991626
300.0	240.0	1.05596923828125	-2.376739501953125	2.600761752321937
300.0	260.0	1.1630859375	-2.46514892578125	2.7257527628694986
300.0	280.0	1.06280517578125	-2.532440185546875	2.746417327181014
300.0	300.0	0.804656982421875	-2.58184814453125	2.7043322097663474
300.0	320.0	0.58001708984375	-2.661895751953125	2.724354752739978
300.0	340.0	0.4390869140625	-2.751251220703125	2.786069022390035
300.0	360.0	0.255828857421875	-2.95989990234375	2.97093517872476
300.0	380.0	0.11614990234375	-3.277130126953125	3.279187806271283
300.0	400.0	0.051300048828125	-3.598388671875	3.5987543301659386
300.0	420.0	-0.010284423828125	-3.87872314453125	3.8787367790681366
300.0	440.0	-0.0811767578125	-4.015777587890625	4.016597976075475
300.0	460.0	-0.129058837890625	-4.093109130859375	4.095143286963482
300.0	480.0	-0.17755126953125	-4.159759521484375	4.163547013051741
300.0	500.0	-0.441009521484375	-4.066375732421875	4.090220164645103
300.0	520.0	-0.472259521484375	-3.9962158203125	4.024024097610321
300.0	540.0	-0.508148193359375	-3.95703125	3.98952514716864
300.0	560.0	-0.565521240234375	-3.9329833984375	3.9734333624135707
300.0	580.0	-0.465423583984375	-3.9078369140625	3.9354553052268786
300.0	600.0	-0.889495849609375	-3.6170654296875	3.724830894028979
300.0	620.0	-0.919464111328125	-3.4942626953125	3.6132099352062284
300.0	640.0	-0.95111083984375	-3.5535888671875	3.6786690074899675
300.0	660.0	-0.856536865234375	-3.52685546875	3.629375276677422
300.0	680.0	-0.39263916015625	-3.52685546875	3.548644108323627
300.0	700.0	-0.179718017578125	-3.98095703125	3.98501159979504
300.0	720.0	-0.052978515625	-3.898193359375	3.8985533458185713
300.0	740.0	0.014251708984375	-3.9815673828125	3.9815928891695287
300.0	760.0	0.10650634765625	-4.1690673828125	4.17042760931324
300.0	780.0	0.321502685546875	-4.171142578125	4.183514597065621
300.0	800.0	0.577423095703125	-4.1998291015625	4.2393374380653706
320.0	0.0	0.224761962890625	1.2805051803588867	1.3000813270285794
320.0	20.0	0.182586669921875	1.411142349243164	1.4229056967559992
320.0	40.0	0.30877685546875	1.2448997497558594	1.2826217421419968
320.0	60.0	1.00244140625	1.4228630065917969	1.740525181803448
320.0	80.0	1.4036865234375	0.813720703125	1.6224910596900988
320.0	100.0	0.65679931640625	0.489288330078125	0.8190167348609901
320.0	120.0	0.491912841796875	-0.0615997314453125	0.4957547486800424
320.0	140.0	0.366455078125	-0.3847198486328125	0.5313178768078992
320.0	160.0	0.261993408203125	-1.231414794921875	1.258976943035246
320.0	180.0	0.37481689453125	-1.804534912109375	1.8430501765952114
320.0	200.0	0.53033447265625	-2.3513946533203125	2.4104587672372526
320.0	220.0	0.68157958984375	-2.60693359375	2.694559982541466
320.0	240.0	0.78857421875	-2.6542205810546875	2.768887175630574
320.0	260.0	0.864044189453125	-2.611907958984375	2.7511153279231375
320.0	280.0	0.76690673828125	-2.595611572265625	2.7065375259361204
320.0	300.0	0.598052978515625	-2.611175537109375	2.6787879816644398
320.0	320.0	0.460418701171875	-2.6614990234375	2.701029883608762
320.0	340.0	0.33642578125	-2.738494873046875	2.7590825424393692
320.0	360.0	0.192474365234375	-2.947723388671875	2.9540006021318916
320.0	380.0	0.051025390625	-3.244842529296875	3.2452436935339963
320.0	400.0	-0.019012451171875	-3.54620361328125	3.546254579150876
320.0	420.0	-0.059661865234375	-3.832427978515625	3.8328923476498273
320.0	440.0	-0.112030029296875	-3.973968505859375	3.9755473098714913
320.0	460.0	-0.13616943359375	-4.048492431640625	4.050781786729157
320.0	480.0	-0.166290283203125	-4.114013671875	4.117373064304739
320.0	500.0	-0.40570068359375	-3.878753662109375	3.899913206213098
320.0	520.0	-0.4761962890625	-3.7667236328125	3.796705128358679
320.0	540.0	-0.563446044921875	-3.7305908203125	3.7729006499161883
320.0	560.0	-0.668426513671875	-3.695556640625	3.7555203219057507
320.0	580.0	-0.667938232421875	-3.43017578125	3.494602605820139
320.0	600.0	-1.276885986328125	-3.3421630859375	3.577777510562168
320.0	620.0	-1.3143310546875	-3.2320556640625	3.489075799823564
320.0	640.0	-1.328887939453125	-3.3140869140625	3.570590319482799
320.0	660.0	-1.147857666015625	-3.2821044921875	3.477037117873234
320.0	680.0	-0.564422607421875	-3.319091796875	3.3667407437834926
320.0	700.0	-0.207061767578125	-3.8927001953125	3.8982033536205565
320.0	720.0	-0.09521484375	-3.8165283203125	3.817715846709612
320.0	740.0	-0.071563720703125	-3.92724609375	3.9278980698327075
320.0	760.0	-0.00299072265625	-4.1412353515625	4.14123643148432
320.0	780.0	0.13525390625	-4.2568359375	4.258984129806941
320.0	800.0	0.278564453125	-4.3779296875	4.386783161182996
340.0	0.0	0.246551513671875	1.883744716644287	1.8998109922776945
340.0	20.0	0.286224365234375	1.8925552368164062	1.9140767256447753
340.0	40.0	0.51904296875	1.4191703796386719	1.5111089205787205
340.0	60.0	1.099395751953125	1.3715095520019531	1.7577569429944446
340.0	80.0	0.772857666015625	0.7405471801757812	1.070382687633456
340.0	100.0	0.2027587890625	0.46784210205078125	0.5098895556818015
340.0	120.0	0.18975830078125	-0.1319427490234375	0.2311214004268085
340.0	140.0	-0.049407958984375	-0.574493408203125	0.5766141018738998
340.0	160.0	0.0052490234375	-1.5179443359375	1.5179534114233497
340.0	180.0	0.169952392578125	-1.8722686767578125	1.8799664395173332
340.0	200.0	0.322540283203125	-2.3610687255859375	2.3829976418848497
340.0	220.0	0.499908447265625	-2.6905364990234375	2.7365845699018374
340.0	240.0	0.601409912109375	-2.845001220703125	2.9078730763542064
340.0	260.0	0.675079345703125	-2.743255615234375	2.8250988466795084
340.0	280.0	0.6260986328125	-2.667816162109375	2.7402997231729374
340.0	300.0	0.474639892578125	-2.63018798828125	2.6726713006513805
340.0	320.0	0.328033447265625	-2.662139892578125	2.6822741750575836
340.0	340.0	0.20880126953125	-2.705535888671875	2.7135811053015115
340.0	360.0	0.084625244140625	-2.822296142578125	2.823564581934903
340.0	380.0	-0.06561279296875	-3.0648193359375	3.0655215870284684
340.0	400.0	-0.09942626953125	-3.35003662109375	3.3515117403557055
340.0	420.0	-0.19573974609375	-3.629608154296875	3.6348823092280735
340.0	440.0	-0.268585205078125	-3.755157470703125	3.764750409013106
340.0	460.0	-0.3221435546875	-3.8135986328125	3.8271805551889067
340.0	480.0	-0.360260009765625	-3.8480224609375	3.8648498204349186
340.0	500.0	-0.443206787109375	-3.70648193359375	3.732886360471837
340.0	520.0	-0.537750244140625	-3.565673828125	3.6059957256836697
340.0	540.0	-0.678955078125	-3.5242919921875	3.589096549872776
340.0	560.0	-0.79742431640625	-3.4849853515625	3.5750536277098246
340.0	580.0	-1.0257568359375	-3.0849609375	3.2510246188507077
340.0	600.0	-1.404998779296875	-2.9368896484375	3.2556631239925684
340.0	620.0	-1.254241943359375	-2.7861328125	3.0554310500109576
340.0	640.0	-1.129058837890625	-2.87158203125	3.0855724301362306
340.0	660.0	-0.93096923828125	-2.84326171875	2.9917956019646756
340.0	680.0	-0.466461181640625	-2.912353515625	2.9494726704871947
340.0	700.0	-0.351226806640625	-3.6048583984375	3.6219282630234892
340.0	720.0	-0.29193115234375	-3.61572265625	3.6274886801516426
340.0	740.0	-0.292205810546875	-3.7645263671875	3.775849971194204
340.0	760.0	-0.23504638671875	-3.9549560546875	3.961934401074664
340.0	780.0	-0.09381103515625	-4.1451416015625	4.146203010866836
340.0	800.0	0.118896484375	-4.29443359375	4.296079173516857
360.0	0.0	0.364990234375	2.356384754180908	2.38448463633661
360.0	20.0	0.443359375	2.1437625885009766	2.1891289526331694
360.0	40.0	0.614013671875	1.4968795776367188	1.6179188048833915
360.0	60.0	0.69403076171875	1.2966804504394531	1.470734132589494
360.0	80.0	0.128814697265625	0.6913528442382812	0.7032510088638307
360.0	100.0	-0.177734375	0.43634796142578125	0.4711571409806666
360.0	120.0	-0.1226806640625	-0.26248931884765625	0.2897433137173704
360.0	140.0	-0.36541748046875	-0.8271331787109375	0.9042561751830003
360.0	160.0	-0.136474609375	-1.6411285400390625	1.6467933094152416
360.0	180.0	-0.032196044921875	-1.9508209228515625	1.9510865840203078
360.0	200.0	0.076995849609375	-2.3609161376953125	2.3621713253037386
360.0	220.0	0.25048828125	-2.86883544921875	2.879750199885005
360.0	240.0	0.360748291015625	-3.182098388671875	3.2024817696060093
360.0	260.0	0.448760986328125	-2.979644775390625	3.0132489791523764
360.0	280.0	0.86376953125	-2.487548828125	2.6332483694900306
360.0	300.0	0.707733154296875	-1.974151611328125	2.0971792489437893
360.0	320.0	0.512359619140625	-1.929473876953125	1.9963421102532626
360.0	340.0	0.391937255859375	-1.933197021484375	1.9725277023166585
360.0	360.0	0.1158447265625	-1.943115234375	1.946565389277368
360.0	380.0	-0.165130615234375	-2.31915283203125	2.325024296304503
360.0	400.0	-0.288360595703125	-2.842620849609375	2.8572093251612114
360.0	420.0	-0.38665771484375	-2.97918701171875	3.004173669953501
360.0	440.0	-0.39080810546875	-3.081085205078125	3.105771565368481
360.0	460.0	-0.43701171875	-3.170135498046875	3.200115360155277
360.0	480.0	-0.456451416015625	-3.194915771484375	3.227357228765088
360.0	500.0	-0.60150146484375	-3.446563720703125	3.4986576701752554
360.0	520.0	-0.75482177734375	-3.3128662109375	3.397769628318519
360.0	540.0	-0.924713134765625	-3.275634765625	3.4036564896268864
360.0	560.0	-1.067840576171875	-3.216064453125	3.388709793235958
360.0	580.0	-1.310455322265625	-2.7967529296875	3.0885466001616226
360.0	600.0	-1.72698974609375	-2.59814453125	3.119751366435671
360.0	620.0	-1.314971923828125	-2.157958984375	2.52704138048846
360.0	640.0	-1.03509521484375	-2.227294921875	2.4560669316617965
360.0	660.0	-0.76080322265625	-2.2220458984375	2.3486825069317163
360.0	680.0	-0.41534423828125	-2.3289794921875	2.365725324568213
360.0	700.0	-0.4400634765625	-3.2734375	3.302884940443812
360.0	720.0	-0.436737060546875	-3.3795166015625	3.407619656049025
360.0	740.0	-0.418670654296875	-3.5584716796875	3.5830163008151876
360.0	760.0	-0.327728271484375	-3.4630126953125	3.478485697516332
360.0	780.0	-0.234130859375	-3.4630126953125	3.470918349256753
360.0	800.0	-0.23138427734375	-3.2099609375	3.218289592948057
380.0	0.0	0.076507568359375	2.4371604919433594	2.438361062579917
380.0	20.0	0.158477783203125	2.1616458892822266	2.167447383079858
380.0	40.0	0.25311279296875	1.60040283203125	1.6202948221660423
380.0	60.0	-0.045013427734375	1.2485542297363281	1.2493653882147022
380.0	80.0	-0.50628662109375	0.6584320068359375	0.830577419825826
380.0	100.0	-0.7490234375	0.3392181396484375	0.8222560770166817
380.0	120.0	-0.528656005859375	-0.337799072265625	0.62736383841811
380.0	140.0	-0.622711181640625	-0.9834747314453125	1.1640411346390183
380.0	160.0	-0.372772216796875	-1.69970703125	1.740104341037153
380.0	180.0	-0.187774658203125	-2.0597991943359375	2.0683404079721206
380.0	200.0	-0.07940673828125	-2.46124267578125	2.4625232870312748
380.0	220.0	0.113555908203125	-3.088348388671875	3.0904353599614414
380.0	240.0	0.254241943359375	-3.4483184814453125	3.4576783128626145
380.0	260.0	0.5155029296875	-3.20556640625	3.246752108707244
380.0	280.0	1.2733154296875	-1.3531494140625	1.8580488476511994
380.0	300.0	1.26416015625	-1.061248779296875	1.6505604721454865
380.0	320.0	1.12420654296875	-1.038818359375	1.5306808730196881
380.0	340.0	1.129150390625	-1.067657470703125	1.5539861902207446
380.0	360.0	0.73651123046875	-1.333892822265625	1.5237187581369294
380.0	380.0	-0.018707275390625	-1.782318115234375	1.7824162886500885
380.0	400.0	-0.384490966796875	-2.429473876953125	2.4597106785851954
380.0	420.0	-0.425506591796875	-2.505828857421875	2.5416990621139264
380.0	440.0	-0.410919189453125	-2.600921630859375	2.6331820882979216
380.0	460.0	-0.376800537109375	-2.68389892578125	2.7102199336171338
380.0	480.0	-0.40655517578125	-2.740234375	2.7702295105074173
380.0	500.0	-0.560516357421875	-2.8702392578125	2.924457553808148
380.0	520.0	-0.772918701171875	-2.8311767578125	2.9347853673819007
380.0	540.0	-0.985198974609375	-2.8128662109375	2.980408250593407
380.0	560.0	-1.130859375	-2.749755859375	2.9732137851477374
380.0	580.0	-1.4208984375	-2.6171875	2.9780233007560892
380.0	600.0	-1.52459716796875	-1.8760986328125	2.41746615376912
380.0	620.0	-0.807891845703125	-1.5040283203125	1.707275731291124
380.0	640.0	-0.26123046875	-1.548095703125	1.5699814214943542
380.0	660.0	-0.014129638671875	-1.54931640625	1.5493808354837788
380.0	680.0	-0.01123046875	-1.655517578125	1.6555556695288776
380.0	700.0	-0.473419189453125	-2.9234619140625	2.961546098225795
380.0	720.0	-0.4346923828125	-3.0721435546875	3.102744509024737
380.0	740.0	-0.257781982421875	-3.196533203125	3.2069106737079416
380.0	760.0	-0.27789306640625	-2.6910400390625	2.7053504483142605
380.0	780.0	-0.357177734375	-2.5850830078125	2.6096417553400273
380.0	800.0	-1.1083984375	-2.1846923828125	2.449781195080777
400.0	0.0	0.321990966796875	2.3742194175720215	2.395954095026617
400.0	20.0	-0.038543701171875	2.1416397094726562	2.1419865223876062
400.0	40.0	-0.296875	1.6976051330566406	1.7233682001839463
400.0	60.0	-0.687835693359375	1.1334190368652344	1.3258041537827854
400.0	80.0	-0.8350830078125	0.6480712890625	1.0570525179215564
400.0	100.0	-0.995086669921875	0.2850341796875	1.0351048083389105
400.0	120.0	-0.97686767578125	-0.33437347412109375	1.032509601012054
400.0	140.0	-0.750885009765625	-1.3290863037109375	1.526531591747359
400.0	160.0	-0.446990966796875	-1.834930419921875	1.8885895717049466
400.0	180.0	-0.23114013671875	-2.2956085205078125	2.30721569044388
400.0	200.0	-0.287689208984375	-2.5735931396484375	2.589622893282255
400.0	220.0	-0.13531494140625	-3.2316436767578125	3.2344753804746342
400.0	240.0	0.031402587890625	-3.3699798583984375	3.370126165077115
400.0	260.0	0.8592529296875	-2.465545654296875	2.610982759536868
400.0	280.0	-2.44580078125	3.011871337890625	3.8798595873523793
400.0	300.0	-1.33642578125	1.2720947265625	1.8450633761846216
400.0	320.0	-0.629119873046875	0.549346923828125	0.8352088705120054
400.0	340.0	-0.631805419921875	-0.08233642578125	0.6371478444231669
400.0	360.0	-0.656005859375	-0.806884765625	1.0399070691807242
400.0	380.0	-0.10882568359375	-1.677825927734375	1.6813515019731486
400.0	400.0	-0.599029541015625	-2.325714111328125	2.4016208107526387
400.0	420.0	-0.53369140625	-2.361083984375	2.420649519938239
400.0	440.0	-0.468597412109375	-2.419525146484375	2.464484828337525
400.0	460.0	-0.415618896484375	-2.464080810546875	2.498886413589108
400.0	480.0	-0.462554931640625	-2.502960205078125	2.5453421877990774
400.0	500.0	-0.6630859375	-2.643035888671875	2.724944342425691
400.0	520.0	-0.8997802734375	-2.677001953125	2.824171382459345
400.0	540.0	-1.134552001953125	-2.6396484375	2.873143247165382
400.0	560.0	-1.3369140625	-2.538818359375	2.8693096508410907
400.0	580.0	-1.53729248046875	-2.40771484375	2.8566341976738725
400.0	600.0	-1.56524658203125	-1.106689453125	1.9169659381998998
400.0	620.0	-1.547271728515625	-1.051025390625	1.8704823371532178
400.0	640.0	-1.144927978515625	-1.0677490234375	1.565550399393009
400.0	660.0	-0.65899658203125	-1.1044921875	1.2861490922040901
400.0	680.0	-0.469482421875	-1.24853515625	1.3338867196436988
400.0	700.0	-0.5028076171875	-2.5823974609375	2.630891891765646
400.0	720.0	-0.419891357421875	-2.7933349609375	2.8247175002171967
400.0	740.0	0.159515380859375	-2.6541748046875	2.658963905465556
400.0	760.0	-0.256011962890625	-2.190673828125	2.205582450595523
400.0	780.0	-0.435943603515625	-2.0858154296875	2.130885457308449
400.0	800.0	-0.96600341796875	-1.88720703125	2.120073815301426
420.0	0.0	-0.12677001953125	2.329824447631836	2.3332707932503127
420.0	20.0	-0.42266845703125	2.1533336639404297	2.1944234989692153
420.0	40.0	-0.735137939453125	1.8241844177246094	1.966742631838914
420.0	60.0	-1.0069580078125	1.1072578430175781	1.4966577298840436
420.0	80.0	-0.988739013671875	0.6755447387695312	1.1974829983077115
420.0	100.0	-1.140960693359375	0.15805816650390625	1.151856626403513
420.0	120.0	-1.0670166015625	-0.5234527587890625	1.1884978833358801
420.0	140.0	-0.74163818359375	-1.5423736572265625	1.7114156987332676
420.0	160.0	-0.5321044921875	-1.8906097412109375	1.9640622149432552
420.0	180.0	-0.21435546875	-2.496551513671875	2.5057369629313375
420.0	200.0	-0.362701416015625	-2.80780029296875	2.831129598300851
420.0	220.0	-0.15985107421875	-3.46649169921875	3.4701753654075445
420.0	240.0	0.01177978515625	-3.0789337158203125	3.0789562500551066
420.0	260.0	1.127471923828125	-2.80596923828125	3.024013277947263
420.0	280.0	-2.0885009765625	3.0047607421875	3.6592927522806495
420.0	300.0	-1.389129638671875	1.31109619140625	1.9101451191353573
420.0	320.0	-1.464874267578125	0.5941162109375	1.5807690191521595
420.0	340.0	-1.792999267578125	-0.130889892578125	1.797770435154279
420.0	360.0	-1.77056884765625	-0.758941650390625	1.9263713227175145
420.0	380.0	-0.629119873046875	-1.612884521484375	1.7312389477788435
420.0	400.0	-0.744476318359375	-2.2308349609375	2.3517800942135185
420.0	420.0	-0.706512451171875	-2.178070068359375	2.289792363150839
420.0	440.0	-0.680389404296875	-2.17755126953125	2.2813722346247256
420.0	460.0	-0.61663818359375	-2.1722412109375	2.258068760680466
420.0	480.0	-0.6922607421875	-2.181884765625	2.28907100493638
420.0	500.0	-0.835113525390625	-2.35540771484375	2.4990718483940824
420.0	520.0	-1.075225830078125	-2.490234375	2.712448677505039
420.0	540.0	-1.304962158203125	-2.5155029296875	2.833845659807279
420.0	560.0	-1.539215087890625	-2.4024658203125	2.853248167362937
420.0	580.0	-1.753387451171875	-2.2022705078125	2.8150245014045137
420.0	600.0	-1.743927001953125	-0.60498046875	1.845882649495949
420.0	620.0	-2.208404541015625	-0.6318359375	2.29701268361647
420.0	640.0	-2.073211669921875	-0.6173095703125	2.163163825025662
420.0	660.0	-1.82757568359375	-0.649658203125	1.9396104403077352
420.0	680.0	-1.612701416015625	-0.7991943359375	1.799865951623449
420.0	700.0	-0.9669189453125	-2.285888671875	2.4819789014032105
420.0	720.0	0.099395751953125	-2.016357421875	2.018805777745032
420.0	740.0	0.458160400390625	-2.1114501953125	2.1605862352082346
420.0	760.0	-0.15234375	-2.0213623046875	2.027095011334107
420.0	780.0	-0.117156982421875	-2.0020751953125	2.0055001486451665
420.0	800.0	-0.523193359375	-1.900390625	1.9710950811368761
440.0	0.0	-0.486053466796875	2.2642626762390137	2.3158440015671005
440.0	20.0	-0.625	2.135873794555664	2.2254397017824616
440.0	40.0	-0.789764404296875	1.9110450744628906	2.067805863934831
440.0	60.0	-1.175262451171875	1.0788383483886719	1.595347614499273
440.0	80.0	-1.12054443359375	0.661895751953125	1.301432216487486
440.0	100.0	-1.158172607421875	6.866455078125e-05	1.1581726094573317
440.0	120.0	-1.0311279296875	-0.70611572265625	1.249729659231943
440.0	140.0	-0.797393798828125	-1.6234893798828125	1.8087439390366529
440.0	160.0	-0.697113037109375	-1.8968658447265625	2.0209073752644064
440.0	180.0	-0.411346435546875	-2.5818023681640625	2.614365957224558
440.0	200.0	-0.527587890625	-2.96466064453125	3.0112392332006075
440.0	220.0	-0.41912841796875	-3.5013580322265625	3.5263545908751794
440.0	240.0	-1.882904052734375	-2.10467529296875	2.8240017281575143
440.0	260.0	-0.6279296875	-1.849365234375	1.9530610493680802
440.0	280.0	-3.0174560546875	4.2806396484375	5.237262342268656
440.0	300.0	-2.79742431640625	1.40521240234375	3.130527863112173
440.0	320.0	-2.67462158203125	-0.0069580078125	2.674630632618281
440.0	340.0	-3.210693359375	-0.70867919921875	3.287974765009618
440.0	360.0	-2.940673828125	-1.15478515625	3.159286520800967
440.0	380.0	-1.1253662109375	-1.68377685546875	2.0252292728804946
440.0	400.0	-0.953338623046875	-2.072052001953125	2.280845025202472
440.0	420.0	-0.867584228515625	-1.91693115234375	2.1041215355570575
440.0	440.0	-0.876434326171875	-1.87542724609375	2.0701121910377553
440.0	460.0	-0.894989013671875	-1.821746826171875	2.02972087570204
440.0	480.0	-0.985260009765625	-1.80010986328125	2.0521044824096553
440.0	500.0	-1.0543212890625	-1.93621826171875	2.2046620007573927
440.0	520.0	-1.20599365234375	-2.1016845703125	2.423117562683052
440.0	540.0	-1.3701171875	-2.171142578125	2.5673101102185107
440.0	560.0	-1.61309814453125	-2.0264892578125	2.590124386186814
440.0	580.0	-1.813995361328125	-1.6854248046875	2.4761332644217378
440.0	600.0	-2.0185546875	-0.0299072265625	2.0187762304497454
440.0	620.0	-2.540985107421875	-0.088134765625	2.5425131372426635
440.0	640.0	-2.52154541015625	-0.0196533203125	2.521621999523195
440.0	660.0	-2.37005615234375	-0.0418701171875	2.370425968465532
440.0	680.0	-1.946441650390625	-0.27099609375	1.9652160138781536
440.0	700.0	-0.911468505859375	-1.7677001953125	1.9888536441079248
440.0	720.0	0.985382080078125	-1.046142578125	1.4371472219313908
440.0	740.0	0.729461669921875	-1.8477783203125	1.9865545673104714
440.0	760.0	0.139495849609375	-1.97509765625	1.9800176372402556
440.0	780.0	0.23248291015625	-1.9854736328125	1.9990382312773274
440.0	800.0	-0.2828369140625	-1.9144287109375	1.9352090350187536
460.0	0.0	-0.6793212890625	2.1937966346740723	2.2965672400521657
460.0	20.0	-0.731536865234375	2.173673629760742	2.2934696932626286
460.0	40.0	-0.8114013671875	2.082427978515625	2.234922473907857
460.0	60.0	-1.306304931640625	1.2412147521972656	1.8019563356254606
460.0	80.0	-1.35858154296875	0.708282470703125	1.5321252779066967
460.0	100.0	-1.2972412109375	-0.15093231201171875	1.3059920834996643
460.0	120.0	-1.078643798828125	-0.9320755004882812	1.425565566138874
460.0	140.0	-0.938385009765625	-1.6837921142578125	1.927620893897352
460.0	160.0	-0.753173828125	-1.8981170654296875	2.0420869740165024
460.0	180.0	-0.56396484375	-2.6171112060546875	2.677186472743911
460.0	200.0	-0.627685546875	-3.08660888671875	3.1497846855502565
460.0	220.0	-0.67193603515625	-3.4760284423828125	3.540377348192673
460.0	240.0	-3.91448974609375	-1.0584869384765625	4.055073929190268
460.0	260.0	-4.140960693359375	0.159088134765625	4.144015504142155
460.0	280.0	-3.796142578125	4.285125732421875	5.7247708265150345
460.0	300.0	-4.50396728515625	1.926513671875	4.898691277645393
460.0	320.0	-4.5733642578125	0.4683837890625	4.597286591946757
460.0	340.0	-4.595245361328125	-0.713958740234375	4.650378158124854
460.0	360.0	-4.2608642578125	-1.060821533203125	4.390934587170651
460.0	380.0	-2.228179931640625	-1.665924072265625	2.7821015118647456
460.0	400.0	-1.422882080078125	-1.668121337890625	2.1925378472750388
460.0	420.0	-1.33331298828125	-1.559173583984375	2.051522797756378
460.0	440.0	-1.307342529296875	-1.533538818359375	2.0151639626401168
460.0	460.0	-1.35772705078125	-1.48248291015625	2.01026822173771
460.0	480.0	-1.515045166015625	-1.516204833984375	2.1434175873275136
460.0	500.0	-1.553466796875	-1.64739990234375	2.264328935299655
460.0	520.0	-1.71356201171875	-1.694091796875	2.4096144472186367
460.0	540.0	-1.7921142578125	-1.7589111328125	2.5110638952815596
460.0	560.0	-1.97320556640625	-1.658447265625	2.577593362063855
460.0	580.0	-2.202972412109375	-1.157470703125	2.4885389040775876
460.0	600.0	-2.242889404296875	0.276123046875	2.25982229764261
460.0	620.0	-2.63970947265625	0.4996337890625	2.68657775305389
460.0	640.0	-2.5489501953125	0.6390380859375	2.6278349973813606
460.0	660.0	-2.443328857421875	0.69287109375	2.53967050186925
460.0	680.0	-2.044219970703125	0.3995361328125	2.0828980796102945
460.0	700.0	-0.482818603515625	-0.5006103515625	0.6955030754729329
460.0	720.0	1.055267333984375	-0.4017333984375	1.1291496223240893
460.0	740.0	1.257415771484375	-1.904296875	2.281981816428959
460.0	760.0	1.24749755859375	-2.0196533203125	2.373868086677664
460.0	780.0	1.3941650390625	-2.0491943359375	2.478486147345285
460.0	800.0	0.815338134765625	-1.9910888671875	2.1515601667257855
480.0	0.0	-0.7890625	2.1977810859680176	2.3351362552846906
480.0	20.0	-0.814697265625	2.203227996826172	2.3490307023569357
480.0	40.0	-0.858062744140625	2.1730079650878906	2.3362866453450346
480.0	60.0	-1.19085693359375	1.7070045471191406	2.0813468620520057
480.0	80.0	-1.523345947265625	1.0263595581054688	1.8368442551193767
480.0	100.0	-1.78533935546875	-0.27910614013671875	1.8070243085380975
480.0	120.0	-1.520782470703125	-1.0479583740234375	1.8468882145067005
480.0	140.0	-1.24786376953125	-1.5901031494140625	2.021284743198063
480.0	160.0	-0.96722412109375	-1.792022705078125	2.0363859840268734
480.0	180.0	-0.862335205078125	-2.6707000732421875	2.8064676885959257
480.0	200.0	-0.8646240234375	-3.1481170654296875	3.264692291710641
480.0	220.0	-1.0150146484375	-3.30181884765625	3.454310703929331
480.0	240.0	-3.177001953125	-1.7453155517578125	3.6248403806744016
480.0	260.0	-6.356536865234375	-0.001800537109375	6.356537120242242
480.0	280.0	-4.689483642578125	3.028564453125	5.582424158082233
480.0	300.0	-5.53192138671875	1.68365478515625	5.7824603469817095
480.0	320.0	-5.791900634765625	0.820892333984375	5.849784370982641
480.0	340.0	-5.182891845703125	-0.472381591796875	5.204374338239371
480.0	360.0	-4.417877197265625	-0.9488525390625	4.518623692121853
480.0	380.0	-2.6322021484375	-1.44903564453125	3.00469506761686
480.0	400.0	-1.8153076171875	-1.240142822265625	2.19847582762147
480.0	420.0	-1.680328369140625	-1.24774169921875	2.0929316224158128
480.0	440.0	-1.68988037109375	-1.22882080078125	2.0894248560406816
480.0	460.0	-1.681182861328125	-1.2620849609375	2.102197484026663
480.0	480.0	-1.891265869140625	-1.3204345703125	2.306606607606204
480.0	500.0	-2.003448486328125	-1.41650390625	2.453627753713257
480.0	520.0	-2.115875244140625	-1.490966796875	2.5884184434033934
480.0	540.0	-2.325775146484375	-1.4912109375	2.7627776045357044
480.0	560.0	-2.46954345703125	-1.3377685546875	2.8086063433803856
480.0	580.0	-2.8092041015625	-0.7205810546875	2.90014908937629
480.0	600.0	-2.863616943359375	0.437744140625	2.8968814147193545
480.0	620.0	-2.86572265625	0.7398681640625	2.959691072179286
480.0	640.0	-2.67791748046875	0.97705078125	2.85059121259807
480.0	660.0	-2.592620849609375	1.137451171875	2.8311619590247834
480.0	680.0	-2.095184326171875	0.8902587890625	2.2764793151134324
480.0	700.0	-0.796630859375	0.2869873046875	0.846748155687597
480.0	720.0	0.376800537109375	-0.133056640625	0.39960319615879436
480.0	740.0	3.41790771484375	-2.4483642578125	4.204352588225942
480.0	760.0	3.879913330078125	-2.2369384765625	4.478573567202361
480.0	780.0	3.983612060546875	-2.240966796875	4.570677984022799
480.0	800.0	3.96990966796875	-2.25	4.563187786167884
500.0	0.0	-0.929901123046875	2.176825523376465	2.367125991126594
500.0	20.0	-0.95477294921875	2.188142776489258	2.387375168435407
500.0	40.0	-0.961029052734375	2.1791534423828125	2.3816562652172104
500.0	60.0	-1.035064697265625	2.0728988647460938	2.316952444697824
500.0	80.0	-1.22174072265625	1.66436767578125	2.064647706893865
500.0	100.0	-1.56695556640625	-0.02020263671875	1.5670857965095344
500.0	120.0	-1.76708984375	-1.02545166015625	2.0430755304691033
500.0	140.0	-1.65606689453125	-1.463104248046875	2.209803520635984
500.0	160.0	-1.26025390625	-1.694305419921875	2.1116133083959823
500.0	180.0	-1.201934814453125	-2.6507568359375	2.9105255713468408
500.0	200.0	-1.25433349609375	-3.0261993408203125	3.2758563719742146
500.0	220.0	-1.299652099609375	-3.1245880126953125	3.3841019235682457
500.0	240.0	-2.335174560546875	-2.2213287353515625	3.2229398968525405
500.0	260.0	-6.52874755859375	0.34521484375	6.537867998987834
500.0	280.0	-4.69708251953125	3.19439697265625	5.680383456616415
500.0	300.0	-5.712554931640625	1.8775634765625	6.013196193001945
500.0	320.0	-5.80120849609375	0.989990234375	5.885074398791248
500.0	340.0	-4.65936279296875	-0.6695556640625	4.707224917483732
500.0	360.0	-3.3883056640625	-1.20562744140625	3.5964083195029177
500.0	380.0	-2.651824951171875	-1.319793701171875	2.9620990843168418
500.0	400.0	-2.04901123046875	-0.922088623046875	2.2469300058834816
500.0	420.0	-1.955780029296875	-0.9508056640625	2.174650991264993
500.0	440.0	-1.9400634765625	-0.962371826171875	2.1656421276150786
500.0	460.0	-2.01336669921875	-1.034088134765625	2.263400922502696
500.0	480.0	-2.229217529296875	-1.112060546875	2.4912024110538242
500.0	500.0	-2.412017822265625	-1.159912109375	2.676420384842742
500.0	520.0	-2.60675048828125	-1.1824951171875	2.8624190486940964
500.0	540.0	-2.776611328125	-1.157958984375	3.0083948339549544
500.0	560.0	-2.95172119140625	-0.9332275390625	3.095734425215022
500.0	580.0	-3.251434326171875	-0.39306640625	3.27510707872751
500.0	600.0	-3.2198486328125	0.223876953125	3.2276223614860924
500.0	620.0	-3.1561279296875	0.5670166015625	3.20665734605383
500.0	640.0	-2.826690673828125	0.933349609375	2.976797214932076
500.0	660.0	-2.509674072265625	1.2349853515625	2.7970793280806814
500.0	680.0	-2.0557861328125	1.01904296875	2.294494540421264
500.0	700.0	-1.589691162109375	0.8863525390625	1.8200930784965905
500.0	720.0	-1.132080078125	0.6414794921875	1.3011922387505388
500.0	740.0	3.097991943359375	-2.594482421875	4.040902512872337
500.0	760.0	3.99945068359375	-2.1795654296875	4.554789921915979
500.0	780.0	4.060791015625	-2.175537109375	4.60684115059858
500.0	800.0	4.044586181640625	-2.18798828125	4.5984747579611245
520.0	0.0	-1.1429443359375	2.138338565826416	2.4246264819869032
520.0	20.0	-1.0721435546875	2.1278209686279297	2.382669485344253
520.0	40.0	-1.0128173828125	2.118511199951172	2.348167105477316
520.0	60.0	-1.013671875	2.0974807739257812	2.329582852605657
520.0	80.0	-1.053955078125	1.9677047729492188	2.2321925051824296
520.0	100.0	-1.19677734375	1.1575775146484375	1.6650110248682917
520.0	120.0	-1.4970703125	-0.423370361328125	1.555783398619472
520.0	140.0	-1.71875	-1.0390777587890625	2.008428278856405
520.0	160.0	-1.8182373046875	-1.510589599609375	2.363867135565211
520.0	180.0	-1.642578125	-2.57208251953125	3.051830824932263
520.0	200.0	-1.5943603515625	-2.7640533447265625	3.190920842504338
520.0	220.0	-1.48681640625	-2.8308258056640625	3.197529947929769
520.0	240.0	-1.792724609375	-2.367340087890625	2.9695387885651097
520.0	260.0	-3.70843505859375	0.838470458984375	3.802041990088576
520.0	280.0	-4.37353515625	2.79425048828125	5.189956218911169
520.0	300.0	-5.3221435546875	2.2532958984375	5.779494305094258
520.0	320.0	-5.55450439453125	2.134857177734375	5.950641498039598
520.0	340.0	-5.08782958984375	0.361785888671875	5.100676324227182
520.0	360.0	-3.537353515625	-0.932159423828125	3.658113049911953
520.0	380.0	-2.5771484375	-0.880096435546875	2.7232818078140584
520.0	400.0	-2.146728515625	-0.71722412109375	2.2633722097075015
520.0	420.0	-2.1033935546875	-0.778564453125	2.242861354067778
520.0	440.0	-2.12060546875	-0.759033203125	2.2523540923972423
520.0	460.0	-2.2330322265625	-0.830322265625	2.3824080233367475
520.0	480.0	-2.5142822265625	-0.854217529296875	2.6554289111490332
520.0	500.0	-2.7706298828125	-0.8228759765625	2.8902447682397585
520.0	520.0	-3.7838134765625	4.1881103515625	5.644245985273938
520.0	540.0	-3.88525390625	4.806884765625	6.1807231830934315
520.0	560.0	-3.925048828125	5.938232421875	7.11818885668067
520.0	580.0	-4.1182861328125	5.3670654296875	6.765033037484917
520.0	600.0	-4.4884033203125	5.1004638671875	6.7941516045991746
520.0	620.0	-4.4871826171875	4.7406005859375	6.527488165855273
520.0	640.0	-3.466552734375	2.7086181640625	4.3992726920358205
520.0	660.0	-2.6275634765625	1.379150390625	2.967515058651986
520.0	680.0	-2.3621826171875	1.11865234375	2.6136736183234808
520.0	700.0	-2.1363525390625	1.2203369140625	2.4603301312999393
520.0	720.0	-1.5687255859375	1.178466796875	1.962061149738146
520.0	740.0	2.960693359375	-2.9788818359375	4.199933590037537
520.0	760.0	4.0203857421875	-2.1478271484375	4.55814249179967
520.0	780.0	4.0791015625	-2.1334228515625	4.603320825312854
520.0	800.0	4.0731201171875	-2.137451171875	4.5998918466837155
540.0	0.0	-1.416748046875	2.1290321350097656	2.5573331539375874
540.0	20.0	-1.1864013671875	2.0843582153320312	2.398353054470192
540.0	40.0	-1.0289306640625	2.0604705810546875	2.3030929913574787
540.0	60.0	-0.9176025390625	2.066558837890625	2.261119158770231
540.0	80.0	-0.9041748046875	1.9870147705078125	2.183062018277972
540.0	100.0	-1.025634765625	1.5395126342773438	1.8498718397657214
540.0	120.0	-1.2406005859375	0.9378814697265625	1.5552207126594364
540.0	140.0	-1.6214599609375	0.006195068359375	1.621471795559644
540.0	160.0	-2.0968017578125	-1.136474609375	2.3849847272717803
540.0	180.0	-2.058349609375	-2.58782958984375	3.3066093056914188
540.0	200.0	-1.863525390625	-2.4817962646484375	3.1035527352901537
540.0	220.0	-1.5791015625	-2.5345611572265625	2.986228726070994
540.0	240.0	-1.611572265625	-2.4280548095703125	2.9142092110226443
540.0	260.0	-2.159423828125	-0.79547119140625	2.301279141223704
540.0	280.0	-3.4581298828125	2.641387939453125	4.351504628641594
540.0	300.0	-4.2861328125	2.454010009765625	4.938937093587955
540.0	320.0	-4.5535888671875	2.554931640625	5.221383653749329
540.0	340.0	-4.66552734375	1.41094970703125	4.874210138171158
540.0	360.0	-2.338134765625	-0.333648681640625	2.361820404896359
540.0	380.0	-1.9925537109375	-0.61126708984375	2.084206742647391
540.0	400.0	-1.9327392578125	-0.5394287109375	2.006605186097481
540.0	420.0	-1.994140625	-0.576568603515625	2.0758198830426857
540.0	440.0	-2.0948486328125	-0.529083251953125	2.1606295105579054
540.0	460.0	-2.351318359375	-0.568206787109375	2.418999169088551
540.0	480.0	-2.7000732421875	-0.510650634765625	2.7479373326121275
540.0	500.0	-2.977783203125	-0.418243408203125	3.007011864512468
540.0	520.0	-3.8714599609375	5.796875	6.970793498215765
540.0	540.0	-3.437255859375	5.962646484375	6.882432777763784
540.0	560.0	-3.3525390625	6.8209228515625	7.600296488463847
540.0	580.0	-3.2308349609375	4.8931884765625	5.86358150041253
540.0	600.0	-2.294189453125	1.6153564453125	2.805829947135539
540.0	620.0	-2.127685546875	0.9544677734375	2.3319636611472974
540.0	640.0	-2.248779296875	1.003662109375	2.462589278756954
540.0	660.0	-2.444580078125	1.2322998046875	2.7376147586902144
540.0	680.0	-2.46044921875	1.291259765625	2.7786979217556946
540.0	700.0	-2.358154296875	1.349609375	2.717045666336493
540.0	720.0	-1.3370361328125	0.5213623046875	1.4350903362489995
540.0	740.0	2.8360595703125	-3.3077392578125	4.357106021665655
540.0	760.0	4.036376953125	-2.0946044921875	4.5474945724443385
540.0	780.0	4.1185302734375	-2.03564453125	4.594141951532321
540.0	800.0	4.11474609375	-2.0411376953125	4.593188272568033
560.0	0.0	-1.4735107421875	2.0315985679626465	2.5097064865616923
560.0	20.0	-1.25048828125	1.985748291015625	2.346682172092134
560.0	40.0	-1.07275390625	1.9744644165039062	2.24706712748301
560.0	60.0	-0.9697265625	1.9251480102539062	2.1555891230479522
560.0	80.0	-0.923828125	1.8972702026367188	2.11023520640572
560.0	100.0	-0.9696044921875	1.6645431518554688	1.9263532323172503
560.0	120.0	-1.0633544921875	1.4476165771484375	1.796195014604565
560.0	140.0	-1.1861572265625	1.204681396484375	1.6906289460322115
560.0	160.0	-1.35595703125	0.8714447021484375	1.6118422191700068
560.0	180.0	-1.3526611328125	-1.4977874755859375	2.0181822173043966
560.0	200.0	-1.359619140625	-1.6464996337890625	2.135304486863965
560.0	220.0	-1.44140625	-1.818939208984375	2.3208170594684465
560.0	240.0	-1.5634765625	-1.8342742919921875	2.4101911002553837
560.0	260.0	-1.7225341796875	-0.7542724609375	1.8804390299928369
560.0	280.0	-1.7623291015625	2.153656005859375	2.7828111782491183
560.0	300.0	-1.9609375	1.918853759765625	2.7435880941338344
560.0	320.0	-2.065185546875	1.815582275390625	2.749787326637097
560.0	340.0	-2.0418701171875	0.947845458984375	2.2511429518314903
560.0	360.0	-1.316162109375	0.122589111328125	1.3218588382919974
560.0	380.0	-1.55712890625	-0.296966552734375	1.5851938569532307
560.0	400.0	-1.484130859375	-0.238922119140625	1.503239231381294
560.0	420.0	-1.533447265625	-0.2276611328125	1.5502548525472384
560.0	440.0	-1.6632080078125	-0.180877685546875	1.6730145290404441
560.0	460.0	-1.769775390625	-0.25689697265625	1.7883235131882087
560.0	480.0	-1.6656494140625	-0.13226318359375	1.6708924322951204
560.0	500.0	-1.8367919921875	2.803192138671875	3.3513715086328353
560.0	520.0	-2.054931640625	8.1195068359375	8.375508062588057
560.0	540.0	-2.884765625	8.2003173828125	8.69293264037163
560.0	560.0	-3.6566162109375	8.2080078125	8.98566827587976
560.0	580.0	-3.9544677734375	8.17333984375	9.079719135115745
560.0	600.0	-4.5543212890625	8.041259765625	9.241412285049691
560.0	620.0	-4.80859375	7.6961669921875	9.07488623753353
560.0	640.0	-5.550537109375	7.7152099609375	9.504363573848499
560.0	660.0	-5.9398193359375	7.943115234375	9.918393689007168
560.0	680.0	-6.045654296875	7.718017578125	9.80396507610924
560.0	700.0	-6.1541748046875	7.729736328125	9.880419587698984
560.0	720.0	-6.1624755859375	7.6947021484375	9.85822227891238
560.0	740.0	-5.96630859375	7.6302490234375	9.68594540535533
560.0	760.0	-0.0867919921875	-1.4921875	1.4947094651015378
560.0	780.0	2.6202392578125	-2.2801513671875	3.4734340393145264
560.0	800.0	3.84326171875	-3.0594482421875	4.912319633883099
580.0	0.0	-1.559814453125	1.9071426391601562	2.463780463896978
580.0	20.0	-1.3878173828125	1.875467300415039	2.3331126597236174
580.0	40.0	-1.1741943359375	1.8819236755371094	2.2181904920666327
580.0	60.0	-1.04541015625	1.7848587036132812	2.06847842305757
580.0	80.0	-1.000732421875	1.7049713134765625	1.9769654928626847
580.0	100.0	-1.0401611328125	1.5690841674804688	1.8825409177098007
580.0	120.0	-1.1014404296875	1.4135513305664062	1.7920095938069758
580.0	140.0	-1.1805419921875	1.305450439453125	1.760079613309122
580.0	160.0	-1.32861328125	1.2123260498046875	1.7985960363986486
580.0	180.0	-1.3740234375	0.4055938720703125	1.4326363096963253
580.0	200.0	-1.4005126953125	-0.867462158203125	1.6473998924504965
580.0	220.0	-1.4837646484375	-0.793914794921875	1.6828125960868907
580.0	240.0	-1.605712890625	-0.81072998046875	1.798776525405575
580.0	260.0	-1.761962890625	-0.56402587890625	1.8500374104367656
580.0	280.0	-1.6873779296875	2.371246337890625	2.9103356288504205
580.0	300.0	-2.0076904296875	0.65924072265625	2.113153849549794
580.0	320.0	-2.02783203125	0.986724853515625	2.2551560219880424
580.0	340.0	-2.1348876953125	0.513916015625	2.1958722965401685
580.0	360.0	-2.16357421875	0.1917724609375	2.172056646778278
580.0	380.0	-2.063720703125	0.509857177734375	2.125769856356517
580.0	400.0	-1.9334716796875	0.79608154296875	2.0909468092730403
580.0	420.0	-1.8050537109375	0.897308349609375	2.015783017501621
580.0	440.0	-1.75732421875	0.868743896484375	1.9603327185669661
580.0	460.0	-1.729248046875	0.9617919921875	1.9787224777257175
580.0	480.0	-1.6614990234375	1.611572265625	2.314680144688562
580.0	500.0	-2.1903076171875	6.179473876953125	6.556168458318903
580.0	520.0	-3.333251953125	8.034423828125	8.698421398906493
580.0	540.0	-3.5386962890625	8.014404296875	8.76088167138406
580.0	560.0	-3.924072265625	8.133544921875	9.03066421377774
580.0	580.0	-4.0704345703125	8.1536865234375	9.113234415600282
580.0	600.0	-4.41552734375	8.1005859375	9.225853578624944
580.0	620.0	-4.58349609375	7.8463134765625	9.086972631955476
580.0	640.0	-5.05615234375	7.666259765625	9.183475122046627
580.0	660.0	-5.3897705078125	7.8345947265625	9.509495289255174
580.0	680.0	-5.47998046875	7.9649658203125	9.668033225875252
580.0	700.0	-5.4722900390625	8.03466796875	9.721206079477994
580.0	720.0	-5.521728515625	8.1485595703125	9.843196069935704
580.0	740.0	-5.1983642578125	7.155029296875	8.84406214338423
580.0	760.0	-3.08447265625	-1.56884765625	3.460528071794108
580.0	780.0	3.708251953125	-2.3841552734375	4.40855179347087
580.0	800.0	3.9501953125	-1.98046875	4.418857259136522
600.0	0.0	-1.6121826171875	1.8126025199890137	2.425831957624448
600.0	20.0	-1.4747314453125	1.7948474884033203	2.3229959841595083
600.0	40.0	-1.2987060546875	1.8100051879882812	2.2277244436928156
600.0	60.0	-1.0872802734375	1.7542190551757812	2.0638466237945434
600.0	80.0	-1.0279541015625	1.635467529296875	1.931694508534823
600.0	100.0	-1.091796875	1.449493408203125	1.8146767085858784
600.0	120.0	-1.1416015625	1.32269287109375	1.7472179482665204
600.0	140.0	-1.2032470703125	1.235015869140625	1.7242585969757518
600.0	160.0	-1.348388671875	1.294952392578125	1.869506274256558
600.0	180.0	-1.40234375	1.111328125	1.7893066239692061
600.0	200.0	-1.4232177734375	-0.1551361083984375	1.431648016363452
600.0	220.0	-1.51171875	0.2695770263671875	1.5355667853423172
600.0	240.0	-1.6075439453125	0.20684814453125	1.6207972393260357
600.0	260.0	-1.750732421875	0.085357666015625	1.7528120104996823
600.0	280.0	-1.8173828125	1.324951171875	2.2490833455039736
600.0	300.0	-2.0194091796875	0.439849853515625	2.066756233483731
600.0	320.0	-2.101806640625	0.3673095703125	2.1336605810246625
600.0	340.0	-2.1378173828125	0.46221923828125	2.1872150754995694
600.0	360.0	-2.1387939453125	0.582244873046875	2.21663001709685
600.0	380.0	-2.016357421875	0.9544677734375	2.230853196263962
600.0	400.0	-1.861328125	1.479095458984375	2.377449424426146
600.0	420.0	-1.77490234375	1.6915283203125	2.451845506606905
600.0	440.0	-1.77197265625	1.7919921875	2.520143467058714
600.0	460.0	-1.7435302734375	2.233001708984375	2.8330539081916855
600.0	480.0	-1.931640625	4.90997314453125	5.27627442275025
600.0	500.0	-2.193359375	6.674285888671875	7.0254478484737835
600.0	520.0	-3.3380126953125	8.0556640625	8.719865379804979
600.0	540.0	-3.5369873046875	8.02392578125	8.768903245932696
600.0	560.0	-3.92578125	8.1446533203125	9.041412286304004
600.0	580.0	-4.072509765625	8.177001953125	9.13502582002487
600.0	600.0	-4.41552734375	8.123291015625	9.245795728218193
600.0	620.0	-4.5506591796875	7.9368896484375	9.148918857501604
600.0	640.0	-5.0179443359375	7.803466796875	9.277599873269908
600.0	660.0	-5.3604736328125	7.9385986328125	9.578936570463892
600.0	680.0	-5.449462890625	8.0423583984375	9.714740058551087
600.0	700.0	-5.4476318359375	8.115478515625	9.774338041908042
600.0	720.0	-5.5064697265625	8.184814453125	9.864704581569242
600.0	740.0	-5.1005859375	8.0750732421875	9.551061970928432
600.0	760.0	-3.9793701171875	6.3682861328125	7.509357815348583
600.0	780.0	3.950439453125	-1.71142578125	4.305223580435019
600.0	800.0	3.961181640625	-1.9957275390625	4.435525718581398
620.0	0.0	-1.808837890625	1.6887788772583008	2.4746451484676557
620.0	20.0	-1.6514892578125	1.6845684051513672	2.3590649588988226
620.0	40.0	-1.5238037109375	1.7075462341308594	2.288600421908852
620.0	60.0	-1.2662353515625	1.7005805969238281	2.120218463314668
620.0	80.0	-1.0869140625	1.604644775390625	1.9381091389415313
620.0	100.0	-1.1160888671875	1.37115478515625	1.7679705326494441
620.0	120.0	-1.1429443359375	1.2617645263671875	1.702460418056827
620.0	140.0	-1.1708984375	1.173736572265625	1.657908529447207
620.0	160.0	-1.3167724609375	1.2165679931640625	1.792742980986018
620.0	180.0	-1.41064453125	1.2145538330078125	1.8614668965145476
620.0	200.0	-1.499755859375	1.352752685546875	2.019704796742318
620.0	220.0	-1.5740966796875	1.58026123046875	2.230472127941934
620.0	240.0	-1.6241455078125	1.53558349609375	2.235143240157782
620.0	260.0	-1.7113037109375	1.4891357421875	2.2684985452340003
620.0	280.0	-1.812255859375	1.41107177734375	2.2968227751951322
620.0	300.0	-1.9832763671875	0.804168701171875	2.1401103823375345
620.0	320.0	-2.072265625	0.66680908203125	2.1769058712852054
620.0	340.0	-2.0894775390625	0.853485107421875	2.2570673926220306
620.0	360.0	-2.0709228515625	1.1280517578125	2.35822437978824
620.0	380.0	-1.9290771484375	1.529754638671875	2.462008915329487
620.0	400.0	-1.796875	1.9359130859375	2.641310137399441
620.0	420.0	-1.7125244140625	2.170166015625	2.764481941365108
620.0	440.0	-1.72021484375	2.15301513671875	2.755832594262194
620.0	460.0	-1.7059326171875	2.7310791015625	3.2200930348944308
620.0	480.0	-1.974365234375	5.640716552734375	5.976269848910792
620.0	500.0	-2.206787109375	6.94744873046875	7.289509805782246
620.0	520.0	-3.3511962890625	8.0936279296875	8.75998456802544
620.0	540.0	-3.544677734375	8.0399169921875	8.786637894088908
620.0	560.0	-3.9283447265625	8.15673828125	9.053412156724148
620.0	580.0	-4.0260009765625	8.21484375	9.148351857039401
620.0	600.0	-4.335205078125	8.2535400390625	9.322817505765551
620.0	620.0	-4.4617919921875	8.11474609375	9.260490912882501
620.0	640.0	-4.9906005859375	7.906494140625	9.34979913175129
620.0	660.0	-5.3458251953125	8.00732421875	9.627828839516114
620.0	680.0	-5.4383544921875	8.0787353515625	9.738668515935926
620.0	700.0	-5.4483642578125	8.127197265625	9.784477936006153
620.0	720.0	-5.5128173828125	8.192626953125	9.874729965386896
620.0	740.0	-5.1373291015625	8.0885009765625	9.582066496618225
620.0	760.0	-4.18212890625	6.600341796875	7.813751597284554
620.0	780.0	3.837890625	-0.6348876953125	3.890049721420294
620.0	800.0	3.88037109375	-1.9981689453125	4.36462586703853
