# Supplementary material for: Real-time emotion detection by quantitative facial motion analysis
Source: PLoS One. 2023 Mar 10;18(3):e0282730. doi: 10.1371/journal.pone.0282730 (PMC10004542; doi:10.1371/journal.pone.0282730)
Supplement: S1 Dataset — Data from each participant is organized into folders by Study ID and subsequently by emotions. The data files (.csv) contain the pixel displacement results after DISC-processing of videos. (ZIP) [file pone.0282730.s004.zip › S1_Dataset/1/happy/result/102150_cropped_result.csv]

pos_x	pos_y	disp_x	disp_y	disp_xy_indi
0.0	0.0	2.647829294204712	1.8452987670898438	3.227402595133108
0.0	20.0	2.5203371047973633	1.7924270629882812	3.0927162653484963
0.0	40.0	2.422187328338623	1.6505126953125	2.931072092418051
0.0	60.0	2.4010274410247803	1.3930587768554688	2.775886440099461
0.0	80.0	2.4921207427978516	1.0809555053710938	2.7164555216817727
0.0	100.0	2.276681423187256	1.3707199096679688	2.6574708603192834
0.0	120.0	1.9794163703918457	1.7498626708984375	2.6419895030788902
0.0	140.0	1.790410041809082	2.1078338623046875	2.765597893564626
0.0	160.0	1.7108983993530273	2.2389068603515625	2.8177787816359965
0.0	180.0	1.7117385864257812	2.4372100830078125	2.978261569602959
0.0	200.0	2.037524700164795	2.486663818359375	3.214810079821087
0.0	220.0	1.9484663009643555	2.56689453125	3.2226492922058516
0.0	240.0	1.9973726272583008	2.6275787353515625	3.3005556233144207
0.0	260.0	2.223703622817993	2.4608154296875	3.3166957022195964
0.0	280.0	2.7709500789642334	1.53558349609375	3.167993215521049
0.0	300.0	3.062608480453491	1.149627685546875	3.271271086278468
0.0	320.0	2.962144136428833	1.563751220703125	3.349569489535966
0.0	340.0	2.522326946258545	2.979766845703125	3.9039907375112337
0.0	360.0	2.376093864440918	2.4219970703125	3.392917897803616
0.0	380.0	2.2813072204589844	2.0360107421875	3.057728303237747
0.0	400.0	2.2265961170196533	1.526702880859375	2.6997318301548607
0.0	420.0	2.1597256660461426	1.491241455078125	2.624541108445813
0.0	440.0	2.0925283432006836	1.735321044921875	2.718458018076966
0.0	460.0	1.8881511688232422	2.912017822265625	3.4705853445090797
0.0	480.0	1.809441089630127	3.306182861328125	3.7689417837612837
0.0	500.0	1.932264804840088	5.3740234375	5.710847151064631
0.0	520.0	2.5758912563323975	6.18603515625	6.700913871914088
0.0	540.0	3.2948946952819824	6.3848876953125	7.184923237916347
0.0	560.0	3.4026317596435547	6.4212646484375	7.267086250830395
0.0	580.0	3.8951773643493652	6.357666015625	7.456026010280056
0.0	600.0	4.1638288497924805	6.0125732421875	7.313583778356086
0.0	620.0	4.403714656829834	5.7969970703125	7.279964135350504
0.0	640.0	4.0096893310546875	5.764404296875	7.021820663432295
0.0	660.0	3.662752151489258	5.8265380859375	6.882172577763464
0.0	680.0	3.62339448928833	5.8759765625	6.903338915919916
0.0	700.0	3.5481255054473877	6.01416015625	6.982787193337006
0.0	720.0	3.6771998405456543	5.994140625	7.032177507684542
0.0	740.0	3.7602953910827637	7.1539306640625	8.081988949164185
0.0	760.0	3.7839083671569824	6.9503173828125	7.913587950662216
0.0	780.0	7.560213088989258	18.994873046875	20.44411954616346
0.0	800.0	7.3263139724731445	20.1920166015625	21.480046807701115
20.0	0.0	2.607870101928711	1.8355417251586914	3.1890750843045717
20.0	20.0	2.5015907287597656	1.5839805603027344	2.9609036778716358
20.0	40.0	2.397846221923828	1.533203125	2.8461163585672566
20.0	60.0	2.34869384765625	1.36895751953125	2.718530389806131
20.0	80.0	2.3986129760742188	1.1472625732421875	2.6588635957780733
20.0	100.0	2.2241287231445312	1.3984832763671875	2.627261702114052
20.0	120.0	2.023042678833008	1.6491928100585938	2.610084022618581
20.0	140.0	1.8835029602050781	1.9423370361328125	2.7055972654913907
20.0	160.0	1.8446159362792969	2.1646728515625	2.844014153738914
20.0	180.0	2.1870651245117188	2.00347900390625	2.9660043792868276
20.0	200.0	2.5070667266845703	1.9817962646484375	3.195762820771183
20.0	220.0	2.458860397338867	2.0529327392578125	3.2032057825743943
20.0	240.0	2.4246559143066406	2.2393341064453125	3.3005414015084553
20.0	260.0	2.5404186248779297	2.1331787109375	3.317254618268493
20.0	280.0	2.8912391662597656	1.405975341796875	3.214969763194563
20.0	300.0	3.03790283203125	1.249237060546875	3.2847293420169774
20.0	320.0	2.989673614501953	1.345001220703125	3.278288670166505
20.0	340.0	2.609628677368164	2.323394775390625	3.4940413729741047
20.0	360.0	2.4251785278320312	1.894805908203125	3.077625760487946
20.0	380.0	2.3112335205078125	1.319000244140625	2.661120446421388
20.0	400.0	2.2287216186523438	0.66729736328125	2.3264749782644194
20.0	420.0	2.119985580444336	0.343048095703125	2.1475616073252586
20.0	440.0	2.003040313720703	0.10467529296875	2.005773520452503
20.0	460.0	1.8358535766601562	2.019989013671875	2.7295995988955895
20.0	480.0	1.8178138732910156	3.19976806640625	3.6800764878902283
20.0	500.0	1.950225830078125	5.378326416015625	5.720994303922648
20.0	520.0	2.593385696411133	6.2056884765625	6.7257875998644545
20.0	540.0	3.2463130950927734	6.399169921875	7.1755086509877835
20.0	560.0	3.2988948822021484	6.4132080078125	7.21193069817576
20.0	580.0	4.000360488891602	6.3934326171875	7.541807785378918
20.0	600.0	4.229913711547852	6.0111083984375	7.3502104857552455
20.0	620.0	4.953981399536133	5.934814453125	7.730714992804441
20.0	640.0	5.221118927001953	5.9835205078125	7.941196415988638
20.0	660.0	5.108375549316406	5.966552734375	7.854632536594662
20.0	680.0	5.043529510498047	6.009521484375	7.845478850550129
20.0	700.0	4.644979476928711	6.22216796875	7.764741371895616
20.0	720.0	4.303871154785156	6.377685546875	7.694035342511105
20.0	740.0	4.023740768432617	6.9681396484375	8.046456358650893
20.0	760.0	3.797475814819336	7.0850830078125	8.038608324314055
20.0	780.0	7.589998245239258	17.9088134765625	19.450801358839733
20.0	800.0	7.2505340576171875	18.6805419921875	20.03828568621945
40.0	0.0	2.6980514526367188	1.2836203575134277	2.987835815987553
40.0	20.0	2.632061004638672	1.1634063720703125	2.8777177621708043
40.0	40.0	2.4315948486328125	1.3079299926757812	2.761038640374035
40.0	60.0	2.3893966674804688	1.1878814697265625	2.6683850585488047
40.0	80.0	2.3614845275878906	1.1151504516601562	2.611545462724104
40.0	100.0	2.2063255310058594	1.3345947265625	2.5785684852135926
40.0	120.0	2.03753662109375	1.5325469970703125	2.549559918991387
40.0	140.0	1.8643608093261719	1.8865966796875	2.6523740797932778
40.0	160.0	1.880157470703125	2.1291656494140625	2.8404820853660704
40.0	180.0	2.28948974609375	1.931915283203125	2.995673540114516
40.0	200.0	2.642383575439453	1.8111724853515625	3.2035194289166946
40.0	220.0	2.7095108032226562	1.705657958984375	3.2016742285602744
40.0	240.0	2.625286102294922	1.7963409423828125	3.1810325210823662
40.0	260.0	2.7140579223632812	1.510009765625	3.105839644641326
40.0	280.0	2.8669662475585938	1.054412841796875	3.0547147011769145
40.0	300.0	2.9781150817871094	0.97442626953125	3.1334766626098287
40.0	320.0	3.0408401489257812	0.286773681640625	3.054332653101277
40.0	340.0	2.7611083984375	0.533050537109375	2.812092186084
40.0	360.0	2.522125244140625	0.291717529296875	2.538939712563195
40.0	380.0	2.31158447265625	-0.208221435546875	2.3209435452950324
40.0	400.0	2.1986656188964844	-1.361907958984375	2.5862953799716006
40.0	420.0	2.0406570434570312	-1.6749267578125	2.6400115175974297
40.0	440.0	1.9229393005371094	-2.016510009765625	2.7863969876948813
40.0	460.0	1.7081832885742188	-1.57794189453125	2.3254657103215055
40.0	480.0	1.55096435546875	-0.47943115234375	1.6233744675127335
40.0	500.0	1.9135932922363281	5.103240966796875	5.4502208811465405
40.0	520.0	2.5808372497558594	6.18798828125	6.704619294084841
40.0	540.0	3.234710693359375	6.402099609375	7.172881755479663
40.0	560.0	3.2859573364257812	6.4195556640625	7.211671827032019
40.0	580.0	3.994731903076172	6.4229736328125	7.563892732268166
40.0	600.0	4.225311279296875	6.0478515625	7.3776530095272905
40.0	620.0	4.953315734863281	6.0191650390625	7.795234732624569
40.0	640.0	5.247894287109375	6.0833740234375	8.034166662306015
40.0	660.0	5.133777618408203	6.0489501953125	7.933818191806523
40.0	680.0	5.069099426269531	6.0931396484375	7.926040611097521
40.0	700.0	4.727428436279297	6.2523193359375	7.838372069421052
40.0	720.0	4.327014923095703	6.398681640625	7.724388965009747
40.0	740.0	4.021514892578125	7.0074462890625	8.079411211550223
40.0	760.0	3.7938690185546875	7.1226806640625	8.070069514704253
40.0	780.0	7.380035400390625	14.439208984375	16.215908195518207
40.0	800.0	7.189640045166016	15.6690673828125	17.239796884713385
60.0	0.0	2.6299171447753906	1.065903663635254	2.8377129538652426
60.0	20.0	2.552623748779297	1.0397567749023438	2.7562623521333003
60.0	40.0	2.2976722717285156	1.2293472290039062	2.6058765277214615
60.0	60.0	2.1933212280273438	1.2257499694824219	2.5125924852632853
60.0	80.0	2.0991439819335938	1.2884292602539062	2.463017542683456
60.0	100.0	1.9950103759765625	1.3949203491210938	2.4343108225216965
60.0	120.0	1.98968505859375	1.4497222900390625	2.461816676892761
60.0	140.0	1.9148521423339844	1.809326171875	2.634448694363375
60.0	160.0	2.0890541076660156	1.9357452392578125	2.84802680746961
60.0	180.0	2.5577239990234375	1.7196197509765625	3.082051937123893
60.0	200.0	2.879070281982422	1.45599365234375	3.2262924858511566
60.0	220.0	2.8450965881347656	1.378753662109375	3.1615718015879533
60.0	240.0	2.767993927001953	1.2659759521484375	3.043761733667377
60.0	260.0	2.7491111755371094	0.81182861328125	2.8664748303107745
60.0	280.0	2.483226776123047	1.180633544921875	2.74960193283487
60.0	300.0	2.620197296142578	0.7691650390625	2.730759734584662
60.0	320.0	2.6921768188476562	-0.02593994140625	2.6923017855546667
60.0	340.0	2.49835205078125	-0.453857421875	2.5392419201474086
60.0	360.0	2.1890029907226562	-0.536865234375	2.253876299461276
60.0	380.0	2.029857635498047	-1.34344482421875	2.4341663903911477
60.0	400.0	1.9908485412597656	-2.7681884765625	3.4097427111161265
60.0	420.0	1.8509788513183594	-3.01080322265625	3.5342691965362647
60.0	440.0	1.7879104614257812	-3.05670166015625	3.541193140352235
60.0	460.0	1.6805915832519531	-2.899139404296875	3.3510292978791076
60.0	480.0	1.5690231323242188	-2.853515625	3.25643747243635
60.0	500.0	2.0556793212890625	4.958526611328125	5.3677559209808186
60.0	520.0	2.6618995666503906	6.2408447265625	6.784825141740685
60.0	540.0	3.244678497314453	6.4432373046875	7.214100464746205
60.0	560.0	3.2712631225585938	6.4522705078125	7.234152135737731
60.0	580.0	4.006324768066406	6.48779296875	7.625096442182504
60.0	600.0	4.241767883300781	6.1116943359375	7.439449067755791
60.0	620.0	4.9847564697265625	6.079345703125	7.861694552740218
60.0	640.0	5.265289306640625	6.1328125	8.082985874216307
60.0	660.0	5.1329345703125	6.0982666015625	7.970939270051041
60.0	680.0	5.0646820068359375	6.13525390625	7.955648579752853
60.0	700.0	4.7313232421875	6.278564453125	7.861665931220206
60.0	720.0	4.34588623046875	6.3892822265625	7.727202242651951
60.0	740.0	4.047050476074219	6.8201904296875	7.930549479896934
60.0	760.0	3.7894821166992188	5.87060546875	6.987430377649612
60.0	780.0	4.63916015625	-1.896728515625	5.011924382642114
60.0	800.0	4.60614013671875	-2.0106201171875	5.025845223913138
80.0	0.0	2.4821014404296875	1.0145084857940674	2.6814277965910813
80.0	20.0	2.2108383178710938	1.1378746032714844	2.486476358330665
80.0	40.0	2.0051651000976562	1.2886161804199219	2.3835307296298223
80.0	60.0	1.9017791748046875	1.34051513671875	2.32674555151458
80.0	80.0	1.7799758911132812	1.4521713256835938	2.297197364634168
80.0	100.0	1.7709884643554688	1.508453369140625	2.326334392934912
80.0	120.0	1.8719100952148438	1.5026321411132812	2.4004063731114216
80.0	140.0	1.8478240966796875	1.8005828857421875	2.5800295774850657
80.0	160.0	2.0963973999023438	1.963470458984375	2.8722984353339087
80.0	180.0	3.0822219848632812	1.1600494384765625	3.2932972935470515
80.0	200.0	3.6187362670898438	0.577880859375	3.664587078837577
80.0	220.0	3.6683807373046875	0.4432525634765625	3.69506293165037
80.0	240.0	3.5357208251953125	0.1821136474609375	3.5404077638474565
80.0	260.0	3.2884521484375	0.0726318359375	3.2892541580356576
80.0	280.0	2.6259918212890625	0.826202392578125	2.7528972808622676
80.0	300.0	2.0894699096679688	0.907806396484375	2.27815648209376
80.0	320.0	1.3043746948242188	1.060821533203125	1.6812898827403924
80.0	340.0	0.2235107421875	1.158538818359375	1.1799022186260792
80.0	360.0	0.5083541870117188	-0.456512451171875	0.6832478302397301
80.0	380.0	1.1338348388671875	-1.912811279296875	2.2236070768088343
80.0	400.0	1.9923782348632812	-3.2611083984375	3.821570229253483
80.0	420.0	2.2730560302734375	-3.5902099609375	4.249281266329317
80.0	440.0	2.4905548095703125	-3.735595703125	4.489714747807457
80.0	460.0	2.6151199340820312	-3.720062255859375	4.5472756082189205
80.0	480.0	2.654388427734375	-3.7587890625	4.601551166906633
80.0	500.0	1.8412246704101562	-3.6578369140625	4.095104293764112
80.0	520.0	1.1344985961914062	-3.3463134765625	3.533397932328607
80.0	540.0	1.654388427734375	-0.8935546875	1.8802768544484718
80.0	560.0	1.85101318359375	0.3505859375	1.8839215231560533
80.0	580.0	4.081077575683594	6.3668212890625	7.562513306144125
80.0	600.0	4.447273254394531	6.2237548828125	7.649402868236537
80.0	620.0	5.326347351074219	6.3963623046875	8.323666670231487
80.0	640.0	5.762359619140625	6.4163818359375	8.624079327374671
80.0	660.0	6.027763366699219	6.3974609375	8.789848556815953
80.0	680.0	5.984840393066406	6.2762451171875	8.672344971315383
80.0	700.0	5.85125732421875	6.32763671875	8.618364039578326
80.0	720.0	5.456321716308594	6.4644775390625	8.459368565377934
80.0	740.0	5.123817443847656	4.7711181640625	7.00121944616255
80.0	760.0	4.65093994140625	-2.2486572265625	5.166014098039196
80.0	780.0	4.654396057128906	-2.3358154296875	5.207632511821789
80.0	800.0	4.633476257324219	-2.3731689453125	5.205865256629574
100.0	0.0	2.1308822631835938	1.142176628112793	2.417690358453196
100.0	20.0	1.99835205078125	1.1927738189697266	2.3272559597262297
100.0	40.0	1.9015579223632812	1.2425384521484375	2.271524672366557
100.0	60.0	1.838226318359375	1.2421150207519531	2.2185413501412787
100.0	80.0	1.7958450317382812	1.3211288452148438	2.2294485425050237
100.0	100.0	1.78436279296875	1.3991012573242188	2.2674732424391357
100.0	120.0	1.8817062377929688	1.3951873779296875	2.3425127928963985
100.0	140.0	1.7627944946289062	1.9171295166015625	2.604386686672876
100.0	160.0	2.1999130249023438	1.904144287109375	2.9095330868141454
100.0	180.0	3.801544189453125	0.35552978515625	3.818133006129837
100.0	200.0	4.1941070556640625	-0.0743865966796875	4.194766663371952
100.0	220.0	3.9705657958984375	-0.1035919189453125	3.9719169207360525
100.0	240.0	3.2701339721679688	-0.0031280517578125	3.2701354682390233
100.0	260.0	2.7219467163085938	0.42181396484375	2.7544365934543382
100.0	280.0	2.2228775024414062	1.096221923828125	2.478484798650494
100.0	300.0	2.088958740234375	0.941497802734375	2.291324230866344
100.0	320.0	2.320587158203125	0.4935302734375	2.372487489875668
100.0	340.0	1.9581680297851562	-0.00274658203125	1.9581699560011472
100.0	360.0	1.13031005859375	-1.0404052734375	1.5362434577744393
100.0	380.0	1.354705810546875	-2.438201904296875	2.789275239062358
100.0	400.0	1.9315719604492188	-3.61083984375	4.095013384057024
100.0	420.0	2.122802734375	-3.849700927734375	4.396190246346134
100.0	440.0	2.276947021484375	-3.936492919921875	4.547577844000212
100.0	460.0	2.3283157348632812	-3.96942138671875	4.6018866029653696
100.0	480.0	2.1656570434570312	-4.004730224609375	4.5527941532398435
100.0	500.0	1.8613510131835938	-4.138946533203125	4.53822718679814
100.0	520.0	1.5092926025390625	-4.165283203125	4.430298897626931
100.0	540.0	1.202728271484375	-3.93701171875	4.1166268434973095
100.0	560.0	0.9082260131835938	-2.500732421875	2.660552036108328
100.0	580.0	1.124420166015625	-0.9005126953125	1.4405706592047434
100.0	600.0	0.7381515502929688	-0.29638671875	0.7954324598929219
100.0	620.0	7.045219421386719	8.8544921875	11.315350131303191
100.0	640.0	6.868690490722656	9.2490234375	11.520561774703877
100.0	660.0	6.64508056640625	8.5321044921875	10.814522772625528
100.0	680.0	6.6088714599609375	8.468994140625	10.742487781153246
100.0	700.0	6.446311950683594	8.103271484375	10.354609916120024
100.0	720.0	6.0160369873046875	7.2005615234375	9.383005237418693
100.0	740.0	1.8251113891601562	-0.703857421875	1.956130581830016
100.0	760.0	4.375091552734375	-2.2470703125	4.918409405908228
100.0	780.0	4.588706970214844	-2.310546875	5.137592677516441
100.0	800.0	4.6055755615234375	-2.3548583984375	5.172686374563371
120.0	0.0	1.9383621215820312	1.170546531677246	2.264382233017567
120.0	20.0	1.9211349487304688	1.1217803955078125	2.2246686825186544
120.0	40.0	1.8823776245117188	1.094451904296875	2.177422901524056
120.0	60.0	1.8404312133789062	1.0978431701660156	2.1429994581099456
120.0	80.0	1.7590713500976562	1.2133941650390625	2.1369738918585868
120.0	100.0	1.5907211303710938	1.495513916015625	2.1833358852007816
120.0	120.0	1.630157470703125	1.6802825927734375	2.3411029389727047
120.0	140.0	1.8304443359375	1.9357452392578125	2.6641389037125975
120.0	160.0	2.6174392700195312	1.5254669189453125	3.029527628696738
120.0	180.0	4.1023406982421875	-0.128021240234375	4.104337783663199
120.0	200.0	3.8807449340820312	-0.2281341552734375	3.8874447180899785
120.0	220.0	2.9513702392578125	-0.4716644287109375	2.988821443727934
120.0	240.0	2.2737045288085938	0.116424560546875	2.27668332506373
120.0	260.0	-0.33078765869140625	1.6607666015625	1.6933889629993453
120.0	280.0	-1.6941986083984375	2.941802978515625	3.3947774137787894
120.0	300.0	-1.692657470703125	2.751068115234375	3.230087473705057
120.0	320.0	-1.7675094604492188	2.88330078125	3.38193924959251
120.0	340.0	-1.73980712890625	2.584075927734375	3.1151849457278264
120.0	360.0	-1.4758758544921875	-0.214599609375	1.491396168097849
120.0	380.0	1.445037841796875	-3.020782470703125	3.34862077571233
120.0	400.0	1.5855026245117188	-3.806243896484375	4.123264625494961
120.0	420.0	1.8231582641601562	-3.993316650390625	4.389815933095883
120.0	440.0	1.9513702392578125	-4.07269287109375	4.516046172584924
120.0	460.0	1.8666763305664062	-4.15228271484375	4.552574246191603
120.0	480.0	1.68450927734375	-4.26202392578125	4.582839670923366
120.0	500.0	1.3796844482421875	-4.531768798828125	4.737136014804035
120.0	520.0	0.8518295288085938	-4.541748046875	4.6209402579391945
120.0	540.0	0.5936355590820312	-4.23876953125	4.2801367169822955
120.0	560.0	0.4710235595703125	-3.447509765625	3.4795382995090067
120.0	580.0	1.0186920166015625	-1.9952392578125	2.2402484506420115
120.0	600.0	0.9488525390625	-1.4736328125	1.7526878806456139
120.0	620.0	0.9536590576171875	-1.24169921875	1.56565722558281
120.0	640.0	0.8914947509765625	-0.963623046875	1.3127575052108527
120.0	660.0	0.8129348754882812	-0.9140625	1.2232634081388183
120.0	680.0	1.0249557495117188	-0.5467529296875	1.1616682205255482
120.0	700.0	1.2647171020507812	-0.3028564453125	1.3004735194101606
120.0	720.0	1.412017822265625	-0.193603515625	1.4252286313634448
120.0	740.0	1.5951919555664062	-0.872314453125	1.8181226251918607
120.0	760.0	4.0557403564453125	-2.14013671875	4.585762206421214
120.0	780.0	4.362556457519531	-2.17529296875	4.874812647162817
120.0	800.0	4.3740234375	-2.1983642578125	4.895394411263185
140.0	0.0	1.9629974365234375	1.0684309005737305	2.234928080520351
140.0	20.0	1.9613037109375	0.9433479309082031	2.1763771652188404
140.0	40.0	1.911041259765625	0.9286537170410156	2.124729729330458
140.0	60.0	1.81036376953125	0.9447517395019531	2.042051132396876
140.0	80.0	1.6080780029296875	1.1708145141601562	1.9891509470310227
140.0	100.0	1.115753173828125	1.9568099975585938	2.252556439127064
140.0	120.0	-0.26287841796875	4.035240173339844	4.043793802751264
140.0	140.0	2.73419189453125	0.974029541015625	2.9025056180637265
140.0	160.0	3.9194488525390625	0.2688446044921875	3.9286583879276566
140.0	180.0	4.3928375244140625	-0.5578765869140625	4.428120120562128
140.0	200.0	2.9922943115234375	-0.5713958740234375	3.046361516896268
140.0	220.0	2.10198974609375	-0.7687530517578125	2.2381559702733447
140.0	240.0	1.43768310546875	0.3532867431640625	1.480454063672946
140.0	260.0	-1.0574188232421875	1.816619873046875	2.1019615436291255
140.0	280.0	-1.9940185546875	2.644866943359375	3.312315073255138
140.0	300.0	-1.73858642578125	2.27032470703125	2.859555391187125
140.0	320.0	-1.8641510009765625	2.2967529296875	2.958062368252237
140.0	340.0	-2.1699981689453125	1.18255615234375	2.4713015005603958
140.0	360.0	-3.3470458984375	-1.12176513671875	3.530024542153344
140.0	380.0	0.772216796875	-3.470947265625	3.555811257944599
140.0	400.0	1.167144775390625	-4.0419921875	4.207128209424176
140.0	420.0	1.394134521484375	-4.181884765625	4.4081482798291765
140.0	440.0	1.4641571044921875	-4.21588134765625	4.462892735003926
140.0	460.0	1.24273681640625	-4.361083984375	4.534693850043646
140.0	480.0	0.8942108154296875	-4.503509521484375	4.591427990563703
140.0	500.0	0.518798828125	-4.850830078125	4.878494098685174
140.0	520.0	0.289459228515625	-4.70361328125	4.712511490121192
140.0	540.0	0.237335205078125	-4.3486328125	4.355104515108809
140.0	560.0	0.270782470703125	-3.7724609375	3.7821666636206643
140.0	580.0	0.9314727783203125	-2.254638671875	2.4394747544227684
140.0	600.0	0.901092529296875	-1.7528076171875	1.9708633360091614
140.0	620.0	0.9089508056640625	-1.610107421875	1.8489557801889984
140.0	640.0	0.92706298828125	-1.4925537109375	1.7570322604534794
140.0	660.0	0.6399993896484375	-1.5673828125	1.6930115474121206
140.0	680.0	0.6250152587890625	-0.7955322265625	1.0116894766768347
140.0	700.0	1.105133056640625	-0.8216552734375	1.3771116371767047
140.0	720.0	1.3866424560546875	-0.807373046875	1.6045649060582114
140.0	740.0	1.6124267578125	-1.03857421875	1.9179563230589751
140.0	760.0	3.532196044921875	-2.0357666015625	4.076855964563755
140.0	780.0	3.9931640625	-2.0517578125	4.4894397591677615
140.0	800.0	4.01068115234375	-2.0667724609375	4.511885604828101
160.0	0.0	2.04925537109375	0.7854762077331543	2.194634468168091
160.0	20.0	1.90802001953125	0.7332763671875	2.0440730480116724
160.0	40.0	1.7154388427734375	0.889434814453125	1.932310718403522
160.0	60.0	1.58355712890625	0.957733154296875	1.8506501493662295
160.0	80.0	1.1579437255859375	1.4387435913085938	1.84683967716621
160.0	100.0	0.5548858642578125	2.528961181640625	2.589120117066469
160.0	120.0	0.577545166015625	3.16119384765625	3.213519093026793
160.0	140.0	3.7144317626953125	0.5105133056640625	3.7493502310373534
160.0	160.0	5.1586456298828125	0.1860504150390625	5.1619995633131595
160.0	180.0	3.0167083740234375	-0.6470947265625	3.0853299659919893
160.0	200.0	1.8661041259765625	-0.9486846923828125	2.0934056593379653
160.0	220.0	1.217376708984375	-1.115264892578125	1.6510063089506728
160.0	240.0	0.1458282470703125	0.5080413818359375	0.5285564523316019
160.0	260.0	-1.638671875	1.461578369140625	2.1957816018574765
160.0	280.0	-2.5972747802734375	2.13873291015625	3.3645229595337667
160.0	300.0	-2.6533050537109375	1.807952880859375	3.210719752244925
160.0	320.0	-3.051971435546875	1.64794921875	3.4684674239457385
160.0	340.0	-3.638336181640625	-0.091766357421875	3.6394932662377277
160.0	360.0	-4.7590789794921875	-1.45001220703125	4.97507468623176
160.0	380.0	0.678009033203125	-3.6094970703125	3.672623769146461
160.0	400.0	1.246978759765625	-4.290252685546875	4.467798577951874
160.0	420.0	1.2584228515625	-4.420989990234375	4.596605330794372
160.0	440.0	0.9625244140625	-4.43988037109375	4.543015623711846
160.0	460.0	0.43609619140625	-4.57073974609375	4.591496674797902
160.0	480.0	-0.0301513671875	-4.695465087890625	4.695561893590903
160.0	500.0	-0.23785400390625	-4.8009033203125	4.806791780196207
160.0	520.0	-0.163604736328125	-4.6317138671875	4.634602448673023
160.0	540.0	0.05267333984375	-4.3370361328125	4.337355980093345
160.0	560.0	0.2828369140625	-3.898193359375	3.9084406336839437
160.0	580.0	0.9030914306640625	-2.800048828125	2.9420821830844646
160.0	600.0	0.8116912841796875	-2.052734375	2.207387857880873
160.0	620.0	0.8216705322265625	-1.932373046875	2.0998114333954976
160.0	640.0	0.8554229736328125	-1.8621826171875	2.0492614678400827
160.0	660.0	0.5836639404296875	-1.8917236328125	1.9797176309512505
160.0	680.0	0.594482421875	-1.083984375	1.2362974865146763
160.0	700.0	0.798828125	-0.85107421875	1.1672419197029973
160.0	720.0	1.1112823486328125	-0.9344482421875	1.4519442054397849
160.0	740.0	1.2902374267578125	-1.2679443359375	1.8089763559656078
160.0	760.0	0.35345458984375	-2.482666015625	2.507700279583054
160.0	780.0	0.1864013671875	-2.5145263671875	2.5214258507777965
160.0	800.0	0.1148834228515625	-2.525390625	2.52800237533195
180.0	0.0	2.1378326416015625	0.34721803665161133	2.1658459706251767
180.0	20.0	1.7598419189453125	0.5625801086425781	1.8475767800872078
180.0	40.0	1.5440673828125	0.7825431823730469	1.7310453243471065
180.0	60.0	1.1814422607421875	1.1185760498046875	1.6269659476043958
180.0	80.0	0.83123779296875	1.578765869140625	1.7842247442581083
180.0	100.0	-0.1885986328125	3.4605636596679688	3.465699105074373
180.0	120.0	2.603759765625	1.3958511352539062	2.9543130011691674
180.0	140.0	4.715240478515625	0.497222900390625	4.7413841210036045
180.0	160.0	3.2292938232421875	-0.136444091796875	3.2321750551318256
180.0	180.0	1.93035888671875	-0.7981414794921875	2.0888550100042917
180.0	200.0	1.8018951416015625	-1.100189208984375	2.1112182257864722
180.0	220.0	1.604888916015625	-1.23333740234375	2.0240527613601964
180.0	240.0	1.158599853515625	0.083892822265625	1.1616331719583939
180.0	260.0	-1.823760986328125	0.95648193359375	2.0593595665992313
180.0	280.0	-4.2179107666015625	1.565460205078125	4.499048442581678
180.0	300.0	-4.4238128662109375	1.19091796875	4.581310498486766
180.0	320.0	-4.8444061279296875	0.754058837890625	4.902741627224881
180.0	340.0	-5.910614013671875	-0.95904541015625	5.987915005856055
180.0	360.0	-5.21917724609375	-1.407806396484375	5.405712716758546
180.0	380.0	0.4935455322265625	-3.58892822265625	3.62270520188427
180.0	400.0	1.05950927734375	-4.276336669921875	4.4056344858937155
180.0	420.0	0.653167724609375	-4.4619140625	4.5094683919068155
180.0	440.0	0.1399078369140625	-4.5465087890625	4.548660942722873
180.0	460.0	0.0389404296875	-4.809906005859375	4.810063631831323
180.0	480.0	-0.1635894775390625	-4.77862548828125	4.781424795436264
180.0	500.0	-0.196868896484375	-4.64599609375	4.650165272927752
180.0	520.0	-0.1509246826171875	-4.4061279296875	4.408712010621169
180.0	540.0	-0.1766815185546875	-4.1600341796875	4.163784424675111
180.0	560.0	0.01739501953125	-3.976806640625	3.976844684372724
180.0	580.0	0.166717529296875	-3.4324951171875	3.43654149750747
180.0	600.0	0.1821136474609375	-2.3433837890625	2.350449523693807
180.0	620.0	0.3279571533203125	-2.2337646484375	2.2577113187967743
180.0	640.0	0.414276123046875	-2.1798095703125	2.2188272733479537
180.0	660.0	0.4486846923828125	-2.1112060546875	2.15835793105032
180.0	680.0	0.5991668701171875	-1.5570068359375	1.6683138869535707
180.0	700.0	0.68658447265625	-1.2091064453125	1.3904447612864348
180.0	720.0	0.815826416015625	-1.1650390625	1.4222829388767126
180.0	740.0	1.16473388671875	-1.2296142578125	1.6936812716348821
180.0	760.0	0.4433135986328125	-2.4134521484375	2.453829297145659
180.0	780.0	0.287017822265625	-2.446044921875	2.462826626079996
180.0	800.0	0.1783905029296875	-2.4666748046875	2.473117013732998
200.0	0.0	1.2905120849609375	0.7099618911743164	1.4729111746300378
200.0	20.0	0.948028564453125	0.9351215362548828	1.3316194826551409
200.0	40.0	0.748931884765625	1.1542625427246094	1.3759436709239488
200.0	60.0	0.51263427734375	1.393463134765625	1.4847671232414164
200.0	80.0	0.119140625	2.08642578125	2.0898246407749297
200.0	100.0	-1.2078857421875	4.98419189453125	5.128465346250363
200.0	120.0	6.9149627685546875	1.9150848388671875	7.1752533077624845
200.0	140.0	3.74981689453125	0.2555694580078125	3.758515995759283
200.0	160.0	1.8707733154296875	-0.4807891845703125	1.9315669902241472
200.0	180.0	1.3441619873046875	-0.8680267333984375	1.6000755788428398
200.0	200.0	1.63751220703125	-1.2250823974609375	2.045060661385132
200.0	220.0	1.79644775390625	-1.4282379150390625	2.2950137416734435
200.0	240.0	1.47662353515625	-0.1983184814453125	1.489881634446212
200.0	260.0	-0.138885498046875	0.615478515625	0.6309540274565825
200.0	280.0	-2.0609130859375	0.8359375	2.2239951105374938
200.0	300.0	-2.7884674072265625	0.088409423828125	2.789868582458043
200.0	320.0	-3.2753143310546875	-0.538177490234375	3.3192346976686036
200.0	340.0	-3.2672576904296875	-1.623138427734375	3.64822575661923
200.0	360.0	-1.962860107421875	-1.708709716796875	2.6024044070021612
200.0	380.0	0.6838531494140625	-3.541229248046875	3.606654920724489
200.0	400.0	0.9335174560546875	-4.074066162109375	4.179649498941679
200.0	420.0	0.341583251953125	-4.3560791015625	4.369451253542535
200.0	440.0	0.15753173828125	-4.56439208984375	4.567109742319984
200.0	460.0	0.1294403076171875	-4.902923583984375	4.9046319396695015
200.0	480.0	-0.0879058837890625	-4.689056396484375	4.689880311246308
200.0	500.0	-0.173309326171875	-4.477935791015625	4.481288327143979
200.0	520.0	-0.202667236328125	-4.3638916015625	4.368595188257731
200.0	540.0	-0.24169921875	-4.2244873046875	4.23139592803725
200.0	560.0	-0.1158447265625	-4.2225341796875	4.224122973979513
200.0	580.0	0.076873779296875	-4.15625	4.156960865878267
200.0	600.0	-0.20025634765625	-2.5909423828125	2.5986698589529866
200.0	620.0	-0.1615753173828125	-2.4947509765625	2.4999778035508444
200.0	640.0	-0.137939453125	-2.4615478515625	2.465409726244379
200.0	660.0	0.0084228515625	-2.34716796875	2.3471830814732892
200.0	680.0	0.008270263671875	-2.0413818359375	2.0413985885555914
200.0	700.0	0.1082916259765625	-2.083740234375	2.0865522856161136
200.0	720.0	0.2674560546875	-1.9013671875	1.920085915497185
200.0	740.0	0.7929840087890625	-1.7216796875	1.8955222458587158
200.0	760.0	0.5866546630859375	-2.34423828125	2.416529911463632
200.0	780.0	0.50469970703125	-2.355712890625	2.4091710228487773
200.0	800.0	0.4281005859375	-2.37353515625	2.411833172015582
220.0	0.0	0.2896881103515625	1.1943387985229492	1.2289688226054805
220.0	20.0	0.1424102783203125	1.314443588256836	1.3221356337686294
220.0	40.0	-0.0476226806640625	1.5158195495605469	1.5165674487287304
220.0	60.0	-0.116546630859375	1.6556854248046875	1.6597823179788818
220.0	80.0	-0.1138153076171875	2.157318115234375	2.160318350282289
220.0	100.0	5.8788909912109375	2.549835205078125	6.408043294141896
220.0	120.0	6.7416839599609375	1.438934326171875	6.893535711884743
220.0	140.0	2.1264801025390625	-0.12103271484375	2.129921722636067
220.0	160.0	1.3969268798828125	-0.6334686279296875	1.5338471926206503
220.0	180.0	1.204498291015625	-0.9324951171875	1.5232738679036317
220.0	200.0	1.51910400390625	-1.5116729736328125	2.143089394751388
220.0	220.0	1.68450927734375	-1.7444000244140625	2.4249748350514784
220.0	240.0	1.4681854248046875	-0.877716064453125	1.7105419993113302
220.0	260.0	0.0629425048828125	-0.3294677734375	0.3354262551661493
220.0	280.0	-1.90673828125	-0.5361328125	1.9806789911097065
220.0	300.0	-2.2642669677734375	-1.11260986328125	2.522856636676099
220.0	320.0	-2.666961669921875	-1.402557373046875	3.013279232583769
220.0	340.0	-1.9546051025390625	-1.98553466796875	2.786185389484611
220.0	360.0	-0.4578094482421875	-2.148101806640625	2.1963448869866804
220.0	380.0	0.6966552734375	-3.334503173828125	3.4064996677349195
220.0	400.0	0.7963714599609375	-3.79156494140625	3.874296349937792
220.0	420.0	0.2581939697265625	-4.24102783203125	4.2488799933708234
220.0	440.0	0.1209564208984375	-4.512664794921875	4.514285547800875
220.0	460.0	0.088348388671875	-4.7872314453125	4.788046610964614
220.0	480.0	-0.1334686279296875	-4.51507568359375	4.51704796335184
220.0	500.0	-0.1915435791015625	-4.309234619140625	4.313489532327056
220.0	520.0	-0.2375030517578125	-4.261962890625	4.268575333839017
220.0	540.0	-0.3194732666015625	-4.1983642578125	4.210501823933885
220.0	560.0	-0.373565673828125	-4.229248046875	4.245714351514791
220.0	580.0	-0.4581756591796875	-4.4293212890625	4.4529554249292715
220.0	600.0	-0.5587310791015625	-2.938720703125	2.9913642021207467
220.0	620.0	-0.497100830078125	-2.8194580078125	2.8629447589994452
220.0	640.0	-0.4005889892578125	-2.784912109375	2.8135754824170096
220.0	660.0	-0.2224578857421875	-2.669189453125	2.678443549452297
220.0	680.0	-0.32110595703125	-2.5025634765625	2.5230800601379144
220.0	700.0	-0.224456787109375	-2.675537109375	2.6849356925114973
220.0	720.0	-0.0801849365234375	-2.6583251953125	2.659534257737341
220.0	740.0	0.2251739501953125	-2.7037353515625	2.713095678212502
220.0	760.0	0.45416259765625	-2.1954345703125	2.2419180666637004
220.0	780.0	0.6718902587890625	-1.97705078125	2.0881011257831523
220.0	800.0	0.743316650390625	-1.9049072265625	2.044796122980962
240.0	0.0	-0.01898193359375	1.2876667976379395	1.287806699602896
240.0	20.0	-0.2125396728515625	1.4494171142578125	1.4649174323624161
240.0	40.0	-0.3010101318359375	1.5748138427734375	1.6033233419553055
240.0	60.0	-0.323394775390625	1.7201766967773438	1.7503119861572582
240.0	80.0	1.05474853515625	1.7467422485351562	2.040490861344865
240.0	100.0	8.498748779296875	1.1233367919921875	8.572666817382057
240.0	120.0	3.59991455078125	0.45721435546875	3.628833109936757
240.0	140.0	1.5434417724609375	-0.3055572509765625	1.5733968789220711
240.0	160.0	1.031097412109375	-0.7747344970703125	1.2897191222159343
240.0	180.0	1.135467529296875	-1.0298614501953125	1.5329387191554469
240.0	200.0	1.4996795654296875	-1.7226104736328125	2.2839495709925033
240.0	220.0	1.65972900390625	-2.0773162841796875	2.658936499979971
240.0	240.0	1.5816497802734375	-1.699432373046875	2.3215698176016044
240.0	260.0	0.7628936767578125	-1.359375	1.5588159457299806
240.0	280.0	-0.59967041015625	-1.63592529296875	1.7423708460003156
240.0	300.0	-0.7111358642578125	-1.629241943359375	1.7776792532499046
240.0	320.0	-0.800018310546875	-1.60870361328125	1.7966515000395669
240.0	340.0	-0.4431610107421875	-1.9267578125	1.9770653376840692
240.0	360.0	0.259796142578125	-2.09454345703125	2.110593833282684
240.0	380.0	0.63201904296875	-3.025146484375	3.0904626389266636
240.0	400.0	0.512237548828125	-3.480377197265625	3.5178704839257473
240.0	420.0	0.065948486328125	-4.01629638671875	4.016837794686146
240.0	440.0	-0.0631866455078125	-4.225860595703125	4.226332964460668
240.0	460.0	-0.0361480712890625	-4.415130615234375	4.415278590603065
240.0	480.0	-0.1171875	-4.362396240234375	4.363969966322782
240.0	500.0	-0.18682861328125	-4.229278564453125	4.2334031353608745
240.0	520.0	-0.250732421875	-4.23583984375	4.243254167414359
240.0	540.0	-0.4312286376953125	-4.2264404296875	4.24838285041092
240.0	560.0	-0.780426025390625	-4.365478515625	4.4346891042654235
240.0	580.0	-1.19580078125	-4.5335693359375	4.688623511457376
240.0	600.0	-0.9805450439453125	-3.693115234375	3.8210690542802843
240.0	620.0	-0.842193603515625	-3.5006103515625	3.600494813115159
240.0	640.0	-0.7398681640625	-3.4429931640625	3.5215915191819622
240.0	660.0	-0.58978271484375	-3.360107421875	3.411475565978441
240.0	680.0	-0.62744140625	-3.290771484375	3.3500536832493624
240.0	700.0	-0.4535980224609375	-3.0947265625	3.1277921386536445
240.0	720.0	-0.2039642333984375	-3.2493896484375	3.255784774194786
240.0	740.0	0.078826904296875	-3.3560791015625	3.3570047090800434
240.0	760.0	0.576446533203125	-3.19140625	3.243048636419282
240.0	780.0	0.7940673828125	-2.5390625	2.660334826173755
240.0	800.0	1.179443359375	-2.0858154296875	2.396187105527495
260.0	0.0	-0.64447021484375	1.5169477462768555	1.6481724190008702
260.0	20.0	-0.926910400390625	1.7856826782226562	2.011920852731724
260.0	40.0	-0.8341064453125	1.7620010375976562	1.9494566470191308
260.0	60.0	-0.41778564453125	1.8400802612304688	1.8869128788967398
260.0	80.0	3.157379150390625	1.6470947265625	3.561174544668012
260.0	100.0	7.267730712890625	1.1264190673828125	7.354504037014137
260.0	120.0	2.00469970703125	0.15955352783203125	2.011039095496362
260.0	140.0	1.18988037109375	-0.3721466064453125	1.2467190518328348
260.0	160.0	0.94268798828125	-0.8329010009765625	1.257928742289288
260.0	180.0	0.9873046875	-1.2350921630859375	1.581209409684806
260.0	200.0	1.27685546875	-1.7777862548828125	2.1888087755962236
260.0	220.0	1.609893798828125	-2.3396759033203125	2.8400424954713217
260.0	240.0	1.864593505859375	-2.3071746826171875	2.966439609734652
260.0	260.0	1.61920166015625	-1.9892578125	2.564948471382036
260.0	280.0	1.203369140625	-1.70147705078125	2.0840157012229565
260.0	300.0	0.888824462890625	-1.592742919921875	1.8239624269140162
260.0	320.0	0.6492919921875	-1.554168701171875	1.6843457016957906
260.0	340.0	0.52142333984375	-1.700439453125	1.7785883821384474
260.0	360.0	0.51641845703125	-2.019561767578125	2.0845425771199344
260.0	380.0	0.45294189453125	-2.924346923828125	2.9592163305045096
260.0	400.0	0.166259765625	-3.43389892578125	3.4379214857450284
260.0	420.0	-0.108856201171875	-3.875396728515625	3.876925260554191
260.0	440.0	-0.1458740234375	-4.020843505859375	4.023488750987799
260.0	460.0	-0.12750244140625	-4.15380859375	4.155764996492933
260.0	480.0	-0.1441650390625	-4.27044677734375	4.27287950176617
260.0	500.0	-0.21539306640625	-4.20343017578125	4.208945166633117
260.0	520.0	-0.39031982421875	-4.351318359375	4.368789423834948
260.0	540.0	-0.679107666015625	-4.40283203125	4.454898104047071
260.0	560.0	-0.99176025390625	-4.42431640625	4.5341111658009785
260.0	580.0	-1.463836669921875	-4.538818359375	4.7690344825349635
260.0	600.0	-1.33380126953125	-3.8890380859375	4.111404025448677
260.0	620.0	-1.218048095703125	-3.666748046875	3.86376531413434
260.0	640.0	-1.166748046875	-3.6146240234375	3.798263792273797
260.0	660.0	-1.12701416015625	-3.5859375	3.7588706643217917
260.0	680.0	-0.861328125	-3.4219970703125	3.5287320793938646
260.0	700.0	-0.572265625	-3.392333984375	3.440264206002528
260.0	720.0	-0.2928466796875	-3.6187744140625	3.630604279961861
260.0	740.0	-0.1092529296875	-3.6279296875	3.6295743579776887
260.0	760.0	0.301971435546875	-3.54833984375	3.5611658757533347
260.0	780.0	0.581878662109375	-3.3492431640625	3.399413559636071
260.0	800.0	0.93902587890625	-3.0947265625	3.234053508818109
280.0	0.0	-0.87945556640625	1.6789703369140625	1.895358405558236
280.0	20.0	-1.23284912109375	2.068157196044922	2.4077356879304723
280.0	40.0	-0.87646484375	1.7972908020019531	1.9996111745263216
280.0	60.0	0.135406494140625	1.8643875122070312	1.8692981876439558
280.0	80.0	5.302093505859375	1.4458847045898438	5.495705425497532
280.0	100.0	2.828277587890625	0.75848388671875	2.9282165084871017
280.0	120.0	1.169525146484375	0.1051788330078125	1.1742451427075116
280.0	140.0	0.740753173828125	-0.3413543701171875	0.8156212788632615
280.0	160.0	0.53814697265625	-0.9715423583984375	1.110628974204025
280.0	180.0	0.633026123046875	-1.6450653076171875	1.7626576351593037
280.0	200.0	0.887847900390625	-2.050811767578125	2.234748934503595
280.0	220.0	1.3056640625	-2.503143310546875	2.823204752978355
280.0	240.0	1.5616455078125	-2.4805450439453125	2.9311841305371136
280.0	260.0	1.721710205078125	-2.448272705078125	2.9930461521167224
280.0	280.0	1.69464111328125	-2.49639892578125	3.0172530718295563
280.0	300.0	1.3492431640625	-2.406829833984375	2.7592185425454505
280.0	320.0	1.074188232421875	-2.447418212890625	2.672776883217597
280.0	340.0	0.77288818359375	-2.52313232421875	2.6388544616663414
280.0	360.0	0.370513916015625	-2.634765625	2.6606898467583315
280.0	380.0	-0.012908935546875	-3.0377197265625	3.0377471550087742
280.0	400.0	-0.2559814453125	-3.442138671875	3.451643831098693
280.0	420.0	-0.44305419921875	-3.801300048828125	3.827032673582246
280.0	440.0	-0.644256591796875	-3.981658935546875	4.033444487667333
280.0	460.0	-0.771697998046875	-4.117095947265625	4.188794198714063
280.0	480.0	-0.897857666015625	-4.246734619140625	4.340610937855464
280.0	500.0	-1.0018310546875	-4.2880859375	4.403560658094938
280.0	520.0	-1.0384521484375	-4.365478515625	4.487291558944873
280.0	540.0	-1.088165283203125	-4.2711181640625	4.4075564721229785
280.0	560.0	-1.086639404296875	-4.2342529296875	4.371462348864261
280.0	580.0	-1.686126708984375	-4.3619384765625	4.676486988335032
280.0	600.0	-1.4814453125	-3.88330078125	4.156285020494273
280.0	620.0	-1.3125	-3.6123046875	3.8433580896573343
280.0	640.0	-1.209930419921875	-3.552978515625	3.753343569878083
280.0	660.0	-1.169921875	-3.55615234375	3.7436528532386832
280.0	680.0	-0.843719482421875	-3.4261474609375	3.5285052060478406
280.0	700.0	-0.54443359375	-3.6180419921875	3.6587751769185863
280.0	720.0	-0.293975830078125	-3.866943359375	3.8781016919730886
280.0	740.0	-0.165679931640625	-3.8343505859375	3.83792838073194
280.0	760.0	0.03314208984375	-3.8408203125	3.8409632998808787
280.0	780.0	0.331787109375	-3.8480224609375	3.8622997742053777
280.0	800.0	0.59161376953125	-3.69384765625	3.7409246664270843
300.0	0.0	-0.762847900390625	1.706709384918213	1.8694367717840283
300.0	20.0	-0.897430419921875	1.9207935333251953	2.1201012136841584
300.0	40.0	-0.625885009765625	1.6622772216796875	1.7762031435521268
300.0	60.0	0.731903076171875	1.7829208374023438	1.9273009171775248
300.0	80.0	4.41717529296875	1.1905746459960938	4.5748120788183515
300.0	100.0	1.44134521484375	0.6125640869140625	1.566113274616442
300.0	120.0	0.674346923828125	0.007293701171875	0.6743863668204152
300.0	140.0	0.408966064453125	-0.3418731689453125	0.5330389343368717
300.0	160.0	0.0775146484375	-1.1826629638671875	1.1852004922482566
300.0	180.0	0.173980712890625	-1.965606689453125	1.9732913991807708
300.0	200.0	0.40087890625	-2.5716400146484375	2.6026978815101094
300.0	220.0	0.66326904296875	-2.7286834716796875	2.808138050733723
300.0	240.0	0.87139892578125	-2.5394439697265625	2.684792685335931
300.0	260.0	1.08642578125	-2.49395751953125	2.7203207692092377
300.0	280.0	1.200958251953125	-2.488250732421875	2.762913757309899
300.0	300.0	0.932373046875	-2.489166259765625	2.6580572167082037
300.0	320.0	0.664276123046875	-2.54730224609375	2.6324915005759184
300.0	340.0	0.4127197265625	-2.6220703125	2.6543530843479872
300.0	360.0	0.06072998046875	-2.799468994140625	2.800127636319898
300.0	380.0	-0.273040771484375	-3.0716552734375	3.083766752160284
300.0	400.0	-0.47857666015625	-3.44000244140625	3.473132939656539
300.0	420.0	-0.66790771484375	-3.742156982421875	3.801294463289656
300.0	440.0	-0.845947265625	-3.910247802734375	4.000708019214526
300.0	460.0	-0.9954833984375	-4.052093505859375	4.172583010173962
300.0	480.0	-1.187774658203125	-4.128326416015625	4.29579883558832
300.0	500.0	-1.19091796875	-4.021331787109375	4.1939712624561345
300.0	520.0	-1.264007568359375	-3.9876708984375	4.1832086162556035
300.0	540.0	-1.3472900390625	-3.8819580078125	4.10911041756931
300.0	560.0	-1.343109130859375	-3.8658447265625	4.092517267805833
300.0	580.0	-1.646392822265625	-3.891357421875	4.225313232174559
300.0	600.0	-1.5665283203125	-3.8341064453125	4.141785027295351
300.0	620.0	-1.41766357421875	-3.5079345703125	3.7835664338372896
300.0	640.0	-1.38128662109375	-3.4764404296875	3.740800822120632
300.0	660.0	-1.3536376953125	-3.5040283203125	3.756401134027485
300.0	680.0	-0.9190673828125	-3.3878173828125	3.5102694303196094
300.0	700.0	-0.55316162109375	-3.670654296875	3.712100584065303
300.0	720.0	-0.302093505859375	-3.8870849609375	3.8988062249653925
300.0	740.0	-0.229400634765625	-3.8970947265625	3.9038406677312176
300.0	760.0	-0.079254150390625	-3.9683837890625	3.9691751180375228
300.0	780.0	0.175933837890625	-4.1971435546875	4.2008292912197405
300.0	800.0	0.277008056640625	-4.0966796875	4.106034330764772
320.0	0.0	-0.94708251953125	1.92808198928833	2.1481306888128815
320.0	20.0	-1.0069580078125	2.142515182495117	2.3673478275740987
320.0	40.0	-0.645599365234375	1.6615982055664062	1.782612447261751
320.0	60.0	0.972564697265625	1.7273712158203125	1.982345430950903
320.0	80.0	2.112213134765625	0.9784393310546875	2.3278289995683044
320.0	100.0	0.69354248046875	0.5469818115234375	0.8832838017037377
320.0	120.0	0.3037109375	-0.12656402587890625	0.32902702959453856
320.0	140.0	0.1444091796875	-0.4001312255859375	0.4253927701159495
320.0	160.0	0.06451416015625	-1.4015045166015625	1.4029885911564803
320.0	180.0	0.2125244140625	-2.0164337158203125	2.0276024158768213
320.0	200.0	0.426666259765625	-2.6552886962890625	2.6893497648805105
320.0	220.0	0.5142822265625	-2.9642791748046875	3.008560658311353
320.0	240.0	0.514892578125	-2.78826904296875	2.835411543847926
320.0	260.0	0.44427490234375	-2.6077880859375	2.645361769212317
320.0	280.0	0.359771728515625	-2.50921630859375	2.5348771528324536
320.0	300.0	0.156341552734375	-2.4786376953125	2.483563469238396
320.0	320.0	-0.032470703125	-2.51776123046875	2.517970603524383
320.0	340.0	-0.131195068359375	-2.56597900390625	2.569330728896055
320.0	360.0	-0.298126220703125	-2.76611328125	2.7821326223202174
320.0	380.0	-0.509979248046875	-3.036376953125	3.0789062725109244
320.0	400.0	-0.627044677734375	-3.37689208984375	3.4346157302272253
320.0	420.0	-0.75732421875	-3.676483154296875	3.753673981066283
320.0	440.0	-0.933074951171875	-3.844268798828125	3.9558856735436416
320.0	460.0	-1.070526123046875	-3.955352783203125	4.097662970489213
320.0	480.0	-1.22772216796875	-4.039215087890625	4.221677421116535
320.0	500.0	-1.121307373046875	-3.817169189453125	3.9784558368492053
320.0	520.0	-1.076446533203125	-3.7236328125	3.876103515280737
320.0	540.0	-1.06878662109375	-3.640380859375	3.7940318452449575
320.0	560.0	-1.09661865234375	-3.61767578125	3.780231544087084
320.0	580.0	-1.222869873046875	-3.13916015625	3.368937104339172
320.0	600.0	-1.46917724609375	-3.5247802734375	3.8187115309294772
320.0	620.0	-1.617767333984375	-3.20361328125	3.58891476670989
320.0	640.0	-1.60198974609375	-3.1942138671875	3.573425999782623
320.0	660.0	-1.598724365234375	-3.234375	3.6079220108836965
320.0	680.0	-0.919921875	-3.1552734375	3.286640643802815
320.0	700.0	-0.51092529296875	-3.539306640625	3.5759944283188454
320.0	720.0	-0.37896728515625	-3.746337890625	3.7654566514502954
320.0	740.0	-0.30108642578125	-3.8145751953125	3.826439200677717
320.0	760.0	-0.24407958984375	-3.9813232421875	3.9887980150617652
320.0	780.0	-0.082916259765625	-4.3299560546875	4.330749882140328
320.0	800.0	0.0872802734375	-4.255859375	4.256754264214311
340.0	0.0	-1.14263916015625	3.0201992988586426	3.22912187059405
340.0	20.0	-1.038238525390625	2.962057113647461	3.1387452238298708
340.0	40.0	-0.396209716796875	1.7838287353515625	1.8273004943769415
340.0	60.0	1.098236083984375	1.5914764404296875	1.9336286501311681
340.0	80.0	1.04229736328125	0.8524169921875	1.3464763355042786
340.0	100.0	0.10772705078125	0.5115280151367188	0.5227485320302078
340.0	120.0	-0.064544677734375	-0.1749420166015625	0.18646909823468255
340.0	140.0	-0.408355712890625	-0.5757293701171875	0.7058460851105884
340.0	160.0	-0.286590576171875	-1.58935546875	1.6149876050286143
340.0	180.0	-0.044952392578125	-2.032928466796875	2.0334254027899794
340.0	200.0	0.129669189453125	-2.5749359130859375	2.57819880055692
340.0	220.0	0.166229248046875	-3.0224609375	3.0270286225306178
340.0	240.0	0.028961181640625	-3.15362548828125	3.15375846734958
340.0	260.0	-0.0977783203125	-2.809173583984375	2.810874743719249
340.0	280.0	-0.160186767578125	-2.614776611328125	2.6196787069516216
340.0	300.0	-0.3001708984375	-2.526214599609375	2.543985607574919
340.0	320.0	-0.443206787109375	-2.520416259765625	2.5590878020557946
340.0	340.0	-0.495880126953125	-2.504058837890625	2.5526863818191994
340.0	360.0	-0.608245849609375	-2.600921630859375	2.671096468388819
340.0	380.0	-0.780426025390625	-2.80755615234375	2.9140069199763836
340.0	400.0	-0.807098388671875	-3.114166259765625	3.2170544450567444
340.0	420.0	-0.889495849609375	-3.476531982421875	3.5885202369882876
340.0	440.0	-1.049285888671875	-3.670440673828125	3.8174776510488946
340.0	460.0	-1.136749267578125	-3.7718505859375	3.9394232750462934
340.0	480.0	-1.227386474609375	-3.85455322265625	4.0452513029901755
340.0	500.0	-1.01348876953125	-3.615478515625	3.7548427907053474
340.0	520.0	-0.946075439453125	-3.439697265625	3.5674326926074618
340.0	540.0	-0.95062255859375	-3.4033203125	3.5335919965924796
340.0	560.0	-0.98028564453125	-3.371337890625	3.5109655534678597
340.0	580.0	-1.153594970703125	-2.8087158203125	3.036390277237968
340.0	600.0	-1.38525390625	-3.1051025390625	3.400086787550175
340.0	620.0	-1.46533203125	-2.7359619140625	3.1036568039987587
340.0	640.0	-1.405731201171875	-2.7412109375	3.080635910622635
340.0	660.0	-1.308685302734375	-2.77294921875	3.0662525322222236
340.0	680.0	-0.826263427734375	-2.7625732421875	2.883491316175881
340.0	700.0	-0.6015625	-3.25830078125	3.313367082365099
340.0	720.0	-0.517059326171875	-3.5125732421875	3.550425485559853
340.0	740.0	-0.48870849609375	-3.6436767578125	3.676304708477961
340.0	760.0	-0.44708251953125	-3.8287353515625	3.854749949293058
340.0	780.0	-0.2418212890625	-4.1341552734375	4.1412217232037865
340.0	800.0	-0.03924560546875	-4.160400390625	4.160585490992975
360.0	0.0	-1.23394775390625	4.3048834800720215	4.478241712588466
360.0	20.0	-0.7554931640625	3.1375179290771484	3.227195171697201
360.0	40.0	-0.2965087890625	1.7968902587890625	1.8211897386385456
360.0	60.0	0.279052734375	1.4480361938476562	1.4746793710006834
360.0	80.0	0.16876220703125	0.7671051025390625	0.785449502427447
360.0	100.0	-0.264190673828125	0.46612548828125	0.535788841768091
360.0	120.0	-0.279052734375	-0.30005645751953125	0.4097612796023248
360.0	140.0	-0.5667724609375	-0.8554840087890625	1.026198768158954
360.0	160.0	-0.2529296875	-1.7001800537109375	1.718890817316613
360.0	180.0	-0.1934814453125	-2.1156005859375	2.1244295490553005
360.0	200.0	-0.141082763671875	-2.5449066162109375	2.548814240277133
360.0	220.0	-0.121063232421875	-3.2614288330078125	3.2636749744757267
360.0	240.0	-0.2489013671875	-3.6424560546875	3.6509502873796342
360.0	260.0	-0.3316650390625	-3.1656494140625	3.182976266152574
360.0	280.0	-0.127471923828125	-2.537689208984375	2.540888744663998
360.0	300.0	-0.2510986328125	-2.073394775390625	2.088544090513161
360.0	320.0	-0.391387939453125	-1.9888916015625	2.0270358462334133
360.0	340.0	-0.474700927734375	-1.91912841796875	1.976966073418336
360.0	360.0	-0.69140625	-1.854766845703125	1.979445036988545
360.0	380.0	-0.9024658203125	-2.10638427734375	2.291571356225519
360.0	400.0	-0.962860107421875	-2.562591552734375	2.737512566657921
360.0	420.0	-0.9520263671875	-2.945892333984375	3.095906304662358
360.0	440.0	-0.947052001953125	-3.28936767578125	3.4229880515242765
360.0	460.0	-0.964141845703125	-3.41851806640625	3.5518777103078527
360.0	480.0	-0.993133544921875	-3.461181640625	3.600846093274282
360.0	500.0	-0.871124267578125	-3.377166748046875	3.4877088086130454
360.0	520.0	-0.896331787109375	-3.18212890625	3.305957508585751
360.0	540.0	-1.0006103515625	-3.137939453125	3.2936127712790486
360.0	560.0	-1.08258056640625	-3.1024169921875	3.285874598364066
360.0	580.0	-1.278167724609375	-2.6258544921875	2.920415132540985
360.0	600.0	-1.629302978515625	-2.7274169921875	3.177016154361352
360.0	620.0	-1.5157470703125	-2.0889892578125	2.5809620881401854
360.0	640.0	-1.357208251953125	-2.091552734375	2.4933124713603783
360.0	660.0	-1.21380615234375	-2.1282958984375	2.4500956729836947
360.0	680.0	-0.906890869140625	-2.16796875	2.3500084147737006
360.0	700.0	-0.742095947265625	-2.9332275390625	3.025645417239554
360.0	720.0	-0.722198486328125	-3.27001953125	3.348820447323371
360.0	740.0	-0.69915771484375	-3.4573974609375	3.5273812826405098
360.0	760.0	-0.66802978515625	-3.345703125	3.411743424481195
360.0	780.0	-0.56158447265625	-3.3919677734375	3.4381423030420293
360.0	800.0	-0.90484619140625	-2.975830078125	3.1103554915758167
380.0	0.0	-1.946258544921875	4.580716133117676	4.977035524876828
380.0	20.0	-1.054840087890625	2.967113494873047	3.149039552384004
380.0	40.0	-0.611602783203125	1.8794441223144531	1.9764534331281762
380.0	60.0	0.187347412109375	1.364837646484375	1.377635965734449
380.0	80.0	-0.414276123046875	0.7227706909179688	0.833079934806251
380.0	100.0	-0.70770263671875	0.3683929443359375	0.7978448367039622
380.0	120.0	-0.496368408203125	-0.3244781494140625	0.5930157385004877
380.0	140.0	-0.65948486328125	-1.01812744140625	1.2130555518365702
380.0	160.0	-0.491943359375	-1.7400054931640625	1.8082111008049566
380.0	180.0	-0.330535888671875	-2.231475830078125	2.2558232098112128
380.0	200.0	-0.33062744140625	-2.622772216796875	2.6435295735460267
380.0	220.0	-0.213287353515625	-3.44384765625	3.4504460834257817
380.0	240.0	-0.30267333984375	-3.8749237060546875	3.886726756333247
380.0	260.0	-0.377288818359375	-3.4241943359375	3.444917082126284
380.0	280.0	-0.11785888671875	-2.031585693359375	2.035001510230662
380.0	300.0	-0.19873046875	-1.303558349609375	1.3186197973813043
380.0	320.0	-0.256591796875	-1.193084716796875	1.2203649010348587
380.0	340.0	-0.11737060546875	-1.149810791015625	1.1557857561694027
380.0	360.0	-0.093505859375	-1.19781494140625	1.2014591044199197
380.0	380.0	-0.49395751953125	-1.4495849609375	1.5314341611958506
380.0	400.0	-0.669219970703125	-2.053497314453125	2.1597931821482557
380.0	420.0	-0.684722900390625	-2.3651123046875	2.4622350952140146
380.0	440.0	-0.72088623046875	-2.682342529296875	2.7775237895928453
380.0	460.0	-0.6241455078125	-2.8428955078125	2.910603456890515
380.0	480.0	-0.67279052734375	-2.942657470703125	3.018589088227875
380.0	500.0	-0.6412353515625	-2.843475341796875	2.9148816091739196
380.0	520.0	-0.7445068359375	-2.6754150390625	2.7770732903543376
380.0	540.0	-0.93890380859375	-2.646240234375	2.807868896479482
380.0	560.0	-1.0960693359375	-2.5977783203125	2.819542549894948
380.0	580.0	-1.43756103515625	-2.46826171875	2.8563784136640953
380.0	600.0	-1.59405517578125	-2.0357666015625	2.585605839928492
380.0	620.0	-1.082275390625	-1.3721923828125	1.7476361053151606
380.0	640.0	-0.69378662109375	-1.350830078125	1.5185788670911617
380.0	660.0	-0.4454345703125	-1.366455078125	1.4372235167026322
380.0	680.0	-0.38726806640625	-1.4266357421875	1.4782645555329108
380.0	700.0	-0.765869140625	-2.55908203125	2.671227504955035
380.0	720.0	-0.742156982421875	-2.9703369140625	3.0616496157463673
380.0	740.0	-0.550262451171875	-3.1019287109375	3.150357200843749
380.0	760.0	-0.6956787109375	-2.4508056640625	2.547629736019835
380.0	780.0	-0.93609619140625	-2.2872314453125	2.471376896386222
380.0	800.0	-2.511077880859375	-1.56201171875	2.957261018789775
400.0	0.0	1.842498779296875	3.092952251434326	3.60016046605747
400.0	20.0	0.73992919921875	2.6751632690429688	2.7756069130720156
400.0	40.0	0.100250244140625	1.9772262573242188	1.9797660932803633
400.0	60.0	-0.565826416015625	1.2037544250488281	1.3301068561907805
400.0	80.0	-0.744598388671875	0.7128524780273438	1.0308178383412256
400.0	100.0	-0.955322265625	0.31880950927734375	1.007114757316436
400.0	120.0	-0.879608154296875	-0.30156707763671875	0.9298673063506996
400.0	140.0	-0.744537353515625	-1.3035888671875	1.5012261007041012
400.0	160.0	-0.579833984375	-1.868865966796875	1.9567492050050272
400.0	180.0	-0.3311767578125	-2.385009765625	2.407893192615033
400.0	200.0	-0.5421142578125	-2.6859283447265625	2.7400910462116346
400.0	220.0	-0.418670654296875	-3.503692626953125	3.5286183047951027
400.0	240.0	-0.5628662109375	-3.7216796875	3.7640029314235712
400.0	260.0	-0.446441650390625	-2.60992431640625	2.647832148111382
400.0	280.0	-4.418548583984375	1.7413330078125	4.749295972365552
400.0	300.0	-3.80499267578125	1.04534912109375	3.9459756775378674
400.0	320.0	-2.9251708984375	0.466796875	2.962182321798477
400.0	340.0	-2.622650146484375	0.088287353515625	2.6241357525183995
400.0	360.0	-1.344268798828125	-0.622894287109375	1.481572103009606
400.0	380.0	-0.32904052734375	-1.3543701171875	1.3937668682262236
400.0	400.0	-0.671661376953125	-1.8858642578125	2.0019023463159384
400.0	420.0	-0.71014404296875	-2.18206787109375	2.2947167049166683
400.0	440.0	-0.655029296875	-2.36505126953125	2.454084531403907
400.0	460.0	-0.5396728515625	-2.472930908203125	2.531132960446751
400.0	480.0	-0.576751708984375	-2.567169189453125	2.6311594746601377
400.0	500.0	-0.668426513671875	-2.570587158203125	2.656070846588689
400.0	520.0	-0.79693603515625	-2.49365234375	2.6179016512505644
400.0	540.0	-1.083892822265625	-2.4534912109375	2.6822458448670403
400.0	560.0	-1.360137939453125	-2.3624267578125	2.7259925532488665
400.0	580.0	-1.62152099609375	-2.24658203125	2.7706427348014833
400.0	600.0	-1.93878173828125	-1.2698974609375	2.3176527328287073
400.0	620.0	-1.78314208984375	-0.895263671875	1.9952675897611938
400.0	640.0	-1.485107421875	-0.8294677734375	1.7010469839718048
400.0	660.0	-0.987579345703125	-0.8526611328125	1.3047390434368507
400.0	680.0	-0.75543212890625	-0.9720458984375	1.2310771422023055
400.0	700.0	-0.880462646484375	-2.1932373046875	2.363367162868935
400.0	720.0	-0.814544677734375	-2.6357421875	2.758735201318293
400.0	740.0	-0.239105224609375	-2.532470703125	2.543733313581031
400.0	760.0	-0.814361572265625	-1.810546875	1.9852618862394973
400.0	780.0	-1.24725341796875	-1.6356201171875	2.0569137697976503
400.0	800.0	-1.907379150390625	-1.4156494140625	2.37532281740406
420.0	0.0	0.63641357421875	2.8418092727661133	2.9121988565737316
420.0	20.0	0.04876708984375	2.530986785888672	2.5314565647853606
420.0	40.0	-0.44769287109375	2.06072998046875	2.108799886008841
420.0	60.0	-0.941009521484375	1.1902732849121094	1.5173165168479896
420.0	80.0	-0.94598388671875	0.7586898803710938	1.2126400325360438
420.0	100.0	-1.1103515625	0.19110870361328125	1.1266779171275794
420.0	120.0	-0.9931640625	-0.49161529541015625	1.1081788906682526
420.0	140.0	-0.680389404296875	-1.50762939453125	1.6540484070105446
420.0	160.0	-0.563140869140625	-1.9308929443359375	2.0113366702227564
420.0	180.0	-0.222686767578125	-2.5460205078125	2.5557405624703406
420.0	200.0	-0.4630126953125	-2.9632415771484375	2.9991967925699217
420.0	220.0	-0.327056884765625	-3.683837890625	3.6983277045547283
420.0	240.0	-0.397430419921875	-3.3863372802734375	3.4095793163451966
420.0	260.0	-2.07781982421875	0.30987548828125	2.1007993812246757
420.0	280.0	-4.327728271484375	1.76458740234375	4.673649611632798
420.0	300.0	-4.308990478515625	1.507415771484375	4.565052163125647
420.0	320.0	-4.211700439453125	1.313690185546875	4.411825301991437
420.0	340.0	-4.528472900390625	0.604736328125	4.568672984152662
420.0	360.0	-2.9488525390625	-0.270416259765625	2.961225464344278
420.0	380.0	-0.55511474609375	-1.22015380859375	1.3404953181404857
420.0	400.0	-0.751678466796875	-1.76544189453125	1.918803168751863
420.0	420.0	-0.740081787109375	-1.912567138671875	2.0507642749810446
420.0	440.0	-0.556182861328125	-1.9820556640625	2.0586121613061015
420.0	460.0	-0.363677978515625	-2.01593017578125	2.048471660942038
420.0	480.0	-0.287628173828125	-2.082000732421875	2.101774730123313
420.0	500.0	-0.376251220703125	-2.23687744140625	2.268300171704081
420.0	520.0	-0.829864501953125	-2.2818603515625	2.4280777902766717
420.0	540.0	-1.2392578125	-2.2939453125	2.6072869083748738
420.0	560.0	-1.649261474609375	-2.224853515625	2.7694830885238515
420.0	580.0	-2.0472412109375	-2.1185302734375	2.946076559635206
420.0	600.0	-2.250732421875	-0.7523193359375	2.3731373365451787
420.0	620.0	-2.27301025390625	-0.4127197265625	2.3101760078090976
420.0	640.0	-2.037750244140625	-0.3050537109375	2.060457188114307
420.0	660.0	-1.720916748046875	-0.3172607421875	1.7499168072344453
420.0	680.0	-1.45556640625	-0.4505615234375	1.5237057620833037
420.0	700.0	-0.990386962890625	-1.7659912109375	2.024744747708267
420.0	720.0	-0.285614013671875	-1.9036865234375	1.9249929205904404
420.0	740.0	0.013275146484375	-1.9615478515625	1.9615927720818205
420.0	760.0	-0.727813720703125	-1.620849609375	1.7767572339109292
420.0	780.0	-0.861297607421875	-1.5704345703125	1.7911164976581655
420.0	800.0	-1.3297119140625	-1.4609375	1.9754675783991007
440.0	0.0	-0.414459228515625	2.708249568939209	2.73977958598154
440.0	20.0	-0.630706787109375	2.4688377380371094	2.548126925422284
440.0	40.0	-0.857421875	2.1385345458984375	2.304018722955513
440.0	60.0	-1.3095703125	1.1961288452148438	1.7736117437974814
440.0	80.0	-1.1656494140625	0.7752151489257812	1.3998918114012493
440.0	100.0	-1.146026611328125	0.0150604248046875	1.146125564791015
440.0	120.0	-0.9716796875	-0.6991500854492188	1.1970681923281346
440.0	140.0	-0.789306640625	-1.567626953125	1.7551237099129775
440.0	160.0	-0.797271728515625	-1.9000091552734375	2.0605040643525006
440.0	180.0	-0.486053466796875	-2.6129302978515625	2.657753320760961
440.0	200.0	-0.502044677734375	-3.1647796630859375	3.204353160050208
440.0	220.0	-0.298675537109375	-3.7524566650390625	3.764324388182248
440.0	240.0	-0.81329345703125	-3.0094757080078125	3.1174332846652817
440.0	260.0	-2.79803466796875	0.956756591796875	2.95708998495172
440.0	280.0	-4.293243408203125	1.82275390625	4.664158098181194
440.0	300.0	-5.010528564453125	1.573394775390625	5.251758525906081
440.0	320.0	-5.1070556640625	1.33917236328125	5.279715917964635
440.0	340.0	-5.410186767578125	0.2772216796875	5.4172846260618615
440.0	360.0	-4.2186279296875	-0.45904541015625	4.243529697990219
440.0	380.0	-0.944580078125	-1.24285888671875	1.561066858365266
440.0	400.0	-0.829864501953125	-1.54779052734375	1.756226240590019
440.0	420.0	-0.887054443359375	-1.607330322265625	1.8358584777586013
440.0	440.0	-0.8577880859375	-1.580596923828125	1.7983567599314803
440.0	460.0	-0.71710205078125	-1.539764404296875	1.6985610886789986
440.0	480.0	-0.7371826171875	-1.62371826171875	1.7832271881401907
440.0	500.0	-0.7694091796875	-1.8509521484375	2.0044985262136734
440.0	520.0	-1.03948974609375	-1.9794921875	2.235828314653785
440.0	540.0	-1.400054931640625	-2.0211181640625	2.4586729031562142
440.0	560.0	-1.92327880859375	-1.91015625	2.7106638070774944
440.0	580.0	-2.253875732421875	-1.67333984375	2.8071376969934194
440.0	600.0	-2.4158935546875	0.0247802734375	2.4160206393017924
440.0	620.0	-2.503631591796875	0.2197265625	2.513255042710831
440.0	640.0	-2.360076904296875	0.391357421875	2.392305086282301
440.0	660.0	-2.108428955078125	0.389404296875	2.1440868371025803
440.0	680.0	-1.60821533203125	0.1458740234375	1.6148175701590035
440.0	700.0	-0.79608154296875	-1.1556396484375	1.4032992624868919
440.0	720.0	0.354278564453125	-1.0576171875	1.1153777012861505
440.0	740.0	0.187042236328125	-1.5777587890625	1.5888069721129099
440.0	760.0	-0.4779052734375	-1.5360107421875	1.6086399381137988
440.0	780.0	-0.498382568359375	-1.529296875	1.6084570607663895
440.0	800.0	-0.945953369140625	-1.4683837890625	1.7467051063559766
460.0	0.0	-0.80023193359375	2.4125022888183594	2.5417589266287655
460.0	20.0	-0.91046142578125	2.3718414306640625	2.5405849287221582
460.0	40.0	-1.0543212890625	2.2356414794921875	2.4717779441924854
460.0	60.0	-1.6663818359375	1.388763427734375	2.1692146692651155
460.0	80.0	-1.703582763671875	0.8432464599609375	1.900857392051428
460.0	100.0	-1.51739501953125	-0.0890655517578125	1.5200066834748347
460.0	120.0	-1.155487060546875	-0.9279632568359375	1.4819804833832386
460.0	140.0	-0.961334228515625	-1.62841796875	1.891007292387739
460.0	160.0	-0.83306884765625	-1.894989013671875	2.0700210305386797
460.0	180.0	-0.65228271484375	-2.6232757568359375	2.7031552742095846
460.0	200.0	-0.520355224609375	-3.233612060546875	3.275212438589668
460.0	220.0	-0.350677490234375	-3.7223358154296875	3.7388178111520327
460.0	240.0	-0.876312255859375	-2.7760009765625	2.911031533948971
460.0	260.0	-2.891845703125	1.245635986328125	3.1487109395938786
460.0	280.0	-5.40460205078125	1.661590576171875	5.654255615917278
460.0	300.0	-6.138763427734375	1.457672119140625	6.309455160995204
460.0	320.0	-6.3485107421875	1.240325927734375	6.468539019800392
460.0	340.0	-6.81524658203125	0.303192138671875	6.821987353172172
460.0	360.0	-6.48583984375	-0.191650390625	6.4886707691947
460.0	380.0	-1.504119873046875	-1.220916748046875	1.9372698052041961
460.0	400.0	-1.151397705078125	-1.26861572265625	1.7132140925844068
460.0	420.0	-1.244659423828125	-1.295257568359375	1.79634886637212
460.0	440.0	-1.30426025390625	-1.246246337890625	1.8039469905253285
460.0	460.0	-1.377349853515625	-1.188507080078125	1.8192420670090454
460.0	480.0	-1.504302978515625	-1.312255859375	1.9962321737801445
460.0	500.0	-1.522216796875	-1.52178955078125	2.152437551604084
460.0	520.0	-1.669830322265625	-1.6077880859375	2.318041378931854
460.0	540.0	-1.8831787109375	-1.67138671875	2.517914935207724
460.0	560.0	-2.1485595703125	-1.5274658203125	2.6361828577328192
460.0	580.0	-2.459686279296875	-1.199462890625	2.736561312769693
460.0	600.0	-2.43133544921875	0.401611328125	2.4642815840536705
460.0	620.0	-2.4736328125	0.889892578125	2.628833979481896
460.0	640.0	-2.33807373046875	1.2008056640625	2.6284069342384253
460.0	660.0	-2.220550537109375	1.31005859375	2.5781966967077903
460.0	680.0	-1.763885498046875	0.8968505859375	1.9787958519555546
460.0	700.0	-0.70013427734375	-0.2586669921875	0.7463890534828223
460.0	720.0	0.413848876953125	-0.5531005859375	0.6907902366998021
460.0	740.0	0.41259765625	-1.46142578125	1.5185526464516026
460.0	760.0	0.569427490234375	-1.5357666015625	1.6379336742095052
460.0	780.0	0.766326904296875	-1.5699462890625	1.7469940683329026
460.0	800.0	0.388214111328125	-1.5360107421875	1.5843103219854626
480.0	0.0	-0.94354248046875	2.315873622894287	2.500708509536174
480.0	20.0	-0.995452880859375	2.3085594177246094	2.514035207226863
480.0	40.0	-1.116912841796875	2.2655601501464844	2.5259170790234844
480.0	60.0	-1.58197021484375	1.82733154296875	2.4169754505541285
480.0	80.0	-2.009613037109375	1.0534744262695312	2.268998220740573
480.0	100.0	-2.49053955078125	-0.23984527587890625	2.502061751909233
480.0	120.0	-1.96673583984375	-0.9798583984375	2.197310252266257
480.0	140.0	-1.47515869140625	-1.5069732666015625	2.1088057262543614
480.0	160.0	-1.082855224609375	-1.7506103515625	2.0584489404553126
480.0	180.0	-0.952484130859375	-2.697113037109375	2.8603574522224133
480.0	200.0	-0.712921142578125	-3.2259979248046875	3.303834010112955
480.0	220.0	-0.58734130859375	-3.4803619384765625	3.529573492020949
480.0	240.0	-0.85406494140625	-2.686431884765625	2.818925893957599
480.0	260.0	-2.1768798828125	1.370452880859375	2.5723427304403907
480.0	280.0	-4.446319580078125	1.42254638671875	4.668339750977074
480.0	300.0	-5.636505126953125	1.187408447265625	5.760219515505171
480.0	320.0	-6.04571533203125	1.03448486328125	6.1335823796795745
480.0	340.0	-6.4947509765625	0.135589599609375	6.496166160673677
480.0	360.0	-6.1689453125	-0.181854248046875	6.171625169770797
480.0	380.0	-1.7666015625	-1.050140380859375	2.0551583637615165
480.0	400.0	-1.373382568359375	-0.964874267578125	1.6784403567919286
480.0	420.0	-1.4544677734375	-1.0328369140625	1.783880207586369
480.0	440.0	-1.591461181640625	-0.975738525390625	1.8667657492573742
480.0	460.0	-1.73870849609375	-0.98626708984375	1.9989572298819827
480.0	480.0	-2.07879638671875	-1.12591552734375	2.364123556870217
480.0	500.0	-2.245025634765625	-1.28314208984375	2.5858448761446198
480.0	520.0	-2.3751220703125	-1.39990234375	2.7569786761820048
480.0	540.0	-2.580596923828125	-1.43798828125	2.954198838988925
480.0	560.0	-2.676849365234375	-1.236328125	2.9485640160630213
480.0	580.0	-2.9541015625	-0.873291015625	3.0804793846958765
480.0	600.0	-2.93060302734375	0.5775146484375	2.9869645583830153
480.0	620.0	-2.731292724609375	1.1663818359375	2.9699169238732988
480.0	640.0	-2.492156982421875	1.5599365234375	2.940110267011831
480.0	660.0	-2.39361572265625	1.662841796875	2.914522099621425
480.0	680.0	-1.958251953125	1.016845703125	2.2065189543445243
480.0	700.0	-0.82476806640625	-0.171142578125	0.8423373109454289
480.0	720.0	0.06951904296875	-0.430419921875	0.43599794320864865
480.0	740.0	3.406036376953125	-2.227294921875	4.069634685096211
480.0	760.0	4.26861572265625	-1.849853515625	4.652207886259847
480.0	780.0	4.383819580078125	-1.8431396484375	4.755527086908312
480.0	800.0	4.37078857421875	-1.842041015625	4.743090539275626
500.0	0.0	-1.01080322265625	2.3131136894226074	2.5243252752223766
500.0	20.0	-0.954498291015625	2.292499542236328	2.4832682373649293
500.0	40.0	-0.958648681640625	2.285907745361328	2.4787862987991156
500.0	60.0	-1.024139404296875	2.2216720581054688	2.4463622489729824
500.0	80.0	-1.252777099609375	1.8206634521484375	2.210037526218671
500.0	100.0	-1.81243896484375	0.00518035888671875	1.8124463681450216
500.0	120.0	-2.12969970703125	-0.9246292114257812	2.321757959122969
500.0	140.0	-2.242584228515625	-1.38592529296875	2.6362801330051284
500.0	160.0	-1.708648681640625	-1.64324951171875	2.3706010366647856
500.0	180.0	-1.559661865234375	-2.7165985107421875	3.132483456050972
500.0	200.0	-1.337860107421875	-3.08099365234375	3.358927143123731
500.0	220.0	-1.108001708984375	-3.2530670166015625	3.436584467405579
500.0	240.0	-1.075286865234375	-2.6341094970703125	2.8451317518001837
500.0	260.0	-2.251007080078125	1.281585693359375	2.5902692454618066
500.0	280.0	-4.0643310546875	1.308685302734375	4.269829521619121
500.0	300.0	-5.058929443359375	0.738372802734375	5.1125298540650315
500.0	320.0	-5.487548828125	0.47265625	5.507866744186911
500.0	340.0	-5.3958740234375	-0.30255126953125	5.404349521219234
500.0	360.0	-3.3953857421875	-0.891510009765625	3.5104749587146276
500.0	380.0	-1.84521484375	-0.9124755859375	2.0585017645188746
500.0	400.0	-1.687286376953125	-0.657470703125	1.8108569914047008
500.0	420.0	-1.748138427734375	-0.760406494140625	1.9063593572180584
500.0	440.0	-1.88323974609375	-0.736572265625	2.0221598956945015
500.0	460.0	-2.12261962890625	-0.811492919921875	2.272451286188867
500.0	480.0	-2.589202880859375	-0.967620849609375	2.764102325683558
500.0	500.0	-2.9375	-1.043731689453125	3.11741593143563
500.0	520.0	-3.2342529296875	-1.1199951171875	3.4226862368198487
500.0	540.0	-3.442657470703125	-1.1341552734375	3.6246653148744823
500.0	560.0	-3.52459716796875	-0.8646240234375	3.6290990477470553
500.0	580.0	-3.686767578125	-0.409912109375	3.7094855590129936
500.0	600.0	-3.35986328125	0.4471435546875	3.389486484290886
500.0	620.0	-3.08001708984375	1.071044921875	3.2609266318645975
500.0	640.0	-2.77618408203125	1.5455322265625	3.1773995531986423
500.0	660.0	-2.475067138671875	1.6661376953125	2.9836172946064368
500.0	680.0	-1.8656005859375	0.8748779296875	2.060552580766778
500.0	700.0	-1.294769287109375	0.2703857421875	1.322700251916512
500.0	720.0	-0.891693115234375	0.0760498046875	0.8949302679814731
500.0	740.0	3.2381591796875	-2.2857666015625	3.9636351786980852
500.0	760.0	4.432037353515625	-1.75439453125	4.766639830555451
500.0	780.0	4.492095947265625	-1.73583984375	4.815814153659823
500.0	800.0	4.4693603515625	-1.731689453125	4.793112800068785
520.0	0.0	-1.024169921875	2.2291769981384277	2.4531926377483884
520.0	20.0	-0.949462890625	2.209125518798828	2.404519772944729
520.0	40.0	-0.86767578125	2.205810546875	2.370329392736964
520.0	60.0	-0.88232421875	2.2797164916992188	2.444504716607884
520.0	80.0	-0.9500732421875	2.172210693359375	2.370894021643626
520.0	100.0	-1.2264404296875	1.298248291015625	1.7859464585191378
520.0	120.0	-1.80029296875	-0.289947509765625	1.8234923448564229
520.0	140.0	-2.42852783203125	-0.993316650390625	2.6238188578660786
520.0	160.0	-2.8450927734375	-1.5789794921875	3.2538790890589313
520.0	180.0	-2.47808837890625	-2.723785400390625	3.6823808766953103
520.0	200.0	-2.13665771484375	-2.894317626953125	3.5975520449456857
520.0	220.0	-1.85009765625	-3.0068511962890625	3.530441254898134
520.0	240.0	-1.675537109375	-2.5810089111328125	3.0771791634936885
520.0	260.0	-2.6890869140625	-0.256103515625	2.701254790296107
520.0	280.0	-5.2584228515625	-0.347381591796875	5.269884709948978
520.0	300.0	-5.205810546875	-0.076202392578125	5.206368240394605
520.0	320.0	-5.35418701171875	-0.0380859375	5.354322468351436
520.0	340.0	-5.42425537109375	-0.266632080078125	5.430804636236346
520.0	360.0	-3.292236328125	-0.885345458984375	3.4092017572989484
520.0	380.0	-1.8505859375	-0.481597900390625	1.9122251043570713
520.0	400.0	-1.8505859375	-0.36968994140625	1.8871510180294822
520.0	420.0	-1.9197998046875	-0.5498046875	1.9969768362390026
520.0	440.0	-2.10137939453125	-0.5245361328125	2.165856300493275
520.0	460.0	-2.468017578125	-0.637969970703125	2.5491403353783677
520.0	480.0	-3.06512451171875	-0.765899658203125	3.1593655310480884
520.0	500.0	-3.55706787109375	-0.738922119140625	3.633006707635247
520.0	520.0	-4.86553955078125	-0.40234375	4.882146619406331
520.0	540.0	-6.41070556640625	2.3031005859375	6.811858642697875
520.0	560.0	-6.168212890625	3.7435302734375	7.215321834278459
520.0	580.0	-4.728515625	3.3392333984375	5.788725222802478
520.0	600.0	-4.276611328125	4.30419921875	6.067580684798117
520.0	620.0	-3.6773681640625	3.75390625	5.2549832300255215
520.0	640.0	-2.74310302734375	1.8707275390625	3.3202764559640636
520.0	660.0	-2.4775390625	1.5648193359375	2.9303343427563444
520.0	680.0	-2.1583251953125	1.0546875	2.4022350782920876
520.0	700.0	-1.86199951171875	0.7447509765625	2.005416714483965
520.0	720.0	-1.23046875	0.439697265625	1.30667020710073
520.0	740.0	3.123291015625	-2.61669921875	4.074562745828159
520.0	760.0	4.46533203125	-1.689453125	4.774247795295037
520.0	780.0	4.5181884765625	-1.657958984375	4.812780392206977
520.0	800.0	4.49609375	-1.6524658203125	4.790146375225931
540.0	0.0	-0.9915771484375	2.137740135192871	2.356513977662318
540.0	20.0	-0.9190673828125	2.132373809814453	2.3220040738406174
540.0	40.0	-0.7899169921875	2.123981475830078	2.266112566536769
540.0	60.0	-0.7017822265625	2.2251129150390625	2.3331578982556356
540.0	80.0	-0.7080078125	2.2153167724609375	2.3257049393480207
540.0	100.0	-0.897216796875	1.7597274780273438	1.9752566358625683
540.0	120.0	-1.255859375	1.1433639526367188	1.6983709541688623
540.0	140.0	-1.9146728515625	-0.0072784423828125	1.914686685657472
540.0	160.0	-2.9112548828125	-1.306365966796875	3.190924165802872
540.0	180.0	-2.8978271484375	-2.7614288330078125	4.0028604000125085
540.0	200.0	-2.5179443359375	-2.648956298828125	3.654724771030089
540.0	220.0	-2.1748046875	-2.722259521484375	3.484318058255347
540.0	240.0	-2.121826171875	-2.627227783203125	3.3770508033620286
540.0	260.0	-2.6376953125	-1.757171630859375	3.16939879186597
540.0	280.0	-3.163330078125	-0.629730224609375	3.225401887975651
540.0	300.0	-1.386962890625	1.592315673828125	2.1116664663458504
540.0	320.0	-0.4007568359375	2.639801025390625	2.6700478451151453
540.0	340.0	-0.7845458984375	2.44769287109375	2.5703526329977118
540.0	360.0	-1.2523193359375	0.634033203125	1.4036744002181876
540.0	380.0	-1.9464111328125	-0.0269775390625	1.9465980801260203
540.0	400.0	-2.2193603515625	-0.06451416015625	2.2202978284338997
540.0	420.0	-2.314208984375	-0.2684326171875	2.3297251540325736
540.0	440.0	-2.519287109375	-0.250457763671875	2.531706268674658
540.0	460.0	-3.0382080078125	-0.379364013671875	3.061800933046633
540.0	480.0	-3.6351318359375	-0.41033935546875	3.658218398523091
540.0	500.0	-4.1593017578125	-0.4140625	4.179861106119246
540.0	520.0	-8.4039306640625	4.364501953125	9.469684678235168
540.0	540.0	-7.614501953125	4.387939453125	8.788324791360147
540.0	560.0	-3.0919189453125	6.0762939453125	6.817720357584617
540.0	580.0	-2.86083984375	5.2073974609375	5.941497532421085
540.0	600.0	-2.0509033203125	2.268310546875	3.0580119630788234
540.0	620.0	-1.9136962890625	1.5648193359375	2.4720220550989147
540.0	640.0	-2.055908203125	1.5469970703125	2.5729279965113916
540.0	660.0	-2.2200927734375	1.5098876953125	2.6848785401067037
540.0	680.0	-2.288818359375	1.34619140625	2.655356997556716
540.0	700.0	-2.2430419921875	1.2813720703125	2.583244425387077
540.0	720.0	-1.4556884765625	0.7130126953125	1.6209306106288597
540.0	740.0	3.0623779296875	-3.016357421875	4.298438167606636
540.0	760.0	4.49658203125	-1.6187744140625	4.7790878384252125
540.0	780.0	4.555419921875	-1.548095703125	4.811283713381463
540.0	800.0	4.51904296875	-1.5560302734375	4.7794329752872144
560.0	0.0	-0.810546875	2.046356201171875	2.201036105711774
560.0	20.0	-0.805419921875	2.0558032989501953	2.2079466602541915
560.0	40.0	-0.7120361328125	2.061786651611328	2.1812747766371006
560.0	60.0	-0.6717529296875	2.084686279296875	2.1902440233070806
560.0	80.0	-0.6761474609375	2.1065750122070312	2.2124270995870763
560.0	100.0	-0.783447265625	1.8794326782226562	2.0361868308155016
560.0	120.0	-0.9346923828125	1.6940689086914062	1.9348176446070056
560.0	140.0	-1.095458984375	1.4809722900390625	1.8420937300559523
560.0	160.0	-1.2923583984375	1.312042236328125	1.8416419467206018
560.0	180.0	-1.2640380859375	-1.3477020263671875	1.8477264501475217
560.0	200.0	-1.2618408203125	-1.5618743896484375	2.007907832756923
560.0	220.0	-1.3759765625	-1.8612213134765625	2.314617955146969
560.0	240.0	-1.526123046875	-1.950927734375	2.47692764911626
560.0	260.0	-1.6964111328125	-1.5872802734375	2.3232024014222294
560.0	280.0	-1.9542236328125	-1.3497314453125	2.3750294696083785
560.0	300.0	-1.79736328125	0.1522216796875	1.8037977171935466
560.0	320.0	-0.8800048828125	2.627655029296875	2.7710971738217705
560.0	340.0	-0.70849609375	2.62890625	2.7227035802944233
560.0	360.0	-0.9410400390625	1.8096923828125	2.0397408844086877
560.0	380.0	-2.0609130859375	0.516021728515625	2.1245331656833892
560.0	400.0	-2.2852783203125	0.3460693359375	2.311333162174277
560.0	420.0	-2.1719970703125	0.105682373046875	2.17456663209452
560.0	440.0	-2.276611328125	0.05511474609375	2.277278370025073
560.0	460.0	-2.3924560546875	-0.219146728515625	2.402471906647397
560.0	480.0	-2.25634765625	-0.109283447265625	2.258992611256426
560.0	500.0	-2.5223388671875	-0.06964111328125	2.5233000704600657
560.0	520.0	-2.5816650390625	7.68359375	8.105714483557673
560.0	540.0	-2.3385009765625	8.0029296875	8.337593801598434
560.0	560.0	-2.804931640625	8.0506591796875	8.525300858976525
560.0	580.0	-3.07275390625	7.94384765625	8.51742520683823
560.0	600.0	-3.59423828125	7.7572021484375	8.549428869469956
560.0	620.0	-3.831787109375	7.3494873046875	8.28839888599331
560.0	640.0	-4.4749755859375	7.4254150390625	8.66961331300723
560.0	660.0	-4.80029296875	7.6602783203125	9.040059542418977
560.0	680.0	-4.9151611328125	7.5452880859375	9.00500867635901
560.0	700.0	-5.033935546875	7.6414794921875	9.150558229944982
560.0	720.0	-5.06494140625	7.634765625	9.162056406584025
560.0	740.0	-4.923828125	7.7568359375	9.187632293786715
560.0	760.0	1.0159912109375	-0.5654296875	1.1627333624733553
560.0	780.0	3.838134765625	-0.809326171875	3.9225358292284747
560.0	800.0	4.478515625	-2.0443115234375	4.923038879414674
580.0	0.0	-0.9786376953125	1.9896817207336426	2.2173328772442242
580.0	20.0	-0.88720703125	1.985433578491211	2.174645444871383
580.0	40.0	-0.7547607421875	2.007099151611328	2.144320587586273
580.0	60.0	-0.668701171875	2.00421142578125	2.112823867836387
580.0	80.0	-0.6531982421875	2.01983642578125	2.122829981536349
580.0	100.0	-0.7359619140625	1.9400253295898438	2.0749308948494454
580.0	120.0	-0.8291015625	1.8467178344726562	2.0242964607733023
580.0	140.0	-0.9510498046875	1.812347412109375	2.046728822579015
580.0	160.0	-1.1556396484375	1.8647003173828125	2.1937662297264744
580.0	180.0	-1.2633056640625	1.0887451171875	1.6677251365413959
580.0	200.0	-1.31591796875	-0.5816497802734375	1.4387343630327538
580.0	220.0	-1.4425048828125	-0.7399139404296875	1.6212010906053855
580.0	240.0	-1.5888671875	-0.938507080078125	1.84534400014494
580.0	260.0	-1.75244140625	-0.99407958984375	2.014756837259374
580.0	280.0	-2.0103759765625	-0.75177001953125	2.146338680032963
580.0	300.0	-1.703857421875	2.349700927734375	2.9024514748526467
580.0	320.0	-1.6737060546875	2.66925048828125	3.1505856799470298
580.0	340.0	-1.7001953125	2.643524169921875	3.14306922252885
580.0	360.0	-1.78076171875	2.114349365234375	2.7643417909571997
580.0	380.0	-1.9522705078125	1.28363037109375	2.3364646509777875
580.0	400.0	-1.9420166015625	1.349517822265625	2.3648735343262897
580.0	420.0	-1.96923828125	1.1815185546875	2.2964941766552105
580.0	440.0	-1.9918212890625	1.001556396484375	2.229454476525898
580.0	460.0	-1.95458984375	0.992767333984375	2.1922610329787586
580.0	480.0	-1.8543701171875	1.1328125	2.1730054513678128
580.0	500.0	-2.267578125	5.1300048828125	5.608819898219108
580.0	520.0	-2.639892578125	8.0028076171875	8.426978259242974
580.0	540.0	-2.66943359375	8.0770263671875	8.506716796019669
580.0	560.0	-2.9693603515625	8.150390625	8.674443396409897
580.0	580.0	-3.1336669921875	8.1380615234375	8.720545520618497
580.0	600.0	-3.4788818359375	8.0609130859375	8.779575081258448
580.0	620.0	-3.6561279296875	7.7950439453125	8.60987697633329
580.0	640.0	-4.05078125	7.593017578125	8.605971454581221
580.0	660.0	-4.35791015625	7.8035888671875	8.937974051094553
580.0	680.0	-4.4490966796875	7.949462890625	9.109798105042191
580.0	700.0	-4.463623046875	8.053466796875	9.207728175449237
580.0	720.0	-4.5225830078125	8.1761474609375	9.343615165745488
580.0	740.0	-4.189208984375	8.1260986328125	9.142371186129198
580.0	760.0	-2.3641357421875	-1.1385498046875	2.6240109499090103
580.0	780.0	4.257080078125	-1.7252197265625	4.593377177686277
580.0	800.0	4.4742431640625	-1.342041015625	4.671180362475827
600.0	0.0	-1.033203125	1.972085952758789	2.2263494116104745
600.0	20.0	-0.9111328125	1.9784049987792969	2.1781297806166346
600.0	40.0	-0.7835693359375	2.012035369873047	2.159228388531816
600.0	60.0	-0.598876953125	2.0661773681640625	2.1512188456076835
600.0	80.0	-0.583984375	2.045166015625	2.1269089735368505
600.0	100.0	-0.690673828125	1.9395370483398438	2.058842951451051
600.0	120.0	-0.7933349609375	1.8150100708007812	1.980818496822453
600.0	140.0	-0.9193115234375	1.7216644287109375	1.9517330970738638
600.0	160.0	-1.126953125	1.855560302734375	2.170973832875687
600.0	180.0	-1.26416015625	1.799591064453125	2.199233707433013
600.0	200.0	-1.329345703125	0.457977294921875	1.406023897763071
600.0	220.0	-1.460693359375	0.7476043701171875	1.6408952996277792
600.0	240.0	-1.5882568359375	0.4576416015625	1.6528749536437681
600.0	260.0	-1.749267578125	-0.06158447265625	1.750351309638054
600.0	280.0	-1.8319091796875	1.550689697265625	2.400110368259986
600.0	300.0	-2.012939453125	0.594635009765625	2.0989321181939493
600.0	320.0	-2.0335693359375	0.815216064453125	2.1908860024674324
600.0	340.0	-2.0513916015625	1.02227783203125	2.2919990115232753
600.0	360.0	-1.9962158203125	1.311187744140625	2.3883238686682526
600.0	380.0	-1.9342041015625	1.503326416015625	2.4497215800150802
600.0	400.0	-1.8746337890625	1.809600830078125	2.605553109670625
600.0	420.0	-1.8868408203125	1.86859130859375	2.655522878784826
600.0	440.0	-1.9246826171875	1.877197265625	2.688544727352272
600.0	460.0	-1.8990478515625	2.447418212890625	3.0977796324646607
600.0	480.0	-2.0225830078125	4.9324951171875	5.331074010419513
600.0	500.0	-2.1781005859375	6.0750732421875	6.453730476275239
600.0	520.0	-2.6053466796875	8.0745849609375	8.48450078748047
600.0	540.0	-2.6461181640625	8.123291015625	8.543406712940415
600.0	560.0	-2.958740234375	8.1932373046875	8.711101038642148
600.0	580.0	-3.12548828125	8.18896484375	8.765148156671657
600.0	600.0	-3.4715576171875	8.1131591796875	8.824684932868713
600.0	620.0	-3.6065673828125	7.9346923828125	8.715886156704304
600.0	640.0	-3.98974609375	7.8115234375	8.771429319512595
600.0	660.0	-4.3074951171875	7.9869384765625	9.074453174323434
600.0	680.0	-4.400146484375	8.1077880859375	9.224831528566131
600.0	700.0	-4.423095703125	8.2003173828125	9.317133721153716
600.0	720.0	-4.5079345703125	8.2530517578125	9.40395328611061
600.0	740.0	-4.18603515625	8.163330078125	9.174031191018553
600.0	760.0	-3.250244140625	6.79345703125	7.530945850894641
600.0	780.0	4.5367431640625	-0.9952392578125	4.644624819827647
600.0	800.0	4.4864501953125	-1.3878173828125	4.696197658005475
620.0	0.0	-1.1954345703125	1.9532232284545898	2.2900097799076757
620.0	20.0	-1.005615234375	1.9789199829101562	2.2197716770803746
620.0	40.0	-0.87841796875	2.024883270263672	2.2072087318639753
620.0	60.0	-0.6678466796875	2.0711441040039062	2.176156494170344
620.0	80.0	-0.6063232421875	2.0405502319335938	2.128725704044794
620.0	100.0	-0.6781005859375	1.9069900512695312	2.023964293234876
620.0	120.0	-0.746826171875	1.794952392578125	1.9441202181499482
620.0	140.0	-0.8326416015625	1.7025909423828125	1.8952857182326253
620.0	160.0	-1.0181884765625	1.7607421875	2.033942188128008
620.0	180.0	-1.2059326171875	1.84808349609375	2.2067365238584307
620.0	200.0	-1.36865234375	2.0703582763671875	2.481852660931845
620.0	220.0	-1.4847412109375	2.232940673828125	2.6815071352305133
620.0	240.0	-1.5718994140625	2.0843658447265625	2.610641442747875
620.0	260.0	-1.66455078125	1.960418701171875	2.57176413912015
620.0	280.0	-1.7808837890625	1.83807373046875	2.559308912340383
620.0	300.0	-1.9296875	1.240631103515625	2.2940922785857256
620.0	320.0	-1.958251953125	1.371826171875	2.3909533156795626
620.0	340.0	-1.99462890625	1.42303466796875	2.4502187942894
620.0	360.0	-1.9439697265625	1.69329833984375	2.5780375415243824
620.0	380.0	-1.8720703125	1.85833740234375	2.637814465782907
620.0	400.0	-1.7835693359375	2.248016357421875	2.869616197217469
620.0	420.0	-1.765625	2.446197509765625	3.016838394314244
620.0	440.0	-1.77587890625	2.5872802734375	3.138114896396007
620.0	460.0	-1.7625732421875	3.55682373046875	3.9695918535412416
620.0	480.0	-2.044677734375	6.443267822265625	6.7599117795199435
620.0	500.0	-2.1357421875	6.808349609375	7.135476094483395
620.0	520.0	-2.580810546875	8.1622314453125	8.5605259911824
620.0	540.0	-2.6351318359375	8.1717529296875	8.586120528890074
620.0	560.0	-2.949951171875	8.2362060546875	8.748560001035468
620.0	580.0	-3.0521240234375	8.263916015625	8.809527170498294
620.0	600.0	-3.3641357421875	8.309814453125	8.964955411892944
620.0	620.0	-3.4871826171875	8.201904296875	8.912445046153792
620.0	640.0	-3.9241943359375	8.0284423828125	8.936173022068452
620.0	660.0	-4.2698974609375	8.1484375	9.199405307862392
620.0	680.0	-4.3807373046875	8.19580078125	9.293116257672601
620.0	700.0	-4.4228515625	8.2425537109375	9.354213361988181
620.0	720.0	-4.5125732421875	8.289306640625	9.438004124200006
620.0	740.0	-4.21533203125	8.203125	9.222813231292676
620.0	760.0	-3.4176025390625	6.92138671875	7.719171019319066
620.0	780.0	4.500244140625	-0.350341796875	4.513860509571297
620.0	800.0	4.4600830078125	-1.3604736328125	4.6629635364385855
