# Supplementary material for: Real-time emotion detection by quantitative facial motion analysis
Source: PLoS One. 2023 Mar 10;18(3):e0282730. doi: 10.1371/journal.pone.0282730 (PMC10004542; doi:10.1371/journal.pone.0282730)
Supplement: S1 Dataset — Data from each participant is organized into folders by Study ID and subsequently by emotions. The data files (.csv) contain the pixel displacement results after DISC-processing of videos. (ZIP) [file pone.0282730.s004.zip › S1_Dataset/1/happy/result/102175_cropped_result.csv]

pos_x	pos_y	disp_x	disp_y	disp_xy_indi
0.0	0.0	2.402981758117676	0.8464169502258301	2.547693659660814
0.0	20.0	2.3538408279418945	0.9441871643066406	2.5361498466233416
0.0	40.0	2.0070762634277344	1.5396003723144531	2.5295700096352025
0.0	60.0	1.9968671798706055	1.4600448608398438	2.4737036058730286
0.0	80.0	1.9279308319091797	1.555450439453125	2.4771643793299107
0.0	100.0	1.8509178161621094	1.552642822265625	2.415904902043803
0.0	120.0	1.6765003204345703	1.7153472900390625	2.3985557424962156
0.0	140.0	1.7772502899169922	1.632598876953125	2.413296021220488
0.0	160.0	1.5693349838256836	1.8387451171875	2.4173944439085715
0.0	180.0	1.7002782821655273	1.956451416015625	2.5920355668920325
0.0	200.0	2.021937370300293	1.9245147705078125	2.7914132319166938
0.0	220.0	2.002866744995117	1.8697052001953125	2.73994027924784
0.0	240.0	2.093534469604492	1.8532867431640625	2.795989686642249
0.0	260.0	2.2812137603759766	1.6363525390625	2.807416223616476
0.0	280.0	2.7763242721557617	0.547088623046875	2.829714195043122
0.0	300.0	3.0622873306274414	0.837982177734375	3.174872883364275
0.0	320.0	3.0437192916870117	1.33819580078125	3.3249052810292588
0.0	340.0	2.8021316528320312	1.773101806640625	3.3159963535135892
0.0	360.0	2.7099242210388184	1.463226318359375	3.0797273487294907
0.0	380.0	2.613579273223877	1.144561767578125	2.8532119194386896
0.0	400.0	2.573406219482422	0.6201171875	2.6470672255731853
0.0	420.0	2.564060688018799	0.425018310546875	2.5990474747767798
0.0	440.0	2.4427661895751953	0.01690673828125	2.4428246958656343
0.0	460.0	2.224493980407715	0.634613037109375	2.313246025769707
0.0	480.0	2.1564512252807617	0.973724365234375	2.3660982706696663
0.0	500.0	2.2606935501098633	2.586334228515625	3.4350924396731815
0.0	520.0	3.192960739135742	3.59234619140625	4.806240676513532
0.0	540.0	4.1829142570495605	3.91729736328125	5.7307931662378735
0.0	560.0	4.331477165222168	3.9805908203125	5.882754262384007
0.0	580.0	4.666373252868652	3.90240478515625	6.083075081099884
0.0	600.0	4.95087194442749	3.54876708984375	6.091377583771779
0.0	620.0	5.00598669052124	3.402587890625	6.052892457255761
0.0	640.0	4.84086275100708	3.3328857421875	5.877251019359694
0.0	660.0	4.705381393432617	3.264404296875	5.726862096394311
0.0	680.0	4.652589321136475	3.20526123046875	5.6498041511807475
0.0	700.0	4.566609859466553	3.2012939453125	5.576935406912258
0.0	720.0	4.521051406860352	3.1844482421875	5.529974360758377
0.0	740.0	4.476147651672363	3.4735107421875	5.6657898545272545
0.0	760.0	4.463216304779053	3.42437744140625	5.62553647614675
0.0	780.0	7.602859973907471	2.90631103515625	8.139417891711624
0.0	800.0	7.4856953620910645	2.94580078125	8.044462523801375
20.0	0.0	2.358926773071289	1.1394224166870117	2.6196982582659007
20.0	20.0	2.2899322509765625	1.1240177154541016	2.5509224877908863
20.0	40.0	1.9545116424560547	1.5930290222167969	2.5214791742390554
20.0	60.0	1.9366455078125	1.542205810546875	2.4756806306579366
20.0	80.0	1.9272785186767578	1.527740478515625	2.459348177515341
20.0	100.0	1.8218765258789062	1.6597671508789062	2.4645610300183836
20.0	120.0	1.6875228881835938	1.795928955078125	2.464364889749792
20.0	140.0	1.7388877868652344	1.81756591796875	2.5154078399875153
20.0	160.0	1.6913471221923828	2.02618408203125	2.63933268498408
20.0	180.0	2.0488662719726562	1.8218841552734375	2.7417357413987835
20.0	200.0	2.4060115814208984	1.6831817626953125	2.9363229686466017
20.0	220.0	2.388498306274414	1.65753173828125	2.907290082273423
20.0	240.0	2.414386749267578	1.6876983642578125	2.9457747951527726
20.0	260.0	2.534709930419922	1.474395751953125	2.932336485594173
20.0	280.0	2.8232192993164062	0.803009033203125	2.935198582624085
20.0	300.0	3.0411319732666016	0.94488525390625	3.1845394991856972
20.0	320.0	3.105316162109375	0.92852783203125	3.2411652845102408
20.0	340.0	2.8680648803710938	1.200775146484375	3.1092856270263476
20.0	360.0	2.741313934326172	0.882354736328125	2.8798180441221475
20.0	380.0	2.6266517639160156	0.434967041015625	2.662422922011641
20.0	400.0	2.5611190795898438	-0.036041259765625	2.5613726617274226
20.0	420.0	2.523435592651367	-0.2813720703125	2.5390741289319814
20.0	440.0	2.3825340270996094	-0.77423095703125	2.505175036821381
20.0	460.0	2.1689453125	-0.09820556640625	2.1711674513700907
20.0	480.0	2.1395912170410156	0.695648193359375	2.2498393242547827
20.0	500.0	2.2759666442871094	2.664825439453125	3.504471256646866
20.0	520.0	3.2092247009277344	3.66473388671875	4.871282956420148
20.0	540.0	4.123931884765625	3.98291015625	5.733270227622797
20.0	560.0	4.18994140625	4.01910400390625	5.80592852023029
20.0	580.0	4.647151947021484	3.97491455078125	6.11522419087952
20.0	600.0	4.8325653076171875	3.61553955078125	6.035380161650854
20.0	620.0	5.065525054931641	3.57830810546875	6.20192171667811
20.0	640.0	5.08087158203125	3.527099609375	6.185118243618792
20.0	660.0	5.006992340087891	3.4510498046875	6.081095053370934
20.0	680.0	4.942991256713867	3.41107177734375	6.0057117175352985
20.0	700.0	4.8060455322265625	3.416259765625	5.896516297277833
20.0	720.0	4.675361633300781	3.43255615234375	5.800124838409418
20.0	740.0	4.534658432006836	3.54180908203125	5.753915073107157
20.0	760.0	4.468746185302734	3.54449462890625	5.703782485596991
20.0	780.0	7.636713027954102	3.98199462890625	8.61252965718912
20.0	800.0	7.496315002441406	3.7978515625	8.403476370325068
40.0	0.0	2.2757186889648438	1.2111353874206543	2.5779341492688377
40.0	20.0	2.2068328857421875	1.2150382995605469	2.519212070269626
40.0	40.0	1.974395751953125	1.5207328796386719	2.4921611257189356
40.0	60.0	1.961578369140625	1.4809722900390625	2.4578585439654455
40.0	80.0	1.9341354370117188	1.5036239624023438	2.4498499768383852
40.0	100.0	1.8202896118164062	1.6722488403320312	2.4718152145495313
40.0	120.0	1.6954727172851562	1.7931594848632812	2.467802397521621
40.0	140.0	1.6665802001953125	1.935760498046875	2.554341063656483
40.0	160.0	1.7151527404785156	2.1061553955078125	2.716181045732709
40.0	180.0	2.1173553466796875	1.868408203125	2.823852488643458
40.0	200.0	2.5217742919921875	1.603973388671875	2.9886579281209547
40.0	220.0	2.566448211669922	1.46734619140625	2.9563087234959355
40.0	240.0	2.5663185119628906	1.4015960693359375	2.9241173448446585
40.0	260.0	2.592731475830078	1.21917724609375	2.8650741112845153
40.0	280.0	2.725879669189453	0.92071533203125	2.8771751238911087
40.0	300.0	2.9836959838867188	0.83551025390625	3.0984704466307598
40.0	320.0	3.13623046875	0.1448974609375	3.1395758992739733
40.0	340.0	2.932170867919922	0.101898193359375	2.9339409061002186
40.0	360.0	2.767925262451172	-0.21453857421875	2.7762271265772194
40.0	380.0	2.60699462890625	-0.573638916015625	2.6693599609482455
40.0	400.0	2.53240966796875	-1.19879150390625	2.801820800168955
40.0	420.0	2.46051025390625	-1.39508056640625	2.8284908513803226
40.0	440.0	2.3329391479492188	-1.74053955078125	2.910684283096987
40.0	460.0	2.113983154296875	-1.384918212890625	2.527236283580767
40.0	480.0	2.0216217041015625	-0.8060302734375	2.176382116309596
40.0	500.0	2.29693603515625	2.715789794921875	3.556884783037133
40.0	520.0	3.204364776611328	3.73724365234375	4.922899931805543
40.0	540.0	4.116313934326172	4.05218505859375	5.77617902726519
40.0	560.0	4.180973052978516	4.0789794921875	5.8411137095094015
40.0	580.0	4.642345428466797	4.0491943359375	6.1601417067625075
40.0	600.0	4.8293609619140625	3.69512939453125	6.080847682913
40.0	620.0	5.0662384033203125	3.66436767578125	6.252548442242413
40.0	640.0	5.091060638427734	3.612548828125	6.242548154378588
40.0	660.0	5.015739440917969	3.53619384765625	6.136962527780499
40.0	680.0	4.949485778808594	3.49908447265625	6.061435607297382
40.0	700.0	4.817928314208984	3.4957275390625	5.952524192997168
40.0	720.0	4.680049896240234	3.50738525390625	5.848471454202135
40.0	740.0	4.533164978027344	3.606689453125	5.7929089004831384
40.0	760.0	4.462276458740234	3.57879638671875	5.720113178235066
40.0	780.0	7.577796936035156	1.98162841796875	7.832614990581698
40.0	800.0	7.512233734130859	2.970703125	8.078287735225729
60.0	0.0	2.1441307067871094	1.3668806552886963	2.5427660556153895
60.0	20.0	2.0795211791992188	1.3602046966552734	2.4848672301636507
60.0	40.0	1.979949951171875	1.4312705993652344	2.443099944282433
60.0	60.0	1.9308662414550781	1.4648895263671875	2.42366370745843
60.0	80.0	1.8339271545410156	1.5657424926757812	2.411397595074996
60.0	100.0	1.7401466369628906	1.6995391845703125	2.432394655072071
60.0	120.0	1.6840705871582031	1.8165130615234375	2.477057416616867
60.0	140.0	1.6338844299316406	2.11865234375	2.675493615027031
60.0	160.0	1.804534912109375	2.220794677734375	2.8615162501154727
60.0	180.0	2.2437667846679688	1.9719390869140625	2.987144647732798
60.0	200.0	2.656108856201172	1.5559234619140625	3.0782807011909976
60.0	220.0	2.6776466369628906	1.4276580810546875	3.0344685051651847
60.0	240.0	2.6156768798828125	1.2972412109375	2.919691815810031
60.0	260.0	2.6219711303710938	0.8741455078125	2.7638493043811643
60.0	280.0	2.2676429748535156	1.70428466796875	2.8366866042754624
60.0	300.0	2.5419692993164062	1.16802978515625	2.7974812774492874
60.0	320.0	2.7453269958496094	0.254302978515625	2.7570800349323483
60.0	340.0	2.525177001953125	0.48626708984375	2.5715704489393407
60.0	360.0	2.5470046997070312	-0.721466064453125	2.6472148047499253
60.0	380.0	2.4436378479003906	-1.203216552734375	2.723801755720347
60.0	400.0	2.4179458618164062	-2.134063720703125	3.2250101014874897
60.0	420.0	2.3269081115722656	-2.364105224609375	3.3171516204005735
60.0	440.0	2.285228729248047	-2.392791748046875	3.3087343040053643
60.0	460.0	2.1789093017578125	-2.2275390625	3.1160192586455713
60.0	480.0	2.1153182983398438	-2.15704345703125	3.0211600385965487
60.0	500.0	2.603057861328125	3.108856201171875	4.054737612840931
60.0	520.0	3.3465042114257812	3.9129638671875	5.148822842456851
60.0	540.0	4.1069793701171875	4.142578125	5.833372358104417
60.0	560.0	4.130882263183594	4.152587890625	5.857318026336815
60.0	580.0	4.605987548828125	4.1212158203125	6.180577734933341
60.0	600.0	4.803352355957031	3.7811279296875	6.113028895411901
60.0	620.0	5.062225341796875	3.75286865234375	6.301598887018665
60.0	640.0	5.093788146972656	3.7000732421875	6.295809692469352
60.0	660.0	5.020050048828125	3.6243896484375	6.191696279408427
60.0	680.0	4.9563751220703125	3.58013916015625	6.114168034717545
60.0	700.0	4.8218231201171875	3.57318115234375	6.001466633179032
60.0	720.0	4.683876037597656	3.57867431640625	5.894540236395648
60.0	740.0	4.5382537841796875	3.60797119140625	5.797689499071047
60.0	760.0	5.027503967285156	3.604736328125	6.186268676380949
60.0	780.0	7.193756103515625	-2.504638671875	7.617305412908168
60.0	800.0	7.111000061035156	-2.512451171875	7.541799039957115
80.0	0.0	2.0098648071289062	1.422736406326294	2.4624653144403017
80.0	20.0	1.8546905517578125	1.489694595336914	2.3788793643553494
80.0	40.0	1.7211990356445312	1.5856132507324219	2.340234069746422
80.0	60.0	1.6474990844726562	1.6762466430664062	2.350331049390625
80.0	80.0	1.5576019287109375	1.789703369140625	2.3725854922083074
80.0	100.0	1.556304931640625	1.8618927001953125	2.426670448843337
80.0	120.0	1.5684280395507812	1.9576873779296875	2.5084868715929773
80.0	140.0	1.5262374877929688	2.254364013671875	2.7224176709835244
80.0	160.0	1.7609329223632812	2.361602783203125	2.9458534353724444
80.0	180.0	2.6463470458984375	1.5717926025390625	3.077935131339175
80.0	200.0	3.2922821044921875	0.863983154296875	3.403760912060112
80.0	220.0	3.3205947875976562	0.7244110107421875	3.3986940221069095
80.0	240.0	3.1315078735351562	0.5434417724609375	3.1783125274378166
80.0	260.0	3.0275955200195312	0.215667724609375	3.0352672370452853
80.0	280.0	1.7326889038085938	1.810394287109375	2.505940604280095
80.0	300.0	1.4378280639648438	1.539215087890625	2.106307818984451
80.0	320.0	0.8677520751953125	1.415740966796875	1.6605168319149077
80.0	340.0	0.6817626953125	0.984527587890625	1.1975370324284327
80.0	360.0	1.485870361328125	-0.688018798828125	1.6374310972417339
80.0	380.0	2.0131378173828125	-1.6014404296875	2.5724181856017343
80.0	400.0	2.6125717163085938	-2.598724365234375	3.6849558069695267
80.0	420.0	2.7520904541015625	-2.82513427734375	3.9440316368634187
80.0	440.0	2.8268966674804688	-2.920440673828125	4.064519467041811
80.0	460.0	2.8890457153320312	-2.927520751953125	4.113023571339527
80.0	480.0	2.98175048828125	-2.97503662109375	4.212087234520955
80.0	500.0	2.5285110473632812	-2.947998046875	3.8838203615791724
80.0	520.0	2.2311172485351562	-2.77606201171875	3.5615171584058163
80.0	540.0	2.4290771484375	-2.34527587890625	3.3764974072610716
80.0	560.0	2.6766586303710938	-1.2025146484375	2.934372659231752
80.0	580.0	4.4065399169921875	3.51641845703125	5.6376229747115545
80.0	600.0	4.7199249267578125	3.76239013671875	6.035997917089458
80.0	620.0	5.1235504150390625	3.93096923828125	6.457808297538757
80.0	640.0	5.215171813964844	3.9141845703125	6.520648579677164
80.0	660.0	5.231842041015625	3.892333984375	6.520922863219523
80.0	680.0	5.173423767089844	3.81341552734375	6.427009526838783
80.0	700.0	5.094673156738281	3.736572265625	6.318042962043512
80.0	720.0	4.9863128662109375	3.66827392578125	6.190278636241451
80.0	740.0	4.8851470947265625	2.48712158203125	5.481827788331279
80.0	760.0	7.196563720703125	-2.27752685546875	7.548354652738687
80.0	780.0	7.163520812988281	-2.48284912109375	7.581594172483271
80.0	800.0	7.1043853759765625	-2.5074462890625	7.53389530474926
100.0	0.0	1.8126983642578125	1.5592446327209473	2.3910498080240887
100.0	20.0	1.7141571044921875	1.5927848815917969	2.3399355243058375
100.0	40.0	1.6387176513671875	1.6177940368652344	2.3027490281442096
100.0	60.0	1.5734405517578125	1.6794281005859375	2.301346109335495
100.0	80.0	1.5658416748046875	1.7393646240234375	2.340352419158137
100.0	100.0	1.5635223388671875	1.8157806396484375	2.396176419936314
100.0	120.0	1.5652084350585938	1.9293212890625	2.484382837166679
100.0	140.0	1.4564208984375	2.394317626953125	2.802484385709212
100.0	160.0	1.8033523559570312	2.4094390869140625	3.0095641600213554
100.0	180.0	3.3143768310546875	0.912689208984375	3.437745681464619
100.0	200.0	3.7469406127929688	0.3585357666015625	3.764055240260153
100.0	220.0	3.52972412109375	0.3379669189453125	3.5458671731090594
100.0	240.0	2.1841964721679688	0.7388153076171875	2.3057671798775523
100.0	260.0	0.9294509887695312	1.51416015625	1.776671077971295
100.0	280.0	0.848663330078125	1.872222900390625	2.0555894620683324
100.0	300.0	1.0835723876953125	1.396209716796875	1.767351321230086
100.0	320.0	1.7375564575195312	0.693634033203125	1.8708903268458728
100.0	340.0	1.5780258178710938	0.676727294921875	1.7170105746791464
100.0	360.0	1.7144012451171875	-0.882110595703125	1.928027679342567
100.0	380.0	2.1887283325195312	-1.858673095703125	2.8714451745182887
100.0	400.0	2.5945892333984375	-2.7945556640625	3.813323307773797
100.0	420.0	2.660003662109375	-3.00360107421875	4.012136450257309
100.0	440.0	2.6656341552734375	-3.095062255859375	4.08472958926361
100.0	460.0	2.5881271362304688	-3.120880126953125	4.054416707752606
100.0	480.0	2.4376220703125	-3.1689453125	3.99802648206466
100.0	500.0	2.2923583984375	-3.278472900390625	4.000411427026307
100.0	520.0	2.1802749633789062	-3.36981201171875	4.013630764066478
100.0	540.0	2.0682373046875	-3.151611328125	3.7696497863948637
100.0	560.0	2.2055435180664062	-2.55682373046875	3.376650677634996
100.0	580.0	2.2972335815429688	-1.60137939453125	2.8003032145462408
100.0	600.0	2.252197265625	-1.27734375	2.589208291921063
100.0	620.0	4.7785797119140625	0.8233642578125	4.8489950262048955
100.0	640.0	5.368049621582031	3.6265869140625	6.478278273200091
100.0	660.0	5.4024505615234375	4.28076171875	6.892850858855163
100.0	680.0	5.33404541015625	4.22900390625	6.807092953433699
100.0	700.0	5.249870300292969	3.96624755859375	6.579685240644044
100.0	720.0	5.1973876953125	3.470703125	6.249689515269583
100.0	740.0	3.0108108520507812	-1.32183837890625	3.2881968746983894
100.0	760.0	6.882820129394531	-2.3104248046875	7.260253143776312
100.0	780.0	7.0947418212890625	-2.375244140625	7.481787636542582
100.0	800.0	7.083900451660156	-2.42022705078125	7.485929774340945
120.0	0.0	1.656829833984375	1.6407151222229004	2.3317442422083086
120.0	20.0	1.6195602416992188	1.6157684326171875	2.2877244161688344
120.0	40.0	1.5935211181640625	1.57403564453125	2.2398432454727164
120.0	60.0	1.548980712890625	1.6324234008789062	2.2503660610318943
120.0	80.0	1.4926528930664062	1.744232177734375	2.2957261485254534
120.0	100.0	1.3756256103515625	1.9614944458007812	2.395789281377313
120.0	120.0	1.3991470336914062	2.1369552612304688	2.554249441692812
120.0	140.0	1.5939483642578125	2.3289794921875	2.822200712732902
120.0	160.0	2.2953109741210938	1.917572021484375	2.9909087123314877
120.0	180.0	3.504302978515625	0.4754486083984375	3.536409301037069
120.0	200.0	3.4531097412109375	0.294281005859375	3.465626667033752
120.0	220.0	2.6355819702148438	0.118865966796875	2.638261063614462
120.0	240.0	1.1080169677734375	0.6693267822265625	1.2944882936046997
120.0	260.0	-0.6215896606445312	1.538848876953125	1.6596474240994916
120.0	280.0	-1.569671630859375	2.30340576171875	2.7873907389965735
120.0	300.0	-1.6084671020507812	2.1392822265625	2.6765079606206754
120.0	320.0	-1.8404159545898438	2.27960205078125	2.9297980128047953
120.0	340.0	-1.7505722045898438	2.235443115234375	2.8393148759747153
120.0	360.0	-0.8467330932617188	-0.119049072265625	0.8550611749061376
120.0	380.0	2.3316726684570312	-2.350982666015625	3.31116549401196
120.0	400.0	2.3233184814453125	-2.9373779296875	3.745129886671566
120.0	420.0	2.3771133422851562	-3.12646484375	3.9275246990025177
120.0	440.0	2.336212158203125	-3.220306396484375	3.978474649331611
120.0	460.0	2.1066055297851562	-3.27044677734375	3.890193951663531
120.0	480.0	1.925445556640625	-3.3511962890625	3.864952413602708
120.0	500.0	1.7531051635742188	-3.574462890625	3.981226277292691
120.0	520.0	1.4750442504882812	-3.66864013671875	3.9540708129271414
120.0	540.0	1.383026123046875	-3.48876953125	3.7529020902773915
120.0	560.0	1.4313888549804688	-2.92449951171875	3.256005443515951
120.0	580.0	1.9026870727539062	-1.6802978515625	2.5384284442919367
120.0	600.0	1.87115478515625	-1.35284423828125	2.3089841409294927
120.0	620.0	1.8528594970703125	-1.14862060546875	2.18000403926026
120.0	640.0	1.988800048828125	-1.0579833984375	2.252699381983338
120.0	660.0	2.1648101806640625	-1.12261962890625	2.4385811344944783
120.0	680.0	2.271484375	-1.0333251953125	2.4954763523497387
120.0	700.0	2.490020751953125	-0.816650390625	2.6205192626014355
120.0	720.0	2.5572052001953125	-0.8726806640625	2.7020122089536374
120.0	740.0	2.9530105590820312	-1.4107666015625	3.272695183810154
120.0	760.0	6.556831359863281	-2.131103515625	6.894464422708685
120.0	780.0	6.868919372558594	-2.1607666015625	7.200761463424455
120.0	800.0	6.851249694824219	-2.18658447265625	7.191715653228398
140.0	0.0	1.6315155029296875	1.651742935180664	2.321658364234313
140.0	20.0	1.6197509765625	1.5717334747314453	2.2569757069287553
140.0	40.0	1.579132080078125	1.5361213684082031	2.203026778051542
140.0	60.0	1.464263916015625	1.6094589233398438	2.1758738110615843
140.0	80.0	1.3459320068359375	1.7698287963867188	2.2234718202723136
140.0	100.0	1.05633544921875	2.2721176147460938	2.505666186169989
140.0	120.0	0.4470977783203125	3.3980331420898438	3.4273204778835513
140.0	140.0	2.5301055908203125	1.3328094482421875	2.8596879770394263
140.0	160.0	3.44696044921875	0.762939453125	3.530384249286896
140.0	180.0	3.62322998046875	0.1829986572265625	3.627848398143768
140.0	200.0	2.7642974853515625	0.098175048828125	2.7660402975613674
140.0	220.0	2.087860107421875	-0.064453125	2.0888547181376564
140.0	240.0	0.67022705078125	0.7325592041015625	0.9928984273896535
140.0	260.0	-0.886871337890625	1.331817626953125	1.6000871730736923
140.0	280.0	-2.200042724609375	2.046356201171875	3.004623386080397
140.0	300.0	-2.007843017578125	1.723052978515625	2.6458165374811604
140.0	320.0	-2.517181396484375	1.69525146484375	3.034811314046049
140.0	340.0	-3.069061279296875	1.13311767578125	3.271558161373151
140.0	360.0	-2.7300872802734375	-0.80096435546875	2.845157369398446
140.0	380.0	1.6839752197265625	-2.713836669921875	3.1938506558174846
140.0	400.0	1.91973876953125	-3.186737060546875	3.720307787845556
140.0	420.0	1.9384613037109375	-3.296661376953125	3.824344186952736
140.0	440.0	1.835418701171875	-3.346771240234375	3.8170197200265275
140.0	460.0	1.4963531494140625	-3.4217529296875	3.7346306188947755
140.0	480.0	1.219512939453125	-3.51416015625	3.7197491062259327
140.0	500.0	1.02801513671875	-3.799468994140625	3.936086858640043
140.0	520.0	0.881134033203125	-3.8092041015625	3.909786832019027
140.0	540.0	0.8642730712890625	-3.6143798828125	3.7162763458918295
140.0	560.0	0.926300048828125	-3.2264404296875	3.3567766721634977
140.0	580.0	1.6231689453125	-1.88262939453125	2.485753580341381
140.0	600.0	1.7565155029296875	-1.69561767578125	2.4414065647601877
140.0	620.0	1.77911376953125	-1.58514404296875	2.38284020485953
140.0	640.0	1.786773681640625	-1.50732421875	2.337645501318344
140.0	660.0	1.6043701171875	-1.6158447265625	2.2770502087753957
140.0	680.0	1.686431884765625	-1.19512939453125	2.0669752711696314
140.0	700.0	2.3022613525390625	-1.2698974609375	2.6292673688102743
140.0	720.0	2.823150634765625	-1.2723388671875	3.096615200429902
140.0	740.0	3.284088134765625	-1.4354248046875	3.5840869474414974
140.0	760.0	6.0137176513671875	-1.9981689453125	6.336992908657588
140.0	780.0	6.49151611328125	-2.006591796875	6.794570780283045
140.0	800.0	6.473846435546875	-2.0230712890625	6.782588378463784
160.0	0.0	1.6271209716796875	1.5736064910888672	2.263572407783075
160.0	20.0	1.4733428955078125	1.5635852813720703	2.1483803713185243
160.0	40.0	1.32281494140625	1.6451339721679688	2.110996247175437
160.0	60.0	1.2065277099609375	1.72882080078125	2.108205510883013
160.0	80.0	0.9144744873046875	2.0847015380859375	2.276454280417036
160.0	100.0	0.80340576171875	2.5468292236328125	2.67054299952519
160.0	120.0	1.6261138916015625	2.0984268188476562	2.654739441549523
160.0	140.0	3.1141510009765625	1.069793701171875	3.2927792242952374
160.0	160.0	4.068756103515625	0.8081512451171875	4.14823874251231
160.0	180.0	2.6417694091796875	0.211151123046875	2.6501944094804726
160.0	200.0	1.9926300048828125	-0.1320648193359375	1.997001615639184
160.0	220.0	1.548187255859375	-0.2644805908203125	1.5706157270720433
160.0	240.0	0.194427490234375	0.708770751953125	0.734954439256636
160.0	260.0	-1.7144622802734375	1.1075439453125	2.0410865981821478
160.0	280.0	-3.8680877685546875	1.645233154296875	4.2034384873862525
160.0	300.0	-4.02337646484375	1.308013916015625	4.230656991809797
160.0	320.0	-4.9451904296875	0.96893310546875	5.039220152835769
160.0	340.0	-5.7755279541015625	-0.502716064453125	5.797365487018031
160.0	360.0	-6.650115966796875	-1.40203857421875	6.796304476363907
160.0	380.0	1.4159698486328125	-2.881622314453125	3.210719199087864
160.0	400.0	1.730499267578125	-3.399169921875	3.8143130276457544
160.0	420.0	1.5944976806640625	-3.47210693359375	3.8207262937762065
160.0	440.0	1.2637786865234375	-3.50885009765625	3.7294993734190625
160.0	460.0	0.8242034912109375	-3.574798583984375	3.668582329862721
160.0	480.0	0.542694091796875	-3.683624267578125	3.7233861768505445
160.0	500.0	0.4420928955078125	-3.935211181640625	3.9599663094990953
160.0	520.0	0.51849365234375	-3.950927734375	3.9848043402122433
160.0	540.0	0.622314453125	-3.79534912109375	3.8460304509396916
160.0	560.0	0.7050323486328125	-3.484375	3.5549880102812863
160.0	580.0	1.438629150390625	-2.268310546875	2.6860540890715536
160.0	600.0	1.5608978271484375	-1.98638916015625	2.526290545915684
160.0	620.0	1.602020263671875	-1.90863037109375	2.4918544938813683
160.0	640.0	1.625396728515625	-1.85479736328125	2.466209193054063
160.0	660.0	1.3853912353515625	-1.93536376953125	2.380113819842055
160.0	680.0	1.3365631103515625	-1.4849853515625	1.9978945022968166
160.0	700.0	1.45654296875	-1.192138671875	1.8822093488225353
160.0	720.0	2.3054046630859375	-1.3995361328125	2.696959778644493
160.0	740.0	2.786041259765625	-1.79522705078125	3.314342478527706
160.0	760.0	2.59259033203125	-2.41778564453125	3.54502638250314
160.0	780.0	2.49700927734375	-2.42864990234375	3.483302409968888
160.0	800.0	2.4690093994140625	-2.42816162109375	3.4629432961785005
180.0	0.0	1.533660888671875	1.4636311531066895	2.1199839324358623
180.0	20.0	1.2403564453125	1.606210708618164	2.029383392044964
180.0	40.0	1.096343994140625	1.70465087890625	2.0267720080078244
180.0	60.0	0.864532470703125	1.9206161499023438	2.106224771520303
180.0	80.0	0.675140380859375	2.2168502807617188	2.317377764021277
180.0	100.0	0.5445098876953125	2.88372802734375	2.9346853925908034
180.0	120.0	2.226776123046875	1.7817306518554688	2.851858344647045
180.0	140.0	3.4859619140625	1.0965728759765625	3.65436759763188
180.0	160.0	2.789337158203125	0.6579132080078125	2.8658771033322097
180.0	180.0	1.8166656494140625	0.156219482421875	1.8233701238226911
180.0	200.0	1.8122711181640625	-0.2010345458984375	1.8233873681629509
180.0	220.0	1.666595458984375	-0.3157501220703125	1.6962424836958767
180.0	240.0	0.705352783203125	0.5566558837890625	0.8985478961799293
180.0	260.0	-2.3949127197265625	0.824310302734375	2.532803665960336
180.0	280.0	-6.1668853759765625	1.06097412109375	6.257486821884984
180.0	300.0	-6.48687744140625	0.65191650390625	6.519553210756903
180.0	320.0	-6.8642730712890625	0.01104736328125	6.864281961098309
180.0	340.0	-7.8660125732421875	-1.3590087890625	7.982547130531288
180.0	360.0	-6.30645751953125	-1.237030029296875	6.426635958184848
180.0	380.0	1.0066986083984375	-2.916412353515625	3.0852719659520935
180.0	400.0	1.3877410888671875	-3.455596923828125	3.7238388028619993
180.0	420.0	0.9341583251953125	-3.581573486328125	3.7013943878625404
180.0	440.0	0.5358123779296875	-3.674774169921875	3.7136316597459786
180.0	460.0	0.4092864990234375	-3.822998046875	3.844844535828845
180.0	480.0	0.2754974365234375	-3.90936279296875	3.919058086400278
180.0	500.0	0.2394561767578125	-3.93194580078125	3.9392305138020007
180.0	520.0	0.243499755859375	-3.82879638671875	3.8365314936872514
180.0	540.0	0.2296600341796875	-3.70269775390625	3.7098132551493483
180.0	560.0	0.4913177490234375	-3.6778564453125	3.710528420970813
180.0	580.0	0.501739501953125	-2.80035400390625	2.8449472886178286
180.0	600.0	0.713897705078125	-2.22552490234375	2.3372229299465577
180.0	620.0	0.8995513916015625	-2.18682861328125	2.364616689867071
180.0	640.0	0.966064453125	-2.14739990234375	2.3546988911913243
180.0	660.0	0.97113037109375	-2.1173095703125	2.329397779297814
180.0	680.0	1.0361480712890625	-1.9779052734375	2.23287081944476
180.0	700.0	1.1218109130859375	-1.56585693359375	1.9262314661541395
180.0	720.0	1.7794647216796875	-1.67779541015625	2.4457089225915554
180.0	740.0	2.4925994873046875	-1.8603515625	3.110299043533882
180.0	760.0	2.517974853515625	-2.35748291015625	3.449336607902426
180.0	780.0	2.446929931640625	-2.36407470703125	3.402398464434124
180.0	800.0	2.4185943603515625	-2.35894775390625	3.3784956986185026
200.0	0.0	0.9959716796875	1.674206256866455	1.9480570261854058
200.0	20.0	0.744537353515625	1.8177433013916016	1.9643132592674952
200.0	40.0	0.57098388671875	1.9554252624511719	2.037083836253355
200.0	60.0	0.3682098388671875	2.1403274536132812	2.17176888598426
200.0	80.0	0.0335235595703125	2.6750411987304688	2.675251248752462
200.0	100.0	0.083953857421875	3.5020599365234375	3.5030660926078108
200.0	120.0	4.884185791015625	1.9135589599609375	5.245662849860417
200.0	140.0	3.1967315673828125	0.978271484375	3.343068621946465
200.0	160.0	1.79058837890625	0.4741363525390625	1.852299118250926
200.0	180.0	1.3637237548828125	0.1175537109375	1.3687809739278431
200.0	200.0	1.5600738525390625	-0.2638092041015625	1.5822217674980876
200.0	220.0	1.6424102783203125	-0.4087066650390625	1.6924989395504975
200.0	240.0	1.0134124755859375	0.4347686767578125	1.1027368897261747
200.0	260.0	-0.7981414794921875	0.719970703125	1.0748895918392198
200.0	280.0	-3.70672607421875	0.278533935546875	3.717176259278591
200.0	300.0	-4.770721435546875	-0.360931396484375	4.784355180016906
200.0	320.0	-5.2651214599609375	-0.92559814453125	5.345861568849393
200.0	340.0	-5.0218048095703125	-1.860504150390625	5.355371064552322
200.0	360.0	-2.0834503173828125	-1.582244873046875	2.616154441787729
200.0	380.0	0.9915618896484375	-2.838623046875	3.0068215416371302
200.0	400.0	1.1236114501953125	-3.286468505859375	3.4732373847774305
200.0	420.0	0.6045989990234375	-3.491668701171875	3.543626711204699
200.0	440.0	0.4490203857421875	-3.661407470703125	3.688837753728499
200.0	460.0	0.40985107421875	-3.89044189453125	3.911970863613655
200.0	480.0	0.292877197265625	-3.8651123046875	3.8761927429534366
200.0	500.0	0.23455810546875	-3.8167724609375	3.8239730024428766
200.0	520.0	0.19378662109375	-3.78192138671875	3.7868829701795126
200.0	540.0	0.1287841796875	-3.7384033203125	3.74062090437688
200.0	560.0	0.293060302734375	-3.82208251953125	3.833301335291176
200.0	580.0	0.3407440185546875	-3.5689697265625	3.5851989338529604
200.0	600.0	0.3163299560546875	-2.43316650390625	2.4536429807184508
200.0	620.0	0.4011688232421875	-2.41693115234375	2.4499984938589674
200.0	640.0	0.4185791015625	-2.3905029296875	2.426873033578269
200.0	660.0	0.476531982421875	-2.32666015625	2.374958991846427
200.0	680.0	0.3566131591796875	-2.46746826171875	2.493105005387753
200.0	700.0	0.4410400390625	-2.532470703125	2.5705882941931177
200.0	720.0	0.862945556640625	-2.45819091796875	2.6052596075842125
200.0	740.0	1.717498779296875	-2.5799560546875	3.099350787020557
200.0	760.0	2.4152069091796875	-2.30242919921875	3.336825532083509
200.0	780.0	2.4661712646484375	-2.27325439453125	3.3540551946611306
200.0	800.0	2.4239959716796875	-2.2630615234375	3.316203240089879
220.0	0.0	0.345458984375	1.982304573059082	2.012181236930798
220.0	20.0	0.150299072265625	2.104145050048828	2.109506151393945
220.0	40.0	-0.02947998046875	2.2478981018066406	2.248091400578352
220.0	60.0	-0.17230224609375	2.4225845336914062	2.428704157959499
220.0	80.0	-0.157928466796875	2.768310546875	2.7728116929507083
220.0	100.0	3.4787139892578125	2.3922958374023438	4.22191075139096
220.0	120.0	4.809906005859375	1.7516555786132812	5.11893475747534
220.0	140.0	2.048980712890625	0.811431884765625	2.2038020930682656
220.0	160.0	1.373626708984375	0.4022674560546875	1.4313173798413665
220.0	180.0	1.229278564453125	0.11737060546875	1.234869081341029
220.0	200.0	1.451080322265625	-0.3477935791015625	1.4921777626445132
220.0	220.0	1.5432891845703125	-0.5773773193359375	1.6477578936528428
220.0	240.0	1.0455474853515625	0.0162506103515625	1.045673766746481
220.0	260.0	-0.651947021484375	0.2830810546875	0.7107529826496232
220.0	280.0	-4.089752197265625	-1.461700439453125	4.343114229413781
220.0	300.0	-4.1461181640625	-1.570068359375	4.43344228376546
220.0	320.0	-4.4862213134765625	-1.869537353515625	4.860180201358956
220.0	340.0	-3.3350830078125	-2.276611328125	4.038036380265382
220.0	360.0	-0.6545257568359375	-2.024169921875	2.1273617085453758
220.0	380.0	0.9075164794921875	-2.68011474609375	2.8295938246997676
220.0	400.0	0.889556884765625	-3.039031982421875	3.16654809554773
220.0	420.0	0.471466064453125	-3.32684326171875	3.360084275427384
220.0	440.0	0.34423828125	-3.465911865234375	3.4829649799919578
220.0	460.0	0.312408447265625	-3.61724853515625	3.630714255213835
220.0	480.0	0.19140625	-3.5316162109375	3.53679931773003
220.0	500.0	0.0962066650390625	-3.4580078125	3.459345856330207
220.0	520.0	0.028289794921875	-3.4810791015625	3.4811940514472766
220.0	540.0	-0.12908935546875	-3.5152587890625	3.517628237289508
220.0	560.0	-0.331146240234375	-3.56182861328125	3.5771889666063763
220.0	580.0	-0.1104736328125	-3.7694091796875	3.771027709717761
220.0	600.0	0.0119171142578125	-2.7421875	2.742213394826975
220.0	620.0	0.0732421875	-2.71209716796875	2.7130859674057324
220.0	640.0	0.1376190185546875	-2.69305419921875	2.6965681734748888
220.0	660.0	0.214630126953125	-2.62640380859375	2.6351590193367214
220.0	680.0	0.0009613037109375	-2.87969970703125	2.879699867482841
220.0	700.0	0.1014251708984375	-3.10455322265625	3.1062095514625354
220.0	720.0	0.41094970703125	-3.28509521484375	3.3106993569785788
220.0	740.0	0.8890228271484375	-3.7003173828125	3.805615629663005
220.0	760.0	1.5451507568359375	-2.58544921875	3.0119824906671777
220.0	780.0	1.9596710205078125	-2.30828857421875	3.027954202177926
220.0	800.0	2.141937255859375	-2.135009765625	3.024262208763074
240.0	0.0	0.0711822509765625	2.1261167526245117	2.127308007469696
240.0	20.0	-0.1516876220703125	2.2620849609375	2.267165081150677
240.0	40.0	-0.246429443359375	2.3368568420410156	2.3498143268667677
240.0	60.0	-0.4002838134765625	2.5257415771484375	2.557263702840913
240.0	80.0	0.7118682861328125	2.37799072265625	2.482256298983016
240.0	100.0	6.2265167236328125	1.8698959350585938	6.501232292237199
240.0	120.0	2.742279052734375	1.2349090576171875	3.007506406252647
240.0	140.0	1.4472198486328125	0.706634521484375	1.610520921078094
240.0	160.0	0.9986724853515625	0.279388427734375	1.0370171775578998
240.0	180.0	1.061767578125	0.0608978271484375	1.0635125459104038
240.0	200.0	1.362335205078125	-0.4035797119140625	1.4208567115877289
240.0	220.0	1.4217987060546875	-0.8125	1.6375798638658157
240.0	240.0	1.1181182861328125	-0.5786285400390625	1.258967628309924
240.0	260.0	0.0610809326171875	-0.545440673828125	0.5488500787969921
240.0	280.0	-2.5135650634765625	-2.473175048828125	3.526273408355616
240.0	300.0	-1.685150146484375	-1.60546875	2.327501003957436
240.0	320.0	-1.5973052978515625	-1.561859130859375	2.2340071976592806
240.0	340.0	-0.9181671142578125	-1.72674560546875	1.9556792261795284
240.0	360.0	0.1646270751953125	-1.65863037109375	1.6667803639957948
240.0	380.0	0.539764404296875	-2.30987548828125	2.372102523819007
240.0	400.0	0.413726806640625	-2.60870361328125	2.641307330183237
240.0	420.0	0.1660614013671875	-2.906951904296875	2.911691220393959
240.0	440.0	0.06280517578125	-2.966644287109375	2.9673090193546754
240.0	460.0	0.11444091796875	-3.084869384765625	3.086991390459289
240.0	480.0	0.1561126708984375	-3.2586669921875	3.2624042870232026
240.0	500.0	0.0574798583984375	-3.240814208984375	3.2413239071830704
240.0	520.0	-0.0141143798828125	-3.3310546875	3.331084590165071
240.0	540.0	-0.2353668212890625	-3.42327880859375	3.4313605671702243
240.0	560.0	-0.6277313232421875	-3.5413818359375	3.596586148292217
240.0	580.0	-0.6558074951171875	-3.68994140625	3.7477661416115744
240.0	600.0	-0.3507080078125	-3.367431640625	3.3856449844935295
240.0	620.0	-0.2846221923828125	-3.2950439453125	3.3073137731302973
240.0	640.0	-0.2301483154296875	-3.27099609375	3.279082751688783
240.0	660.0	-0.1729583740234375	-3.24072265625	3.245334795344987
240.0	680.0	-0.2096099853515625	-3.43731689453125	3.443702045675415
240.0	700.0	-0.08294677734375	-3.6385498046875	3.6394951365626467
240.0	720.0	0.2743988037109375	-4.03936767578125	4.048677058450625
240.0	740.0	0.614227294921875	-4.3714599609375	4.41440113264605
240.0	760.0	1.07220458984375	-4.64324951171875	4.765436885591752
240.0	780.0	1.408050537109375	-4.08599853515625	4.321804061309701
240.0	800.0	1.93499755859375	-3.36767578125	3.8839999638750733
260.0	0.0	-0.60772705078125	2.4399890899658203	2.5145335407195324
260.0	20.0	-0.85662841796875	2.644195556640625	2.779493189095751
260.0	40.0	-0.7803955078125	2.5677719116210938	2.6837417421809007
260.0	60.0	-0.505584716796875	2.5890884399414062	2.6379906852937904
260.0	80.0	1.766082763671875	2.2855148315429688	2.888360499200502
260.0	100.0	4.36383056640625	1.8767166137695312	4.75027183019036
260.0	120.0	1.7332763671875	1.0994033813476562	2.0525434855245717
260.0	140.0	1.080780029296875	0.6757354736328125	1.2746387339370773
260.0	160.0	0.886474609375	0.236480712890625	0.9174749918312853
260.0	180.0	0.917327880859375	-0.0657501220703125	0.9196812053935932
260.0	200.0	1.1629638671875	-0.429901123046875	1.2398789989271815
260.0	220.0	1.30633544921875	-0.918731689453125	1.5970536068306995
260.0	240.0	1.356048583984375	-1.01715087890625	1.695129397003599
260.0	260.0	1.035247802734375	-0.897430419921875	1.370080060313084
260.0	280.0	0.67779541015625	-0.82659912109375	1.0689587106253633
260.0	300.0	0.46905517578125	-0.991485595703125	1.0968392974424102
260.0	320.0	0.29071044921875	-1.028472900390625	1.0687698873578315
260.0	340.0	0.249755859375	-1.16778564453125	1.1941948337124104
260.0	360.0	0.3372802734375	-1.517852783203125	1.5548746104839282
260.0	380.0	0.328369140625	-2.032745361328125	2.0590968885693095
260.0	400.0	0.0465087890625	-2.306182861328125	2.306651785021666
260.0	420.0	-0.077362060546875	-2.563232421875	2.5643996055535565
260.0	440.0	-0.1339111328125	-2.625946044921875	2.629358252945377
260.0	460.0	-0.082275390625	-2.705657958984375	2.7069086114824765
260.0	480.0	0.0692138671875	-2.981292724609375	2.9820960529835117
260.0	500.0	-0.0152587890625	-3.02532958984375	3.0253680698103174
260.0	520.0	-0.10968017578125	-3.22088623046875	3.22275314763365
260.0	540.0	-0.39874267578125	-3.39593505859375	3.41926463492888
260.0	560.0	-0.78778076171875	-3.467041015625	3.5554144529942224
260.0	580.0	-0.93182373046875	-3.580078125	3.6993587073664824
260.0	600.0	-0.721435546875	-3.5325927734375	3.6055070310897577
260.0	620.0	-0.679473876953125	-3.45489501953125	3.521077156985281
260.0	640.0	-0.653106689453125	-3.4407958984375	3.5022313976253403
260.0	660.0	-0.60430908203125	-3.4307861328125	3.483602008801235
260.0	680.0	-0.38018798828125	-3.51318359375	3.5336952146198897
260.0	700.0	-0.1075439453125	-3.93359375	3.935063594176394
260.0	720.0	0.2364501953125	-4.4222412109375	4.428558007137005
260.0	740.0	0.383087158203125	-4.65087890625	4.666629444404316
260.0	760.0	0.70648193359375	-5.04022216796875	5.089494692499244
260.0	780.0	0.959014892578125	-5.23944091796875	5.326485773666522
260.0	800.0	1.2567138671875	-5.1070556640625	5.25940560328011
280.0	0.0	-0.795745849609375	2.620934009552002	2.7390703787228396
280.0	20.0	-1.04583740234375	2.868927001953125	3.0536073772960513
280.0	40.0	-0.775787353515625	2.60894775390625	2.721847607873601
280.0	60.0	-0.068878173828125	2.5781936645507812	2.5791135637578435
280.0	80.0	3.248565673828125	2.1825714111328125	3.913667960094297
280.0	100.0	1.95477294921875	1.613311767578125	2.5345437740160306
280.0	120.0	0.867401123046875	1.0798568725585938	1.3850904567843239
280.0	140.0	0.55023193359375	0.723480224609375	0.9089437915224179
280.0	160.0	0.421112060546875	0.1480865478515625	0.4463910765154564
280.0	180.0	0.52471923828125	-0.3385162353515625	0.624438564327228
280.0	200.0	0.745147705078125	-0.7678985595703125	1.0700062150162293
280.0	220.0	1.050750732421875	-1.06719970703125	1.4976622838185827
280.0	240.0	1.1644287109375	-1.1641845703125	1.6465782509827063
280.0	260.0	1.255706787109375	-1.286041259765625	1.7974152711635965
280.0	280.0	1.198211669921875	-1.487213134765625	1.909846620584063
280.0	300.0	0.951141357421875	-1.506927490234375	1.781993362115134
280.0	320.0	0.733673095703125	-1.596954345703125	1.7574240790482822
280.0	340.0	0.507415771484375	-1.664886474609375	1.740493533021113
280.0	360.0	0.2113037109375	-1.765655517578125	1.778254387035228
280.0	380.0	-0.057891845703125	-1.973876953125	1.9747257257343227
280.0	400.0	-0.30377197265625	-2.183380126953125	2.204410621945311
280.0	420.0	-0.484832763671875	-2.41424560546875	2.462446883133701
280.0	440.0	-0.68768310546875	-2.523834228515625	2.6158454210014406
280.0	460.0	-0.816009521484375	-2.595855712890625	2.721091402599342
280.0	480.0	-0.817352294921875	-2.739837646484375	2.859156362129762
280.0	500.0	-0.88446044921875	-2.88055419921875	3.0132810656938407
280.0	520.0	-0.7783203125	-3.0501708984375	3.1479080384479348
280.0	540.0	-0.7935791015625	-3.09539794921875	3.1955056336148724
280.0	560.0	-0.825042724609375	-3.11474609375	3.2221636715042496
280.0	580.0	-0.97442626953125	-3.401611328125	3.5384270774428734
280.0	600.0	-0.878387451171875	-3.47100830078125	3.580427787076366
280.0	620.0	-0.871063232421875	-3.3677978515625	3.4786223600537953
280.0	640.0	-0.856689453125	-3.3753662109375	3.482386233178937
280.0	660.0	-0.817657470703125	-3.38873291015625	3.4859825696312194
280.0	680.0	-0.5557861328125	-3.47454833984375	3.5187191407297105
280.0	700.0	-0.12353515625	-4.32373046875	4.325494896682553
280.0	720.0	0.105438232421875	-4.75982666015625	4.760994334757231
280.0	740.0	0.214813232421875	-4.93115234375	4.9358290248037004
280.0	760.0	0.3680419921875	-5.319091796875	5.331809491307455
280.0	780.0	0.641754150390625	-5.833740234375	5.868932910820269
280.0	800.0	0.92840576171875	-5.8778076171875	5.950677242386783
300.0	0.0	-0.503143310546875	2.554642677307129	2.603718955583917
300.0	20.0	-0.661529541015625	2.7282276153564453	2.807284676485422
300.0	40.0	-0.44903564453125	2.466259002685547	2.506804036694353
300.0	60.0	0.26715087890625	2.4864425659179688	2.500753131700351
300.0	80.0	2.406585693359375	2.0350494384765625	3.1516790630592126
300.0	100.0	1.02679443359375	1.53411865234375	1.8460300236800358
300.0	120.0	0.527069091796875	1.054534912109375	1.1789171762193942
300.0	140.0	0.260955810546875	0.7593841552734375	0.8029708776403592
300.0	160.0	-0.011138916015625	0.040985107421875	0.04247180806588978
300.0	180.0	0.048614501953125	-0.7062530517578125	0.7079242494203556
300.0	200.0	0.25457763671875	-1.15850830078125	1.186149761242805
300.0	220.0	0.534576416015625	-1.3191070556640625	1.423311409658063
300.0	240.0	0.731231689453125	-1.2841339111328125	1.4777346464713228
300.0	260.0	0.910308837890625	-1.41351318359375	1.6812738327039765
300.0	280.0	0.9786376953125	-1.51177978515625	1.8008914063578734
300.0	300.0	0.767547607421875	-1.55657958984375	1.7355314313423371
300.0	320.0	0.521820068359375	-1.62933349609375	1.7108547060564976
300.0	340.0	0.311187744140625	-1.684967041015625	1.7134619171175887
300.0	360.0	0.01708984375	-1.796722412109375	1.7968036868104234
300.0	380.0	-0.250762939453125	-1.9183349609375	1.93465528561505
300.0	400.0	-0.465484619140625	-2.1048583984375	2.1557144542191504
300.0	420.0	-0.657379150390625	-2.309783935546875	2.401509770181814
300.0	440.0	-0.838958740234375	-2.420501708984375	2.561772880450554
300.0	460.0	-0.990570068359375	-2.49554443359375	2.684952714736378
300.0	480.0	-1.156707763671875	-2.551055908203125	2.8010460719732655
300.0	500.0	-1.094146728515625	-2.73321533203125	2.944082728928
300.0	520.0	-0.976348876953125	-2.85455322265625	3.0169075608153477
300.0	540.0	-0.96221923828125	-2.88299560546875	3.0393304400263346
300.0	560.0	-0.988983154296875	-2.90081787109375	3.0647727486291494
300.0	580.0	-1.052703857421875	-3.16436767578125	3.3348775388250953
300.0	600.0	-1.084197998046875	-3.4036865234375	3.572193618604527
300.0	620.0	-1.110260009765625	-3.28033447265625	3.463130309673854
300.0	640.0	-1.14923095703125	-3.31524658203125	3.508787781024787
300.0	660.0	-1.1024169921875	-3.342529296875	3.5196342601371833
300.0	680.0	-0.63629150390625	-3.412109375	3.4709303169188184
300.0	700.0	-0.204559326171875	-4.48077392578125	4.485440835847131
300.0	720.0	0.001007080078125	-4.801025390625	4.8010254962493395
300.0	740.0	0.0445556640625	-4.989501953125	4.989700887572144
300.0	760.0	0.16522216796875	-5.44049072265625	5.44299895903876
300.0	780.0	0.452392578125	-6.160400390625	6.176988911885405
300.0	800.0	0.649810791015625	-6.38604736328125	6.4190228999585095
320.0	0.0	-0.601409912109375	2.7301673889160156	2.7956229813556583
320.0	20.0	-0.684295654296875	2.855327606201172	2.9361805600514597
320.0	40.0	-0.440643310546875	2.4748458862304688	2.5137678269326273
320.0	60.0	0.47412109375	2.4730911254882812	2.5181283776860126
320.0	80.0	1.553924560546875	1.8544540405273438	2.4194382257662603
320.0	100.0	0.49493408203125	1.4842910766601562	1.5646340613092513
320.0	120.0	0.1754150390625	0.9673843383789062	0.9831596483125681
320.0	140.0	-0.009063720703125	0.6674041748046875	0.6674657171568515
320.0	160.0	-0.08154296875	-0.179931640625	0.19754657944537443
320.0	180.0	0.050994873046875	-0.79656982421875	0.7982004522254778
320.0	200.0	0.19195556640625	-1.3336029052734375	1.3473468923881842
320.0	220.0	0.331817626953125	-1.626007080078125	1.659518593454437
320.0	240.0	0.392730712890625	-1.5589599609375	1.6076671212206306
320.0	260.0	0.404815673828125	-1.500274658203125	1.5539304295313296
320.0	280.0	0.440765380859375	-1.49591064453125	1.5594943979976361
320.0	300.0	0.306976318359375	-1.50103759765625	1.5321058480441625
320.0	320.0	0.12042236328125	-1.547698974609375	1.5523767782291618
320.0	340.0	-0.020111083984375	-1.5933837890625	1.5935107012336616
320.0	360.0	-0.20501708984375	-1.713043212890625	1.7252678216319446
320.0	380.0	-0.412506103515625	-1.83953857421875	1.8852223878037293
320.0	400.0	-0.57281494140625	-2.013275146484375	2.0931779123022314
320.0	420.0	-0.727020263671875	-2.212554931640625	2.328939198286802
320.0	440.0	-0.898162841796875	-2.325775146484375	2.4931759910582034
320.0	460.0	-1.03802490234375	-2.37890625	2.5955135607765207
320.0	480.0	-1.177581787109375	-2.441925048828125	2.7110324250045315
320.0	500.0	-1.066986083984375	-2.58514404296875	2.7966817885331765
320.0	520.0	-0.95770263671875	-2.66864013671875	2.8352838516953316
320.0	540.0	-0.974517822265625	-2.69793701171875	2.868544771328353
320.0	560.0	-1.035125732421875	-2.7078857421875	2.898987836239447
320.0	580.0	-1.114532470703125	-2.698974609375	2.9200422206369803
320.0	600.0	-1.41412353515625	-3.1258544921875	3.430847078931322
320.0	620.0	-1.46453857421875	-3.02313232421875	3.3591966725857167
320.0	640.0	-1.4857177734375	-3.0777587890625	3.4175951290285322
320.0	660.0	-1.36456298828125	-3.106689453125	3.393162464006869
320.0	680.0	-0.710540771484375	-3.2183837890625	3.295885677878088
320.0	700.0	-0.13909912109375	-4.416748046875	4.418937867300601
320.0	720.0	-0.04681396484375	-4.722412109375	4.722644140529331
320.0	740.0	-0.072418212890625	-4.9520263671875	4.952555859238592
320.0	760.0	-0.017425537109375	-5.42730712890625	5.427335103051972
320.0	780.0	0.2252197265625	-6.2205810546875	6.224656824530164
320.0	800.0	0.3145751953125	-6.485107421875	6.492732539290688
340.0	0.0	-0.56341552734375	3.331155776977539	3.3784664963475466
340.0	20.0	-0.548126220703125	3.3186397552490234	3.3636010730973416
340.0	40.0	-0.18792724609375	2.5219955444335938	2.5289875792433776
340.0	60.0	0.626373291015625	2.36212158203125	2.4437597811559875
340.0	80.0	0.750701904296875	1.7453994750976562	1.8999928096669547
340.0	100.0	-0.00567626953125	1.4673843383789062	1.4673953170688163
340.0	120.0	-0.1510009765625	0.9030303955078125	0.9155682334669683
340.0	140.0	-0.486968994140625	0.4795684814453125	0.6834652366068775
340.0	160.0	-0.39886474609375	-0.465576171875	0.6130695372420744
340.0	180.0	-0.181610107421875	-0.822723388671875	0.8425295279012588
340.0	200.0	-0.039703369140625	-1.315093994140625	1.3156931902787439
340.0	220.0	0.0777587890625	-1.6724090576171875	1.6742157821727985
340.0	240.0	0.084564208984375	-1.7367095947265625	1.7387671844891868
340.0	260.0	0.03619384765625	-1.603515625	1.60392404877142
340.0	280.0	0.07464599609375	-1.5220947265625	1.5239240077386405
340.0	300.0	-0.01239013671875	-1.487762451171875	1.487814043019105
340.0	320.0	-0.175262451171875	-1.52197265625	1.53203057840353
340.0	340.0	-0.28314208984375	-1.518157958984375	1.5443357897389705
340.0	360.0	-0.424163818359375	-1.588958740234375	1.6445986814333815
340.0	380.0	-0.590423583984375	-1.700469970703125	1.8000550352108797
340.0	400.0	-0.678802490234375	-1.83514404296875	1.9566620758812898
340.0	420.0	-0.80621337890625	-2.062042236328125	2.214045662746938
340.0	440.0	-0.93914794921875	-2.20538330078125	2.397021980267721
340.0	460.0	-1.01104736328125	-2.267608642578125	2.4827939356082243
340.0	480.0	-1.0953369140625	-2.3486328125	2.5914935931349743
340.0	500.0	-0.996826171875	-2.4674072265625	2.6611578003996335
340.0	520.0	-0.953125	-2.510498046875	2.6853394029411235
340.0	540.0	-1.038055419921875	-2.52459716796875	2.729679452856143
340.0	560.0	-1.128936767578125	-2.52227783203125	2.763400746751366
340.0	580.0	-1.299102783203125	-2.45172119140625	2.774635983641203
340.0	600.0	-1.59796142578125	-2.770751953125	3.198522643976567
340.0	620.0	-1.568145751953125	-2.64971923828125	3.078975989040252
340.0	640.0	-1.468292236328125	-2.71588134765625	3.087376489158485
340.0	660.0	-1.277679443359375	-2.74017333984375	3.0234111021119134
340.0	680.0	-0.606231689453125	-2.87103271484375	2.934339058629773
340.0	700.0	-0.26702880859375	-4.15521240234375	4.163783675121741
340.0	720.0	-0.2562255859375	-4.6083984375	4.615515974367487
340.0	740.0	-0.303253173828125	-4.90362548828125	4.912993529077599
340.0	760.0	-0.259918212890625	-5.33917236328125	5.345495206453612
340.0	780.0	0.028839111328125	-6.0380859375	6.03815480780159
340.0	800.0	0.2401123046875	-6.34576416015625	6.350305244252901
360.0	0.0	-0.42523193359375	3.5628833770751953	3.588169471469628
360.0	20.0	-0.32958984375	3.2271060943603516	3.2438932179344118
360.0	40.0	-0.168853759765625	2.49078369140625	2.496500548680559
360.0	60.0	0.0732421875	2.2413711547851562	2.242567517719975
360.0	80.0	-0.05975341796875	1.6777191162109375	1.6787828638208568
360.0	100.0	-0.421295166015625	1.4288711547851562	1.4896853338491316
360.0	120.0	-0.435546875	0.753997802734375	0.8707547110699609
360.0	140.0	-0.689544677734375	0.24017333984375	0.7301747022209852
360.0	160.0	-0.455657958984375	-0.5567626953125	0.7194503975101036
360.0	180.0	-0.396514892578125	-0.87322998046875	0.9590384032069287
360.0	200.0	-0.304656982421875	-1.30108642578125	1.3362790742545625
360.0	220.0	-0.17987060546875	-1.8541717529296875	1.8628758208946845
360.0	240.0	-0.170684814453125	-2.1747283935546875	2.1814162582180066
360.0	260.0	-0.192291259765625	-1.88824462890625	1.8980104602387082
360.0	280.0	-0.0380859375	-1.57830810546875	1.5787675618733774
360.0	300.0	-0.099822998046875	-1.284454345703125	1.2883274417378174
360.0	320.0	-0.235595703125	-1.268768310546875	1.2904566483144386
360.0	340.0	-0.334808349609375	-1.253875732421875	1.2978062194814166
360.0	360.0	-0.469085693359375	-1.216827392578125	1.304112836775608
360.0	380.0	-0.65423583984375	-1.371063232421875	1.5191573063495358
360.0	400.0	-0.756011962890625	-1.678619384765625	1.8410098117458964
360.0	420.0	-0.858642578125	-1.852783203125	2.042075580078093
360.0	440.0	-0.8961181640625	-2.03961181640625	2.2277890666727735
360.0	460.0	-0.934173583984375	-2.103759765625	2.301843920963532
360.0	480.0	-0.982635498046875	-2.18377685546875	2.3946719768065963
360.0	500.0	-0.9703369140625	-2.354583740234375	2.5466877147715685
360.0	520.0	-1.0308837890625	-2.3587646484375	2.5741973609788236
360.0	540.0	-1.17431640625	-2.3673095703125	2.642569511608175
360.0	560.0	-1.309417724609375	-2.3494873046875	2.689733327378186
360.0	580.0	-1.559722900390625	-2.24371337890625	2.732578498906453
360.0	600.0	-1.942779541015625	-2.36541748046875	3.06097896136122
360.0	620.0	-1.686981201171875	-2.03900146484375	2.6463999219207706
360.0	640.0	-1.44317626953125	-2.10595703125	2.553000736860342
360.0	660.0	-1.1395263671875	-2.1458740234375	2.4296698676938364
360.0	680.0	-0.626190185546875	-2.281982421875	2.3663385054175405
360.0	700.0	-0.420928955078125	-3.84124755859375	3.864241709782866
360.0	720.0	-0.474517822265625	-4.44073486328125	4.466015370507502
360.0	740.0	-0.490020751953125	-4.77099609375	4.796094667948337
360.0	760.0	-0.62237548828125	-4.531005859375	4.5735506279152425
360.0	780.0	-3.107818603515625	-2.53680419921875	4.011721827037824
360.0	800.0	-5.766937255859375	-1.15570068359375	5.881599219861713
380.0	0.0	-0.627349853515625	3.482795238494873	3.5388459293940215
380.0	20.0	-0.472320556640625	3.031961441040039	3.0685300859171805
380.0	40.0	-0.3916015625	2.545421600341797	2.575368499310154
380.0	60.0	-0.176025390625	2.1119232177734375	2.119246237678669
380.0	80.0	-0.61859130859375	1.6317520141601562	1.7450701541151448
380.0	100.0	-0.924072265625	1.3266220092773438	1.6167360661519175
380.0	120.0	-0.749664306640625	0.7035369873046875	1.0280860203099373
380.0	140.0	-0.849365234375	0.0617218017578125	0.8516048861867395
380.0	160.0	-0.638671875	-0.6081085205078125	0.8818717234554106
380.0	180.0	-0.506195068359375	-1.0166015625	1.1356549582108086
380.0	200.0	-0.464263916015625	-1.39398193359375	1.4692605673943384
380.0	220.0	-0.293212890625	-2.1208648681640625	2.1410375027638433
380.0	240.0	-0.33135986328125	-2.5393524169921875	2.56088071894765
380.0	260.0	-0.460418701171875	-2.31915283203125	2.364414354276205
380.0	280.0	-0.20159912109375	-1.5120849609375	1.5254648913426796
380.0	300.0	-0.226898193359375	-0.949462890625	0.9761980182441107
380.0	320.0	-0.2969970703125	-0.8924560546875	0.9405769874510996
380.0	340.0	-0.201171875	-0.856414794921875	0.8797251981454737
380.0	360.0	-0.10723876953125	-0.808837890625	0.8159159803566026
380.0	380.0	-0.484710693359375	-1.0155029296875	1.1252513747873503
380.0	400.0	-0.6878662109375	-1.512908935546875	1.6619426498550098
380.0	420.0	-0.773162841796875	-1.65478515625	1.8264979313650362
380.0	440.0	-0.818328857421875	-1.8212890625	1.9966862467777757
380.0	460.0	-0.797637939453125	-1.895599365234375	2.056580471542991
380.0	480.0	-0.876861572265625	-1.967987060546875	2.1544974558806222
380.0	500.0	-0.924896240234375	-2.054931640625	2.2534811077178873
380.0	520.0	-1.0477294921875	-2.1031494140625	2.3496754130455795
380.0	540.0	-1.23883056640625	-2.1246337890625	2.459424711164891
380.0	560.0	-1.40313720703125	-2.0924072265625	2.5193177694618893
380.0	580.0	-1.682159423828125	-2.04901123046875	2.6510577794082177
380.0	600.0	-1.81646728515625	-1.620849609375	2.4344828720395646
380.0	620.0	-1.2884521484375	-1.3699951171875	1.8806901818031596
380.0	640.0	-0.782318115234375	-1.411865234375	1.6141205263116625
380.0	660.0	-0.39031982421875	-1.4403076171875	1.4922585557826398
380.0	680.0	-0.19024658203125	-1.54058837890625	1.552290667109598
380.0	700.0	-0.429779052734375	-3.52178955078125	3.54791652581642
380.0	720.0	-0.446319580078125	-4.1829833984375	4.206726908080063
380.0	740.0	-0.297210693359375	-4.42095947265625	4.430938597533957
380.0	760.0	-4.40087890625	-1.2479248046875	4.574390830004639
380.0	780.0	-5.53314208984375	-0.8101806640625	5.592142174052911
380.0	800.0	-6.9716796875	-0.43743896484375	6.985389789629758
400.0	0.0	0.42315673828125	3.0460739135742188	3.0753256595213103
400.0	20.0	0.019744873046875	2.8580856323242188	2.858153834507472
400.0	40.0	-0.316131591796875	2.5617523193359375	2.5811846367424165
400.0	60.0	-0.818450927734375	1.9666213989257812	2.1301318381316343
400.0	80.0	-1.01483154296875	1.6123199462890625	1.9051138206957345
400.0	100.0	-1.230377197265625	1.2470245361328125	1.75182711511966
400.0	120.0	-1.1640625	0.70037841796875	1.3585181015587018
400.0	140.0	-0.935546875	-0.2299346923828125	0.9633887678831657
400.0	160.0	-0.801788330078125	-0.709869384765625	1.0708777099543136
400.0	180.0	-0.60406494140625	-1.1990966796875	1.342656806735706
400.0	200.0	-0.729705810546875	-1.4648284912109375	1.636518584865196
400.0	220.0	-0.57440185546875	-2.219085693359375	2.292221369335475
400.0	240.0	-0.690185546875	-2.45135498046875	2.5466639608287718
400.0	260.0	-0.9437255859375	-1.71270751953125	1.9555012219408008
400.0	280.0	-4.886199951171875	1.92303466796875	5.251001075703728
400.0	300.0	-4.2913818359375	1.20953369140625	4.458579349126932
400.0	320.0	-3.392852783203125	0.629974365234375	3.450843043278214
400.0	340.0	-3.0640869140625	0.4132080078125	3.0918230018307047
400.0	360.0	-1.52679443359375	-0.20343017578125	1.540287336463963
400.0	380.0	-0.43646240234375	-0.939117431640625	1.0355872628952913
400.0	400.0	-0.72650146484375	-1.372772216796875	1.553160628405678
400.0	420.0	-0.794586181640625	-1.496246337890625	1.6941429407536233
400.0	440.0	-0.816375732421875	-1.622222900390625	1.8160607024654007
400.0	460.0	-0.79052734375	-1.6817626953125	1.8582947141293804
400.0	480.0	-0.8746337890625	-1.748687744140625	1.9552220056754306
400.0	500.0	-0.98974609375	-1.856048583984375	2.1034527986631377
400.0	520.0	-1.125732421875	-1.959716796875	2.260036152280437
400.0	540.0	-1.347900390625	-1.970947265625	2.3877748191405512
400.0	560.0	-1.585235595703125	-1.90509033203125	2.4783746825456356
400.0	580.0	-1.86676025390625	-1.83453369140625	2.6173092500636543
400.0	600.0	-1.993560791015625	-0.880859375	2.1794948648712698
400.0	620.0	-1.9810791015625	-0.88525390625	2.1698730113024047
400.0	640.0	-1.55816650390625	-0.89190673828125	1.7953775323555
400.0	660.0	-0.952301025390625	-0.94903564453125	1.3444500353493547
400.0	680.0	-0.699249267578125	-1.0675048828125	1.2761333053553119
400.0	700.0	-0.458984375	-3.1397705078125	3.1731412666667245
400.0	720.0	-0.441375732421875	-3.88311767578125	3.908121725475772
400.0	740.0	0.28253173828125	-3.60040283203125	3.6114712702768204
400.0	760.0	-4.836212158203125	-0.45330810546875	4.857410449780356
400.0	780.0	-5.318359375	-0.3414306640625	5.32930777306139
400.0	800.0	-5.7615966796875	-0.268798828125	5.7678634787404075
420.0	0.0	-0.108551025390625	2.9092111587524414	2.91123562964647
420.0	20.0	-0.415802001953125	2.786865234375	2.8177134594199336
420.0	40.0	-0.773956298828125	2.602863311767578	2.7154936516665646
420.0	60.0	-1.118560791015625	1.9406204223632812	2.239907557666374
420.0	80.0	-1.170989990234375	1.6223068237304688	2.000774097081313
420.0	100.0	-1.33819580078125	1.0744781494140625	1.7161792723363254
420.0	120.0	-1.2864990234375	0.5283203125	1.3907559418912216
420.0	140.0	-0.9251708984375	-0.4235992431640625	1.0175350166578139
420.0	160.0	-0.8365478515625	-0.8045501708984375	1.160652094921876
420.0	180.0	-0.529296875	-1.3802642822265625	1.4782708380656007
420.0	200.0	-0.7510986328125	-1.706024169921875	1.864046036065212
420.0	220.0	-0.538238525390625	-2.4310302734375	2.489901383706648
420.0	240.0	-0.575653076171875	-2.2661590576171875	2.3381303082862086
420.0	260.0	-1.96771240234375	-0.07666015625	1.9692051386012799
420.0	280.0	-4.511474609375	1.4539794921875	4.739985180856278
420.0	300.0	-4.693572998046875	1.253875732421875	4.858171656122416
420.0	320.0	-4.676422119140625	1.10626220703125	4.805490600042138
420.0	340.0	-5.24853515625	0.816009521484375	5.311590423361478
420.0	360.0	-2.95947265625	-0.005615234375	2.959477983352557
420.0	380.0	-0.662689208984375	-0.868438720703125	1.0924023065340063
420.0	400.0	-0.805389404296875	-1.244873046875	1.4826870861343338
420.0	420.0	-0.891876220703125	-1.29913330078125	1.5758142423060133
420.0	440.0	-0.885833740234375	-1.35400390625	1.618032136107896
420.0	460.0	-0.832672119140625	-1.36566162109375	1.5994919572547242
420.0	480.0	-0.889190673828125	-1.412384033203125	1.6689783436791625
420.0	500.0	-1.038177490234375	-1.6285400390625	1.9313091829272275
420.0	520.0	-1.3209228515625	-1.81622314453125	2.2457746303917028
420.0	540.0	-1.5867919921875	-1.86962890625	2.4522277776658403
420.0	560.0	-1.89453125	-1.7923583984375	2.6080255531102456
420.0	580.0	-2.154205322265625	-1.6383056640625	2.7064083245838595
420.0	600.0	-2.16943359375	-0.35137939453125	2.1977055299999106
420.0	620.0	-2.424530029296875	-0.378173828125	2.453846227301341
420.0	640.0	-2.15374755859375	-0.3443603515625	2.1811035275467296
420.0	660.0	-1.85284423828125	-0.4039306640625	1.8963627692775447
420.0	680.0	-1.712493896484375	-0.53985595703125	1.7955722764172888
420.0	700.0	-0.923248291015625	-2.779052734375	2.9283991372933498
420.0	720.0	0.30328369140625	-2.63641357421875	2.6538005825227122
420.0	740.0	0.2664794921875	-2.36041259765625	2.3754071126716014
420.0	760.0	-4.14129638671875	-0.479736328125	4.168990610108475
420.0	780.0	-4.59002685546875	-0.39556884765625	4.607040399992216
420.0	800.0	-5.09991455078125	-0.32684326171875	5.1103771820679995
440.0	0.0	-0.52581787109375	2.852022171020508	2.900088774081596
440.0	20.0	-0.696929931640625	2.7768611907958984	2.862982606053523
440.0	40.0	-0.907012939453125	2.6424293518066406	2.7937618638002526
440.0	60.0	-1.28497314453125	1.94439697265625	2.3306298653886075
440.0	80.0	-1.280517578125	1.6287384033203125	2.0718383272682055
440.0	100.0	-1.300933837890625	0.95025634765625	1.611029477331134
440.0	120.0	-1.205078125	0.3227081298828125	1.247539107381399
440.0	140.0	-0.93743896484375	-0.5229339599609375	1.0734298949105847
440.0	160.0	-0.930389404296875	-0.84197998046875	1.2548126279002976
440.0	180.0	-0.70330810546875	-1.45654296875	1.617454701385206
440.0	200.0	-0.85504150390625	-1.91357421875	2.095915614729499
440.0	220.0	-0.691497802734375	-2.456024169921875	2.551514047468072
440.0	240.0	-1.06884765625	-1.932586669921875	2.2084670133445146
440.0	260.0	-3.1148681640625	0.716217041015625	3.1961493283842772
440.0	280.0	-4.960845947265625	1.63043212890625	5.221905920204954
440.0	300.0	-6.168182373046875	1.240570068359375	6.291699919868665
440.0	320.0	-6.3687744140625	1.041046142578125	6.453298738489791
440.0	340.0	-7.39849853515625	0.195526123046875	7.4010817479273205
440.0	360.0	-6.51068115234375	-0.407073974609375	6.523394690518765
440.0	380.0	-1.134521484375	-0.950164794921875	1.479848686865445
440.0	400.0	-0.949493408203125	-1.044189453125	1.4113360146466443
440.0	420.0	-1.0572509765625	-1.051422119140625	1.4910627418256157
440.0	440.0	-1.11285400390625	-1.04058837890625	1.523570874073441
440.0	460.0	-1.13983154296875	-1.020904541015625	1.5301836583276027
440.0	480.0	-1.2637939453125	-1.085174560546875	1.6657667793141504
440.0	500.0	-1.418701171875	-1.267974853515625	1.9027541208015997
440.0	520.0	-1.61700439453125	-1.47271728515625	2.1871441228074957
440.0	540.0	-1.865386962890625	-1.589599609375	2.4508152601629245
440.0	560.0	-2.13616943359375	-1.48822021484375	2.603462935570587
440.0	580.0	-2.260894775390625	-1.2247314453125	2.5713055630410535
440.0	600.0	-2.369476318359375	0.27130126953125	2.3849575262706812
440.0	620.0	-2.65960693359375	0.21636962890625	2.6683936848847805
440.0	640.0	-2.555389404296875	0.31280517578125	2.574463455865761
440.0	660.0	-2.33843994140625	0.25958251953125	2.352803528561248
440.0	680.0	-1.89312744140625	0.0179443359375	1.89321248374228
440.0	700.0	-0.754669189453125	-2.03778076171875	2.173033828163033
440.0	720.0	1.44720458984375	-1.571533203125	2.136379585511231
440.0	740.0	0.291961669921875	-1.714111328125	1.7387982234606814
440.0	760.0	-3.017578125	-0.5701904296875	3.0709762074274902
440.0	780.0	-3.592987060546875	-0.47955322265625	3.6248485914058906
440.0	800.0	-4.492950439453125	-0.37384033203125	4.508476488264662
460.0	0.0	-0.745361328125	2.6825919151306152	2.784216746697068
460.0	20.0	-0.87481689453125	2.683277130126953	2.8222828979426633
460.0	40.0	-1.02044677734375	2.6277618408203125	2.8189437591875794
460.0	60.0	-1.411865234375	2.0473175048828125	2.4869403703821207
460.0	80.0	-1.559326171875	1.6592254638671875	2.2769556979088605
460.0	100.0	-1.46038818359375	0.8406524658203125	1.6850608935792273
460.0	120.0	-1.177001953125	0.09482574462890625	1.1808156162180832
460.0	140.0	-1.023040771484375	-0.625732421875	1.1992303714903563
460.0	160.0	-0.944183349609375	-0.859527587890625	1.2768202191478075
460.0	180.0	-0.8358154296875	-1.477813720703125	1.6977988177643764
460.0	200.0	-0.8900146484375	-2.0069580078125	2.1954513247977157
460.0	220.0	-0.8052978515625	-2.4342803955078125	2.5640252872553444
460.0	240.0	-1.178985595703125	-1.7162933349609375	2.0822271361469644
460.0	260.0	-3.377227783203125	0.95880126953125	3.510693289664284
460.0	280.0	-6.939788818359375	1.445220947265625	7.088676352454043
460.0	300.0	-7.962799072265625	1.035003662109375	8.029782166774769
460.0	320.0	-8.151336669921875	0.8426513671875	8.194775825673085
460.0	340.0	-8.754180908203125	0.03375244140625	8.754245975573737
460.0	360.0	-8.7677001953125	-0.227020263671875	8.77063879743092
460.0	380.0	-1.630218505859375	-0.935943603515625	1.8797879683113696
460.0	400.0	-1.32806396484375	-0.785308837890625	1.5428751944294214
460.0	420.0	-1.4893798828125	-0.78253173828125	1.6824411896836249
460.0	440.0	-1.5693359375	-0.748382568359375	1.7386465291580053
460.0	460.0	-1.703826904296875	-0.719390869140625	1.8494727201039696
460.0	480.0	-1.927520751953125	-0.827728271484375	2.0977298063917695
460.0	500.0	-2.05010986328125	-0.985595703125	2.274719618225844
460.0	520.0	-2.226531982421875	-1.1190185546875	2.491916369881298
460.0	540.0	-2.360809326171875	-1.2562255859375	2.6742332353974136
460.0	560.0	-2.530029296875	-1.16949462890625	2.787250604105482
460.0	580.0	-2.65350341796875	-0.7740478515625	2.7640966816810804
460.0	600.0	-2.5543212890625	0.615478515625	2.627426697541506
460.0	620.0	-2.686492919921875	0.86065673828125	2.820988165508548
460.0	640.0	-2.561920166015625	1.05126953125	2.769224180952514
460.0	660.0	-2.450897216796875	1.0911865234375	2.682831563150077
460.0	680.0	-2.034881591796875	0.69134521484375	2.1491163995282188
460.0	700.0	-0.46246337890625	-0.73126220703125	0.8652264398766374
460.0	720.0	1.31463623046875	-1.075439453125	1.6984812144380295
460.0	740.0	0.548797607421875	-1.51214599609375	1.6086529543112567
460.0	760.0	-1.293701171875	-0.61407470703125	1.4320441571146694
460.0	780.0	-2.0225830078125	-0.51995849609375	2.088348357231603
460.0	800.0	-3.10089111328125	-0.4117431640625	3.128107755429603
480.0	0.0	-0.8212890625	2.581277847290039	2.7087840536101115
480.0	20.0	-0.90606689453125	2.5907745361328125	2.74464385930847
480.0	40.0	-1.028289794921875	2.5729827880859375	2.770851914146073
480.0	60.0	-1.290863037109375	2.2791213989257812	2.6192979463239094
480.0	80.0	-1.633056640625	1.7728042602539062	2.410333781173016
480.0	100.0	-1.90045166015625	0.71405029296875	2.0301685480470346
480.0	120.0	-1.6724853515625	0.0236053466796875	1.6726519254115626
480.0	140.0	-1.34686279296875	-0.5475006103515625	1.4538900582296157
480.0	160.0	-1.1124267578125	-0.774017333984375	1.3552107307741885
480.0	180.0	-1.031341552734375	-1.6407012939453125	1.9379283099099343
480.0	200.0	-0.987274169921875	-2.0934906005859375	2.314608645394853
480.0	220.0	-0.98529052734375	-2.3053131103515625	2.5070432704746284
480.0	240.0	-1.189208984375	-1.652801513671875	2.0361657231458987
480.0	260.0	-2.861083984375	1.155792236328125	3.085718272818096
480.0	280.0	-5.647216796875	1.151153564453125	5.763350768421116
480.0	300.0	-7.3232421875	0.765716552734375	7.363164942870097
480.0	320.0	-7.64263916015625	0.638580322265625	7.669271031873805
480.0	340.0	-8.14202880859375	-0.22760009765625	8.14520932354864
480.0	360.0	-8.252044677734375	-0.28802490234375	8.257069680443198
480.0	380.0	-1.770843505859375	-0.761993408203125	1.9278279685670443
480.0	400.0	-1.586944580078125	-0.477783203125	1.657308024908985
480.0	420.0	-1.741607666015625	-0.495330810546875	1.810676634355626
480.0	440.0	-1.887542724609375	-0.446807861328125	1.9397048234642291
480.0	460.0	-2.032318115234375	-0.486419677734375	2.0897179293859294
480.0	480.0	-2.3668212890625	-0.623321533203125	2.447523799294742
480.0	500.0	-2.582305908203125	-0.759674072265625	2.6917296483141477
480.0	520.0	-2.753021240234375	-0.91552734375	2.901261151005808
480.0	540.0	-2.988494873046875	-1.00274658203125	3.1522376677533077
480.0	560.0	-3.0653076171875	-0.88031005859375	3.189209398463676
480.0	580.0	-3.269989013671875	-0.4608154296875	3.3022990491130324
480.0	600.0	-3.0941162109375	0.7078857421875	3.174060073593217
480.0	620.0	-2.911163330078125	1.06451416015625	3.099687457077685
480.0	640.0	-2.70562744140625	1.30706787109375	3.004803865701733
480.0	660.0	-2.63812255859375	1.405029296875	2.988945961244246
480.0	680.0	-2.2584228515625	0.78790283203125	2.3919165222019263
480.0	700.0	-0.8839111328125	-0.35595703125	0.9528925956298487
480.0	720.0	0.327911376953125	-0.79425048828125	0.8592785981684279
480.0	740.0	2.99212646484375	-2.0159912109375	3.607913710746919
480.0	760.0	6.475982666015625	-1.20660400390625	6.587430812750707
480.0	780.0	6.714019775390625	-1.19317626953125	6.819217781718728
480.0	800.0	6.675628662109375	-1.1771240234375	6.778616304300598
500.0	0.0	-0.868865966796875	2.516002655029297	2.661803416552834
500.0	20.0	-0.918243408203125	2.5215892791748047	2.6835766151831404
500.0	40.0	-0.965301513671875	2.5233192443847656	2.701656347757745
500.0	60.0	-1.03009033203125	2.4982986450195312	2.70232903471259
500.0	80.0	-1.26104736328125	2.142242431640625	2.485848565049796
500.0	100.0	-1.584808349609375	0.8852767944335938	1.8153050729159026
500.0	120.0	-1.841644287109375	0.026824951171875	1.841839639666812
500.0	140.0	-1.87493896484375	-0.4445037841796875	1.9269093741116667
500.0	160.0	-1.568450927734375	-0.6953125	1.7156624916827528
500.0	180.0	-1.48040771484375	-1.643341064453125	2.211826588204153
500.0	200.0	-1.44134521484375	-1.9961395263671875	2.4621228720513515
500.0	220.0	-1.373931884765625	-2.1388702392578125	2.5421358587531064
500.0	240.0	-1.3358154296875	-1.5918731689453125	2.078091203051298
500.0	260.0	-1.90545654296875	1.65399169921875	2.523183144012132
500.0	280.0	-4.875030517578125	1.18450927734375	5.016870017793112
500.0	300.0	-6.8065185546875	0.197357177734375	6.809379170740053
500.0	320.0	-7.105316162109375	0.016082763671875	7.105334363618648
500.0	340.0	-7.011505126953125	-0.74169921875	7.050625637231374
500.0	360.0	-4.989959716796875	-1.0250244140625	5.094150863949724
500.0	380.0	-1.80694580078125	-0.639678955078125	1.9168313156172179
500.0	400.0	-1.8291015625	-0.155426025390625	1.8356932683072813
500.0	420.0	-1.974090576171875	-0.1976318359375	1.9839586551908364
500.0	440.0	-2.121795654296875	-0.178192138671875	2.1292649522493816
500.0	460.0	-2.352294921875	-0.25830078125	2.366434172562861
500.0	480.0	-2.811676025390625	-0.42315673828125	2.84334023586859
500.0	500.0	-3.15557861328125	-0.532958984375	3.200268998634966
500.0	520.0	-3.408538818359375	-0.65240478515625	3.4704133586588064
500.0	540.0	-3.578826904296875	-0.717041015625	3.6499520310557076
500.0	560.0	-3.680908203125	-0.56024169921875	3.7232990695586663
500.0	580.0	-3.843536376953125	-0.14764404296875	3.846371100711177
500.0	600.0	-3.562652587890625	0.48443603515625	3.5954376276277795
500.0	620.0	-3.3416748046875	0.90496826171875	3.462045357155434
500.0	640.0	-3.1160888671875	1.15643310546875	3.323755008365384
500.0	660.0	-2.930755615234375	1.22930908203125	3.1781329889405723
500.0	680.0	-2.46832275390625	0.7144775390625	2.5696488809322062
500.0	700.0	-1.9600830078125	0.34222412109375	1.9897343407032222
500.0	720.0	-1.5980224609375	0.1788330078125	1.6079978328169504
500.0	740.0	2.128173828125	-1.79425048828125	2.7836053343485534
500.0	760.0	6.812774658203125	-1.01739501953125	6.888322812501001
500.0	780.0	6.935302734375	-0.986572265625	7.005123043368317
500.0	800.0	6.897247314453125	-0.963134765625	6.964168944927052
520.0	0.0	-0.9986572265625	2.4688773155212402	2.663206986935276
520.0	20.0	-0.982421875	2.4567298889160156	2.645878774164042
520.0	40.0	-0.941650390625	2.44793701171875	2.62280404748558
520.0	60.0	-0.9779052734375	2.5027084350585938	2.686977527768014
520.0	80.0	-1.056884765625	2.3853378295898438	2.608992519936115
520.0	100.0	-1.295166015625	1.5170974731445312	1.994753055155314
520.0	120.0	-1.6365966796875	0.45538330078125	1.698770921164645
520.0	140.0	-1.95294189453125	-0.0581817626953125	1.9538083736450824
520.0	160.0	-2.22412109375	-0.590850830078125	2.3012647268551496
520.0	180.0	-2.09423828125	-1.642364501953125	2.6614272742137235
520.0	200.0	-1.96575927734375	-1.860595703125	2.7066632422505457
520.0	220.0	-1.8114013671875	-1.9397430419921875	2.6540116770665967
520.0	240.0	-1.73919677734375	-1.5625457763671875	2.3380236811387993
520.0	260.0	-1.7864990234375	0.9853515625	2.040219709360816
520.0	280.0	-3.4378662109375	1.563232421875	3.7765883663839963
520.0	300.0	-6.2628173828125	-0.278472900390625	6.2690054017132875
520.0	320.0	-6.6593017578125	-0.41485595703125	6.67221143000497
520.0	340.0	-6.8997802734375	-0.883819580078125	6.95615589760945
520.0	360.0	-4.3682861328125	-1.04254150390625	4.490970554956812
520.0	380.0	-1.8056640625	-0.2091064453125	1.8177316116729756
520.0	400.0	-1.9512939453125	0.068572998046875	1.9524984806842638
520.0	420.0	-2.11077880859375	-0.002410888671875	2.1107801854273314
520.0	440.0	-2.3271484375	0.02764892578125	2.327312680594412
520.0	460.0	-2.6724853515625	-0.05889892578125	2.673134309714782
520.0	480.0	-3.213623046875	-0.18853759765625	3.2191488802377792
520.0	500.0	-3.626953125	-0.225799560546875	3.6339750153916066
520.0	520.0	-4.91552734375	0.57568359375	4.9491232220734656
520.0	540.0	-4.11376953125	-0.3265380859375	4.126708964515013
520.0	560.0	-4.2696533203125	0.4951171875	4.29826482490475
520.0	580.0	-3.923828125	0.18853759765625	3.928355073089881
520.0	600.0	-3.44732666015625	0.69366455078125	3.516423127388767
520.0	620.0	-3.111083984375	1.06634521484375	3.2887589870732072
520.0	640.0	-3.1241455078125	1.09320068359375	3.3098901626179176
520.0	660.0	-3.00390625	1.00146484375	3.1664466823327806
520.0	680.0	-2.83343505859375	0.73651123046875	2.927593384313259
520.0	700.0	-2.499267578125	0.61767578125	2.57446339997476
520.0	720.0	-1.86572265625	0.4658203125	1.922994954122905
520.0	740.0	1.357177734375	-1.77337646484375	2.2331134070496677
520.0	760.0	6.9415283203125	-0.8472900390625	6.993047678372786
520.0	780.0	7.02716064453125	-0.79364013671875	7.071835079430219
520.0	800.0	6.97698974609375	-0.77496337890625	7.019897018884474
540.0	0.0	-1.05615234375	2.4071741104125977	2.628677418598429
540.0	20.0	-1.01068115234375	2.3976879119873047	2.6019961020326168
540.0	40.0	-0.8760986328125	2.371929168701172	2.52855626707245
540.0	60.0	-0.75909423828125	2.4372177124023438	2.552695485215482
540.0	80.0	-0.74676513671875	2.4450912475585938	2.5565854920784896
540.0	100.0	-0.94970703125	1.9594268798828125	2.1774519840430426
540.0	120.0	-1.22039794921875	1.4233779907226562	1.8749336145397246
540.0	140.0	-1.640625	0.66363525390625	1.7697633007982205
540.0	160.0	-2.36053466796875	-0.3567657470703125	2.387342815132543
540.0	180.0	-2.38397216796875	-1.63336181640625	2.8898432692697273
540.0	200.0	-2.13739013671875	-1.605560302734375	2.673249049800466
540.0	220.0	-1.937744140625	-1.6628875732421875	2.5534383555844484
540.0	240.0	-1.961181640625	-1.558441162109375	2.5049894776787758
540.0	260.0	-2.1336669921875	-0.6053466796875	2.2178772364941963
540.0	280.0	-0.732666015625	2.390350341796875	2.5001148467580943
540.0	300.0	-0.71197509765625	2.19342041015625	2.306079277772696
540.0	320.0	-0.6756591796875	2.1763916015625	2.2788584270304657
540.0	340.0	-0.8594970703125	1.893707275390625	2.079630365892736
540.0	360.0	-1.102294921875	0.775146484375	1.3475556266923954
540.0	380.0	-1.76885986328125	0.185699462890625	1.7785807562338094
540.0	400.0	-2.097412109375	0.3111572265625	2.1203670380844337
540.0	420.0	-2.265380859375	0.230072021484375	2.2770339420159114
540.0	440.0	-2.52056884765625	0.267852783203125	2.5347608228874012
540.0	460.0	-2.973388671875	0.180633544921875	2.9788703683755053
540.0	480.0	-3.50335693359375	0.099761962890625	3.5047770618684426
540.0	500.0	-3.9447021484375	0.024017333984375	3.944775262574428
540.0	520.0	-5.3514404296875	1.90533447265625	5.680511783737994
540.0	540.0	-4.90863037109375	1.53790283203125	5.1439087512118356
540.0	560.0	-2.703369140625	3.8768310546875	4.726311853556951
540.0	580.0	-2.06298828125	1.0283203125	2.305073385746087
540.0	600.0	-2.2078857421875	0.99774169921875	2.4228594571115276
540.0	620.0	-2.40740966796875	0.97210693359375	2.596269092326612
540.0	640.0	-2.56182861328125	0.88702392578125	2.711047267890199
540.0	660.0	-2.66253662109375	0.70086669921875	2.7532372561657503
540.0	680.0	-2.71826171875	0.60205078125	2.7841357572549223
540.0	700.0	-2.4635009765625	0.32623291015625	2.485008042883042
540.0	720.0	-1.48724365234375	-0.31976318359375	1.5212304805711683
540.0	740.0	2.19140625	-2.57391357421875	3.38042784867339
540.0	760.0	7.0648193359375	-0.66851806640625	7.096378559134788
540.0	780.0	7.09991455078125	-0.57196044921875	7.122915511492877
540.0	800.0	7.01287841796875	-0.57733154296875	7.036602547800931
560.0	0.0	-0.99151611328125	2.330418109893799	2.5325782850323386
560.0	20.0	-0.97491455078125	2.323841094970703	2.520058692967218
560.0	40.0	-0.847900390625	2.3122291564941406	2.462790844664571
560.0	60.0	-0.76873779296875	2.2781753540039062	2.4043794912470218
560.0	80.0	-0.710693359375	2.3325576782226562	2.4384237476893125
560.0	100.0	-0.814697265625	2.068756103515625	2.223394578218181
560.0	120.0	-0.93353271484375	1.8597488403320312	2.080901025709747
560.0	140.0	-1.02752685546875	1.774078369140625	2.0501623102969573
560.0	160.0	-1.23504638671875	1.5516357421875	1.9831573446856894
560.0	180.0	-1.2255859375	-0.5124969482421875	1.328425388253066
560.0	200.0	-1.262939453125	-0.699249267578125	1.443594680119118
560.0	220.0	-1.38800048828125	-0.920989990234375	1.6657634638750192
560.0	240.0	-1.557373046875	-0.9753265380859375	1.8375724919108418
560.0	260.0	-1.72015380859375	-0.42041015625	1.7707833929359438
560.0	280.0	-1.6075439453125	2.449554443359375	2.9299342154888963
560.0	300.0	-1.56854248046875	2.286041259765625	2.772419548767081
560.0	320.0	-1.2177734375	2.22509765625	2.536539320596038
560.0	340.0	-0.96148681640625	2.1151123046875	2.3233934147198347
560.0	360.0	-1.018310546875	1.380706787109375	1.7156070651074955
560.0	380.0	-1.69921875	0.5902099609375	1.7988029793007927
560.0	400.0	-1.81585693359375	0.643798828125	1.9266066890716484
560.0	420.0	-1.83416748046875	0.521942138671875	1.9069855643214642
560.0	440.0	-1.98370361328125	0.494232177734375	2.0443447534242236
560.0	460.0	-2.1038818359375	0.3212890625	2.1282728775394086
560.0	480.0	-1.91943359375	0.316009521484375	1.9452730755564431
560.0	500.0	-2.05718994140625	0.251251220703125	2.0724762075661713
560.0	520.0	-1.86065673828125	5.8900146484375	6.176918006297295
560.0	540.0	-2.17230224609375	6.03460693359375	6.413686762803568
560.0	560.0	-2.82611083984375	5.9970703125	6.629611965428383
560.0	580.0	-3.15191650390625	5.95947265625	6.741653505497596
560.0	600.0	-3.82666015625	5.86273193359375	7.001068038278959
560.0	620.0	-4.134765625	5.4783935546875	6.863605664206182
560.0	640.0	-4.955322265625	5.50274658203125	7.40509545531018
560.0	660.0	-5.43096923828125	5.73974609375	7.901905598517082
560.0	680.0	-5.61749267578125	5.45751953125	7.83203315853752
560.0	700.0	-5.8211669921875	5.48895263671875	8.000911585505428
560.0	720.0	-5.9041748046875	5.4669189453125	8.04651992347769
560.0	740.0	-5.71881103515625	5.4910888671875	7.9282316189157465
560.0	760.0	0.19854736328125	-2.44989013671875	2.457922443336598
560.0	780.0	7.18463134765625	0.320556640625	7.191778928858537
560.0	800.0	6.422119140625	-2.2938232421875	6.819475003457492
580.0	0.0	-1.14239501953125	2.2851057052612305	2.5547552651608787
580.0	20.0	-1.02716064453125	2.259115219116211	2.4816648772379275
580.0	40.0	-0.89959716796875	2.26458740234375	2.436725501050828
580.0	60.0	-0.80120849609375	2.1526107788085938	2.2968822824114756
580.0	80.0	-0.7357177734375	2.1308822631835938	2.2543158300695727
580.0	100.0	-0.80743408203125	2.0655746459960938	2.2177800646158614
580.0	120.0	-0.87677001953125	1.9571151733398438	2.1445338581766142
580.0	140.0	-0.94989013671875	2.0259246826171875	2.2375571705485244
580.0	160.0	-1.15191650390625	2.0127105712890625	2.319033306304664
580.0	180.0	-1.23553466796875	1.274505615234375	1.7750804148028343
580.0	200.0	-1.31231689453125	0.0562896728515625	1.3135235661920497
580.0	220.0	-1.45062255859375	-0.01702880859375	1.4507225054514044
580.0	240.0	-1.618896484375	-0.13763427734375	1.6247366006284436
580.0	260.0	-1.80157470703125	-0.14581298828125	1.8074658648412263
580.0	280.0	-1.75335693359375	2.53399658203125	3.0814605651098854
580.0	300.0	-1.85491943359375	2.3280029296875	2.976629594987818
580.0	320.0	-1.88250732421875	2.276031494140625	2.9536677518057517
580.0	340.0	-1.86737060546875	2.197906494140625	2.884071069712787
580.0	360.0	-1.88592529296875	1.65740966796875	2.510721214738018
580.0	380.0	-1.94232177734375	1.093963623046875	2.229208445904875
580.0	400.0	-1.82061767578125	1.351531982421875	2.2674407204767943
580.0	420.0	-1.74847412109375	1.259613037109375	2.154944722119448
580.0	440.0	-1.65460205078125	1.08917236328125	1.9809099887135664
580.0	460.0	-1.58465576171875	1.12359619140625	1.9425761978597036
580.0	480.0	-1.49114990234375	1.38385009765625	2.0343473459670025
580.0	500.0	-1.71356201171875	3.150360107421875	3.586232504236274
580.0	520.0	-2.569580078125	5.971923828125	6.501278027190041
580.0	540.0	-2.69793701171875	5.95697021484375	6.539446326695976
580.0	560.0	-3.08258056640625	6.06231689453125	6.801028530899168
580.0	580.0	-3.27679443359375	6.0712890625	6.899125498239839
580.0	600.0	-3.67303466796875	6.0098876953125	7.043431960512495
580.0	620.0	-3.892333984375	5.7340087890625	6.930304512715625
580.0	640.0	-4.42022705078125	5.49371337890625	7.051190954018465
580.0	660.0	-4.861572265625	5.66009521484375	7.461337864953665
580.0	680.0	-5.0289306640625	5.74163818359375	7.632598027883417
580.0	700.0	-5.07220458984375	5.82415771484375	7.723216460038264
580.0	720.0	-5.1875	5.94879150390625	7.8929257317516415
580.0	740.0	-4.76666259765625	5.861572265625	7.555071260090088
580.0	760.0	-3.704833984375	4.39837646484375	5.750783457779587
580.0	780.0	7.006103515625	-0.60003662109375	7.031751589633026
580.0	800.0	6.84027099609375	-0.2998046875	6.8468379673136965
600.0	0.0	-1.22784423828125	2.261890411376953	2.5736646453179297
600.0	20.0	-1.1123046875	2.2510299682617188	2.5108479913859436
600.0	40.0	-0.9776611328125	2.2709579467773438	2.472462595600465
600.0	60.0	-0.7364501953125	2.2448196411132812	2.362535525934749
600.0	80.0	-0.64776611328125	2.1952743530273438	2.288849148060029
600.0	100.0	-0.75103759765625	2.0767440795898438	2.2083757481924895
600.0	120.0	-0.8404541015625	1.97027587890625	2.142043448633343
600.0	140.0	-0.93487548828125	1.9940185546875	2.202294752077281
600.0	160.0	-1.15106201171875	2.0688934326171875	2.367543830713287
600.0	180.0	-1.24560546875	1.934600830078125	2.3009157645422134
600.0	200.0	-1.327392578125	0.779205322265625	1.539198489704434
600.0	220.0	-1.46820068359375	0.963623046875	1.7561841087351329
600.0	240.0	-1.61749267578125	0.799102783203125	1.8041196784939098
600.0	260.0	-1.79632568359375	0.537841796875	1.8751159324170552
600.0	280.0	-1.8941650390625	1.8922119140625	2.677373175880925
600.0	300.0	-2.12408447265625	0.772216796875	2.26010035802733
600.0	320.0	-2.179931640625	0.8111572265625	2.325957438132214
600.0	340.0	-2.1923828125	0.789520263671875	2.330211287264294
600.0	360.0	-2.053955078125	1.11309814453125	2.3361761368343754
600.0	380.0	-1.8740234375	1.373016357421875	2.323174070543865
600.0	400.0	-1.75030517578125	1.756317138671875	2.4795600617769264
600.0	420.0	-1.69769287109375	1.88433837890625	2.536314690802696
600.0	440.0	-1.681640625	1.906829833984375	2.5424230976419464
600.0	460.0	-1.55010986328125	2.111663818359375	2.6195352011396813
600.0	480.0	-1.4117431640625	2.588043212890625	2.9480479020983408
600.0	500.0	-1.63970947265625	4.36724853515625	4.664923035007442
600.0	520.0	-2.54266357421875	6.07061767578125	6.581605960338754
600.0	540.0	-2.68072509765625	6.0458984375	6.6135599313659394
600.0	560.0	-3.0762939453125	6.15130615234375	6.877655982806091
600.0	580.0	-3.27056884765625	6.17169189453125	6.98472629587461
600.0	600.0	-3.66851806640625	6.1129150390625	7.1292184058524635
600.0	620.0	-3.85675048828125	5.9078369140625	7.055286056002066
600.0	640.0	-4.38433837890625	5.69818115234375	7.189693419449527
600.0	660.0	-4.8380126953125	5.8251953125	7.572269624675081
600.0	680.0	-5.00439453125	5.8935546875	7.731620236338443
600.0	700.0	-5.05242919921875	5.98138427734375	7.8296870107542125
600.0	720.0	-5.1776123046875	6.07159423828125	7.979469015666486
600.0	740.0	-4.76788330078125	5.95843505859375	7.631229227152583
600.0	760.0	-3.83428955078125	5.00006103515625	6.300982995891837
600.0	780.0	7.01904296875	1.49346923828125	7.176169909000984
600.0	800.0	6.8665771484375	-0.19451904296875	6.869331801094015
620.0	0.0	-1.45556640625	2.217397689819336	2.6524566118637396
620.0	20.0	-1.26947021484375	2.228404998779297	2.5646332028108807
620.0	40.0	-1.16925048828125	2.2729873657226562	2.5560943388460378
620.0	60.0	-0.9122314453125	2.263427734375	2.4403424592779754
620.0	80.0	-0.67529296875	2.2262420654296875	2.326408031178501
620.0	100.0	-0.73919677734375	2.0342254638671875	2.164367139253657
620.0	120.0	-0.80181884765625	1.9466781616210938	2.1053430431616786
620.0	140.0	-0.87176513671875	1.97760009765625	2.161221089997104
620.0	160.0	-1.0721435546875	2.0467376708984375	2.310546882305726
620.0	180.0	-1.20452880859375	2.038818359375	2.368051932128357
620.0	200.0	-1.36016845703125	2.0459442138671875	2.456816223847318
620.0	220.0	-1.502685546875	2.5787200927734375	2.984604022254956
620.0	240.0	-1.60369873046875	2.5371551513671875	3.001500604733595
620.0	260.0	-1.723388671875	2.45806884765625	3.002027810358392
620.0	280.0	-1.83203125	2.389801025390625	3.0112268997760108
620.0	300.0	-2.0721435546875	1.253631591796875	2.4218528194719253
620.0	320.0	-2.1463623046875	1.14581298828125	2.4330553933475176
620.0	340.0	-2.1815185546875	0.967498779296875	2.3864360650113343
620.0	360.0	-2.0267333984375	1.394287109375	2.4600172380923087
620.0	380.0	-1.81671142578125	1.76171875	2.530631019857637
620.0	400.0	-1.67633056640625	2.19085693359375	2.7586116564938434
620.0	420.0	-1.59912109375	2.42474365234375	2.904577430893779
620.0	440.0	-1.57574462890625	2.468414306640625	2.928487719754859
620.0	460.0	-1.449951171875	2.821380615234375	3.1721517896913425
620.0	480.0	-1.43426513671875	4.002044677734375	4.251291343226066
620.0	500.0	-1.62152099609375	5.0438232421875	5.298064102972301
620.0	520.0	-2.530029296875	6.1851806640625	6.682627334375188
620.0	540.0	-2.67510986328125	6.13836669921875	6.695950904442349
620.0	560.0	-3.07354736328125	6.24102783203125	6.956803992820396
620.0	580.0	-3.2315673828125	6.281982421875	7.0644413012215
620.0	600.0	-3.6007080078125	6.30987548828125	7.264958832308523
620.0	620.0	-3.78057861328125	6.15802001953125	7.225924523003768
620.0	640.0	-4.36676025390625	5.85467529296875	7.303822143316066
620.0	660.0	-4.830810546875	5.9608154296875	7.672551800190033
620.0	680.0	-4.99517822265625	6.01141357421875	7.815938755926936
620.0	700.0	-5.05364990234375	6.077392578125	7.904054521832945
620.0	720.0	-5.1844482421875	6.16363525390625	8.05412336130488
620.0	740.0	-4.80615234375	6.0543212890625	7.730065111144215
620.0	760.0	-3.994140625	5.1973876953125	6.5548453976933105
620.0	780.0	6.913818359375	2.5350341796875	7.36391761215555
620.0	800.0	6.861083984375	-0.10601806640625	6.861903035678342
