# Supplementary material for: Real-time emotion detection by quantitative facial motion analysis
Source: PLoS One. 2023 Mar 10;18(3):e0282730. doi: 10.1371/journal.pone.0282730 (PMC10004542; doi:10.1371/journal.pone.0282730)
Supplement: S1 Dataset — Data from each participant is organized into folders by Study ID and subsequently by emotions. The data files (.csv) contain the pixel displacement results after DISC-processing of videos. (ZIP) [file pone.0282730.s004.zip › S1_Dataset/1/happy/result/102200_cropped_result.csv]

pos_x	pos_y	disp_x	disp_y	disp_xy_indi
0.0	0.0	2.2680039405822754	1.8440477848052979	2.9230727167044708
0.0	20.0	2.279977798461914	1.7639789581298828	2.8826932764698054
0.0	40.0	2.243128538131714	1.5936927795410156	2.7516326633731634
0.0	60.0	2.249105930328369	1.4107017517089844	2.654911847522067
0.0	80.0	2.2727136611938477	1.297454833984375	2.6169861352339194
0.0	100.0	2.120525360107422	1.4723587036132812	2.5815630836693675
0.0	120.0	1.9119887351989746	1.7372055053710938	2.5833280650005355
0.0	140.0	1.7142033576965332	2.151397705078125	2.7508190120314153
0.0	160.0	1.6155691146850586	2.2886199951171875	2.8014005508628106
0.0	180.0	1.613253116607666	2.4744873046875	2.9539250226273444
0.0	200.0	1.842280387878418	2.5971527099609375	3.1842109268104233
0.0	220.0	1.7824063301086426	2.6389312744140625	3.184482783230581
0.0	240.0	1.8359065055847168	2.652679443359375	3.2260286617557647
0.0	260.0	2.0737946033477783	2.445465087890625	3.2063879292696744
0.0	280.0	2.606131076812744	1.413665771484375	2.964855831738816
0.0	300.0	2.8938705921173096	0.95745849609375	3.048149237761087
0.0	320.0	2.7857558727264404	1.405914306640625	3.120421577294748
0.0	340.0	2.3878095149993896	2.6153564453125	3.541429600593418
0.0	360.0	2.2578084468841553	2.040863037109375	3.0434882814068374
0.0	380.0	2.181417226791382	1.615081787109375	2.7142347533687308
0.0	400.0	2.141587257385254	1.0545654296875	2.38715400141819
0.0	420.0	2.0676920413970947	1.05047607421875	2.319234865330142
0.0	440.0	2.006911516189575	1.211822509765625	2.344399204271533
0.0	460.0	1.8006091117858887	2.431915283203125	3.025955240601437
0.0	480.0	1.7172980308532715	2.801849365234375	3.286255071085748
0.0	500.0	1.8970131874084473	5.007598876953125	5.35487680023208
0.0	520.0	2.512543201446533	5.72674560546875	6.253678003294608
0.0	540.0	3.2054173946380615	5.917724609375	6.7300939983220704
0.0	560.0	3.305323839187622	5.947265625	6.804052769945912
0.0	580.0	3.703479766845703	5.88018798828125	6.9492714122390264
0.0	600.0	3.890768527984619	5.586181640625	6.807606411978546
0.0	620.0	4.0611162185668945	5.43060302734375	6.781158763906223
0.0	640.0	3.708552122116089	5.38934326171875	6.54204705234417
0.0	660.0	3.410029172897339	5.43157958984375	6.413295237303371
0.0	680.0	3.3504199981689453	5.4766845703125	6.420232709709937
0.0	700.0	3.291351318359375	5.576171875	6.4750819516363665
0.0	720.0	3.368316650390625	5.54937744140625	6.491621295522968
0.0	740.0	3.413825750350952	6.55322265625	7.389109109774164
0.0	760.0	3.4103219509124756	6.36444091796875	7.2205542728512455
0.0	780.0	6.4825029373168945	14.9683837890625	16.31181650181828
0.0	800.0	6.279873371124268	15.3282470703125	16.564780946511167
20.0	0.0	2.2715091705322266	1.8605482578277588	2.936220995006662
20.0	20.0	2.2699642181396484	1.6342411041259766	2.7970487192841738
20.0	40.0	2.232006072998047	1.5327262878417969	2.70760059523953
20.0	60.0	2.2178192138671875	1.4154930114746094	2.6310344982405547
20.0	80.0	2.234375	1.3086090087890625	2.5893800761010137
20.0	100.0	2.1027870178222656	1.4920196533203125	2.5783397542247846
20.0	120.0	1.952005386352539	1.6906890869140625	2.5823931956539137
20.0	140.0	1.810272216796875	2.0018310546875	2.698965185106681
20.0	160.0	1.7791976928710938	2.2027130126953125	2.8315170927640687
20.0	180.0	2.094785690307617	2.0552825927734375	2.9346743642992257
20.0	200.0	2.3119945526123047	2.1054534912109375	3.1270198616192535
20.0	220.0	2.2787742614746094	2.14935302734375	3.1324959011802225
20.0	240.0	2.263547897338867	2.2598876953125	3.198553028944815
20.0	260.0	2.388185501098633	2.09588623046875	3.1774469434950814
20.0	280.0	2.7196521759033203	1.320159912109375	3.023132506430424
20.0	300.0	2.868448257446289	1.088592529296875	3.068066019577744
20.0	320.0	2.8157310485839844	1.172119140625	3.0499515763007374
20.0	340.0	2.478290557861328	1.945526123046875	3.150713567533935
20.0	360.0	2.314159393310547	1.43017578125	2.720429462956444
20.0	380.0	2.2127342224121094	0.897491455078125	2.3878198531237596
20.0	400.0	2.148843765258789	0.3624267578125	2.179193126427773
20.0	420.0	2.046154022216797	0.188323974609375	2.0548022294241965
20.0	440.0	1.9496898651123047	-0.015716552734375	1.9497532100631323
20.0	460.0	1.755422592163086	1.570068359375	2.355126988123373
20.0	480.0	1.7308082580566406	2.75213623046875	3.2511461144057803
20.0	500.0	1.9196338653564453	5.017822265625	5.372479359329856
20.0	520.0	2.536407470703125	5.73822021484375	6.273797421935146
20.0	540.0	3.196300506591797	5.9307861328125	6.737251745452297
20.0	560.0	3.2713680267333984	5.9404296875	6.781633552357788
20.0	580.0	3.8588943481445312	5.89630126953125	7.046803122779694
20.0	600.0	4.045177459716797	5.5499267578125	6.867688672157759
20.0	620.0	4.646705627441406	5.54498291015625	7.234549651638345
20.0	640.0	4.808803558349609	5.5584716796875	7.3499115012824365
20.0	660.0	4.648714065551758	5.5400390625	7.232051940997426
20.0	680.0	4.559730529785156	5.5804443359375	7.206420851626121
20.0	700.0	4.216455459594727	5.75225830078125	7.132108538269239
20.0	720.0	3.925241470336914	5.91705322265625	7.100636551760653
20.0	740.0	3.652202606201172	6.40386962890625	7.37211842693608
20.0	760.0	3.425220489501953	6.500244140625	7.347469584110821
20.0	780.0	6.533716201782227	15.082275390625	16.436680880399305
20.0	800.0	6.2783203125	15.45062255859375	16.6775011136104
40.0	0.0	2.3901138305664062	1.4537296295166016	2.797494228555136
40.0	20.0	2.361553192138672	1.3767375946044922	2.733558099565055
40.0	40.0	2.2533836364746094	1.4147834777832031	2.6607048130410615
40.0	60.0	2.2275390625	1.3375625610351562	2.5982694008986646
40.0	80.0	2.2110824584960938	1.3079910278320312	2.5689932205356683
40.0	100.0	2.10321044921875	1.451873779296875	2.555666579331648
40.0	120.0	1.9739723205566406	1.6075439453125	2.545734522379474
40.0	140.0	1.8216056823730469	1.94061279296875	2.661620798364738
40.0	160.0	1.8335227966308594	2.16552734375	2.8374838364815362
40.0	180.0	2.189483642578125	1.9945220947265625	2.96174897779498
40.0	200.0	2.4774436950683594	1.9011383056640625	3.1228279042395513
40.0	220.0	2.5499725341796875	1.7581634521484375	3.0973373483592788
40.0	240.0	2.4935874938964844	1.7514190673828125	3.0472031995436457
40.0	260.0	2.5475234985351562	1.492645263671875	2.9526032342241453
40.0	280.0	2.6762542724609375	1.010528564453125	2.8606825951931674
40.0	300.0	2.7843093872070312	0.903564453125	2.927252548831459
40.0	320.0	2.805736541748047	0.4647216796875	2.843962689852288
40.0	340.0	2.5734710693359375	0.571929931640625	2.6362581799618003
40.0	360.0	2.394073486328125	0.137542724609375	2.3980212382362827
40.0	380.0	2.2152633666992188	-0.23712158203125	2.2279179582077435
40.0	400.0	2.1493492126464844	-1.004150390625	2.3723448410583994
40.0	420.0	2.0135345458984375	-1.148284912109375	2.317947283029634
40.0	440.0	1.9150314331054688	-1.413299560546875	2.3800758470317653
40.0	460.0	1.6933708190917969	-0.991241455078125	1.9621580856844898
40.0	480.0	1.5851936340332031	0.824798583984375	1.7869335638243586
40.0	500.0	1.9008331298828125	4.847991943359375	5.207321045464501
40.0	520.0	2.529193878173828	5.72955322265625	6.262954718393115
40.0	540.0	3.187427520751953	5.93194580078125	6.7340682490938
40.0	560.0	3.2612266540527344	5.943603515625	6.779529632655488
40.0	580.0	3.853229522705078	5.91632080078125	7.060469500847865
40.0	600.0	4.041748046875	5.576416015625	6.887099741817079
40.0	620.0	4.652843475341797	5.59515380859375	7.276997907643775
40.0	640.0	4.841922760009766	5.61029052734375	7.4107743060427635
40.0	660.0	4.689643859863281	5.5775146484375	7.2870727446546235
40.0	680.0	4.604522705078125	5.61126708984375	7.258646409293093
40.0	700.0	4.303962707519531	5.7349853515625	7.170366236835836
40.0	720.0	3.9604415893554688	5.90472412109375	7.109913116833625
40.0	740.0	3.6515121459960938	6.43621826171875	7.399895030663538
40.0	760.0	3.4242630004882812	6.534912109375	7.377713288937773
40.0	780.0	6.432060241699219	12.28411865234375	13.8661808014214
40.0	800.0	6.274997711181641	13.30584716796875	14.711259807802893
60.0	0.0	2.3516502380371094	1.282170057296753	2.6784732400918907
60.0	20.0	2.3018150329589844	1.2729339599609375	2.6303447136027254
60.0	40.0	2.157623291015625	1.370697021484375	2.5561980734362573
60.0	60.0	2.1095046997070312	1.3694572448730469	2.515039407965873
60.0	80.0	2.0441436767578125	1.4333572387695312	2.496604963778203
60.0	100.0	1.97821044921875	1.4943389892578125	2.479186478709157
60.0	120.0	1.9617881774902344	1.5702743530273438	2.5128418965617194
60.0	140.0	1.9164543151855469	1.84368896484375	2.6593206164883396
60.0	160.0	2.0650672912597656	1.9607391357421875	2.8476307478080733
60.0	180.0	2.4466476440429688	1.805023193359375	3.0404265198597193
60.0	200.0	2.654560089111328	1.63720703125	3.1188357010072174
60.0	220.0	2.668212890625	1.4889984130859375	3.0555648093061056
60.0	240.0	2.6167221069335938	1.296539306640625	2.9203165510915317
60.0	260.0	2.536876678466797	0.869140625	2.68163172485972
60.0	280.0	2.132293701171875	1.63232421875	2.685360084453303
60.0	300.0	2.1533660888671875	1.60137939453125	2.6835427102828904
60.0	320.0	2.1205673217773438	1.389373779296875	2.5351854497822477
60.0	340.0	2.0391845703125	1.259613037109375	2.396851834189272
60.0	360.0	2.097614288330078	-0.404205322265625	2.136204027042913
60.0	380.0	1.9723892211914062	-1.079498291015625	2.2484741048492634
60.0	400.0	1.9602012634277344	-2.12164306640625	2.888556437803042
60.0	420.0	1.8492927551269531	-2.296539306640625	2.948554981870007
60.0	440.0	1.8155250549316406	-2.31005859375	2.938111967172586
60.0	460.0	1.7120628356933594	-2.174346923828125	2.767479665421811
60.0	480.0	1.6092185974121094	-2.14874267578125	2.6845259508860337
60.0	500.0	2.1046600341796875	4.944061279296875	5.373391460978429
60.0	520.0	2.616535186767578	5.78338623046875	6.347740753556999
60.0	540.0	3.199817657470703	5.9703369140625	6.7737549341911265
60.0	560.0	3.2525253295898438	5.97943115234375	6.806799389231508
60.0	580.0	3.8666954040527344	5.9716796875	7.114231626663742
60.0	600.0	4.062950134277344	5.62890625	6.942056565954598
60.0	620.0	4.6856536865234375	5.6480712890625	7.338668800018353
60.0	640.0	4.8628997802734375	5.65167236328125	7.455816170940678
60.0	660.0	4.698272705078125	5.6143798828125	7.320862509282074
60.0	680.0	4.613311767578125	5.63775634765625	7.284706040768779
60.0	700.0	4.3187103271484375	5.74310302734375	7.185714388458778
60.0	720.0	3.9932823181152344	5.87567138671875	7.104211280422143
60.0	740.0	3.6931304931640625	6.25030517578125	7.259857273386035
60.0	760.0	3.5988006591796875	5.60614013671875	6.661844595683772
60.0	780.0	4.8026275634765625	-1.7611083984375	5.115343029016913
60.0	800.0	4.7711181640625	-1.88739013671875	5.130868353761412
80.0	0.0	2.2985992431640625	1.2024896144866943	2.5941356467275876
80.0	20.0	2.0728759765625	1.3222503662109375	2.4586908803578575
80.0	40.0	1.9472427368164062	1.4147148132324219	2.4069009698912613
80.0	60.0	1.901611328125	1.4389877319335938	2.3847036159465844
80.0	80.0	1.8180770874023438	1.5220413208007812	2.3710786739293104
80.0	100.0	1.8400497436523438	1.5450668334960938	2.402709840801569
80.0	120.0	1.891571044921875	1.5983963012695312	2.4764716339782598
80.0	140.0	1.8861236572265625	1.8282012939453125	2.626743691632859
80.0	160.0	2.1119232177734375	1.9550323486328125	2.8779109023684595
80.0	180.0	2.955230712890625	1.28729248046875	3.2234314785153133
80.0	200.0	3.4216232299804688	0.7275543212890625	3.498119611786933
80.0	220.0	3.4921722412109375	0.5264892578125	3.5316367170019314
80.0	240.0	3.2153472900390625	0.328460693359375	3.2320805408658466
80.0	260.0	2.9557266235351562	0.048828125	2.956129912379622
80.0	280.0	1.5415496826171875	1.711944580078125	2.3037208314455158
80.0	300.0	1.01104736328125	1.70501708984375	1.9822462126227454
80.0	320.0	0.34366607666015625	1.6639404296875	1.6990597769930305
80.0	340.0	0.26128387451171875	1.1676025390625	1.1964802348158754
80.0	360.0	0.9121856689453125	-0.46258544921875	1.0227746538011782
80.0	380.0	1.5347824096679688	-1.5479736328125	2.179857658864208
80.0	400.0	2.2496109008789062	-2.6358642578125	3.4653325368522205
80.0	420.0	2.4769973754882812	-2.876373291015625	3.7959240386820032
80.0	440.0	2.6289596557617188	-2.977783203125	3.972231322120624
80.0	460.0	2.7324752807617188	-2.97308349609375	4.038025090897637
80.0	480.0	2.77783203125	-2.979034423828125	4.073204744693234
80.0	500.0	2.1235275268554688	-2.878082275390625	3.57669215074915
80.0	520.0	1.566986083984375	-2.0687255859375	2.595201521522585
80.0	540.0	1.84051513671875	-0.85345458984375	2.028763343866456
80.0	560.0	2.0546875	0.31707763671875	2.07900912705149
80.0	580.0	3.9460678100585938	5.6661376953125	6.9048220501198925
80.0	600.0	4.2706451416015625	5.7166748046875	7.135739677709235
80.0	620.0	5.022918701171875	5.94488525390625	7.782761268386313
80.0	640.0	5.298553466796875	5.927001953125	7.950095659352329
80.0	660.0	5.466621398925781	5.8975830078125	8.041482130380693
80.0	680.0	5.408973693847656	5.7740478515625	7.911802892695791
80.0	700.0	5.2959442138671875	5.7664794921875	7.8293876420964335
80.0	720.0	4.982505798339844	5.86553955078125	7.696097598930855
80.0	740.0	4.664558410644531	4.23870849609375	6.302757720329409
80.0	760.0	4.946586608886719	-2.15118408203125	5.394099742682002
80.0	780.0	4.8199005126953125	-2.269775390625	5.32759995459188
80.0	800.0	4.8011932373046875	-2.30731201171875	5.326832569300624
100.0	0.0	2.0098724365234375	1.3528070449829102	2.4227410328080987
100.0	20.0	1.8859939575195312	1.4039134979248047	2.3511585053874278
100.0	40.0	1.843902587890625	1.4146232604980469	2.3240343635092553
100.0	60.0	1.8284225463867188	1.3807601928710938	2.2912066075220525
100.0	80.0	1.816009521484375	1.432708740234375	2.3131244922108882
100.0	100.0	1.8343505859375	1.48150634765625	2.3579022732664328
100.0	120.0	1.8803024291992188	1.5418243408203125	2.431616648075612
100.0	140.0	1.8218536376953125	1.9340362548828125	2.6569996071480286
100.0	160.0	2.1818161010742188	1.968017578125	2.938267293272635
100.0	180.0	3.6520233154296875	0.545135498046875	3.6924852075090104
100.0	200.0	4.0966644287109375	-0.0085296630859375	4.0966733085050695
100.0	220.0	3.8492813110351562	-0.0864105224609375	3.850251081407095
100.0	240.0	2.3263778686523438	0.3350830078125	2.3503860554981375
100.0	260.0	0.511749267578125	1.458587646484375	1.545757172179245
100.0	280.0	0.688690185546875	1.606689453125	1.7480689833217968
100.0	300.0	0.6036605834960938	1.441009521484375	1.5623426452207825
100.0	320.0	0.589111328125	1.43267822265625	1.5490703814219264
100.0	340.0	1.1770858764648438	0.9300537109375	1.500177011489519
100.0	360.0	1.2446365356445312	-0.844696044921875	1.5042046118024897
100.0	380.0	1.6314849853515625	-1.885009765625	2.4929911901026056
100.0	400.0	2.16046142578125	-2.904998779296875	3.620305440153508
100.0	420.0	2.3170166015625	-3.12939453125	3.893799694916733
100.0	440.0	2.4123611450195312	-3.19818115234375	4.005976657097086
100.0	460.0	2.43743896484375	-3.2442626953125	4.057874954152099
100.0	480.0	2.28387451171875	-3.259033203125	3.979620610604704
100.0	500.0	2.03399658203125	-3.365386962890625	3.9322985016029737
100.0	520.0	1.7763748168945312	-3.44903564453125	3.8796075017125347
100.0	540.0	1.60052490234375	-3.2156982421875	3.591990415887861
100.0	560.0	1.5402603149414062	-2.12957763671875	2.628212843092434
100.0	580.0	1.7150802612304688	-0.91839599609375	1.9454951832639946
100.0	600.0	1.4641952514648438	-0.4193115234375	1.5230528185521586
100.0	620.0	5.9502716064453125	5.89617919921875	8.3767930223785
100.0	640.0	6.127197265625	7.42724609375	9.628423072809333
100.0	660.0	6.017463684082031	7.21331787109375	9.393711933984699
100.0	680.0	6.0001983642578125	7.1865234375	9.362077735640682
100.0	700.0	5.8632659912109375	6.93597412109375	9.082159715187407
100.0	720.0	5.595855712890625	6.2169189453125	8.364429587968097
100.0	740.0	2.1391372680664062	-0.6419677734375	2.233389995894785
100.0	760.0	4.554954528808594	-2.19189453125	5.0548998403170735
100.0	780.0	4.756439208984375	-2.24664306640625	5.260334496645169
100.0	800.0	4.776924133300781	-2.29119873046875	5.297980350833044
120.0	0.0	1.850128173828125	1.3694870471954346	2.3018403576331403
120.0	20.0	1.8191757202148438	1.3401947021484375	2.2595402498486137
120.0	40.0	1.802947998046875	1.3067283630371094	2.2266927265401657
120.0	60.0	1.7902755737304688	1.2936210632324219	2.208742195262847
120.0	80.0	1.7290267944335938	1.3958587646484375	2.2221510629827064
120.0	100.0	1.5985946655273438	1.6348724365234375	2.286550412380309
120.0	120.0	1.652740478515625	1.7849197387695312	2.4325890658253706
120.0	140.0	1.8734359741210938	1.9960784912109375	2.7375338705130177
120.0	160.0	2.4981765747070312	1.7608489990234375	3.0563827305782234
120.0	180.0	4.039466857910156	-0.030487060546875	4.039581903738967
120.0	200.0	3.7627487182617188	-0.1618804931640625	3.766229309381898
120.0	220.0	2.7433624267578125	-0.398956298828125	2.772219964743265
120.0	240.0	0.9940261840820312	0.245391845703125	1.0238677710418815
120.0	260.0	-0.8158416748046875	1.2041015625	1.4544614849362836
120.0	280.0	-1.6985626220703125	1.929229736328125	2.5704167671074396
120.0	300.0	-1.6990814208984375	1.8272705078125	2.4951543406297745
120.0	320.0	-1.958404541015625	2.0352783203125	2.824483348756847
120.0	340.0	-2.1108245849609375	2.102569580078125	2.979325304082355
120.0	360.0	-1.5956954956054688	0.04803466796875	1.596418317366238
120.0	380.0	1.705780029296875	-2.384246826171875	2.931606801134611
120.0	400.0	1.8340530395507812	-3.101165771484375	3.6029126681216876
120.0	420.0	1.9915542602539062	-3.2681884765625	3.8271849040608683
120.0	440.0	2.0424728393554688	-3.323974609375	3.9013462424238217
120.0	460.0	1.9097442626953125	-3.411407470703125	3.9095810619638973
120.0	480.0	1.7521514892578125	-3.490386962890625	3.905487932643655
120.0	500.0	1.4905548095703125	-3.72027587890625	4.007768238746455
120.0	520.0	1.1422653198242188	-3.81036376953125	3.97789418122573
120.0	540.0	1.0323104858398438	-3.5928955078125	3.7382566885159365
120.0	560.0	0.9787139892578125	-2.90740966796875	3.067720986362205
120.0	580.0	1.4155426025390625	-1.2049560546875	1.8589459253381009
120.0	600.0	1.3381576538085938	-0.721923828125	1.5204735841379076
120.0	620.0	1.3163528442382812	-0.5020751953125	1.408852125768456
120.0	640.0	1.323944091796875	-0.26641845703125	1.3504838956650924
120.0	660.0	1.2992019653320312	-0.343505859375	1.3438459815572503
120.0	680.0	1.4408950805664062	-0.14984130859375	1.44866526532583
120.0	700.0	1.6437225341796875	-0.01544189453125	1.643795066751573
120.0	720.0	1.7821731567382812	0.04547119140625	1.782753148881357
120.0	740.0	1.9141159057617188	-0.78167724609375	2.067573219441264
120.0	760.0	4.232841491699219	-2.08184814453125	4.717100676341207
120.0	780.0	4.533195495605469	-2.11199951171875	5.001040225680848
120.0	800.0	4.5488433837890625	-2.13543701171875	5.025143516483866
140.0	0.0	1.8695831298828125	1.2855584621429443	2.2689208093562336
140.0	20.0	1.845611572265625	1.1956787109375	2.19907472712274
140.0	40.0	1.8106842041015625	1.17877197265625	2.1605741483464103
140.0	60.0	1.72265625	1.1956291198730469	2.0969200146768734
140.0	80.0	1.5293121337890625	1.4290084838867188	2.0930506084599756
140.0	100.0	1.174652099609375	2.035491943359375	2.350113828434197
140.0	120.0	0.0584259033203125	3.7737884521484375	3.7742407008228414
140.0	140.0	2.7814788818359375	1.0244598388671875	2.9641428325151744
140.0	160.0	3.90234375	0.40350341796875	3.9231494684088353
140.0	180.0	4.3974761962890625	-0.4270782470703125	4.4181662175669185
140.0	200.0	2.896759033203125	-0.44293212890625	2.9304268916424663
140.0	220.0	1.9894866943359375	-0.648406982421875	2.09248391195564
140.0	240.0	0.5882110595703125	0.2303314208984375	0.631699939887541
140.0	260.0	-0.9683837890625	0.936737060546875	1.3473097207105145
140.0	280.0	-2.35931396484375	1.7469482421875	2.9356754836985526
140.0	300.0	-2.110931396484375	1.476348876953125	2.575973091308259
140.0	320.0	-2.61895751953125	1.59161376953125	3.0646652150717464
140.0	340.0	-3.355224609375	1.37884521484375	3.6274986293385596
140.0	360.0	-3.848480224609375	-0.693267822265625	3.9104245693528403
140.0	380.0	1.0097808837890625	-2.75213623046875	2.931537355096223
140.0	400.0	1.3817138671875	-3.322784423828125	3.598614947172459
140.0	420.0	1.5267486572265625	-3.44793701171875	3.7708395748325247
140.0	440.0	1.539306640625	-3.46075439453125	3.787649127511626
140.0	460.0	1.2900543212890625	-3.617584228515625	3.8407233436270274
140.0	480.0	1.0203857421875	-3.73291015625	3.8698585629831403
140.0	500.0	0.7368927001953125	-4.0731201171875	4.139241275963344
140.0	520.0	0.5829925537109375	-4.0484619140625	4.090222999702706
140.0	540.0	0.577117919921875	-3.7813720703125	3.825158797701658
140.0	560.0	0.6356201171875	-3.27740478515625	3.338471964707587
140.0	580.0	1.30718994140625	-1.55584716796875	2.0320939823221895
140.0	600.0	1.3037261962890625	-1.13311767578125	1.7273267386508695
140.0	620.0	1.2955169677734375	-0.996337890625	1.634335769076831
140.0	640.0	1.3130950927734375	-0.880126953125	1.5807726516747367
140.0	660.0	1.02362060546875	-0.9969482421875	1.428882409976747
140.0	680.0	0.9886474609375	-0.335693359375	1.0440851658493375
140.0	700.0	1.368194580078125	-0.5687255859375	1.4816899814249638
140.0	720.0	1.621612548828125	-0.6341552734375	1.7412007837539698
140.0	740.0	1.780029296875	-1.0347900390625	2.058954764601757
140.0	760.0	3.7364349365234375	-2.01214599609375	4.243781043417417
140.0	780.0	4.171173095703125	-2.02508544921875	4.636772160776837
140.0	800.0	4.1962127685546875	-2.0394287109375	4.6655622454295465
160.0	0.0	1.8901824951171875	1.08211350440979	2.1780173326384418
160.0	20.0	1.7697296142578125	1.0367069244384766	2.0510251472763055
160.0	40.0	1.6020965576171875	1.1815261840820312	1.9906575555831516
160.0	60.0	1.4814300537109375	1.2530021667480469	1.9402704538061932
160.0	80.0	1.0970001220703125	1.7122421264648438	2.0335147817173915
160.0	100.0	0.7413330078125	2.4627227783203125	2.571882211791599
160.0	120.0	1.148162841796875	2.630523681640625	2.8701799161298625
160.0	140.0	3.6227874755859375	0.73553466796875	3.6967012783083013
160.0	160.0	5.0598297119140625	0.37091064453125	5.073406293585695
160.0	180.0	3.0379791259765625	-0.460601806640625	3.072697706275371
160.0	200.0	1.9346771240234375	-0.759613037109375	2.0784579717584206
160.0	220.0	1.3014984130859375	-0.9770355224609375	1.6274202073882857
160.0	240.0	0.16510009765625	0.0921478271484375	0.1890747584800298
160.0	260.0	-1.8329010009765625	0.694305419921875	1.9599964529339782
160.0	280.0	-3.99822998046875	1.42828369140625	4.245684547850464
160.0	300.0	-4.0344085693359375	1.118560791015625	4.186601336111279
160.0	320.0	-4.75860595703125	0.995941162109375	4.861710548014667
160.0	340.0	-5.43963623046875	-0.053955078125	5.439903810756561
160.0	360.0	-6.4723052978515625	-1.1390380859375	6.571768683529082
160.0	380.0	0.7663726806640625	-2.87518310546875	2.975568008908744
160.0	400.0	1.258026123046875	-3.509307861328125	3.7279848969446925
160.0	420.0	1.27606201171875	-3.64007568359375	3.8572639577869454
160.0	440.0	0.9966278076171875	-3.658477783203125	3.791797288504054
160.0	460.0	0.5330810546875	-3.849334716796875	3.8860716890974123
160.0	480.0	0.23974609375	-4.005523681640625	4.012692132926753
160.0	500.0	0.0762786865234375	-4.203857421875	4.2045494005269175
160.0	520.0	0.1956939697265625	-4.154541015625	4.1591474102630395
160.0	540.0	0.3956146240234375	-3.94720458984375	3.966980590427028
160.0	560.0	0.586151123046875	-3.5396728515625	3.5878763963015383
160.0	580.0	1.2642822265625	-2.24468994140625	2.5762458115351157
160.0	600.0	1.19525146484375	-1.564208984375	1.9685974222807971
160.0	620.0	1.2078857421875	-1.45513916015625	1.8911419675952634
160.0	640.0	1.23858642578125	-1.38690185546875	1.8594604300259345
160.0	660.0	0.9215240478515625	-1.446044921875	1.7147164450279246
160.0	680.0	0.9216156005859375	-0.77288818359375	1.2028015046474727
160.0	700.0	0.98394775390625	-0.61993408203125	1.162958059639763
160.0	720.0	1.2818145751953125	-0.80609130859375	1.5142099600034085
160.0	740.0	1.483673095703125	-1.2716064453125	1.954039100599982
160.0	760.0	0.7775421142578125	-2.3997802734375	2.522601256684114
160.0	780.0	0.6455230712890625	-2.4256591796875	2.5100841602561257
160.0	800.0	0.6032867431640625	-2.43463134765625	2.5082632823266358
180.0	0.0	1.9755401611328125	0.7194197177886963	2.102456577100185
180.0	20.0	1.6291961669921875	0.9238929748535156	1.872927756088236
180.0	40.0	1.442138671875	1.1108932495117188	1.8203976930132861
180.0	60.0	1.1125640869140625	1.4426612854003906	1.8218316145802358
180.0	80.0	0.781829833984375	1.8913497924804688	2.0465732156030843
180.0	100.0	0.041473388671875	3.3626022338867188	3.3628579847070377
180.0	120.0	2.674102783203125	1.3787994384765625	3.008639823355063
180.0	140.0	4.67620849609375	0.7579803466796875	4.737241824616095
180.0	160.0	3.273773193359375	0.0483856201171875	3.27413073804217
180.0	180.0	1.985565185546875	-0.55560302734375	2.0618350637355394
180.0	200.0	1.8267364501953125	-0.917083740234375	2.0440177702442908
180.0	220.0	1.5661163330078125	-1.096099853515625	1.9115844886875422
180.0	240.0	0.873779296875	-0.1582489013671875	0.88799379188781
180.0	260.0	-2.20208740234375	0.316864013671875	2.224767792539548
180.0	280.0	-5.964324951171875	0.8406982421875	6.023283627523159
180.0	300.0	-6.188995361328125	0.521636962890625	6.210939438087832
180.0	320.0	-6.4233245849609375	0.12939453125	6.424627745518102
180.0	340.0	-7.433807373046875	-0.979888916015625	7.4981113853620736
180.0	360.0	-6.159027099609375	-1.056610107421875	6.24900309912139
180.0	380.0	0.54046630859375	-2.90283203125	2.9527169915818137
180.0	400.0	1.0867919921875	-3.58135986328125	3.7426267920545815
180.0	420.0	0.7198638916015625	-3.809661865234375	3.8770771916293856
180.0	440.0	0.26483154296875	-3.9005126953125	3.909492938022167
180.0	460.0	0.1820220947265625	-4.240631103515625	4.2445358048993755
180.0	480.0	0.07977294921875	-4.320037841796875	4.320774314632049
180.0	500.0	0.075653076171875	-4.24468994140625	4.245364069972052
180.0	520.0	0.1317138671875	-4.0804443359375	4.082569597875082
180.0	540.0	0.16082763671875	-3.91644287109375	3.919743651219247
180.0	560.0	0.3329925537109375	-3.71856689453125	3.7334466368130554
180.0	580.0	0.447296142578125	-3.03375244140625	3.066549806362788
180.0	600.0	0.4997100830078125	-1.92462158203125	1.9884361697273931
180.0	620.0	0.6567840576171875	-1.84027099609375	1.9539607563623125
180.0	640.0	0.7450103759765625	-1.78515625	1.9343793054173222
180.0	660.0	0.7674560546875	-1.72296142578125	1.886156109818766
180.0	680.0	0.9006500244140625	-1.30572509765625	1.586218300589952
180.0	700.0	0.894561767578125	-1.0556640625	1.3837150605765998
180.0	720.0	1.0171051025390625	-1.07122802734375	1.4771703612575562
180.0	740.0	1.3451385498046875	-1.27398681640625	1.852684572869216
180.0	760.0	0.82171630859375	-2.36492919921875	2.503618942476346
180.0	780.0	0.72149658203125	-2.386962890625	2.4936216952664716
180.0	800.0	0.6322479248046875	-2.4049072265625	2.486627476481423
200.0	0.0	1.3519134521484375	0.9512162208557129	1.6530221658885673
200.0	20.0	1.020355224609375	1.1825103759765625	1.5618756588409588
200.0	40.0	0.804351806640625	1.41845703125	1.6306447124829495
200.0	60.0	0.5344696044921875	1.7088470458984375	1.7904792610923623
200.0	80.0	0.2204132080078125	2.287994384765625	2.298586584617453
200.0	100.0	-1.0524139404296875	4.9557342529296875	5.066248818176157
200.0	120.0	6.7353057861328125	2.1167678833007812	7.060102712035273
200.0	140.0	3.68505859375	0.4890594482421875	3.717369497815045
200.0	160.0	1.95361328125	-0.2156524658203125	1.9654797985964578
200.0	180.0	1.418365478515625	-0.5937957763671875	1.537645620640975
200.0	200.0	1.64154052734375	-1.0647430419921875	1.956612646484422
200.0	220.0	1.763397216796875	-1.2367706298828125	2.153873565265077
200.0	240.0	1.3335113525390625	-0.313446044921875	1.3698543537280619
200.0	260.0	-0.3298187255859375	0.13262939453125	0.3554869168350052
200.0	280.0	-2.9872589111328125	-0.070098876953125	2.9880812664136975
200.0	300.0	-3.8273773193359375	-0.47625732421875	3.856894888824318
200.0	320.0	-4.345489501953125	-0.815887451171875	4.421419607384551
200.0	340.0	-4.3279571533203125	-1.67352294921875	4.640246995854669
200.0	360.0	-2.0462646484375	-1.529541015625	2.554739659911397
200.0	380.0	0.7489013671875	-2.91802978515625	3.012598726155599
200.0	400.0	0.9982452392578125	-3.464111328125	3.605074319808794
200.0	420.0	0.3968658447265625	-3.814483642578125	3.8350733967170183
200.0	440.0	0.228851318359375	-4.033966064453125	4.0404523428787344
200.0	460.0	0.244537353515625	-4.44268798828125	4.449412891436681
200.0	480.0	0.1248626708984375	-4.3638916015625	4.365677564453382
200.0	500.0	0.0735931396484375	-4.1815185546875	4.182166110211209
200.0	520.0	0.0740814208984375	-4.0955810546875	4.096250997245836
200.0	540.0	0.0659027099609375	-3.994873046875	3.9954166025370297
200.0	560.0	0.177215576171875	-3.98358154296875	3.9875214444463136
200.0	580.0	0.3400115966796875	-3.90264892578125	3.9174323891776632
200.0	600.0	0.135223388671875	-2.25555419921875	2.259603972039623
200.0	620.0	0.2616424560546875	-2.18487548828125	2.200485781390682
200.0	640.0	0.2924346923828125	-2.15655517578125	2.1762923230802262
200.0	660.0	0.4136199951171875	-2.049560546875	2.090880182044703
200.0	680.0	0.316192626953125	-1.94256591796875	1.9681311244409734
200.0	700.0	0.3183441162109375	-2.06494140625	2.089336255266694
200.0	720.0	0.5251007080078125	-1.89202880859375	1.96354367562807
200.0	740.0	0.986114501953125	-1.83221435546875	2.080728539562051
200.0	760.0	0.986907958984375	-2.28814697265625	2.491907680469456
200.0	780.0	0.9715118408203125	-2.28656005859375	2.4843896953598734
200.0	800.0	0.9032440185546875	-2.30096435546875	2.471899415872851
220.0	0.0	0.505096435546875	1.4042470455169678	1.492324419838157
220.0	20.0	0.313720703125	1.5706825256347656	1.601706675987726
220.0	40.0	0.1515655517578125	1.7584800720214844	1.7649997960839359
220.0	60.0	0.053619384765625	1.9412918090820312	1.942032164108419
220.0	80.0	0.135162353515625	2.323883056640625	2.327810413832977
220.0	100.0	6.0614471435546875	2.404632568359375	6.52099679979387
220.0	120.0	6.5487213134765625	1.550201416015625	6.729700979374867
220.0	140.0	2.2390899658203125	0.112640380859375	2.241921437168875
220.0	160.0	1.4602203369140625	-0.3325653076171875	1.4976124719592625
220.0	180.0	1.28704833984375	-0.6320953369140625	1.433889097539644
220.0	200.0	1.5719451904296875	-1.24102783203125	2.0027884964696625
220.0	220.0	1.7062835693359375	-1.4557647705078125	2.242912099489735
220.0	240.0	1.3961029052734375	-0.8664398193359375	1.6431132896558973
220.0	260.0	-0.0219573974609375	-0.497528076171875	0.4980123631824261
220.0	280.0	-2.9281158447265625	-1.58978271484375	3.331857061843247
220.0	300.0	-2.946685791015625	-1.595733642578125	3.351018204819101
220.0	320.0	-3.3768157958984375	-1.7467041015625	3.801823264940712
220.0	340.0	-2.517333984375	-2.17791748046875	3.3287076982848256
220.0	360.0	-0.5080413818359375	-2.04681396484375	2.1089223438375253
220.0	380.0	0.821197509765625	-2.854461669921875	2.9702385047498194
220.0	400.0	0.8876190185546875	-3.30133056640625	3.4185744149847315
220.0	420.0	0.346466064453125	-3.798248291015625	3.8140174113421077
220.0	440.0	0.218658447265625	-4.078460693359375	4.08431795332318
220.0	460.0	0.210235595703125	-4.3861083984375	4.391144029583249
220.0	480.0	0.0742950439453125	-4.2274169921875	4.228069793580807
220.0	500.0	0.0420989990234375	-4.045654296875	4.045873331623461
220.0	520.0	0.0176544189453125	-4.01239013671875	4.012428976037608
220.0	540.0	-0.042633056640625	-3.97271728515625	3.9729460360414874
220.0	560.0	-0.131591796875	-3.9962158203125	3.9983818331320857
220.0	580.0	-0.175994873046875	-4.15728759765625	4.1610112190386195
220.0	600.0	-0.2515869140625	-2.72528076171875	2.7368688688941276
220.0	620.0	-0.109954833984375	-2.6131591796875	2.6154714611139576
220.0	640.0	0.020050048828125	-2.58441162109375	2.584489394774611
220.0	660.0	0.18341064453125	-2.4755859375	2.48237088253853
220.0	680.0	0.0098876953125	-2.465576171875	2.4655959980978985
220.0	700.0	0.0019683837890625	-2.73162841796875	2.731629127167375
220.0	720.0	0.1529388427734375	-2.7213134765625	2.725607698725104
220.0	740.0	0.48162841796875	-2.93817138671875	2.9773842598374607
220.0	760.0	0.7573089599609375	-2.279296875	2.401814127950346
220.0	780.0	1.037322998046875	-2.08306884765625	2.3270614143921717
220.0	800.0	1.082122802734375	-2.01702880859375	2.2889724714148096
240.0	0.0	0.280914306640625	1.5131897926330566	1.5390439227664219
240.0	20.0	0.05413818359375	1.7094917297363281	1.7103487705610612
240.0	40.0	-0.03887939453125	1.83453369140625	1.8349456319530992
240.0	60.0	-0.02685546875	1.9982833862304688	1.9984638370224495
240.0	80.0	1.3296356201171875	2.0968856811523438	2.4829137000923223
240.0	100.0	8.46282958984375	1.3759231567382812	8.573951784328132
240.0	120.0	3.5388336181640625	0.7627792358398438	3.620107117155039
240.0	140.0	1.6090240478515625	-0.02130126953125	1.6091650414572989
240.0	160.0	1.0814666748046875	-0.4530181884765625	1.1725168006487985
240.0	180.0	1.1580963134765625	-0.7252044677734375	1.366421820437071
240.0	200.0	1.509033203125	-1.404083251953125	2.0612207515326832
240.0	220.0	1.66156005859375	-1.745574951171875	2.4099406089098463
240.0	240.0	1.5407257080078125	-1.51055908203125	2.1576896087304283
240.0	260.0	0.70843505859375	-1.361236572265625	1.5345505002828022
240.0	280.0	-1.1099853515625	-2.3175048828125	2.569610157697682
240.0	300.0	-0.887603759765625	-1.820953369140625	2.0257619818070105
240.0	320.0	-0.9521484375	-1.7696533203125	2.009542117281135
240.0	340.0	-0.49615478515625	-1.941436767578125	2.003832900552749
240.0	360.0	0.3612823486328125	-1.887451171875	1.9217171648413696
240.0	380.0	0.732879638671875	-2.710357666015625	2.8076950052506566
240.0	400.0	0.645660400390625	-3.1219482421875	3.1880147709084103
240.0	420.0	0.175628662109375	-3.679595947265625	3.683784977721683
240.0	440.0	0.06561279296875	-3.900848388671875	3.901400157636374
240.0	460.0	0.0936279296875	-4.07354736328125	4.074623210815105
240.0	480.0	0.0745849609375	-4.083465576171875	4.0841466707476055
240.0	500.0	0.0320892333984375	-3.9766845703125	3.9768140377268852
240.0	520.0	-0.0063629150390625	-3.98492431640625	3.9849293963850365
240.0	540.0	-0.1530303955078125	-3.9901123046875	3.9930457680782814
240.0	560.0	-0.4947052001953125	-4.09844970703125	4.12819854611728
240.0	580.0	-0.795196533203125	-4.21405029296875	4.288421317698189
240.0	600.0	-0.594482421875	-3.5445556640625	3.5940623541552412
240.0	620.0	-0.4233551025390625	-3.3646240234375	3.391153839320565
240.0	640.0	-0.2898712158203125	-3.31402587890625	3.326678951720693
240.0	660.0	-0.163177490234375	-3.2479248046875	3.252021283790056
240.0	680.0	-0.2549285888671875	-3.2257080078125	3.2357658656162847
240.0	700.0	-0.18994140625	-3.2138671875	3.2194751181982113
240.0	720.0	0.03802490234375	-3.408447265625	3.408659363407378
240.0	740.0	0.3367156982421875	-3.59320068359375	3.6089428665498873
240.0	760.0	0.7939300537109375	-3.5601806640625	3.647630914847328
240.0	780.0	1.0550994873046875	-2.98565673828125	3.1666040306541086
240.0	800.0	1.3612213134765625	-2.5556640625	2.895572873304497
260.0	0.0	-0.209320068359375	1.7678923606872559	1.7802410763698078
260.0	20.0	-0.446868896484375	2.011709213256836	2.0607439844259163
260.0	40.0	-0.3931884765625	2.011707305908203	2.049771563551895
260.0	60.0	-0.01055908203125	2.1070632934570312	2.1070897505439428
260.0	80.0	3.0576171875	1.9442367553710938	3.6234071571148787
260.0	100.0	7.179931640625	1.286712646484375	7.294316129608781
260.0	120.0	2.08477783203125	0.4259796142578125	2.127852730029067
260.0	140.0	1.264678955078125	-0.0775604248046875	1.2670550417852342
260.0	160.0	0.99615478515625	-0.5214691162109375	1.1243906772788144
260.0	180.0	1.014373779296875	-0.9603271484375	1.3968473059540636
260.0	200.0	1.31988525390625	-1.4386749267578125	1.9524043198991246
260.0	220.0	1.616302490234375	-1.9510498046875	2.5335802889012564
260.0	240.0	1.86920166015625	-1.9868316650390625	2.7278956929348994
260.0	260.0	1.671112060546875	-1.760772705078125	2.427537031201246
260.0	280.0	1.26763916015625	-1.54052734375	1.9950272021210822
260.0	300.0	0.927642822265625	-1.495758056640625	1.760060615350015
260.0	320.0	0.70184326171875	-1.48974609375	1.6467930616393176
260.0	340.0	0.60107421875	-1.6181640625	1.7261938331521252
260.0	360.0	0.580078125	-1.879974365234375	1.9674334156565265
260.0	380.0	0.5748291015625	-2.70465087890625	2.765061459130972
260.0	400.0	0.3060302734375	-3.117767333984375	3.132750816314676
260.0	420.0	0.013763427734375	-3.525848388671875	3.5258752518832903
260.0	440.0	-0.02166748046875	-3.658538818359375	3.658602979984611
260.0	460.0	-0.001190185546875	-3.782073974609375	3.782074161879853
260.0	480.0	0.03826904296875	-3.935760498046875	3.935946546592818
260.0	500.0	-0.006683349609375	-3.912200927734375	3.9122066364300987
260.0	520.0	-0.130859375	-4.04962158203125	4.051735323744467
260.0	540.0	-0.3642578125	-4.10845947265625	4.124575492390236
260.0	560.0	-0.672332763671875	-4.12713623046875	4.181540961171427
260.0	580.0	-1.08837890625	-4.17633056640625	4.315820390547907
260.0	600.0	-0.96392822265625	-3.76727294921875	3.8886376910620735
260.0	620.0	-0.8101806640625	-3.5631103515625	3.6540591245671705
260.0	640.0	-0.7337646484375	-3.51837158203125	3.5940713889044678
260.0	660.0	-0.7122802734375	-3.50079345703125	3.5725198413334263
260.0	680.0	-0.482696533203125	-3.387939453125	3.4221527846090156
260.0	700.0	-0.261627197265625	-3.50653076171875	3.5162774027697163
260.0	720.0	-0.013458251953125	-3.802490234375	3.8025140508698816
260.0	740.0	0.150634765625	-3.88323974609375	3.8861602846842476
260.0	760.0	0.4781494140625	-3.9461669921875	3.9750296593105383
260.0	780.0	0.767730712890625	-3.88775634765625	3.962834827021814
260.0	800.0	1.0560302734375	-3.60784912109375	3.7592253482590565
280.0	0.0	-0.450714111328125	2.023805618286133	2.0733866959052327
280.0	20.0	-0.688934326171875	2.2989368438720703	2.3999460656211364
280.0	40.0	-0.44354248046875	2.1334800720214844	2.179097783417066
280.0	60.0	0.46563720703125	2.2488937377929688	2.296593358097226
280.0	80.0	5.5008544921875	1.724273681640625	5.764765378869978
280.0	100.0	2.8223876953125	1.0546493530273438	3.0129981016410214
280.0	120.0	1.1702880859375	0.37979888916015625	1.2303744959541978
280.0	140.0	0.8221435546875	-0.05267333984375	0.8238291723679694
280.0	160.0	0.625030517578125	-0.676971435546875	0.9213867116745148
280.0	180.0	0.71636962890625	-1.288055419921875	1.4738630228109382
280.0	200.0	0.9468994140625	-1.7050933837890625	1.950374822384954
280.0	220.0	1.323883056640625	-2.0828399658203125	2.4679725830888977
280.0	240.0	1.573272705078125	-2.0805206298828125	2.608400486104811
280.0	260.0	1.786041259765625	-2.102264404296875	2.75852478820816
280.0	280.0	1.7567138671875	-2.1962890625	2.8124240891490726
280.0	300.0	1.377838134765625	-2.139312744140625	2.5446211786544786
280.0	320.0	1.10784912109375	-2.202880859375	2.4657683905243277
280.0	340.0	0.806396484375	-2.2943115234375	2.431900626380622
280.0	360.0	0.446258544921875	-2.42926025390625	2.469909324271733
280.0	380.0	0.144500732421875	-2.8033447265625	2.80706646120398
280.0	400.0	-0.06121826171875	-3.132049560546875	3.1326477818755394
280.0	420.0	-0.22027587890625	-3.427825927734375	3.434896221674819
280.0	440.0	-0.381072998046875	-3.59698486328125	3.617114421263843
280.0	460.0	-0.493560791015625	-3.724609375	3.7571687812455083
280.0	480.0	-0.5836181640625	-3.8450927734375	3.8891321136938726
280.0	500.0	-0.68621826171875	-3.942169189453125	4.001448915204318
280.0	520.0	-0.725433349609375	-4.04052734375	4.105132733580841
280.0	540.0	-0.775177001953125	-3.9788818359375	4.053689683326834
280.0	560.0	-0.778167724609375	-3.95648193359375	4.032281525201021
280.0	580.0	-1.29937744140625	-4.01153564453125	4.216728585358584
280.0	600.0	-1.127197265625	-3.789794921875	3.953873951645653
280.0	620.0	-0.955902099609375	-3.53765869140625	3.6645296889123156
280.0	640.0	-0.8369140625	-3.49072265625	3.5896475886731984
280.0	660.0	-0.8212890625	-3.507080078125	3.6019614654467618
280.0	680.0	-0.541015625	-3.4169921875	3.4595568380834814
280.0	700.0	-0.2818603515625	-3.8133544921875	3.8237570190677026
280.0	720.0	-0.0537109375	-4.11492919921875	4.115279720673941
280.0	740.0	0.071990966796875	-4.1317138671875	4.132341004758663
280.0	760.0	0.213165283203125	-4.21734619140625	4.222729962492496
280.0	780.0	0.501007080078125	-4.3646240234375	4.393284757474316
280.0	800.0	0.71929931640625	-4.17535400390625	4.236858808659837
300.0	0.0	-0.100738525390625	1.9552879333496094	1.9578812918051145
300.0	20.0	-0.246551513671875	2.173799514770508	2.1877367253192026
300.0	40.0	0.268798828125	1.8334083557128906	1.8530080973377365
300.0	60.0	3.4527587890625	1.908172607421875	3.9449544934211267
300.0	80.0	5.386688232421875	1.4263687133789062	5.572336836536222
300.0	100.0	1.599853515625	0.931610107421875	1.851331592046187
300.0	120.0	0.763946533203125	0.3079376220703125	0.8236746230638601
300.0	140.0	0.481475830078125	-0.0318145751953125	0.4825257942786869
300.0	160.0	0.170684814453125	-0.8667449951171875	0.8833913019979261
300.0	180.0	0.23699951171875	-1.582855224609375	1.6004997440262592
300.0	200.0	0.437164306640625	-2.1739349365234375	2.2174547885442313
300.0	220.0	0.7353515625	-2.3150482177734375	2.4290307060815763
300.0	240.0	0.942047119140625	-2.140655517578125	2.338772930324537
300.0	260.0	1.165557861328125	-2.15679931640625	2.4515930370586103
300.0	280.0	1.276275634765625	-2.197052001953125	2.5408496600906227
300.0	300.0	1.010223388671875	-2.20709228515625	2.4273046059808654
300.0	320.0	0.733795166015625	-2.28411865234375	2.3990942798590735
300.0	340.0	0.486053466796875	-2.373321533203125	2.4225819021347643
300.0	360.0	0.174560546875	-2.57830810546875	2.5842105315262445
300.0	380.0	-0.094024658203125	-2.823272705078125	2.82483794288971
300.0	400.0	-0.249420166015625	-3.1202392578125	3.1301922377402898
300.0	420.0	-0.406402587890625	-3.370941162109375	3.3953508481226944
300.0	440.0	-0.53857421875	-3.526885986328125	3.567770585345964
300.0	460.0	-0.6732177734375	-3.656402587890625	3.717862565400368
300.0	480.0	-0.866485595703125	-3.717742919921875	3.8173825726785924
300.0	500.0	-0.891143798828125	-3.7364501953125	3.841249449364183
300.0	520.0	-0.989013671875	-3.73004150390625	3.858932192202769
300.0	540.0	-1.07501220703125	-3.64697265625	3.8021126759607453
300.0	560.0	-1.063720703125	-3.63702392578125	3.7893858039215274
300.0	580.0	-1.323516845703125	-3.6312255859375	3.864905703484509
300.0	600.0	-1.225250244140625	-3.7445068359375	3.9398692370622315
300.0	620.0	-1.107269287109375	-3.450439453125	3.6237518808352833
300.0	640.0	-1.06097412109375	-3.43487548828125	3.595001488960194
300.0	660.0	-1.0447998046875	-3.47412109375	3.6278263472654992
300.0	680.0	-0.64520263671875	-3.39703369140625	3.4577629101744383
300.0	700.0	-0.3184814453125	-3.90777587890625	3.920732425296306
300.0	720.0	-0.09326171875	-4.1661376953125	4.167181426874519
300.0	740.0	-0.019805908203125	-4.209716796875	4.209763388112361
300.0	760.0	0.073211669921875	-4.33843994140625	4.339057625084255
300.0	780.0	0.29449462890625	-4.69659423828125	4.70581815686829
300.0	800.0	0.405029296875	-4.6016845703125	4.619475036839056
320.0	0.0	0.08319091796875	2.0829825401306152	2.084643132845877
320.0	20.0	0.17510986328125	2.1949310302734375	2.2019050142718672
320.0	40.0	0.755096435546875	1.7643699645996094	1.9191591906240668
320.0	60.0	4.39886474609375	2.0053329467773438	4.83439461379159
320.0	80.0	2.858673095703125	1.3024673461914062	3.141406222695781
320.0	100.0	0.742462158203125	0.852447509765625	1.130449827842553
320.0	120.0	0.367767333984375	0.19402313232421875	0.41580979765137344
320.0	140.0	0.20367431640625	-0.0665130615234375	0.2142596894349794
320.0	160.0	0.155059814453125	-1.0505828857421875	1.0619641923683771
320.0	180.0	0.29302978515625	-1.6865081787109375	1.7117757714863244
320.0	200.0	0.446990966796875	-2.2979888916015625	2.3410582799926583
320.0	220.0	0.56707763671875	-2.6046905517578125	2.665706269730958
320.0	240.0	0.595611572265625	-2.39837646484375	2.4712269851499142
320.0	260.0	0.504547119140625	-2.27410888671875	2.3294074405492693
320.0	280.0	0.448089599609375	-2.2315673828125	2.2761101188894006
320.0	300.0	0.26629638671875	-2.202789306640625	2.2188272792242634
320.0	320.0	0.074951171875	-2.254119873046875	2.255365620078105
320.0	340.0	-0.01611328125	-2.315704345703125	2.315760405253743
320.0	360.0	-0.150787353515625	-2.531707763671875	2.5361942012820493
320.0	380.0	-0.32135009765625	-2.779205322265625	2.7977219498322663
320.0	400.0	-0.38238525390625	-3.06640625	3.090156269906752
320.0	420.0	-0.480621337890625	-3.314178466796875	3.348846932933164
320.0	440.0	-0.607513427734375	-3.471923828125	3.5246741173021547
320.0	460.0	-0.725372314453125	-3.575531005859375	3.648367712887071
320.0	480.0	-0.895172119140625	-3.64404296875	3.7523835466251354
320.0	500.0	-0.8453369140625	-3.560394287109375	3.6593718010005194
320.0	520.0	-0.87860107421875	-3.490478515625	3.5993582922040486
320.0	540.0	-0.894775390625	-3.4234619140625	3.538462162678103
320.0	560.0	-0.9093017578125	-3.40966796875	3.528833425351876
320.0	580.0	-1.005950927734375	-3.0263671875	3.189174755730126
320.0	600.0	-1.20367431640625	-3.44415283203125	3.64842713924301
320.0	620.0	-1.340911865234375	-3.17694091796875	3.4483326734221067
320.0	640.0	-1.333465576171875	-3.1856689453125	3.453493459088036
320.0	660.0	-1.325714111328125	-3.23175048828125	3.4930973538509655
320.0	680.0	-0.662322998046875	-3.19549560546875	3.263412924885831
320.0	700.0	-0.278289794921875	-3.81610107421875	3.826234783519061
320.0	720.0	-0.171630859375	-4.0687255859375	4.0723439252538896
320.0	740.0	-0.107666015625	-4.162841796875	4.164233878726079
320.0	760.0	-0.099090576171875	-4.355712890625	4.356839878609595
320.0	780.0	0.032318115234375	-4.81842041015625	4.8185287909882435
320.0	800.0	0.143768310546875	-4.797607421875	4.7997610671311115
340.0	0.0	2.974822998046875	2.836380958557129	4.110307629822135
340.0	20.0	3.23870849609375	2.9902725219726562	4.408056542098178
340.0	40.0	3.7142333984375	1.9791336059570312	4.208622051015874
340.0	60.0	5.021331787109375	1.9384841918945312	5.382517429461796
340.0	80.0	1.43719482421875	1.1766433715820312	1.8574225654516783
340.0	100.0	0.188232421875	0.8253021240234375	0.8464957416092094
340.0	120.0	0.01165771484375	0.15036773681640625	0.15081895965251255
340.0	140.0	-0.365264892578125	-0.2510528564453125	0.4432222675807928
340.0	160.0	-0.247955322265625	-1.2640838623046875	1.28817306786743
340.0	180.0	-0.00323486328125	-1.72650146484375	1.7265044953454547
340.0	200.0	0.149383544921875	-2.23687744140625	2.2418599713999976
340.0	220.0	0.2008056640625	-2.69342041015625	2.7008954849393643
340.0	240.0	0.095458984375	-2.770416259765625	2.7720603655172558
340.0	260.0	-0.053253173828125	-2.484588623046875	2.485159255721197
340.0	280.0	-0.1085205078125	-2.351531982421875	2.3540346991853873
340.0	300.0	-0.197967529296875	-2.26806640625	2.276689782516647
340.0	320.0	-0.321380615234375	-2.272857666015625	2.2954667215654467
340.0	340.0	-0.3502197265625	-2.259521484375	2.2865019560948805
340.0	360.0	-0.421783447265625	-2.3646240234375	2.4019467206008183
340.0	380.0	-0.545806884765625	-2.5816650390625	2.638730666319535
340.0	400.0	-0.540985107421875	-2.834869384765625	2.8860265617512413
340.0	420.0	-0.60455322265625	-3.138275146484375	3.195974889461052
340.0	440.0	-0.7325439453125	-3.31280517578125	3.3928304945129577
340.0	460.0	-0.851104736328125	-3.391815185546875	3.4969686194054628
340.0	480.0	-0.96905517578125	-3.47674560546875	3.609269723760569
340.0	500.0	-0.82769775390625	-3.3734130859375	3.473470803129892
340.0	520.0	-0.8511962890625	-3.2337646484375	3.3439152088529216
340.0	540.0	-0.860504150390625	-3.2076416015625	3.321058872846721
340.0	560.0	-0.882049560546875	-3.18505859375	3.3049371662531897
340.0	580.0	-1.067108154296875	-2.7506103515625	2.9503520330783686
340.0	600.0	-1.205841064453125	-3.09356689453125	3.320272399015052
340.0	620.0	-1.2774658203125	-2.76849365234375	3.0490123032113736
340.0	640.0	-1.18157958984375	-2.7860107421875	3.026216479817574
340.0	660.0	-1.06951904296875	-2.8284912109375	3.0239433714313297
340.0	680.0	-0.614898681640625	-2.85382080078125	2.919313883715678
340.0	700.0	-0.409027099609375	-3.5369873046875	3.560559276537241
340.0	720.0	-0.354217529296875	-3.88677978515625	3.9028870283881454
340.0	740.0	-0.32208251953125	-4.0550537109375	4.067824694843128
340.0	760.0	-0.285400390625	-4.2601318359375	4.269681093774699
340.0	780.0	-0.102020263671875	-4.682861328125	4.683972496999562
340.0	800.0	0.069854736328125	-4.7623291015625	4.762841395194318
360.0	0.0	4.065032958984375	3.2408032417297363	5.1987785689751425
360.0	20.0	4.151885986328125	3.0682849884033203	5.162608837935432
360.0	40.0	4.343536376953125	2.0794105529785156	4.815626283854832
360.0	60.0	3.86199951171875	1.772918701171875	4.249503612127048
360.0	80.0	0.300445556640625	1.06134033203125	1.103046160820706
360.0	100.0	-0.27130126953125	0.7496109008789062	0.797195635691612
360.0	120.0	-0.2625732421875	0.0159454345703125	0.2630569603650351
360.0	140.0	-0.565887451171875	-0.5722503662109375	0.8047975453630268
360.0	160.0	-0.262237548828125	-1.3824310302734375	1.4070835389124063
360.0	180.0	-0.1617431640625	-1.800018310546875	1.807270530226445
360.0	200.0	-0.123809814453125	-2.21197509765625	2.2154373615172003
360.0	220.0	-0.103240966796875	-2.9048004150390625	2.9066345054781593
360.0	240.0	-0.19354248046875	-3.2781524658203125	3.283860880261189
360.0	260.0	-0.3031005859375	-2.887237548828125	2.903103620017497
360.0	280.0	-0.1734619140625	-2.3975830078125	2.403849686436625
360.0	300.0	-0.2750244140625	-1.935150146484375	1.9545957427992418
360.0	320.0	-0.377197265625	-1.8582763671875	1.8961721530606204
360.0	340.0	-0.420684814453125	-1.8087158203125	1.8569945158131673
360.0	360.0	-0.515380859375	-1.718109130859375	1.7937436873066537
360.0	380.0	-0.663787841796875	-1.920318603515625	2.0318065453988363
360.0	400.0	-0.7071533203125	-2.413818359375	2.515270341431475
360.0	420.0	-0.7161865234375	-2.71380615234375	2.806718184793814
360.0	440.0	-0.70526123046875	-2.968963623046875	3.051579656207244
360.0	460.0	-0.769866943359375	-3.046661376953125	3.1424259189828834
360.0	480.0	-0.818634033203125	-3.1007080078125	3.206953668207724
360.0	500.0	-0.77557373046875	-3.158416748046875	3.2522470640675825
360.0	520.0	-0.873504638671875	-3.00848388671875	3.1327281481845244
360.0	540.0	-0.964996337890625	-2.97601318359375	3.1285575591742156
360.0	560.0	-1.04461669921875	-2.9473876953125	3.1270302644467973
360.0	580.0	-1.2890625	-2.54736328125	2.8549504050976116
360.0	600.0	-1.534271240234375	-2.700439453125	3.1058592174476254
360.0	620.0	-1.394927978515625	-2.1085205078125	2.5281777621661754
360.0	640.0	-1.20233154296875	-2.1256103515625	2.4420934678851403
360.0	660.0	-1.027252197265625	-2.1683349609375	2.399358993483652
360.0	680.0	-0.744171142578125	-2.23468017578125	2.355331436863133
360.0	700.0	-0.563201904296875	-3.20037841796875	3.249556647175701
360.0	720.0	-0.58172607421875	-3.64825439453125	3.6943423437254075
360.0	740.0	-0.56060791015625	-3.8878173828125	3.9280281606715595
360.0	760.0	-0.5570068359375	-3.729736328125	3.7710992684648947
360.0	780.0	-0.4395751953125	-3.8228759765625	3.8480653690540016
360.0	800.0	-1.754730224609375	-2.65478515625	3.1822888597679193
380.0	0.0	3.27947998046875	3.6431002616882324	4.901751570511115
380.0	20.0	3.353759765625	3.259805679321289	4.676968850918336
380.0	40.0	3.4266357421875	2.3091201782226562	4.132053788022599
380.0	60.0	0.185211181640625	1.5141792297363281	1.525464493709905
380.0	80.0	-0.457244873046875	0.9901962280273438	1.0906701810938229
380.0	100.0	-0.770477294921875	0.60272216796875	0.9782173959560727
380.0	120.0	-0.548980712890625	-0.03247833251953125	0.5499406015281542
380.0	140.0	-0.66180419921875	-0.7298583984375	0.9852299629392741
380.0	160.0	-0.50146484375	-1.4502105712890625	1.5344633233139726
380.0	180.0	-0.299468994140625	-1.920257568359375	1.9434687564489062
380.0	200.0	-0.3055419921875	-2.30035400390625	2.3205569271787803
380.0	220.0	-0.218597412109375	-3.0834808349609375	3.091219644113358
380.0	240.0	-0.339874267578125	-3.5684356689453125	3.584584723669249
380.0	260.0	-0.535552978515625	-3.22686767578125	3.2710077942124878
380.0	280.0	-0.32977294921875	-2.207763671875	2.2322568465316475
380.0	300.0	-0.415130615234375	-1.380828857421875	1.441881327014769
380.0	320.0	-0.413482666015625	-1.2535400390625	1.3199736908848612
380.0	340.0	-0.20684814453125	-1.20257568359375	1.220235399284497
380.0	360.0	-0.024017333984375	-1.114990234375	1.1152488758493928
380.0	380.0	-0.3651123046875	-1.316864013671875	1.366542288236342
380.0	400.0	-0.62908935546875	-1.9736328125	2.0714680532754417
380.0	420.0	-0.614349365234375	-2.21942138671875	2.3028800303942147
380.0	440.0	-0.6077880859375	-2.48699951171875	2.560190018083984
380.0	460.0	-0.548828125	-2.640869140625	2.697295335831144
380.0	480.0	-0.59130859375	-2.713714599609375	2.777389562372494
380.0	500.0	-0.606353759765625	-2.724273681640625	2.790937472331058
380.0	520.0	-0.76947021484375	-2.60089111328125	2.7123272285395554
380.0	540.0	-0.925994873046875	-2.57037353515625	2.7320846647094843
380.0	560.0	-1.08319091796875	-2.52166748046875	2.7444688824658945
380.0	580.0	-1.4349365234375	-2.37689208984375	2.7764471601413
380.0	600.0	-1.476776123046875	-1.9541015625	2.4493633119989164
380.0	620.0	-0.904205322265625	-1.36676025390625	1.6387863974512846
380.0	640.0	-0.523529052734375	-1.35906982421875	1.456418022464339
380.0	660.0	-0.239166259765625	-1.38555908203125	1.4060492415308785
380.0	680.0	-0.17706298828125	-1.47528076171875	1.4858683076627421
380.0	700.0	-0.626953125	-2.8992919921875	2.9663048186101557
380.0	720.0	-0.605438232421875	-3.37103271484375	3.4249696375040974
380.0	740.0	-0.436614990234375	-3.56915283203125	3.5957592505747735
380.0	760.0	-0.69287109375	-2.71539306640625	2.802397162723631
380.0	780.0	-1.280792236328125	-2.3392333984375	2.666916130103055
380.0	800.0	-3.610137939453125	-1.34002685546875	3.85081392893195
400.0	0.0	1.529937744140625	3.2670326232910156	3.6075215401427445
400.0	20.0	0.50885009765625	2.783123016357422	2.8292582324813
400.0	40.0	0.012939453125	2.217060089111328	2.2170978481288337
400.0	60.0	-0.599761962890625	1.3962860107421875	1.5196476683510385
400.0	80.0	-0.80963134765625	0.9624099731445312	1.2576708136534507
400.0	100.0	-1.0096435546875	0.5188064575195312	1.1351388672254932
400.0	120.0	-0.953643798828125	-0.0342864990234375	0.954259953607308
400.0	140.0	-0.7972412109375	-0.9977569580078125	1.2771501460948493
400.0	160.0	-0.590057373046875	-1.5859375	1.6921481783204535
400.0	180.0	-0.348602294921875	-2.063201904296875	2.092444899613619
400.0	200.0	-0.53533935546875	-2.3716583251953125	2.431327093786834
400.0	220.0	-0.4351806640625	-3.163116455078125	3.192912137651126
400.0	240.0	-0.630279541015625	-3.501007080078125	3.5572886971090814
400.0	260.0	-0.88519287109375	-2.58154296875	2.729089686788941
400.0	280.0	-5.045440673828125	1.463592529296875	5.253434560830926
400.0	300.0	-4.371856689453125	0.834686279296875	4.450823754987665
400.0	320.0	-3.34808349609375	0.288421630859375	3.3604836160830973
400.0	340.0	-3.00164794921875	0.07110595703125	3.002490044642023
400.0	360.0	-1.264892578125	-0.5833740234375	1.3929387945697276
400.0	380.0	-0.2049560546875	-1.218017578125	1.2351412085160773
400.0	400.0	-0.615814208984375	-1.797760009765625	1.9003073942653466
400.0	420.0	-0.629302978515625	-2.036529541015625	2.1315428239183816
400.0	440.0	-0.593963623046875	-2.19183349609375	2.270886800371503
400.0	460.0	-0.515472412109375	-2.281585693359375	2.339090653178717
400.0	480.0	-0.555267333984375	-2.366912841796875	2.431172189058824
400.0	500.0	-0.687957763671875	-2.4134521484375	2.5095890415352855
400.0	520.0	-0.884918212890625	-2.3900146484375	2.5485780865516685
400.0	540.0	-1.11834716796875	-2.34698486328125	2.5998150581483737
400.0	560.0	-1.385650634765625	-2.257080078125	2.6484784614368935
400.0	580.0	-1.634124755859375	-2.13616943359375	2.6895322208021053
400.0	600.0	-1.86181640625	-1.19598388671875	2.2128573808251972
400.0	620.0	-1.755828857421875	-0.9007568359375	1.973397540802041
400.0	640.0	-1.4730224609375	-0.85540771484375	1.7033841401869911
400.0	660.0	-0.941192626953125	-0.88433837890625	1.291471226716824
400.0	680.0	-0.674407958984375	-0.98028564453125	1.189868076727634
400.0	700.0	-0.7421875	-2.5411376953125	2.647304869427466
400.0	720.0	-0.6590576171875	-3.0704345703125	3.1403702637337165
400.0	740.0	-0.065155029296875	-2.970703125	2.9714175463450845
400.0	760.0	-1.192962646484375	-1.83349609375	2.1874340679671955
400.0	780.0	-2.222686767578125	-1.47613525390625	2.668203844272728
400.0	800.0	-2.753692626953125	-1.30908203125	3.0490193256648324
420.0	0.0	0.285247802734375	2.8892245292663574	2.9032713771673486
420.0	20.0	-0.17669677734375	2.550527572631836	2.5566408918498724
420.0	40.0	-0.56317138671875	2.266094207763672	2.335025689211745
420.0	60.0	-1.001068115234375	1.35565185546875	1.685208985430225
420.0	80.0	-1.01629638671875	0.9690933227539062	1.404279250670533
420.0	100.0	-1.1234130859375	0.35784149169921875	1.1790281993392435
420.0	120.0	-1.07183837890625	-0.2412261962890625	1.0986480729844599
420.0	140.0	-0.78106689453125	-1.205535888671875	1.4364477966875713
420.0	160.0	-0.60455322265625	-1.6475830078125	1.7549969705548047
420.0	180.0	-0.269287109375	-2.2410125732421875	2.2571337799751956
420.0	200.0	-0.4765625	-2.6910858154296875	2.7329571314627525
420.0	220.0	-0.35089111328125	-3.3546142578125	3.3729158590303827
420.0	240.0	-0.462890625	-3.2026824951171875	3.2359608921065384
420.0	260.0	-2.18841552734375	-0.4119873046875	2.22685788939099
420.0	280.0	-4.854217529296875	1.15509033203125	4.989755655028122
420.0	300.0	-5.19091796875	1.0946044921875	5.3050719460351035
420.0	320.0	-4.9859619140625	0.94293212890625	5.074341061478373
420.0	340.0	-5.385101318359375	0.66802978515625	5.426378166222087
420.0	360.0	-2.9090576171875	-0.192413330078125	2.91541405459128
420.0	380.0	-0.37017822265625	-1.051239013671875	1.114511274234028
420.0	400.0	-0.653106689453125	-1.6497802734375	1.7743515149011295
420.0	420.0	-0.719146728515625	-1.784149169921875	1.9236320536078726
420.0	440.0	-0.6107177734375	-1.8341064453125	1.9331121673429383
420.0	460.0	-0.472137451171875	-1.869781494140625	1.9284700175605072
420.0	480.0	-0.4150390625	-1.928955078125	1.9731003818420145
420.0	500.0	-0.54608154296875	-2.07806396484375	2.1486169722761796
420.0	520.0	-0.981353759765625	-2.182861328125	2.3933112584095215
420.0	540.0	-1.3126220703125	-2.17974853515625	2.544460724001707
420.0	560.0	-1.716552734375	-2.126220703125	2.7326484897051175
420.0	580.0	-2.052093505859375	-2.0179443359375	2.8780526575676926
420.0	600.0	-2.18511962890625	-0.662109375	2.283229427169832
420.0	620.0	-2.27606201171875	-0.41522216796875	2.3136265320837484
420.0	640.0	-2.05450439453125	-0.3017578125	2.076546672856886
420.0	660.0	-1.7113037109375	-0.31964111328125	1.7408994320086775
420.0	680.0	-1.44610595703125	-0.4613037109375	1.5179010352081508
420.0	700.0	-0.9383544921875	-2.0423583984375	2.2476069453257725
420.0	720.0	-0.12750244140625	-2.2513427734375	2.2549503666541773
420.0	740.0	0.16064453125	-2.27801513671875	2.283672399566163
420.0	760.0	-1.13330078125	-1.642822265625	1.995804513777619
420.0	780.0	-1.57647705078125	-1.5137939453125	2.1856010616086214
420.0	800.0	-2.15087890625	-1.38201904296875	2.556610393563997
440.0	0.0	-0.61456298828125	2.667893409729004	2.7377623914870024
440.0	20.0	-0.757232666015625	2.5118846893310547	2.623540737815386
440.0	40.0	-0.9271240234375	2.308177947998047	2.48741721358911
440.0	60.0	-1.35113525390625	1.3512039184570312	1.9108423544609696
440.0	80.0	-1.202850341796875	0.9679718017578125	1.5439619016540287
440.0	100.0	-1.150909423828125	0.227447509765625	1.1731687310676886
440.0	120.0	-1.040435791015625	-0.45711517333984375	1.1364246199919397
440.0	140.0	-0.8665771484375	-1.3048858642578125	1.5664236569121162
440.0	160.0	-0.821990966796875	-1.63909912109375	1.8336616586126147
440.0	180.0	-0.50103759765625	-2.3359222412109375	2.3890524044585284
440.0	200.0	-0.52239990234375	-2.87469482421875	2.921775485960348
440.0	220.0	-0.288238525390625	-3.4822845458984375	3.4941933412623936
440.0	240.0	-0.7935791015625	-2.8976287841796875	3.0043335968802465
440.0	260.0	-2.921844482421875	0.160491943359375	2.9262489373500715
440.0	280.0	-4.992584228515625	1.177215576171875	5.1294964462025545
440.0	300.0	-6.09942626953125	1.023956298828125	6.184778679900979
440.0	320.0	-6.152557373046875	0.852630615234375	6.211355825797489
440.0	340.0	-6.738372802734375	0.31365966796875	6.745669011739353
440.0	360.0	-5.248443603515625	-0.441192626953125	5.2669546412857855
440.0	380.0	-0.82208251953125	-1.10357666015625	1.3761181321966771
440.0	400.0	-0.732147216796875	-1.423187255859375	1.6004691538120779
440.0	420.0	-0.86700439453125	-1.485443115234375	1.7199528681721787
440.0	440.0	-0.899139404296875	-1.462493896484375	1.71678189226628
440.0	460.0	-0.8140869140625	-1.424591064453125	1.6407916395958055
440.0	480.0	-0.85308837890625	-1.53515625	1.7562643577032917
440.0	500.0	-0.926300048828125	-1.748443603515625	1.9786578317469878
440.0	520.0	-1.16204833984375	-1.8857421875	2.215034975310977
440.0	540.0	-1.46685791015625	-1.93194580078125	2.4257136487525206
440.0	560.0	-1.992523193359375	-1.85968017578125	2.7255383013762295
440.0	580.0	-2.251312255859375	-1.661865234375	2.7982499764329316
440.0	600.0	-2.35614013671875	0.0615234375	2.3569432486207353
440.0	620.0	-2.521392822265625	0.23992919921875	2.5327826169670313
440.0	640.0	-2.41168212890625	0.39410400390625	2.4436711433375646
440.0	660.0	-2.136260986328125	0.38226318359375	2.1701926511807295
440.0	680.0	-1.620208740234375	0.16558837890625	1.6286484805385908
440.0	700.0	-0.769775390625	-1.46295166015625	1.6531127341974592
440.0	720.0	0.596466064453125	-1.32171630859375	1.4500709522112663
440.0	740.0	0.275146484375	-1.852294921875	1.8726190390647626
440.0	760.0	-0.914794921875	-1.57257080078125	1.8192934542173425
440.0	780.0	-1.139251708984375	-1.52099609375	1.9003482769288838
440.0	800.0	-1.717041015625	-1.43426513671875	2.2372631342212266
460.0	0.0	-0.92926025390625	2.476113796234131	2.6447427382244397
460.0	20.0	-1.018798828125	2.449766159057617	2.6531689140069434
460.0	40.0	-1.12908935546875	2.362152099609375	2.6181301179127474
460.0	60.0	-1.711639404296875	1.5025253295898438	2.2775626920901275
460.0	80.0	-1.71832275390625	1.0303268432617188	2.0035484747162013
460.0	100.0	-1.483734130859375	0.12487030029296875	1.488979369558988
460.0	120.0	-1.12677001953125	-0.6810150146484375	1.3165835055517994
460.0	140.0	-0.9918212890625	-1.401763916015625	1.7171638086336025
460.0	160.0	-0.841705322265625	-1.64971923828125	1.8520370986256045
460.0	180.0	-0.660919189453125	-2.3756561279296875	2.465878385719225
460.0	200.0	-0.522857666015625	-2.9547119140625	3.0006170422121827
460.0	220.0	-0.297027587890625	-3.495330810546875	3.5079285715542152
460.0	240.0	-0.834869384765625	-2.7007598876953125	2.826855295306594
460.0	260.0	-2.9483642578125	0.37628173828125	2.972278544031534
460.0	280.0	-6.546722412109375	0.927337646484375	6.612074519528828
460.0	300.0	-7.349884033203125	0.80279541015625	7.393596944120106
460.0	320.0	-7.473846435546875	0.6510009765625	7.5021452141118985
460.0	340.0	-7.97314453125	0.145416259765625	7.974470490559609
460.0	360.0	-7.686431884765625	-0.1905517578125	7.688793474372106
460.0	380.0	-1.230987548828125	-1.087127685546875	1.6423084211110837
460.0	400.0	-0.96197509765625	-1.14202880859375	1.4931931851467886
460.0	420.0	-1.1783447265625	-1.16827392578125	1.659325242463932
460.0	440.0	-1.30584716796875	-1.125885009765625	1.7241965900983989
460.0	460.0	-1.411407470703125	-1.061126708984375	1.765803199928181
460.0	480.0	-1.632568359375	-1.217010498046875	2.036269628607342
460.0	500.0	-1.687469482421875	-1.447906494140625	2.2235076950349746
460.0	520.0	-1.8250732421875	-1.56475830078125	2.4040301327588676
460.0	540.0	-2.042144775390625	-1.6539306640625	2.6278968634977757
460.0	560.0	-2.30145263671875	-1.552490234375	2.776132231520939
460.0	580.0	-2.525390625	-1.19488525390625	2.7938053938741856
460.0	600.0	-2.463165283203125	0.40264892578125	2.495858443463877
460.0	620.0	-2.505340576171875	0.90771484375	2.6647096727743738
460.0	640.0	-2.4036865234375	1.170654296875	2.6736006406617565
460.0	660.0	-2.260589599609375	1.24615478515625	2.581311117713224
460.0	680.0	-1.79705810546875	0.8304443359375	1.979660483396486
460.0	700.0	-0.713470458984375	-0.555419921875	0.9041744220331638
460.0	720.0	0.529693603515625	-0.82183837890625	0.9777492698277105
460.0	740.0	0.482635498046875	-1.7255859375	1.7918102164215688
460.0	760.0	0.0826416015625	-1.58026123046875	1.5824206744198657
460.0	780.0	0.05401611328125	-1.58099365234375	1.5819161384995233
460.0	800.0	-0.506744384765625	-1.52142333984375	1.603595600677678
480.0	0.0	-1.046783447265625	2.387820243835449	2.607190269684913
480.0	20.0	-1.11785888671875	2.3888492584228516	2.6374626575713807
480.0	40.0	-1.234283447265625	2.359363555908203	2.6627151588447675
480.0	60.0	-1.681304931640625	1.9285964965820312	2.558568099501667
480.0	80.0	-2.095916748046875	1.2187728881835938	2.424515285106441
480.0	100.0	-2.4295654296875	0.00685882568359375	2.429575111130003
480.0	120.0	-1.9501953125	-0.7330551147460938	2.0834182388930893
480.0	140.0	-1.443634033203125	-1.3006134033203125	1.9431094788299417
480.0	160.0	-1.101348876953125	-1.5463104248046875	1.8984323213181877
480.0	180.0	-0.964202880859375	-2.4950714111328125	2.6748959871572207
480.0	200.0	-0.701904296875	-2.9775238037109375	3.059136748109969
480.0	220.0	-0.56048583984375	-3.2517852783203125	3.2997351216372
480.0	240.0	-0.782806396484375	-2.5836181640625	2.699605280786533
480.0	260.0	-2.062744140625	0.5916748046875	2.1459246175447917
480.0	280.0	-4.901763916015625	0.626708984375	4.9416650675100575
480.0	300.0	-6.517791748046875	0.50311279296875	6.537180719037585
480.0	320.0	-6.845672607421875	0.421478271484375	6.85863524189322
480.0	340.0	-7.332275390625	-0.142669677734375	7.333663275669931
480.0	360.0	-7.212310791015625	-0.246124267578125	7.2165091353985895
480.0	380.0	-1.476470947265625	-0.9432373046875	1.7520453964077505
480.0	400.0	-1.26861572265625	-0.869232177734375	1.537839533429767
480.0	420.0	-1.450469970703125	-0.9166259765625	1.7158281722890207
480.0	440.0	-1.621673583984375	-0.866912841796875	1.838848304854172
480.0	460.0	-1.795745849609375	-0.866729736328125	1.993971813297449
480.0	480.0	-2.170806884765625	-1.023712158203125	2.400081064005701
480.0	500.0	-2.349395751953125	-1.176177978515625	2.62736655920724
480.0	520.0	-2.47747802734375	-1.3419189453125	2.817559907394995
480.0	540.0	-2.715911865234375	-1.4337158203125	3.0711102736852687
480.0	560.0	-2.8304443359375	-1.276123046875	3.1048196678078113
480.0	580.0	-3.09619140625	-0.92083740234375	3.2302233275257515
480.0	600.0	-3.07366943359375	0.491943359375	3.1127884694983186
480.0	620.0	-2.8277587890625	1.12359619140625	3.04280925633909
480.0	640.0	-2.58990478515625	1.46820068359375	2.9771160614729815
480.0	660.0	-2.4798583984375	1.56585693359375	2.932849401654409
480.0	680.0	-2.102783203125	0.80523681640625	2.2516890393304108
480.0	700.0	-0.9783935546875	-0.47882080078125	1.0892765062714056
480.0	720.0	-0.079376220703125	-0.65887451171875	0.663638611448831
480.0	740.0	3.24139404296875	-2.425048828125	4.048147373871625
480.0	760.0	4.32891845703125	-1.9212646484375	4.736115798516912
480.0	780.0	4.51507568359375	-1.9156494140625	4.9046530056852715
480.0	800.0	4.514923095703125	-1.91278076171875	4.903392784849573
500.0	0.0	-1.114776611328125	2.3662004470825195	2.6156512475744416
500.0	20.0	-1.097564697265625	2.361530303955078	2.604126272126977
500.0	40.0	-1.094482421875	2.3602142333984375	2.601634678299384
500.0	60.0	-1.1571044921875	2.3104934692382812	2.584041578077497
500.0	80.0	-1.399871826171875	1.8857803344726562	2.348575866263124
500.0	100.0	-1.9052734375	0.23340606689453125	1.9195169349881342
500.0	120.0	-2.194305419921875	-0.7248764038085938	2.3109353250787863
500.0	140.0	-2.2071533203125	-1.2122802734375	2.5181638629628917
500.0	160.0	-1.7681884765625	-1.4851226806640625	2.3091296770149627
500.0	180.0	-1.523406982421875	-2.4914398193359375	2.9202810151532357
500.0	200.0	-1.286346435546875	-2.8349456787109375	3.113134136764102
500.0	220.0	-1.062103271484375	-3.0287322998046875	3.2095611387194363
500.0	240.0	-0.981658935546875	-2.5161285400390625	2.700843774774492
500.0	260.0	-1.142974853515625	1.0224609375	1.533563785593036
500.0	280.0	-3.765716552734375	0.782684326171875	3.846194991153307
500.0	300.0	-5.35491943359375	0.090057373046875	5.355676658529724
500.0	320.0	-5.805389404296875	-0.07830810546875	5.805917523949555
500.0	340.0	-5.946502685546875	-0.640228271484375	5.980868367455019
500.0	360.0	-3.951202392578125	-0.99365234375	4.074229415159997
500.0	380.0	-1.59197998046875	-0.853271484375	1.8062315699435656
500.0	400.0	-1.5882568359375	-0.60986328125	1.7013209569975958
500.0	420.0	-1.7073974609375	-0.689239501953125	1.8412651033103336
500.0	440.0	-1.883941650390625	-0.660430908203125	1.9963479472743615
500.0	460.0	-2.1641845703125	-0.70654296875	2.276597861078843
500.0	480.0	-2.668701171875	-0.8544921875	2.802163957241891
500.0	500.0	-3.051055908203125	-0.93194580078125	3.190213963133978
500.0	520.0	-3.307373046875	-1.04833984375	3.46954361540376
500.0	540.0	-3.519866943359375	-1.1107177734375	3.690956145930757
500.0	560.0	-3.64111328125	-0.94769287109375	3.7624231161336783
500.0	580.0	-3.848388671875	-0.537353515625	3.8857231206778455
500.0	600.0	-3.535125732421875	0.37860107421875	3.555341434719159
500.0	620.0	-3.2176513671875	1.03302001953125	3.3794098126027765
500.0	640.0	-2.985107421875	1.38470458984375	3.290634151841793
500.0	660.0	-2.813690185546875	1.34136962890625	3.117069928890736
500.0	680.0	-2.283447265625	0.60406494140625	2.3619961617933307
500.0	700.0	-1.79656982421875	0.07232666015625	1.798025105237062
500.0	720.0	-1.539154052734375	0.080322265625	1.5412484758804417
500.0	740.0	2.93060302734375	-2.505859375	3.855874130615747
500.0	760.0	4.5308837890625	-1.84423828125	4.891842469664913
500.0	780.0	4.64947509765625	-1.82501220703125	4.994826147078461
500.0	800.0	4.6405029296875	-1.8182373046875	4.983999833125552
520.0	0.0	-1.16497802734375	2.295008659362793	2.573759614016806
520.0	20.0	-1.11920166015625	2.2888870239257812	2.5478650208345663
520.0	40.0	-1.02142333984375	2.287334442138672	2.505035825965647
520.0	60.0	-1.03961181640625	2.3520889282226562	2.5715977630802036
520.0	80.0	-1.093994140625	2.2646255493164062	2.5150252599801988
520.0	100.0	-1.32904052734375	1.45318603515625	1.9692887995657964
520.0	120.0	-1.90673828125	-0.18634796142578125	1.9158226525207778
520.0	140.0	-2.4073486328125	-0.7976226806640625	2.536046013110554
520.0	160.0	-2.84210205078125	-1.42462158203125	3.1791650977959933
520.0	180.0	-2.4522705078125	-2.50714111328125	3.5070482182872995
520.0	200.0	-2.169921875	-2.6806793212890625	3.4488552546011997
520.0	220.0	-1.89068603515625	-2.8103790283203125	3.3871704956139252
520.0	240.0	-1.6025390625	-2.4547882080078125	2.9315723755371597
520.0	260.0	-1.5450439453125	-0.05206298828125	1.5459208736851926
520.0	280.0	-2.984619140625	0.772857666015625	3.0830602307616752
520.0	300.0	-4.82275390625	-0.352325439453125	4.835606317261101
520.0	320.0	-5.175048828125	-0.39129638671875	5.189821117893861
520.0	340.0	-5.76171875	-0.6529541015625	5.798599142279871
520.0	360.0	-3.63848876953125	-0.89312744140625	3.746501988868804
520.0	380.0	-1.67578125	-0.4903564453125	1.7460504692909289
520.0	400.0	-1.78631591796875	-0.3707275390625	1.824380296705672
520.0	420.0	-1.8963623046875	-0.519500732421875	1.9662326926451383
520.0	440.0	-2.1243896484375	-0.485015869140625	2.17905295293773
520.0	460.0	-2.52813720703125	-0.563018798828125	2.590071023236551
520.0	480.0	-3.19537353515625	-0.694488525390625	3.269973446539925
520.0	500.0	-3.704345703125	-0.673187255859375	3.765017685179198
520.0	520.0	-6.66632080078125	1.09197998046875	6.75516493482382
520.0	540.0	-6.5650634765625	1.5550537109375	6.746721462695446
520.0	560.0	-6.49249267578125	3.01678466796875	7.1591515473528355
520.0	580.0	-4.59716796875	1.9112548828125	4.978639227738401
520.0	600.0	-4.0921630859375	2.68194580078125	4.892712131347777
520.0	620.0	-3.4769287109375	2.19573974609375	4.1122142810798845
520.0	640.0	-3.053955078125	1.41802978515625	3.3671130201993154
520.0	660.0	-2.9033203125	1.241943359375	3.1577986232296
520.0	680.0	-2.6217041015625	0.78936767578125	2.7379616001174902
520.0	700.0	-2.4698486328125	0.7015380859375	2.5675490170640614
520.0	720.0	-1.99090576171875	0.57794189453125	2.0730949292059173
520.0	740.0	2.70928955078125	-2.81488037109375	3.906891523134646
520.0	760.0	4.58770751953125	-1.7716064453125	4.9178907757123245
520.0	780.0	4.6904296875	-1.73602294921875	5.001390440027205
520.0	800.0	4.68206787109375	-1.7271728515625	4.990479496872309
540.0	0.0	-1.218505859375	2.2286367416381836	2.539995719585147
540.0	20.0	-1.1241455078125	2.22235107421875	2.490491401273302
540.0	40.0	-0.95037841796875	2.207782745361328	2.4036480166729874
540.0	60.0	-0.832275390625	2.2703857421875	2.4181260811149365
540.0	80.0	-0.818603515625	2.2606277465820312	2.4042773393288392
540.0	100.0	-0.98992919921875	1.7636489868164062	2.022478076065205
540.0	120.0	-1.3350830078125	1.1077651977539062	1.7348171001879198
540.0	140.0	-1.963134765625	0.033599853515625	1.963422282180223
540.0	160.0	-2.96661376953125	-1.2308502197265625	3.211820281549598
540.0	180.0	-2.9842529296875	-2.57879638671875	3.9441039986924924
540.0	200.0	-2.669921875	-2.4774322509765625	3.642273105737997
540.0	220.0	-2.34490966796875	-2.563323974609375	3.474079899734679
540.0	240.0	-2.28369140625	-2.4992828369140625	3.3855075155541017
540.0	260.0	-2.38836669921875	-1.6612548828125	2.909306322064667
540.0	280.0	-0.6766357421875	1.454254150390625	1.6039610536213114
540.0	300.0	-0.548095703125	1.3624267578125	1.468541987887159
540.0	320.0	-0.4471435546875	1.477294921875	1.5434823111057139
540.0	340.0	-0.70574951171875	1.38018798828125	1.5501616871433437
540.0	360.0	-1.20391845703125	0.55609130859375	1.3261437307750676
540.0	380.0	-1.9395751953125	-0.066375732421875	1.9407106111231687
540.0	400.0	-2.22021484375	-0.05352783203125	2.2208600093679483
540.0	420.0	-2.32733154296875	-0.24798583984375	2.3405061605687587
540.0	440.0	-2.54132080078125	-0.2154541015625	2.550437586447384
540.0	460.0	-3.11517333984375	-0.31463623046875	3.131022340194469
540.0	480.0	-3.75347900390625	-0.374298095703125	3.772095398742195
540.0	500.0	-4.25689697265625	-0.413818359375	4.276963580668622
540.0	520.0	-8.7174072265625	4.01043701171875	9.595665364042647
540.0	540.0	-8.04803466796875	4.1383056640625	9.049664954352655
540.0	560.0	-3.35540771484375	5.31292724609375	6.283785233051674
540.0	580.0	-3.0233154296875	3.97637939453125	4.995200624263176
540.0	600.0	-2.3382568359375	1.5185546875	2.7880913488866663
540.0	620.0	-2.39666748046875	1.31634521484375	2.734370080398494
540.0	640.0	-2.56597900390625	1.33551025390625	2.8927211906397834
540.0	660.0	-2.7249755859375	1.25360107421875	2.9995012247435113
540.0	680.0	-2.81280517578125	1.17791748046875	3.0494856201818097
540.0	700.0	-2.9794921875	1.4078369140625	3.295357108413375
540.0	720.0	-2.364013671875	1.06640625	2.5934114465026528
540.0	740.0	2.7220458984375	-3.25775146484375	4.245288974839288
540.0	760.0	4.63372802734375	-1.6885986328125	4.931815160174522
540.0	780.0	4.73046875	-1.61236572265625	4.99770525524699
540.0	800.0	4.7041015625	-1.6182861328125	4.974678031588394
560.0	0.0	-1.01580810546875	2.112802028656006	2.344311950110084
560.0	20.0	-0.994873046875	2.1232242584228516	2.3447502278395485
560.0	40.0	-0.86285400390625	2.1234207153320312	2.292036772470774
560.0	60.0	-0.8011474609375	2.1023406982421875	2.2498163626509724
560.0	80.0	-0.77447509765625	2.1388015747070312	2.2747052232891485
560.0	100.0	-0.86151123046875	1.8715438842773438	2.0603101977614213
560.0	120.0	-1.014892578125	1.618133544921875	1.9100688768561838
560.0	140.0	-1.141845703125	1.4788665771484375	1.8683837835818853
560.0	160.0	-1.3348388671875	1.299346923828125	1.8628196986869179
560.0	180.0	-1.32989501953125	-1.251373291015625	1.8260766348763406
560.0	200.0	-1.32098388671875	-1.3876190185546875	1.9158509779273674
560.0	220.0	-1.42041015625	-1.687042236328125	2.2053744623381197
560.0	240.0	-1.55657958984375	-1.803741455078125	2.38252455523243
560.0	260.0	-1.6737060546875	-1.36572265625	2.1602060853752247
560.0	280.0	-1.52313232421875	1.5225830078125	2.1536459998707707
560.0	300.0	-1.41290283203125	1.464080810546875	2.034656490067432
560.0	320.0	-1.0740966796875	1.526123046875	1.8662087856182505
560.0	340.0	-0.93890380859375	1.5977783203125	1.853223117342454
560.0	360.0	-1.41717529296875	1.107513427734375	1.7986027364632267
560.0	380.0	-2.1923828125	0.505340576171875	2.2498692171926646
560.0	400.0	-2.3385009765625	0.3800048828125	2.3691750733842167
560.0	420.0	-2.2830810546875	0.1075439453125	2.2856125661289064
560.0	440.0	-2.3958740234375	0.06329345703125	2.3967099110834336
560.0	460.0	-2.600830078125	-0.1895751953125	2.6077300186095695
560.0	480.0	-2.5570068359375	-0.077606201171875	2.55818425479703
560.0	500.0	-2.84326171875	-0.02679443359375	2.8433879691278174
560.0	520.0	-2.9859619140625	7.05401611328125	7.6599681382276845
560.0	540.0	-2.77630615234375	7.33489990234375	7.8427439349340045
560.0	560.0	-3.2838134765625	7.3751220703125	8.07315653885542
560.0	580.0	-3.5396728515625	7.2926025390625	8.106252875948876
560.0	600.0	-3.9661865234375	7.08673095703125	8.121107756706735
560.0	620.0	-4.200439453125	6.6844482421875	7.894652614387324
560.0	640.0	-4.68670654296875	6.6619873046875	8.145384771005205
560.0	660.0	-4.89715576171875	6.8133544921875	8.390705214148971
560.0	680.0	-4.96893310546875	6.68389892578125	8.328553359178475
560.0	700.0	-5.04949951171875	6.80743408203125	8.47576569402721
560.0	720.0	-5.05084228515625	6.7518310546875	8.431976659156792
560.0	740.0	-4.86260986328125	6.94482421875	8.477945394481887
560.0	760.0	0.7811279296875	-1.259521484375	1.4820780047420188
560.0	780.0	3.4215087890625	-1.484619140625	3.7297206847620705
560.0	800.0	4.4847412109375	-2.3055419921875	5.042660766581573
580.0	0.0	-1.10906982421875	2.0309700965881348	2.3140603726410913
580.0	20.0	-1.01849365234375	2.0280895233154297	2.269466112204877
580.0	40.0	-0.877685546875	2.0436019897460938	2.224104541537439
580.0	60.0	-0.80029296875	1.95977783203125	2.116884027704823
580.0	80.0	-0.76165771484375	1.9723587036132812	2.1143134418293013
580.0	100.0	-0.81781005859375	1.8663101196289062	2.03762772717844
580.0	120.0	-0.90155029296875	1.7311553955078125	1.9518432145405147
580.0	140.0	-1.001708984375	1.7460784912109375	2.013010428896745
580.0	160.0	-1.20660400390625	1.7753448486328125	2.1465652922307434
580.0	180.0	-1.3194580078125	0.95562744140625	1.629169494297382
580.0	200.0	-1.37347412109375	-0.44964599609375	1.4452033362532033
580.0	220.0	-1.4862060546875	-0.7011566162109375	1.6432982192670191
580.0	240.0	-1.62164306640625	-0.8513031005859375	1.8315139103732454
580.0	260.0	-1.766357421875	-0.893096923828125	1.979303073600442
580.0	280.0	-1.70587158203125	1.80780029296875	2.485586400357006
580.0	300.0	-1.7843017578125	1.521270751953125	2.344780898864711
580.0	320.0	-1.796142578125	1.56195068359375	2.380297901299857
580.0	340.0	-1.80902099609375	1.639312744140625	2.44129130531567
580.0	360.0	-1.8680419921875	1.348358154296875	2.3038338908946363
580.0	380.0	-1.93035888671875	1.11553955078125	2.229509793854085
580.0	400.0	-1.93756103515625	1.112091064453125	2.234029834311136
580.0	420.0	-2.01580810546875	0.880523681640625	2.1997282268506426
580.0	440.0	-2.13037109375	0.702911376953125	2.2433380041660484
580.0	460.0	-2.17645263671875	0.743255615234375	2.2998641241293862
580.0	480.0	-2.18109130859375	0.979034423828125	2.3907462641325337
580.0	500.0	-2.6903076171875	4.691680908203125	5.408292227634782
580.0	520.0	-3.2802734375	7.359375	8.057331705682289
580.0	540.0	-3.2681884765625	7.361083984375	8.053981210765148
580.0	560.0	-3.52392578125	7.427978515625	8.221491211474047
580.0	580.0	-3.66595458984375	7.42120361328125	8.277287365107915
580.0	600.0	-3.90625	7.31549072265625	8.2930810665138
580.0	620.0	-4.05572509765625	7.09393310546875	8.171462107396955
580.0	640.0	-4.34405517578125	6.89044189453125	8.14548984850778
580.0	660.0	-4.52227783203125	7.0599365234375	8.384133855387093
580.0	680.0	-4.555419921875	7.16290283203125	8.488758899022692
580.0	700.0	-4.51904296875	7.26531982421875	8.556086810078238
580.0	720.0	-4.53314208984375	7.34454345703125	8.63085718795842
580.0	740.0	-4.18304443359375	7.31109619140625	8.423181599218589
580.0	760.0	-2.47967529296875	-1.60693359375	2.954830812970845
580.0	780.0	4.45184326171875	-1.79791259765625	4.801187158997417
580.0	800.0	4.60906982421875	-1.4124755859375	4.820644347532117
600.0	0.0	-1.106201171875	2.0013270378112793	2.2866987000766175
600.0	20.0	-1.00592041015625	2.003511428833008	2.241859477539437
600.0	40.0	-0.87939453125	2.036266326904297	2.2180431230426345
600.0	60.0	-0.7239990234375	2.0011444091796875	2.128086824433997
600.0	80.0	-0.67486572265625	1.9880752563476562	2.0994968369869342
600.0	100.0	-0.74786376953125	1.8671722412109375	2.0113757471258737
600.0	120.0	-0.8465576171875	1.7110977172851562	1.9090613393279563
600.0	140.0	-0.95806884765625	1.6515045166015625	1.909283395728548
600.0	160.0	-1.16851806640625	1.767791748046875	2.119085212062136
600.0	180.0	-1.318359375	1.7137908935546875	2.1622096726454085
600.0	200.0	-1.38177490234375	0.4763641357421875	1.461582933181857
600.0	220.0	-1.49761962890625	0.6745147705078125	1.6425086692369393
600.0	240.0	-1.6165771484375	0.3329010009765625	1.6504983348375473
600.0	260.0	-1.76165771484375	-0.11138916015625	1.7651757559146393
600.0	280.0	-1.841552734375	1.315155029296875	2.2629514410541165
600.0	300.0	-2.02435302734375	0.35418701171875	2.055104284114571
600.0	320.0	-2.04168701171875	0.546539306640625	2.1135730570586517
600.0	340.0	-2.055419921875	0.6968994140625	2.1703501672682424
600.0	360.0	-1.9935302734375	1.009979248046875	2.2347753875047767
600.0	380.0	-1.92205810546875	1.210235595703125	2.2713382746532975
600.0	400.0	-1.894775390625	1.3355712890625	2.3181726529933417
600.0	420.0	-1.9346923828125	1.31146240234375	2.337299349436
600.0	440.0	-2.02252197265625	1.157958984375	2.330550179543901
600.0	460.0	-2.0738525390625	1.532318115234375	2.5785389584125746
600.0	480.0	-2.22454833984375	3.313934326171875	3.991337624717035
600.0	500.0	-2.60552978515625	5.696563720703125	6.264153868270431
600.0	520.0	-3.2403564453125	7.4095458984375	8.087105805770705
600.0	540.0	-3.2431640625	7.3973388671875	8.077049922607532
600.0	560.0	-3.51397705078125	7.46514892578125	8.250847422993001
600.0	580.0	-3.657958984375	7.468017578125	8.31576517697282
600.0	600.0	-3.89996337890625	7.36273193359375	8.331838685594615
600.0	620.0	-4.0093994140625	7.2177734375	8.256605661927019
600.0	640.0	-4.28564453125	7.0972900390625	8.290854898429282
600.0	660.0	-4.4788818359375	7.24298095703125	8.515935394553448
600.0	680.0	-4.50628662109375	7.31890869140625	8.594942905254838
600.0	700.0	-4.4788818359375	7.4114990234375	8.659717101309134
600.0	720.0	-4.51763916015625	7.41839599609375	8.68571601747588
600.0	740.0	-4.18115234375	7.3397216796875	8.447103009725927
600.0	760.0	-3.32891845703125	6.16748046875	7.008531474280189
600.0	780.0	4.6749267578125	-1.1041259765625	4.80354393786831
600.0	800.0	4.63775634765625	-1.4263916015625	4.852151784645022
620.0	0.0	-1.205322265625	1.960500717163086	2.3013832418804907
620.0	20.0	-1.07525634765625	1.9790172576904297	2.2522623114130393
620.0	40.0	-0.966796875	2.022388458251953	2.2415956980643226
620.0	60.0	-0.81622314453125	1.9878005981445312	2.148853517495373
620.0	80.0	-0.704345703125	1.9587554931640625	2.081544126726849
620.0	100.0	-0.7318115234375	1.7917404174804688	1.9354280739590917
620.0	120.0	-0.79241943359375	1.6664810180664062	1.8452879293792297
620.0	140.0	-0.865234375	1.5991058349609375	1.8181776577352824
620.0	160.0	-1.0474853515625	1.64239501953125	1.947995626771033
620.0	180.0	-1.2423095703125	1.7066650390625	2.1109331169054677
620.0	200.0	-1.4007568359375	1.92950439453125	2.384346225266172
620.0	220.0	-1.50927734375	2.1797637939453125	2.651280501522221
620.0	240.0	-1.58868408203125	2.0234832763671875	2.5726254453839883
620.0	260.0	-1.667236328125	1.880340576171875	2.5130375357758012
620.0	280.0	-1.7789306640625	1.669891357421875	2.4399039844088373
620.0	300.0	-1.94403076171875	0.92889404296875	2.1545532589313297
620.0	320.0	-1.98223876953125	0.95751953125	2.201389150549712
620.0	340.0	-2.01995849609375	0.9232177734375	2.220937500951393
620.0	360.0	-1.9591064453125	1.230316162109375	2.3133905685838094
620.0	380.0	-1.88800048828125	1.38458251953125	2.3412848176037326
620.0	400.0	-1.83648681640625	1.57733154296875	2.42087972094405
620.0	420.0	-1.84234619140625	1.6988525390625	2.5060605416605997
620.0	440.0	-1.90911865234375	1.662841796875	2.531753714357164
620.0	460.0	-1.9534912109375	2.315521240234375	3.0294828808208503
620.0	480.0	-2.30828857421875	5.368316650390625	5.843545139787152
620.0	500.0	-2.55926513671875	6.38189697265625	6.875932446557561
620.0	520.0	-3.21429443359375	7.4853515625	8.146298344650345
620.0	540.0	-3.2313232421875	7.4384765625	8.110017476329071
620.0	560.0	-3.506591796875	7.50128173828125	8.280423524614113
620.0	580.0	-3.5958251953125	7.531982421875	8.346299661447471
620.0	600.0	-3.80133056640625	7.53509521484375	8.439654849095172
620.0	620.0	-3.8936767578125	7.45428466796875	8.40993927477739
620.0	640.0	-4.223388671875	7.29632568359375	8.430502971637688
620.0	660.0	-4.44036865234375	7.4005126953125	8.63043810719934
620.0	680.0	-4.48583984375	7.39849853515625	8.652198545946817
620.0	700.0	-4.4788818359375	7.44384765625	8.687419089105203
620.0	720.0	-4.52203369140625	7.44390869140625	8.709797087889404
620.0	740.0	-4.2080078125	7.3651123046875	8.48246479572537
620.0	760.0	-3.4605712890625	6.2188720703125	7.11687596306108
620.0	780.0	4.6668701171875	-0.7589111328125	4.7281733045865
620.0	800.0	4.63714599609375	-1.4073486328125	4.846003834435907
