# Supplementary material for: Real-time emotion detection by quantitative facial motion analysis
Source: PLoS One. 2023 Mar 10;18(3):e0282730. doi: 10.1371/journal.pone.0282730 (PMC10004542; doi:10.1371/journal.pone.0282730)
Supplement: S1 Dataset — Data from each participant is organized into folders by Study ID and subsequently by emotions. The data files (.csv) contain the pixel displacement results after DISC-processing of videos. (ZIP) [file pone.0282730.s004.zip › S1_Dataset/1/happy/result/102225_cropped_result.csv]

pos_x	pos_y	disp_x	disp_y	disp_xy_indi
0.0	0.0	2.2053840160369873	1.7695379257202148	2.8275401197425354
0.0	20.0	2.1859915256500244	1.6916980743408203	2.7641275883978587
0.0	40.0	2.0919137001037598	1.5977592468261719	2.6322875107974695
0.0	60.0	2.1055636405944824	1.3202133178710938	2.485228651307097
0.0	80.0	2.145624876022339	1.1270675659179688	2.4236310376685086
0.0	100.0	1.941462755203247	1.3736419677734375	2.378270355840535
0.0	120.0	1.658935546875	1.7724380493164062	2.4276745637234827
0.0	140.0	1.4757657051086426	2.185516357421875	2.637113225656682
0.0	160.0	1.4594388008117676	2.2586669921875	2.6891519471595906
0.0	180.0	1.4977312088012695	2.4078369140625	2.835644085307487
0.0	200.0	1.824805736541748	2.4249420166015625	3.0348409777112413
0.0	220.0	1.762425422668457	2.4638214111328125	3.0292836308976705
0.0	240.0	1.8352539539337158	2.473724365234375	3.080173584488957
0.0	260.0	2.059792995452881	2.340850830078125	3.1180650719306997
0.0	280.0	2.4971060752868652	1.60931396484375	2.9707625601309307
0.0	300.0	2.748291254043579	1.3665771484375	3.069305771617419
0.0	320.0	2.680023670196533	1.70623779296875	3.1770700777553786
0.0	340.0	2.3205645084381104	2.69866943359375	3.5591904064879447
0.0	360.0	2.187387228012085	2.201568603515625	3.103476631337206
0.0	380.0	2.1300108432769775	1.6646728515625	2.70334642530452
0.0	400.0	2.098076343536377	1.164764404296875	2.3997084116250513
0.0	420.0	2.0464446544647217	1.159088134765625	2.3518973251274575
0.0	440.0	2.0056209564208984	1.217193603515625	2.346076658865612
0.0	460.0	1.8087823390960693	2.41204833984375	3.0149080821757797
0.0	480.0	1.7797281742095947	2.9315185546875	3.4294654700918783
0.0	500.0	2.003383159637451	5.5107421875	5.863601584471034
0.0	520.0	2.5443665981292725	6.2474365234375	6.74568487998489
0.0	540.0	3.1533868312835693	6.3519287109375	7.091603969240299
0.0	560.0	3.236586093902588	6.379638671875	7.153689895915718
0.0	580.0	3.681908369064331	6.29443359375	7.292211153300109
0.0	600.0	3.859449863433838	6.0047607421875	7.138102326198164
0.0	620.0	4.069997787475586	5.7877197265625	7.075491617074878
0.0	640.0	3.613954544067383	5.7628173828125	6.8022593036601595
0.0	660.0	3.184675693511963	5.81396484375	6.629053211221559
0.0	680.0	3.0995659828186035	5.87744140625	6.644669048624486
0.0	700.0	3.0101044178009033	6.0096435546875	6.721349883800242
0.0	720.0	3.1148853302001953	5.9525146484375	6.71825433130954
0.0	740.0	3.16933274269104	7.1448974609375	7.816279790360926
0.0	760.0	3.212247610092163	6.9825439453125	7.685990805144322
0.0	780.0	9.053120613098145	26.82421875	28.310734790590548
0.0	800.0	8.721122741699219	29.4986572265625	30.76083158898685
20.0	0.0	2.089120864868164	1.8557257652282715	2.7943056568241706
20.0	20.0	2.085155487060547	1.5835208892822266	2.618284135080049
20.0	40.0	2.0184173583984375	1.5264701843261719	2.530636255237189
20.0	60.0	1.9920635223388672	1.3951187133789062	2.432010135968423
20.0	80.0	2.0452728271484375	1.1998977661132812	2.3712645543244233
20.0	100.0	1.8607978820800781	1.49639892578125	2.387839714686265
20.0	120.0	1.6868610382080078	1.7406997680664062	2.423950462524067
20.0	140.0	1.55084228515625	2.0561065673828125	2.575400164996382
20.0	160.0	1.5829429626464844	2.20367431640625	2.7132801027134263
20.0	180.0	1.9841060638427734	1.9747772216796875	2.799360989197822
20.0	200.0	2.3289012908935547	1.91827392578125	3.0172099822614062
20.0	220.0	2.321439743041992	1.9322662353515625	3.020386611818853
20.0	240.0	2.306852340698242	2.06829833984375	3.0982940054787202
20.0	260.0	2.435995101928711	1.96234130859375	3.1280753744170076
20.0	280.0	2.660297393798828	1.386962890625	3.0001413772393617
20.0	300.0	2.7601242065429688	1.366485595703125	3.0798650163292183
20.0	320.0	2.7080745697021484	1.51483154296875	3.102963499405135
20.0	340.0	2.3852787017822266	2.180999755859375	3.232075868576503
20.0	360.0	2.227479934692383	1.681182861328125	2.790706482717343
20.0	380.0	2.1545162200927734	1.04656982421875	2.3952554226236744
20.0	400.0	2.1080265045166016	0.411712646484375	2.1478554530088028
20.0	420.0	2.0270843505859375	0.263519287109375	2.0441412326620303
20.0	440.0	1.9507064819335938	0.00274658203125	1.950708415517448
20.0	460.0	1.7524394989013672	1.22918701171875	2.140547805373135
20.0	480.0	1.7974987030029297	2.8739013671875	3.3897360746257807
20.0	500.0	2.0248184204101562	5.50836181640625	5.868725546153495
20.0	520.0	2.5679664611816406	6.25927734375	6.765574965347425
20.0	540.0	3.1522369384765625	6.3690185546875	7.10640521404808
20.0	560.0	3.2170238494873047	6.3795166015625	7.144751536462389
20.0	580.0	3.841402053833008	6.312744140625	7.389662260495247
20.0	600.0	4.027032852172852	5.9603271484375	7.193225514946721
20.0	620.0	4.729709625244141	5.8896484375	7.5536820065762145
20.0	640.0	4.960287094116211	5.9493408203125	7.7459088719331355
20.0	660.0	4.745777130126953	5.9312744140625	7.596210683212287
20.0	680.0	4.5986480712890625	5.9830322265625	7.54614064987236
20.0	700.0	4.134580612182617	6.2039794921875	7.455475731173663
20.0	720.0	3.7734737396240234	6.357177734375	7.392754074772498
20.0	740.0	3.4539794921875	7.0263671875	7.829419530592832
20.0	760.0	3.233755111694336	7.181884765625	7.876334230409836
20.0	780.0	9.129003524780273	26.4508056640625	27.981848145421907
20.0	800.0	8.668804168701172	28.469970703125	29.76050062670463
40.0	0.0	2.2370681762695312	1.2958471775054932	2.5852841106398423
40.0	20.0	2.2266769409179688	1.1756820678710938	2.5179989126148277
40.0	40.0	2.0605316162109375	1.3078536987304688	2.440547446514373
40.0	60.0	2.046436309814453	1.2004470825195312	2.372546051830533
40.0	80.0	2.0306167602539062	1.15814208984375	2.3376692510472306
40.0	100.0	1.8804740905761719	1.4030609130859375	2.3462230778759774
40.0	120.0	1.7511177062988281	1.5715789794921875	2.352928751597671
40.0	140.0	1.5788764953613281	1.9599761962890625	2.516814986768835
40.0	160.0	1.6644783020019531	2.133453369140625	2.705940002315792
40.0	180.0	2.1146087646484375	1.884246826171875	2.8323058326153223
40.0	200.0	2.5452804565429688	1.6708831787109375	3.044717260988079
40.0	220.0	2.671051025390625	1.4723052978515625	3.049950240630507
40.0	240.0	2.5659828186035156	1.5435028076171875	2.994439637476532
40.0	260.0	2.6016578674316406	1.30487060546875	2.9105516583949056
40.0	280.0	2.630054473876953	0.94427490234375	2.7944304655432877
40.0	300.0	2.6759109497070312	1.0458984375	2.8730476766539965
40.0	320.0	2.6841583251953125	0.673797607421875	2.767437285736164
40.0	340.0	2.4764480590820312	0.69793701171875	2.5729187825615596
40.0	360.0	2.301410675048828	0.32257080078125	2.323906843387953
40.0	380.0	2.1617431640625	-0.054351806640625	2.162426328515274
40.0	400.0	2.1046485900878906	-0.812957763671875	2.2562016783242855
40.0	420.0	1.9975738525390625	-0.995269775390625	2.2317847616098327
40.0	440.0	1.9173698425292969	-1.383819580078125	2.364585321625849
40.0	460.0	1.7263336181640625	-0.94830322265625	1.96964635488294
40.0	480.0	1.5983428955078125	-0.361297607421875	1.6386689637474279
40.0	500.0	1.9958686828613281	5.26898193359375	5.6343289232848255
40.0	520.0	2.5582122802734375	6.2451171875	6.74877312972882
40.0	540.0	3.1403579711914062	6.3643798828125	7.0969838297669705
40.0	560.0	3.2026634216308594	6.3756103515625	7.134806258561138
40.0	580.0	3.834209442138672	6.3284912109375	7.399389370285803
40.0	600.0	4.021766662597656	5.9849853515625	7.210732053460286
40.0	620.0	4.7360382080078125	5.9501953125	7.604924862522103
40.0	640.0	4.989799499511719	6.0145263671875	7.814897725941208
40.0	660.0	4.80389404296875	5.9747314453125	7.666473362614432
40.0	680.0	4.678253173828125	6.013916015625	7.619267589566848
40.0	700.0	4.284477233886719	6.173095703125	7.51424352331184
40.0	720.0	3.8186912536621094	6.339111328125	7.400455075274641
40.0	740.0	3.4521942138671875	7.0799560546875	7.876764730938984
40.0	760.0	3.2313308715820312	7.2823486328125	7.967063499901653
40.0	780.0	8.966110229492188	22.3563232421875	24.087264717202274
40.0	800.0	8.611038208007812	24.1903076171875	25.677245990057617
60.0	0.0	2.1780357360839844	1.1273994445800781	2.452523022378867
60.0	20.0	2.1268157958984375	1.100301742553711	2.3945791601761335
60.0	40.0	1.9385719299316406	1.2609901428222656	2.3126083256387804
60.0	60.0	1.874664306640625	1.2702751159667969	2.2645010781266666
60.0	80.0	1.8105278015136719	1.3299789428710938	2.2465206227707863
60.0	100.0	1.7077293395996094	1.4672088623046875	2.2514531625052148
60.0	120.0	1.6737594604492188	1.5738677978515625	2.297505294130437
60.0	140.0	1.602935791015625	1.9221954345703125	2.5028460677400517
60.0	160.0	1.8121719360351562	2.0097503662109375	2.7061159731686306
60.0	180.0	2.2891082763671875	1.7812042236328125	2.9004663740888508
60.0	200.0	2.7626113891601562	1.3458709716796875	3.07300998370123
60.0	220.0	2.7890892028808594	1.1753997802734375	3.0266455400481624
60.0	240.0	2.700550079345703	1.0372772216796875	2.8929076662882993
60.0	260.0	2.434650421142578	0.94830322265625	2.612814894949499
60.0	280.0	2.138530731201172	1.26611328125	2.4852276614526607
60.0	300.0	2.1382408142089844	1.278839111328125	2.4914861533252814
60.0	320.0	2.07489013671875	1.1414794921875	2.3681521299395834
60.0	340.0	2.0026092529296875	0.939453125	2.212016273446438
60.0	360.0	1.9985427856445312	-0.269775390625	2.0166685467470042
60.0	380.0	1.9164390563964844	-0.87567138671875	2.1070213654350507
60.0	400.0	1.9251213073730469	-1.917510986328125	2.717156681310588
60.0	420.0	1.8559761047363281	-2.139434814453125	2.8322832885582456
60.0	440.0	1.8689002990722656	-2.186309814453125	2.87623693958729
60.0	460.0	1.826812744140625	-2.0552978515625	2.749817095879657
60.0	480.0	1.7739601135253906	-2.03399658203125	2.698902847472251
60.0	500.0	2.2437667846679688	5.3211669921875	5.774885933308553
60.0	520.0	2.6621017456054688	6.29736328125	6.8369269412501
60.0	540.0	3.1577682495117188	6.3974609375	7.134353983680841
60.0	560.0	3.2019500732421875	6.3984375	7.1548925018438885
60.0	580.0	3.8544387817382812	6.384033203125	7.457384143301895
60.0	600.0	4.043373107910156	6.0355224609375	7.264736572392153
60.0	620.0	4.7649383544921875	5.9949951171875	7.657976493644563
60.0	640.0	5.004119873046875	6.051025390625	7.8521413628265195
60.0	660.0	4.8063812255859375	6.0069580078125	7.6931687225282985
60.0	680.0	4.6840972900390625	6.0291748046875	7.634901194385546
60.0	700.0	4.310455322265625	6.162841796875	7.520681092730733
60.0	720.0	3.8737411499023438	6.27490234375	7.374297927263719
60.0	740.0	3.5207901000976562	6.774658203125	7.634916941140521
60.0	760.0	3.433277130126953	6.336669921875	7.206995043084745
60.0	780.0	4.648750305175781	-1.7210693359375	4.957111967565012
60.0	800.0	4.6220245361328125	-1.8668212890625	4.984790119745336
80.0	0.0	2.0152511596679688	1.1046216487884521	2.2981353797187865
80.0	20.0	1.8422470092773438	1.1852989196777344	2.1906180799446813
80.0	40.0	1.6939620971679688	1.3185577392578125	2.1466490394096507
80.0	60.0	1.6489028930664062	1.3468246459960938	2.129041422289681
80.0	80.0	1.5627593994140625	1.448638916015625	2.1309086440886964
80.0	100.0	1.5367660522460938	1.5494155883789062	2.182278296837412
80.0	120.0	1.58648681640625	1.612030029296875	2.2617650704672494
80.0	140.0	1.556182861328125	1.90765380859375	2.461878987954857
80.0	160.0	1.8305587768554688	2.04913330078125	2.7477068111232774
80.0	180.0	2.9992294311523438	1.0575103759765625	3.1802052411736734
80.0	200.0	3.6509323120117188	0.3502960205078125	3.6676987402013874
80.0	220.0	3.7253875732421875	0.16497802734375	3.7290387930904596
80.0	240.0	3.3222122192382812	0.0375213623046875	3.3224240972948267
80.0	260.0	2.4599075317382812	0.454986572265625	2.501631037072563
80.0	280.0	1.64013671875	1.2484130859375	2.0612092783926643
80.0	300.0	1.0438766479492188	1.247772216796875	1.6268417136107265
80.0	320.0	0.381591796875	1.18157958984375	1.2416692903416817
80.0	340.0	0.065582275390625	0.814849853515625	0.8174847513072322
80.0	360.0	0.392120361328125	-0.3004150390625	0.49397122736352034
80.0	380.0	1.2428359985351562	-1.320037841796875	1.8130474960768763
80.0	400.0	2.0331344604492188	-2.3966064453125	3.142826464821046
80.0	420.0	2.3028640747070312	-2.695770263671875	3.5454703864330614
80.0	440.0	2.4735641479492188	-2.792938232421875	3.7308207628005357
80.0	460.0	2.6570587158203125	-2.811126708984375	3.868125436601302
80.0	480.0	2.7828369140625	-2.849395751953125	3.9828679919773156
80.0	500.0	2.1798095703125	-2.844329833984375	3.583543214099636
80.0	520.0	1.4176864624023438	-2.6177978515625	2.9770288035764976
80.0	540.0	1.6895751953125	-1.4052734375	2.197602733607314
80.0	560.0	1.9891433715820312	0.4073486328125	2.030424650501206
80.0	580.0	3.957916259765625	6.0909423828125	7.263930081578342
80.0	600.0	4.3077545166015625	6.10205078125	7.469389045447753
80.0	620.0	5.117645263671875	6.2901611328125	8.109033242102798
80.0	640.0	5.500244140625	6.3057861328125	8.36753394730192
80.0	660.0	5.73291015625	6.27978515625	8.503055948792307
80.0	680.0	5.66064453125	6.1357421875	8.348067363206757
80.0	700.0	5.518836975097656	6.160400390625	8.270918602580835
80.0	720.0	5.094932556152344	6.2662353515625	8.076140367335913
80.0	740.0	4.702552795410156	4.5126953125	6.5175472209320695
80.0	760.0	4.8333282470703125	-2.2459716796875	5.329676418872545
80.0	780.0	4.687248229980469	-2.34228515625	5.23990417113177
80.0	800.0	4.664634704589844	-2.37841796875	5.23599932785871
100.0	0.0	1.8057785034179688	1.1690952777862549	2.1511903151391696
100.0	20.0	1.707122802734375	1.2128772735595703	2.094120231584845
100.0	40.0	1.6407623291015625	1.2549629211425781	2.0656797801308646
100.0	60.0	1.6251907348632812	1.2237129211425781	2.0343839947406077
100.0	80.0	1.60870361328125	1.2878189086914062	2.0606806780690876
100.0	100.0	1.5809326171875	1.4059295654296875	2.1156525903457375
100.0	120.0	1.6147994995117188	1.4769287109375	2.1883545966809863
100.0	140.0	1.4847030639648438	2.03338623046875	2.5177376254102626
100.0	160.0	1.9347152709960938	2.077362060546875	2.8387596429470823
100.0	180.0	4.203956604003906	-0.122406005859375	4.205738265586495
100.0	200.0	4.352165222167969	-0.323974609375	4.364206877379674
100.0	220.0	4.0571136474609375	-0.3770599365234375	4.074597568367317
100.0	240.0	2.41693115234375	0.0170745849609375	2.4169914639115455
100.0	260.0	0.80645751953125	0.9693603515625	1.2609651945989113
100.0	280.0	0.8280868530273438	1.066436767578125	1.3501908070340316
100.0	300.0	0.622589111328125	0.9564208984375	1.1412090678365376
100.0	320.0	0.5457534790039062	1.00341796875	1.1422322355174725
100.0	340.0	0.8516159057617188	0.572418212890625	1.0261151306726013
100.0	360.0	0.9483642578125	-0.891754150390625	1.3017757987592025
100.0	380.0	1.2666244506835938	-1.677703857421875	2.1021483611481266
100.0	400.0	1.8760452270507812	-2.695648193359375	3.2842144991309077
100.0	420.0	2.0945892333984375	-2.906707763671875	3.5827718431486826
100.0	440.0	2.20281982421875	-2.965545654296875	3.6941678637671846
100.0	460.0	2.3059463500976562	-3.03070068359375	3.80821942685349
100.0	480.0	2.211334228515625	-3.077392578125	3.7895044728966383
100.0	500.0	1.976959228515625	-3.267059326171875	3.818644318595242
100.0	520.0	1.6835861206054688	-3.373779296875	3.7705236996361315
100.0	540.0	1.3314743041992188	-3.2327880859375	3.496246935118033
100.0	560.0	1.221771240234375	-2.28955078125	2.5951431065331114
100.0	580.0	1.540771484375	-0.872314453125	1.770567500038874
100.0	600.0	1.2134475708007812	-0.2354736328125	1.2360836698347863
100.0	620.0	6.4730072021484375	7.26123046875	9.727553143487262
100.0	640.0	6.510528564453125	8.3074951171875	10.554688877965765
100.0	660.0	6.3714141845703125	7.94970703125	10.187873212503652
100.0	680.0	6.3575439453125	7.86865234375	10.116029592848273
100.0	700.0	6.235832214355469	7.524658203125	9.7727214469384
100.0	720.0	5.95111083984375	6.6851806640625	8.950271545559996
100.0	740.0	2.3436965942382812	-0.5579833984375	2.4092030214940334
100.0	760.0	4.467124938964844	-2.2891845703125	5.019519022503897
100.0	780.0	4.624580383300781	-2.3389892578125	5.182433257628377
100.0	800.0	4.6335906982421875	-2.378173828125	5.208250523507413
120.0	0.0	1.6707305908203125	1.1676745414733887	2.0383337660716605
120.0	20.0	1.6748886108398438	1.116811752319336	2.01308726806356
120.0	40.0	1.6686019897460938	1.0735855102539062	1.9841417409075803
120.0	60.0	1.6596603393554688	1.0588722229003906	1.9686753989572594
120.0	80.0	1.6008682250976562	1.1615066528320312	1.9778465002877217
120.0	100.0	1.3808059692382812	1.5050201416015625	2.042476621974033
120.0	120.0	1.3053665161132812	1.8402557373046875	2.2562187216829277
120.0	140.0	1.4503021240234375	2.2227325439453125	2.6540377188089272
120.0	160.0	2.2584686279296875	1.891143798828125	2.945692687839089
120.0	180.0	4.382659912109375	-0.3607330322265625	4.397480668035953
120.0	200.0	3.9546737670898438	-0.337371826171875	3.969038215135138
120.0	220.0	2.772705078125	-0.6606903076171875	2.8503342142351404
120.0	240.0	1.10882568359375	-0.1754302978515625	1.1226175599915738
120.0	260.0	-0.25016021728515625	0.638336181640625	0.6856042700448194
120.0	280.0	-0.29036712646484375	0.9881591796875	1.0299376838101049
120.0	300.0	-0.29001617431640625	0.89208984375	0.9380477976558677
120.0	320.0	-0.27082061767578125	1.0458984375	1.0803922197624496
120.0	340.0	-0.0477142333984375	0.848785400390625	0.8501254636729064
120.0	360.0	0.1810455322265625	-0.986602783203125	1.0030765357455789
120.0	380.0	1.3626480102539062	-2.283233642578125	2.6589406662145554
120.0	400.0	1.545501708984375	-2.881195068359375	3.2695352199375383
120.0	420.0	1.7935714721679688	-3.05401611328125	3.5417387037945485
120.0	440.0	1.8632278442382812	-3.09100341796875	3.6091439607529274
120.0	460.0	1.8033218383789062	-3.203582763671875	3.676263344276333
120.0	480.0	1.60601806640625	-3.34967041015625	3.7147793859527662
120.0	500.0	1.3264694213867188	-3.72314453125	3.9523823608617117
120.0	520.0	0.8797683715820312	-3.8214111328125	3.9213741766910504
120.0	540.0	0.7208709716796875	-3.5863037109375	3.658036258007088
120.0	560.0	0.6352615356445312	-2.880615234375	2.949830731954426
120.0	580.0	1.2100906372070312	-1.1663818359375	1.6807040005488927
120.0	600.0	1.1102218627929688	-0.5775146484375	1.2514454657648406
120.0	620.0	1.1311187744140625	-0.298583984375	1.1698641278187911
120.0	640.0	1.188568115234375	-0.0919189453125	1.1921171322731492
120.0	660.0	1.2067184448242188	-0.150634765625	1.216083976415231
120.0	680.0	1.3919525146484375	-0.063232421875	1.393388008493071
120.0	700.0	1.6041336059570312	-0.03515625	1.6045188025307682
120.0	720.0	1.765411376953125	-0.0357666015625	1.7657736490453297
120.0	740.0	2.0914382934570312	-0.7083740234375	2.2081458041577533
120.0	760.0	4.135040283203125	-2.17431640625	4.67185294911992
120.0	780.0	4.407356262207031	-2.205322265625	4.928309600388039
120.0	800.0	4.408195495605469	-2.224609375	4.937719554492158
140.0	0.0	1.7297821044921875	1.0469930171966553	2.021964516770751
140.0	20.0	1.73968505859375	0.9287948608398438	1.972096345673011
140.0	40.0	1.7108306884765625	0.9108810424804688	1.9382068821938214
140.0	60.0	1.625396728515625	0.9275054931640625	1.8714114900039507
140.0	80.0	1.386932373046875	1.1941604614257812	1.8301914148629566
140.0	100.0	0.8200531005859375	2.0906219482421875	2.2457041697989895
140.0	120.0	-0.902923583984375	4.586936950683594	4.674961132251443
140.0	140.0	2.479705810546875	1.17987060546875	2.746094600065542
140.0	160.0	4.0063018798828125	0.303314208984375	4.017767323044525
140.0	180.0	4.8194580078125	-0.649505615234375	4.863027147085344
140.0	200.0	2.947662353515625	-0.6251373291015625	3.013222532533817
140.0	220.0	1.808074951171875	-0.9444427490234375	2.039879196236416
140.0	240.0	0.7220001220703125	-0.3033294677734375	0.7831302205184416
140.0	260.0	-0.081451416015625	0.21533203125	0.23022210331156603
140.0	280.0	-0.3130950927734375	0.60272216796875	0.6791925712783949
140.0	300.0	-0.16558837890625	0.34967041015625	0.38689650679172577
140.0	320.0	-0.173919677734375	0.3564453125	0.39661229822895244
140.0	340.0	-0.243408203125	-0.5323486328125	0.5853568315189285
140.0	360.0	-0.579742431640625	-1.629669189453125	1.729717593741068
140.0	380.0	0.601409912109375	-2.7471923828125	2.8122517438107186
140.0	400.0	1.0707550048828125	-3.102508544921875	3.2820840257060517
140.0	420.0	1.297271728515625	-3.2481689453125	3.497644269347361
140.0	440.0	1.3195648193359375	-3.231292724609375	3.490344393400537
140.0	460.0	1.139556884765625	-3.44366455078125	3.627315182324823
140.0	480.0	0.81402587890625	-3.6632080078125	3.7525632626287218
140.0	500.0	0.4144744873046875	-4.091156005859375	4.112097586987171
140.0	520.0	0.2512664794921875	-4.0294189453125	4.037245580907817
140.0	540.0	0.3153839111328125	-3.7921142578125	3.805206637714472
140.0	560.0	0.4272308349609375	-3.2452392578125	3.2732406001986543
140.0	580.0	1.187408447265625	-1.5543212890625	1.955978908442183
140.0	600.0	1.125885009765625	-1.0537109375	1.542051813338991
140.0	620.0	1.1491851806640625	-0.882568359375	1.4489836052998575
140.0	640.0	1.156005859375	-0.7728271484375	1.3905435441838454
140.0	660.0	0.8075408935546875	-0.8807373046875	1.1949144298364236
140.0	680.0	0.9297027587890625	-0.070556640625	0.9323762433890511
140.0	700.0	1.45623779296875	-0.5146484375	1.5445036496854538
140.0	720.0	1.857086181640625	-0.638671875	1.963840841299664
140.0	740.0	1.9598846435546875	-0.9439697265625	2.175368166703734
140.0	760.0	3.6103363037109375	-2.08349609375	4.168391080328796
140.0	780.0	4.019622802734375	-2.099365234375	4.5348320656408605
140.0	800.0	4.03216552734375	-2.11083984375	4.5512639657420255
160.0	0.0	1.8097686767578125	0.7854833602905273	1.972877789592407
160.0	20.0	1.6881256103515625	0.7381916046142578	1.8424697884762746
160.0	40.0	1.49176025390625	0.9034461975097656	1.744007937748362
160.0	60.0	1.3101043701171875	1.0319480895996094	1.6677200964875478
160.0	80.0	0.890533447265625	1.5358352661132812	1.7753421600739534
160.0	100.0	0.07391357421875	2.8986968994140625	2.899639103600048
160.0	120.0	-0.38482666015625	4.157905578613281	4.175676036168331
160.0	140.0	3.8299560546875	0.569854736328125	3.872117999409759
160.0	160.0	5.9626007080078125	0.2823028564453125	5.969279864932825
160.0	180.0	3.192047119140625	-0.662445068359375	3.2600610852264134
160.0	200.0	1.7484893798828125	-0.99517822265625	2.011863515850972
160.0	220.0	0.739166259765625	-1.3146514892578125	1.5082026713222887
160.0	240.0	0.57861328125	-0.5246734619140625	0.7810733453881132
160.0	260.0	-0.182952880859375	-0.09844970703125	0.20775972042069082
160.0	280.0	-0.4172210693359375	0.241302490234375	0.48197542726899867
160.0	300.0	-0.3782501220703125	-0.02239990234375	0.3789128006167327
160.0	320.0	-0.5324554443359375	-0.12579345703125	0.5471131455511314
160.0	340.0	-0.818359375	-1.186248779296875	1.4411447647733786
160.0	360.0	-1.0666656494140625	-1.8828125	2.163968234008109
160.0	380.0	0.47491455078125	-2.89862060546875	2.937268330437616
160.0	400.0	1.074676513671875	-3.388824462890625	3.555145686089934
160.0	420.0	1.1285552978515625	-3.51708984375	3.693718726340465
160.0	440.0	0.82958984375	-3.489532470703125	3.5867891174342277
160.0	460.0	0.253997802734375	-3.7286376953125	3.737278949543264
160.0	480.0	-0.1490631103515625	-3.961578369140625	3.9643817911132846
160.0	500.0	-0.365264892578125	-4.176727294921875	4.192668522301222
160.0	520.0	-0.1918182373046875	-4.0833740234375	4.087876912462853
160.0	540.0	0.1573638916015625	-3.875244140625	3.8784378999577114
160.0	560.0	0.4775543212890625	-3.4947509765625	3.527228730599478
160.0	580.0	1.209808349609375	-2.2928466796875	2.5924471333739003
160.0	600.0	1.0543212890625	-1.5430908203125	1.8688827304844775
160.0	620.0	1.059600830078125	-1.3782958984375	1.7385204924739561
160.0	640.0	1.0750579833984375	-1.3038330078125	1.6898905822360528
160.0	660.0	0.7280731201171875	-1.3709716796875	1.552305966857804
160.0	680.0	0.801971435546875	-0.3829345703125	0.8887052765532196
160.0	700.0	0.961090087890625	-0.451904296875	1.0620318500759276
160.0	720.0	1.39703369140625	-0.766845703125	1.5936610264813058
160.0	740.0	1.5686798095703125	-1.1751708984375	1.9600466794155573
160.0	760.0	0.5562896728515625	-2.5142822265625	2.575087049971201
160.0	780.0	0.387939453125	-2.547119140625	2.5764923706134204
160.0	800.0	0.2877044677734375	-2.5609130859375	2.577023417530917
180.0	0.0	1.8476104736328125	0.42812275886535645	1.8965636184784707
180.0	20.0	1.502349853515625	0.6377143859863281	1.6320951934407317
180.0	40.0	1.2498931884765625	0.8899116516113281	1.5343323402293616
180.0	60.0	0.8988037109375	1.2474784851074219	1.5375469689088945
180.0	80.0	0.59912109375	1.7012252807617188	1.8036389718785146
180.0	100.0	-0.9039764404296875	4.22247314453125	4.318153871869268
180.0	120.0	2.8565673828125	1.483184814453125	3.218666557189888
180.0	140.0	5.914581298828125	0.7646636962890625	5.963806042190662
180.0	160.0	3.4975128173828125	-0.0266571044921875	3.497614402557401
180.0	180.0	2.011199951171875	-0.8046722412109375	2.1662000506345636
180.0	200.0	1.6858367919921875	-1.15185546875	2.0417680353369705
180.0	220.0	1.194854736328125	-1.436065673828125	1.8681441219759196
180.0	240.0	1.1930084228515625	-0.758575439453125	1.4137559175247594
180.0	260.0	0.0142822265625	-0.3897705078125	0.39003208939265077
180.0	280.0	-1.1399993896484375	-0.01434326171875	1.1400896182123328
180.0	300.0	-1.180084228515625	-0.35150146484375	1.2313212684667718
180.0	320.0	-1.5104217529296875	-0.521697998046875	1.5979808111768137
180.0	340.0	-2.1467742919921875	-1.550506591796875	2.648152290175948
180.0	360.0	-1.592987060546875	-1.886199951171875	2.4688778890156873
180.0	380.0	0.3896331787109375	-2.92999267578125	2.955786036587249
180.0	400.0	0.967376708984375	-3.499664306640625	3.6309045644659745
180.0	420.0	0.5286865234375	-3.689788818359375	3.727472463232197
180.0	440.0	0.006500244140625	-3.756439208984375	3.7564448330794162
180.0	460.0	0.0774078369140625	-4.239776611328125	4.240483190295737
180.0	480.0	0.00775146484375	-4.4481201171875	4.448126871182449
180.0	500.0	0.001373291015625	-4.3399658203125	4.3399660375870415
180.0	520.0	0.0830230712890625	-4.1005859375	4.101426320341379
180.0	540.0	0.1108245849609375	-3.874267578125	3.8758523392335675
180.0	560.0	0.2376861572265625	-3.6224365234375	3.630226036443336
180.0	580.0	0.43841552734375	-3.1414794921875	3.171923954708046
180.0	600.0	0.4215850830078125	-1.944580078125	1.9897551765117576
180.0	620.0	0.58050537109375	-1.8134765625	1.9041228239285166
180.0	640.0	0.6949920654296875	-1.765380859375	1.8972568486258883
180.0	660.0	0.71124267578125	-1.701416015625	1.844093978645807
180.0	680.0	0.910125732421875	-0.9571533203125	1.320784360674254
180.0	700.0	0.911865234375	-0.8504638671875	1.2469109812064738
180.0	720.0	0.996002197265625	-0.9703369140625	1.3905301520464375
180.0	740.0	1.3411865234375	-1.190185546875	1.7931321553752
180.0	760.0	0.6268157958984375	-2.4552001953125	2.5339506784959984
180.0	780.0	0.481536865234375	-2.486572265625	2.5327691139847697
180.0	800.0	0.36663818359375	-2.50927734375	2.5359212025467155
200.0	0.0	1.0226898193359375	0.8098406791687012	1.3045061871105847
200.0	20.0	0.724090576171875	1.0070781707763672	1.2403683342278582
200.0	40.0	0.5167388916015625	1.2451744079589844	1.3481388609225753
200.0	60.0	0.217010498046875	1.573089599609375	1.587987545499566
200.0	80.0	-0.25543212890625	2.4041519165039062	2.4176831905994187
200.0	100.0	-2.0639495849609375	6.16827392578125	6.5044208898819935
200.0	120.0	7.8932647705078125	2.83477783203125	8.386870339662796
200.0	140.0	4.17938232421875	0.403533935546875	4.198818434884994
200.0	160.0	1.9335784912109375	-0.404205322265625	1.975375337555226
200.0	180.0	1.40374755859375	-0.8442535400390625	1.638069366091193
200.0	200.0	1.5741424560546875	-1.2604522705078125	2.016597232513767
200.0	220.0	1.598602294921875	-1.5733184814453125	2.242957944631791
200.0	240.0	1.6579437255859375	-0.917449951171875	1.894859311430549
200.0	260.0	1.068939208984375	-0.492523193359375	1.1769495012535829
200.0	280.0	0.1143798828125	-0.3270263671875	0.3464520203838546
200.0	300.0	-0.3345489501953125	-0.74224853515625	0.8141596207245755
200.0	320.0	-0.702423095703125	-0.872406005859375	1.1200403762528695
200.0	340.0	-0.965850830078125	-1.727264404296875	1.978966939671717
200.0	360.0	-0.764892578125	-1.82720947265625	1.9808470695728735
200.0	380.0	0.5723114013671875	-2.91778564453125	2.973384167504683
200.0	400.0	0.8733978271484375	-3.432769775390625	3.542136656779777
200.0	420.0	0.317626953125	-3.77642822265625	3.789762130032189
200.0	440.0	0.128265380859375	-4.005859375	4.007912341881044
200.0	460.0	0.2225494384765625	-4.619384765625	4.624742572884957
200.0	480.0	0.1055755615234375	-4.59393310546875	4.595146088723703
200.0	500.0	0.0326690673828125	-4.328887939453125	4.329011210462083
200.0	520.0	0.039306640625	-4.191650390625	4.19183468295494
200.0	540.0	0.03564453125	-4.038330078125	4.038487384219134
200.0	560.0	0.0941009521484375	-3.956787109375	3.9579059132464747
200.0	580.0	0.300506591796875	-3.97802734375	3.9893615729006133
200.0	600.0	0.0505218505859375	-2.2843017578125	2.2848603848226494
200.0	620.0	0.0992584228515625	-2.1580810546875	2.1603624865073203
200.0	640.0	0.121063232421875	-2.1348876953125	2.13831751099811
200.0	660.0	0.247161865234375	-2.0179443359375	2.033024429407668
200.0	680.0	0.1278839111328125	-1.71337890625	1.7181448050467316
200.0	700.0	0.2274627685546875	-2.047119140625	2.0597174774691314
200.0	720.0	0.3667449951171875	-1.9066162109375	1.9415682494450652
200.0	740.0	0.9017791748046875	-1.7784423828125	1.9940067675650517
200.0	760.0	0.7953338623046875	-2.3936767578125	2.5223489793088216
200.0	780.0	0.7286224365234375	-2.403564453125	2.5115757474803404
200.0	800.0	0.663604736328125	-2.419677734375	2.509026023043056
220.0	0.0	0.1037445068359375	1.251352310180664	1.255645462259597
220.0	20.0	-0.0352325439453125	1.386190414428711	1.386638091647168
220.0	40.0	-0.2192230224609375	1.6133308410644531	1.6281569753272085
220.0	60.0	-0.312744140625	1.8389892578125	1.8653928240038449
220.0	80.0	-0.328521728515625	2.4849777221679688	2.50659945060594
220.0	100.0	6.7420501708984375	3.3972625732421875	7.549611479967945
220.0	120.0	8.442153930664062	2.2325592041015625	8.732369872425542
220.0	140.0	2.1934051513671875	-0.013763427734375	2.193448333101811
220.0	160.0	1.4116668701171875	-0.5661468505859375	1.520962066790238
220.0	180.0	1.209503173828125	-0.899017333984375	1.507026905633964
220.0	200.0	1.512664794921875	-1.570953369140625	2.1808368278737222
220.0	220.0	1.6316375732421875	-1.8484649658203125	2.465575774597233
220.0	240.0	1.7975006103515625	-1.3912200927734375	2.2729940146755276
220.0	260.0	1.2618408203125	-0.814056396484375	1.5016424582649657
220.0	280.0	0.285369873046875	-0.83453369140625	0.8819764432993273
220.0	300.0	-0.1336212158203125	-1.205841064453125	1.2132218684308094
220.0	320.0	-0.5172119140625	-1.205963134765625	1.3121948203151572
220.0	340.0	-0.4622039794921875	-1.804107666015625	1.8623740196949592
220.0	360.0	-0.013519287109375	-1.921142578125	1.921190145875394
220.0	380.0	0.569580078125	-2.629852294921875	2.690825999298865
220.0	400.0	0.7870635986328125	-3.27777099609375	3.370942273478774
220.0	420.0	0.298919677734375	-3.814483642578125	3.826178045155884
220.0	440.0	0.165252685546875	-4.158233642578125	4.161516006979788
220.0	460.0	0.2257232666015625	-4.65191650390625	4.657389628579579
220.0	480.0	0.06927490234375	-4.479766845703125	4.480302445589546
220.0	500.0	0.0363311767578125	-4.222564697265625	4.222720992085382
220.0	520.0	0.022979736328125	-4.1524658203125	4.152529404729758
220.0	540.0	-0.033966064453125	-4.07177734375	4.071919010811762
220.0	560.0	-0.1331329345703125	-4.0662841796875	4.068463027759273
220.0	580.0	-0.3401336669921875	-4.32177734375	4.33514132645896
220.0	600.0	-0.45220947265625	-2.830078125	2.865978995171381
220.0	620.0	-0.385711669921875	-2.6571044921875	2.684953961377534
220.0	640.0	-0.246368408203125	-2.6243896484375	2.635928379032034
220.0	660.0	-0.0809326171875	-2.50732421875	2.5086300696705197
220.0	680.0	-0.30426025390625	-2.328857421875	2.348648801657959
220.0	700.0	-0.1443328857421875	-2.703369140625	2.7072193653987884
220.0	720.0	0.0086822509765625	-2.793212890625	2.7932263842796
220.0	740.0	0.3542327880859375	-2.8770751953125	2.898800191051049
220.0	760.0	0.68798828125	-2.2646484375	2.366846091449235
220.0	780.0	0.8789825439453125	-2.064208984375	2.243561687080398
220.0	800.0	0.9572296142578125	-1.986083984375	2.204726315759631
240.0	0.0	-0.1675567626953125	1.3687398433685303	1.3789575872917346
240.0	20.0	-0.388397216796875	1.5761756896972656	1.6233244293141804
240.0	40.0	-0.48681640625	1.720977783203125	1.788506288407426
240.0	60.0	-0.4618072509765625	1.95281982421875	2.0066816396519602
240.0	80.0	1.56787109375	2.2506332397460938	2.742912639233488
240.0	100.0	10.017974853515625	1.1722259521484375	10.086324099916764
240.0	120.0	4.2902374267578125	0.6088409423828125	4.333223335009989
240.0	140.0	1.505859375	-0.2364959716796875	1.5243171592211742
240.0	160.0	0.9628448486328125	-0.7245330810546875	1.2049972564621638
240.0	180.0	1.09130859375	-1.0005340576171875	1.4805481576917774
240.0	200.0	1.539703369140625	-1.79144287109375	2.3621926308698047
240.0	220.0	1.734375	-2.1417999267578125	2.7559687166012554
240.0	240.0	1.97467041015625	-1.96173095703125	2.7834711380794657
240.0	260.0	1.6159515380859375	-1.685699462890625	2.335140692256475
240.0	280.0	0.8832244873046875	-1.671844482421875	1.8908065655637796
240.0	300.0	0.6271820068359375	-1.653045654296875	1.7680263586520812
240.0	320.0	0.427459716796875	-1.554656982421875	1.6123523630016965
240.0	340.0	0.318359375	-1.740203857421875	1.769085118652114
240.0	360.0	0.5038604736328125	-1.844818115234375	1.9123883641108033
240.0	380.0	0.6938934326171875	-2.554412841796875	2.6469818779443974
240.0	400.0	0.5791168212890625	-3.15606689453125	3.208759033560494
240.0	420.0	0.1780853271484375	-3.823822021484375	3.82796672343614
240.0	440.0	0.052093505859375	-4.108062744140625	4.1083930244256
240.0	460.0	0.1260986328125	-4.360809326171875	4.362632100512807
240.0	480.0	0.09246826171875	-4.34832763671875	4.349310705810446
240.0	500.0	0.044097900390625	-4.177947998046875	4.178180716436611
240.0	520.0	0.01129150390625	-4.162841796875	4.162857110671701
240.0	540.0	-0.1623687744140625	-4.143798828125	4.14697870103945
240.0	560.0	-0.5972900390625	-4.2886962890625	4.330089058042772
240.0	580.0	-1.154296875	-4.507568359375	4.653017707904559
240.0	600.0	-0.92132568359375	-3.738037109375	3.849904212615438
240.0	620.0	-0.71612548828125	-3.463134765625	3.536401860627067
240.0	640.0	-0.57073974609375	-3.3941650390625	3.4418164056447433
240.0	660.0	-0.4272918701171875	-3.3187255859375	3.3461198210799994
240.0	680.0	-0.6106414794921875	-3.2154541015625	3.2729234784411796
240.0	700.0	-0.4181365966796875	-3.154296875	3.1818904740920355
240.0	720.0	-0.1554107666015625	-3.4715576171875	3.4750345028255816
240.0	740.0	0.1695404052734375	-3.5660400390625	3.5700679978422203
240.0	760.0	0.726226806640625	-3.4722900390625	3.5474220907662084
240.0	780.0	0.8858184814453125	-2.7763671875	2.9142561901618635
240.0	800.0	1.272979736328125	-2.34814453125	2.6710035845616726
260.0	0.0	-0.752105712890625	1.6663966178894043	1.8282616583727727
260.0	20.0	-1.03411865234375	2.0006847381591797	2.2521413829127868
260.0	40.0	-0.909088134765625	1.9508781433105469	2.1522933737802683
260.0	60.0	-0.3291015625	2.0345306396484375	2.0609761672829268
260.0	80.0	5.05859375	1.7729644775390625	5.360296052099588
260.0	100.0	9.192718505859375	1.1800613403320312	9.26815074839181
260.0	120.0	2.149017333984375	0.23681640625	2.162026251467469
260.0	140.0	1.090789794921875	-0.32177734375	1.137261199398147
260.0	160.0	0.859375	-0.803253173828125	1.1763252321913171
260.0	180.0	0.910736083984375	-1.2011260986328125	1.5073633004316098
260.0	200.0	1.259033203125	-1.8524169921875	2.23977974799224
260.0	220.0	1.783447265625	-2.4976959228515625	3.0690664822213622
260.0	240.0	2.1431884765625	-2.438232421875	3.2462646517424787
260.0	260.0	2.2379150390625	-2.193817138671875	3.1338630091298763
260.0	280.0	1.820037841796875	-1.9700927734375	2.682126634132566
260.0	300.0	1.40533447265625	-1.74981689453125	2.2442870013487597
260.0	320.0	1.158477783203125	-1.67645263671875	2.0377841439505993
260.0	340.0	0.876007080078125	-1.7330322265625	1.9418519775336067
260.0	360.0	0.6993408203125	-1.837860107421875	1.9664199341463426
260.0	380.0	0.58428955078125	-2.665771484375	2.7290532948366995
260.0	400.0	0.26080322265625	-3.29144287109375	3.3017593029507397
260.0	420.0	-0.006195068359375	-3.79437255859375	3.7943776159314004
260.0	440.0	-0.005859375	-3.956695556640625	3.9566998951417904
260.0	460.0	0.03985595703125	-4.100494384765625	4.100688076019108
260.0	480.0	0.065521240234375	-4.2469482421875	4.247453637738892
260.0	500.0	0.01055908203125	-4.169677734375	4.16969110399751
260.0	520.0	-0.174835205078125	-4.3331298828125	4.336655615823948
260.0	540.0	-0.47760009765625	-4.388916015625	4.414825664224
260.0	560.0	-0.87982177734375	-4.4193115234375	4.506040468202188
260.0	580.0	-1.469207763671875	-4.551513671875	4.78276574359426
260.0	600.0	-1.26837158203125	-3.9921875	4.188833668846342
260.0	620.0	-1.114410400390625	-3.7154541015625	3.8789830782456884
260.0	640.0	-1.06512451171875	-3.6484375	3.8007349837722644
260.0	660.0	-1.07220458984375	-3.64013671875	3.7947619179171204
260.0	680.0	-0.84881591796875	-3.4466552734375	3.549636747120987
260.0	700.0	-0.496612548828125	-3.4698486328125	3.5052066356042895
260.0	720.0	-0.200347900390625	-3.850830078125	3.856038326026224
260.0	740.0	0.0084228515625	-3.8525390625	3.852548269978823
260.0	760.0	0.404052734375	-3.8001708984375	3.8215909605146376
260.0	780.0	0.67327880859375	-3.7078857421875	3.768517086496858
260.0	800.0	1.035400390625	-3.4566650390625	3.608405071660242
280.0	0.0	-1.082489013671875	2.011213779449463	2.284023496238097
280.0	20.0	-1.416778564453125	2.393705368041992	2.78156195143788
280.0	40.0	-0.99810791015625	2.1047706604003906	2.3294374714078017
280.0	60.0	0.223480224609375	2.2101669311523438	2.2214367590257496
280.0	80.0	7.62774658203125	1.528839111328125	7.779451584013875
280.0	100.0	3.19195556640625	0.83941650390625	3.3004848742180344
280.0	120.0	1.10302734375	0.15955352783203125	1.1145073572228348
280.0	140.0	0.63031005859375	-0.3181304931640625	0.7060437526423318
280.0	160.0	0.44091796875	-0.9729156494140625	1.0681636185722734
280.0	180.0	0.51953125	-1.7069091796875	1.784222987024889
280.0	200.0	0.783111572265625	-2.1181640625	2.258291994026203
280.0	220.0	1.34967041015625	-2.5834197998046875	2.914732934262457
280.0	240.0	1.763824462890625	-2.529998779296875	3.0841482712630857
280.0	260.0	2.081298828125	-2.498565673828125	3.251866423822893
280.0	280.0	2.047637939453125	-2.51983642578125	3.2469057183389025
280.0	300.0	1.65179443359375	-2.41668701171875	2.927251434957612
280.0	320.0	1.350250244140625	-2.4190673828125	2.7703903559587295
280.0	340.0	0.923492431640625	-2.47021484375	2.6371954128544117
280.0	360.0	0.4991455078125	-2.55145263671875	2.5998186081702817
280.0	380.0	0.05316162109375	-2.916107177734375	2.916591714654497
280.0	400.0	-0.2271728515625	-3.37628173828125	3.383915761471981
280.0	420.0	-0.396270751953125	-3.730438232421875	3.7514263840262596
280.0	440.0	-0.562347412109375	-3.914398193359375	3.9545856708486227
280.0	460.0	-0.6705322265625	-4.058013916015625	4.1130390721989665
280.0	480.0	-0.749420166015625	-4.20172119140625	4.268031344255012
280.0	500.0	-0.860504150390625	-4.2906494140625	4.376087269152018
280.0	520.0	-0.9444580078125	-4.396484375	4.49678505024871
280.0	540.0	-1.031158447265625	-4.2884521484375	4.410681304833242
280.0	560.0	-1.03839111328125	-4.25634765625	4.381181515870615
280.0	580.0	-1.834320068359375	-4.3603515625	4.730475225786742
280.0	600.0	-1.4417724609375	-4.0157470703125	4.266723844103483
280.0	620.0	-1.199676513671875	-3.6842041015625	3.8746075413422005
280.0	640.0	-1.081512451171875	-3.6036376953125	3.7624292446658694
280.0	660.0	-1.0662841796875	-3.6317138671875	3.785010906850049
280.0	680.0	-0.7821044921875	-3.4840087890625	3.5707148694574613
280.0	700.0	-0.455291748046875	-3.727783203125	3.755483748512362
280.0	720.0	-0.175262451171875	-4.124755859375	4.128477664495615
280.0	740.0	-0.041900634765625	-4.0894775390625	4.089692189601858
280.0	760.0	0.10858154296875	-4.0872802734375	4.088722292490014
280.0	780.0	0.435516357421875	-4.2587890625	4.280999740300348
280.0	800.0	0.670928955078125	-4.04248046875	4.097779154979858
300.0	0.0	-0.59423828125	1.826899528503418	1.9211145260366351
300.0	20.0	-0.8060302734375	2.1763153076171875	2.3207828678845903
300.0	40.0	-0.150482177734375	1.6757240295410156	1.6824672088920065
300.0	60.0	4.056243896484375	1.8121185302734375	4.442621761474536
300.0	80.0	7.264312744140625	1.3101959228515625	7.381521049278445
300.0	100.0	1.489044189453125	0.676971435546875	1.635708691268256
300.0	120.0	0.6256103515625	0.06768798828125	0.6292614526091023
300.0	140.0	0.2889404296875	-0.3152008056640625	0.42759574342978585
300.0	160.0	-0.026031494140625	-1.177398681640625	1.177686415908868
300.0	180.0	0.050994873046875	-2.0414276123046875	2.042064439080482
300.0	200.0	0.25152587890625	-2.659088134765625	2.6709576889593163
300.0	220.0	0.561187744140625	-2.7930450439453125	2.848865090115907
300.0	240.0	0.795623779296875	-2.504730224609375	2.62805835099877
300.0	260.0	1.137725830078125	-2.473602294921875	2.722706076290595
300.0	280.0	1.28436279296875	-2.462615966796875	2.777420599024461
300.0	300.0	1.046966552734375	-2.458465576171875	2.6721137610076804
300.0	320.0	0.78973388671875	-2.511260986328125	2.632510465940375
300.0	340.0	0.4793701171875	-2.578369140625	2.622552789664997
300.0	360.0	0.11181640625	-2.76031494140625	2.7625787743442274
300.0	380.0	-0.241668701171875	-3.002899169921875	3.012608037206896
300.0	400.0	-0.462310791015625	-3.393218994140625	3.4245680617686967
300.0	420.0	-0.63006591796875	-3.68035888671875	3.7339020603164568
300.0	440.0	-0.7703857421875	-3.849395751953125	3.9257281932044847
300.0	460.0	-0.90155029296875	-4.003692626953125	4.10394293111769
300.0	480.0	-1.078277587890625	-4.069671630859375	4.210096167496514
300.0	500.0	-1.119415283203125	-4.03436279296875	4.186785607307752
300.0	520.0	-1.30426025390625	-3.9998779296875	4.207150848534048
300.0	540.0	-1.470458984375	-3.859619140625	4.130243277993201
300.0	560.0	-1.44256591796875	-3.8426513671875	4.104505567962234
300.0	580.0	-1.874969482421875	-3.78076171875	4.220150439733021
300.0	600.0	-1.527679443359375	-3.972900390625	4.2564940967292655
300.0	620.0	-1.258880615234375	-3.5865478515625	3.801066415489272
300.0	640.0	-1.22125244140625	-3.542236328125	3.7468514422017334
300.0	660.0	-1.238494873046875	-3.5994873046875	3.806596696153912
300.0	680.0	-0.853851318359375	-3.4744873046875	3.5778658589022942
300.0	700.0	-0.44256591796875	-3.802734375	3.82840088268642
300.0	720.0	-0.194305419921875	-4.1466064453125	4.151156418218685
300.0	740.0	-0.118072509765625	-4.15185546875	4.1535340315148055
300.0	760.0	-0.0186767578125	-4.18994140625	4.189983032076695
300.0	780.0	0.21783447265625	-4.532470703125	4.5377023406305375
300.0	800.0	0.308380126953125	-4.419189453125	4.429936085917139
320.0	0.0	-0.60455322265625	2.1092143058776855	2.1941443861202807
320.0	20.0	-0.389373779296875	2.2067089080810547	2.240798104472648
320.0	40.0	0.34869384765625	1.634368896484375	1.6711520245593678
320.0	60.0	4.334808349609375	1.8375091552734375	4.70818471638028
320.0	80.0	3.08770751953125	1.1664657592773438	3.300693880646355
320.0	100.0	0.598052978515625	0.5911026000976562	0.8408743360060529
320.0	120.0	0.139892578125	-0.032989501953125	0.14372974867289814
320.0	140.0	-0.01019287109375	-0.3510284423828125	0.3511763972462234
320.0	160.0	-0.050048828125	-1.4132080078125	1.4140939709022384
320.0	180.0	0.09478759765625	-2.0380859375	2.0402889445626804
320.0	200.0	0.2794189453125	-2.746307373046875	2.7604853077405025
320.0	220.0	0.410858154296875	-3.0218658447265625	3.0496684420568108
320.0	240.0	0.392120361328125	-2.8081817626953125	2.835426456479281
320.0	260.0	0.22955322265625	-2.603546142578125	2.6136463415246722
320.0	280.0	0.099151611328125	-2.493377685546875	2.4953483373693652
320.0	300.0	-0.07977294921875	-2.452239990234375	2.4535371798959447
320.0	320.0	-0.246368408203125	-2.482696533203125	2.4948906726627036
320.0	340.0	-0.309906005859375	-2.526336669921875	2.545273797110963
320.0	360.0	-0.406524658203125	-2.725006103515625	2.755162529130464
320.0	380.0	-0.560699462890625	-2.96881103515625	3.0212948962574573
320.0	400.0	-0.625732421875	-3.34112548828125	3.3992147022846577
320.0	420.0	-0.720123291015625	-3.62176513671875	3.692663030905279
320.0	440.0	-0.8680419921875	-3.79791259765625	3.89584868798018
320.0	460.0	-0.99114990234375	-3.920074462890625	4.043434421815599
320.0	480.0	-1.14410400390625	-3.995697021484375	4.156268598064064
320.0	500.0	-1.097015380859375	-3.853607177734375	4.006710748996979
320.0	520.0	-1.14447021484375	-3.74560546875	3.916551084844216
320.0	540.0	-1.1663818359375	-3.623291015625	3.8064004480760794
320.0	560.0	-1.15478515625	-3.60498046875	3.785421104337575
320.0	580.0	-1.3084716796875	-3.0177001953125	3.289165943720889
320.0	600.0	-1.31976318359375	-3.66357421875	3.8940404359815246
320.0	620.0	-1.444610595703125	-3.29931640625	3.6017202170307665
320.0	640.0	-1.438446044921875	-3.27978515625	3.581356962843724
320.0	660.0	-1.51971435546875	-3.35400390625	3.682237624781711
320.0	680.0	-0.828155517578125	-3.26904296875	3.3723112983277366
320.0	700.0	-0.413421630859375	-3.6937255859375	3.716789763905372
320.0	720.0	-0.311309814453125	-4.013427734375	4.025483322487535
320.0	740.0	-0.233642578125	-4.076904296875	4.083593699205485
320.0	760.0	-0.22491455078125	-4.215087890625	4.221084277865895
320.0	780.0	-0.113433837890625	-4.647705078125	4.649089128937787
320.0	800.0	0.031036376953125	-4.532958984375	4.533065233450806
340.0	0.0	2.80133056640625	3.4315056800842285	4.429749899794827
340.0	20.0	3.060577392578125	3.5952796936035156	4.721564364826356
340.0	40.0	3.631439208984375	1.9392013549804688	4.116776970362513
340.0	60.0	4.867645263671875	1.78936767578125	5.186116764215595
340.0	80.0	1.0948486328125	0.9226913452148438	1.4318005612884004
340.0	100.0	-0.058746337890625	0.5480575561523438	0.5511970764356783
340.0	120.0	-0.217864990234375	-0.10382080078125	0.24133775635959723
340.0	140.0	-0.5509033203125	-0.5512847900390625	0.7793647336515492
340.0	160.0	-0.409088134765625	-1.627777099609375	1.6783954802187497
340.0	180.0	-0.166961669921875	-2.0182342529296875	2.0251285635538685
340.0	200.0	-0.037200927734375	-2.607177734375	2.6074431245273706
340.0	220.0	-0.022003173828125	-2.999114990234375	2.9991957029022043
340.0	240.0	-0.23370361328125	-3.187103271484375	3.195660282628164
340.0	260.0	-0.510223388671875	-2.837921142578125	2.883422327346402
340.0	280.0	-0.632659912109375	-2.638916015625	2.7136942167297273
340.0	300.0	-0.696044921875	-2.536651611328125	2.63041440281214
340.0	320.0	-0.7650146484375	-2.50537109375	2.6195670882269884
340.0	340.0	-0.7398681640625	-2.464080810546875	2.5727609957200763
340.0	360.0	-0.750518798828125	-2.55853271484375	2.666339835864915
340.0	380.0	-0.83392333984375	-2.74566650390625	2.8695143643844903
340.0	400.0	-0.803253173828125	-3.064300537109375	3.1678310313199725
340.0	420.0	-0.84002685546875	-3.461669921875	3.562134720349974
340.0	440.0	-0.983154296875	-3.661468505859375	3.791166573874572
340.0	460.0	-1.118621826171875	-3.75146484375	3.9146906983668983
340.0	480.0	-1.25262451171875	-3.84283447265625	4.041836828917501
340.0	500.0	-1.067840576171875	-3.660003662109375	3.8125988908844213
340.0	520.0	-1.09478759765625	-3.450439453125	3.619957500256528
340.0	540.0	-1.07049560546875	-3.4046630859375	3.56899027318279
340.0	560.0	-1.050384521484375	-3.377197265625	3.536773814356657
340.0	580.0	-1.21356201171875	-2.748779296875	3.0047496366944584
340.0	600.0	-1.28021240234375	-3.2589111328125	3.5013491066564626
340.0	620.0	-1.336334228515625	-2.822021484375	3.1224340551205447
340.0	640.0	-1.29217529296875	-2.81298828125	3.095580730365258
340.0	660.0	-1.267852783203125	-2.8726806640625	3.1400230695895335
340.0	680.0	-0.803253173828125	-2.85205078125	2.9630068039229496
340.0	700.0	-0.58355712890625	-3.3670654296875	3.4172603837714757
340.0	720.0	-0.506195068359375	-3.7357177734375	3.7698568580263343
340.0	740.0	-0.458740234375	-3.873779296875	3.900847169978824
340.0	760.0	-0.43463134765625	-4.0628662109375	4.08604775502479
340.0	780.0	-0.264251708984375	-4.4453125	4.453159798205922
340.0	800.0	-0.076416015625	-4.4425048828125	4.4431620543546355
360.0	0.0	3.68487548828125	3.7890243530273438	5.2853583522756775
360.0	20.0	3.8289794921875	3.4923248291015625	5.182414173293341
360.0	40.0	4.139007568359375	2.081340789794922	4.632856908452962
360.0	60.0	3.978271484375	1.6560440063476562	4.309190846823944
360.0	80.0	0.0330810546875	0.8156890869140625	0.8163596282827406
360.0	100.0	-0.491973876953125	0.49736785888671875	0.6995806477153635
360.0	120.0	-0.47186279296875	-0.26153564453125	0.5394954946509246
360.0	140.0	-0.71441650390625	-0.7982025146484375	1.071222757154047
360.0	160.0	-0.3690185546875	-1.6793365478515625	1.7194027842985642
360.0	180.0	-0.338409423828125	-2.035980224609375	2.0639128889408402
360.0	200.0	-0.350311279296875	-2.554229736328125	2.5781403255729614
360.0	220.0	-0.3909912109375	-3.2428131103515625	3.266299281403703
360.0	240.0	-0.5958251953125	-3.768310546875	3.815124118696342
360.0	260.0	-0.786834716796875	-3.275970458984375	3.369138067769725
360.0	280.0	-0.68695068359375	-2.640960693359375	2.7288412606011274
360.0	300.0	-0.700347900390625	-2.183868408203125	2.293418497773402
360.0	320.0	-0.759674072265625	-2.050689697265625	2.1868774383911
360.0	340.0	-0.778350830078125	-1.935028076171875	2.0857045980331765
360.0	360.0	-0.864013671875	-1.8349609375	2.0282014858829482
360.0	380.0	-0.9559326171875	-2.075653076171875	2.285200836080871
360.0	400.0	-0.993499755859375	-2.513458251953125	2.702686468905318
360.0	420.0	-0.950042724609375	-2.926116943359375	3.076482007878157
360.0	440.0	-0.922271728515625	-3.305023193359375	3.4312918048254946
360.0	460.0	-0.97027587890625	-3.458221435546875	3.5917587305473604
360.0	480.0	-1.02105712890625	-3.512481689453125	3.657879888573947
360.0	500.0	-0.927032470703125	-3.428741455078125	3.5518526387660283
360.0	520.0	-1.01348876953125	-3.1929931640625	3.3499798255684796
360.0	540.0	-1.11572265625	-3.12744140625	3.3205009855737933
360.0	560.0	-1.166290283203125	-3.0919189453125	3.3045719524737827
360.0	580.0	-1.324371337890625	-2.6044921875	2.921872515250236
360.0	600.0	-1.5877685546875	-2.8759765625	3.28515603454444
360.0	620.0	-1.440460205078125	-2.129150390625	2.570643302426905
360.0	640.0	-1.297943115234375	-2.111328125	2.4783790633800007
360.0	660.0	-1.246124267578125	-2.17236328125	2.5043937222350614
360.0	680.0	-0.96685791015625	-2.2020263671875	2.404939571012272
360.0	700.0	-0.796783447265625	-2.983642578125	3.088201239530366
360.0	720.0	-0.794036865234375	-3.4580078125	3.5480012083794827
360.0	740.0	-0.742431640625	-3.653564453125	3.7282352332088315
360.0	760.0	-0.70977783203125	-3.53564453125	3.6061845241475114
360.0	780.0	-0.595062255859375	-3.6424560546875	3.6907431770143635
360.0	800.0	-1.1593017578125	-3.02490234375	3.2394466741854844
380.0	0.0	2.846527099609375	4.246610641479492	5.112378944203709
380.0	20.0	3.009735107421875	3.7446556091308594	4.804263840365449
380.0	40.0	3.191741943359375	2.4765701293945312	4.039878245542646
380.0	60.0	0.087249755859375	1.4306869506835938	1.4333449238595155
380.0	80.0	-0.650421142578125	0.7408370971679688	0.9858434293805969
380.0	100.0	-0.9378662109375	0.38196563720703125	1.0126651853526103
380.0	120.0	-0.717864990234375	-0.31499481201171875	0.7839335914466845
380.0	140.0	-0.851409912109375	-0.954742431640625	1.2792309991604907
380.0	160.0	-0.58367919921875	-1.7161865234375	1.8127265626202795
380.0	180.0	-0.456390380859375	-2.19244384765625	2.2394423870389493
380.0	200.0	-0.514984130859375	-2.6273193359375	2.677314988571209
380.0	220.0	-0.4859619140625	-3.4501953125	3.4842512361074456
380.0	240.0	-0.658843994140625	-4.0013427734375	4.0552212515663895
380.0	260.0	-0.83636474609375	-3.62750244140625	3.72267107745457
380.0	280.0	-0.610595703125	-2.3509521484375	2.428951032218972
380.0	300.0	-0.724151611328125	-1.534088134765625	1.6964144427049053
380.0	320.0	-0.72052001953125	-1.348175048828125	1.5286350319248967
380.0	340.0	-0.532379150390625	-1.286895751953125	1.3926694640745314
380.0	360.0	-0.488739013671875	-1.295989990234375	1.3850833470490693
380.0	380.0	-0.6671142578125	-1.434356689453125	1.5819040886082985
380.0	400.0	-0.844390869140625	-1.9559326171875	2.1304150635183756
380.0	420.0	-0.815185546875	-2.3736572265625	2.509736262049515
380.0	440.0	-0.798492431640625	-2.71917724609375	2.833992776818838
380.0	460.0	-0.685546875	-2.921234130859375	3.0005971680850454
380.0	480.0	-0.71197509765625	-2.99566650390625	3.079111290991042
380.0	500.0	-0.6986083984375	-2.91168212890625	2.994319040142423
380.0	520.0	-0.836944580078125	-2.703369140625	2.829961296662147
380.0	540.0	-0.988800048828125	-2.6689453125	2.8462246253024768
380.0	560.0	-1.150177001953125	-2.6248779296875	2.8658142440818484
380.0	580.0	-1.492095947265625	-2.485595703125	2.8990578323379417
380.0	600.0	-1.62237548828125	-2.1890869140625	2.7247392062903018
380.0	620.0	-1.0087890625	-1.314697265625	1.6571313384464976
380.0	640.0	-0.66302490234375	-1.25927734375	1.423158968495788
380.0	660.0	-0.499725341796875	-1.291748046875	1.3850409502391547
380.0	680.0	-0.473236083984375	-1.3463134765625	1.4270642481537654
380.0	700.0	-0.87945556640625	-2.578369140625	2.7242300781340476
380.0	720.0	-0.838104248046875	-3.1568603515625	3.266218916401889
380.0	740.0	-0.63336181640625	-3.306640625	3.3667520570101113
380.0	760.0	-0.830963134765625	-2.6134033203125	2.742330513625211
380.0	780.0	-1.111358642578125	-2.4326171875	2.674461518390852
380.0	800.0	-3.032684326171875	-1.59521484375	3.426643345889516
400.0	0.0	2.893707275390625	3.6232619285583496	4.63697841256448
400.0	20.0	1.04693603515625	2.902555465698242	3.0855961001342074
400.0	40.0	0.06719970703125	2.1900100708007812	2.191040828198765
400.0	60.0	-0.804901123046875	1.2878952026367188	1.5187296898582037
400.0	80.0	-1.005401611328125	0.7207870483398438	1.2370797747581417
400.0	100.0	-1.211090087890625	0.33092498779296875	1.25548817140294
400.0	120.0	-1.13177490234375	-0.325958251953125	1.1777789315451104
400.0	140.0	-0.972137451171875	-1.2983245849609375	1.6219426475325631
400.0	160.0	-0.7584228515625	-1.8294219970703125	1.980401490894441
400.0	180.0	-0.510498046875	-2.3857879638671875	2.4397935290505077
400.0	200.0	-0.776031494140625	-2.6956329345703125	2.805113508904459
400.0	220.0	-0.702362060546875	-3.550048828125	3.6188615815152887
400.0	240.0	-0.928741455078125	-3.95892333984375	4.066403165100605
400.0	260.0	-0.80291748046875	-3.224365234375	3.322831269427991
400.0	280.0	-2.346466064453125	-0.41094970703125	2.3821802310780784
400.0	300.0	-1.956207275390625	-0.65374755859375	2.0625549143376767
400.0	320.0	-1.649658203125	-0.63568115234375	1.7678978235697564
400.0	340.0	-1.4373779296875	-0.742889404296875	1.6180049381164723
400.0	360.0	-1.029052734375	-1.008880615234375	1.441107083432857
400.0	380.0	-0.489959716796875	-1.357818603515625	1.443513728419926
400.0	400.0	-0.82391357421875	-1.703460693359375	1.8922504885987792
400.0	420.0	-0.8690185546875	-2.148223876953125	2.317338791351551
400.0	440.0	-0.8011474609375	-2.35894775390625	2.4912791412898607
400.0	460.0	-0.651275634765625	-2.516876220703125	2.5997741945754083
400.0	480.0	-0.651519775390625	-2.628875732421875	2.7084064750774948
400.0	500.0	-0.76348876953125	-2.60833740234375	2.717782019527262
400.0	520.0	-0.92962646484375	-2.5125732421875	2.6790352109471227
400.0	540.0	-1.2203369140625	-2.4722900390625	2.7570709495896626
400.0	560.0	-1.528656005859375	-2.3897705078125	2.836863102840945
400.0	580.0	-1.762176513671875	-2.291259765625	2.8905254503132634
400.0	600.0	-2.150421142578125	-1.3922119140625	2.5617503984784658
400.0	620.0	-1.974884033203125	-0.804931640625	2.132623241615803
400.0	640.0	-1.7044677734375	-0.6932373046875	1.840051181705927
400.0	660.0	-1.22467041015625	-0.7117919921875	1.4164976010055674
400.0	680.0	-0.932586669921875	-0.7940673828125	1.2248513809285866
400.0	700.0	-1.028350830078125	-2.1590576171875	2.391450443571377
400.0	720.0	-0.910308837890625	-2.7950439453125	2.9395463657799046
400.0	740.0	-0.338165283203125	-2.7274169921875	2.748301149444318
400.0	760.0	-1.01708984375	-1.933837890625	2.1849944479280374
400.0	780.0	-1.536224365234375	-1.7354736328125	2.3177260473419143
400.0	800.0	-2.263946533203125	-1.50341796875	2.717668024973401
420.0	0.0	0.477294921875	2.9463953971862793	2.9848042279198403
420.0	20.0	-0.15655517578125	2.650880813598633	2.655499691389409
420.0	40.0	-0.709930419921875	2.2022705078125	2.3138704783784196
420.0	60.0	-1.27825927734375	1.2472152709960938	1.7859150910167105
420.0	80.0	-1.23846435546875	0.7472000122070312	1.4464099757706368
420.0	100.0	-1.383026123046875	0.200531005859375	1.3974884405035495
420.0	120.0	-1.23724365234375	-0.5179443359375	1.3412822933277841
420.0	140.0	-0.91583251953125	-1.51605224609375	1.7712040020045297
420.0	160.0	-0.793548583984375	-1.8952178955078125	2.0546460100456887
420.0	180.0	-0.415191650390625	-2.58392333984375	2.6170678120261557
420.0	200.0	-0.66888427734375	-2.9513702392578125	3.026217517901578
420.0	220.0	-0.53961181640625	-3.770782470703125	3.8091969434209116
420.0	240.0	-0.659454345703125	-3.731414794921875	3.7892395550860325
420.0	260.0	-1.603240966796875	-1.08056640625	1.9333921888566268
420.0	280.0	-2.343170166015625	0.165679931640625	2.3490202780423446
420.0	300.0	-2.02337646484375	-0.17462158203125	2.030897588603297
420.0	320.0	-1.8912353515625	-0.218994140625	1.90387226163622
420.0	340.0	-1.844268798828125	-0.672607421875	1.9630914768019012
420.0	360.0	-1.503509521484375	-0.974639892578125	1.7917767163904306
420.0	380.0	-0.612457275390625	-1.361663818359375	1.4930613746286323
420.0	400.0	-0.867279052734375	-1.58349609375	1.8054453285085492
420.0	420.0	-0.948333740234375	-1.7884521484375	2.02432654730348
420.0	440.0	-0.781280517578125	-1.8863525390625	2.0417456131395713
420.0	460.0	-0.54638671875	-1.973114013671875	2.0473683980599895
420.0	480.0	-0.38970947265625	-2.08245849609375	2.118609652822118
420.0	500.0	-0.461944580078125	-2.252471923828125	2.2993526399179247
420.0	520.0	-0.929412841796875	-2.2982177734375	2.479034724371759
420.0	540.0	-1.415802001953125	-2.30322265625	2.7035772437638586
420.0	560.0	-1.88818359375	-2.2529296875	2.9395457915340444
420.0	580.0	-2.27496337890625	-2.174560546875	3.1470894406403263
420.0	600.0	-2.6064453125	-0.85595703125	2.7433956343188157
420.0	620.0	-2.505218505859375	-0.2679443359375	2.519506683710378
420.0	640.0	-2.160858154296875	-0.0924072265625	2.1628331092602293
420.0	660.0	-1.749176025390625	-0.1005859375	1.7520657232604313
420.0	680.0	-1.38916015625	-0.223876953125	1.4070845141117352
420.0	700.0	-0.973724365234375	-1.51025390625	1.7969435163060832
420.0	720.0	-0.338653564453125	-2.0167236328125	2.044959766807468
420.0	740.0	-0.162261962890625	-2.1263427734375	2.1325249200773713
420.0	760.0	-0.9373779296875	-1.7579345703125	1.9922377710918489
420.0	780.0	-1.082977294921875	-1.7054443359375	2.0202426102568976
420.0	800.0	-1.5955810546875	-1.5859375	2.2496836790944466
440.0	0.0	-1.004180908203125	2.777958393096924	2.9538842445460345
440.0	20.0	-1.172332763671875	2.5634593963623047	2.8188097107780665
440.0	40.0	-1.359161376953125	2.24664306640625	2.625780782249804
440.0	60.0	-1.71063232421875	1.2259407043457031	2.104564933480001
440.0	80.0	-1.455108642578125	0.7403564453125	1.632626358914162
440.0	100.0	-1.44256591796875	-0.008148193359375	1.4425889299242678
440.0	120.0	-1.265869140625	-0.7178573608398438	1.4552470139803144
440.0	140.0	-1.096099853515625	-1.5932464599609375	1.9338741352670896
440.0	160.0	-1.05712890625	-1.90496826171875	2.1786292944383807
440.0	180.0	-0.69000244140625	-2.6846466064453125	2.771900209359081
440.0	200.0	-0.58514404296875	-3.2284393310546875	3.281038565046539
440.0	220.0	-0.251556396484375	-3.9292449951171875	3.9372892771887704
440.0	240.0	-0.482757568359375	-3.5836639404296875	3.6160340302248666
440.0	260.0	-1.706329345703125	-0.527862548828125	1.786112736213193
440.0	280.0	-2.0260009765625	0.224700927734375	2.0384235241864954
440.0	300.0	-2.049652099609375	-0.06365966796875	2.050640456725413
440.0	320.0	-2.1474609375	-0.182861328125	2.1552324105330305
440.0	340.0	-2.06781005859375	-0.77105712890625	2.206890920380669
440.0	360.0	-1.801422119140625	-1.061859130859375	2.0910921704024736
440.0	380.0	-0.9490966796875	-1.39599609375	1.6880727475909016
440.0	400.0	-0.88946533203125	-1.336456298828125	1.605385939754934
440.0	420.0	-1.081756591796875	-1.455810546875	1.8137203952893284
440.0	440.0	-1.11322021484375	-1.450927734375	1.8287838956845983
440.0	460.0	-0.91204833984375	-1.43609619140625	1.701236152091554
440.0	480.0	-0.85211181640625	-1.576873779296875	1.7923798323718019
440.0	500.0	-0.880157470703125	-1.83624267578125	2.0362868996275565
440.0	520.0	-1.178375244140625	-1.9698486328125	2.2954023290475143
440.0	540.0	-1.606231689453125	-2.0316162109375	2.5898734850852243
440.0	560.0	-2.25836181640625	-1.9544677734375	2.98666073922156
440.0	580.0	-2.57470703125	-1.7813720703125	3.130878910091802
440.0	600.0	-2.684417724609375	0.1585693359375	2.68909701470524
440.0	620.0	-2.71917724609375	0.51708984375	2.767906573962241
440.0	640.0	-2.513031005859375	0.7474365234375	2.6218287878843114
440.0	660.0	-2.151580810546875	0.7406005859375	2.2754756013204176
440.0	680.0	-1.519317626953125	0.505615234375	1.6012410239569062
440.0	700.0	-0.81744384765625	-0.9134521484375	1.2258096392002058
440.0	720.0	0.162506103515625	-1.2537841796875	1.2642717282746174
440.0	740.0	-0.054290771484375	-1.7733154296875	1.7741463020382877
440.0	760.0	-0.704681396484375	-1.69189453125	1.8327801219526652
440.0	780.0	-0.7215576171875	-1.6849365234375	1.832936573625763
440.0	800.0	-1.15704345703125	-1.620849609375	1.9914575108874193
460.0	0.0	-1.4976806640625	2.429737091064453	2.8542371490822274
460.0	20.0	-1.585479736328125	2.382488250732422	2.8618169506775124
460.0	40.0	-1.694915771484375	2.2572708129882812	2.822766549963927
460.0	60.0	-2.250213623046875	1.3845138549804688	2.6420333010729866
460.0	80.0	-2.19146728515625	0.8078079223632812	2.335611804504975
460.0	100.0	-1.893768310546875	-0.13787078857421875	1.8987803370515617
460.0	120.0	-1.46844482421875	-0.9741134643554688	1.7621654982473833
460.0	140.0	-1.3057861328125	-1.6693878173828125	2.11941810633758
460.0	160.0	-1.139556884765625	-1.9308013916015625	2.2420044396537815
460.0	180.0	-0.925872802734375	-2.7106475830078125	2.8644110679351353
460.0	200.0	-0.602691650390625	-3.33087158203125	3.3849583042386118
460.0	220.0	-0.18121337890625	-3.9719085693359375	3.9760402377062123
460.0	240.0	-0.318359375	-3.4680023193359375	3.482584209831807
460.0	260.0	-1.438934326171875	-0.26995849609375	1.4640387920574056
460.0	280.0	-2.041748046875	0.22454833984375	2.054058675852387
460.0	300.0	-2.349822998046875	0.042449951171875	2.3502063995539837
460.0	320.0	-2.577880859375	-0.085357666015625	2.5792936351411453
460.0	340.0	-2.793670654296875	-0.62432861328125	2.862583089106973
460.0	360.0	-2.528656005859375	-0.9923095703125	2.7163908922138704
460.0	380.0	-1.37481689453125	-1.32421875	1.9088417407789764
460.0	400.0	-1.21063232421875	-0.94390869140625	1.5351202696061153
460.0	420.0	-1.408966064453125	-1.024658203125	1.7421566531204595
460.0	440.0	-1.57330322265625	-1.014801025390625	1.8721923382907018
460.0	460.0	-1.6717529296875	-0.972381591796875	1.9339813385821911
460.0	480.0	-1.844207763671875	-1.2152099609375	2.208582695927263
460.0	500.0	-1.875579833984375	-1.5047607421875	2.404600716309785
460.0	520.0	-2.03265380859375	-1.60791015625	2.591728491984177
460.0	540.0	-2.294921875	-1.6986083984375	2.855159698439988
460.0	560.0	-2.568450927734375	-1.5985107421875	3.02525647855986
460.0	580.0	-2.80474853515625	-1.3460693359375	3.111031501385409
460.0	600.0	-2.743255615234375	0.5692138671875	2.8016880263715085
460.0	620.0	-2.667236328125	1.312744140625	2.9727843528946063
460.0	640.0	-2.477142333984375	1.6605224609375	2.982208742877582
460.0	660.0	-2.308074951171875	1.7861328125	2.9184722722883993
460.0	680.0	-1.76617431640625	1.271484375	2.176245443832617
460.0	700.0	-0.94854736328125	-0.3250732421875	1.0027037015859195
460.0	720.0	0.04461669921875	-0.8740234375	0.875161481755506
460.0	740.0	0.057403564453125	-1.665771484375	1.6667602729153388
460.0	760.0	0.232025146484375	-1.6962890625	1.7120841837241019
460.0	780.0	0.461395263671875	-1.7315673828125	1.7919852651623478
460.0	800.0	0.175048828125	-1.7034912109375	1.7124615026239993
480.0	0.0	-1.626007080078125	2.303201198577881	2.8193323297537622
480.0	20.0	-1.671783447265625	2.2854671478271484	2.831646160513085
480.0	40.0	-1.797454833984375	2.2425193786621094	2.8739758252095458
480.0	60.0	-2.29473876953125	1.7433624267578125	2.881863732278243
480.0	80.0	-2.740570068359375	0.995697021484375	2.915842392548021
480.0	100.0	-3.305572509765625	-0.3061676025390625	3.3197211054790023
480.0	120.0	-2.49835205078125	-1.0546798706054688	2.7118467137917746
480.0	140.0	-1.8927001953125	-1.5840911865234375	2.468128626420675
480.0	160.0	-1.422149658203125	-1.8188018798828125	2.3087983733086173
480.0	180.0	-1.24884033203125	-2.831573486328125	3.0947391785713276
480.0	200.0	-0.780853271484375	-3.36102294921875	3.4505372185737913
480.0	220.0	-0.41046142578125	-3.731201171875	3.7537102667968063
480.0	240.0	-0.227996826171875	-3.2911529541015625	3.299040818182747
480.0	260.0	-0.451904296875	-0.0224609375	0.4524621390210092
480.0	280.0	-1.36932373046875	0.271697998046875	1.3960183669878894
480.0	300.0	-2.00823974609375	0.070587158203125	2.0094798890991377
480.0	320.0	-2.424835205078125	-0.040252685546875	2.42516928285017
480.0	340.0	-2.85467529296875	-0.56689453125	2.910419289011014
480.0	360.0	-2.633209228515625	-0.8477783203125	2.7663186587108393
480.0	380.0	-1.640045166015625	-1.084228515625	1.966036525770976
480.0	400.0	-1.656036376953125	-0.559051513671875	1.7478544209203601
480.0	420.0	-1.702880859375	-0.697265625	1.8401039571264388
480.0	440.0	-1.885711669921875	-0.663055419921875	1.9988874385435815
480.0	460.0	-2.050872802734375	-0.692138671875	2.164517312035281
480.0	480.0	-2.473236083984375	-0.972076416015625	2.65741025919901
480.0	500.0	-2.72857666015625	-1.21490478515625	2.986825108262114
480.0	520.0	-2.867919921875	-1.400390625	3.1915605243948293
480.0	540.0	-3.10345458984375	-1.46875	3.433461366277803
480.0	560.0	-3.179412841796875	-1.300537109375	3.4351219470994563
480.0	580.0	-3.396392822265625	-1.0101318359375	3.5434235605007656
480.0	600.0	-3.438568115234375	0.6875	3.5066232950099563
480.0	620.0	-3.031341552734375	1.5345458984375	3.3976260423633153
480.0	640.0	-2.691680908203125	1.9892578125	3.3469826345796125
480.0	660.0	-2.56060791015625	2.0970458984375	3.3097302563363526
480.0	680.0	-2.145111083984375	0.8265380859375	2.298840309838386
480.0	700.0	-1.157318115234375	-0.794189453125	1.4036103830139732
480.0	720.0	-0.48455810546875	-0.79443359375	0.9305489199682112
480.0	740.0	2.9432373046875	-2.482421875	3.850332998220109
480.0	760.0	4.162353515625	-2.054443359375	4.6417587513695535
480.0	780.0	4.3419189453125	-2.0447998046875	4.799319365171862
480.0	800.0	4.353851318359375	-2.039306640625	4.807784612155259
500.0	0.0	-1.656585693359375	2.284492015838623	2.821910687791762
500.0	20.0	-1.54541015625	2.2528953552246094	2.7320011040688232
500.0	40.0	-1.541961669921875	2.2466888427734375	2.7249323932440794
500.0	60.0	-1.5748291015625	2.1680679321289062	2.6796651390526134
500.0	80.0	-1.813995361328125	1.769287109375	2.533960545533513
500.0	100.0	-2.417633056640625	-0.07756805419921875	2.418877094768096
500.0	120.0	-2.782135009765625	-1.0038223266601562	2.957690733674666
500.0	140.0	-2.958892822265625	-1.491363525390625	3.3134893840965582
500.0	160.0	-2.2373046875	-1.7431793212890625	2.8362310221276528
500.0	180.0	-1.896392822265625	-2.889862060546875	3.456531276486416
500.0	200.0	-1.49176025390625	-3.2369232177734375	3.5641297076418508
500.0	220.0	-1.1002197265625	-3.5038299560546875	3.6725070194164986
500.0	240.0	-0.528076171875	-3.1835479736328125	3.227048518960281
500.0	260.0	-0.035919189453125	0.12384033203125	0.12894423604248362
500.0	280.0	-0.617828369140625	0.683868408203125	0.9216224245607527
500.0	300.0	-1.42633056640625	0.2266845703125	1.4442315531390861
500.0	320.0	-2.03302001953125	0.011932373046875	2.0330550364762323
500.0	340.0	-2.424591064453125	-0.41302490234375	2.459518530074942
500.0	360.0	-2.257568359375	-0.730499267578125	2.372813536117684
500.0	380.0	-2.1004638671875	-0.802154541015625	2.248421749813023
500.0	400.0	-2.14801025390625	-0.2181396484375	2.159058349629956
500.0	420.0	-2.063140869140625	-0.40948486328125	2.103384914649432
500.0	440.0	-2.2042236328125	-0.421142578125	2.2440951170926127
500.0	460.0	-2.44720458984375	-0.500030517578125	2.497767167504162
500.0	480.0	-3.0186767578125	-0.74603271484375	3.109497415945947
500.0	500.0	-3.514739990234375	-0.924285888671875	3.6342401685841694
500.0	520.0	-3.887542724609375	-1.1060791015625	4.041831195705306
500.0	540.0	-4.132904052734375	-1.1446533203125	4.288487744276606
500.0	560.0	-4.201202392578125	-0.8741455078125	4.291180713071046
500.0	580.0	-4.373809814453125	-0.4443359375	4.39632195344705
500.0	600.0	-3.95263671875	0.5931396484375	3.9968927522463407
500.0	620.0	-3.4686279296875	1.378662109375	3.732571355839633
500.0	640.0	-3.2325439453125	1.78173828125	3.69106104816057
500.0	660.0	-3.09906005859375	1.6641845703125	3.5176247001118948
500.0	680.0	-2.39691162109375	0.4296875	2.435121489164456
500.0	700.0	-1.859527587890625	-0.396484375	1.9013265657812355
500.0	720.0	-1.67059326171875	-0.27783203125	1.6935384506082503
500.0	740.0	2.639862060546875	-2.580322265625	3.691467823670542
500.0	760.0	4.340850830078125	-1.9732666015625	4.768308611009984
500.0	780.0	4.454864501953125	-1.9471435546875	4.861808897244228
500.0	800.0	4.45361328125	-1.9364013671875	4.8563691698399545
520.0	0.0	-1.610595703125	2.180013656616211	2.7104387213065517
520.0	20.0	-1.5009765625	2.151365280151367	2.6232238199999416
520.0	40.0	-1.37982177734375	2.147144317626953	2.5522807169176707
520.0	60.0	-1.3726806640625	2.2445907592773438	2.631052998729655
520.0	80.0	-1.43450927734375	2.1472549438476562	2.5823478969076743
520.0	100.0	-1.7086181640625	1.3411788940429688	2.172127265238073
520.0	120.0	-2.41448974609375	-0.33685302734375	2.4378742166121925
520.0	140.0	-3.3984375	-1.173614501953125	3.5953787617719684
520.0	160.0	-3.9202880859375	-1.8121490478515625	4.318858975281878
520.0	180.0	-3.3118896484375	-3.035858154296875	4.49277728987742
520.0	200.0	-2.6929931640625	-3.1475830078125	4.1424015948188
520.0	220.0	-2.34503173828125	-3.3199005126953125	4.064592632446821
520.0	240.0	-1.60345458984375	-3.1028594970703125	3.492678582442195
520.0	260.0	-1.66705322265625	-1.542694091796875	2.271336942867256
520.0	280.0	-0.83892822265625	0.630889892578125	1.049677388213356
520.0	300.0	-1.1693115234375	0.57318115234375	1.3022388691195776
520.0	320.0	-1.417236328125	0.727569580078125	1.5930838972296129
520.0	340.0	-2.07537841796875	0.816741943359375	2.2303055799179
520.0	360.0	-2.5740966796875	0.293914794921875	2.5908221905511346
520.0	380.0	-2.4935302734375	-0.000823974609375	2.493530409576641
520.0	400.0	-2.38031005859375	0.0897216796875	2.382000410337607
520.0	420.0	-2.29852294921875	-0.209747314453125	2.3080731539545183
520.0	440.0	-2.4732666015625	-0.22052001953125	2.483078082022106
520.0	460.0	-2.893310546875	-0.32342529296875	2.91133128324312
520.0	480.0	-3.6724853515625	-0.5438232421875	3.7125318013701194
520.0	500.0	-4.307373046875	-0.598175048828125	4.348709688400199
520.0	520.0	-5.09136962890625	-0.7088623046875	5.140479594858426
520.0	540.0	-8.559417724609375	1.6881103515625	8.724296438304329
520.0	560.0	-8.547149658203125	3.322509765625	9.170214742436258
520.0	580.0	-6.04248046875	2.97265625	6.734111329335837
520.0	600.0	-5.4212646484375	4.5322265625	7.0662003935799005
520.0	620.0	-5.0126953125	4.823486328125	6.956517422789098
520.0	640.0	-4.3238525390625	3.3800048828125	5.488181282300501
520.0	660.0	-3.246826171875	1.5753173828125	3.608809366946901
520.0	680.0	-2.75848388671875	0.6719970703125	2.8391571664484454
520.0	700.0	-2.5689697265625	0.397705078125	2.599572038848129
520.0	720.0	-2.1180419921875	0.1671142578125	2.124624450540334
520.0	740.0	2.17144775390625	-2.7733154296875	3.5222810535911613
520.0	760.0	4.3929443359375	-1.90673828125	4.7889049700144986
520.0	780.0	4.4931640625	-1.864013671875	4.864470193297357
520.0	800.0	4.487548828125	-1.853759765625	4.855359899477701
540.0	0.0	-1.42291259765625	2.009420394897461	2.462204415559099
540.0	20.0	-1.40447998046875	2.021799087524414	2.461754570596357
540.0	40.0	-1.26190185546875	2.0129013061523438	2.3757457694680393
540.0	60.0	-1.13763427734375	2.1352081298828125	2.4193646907618316
540.0	80.0	-1.1207275390625	2.1465911865234375	2.421545774680542
540.0	100.0	-1.31646728515625	1.6407012939453125	2.1035652708771577
540.0	120.0	-1.66632080078125	0.986663818359375	1.9365253681725338
540.0	140.0	-2.46502685546875	-0.230224609375	2.4757545857665346
540.0	160.0	-3.91650390625	-1.7677154541015625	4.296954825727285
540.0	180.0	-3.89630126953125	-3.1667633056640625	5.020911612152838
540.0	200.0	-3.46038818359375	-3.0579833984375	4.617959381185007
540.0	220.0	-3.1107177734375	-3.1558685302734375	4.431260683637353
540.0	240.0	-2.978759765625	-3.1743927001953125	4.353134360016883
540.0	260.0	-3.16473388671875	-2.724700927734375	4.176067015667077
540.0	280.0	-2.7801513671875	-1.897247314453125	3.365826643883211
540.0	300.0	-0.427734375	1.0343017578125	1.1192572634433373
540.0	320.0	-0.35137939453125	1.39739990234375	1.4409004011282216
540.0	340.0	-0.8968505859375	1.620697021484375	1.8522958211216591
540.0	360.0	-1.99383544921875	1.2125244140625	2.3335799221922833
540.0	380.0	-2.8221435546875	0.6943359375	2.906302915624626
540.0	400.0	-2.8895263671875	0.49322509765625	2.9313194339119386
540.0	420.0	-2.83099365234375	0.0687255859375	2.8318277252991675
540.0	440.0	-2.99151611328125	0.01995849609375	2.991582691083046
540.0	460.0	-3.6619873046875	-0.083343505859375	3.662935593163133
540.0	480.0	-4.63348388671875	-0.289703369140625	4.642531741471858
540.0	500.0	-5.61395263671875	-0.3919677734375	5.627619651569832
540.0	520.0	-11.917236328125	3.7393798828125	12.490135451962283
540.0	540.0	-11.1236572265625	3.9149169921875	11.792469001433693
540.0	560.0	-4.08465576171875	5.981201171875	7.242870988094504
540.0	580.0	-3.70477294921875	5.377197265625	6.529899925627342
540.0	600.0	-2.9154052734375	2.6104736328125	3.91333112526866
540.0	620.0	-2.672607421875	1.6693115234375	3.1511000291553044
540.0	640.0	-2.79913330078125	1.60986328125	3.22905667647063
540.0	660.0	-2.913330078125	1.38525390625	3.2258984064735676
540.0	680.0	-2.95831298828125	1.1041259765625	3.1576430939473883
540.0	700.0	-3.13330078125	1.2659912109375	3.3793945510923784
540.0	720.0	-2.5899658203125	0.9310302734375	2.752224613007468
540.0	740.0	2.031982421875	-2.9005126953125	3.5414582389854568
540.0	760.0	4.43328857421875	-1.8218994140625	4.79305383417084
540.0	780.0	4.52264404296875	-1.7408447265625	4.8461169508588195
540.0	800.0	4.498291015625	-1.7498779296875	4.8266649800933985
560.0	0.0	-1.08709716796875	1.8542890548706055	2.1494576412710718
560.0	20.0	-1.18548583984375	1.8930435180664062	2.2336048078752153
560.0	40.0	-1.119140625	1.8996925354003906	2.2048372882327065
560.0	60.0	-1.067626953125	1.9366683959960938	2.2114501547828413
560.0	80.0	-1.0379638671875	2.0043411254882812	2.2571558069638127
560.0	100.0	-1.1436767578125	1.7533493041992188	2.0933777272380625
560.0	120.0	-1.2823486328125	1.5635986328125	2.022191558831459
560.0	140.0	-1.41094970703125	1.4127960205078125	1.9966901791049811
560.0	160.0	-1.591796875	1.263763427734375	2.0324653238219597
560.0	180.0	-1.56390380859375	-1.4626312255859375	2.1412812110026693
560.0	200.0	-1.5113525390625	-1.7493133544921875	2.311770687056866
560.0	220.0	-1.596923828125	-2.09539794921875	2.6345508684448564
560.0	240.0	-1.7266845703125	-2.3022308349609375	2.877795410170813
560.0	260.0	-1.8583984375	-2.08758544921875	2.7949343033946774
560.0	280.0	-2.14208984375	-2.4310302734375	3.2401322641315904
560.0	300.0	-1.445068359375	1.359100341796875	1.9837782896128127
560.0	320.0	-1.05999755859375	1.56927490234375	1.893731380991163
560.0	340.0	-1.22119140625	1.83056640625	2.200518533980092
560.0	360.0	-2.111572265625	1.61456298828125	2.6581104333876677
560.0	380.0	-2.9989013671875	1.2060546875	3.232333107734996
560.0	400.0	-3.18096923828125	0.884765625	3.3017231116605217
560.0	420.0	-2.95770263671875	0.353759765625	2.978783452859254
560.0	440.0	-3.0330810546875	0.19525146484375	3.039359113173017
560.0	460.0	-3.31640625	-0.0703125	3.317151528449569
560.0	480.0	-3.2974853515625	0.00262451171875	3.297486396003936
560.0	500.0	-3.73492431640625	-0.07379150390625	3.7356532006238803
560.0	520.0	-3.998046875	7.228515625	8.260497379429788
560.0	540.0	-3.30023193359375	7.6346435546875	8.31741023532225
560.0	560.0	-3.79901123046875	7.7611083984375	8.641023660511802
560.0	580.0	-4.00457763671875	7.723876953125	8.700282595153071
560.0	600.0	-4.73602294921875	7.7548828125	9.086700215762297
560.0	620.0	-4.9962158203125	7.3897705078125	8.920251155728538
560.0	640.0	-5.7789306640625	7.4451904296875	9.424802393384818
560.0	660.0	-6.1917724609375	7.614013671875	9.813829548322278
560.0	680.0	-6.32330322265625	7.3238525390625	9.675896840065377
560.0	700.0	-6.4658203125	7.3760986328125	9.808856373426824
560.0	720.0	-6.5133056640625	7.3382568359375	9.811888914153691
560.0	740.0	-6.4007568359375	7.4085693359375	9.79063775645867
560.0	760.0	-0.398681640625	-0.5672607421875	0.6933482531877866
560.0	780.0	4.76776123046875	-0.2520751953125	4.774420284689307
560.0	800.0	4.36669921875	-2.1370849609375	4.861604076567434
580.0	0.0	-1.11236572265625	1.7909941673278809	2.1083210401509183
580.0	20.0	-1.0849609375	1.8037872314453125	2.104943850136156
580.0	40.0	-1.045166015625	1.8230628967285156	2.1014115079264233
580.0	60.0	-0.964111328125	1.8314590454101562	2.069722901268098
580.0	80.0	-0.93597412109375	1.9003753662109375	2.118365900371929
580.0	100.0	-1.011962890625	1.8412551879882812	2.1010210754049723
580.0	120.0	-1.0860595703125	1.74713134765625	2.0571809196642175
580.0	140.0	-1.2030029296875	1.7457427978515625	2.1201023477859056
580.0	160.0	-1.42041015625	1.838775634765625	2.3235018500069837
580.0	180.0	-1.53155517578125	1.0972442626953125	1.8840398691323164
580.0	200.0	-1.56378173828125	-0.664703369140625	1.6991891872092484
580.0	220.0	-1.67333984375	-0.9693756103515625	1.9338446955807331
580.0	240.0	-1.81439208984375	-1.3349151611328125	2.2525579111556295
580.0	260.0	-1.96343994140625	-1.425079345703125	2.4260971837622303
580.0	280.0	-2.0804443359375	-0.220947265625	2.0921439551621654
580.0	300.0	-1.89300537109375	1.47412109375	2.3992712089358474
580.0	320.0	-1.87298583984375	1.59710693359375	2.4614683653438303
580.0	340.0	-1.87469482421875	1.8082275390625	2.6046434529464095
580.0	360.0	-1.89031982421875	1.710968017578125	2.5496510731881776
580.0	380.0	-1.9788818359375	1.553680419921875	2.515928490210321
580.0	400.0	-2.09490966796875	1.325531005859375	2.4790479955909497
580.0	420.0	-2.27349853515625	0.832855224609375	2.421248317400912
580.0	440.0	-2.54669189453125	0.5919189453125	2.614575996885734
580.0	460.0	-2.7091064453125	0.726898193359375	2.804931142745371
580.0	480.0	-2.77996826171875	0.95751953125	2.940249511332123
580.0	500.0	-3.40679931640625	4.3143310546875	5.497247859766471
580.0	520.0	-3.822998046875	7.7100830078125	8.605852314196957
580.0	540.0	-3.74151611328125	7.7235107421875	8.582048765337385
580.0	560.0	-4.0482177734375	7.792236328125	8.78105996645771
580.0	580.0	-4.17694091796875	7.805419921875	8.852763161239814
580.0	600.0	-4.63555908203125	7.80859375	9.080888962846174
580.0	620.0	-4.85614013671875	7.565185546875	8.989667924128076
580.0	640.0	-5.38330078125	7.4129638671875	9.161438784254049
580.0	660.0	-5.7767333984375	7.550537109375	9.506905879237063
580.0	680.0	-5.90643310546875	7.563720703125	9.596656860816633
580.0	700.0	-5.9774169921875	7.62939453125	9.69211921160482
580.0	720.0	-6.05804443359375	7.6898193359375	9.789444508180965
580.0	740.0	-5.85791015625	7.6435546875	9.6301110927912
580.0	760.0	-4.22161865234375	-0.80615234375	4.29790014392497
580.0	780.0	4.38336181640625	-1.885986328125	4.771876490795075
580.0	800.0	4.43499755859375	-1.5198974609375	4.688207721133608
600.0	0.0	-1.11700439453125	1.7720022201538086	2.094681523676607
600.0	20.0	-1.02081298828125	1.7922916412353516	2.0626120537526695
600.0	40.0	-0.98406982421875	1.8212394714355469	2.0700982177792318
600.0	60.0	-0.8006591796875	1.9136505126953125	2.07439470852509
600.0	80.0	-0.7659912109375	1.9720611572265625	2.115601035893882
600.0	100.0	-0.86163330078125	1.9301834106445312	2.113769132081966
600.0	120.0	-0.9801025390625	1.7581634521484375	2.012893368151247
600.0	140.0	-1.1121826171875	1.65350341796875	1.9927427649369038
600.0	160.0	-1.34771728515625	1.7765045166015625	2.2298677490413383
600.0	180.0	-1.50933837890625	1.831024169921875	2.3729205323561593
600.0	200.0	-1.56048583984375	0.4554901123046875	1.625603672104671
600.0	220.0	-1.6693115234375	0.58673095703125	1.7694219898656267
600.0	240.0	-1.7926025390625	0.0983428955078125	1.7952980777993894
600.0	260.0	-1.9566650390625	-0.592498779296875	2.044405262798387
600.0	280.0	-2.06719970703125	0.733154296875	2.193360401707016
600.0	300.0	-2.2301025390625	-0.10357666015625	2.2325065418184407
600.0	320.0	-2.1893310546875	0.375244140625	2.221256093315779
600.0	340.0	-2.14068603515625	0.94256591796875	2.339009878309465
600.0	360.0	-2.02728271484375	1.3101806640625	2.4138037572237514
600.0	380.0	-1.97845458984375	1.38287353515625	2.413839633925449
600.0	400.0	-2.02825927734375	1.309326171875	2.4141604587284236
600.0	420.0	-2.1368408203125	1.002685546875	2.360395517125428
600.0	440.0	-2.3128662109375	0.6475830078125	2.4018147017836062
600.0	460.0	-2.48681640625	0.97039794921875	2.6694433910915065
600.0	480.0	-2.7484130859375	2.853912353515625	3.962144648104305
600.0	500.0	-3.25860595703125	5.572662353515625	6.455468882233873
600.0	520.0	-3.76702880859375	7.7918701171875	8.654695024545624
600.0	540.0	-3.70733642578125	7.761474609375	8.601443569883912
600.0	560.0	-4.031005859375	7.824951171875	8.802208193433254
600.0	580.0	-4.1656494140625	7.845947265625	8.883215833010457
600.0	600.0	-4.62646484375	7.851806640625	9.1134540363255
600.0	620.0	-4.81732177734375	7.66796875	9.055624432221498
600.0	640.0	-5.3414306640625	7.560302734375	9.256838497801787
600.0	660.0	-5.745361328125	7.65966796875	9.57495118432512
600.0	680.0	-5.880859375	7.655517578125	9.653572208126185
600.0	700.0	-5.9541015625	7.7205810546875	9.749804984642743
600.0	720.0	-6.0477294921875	7.743408203125	9.825243132406344
600.0	740.0	-5.85406494140625	7.66943359375	9.648330839432425
600.0	760.0	-5.126953125	6.7967529296875	8.513606681845413
600.0	780.0	4.7557373046875	2.0242919921875	5.1686357369068645
600.0	800.0	4.45782470703125	-1.596923828125	4.73522616476253
620.0	0.0	-1.20556640625	1.77376127243042	2.144672331954819
620.0	20.0	-1.05169677734375	1.8075618743896484	2.091254657190809
620.0	40.0	-0.96759033203125	1.8493385314941406	2.087171304591276
620.0	60.0	-0.76171875	1.93341064453125	2.078050089504174
620.0	80.0	-0.7332763671875	1.96270751953125	2.0952124087786923
620.0	100.0	-0.80584716796875	1.8910064697265625	2.0555522680464664
620.0	120.0	-0.88812255859375	1.7381668090820312	1.9519184243398902
620.0	140.0	-0.9832763671875	1.6143035888671875	1.890187422267678
620.0	160.0	-1.1776123046875	1.602447509765625	1.988619813263827
620.0	180.0	-1.38653564453125	1.7410736083984375	2.2257175030576644
620.0	200.0	-1.54376220703125	1.9961395263671875	2.5234450183396935
620.0	220.0	-1.64813232421875	2.0456085205078125	2.626947730220162
620.0	240.0	-1.731201171875	1.857666015625	2.5392874045900036
620.0	260.0	-1.81329345703125	1.680267333984375	2.4721107327478884
620.0	280.0	-1.944091796875	1.4208984375	2.4079961138603623
620.0	300.0	-2.10870361328125	0.64044189453125	2.203814136658574
620.0	320.0	-2.11737060546875	0.740142822265625	2.2430046095036063
620.0	340.0	-2.11962890625	0.97821044921875	2.3344640462365915
620.0	360.0	-2.03338623046875	1.214111328125	2.3682748741101327
620.0	380.0	-1.98931884765625	1.253570556640625	2.35134612894756
620.0	400.0	-1.99151611328125	1.35247802734375	2.407349838288257
620.0	420.0	-2.04180908203125	1.29241943359375	2.416471046753113
620.0	440.0	-2.19000244140625	1.12042236328125	2.459970927776602
620.0	460.0	-2.3406982421875	1.82330322265625	2.967036046752435
620.0	480.0	-2.9119873046875	5.814788818359375	6.5031868391411285
620.0	500.0	-3.19970703125	6.716033935546875	7.4393035231295634
620.0	520.0	-3.722412109375	7.8857421875	8.720165236951587
620.0	540.0	-3.68634033203125	7.803955078125	8.630806445805238
620.0	560.0	-4.01837158203125	7.858642578125	8.82641339061317
620.0	580.0	-4.11810302734375	7.892578125	8.902334637781612
620.0	600.0	-4.561767578125	7.9755859375	9.188019072862234
620.0	620.0	-4.75531005859375	7.8206787109375	9.152922443300497
620.0	640.0	-5.33746337890625	7.621826171875	9.30487772705499
620.0	660.0	-5.74462890625	7.7100830078125	9.614891640464915
620.0	680.0	-5.87548828125	7.6998291015625	9.68549073286299
620.0	700.0	-5.95416259765625	7.7489013671875	9.772283491473676
620.0	720.0	-6.051513671875	7.7637939453125	9.843643337004906
620.0	740.0	-5.8780517578125	7.6893310546875	9.678703659897032
620.0	760.0	-5.2408447265625	6.809326171875	8.592635006964965
620.0	780.0	4.828857421875	2.4595947265625	5.419176156920102
620.0	800.0	4.48602294921875	-1.583740234375	4.757376906541616
