# Supplementary material for: Real-time emotion detection by quantitative facial motion analysis
Source: PLoS One. 2023 Mar 10;18(3):e0282730. doi: 10.1371/journal.pone.0282730 (PMC10004542; doi:10.1371/journal.pone.0282730)
Supplement: S1 Dataset — Data from each participant is organized into folders by Study ID and subsequently by emotions. The data files (.csv) contain the pixel displacement results after DISC-processing of videos. (ZIP) [file pone.0282730.s004.zip › S1_Dataset/1/happy/result/102250_cropped_result.csv]

pos_x	pos_y	disp_x	disp_y	disp_xy_indi
0.0	0.0	2.153148651123047	1.349916696548462	2.5413233169853275
0.0	20.0	2.079486846923828	1.3715534210205078	2.4910689137882684
0.0	40.0	1.9417762756347656	1.4991416931152344	2.453145107949066
0.0	60.0	1.86995267868042	1.4727516174316406	2.3802773676930156
0.0	80.0	1.8696422576904297	1.4672698974609375	2.376645350854182
0.0	100.0	1.8264222145080566	1.516632080078125	2.374024214697612
0.0	120.0	1.5417242050170898	1.8796157836914062	2.4310222168128033
0.0	140.0	1.5841031074523926	1.892669677734375	2.468112875063754
0.0	160.0	1.4799199104309082	2.0062103271484375	2.492998760137451
0.0	180.0	1.2312402725219727	2.4132843017578125	2.709223824232814
0.0	200.0	1.7794780731201172	2.2166748046875	2.8425673962901303
0.0	220.0	1.803978443145752	2.1671295166015625	2.8197142701097024
0.0	240.0	1.887171745300293	2.1756591796875	2.880088551141829
0.0	260.0	2.101652145385742	1.98602294921875	2.8915789622675074
0.0	280.0	2.635064125061035	0.992431640625	2.815756293519968
0.0	300.0	2.982504367828369	0.607635498046875	3.0437728566044435
0.0	320.0	2.9467997550964355	1.15869140625	3.1664166768689834
0.0	340.0	2.5328731536865234	2.7786865234375	3.7598597325165066
0.0	360.0	2.4380440711975098	2.190185546875	3.2773421583413396
0.0	380.0	2.409714698791504	2.15850830078125	3.2351017007373026
0.0	400.0	2.420720100402832	1.559844970703125	2.8797573052467684
0.0	420.0	2.45426607131958	1.243896484375	2.7514905801530434
0.0	440.0	2.433223247528076	0.99188232421875	2.6276236255233867
0.0	460.0	2.2183027267456055	1.255645751953125	2.5490220167517026
0.0	480.0	2.159658432006836	1.537872314453125	2.6512592854150716
0.0	500.0	2.283529281616211	3.351593017578125	4.055574156081613
0.0	520.0	3.128190517425537	4.204345703125	5.240429248133849
0.0	540.0	4.058794975280762	4.4659423828125	6.034770751069617
0.0	560.0	4.249385833740234	4.53515625	6.214895186236551
0.0	580.0	4.7492170333862305	4.5218505859375	6.557605900917592
0.0	600.0	5.051060676574707	4.1429443359375	6.532779020379914
0.0	620.0	5.200675010681152	4.001708984375	6.562064870324813
0.0	640.0	4.9615068435668945	3.9539794921875	6.3443284895566725
0.0	660.0	4.78587532043457	3.928955078125	6.192034446663627
0.0	680.0	4.794534683227539	3.8905029296875	6.174429194231546
0.0	700.0	4.754715919494629	3.9305419921875	6.168993745129341
0.0	720.0	4.809176921844482	3.9149169921875	6.201190024609792
0.0	740.0	4.872017860412598	4.4378662109375	6.590236303681387
0.0	760.0	4.8849968910217285	4.288818359375	6.500550557068533
0.0	780.0	7.16845178604126	4.320556640625	8.369821425433575
0.0	800.0	7.058773040771484	4.211181640625	8.21950896656603
20.0	0.0	2.1484718322753906	1.3987863063812256	2.563695447006217
20.0	20.0	2.089672088623047	1.2908859252929688	2.456240197963076
20.0	40.0	1.9404525756835938	1.4250679016113281	2.407524604792235
20.0	60.0	1.8682918548583984	1.4225807189941406	2.3482441008089685
20.0	80.0	1.8980178833007812	1.35675048828125	2.3330760323617805
20.0	100.0	1.8341827392578125	1.46136474609375	2.345168062659251
20.0	120.0	1.6157112121582031	1.748870849609375	2.380981303939018
20.0	140.0	1.6023197174072266	1.8675079345703125	2.4606938782536623
20.0	160.0	1.5631732940673828	2.077301025390625	2.5997481219099696
20.0	180.0	1.6905746459960938	2.1046905517578125	2.699586070556637
20.0	200.0	2.165302276611328	1.897430419921875	2.879023471169192
20.0	220.0	2.186115264892578	1.87701416015625	2.8813680967247866
20.0	240.0	2.2088356018066406	1.9344940185546875	2.936191721198118
20.0	260.0	2.3382034301757812	1.76751708984375	2.9310939841252974
20.0	280.0	2.7008399963378906	1.02716064453125	2.889566693380222
20.0	300.0	2.9397010803222656	0.783355712890625	3.042283454013823
20.0	320.0	3.0088043212890625	0.699005126953125	3.0889337337201797
20.0	340.0	2.6597976684570312	1.79583740234375	3.2092920734620285
20.0	360.0	2.500823974609375	1.389984130859375	2.86114949557375
20.0	380.0	2.4322052001953125	1.364013671875	2.7885758789961304
20.0	400.0	2.4151058197021484	0.785797119140625	2.53972699966136
20.0	420.0	2.4197654724121094	0.37225341796875	2.448231514515573
20.0	440.0	2.362762451171875	-0.058563232421875	2.3634881114275625
20.0	460.0	2.156536102294922	0.386260986328125	2.1908549723933235
20.0	480.0	2.158214569091797	1.37835693359375	2.5608119733057433
20.0	500.0	2.2979774475097656	3.37811279296875	4.0856268051894595
20.0	520.0	3.14642333984375	4.22705078125	5.269529214339715
20.0	540.0	3.979534149169922	4.4871826171875	5.99762452012455
20.0	560.0	4.065557479858398	4.5233154296875	6.081869786379974
20.0	580.0	4.703191757202148	4.574951171875	6.561264430737011
20.0	600.0	4.941318511962891	4.1571044921875	6.457410192610707
20.0	620.0	5.431283950805664	4.1326904296875	6.824805897746091
20.0	640.0	5.561410903930664	4.097412109375	6.907827244250668
20.0	660.0	5.507415771484375	4.0416259765625	6.8312787246912725
20.0	680.0	5.492134094238281	4.019775390625	6.806036372233763
20.0	700.0	5.3051300048828125	4.108154296875	6.7097940427140115
20.0	720.0	5.130231857299805	4.196533203125	6.62798384386869
20.0	740.0	5.004117965698242	4.3857421875	6.654016166935665
20.0	760.0	4.893022537231445	4.3663330078125	6.557936678938567
20.0	780.0	7.214696884155273	5.42626953125	9.027527466367074
20.0	800.0	7.083805084228516	5.1287841796875	8.745554392555944
40.0	0.0	2.1799659729003906	1.1875240802764893	2.482431284897946
40.0	20.0	2.1131019592285156	1.1608085632324219	2.4109492758183677
40.0	40.0	1.937103271484375	1.3436927795410156	2.3575155079418098
40.0	60.0	1.876190185546875	1.3490524291992188	2.3108509404699236
40.0	80.0	1.8625221252441406	1.3510055541992188	2.3009138781147565
40.0	100.0	1.7993011474609375	1.4610977172851562	2.3178203465131073
40.0	120.0	1.6273422241210938	1.6749191284179688	2.335293729094436
40.0	140.0	1.5495986938476562	1.9065704345703125	2.4568815465854255
40.0	160.0	1.5775794982910156	2.1037445068359375	2.629543310818537
40.0	180.0	1.7793617248535156	2.0760955810546875	2.7342825401827953
40.0	200.0	2.2769622802734375	1.7678985595703125	2.882710971068518
40.0	220.0	2.383392333984375	1.5932464599609375	2.8668786684953282
40.0	240.0	2.3673629760742188	1.562774658203125	2.836665664615567
40.0	260.0	2.4456710815429688	1.348907470703125	2.7930016834248876
40.0	280.0	2.6661109924316406	0.90496826171875	2.8155133419472698
40.0	300.0	2.9304046630859375	0.517425537109375	2.9757353168399794
40.0	320.0	3.0907363891601562	-0.2474365234375	3.100625140259557
40.0	340.0	2.835491180419922	0.031768798828125	2.8356691433977526
40.0	360.0	2.584209442138672	-0.1456298828125	2.588309584189389
40.0	380.0	2.442646026611328	-0.41998291015625	2.4784885023222163
40.0	400.0	2.383392333984375	-1.004058837890625	2.5862507936473906
40.0	420.0	2.3468399047851562	-1.229949951171875	2.649610239465363
40.0	440.0	2.2748260498046875	-1.573516845703125	2.7660059328536355
40.0	460.0	2.0741348266601562	-1.2435302734375	2.418347125645965
40.0	480.0	2.102680206298828	0.774566650390625	2.240807342423314
40.0	500.0	2.3240509033203125	3.385101318359375	4.1061080766076214
40.0	520.0	3.143218994140625	4.2484130859375	5.284774299238464
40.0	540.0	3.9737014770507812	4.5078125	6.009216002430917
40.0	560.0	4.057712554931641	4.5361328125	6.086175488029327
40.0	580.0	4.6986541748046875	4.5989990234375	6.574811257518241
40.0	600.0	4.939018249511719	4.1865234375	6.474633561966779
40.0	620.0	5.4222412109375	4.2022705078125	6.860012913283742
40.0	640.0	5.551151275634766	4.1949462890625	6.957934668642753
40.0	660.0	5.4900970458984375	4.131591796875	6.871041867823798
40.0	680.0	5.473876953125	4.1180419921875	6.849934214820799
40.0	700.0	5.3014984130859375	4.192626953125	6.758994466044704
40.0	720.0	5.1242523193359375	4.2467041015625	6.655257888199937
40.0	740.0	5.002296447753906	4.40576171875	6.665861240201021
40.0	760.0	4.888923645019531	4.3616943359375	6.5517899757990055
40.0	780.0	7.155109405517578	2.957763671875	7.7423482577051255
40.0	800.0	7.0885772705078125	3.7047119140625	7.9983009499616
60.0	0.0	2.0774383544921875	1.165276288986206	2.381935966055484
60.0	20.0	2.0090255737304688	1.1765270233154297	2.328175163619461
60.0	40.0	1.8507461547851562	1.2970161437988281	2.259980576626008
60.0	60.0	1.7934226989746094	1.3264274597167969	2.230644477071173
60.0	80.0	1.7221946716308594	1.40264892578125	2.2211209998532313
60.0	100.0	1.6539726257324219	1.4939956665039062	2.2288222222072025
60.0	120.0	1.5939903259277344	1.6284866333007812	2.2787658664265003
60.0	140.0	1.5467529296875	1.9459228515625	2.4857715843838095
60.0	160.0	1.6872367858886719	2.0812225341796875	2.679226606398432
60.0	180.0	2.129497528076172	1.85186767578125	2.8220867475479867
60.0	200.0	2.4522323608398438	1.5530548095703125	2.9026578842639434
60.0	220.0	2.489959716796875	1.4201812744140625	2.8664986034302413
60.0	240.0	2.438751220703125	1.2895965576171875	2.758725574952877
60.0	260.0	2.4773178100585938	0.921966552734375	2.6433172069190665
60.0	280.0	2.301654815673828	1.3822021484375	2.684790060630396
60.0	300.0	2.6705703735351562	0.423309326171875	2.7039114086130467
60.0	320.0	2.891551971435547	-0.75262451171875	2.987894987972751
60.0	340.0	2.7306175231933594	-1.36114501953125	3.0510633920266823
60.0	360.0	2.3479385375976562	-0.934967041015625	2.527247266122121
60.0	380.0	2.2073593139648438	-1.398162841796875	2.6129091972605667
60.0	400.0	2.1989479064941406	-2.174346923828125	3.092435357551681
60.0	420.0	2.1223678588867188	-2.389617919921875	3.196047423247525
60.0	440.0	2.086933135986328	-2.410125732421875	3.188102250581027
60.0	460.0	2.0212326049804688	-2.277923583984375	3.0453763474993285
60.0	480.0	1.9704437255859375	-2.20733642578125	2.958881980120487
60.0	500.0	2.5092811584472656	3.511505126953125	4.315919390901148
60.0	520.0	3.2485809326171875	4.3380126953125	5.419560150091184
60.0	540.0	3.9667015075683594	4.5498046875	6.036177892055706
60.0	560.0	4.0076141357421875	4.5487060546875	6.062317859775361
60.0	580.0	4.658905029296875	4.6168212890625	6.5589964847641475
60.0	600.0	4.9176177978515625	4.2200927734375	6.480134861418075
60.0	620.0	5.430351257324219	4.243408203125	6.891678166910529
60.0	640.0	5.562507629394531	4.2330322265625	6.989996635062784
60.0	660.0	5.490509033203125	4.18115234375	6.901284254784122
60.0	680.0	5.4704742431640625	4.1722412109375	6.879948049757835
60.0	700.0	5.289146423339844	4.247314453125	6.783417276804751
60.0	720.0	5.1063995361328125	4.3011474609375	6.676465060445273
60.0	740.0	4.989524841308594	4.4241943359375	6.668497106858261
60.0	760.0	5.134185791015625	3.70703125	6.332609606247909
60.0	780.0	6.627166748046875	-2.188232421875	6.979090215677336
60.0	800.0	6.597259521484375	-2.2291259765625	6.9636797609598595
80.0	0.0	1.8802337646484375	1.2251696586608887	2.24417461491464
80.0	20.0	1.725738525390625	1.2974815368652344	2.1590812389818916
80.0	40.0	1.5757904052734375	1.4153404235839844	2.1180896855380595
80.0	60.0	1.5112380981445312	1.486358642578125	2.119693988209191
80.0	80.0	1.4431533813476562	1.5717926025390625	2.1338284062903683
80.0	100.0	1.4395675659179688	1.6357955932617188	2.179032353999693
80.0	120.0	1.4427337646484375	1.7554473876953125	2.272240358461875
80.0	140.0	1.4207000732421875	2.0518951416015625	2.4957288254613026
80.0	160.0	1.6457443237304688	2.17852783203125	2.7302853136670233
80.0	180.0	2.5378570556640625	1.41632080078125	2.906317781267132
80.0	200.0	3.142303466796875	0.776763916015625	3.236886352448536
80.0	220.0	3.231597900390625	0.593963623046875	3.285729412978504
80.0	240.0	3.106475830078125	0.4686279296875	3.14162445549158
80.0	260.0	3.016021728515625	0.391021728515625	3.041263727309706
80.0	280.0	2.4633636474609375	1.079193115234375	2.6893899381832544
80.0	300.0	2.455902099609375	0.49188232421875	2.504676295201553
80.0	320.0	2.1042022705078125	0.18536376953125	2.1123510414382047
80.0	340.0	1.4738998413085938	-0.568511962890625	1.5797425721171312
80.0	360.0	1.2635345458984375	-0.962921142578125	1.5886272928231884
80.0	380.0	1.6562347412109375	-1.7664794921875	2.42147957131855
80.0	400.0	2.2721023559570312	-2.64569091796875	3.4874244865470305
80.0	420.0	2.4197540283203125	-2.860931396484375	3.7470172154611747
80.0	440.0	2.4776458740234375	-2.94146728515625	3.845901567475414
80.0	460.0	2.59710693359375	-2.94873046875	3.929373461743656
80.0	480.0	2.7460708618164062	-2.9686279296875	4.043965499733868
80.0	500.0	2.3383941650390625	-2.883941650390625	3.7128434809383677
80.0	520.0	2.1343536376953125	-2.289794921875	3.1302757442416715
80.0	540.0	2.4326171875	-1.1702880859375	2.6994815400383216
80.0	560.0	2.5507965087890625	-0.756103515625	2.6604990801710406
80.0	580.0	4.5108184814453125	4.224609375	6.180194798215222
80.0	600.0	4.899322509765625	4.20849609375	6.458699592472556
80.0	620.0	5.599983215332031	4.46484375	7.1620277662066165
80.0	640.0	5.86334228515625	4.472412109375	7.374364571201064
80.0	660.0	5.986717224121094	4.4630126953125	7.467212695518236
80.0	680.0	5.976341247558594	4.382080078125	7.410754382542321
80.0	700.0	5.878746032714844	4.420654296875	7.355395253121338
80.0	720.0	5.6640472412109375	4.484130859375	7.224185816731766
80.0	740.0	5.5323333740234375	3.190673828125	6.386478845092607
80.0	760.0	6.6795196533203125	-2.0299072265625	6.981153640161701
80.0	780.0	6.5932464599609375	-2.239501953125	6.963208160024955
80.0	800.0	6.587867736816406	-2.2740478515625	6.969310937889236
100.0	0.0	1.6156082153320312	1.3666985034942627	2.116141466183631
100.0	20.0	1.5393142700195312	1.3977184295654297	2.0792078371900713
100.0	40.0	1.4672698974609375	1.4361991882324219	2.0531802308308196
100.0	60.0	1.4314041137695312	1.4598274230957031	2.0445082152289284
100.0	80.0	1.4097900390625	1.5373916625976562	2.085924514085932
100.0	100.0	1.3916473388671875	1.6382217407226562	2.1495238513569683
100.0	120.0	1.4004058837890625	1.7638626098632812	2.2521873691646377
100.0	140.0	1.3148345947265625	2.238128662109375	2.5957676936978133
100.0	160.0	1.7238693237304688	2.1855621337890625	2.783596106828637
100.0	180.0	3.1286163330078125	0.843658447265625	3.2403703082835915
100.0	200.0	3.487823486328125	0.356842041015625	3.506030364103864
100.0	220.0	3.36865234375	0.248260498046875	3.3777880170228047
100.0	240.0	2.864898681640625	0.4864044189453125	2.905896370285031
100.0	260.0	2.8223800659179688	0.711273193359375	2.910625154856386
100.0	280.0	2.2730255126953125	1.19696044921875	2.5689218163186167
100.0	300.0	2.5078048706054688	0.69378662109375	2.6020040631484793
100.0	320.0	2.5225906372070312	0.187591552734375	2.5295561099888393
100.0	340.0	2.0489120483398438	-0.88201904296875	2.230694549684399
100.0	360.0	1.5505447387695312	-1.228118896484375	1.977995199900109
100.0	380.0	1.8283538818359375	-2.037933349609375	2.73789157102224
100.0	400.0	2.2565536499023438	-2.88299560546875	3.6611061219308727
100.0	420.0	2.3262405395507812	-3.08868408203125	3.8666994202346188
100.0	440.0	2.320159912109375	-3.176513671875	3.933621883883627
100.0	460.0	2.2703781127929688	-3.19488525390625	3.919427070462846
100.0	480.0	2.1121673583984375	-3.205230712890625	3.838587614310917
100.0	500.0	2.0114517211914062	-3.201385498046875	3.780847409482259
100.0	520.0	1.9232559204101562	-3.229248046875	3.758584345686381
100.0	540.0	1.9659957885742188	-2.9957275390625	3.583228004047332
100.0	560.0	2.0981674194335938	-2.2362060546875	3.0664187644536844
100.0	580.0	2.00054931640625	-1.153076171875	2.309065227645035
100.0	600.0	1.866180419921875	-0.7467041015625	2.0100239737351506
100.0	620.0	6.347206115722656	5.1845703125	8.195535052742038
100.0	640.0	6.429969787597656	6.4737548828125	9.124363745059561
100.0	660.0	6.297454833984375	6.12451171875	8.784508021464791
100.0	680.0	6.26708984375	6.133544921875	8.76908138964926
100.0	700.0	6.122566223144531	5.8519287109375	8.469408881066313
100.0	720.0	5.77899169921875	5.118896484375	7.7200936702468805
100.0	740.0	2.7139358520507812	-0.90087890625	2.8595507711479433
100.0	760.0	6.223838806152344	-2.08837890625	6.564868311020243
100.0	780.0	6.514183044433594	-2.1634521484375	6.864044429850739
100.0	800.0	6.5575408935546875	-2.2174072265625	6.922300006432371
120.0	0.0	1.444915771484375	1.4220759868621826	2.0273336427668576
120.0	20.0	1.4281539916992188	1.399505615234375	1.9995598993475936
120.0	40.0	1.3897476196289062	1.3927230834960938	1.9675050275836854
120.0	60.0	1.3631820678710938	1.4308242797851562	1.9762397298374563
120.0	80.0	1.289276123046875	1.5695037841796875	2.0311511637525013
120.0	100.0	1.1529617309570312	1.8314895629882812	2.16417993068655
120.0	120.0	1.1978988647460938	2.0053024291992188	2.335850920481071
120.0	140.0	1.4236831665039062	2.1877288818359375	2.61017842666085
120.0	160.0	2.1659469604492188	1.755950927734375	2.7883130914749192
120.0	180.0	3.3149337768554688	0.47015380859375	3.3481085031211983
120.0	200.0	3.306915283203125	0.2506561279296875	3.316401240011695
120.0	220.0	2.5616455078125	0.057098388671875	2.5622817826470383
120.0	240.0	2.377838134765625	0.636383056640625	2.461523428676829
120.0	260.0	0.768768310546875	1.70172119140625	1.8673135057033683
120.0	280.0	-0.462066650390625	2.86285400390625	2.899903211675393
120.0	300.0	-0.4224090576171875	2.602203369140625	2.6362647413194034
120.0	320.0	-0.2783966064453125	2.371978759765625	2.3882604353921577
120.0	340.0	-0.3130035400390625	1.449676513671875	1.48308233431891
120.0	360.0	-0.1410980224609375	-0.764984130859375	0.7778877633753217
120.0	380.0	1.9468841552734375	-2.5037841796875	3.171638871704686
120.0	400.0	2.0052337646484375	-3.05291748046875	3.652569998430941
120.0	420.0	2.0483551025390625	-3.246337890625	3.838550289654336
120.0	440.0	1.9678573608398438	-3.32867431640625	3.866850824290248
120.0	460.0	1.7603683471679688	-3.376312255859375	3.807673983782896
120.0	480.0	1.5890121459960938	-3.418914794921875	3.770137659961344
120.0	500.0	1.417449951171875	-3.521942138671875	3.796477418901602
120.0	520.0	1.1895370483398438	-3.582275390625	3.7746119487505685
120.0	540.0	1.1360855102539062	-3.3843994140625	3.569992952446191
120.0	560.0	1.1779022216796875	-2.7471923828125	2.989066682431318
120.0	580.0	1.5349655151367188	-1.1827392578125	1.9377799887060956
120.0	600.0	1.5033416748046875	-0.8297119140625	1.7171074665092514
120.0	620.0	1.4870376586914062	-0.6337890625	1.616468240984353
120.0	640.0	1.6607589721679688	-0.54833984375	1.7489416650878276
120.0	660.0	1.878082275390625	-0.61181640625	1.9752246323122573
120.0	680.0	2.0044631958007812	-0.575439453125	2.085426399452323
120.0	700.0	2.2629318237304688	-0.298828125	2.282577202887806
120.0	720.0	2.3817062377929688	-0.282958984375	2.3984558344861115
120.0	740.0	2.5914535522460938	-0.996826171875	2.7765615300914663
120.0	760.0	5.8896026611328125	-1.960205078125	6.207239600203116
120.0	780.0	6.27862548828125	-1.9971923828125	6.588620146590577
120.0	800.0	6.317863464355469	-2.0279541015625	6.635359567670908
140.0	0.0	1.415313720703125	1.4058153629302979	1.9948508121314157
140.0	20.0	1.399871826171875	1.3460369110107422	1.9420238143527284
140.0	40.0	1.3553924560546875	1.3405380249023438	1.9063396617966681
140.0	60.0	1.269073486328125	1.397918701171875	1.8880477241815377
140.0	80.0	1.109130859375	1.6118621826171875	1.9565967798627721
140.0	100.0	0.7927093505859375	2.157806396484375	2.2988076385846776
140.0	120.0	0.3150177001953125	3.1241912841796875	3.14003301440935
140.0	140.0	2.299713134765625	1.24969482421875	2.6173302535012026
140.0	160.0	3.2656707763671875	0.6976776123046875	3.339365159776606
140.0	180.0	3.579132080078125	0.1686859130859375	3.583104992031074
140.0	200.0	2.7925262451171875	0.0740509033203125	2.793507896167622
140.0	220.0	2.11749267578125	-0.0897674560546875	2.1193945900076674
140.0	240.0	2.15228271484375	0.797760009765625	2.2953740256865403
140.0	260.0	0.2953948974609375	1.867767333984375	1.8909820092600187
140.0	280.0	-0.4306793212890625	2.55792236328125	2.5939258845156585
140.0	300.0	-0.17205810546875	2.08819580078125	2.095272224332185
140.0	320.0	0.06207275390625	1.705322265625	1.7064515980284611
140.0	340.0	-0.38616943359375	0.069427490234375	0.3923608133368595
140.0	360.0	-0.7904205322265625	-1.06341552734375	1.324997057189603
140.0	380.0	1.442413330078125	-2.818939208984375	3.166539827435701
140.0	400.0	1.591796875	-3.307098388671875	3.6702475452775496
140.0	420.0	1.59100341796875	-3.435882568359375	3.786367771300625
140.0	440.0	1.4649810791015625	-3.482269287109375	3.7778788956332114
140.0	460.0	1.16265869140625	-3.542205810546875	3.728135893040185
140.0	480.0	0.942657470703125	-3.591827392578125	3.7134656488443496
140.0	500.0	0.7328643798828125	-3.758392333984375	3.8291778667820506
140.0	520.0	0.573089599609375	-3.7628173828125	3.8062089203794827
140.0	540.0	0.538909912109375	-3.58642578125	3.6266890930688294
140.0	560.0	0.5406951904296875	-3.13720703125	3.1834602629651645
140.0	580.0	1.1801605224609375	-1.47119140625	1.886049578510365
140.0	600.0	1.355010986328125	-1.263427734375	1.8526479463346142
140.0	620.0	1.39508056640625	-1.1475830078125	1.806431993346101
140.0	640.0	1.435302734375	-1.048095703125	1.777244648947758
140.0	660.0	1.283203125	-1.162109375	1.7312158904864108
140.0	680.0	1.3011322021484375	-0.774169921875	1.514029086709891
140.0	700.0	1.8571014404296875	-0.76708984375	2.0092915638180586
140.0	720.0	2.2563629150390625	-0.797607421875	2.3931885015170993
140.0	740.0	2.74969482421875	-1.0887451171875	2.957395400776671
140.0	760.0	5.339508056640625	-1.8572998046875	5.653309548523092
140.0	780.0	5.897125244140625	-1.8699951171875	6.186515003084185
140.0	800.0	5.9368438720703125	-1.8905029296875	6.230579145512546
160.0	0.0	1.356903076171875	1.3331871032714844	1.902254927830155
160.0	20.0	1.22430419921875	1.3284759521484375	1.80659047037821
160.0	40.0	1.1077117919921875	1.4177207946777344	1.7991547086841115
160.0	60.0	1.001312255859375	1.5070266723632812	1.8093522666823438
160.0	80.0	0.6616058349609375	1.8992385864257812	2.0111761456975765
160.0	100.0	0.5178680419921875	2.427032470703125	2.481667568947166
160.0	120.0	1.474578857421875	1.8660049438476562	2.378309747955362
160.0	140.0	2.941741943359375	0.988555908203125	3.103399498125096
160.0	160.0	3.953582763671875	0.7119293212890625	4.017170649563502
160.0	180.0	2.7600555419921875	0.1573638916015625	2.7645379341332568
160.0	200.0	2.1454620361328125	-0.0946807861328125	2.1475501856184596
160.0	220.0	1.692535400390625	-0.268829345703125	1.7137518194553796
160.0	240.0	1.4222869873046875	0.9070892333984375	1.6869235761004733
160.0	260.0	-0.04595947265625	1.72320556640625	1.7238183480924913
160.0	280.0	-0.4640045166015625	2.19622802734375	2.2447088317901875
160.0	300.0	-0.4796295166015625	1.83880615234375	1.900329586964502
160.0	320.0	-0.4471435546875	1.459564208984375	1.5265205660739583
160.0	340.0	-0.72601318359375	-0.266876220703125	0.773510219666628
160.0	360.0	-1.163909912109375	-1.12066650390625	1.615728843737064
160.0	380.0	1.154510498046875	-2.9949951171875	3.209811558655338
160.0	400.0	1.408294677734375	-3.545654296875	3.8150961052486108
160.0	420.0	1.2247314453125	-3.631134033203125	3.8321144920556898
160.0	440.0	0.903564453125	-3.663055419921875	3.772850875713232
160.0	460.0	0.493896484375	-3.70086669921875	3.733677552047615
160.0	480.0	0.273712158203125	-3.768035888671875	3.777964108334998
160.0	500.0	0.1614990234375	-3.9371337890625	3.9404446966743367
160.0	520.0	0.1644287109375	-3.950927734375	3.954347830329818
160.0	540.0	0.2248382568359375	-3.8226318359375	3.8292383570182627
160.0	560.0	0.275421142578125	-3.49609375	3.5069257640514864
160.0	580.0	0.945343017578125	-1.9400634765625	2.1581287528726105
160.0	600.0	1.1261138916015625	-1.668212890625	2.012726197301917
160.0	620.0	1.2096405029296875	-1.6046142578125	2.0094817895923187
160.0	640.0	1.277557373046875	-1.5501708984375	2.0087764076145853
160.0	660.0	1.0693359375	-1.6251220703125	1.945379420741823
160.0	680.0	1.0086212158203125	-1.266845703125	1.6193254127966747
160.0	700.0	1.09661865234375	-0.7935791015625	1.353639634136415
160.0	720.0	1.73760986328125	-0.9608154296875	1.9855614638932384
160.0	740.0	2.2902984619140625	-1.48046875	2.7271330668620632
160.0	760.0	1.886322021484375	-2.354736328125	3.017116826330811
160.0	780.0	1.830230712890625	-2.368408203125	2.993175885082251
160.0	800.0	1.86572265625	-2.3692626953125	3.015680147071968
180.0	0.0	1.28204345703125	1.1602122783660889	1.72908298140606
180.0	20.0	0.9814605712890625	1.3345165252685547	1.656562467644945
180.0	40.0	0.86297607421875	1.4443359375	1.6825082481307512
180.0	60.0	0.5882415771484375	1.7076797485351562	1.806155662351165
180.0	80.0	0.3719940185546875	2.0365982055664062	2.070292684804922
180.0	100.0	0.30096435546875	2.6960525512695312	2.712799089956657
180.0	120.0	2.14117431640625	1.5187835693359375	2.625134469645809
180.0	140.0	3.359466552734375	0.93682861328125	3.487644386918405
180.0	160.0	2.812652587890625	0.5205078125	2.8604095795954407
180.0	180.0	1.909423828125	0.0880889892578125	1.9114546883041703
180.0	200.0	1.901214599609375	-0.2078857421875	1.9125463224645525
180.0	220.0	1.7627716064453125	-0.3397216796875	1.7952087778694388
180.0	240.0	1.5781707763671875	0.7090606689453125	1.7301416218404162
180.0	260.0	-0.04547119140625	1.367431640625	1.3681874582930085
180.0	280.0	-1.0677032470703125	1.90130615234375	2.1805860012264326
180.0	300.0	-1.2080535888671875	1.494354248046875	1.9215847866359248
180.0	320.0	-1.39422607421875	1.08343505859375	1.7657003914088794
180.0	340.0	-2.000213623046875	-0.5301513671875	2.069278862297946
180.0	360.0	-1.98675537109375	-1.12139892578125	2.281388273686267
180.0	380.0	0.664886474609375	-3.026123046875	3.098305136513593
180.0	400.0	0.990142822265625	-3.6026611328125	3.7362481243035752
180.0	420.0	0.5188446044921875	-3.716522216796875	3.7525640716122908
180.0	440.0	0.1556549072265625	-3.779815673828125	3.783019293931829
180.0	460.0	0.0273590087890625	-3.88214111328125	3.882237517049994
180.0	480.0	-0.0707855224609375	-3.92315673828125	3.9237952779562346
180.0	500.0	-0.076812744140625	-3.96685791015625	3.96760152699734
180.0	520.0	-0.0547332763671875	-3.9166259765625	3.9170083956798005
180.0	540.0	-0.07891845703125	-3.85107421875	3.851882755378351
180.0	560.0	0.101959228515625	-3.7724609375	3.7738385245321346
180.0	580.0	0.0424957275390625	-2.6712646484375	2.6716026480094293
180.0	600.0	0.2393646240234375	-1.9912109375	2.0055464145348294
180.0	620.0	0.416229248046875	-1.979248046875	2.02254038723289
180.0	640.0	0.504425048828125	-1.93408203125	1.998779110729693
180.0	660.0	0.5569305419921875	-1.8970947265625	1.9771545286484207
180.0	680.0	0.5956268310546875	-1.8663330078125	1.9590738163537131
180.0	700.0	0.770782470703125	-1.2906494140625	1.5032902338414522
180.0	720.0	1.2946014404296875	-1.3316650390625	1.8572357593541944
180.0	740.0	2.0818328857421875	-1.5247802734375	2.5805005418371416
180.0	760.0	1.8838348388671875	-2.3189697265625	2.9877172377658363
180.0	780.0	1.842559814453125	-2.3289794921875	2.9697091010513943
180.0	800.0	1.8580169677734375	-2.327392578125	2.978083824415514
200.0	0.0	0.61859130859375	1.4262173175811768	1.5545903138885742
200.0	20.0	0.3621368408203125	1.5893630981445312	1.63009758886482
200.0	40.0	0.2318572998046875	1.7329635620117188	1.7484051346107015
200.0	60.0	0.031524658203125	1.9330902099609375	1.933347243492913
200.0	80.0	-0.258087158203125	2.4392547607421875	2.4528703123142876
200.0	100.0	-0.04595947265625	3.1883544921875	3.188685723143479
200.0	120.0	4.5634002685546875	1.5743408203125	4.827335810729064
200.0	140.0	3.014068603515625	0.7620391845703125	3.1089086936607218
200.0	160.0	1.7686920166015625	0.3166351318359375	1.7968108571307286
200.0	180.0	1.399658203125	0.0323638916015625	1.4000323235749599
200.0	200.0	1.614227294921875	-0.3211822509765625	1.6458699213525854
200.0	220.0	1.6577301025390625	-0.457550048828125	1.7197154241463295
200.0	240.0	1.440643310546875	0.5076446533203125	1.5274672638941105
200.0	260.0	0.672882080078125	1.197021484375	1.3731827000605537
200.0	280.0	-0.197052001953125	1.4708251953125	1.4839663899966833
200.0	300.0	-0.629974365234375	0.818878173828125	1.0331646356822994
200.0	320.0	-0.8708953857421875	0.395843505859375	0.9566351729045272
200.0	340.0	-0.9834747314453125	-0.925140380859375	1.3502248967072334
200.0	360.0	-0.913726806640625	-1.216766357421875	1.5216494490280512
200.0	380.0	0.5872650146484375	-2.9931640625	3.0502313522865006
200.0	400.0	0.7233123779296875	-3.482696533203125	3.557015032081164
200.0	420.0	0.119964599609375	-3.64190673828125	3.6438820227194255
200.0	440.0	-0.0115966796875	-3.78057861328125	3.7805963992708023
200.0	460.0	-0.0152435302734375	-3.9649658203125	3.964995122501612
200.0	480.0	-0.1078033447265625	-3.887298583984375	3.888793108688242
200.0	500.0	-0.126708984375	-3.888153076171875	3.8902171546670963
200.0	520.0	-0.128143310546875	-3.87548828125	3.877606236603195
200.0	540.0	-0.2077789306640625	-3.87158203125	3.8771535317453933
200.0	560.0	-0.10321044921875	-3.93798828125	3.9393405666545593
200.0	580.0	-0.0365753173828125	-3.5816650390625	3.581851784466274
200.0	600.0	-0.10028076171875	-2.2945556640625	2.2967459429924313
200.0	620.0	0.014923095703125	-2.3055419921875	2.3055902880879056
200.0	640.0	0.06591796875	-2.279052734375	2.280005821191317
200.0	660.0	0.1406707763671875	-2.2108154296875	2.215286241429778
200.0	680.0	0.004638671875	-2.4593505859375	2.45935496051869
200.0	700.0	0.1311187744140625	-2.3822021484375	2.3858078734516925
200.0	720.0	0.5166168212890625	-2.196044921875	2.255993404008928
200.0	740.0	1.4437713623046875	-2.169921875	2.606345466398238
200.0	760.0	1.81268310546875	-2.323974609375	2.9473170894682363
200.0	780.0	1.883880615234375	-2.2996826171875	2.972801088577942
200.0	800.0	1.8782501220703125	-2.2962646484375	2.9665897688627156
220.0	0.0	-0.1853485107421875	1.8049535751342773	1.8144452261846749
220.0	20.0	-0.334197998046875	1.9116382598876953	1.940631118622237
220.0	40.0	-0.469757080078125	2.0686988830566406	2.1213643682883236
220.0	60.0	-0.569366455078125	2.232696533203125	2.3041510301075068
220.0	80.0	-0.4718170166015625	2.4868927001953125	2.531253957910887
220.0	100.0	3.538665771484375	2.1942138671875	4.163739897884236
220.0	120.0	4.5605316162109375	1.4457778930664062	4.784215958601689
220.0	140.0	1.93988037109375	0.570648193359375	2.022072010275387
220.0	160.0	1.2852935791015625	0.2136383056640625	1.3029278223012646
220.0	180.0	1.184112548828125	-0.0267181396484375	1.1844139425380436
220.0	200.0	1.383819580078125	-0.47015380859375	1.4615064946632317
220.0	220.0	1.4553070068359375	-0.6602020263671875	1.5980566947906185
220.0	240.0	1.3609771728515625	-0.0833282470703125	1.3635257466519812
220.0	260.0	0.6130218505859375	0.668365478515625	0.9069223793507512
220.0	280.0	-0.1205596923828125	0.776824951171875	0.786124445740383
220.0	300.0	-0.5446624755859375	0.051300048828125	0.5470730365510349
220.0	320.0	-0.8255157470703125	-0.211334228515625	0.8521375504009612
220.0	340.0	-0.44610595703125	-1.134796142578125	1.2193329365308556
220.0	360.0	-0.1262664794921875	-1.48974609375	1.4950875050266237
220.0	380.0	0.46051025390625	-2.896820068359375	2.933195561568034
220.0	400.0	0.46234130859375	-3.309478759765625	3.341617743993469
220.0	420.0	-0.0219573974609375	-3.544189453125	3.5442574690540956
220.0	440.0	-0.1278533935546875	-3.643798828125	3.646041194239112
220.0	460.0	-0.1184539794921875	-3.75677490234375	3.7586419106024755
220.0	480.0	-0.21160888671875	-3.63055419921875	3.636715841855567
220.0	500.0	-0.278045654296875	-3.5992431640625	3.609966861333219
220.0	520.0	-0.3016204833984375	-3.6317138671875	3.644217409695461
220.0	540.0	-0.4602508544921875	-3.703125	3.7316170241178006
220.0	560.0	-0.69036865234375	-3.7470703125	3.8101371107819433
220.0	580.0	-0.4287261962890625	-3.8372802734375	3.861156050756957
220.0	600.0	-0.37945556640625	-2.670166015625	2.6969933403468715
220.0	620.0	-0.2960052490234375	-2.6705322265625	2.6868869497167704
220.0	640.0	-0.1965484619140625	-2.658935546875	2.666190079554764
220.0	660.0	-0.10076904296875	-2.5989990234375	2.600951811135669
220.0	680.0	-0.2933807373046875	-2.9310302734375	2.945676615113843
220.0	700.0	-0.200531005859375	-3.029296875	3.0359269163133256
220.0	720.0	0.0343475341796875	-3.064208984375	3.064401483655282
220.0	740.0	0.535797119140625	-3.3592529296875	3.4017140971124316
220.0	760.0	1.1122589111328125	-2.527587890625	2.7614888068265797
220.0	780.0	1.5021514892578125	-2.29248046875	2.74078926520805
220.0	800.0	1.70257568359375	-2.1368408203125	2.7321882529793813
240.0	0.0	-0.4901885986328125	1.9288582801818848	1.9901706276738733
240.0	20.0	-0.6685791015625	2.0685386657714844	2.1739020738841464
240.0	40.0	-0.7249908447265625	2.158893585205078	2.277374197881624
240.0	60.0	-0.8179931640625	2.3158493041992188	2.456068161963952
240.0	80.0	0.3035736083984375	2.1126708984375	2.1343699915480356
240.0	100.0	6.15380859375	1.6021652221679688	6.3589538139253605
240.0	120.0	2.5203094482421875	0.9300003051757812	2.6864214640532276
240.0	140.0	1.3034210205078125	0.4388275146484375	1.3753093994858583
240.0	160.0	0.9020538330078125	0.0739288330078125	0.905078223135428
240.0	180.0	0.9588470458984375	-0.1620635986328125	0.9724465370548541
240.0	200.0	1.2244873046875	-0.5872650146484375	1.3580314270188625
240.0	220.0	1.2905731201171875	-0.8891754150390625	1.5672306457822032
240.0	240.0	1.27374267578125	-0.683380126953125	1.4454856630284674
240.0	260.0	0.7222442626953125	-0.486663818359375	0.8709066810493661
240.0	280.0	0.1640472412109375	-0.47198486328125	0.49968110682268124
240.0	300.0	-0.1292266845703125	-0.856842041015625	0.8665320647597855
240.0	320.0	-0.32952880859375	-0.944366455078125	1.0002085968287018
240.0	340.0	-0.2823944091796875	-1.329864501953125	1.359516897979197
240.0	360.0	-0.18011474609375	-1.65069580078125	1.6604932846829787
240.0	380.0	0.01153564453125	-2.539276123046875	2.5393023254765708
240.0	400.0	-0.141571044921875	-2.8497314453125	2.8532458133086154
240.0	420.0	-0.363861083984375	-3.16168212890625	3.1825506708744546
240.0	440.0	-0.4278564453125	-3.19189453125	3.220442801295981
240.0	460.0	-0.321533203125	-3.295562744140625	3.3112108663266238
240.0	480.0	-0.255035400390625	-3.4354248046875	3.444878320654382
240.0	500.0	-0.324737548828125	-3.440032958984375	3.455326501868918
240.0	520.0	-0.3365631103515625	-3.5086669921875	3.524772161334062
240.0	540.0	-0.538665771484375	-3.6202392578125	3.6600946841817708
240.0	560.0	-0.9384765625	-3.7218017578125	3.8382999599846324
240.0	580.0	-0.9144134521484375	-3.778564453125	3.88763440769446
240.0	600.0	-0.7032470703125	-3.3900146484375	3.462189445787729
240.0	620.0	-0.6354827880859375	-3.3404541015625	3.400363506832645
240.0	640.0	-0.5763702392578125	-3.3243408203125	3.3739360607898443
240.0	660.0	-0.5439910888671875	-3.2978515625	3.3424169747430676
240.0	680.0	-0.5359039306640625	-3.4898681640625	3.5307751026422167
240.0	700.0	-0.443603515625	-3.5853271484375	3.6126658910557774
240.0	720.0	-0.1677703857421875	-3.8170166015625	3.8207018516152003
240.0	740.0	0.1583404541015625	-4.136962890625	4.139991987650875
240.0	760.0	0.70556640625	-4.3369140625	4.393933037625721
240.0	780.0	1.060638427734375	-3.716796875	3.8651691922083584
240.0	800.0	1.6092681884765625	-3.0780029296875	3.473304786166551
260.0	0.0	-1.099822998046875	2.1974873542785645	2.4573484285397993
260.0	20.0	-1.3370361328125	2.4178733825683594	2.762929118630944
260.0	40.0	-1.23736572265625	2.3702316284179688	2.6737748416718863
260.0	60.0	-0.94671630859375	2.3769607543945312	2.5585570536709152
260.0	80.0	1.45831298828125	1.9631500244140625	2.445533641180739
260.0	100.0	4.459747314453125	1.5811996459960938	4.731758492280648
260.0	120.0	1.426239013671875	0.7676620483398438	1.619710697804101
260.0	140.0	0.83319091796875	0.380157470703125	0.9158202925885655
260.0	160.0	0.658416748046875	-0.046844482421875	0.6600810705072487
260.0	180.0	0.746002197265625	-0.374481201171875	0.8347187839963054
260.0	200.0	0.966400146484375	-0.70281982421875	1.1949413995840532
260.0	220.0	1.11517333984375	-1.1192474365234375	1.5799767093418025
260.0	240.0	1.23675537109375	-1.22918701171875	1.7436927933862976
260.0	260.0	1.1011962890625	-1.184112548828125	1.6170206539612473
260.0	280.0	0.734588623046875	-1.11444091796875	1.334765524259948
260.0	300.0	0.47235107421875	-1.16583251953125	1.2578875152064233
260.0	320.0	0.20758056640625	-1.23016357421875	1.2475544520718083
260.0	340.0	0.00311279296875	-1.37677001953125	1.3767735384441935
260.0	360.0	-0.0980224609375	-1.624267578125	1.6272226547698678
260.0	380.0	-0.2457275390625	-2.34527587890625	2.358113858920556
260.0	400.0	-0.5465087890625	-2.616485595703125	2.672951314379762
260.0	420.0	-0.6395263671875	-2.851470947265625	2.922307399543717
260.0	440.0	-0.656524658203125	-2.904693603515625	2.977963995271487
260.0	460.0	-0.54083251953125	-2.9820556640625	3.0307021954903055
260.0	480.0	-0.359039306640625	-3.2205810546875	3.2405326033732527
260.0	500.0	-0.40869140625	-3.2763671875	3.3017587151197563
260.0	520.0	-0.4345703125	-3.426513671875	3.4539611028575066
260.0	540.0	-0.708740234375	-3.616943359375	3.6857281485140545
260.0	560.0	-1.10931396484375	-3.6846923828125	3.848056058395436
260.0	580.0	-1.266754150390625	-3.7059326171875	3.9164528135375343
260.0	600.0	-1.12689208984375	-3.567138671875	3.7409041803471195
260.0	620.0	-1.048858642578125	-3.49658203125	3.6505054928559146
260.0	640.0	-1.02630615234375	-3.4989013671875	3.6463152765010856
260.0	660.0	-0.9898681640625	-3.494873046875	3.6323513866361843
260.0	680.0	-0.790496826171875	-3.5606689453125	3.6473618644577397
260.0	700.0	-0.541046142578125	-3.928466796875	3.9655494326193934
260.0	720.0	-0.26904296875	-4.2698974609375	4.278365160426857
260.0	740.0	-0.0863037109375	-4.458251953125	4.459087216916088
260.0	760.0	0.302490234375	-4.792236328125	4.801773564683494
260.0	780.0	0.61334228515625	-4.86474609375	4.903258438570883
260.0	800.0	0.9903564453125	-4.6610107421875	4.76506317141329
280.0	0.0	-1.275787353515625	2.3422484397888184	2.6671634980037418
280.0	20.0	-1.488800048828125	2.5807762145996094	2.979417972563386
280.0	40.0	-1.19061279296875	2.361103057861328	2.644308316483341
280.0	60.0	-0.47698974609375	2.335540771484375	2.383751227193058
280.0	80.0	3.13665771484375	1.853240966796875	3.6432298446712132
280.0	100.0	1.847076416015625	1.3597564697265625	2.2936061003503565
280.0	120.0	0.632415771484375	0.7465667724609375	0.9784230443754472
280.0	140.0	0.35687255859375	0.3981475830078125	0.5346770248778345
280.0	160.0	0.226409912109375	-0.211395263671875	0.3097570109041545
280.0	180.0	0.3446044921875	-0.7066802978515625	0.7862247130479796
280.0	200.0	0.563262939453125	-1.10321044921875	1.2386841543455744
280.0	220.0	0.88238525390625	-1.386566162109375	1.6435234887940966
280.0	240.0	1.05999755859375	-1.4580078125	1.8026041178072754
280.0	260.0	1.193328857421875	-1.569427490234375	1.9715822095614393
280.0	280.0	1.117889404296875	-1.730133056640625	2.059863372634179
280.0	300.0	0.776092529296875	-1.7264404296875	1.8928592581832333
280.0	320.0	0.445709228515625	-1.827117919921875	1.8806957780788558
280.0	340.0	0.140411376953125	-1.932373046875	1.9374676634893402
280.0	360.0	-0.213836669921875	-2.052490234375	2.063599351523454
280.0	380.0	-0.5953369140625	-2.305084228515625	2.380722441150361
280.0	400.0	-0.862274169921875	-2.534393310546875	2.677062979584008
280.0	420.0	-1.0552978515625	-2.7554931640625	2.950660287581001
280.0	440.0	-1.25421142578125	-2.859832763671875	3.1227695619003573
280.0	460.0	-1.352630615234375	-2.929840087890625	3.2270067433893392
280.0	480.0	-1.3260498046875	-3.06622314453125	3.340678442557868
280.0	500.0	-1.36749267578125	-3.213531494140625	3.492394720267032
280.0	520.0	-1.224365234375	-3.353515625	3.5700332315351475
280.0	540.0	-1.199005126953125	-3.3984375	3.6037467635595775
280.0	560.0	-1.186248779296875	-3.418212890625	3.618199211212429
280.0	580.0	-1.35919189453125	-3.578125	3.8275816283633257
280.0	600.0	-1.34283447265625	-3.5394287109375	3.7855990306373815
280.0	620.0	-1.290435791015625	-3.438232421875	3.6724197360278072
280.0	640.0	-1.285736083984375	-3.4588623046875	3.6901010447476366
280.0	660.0	-1.2396240234375	-3.4697265625	3.684517626230256
280.0	680.0	-0.996337890625	-3.5396728515625	3.677223557030994
280.0	700.0	-0.637359619140625	-4.3009033203125	4.347872658529246
280.0	720.0	-0.419586181640625	-4.5872802734375	4.606429514373642
280.0	740.0	-0.256927490234375	-4.744140625	4.7510927169456005
280.0	760.0	-0.036834716796875	-5.1004638671875	5.100596872606849
280.0	780.0	0.284027099609375	-5.4349365234375	5.442353021176356
280.0	800.0	0.659393310546875	-5.4058837890625	5.44595070477531
300.0	0.0	-0.353179931640625	1.900954246520996	1.933484706813034
300.0	20.0	-0.489501953125	2.0967445373535156	2.1531255924899035
300.0	40.0	-0.341156005859375	1.9484672546386719	1.9781082029891806
300.0	60.0	0.322998046875	2.1177902221679688	2.1422798984715605
300.0	80.0	2.371368408203125	1.7311630249023438	2.936037047827029
300.0	100.0	0.84466552734375	1.2579498291015625	1.5152219723920142
300.0	120.0	0.298828125	0.6877899169921875	0.7499021390869183
300.0	140.0	0.054962158203125	0.387451171875	0.3913301028820248
300.0	160.0	-0.2166748046875	-0.38140869140625	0.4386576807336152
300.0	180.0	-0.158294677734375	-1.0916900634765625	1.103106703674894
300.0	200.0	0.063934326171875	-1.556884765625	1.5581969617151301
300.0	220.0	0.341400146484375	-1.6561126708984375	1.6909356104624176
300.0	240.0	0.55206298828125	-1.58453369140625	1.6779512991238872
300.0	260.0	0.7640380859375	-1.6781005859375	1.8438480884516544
300.0	280.0	0.739990234375	-1.768402099609375	1.9169850111237734
300.0	300.0	0.493682861328125	-1.823638916015625	1.8892807265136033
300.0	320.0	0.1942138671875	-1.91046142578125	1.9203077580445407
300.0	340.0	-0.05560302734375	-1.985137939453125	1.985916497566297
300.0	360.0	-0.374359130859375	-2.129669189453125	2.1623218112398805
300.0	380.0	-0.7392578125	-2.28314208984375	2.399841643892024
300.0	400.0	-1.002349853515625	-2.48809814453125	2.682412646417893
300.0	420.0	-1.204681396484375	-2.691619873046875	2.9489107833260095
300.0	440.0	-1.387725830078125	-2.79449462890625	3.120093461813588
300.0	460.0	-1.515167236328125	-2.867767333984375	3.2434273902632778
300.0	480.0	-1.653900146484375	-2.908203125	3.3455987671567557
300.0	500.0	-1.62652587890625	-3.033111572265625	3.4417077511844902
300.0	520.0	-1.505126953125	-3.111572265625	3.4564850801399447
300.0	540.0	-1.458740234375	-3.1363525390625	3.458992674272124
300.0	560.0	-1.46112060546875	-3.1549072265625	3.4768251368082423
300.0	580.0	-1.433746337890625	-3.4302978515625	3.717871960120343
300.0	600.0	-1.61614990234375	-3.5272216796875	3.8798496471517065
300.0	620.0	-1.629730224609375	-3.3848876953125	3.7567918913460314
300.0	640.0	-1.649322509765625	-3.4251708984375	3.8015865667800766
300.0	660.0	-1.62451171875	-3.445556640625	3.809317378233417
300.0	680.0	-1.138580322265625	-3.493408203125	3.674270815265464
300.0	700.0	-0.7557373046875	-4.4510498046875	4.514751735976737
300.0	720.0	-0.553802490234375	-4.66650390625	4.699250568466881
300.0	740.0	-0.467254638671875	-4.8499755859375	4.87243163949482
300.0	760.0	-0.2706298828125	-5.21142578125	5.21844796917132
300.0	780.0	0.024261474609375	-5.7476806640625	5.747731868762509
300.0	800.0	0.30419921875	-5.9105224609375	5.918345455102701
320.0	0.0	-0.367218017578125	2.0740389823913574	2.106296933699754
320.0	20.0	-0.4317626953125	2.236715316772461	2.278006679829549
320.0	40.0	-0.2464599609375	1.9726448059082031	1.9879813989627586
320.0	60.0	0.618865966796875	2.12945556640625	2.217560843394831
320.0	80.0	1.46636962890625	1.621673583984375	2.1863359992396827
320.0	100.0	0.249664306640625	1.1903305053710938	1.2162314656459714
320.0	120.0	-0.044189453125	0.6178436279296875	0.6194218726690274
320.0	140.0	-0.253173828125	0.3470458984375	0.42957868065088917
320.0	160.0	-0.369964599609375	-0.5478057861328125	0.6610332701798858
320.0	180.0	-0.259796142578125	-1.1660003662109375	1.1945923529399114
320.0	200.0	-0.0831298828125	-1.70159912109375	1.7036285235706294
320.0	220.0	0.060638427734375	-1.9929962158203125	1.993918487599777
320.0	240.0	0.159820556640625	-1.8843994140625	1.8911646575705703
320.0	260.0	0.193695068359375	-1.80169677734375	1.812078656404737
320.0	280.0	0.1219482421875	-1.805999755859375	1.8101122871072786
320.0	300.0	-0.026824951171875	-1.818359375	1.8185572288646195
320.0	320.0	-0.21136474609375	-1.869598388671875	1.8815082223619823
320.0	340.0	-0.36669921875	-1.930145263671875	1.964670215559556
320.0	360.0	-0.562469482421875	-2.09033203125	2.1646847159634315
320.0	380.0	-0.86968994140625	-2.24761962890625	2.4100113257882994
320.0	400.0	-1.0849609375	-2.435089111328125	2.665858063740393
320.0	420.0	-1.252471923828125	-2.637664794921875	2.9199249117653663
320.0	440.0	-1.42919921875	-2.74176025390625	3.0919022780119807
320.0	460.0	-1.545623779296875	-2.79510498046875	3.1939888413970965
320.0	480.0	-1.665679931640625	-2.842193603515625	3.294321495321222
320.0	500.0	-1.5958251953125	-2.896270751953125	3.3068175520601826
320.0	520.0	-1.490570068359375	-2.933349609375	3.290340265004417
320.0	540.0	-1.47161865234375	-2.960205078125	3.305824490574639
320.0	560.0	-1.50738525390625	-2.9676513671875	3.3285379584532078
320.0	580.0	-1.50537109375	-2.934326171875	3.2979406017769124
320.0	600.0	-1.98675537109375	-3.2476806640625	3.8071809256056253
320.0	620.0	-2.062835693359375	-3.1253662109375	3.7447570081738655
320.0	640.0	-2.053253173828125	-3.1856689453125	3.7900310321900696
320.0	660.0	-1.94482421875	-3.205810546875	3.7496083134497575
320.0	680.0	-1.247894287109375	-3.2900390625	3.518749377914843
320.0	700.0	-0.73114013671875	-4.3515625	4.412557318712966
320.0	720.0	-0.613128662109375	-4.5640869140625	4.605085896638258
320.0	740.0	-0.59136962890625	-4.7845458984375	4.820954002295378
320.0	760.0	-0.4619140625	-5.1920166015625	5.212523476401413
320.0	780.0	-0.213653564453125	-5.83447265625	5.8383832541322995
320.0	800.0	-0.0382080078125	-6.0701904296875	6.070310676112938
340.0	0.0	-0.169281005859375	2.859731674194336	2.8647375634314396
340.0	20.0	-0.122283935546875	2.8604583740234375	2.863070985919427
340.0	40.0	0.215423583984375	2.1194190979003906	2.130339088755961
340.0	60.0	0.757049560546875	2.0327606201171875	2.1691564664227037
340.0	80.0	0.559051513671875	1.5033950805664062	1.6039748636465865
340.0	100.0	-0.2208251953125	1.1489486694335938	1.1699772698125503
340.0	120.0	-0.3765869140625	0.5781478881835938	0.6899802058423604
340.0	140.0	-0.801849365234375	0.1069183349609375	0.8089461878750585
340.0	160.0	-0.712677001953125	-0.82879638671875	1.0930745444620646
340.0	180.0	-0.5040283203125	-1.2100677490234375	1.3108426697753202
340.0	200.0	-0.331878662109375	-1.650054931640625	1.683099736734296
340.0	220.0	-0.204742431640625	-2.0305938720703125	2.040889741412706
340.0	240.0	-0.15740966796875	-2.1229095458984375	2.128737359008091
340.0	260.0	-0.177734375	-1.977447509765625	1.9854188882789727
340.0	280.0	-0.231201171875	-1.89154052734375	1.90561789151452
340.0	300.0	-0.332763671875	-1.84881591796875	1.8785238779037023
340.0	320.0	-0.493011474609375	-1.866668701171875	1.9306766570379426
340.0	340.0	-0.608489990234375	-1.86700439453125	1.9636612430392442
340.0	360.0	-0.757659912109375	-1.958770751953125	2.1001979433197713
340.0	380.0	-1.011199951171875	-2.09832763671875	2.3292711761981892
340.0	400.0	-1.16339111328125	-2.25628662109375	2.538564200288903
340.0	420.0	-1.32635498046875	-2.49041748046875	2.821594719522734
340.0	440.0	-1.47821044921875	-2.61480712890625	3.003718104875763
340.0	460.0	-1.543731689453125	-2.68115234375	3.093814057020544
340.0	480.0	-1.591278076171875	-2.743560791015625	3.171638650556451
340.0	500.0	-1.49908447265625	-2.791046142578125	3.168152904479091
340.0	520.0	-1.44744873046875	-2.7791748046875	3.133515664927399
340.0	540.0	-1.49896240234375	-2.791259765625	3.1682833463623603
340.0	560.0	-1.568145751953125	-2.7823486328125	3.193829208627509
340.0	580.0	-1.7161865234375	-2.624267578125	3.1356142149228985
340.0	600.0	-2.11932373046875	-2.814208984375	3.5229682488300895
340.0	620.0	-2.048370361328125	-2.666015625	3.3620619342765914
340.0	640.0	-1.943634033203125	-2.743896484375	3.362540880344941
340.0	660.0	-1.7752685546875	-2.771728515625	3.2915129356560353
340.0	680.0	-1.110870361328125	-2.903564453125	3.108813196885326
340.0	700.0	-0.833099365234375	-4.0587158203125	4.143335451349419
340.0	720.0	-0.77923583984375	-4.422607421875	4.490730998637174
340.0	740.0	-0.78961181640625	-4.6915283203125	4.757512459353376
340.0	760.0	-0.6787109375	-5.078857421875	5.124006366937584
340.0	780.0	-0.376068115234375	-5.67919921875	5.691636934445709
340.0	800.0	-0.139312744140625	-5.943603515625	5.945235974427748
360.0	0.0	0.044830322265625	3.255828380584717	3.256137005965096
360.0	20.0	0.14459228515625	2.9978275299072266	3.001312517549009
360.0	40.0	0.33331298828125	2.163127899169922	2.1886570897068953
360.0	60.0	0.2796630859375	1.9268722534179688	1.947061406999822
360.0	80.0	-0.2716064453125	1.3978347778320312	1.423977572594462
360.0	100.0	-0.6336669921875	1.0964584350585938	1.2663944712446804
360.0	120.0	-0.716705322265625	0.46661376953125	0.8552163053169858
360.0	140.0	-0.991363525390625	-0.143310546875	1.0016683844070051
360.0	160.0	-0.766571044921875	-0.9287872314453125	1.2042744239617744
360.0	180.0	-0.658111572265625	-1.2352294921875	1.39960806653853
360.0	200.0	-0.5714111328125	-1.59698486328125	1.6961342329696365
360.0	220.0	-0.46807861328125	-2.180633544921875	2.230304966915924
360.0	240.0	-0.417572021484375	-2.512115478515625	2.546584098459019
360.0	260.0	-0.433074951171875	-2.304351806640625	2.3446942577019363
360.0	280.0	-0.144439697265625	-1.82928466796875	1.8349782621632675
360.0	300.0	-0.250762939453125	-1.36871337890625	1.3914950109145687
360.0	320.0	-0.41656494140625	-1.31463623046875	1.3790557526328937
360.0	340.0	-0.508819580078125	-1.292572021484375	1.38911475256549
360.0	360.0	-0.722442626953125	-1.278594970703125	1.4685804194344474
360.0	380.0	-1.0333251953125	-1.5396728515625	1.8542797655980114
360.0	400.0	-1.2177734375	-1.96240234375	2.309544349830949
360.0	420.0	-1.358123779296875	-2.157135009765625	2.5490648579916853
360.0	440.0	-1.401641845703125	-2.303955078125	2.696814577542186
360.0	460.0	-1.441741943359375	-2.3875732421875	2.7891084270876596
360.0	480.0	-1.473358154296875	-2.443756103515625	2.853546590526071
360.0	500.0	-1.499298095703125	-2.633270263671875	3.0301826778789365
360.0	520.0	-1.550994873046875	-2.5947265625	3.0229440997743837
360.0	540.0	-1.670318603515625	-2.59765625	3.088330006721181
360.0	560.0	-1.77947998046875	-2.57666015625	3.131409676438926
360.0	580.0	-2.015899658203125	-2.382568359375	3.1209747546300908
360.0	600.0	-2.49822998046875	-2.4150390625	3.4747038303593256
360.0	620.0	-2.1656494140625	-1.97412109375	2.930391011011661
360.0	640.0	-1.898529052734375	-2.03759765625	2.7849985229496936
360.0	660.0	-1.6268310546875	-2.0693359375	2.6322481841051095
360.0	680.0	-1.15875244140625	-2.19189453125	2.4793363742317425
360.0	700.0	-0.9755859375	-3.7586669921875	3.883213293087
360.0	720.0	-0.980926513671875	-4.243896484375	4.3557862889856
360.0	740.0	-0.968994140625	-4.5416259765625	4.643847128788034
360.0	760.0	-0.98358154296875	-4.3746337890625	4.483843601206013
360.0	780.0	-0.867340087890625	-4.49072265625	4.5737149893078355
360.0	800.0	-4.457275390625	-1.8638916015625	4.8312933889639185
380.0	0.0	-0.079986572265625	3.2122979164123535	3.2132935993354157
380.0	20.0	0.02655029296875	2.8900279998779297	2.8901499542645106
380.0	40.0	0.102081298828125	2.2119483947753906	2.214302665111494
380.0	60.0	-0.34588623046875	1.8369216918945312	1.8692026606498688
380.0	80.0	-0.900054931640625	1.2993850708007812	1.5806645571374596
380.0	100.0	-1.15087890625	0.96649169921875	1.5028734016908887
380.0	120.0	-1.06536865234375	0.397003173828125	1.136935303975711
380.0	140.0	-1.15765380859375	-0.2555999755859375	1.185535190566331
380.0	160.0	-0.98016357421875	-0.966461181640625	1.3765056657505874
380.0	180.0	-0.812225341796875	-1.3035125732421875	1.5358564498212455
380.0	200.0	-0.76617431640625	-1.65643310546875	1.8250462229799638
380.0	220.0	-0.5938720703125	-2.33880615234375	2.413026782722942
380.0	240.0	-0.499755859375	-2.795562744140625	2.8398815072827785
380.0	260.0	-0.297454833984375	-2.556549072265625	2.5737953565042617
380.0	280.0	0.180511474609375	-1.252960205078125	1.2658963891152657
380.0	300.0	-0.026458740234375	-0.58697509765625	0.5875711277822918
380.0	320.0	-0.12799072265625	-0.518310546875	0.5338796194723401
380.0	340.0	-0.09735107421875	-0.540435791015625	0.5491339325357967
380.0	360.0	-0.287109375	-0.69317626953125	0.7502833690374263
380.0	380.0	-0.775360107421875	-1.008026123046875	1.271731088291143
380.0	400.0	-1.1180419921875	-1.648162841796875	1.9915970097824873
380.0	420.0	-1.235107421875	-1.8507080078125	2.224996735672217
380.0	440.0	-1.281463623046875	-2.00506591796875	2.379587853514194
380.0	460.0	-1.262786865234375	-2.10772705078125	2.457060029304023
380.0	480.0	-1.31884765625	-2.185333251953125	2.552457749403139
380.0	500.0	-1.409942626953125	-2.261505126953125	2.6650222607953484
380.0	520.0	-1.5284423828125	-2.2823486328125	2.746862100521
380.0	540.0	-1.712738037109375	-2.29541015625	2.863979638401245
380.0	560.0	-1.86578369140625	-2.258056640625	2.9291583390776594
380.0	580.0	-2.1727294921875	-2.1934814453125	3.087412233109075
380.0	600.0	-2.344268798828125	-1.6553955078125	2.869831090577434
380.0	620.0	-1.643341064453125	-1.2115478515625	2.0416704069814107
380.0	640.0	-1.194427490234375	-1.253173828125	1.7312139304329361
380.0	660.0	-0.780120849609375	-1.2677001953125	1.488506743414555
380.0	680.0	-0.652587890625	-1.3720703125	1.5193577253017916
380.0	700.0	-0.940582275390625	-3.393310546875	3.521257088642083
380.0	720.0	-0.91766357421875	-3.9732666015625	4.077861439840735
380.0	740.0	-0.72015380859375	-4.177978515625	4.239590308633154
380.0	760.0	-1.74652099609375	-2.7103271484375	3.224315251546234
380.0	780.0	-4.49456787109375	-1.4356689453125	4.718292664555995
380.0	800.0	-5.791656494140625	-1.056640625	5.88725524812044
400.0	0.0	0.497650146484375	2.946634292602539	2.9883623144855087
400.0	20.0	-0.026611328125	2.679750442504883	2.679882571473924
400.0	40.0	-0.463836669921875	2.2302207946777344	2.2779440839004805
400.0	60.0	-0.976837158203125	1.6999282836914062	1.960603734399271
400.0	80.0	-1.24749755859375	1.259490966796875	1.7727288721460746
400.0	100.0	-1.449005126953125	0.899871826171875	1.7056919890397408
400.0	120.0	-1.514434814453125	0.3495025634765625	1.5542409237645107
400.0	140.0	-1.3023681640625	-0.5468292236328125	1.4125101891959546
400.0	160.0	-1.050933837890625	-1.0839385986328125	1.5097631659401365
400.0	180.0	-0.85870361328125	-1.470611572265625	1.7029592748929283
400.0	200.0	-0.971160888671875	-1.776275634765625	2.0244279691675793
400.0	220.0	-0.86383056640625	-2.4287872314453125	2.5778306117915366
400.0	240.0	-0.736053466796875	-2.751800537109375	2.8485401352305257
400.0	260.0	0.0350341796875	-2.101593017578125	2.1018850123828146
400.0	280.0	-2.218109130859375	1.672393798828125	2.7779325288351586
400.0	300.0	-1.717498779296875	0.8443603515625	1.913830311228507
400.0	320.0	-1.391387939453125	0.608551025390625	1.5186489879361833
400.0	340.0	-1.3367919921875	0.223114013671875	1.3552832521186848
400.0	360.0	-1.291595458984375	-0.247314453125	1.3150601767195205
400.0	380.0	-0.72650146484375	-0.89569091796875	1.1532851334131626
400.0	400.0	-1.1844482421875	-1.537353515625	1.940714680324134
400.0	420.0	-1.27215576171875	-1.72711181640625	2.1450630546546434
400.0	440.0	-1.266021728515625	-1.83038330078125	2.22555926563472
400.0	460.0	-1.244049072265625	-1.9031982421875	2.273724179242186
400.0	480.0	-1.302764892578125	-1.964935302734375	2.357576533066514
400.0	500.0	-1.455780029296875	-2.055145263671875	2.5185149490309864
400.0	520.0	-1.599884033203125	-2.1385498046875	2.670772207962941
400.0	540.0	-1.82806396484375	-2.1368408203125	2.8121000250549497
400.0	560.0	-2.076629638671875	-2.064208984375	2.9280282422451034
400.0	580.0	-2.335357666015625	-1.9849853515625	3.064973454067041
400.0	600.0	-2.494476318359375	-0.7828369140625	2.6144302891595026
400.0	620.0	-2.507354736328125	-0.724853515625	2.6100268950531915
400.0	640.0	-2.1090087890625	-0.7266845703125	2.230692389612054
400.0	660.0	-1.49176025390625	-0.766845703125	1.677319584198466
400.0	680.0	-1.205657958984375	-0.873046875	1.48856372386594
400.0	700.0	-0.933990478515625	-2.9912109375	3.1336370381040424
400.0	720.0	-0.852325439453125	-3.678466796875	3.7759206334946693
400.0	740.0	-0.117919921875	-3.4202880859375	3.422320221542837
400.0	760.0	-3.767425537109375	-1.13330078125	3.9341918914112113
400.0	780.0	-4.4500732421875	-0.948486328125	4.550030568630635
400.0	800.0	-4.699676513671875	-0.908935546875	4.786765417432944
420.0	0.0	-0.16607666015625	2.744704246520996	2.7497241421493617
420.0	20.0	-0.482025146484375	2.5607757568359375	2.605747631418275
420.0	40.0	-0.87640380859375	2.2626419067382812	2.4264443191315714
420.0	60.0	-1.298126220703125	1.6595611572265625	2.106958689545703
420.0	80.0	-1.38836669921875	1.2613143920898438	1.8757601358362799
420.0	100.0	-1.556793212890625	0.7805862426757812	1.741528061777073
420.0	120.0	-1.551055908203125	0.14125823974609375	1.5574749823570155
420.0	140.0	-1.220672607421875	-0.8114776611328125	1.4657890738532944
420.0	160.0	-1.057373046875	-1.154205322265625	1.565320314250095
420.0	180.0	-0.787017822265625	-1.7205047607421875	1.8919655610766963
420.0	200.0	-0.95135498046875	-2.0775604248046875	2.2850237673987834
420.0	220.0	-0.801788330078125	-2.699554443359375	2.816107014818651
420.0	240.0	-0.679412841796875	-2.545989990234375	2.6350838392681433
420.0	260.0	-1.582977294921875	1.638763427734375	2.278456207241626
420.0	280.0	-2.426727294921875	2.66546630859375	3.604679736976259
420.0	300.0	-2.008453369140625	1.862548828125	2.7391555401550565
420.0	320.0	-1.968994140625	1.631195068359375	2.5568995437551956
420.0	340.0	-1.94866943359375	0.428070068359375	1.9951332148124312
420.0	360.0	-1.99835205078125	-0.023406982421875	1.9984891307404515
420.0	380.0	-0.995513916015625	-0.7081298828125	1.2216774893206512
420.0	400.0	-1.318145751953125	-1.41094970703125	1.9308773392330336
420.0	420.0	-1.342041015625	-1.4898681640625	2.0051885781409053
420.0	440.0	-1.28997802734375	-1.529205322265625	2.0006279585858002
420.0	460.0	-1.217926025390625	-1.53643798828125	1.9606084502412866
420.0	480.0	-1.263153076171875	-1.57977294921875	2.0226809597476754
420.0	500.0	-1.4522705078125	-1.787322998046875	2.30295747403404
420.0	520.0	-1.78118896484375	-1.9661865234375	2.6530215930950116
420.0	540.0	-2.107757568359375	-2.020751953125	2.9199452774041377
420.0	560.0	-2.41998291015625	-1.94140625	3.102478930305148
420.0	580.0	-2.661407470703125	-1.80126953125	3.213667943226867
420.0	600.0	-2.65289306640625	-0.2060546875	2.6608833413036126
420.0	620.0	-2.942413330078125	-0.2301025390625	2.951396852933277
420.0	640.0	-2.664337158203125	-0.181396484375	2.670505041583991
420.0	660.0	-2.290802001953125	-0.2210693359375	2.3014442125422665
420.0	680.0	-2.117340087890625	-0.3486328125	2.145850387548102
420.0	700.0	-1.314849853515625	-2.6126708984375	2.924872537535999
420.0	720.0	-0.06005859375	-2.444580078125	2.4453177284452954
420.0	740.0	0.036590576171875	-2.42236328125	2.4226396216963133
420.0	760.0	-2.94647216796875	-1.20703125	3.1841203926816317
420.0	780.0	-3.547119140625	-1.0697021484375	3.7049044365759345
420.0	800.0	-3.96380615234375	-1.0059814453125	4.089469144237573
440.0	0.0	-0.612060546875	2.6147003173828125	2.685381883971571
440.0	20.0	-0.76507568359375	2.4847450256347656	2.599865120355892
440.0	40.0	-0.982391357421875	2.288177490234375	2.4901503982596065
440.0	60.0	-1.47296142578125	1.6250381469726562	2.1932542809614795
440.0	80.0	-1.512237548828125	1.2276077270507812	1.9477892944567903
440.0	100.0	-1.57672119140625	0.6205596923828125	1.6944450558338549
440.0	120.0	-1.470245361328125	-0.0650482177734375	1.4716836253564722
440.0	140.0	-1.22747802734375	-0.931304931640625	1.5407891430399725
440.0	160.0	-1.177947998046875	-1.1909637451171875	1.6750988413482346
440.0	180.0	-0.954010009765625	-1.8677978515625	2.0973325709182364
440.0	200.0	-1.0689697265625	-2.25042724609375	2.4914090523774304
440.0	220.0	-0.8953857421875	-2.8187408447265625	2.957535388975502
440.0	240.0	-1.15447998046875	-2.16217041015625	2.4510823951589984
440.0	260.0	-2.2161865234375	2.407928466796875	3.272552857919447
440.0	280.0	-2.24395751953125	2.854095458984375	3.630593097340443
440.0	300.0	-2.2244873046875	2.340545654296875	3.229008784219059
440.0	320.0	-2.311279296875	2.00341796875	3.0587081498033397
440.0	340.0	-2.051910400390625	0.4703369140625	2.1051254366334207
440.0	360.0	-1.9989013671875	0.07733154296875	2.0003966714834296
440.0	380.0	-1.3255615234375	-0.64190673828125	1.472806033756251
440.0	400.0	-1.496826171875	-1.183380126953125	1.9081082552301798
440.0	420.0	-1.54827880859375	-1.214263916015625	1.9676392268091432
440.0	440.0	-1.572113037109375	-1.2022705078125	1.979139655356587
440.0	460.0	-1.567840576171875	-1.161376953125	1.951133132192897
440.0	480.0	-1.6468505859375	-1.198028564453125	2.0365140052669175
440.0	500.0	-1.8004150390625	-1.3482666015625	2.249292586964025
440.0	520.0	-2.019439697265625	-1.513427734375	2.523608566728946
440.0	540.0	-2.282196044921875	-1.62548828125	2.8018977390222735
440.0	560.0	-2.601348876953125	-1.5357666015625	3.0208599825381044
440.0	580.0	-2.75677490234375	-1.2633056640625	3.0324493504500265
440.0	600.0	-2.89715576171875	0.5048828125	2.940819301150287
440.0	620.0	-3.26531982421875	0.4493408203125	3.2960917352578463
440.0	640.0	-3.116546630859375	0.55810546875	3.166124542176062
440.0	660.0	-2.8516845703125	0.52294921875	2.899237964353672
440.0	680.0	-2.31805419921875	0.28564453125	2.335587307027659
440.0	700.0	-1.0311279296875	-1.7867431640625	2.0629289715609946
440.0	720.0	1.086029052734375	-1.377197265625	1.753890364825607
440.0	740.0	0.17694091796875	-1.9224853515625	1.9306107881766363
440.0	760.0	-2.090362548828125	-1.2772216796875	2.4496756529399915
440.0	780.0	-2.68988037109375	-1.16748046875	2.932314283242533
440.0	800.0	-3.43603515625	-1.0791015625	3.601499379033114
460.0	0.0	-0.847381591796875	2.3907675743103027	2.5364986017125606
460.0	20.0	-0.943756103515625	2.3847732543945312	2.5647259225497137
460.0	40.0	-1.060302734375	2.3120269775390625	2.5435625868831133
460.0	60.0	-1.537689208984375	1.7337875366210938	2.317435506237365
460.0	80.0	-1.728515625	1.2411880493164062	2.127983561880826
460.0	100.0	-1.692230224609375	0.4073944091796875	1.7405784491692302
460.0	120.0	-1.432586669921875	-0.33454132080078125	1.4711296551157476
460.0	140.0	-1.293670654296875	-1.037445068359375	1.658275016893185
460.0	160.0	-1.173126220703125	-1.2386932373046875	1.706043981216652
460.0	180.0	-1.0732421875	-1.9313812255859375	2.2095434441475965
460.0	200.0	-1.103515625	-2.373870849609375	2.6178253465890875
460.0	220.0	-1.00799560546875	-2.854461669921875	3.0272110210055545
460.0	240.0	-1.308746337890625	-1.9597320556640625	2.3565582333011452
460.0	260.0	-1.914886474609375	2.5760498046875	3.209801054095476
460.0	280.0	-2.1131591796875	2.932769775390625	3.614772506554503
460.0	300.0	-2.430816650390625	2.5714111328125	3.5385060126794134
460.0	320.0	-2.704742431640625	2.256805419921875	3.5226129967548228
460.0	340.0	-2.86114501953125	0.727691650390625	2.9522340626780776
460.0	360.0	-2.6478271484375	0.18658447265625	2.6543930329623517
460.0	380.0	-2.026580810546875	-0.59698486328125	2.112680929213818
460.0	400.0	-1.9444580078125	-0.859130859375	2.1257993267654833
460.0	420.0	-2.03900146484375	-0.883270263671875	2.222092107074309
460.0	440.0	-2.060760498046875	-0.8646240234375	2.234794964245189
460.0	460.0	-2.14715576171875	-0.814697265625	2.2965211733617603
460.0	480.0	-2.333404541015625	-0.899688720703125	2.5008431670524174
460.0	500.0	-2.4273681640625	-1.04534912109375	2.642890650192631
460.0	520.0	-2.580108642578125	-1.1146240234375	2.8105777557524245
460.0	540.0	-2.734771728515625	-1.2235107421875	2.9959898102858338
460.0	560.0	-2.930145263671875	-1.146240234375	3.1463658307829965
460.0	580.0	-3.135833740234375	-0.7694091796875	3.2288455726744973
460.0	600.0	-3.116363525390625	0.8966064453125	3.2427804027039824
460.0	620.0	-3.289306640625	1.2340087890625	3.513163228138314
460.0	640.0	-3.116485595703125	1.4437255859375	3.4346507880300785
460.0	660.0	-2.98065185546875	1.5301513671875	3.3504699207745587
460.0	680.0	-2.479736328125	1.111328125	2.7173778644934297
460.0	700.0	-0.696533203125	-0.376953125	0.7919925261660227
460.0	720.0	0.9688720703125	-0.8770751953125	1.3068947879856625
460.0	740.0	0.5057373046875	-1.824462890625	1.893260431272018
460.0	760.0	-0.53875732421875	-1.32421875	1.429620492386322
460.0	780.0	-1.021759033203125	-1.2667236328125	1.627445938843402
460.0	800.0	-2.04150390625	-1.160400390625	2.3482477011160174
480.0	0.0	-0.92041015625	2.3161163330078125	2.4922980808389887
480.0	20.0	-0.998687744140625	2.325967788696289	2.5313046763180043
480.0	40.0	-1.095672607421875	2.305652618408203	2.5527499798114293
480.0	60.0	-1.43096923828125	2.007537841796875	2.4653359095980565
480.0	80.0	-1.842681884765625	1.3764114379882812	2.299996733708195
480.0	100.0	-2.14105224609375	0.2571563720703125	2.15644014992289
480.0	120.0	-1.88897705078125	-0.47864532470703125	1.9486753565543258
480.0	140.0	-1.6326904296875	-1.0030059814453125	1.9161678000655966
480.0	160.0	-1.340972900390625	-1.2056121826171875	1.8032495818541103
480.0	180.0	-1.27716064453125	-2.055084228515625	2.419609575578907
480.0	200.0	-1.208770751953125	-2.5092010498046875	2.785178026467656
480.0	220.0	-1.18865966796875	-2.7537078857421875	2.999303073424606
480.0	240.0	-1.37847900390625	-1.954803466796875	2.3919575577362253
480.0	260.0	-1.19677734375	2.659942626953125	2.9167740380762437
480.0	280.0	-1.511474609375	3.01776123046875	3.375120492501797
480.0	300.0	-2.286529541015625	2.546417236328125	3.4223468677803672
480.0	320.0	-2.7816162109375	2.236572265625	3.569263823859654
480.0	340.0	-3.09893798828125	0.75054931640625	3.1885327239296966
480.0	360.0	-2.66314697265625	0.25164794921875	2.675009997797046
480.0	380.0	-2.444549560546875	-0.4244384765625	2.4811228454787595
480.0	400.0	-2.287078857421875	-0.50067138671875	2.341239316589619
480.0	420.0	-2.3060302734375	-0.584686279296875	2.378998458849491
480.0	440.0	-2.381195068359375	-0.561370849609375	2.446472395995949
480.0	460.0	-2.4671630859375	-0.586883544921875	2.5360059124364662
480.0	480.0	-2.766021728515625	-0.6925048828125	2.8513925046088833
480.0	500.0	-2.9803466796875	-0.805511474609375	3.0872827967084056
480.0	520.0	-3.1533203125	-0.915771484375	3.283605701788735
480.0	540.0	-3.422119140625	-0.9671630859375	3.5561642042279398
480.0	560.0	-3.49249267578125	-0.82861328125	3.589443558582523
480.0	580.0	-3.751190185546875	-0.342041015625	3.7667518984548187
480.0	600.0	-3.7503662109375	1.01025390625	3.884051965568314
480.0	620.0	-3.52398681640625	1.4642333984375	3.8160794707795183
480.0	640.0	-3.237640380859375	1.76513671875	3.6875497110751954
480.0	660.0	-3.128143310546875	1.900634765625	3.660285929216673
480.0	680.0	-2.709686279296875	1.2359619140625	2.978254788499933
480.0	700.0	-1.17340087890625	-0.0283203125	1.1737425879289112
480.0	720.0	0.148712158203125	-0.71240234375	0.7277584801140585
480.0	740.0	4.1380615234375	-2.7431640625	4.964725797619178
480.0	760.0	6.0311279296875	-1.8974609375	6.322567683591454
480.0	780.0	6.253204345703125	-1.888671875	6.532200704244816
480.0	800.0	6.254058837890625	-1.87841796875	6.530061715873803
500.0	0.0	-0.9888916015625	2.283111572265625	2.488072557433577
500.0	20.0	-1.045562744140625	2.2924041748046875	2.5195869408688467
500.0	40.0	-1.07733154296875	2.2909889221191406	2.531654300007813
500.0	60.0	-1.1536865234375	2.245758056640625	2.5247617399128144
500.0	80.0	-1.39398193359375	1.8412399291992188	2.3094047085912237
500.0	100.0	-1.802703857421875	0.3825531005859375	1.8428478158360289
500.0	120.0	-2.055511474609375	-0.5428543090820312	2.1259864117956484
500.0	140.0	-2.09588623046875	-0.9250640869140625	2.2909567119364467
500.0	160.0	-1.73260498046875	-1.1536712646484375	2.08155648619504
500.0	180.0	-1.65997314453125	-2.073974609375	2.656479158754525
500.0	200.0	-1.62310791015625	-2.43768310546875	2.9286137011732287
500.0	220.0	-1.566192626953125	-2.6094970703125	3.0434247657354456
500.0	240.0	-1.545562744140625	-1.94146728515625	2.4815437564966447
500.0	260.0	-2.084442138671875	2.099273681640625	2.958352416447365
500.0	280.0	-0.8551025390625	3.415924072265625	3.521326116649082
500.0	300.0	-2.08807373046875	2.45556640625	3.2233303087609904
500.0	320.0	-2.76654052734375	1.839569091796875	3.3223125880822555
500.0	340.0	-2.703094482421875	0.509979248046875	2.7507814552119623
500.0	360.0	-1.901519775390625	0.110809326171875	1.9047456950911525
500.0	380.0	-2.568756103515625	-0.276397705078125	2.583583482436987
500.0	400.0	-2.543548583984375	-0.174713134765625	2.5495419350441266
500.0	420.0	-2.5330810546875	-0.286529541015625	2.549234945526081
500.0	440.0	-2.61431884765625	-0.300811767578125	2.63156811743952
500.0	460.0	-2.795867919921875	-0.368499755859375	2.820047782523674
500.0	480.0	-3.225189208984375	-0.49395751953125	3.262796264686277
500.0	500.0	-3.579742431640625	-0.56256103515625	3.6236764197654856
500.0	520.0	-3.827880859375	-0.6510009765625	3.8828435643294745
500.0	540.0	-4.0347900390625	-0.6832275390625	4.09222806420309
500.0	560.0	-4.107666015625	-0.479248046875	4.135528839985772
500.0	580.0	-4.315521240234375	-0.004638671875	4.315523733243834
500.0	600.0	-4.132659912109375	0.7442626953125	4.199143354160428
500.0	620.0	-3.89044189453125	1.225341796875	4.0788479567020826
500.0	640.0	-3.5787353515625	1.6024169921875	3.9211078706628824
500.0	660.0	-3.32818603515625	1.741943359375	3.756486250724171
500.0	680.0	-2.736602783203125	1.0460205078125	2.9297019807139786
500.0	700.0	-2.19647216796875	0.7001953125	2.3053770755146137
500.0	720.0	-1.578887939453125	0.193359375	1.59068380681106
500.0	740.0	3.68731689453125	-2.775634765625	4.6152415140317125
500.0	760.0	6.301177978515625	-1.7664794921875	6.544103736437043
500.0	780.0	6.434783935546875	-1.740478515625	6.666011533182667
500.0	800.0	6.434356689453125	-1.72412109375	6.66134667713848
520.0	0.0	-1.1259765625	2.2243142127990723	2.493069781726792
520.0	20.0	-1.1126708984375	2.215517044067383	2.479224132825184
520.0	40.0	-1.052490234375	2.2091751098632812	2.4470779226445125
520.0	60.0	-1.05712890625	2.2553787231445312	2.4908341392478097
520.0	80.0	-1.13433837890625	2.1087799072265625	2.3945096063666416
520.0	100.0	-1.334716796875	1.2936172485351562	1.8587400338853006
520.0	120.0	-1.73724365234375	-0.0264892578125	1.737445592928915
520.0	140.0	-2.09320068359375	-0.5802001953125	2.172123700077416
520.0	160.0	-2.3074951171875	-1.0512847900390625	2.5356919027381126
520.0	180.0	-2.189697265625	-2.074462890625	3.016317357253018
520.0	200.0	-2.1082763671875	-2.29840087890625	3.1188901616758398
520.0	220.0	-1.99267578125	-2.419158935546875	3.1341803912054242
520.0	240.0	-1.9866943359375	-2.02911376953125	2.83976355954989
520.0	260.0	-3.23699951171875	0.12310791015625	3.239339654375636
520.0	280.0	-2.478515625	1.690887451171875	3.000356658115775
520.0	300.0	-2.4073486328125	1.8885498046875	3.059730021536117
520.0	320.0	-2.6905517578125	1.68438720703125	3.1743076449327448
520.0	340.0	-2.84771728515625	1.0262451171875	3.0269907130232276
520.0	360.0	-2.043212890625	0.213226318359375	2.0543087351362894
520.0	380.0	-2.63043212890625	-0.03057861328125	2.630609860160277
520.0	400.0	-2.6162109375	0.035369873046875	2.616450018137931
520.0	420.0	-2.65557861328125	-0.10308837890625	2.6575787824977617
520.0	440.0	-2.8018798828125	-0.092864990234375	2.8034184104625943
520.0	460.0	-3.09649658203125	-0.169952392578125	3.101157025736401
520.0	480.0	-3.6033935546875	-0.242340087890625	3.6115334455272947
520.0	500.0	-4.04119873046875	-0.241973876953125	4.048436554556582
520.0	520.0	-5.6832275390625	3.280029296875	6.561834152820133
520.0	540.0	-5.13702392578125	1.5289306640625	5.359724227006423
520.0	560.0	-4.7825927734375	2.9735107421875	5.6316036588560685
520.0	580.0	-4.3924560546875	0.4481201171875	4.415255579441468
520.0	600.0	-3.82879638671875	1.00927734375	3.959586156097328
520.0	620.0	-3.3365478515625	1.468505859375	3.6454164405160956
520.0	640.0	-3.329833984375	1.5321044921875	3.6653974598233963
520.0	660.0	-3.18603515625	1.4456787109375	3.49868646096201
520.0	680.0	-2.87939453125	0.9833984375	3.0426937659695312
520.0	700.0	-2.57110595703125	0.8553466796875	2.7096501221991764
520.0	720.0	-1.900634765625	0.57568359375	1.985906370505748
520.0	740.0	2.31884765625	-2.61865234375	3.4977699395934385
520.0	760.0	6.4019775390625	-1.6610107421875	6.613945350267343
520.0	780.0	6.5078125	-1.6134033203125	6.704826158011231
520.0	800.0	6.5010986328125	-1.597412109375	6.694475997472427
540.0	0.0	-1.246826171875	2.164670467376709	2.498074005149841
540.0	20.0	-1.1749267578125	2.150970458984375	2.4509440633452337
540.0	40.0	-1.017333984375	2.128265380859375	2.3589154217836663
540.0	60.0	-0.892822265625	2.1780548095703125	2.3539444240440615
540.0	80.0	-0.898681640625	2.1398849487304688	2.3209343560298388
540.0	100.0	-1.052734375	1.6870040893554688	1.9885251976801086
540.0	120.0	-1.2889404296875	1.1633377075195312	1.736295497033784
540.0	140.0	-1.7894287109375	0.2946929931640625	1.8135322086324899
540.0	160.0	-2.4576416015625	-0.7954864501953125	2.5831765201346633
540.0	180.0	-2.499755859375	-2.0904541015625	3.2586466066787794
540.0	200.0	-2.2989501953125	-2.044647216796875	3.076646590312672
540.0	220.0	-2.081787109375	-2.1283721923828125	2.977214429306082
540.0	240.0	-2.1151123046875	-2.0672454833984375	2.957567235088952
540.0	260.0	-2.7388916015625	-1.273834228515625	3.020625903161064
540.0	280.0	-3.4056396484375	0.24261474609375	3.4142705414233996
540.0	300.0	-3.168701171875	0.44036865234375	3.199154836298026
540.0	320.0	-2.5955810546875	1.2999267578125	2.902903819820697
540.0	340.0	-2.990478515625	0.789764404296875	3.0930065578186383
540.0	360.0	-2.0113525390625	0.3203125	2.0366980959507512
540.0	380.0	-2.371337890625	0.211517333984375	2.380752606653972
540.0	400.0	-2.56982421875	0.241607666015625	2.58115686845096
540.0	420.0	-2.6436767578125	0.111083984375	2.646009533501842
540.0	440.0	-2.850830078125	0.125152587890625	2.853575880294392
540.0	460.0	-3.29296875	0.074981689453125	3.293822314914666
540.0	480.0	-3.8287353515625	0.080596923828125	3.829583561751196
540.0	500.0	-4.2962646484375	0.0277099609375	4.296354009081299
540.0	520.0	-5.8768310546875	3.840576171875	7.020482075848739
540.0	540.0	-5.3812255859375	3.4478759765625	6.391043542059872
540.0	560.0	-3.01171875	4.7254638671875	5.603611209675079
540.0	580.0	-2.4588623046875	2.19970703125	3.29919912353647
540.0	600.0	-2.331298828125	1.258544921875	2.649318694758022
540.0	620.0	-2.4781494140625	1.209228515625	2.757436875328056
540.0	640.0	-2.6158447265625	1.134521484375	2.851277368477731
540.0	660.0	-2.712646484375	0.9329833984375	2.868607496844424
540.0	680.0	-2.710693359375	0.7286376953125	2.806914922043423
540.0	700.0	-2.5079345703125	0.4970703125	2.556719520115062
540.0	720.0	-1.6378173828125	-0.0948486328125	1.6405615022269624
540.0	740.0	2.9107666015625	-3.4654541015625	4.525697110811556
540.0	760.0	6.4876708984375	-1.5491943359375	6.6700732212572955
540.0	780.0	6.57177734375	-1.4501953125	6.7298829039012835
540.0	800.0	6.5362548828125	-1.4544677734375	6.696126073862296
560.0	0.0	-1.205078125	2.0863661766052246	2.4093852141647707
560.0	20.0	-1.1513671875	2.0761356353759766	2.3740230784324043
560.0	40.0	-0.991455078125	2.0649948120117188	2.290673862769461
560.0	60.0	-0.8994140625	2.0304641723632812	2.220749965906486
560.0	80.0	-0.8631591796875	2.0485000610351562	2.222925160580049
560.0	100.0	-0.947021484375	1.8086318969726562	2.0415677874160187
560.0	120.0	-1.0467529296875	1.636077880859375	1.9422776650228637
560.0	140.0	-1.15869140625	1.5235595703125	1.914105414863145
560.0	160.0	-1.329345703125	1.3679656982421875	1.9074826735737695
560.0	180.0	-1.3447265625	-0.8491363525390625	1.5903842532848498
560.0	200.0	-1.3377685546875	-1.09075927734375	1.7260882095136802
560.0	220.0	-1.4642333984375	-1.4134368896484375	2.035137166413822
560.0	240.0	-1.6119384765625	-1.5073394775390625	2.206902343279006
560.0	260.0	-1.809326171875	-1.19134521484375	2.1663251411463937
560.0	280.0	-2.0797119140625	-0.28485107421875	2.099128814526894
560.0	300.0	-2.26416015625	-0.43707275390625	2.30596049518573
560.0	320.0	-2.294189453125	0.003875732421875	2.2941927268936655
560.0	340.0	-2.0810546875	0.430023193359375	2.1250196608955685
560.0	360.0	-1.533935546875	0.608184814453125	1.6501051574060628
560.0	380.0	-1.9051513671875	0.591827392578125	1.9949589956944536
560.0	400.0	-1.984375	0.583038330078125	2.0682547799933375
560.0	420.0	-1.970458984375	0.4481201171875	2.0207721911517624
560.0	440.0	-2.103271484375	0.41290283203125	2.143417758087406
560.0	460.0	-2.2666015625	0.27880859375	2.283684933408349
560.0	480.0	-2.100341796875	0.356903076171875	2.130449593273929
560.0	500.0	-2.270751953125	0.2423095703125	2.2836436588237734
560.0	520.0	-2.0203857421875	6.2796630859375	6.596675452083468
560.0	540.0	-2.29541015625	6.437255859375	6.834264465505664
560.0	560.0	-2.96533203125	6.423828125	7.075221680986276
560.0	580.0	-3.281005859375	6.398681640625	7.190836264811244
560.0	600.0	-3.92919921875	6.2789306640625	7.406995125199554
560.0	620.0	-4.189453125	5.887451171875	7.225897784205404
560.0	640.0	-4.937255859375	5.8948974609375	7.689363529961382
560.0	660.0	-5.352783203125	6.09619140625	8.112696079682356
560.0	680.0	-5.4981689453125	5.9093017578125	8.071536967398753
560.0	700.0	-5.6488037109375	5.9920654296875	8.2349153898724
560.0	720.0	-5.68896484375	6.01123046875	8.276425118482726
560.0	740.0	-5.5364990234375	6.098876953125	8.237057819748728
560.0	760.0	0.3369140625	-2.0872802734375	2.1142965793359214
560.0	780.0	6.6903076171875	-0.35595703125	6.6997702513364885
560.0	800.0	6.097900390625	-2.5125732421875	6.5952568919899655
580.0	0.0	-1.345947265625	2.00004243850708	2.4107558560901103
580.0	20.0	-1.232421875	1.978811264038086	2.331213781844669
580.0	40.0	-1.052001953125	1.9834213256835938	2.2451432614769327
580.0	60.0	-0.933349609375	1.8926239013671875	2.110252763378553
580.0	80.0	-0.8846435546875	1.8695526123046875	2.0682894355059247
580.0	100.0	-0.930908203125	1.7918624877929688	2.01924769600092
580.0	120.0	-0.9853515625	1.7271957397460938	1.9884976301515291
580.0	140.0	-1.0723876953125	1.731292724609375	2.0365141461190515
580.0	160.0	-1.2396240234375	1.7750701904296875	2.16507318593055
580.0	180.0	-1.325439453125	1.0289764404296875	1.6779696835341362
580.0	200.0	-1.367431640625	-0.332366943359375	1.4072444978824514
580.0	220.0	-1.5009765625	-0.5205535888671875	1.5886807986681357
580.0	240.0	-1.6585693359375	-0.6571044921875	1.783995110914027
580.0	260.0	-1.84423828125	-0.736358642578125	1.9858093786986335
580.0	280.0	-2.03759765625	0.187164306640625	2.0461756245336713
580.0	300.0	-2.2032470703125	-0.42828369140625	2.2444875970174527
580.0	320.0	-2.231689453125	-0.18902587890625	2.239680467853761
580.0	340.0	-2.2376708984375	0.12774658203125	2.2413143998410296
580.0	360.0	-2.062744140625	0.75164794921875	2.1954243392218102
580.0	380.0	-1.928955078125	1.18841552734375	2.2656564521250675
580.0	400.0	-1.7921142578125	1.420684814453125	2.286923447575926
580.0	420.0	-1.69873046875	1.3465576171875	2.1676952326988386
580.0	440.0	-1.67333984375	1.188629150390625	2.0525363553027782
580.0	460.0	-1.645751953125	1.26910400390625	2.0782503371696173
580.0	480.0	-1.5723876953125	1.48846435546875	2.165162627118609
580.0	500.0	-1.8369140625	4.092010498046875	4.48539888851996
580.0	520.0	-2.6697998046875	6.3837890625	6.919580463554423
580.0	540.0	-2.7872314453125	6.423583984375	7.002220385995988
580.0	560.0	-3.1844482421875	6.4991455078125	7.237375417849378
580.0	580.0	-3.363525390625	6.51416015625	7.331274486380528
580.0	600.0	-3.7796630859375	6.4757080078125	7.498042894358869
580.0	620.0	-3.97802734375	6.2071533203125	7.372479494002623
580.0	640.0	-4.4814453125	5.99853515625	7.487708334977761
580.0	660.0	-4.851806640625	6.1727294921875	7.851281236953253
580.0	680.0	-4.9761962890625	6.2794189453125	8.012092847566667
580.0	700.0	-5.0062255859375	6.380126953125	8.109766615340257
580.0	720.0	-5.0791015625	6.527587890625	8.270832869307908
580.0	740.0	-4.7652587890625	6.4407958984375	8.011962501913418
580.0	760.0	-3.01318359375	-1.0244140625	3.1825617890454097
580.0	780.0	6.411376953125	-1.5673828125	6.600185097100143
580.0	800.0	6.372802734375	-1.2767333984375	6.499435580259508
600.0	0.0	-1.4178466796875	1.966710090637207	2.42450774131886
600.0	20.0	-1.304443359375	1.9578685760498047	2.3526202071096867
600.0	40.0	-1.13232421875	1.9747467041015625	2.2763529343508626
600.0	60.0	-0.9320068359375	1.9299774169921875	2.1432334386002068
600.0	80.0	-0.841796875	1.88848876953125	2.067610169109598
600.0	100.0	-0.8970947265625	1.7732009887695312	1.9872143052523272
600.0	120.0	-0.9578857421875	1.7091522216796875	1.9592719086330792
600.0	140.0	-1.0469970703125	1.6712799072265625	1.9721509560736432
600.0	160.0	-1.2166748046875	1.8311309814453125	2.1984854449302684
600.0	180.0	-1.32568359375	1.678009033203125	2.138492765068239
600.0	200.0	-1.3751220703125	0.4578094482421875	1.4493274989319538
600.0	220.0	-1.5069580078125	0.60345458984375	1.6232929123586128
600.0	240.0	-1.6488037109375	0.315887451171875	1.678790802634186
600.0	260.0	-1.8331298828125	-0.08197021484375	1.834961657196602
600.0	280.0	-1.8873291015625	1.769500732421875	2.5871111262654076
600.0	300.0	-2.111083984375	0.43707275390625	2.155854397052783
600.0	320.0	-2.16357421875	0.48248291015625	2.2167190075948997
600.0	340.0	-2.15771484375	0.719818115234375	2.274614575254158
600.0	360.0	-2.053955078125	1.05950927734375	2.3111234003689525
600.0	380.0	-1.881103515625	1.458709716796875	2.3804168698726604
600.0	400.0	-1.7315673828125	1.852264404296875	2.5355884967094697
600.0	420.0	-1.6590576171875	1.97149658203125	2.5766782783476803
600.0	440.0	-1.67919921875	1.89599609375	2.5326885327189106
600.0	460.0	-1.5980224609375	2.1365966796875	2.6680931687841025
600.0	480.0	-1.51318359375	2.86712646484375	3.241934415407194
600.0	500.0	-1.751220703125	4.73980712890625	5.052973933267826
600.0	520.0	-2.6429443359375	6.4329833984375	6.9547415600751545
600.0	540.0	-2.771240234375	6.4642333984375	7.033213054223058
600.0	560.0	-3.17822265625	6.5390625	7.270518388093593
600.0	580.0	-3.3564453125	6.56396484375	7.372337458756835
600.0	600.0	-3.7740478515625	6.5284423828125	7.540822046142322
600.0	620.0	-3.9385986328125	6.329833984375	7.455156434317202
600.0	640.0	-4.438232421875	6.1700439453125	7.600483492362171
600.0	660.0	-4.822998046875	6.3077392578125	7.940332782995248
600.0	680.0	-4.94580078125	6.394775390625	8.084188126482228
600.0	700.0	-4.98193359375	6.496337890625	8.186700698187572
600.0	720.0	-5.0693359375	6.5966796875	8.319516196672984
600.0	740.0	-4.7626953125	6.484619140625	8.045716378214534
600.0	760.0	-3.877685546875	5.4200439453125	6.664332042265148
600.0	780.0	6.62548828125	1.8375244140625	6.87557931648358
600.0	800.0	6.3870849609375	-1.27099609375	6.512317972009793
620.0	0.0	-1.530029296875	1.9329619407653809	2.4652244347611183
620.0	20.0	-1.3873291015625	1.9380626678466797	2.383436372245587
620.0	40.0	-1.2802734375	1.9692611694335938	2.3488485749845673
620.0	60.0	-1.0872802734375	1.9197616577148438	2.2062781364638435
620.0	80.0	-0.876220703125	1.8863601684570312	2.0799320675748305
620.0	100.0	-0.8914794921875	1.728179931640625	1.944567191206382
620.0	120.0	-0.9302978515625	1.65478515625	1.8983592931705895
620.0	140.0	-0.98486328125	1.6094512939453125	1.8868728495414728
620.0	160.0	-1.1416015625	1.7622528076171875	2.0997116672193594
620.0	180.0	-1.2872314453125	1.7522125244140625	2.1742156113216575
620.0	200.0	-1.4127197265625	1.857025146484375	2.333306542333034
620.0	220.0	-1.5408935546875	2.336334228515625	2.798715879508168
620.0	240.0	-1.6212158203125	2.2803955078125	2.7979536107810943
620.0	260.0	-1.7276611328125	2.205780029296875	2.8018348501430084
620.0	280.0	-1.8375244140625	2.090301513671875	2.783137867647714
620.0	300.0	-2.0477294921875	0.954376220703125	2.259210048627187
620.0	320.0	-2.122314453125	0.828948974609375	2.278458917876116
620.0	340.0	-2.114013671875	1.0494384765625	2.3601641724600944
620.0	360.0	-2.00537109375	1.397613525390625	2.4443479273628137
620.0	380.0	-1.8154296875	1.84051513671875	2.5852042315351387
620.0	400.0	-1.652099609375	2.251068115234375	2.7922644535791856
620.0	420.0	-1.5689697265625	2.41192626953125	2.877334588212594
620.0	440.0	-1.576904296875	2.39544677734375	2.867889890597161
620.0	460.0	-1.4951171875	2.7548828125	3.134446476647164
620.0	480.0	-1.53759765625	4.22509765625	4.49618246486447
620.0	500.0	-1.723876953125	5.208404541015625	5.486276479761817
620.0	520.0	-2.630859375	6.49609375	7.008612919816192
620.0	540.0	-2.767333984375	6.507080078125	7.071083970948731
620.0	560.0	-3.175048828125	6.578369140625	7.3045106346219555
620.0	580.0	-3.3021240234375	6.63134765625	7.408022327464694
620.0	600.0	-3.6878662109375	6.6995849609375	7.6475352786760284
620.0	620.0	-3.8466796875	6.5506591796875	7.596583462758058
620.0	640.0	-4.4080810546875	6.3045654296875	7.692770881932309
620.0	660.0	-4.8070068359375	6.4144287109375	8.015747651245588
620.0	680.0	-4.9349365234375	6.4647216796875	8.133032945105963
620.0	700.0	-4.982666015625	6.54052734375	8.222253861174911
620.0	720.0	-5.07470703125	6.638427734375	8.355918515491721
620.0	740.0	-4.7960205078125	6.5257568359375	8.09859956987275
620.0	760.0	-4.041015625	5.638671875	6.937177220989107
620.0	780.0	6.522705078125	2.813232421875	7.103517311563782
620.0	800.0	6.36767578125	-1.240966796875	6.487472038172033
