# Supplementary material for: Real-time emotion detection by quantitative facial motion analysis
Source: PLoS One. 2023 Mar 10;18(3):e0282730. doi: 10.1371/journal.pone.0282730 (PMC10004542; doi:10.1371/journal.pone.0282730)
Supplement: S1 Dataset — Data from each participant is organized into folders by Study ID and subsequently by emotions. The data files (.csv) contain the pixel displacement results after DISC-processing of videos. (ZIP) [file pone.0282730.s004.zip › S1_Dataset/1/happy/result/102275_cropped_result.csv]

pos_x	pos_y	disp_x	disp_y	disp_xy_indi
0.0	0.0	2.479936122894287	2.112250804901123	3.2575583857302375
0.0	20.0	2.2644166946411133	2.1323986053466797	3.1104190680764945
0.0	40.0	2.0685524940490723	2.297283172607422	3.0913458874383273
0.0	60.0	1.9276518821716309	2.2403106689453125	2.9554752024386914
0.0	80.0	1.8810043334960938	2.2778396606445312	2.95410406421918
0.0	100.0	1.9305214881896973	2.1307601928710938	2.8752482007448026
0.0	120.0	1.8009014129638672	2.1704177856445312	2.8202764516013965
0.0	140.0	1.8876595497131348	1.9979248046875	2.748629131186814
0.0	160.0	1.8093881607055664	2.106231689453125	2.7767062224437855
0.0	180.0	1.5118603706359863	2.6363067626953125	3.0390516822411264
0.0	200.0	1.8858704566955566	2.673675537109375	3.2718570043897413
0.0	220.0	1.9195027351379395	2.67486572265625	3.2923240096386888
0.0	240.0	1.919325351715088	2.8372650146484375	3.4254755245198067
0.0	260.0	2.0760645866394043	2.702484130859375	3.4078533779264903
0.0	280.0	2.499356746673584	1.7783203125	3.067443117808847
0.0	300.0	2.8044776916503906	1.352081298828125	3.113393480048009
0.0	320.0	2.786935806274414	1.6156005859375	3.2213625132195247
0.0	340.0	2.38531494140625	3.132598876953125	3.9373726129976423
0.0	360.0	2.257241725921631	2.92889404296875	3.6977777818819093
0.0	380.0	2.2627406120300293	3.186004638671875	3.9077641478176157
0.0	400.0	2.2873106002807617	2.720947265625	3.5546228779532862
0.0	420.0	2.3187389373779297	2.54083251953125	3.4398226919450443
0.0	440.0	2.240248680114746	2.03851318359375	3.028902465983576
0.0	460.0	1.8977327346801758	2.17431640625	2.8860078597891263
0.0	480.0	1.7160100936889648	2.364013671875	2.921172929227972
0.0	500.0	1.7718849182128906	4.325347900390625	4.6742069512168465
0.0	520.0	2.8134169578552246	5.3511962890625	6.045710603628296
0.0	540.0	3.705367088317871	5.64892578125	6.755746275672302
0.0	560.0	3.917037010192871	5.714111328125	6.9277880459369685
0.0	580.0	4.283374309539795	5.635009765625	7.0781798885246365
0.0	600.0	4.486395359039307	5.3121337890625	6.953165373447473
0.0	620.0	4.563534736633301	5.2215576171875	6.934732384315026
0.0	640.0	4.180714130401611	5.1650390625	6.64499805547681
0.0	660.0	3.8909077644348145	5.1561279296875	6.459475091572274
0.0	680.0	3.803386688232422	5.1749267578125	6.422275083562474
0.0	700.0	3.723416328430176	5.219482421875	6.411460512791338
0.0	720.0	3.752622604370117	5.2012939453125	6.4137068155922154
0.0	740.0	3.76865291595459	5.9190673828125	7.016986780891628
0.0	760.0	3.7837700843811035	5.783447265625	6.9112356583843
0.0	780.0	6.743431568145752	4.4339599609375	8.070555758401124
0.0	800.0	6.593592643737793	4.2916259765625	7.867243321155077
20.0	0.0	2.301067352294922	2.170361042022705	3.163127884314424
20.0	20.0	2.2199172973632812	2.014303207397461	2.9975740555429806
20.0	40.0	2.167530059814453	1.9895820617675781	2.942214020207669
20.0	60.0	2.0524864196777344	1.9340744018554688	2.8201674231992175
20.0	80.0	2.0597286224365234	1.8815155029296875	2.7897280487260785
20.0	100.0	2.068998336791992	1.7846832275390625	2.7323704617615956
20.0	120.0	1.8944587707519531	1.9288787841796875	2.7036174652005616
20.0	140.0	1.89837646484375	1.966339111328125	2.7331891085344484
20.0	160.0	1.8343772888183594	2.2278594970703125	2.8858790647598145
20.0	180.0	1.844949722290039	2.40533447265625	3.0314144228604922
20.0	200.0	2.1654014587402344	2.4344940185546875	3.2581781111370947
20.0	220.0	2.1950740814208984	2.425323486328125	3.2711686346412367
20.0	240.0	2.1583499908447266	2.59320068359375	3.3738945550165798
20.0	260.0	2.2553558349609375	2.423919677734375	3.310893617499702
20.0	280.0	2.5709972381591797	1.56829833984375	3.011575415190327
20.0	300.0	2.84405517578125	1.053466796875	3.0328933603089623
20.0	320.0	2.9206466674804688	0.739715576171875	3.0128650965312165
20.0	340.0	2.5798301696777344	1.85784912109375	3.1791708134556513
20.0	360.0	2.3648452758789062	1.91033935546875	3.0400476364523534
20.0	380.0	2.2985973358154297	2.217071533203125	3.193580419459865
20.0	400.0	2.2848472595214844	1.74273681640625	2.87361420698754
20.0	420.0	2.2893009185791016	1.641387939453125	2.8169226229325672
20.0	440.0	2.1535072326660156	0.817230224609375	2.3033581226461357
20.0	460.0	1.8652725219726562	1.72442626953125	2.540253440166098
20.0	480.0	1.727895736694336	2.463958740234375	3.009437879482451
20.0	500.0	1.776315689086914	4.3807373046875	4.727172173718345
20.0	520.0	2.830169677734375	5.392822265625	6.090352403054182
20.0	540.0	3.6568145751953125	5.681884765625	6.756930318362203
20.0	560.0	3.778270721435547	5.7255859375	6.859858888647407
20.0	580.0	4.323678970336914	5.68359375	7.141249033157487
20.0	600.0	4.4935760498046875	5.317626953125	6.961995556446425
20.0	620.0	4.965124130249023	5.3426513671875	7.293584938841227
20.0	640.0	5.006198883056641	5.3031005859375	7.292798028280244
20.0	660.0	4.847236633300781	5.27099609375	7.160942870847445
20.0	680.0	4.738216400146484	5.293701171875	7.10450327269457
20.0	700.0	4.440574645996094	5.4249267578125	7.010601508736135
20.0	720.0	4.171642303466797	5.5787353515625	6.965980737186038
20.0	740.0	3.9608116149902344	5.8311767578125	7.049159597448071
20.0	760.0	3.7868499755859375	5.820068359375	6.943589017604168
20.0	780.0	6.770362854003906	3.4686279296875	7.6071803507925395
20.0	800.0	6.64288330078125	2.5946044921875	7.131610688945236
40.0	0.0	2.4213180541992188	1.7350692749023438	2.978799507906035
40.0	20.0	2.3247604370117188	1.667867660522461	2.8611699744180847
40.0	40.0	2.2167587280273438	1.75714111328125	2.8287036165474597
40.0	60.0	2.118816375732422	1.7135772705078125	2.7250192469178782
40.0	80.0	2.0650901794433594	1.696502685546875	2.672586539534532
40.0	100.0	2.0404434204101562	1.6876983642578125	2.6479681117063314
40.0	120.0	1.873443603515625	1.8528366088867188	2.6349182975539196
40.0	140.0	1.7749557495117188	2.0618896484375	2.7206353734115907
40.0	160.0	1.7872543334960938	2.31097412109375	2.921451598258235
40.0	180.0	1.8583564758300781	2.4503021240234375	3.075299869972578
40.0	200.0	2.2249794006347656	2.335968017578125	3.2260316043704402
40.0	220.0	2.3755035400390625	2.0995025634765625	3.1703198707358813
40.0	240.0	2.346019744873047	2.10101318359375	3.149295959570796
40.0	260.0	2.4354019165039062	1.759552001953125	3.0045308689524477
40.0	280.0	2.624317169189453	1.141326904296875	2.861759547371937
40.0	300.0	2.876483917236328	0.77093505859375	2.9780027855407054
40.0	320.0	2.9845542907714844	0.0626220703125	2.9852111882164554
40.0	340.0	2.7639923095703125	0.171142578125	2.769285696603206
40.0	360.0	2.509044647216797	-0.180389404296875	2.5155208961385793
40.0	380.0	2.3273773193359375	-0.4925537109375	2.3789271415320052
40.0	400.0	2.2449913024902344	-0.814727783203125	2.388256122985949
40.0	420.0	2.174213409423828	-0.72650146484375	2.292380493752837
40.0	440.0	2.016071319580078	-1.37799072265625	2.4420077799548574
40.0	460.0	1.7115211486816406	-0.612518310546875	1.8178237877032308
40.0	480.0	1.6643218994140625	1.880615234375	2.5113106228884887
40.0	500.0	1.7841567993164062	4.383209228515625	4.732413615217029
40.0	520.0	2.8302383422851562	5.4356689453125	6.128355893482014
40.0	540.0	3.6593360900878906	5.735107421875	6.803102068958355
40.0	560.0	3.7797927856445312	5.7730712890625	6.900375758682146
40.0	580.0	4.323635101318359	5.7412109375	7.18716380210037
40.0	600.0	4.4945220947265625	5.3701171875	7.002777125360207
40.0	620.0	4.966682434082031	5.4217529296875	7.352777654165397
40.0	640.0	5.024131774902344	5.384033203125	7.364082673621734
40.0	660.0	4.868797302246094	5.337890625	7.2248365721877565
40.0	680.0	4.7623291015625	5.3548583984375	7.166190545813425
40.0	700.0	4.503398895263672	5.4454345703125	7.066354029442379
40.0	720.0	4.195079803466797	5.5943603515625	6.992536185146954
40.0	740.0	3.9605560302734375	5.8392333984375	7.055682160525887
40.0	760.0	3.7828636169433594	5.752197265625	6.884608233375195
40.0	780.0	6.714138031005859	0.667236328125	6.74721081758744
40.0	800.0	6.713603973388672	0.609619140625	6.741224948636303
60.0	0.0	2.58282470703125	1.2781457901000977	2.8817772516281797
60.0	20.0	2.4467010498046875	1.3342018127441406	2.7868334188187696
60.0	40.0	2.2441444396972656	1.4634475708007812	2.6791534220172726
60.0	60.0	2.1387100219726562	1.4434967041015625	2.5802641905119628
60.0	80.0	1.98150634765625	1.5951614379882812	2.5437978337609404
60.0	100.0	1.9339103698730469	1.6113357543945312	2.5172231192511916
60.0	120.0	1.9204139709472656	1.6456375122070312	2.529053704726808
60.0	140.0	1.8466758728027344	1.986083984375	2.7119626421067484
60.0	160.0	1.9345359802246094	2.2252349853515625	2.9485759611745053
60.0	180.0	2.297344207763672	2.11151123046875	3.1202996787714072
60.0	200.0	2.417987823486328	2.047943115234375	3.1687120597750793
60.0	220.0	2.4826011657714844	1.857086181640625	3.1003350842014625
60.0	240.0	2.4510536193847656	1.6146087646484375	2.9350681947748187
60.0	260.0	2.260906219482422	1.52313232421875	2.7261014306834417
60.0	280.0	2.3008346557617188	1.262542724609375	2.624472184005426
60.0	300.0	2.4317665100097656	0.986175537109375	2.6241247205874267
60.0	320.0	2.420421600341797	0.66265869140625	2.509493427904801
60.0	340.0	2.3531227111816406	0.285125732421875	2.3703339800897143
60.0	360.0	2.2547950744628906	-1.200958251953125	2.5546822798063205
60.0	380.0	2.0458412170410156	-1.62109375	2.6102511817127727
60.0	400.0	2.0244140625	-2.419219970703125	3.1545011591528356
60.0	420.0	1.8991966247558594	-2.545440673828125	3.1758803572336642
60.0	440.0	1.8085899353027344	-2.52276611328125	3.104085439609956
60.0	460.0	1.6668167114257812	-2.28790283203125	2.8306849556785494
60.0	480.0	1.4853782653808594	-2.27105712890625	2.713678144884126
60.0	500.0	2.0388336181640625	4.6634521484375	5.089658973184972
60.0	520.0	2.9728965759277344	5.6103515625	6.349343171227165
60.0	540.0	3.6567153930664062	5.825439453125	6.878031134555448
60.0	560.0	3.7258338928222656	5.822265625	6.912352364062452
60.0	580.0	4.294593811035156	5.792236328125	7.210654455916775
60.0	600.0	4.4772796630859375	5.427734375	7.036073736611887
60.0	620.0	4.9804229736328125	5.4844970703125	7.408395312789127
60.0	640.0	5.039237976074219	5.4434814453125	7.4179114058453175
60.0	660.0	4.8792724609375	5.4000244140625	7.277881794899813
60.0	680.0	4.7710723876953125	5.41357421875	7.21594883231189
60.0	700.0	4.5090484619140625	5.495849609375	7.108859329087678
60.0	720.0	4.2086639404296875	5.6163330078125	7.018265356775657
60.0	740.0	3.96734619140625	5.764892578125	6.9981299101821755
60.0	760.0	4.101722717285156	5.2662353515625	6.675130262964142
60.0	780.0	5.8266448974609375	-2.258056640625	6.248888745479331
60.0	800.0	5.775543212890625	-2.2889404296875	6.212579793823574
80.0	0.0	2.3669586181640625	1.238114356994629	2.671220743610934
80.0	20.0	2.05572509765625	1.4175662994384766	2.4970982941080826
80.0	40.0	1.9153060913085938	1.505615234375	2.4362419127389403
80.0	60.0	1.8153762817382812	1.5682220458984375	2.398939646914817
80.0	80.0	1.6820297241210938	1.7129287719726562	2.4006976008399383
80.0	100.0	1.76043701171875	1.6493682861328125	2.4123752227897577
80.0	120.0	1.8077392578125	1.6813507080078125	2.4687773142903877
80.0	140.0	1.7332077026367188	2.0514068603515625	2.685568663649602
80.0	160.0	1.9228591918945312	2.243194580078125	2.9545404711977064
80.0	180.0	2.6091461181640625	1.6834869384765625	3.1051202453289606
80.0	200.0	3.0658493041992188	1.1542205810546875	3.2759208027345617
80.0	220.0	3.1075820922851562	0.94219970703125	3.247276820386763
80.0	240.0	2.6587448120117188	0.8673095703125	2.7966318789134337
80.0	260.0	2.0143966674804688	1.222503662109375	2.356333834121823
80.0	280.0	1.7947311401367188	1.2535400390625	2.1891602259563507
80.0	300.0	1.5352020263671875	0.99383544921875	1.8288122270713725
80.0	320.0	1.113433837890625	0.75787353515625	1.3468879710837418
80.0	340.0	1.2609710693359375	0.056976318359375	1.262257635570491
80.0	360.0	2.0024185180664062	-1.684326171875	2.6166074552286887
80.0	380.0	2.2071075439453125	-2.335235595703125	3.213199184298919
80.0	400.0	2.6420516967773438	-3.076019287109375	4.054914527226549
80.0	420.0	2.6421356201171875	-3.246368408203125	4.185664639799912
80.0	440.0	2.6379241943359375	-3.31878662109375	4.23945617873493
80.0	460.0	2.559814453125	-3.232208251953125	4.123083823841267
80.0	480.0	2.4774246215820312	-3.188629150390625	4.0379436120804995
80.0	500.0	1.9651870727539062	-2.397186279296875	3.099751972104907
80.0	520.0	2.4278030395507812	1.93701171875	3.1058399825855227
80.0	540.0	2.770721435546875	3.087158203125	4.1481855123078715
80.0	560.0	2.55206298828125	1.5072021484375	2.9638967276896877
80.0	580.0	4.21917724609375	5.4053955078125	6.857095393082613
80.0	600.0	4.548736572265625	5.4527587890625	7.100956471882163
80.0	620.0	5.1824493408203125	5.746826171875	7.738461876879433
80.0	640.0	5.372367858886719	5.7083740234375	7.838869204333945
80.0	660.0	5.472686767578125	5.7005615234375	7.9023225787435925
80.0	680.0	5.391838073730469	5.593017578125	7.768768463697752
80.0	700.0	5.2512969970703125	5.59130859375	7.670648730191097
80.0	720.0	4.963142395019531	5.7095947265625	7.565200220405969
80.0	740.0	4.720481872558594	4.076416015625	6.236995802595853
80.0	760.0	5.948814392089844	-2.1990966796875	6.342272374957405
80.0	780.0	5.804359436035156	-2.4228515625	6.289737526844745
80.0	800.0	5.792991638183594	-2.4700927734375	6.297627365083869
100.0	0.0	1.9282989501953125	1.4581284523010254	2.4175349893505427
100.0	20.0	1.8027267456054688	1.5086212158203125	2.35069387461329
100.0	40.0	1.731689453125	1.5271835327148438	2.3089040483874057
100.0	60.0	1.6938858032226562	1.5319442749023438	2.2838788005858217
100.0	80.0	1.6490325927734375	1.6268157958984375	2.316427880555264
100.0	100.0	1.71807861328125	1.5967864990234375	2.3455321879859055
100.0	120.0	1.7988433837890625	1.614410400390625	2.417055742073629
100.0	140.0	1.669677734375	2.0968017578125	2.6803733598573953
100.0	160.0	1.9791336059570312	2.09503173828125	2.882035359712687
100.0	180.0	3.0238571166992188	1.069671630859375	3.2074770864462723
100.0	200.0	3.4819259643554688	0.36724853515625	3.50123976725776
100.0	220.0	3.2363204956054688	0.3136444091796875	3.251483225496589
100.0	240.0	1.7220916748046875	0.767181396484375	1.8852498591813578
100.0	260.0	1.0023651123046875	1.15966796875	1.5328292847249299
100.0	280.0	1.2173919677734375	1.108551025390625	1.6464897749739864
100.0	300.0	1.14306640625	0.814666748046875	1.4036675957898865
100.0	320.0	1.3602371215820312	0.416351318359375	1.4225306489595784
100.0	340.0	1.7679901123046875	-0.1646728515625	1.7756424711210494
100.0	360.0	2.0372772216796875	-1.854827880859375	2.755156065559297
100.0	380.0	2.5167617797851562	-2.743316650390625	3.722885453582716
100.0	400.0	2.7508544921875	-3.44287109375	4.406876649665551
100.0	420.0	2.686187744140625	-3.599822998046875	4.491584376813876
100.0	440.0	2.6057891845703125	-3.67437744140625	4.504573992769878
100.0	460.0	2.3287429809570312	-3.5938720703125	4.282401234019169
100.0	480.0	2.06512451171875	-3.520965576171875	4.081903702623195
100.0	500.0	2.0422286987304688	-3.247772216796875	3.8364987202025795
100.0	520.0	2.6250076293945312	-2.487548828125	3.6164297624432797
100.0	540.0	3.8647613525390625	-0.2371826171875	3.872032529044078
100.0	560.0	3.578948974609375	0.97998046875	3.710692318421047
100.0	580.0	2.21966552734375	-0.3314208984375	2.2442715667225586
100.0	600.0	2.0725860595703125	-0.34814453125	2.1016226085966236
100.0	620.0	6.151100158691406	6.755615234375	9.1364309419583
100.0	640.0	6.082061767578125	7.0313720703125	9.296863370826003
100.0	660.0	5.963172912597656	6.877197265625	9.10248721041993
100.0	680.0	5.899589538574219	6.9041748046875	9.081452882514782
100.0	700.0	5.726409912109375	6.7086181640625	8.82027936931103
100.0	720.0	5.3544769287109375	6.1329345703125	8.14145623484103
100.0	740.0	1.3739395141601562	-1.1090087890625	1.7656755882065422
100.0	760.0	5.4748077392578125	-2.267578125	5.925827396643928
100.0	780.0	5.722465515136719	-2.34912109375	6.185869501131603
100.0	800.0	5.7733612060546875	-2.419921875	6.260009704200206
120.0	0.0	1.6876144409179688	1.5385279655456543	2.2836617091769345
120.0	20.0	1.6365890502929688	1.5229854583740234	2.235600238405242
120.0	40.0	1.6308364868164062	1.4714279174804688	2.1965262946462962
120.0	60.0	1.6232833862304688	1.4627227783203125	2.1850873845750316
120.0	80.0	1.5627288818359375	1.5742416381835938	2.218188065407251
120.0	100.0	1.584503173828125	1.6334609985351562	2.275707613382455
120.0	120.0	1.7108078002929688	1.6466751098632812	2.3745320058880055
120.0	140.0	1.9362716674804688	1.70025634765625	2.576823551978863
120.0	160.0	2.51434326171875	1.36175537109375	2.8594229712396797
120.0	180.0	3.1773452758789062	0.4066925048828125	3.2032673625031456
120.0	200.0	3.2743301391601562	0.030242919921875	3.274469803558733
120.0	220.0	2.6672439575195312	-0.11126708984375	2.6695637647763255
120.0	240.0	1.1404953002929688	0.3691558837890625	1.1987516825958713
120.0	260.0	-0.015869140625	0.79876708984375	0.7989247107466569
120.0	280.0	-0.7259521484375	1.21807861328125	1.4179993053433402
120.0	300.0	-0.816558837890625	1.033935546875	1.3174942318010328
120.0	320.0	-0.9985275268554688	0.95111083984375	1.3790101709401503
120.0	340.0	-0.9202880859375	0.76849365234375	1.1989631582376266
120.0	360.0	-0.20458984375	-1.54034423828125	1.5538717374905477
120.0	380.0	2.7168655395507812	-3.330963134765625	4.298450158506691
120.0	400.0	2.4945449829101562	-3.68939208984375	4.453579309315583
120.0	420.0	2.369598388671875	-3.7781982421875	4.459795789143833
120.0	440.0	2.2614593505859375	-3.8642578125	4.47735265930883
120.0	460.0	1.8475799560546875	-3.80255126953125	4.227640932178224
120.0	480.0	1.6533126831054688	-3.710357666015625	4.0620434313136435
120.0	500.0	1.580657958984375	-3.556121826171875	3.891591194598508
120.0	520.0	1.5955581665039062	-3.564453125	3.9052697657165214
120.0	540.0	1.5529327392578125	-3.40283203125	3.7404365955807584
120.0	560.0	1.6432418823242188	-2.74267578125	3.1972666959263405
120.0	580.0	1.793548583984375	-0.87548828125	1.9958196946914908
120.0	600.0	1.7959823608398438	-0.6710205078125	1.9172431150881215
120.0	620.0	1.770111083984375	-0.5152587890625	1.8435793634531965
120.0	640.0	1.72491455078125	-0.3199462890625	1.75433629483681
120.0	660.0	1.7038650512695312	-0.1917724609375	1.7146232209181547
120.0	680.0	1.5854263305664062	-0.204833984375	1.5986036440619662
120.0	700.0	1.6806716918945312	0.0841064453125	1.6827748601874022
120.0	720.0	1.708465576171875	0.1680908203125	1.7167146381497498
120.0	740.0	1.3012542724609375	-1.0738525390625	1.6871342439915153
120.0	760.0	5.078315734863281	-2.112548828125	5.50019574689595
120.0	780.0	5.481971740722656	-2.1575927734375	5.891283454568411
120.0	800.0	5.528839111328125	-2.2003173828125	5.950584719509371
140.0	0.0	1.5752716064453125	1.5521197319030762	2.2114602180992704
140.0	20.0	1.5753936767578125	1.4557743072509766	2.1450277551632193
140.0	40.0	1.5396728515625	1.4291305541992188	2.1007157424992955
140.0	60.0	1.4748077392578125	1.4426956176757812	2.0631113670947685
140.0	80.0	1.3991241455078125	1.5525054931640625	2.089933415410059
140.0	100.0	1.330169677734375	1.7858734130859375	2.2268127939122286
140.0	120.0	1.61767578125	1.739959716796875	2.375780871485975
140.0	140.0	2.7008209228515625	0.737884521484375	2.799804854692375
140.0	160.0	3.25823974609375	0.3504486083984375	3.277032265656453
140.0	180.0	3.1084136962890625	-0.016387939453125	3.1084568956054306
140.0	200.0	2.8061065673828125	-0.2318878173828125	2.8156715055843278
140.0	220.0	2.5073394775390625	-0.2793731689453125	2.5228556484968387
140.0	240.0	0.886688232421875	0.31353759765625	0.9404902161423485
140.0	260.0	-0.3155517578125	0.5247802734375	0.6123456926015696
140.0	280.0	-1.3813323974609375	0.985992431640625	1.697132955171095
140.0	300.0	-1.3395843505859375	0.60693359375	1.470664686309234
140.0	320.0	-1.7938232421875	0.28717041015625	1.816664159574186
140.0	340.0	-2.4467620849609375	-0.835693359375	2.5855421271574492
140.0	360.0	-1.4354705810546875	-2.0999755859375	2.5437124937003057
140.0	380.0	2.0209808349609375	-3.8138427734375	4.3162205962833795
140.0	400.0	1.9972686767578125	-3.994598388671875	4.466083122148293
140.0	420.0	1.865570068359375	-4.017669677734375	4.429675080561173
140.0	440.0	1.7440032958984375	-4.0867919921875	4.4433564209404235
140.0	460.0	1.3504638671875	-4.01068115234375	4.231939976221828
140.0	480.0	1.2313690185546875	-3.890960693359375	4.081157284046279
140.0	500.0	1.13531494140625	-3.810302734375	3.9758454376102046
140.0	520.0	0.9941558837890625	-3.8565673828125	3.982644586131892
140.0	540.0	0.8123016357421875	-3.646484375	3.73586432362694
140.0	560.0	0.65478515625	-3.1466064453125	3.2140124023605607
140.0	580.0	1.1789398193359375	-1.0955810546875	1.6094088806161186
140.0	600.0	1.5629119873046875	-1.1236572265625	1.924915437848327
140.0	620.0	1.6191253662109375	-1.0509033203125	1.9302758197085563
140.0	640.0	1.65399169921875	-0.9705810546875	1.9177372408134614
140.0	660.0	1.6298980712890625	-1.0799560546875	1.9552168173499318
140.0	680.0	1.1909027099609375	-0.7894287109375	1.4287921312229948
140.0	700.0	1.128204345703125	-0.4033203125	1.198128674282739
140.0	720.0	1.27880859375	-0.2799072265625	1.3090834484213614
140.0	740.0	1.5953826904296875	-1.076171875	1.9244198693278147
140.0	760.0	4.501800537109375	-2.004150390625	4.927760836745286
140.0	780.0	5.083404541015625	-2.01806640625	5.46933211166163
140.0	800.0	5.14373779296875	-2.045654296875	5.535588494924291
160.0	0.0	1.537200927734375	1.425565242767334	2.096478703353247
160.0	20.0	1.3981170654296875	1.396169662475586	1.975859573720489
160.0	40.0	1.279632568359375	1.4699134826660156	1.9488727912640542
160.0	60.0	1.2511444091796875	1.4745330810546875	1.9338071619854496
160.0	80.0	0.9774932861328125	1.7700424194335938	2.0220146614278183
160.0	100.0	1.18536376953125	1.8136520385742188	2.1666612525131272
160.0	120.0	1.9157867431640625	1.3524322509765625	2.3450611588537935
160.0	140.0	2.8004302978515625	0.609832763671875	2.86606103437674
160.0	160.0	3.1280059814453125	0.324310302734375	3.1447732179629924
160.0	180.0	2.3953094482421875	-0.0634918212890625	2.3961507807750526
160.0	200.0	2.4483795166015625	-0.387237548828125	2.478813259714518
160.0	220.0	2.38067626953125	-0.4155731201171875	2.4166755095529817
160.0	240.0	0.7861480712890625	0.21502685546875	0.8150247472097345
160.0	260.0	-1.0295257568359375	0.33355712890625	1.0822123831451895
160.0	280.0	-2.967529296875	0.61578369140625	3.030745730412457
160.0	300.0	-3.19036865234375	0.226287841796875	3.1983837051240056
160.0	320.0	-4.073883056640625	-0.362213134765625	4.089953730078166
160.0	340.0	-4.759063720703125	-1.870758056640625	5.113552894436361
160.0	360.0	-4.8493194580078125	-2.519500732421875	5.464776587060769
160.0	380.0	1.67169189453125	-4.10626220703125	4.4335023517682535
160.0	400.0	1.63604736328125	-4.361968994140625	4.658693430645948
160.0	420.0	1.3712005615234375	-4.31683349609375	4.529375499218317
160.0	440.0	1.1599578857421875	-4.360076904296875	4.511737238368221
160.0	460.0	0.8402099609375	-4.181549072265625	4.265126659575786
160.0	480.0	0.7537689208984375	-4.072235107421875	4.141408740541272
160.0	500.0	0.623779296875	-4.1279296875	4.174793901039154
160.0	520.0	0.5609588623046875	-4.1898193359375	4.2272048581768455
160.0	540.0	0.3824920654296875	-4.0335693359375	4.051664073924682
160.0	560.0	0.1350250244140625	-3.635498046875	3.6380046462380937
160.0	580.0	0.757781982421875	-1.4161376953125	1.6061380715767328
160.0	600.0	1.220458984375	-1.5400390625	1.9650039304203784
160.0	620.0	1.349273681640625	-1.5330810546875	2.0422725058644313
160.0	640.0	1.427215576171875	-1.487548828125	2.061491163435749
160.0	660.0	1.2886810302734375	-1.5838623046875	2.0418909368515763
160.0	680.0	1.0123443603515625	-1.661376953125	1.9455113683323781
160.0	700.0	0.7038726806640625	-0.7408447265625	1.0219039384700885
160.0	720.0	0.999481201171875	-0.553466796875	1.1424920860728298
160.0	740.0	1.5792694091796875	-1.21435546875	1.9921724501793994
160.0	760.0	0.908172607421875	-2.52490234375	2.6832646776540123
160.0	780.0	0.853485107421875	-2.533447265625	2.673348438998126
160.0	800.0	0.9099578857421875	-2.5352783203125	2.693633144151401
180.0	0.0	1.63507080078125	1.0539708137512207	1.9453305631195046
180.0	20.0	1.2713470458984375	1.2605361938476562	1.7903281283369872
180.0	40.0	1.17132568359375	1.343902587890625	1.7827164729102283
180.0	60.0	0.9736175537109375	1.50634765625	1.793603747315426
180.0	80.0	0.725311279296875	1.7903060913085938	1.9316501630605694
180.0	100.0	1.04638671875	1.8129806518554688	2.0932806809357105
180.0	120.0	2.12890625	0.92071533203125	2.319473764440218
180.0	140.0	2.51702880859375	0.4732208251953125	2.5611270903040726
180.0	160.0	2.330047607421875	0.1607666015625	2.335587239439015
180.0	180.0	1.8011016845703125	-0.163482666015625	1.8085059746236931
180.0	200.0	2.0855712890625	-0.444061279296875	2.1323222133468938
180.0	220.0	2.20123291015625	-0.480743408203125	2.253117961689026
180.0	240.0	0.901824951171875	0.0843505859375	0.9057611516863341
180.0	260.0	-1.9753875732421875	0.08551025390625	1.9772374839767655
180.0	280.0	-5.25128173828125	0.083831787109375	5.251950843575757
180.0	300.0	-5.5124969482421875	-0.382110595703125	5.525724487497366
180.0	320.0	-5.931243896484375	-1.18450927734375	6.048364769728804
180.0	340.0	-6.7377166748046875	-2.48712158203125	7.182102739013607
180.0	360.0	-5.082733154296875	-2.41595458984375	5.627700498247552
180.0	380.0	1.0312652587890625	-4.157684326171875	4.283672138490591
180.0	400.0	1.0009765625	-4.450714111328125	4.5618866907727575
180.0	420.0	0.5657196044921875	-4.458984375	4.494728059338066
180.0	440.0	0.2950592041015625	-4.490386962890625	4.500070556160552
180.0	460.0	0.01275634765625	-4.2900390625	4.29005802783382
180.0	480.0	-0.0673065185546875	-4.180328369140625	4.1808701775206885
180.0	500.0	-0.07916259765625	-4.218963623046875	4.219706242081372
180.0	520.0	-0.0858612060546875	-4.2303466796875	4.231217930696577
180.0	540.0	-0.043426513671875	-4.2100830078125	4.210306971559347
180.0	560.0	0.0811920166015625	-4.1038818359375	4.104684916884312
180.0	580.0	-0.2872161865234375	-2.177001953125	2.195866717656409
180.0	600.0	0.1494140625	-1.8529052734375	1.8589197170413925
180.0	620.0	0.3399200439453125	-1.9183349609375	1.9482183293026638
180.0	640.0	0.3866424560546875	-1.875732421875	1.915166965905859
180.0	660.0	0.480621337890625	-1.8555908203125	1.9168239780594856
180.0	680.0	0.3444671630859375	-2.3026123046875	2.3282356092420615
180.0	700.0	0.3720245361328125	-1.3359375	1.3867700816613706
180.0	720.0	0.8460540771484375	-0.9698486328125	1.2870174326821566
180.0	740.0	1.6399078369140625	-1.0487060546875	1.9465564730339526
180.0	760.0	1.053863525390625	-2.4476318359375	2.6648695905134896
180.0	780.0	1.0001068115234375	-2.458984375	2.654584297201676
180.0	800.0	0.973297119140625	-2.466064453125	2.651184861358058
200.0	0.0	0.96435546875	1.2851512432098389	1.6067343240348813
200.0	20.0	0.6818695068359375	1.4653682708740234	1.6162457095494516
200.0	40.0	0.5968475341796875	1.5359840393066406	1.6478695179112686
200.0	60.0	0.4388580322265625	1.6366958618164062	1.6945116454414586
200.0	80.0	0.2642364501953125	1.9386215209960938	1.9565465246911529
200.0	100.0	1.0430145263671875	1.6931533813476562	1.9886295972307086
200.0	120.0	2.9146270751953125	0.7353057861328125	3.0059483672515026
200.0	140.0	2.5595245361328125	0.344329833984375	2.582581825545436
200.0	160.0	1.7151336669921875	-0.0182952880859375	1.7152312419076954
200.0	180.0	1.5171356201171875	-0.2288818359375	1.5343035503610372
200.0	200.0	1.756256103515625	-0.493438720703125	1.8242580059369404
200.0	220.0	1.80535888671875	-0.57666015625	1.8952196826913335
200.0	240.0	0.871246337890625	-0.0242919921875	0.8715849253929663
200.0	260.0	-0.9439544677734375	0.04736328125	0.945141956343173
200.0	280.0	-3.6280364990234375	-0.602203369140625	3.677675588744956
200.0	300.0	-4.1975250244140625	-1.178070068359375	4.359709327070617
200.0	320.0	-4.5832061767578125	-1.854705810546875	4.944260561736942
200.0	340.0	-4.3263397216796875	-2.798553466796875	5.152583516441464
200.0	360.0	-1.8445587158203125	-2.611419677734375	3.19717212382552
200.0	380.0	0.6799163818359375	-4.0379638671875	4.094806281010214
200.0	400.0	0.5612640380859375	-4.30535888671875	4.341789085607067
200.0	420.0	-0.0627593994140625	-4.297119140625	4.297577416515094
200.0	440.0	-0.1846771240234375	-4.342742919921875	4.3466678857107475
200.0	460.0	-0.2254791259765625	-4.271697998046875	4.277644751819491
200.0	480.0	-0.255859375	-4.16766357421875	4.175509991323838
200.0	500.0	-0.2117767333984375	-4.269866943359375	4.275115565549315
200.0	520.0	-0.1733551025390625	-4.2598876953125	4.26341355820089
200.0	540.0	-0.183380126953125	-4.2779541015625	4.2818827127838
200.0	560.0	-0.066070556640625	-4.343994140625	4.344496566029156
200.0	580.0	-0.2051544189453125	-3.291015625	3.2974038544902156
200.0	600.0	-0.006866455078125	-2.1405029296875	2.1405139430067046
200.0	620.0	0.1619720458984375	-2.2608642578125	2.2666588044755636
200.0	640.0	0.227325439453125	-2.22900390625	2.2405658369037753
200.0	660.0	0.296783447265625	-2.1842041015625	2.204274931094875
200.0	680.0	0.1642913818359375	-2.834228515625	2.838986251627058
200.0	700.0	0.261749267578125	-2.4002685546875	2.414498252991562
200.0	720.0	0.7264404296875	-1.962890625	2.093001505875581
200.0	740.0	1.4509124755859375	-1.4910888671875	2.080503069370823
200.0	760.0	1.2127532958984375	-2.3861083984375	2.6766179865282407
200.0	780.0	1.254913330078125	-2.3736572265625	2.6849685464116986
200.0	800.0	1.1397552490234375	-2.3929443359375	2.650514029876439
220.0	0.0	0.2477264404296875	1.570164680480957	1.589586585599485
220.0	20.0	0.0612640380859375	1.679647445678711	1.680764357111851
220.0	40.0	-0.0389251708984375	1.7538833618164062	1.7543152555301718
220.0	60.0	-0.1126708984375	1.8295974731445312	1.8330634591010664
220.0	80.0	-0.054931640625	1.9220657348632812	1.9228505335249746
220.0	100.0	1.4224700927734375	1.4441452026367188	2.027061057574123
220.0	120.0	2.7650604248046875	0.6768875122070312	2.8467061416666986
220.0	140.0	1.7401275634765625	0.1810150146484375	1.7495171827390128
220.0	160.0	1.3812103271484375	-0.1119384765625	1.385738860809145
220.0	180.0	1.356597900390625	-0.2601470947265625	1.3813161746098983
220.0	200.0	1.447845458984375	-0.5783538818359375	1.5590861700805292
220.0	220.0	1.4635162353515625	-0.7672271728515625	1.6524277006572516
220.0	240.0	0.78533935546875	-0.28472900390625	0.8353613044147526
220.0	260.0	-0.9856719970703125	-0.128326416015625	0.9939904199015166
220.0	280.0	-4.00701904296875	-1.716522216796875	4.3592029238693915
220.0	300.0	-3.986114501953125	-2.0859375	4.498915877918508
220.0	320.0	-4.26275634765625	-2.57769775390625	4.9815276161010065
220.0	340.0	-3.2274017333984375	-3.140655517578125	4.503314227192808
220.0	360.0	-0.9601898193359375	-2.97576904296875	3.1268459965670727
220.0	380.0	0.43548583984375	-4.021331787109375	4.044843292232803
220.0	400.0	0.2178955078125	-4.171478271484375	4.1771652375494
220.0	420.0	-0.2538604736328125	-4.166595458984375	4.174321844192454
220.0	440.0	-0.3568267822265625	-4.097198486328125	4.11270723354868
220.0	460.0	-0.35272216796875	-4.01739501953125	4.032849572043454
220.0	480.0	-0.3658599853515625	-3.943115234375	3.9600519290082117
220.0	500.0	-0.39447021484375	-4.03564453125	4.05487774575349
220.0	520.0	-0.386993408203125	-4.077880859375	4.096202656271984
220.0	540.0	-0.472412109375	-4.15380859375	4.180585967851336
220.0	560.0	-0.6250152587890625	-4.19384765625	4.240165354977655
220.0	580.0	-0.2012939453125	-3.510009765625	3.5157769848501967
220.0	600.0	-0.00482177734375	-2.5423583984375	2.5423629708683304
220.0	620.0	0.1307830810546875	-2.6573486328125	2.660564972069019
220.0	640.0	0.192230224609375	-2.656005859375	2.6629531697511513
220.0	660.0	0.2543792724609375	-2.6182861328125	2.6306142034772018
220.0	680.0	0.2312469482421875	-3.298828125	3.3069233661157527
220.0	700.0	0.295440673828125	-3.05029296875	3.0645672430145345
220.0	720.0	0.35919189453125	-2.7647705078125	2.788005519715974
220.0	740.0	0.8683013916015625	-2.9974365234375	3.1206686813396733
220.0	760.0	0.9534759521484375	-2.447021484375	2.626219818735324
220.0	780.0	1.21160888671875	-2.335693359375	2.6312467697660593
220.0	800.0	1.30230712890625	-2.23583984375	2.5874666500073125
240.0	0.0	0.0777435302734375	1.574906349182129	1.5768240438278327
240.0	20.0	-0.0876312255859375	1.6521377563476562	1.6544601529342315
240.0	40.0	-0.173126220703125	1.7140541076660156	1.7227751368944493
240.0	60.0	-0.3759002685546875	1.8288192749023438	1.867051405868039
240.0	80.0	0.20697021484375	1.634490966796875	1.64754283415426
240.0	100.0	2.5773162841796875	1.2943801879882812	2.8840907232183888
240.0	120.0	1.8734893798828125	0.538604736328125	1.949373622097307
240.0	140.0	1.3217620849609375	0.07940673828125	1.3241451730549605
240.0	160.0	1.0928192138671875	-0.2080078125	1.1124392496933633
240.0	180.0	1.166534423828125	-0.332977294921875	1.2131267208785341
240.0	200.0	1.2334747314453125	-0.641021728515625	1.390096676329832
240.0	220.0	1.1862030029296875	-0.952056884765625	1.5210160669726782
240.0	240.0	0.692108154296875	-0.8374481201171875	1.0864313375138064
240.0	260.0	-0.5805511474609375	-0.93756103515625	1.1027512545726121
240.0	280.0	-3.311004638671875	-3.255401611328125	4.6433168498762205
240.0	300.0	-2.32574462890625	-2.39013671875	3.334942520224792
240.0	320.0	-2.2606964111328125	-2.5072021484375	3.3759163017525173
240.0	340.0	-1.6688079833984375	-2.728302001953125	3.1982107340379855
240.0	360.0	-0.5815277099609375	-2.661376953125	2.724169922027134
240.0	380.0	-0.254730224609375	-3.632720947265625	3.641640971874081
240.0	400.0	-0.3980560302734375	-3.7452392578125	3.766333190451553
240.0	420.0	-0.5755767822265625	-3.78857421875	3.8320468738280664
240.0	440.0	-0.6332550048828125	-3.664306640625	3.718622736677869
240.0	460.0	-0.5417022705078125	-3.6429443359375	3.682999427723609
240.0	480.0	-0.447540283203125	-3.7900390625	3.8163711035963748
240.0	500.0	-0.4816131591796875	-3.889678955078125	3.919381789092853
240.0	520.0	-0.4629364013671875	-3.9476318359375	3.974683285976139
240.0	540.0	-0.55352783203125	-4.0643310546875	4.101850799691576
240.0	560.0	-0.6964569091796875	-4.0595703125	4.11887889461143
240.0	580.0	-0.230865478515625	-3.521728515625	3.529287549483113
240.0	600.0	-0.2240753173828125	-3.302734375	3.3103268871316693
240.0	620.0	-0.1744537353515625	-3.3651123046875	3.3696312749227224
240.0	640.0	-0.1399078369140625	-3.3714599609375	3.374361639041474
240.0	660.0	-0.1667633056640625	-3.353759765625	3.3579032990306703
240.0	680.0	0.2398681640625	-3.69677734375	3.704551182720252
240.0	700.0	0.211273193359375	-3.7100830078125	3.71609368653312
240.0	720.0	0.25390625	-3.56982421875	3.578842457633908
240.0	740.0	0.5164642333984375	-3.852783203125	3.88724500316895
240.0	760.0	0.785400390625	-4.15185546875	4.225489037612473
240.0	780.0	1.1348724365234375	-3.76611328125	3.9333884494654585
240.0	800.0	1.570770263671875	-3.3778076171875	3.7251716094652214
260.0	0.0	-0.49578857421875	1.733691692352295	1.8031897278038231
260.0	20.0	-0.6844482421875	1.8540172576904297	1.9763221873084105
260.0	40.0	-0.669921875	1.8387374877929688	1.9569749276929211
260.0	60.0	-0.638397216796875	1.8680496215820312	1.974122689983266
260.0	80.0	0.6226806640625	1.532989501953125	1.6546262485817775
260.0	100.0	1.755126953125	1.1501083374023438	2.098385047923338
260.0	120.0	1.1005859375	0.50872802734375	1.212474169468289
260.0	140.0	0.89556884765625	0.0948638916015625	0.9005791019239434
260.0	160.0	0.8216552734375	-0.230438232421875	0.8533575846791138
260.0	180.0	0.95343017578125	-0.4433441162109375	1.0514671204888542
260.0	200.0	1.04644775390625	-0.6937408447265625	1.2555195184852206
260.0	220.0	0.923187255859375	-0.9897003173828125	1.3534332002758034
260.0	240.0	0.801971435546875	-1.2025909423828125	1.4454698745163443
260.0	260.0	0.30859375	-1.275665283203125	1.3124602917074373
260.0	280.0	-0.0587158203125	-1.315948486328125	1.3172577447957
260.0	300.0	-0.25006103515625	-1.67120361328125	1.6898082844949367
260.0	320.0	-0.51416015625	-1.885009765625	1.953873712084955
260.0	340.0	-0.5732421875	-2.1297607421875	2.2055583022202874
260.0	360.0	-0.49957275390625	-2.533294677734375	2.582083434105642
260.0	380.0	-0.4805908203125	-3.255279541015625	3.290564150221591
260.0	400.0	-0.67156982421875	-3.372528076171875	3.438742743121208
260.0	420.0	-0.7176513671875	-3.474884033203125	3.5482168097561493
260.0	440.0	-0.7882080078125	-3.451995849609375	3.5408399016758865
260.0	460.0	-0.70989990234375	-3.444000244140625	3.5164037812783033
260.0	480.0	-0.55712890625	-3.607208251953125	3.6499786288604543
260.0	500.0	-0.593170166015625	-3.72369384765625	3.7706427458623035
260.0	520.0	-0.504058837890625	-3.7327880859375	3.7666672545597377
260.0	540.0	-0.597900390625	-3.8922119140625	3.93786724777253
260.0	560.0	-0.75323486328125	-3.901611328125	3.973654956713737
260.0	580.0	-0.539337158203125	-3.5115966796875	3.55277297487623
260.0	600.0	-0.59246826171875	-3.46142578125	3.5117640980348055
260.0	620.0	-0.54541015625	-3.509033203125	3.5511668869787503
260.0	640.0	-0.51708984375	-3.545166015625	3.582678325617838
260.0	660.0	-0.432525634765625	-3.5179443359375	3.544433773606744
260.0	680.0	-0.029541015625	-3.6827392578125	3.6828577372249285
260.0	700.0	0.0596923828125	-4.08740234375	4.0878381939918835
260.0	720.0	0.114776611328125	-4.047119140625	4.048746350281925
260.0	740.0	0.22320556640625	-4.282958984375	4.288771197757379
260.0	760.0	0.46142578125	-4.71142578125	4.733967326020465
260.0	780.0	0.72857666015625	-4.552734375	4.610663101879282
260.0	800.0	1.01812744140625	-4.432373046875	4.547803240423711
280.0	0.0	-0.6357421875	1.778590202331543	1.888796240147953
280.0	20.0	-0.77850341796875	1.9016494750976562	2.0548329124111815
280.0	40.0	-0.68377685546875	1.8186225891113281	1.9429202015782125
280.0	60.0	-0.351715087890625	1.8532562255859375	1.8863356384066292
280.0	80.0	1.537109375	1.4562911987304688	2.117425154807772
280.0	100.0	1.1517333984375	1.0489273071289062	1.5577991901131198
280.0	120.0	0.545806884765625	0.5731430053710938	0.7914531319436204
280.0	140.0	0.42669677734375	0.1888885498046875	0.4666358580765731
280.0	160.0	0.390777587890625	-0.305511474609375	0.4960286123961096
280.0	180.0	0.547119140625	-0.7279205322265625	0.9106083984212097
280.0	200.0	0.690155029296875	-1.0651702880859375	1.269213026676314
280.0	220.0	0.750701904296875	-1.2648773193359375	1.470873203945677
280.0	240.0	0.726715087890625	-1.5133819580078125	1.6788209463166224
280.0	260.0	0.667205810546875	-1.766204833984375	1.888026246961966
280.0	280.0	0.466094970703125	-2.015411376953125	2.0686052160977546
280.0	300.0	0.16253662109375	-2.116943359375	2.1231738835993825
280.0	320.0	-0.095001220703125	-2.27490234375	2.2768851322660804
280.0	340.0	-0.20111083984375	-2.406341552734375	2.4147308832080525
280.0	360.0	-0.355377197265625	-2.632568359375	2.6564467092563233
280.0	380.0	-0.501312255859375	-2.95770263671875	2.9998864753733367
280.0	400.0	-0.64935302734375	-3.175811767578125	3.2415181223013683
280.0	420.0	-0.796630859375	-3.3763427734375	3.4690504824594552
280.0	440.0	-0.991241455078125	-3.405731201171875	3.5470501317152285
280.0	460.0	-1.107391357421875	-3.40924072265625	3.584583368190838
280.0	480.0	-1.08514404296875	-3.464691162109375	3.6306504159433164
280.0	500.0	-1.11883544921875	-3.575927734375	3.7468722855070524
280.0	520.0	-0.912261962890625	-3.60986328125	3.7233499430290022
280.0	540.0	-0.8480224609375	-3.7232666015625	3.8186196826294787
280.0	560.0	-0.859283447265625	-3.733154296875	3.830771338388781
280.0	580.0	-0.56072998046875	-3.548095703125	3.592130458311693
280.0	600.0	-0.822723388671875	-3.4329833984375	3.5301910413198914
280.0	620.0	-0.8690185546875	-3.4490966796875	3.55688925245396
280.0	640.0	-0.931732177734375	-3.5267333984375	3.6477353679619027
280.0	660.0	-0.860870361328125	-3.49853515625	3.602894117030145
280.0	680.0	-0.4625244140625	-3.622314453125	3.6517243640398336
280.0	700.0	-0.183441162109375	-4.392578125	4.396406856079696
280.0	720.0	-0.1513671875	-4.3221435546875	4.32479328208625
280.0	740.0	-0.0321044921875	-4.53759765625	4.537711227967698
280.0	760.0	0.09759521484375	-4.9580078125	4.9589682691837655
280.0	780.0	0.387481689453125	-4.9993896484375	5.014383204000815
280.0	800.0	0.826202392578125	-4.968505859375	5.0367311689374015
300.0	0.0	0.190155029296875	1.3653855323791504	1.378563232933909
300.0	20.0	0.026031494140625	1.5264301300048828	1.5266520823271807
300.0	40.0	0.01531982421875	1.5143356323242188	1.5144131220842234
300.0	60.0	0.73931884765625	1.6101531982421875	1.771774726174101
300.0	80.0	1.29498291015625	1.3739166259765625	1.8880221483689146
300.0	100.0	0.655426025390625	1.03155517578125	1.222165846127455
300.0	120.0	0.328338623046875	0.5872726440429688	0.6728264336554691
300.0	140.0	0.121734619140625	0.2295989990234375	0.2598750042806685
300.0	160.0	-0.06121826171875	-0.38177490234375	0.38665197740014884
300.0	180.0	0.04571533203125	-1.043548583984375	1.0445494429267201
300.0	200.0	0.312042236328125	-1.476165771484375	1.5087861817218229
300.0	220.0	0.53558349609375	-1.58367919921875	1.671792297902507
300.0	240.0	0.705535888671875	-1.80853271484375	1.9412808840721936
300.0	260.0	0.7392578125	-1.98663330078125	2.1197202610522194
300.0	280.0	0.53643798828125	-2.110687255859375	2.1777893395180383
300.0	300.0	0.2706298828125	-2.201690673828125	2.218261111026574
300.0	320.0	0.01019287109375	-2.293487548828125	2.293510198636748
300.0	340.0	-0.1060791015625	-2.38214111328125	2.384501847215292
300.0	360.0	-0.263092041015625	-2.577392578125	2.5907855804407283
300.0	380.0	-0.447845458984375	-2.84271240234375	2.877773333251231
300.0	400.0	-0.607666015625	-3.0703125	3.1298685011038105
300.0	420.0	-0.766448974609375	-3.28936767578125	3.377481863334621
300.0	440.0	-0.9630126953125	-3.333953857421875	3.470250967113365
300.0	460.0	-1.09002685546875	-3.334075927734375	3.5077372817160817
300.0	480.0	-1.198822021484375	-3.356048583984375	3.5637390950039274
300.0	500.0	-1.298675537109375	-3.42041015625	3.6586560083812842
300.0	520.0	-1.10821533203125	-3.4508056640625	3.624389735289924
300.0	540.0	-1.014129638671875	-3.5396728515625	3.682084032191735
300.0	560.0	-1.0899658203125	-3.5428466796875	3.706722013480677
300.0	580.0	-0.728973388671875	-3.6561279296875	3.728092493438536
300.0	600.0	-1.199981689453125	-3.4130859375	3.6178877362050677
300.0	620.0	-1.373138427734375	-3.39892578125	3.665815817545496
300.0	640.0	-1.44329833984375	-3.495361328125	3.78162146597825
300.0	660.0	-1.32373046875	-3.4571533203125	3.701914563309753
300.0	680.0	-0.722747802734375	-3.54052734375	3.613543725790349
300.0	700.0	-0.45025634765625	-4.492431640625	4.5149388505597035
300.0	720.0	-0.358306884765625	-4.3985595703125	4.413129288527375
300.0	740.0	-0.279205322265625	-4.59814453125	4.606613587251022
300.0	760.0	-0.159698486328125	-5.047607421875	5.0501330964542985
300.0	780.0	0.113525390625	-5.180419921875	5.181663688553701
300.0	800.0	0.584747314453125	-5.36328125	5.3950639651779575
320.0	0.0	0.954315185546875	1.0290162563323975	1.4034215080159307
320.0	20.0	0.492340087890625	1.3507041931152344	1.4376371515244117
320.0	40.0	0.2666015625	1.4637374877929688	1.4878184789475875
320.0	60.0	1.329193115234375	1.7205886840820312	2.174207845947024
320.0	80.0	0.889495849609375	1.2811813354492188	1.5596885845500528
320.0	100.0	0.093536376953125	1.0102005004882812	1.014521613865516
320.0	120.0	-0.0096435546875	0.5199203491210938	0.5200097764246465
320.0	140.0	-0.184112548828125	0.1779632568359375	0.2560631785705289
320.0	160.0	-0.275177001953125	-0.5988006591796875	0.6590027403872752
320.0	180.0	-0.141937255859375	-1.1901092529296875	1.1985433736455884
320.0	200.0	0.031005859375	-1.6868743896484375	1.6871593196160732
320.0	220.0	0.19683837890625	-1.9102783203125	1.9203928266025123
320.0	240.0	0.348968505859375	-2.0418701171875	2.07147594568342
320.0	260.0	0.4891357421875	-2.08953857421875	2.146025448924929
320.0	280.0	0.49462890625	-2.130462646484375	2.187127989616355
320.0	300.0	0.397308349609375	-2.18426513671875	2.220105428161984
320.0	320.0	0.226593017578125	-2.239227294921875	2.250662852125635
320.0	340.0	0.067626953125	-2.3223876953125	2.3233721208897804
320.0	360.0	-0.116668701171875	-2.501007080078125	2.5037268222459974
320.0	380.0	-0.367919921875	-2.7384033203125	2.7630088334297866
320.0	400.0	-0.59423828125	-2.96575927734375	3.0247061387932344
320.0	420.0	-0.7564697265625	-3.196533203125	3.2848243432314788
320.0	440.0	-0.92303466796875	-3.2535400390625	3.3819396481982045
320.0	460.0	-1.036285400390625	-3.264984130859375	3.425493950633442
320.0	480.0	-1.12384033203125	-3.286041259765625	3.472907175952471
320.0	500.0	-1.20208740234375	-3.245880126953125	3.4613222793352802
320.0	520.0	-1.11627197265625	-3.2447509765625	3.4313950540328597
320.0	540.0	-1.160400390625	-3.315185546875	3.5124043441454096
320.0	560.0	-1.30426025390625	-3.3055419921875	3.5535478992176963
320.0	580.0	-1.206787109375	-3.3023681640625	3.5159594164846664
320.0	600.0	-1.890472412109375	-3.1588134765625	3.681302557609128
320.0	620.0	-1.882843017578125	-3.1375732421875	3.659161608747785
320.0	640.0	-1.897216796875	-3.250244140625	3.7634450371982027
320.0	660.0	-1.63482666015625	-3.2061767578125	3.598920339642809
320.0	680.0	-0.967376708984375	-3.3153076171875	3.453560813662748
320.0	700.0	-0.49169921875	-4.3709716796875	4.3985408428647705
320.0	720.0	-0.366851806640625	-4.2896728515625	4.305330814405305
320.0	740.0	-0.359405517578125	-4.5157470703125	4.5300269236618815
320.0	760.0	-0.233612060546875	-4.9632568359375	4.968751655528105
320.0	780.0	-0.018890380859375	-5.1829833984375	5.183017823138152
320.0	800.0	0.1429443359375	-5.5111083984375	5.512961895615184
340.0	0.0	3.45513916015625	1.1378850936889648	3.6376873288512277
340.0	20.0	3.163116455078125	1.420257568359375	3.4673386435230245
340.0	40.0	2.844970703125	1.5580406188964844	3.2436628788718007
340.0	60.0	2.25274658203125	1.7467575073242188	2.850619047197818
340.0	80.0	0.192047119140625	1.24249267578125	1.257247050241226
340.0	100.0	-0.277740478515625	1.0244598388671875	1.0614413478180846
340.0	120.0	-0.288909912109375	0.4681854248046875	0.5501513694562548
340.0	140.0	-0.552978515625	-0.0062713623046875	0.553014076428426
340.0	160.0	-0.519012451171875	-0.923126220703125	1.0590259410519993
340.0	180.0	-0.33319091796875	-1.29107666015625	1.3333773397718574
340.0	200.0	-0.157867431640625	-1.7659912109375	1.7730333000486216
340.0	220.0	0.064239501953125	-2.0568695068359375	2.0578724162986144
340.0	240.0	0.267364501953125	-2.1323089599609375	2.149005648581301
340.0	260.0	0.406158447265625	-2.135986328125	2.1742590181995665
340.0	280.0	0.44647216796875	-2.117279052734375	2.163841025565069
340.0	300.0	0.376678466796875	-2.144134521484375	2.1769702601481433
340.0	320.0	0.211029052734375	-2.2041015625	2.2141808776414154
340.0	340.0	0.056060791015625	-2.2774658203125	2.278155695948147
340.0	360.0	-0.103790283203125	-2.409027099609375	2.4112619081177686
340.0	380.0	-0.352203369140625	-2.603759765625	2.6274725746088317
340.0	400.0	-0.55487060546875	-2.8201904296875	2.874257373394774
340.0	420.0	-0.78948974609375	-2.993988037109375	3.0963298315168593
340.0	440.0	-0.93511962890625	-3.04107666015625	3.1816027365642077
340.0	460.0	-0.981658935546875	-3.09124755859375	3.2433725864061382
340.0	480.0	-0.970733642578125	-3.097259521484375	3.245818902566595
340.0	500.0	-1.0537109375	-3.126312255859375	3.299111253192845
340.0	520.0	-1.09521484375	-3.1201171875	3.3067547259667216
340.0	540.0	-1.28228759765625	-3.11865234375	3.371980712323308
340.0	560.0	-1.49298095703125	-3.094482421875	3.4358133822067973
340.0	580.0	-1.699951171875	-2.9835205078125	3.4338358445471653
340.0	600.0	-2.1859130859375	-2.7640380859375	3.5239356634004886
340.0	620.0	-1.9935302734375	-2.7193603515625	3.3718071820259707
340.0	640.0	-1.782379150390625	-2.8311767578125	3.3455100163838853
340.0	660.0	-1.528839111328125	-2.796142578125	3.1868106855491263
340.0	680.0	-0.837738037109375	-2.930908203125	3.0482827811679947
340.0	700.0	-0.625518798828125	-4.03125	4.079491430336309
340.0	720.0	-0.58258056640625	-4.10888671875	4.149981949825127
340.0	740.0	-0.580322265625	-4.347412109375	4.38597377793353
340.0	760.0	-0.456329345703125	-4.7247314453125	4.746717149996889
340.0	780.0	-0.23309326171875	-5.0845947265625	5.089934773849845
340.0	800.0	0.0247802734375	-5.38037109375	5.3804281584658495
360.0	0.0	3.735687255859375	1.7245559692382812	4.1145415983588665
360.0	20.0	3.599456787109375	1.8004817962646484	4.024652017373443
360.0	40.0	3.418701171875	1.7544174194335938	3.8425900359251868
360.0	60.0	0.733673095703125	1.7108917236328125	1.8615656586201472
360.0	80.0	-0.360748291015625	1.2037277221679688	1.2566223611675786
360.0	100.0	-0.656951904296875	0.9900283813476562	1.1881674967920772
360.0	120.0	-0.607635498046875	0.31935882568359375	0.6864480738036037
360.0	140.0	-0.930389404296875	-0.2666778564453125	0.9678540813294949
360.0	160.0	-0.726531982421875	-1.0501708984375	1.2769916356056863
360.0	180.0	-0.572845458984375	-1.372314453125	1.4870772939342416
360.0	200.0	-0.402923583984375	-1.746856689453125	1.7927229869720378
360.0	220.0	-0.1427001953125	-2.2206573486328125	2.225237606589269
360.0	240.0	0.085205078125	-2.389678955078125	2.391197485295091
360.0	260.0	0.207366943359375	-2.318878173828125	2.328131661709593
360.0	280.0	0.363372802734375	-2.139373779296875	2.170013815926071
360.0	300.0	0.341033935546875	-1.94696044921875	1.9766029282626967
360.0	320.0	0.186065673828125	-1.98577880859375	1.9944768516172675
360.0	340.0	0.09722900390625	-2.0428466796875	2.0451591712898156
360.0	360.0	-0.017730712890625	-2.058380126953125	2.058456490969671
360.0	380.0	-0.301361083984375	-2.25103759765625	2.2711205976350657
360.0	400.0	-0.55291748046875	-2.546661376953125	2.60599345913851
360.0	420.0	-0.825531005859375	-2.493988037109375	2.6270663811331194
360.0	440.0	-0.951812744140625	-2.4266357421875	2.606627807181222
360.0	460.0	-1.00152587890625	-2.49652099609375	2.6899202906509827
360.0	480.0	-1.01043701171875	-2.50726318359375	2.7032113543812635
360.0	500.0	-1.205596923828125	-2.898773193359375	3.139482436530382
360.0	520.0	-1.327667236328125	-2.9080810546875	3.196816496305586
360.0	540.0	-1.532257080078125	-2.905517578125	3.28478981918827
360.0	560.0	-1.75537109375	-2.8621826171875	3.3575909534818797
360.0	580.0	-2.056060791015625	-2.65185546875	3.3555511325996927
360.0	600.0	-2.580657958984375	-2.322509765625	3.4718650769712944
360.0	620.0	-2.06982421875	-2.010498046875	2.8855284945763815
360.0	640.0	-1.590545654296875	-2.1021728515625	2.6360891821501578
360.0	660.0	-1.155609130859375	-2.0863037109375	2.3849728798452077
360.0	680.0	-0.667388916015625	-2.245361328125	2.342446468771437
360.0	700.0	-0.636932373046875	-3.7001953125	3.754614254285265
360.0	720.0	-0.654022216796875	-3.8895263671875	3.944129868692294
360.0	740.0	-0.6224365234375	-4.13720703125	4.1837673507418405
360.0	760.0	-0.550750732421875	-4.0469970703125	4.084300632468329
360.0	780.0	-0.430511474609375	-4.096923828125	4.119481154615074
360.0	800.0	-1.102813720703125	-3.27685546875	3.4574528002053553
380.0	0.0	3.143035888671875	2.053825855255127	3.7545805679454873
380.0	20.0	2.926788330078125	2.060894012451172	3.579577357683249
380.0	40.0	2.623809814453125	1.9571990966796875	3.273378414797826
380.0	60.0	-0.67608642578125	1.6170120239257812	1.7526610455664886
380.0	80.0	-0.92645263671875	1.1792984008789062	1.4996863693448272
380.0	100.0	-1.16082763671875	0.892364501953125	1.4641841436500012
380.0	120.0	-1.01226806640625	0.23609161376953125	1.0394353699764838
380.0	140.0	-1.202423095703125	-0.432647705078125	1.2778909725753815
380.0	160.0	-1.017425537109375	-1.1093902587890625	1.5052911578357069
380.0	180.0	-0.77044677734375	-1.48016357421875	1.6686738576376736
380.0	200.0	-0.58074951171875	-1.8275146484375	1.9175713247791346
380.0	220.0	-0.306793212890625	-2.414642333984375	2.4340541646695666
380.0	240.0	-0.200897216796875	-2.67822265625	2.685746877158668
380.0	260.0	-0.1617431640625	-2.60687255859375	2.6118854086406764
380.0	280.0	0.096099853515625	-2.105224609375	2.1074168637846302
380.0	300.0	0.03607177734375	-1.676727294921875	1.677115259800818
380.0	320.0	-0.03045654296875	-1.714599609375	1.7148700888051287
380.0	340.0	0.031524658203125	-1.750823974609375	1.751107762001469
380.0	360.0	0.0552978515625	-1.74298095703125	1.743857926828043
380.0	380.0	-0.356781005859375	-1.97265625	2.004660910679432
380.0	400.0	-0.610260009765625	-2.329010009765625	2.407634711725933
380.0	420.0	-0.7962646484375	-2.166778564453125	2.3084554874904653
380.0	440.0	-0.886749267578125	-2.075164794921875	2.256686329473702
380.0	460.0	-0.916656494140625	-2.114532470703125	2.3046706267725208
380.0	480.0	-0.978057861328125	-2.1527099609375	2.364478241816845
380.0	500.0	-1.2144775390625	-2.374176025390625	2.666770986122905
380.0	520.0	-1.406463623046875	-2.4979248046875	2.866665005337601
380.0	540.0	-1.65167236328125	-2.5030517578125	2.9988814077777928
380.0	560.0	-1.845062255859375	-2.4471435546875	3.0647620307693484
380.0	580.0	-2.125335693359375	-2.38720703125	3.1962179555713677
380.0	600.0	-2.214569091796875	-1.503173828125	2.6765365343858103
380.0	620.0	-1.35162353515625	-1.2001953125	1.8075826312883323
380.0	640.0	-0.6015625	-1.2760009765625	1.4106934229642896
380.0	660.0	-0.28204345703125	-1.279296875	1.3100187044614684
380.0	680.0	-0.1004638671875	-1.4390869140625	1.4425893853887173
380.0	700.0	-0.572662353515625	-3.343505859375	3.3921930373740543
380.0	720.0	-0.556488037109375	-3.5994873046875	3.6422503747068693
380.0	740.0	-0.314910888671875	-3.7406005859375	3.7538329226698512
380.0	760.0	-0.6031494140625	-2.771484375	2.8363559114739245
380.0	780.0	-2.018341064453125	-1.993896484375	2.837133032281137
380.0	800.0	-3.81744384765625	-1.2994384765625	4.032544839723376
400.0	0.0	-0.43914794921875	2.2324137687683105	2.275197168662392
400.0	20.0	-0.57635498046875	2.1567821502685547	2.232463730327591
400.0	40.0	-0.8101806640625	1.9975395202636719	2.1555873546288895
400.0	60.0	-1.083587646484375	1.5466384887695312	1.8884524888269882
400.0	80.0	-1.199005126953125	1.1790390014648438	1.6815903964506622
400.0	100.0	-1.355438232421875	0.8305816650390625	1.5896788053597488
400.0	120.0	-1.34820556640625	0.2273101806640625	1.3672337647682367
400.0	140.0	-1.21307373046875	-0.766204833984375	1.434788389684832
400.0	160.0	-1.02825927734375	-1.2326812744140625	1.6052477272167585
400.0	180.0	-0.800140380859375	-1.6807098388671875	1.8614537844240864
400.0	200.0	-0.7703857421875	-1.919036865234375	2.0678966806623493
400.0	220.0	-0.573394775390625	-2.553680419921875	2.6172629320604432
400.0	240.0	-0.658538818359375	-2.625396728515625	2.7067289035636186
400.0	260.0	-0.82763671875	-2.10601806640625	2.2628068044472527
400.0	280.0	-3.3641357421875	0.17919921875	3.368905111733492
400.0	300.0	-3.3443603515625	-0.1181640625	3.3464472066311988
400.0	320.0	-2.861053466796875	-0.532958984375	2.9102701281661894
400.0	340.0	-2.83367919921875	-0.69866943359375	2.9185401798713047
400.0	360.0	-1.726776123046875	-1.17254638671875	2.087251975237296
400.0	380.0	-0.711669921875	-1.93206787109375	2.0589706982408233
400.0	400.0	-0.828582763671875	-2.24578857421875	2.393766011193577
400.0	420.0	-0.866912841796875	-2.05059814453125	2.226317727914715
400.0	440.0	-0.90960693359375	-1.98291015625	2.1815859967925224
400.0	460.0	-0.945587158203125	-1.98284912109375	2.19677620862502
400.0	480.0	-1.02264404296875	-1.981719970703125	2.2300257579012546
400.0	500.0	-1.258758544921875	-2.187591552734375	2.523891811470656
400.0	520.0	-1.4833984375	-2.3526611328125	2.7812740480261984
400.0	540.0	-1.7093505859375	-2.33056640625	2.8902282262108496
400.0	560.0	-1.938262939453125	-2.233642578125	2.9573674761974313
400.0	580.0	-2.173309326171875	-2.136962890625	3.047931072569392
400.0	600.0	-1.9090576171875	-0.44677734375	1.960640451645819
400.0	620.0	-2.11944580078125	-0.6656494140625	2.221517419443526
400.0	640.0	-1.57159423828125	-0.72265625	1.7297804789807534
400.0	660.0	-0.995330810546875	-0.7650146484375	1.2553608384635275
400.0	680.0	-0.72900390625	-0.92138671875	1.1749043283674847
400.0	700.0	-0.481689453125	-2.9437255859375	2.982875299866714
400.0	720.0	-0.420562744140625	-3.267333984375	3.294289663525493
400.0	740.0	0.357452392578125	-2.97412109375	2.9955247442223745
400.0	760.0	-1.320556640625	-1.6082763671875	2.080966773966516
400.0	780.0	-2.87689208984375	-1.1143798828125	3.0851824289371836
400.0	800.0	-3.204681396484375	-1.0465087890625	3.3712258154205723
420.0	0.0	-0.53594970703125	2.2350339889526367	2.298394879092889
420.0	20.0	-0.66668701171875	2.1876468658447266	2.2869784391713734
420.0	40.0	-0.94525146484375	2.087482452392578	2.2915242352714027
420.0	60.0	-1.20465087890625	1.5303497314453125	1.9476021258420162
420.0	80.0	-1.230804443359375	1.2115402221679688	1.7270521960045075
420.0	100.0	-1.4451904296875	0.6761322021484375	1.5955344348657714
420.0	120.0	-1.398101806640625	0.03582000732421875	1.3985605938451457
420.0	140.0	-1.188629150390625	-0.95489501953125	1.5246848052905642
420.0	160.0	-1.074615478515625	-1.2836761474609375	1.6741036043881872
420.0	180.0	-0.757904052734375	-1.8381805419921875	1.988297326385036
420.0	200.0	-0.881744384765625	-2.1240234375	2.299771450191307
420.0	220.0	-0.645477294921875	-2.756439208984375	2.831006543808415
420.0	240.0	-0.64447021484375	-2.5514068603515625	2.6315430501646304
420.0	260.0	-1.415557861328125	-1.017608642578125	1.7433678350301032
420.0	280.0	-3.26104736328125	0.02105712890625	3.2611153472763528
420.0	300.0	-3.58441162109375	-0.114105224609375	3.5862273591777587
420.0	320.0	-3.7171630859375	-0.218170166015625	3.7235600745517297
420.0	340.0	-4.3585205078125	-0.4986572265625	4.386953390067546
420.0	360.0	-3.031982421875	-1.035308837890625	3.2038698157655263
420.0	380.0	-1.09100341796875	-1.81732177734375	2.119657260131303
420.0	400.0	-1.022796630859375	-2.119598388671875	2.3534677132600943
420.0	420.0	-1.0078125	-1.933837890625	2.1806914092491856
420.0	440.0	-1.1207275390625	-1.854583740234375	2.1669127962045014
420.0	460.0	-1.15985107421875	-1.79901123046875	2.140489645319284
420.0	480.0	-1.332244873046875	-1.776214599609375	2.220318604530705
420.0	500.0	-1.553314208984375	-1.933929443359375	2.4804975556781055
420.0	520.0	-1.751953125	-2.138671875	2.764644125581678
420.0	540.0	-1.920806884765625	-2.176513671875	2.9028797516297193
420.0	560.0	-2.135009765625	-2.060791015625	2.967343308313825
420.0	580.0	-2.26458740234375	-1.8721923828125	2.938275075808111
420.0	600.0	-1.696807861328125	0.2265625	1.71186666673289
420.0	620.0	-2.610382080078125	-0.134765625	2.613858522888077
420.0	640.0	-2.34210205078125	-0.144287109375	2.3465423043715896
420.0	660.0	-2.064208984375	-0.195556640625	2.073451501932708
420.0	680.0	-1.9842529296875	-0.353515625	2.015498197987924
420.0	700.0	-1.058349609375	-2.6326904296875	2.8374570999809614
420.0	720.0	0.3714599609375	-2.1119384765625	2.1443569272312906
420.0	740.0	0.71759033203125	-2.0950927734375	2.214576621825209
420.0	760.0	-1.292205810546875	-1.36474609375	1.8794487907939896
420.0	780.0	-2.076812744140625	-1.1685791015625	2.383008243970955
420.0	800.0	-2.6640625	-1.06591796875	2.8693919425568852
440.0	0.0	-0.343292236328125	2.228917121887207	2.255198682104332
440.0	20.0	-0.442779541015625	2.2039871215820312	2.2480242334195277
440.0	40.0	-0.6522216796875	2.128711700439453	2.2263886954083763
440.0	60.0	-1.11871337890625	1.5180816650390625	1.8857602090063337
440.0	80.0	-1.22320556640625	1.2201309204101562	1.7277011664718438
440.0	100.0	-1.325592041015625	0.5134811401367188	1.4215685493426178
440.0	120.0	-1.253326416015625	-0.1660614013671875	1.264279832199583
440.0	140.0	-1.084228515625	-1.0346221923828125	1.4986642569519726
440.0	160.0	-1.0582275390625	-1.3111114501953125	1.684891319718732
440.0	180.0	-0.835693359375	-1.9016571044921875	2.0771815361130774
440.0	200.0	-1.0992431640625	-2.2536773681640625	2.507468287638556
440.0	220.0	-1.087554931640625	-2.7364044189453125	2.9446026681641237
440.0	240.0	-1.327423095703125	-2.208221435546875	2.5764886926619277
440.0	260.0	-2.505401611328125	-0.327117919921875	2.5266664535667505
440.0	280.0	-3.847991943359375	0.2900390625	3.858907183897345
440.0	300.0	-4.818603515625	-0.11151123046875	4.819893629045589
440.0	320.0	-5.068359375	-0.282196044921875	5.076209349693917
440.0	340.0	-6.157501220703125	-0.906951904296875	6.2239362978478665
440.0	360.0	-5.779937744140625	-1.427825927734375	5.95368517861433
440.0	380.0	-1.37225341796875	-1.860260009765625	2.3116329178872927
440.0	400.0	-1.32586669921875	-1.963348388671875	2.3691051896016924
440.0	420.0	-1.237884521484375	-1.7415771484375	2.1366911457883413
440.0	440.0	-1.288726806640625	-1.645538330078125	2.0901227662294017
440.0	460.0	-1.43768310546875	-1.56268310546875	2.1234196947065658
440.0	480.0	-1.611724853515625	-1.476104736328125	2.1855301864880032
440.0	500.0	-1.79461669921875	-1.513427734375	2.347575899580298
440.0	520.0	-1.936004638671875	-1.6832275390625	2.565417881986757
440.0	540.0	-2.02410888671875	-1.7550048828125	2.679003345274047
440.0	560.0	-2.159423828125	-1.63232421875	2.7069528301379444
440.0	580.0	-2.21124267578125	-1.316650390625	2.573550547848087
440.0	600.0	-2.162200927734375	0.8463134765625	2.321930092080013
440.0	620.0	-2.958099365234375	0.569580078125	3.0124364424825454
440.0	640.0	-2.938018798828125	0.5948486328125	2.9976322920308887
440.0	660.0	-2.831024169921875	0.55615234375	2.885134880753491
440.0	680.0	-2.392913818359375	0.32958984375	2.415505331643545
440.0	700.0	-0.889190673828125	-1.94140625	2.135349686108104
440.0	720.0	1.809967041015625	-0.830322265625	1.9913351687637846
440.0	740.0	1.015777587890625	-1.6796875	1.962945288518543
440.0	760.0	-0.80767822265625	-1.296142578125	1.527196678290547
440.0	780.0	-1.39276123046875	-1.187255859375	1.8301257663660977
440.0	800.0	-2.34027099609375	-1.0703125	2.573409641470608
460.0	0.0	-0.30914306640625	2.276458263397217	2.297353185841596
460.0	20.0	-0.3839111328125	2.2838134765625	2.315856591765965
460.0	40.0	-0.515838623046875	2.2441253662109375	2.3026480721765257
460.0	60.0	-0.907867431640625	1.679962158203125	1.9095800916505823
460.0	80.0	-1.134185791015625	1.255889892578125	1.6922283624917867
460.0	100.0	-1.231414794921875	0.39028167724609375	1.2917825609391496
460.0	120.0	-1.120025634765625	-0.42696380615234375	1.1986473686185763
460.0	140.0	-1.07989501953125	-1.07666015625	1.52491650435841
460.0	160.0	-1.0079345703125	-1.299652099609375	1.644696834693282
460.0	180.0	-0.934661865234375	-1.9022369384765625	2.119457046610779
460.0	200.0	-1.189971923828125	-2.369659423828125	2.6516634334765508
460.0	220.0	-1.431671142578125	-2.6779632568359375	3.036637855499779
460.0	240.0	-1.532257080078125	-1.9645843505859375	2.4914661205837643
460.0	260.0	-2.907562255859375	-0.1162109375	2.909883718242481
460.0	280.0	-5.92266845703125	0.23248291015625	5.927229534565677
460.0	300.0	-6.71881103515625	-0.19110107421875	6.721528200246203
460.0	320.0	-6.877960205078125	-0.384918212890625	6.888722567592139
460.0	340.0	-7.501678466796875	-1.104583740234375	7.582564543635225
460.0	360.0	-7.505157470703125	-1.3154296875	7.619563237010851
460.0	380.0	-1.7247314453125	-1.836822509765625	2.5196459058430083
460.0	400.0	-1.760711669921875	-1.617218017578125	2.390711128718482
460.0	420.0	-1.818817138671875	-1.41278076171875	2.3030512943938435
460.0	440.0	-1.749786376953125	-1.334747314453125	2.2007504989004487
460.0	460.0	-1.872711181640625	-1.246551513671875	2.249652827900223
460.0	480.0	-2.085723876953125	-1.18463134765625	2.3986653623926446
460.0	500.0	-2.209014892578125	-1.18121337890625	2.5049973736790756
460.0	520.0	-2.3817138671875	-1.2205810546875	2.676262142656299
460.0	540.0	-2.440948486328125	-1.288818359375	2.7603047433878802
460.0	560.0	-2.549957275390625	-1.177001953125	2.8084899330383304
460.0	580.0	-2.555908203125	-0.627197265625	2.6317376679314264
460.0	600.0	-2.486968994140625	1.2608642578125	2.7883316614861116
460.0	620.0	-3.016357421875	1.3450927734375	3.3026787106308393
460.0	640.0	-2.9481201171875	1.4300537109375	3.2766546723040184
460.0	660.0	-2.87774658203125	1.468505859375	3.230779294444492
460.0	680.0	-2.443328857421875	1.1751708984375	2.7112511034658677
460.0	700.0	-0.260986328125	-0.0826416015625	0.27375810084266944
460.0	720.0	1.712310791015625	-0.200439453125	1.7240023838143625
460.0	740.0	1.581085205078125	-1.6634521484375	2.2949735239994102
460.0	760.0	0.4249267578125	-1.2725830078125	1.3416520641649803
460.0	780.0	0.00927734375	-1.23046875	1.2305037236163157
460.0	800.0	-1.223480224609375	-1.1009521484375	1.6459038529511236
480.0	0.0	-0.372589111328125	2.344357490539551	2.3737806742260714
480.0	20.0	-0.431365966796875	2.358165740966797	2.397294779366961
480.0	40.0	-0.504241943359375	2.346904754638672	2.4004628438674995
480.0	60.0	-0.676727294921875	2.1255111694335938	2.2306406171948097
480.0	80.0	-1.035919189453125	1.499237060546875	1.8223172969585877
480.0	100.0	-1.28131103515625	0.29724884033203125	1.315338299408908
480.0	120.0	-1.29779052734375	-0.5009613037109375	1.3911227410544804
480.0	140.0	-1.2269287109375	-0.9593353271484375	1.557458934173789
480.0	160.0	-1.09564208984375	-1.1539306640625	1.5912220355754574
480.0	180.0	-1.1019287109375	-1.9387054443359375	2.229983337131958
480.0	200.0	-1.35784912109375	-2.4453125	2.797017600643821
480.0	220.0	-1.72430419921875	-2.5318756103515625	3.063269344627813
480.0	240.0	-1.669830322265625	-1.8548431396484375	2.495751665903199
480.0	260.0	-2.502593994140625	0.086151123046875	2.5040764196627396
480.0	280.0	-4.724884033203125	0.1064453125	4.726082916302998
480.0	300.0	-6.0684814453125	-0.346405029296875	6.078360263790248
480.0	320.0	-6.29693603515625	-0.51995849609375	6.31836689885206
480.0	340.0	-6.83837890625	-1.371856689453125	6.974626645336812
480.0	360.0	-6.594970703125	-1.443267822265625	6.751048850502003
480.0	380.0	-1.7493896484375	-1.704833984375	2.442708139819454
480.0	400.0	-2.093658447265625	-1.302001953125	2.4654846946894686
480.0	420.0	-2.188568115234375	-1.11968994140625	2.458360421074761
480.0	440.0	-2.21453857421875	-1.0347900390625	2.4443754870407663
480.0	460.0	-2.192138671875	-1.0263671875	2.4205167961215532
480.0	480.0	-2.380615234375	-0.963653564453125	2.5682595442091807
480.0	500.0	-2.537200927734375	-0.931884765625	2.7029239286558058
480.0	520.0	-2.689788818359375	-0.973388671875	2.8604981024125324
480.0	540.0	-2.92120361328125	-0.9619140625	3.0755014573045947
480.0	560.0	-2.9898681640625	-0.816162109375	3.0992631748939803
480.0	580.0	-3.1949462890625	-0.14306640625	3.198147868156119
480.0	600.0	-3.103790283203125	1.37158203125	3.3933392684130497
480.0	620.0	-3.135101318359375	1.552734375	3.498548887136684
480.0	640.0	-2.9881591796875	1.767822265625	3.4719289805510396
480.0	660.0	-2.96380615234375	1.9425048828125	3.5436523712719152
480.0	680.0	-2.390045166015625	1.8304443359375	3.0104555074872525
480.0	700.0	-0.749969482421875	1.1973876953125	1.4128664188273128
480.0	720.0	0.8773193359375	0.140625	0.8885182090620405
480.0	740.0	4.644866943359375	-2.3720703125	5.215506350198082
480.0	760.0	5.58551025390625	-1.6708984375	5.83007944928127
480.0	780.0	5.74481201171875	-1.6710205078125	5.9829068676955
480.0	800.0	5.690704345703125	-1.671630859375	5.931143707601362
500.0	0.0	-0.5150146484375	2.345719337463379	2.401590993124107
500.0	20.0	-0.658782958984375	2.3808155059814453	2.4702788224348065
500.0	40.0	-0.71612548828125	2.3750572204589844	2.4806717871214676
500.0	60.0	-0.79150390625	2.3337860107421875	2.4643529734080185
500.0	80.0	-1.026641845703125	1.949432373046875	2.2032430770189406
500.0	100.0	-1.294769287109375	0.473968505859375	1.3787942744979351
500.0	120.0	-1.432403564453125	-0.44498443603515625	1.4999303716411452
500.0	140.0	-1.34124755859375	-0.7794952392578125	1.5513084288623231
500.0	160.0	-1.1138916015625	-0.98779296875	1.4887879127476182
500.0	180.0	-1.287353515625	-1.8804931640625	2.2789325602741823
500.0	200.0	-1.578094482421875	-2.3219451904296875	2.8074564400556463
500.0	220.0	-1.875518798828125	-2.3656768798828125	3.0189398577596362
500.0	240.0	-1.671234130859375	-1.7019805908203125	2.385322085521859
500.0	260.0	-1.45098876953125	0.754425048828125	1.6353976775100085
500.0	280.0	-2.91046142578125	0.7613525390625	3.0083954859189546
500.0	300.0	-5.629486083984375	-0.659454345703125	5.667979675672846
500.0	320.0	-5.88818359375	-0.932525634765625	5.9615694320540875
500.0	340.0	-5.8450927734375	-1.84930419921875	6.130663549024639
500.0	360.0	-3.719085693359375	-2.081573486328125	4.261988570319565
500.0	380.0	-1.521728515625	-1.656524658203125	2.249384719984833
500.0	400.0	-2.11871337890625	-1.007537841796875	2.3460773398609525
500.0	420.0	-2.305419921875	-0.833740234375	2.451547224630562
500.0	440.0	-2.38653564453125	-0.77496337890625	2.5092071698574396
500.0	460.0	-2.4564208984375	-0.77716064453125	2.5764282054209704
500.0	480.0	-2.658477783203125	-0.721710205078125	2.7546995741638525
500.0	500.0	-2.870849609375	-0.67041015625	2.948088746502001
500.0	520.0	-3.0919189453125	-0.6583251953125	3.1612267914791565
500.0	540.0	-3.226806640625	-0.6251220703125	3.2868006782847945
500.0	560.0	-3.33746337890625	-0.457763671875	3.368710344453617
500.0	580.0	-3.537567138671875	0.2662353515625	3.547571355594236
500.0	600.0	-3.50653076171875	1.0146484375	3.650379354889169
500.0	620.0	-3.5367431640625	1.320556640625	3.7752380123167875
500.0	640.0	-3.043792724609375	1.75244140625	3.512225082867617
500.0	660.0	-2.697479248046875	2.1495361328125	3.449188292904586
500.0	680.0	-2.126861572265625	1.9515380859375	2.8865275069614023
500.0	700.0	-1.63623046875	1.907958984375	2.5134752103259594
500.0	720.0	-0.832244873046875	1.1343994140625	1.4069447605852023
500.0	740.0	4.441680908203125	-2.4564208984375	5.07568053767932
500.0	760.0	5.82000732421875	-1.5289306640625	6.017484044803982
500.0	780.0	5.89312744140625	-1.5172119140625	6.085300570458995
500.0	800.0	5.842010498046875	-1.5172119140625	6.035811349890178
520.0	0.0	-0.82196044921875	2.3678011894226074	2.506412067619968
520.0	20.0	-0.8287353515625	2.3631057739257812	2.504210690355503
520.0	40.0	-0.838623046875	2.3531646728515625	2.4981338219371896
520.0	60.0	-0.864501953125	2.3305587768554688	2.4857328575965276
520.0	80.0	-0.93414306640625	2.1971054077148438	2.387445379715457
520.0	100.0	-1.095458984375	1.2819747924804688	1.6862650310681437
520.0	120.0	-1.2525634765625	0.05123138427734375	1.2536107520092947
520.0	140.0	-1.29766845703125	-0.3557586669921875	1.3455510594228386
520.0	160.0	-1.317138671875	-0.7183380126953125	1.5002878995151863
520.0	180.0	-1.4052734375	-1.7165374755859375	2.2183990486911975
520.0	200.0	-1.561279296875	-1.9996795654296875	2.5369886494124403
520.0	220.0	-1.64166259765625	-2.0424041748046875	2.6203951797015432
520.0	240.0	-1.6646728515625	-1.534698486328125	2.2641632332204016
520.0	260.0	-1.17816162109375	0.832550048828125	1.4426379965958078
520.0	280.0	-2.414306640625	1.01617431640625	2.6194439860950802
520.0	300.0	-4.7303466796875	-0.413543701171875	4.74838900078853
520.0	320.0	-5.38037109375	-0.96319580078125	5.465906993089363
520.0	340.0	-5.9803466796875	-2.074127197265625	6.329814376400485
520.0	360.0	-3.604248046875	-2.102447509765625	4.172635799434445
520.0	380.0	-1.553955078125	-1.3369140625	2.0499062406219286
520.0	400.0	-2.0821533203125	-0.815887451171875	2.236299349878747
520.0	420.0	-2.328125	-0.64080810546875	2.414705167025459
520.0	440.0	-2.4927978515625	-0.5587158203125	2.554643712266367
520.0	460.0	-2.595947265625	-0.5462646484375	2.652799892950552
520.0	480.0	-2.85223388671875	-0.443634033203125	2.8865289362767212
520.0	500.0	-3.114501953125	-0.34051513671875	3.1330612784230745
520.0	520.0	-2.836669921875	5.177490234375	5.90365152873362
520.0	540.0	-2.60125732421875	5.56396484375	6.14200654910817
520.0	560.0	-2.1650390625	6.30224609375	6.663760197391411
520.0	580.0	-3.1461181640625	5.6256103515625	6.445583862603228
520.0	600.0	-3.866943359375	4.5972900390625	6.007356044706997
520.0	620.0	-3.15875244140625	2.8978271484375	4.286620949922137
520.0	640.0	-2.58477783203125	1.7685546875	3.131910299424042
520.0	660.0	-2.49652099609375	1.8890380859375	3.130667975697733
520.0	680.0	-2.3702392578125	1.8828125	3.027047579644529
520.0	700.0	-2.001708984375	1.8470458984375	2.7236771851785933
520.0	720.0	-1.12005615234375	1.5443115234375	1.9077274086789595
520.0	740.0	4.28594970703125	-2.907470703125	5.1790685244290255
520.0	760.0	5.8895263671875	-1.420166015625	6.05833247203659
520.0	780.0	5.9454345703125	-1.39111328125	6.10601247878983
520.0	800.0	5.89971923828125	-1.3848876953125	6.060082591778255
540.0	0.0	-1.266357421875	2.4215269088745117	2.732664211047754
540.0	20.0	-1.04083251953125	2.3692588806152344	2.587802151843901
540.0	40.0	-0.90838623046875	2.3409042358398438	2.5109755445002144
540.0	60.0	-0.79608154296875	2.307037353515625	2.440526003461525
540.0	80.0	-0.7945556640625	2.2477569580078125	2.3840574753068213
540.0	100.0	-0.94036865234375	1.7757568359375	2.00937939242184
540.0	120.0	-1.11883544921875	1.2305526733398438	1.6631454068398104
540.0	140.0	-1.29547119140625	0.662384033203125	1.4549907955743113
540.0	160.0	-1.47979736328125	-0.205230712890625	1.4939611380112048
540.0	180.0	-1.498046875	-1.6158447265625	2.2034288325373947
540.0	200.0	-1.41943359375	-1.5608978271484375	2.109785238801038
540.0	220.0	-1.27685546875	-1.5872650146484375	2.037098454862623
540.0	240.0	-1.31298828125	-1.397735595703125	1.9177077520298547
540.0	260.0	-0.75787353515625	0.168609619140625	0.7764029230734376
540.0	280.0	-0.74822998046875	1.153839111328125	1.3752064566830478
540.0	300.0	-0.81036376953125	0.959136962890625	1.255640534767793
540.0	320.0	-0.803955078125	0.806488037109375	1.1387566560259956
540.0	340.0	-0.804931640625	0.3818359375	0.890906072066948
540.0	360.0	-0.59967041015625	-0.400177001953125	0.720934278356326
540.0	380.0	-1.32952880859375	-1.041656494140625	1.6889923341051771
540.0	400.0	-1.69549560546875	-0.70635986328125	1.8367497392455374
540.0	420.0	-1.91827392578125	-0.47662353515625	1.9765993141244003
540.0	440.0	-2.183837890625	-0.308441162109375	2.2055121588902726
540.0	460.0	-2.394775390625	-0.217376708984375	2.404620927537644
540.0	480.0	-2.68798828125	0.028778076171875	2.688142328412966
540.0	500.0	-2.373046875	4.76348876953125	5.321858390487068
540.0	520.0	-2.0924072265625	6.1348876953125	6.481899030058066
540.0	540.0	-1.486572265625	6.14306640625	6.320376727104385
540.0	560.0	-2.43475341796875	6.514892578125	6.954987383943894
540.0	580.0	-2.31866455078125	4.267822265625	4.8570065050413636
540.0	600.0	-1.615966796875	1.472900390625	2.1865004571931204
540.0	620.0	-1.728271484375	1.3150634765625	2.17170768546147
540.0	640.0	-1.92926025390625	1.37890625	2.371376725362605
540.0	660.0	-2.0772705078125	1.4381103515625	2.526502354223882
540.0	680.0	-2.15960693359375	1.5670166015625	2.668228464205921
540.0	700.0	-1.85052490234375	1.31396484375	2.269569568179241
540.0	720.0	-0.6361083984375	0.47607421875	0.7945316584763279
540.0	740.0	4.1796875	-3.4080810546875	5.393032919700761
540.0	760.0	5.96185302734375	-1.2777099609375	6.097231688555614
540.0	780.0	6.02252197265625	-1.1883544921875	6.138644582497796
540.0	800.0	5.963134765625	-1.1910400390625	6.080917086069792
560.0	0.0	-1.4757080078125	2.4020113945007324	2.8191085228549273
560.0	20.0	-1.194091796875	2.335651397705078	2.6231894081377067
560.0	40.0	-1.00274658203125	2.31768798828125	2.5253075691484677
560.0	60.0	-0.89556884765625	2.20855712890625	2.383226416548575
560.0	80.0	-0.83441162109375	2.2062911987304688	2.358805546672262
560.0	100.0	-0.918701171875	1.9025802612304688	2.1127762526184113
560.0	120.0	-1.01080322265625	1.7033538818359375	1.9806911929167095
560.0	140.0	-1.1153564453125	1.550048828125	1.9096259763817158
560.0	160.0	-1.29864501953125	1.2425689697265625	1.7973470814733175
560.0	180.0	-1.3414306640625	-0.7550811767578125	1.5393452536650518
560.0	200.0	-1.36767578125	-0.91986083984375	1.6482357256460154
560.0	220.0	-1.49017333984375	-1.044219970703125	1.8196186221283601
560.0	240.0	-1.643798828125	-0.9658355712890625	1.9065447642561117
560.0	260.0	-1.698486328125	-0.02301025390625	1.6986421867516346
560.0	280.0	-1.7542724609375	1.352691650390625	2.215230590308879
560.0	300.0	-1.71197509765625	1.102142333984375	2.0360688739224053
560.0	320.0	-1.4117431640625	0.922210693359375	1.6862654963627697
560.0	340.0	-1.11102294921875	0.617095947265625	1.270897085456721
560.0	360.0	-0.612060546875	0.14068603515625	0.628021236527006
560.0	380.0	-0.8197021484375	-0.644134521484375	1.0425070234396303
560.0	400.0	-0.7230224609375	-0.360626220703125	0.807968285317399
560.0	420.0	-0.8763427734375	-0.0439453125	0.8774439281497435
560.0	440.0	-1.0489501953125	0.1015625	1.0538555183953737
560.0	460.0	-1.080810546875	0.269775390625	1.113970466225702
560.0	480.0	-0.8218994140625	0.468994140625	0.9462949597122786
560.0	500.0	-0.620849609375	4.29620361328125	4.34083168577543
560.0	520.0	-0.7135009765625	7.787841796875	7.820458010673599
560.0	540.0	-1.8685302734375	7.763916015625	7.985599368890903
560.0	560.0	-2.734619140625	7.691650390625	8.163309841962041
560.0	580.0	-3.08563232421875	7.658447265625	8.256690702734518
560.0	600.0	-3.74774169921875	7.504150390625	8.387958090571292
560.0	620.0	-4.0455322265625	7.166015625	8.229101465767686
560.0	640.0	-4.82586669921875	7.269287109375	8.725338072370263
560.0	660.0	-5.22186279296875	7.4593505859375	9.105479789254245
560.0	680.0	-5.381103515625	7.298095703125	9.067440429241502
560.0	700.0	-5.54400634765625	7.3406982421875	9.199013918116846
560.0	720.0	-5.5989990234375	7.3392333984375	9.231096193908638
560.0	740.0	-5.4913330078125	7.34375	9.169809281833023
560.0	760.0	0.119873046875	-1.269775390625	1.275421142213021
560.0	780.0	5.8704833984375	0.0404052734375	5.8706224471900645
560.0	800.0	5.40802001953125	-2.474609375	5.947299562867896
580.0	0.0	-1.65887451171875	2.3099961280822754	2.843931566930756
580.0	20.0	-1.410888671875	2.257335662841797	2.6619863146084386
580.0	40.0	-1.16815185546875	2.2587432861328125	2.542931377384207
580.0	60.0	-1.05975341796875	2.0646591186523438	2.3207530207091667
580.0	80.0	-0.99737548828125	1.9588165283203125	2.198117389095747
580.0	100.0	-1.059326171875	1.7843017578125	2.0750673968216358
580.0	120.0	-1.1201171875	1.67431640625	2.0144473043420184
580.0	140.0	-1.174560546875	1.6500701904296875	2.025419490283424
580.0	160.0	-1.31787109375	1.53228759765625	2.0210614789444143
580.0	180.0	-1.3612060546875	0.74542236328125	1.5519460116246677
580.0	200.0	-1.39453125	-0.24066162109375	1.4151450183970666
580.0	220.0	-1.5093994140625	-0.2274169921875	1.5264354160945781
580.0	240.0	-1.6571044921875	-0.17132568359375	1.6659375101986442
580.0	260.0	-1.80889892578125	-0.047882080078125	1.8095325410959506
580.0	280.0	-1.8837890625	1.459930419921875	2.383287238879924
580.0	300.0	-2.01763916015625	1.150787353515625	2.322752529566487
580.0	320.0	-2.09765625	1.023468017578125	2.3340198212888765
580.0	340.0	-2.14752197265625	0.877777099609375	2.319987771441918
580.0	360.0	-2.13916015625	0.61871337890625	2.2268391094385587
580.0	380.0	-2.0406494140625	0.51275634765625	2.104083910678327
580.0	400.0	-1.69622802734375	1.18475341796875	2.06901671866979
580.0	420.0	-1.3447265625	1.730926513671875	2.191893273776198
580.0	440.0	-1.04840087890625	1.88043212890625	2.152944354672059
580.0	460.0	-0.8802490234375	1.944488525390625	2.1344493361610812
580.0	480.0	-0.82159423828125	4.360595703125	4.437320360137316
580.0	500.0	-0.949951171875	5.881500244140625	5.957722077335675
580.0	520.0	-2.19171142578125	7.5623779296875	7.873573453351704
580.0	540.0	-2.5042724609375	7.5765380859375	7.979681066701315
580.0	560.0	-2.9713134765625	7.6719970703125	8.227286479932829
580.0	580.0	-3.19073486328125	7.7003173828125	8.33520706184332
580.0	600.0	-3.62615966796875	7.64794921875	8.464051109851711
580.0	620.0	-3.85333251953125	7.3848876953125	8.329750163027402
580.0	640.0	-4.36016845703125	7.2432861328125	8.45436354644654
580.0	660.0	-4.75213623046875	7.3699951171875	8.769243227343015
580.0	680.0	-4.90576171875	7.4638671875	8.93173059567921
580.0	700.0	-4.98040771484375	7.54833984375	9.043334307810307
580.0	720.0	-5.08135986328125	7.620849609375	9.15956149763059
580.0	740.0	-4.845458984375	7.554931640625	8.975269626243946
580.0	760.0	-3.11688232421875	-1.7196044921875	3.5597745760902764
580.0	780.0	5.53497314453125	-1.2564697265625	5.675794559746697
580.0	800.0	5.61285400390625	-1.0316162109375	5.70686972655198
600.0	0.0	-1.75823974609375	2.2326674461364746	2.841867507429117
600.0	20.0	-1.56939697265625	2.2030715942382812	2.7049087428455336
600.0	40.0	-1.3565673828125	2.216533660888672	2.59871055217069
600.0	60.0	-1.18096923828125	2.0435943603515625	2.360289442298827
600.0	80.0	-1.08221435546875	1.8994140625	2.186083642499846
600.0	100.0	-1.17474365234375	1.6329421997070312	2.01159709591806
600.0	120.0	-1.203857421875	1.6079025268554688	2.0086371568981103
600.0	140.0	-1.2353515625	1.6308746337890625	2.0459339075609946
600.0	160.0	-1.36102294921875	1.6967926025390625	2.175198520671479
600.0	180.0	-1.39886474609375	1.4308013916015625	2.001003548240957
600.0	200.0	-1.4229736328125	0.3091583251953125	1.4561706046055092
600.0	220.0	-1.53070068359375	0.518707275390625	1.6161998082840932
600.0	240.0	-1.65283203125	0.5472869873046875	1.7410849404894186
600.0	260.0	-1.78759765625	0.553436279296875	1.871308925825039
600.0	280.0	-1.81878662109375	2.055145263671875	2.744377311497557
600.0	300.0	-2.04339599609375	0.95281982421875	2.254624761302026
600.0	320.0	-2.16241455078125	0.64959716796875	2.257878023734563
600.0	340.0	-2.2335205078125	0.529510498046875	2.295429203081824
600.0	360.0	-2.17926025390625	0.73046875	2.2984255152129895
600.0	380.0	-1.95489501953125	1.308013916015625	2.3521298735143468
600.0	400.0	-1.605712890625	2.338043212890625	2.8363286044573908
600.0	420.0	-1.36578369140625	3.06689453125	3.3572618541785566
600.0	440.0	-1.181640625	3.80517578125	3.9844243364458483
600.0	460.0	-1.00628662109375	4.167999267578125	4.287753567816609
600.0	480.0	-0.88946533203125	5.162811279296875	5.238870954940625
600.0	500.0	-0.96490478515625	6.055023193359375	6.1314229275542065
600.0	520.0	-2.1971435546875	7.6143798828125	7.925037589796311
600.0	540.0	-2.5054931640625	7.6278076171875	8.02875737832372
600.0	560.0	-2.97576904296875	7.7327880859375	8.285602752914727
600.0	580.0	-3.192626953125	7.771484375	8.40171626828051
600.0	600.0	-3.62628173828125	7.719970703125	8.529236009309415
600.0	620.0	-3.82122802734375	7.52197265625	8.436934056772643
600.0	640.0	-4.32330322265625	7.4219970703125	8.589353367207408
600.0	660.0	-4.728759765625	7.507080078125	8.872283822126919
600.0	680.0	-4.8819580078125	7.5869140625	9.021905507253157
600.0	700.0	-4.96209716796875	7.674560546875	9.138998188642658
600.0	720.0	-5.07403564453125	7.7156982421875	9.23459999601872
600.0	740.0	-4.84344482421875	7.62646484375	9.034485252531331
600.0	760.0	-4.04058837890625	6.4285888671875	7.592964458699863
600.0	780.0	5.80987548828125	1.62158203125	6.031930161515812
600.0	800.0	5.62457275390625	-0.960693359375	5.706027549419277
620.0	0.0	-2.022705078125	2.093961238861084	2.9113587039259365
620.0	20.0	-1.81597900390625	2.0894031524658203	2.7682820080624815
620.0	40.0	-1.676513671875	2.1215248107910156	2.7039906831913547
620.0	60.0	-1.48138427734375	2.0086288452148438	2.495814339046553
620.0	80.0	-1.18231201171875	1.920654296875	2.255387909242851
620.0	100.0	-1.22637939453125	1.593170166015625	2.0105217226414367
620.0	120.0	-1.23834228515625	1.5807342529296875	2.008036950255443
620.0	140.0	-1.24700927734375	1.6073760986328125	2.034377069335334
620.0	160.0	-1.38134765625	1.701995849609375	2.192010770848288
620.0	180.0	-1.4478759765625	1.6217803955078125	2.174055310878794
620.0	200.0	-1.50762939453125	1.5194854736328125	2.140509868193977
620.0	220.0	-1.61212158203125	2.0281524658203125	2.5908180985673144
620.0	240.0	-1.68145751953125	2.0316162109375	2.637188620203763
620.0	260.0	-1.75408935546875	2.169921875	2.790231246791615
620.0	280.0	-1.8262939453125	2.213104248046875	2.8693518409927043
620.0	300.0	-2.0296630859375	1.2967529296875	2.4085473636759667
620.0	320.0	-2.14105224609375	1.030853271484375	2.376291898701237
620.0	340.0	-2.17474365234375	1.116973876953125	2.4448191334340312
620.0	360.0	-2.0780029296875	1.5989990234375	2.62200191699852
620.0	380.0	-1.78692626953125	2.3623046875	2.96202446467367
620.0	400.0	-1.4881591796875	3.143341064453125	3.477816957743101
620.0	420.0	-1.2659912109375	3.81036376953125	4.015171951775838
620.0	440.0	-1.1304931640625	4.18035888671875	4.330521356114119
620.0	460.0	-0.96795654296875	4.507293701171875	4.61005817508843
620.0	480.0	-0.8837890625	5.384124755859375	5.456178378100592
620.0	500.0	-0.986572265625	6.044036865234375	6.124026980967067
620.0	520.0	-2.21685791015625	7.685302734375	7.998645954961014
620.0	540.0	-2.51776123046875	7.692626953125	8.094172660228885
620.0	560.0	-2.98126220703125	7.7958984375	8.34649368267225
620.0	580.0	-3.14849853515625	7.8568115234375	8.46419106239346
620.0	600.0	-3.55621337890625	7.8914794921875	8.655755436235921
620.0	620.0	-3.74835205078125	7.732177734375	8.59282931359401
620.0	640.0	-4.3040771484375	7.55517578125	8.69515734103118
620.0	660.0	-4.72021484375	7.6148681640625	8.959165436981863
620.0	680.0	-4.8743896484375	7.6727294921875	9.090129388797417
620.0	700.0	-4.95953369140625	7.740478515625	9.193039871938222
620.0	720.0	-5.08074951171875	7.778564453125	9.290860054497116
620.0	740.0	-4.880859375	7.694091796875	9.111631951372079
620.0	760.0	-4.23297119140625	6.6680908203125	7.89819474913167
620.0	780.0	5.42205810546875	2.868896484375	6.134271035513397
620.0	800.0	5.5106201171875	-0.909423828125	5.585157632073879
