# Supplementary material for: Real-time emotion detection by quantitative facial motion analysis
Source: PLoS One. 2023 Mar 10;18(3):e0282730. doi: 10.1371/journal.pone.0282730 (PMC10004542; doi:10.1371/journal.pone.0282730)
Supplement: S1 Dataset — Data from each participant is organized into folders by Study ID and subsequently by emotions. The data files (.csv) contain the pixel displacement results after DISC-processing of videos. (ZIP) [file pone.0282730.s004.zip › S1_Dataset/1/happy/result/102300_cropped_result.csv]

pos_x	pos_y	disp_x	disp_y	disp_xy_indi
0.0	0.0	2.164677619934082	2.3187074661254883	3.1721023803953057
0.0	20.0	2.039616107940674	2.270771026611328	3.052283558758676
0.0	40.0	1.8448305130004883	2.3724594116210938	3.0053224920941766
0.0	60.0	1.7811036109924316	2.2249832153320312	2.8500667328326794
0.0	80.0	1.7763457298278809	2.1793441772460938	2.811573437556665
0.0	100.0	1.787661075592041	2.1012649536132812	2.758812521080459
0.0	120.0	1.5889778137207031	2.2525711059570312	2.7566151490349733
0.0	140.0	1.651921272277832	2.162872314453125	2.7215548016587556
0.0	160.0	1.572892665863037	2.280975341796875	2.7707110726690907
0.0	180.0	1.2859420776367188	2.7812042236328125	3.0641057358697066
0.0	200.0	1.8003768920898438	2.718231201171875	3.2603892124400393
0.0	220.0	1.7682538032531738	2.7796173095703125	3.2943882437232888
0.0	240.0	1.751767635345459	2.93792724609375	3.4205418213469962
0.0	260.0	1.875077247619629	2.830780029296875	3.3954720229751296
0.0	280.0	2.3559975624084473	1.817230224609375	2.9754075692765833
0.0	300.0	2.615912437438965	1.244598388671875	2.8968988642050473
0.0	320.0	2.5449633598327637	1.61383056640625	3.0135174796171977
0.0	340.0	2.11525297164917	3.310394287109375	3.9284864095726526
0.0	360.0	1.9765510559082031	2.97882080078125	3.5749304104805844
0.0	380.0	1.9651169776916504	3.1016845703125	3.671802269965882
0.0	400.0	1.9505658149719238	2.601531982421875	3.251565108390262
0.0	420.0	1.9402904510498047	2.537200927734375	3.1940750745922095
0.0	440.0	1.8714237213134766	2.21966552734375	2.9032984341904964
0.0	460.0	1.557218074798584	2.575775146484375	3.0099079284466512
0.0	480.0	1.4259605407714844	2.8570556640625	3.1931380382609387
0.0	500.0	1.5343356132507324	5.095794677734375	5.321776881053497
0.0	520.0	2.515753746032715	6.26171875	6.748195211668021
0.0	540.0	3.3276214599609375	6.48760986328125	7.2912376397245975
0.0	560.0	3.442739963531494	6.52960205078125	7.3816096752716165
0.0	580.0	3.855353355407715	6.4364013671875	7.502733638787042
0.0	600.0	4.072780609130859	6.1680908203125	7.391406243586918
0.0	620.0	4.224501132965088	5.9844970703125	7.325340606893457
0.0	640.0	3.811359405517578	5.90875244140625	7.031345243397712
0.0	660.0	3.474424362182617	5.96392822265625	6.902178242665414
0.0	680.0	3.381338119506836	6.01702880859375	6.902034711726474
0.0	700.0	3.2867250442504883	6.1341552734375	6.959196967692786
0.0	720.0	3.3420920372009277	6.13623046875	6.987338803202381
0.0	740.0	3.3466382026672363	7.1949462890625	7.935189938624408
0.0	760.0	3.310112476348877	6.9498291015625	7.69785484060368
0.0	780.0	6.608295917510986	10.0494384765625	12.027501345982348
0.0	800.0	6.429468631744385	11.661865234375	13.316800202425103
20.0	0.0	2.0356979370117188	2.4033751487731934	3.1496473130327365
20.0	20.0	1.965576171875	2.192331314086914	2.9444534769917547
20.0	40.0	1.9757423400878906	2.015960693359375	2.8227035465287504
20.0	60.0	1.924041748046875	1.878875732421875	2.6892583858958425
20.0	80.0	1.9707794189453125	1.7474365234375	2.6339145623162796
20.0	100.0	1.9429187774658203	1.7455978393554688	2.611904514447601
20.0	120.0	1.6815185546875	2.0456161499023438	2.648027583409891
20.0	140.0	1.6886653900146484	2.101470947265625	2.695880364859466
20.0	160.0	1.6234626770019531	2.367828369140625	2.870930554598195
20.0	180.0	1.6955146789550781	2.4796600341796875	3.0039114353888916
20.0	200.0	2.094511032104492	2.4293975830078125	3.207639175457805
20.0	220.0	2.0619239807128906	2.4871978759765625	3.230740437810072
20.0	240.0	1.9970855712890625	2.6785125732421875	3.341074734882093
20.0	260.0	2.0700836181640625	2.5361328125	3.273715905333017
20.0	280.0	2.4451141357421875	1.500518798828125	2.868822023486794
20.0	300.0	2.6392784118652344	1.015533447265625	2.827914199167485
20.0	320.0	2.6519947052001953	0.913818359375	2.805020483051895
20.0	340.0	2.2934436798095703	2.038787841796875	3.0686380979706978
20.0	360.0	2.0725746154785156	1.927276611328125	2.830187391905055
20.0	380.0	1.9998130798339844	2.020294189453125	2.842682002302253
20.0	400.0	1.9514808654785156	1.51458740234375	2.4702737839492945
20.0	420.0	1.9053268432617188	1.550628662109375	2.4565666340257852
20.0	440.0	1.7964935302734375	1.0142822265625	2.0630456707099096
20.0	460.0	1.5339241027832031	2.224090576171875	2.7017590647790555
20.0	480.0	1.4354782104492188	2.894195556640625	3.230629290517999
20.0	500.0	1.5393142700195312	5.139007568359375	5.3645957172503405
20.0	520.0	2.534698486328125	6.3170166015625	6.80656999971427
20.0	540.0	3.2923927307128906	6.54351806640625	7.325126523046279
20.0	560.0	3.361417770385742	6.56787109375	7.37807970485423
20.0	580.0	3.985736846923828	6.50372314453125	7.62787735570242
20.0	600.0	4.1787261962890625	6.15234375	7.4372768028167755
20.0	620.0	4.804620742797852	6.1298828125	7.788442962306798
20.0	640.0	4.995334625244141	6.140869140625	7.916037002215404
20.0	660.0	4.829265594482422	6.12384033203125	7.7989247075647725
20.0	680.0	4.696985244750977	6.1776123046875	7.760448709735462
20.0	700.0	4.288169860839844	6.3646240234375	7.674427647397098
20.0	720.0	3.9306678771972656	6.56854248046875	7.654795900515769
20.0	740.0	3.622610092163086	7.05242919921875	7.928433734971558
20.0	760.0	3.316577911376953	7.0374755859375	7.779829796653644
20.0	780.0	6.607854843139648	8.71533203125	10.937127504191233
20.0	800.0	6.367641448974609	9.33404541015625	11.299170825399464
40.0	0.0	2.1772384643554688	1.908712387084961	2.8954361169399903
40.0	20.0	2.147266387939453	1.7431468963623047	2.7657393302826065
40.0	40.0	2.072479248046875	1.7391815185546875	2.705535545519062
40.0	60.0	2.014892578125	1.651702880859375	2.6053626442440536
40.0	80.0	1.9931221008300781	1.5794525146484375	2.5430701828393523
40.0	100.0	1.9306488037109375	1.648040771484375	2.5383938204591674
40.0	120.0	1.6841812133789062	1.9321212768554688	2.5631150945628742
40.0	140.0	1.5830078125	2.1620941162109375	2.6796575717412083
40.0	160.0	1.6002769470214844	2.424530029296875	2.9050356572907514
40.0	180.0	1.7296829223632812	2.506683349609375	3.0455318791836765
40.0	200.0	2.174549102783203	2.317047119140625	3.177636095076512
40.0	220.0	2.2863235473632812	2.1166534423828125	3.115685664244522
40.0	240.0	2.225696563720703	2.1322174072265625	3.0822193733474115
40.0	260.0	2.3521270751953125	1.638458251953125	2.8665392411861634
40.0	280.0	2.5355491638183594	0.854278564453125	2.6755936589519855
40.0	300.0	2.6714630126953125	0.635986328125	2.7461233107347955
40.0	320.0	2.6972808837890625	0.19354248046875	2.7042157565179417
40.0	340.0	2.481189727783203	0.23590087890625	2.492378721207037
40.0	360.0	2.2019729614257812	-0.0933837890625	2.2039522351697856
40.0	380.0	2.0249481201171875	-0.311065673828125	2.0487012331231407
40.0	400.0	1.9333038330078125	-0.769073486328125	2.0806580060393385
40.0	420.0	1.822113037109375	-0.749053955078125	1.9700704930591018
40.0	440.0	1.7003211975097656	-1.216217041015625	2.090520525026685
40.0	460.0	1.3936119079589844	-0.544403076171875	1.4961714003918405
40.0	480.0	1.2080307006835938	0.6390380859375	1.3666410827546338
40.0	500.0	1.5330390930175781	5.1005859375	5.32599152895899
40.0	520.0	2.5277481079101562	6.351806640625	6.836297104202774
40.0	540.0	3.2904281616210938	6.60357666015625	7.377949728301863
40.0	560.0	3.3592185974121094	6.625732421875	7.428639156096151
40.0	580.0	3.9859695434570312	6.5692138671875	7.683913328130114
40.0	600.0	4.178905487060547	6.2200927734375	7.4935175438477595
40.0	620.0	4.8078765869140625	6.23876953125	7.876415589533717
40.0	640.0	5.026546478271484	6.2530517578125	8.022893853473661
40.0	660.0	4.863872528076172	6.21795654296875	7.894316914060518
40.0	680.0	4.735836029052734	6.26580810546875	7.8542023216003205
40.0	700.0	4.375396728515625	6.39764404296875	7.750738405625542
40.0	720.0	3.9613571166992188	6.59368896484375	7.692144328542321
40.0	740.0	3.621532440185547	7.07464599609375	7.947711191617471
40.0	760.0	3.311695098876953	7.00274658203125	7.74634004676247
40.0	780.0	6.512348175048828	5.434326171875	8.481897175478338
40.0	800.0	6.519065856933594	5.74468994140625	8.689055309406855
60.0	0.0	2.400310516357422	1.3869099617004395	2.7721850257152654
60.0	20.0	2.277099609375	1.4023323059082031	2.674269718485702
60.0	40.0	2.0698165893554688	1.5012588500976562	2.556935440829049
60.0	60.0	1.9783134460449219	1.460418701171875	2.4589727272856607
60.0	80.0	1.8530731201171875	1.5478668212890625	2.414492013850606
60.0	100.0	1.758758544921875	1.6319961547851562	2.3993005373585956
60.0	120.0	1.7274627685546875	1.71923828125	2.4371926235851937
60.0	140.0	1.661163330078125	2.0684967041015625	2.6529497213621056
60.0	160.0	1.7928733825683594	2.2857208251953125	2.9049810079678062
60.0	180.0	2.1954002380371094	2.122161865234375	3.053416641637436
60.0	200.0	2.400287628173828	1.9651641845703125	3.1021365170285855
60.0	220.0	2.4214744567871094	1.802215576171875	3.0185293650830944
60.0	240.0	2.3661575317382812	1.550750732421875	2.8290509537844626
60.0	260.0	2.2363357543945312	1.103485107421875	2.4937676292480067
60.0	280.0	2.2239646911621094	0.7996826171875	2.3633686203738145
60.0	300.0	2.279346466064453	0.64837646484375	2.3697705273979146
60.0	320.0	2.202007293701172	0.441070556640625	2.245746948667287
60.0	340.0	2.1138534545898438	0.161651611328125	2.1200253939343265
60.0	360.0	1.9787559509277344	-1.07452392578125	2.2516830994632153
60.0	380.0	1.7769546508789062	-1.48321533203125	2.31462643907235
60.0	400.0	1.7561187744140625	-2.326416015625	2.914818112268079
60.0	420.0	1.6015396118164062	-2.467987060546875	2.942089267721809
60.0	440.0	1.5291900634765625	-2.474365234375	2.9087635798254734
60.0	460.0	1.3937568664550781	-2.308624267578125	2.696721011087597
60.0	480.0	1.2314910888671875	-2.3033447265625	2.6118895901899393
60.0	500.0	1.8137168884277344	5.434661865234375	5.729320949362216
60.0	520.0	2.645038604736328	6.5025634765625	7.019940241004199
60.0	540.0	3.2965011596679688	6.69720458984375	7.464547488891504
60.0	560.0	3.3379478454589844	6.70574951171875	7.490592255150491
60.0	580.0	3.9886245727539062	6.6612548828125	7.764112479618624
60.0	600.0	4.1876068115234375	6.3074951171875	7.571033315292018
60.0	620.0	4.846954345703125	6.3187255859375	7.963621001762427
60.0	640.0	5.044944763183594	6.329345703125	8.093953588527702
60.0	660.0	4.866737365722656	6.298828125	7.959922633745388
60.0	680.0	4.7357177734375	6.340087890625	7.913516114250453
60.0	700.0	4.379669189453125	6.45855712890625	7.803490398301951
60.0	720.0	3.9800758361816406	6.61541748046875	7.720411394650449
60.0	740.0	3.639385223388672	6.9486083984375	7.843996652157366
60.0	760.0	3.5591888427734375	6.256103515625	7.197684100927075
60.0	780.0	5.0100860595703125	-2.36505126953125	5.540255394096211
60.0	800.0	4.9488525390625	-2.43121337890625	5.513795421228294
80.0	0.0	2.3330841064453125	1.1556272506713867	2.603604384356815
80.0	20.0	1.9599533081054688	1.3669719696044922	2.3895667673530188
80.0	40.0	1.7727890014648438	1.4828338623046875	2.3111852169205642
80.0	60.0	1.6582107543945312	1.5526046752929688	2.2716170856311293
80.0	80.0	1.5463485717773438	1.64996337890625	2.2613210867034255
80.0	100.0	1.5775833129882812	1.6643295288085938	2.2931990515180574
80.0	120.0	1.5988006591796875	1.7560272216796875	2.3748252885367136
80.0	140.0	1.5408096313476562	2.112030029296875	2.614338379916697
80.0	160.0	1.7783584594726562	2.2978057861328125	2.905592924200393
80.0	180.0	2.5222549438476562	1.682830810546875	3.032109750436121
80.0	200.0	3.1835556030273438	0.9038848876953125	3.3093857689563424
80.0	220.0	3.161346435546875	0.7053680419921875	3.2390824874042377
80.0	240.0	2.6164016723632812	0.598907470703125	2.684073000052232
80.0	260.0	1.9657974243164062	0.768463134765625	2.1106622427434543
80.0	280.0	1.7495803833007812	0.74853515625	1.9029809241747855
80.0	300.0	1.4348831176757812	0.572113037109375	1.5447339216258194
80.0	320.0	0.953338623046875	0.411285400390625	1.038272705394584
80.0	340.0	0.9762954711914062	-0.075714111328125	0.9792269776323861
80.0	360.0	1.4618606567382812	-1.54681396484375	2.128302145268599
80.0	380.0	1.7906265258789062	-2.24273681640625	2.8698800990364046
80.0	400.0	2.3508987426757812	-3.0726318359375	3.8688229860684014
80.0	420.0	2.4105377197265625	-3.2359619140625	4.035113580494058
80.0	440.0	2.47052001953125	-3.31268310546875	4.132473656802033
80.0	460.0	2.4860687255859375	-3.24560546875	4.088336161217225
80.0	480.0	2.4852294921875	-3.21575927734375	4.064169454963823
80.0	500.0	1.7769622802734375	-2.920440673828125	3.4185623696027907
80.0	520.0	1.9962310791015625	1.5511474609375	2.5280421212360844
80.0	540.0	2.4520950317382812	3.68292236328125	4.424555026059989
80.0	560.0	2.2984390258789062	2.5628662109375	3.4425434159714405
80.0	580.0	4.0704345703125	6.489990234375	7.660836170645994
80.0	600.0	4.373741149902344	6.3419189453125	7.703865753974604
80.0	620.0	5.183280944824219	6.65130615234375	8.432453669317352
80.0	640.0	5.490821838378906	6.64569091796875	8.620576096641745
80.0	660.0	5.662925720214844	6.63726806640625	8.724795418690743
80.0	680.0	5.571540832519531	6.52276611328125	8.57837659566206
80.0	700.0	5.406990051269531	6.552001953125	8.494955621325017
80.0	720.0	4.990730285644531	6.72454833984375	8.374182895002047
80.0	740.0	4.635032653808594	4.95953369140625	6.7882620852516915
80.0	760.0	5.0670928955078125	-2.5037841796875	5.651934680280652
80.0	780.0	5.000175476074219	-2.672119140625	5.669389340416526
80.0	800.0	4.9715576171875	-2.7198486328125	5.6669181859655495
100.0	0.0	1.8267135620117188	1.3983068466186523	2.3004661429671467
100.0	20.0	1.69744873046875	1.4421005249023438	2.227327123817601
100.0	40.0	1.6136322021484375	1.4629364013671875	2.178070659610379
100.0	60.0	1.5625534057617188	1.4681854248046875	2.144094584542964
100.0	80.0	1.5412750244140625	1.5356979370117188	2.175752020480417
100.0	100.0	1.5681381225585938	1.5608444213867188	2.212530786044712
100.0	120.0	1.6272354125976562	1.611236572265625	2.2899734452211766
100.0	140.0	1.49761962890625	2.1105804443359375	2.5879363139185974
100.0	160.0	1.8664093017578125	2.09625244140625	2.806734397799291
100.0	180.0	3.14324951171875	0.8378143310546875	3.252990984654088
100.0	200.0	3.7168350219726562	0.03460693359375	3.7169961286521724
100.0	220.0	3.3630447387695312	-0.023040771484375	3.363123665896932
100.0	240.0	1.7906494140625	0.3343353271484375	1.8215942015338726
100.0	260.0	1.1070632934570312	0.6199951171875	1.2688510870296288
100.0	280.0	1.2440109252929688	0.57086181640625	1.368738980112319
100.0	300.0	1.06500244140625	0.358062744140625	1.123583165120761
100.0	320.0	1.0255813598632812	0.2027587890625	1.0454320887753104
100.0	340.0	1.5122451782226562	-0.338714599609375	1.5497138636039276
100.0	360.0	1.6361312866210938	-1.892425537109375	2.501639462545333
100.0	380.0	2.0447158813476562	-2.6754150390625	3.367299907444705
100.0	400.0	2.376861572265625	-3.354736328125	4.111414204985266
100.0	420.0	2.3762359619140625	-3.4923095703125	4.224064805562283
100.0	440.0	2.3614730834960938	-3.577606201171875	4.286702841898421
100.0	460.0	2.2046432495117188	-3.5260009765625	4.158501502264643
100.0	480.0	2.0694961547851562	-3.473114013671875	4.042936468290654
100.0	500.0	1.982330322265625	-3.330291748046875	3.8756259666901354
100.0	520.0	2.0463943481445312	-3.268310546875	3.856109912714139
100.0	540.0	2.6416091918945312	-1.01910400390625	2.8313728284137056
100.0	560.0	2.5790252685546875	1.22283935546875	2.8542437571319668
100.0	580.0	1.6661758422851562	0.641845703125	1.7855273294001062
100.0	600.0	1.626251220703125	-0.0384521484375	1.6267057510680485
100.0	620.0	6.8221435546875	9.142333984375	11.407186917142292
100.0	640.0	6.550865173339844	8.92279052734375	11.06932813291449
100.0	660.0	6.3329315185546875	8.4210205078125	10.536584266815412
100.0	680.0	6.250755310058594	8.4293212890625	10.494064957892531
100.0	700.0	6.035675048828125	8.12841796875	10.124255625464238
100.0	720.0	5.5419464111328125	7.3812255859375	9.230149574864226
100.0	740.0	0.8140869140625	-1.14678955078125	1.4063654494578801
100.0	760.0	4.649696350097656	-2.4873046875	5.273173689209463
100.0	780.0	4.913948059082031	-2.56951904296875	5.545206365820401
100.0	800.0	4.942497253417969	-2.637939453125	5.602410522123275
120.0	0.0	1.5989913940429688	1.4570732116699219	2.1632928193819665
120.0	20.0	1.5654525756835938	1.4036636352539062	2.102596815285472
120.0	40.0	1.5455169677734375	1.3467674255371094	2.049976876982629
120.0	60.0	1.5504989624023438	1.3105850219726562	2.03019214170231
120.0	80.0	1.4999542236328125	1.4137496948242188	2.061201317826448
120.0	100.0	1.431884765625	1.5837020874023438	2.1350424547702795
120.0	120.0	1.5137557983398438	1.6629638671875	2.2487564209088324
120.0	140.0	1.729644775390625	1.788787841796875	2.488259028316065
120.0	160.0	2.3873291015625	1.3220062255859375	2.7289266570677913
120.0	180.0	3.3676223754882812	0.0779571533203125	3.3685245704377964
120.0	200.0	3.4325332641601562	-0.29254150390625	3.4449767983360506
120.0	220.0	2.593597412109375	-0.452484130859375	2.632772193863345
120.0	240.0	1.1483840942382812	-0.077545166015625	1.1509992531152522
120.0	260.0	0.15190887451171875	0.249114990234375	0.2917783139900734
120.0	280.0	-0.3506011962890625	0.554840087890625	0.6563297357043929
120.0	300.0	-0.45044708251953125	0.3953857421875	0.5993600414404664
120.0	320.0	-0.6086807250976562	0.335693359375	0.6951131250623034
120.0	340.0	-0.5465469360351562	0.182403564453125	0.5761810597499908
120.0	360.0	-0.1000823974609375	-1.746917724609375	1.7497822786952453
120.0	380.0	2.2415771484375	-3.2484130859375	3.9467525497916873
120.0	400.0	2.1042022705078125	-3.56561279296875	4.140200693757809
120.0	420.0	2.0803451538085938	-3.677398681640625	4.225055860306123
120.0	440.0	2.0521392822265625	-3.781219482421875	4.302196695631675
120.0	460.0	1.7888336181640625	-3.7779541015625	4.180055371282401
120.0	480.0	1.6690597534179688	-3.728759765625	4.085267414775128
120.0	500.0	1.5857009887695312	-3.679168701171875	4.006336226213098
120.0	520.0	1.4073867797851562	-3.67266845703125	3.933094347099537
120.0	540.0	1.3060989379882812	-3.44122314453125	3.6807487235984557
120.0	560.0	1.2373428344726562	-2.78155517578125	3.044349928299355
120.0	580.0	1.4473419189453125	-0.8409423828125	1.6739123996035947
120.0	600.0	1.4501876831054688	-0.54742431640625	1.55007022370719
120.0	620.0	1.411834716796875	-0.402587890625	1.4681124879350353
120.0	640.0	1.31024169921875	-0.1817626953125	1.3227890942168
120.0	660.0	1.1961898803710938	-0.03729248046875	1.1967710553826592
120.0	680.0	1.0901031494140625	-0.01116943359375	1.090160370133341
120.0	700.0	1.1465988159179688	0.1927490234375	1.1626869874134647
120.0	720.0	1.1574630737304688	0.23388671875	1.1808572158636395
120.0	740.0	0.765380859375	-1.1026611328125	1.342262803519847
120.0	760.0	4.2551116943359375	-2.33758544921875	4.854923404511515
120.0	780.0	4.671112060546875	-2.3802490234375	5.242601767802094
120.0	800.0	4.6947479248046875	-2.41802978515625	5.280864145133891
140.0	0.0	1.5311279296875	1.4151697158813477	2.0849599664782112
140.0	20.0	1.5525360107421875	1.268106460571289	2.0046102015089886
140.0	40.0	1.5247802734375	1.2198677062988281	1.9526986718730828
140.0	60.0	1.492828369140625	1.178558349609375	1.9019822089454548
140.0	80.0	1.4167633056640625	1.2907638549804688	1.9165827906981223
140.0	100.0	1.24957275390625	1.6617965698242188	2.0791825092531893
140.0	120.0	1.1164398193359375	2.1231460571289062	2.398788663075779
140.0	140.0	2.69415283203125	0.5717315673828125	2.7541489552099416
140.0	160.0	3.37408447265625	0.0890655517578125	3.3752597975755774
140.0	180.0	3.32177734375	-0.3592681884765625	3.3411492562742593
140.0	200.0	2.8065032958984375	-0.5744781494140625	2.864696475028899
140.0	220.0	2.2880859375	-0.6616973876953125	2.3818439684975283
140.0	240.0	0.959381103515625	-0.1932830810546875	0.9786574738920922
140.0	260.0	-0.0592803955078125	-0.046478271484375	0.07532858031144582
140.0	280.0	-0.7967376708984375	0.26837158203125	0.8407224406845715
140.0	300.0	-0.8121490478515625	-0.038787841796875	0.8130747644574016
140.0	320.0	-1.106597900390625	-0.340850830078125	1.1579025008669281
140.0	340.0	-1.4651336669921875	-1.284637451171875	1.9485661505597764
140.0	360.0	-1.0733489990234375	-2.2396240234375	2.483544612054108
140.0	380.0	1.562713623046875	-3.72802734375	4.042308961893434
140.0	400.0	1.6233367919921875	-3.886505126953125	4.2119050846461885
140.0	420.0	1.5888671875	-3.943389892578125	4.251449492161641
140.0	440.0	1.52630615234375	-4.010284423828125	4.290919671897956
140.0	460.0	1.2684783935546875	-4.01568603515625	4.211267240138532
140.0	480.0	1.1531829833984375	-3.978607177734375	4.142359963585879
140.0	500.0	1.0184478759765625	-4.00433349609375	4.1318183435407185
140.0	520.0	0.8089447021484375	-3.99676513671875	4.077808613609088
140.0	540.0	0.650177001953125	-3.74664306640625	3.802639136299786
140.0	560.0	0.443603515625	-3.1817626953125	3.212537615088285
140.0	580.0	0.95367431640625	-1.10369873046875	1.4586451211351097
140.0	600.0	1.27960205078125	-1.1015625	1.6884375468964883
140.0	620.0	1.3121795654296875	-1.01971435546875	1.6618160483881157
140.0	640.0	1.31451416015625	-0.94268798828125	1.6175933112191831
140.0	660.0	1.21551513671875	-1.050537109375	1.606581857785772
140.0	680.0	0.82666015625	-0.5274658203125	0.9806055300319354
140.0	700.0	0.8015594482421875	-0.2711181640625	0.846169373087292
140.0	720.0	0.9226531982421875	-0.2340087890625	0.9518660817494418
140.0	740.0	1.014495849609375	-1.13055419921875	1.5189979019886093
140.0	760.0	3.6826629638671875	-2.20184326171875	4.290701604005494
140.0	780.0	4.2595062255859375	-2.216552734375	4.8017183705493025
140.0	800.0	4.299072265625	-2.24249267578125	4.848793225741702
160.0	0.0	1.559661865234375	1.199233055114746	1.967410748762499
160.0	20.0	1.466888427734375	1.1092567443847656	1.839079167514035
160.0	40.0	1.346832275390625	1.1822738647460938	1.7921296463413448
160.0	60.0	1.3426361083984375	1.139251708984375	1.7608424620047984
160.0	80.0	1.0506744384765625	1.4566802978515625	1.7960607633977634
160.0	100.0	1.055267333984375	1.7646102905273438	2.056073593918634
160.0	120.0	1.8297576904296875	1.2401123046875	2.2104053324953608
160.0	140.0	2.967132568359375	0.3282928466796875	2.98523899736687
160.0	160.0	3.38458251953125	0.0470733642578125	3.384909855984211
160.0	180.0	2.416473388671875	-0.4144439697265625	2.451755991570541
160.0	200.0	2.2592315673828125	-0.7881317138671875	2.3927554980528685
160.0	220.0	2.02178955078125	-0.8662261962890625	2.1995410454878233
160.0	240.0	0.918792724609375	-0.3338623046875	0.977570513715695
160.0	260.0	-0.495025634765625	-0.255828857421875	0.5572241769385926
160.0	280.0	-1.5958099365234375	-0.0546875	1.5967467163464555
160.0	300.0	-1.7776031494140625	-0.403350830078125	1.8227904018102319
160.0	320.0	-2.35992431640625	-0.888092041015625	2.5214976209548174
160.0	340.0	-2.758636474609375	-2.024383544921875	3.421725286459405
160.0	360.0	-2.533660888671875	-2.57110595703125	3.609712362649846
160.0	380.0	1.3340911865234375	-3.989044189453125	4.2062183537435684
160.0	400.0	1.3751068115234375	-4.183685302734375	4.40387800187673
160.0	420.0	1.1869354248046875	-4.196136474609375	4.36077711150243
160.0	440.0	0.998260498046875	-4.24188232421875	4.357762002964395
160.0	460.0	0.7518463134765625	-4.18853759765625	4.255481181496199
160.0	480.0	0.6428985595703125	-4.174835205078125	4.224046347692848
160.0	500.0	0.4888153076171875	-4.28839111328125	4.3161601853302995
160.0	520.0	0.3949432373046875	-4.286376953125	4.304533371339321
160.0	540.0	0.2893829345703125	-4.12762451171875	4.137756226816894
160.0	560.0	0.075958251953125	-3.7491455078125	3.749914891672933
160.0	580.0	0.635589599609375	-1.47137451171875	1.6027841691466744
160.0	600.0	0.9931640625	-1.49505615234375	1.79487262882423
160.0	620.0	1.0919189453125	-1.45916748046875	1.8224864112497197
160.0	640.0	1.1468963623046875	-1.40545654296875	1.8140229767126421
160.0	660.0	0.9477386474609375	-1.49908447265625	1.773545263039586
160.0	680.0	0.7614288330078125	-1.3328857421875	1.5350434096345165
160.0	700.0	0.527435302734375	-0.621826171875	0.8153868938112869
160.0	720.0	0.7349700927734375	-0.5003662109375	0.8891273150226272
160.0	740.0	1.029327392578125	-1.22796630859375	1.6023158665360093
160.0	760.0	0.049591064453125	-2.71435546875	2.714808443409337
160.0	780.0	-0.07012939453125	-2.7315673828125	2.7324674744308397
160.0	800.0	-0.082794189453125	-2.7392578125	2.7405087558972485
180.0	0.0	1.780609130859375	0.6942424774169922	1.9111623411813716
180.0	20.0	1.438720703125	0.8851337432861328	1.6891947800961902
180.0	40.0	1.30889892578125	0.9912261962890625	1.6418726412608846
180.0	60.0	1.083282470703125	1.1715087890625	1.5955982433505471
180.0	80.0	0.7786102294921875	1.4996566772460938	1.6897349020123458
180.0	100.0	0.9531097412109375	1.7676010131835938	2.008191106592908
180.0	120.0	2.207275390625	0.8026504516601562	2.3486831198799467
180.0	140.0	2.7415008544921875	0.2327423095703125	2.7513625565972792
180.0	160.0	2.4022979736328125	-0.1215972900390625	2.405373454386067
180.0	180.0	1.72369384765625	-0.5143280029296875	1.7987923101474634
180.0	200.0	1.88922119140625	-0.8668212890625	2.078589872300552
180.0	220.0	1.8774871826171875	-0.94671630859375	2.1026720832904977
180.0	240.0	0.98370361328125	-0.4837799072265625	1.0962279860588893
180.0	260.0	-0.9943695068359375	-0.478790283203125	1.1036352891308225
180.0	280.0	-3.038970947265625	-0.435333251953125	3.0699933971558657
180.0	300.0	-3.239105224609375	-0.835662841796875	3.345165921333616
180.0	320.0	-3.719696044921875	-1.38323974609375	3.9685628206922643
180.0	340.0	-4.4135589599609375	-2.460113525390625	5.05288642766304
180.0	360.0	-2.9893035888671875	-2.512054443359375	3.90465792007646
180.0	380.0	0.9203033447265625	-4.07476806640625	4.177402666887527
180.0	400.0	0.979644775390625	-4.346435546875	4.4554692063899095
180.0	420.0	0.55816650390625	-4.406768798828125	4.441977160275366
180.0	440.0	0.327728271484375	-4.467926025390625	4.479929551710942
180.0	460.0	0.167266845703125	-4.414093017578125	4.4172610705621
180.0	480.0	0.064422607421875	-4.366363525390625	4.366838754546437
180.0	500.0	0.0289764404296875	-4.379608154296875	4.379704010465051
180.0	520.0	0.0098724365234375	-4.3392333984375	4.339244629093682
180.0	540.0	-0.01263427734375	-4.2738037109375	4.273822385708974
180.0	560.0	0.0335693359375	-4.12335205078125	4.123488697086149
180.0	580.0	-0.3250579833984375	-2.2974853515625	2.3203667023156758
180.0	600.0	0.086181640625	-1.82415771484375	1.8261923895922874
180.0	620.0	0.2936553955078125	-1.8551025390625	1.878200980126191
180.0	640.0	0.347198486328125	-1.80999755859375	1.8429970024457112
180.0	660.0	0.41802978515625	-1.78399658203125	1.832318942208742
180.0	680.0	0.341949462890625	-2.0023193359375	2.031307991969799
180.0	700.0	0.342254638671875	-1.10430908203125	1.156130090581989
180.0	720.0	0.6434478759765625	-0.86627197265625	1.079097910158527
180.0	740.0	1.1338653564453125	-0.9910888671875	1.5059574327350218
180.0	760.0	0.2695770263671875	-2.5904541015625	2.604443169939969
180.0	780.0	0.141021728515625	-2.61248779296875	2.6162911910420568
180.0	800.0	0.0222015380859375	-2.635009765625	2.6351032946039323
200.0	0.0	1.1883392333984375	0.8745296001434326	1.4754498145179382
200.0	20.0	0.832794189453125	1.0931453704833984	1.3742317719352053
200.0	40.0	0.7139739990234375	1.190521240234375	1.3882001637842845
200.0	60.0	0.5359344482421875	1.3179550170898438	1.4227547785493284
200.0	80.0	0.318511962890625	1.693206787109375	1.7229042615356465
200.0	100.0	1.0583953857421875	1.5843734741210938	1.9053713806129497
200.0	120.0	3.2862548828125	0.5660781860351562	3.334653755266632
200.0	140.0	2.654144287109375	0.0893707275390625	2.655648512837532
200.0	160.0	1.6370086669921875	-0.32550048828125	1.6690560037574744
200.0	180.0	1.3502044677734375	-0.5850677490234375	1.471514993380191
200.0	200.0	1.587066650390625	-0.9204864501953125	1.834686855508396
200.0	220.0	1.640350341796875	-1.0400543212890625	1.9422827381885412
200.0	240.0	0.9683990478515625	-0.588836669921875	1.1333690218655599
200.0	260.0	-0.2306976318359375	-0.5130615234375	0.5625420199120401
200.0	280.0	-1.83819580078125	-0.86505126953125	2.0315702057589466
200.0	300.0	-2.2442474365234375	-1.308074951171875	2.597634815409072
200.0	320.0	-2.6341094970703125	-1.764678955078125	3.1705874309111297
200.0	340.0	-2.6036224365234375	-2.648101806640625	3.7136630124853256
200.0	360.0	-1.378448486328125	-2.63592529296875	2.9745961708394453
200.0	380.0	0.6272125244140625	-3.989013671875	4.038022489435582
200.0	400.0	0.6035919189453125	-4.262542724609375	4.305066048707777
200.0	420.0	0.0754241943359375	-4.33404541015625	4.334701653676719
200.0	440.0	0.0013275146484375	-4.42724609375	4.427246292778365
200.0	460.0	-0.0025482177734375	-4.4881591796875	4.4881599030813275
200.0	480.0	-0.0833892822265625	-4.374603271484375	4.375397988214565
200.0	500.0	-0.074127197265625	-4.408233642578125	4.40885684604661
200.0	520.0	-0.073699951171875	-4.3798828125	4.38050284031818
200.0	540.0	-0.14263916015625	-4.360595703125	4.3629280095048895
200.0	560.0	-0.0960540771484375	-4.3946533203125	4.395702923477714
200.0	580.0	-0.21490478515625	-3.4664306640625	3.473085892320522
200.0	600.0	-0.1160125732421875	-2.0770263671875	2.0802637926816825
200.0	620.0	0.084136962890625	-2.1480712890625	2.149718421426185
200.0	640.0	0.1815032958984375	-2.11383056640625	2.1216086137399053
200.0	660.0	0.272796630859375	-2.0557861328125	2.073806795647174
200.0	680.0	0.14544677734375	-2.53265380859375	2.536826773594151
200.0	700.0	0.2064666748046875	-2.117919921875	2.1279598876106456
200.0	720.0	0.5284423828125	-1.7181396484375	1.7975692485925234
200.0	740.0	0.9869842529296875	-1.394775390625	1.7086650654309916
200.0	760.0	0.537933349609375	-2.4788818359375	2.536577900471979
200.0	780.0	0.476104736328125	-2.4853515625	2.5305430462996013
200.0	800.0	0.271575927734375	-2.52899169921875	2.5435315015234483
220.0	0.0	0.41082763671875	1.206944465637207	1.2749487402339736
220.0	20.0	0.1803131103515625	1.3427581787109375	1.3548108149331288
220.0	40.0	0.0622406005859375	1.4306449890136719	1.4319982461411143
220.0	60.0	-0.049591064453125	1.5414810180664062	1.5422785101053047
220.0	80.0	0.0027008056640625	1.6903076171875	1.6903097748854554
220.0	100.0	1.781829833984375	1.3619308471679688	2.242715583783295
220.0	120.0	3.1567230224609375	0.5018386840820312	3.196363919420957
220.0	140.0	1.7771759033203125	-0.081207275390625	1.779030301293021
220.0	160.0	1.322540283203125	-0.4271697998046875	1.3898153972956908
220.0	180.0	1.2476959228515625	-0.612762451171875	1.3900442214068502
220.0	200.0	1.3552703857421875	-1.019500732421875	1.695918500954134
220.0	220.0	1.406097412109375	-1.245941162109375	1.8786908505071134
220.0	240.0	0.9471893310546875	-0.840728759765625	1.2664882456465485
220.0	260.0	-0.218963623046875	-0.64642333984375	0.6825014304106346
220.0	280.0	-1.9299163818359375	-1.41973876953125	2.3958788397139
220.0	300.0	-2.2038726806640625	-1.891815185546875	2.9044826542506943
220.0	320.0	-2.5350494384765625	-2.214996337890625	3.3664052685898076
220.0	340.0	-1.973846435546875	-2.87322998046875	3.485903078369443
220.0	360.0	-0.605133056640625	-2.92755126953125	2.989438484393559
220.0	380.0	0.4521942138671875	-3.936126708984375	3.9620162892440423
220.0	400.0	0.339569091796875	-4.1531982421875	4.167056851905562
220.0	420.0	-0.0662841796875	-4.264892578125	4.265407635317233
220.0	440.0	-0.107147216796875	-4.300811767578125	4.302146253465332
220.0	460.0	-0.090240478515625	-4.34014892578125	4.3410869654872
220.0	480.0	-0.1637420654296875	-4.209716796875	4.212900066923341
220.0	500.0	-0.2051849365234375	-4.22882080078125	4.233795722905901
220.0	520.0	-0.236602783203125	-4.2421875	4.248780491173404
220.0	540.0	-0.3650665283203125	-4.28790283203125	4.303415418832054
220.0	560.0	-0.515960693359375	-4.3338623046875	4.364467655176647
220.0	580.0	-0.2781219482421875	-3.68780517578125	3.6982778198254667
220.0	600.0	-0.0861968994140625	-2.5013427734375	2.5028275161697824
220.0	620.0	0.0551910400390625	-2.57672119140625	2.5773121947375017
220.0	640.0	0.1711883544921875	-2.5721435546875	2.5778339587014116
220.0	660.0	0.258087158203125	-2.51507568359375	2.5282829500342587
220.0	680.0	0.1656646728515625	-3.04339599609375	3.0479015687634146
220.0	700.0	0.2183074951171875	-2.8671875	2.875486449729957
220.0	720.0	0.218597412109375	-2.5484619140625	2.5578199616094985
220.0	740.0	0.625579833984375	-2.70166015625	2.773142212104654
220.0	760.0	0.5752105712890625	-2.33056640625	2.4005014008043672
220.0	780.0	0.7392578125	-2.21429443359375	2.334438251911271
220.0	800.0	0.7131195068359375	-2.1708984375	2.2850250451515564
240.0	0.0	0.152008056640625	1.2691397666931152	1.278210544740386
240.0	20.0	-0.064483642578125	1.3802471160888672	1.3817525978378973
240.0	40.0	-0.168670654296875	1.4557380676269531	1.4654770933587435
240.0	60.0	-0.387939453125	1.6120758056640625	1.6580969279563726
240.0	80.0	0.334625244140625	1.4621200561523438	1.4999230355651938
240.0	100.0	3.3786468505859375	1.1181564331054688	3.558866160713187
240.0	120.0	2.112213134765625	0.312408447265625	2.135191645871477
240.0	140.0	1.31207275390625	-0.1825408935546875	1.324709813265862
240.0	160.0	1.0207061767578125	-0.5312347412109375	1.1506743455648094
240.0	180.0	1.09063720703125	-0.6828765869140625	1.2867827906512912
240.0	200.0	1.170196533203125	-1.099853515625	1.6059382560214712
240.0	220.0	1.168304443359375	-1.447418212890625	1.860095361905069
240.0	240.0	0.838470458984375	-1.3446502685546875	1.584650452091458
240.0	260.0	-0.0489044189453125	-1.32769775390625	1.328598121299319
240.0	280.0	-1.3148345947265625	-2.2396240234375	2.5970571379636875
240.0	300.0	-1.2649078369140625	-2.24090576171875	2.5732567825211117
240.0	320.0	-1.3938446044921875	-2.401031494140625	2.776284390570812
240.0	340.0	-1.1127777099609375	-2.68475341796875	2.9062304015822273
240.0	360.0	-0.37933349609375	-2.73370361328125	2.7598966188112315
240.0	380.0	-0.0188446044921875	-3.67535400390625	3.675402314461394
240.0	400.0	-0.089752197265625	-3.905731201171875	3.90676230051452
240.0	420.0	-0.2778167724609375	-4.078857421875	4.0883077216674115
240.0	440.0	-0.284576416015625	-4.05224609375	4.062226254268025
240.0	460.0	-0.2191925048828125	-4.084716796875	4.090593681223981
240.0	480.0	-0.212432861328125	-4.102081298828125	4.107578204096361
240.0	500.0	-0.2602996826171875	-4.123046875	4.131255433668787
240.0	520.0	-0.294403076171875	-4.13909912109375	4.149555964859194
240.0	540.0	-0.4460601806640625	-4.2183837890625	4.24190187022276
240.0	560.0	-0.6414337158203125	-4.25360107421875	4.301692609936925
240.0	580.0	-0.3945770263671875	-3.7711181640625	3.791704529239969
240.0	600.0	-0.3580474853515625	-3.3486328125	3.367720254819013
240.0	620.0	-0.291168212890625	-3.3565673828125	3.369172528019109
240.0	640.0	-0.247039794921875	-3.3541259765625	3.3632112224667643
240.0	660.0	-0.246307373046875	-3.31915283203125	3.3282792617805255
240.0	680.0	0.0977783203125	-3.6282958984375	3.6296131648622723
240.0	700.0	0.1039886474609375	-3.43896484375	3.4405367074555704
240.0	720.0	0.1362762451171875	-3.25482177734375	3.2576734055540877
240.0	740.0	0.37371826171875	-3.4727783203125	3.4928290254712717
240.0	760.0	0.6962127685546875	-3.5899658203125	3.6568520355779484
240.0	780.0	0.9380645751953125	-3.11041259765625	3.248789262924738
240.0	800.0	1.28106689453125	-2.7955322265625	3.075082570926093
260.0	0.0	-0.44610595703125	1.472923755645752	1.5389980230150897
260.0	20.0	-0.67083740234375	1.6274604797363281	1.7602983933091882
260.0	40.0	-0.65887451171875	1.6125831604003906	1.7419931318462576
260.0	60.0	-0.6142578125	1.6852951049804688	1.7937481013476821
260.0	80.0	0.74847412109375	1.3802642822265625	1.5701410760621064
260.0	100.0	2.139617919921875	0.9624404907226562	2.346115202080511
260.0	120.0	1.3245849609375	0.23077392578125	1.3445378103877512
260.0	140.0	0.9964599609375	-0.2148284912109375	1.0193545675512186
260.0	160.0	0.889404296875	-0.58807373046875	1.0662413965735644
260.0	180.0	0.979278564453125	-0.8340606689453125	1.2863295480858998
260.0	200.0	1.04345703125	-1.171875	1.5691059848493547
260.0	220.0	1.004302978515625	-1.5043182373046875	1.808755879532348
260.0	240.0	0.93756103515625	-1.6269378662109375	1.8777506530831662
260.0	260.0	0.57037353515625	-1.67626953125	1.7706511545202044
260.0	280.0	0.23175048828125	-1.66412353515625	1.680183153432843
260.0	300.0	-0.000823974609375	-1.906097412109375	1.9060975902047128
260.0	320.0	-0.21893310546875	-2.066375732421875	2.077941378434972
260.0	340.0	-0.31597900390625	-2.2889404296875	2.3106473165690136
260.0	360.0	-0.280181884765625	-2.649749755859375	2.6645216563630396
260.0	380.0	-0.2041015625	-3.44854736328125	3.4545819377471716
260.0	400.0	-0.36639404296875	-3.67962646484375	3.6978230779069867
260.0	420.0	-0.41827392578125	-3.8758544921875	3.8983587728168994
260.0	440.0	-0.43182373046875	-3.906463623046875	3.930258232277424
260.0	460.0	-0.3797607421875	-3.931732177734375	3.9500298908664844
260.0	480.0	-0.31890869140625	-3.99822998046875	4.0109282878373165
260.0	500.0	-0.370758056640625	-4.0374755859375	4.054463052440519
260.0	520.0	-0.37548828125	-4.0250244140625	4.042500832795864
260.0	540.0	-0.5577392578125	-4.13641357421875	4.173845988616059
260.0	560.0	-0.739776611328125	-4.14801025390625	4.213461581785162
260.0	580.0	-0.7125244140625	-3.85260009765625	3.917935496290879
260.0	600.0	-0.74053955078125	-3.548095703125	3.6245526544396323
260.0	620.0	-0.679962158203125	-3.545166015625	3.6097853973513008
260.0	640.0	-0.65240478515625	-3.56512451171875	3.6243268047670076
260.0	660.0	-0.5838623046875	-3.5347900390625	3.582685558500839
260.0	680.0	-0.23162841796875	-3.64208984375	3.649447924543876
260.0	700.0	-0.0242919921875	-3.7838134765625	3.7838914527639966
260.0	720.0	0.033447265625	-3.7017822265625	3.7019333290149636
260.0	740.0	0.145782470703125	-3.844482421875	3.847245458879661
260.0	760.0	0.427734375	-4.08282470703125	4.10516921501434
260.0	780.0	0.65985107421875	-3.80194091796875	3.858776773003681
260.0	800.0	0.90557861328125	-3.71343994140625	3.8222648813581257
280.0	0.0	-0.615234375	1.5658321380615234	1.6823625116983445
280.0	20.0	-0.80633544921875	1.7222023010253906	1.90161973652041
280.0	40.0	-0.703155517578125	1.6313629150390625	1.7764494483281275
280.0	60.0	-0.3607177734375	1.7014312744140625	1.7392486002949574
280.0	80.0	1.760101318359375	1.2657241821289062	2.1679516498566795
280.0	100.0	1.345184326171875	0.77313232421875	1.5515329394280895
280.0	120.0	0.64825439453125	0.2558135986328125	0.6969034059857558
280.0	140.0	0.537750244140625	-0.1517181396484375	0.558742981138631
280.0	160.0	0.485443115234375	-0.685577392578125	0.8400424866295009
280.0	180.0	0.61932373046875	-1.160919189453125	1.3157869309132955
280.0	200.0	0.756805419921875	-1.52520751953125	1.7026486487992154
280.0	220.0	0.864837646484375	-1.7401275634765625	1.9431901841938968
280.0	240.0	0.87060546875	-1.9439849853515625	2.130030869609575
280.0	260.0	0.806640625	-2.131256103515625	2.278798296618855
280.0	280.0	0.650177001953125	-2.343719482421875	2.4322317213112354
280.0	300.0	0.34527587890625	-2.398284912109375	2.4230117523870898
280.0	320.0	0.117340087890625	-2.541656494140625	2.5443636592345427
280.0	340.0	-0.004150390625	-2.670196533203125	2.670199758758196
280.0	360.0	-0.178314208984375	-2.885589599609375	2.8910937886031154
280.0	380.0	-0.3060302734375	-3.247161865234375	3.2615509665330413
280.0	400.0	-0.436767578125	-3.53607177734375	3.5629439417184443
280.0	420.0	-0.57818603515625	-3.8101806640625	3.8538001743792396
280.0	440.0	-0.7593994140625	-3.90277099609375	3.9759664130911707
280.0	460.0	-0.87896728515625	-3.944549560546875	4.041293694349062
280.0	480.0	-0.921478271484375	-3.977020263671875	4.082378275279563
280.0	500.0	-0.99151611328125	-4.030548095703125	4.150713451284302
280.0	520.0	-0.8719482421875	-3.992431640625	4.0865393846282085
280.0	540.0	-0.862640380859375	-4.02447509765625	4.11588972621285
280.0	560.0	-0.86761474609375	-4.02783203125	4.120216768521145
280.0	580.0	-0.757659912109375	-3.83221435546875	3.9063941696503637
280.0	600.0	-0.925506591796875	-3.52606201171875	3.6455007559930017
280.0	620.0	-0.953765869140625	-3.49127197265625	3.6192056200487746
280.0	640.0	-1.000030517578125	-3.54693603515625	3.6852159059650105
280.0	660.0	-0.940887451171875	-3.521728515625	3.6452490907397497
280.0	680.0	-0.59637451171875	-3.5914306640625	3.6406093958286965
280.0	700.0	-0.24383544921875	-4.0704345703125	4.077731393494527
280.0	720.0	-0.176361083984375	-3.98236083984375	3.9862640517990227
280.0	740.0	-0.0498046875	-4.10693359375	4.107235572787281
280.0	760.0	0.1429443359375	-4.3607177734375	4.363060002194597
280.0	780.0	0.40594482421875	-4.2220458984375	4.241516564723391
280.0	800.0	0.78826904296875	-4.16015625	4.234178563607932
300.0	0.0	0.691192626953125	0.9282770156860352	1.1573441430297788
300.0	20.0	0.487579345703125	1.1323356628417969	1.2328494116069728
300.0	40.0	0.37054443359375	1.1984100341796875	1.2543882123528876
300.0	60.0	0.864532470703125	1.4648666381835938	1.7009558079395695
300.0	80.0	1.61602783203125	1.1467208862304688	1.9815435258446414
300.0	100.0	0.794464111328125	0.74285888671875	1.0876638036477118
300.0	120.0	0.459259033203125	0.254852294921875	0.5252319028825414
300.0	140.0	0.27978515625	-0.09954833984375	0.2969673477395851
300.0	160.0	0.05645751953125	-0.7718658447265625	0.7739278608288187
300.0	180.0	0.13714599609375	-1.48065185546875	1.4869898928195844
300.0	200.0	0.347137451171875	-1.9295806884765625	1.9605575848079013
300.0	220.0	0.580474853515625	-2.075286865234375	2.1549400522005957
300.0	240.0	0.730224609375	-2.203887939453125	2.321712736279795
300.0	260.0	0.768341064453125	-2.3214111328125	2.445260239498196
300.0	280.0	0.638153076171875	-2.422637939453125	2.5052772170570887
300.0	300.0	0.385498046875	-2.4891357421875	2.5188103317200676
300.0	320.0	0.15106201171875	-2.578399658203125	2.5828210408014156
300.0	340.0	0.01812744140625	-2.6734619140625	2.673523370025903
300.0	360.0	-0.157073974609375	-2.872283935546875	2.8765756099745112
300.0	380.0	-0.328125	-3.14971923828125	3.1667644837632016
300.0	400.0	-0.463714599609375	-3.442352294921875	3.473445055308171
300.0	420.0	-0.61810302734375	-3.718048095703125	3.7690758806865565
300.0	440.0	-0.7943115234375	-3.816375732421875	3.8981604029701247
300.0	460.0	-0.927459716796875	-3.856842041015625	3.966788632587639
300.0	480.0	-1.0533447265625	-3.891998291015625	4.03202006570473
300.0	500.0	-1.16064453125	-3.8251953125	3.9974010189987825
300.0	520.0	-1.060211181640625	-3.7900390625	3.9355360301935605
300.0	540.0	-1.049072265625	-3.81695556640625	3.9584974945581597
300.0	560.0	-1.108856201171875	-3.8160400390625	3.9738801761761073
300.0	580.0	-0.859039306640625	-3.8258056640625	3.921063313633983
300.0	600.0	-1.218963623046875	-3.4991455078125	3.7053868352920944
300.0	620.0	-1.334075927734375	-3.43023681640625	3.680527570551431
300.0	640.0	-1.41156005859375	-3.50439453125	3.777999845112768
300.0	660.0	-1.34954833984375	-3.47857666015625	3.7311896631180295
300.0	680.0	-0.811187744140625	-3.50604248046875	3.598660782999062
300.0	700.0	-0.501220703125	-4.14862060546875	4.178788714611091
300.0	720.0	-0.356048583984375	-4.03179931640625	4.047490126230228
300.0	740.0	-0.2520751953125	-4.15814208984375	4.1657757432946365
300.0	760.0	-0.09356689453125	-4.431640625	4.432628271455053
300.0	780.0	0.1485595703125	-4.40618896484375	4.4086926792238845
300.0	800.0	0.569488525390625	-4.4884033203125	4.524387422220147
320.0	0.0	0.797698974609375	1.0398964881896973	1.3106137341879618
320.0	20.0	0.638885498046875	1.2431793212890625	1.3977372802123214
320.0	40.0	0.543212890625	1.2747726440429688	1.3856859451338424
320.0	60.0	1.289154052734375	1.5847244262695312	2.042858213116309
320.0	80.0	1.1221923828125	1.04705810546875	1.5348115259764648
320.0	100.0	0.28692626953125	0.73187255859375	0.7861069432142688
320.0	120.0	0.117645263671875	0.18416595458984375	0.21853491001305347
320.0	140.0	-0.040283203125	-0.14227294921875	0.14786591403501695
320.0	160.0	-0.122528076171875	-0.9922332763671875	0.9997699756347679
320.0	180.0	-0.00885009765625	-1.5894775390625	1.5895021772280484
320.0	200.0	0.13189697265625	-2.1299591064453125	2.1340390358485006
320.0	220.0	0.286468505859375	-2.3669891357421875	2.384261263698014
320.0	240.0	0.381622314453125	-2.423583984375	2.453445520122173
320.0	260.0	0.468048095703125	-2.410003662109375	2.455032926718483
320.0	280.0	0.47698974609375	-2.4317626953125	2.478101899477117
320.0	300.0	0.371063232421875	-2.460174560546875	2.48800056085552
320.0	320.0	0.225433349609375	-2.522552490234375	2.5326056268404185
320.0	340.0	0.080230712890625	-2.6114501953125	2.612682355336873
320.0	360.0	-0.103057861328125	-2.80487060546875	2.8067632668616995
320.0	380.0	-0.317962646484375	-3.06646728515625	3.082908019304645
320.0	400.0	-0.497344970703125	-3.337066650390625	3.3739243988318703
320.0	420.0	-0.64825439453125	-3.6097412109375	3.667487610063544
320.0	440.0	-0.7996826171875	-3.719757080078125	3.804745066758506
320.0	460.0	-0.908233642578125	-3.760101318359375	3.868236067491052
320.0	480.0	-1.010284423828125	-3.79742431640625	3.9295172802601597
320.0	500.0	-1.067779541015625	-3.61614990234375	3.770503051905972
320.0	520.0	-1.04437255859375	-3.5501708984375	3.700598255587356
320.0	540.0	-1.131500244140625	-3.57147216796875	3.7464257965513874
320.0	560.0	-1.2548828125	-3.56005859375	3.7747513910244654
320.0	580.0	-1.233184814453125	-3.42803955078125	3.6431030658380092
320.0	600.0	-1.7955322265625	-3.20867919921875	3.6768951820963793
320.0	620.0	-1.787017822265625	-3.13409423828125	3.6077665378351056
320.0	640.0	-1.826385498046875	-3.23077392578125	3.7112779668173497
320.0	660.0	-1.636688232421875	-3.1966552734375	3.591288530227559
320.0	680.0	-1.02191162109375	-3.25946044921875	3.415901898671528
320.0	700.0	-0.53411865234375	-4.021484375	4.056799146266751
320.0	720.0	-0.387451171875	-3.90911865234375	3.9282727818583485
320.0	740.0	-0.341400146484375	-4.08428955078125	4.098533297978737
320.0	760.0	-0.204010009765625	-4.380615234375	4.385363145250676
320.0	780.0	-0.0306396484375	-4.4862060546875	4.486310683977555
320.0	800.0	0.1568603515625	-4.668212890625	4.670847542158675
340.0	0.0	1.4293212890625	1.7049593925476074	2.224824909426266
340.0	20.0	1.33221435546875	1.7818317413330078	2.224796494814489
340.0	40.0	1.334686279296875	1.5262336730957031	2.0275050404461483
340.0	60.0	1.552398681640625	1.5635299682617188	2.203308337117627
340.0	80.0	0.45977783203125	0.99005126953125	1.0916030281781908
340.0	100.0	-0.1378173828125	0.7345428466796875	0.7473599030009478
340.0	120.0	-0.187347412109375	0.1161041259765625	0.22040694383993778
340.0	140.0	-0.493408203125	-0.3388214111328125	0.5985412296183711
340.0	160.0	-0.40887451171875	-1.293182373046875	1.3562813190088527
340.0	180.0	-0.22760009765625	-1.67010498046875	1.6855421828716297
340.0	200.0	-0.055816650390625	-2.17108154296875	2.1717989236299933
340.0	220.0	0.13323974609375	-2.4950103759765625	2.4985655096814723
340.0	240.0	0.24468994140625	-2.545654296875	2.557387136634488
340.0	260.0	0.314056396484375	-2.48541259765625	2.505176081787693
340.0	280.0	0.31964111328125	-2.433868408203125	2.454767986948846
340.0	300.0	0.2406005859375	-2.4322509765625	2.4441222258599717
340.0	320.0	0.1082763671875	-2.493133544921875	2.495483649416689
340.0	340.0	-0.015411376953125	-2.55908203125	2.559128436246649
340.0	360.0	-0.15655517578125	-2.695526123046875	2.7000686293300054
340.0	380.0	-0.36273193359375	-2.902984619140625	2.9255587764759916
340.0	400.0	-0.513153076171875	-3.136566162109375	3.1782657800873406
340.0	420.0	-0.723541259765625	-3.36444091796875	3.4413623240056594
340.0	440.0	-0.87432861328125	-3.4588623046875	3.5676573499693656
340.0	460.0	-0.943634033203125	-3.516204833984375	3.6406237958836507
340.0	480.0	-0.984161376953125	-3.536712646484375	3.6710911129647523
340.0	500.0	-1.00982666015625	-3.41851806640625	3.5645498529138644
340.0	520.0	-1.06207275390625	-3.3399658203125	3.504763931486079
340.0	540.0	-1.24261474609375	-3.32672119140625	3.5512202540198845
340.0	560.0	-1.425872802734375	-3.299560546875	3.594469787336045
340.0	580.0	-1.675140380859375	-3.04412841796875	3.4745953894907844
340.0	600.0	-2.122802734375	-2.78131103515625	3.4988544587267283
340.0	620.0	-1.86444091796875	-2.67059326171875	3.2570244558697663
340.0	640.0	-1.69207763671875	-2.76715087890625	3.2434935972366805
340.0	660.0	-1.47015380859375	-2.7366943359375	3.106581418420432
340.0	680.0	-0.86578369140625	-2.82769775390625	2.9572717135480606
340.0	700.0	-0.606597900390625	-3.677490234375	3.727183311387006
340.0	720.0	-0.536376953125	-3.68682861328125	3.7256416171651567
340.0	740.0	-0.531768798828125	-3.8863525390625	3.9225647366595044
340.0	760.0	-0.404083251953125	-4.1810302734375	4.200511566691594
340.0	780.0	-0.2225341796875	-4.4039306640625	4.409549495696716
340.0	800.0	-0.00634765625	-4.56805419921875	4.5680586094904605
360.0	0.0	1.7318115234375	2.1086373329162598	2.7286484849608446
360.0	20.0	1.658935546875	2.0252952575683594	2.617993130054841
360.0	40.0	1.60107421875	1.6723136901855469	2.315182872329511
360.0	60.0	0.9962158203125	1.5138626098632812	1.8122433507073417
360.0	80.0	-0.20751953125	0.9444580078125	0.9669877374462285
360.0	100.0	-0.5401611328125	0.7062454223632812	0.8891325244362467
360.0	120.0	-0.500213623046875	-0.03221893310546875	0.501250165418562
360.0	140.0	-0.8328857421875	-0.610687255859375	1.0327814793112222
360.0	160.0	-0.5654296875	-1.4196624755859375	1.5281205044410406
360.0	180.0	-0.446868896484375	-1.760986328125	1.8168006655900182
360.0	200.0	-0.26055908203125	-2.170623779296875	2.186206446445078
360.0	220.0	-0.06622314453125	-2.7020263671875	2.702837766838418
360.0	240.0	0.049224853515625	-2.9132232666015625	2.9136391141101043
360.0	260.0	0.11163330078125	-2.740234375	2.742507324288298
360.0	280.0	0.254638671875	-2.45574951171875	2.4689160612546437
360.0	300.0	0.201385498046875	-2.229095458984375	2.238173961980692
360.0	320.0	0.070465087890625	-2.24786376953125	2.248967953302731
360.0	340.0	-0.015625	-2.2890625	2.289115827023886
360.0	360.0	-0.141082763671875	-2.300445556640625	2.3047676900878513
360.0	380.0	-0.363922119140625	-2.475555419921875	2.502161854457935
360.0	400.0	-0.5687255859375	-2.782623291015625	2.8401480897661973
360.0	420.0	-0.792877197265625	-2.791961669921875	2.9023618341372837
360.0	440.0	-0.8968505859375	-2.795562744140625	2.9359005483707206
360.0	460.0	-0.954345703125	-2.890472412109375	3.0439458743937187
360.0	480.0	-0.996734619140625	-2.90362548828125	3.069938252993036
360.0	500.0	-1.116851806640625	-3.145751953125	3.3381302114486457
360.0	520.0	-1.243988037109375	-3.094482421875	3.3351653176064002
360.0	540.0	-1.455291748046875	-3.07720947265625	3.4039818170105853
360.0	560.0	-1.664825439453125	-3.0267333984375	3.45438255105993
360.0	580.0	-1.984039306640625	-2.69873046875	3.349560883646483
360.0	600.0	-2.4705810546875	-2.38543701171875	3.434251080608184
360.0	620.0	-1.913787841796875	-1.96392822265625	2.742188536033815
360.0	640.0	-1.523834228515625	-2.0399169921875	2.5462388126432893
360.0	660.0	-1.17431640625	-2.0294189453125	2.34468767164866
360.0	680.0	-0.719451904296875	-2.14654541015625	2.26390552816571
360.0	700.0	-0.650665283203125	-3.3505859375	3.4131790804671467
360.0	720.0	-0.63653564453125	-3.439697265625	3.498098755882532
360.0	740.0	-0.617889404296875	-3.64422607421875	3.696237410659406
360.0	760.0	-0.515380859375	-3.57305908203125	3.610037206719082
360.0	780.0	-0.3837890625	-3.6246337890625	3.6448956294122064
360.0	800.0	-0.439453125	-3.31353759765625	3.3425514895291917
380.0	0.0	1.410186767578125	2.266059398651123	2.6690170321051774
380.0	20.0	1.290191650390625	2.1259593963623047	2.486824853044311
380.0	40.0	1.139556884765625	1.8109588623046875	2.1396639676773135
380.0	60.0	-0.37518310546875	1.4375381469726562	1.4856911814474614
380.0	80.0	-0.768768310546875	0.92822265625	1.2052394014787693
380.0	100.0	-1.049468994140625	0.61676025390625	1.2172831964916944
380.0	120.0	-0.87921142578125	-0.0779571533203125	0.8826607779765141
380.0	140.0	-1.042938232421875	-0.78607177734375	1.3059973184442712
380.0	160.0	-0.829437255859375	-1.4694671630859375	1.687394412932366
380.0	180.0	-0.601165771484375	-1.894287109375	1.9873912391747874
380.0	200.0	-0.43701171875	-2.2498016357421875	2.2918522296415733
380.0	220.0	-0.204132080078125	-2.9324188232421875	2.9395152765417154
380.0	240.0	-0.16595458984375	-3.1893463134765625	3.1936610391800735
380.0	260.0	-0.164276123046875	-3.012725830078125	3.0172012812908653
380.0	280.0	-0.014678955078125	-2.379486083984375	2.3795313604988446
380.0	300.0	-0.126708984375	-1.94134521484375	1.9454758826359349
380.0	320.0	-0.175384521484375	-1.958099365234375	1.9659381614149427
380.0	340.0	-0.12066650390625	-1.98065185546875	1.9843241110606804
380.0	360.0	-0.1068115234375	-1.982330322265625	1.985205835200163
380.0	380.0	-0.3770751953125	-2.18365478515625	2.215972455527313
380.0	400.0	-0.59381103515625	-2.49542236328125	2.5651012293158173
380.0	420.0	-0.730255126953125	-2.38165283203125	2.4910926844988723
380.0	440.0	-0.8126220703125	-2.356842041015625	2.493002012726358
380.0	460.0	-0.840362548828125	-2.4010009765625	2.5438189603285415
380.0	480.0	-0.915191650390625	-2.451019287109375	2.616308717014654
380.0	500.0	-1.09112548828125	-2.586639404296875	2.8073578751271255
380.0	520.0	-1.284332275390625	-2.62786865234375	2.924927870492026
380.0	540.0	-1.539337158203125	-2.6201171875	3.038844017526695
380.0	560.0	-1.737762451171875	-2.55230712890625	3.087732180252774
380.0	580.0	-2.0435791015625	-2.43896484375	3.1819435968274887
380.0	600.0	-2.149993896484375	-1.5343017578125	2.6413170273457505
380.0	620.0	-1.229400634765625	-1.1309814453125	1.670492427520482
380.0	640.0	-0.59234619140625	-1.19049072265625	1.3297150714360164
380.0	660.0	-0.3243408203125	-1.18963623046875	1.2330577150177855
380.0	680.0	-0.223388671875	-1.3145751953125	1.3334205798820469
380.0	700.0	-0.614471435546875	-3.0	3.0622826690400475
380.0	720.0	-0.571746826171875	-3.14892578125	3.2004106000728307
380.0	740.0	-0.3848876953125	-3.26873779296875	3.291319689301722
380.0	760.0	-0.471893310546875	-2.6025390625	2.6449750222596182
380.0	780.0	-0.84869384765625	-2.342529296875	2.491530604621836
380.0	800.0	-2.667449951171875	-1.54180908203125	3.0809843374221955
400.0	0.0	-0.26495361328125	2.2371063232421875	2.2527416892935084
400.0	20.0	-0.443115234375	2.107646942138672	2.1537239246574074
400.0	40.0	-0.694976806640625	1.8638725280761719	1.9892243620782097
400.0	60.0	-0.966644287109375	1.3197860717773438	1.635920674439523
400.0	80.0	-1.07611083984375	0.9291458129882812	1.421733618306494
400.0	100.0	-1.280364990234375	0.557403564453125	1.3964359068295689
400.0	120.0	-1.205413818359375	-0.06047821044921875	1.2069300259049272
400.0	140.0	-1.06170654296875	-1.075927734375	1.5115691426395204
400.0	160.0	-0.89599609375	-1.58013916015625	1.8164935357645944
400.0	180.0	-0.68951416015625	-2.052154541015625	2.1648944633092464
400.0	200.0	-0.67437744140625	-2.319610595703125	2.4156527584021354
400.0	220.0	-0.457366943359375	-3.0423583984375	3.076545001364532
400.0	240.0	-0.6204833984375	-3.141845703125	3.202529323828523
400.0	260.0	-0.712677001953125	-2.5743408203125	2.671168128036895
400.0	280.0	-2.393768310546875	-0.86676025390625	2.5458593956324584
400.0	300.0	-2.52935791015625	-0.89727783203125	2.683795622905122
400.0	320.0	-2.3336181640625	-1.059967041015625	2.56306532567585
400.0	340.0	-2.349609375	-1.162384033203125	2.6214119965647242
400.0	360.0	-1.599761962890625	-1.505615234375	2.196842181835953
400.0	380.0	-0.6488037109375	-2.148895263671875	2.244704236543801
400.0	400.0	-0.7528076171875	-2.378753662109375	2.495032723932551
400.0	420.0	-0.77294921875	-2.2379150390625	2.367638954069718
400.0	440.0	-0.810577392578125	-2.200714111328125	2.345245895243714
400.0	460.0	-0.83990478515625	-2.204498291015625	2.359078795466395
400.0	480.0	-0.9324951171875	-2.22576904296875	2.413212584132727
400.0	500.0	-1.142486572265625	-2.3670654296875	2.62835962460028
400.0	520.0	-1.362457275390625	-2.4498291015625	2.8032039622773386
400.0	540.0	-1.620208740234375	-2.42572021484375	2.917052437415802
400.0	560.0	-1.854949951171875	-2.31951904296875	2.9700181669557524
400.0	580.0	-2.07000732421875	-2.19598388671875	3.0178262960362146
400.0	600.0	-2.000091552734375	-0.542724609375	2.0724179648277152
400.0	620.0	-1.9759521484375	-0.58502197265625	2.0607371500037024
400.0	640.0	-1.47723388671875	-0.613037109375	1.599385648785508
400.0	660.0	-0.926422119140625	-0.64410400390625	1.1283296994589254
400.0	680.0	-0.703460693359375	-0.807861328125	1.0712128045265057
400.0	700.0	-0.604400634765625	-2.5496826171875	2.6203399733036914
400.0	720.0	-0.540985107421875	-2.84698486328125	2.8979281734033395
400.0	740.0	0.1219482421875	-2.65240478515625	2.65520668086166
400.0	760.0	-0.687896728515625	-1.7557373046875	1.8856869814934363
400.0	780.0	-1.638946533203125	-1.4244384765625	2.171444383863017
400.0	800.0	-2.34039306640625	-1.22149658203125	2.6399798493921267
420.0	0.0	-0.417999267578125	2.2493720054626465	2.2878806364526314
420.0	20.0	-0.60626220703125	2.1574363708496094	2.241001016942905
420.0	40.0	-0.918243408203125	1.9820365905761719	2.184408387433839
420.0	60.0	-1.14044189453125	1.3191604614257812	1.7437866950378726
420.0	80.0	-1.148895263671875	0.9740753173828125	1.5062480044209499
420.0	100.0	-1.365997314453125	0.40865325927734375	1.4258142057824874
420.0	120.0	-1.28741455078125	-0.24114990234375	1.3098051385468328
420.0	140.0	-1.0523681640625	-1.2609710693359375	1.6424149263917736
420.0	160.0	-0.95196533203125	-1.6429901123046875	1.8988561036898868
420.0	180.0	-0.646759033203125	-2.2012176513671875	2.2942659819036497
420.0	200.0	-0.77105712890625	-2.5416107177734375	2.6559958841718783
420.0	220.0	-0.524383544921875	-3.2072601318359375	3.2498454817804965
420.0	240.0	-0.605438232421875	-3.0269927978515625	3.0869468494814347
420.0	260.0	-1.0897216796875	-1.645416259765625	1.9735470622921676
420.0	280.0	-2.3883056640625	-0.769256591796875	2.509135239283838
420.0	300.0	-2.6605224609375	-0.8232421875	2.784978898381946
420.0	320.0	-2.806549072265625	-0.87078857421875	2.93853542364644
420.0	340.0	-3.21490478515625	-1.028472900390625	3.375406536175822
420.0	360.0	-2.547698974609375	-1.415374755859375	2.914456341198071
420.0	380.0	-1.001861572265625	-2.069610595703125	2.2993509144602515
420.0	400.0	-0.93621826171875	-2.285491943359375	2.469813364757809
420.0	420.0	-0.884124755859375	-2.09942626953125	2.2779963224556137
420.0	440.0	-0.9439697265625	-2.031982421875	2.2405426591510085
420.0	460.0	-0.957611083984375	-1.991668701171875	2.2099238003599564
420.0	480.0	-1.097747802734375	-1.969818115234375	2.2550462623887904
420.0	500.0	-1.298736572265625	-2.08831787109375	2.4592251248858443
420.0	520.0	-1.533447265625	-2.21893310546875	2.6972438975735917
420.0	540.0	-1.7679443359375	-2.240234375	2.8538180092474588
420.0	560.0	-1.97784423828125	-2.1199951171875	2.8993528808686224
420.0	580.0	-2.142608642578125	-1.93719482421875	2.8885109628025285
420.0	600.0	-1.796173095703125	0.20343017578125	1.8076563905084777
420.0	620.0	-2.47857666015625	-0.0445556640625	2.47897710103812
420.0	640.0	-2.230224609375	-0.0333251953125	2.2304735768227535
420.0	660.0	-1.95672607421875	-0.06976318359375	1.957969313169299
420.0	680.0	-1.831787109375	-0.2198486328125	1.8449329081085697
420.0	700.0	-1.05499267578125	-2.17962646484375	2.421524534709352
420.0	720.0	0.05126953125	-1.91278076171875	1.913467743975831
420.0	740.0	0.385589599609375	-1.89642333984375	1.9352262976796903
420.0	760.0	-0.7216796875	-1.4735107421875	1.6407484507663126
420.0	780.0	-1.13177490234375	-1.36151123046875	1.770487859395747
420.0	800.0	-1.813018798828125	-1.22314453125	2.187034455428391
440.0	0.0	-0.37628173828125	2.2725472450256348	2.3034884257225086
440.0	20.0	-0.526947021484375	2.2075843811035156	2.269603922084963
440.0	40.0	-0.743560791015625	2.07904052734375	2.2080063777701278
440.0	60.0	-1.149627685546875	1.330841064453125	1.7586306474671114
440.0	80.0	-1.20819091796875	0.9987716674804688	1.5675682243602307
440.0	100.0	-1.28521728515625	0.2631683349609375	1.3118845385896252
440.0	120.0	-1.171722412109375	-0.44878387451171875	1.254727212210352
440.0	140.0	-1.022247314453125	-1.3369598388671875	1.6829887648616084
440.0	160.0	-1.00750732421875	-1.64910888671875	1.932519373411087
440.0	180.0	-0.7960205078125	-2.2533721923828125	2.389839929004073
440.0	200.0	-0.98260498046875	-2.6944427490234375	2.8680192250762495
440.0	220.0	-0.919677734375	-3.17333984375	3.303920837283546
440.0	240.0	-1.0970458984375	-2.760650634765625	2.9706399361939493
440.0	260.0	-1.72662353515625	-1.138671875	2.0682849105167986
440.0	280.0	-2.60675048828125	-0.557220458984375	2.6656411514052847
440.0	300.0	-3.153228759765625	-0.8228759765625	3.2588305393525374
440.0	320.0	-3.436859130859375	-0.92584228515625	3.5593798086681905
440.0	340.0	-4.016998291015625	-1.281829833984375	4.216558192805461
440.0	360.0	-3.77545166015625	-1.69378662109375	4.137988443189851
440.0	380.0	-1.223480224609375	-2.098968505859375	2.429521073915545
440.0	400.0	-1.20428466796875	-2.16107177734375	2.473971056487177
440.0	420.0	-1.073211669921875	-1.884490966796875	2.168660760099541
440.0	440.0	-1.109130859375	-1.7889404296875	2.104870334293403
440.0	460.0	-1.199859619140625	-1.69512939453125	2.076806868692457
440.0	480.0	-1.367156982421875	-1.622467041015625	2.121677994834957
440.0	500.0	-1.531768798828125	-1.67962646484375	2.2732049433491186
440.0	520.0	-1.66839599609375	-1.7830810546875	2.4419097541406285
440.0	540.0	-1.831878662109375	-1.83642578125	2.5938849401489086
440.0	560.0	-1.977081298828125	-1.70294189453125	2.6093795351243156
440.0	580.0	-2.085540771484375	-1.3603515625	2.4899872857345744
440.0	600.0	-2.153656005859375	0.90350341796875	2.335498366057097
440.0	620.0	-2.818695068359375	0.71405029296875	2.907732743785477
440.0	640.0	-2.76416015625	0.76409912109375	2.8678265003755485
440.0	660.0	-2.60369873046875	0.7308349609375	2.704323726770354
440.0	680.0	-2.1175537109375	0.4847412109375	2.1723277285636096
440.0	700.0	-0.881134033203125	-1.57733154296875	1.8067573110168902
440.0	720.0	1.097747802734375	-0.78204345703125	1.3478287009459091
440.0	740.0	0.64459228515625	-1.487060546875	1.6207554671063524
440.0	760.0	-0.45758056640625	-1.3460693359375	1.4217181970784107
440.0	780.0	-0.77447509765625	-1.28955078125	1.5042449582139683
440.0	800.0	-1.610626220703125	-1.18109130859375	1.9972715143545527
460.0	0.0	-0.490142822265625	2.285048484802246	2.3370251526493147
460.0	20.0	-0.58404541015625	2.2821216583251953	2.355671518807646
460.0	40.0	-0.724395751953125	2.2213706970214844	2.3365010119906753
460.0	60.0	-1.1529541015625	1.542144775390625	1.9254905007749046
460.0	80.0	-1.308929443359375	1.0680694580078125	1.6893989034038661
460.0	100.0	-1.296600341796875	0.1724395751953125	1.3080167634404816
460.0	120.0	-1.12530517578125	-0.6687469482421875	1.3090203281169124
460.0	140.0	-1.062652587890625	-1.371337890625	1.7348769791585994
460.0	160.0	-1.013885498046875	-1.6134796142578125	1.9055918421255111
460.0	180.0	-0.9239501953125	-2.2441864013671875	2.426943873990376
460.0	200.0	-1.066650390625	-2.7783660888671875	2.9760815142713444
460.0	220.0	-1.2115478515625	-3.0975799560546875	3.326086255763291
460.0	240.0	-1.22930908203125	-2.5586395263671875	2.8386329535628625
460.0	260.0	-1.930572509765625	-0.92724609375	2.1417038856567867
460.0	280.0	-3.6002197265625	-0.565521240234375	3.6443650136458596
460.0	300.0	-4.211944580078125	-0.8338623046875	4.293693455386427
460.0	320.0	-4.490631103515625	-0.9664306640625	4.5934470647110155
460.0	340.0	-5.099578857421875	-1.431243896484375	5.296618129928565
460.0	360.0	-4.969512939453125	-1.659576416015625	5.239298878283935
460.0	380.0	-1.534820556640625	-2.088043212890625	2.5914472018517456
460.0	400.0	-1.607452392578125	-1.864501953125	2.4617617121915107
460.0	420.0	-1.6488037109375	-1.62677001953125	2.316232797809187
460.0	440.0	-1.605865478515625	-1.512939453125	2.2063068063871785
460.0	460.0	-1.706085205078125	-1.4075927734375	2.2117965871254843
460.0	480.0	-1.89361572265625	-1.336273193359375	2.3176295114581653
460.0	500.0	-2.008880615234375	-1.347503662109375	2.418959992571729
460.0	520.0	-2.173431396484375	-1.35675048828125	2.562142838070397
460.0	540.0	-2.2835693359375	-1.40997314453125	2.6837870966850885
460.0	560.0	-2.402099609375	-1.2841796875	2.723820846375019
460.0	580.0	-2.571746826171875	-0.78143310546875	2.687846616949644
460.0	600.0	-2.45758056640625	1.28106689453125	2.7714318733538454
460.0	620.0	-2.864593505859375	1.486328125	3.2272383316045503
460.0	640.0	-2.76422119140625	1.6221923828125	3.205062701707142
460.0	660.0	-2.65802001953125	1.68035888671875	3.1446265934771307
460.0	680.0	-2.227325439453125	1.35223388671875	2.605669798271752
460.0	700.0	-0.43975830078125	0.03619384765625	0.4412452353444467
460.0	720.0	1.149810791015625	-0.09210205078125	1.153493668337234
460.0	740.0	1.087860107421875	-1.40325927734375	1.7755495523277398
460.0	760.0	0.58941650390625	-1.28814697265625	1.4165925448909182
460.0	780.0	0.40533447265625	-1.28118896484375	1.3437787014091718
460.0	800.0	-0.573333740234375	-1.1849365234375	1.31635335008017
480.0	0.0	-0.57275390625	2.3326735496520996	2.40196022580957
480.0	20.0	-0.646026611328125	2.3438453674316406	2.431246900044268
480.0	40.0	-0.733001708984375	2.3247146606445312	2.437537642537984
480.0	60.0	-0.94586181640625	2.04364013671875	2.2519146485031714
480.0	80.0	-1.319549560546875	1.34918212890625	1.8871946003789466
480.0	100.0	-1.52252197265625	0.09228515625	1.5253162646760068
480.0	120.0	-1.469451904296875	-0.7246780395507812	1.6384282590485542
480.0	140.0	-1.292022705078125	-1.2340545654296875	1.786676619003912
480.0	160.0	-1.14813232421875	-1.45751953125	1.8554166696166035
480.0	180.0	-1.117401123046875	-2.3013916015625	2.5583175278938355
480.0	200.0	-1.25018310546875	-2.818389892578125	3.083225483772801
480.0	220.0	-1.538848876953125	-2.927734375	3.3075193781226035
480.0	240.0	-1.321258544921875	-2.4326171875	2.7682757311094357
480.0	260.0	-1.56549072265625	-0.71905517578125	1.7227308404218553
480.0	280.0	-2.770599365234375	-0.533416748046875	2.821480864676212
480.0	300.0	-3.539642333984375	-0.84564208984375	3.639255198065898
480.0	320.0	-3.8857421875	-0.98663330078125	4.009044476920628
480.0	340.0	-4.55224609375	-1.57928466796875	4.818410999545732
480.0	360.0	-4.10150146484375	-1.723876953125	4.4490522603843345
480.0	380.0	-1.5303955078125	-1.935516357421875	2.4674549601118
480.0	400.0	-1.924652099609375	-1.52947998046875	2.458372371140195
480.0	420.0	-2.0113525390625	-1.3231201171875	2.407526922154647
480.0	440.0	-2.04669189453125	-1.218658447265625	2.382031931404737
480.0	460.0	-2.05242919921875	-1.18853759765625	2.3717266366190284
480.0	480.0	-2.248992919921875	-1.11407470703125	2.509807085555678
480.0	500.0	-2.412506103515625	-1.080322265625	2.6433467228317356
480.0	520.0	-2.58465576171875	-1.099853515625	2.8089363044431255
480.0	540.0	-2.858856201171875	-1.0758056640625	3.0545730644081575
480.0	560.0	-2.919921875	-0.9161376953125	3.0602699281069987
480.0	580.0	-3.25909423828125	-0.3104248046875	3.273844653211773
480.0	600.0	-3.131683349609375	1.28070068359375	3.383435361164462
480.0	620.0	-3.028076171875	1.65521240234375	3.450938046321568
480.0	640.0	-2.818206787109375	1.9149169921875	3.4072271104048477
480.0	660.0	-2.74737548828125	2.0794677734375	3.4456143565950255
480.0	680.0	-2.2099609375	1.8167724609375	2.860872160739934
480.0	700.0	-0.75048828125	1.00189208984375	1.251806862093772
480.0	720.0	0.500732421875	0.238525390625	0.5546416142786366
480.0	740.0	4.005584716796875	-2.0517578125	4.500490978170213
480.0	760.0	4.8128662109375	-1.5947265625	5.0701907235849575
480.0	780.0	4.922698974609375	-1.5953369140625	5.174752657276544
480.0	800.0	4.855743408203125	-1.5985107421875	5.112091610994167
500.0	0.0	-0.703460693359375	2.3534460067749023	2.456331625393116
500.0	20.0	-0.80133056640625	2.3673477172851562	2.49929307829078
500.0	40.0	-0.842315673828125	2.3604469299316406	2.5062333098497107
500.0	60.0	-0.904754638671875	2.3116683959960938	2.4824165100251463
500.0	80.0	-1.12969970703125	1.9364700317382812	2.2419049069679455
500.0	100.0	-1.4521484375	0.3358001708984375	1.4904686643163993
500.0	120.0	-1.6226806640625	-0.6569366455078125	1.750616546743853
500.0	140.0	-1.55462646484375	-1.0455322265625	1.8734996882768127
500.0	160.0	-1.282928466796875	-1.2885894775390625	1.8183421824679133
500.0	180.0	-1.35723876953125	-2.2388458251953125	2.6181152966424497
500.0	200.0	-1.556121826171875	-2.67828369140625	3.0975342886788484
500.0	220.0	-1.76629638671875	-2.73779296875	3.258114986533264
500.0	240.0	-1.32745361328125	-2.2440185546875	2.607249962929374
500.0	260.0	-1.088226318359375	-0.296630859375	1.127930133786464
500.0	280.0	-1.978912353515625	-0.0797119140625	1.9805171274544073
500.0	300.0	-2.877044677734375	-0.7728271484375	2.979034722698232
500.0	320.0	-3.2088623046875	-0.991912841796875	3.358673603696246
500.0	340.0	-3.660980224609375	-1.702850341796875	4.037632411641585
500.0	360.0	-2.632415771484375	-1.990631103515625	3.3003371016069725
500.0	380.0	-1.383392333984375	-1.8319091796875	2.295575220364183
500.0	400.0	-2.0084228515625	-1.21685791015625	2.348298431670958
500.0	420.0	-2.182586669921875	-1.040985107421875	2.418126250962673
500.0	440.0	-2.284881591796875	-0.966094970703125	2.4807304127917837
500.0	460.0	-2.384063720703125	-0.95135498046875	2.5668728295799004
500.0	480.0	-2.6429443359375	-0.889801025390625	2.788709491440498
500.0	500.0	-2.877899169921875	-0.813568115234375	2.990684990159116
500.0	520.0	-3.097076416015625	-0.78277587890625	3.194467154822169
500.0	540.0	-3.286956787109375	-0.719970703125	3.3648837622840246
500.0	560.0	-3.379638671875	-0.53131103515625	3.42114731756933
500.0	580.0	-3.64739990234375	0.11688232421875	3.6492721911816846
500.0	600.0	-3.518096923828125	0.92138671875	3.6367512220301523
500.0	620.0	-3.41741943359375	1.3551025390625	3.6762832421452325
500.0	640.0	-2.904022216796875	1.88226318359375	3.4606733055812007
500.0	660.0	-2.553497314453125	2.22674560546875	3.3880295934943825
500.0	680.0	-1.98779296875	1.86541748046875	2.7260050005548995
500.0	700.0	-1.51910400390625	1.6951904296875	2.2762573596999287
500.0	720.0	-0.917388916015625	1.12969970703125	1.455274493452976
500.0	740.0	3.809783935546875	-2.09295654296875	4.346828812629586
500.0	760.0	5.00091552734375	-1.4464111328125	5.205887174800445
500.0	780.0	5.04327392578125	-1.435791015625	5.243673114431761
500.0	800.0	4.975921630859375	-1.4388427734375	5.179774570686213
520.0	0.0	-0.9825439453125	2.350459098815918	2.5475577676819796
520.0	20.0	-0.960693359375	2.334962844848633	2.5248729111721335
520.0	40.0	-0.932861328125	2.324054718017578	2.5042884398269507
520.0	60.0	-0.93804931640625	2.3344345092773438	2.5158539302024643
520.0	80.0	-1.00189208984375	2.2119827270507812	2.4283029762495634
520.0	100.0	-1.1607666015625	1.3564071655273438	1.7852785502539592
520.0	120.0	-1.3912353515625	-0.05405426025390625	1.3922850521674182
520.0	140.0	-1.518798828125	-0.5522003173828125	1.616067780395226
520.0	160.0	-1.61572265625	-0.9789581298828125	1.8891582045935722
520.0	180.0	-1.62939453125	-2.0981292724609375	2.6565151952181396
520.0	200.0	-1.664794921875	-2.3850555419921875	2.908613427440717
520.0	220.0	-1.6287841796875	-2.4206390380859375	2.917607111436681
520.0	240.0	-1.41845703125	-1.9870758056640625	2.4414116012991434
520.0	260.0	-1.000244140625	-0.29327392578125	1.0423521172798522
520.0	280.0	-1.955078125	0.014892578125	1.955134845410087
520.0	300.0	-2.63134765625	-0.487945556640625	2.676206523102748
520.0	320.0	-2.8035888671875	-0.634063720703125	2.8743951256098352
520.0	340.0	-3.51702880859375	-1.13916015625	3.6969145922060327
520.0	360.0	-2.63482666015625	-1.593017578125	3.0789635485476894
520.0	380.0	-1.53564453125	-1.48248291015625	2.1344694200815755
520.0	400.0	-2.0623779296875	-0.9854736328125	2.2857298628295437
520.0	420.0	-2.2913818359375	-0.834564208984375	2.43863243170881
520.0	440.0	-2.4830322265625	-0.727874755859375	2.587518250827474
520.0	460.0	-2.632080078125	-0.711212158203125	2.726475430228274
520.0	480.0	-2.9359130859375	-0.604644775390625	2.9975291412405376
520.0	500.0	-3.2198486328125	-0.461181640625	3.252708674916045
520.0	520.0	-3.8779296875	5.0572509765625	6.372921316094858
520.0	540.0	-3.68646240234375	5.55010986328125	6.662861587815393
520.0	560.0	-3.12823486328125	6.48333740234375	7.198577445056604
520.0	580.0	-3.7938232421875	5.895751953125	7.010919047153471
520.0	600.0	-4.23236083984375	5.573486328125	6.9983303814866575
520.0	620.0	-3.72784423828125	4.34490966796875	5.724950889544384
520.0	640.0	-2.6143798828125	2.0535888671875	3.3244863373295943
520.0	660.0	-2.45819091796875	2.01776123046875	3.1802614628937054
520.0	680.0	-2.3065185546875	1.8958740234375	2.9856935803700297
520.0	700.0	-1.98321533203125	1.88275146484375	2.734574213945401
520.0	720.0	-1.2864990234375	1.67236328125	2.1099475542721216
520.0	740.0	3.70782470703125	-2.47265625	4.4566795923350195
520.0	760.0	5.0516357421875	-1.326904296875	5.22299709791338
520.0	780.0	5.0830078125	-1.30108642578125	5.2468842477501125
520.0	800.0	5.02117919921875	-1.2978515625	5.186198919145961
540.0	0.0	-1.33502197265625	2.3872408866882324	2.735178736125119
540.0	20.0	-1.125244140625	2.337533950805664	2.5942704845832925
540.0	40.0	-0.96856689453125	2.3080787658691406	2.503068001201311
540.0	60.0	-0.85345458984375	2.3265609741210938	2.4781587324521115
540.0	80.0	-0.8614501953125	2.2772293090820312	2.4347217017856826
540.0	100.0	-1.01385498046875	1.828857421875	2.0910813927173093
540.0	120.0	-1.21575927734375	1.321441650390625	1.7956276495516814
540.0	140.0	-1.5244140625	0.55377197265625	1.6218821263110794
540.0	160.0	-1.82855224609375	-0.4783477783203125	1.8900846313640236
540.0	180.0	-1.80560302734375	-2.0227508544921875	2.7114061502662765
540.0	200.0	-1.66552734375	-1.9503936767578125	2.5647644779035343
540.0	220.0	-1.42730712890625	-1.9658660888671875	2.4293692843173464
540.0	240.0	-1.3662109375	-1.7976531982421875	2.2578948927917337
540.0	260.0	-0.8154296875	-0.574310302734375	0.9973755055560554
540.0	280.0	-0.67791748046875	0.162750244140625	0.6971798564882171
540.0	300.0	-0.7398681640625	0.0791015625	0.7440846439640828
540.0	320.0	-0.75634765625	0.02862548828125	0.7568891568084511
540.0	340.0	-0.77032470703125	-0.193267822265625	0.7941993486437007
540.0	360.0	-0.751708984375	-0.609222412109375	0.9675837661962189
540.0	380.0	-1.4388427734375	-1.098907470703125	1.8104878226158982
540.0	400.0	-1.80279541015625	-0.828094482421875	1.98388804187585
540.0	420.0	-2.0093994140625	-0.6578369140625	2.114340419785327
540.0	440.0	-2.2735595703125	-0.490020751953125	2.325767283522637
540.0	460.0	-2.52813720703125	-0.41522216796875	2.5620084282352464
540.0	480.0	-2.89703369140625	-0.141143798828125	2.9004699241830725
540.0	500.0	-3.64849853515625	4.339599609375	5.6695384583513455
540.0	520.0	-3.61175537109375	6.00396728515625	7.006596893060929
540.0	540.0	-3.079345703125	6.13427734375	6.863798400987529
540.0	560.0	-2.65411376953125	7.0020751953125	7.4882158717832095
540.0	580.0	-2.61279296875	5.07318115234375	5.706474752598604
540.0	600.0	-1.81878662109375	1.9547119140625	2.669996898883499
540.0	620.0	-1.85284423828125	1.63330078125	2.469960164327329
540.0	640.0	-2.065673828125	1.75091552734375	2.7078983636935186
540.0	660.0	-2.25030517578125	1.86834716796875	2.9248238449870327
540.0	680.0	-2.2640380859375	1.85736083984375	2.9284223984870454
540.0	700.0	-2.0150146484375	1.7255859375	2.6529098856002356
540.0	720.0	-1.04730224609375	1.08074951171875	1.5049456806653623
540.0	740.0	3.62530517578125	-2.84222412109375	4.606633865641316
540.0	760.0	5.09637451171875	-1.1898193359375	5.233421750238297
540.0	780.0	5.13916015625	-1.10906982421875	5.257471158891899
540.0	800.0	5.06903076171875	-1.11572265625	5.190367030270646
560.0	0.0	-1.44732666015625	2.3663082122802734	2.773836515857434
560.0	20.0	-1.2176513671875	2.3097782135009766	2.6110821985485924
560.0	40.0	-1.03594970703125	2.292755126953125	2.515932802693262
560.0	60.0	-0.93438720703125	2.2285308837890625	2.416491124060943
560.0	80.0	-0.898193359375	2.228424072265625	2.402628801267116
560.0	100.0	-0.992919921875	1.94378662109375	2.182703919362247
560.0	120.0	-1.10107421875	1.7492446899414062	2.0669352724466554
560.0	140.0	-1.22332763671875	1.57183837890625	1.991784726360384
560.0	160.0	-1.39019775390625	1.263702392578125	1.8787212491409309
560.0	180.0	-1.41082763671875	-0.9608001708984375	1.7069187411613593
560.0	200.0	-1.42340087890625	-1.182891845703125	1.8507574613390136
560.0	220.0	-1.548583984375	-1.31298828125	2.0302833751382043
560.0	240.0	-1.69677734375	-1.2865753173828125	2.1293964876372815
560.0	260.0	-1.74896240234375	-0.444549560546875	1.80457579408415
560.0	280.0	-1.82049560546875	0.47479248046875	1.8813910143935255
560.0	300.0	-1.743408203125	0.29376220703125	1.7679842751007182
560.0	320.0	-1.438720703125	0.21868896484375	1.4552464138230767
560.0	340.0	-1.18646240234375	0.06866455078125	1.1884476651116336
560.0	360.0	-0.8013916015625	-0.182708740234375	0.8219555844526766
560.0	380.0	-1.101318359375	-0.609466552734375	1.2587102953413722
560.0	400.0	-1.04193115234375	-0.45123291015625	1.1354433783471782
560.0	420.0	-1.13525390625	-0.210052490234375	1.1545230531737103
560.0	440.0	-1.33203125	-0.053741455078125	1.3331149218917613
560.0	460.0	-1.4208984375	0.0755615234375	1.4229061506347274
560.0	480.0	-1.2646484375	0.31976318359375	1.3044478387629004
560.0	500.0	-1.28448486328125	4.25665283203125	4.446233765383722
560.0	520.0	-1.3529052734375	8.24761962890625	8.357845549064344
560.0	540.0	-2.12835693359375	8.2633056640625	8.533002035304104
560.0	560.0	-2.9432373046875	8.19097900390625	8.703722357367402
560.0	580.0	-3.2784423828125	8.16864013671875	8.801980807786041
560.0	600.0	-3.87274169921875	7.9891357421875	8.878311673734233
560.0	620.0	-4.1607666015625	7.647705078125	8.706283459356056
560.0	640.0	-4.8033447265625	7.617431640625	9.005408672669478
560.0	660.0	-5.15087890625	7.777587890625	9.328581183826822
560.0	680.0	-5.30560302734375	7.693115234375	9.345236513493486
560.0	700.0	-5.4627685546875	7.7498779296875	9.481690155617825
560.0	720.0	-5.523193359375	7.7659912109375	9.529757833932749
560.0	740.0	-5.3701171875	7.8328857421875	9.496960443091629
560.0	760.0	0.2060546875	-1.031494140625	1.0518738975677788
560.0	780.0	4.81134033203125	0.01806640625	4.811374251257677
560.0	800.0	4.60675048828125	-2.26123046875	5.13179435422766
580.0	0.0	-1.6026611328125	2.282529830932617	2.788989984873579
580.0	20.0	-1.40850830078125	2.2379074096679688	2.644262696408298
580.0	40.0	-1.195068359375	2.2390403747558594	2.5380090983615706
580.0	60.0	-1.08856201171875	2.097259521484375	2.3629356220206343
580.0	80.0	-1.03582763671875	2.0208206176757812	2.2708269114606416
580.0	100.0	-1.10552978515625	1.8682632446289062	2.170853209477544
580.0	120.0	-1.1773681640625	1.7572402954101562	2.115204304449354
580.0	140.0	-1.2467041015625	1.729705810546875	2.1321710315761213
580.0	160.0	-1.37890625	1.648162841796875	2.1489120967059154
580.0	180.0	-1.42333984375	0.9410247802734375	1.7062895263978344
580.0	200.0	-1.456298828125	-0.377593994140625	1.5044545527231186
580.0	220.0	-1.578857421875	-0.4127655029296875	1.6319209904338414
580.0	240.0	-1.7305908203125	-0.4117431640625	1.7788976981552622
580.0	260.0	-1.89251708984375	-0.269744873046875	1.9116441174773435
580.0	280.0	-2.02374267578125	0.74676513671875	2.1571260016968936
580.0	300.0	-2.1541748046875	0.485687255859375	2.2082484460890353
580.0	320.0	-2.2379150390625	0.43670654296875	2.2801263839388
580.0	340.0	-2.315673828125	0.367034912109375	2.344580965752778
580.0	360.0	-2.3084716796875	0.3321533203125	2.3322451252202985
580.0	380.0	-2.15350341796875	0.638214111328125	2.2460841976874857
580.0	400.0	-1.88995361328125	1.200347900390625	2.238919324658
580.0	420.0	-1.59271240234375	1.628997802734375	2.2782376166442826
580.0	440.0	-1.34814453125	1.691131591796875	2.1627343197703954
580.0	460.0	-1.21380615234375	1.692840576171875	2.0830349473308085
580.0	480.0	-1.2525634765625	4.32733154296875	4.504965432230378
580.0	500.0	-1.48577880859375	6.0706787109375	6.249854292661234
580.0	520.0	-2.5579833984375	8.11090087890625	8.5047041179646
580.0	540.0	-2.78955078125	8.12408447265625	8.589664840960145
580.0	560.0	-3.19866943359375	8.21490478515625	8.81567619497166
580.0	580.0	-3.39666748046875	8.23297119140625	8.906130731771187
580.0	600.0	-3.768798828125	8.16229248046875	8.990376140273169
580.0	620.0	-3.9742431640625	7.93865966796875	8.877889729599666
580.0	640.0	-4.40728759765625	7.73553466796875	8.902959090538438
580.0	660.0	-4.7109375	7.89544677734375	9.19407482799515
580.0	680.0	-4.83233642578125	8.0477294921875	9.387088223264804
580.0	700.0	-4.87432861328125	8.13348388671875	9.4822275634877
580.0	720.0	-4.96099853515625	8.25341796875	9.629663266838973
580.0	740.0	-4.68304443359375	8.19488525390625	9.438593618315364
580.0	760.0	-2.9095458984375	-1.0693359375	3.0998284924078434
580.0	780.0	4.6639404296875	-1.27984619140625	4.836356749179149
580.0	800.0	4.7760009765625	-0.96673583984375	4.872859890471339
600.0	0.0	-1.666748046875	2.2372636795043945	2.7898741590600764
600.0	20.0	-1.52923583984375	2.2125911712646484	2.6896323066584564
600.0	40.0	-1.35321044921875	2.227336883544922	2.60618650765336
600.0	60.0	-1.1864013671875	2.1083602905273438	2.419241889257235
600.0	80.0	-1.10552978515625	1.9761734008789062	2.264388971932368
600.0	100.0	-1.2008056640625	1.7633132934570312	2.1333560447630076
600.0	120.0	-1.2474365234375	1.7182540893554688	2.1233216891447766
600.0	140.0	-1.29534912109375	1.7238006591796875	2.156250926517291
600.0	160.0	-1.4117431640625	1.82257080078125	2.3053813318272547
600.0	180.0	-1.45330810546875	1.62554931640625	2.1804850445462804
600.0	200.0	-1.48297119140625	0.341796875	1.5218504060191456
600.0	220.0	-1.60272216796875	0.6475982666015625	1.7286126988437285
600.0	240.0	-1.73101806640625	0.56097412109375	1.8196470841242094
600.0	260.0	-1.8824462890625	0.46331787109375	1.9386251522354758
600.0	280.0	-1.91241455078125	2.023345947265625	2.7841081581641327
600.0	300.0	-2.12713623046875	0.988555908203125	2.3456238672506955
600.0	320.0	-2.23797607421875	0.749176025390625	2.3600427169429925
600.0	340.0	-2.32720947265625	0.613922119140625	2.4068245257997303
600.0	360.0	-2.277587890625	0.837799072265625	2.4267908614074636
600.0	380.0	-2.0516357421875	1.48089599609375	2.530269189210459
600.0	400.0	-1.78411865234375	2.391265869140625	2.9834932248218275
600.0	420.0	-1.5909423828125	3.026763916015625	3.419414784538921
600.0	440.0	-1.466796875	3.678619384765625	3.9602693911504545
600.0	460.0	-1.34686279296875	4.1505126953125	4.363575943768346
600.0	480.0	-1.35089111328125	5.6824951171875	5.840861028718457
600.0	500.0	-1.47320556640625	6.351776123046875	6.520383007017207
600.0	520.0	-2.5562744140625	8.17803955078125	8.568247765683072
600.0	540.0	-2.785400390625	8.19342041015625	8.65393513689922
600.0	560.0	-3.2001953125	8.29022216796875	8.886452252301108
600.0	580.0	-3.39678955078125	8.31988525390625	8.986582770467502
600.0	600.0	-3.76715087890625	8.2479248046875	9.067507338195181
600.0	620.0	-3.941650390625	8.08392333984375	8.993688029189402
600.0	640.0	-4.3699951171875	7.9403076171875	9.063406775589874
600.0	660.0	-4.682861328125	8.06817626953125	9.328700795645439
600.0	680.0	-4.8013916015625	8.19964599609375	9.501976414031514
600.0	700.0	-4.84857177734375	8.28857421875	9.60255751660887
600.0	720.0	-4.9505615234375	8.36492919921875	9.720087443294029
600.0	740.0	-4.6802978515625	8.27276611328125	9.50493804000821
600.0	760.0	-3.810791015625	6.90557861328125	7.887277359708838
600.0	780.0	4.97418212890625	0.258544921875	4.980896839742584
600.0	800.0	4.78729248046875	-0.88470458984375	4.868354085812086
620.0	0.0	-1.8677978515625	2.164262294769287	2.8587934683816374
620.0	20.0	-1.69476318359375	2.1603641510009766	2.745795970824306
620.0	40.0	-1.61114501953125	2.191143035888672	2.7197235296411613
620.0	60.0	-1.45562744140625	2.0801773071289062	2.5388952080125273
620.0	80.0	-1.2027587890625	1.9836044311523438	2.3197662045892264
620.0	100.0	-1.24908447265625	1.7074508666992188	2.115561505138259
620.0	120.0	-1.267822265625	1.6745376586914062	2.100345130589305
620.0	140.0	-1.28955078125	1.7011871337890625	2.134708149043314
620.0	160.0	-1.41357421875	1.837921142578125	2.318651806168911
620.0	180.0	-1.496826171875	1.85089111328125	2.3803962909636436
620.0	200.0	-1.577880859375	1.8194427490234375	2.408335508884913
620.0	220.0	-1.68548583984375	2.1731414794921875	2.750164796190091
620.0	240.0	-1.75213623046875	2.1373443603515625	2.763733396123416
620.0	260.0	-1.83990478515625	2.130706787109375	2.8151662528303407
620.0	280.0	-1.9193115234375	2.16009521484375	2.889596522213931
620.0	300.0	-2.0830078125	1.55712890625	2.6006868280543425
620.0	320.0	-2.18060302734375	1.38555908203125	2.5835641142925034
620.0	340.0	-2.23614501953125	1.393829345703125	2.6349771902841237
620.0	360.0	-2.14337158203125	1.83502197265625	2.8215859687045475
620.0	380.0	-1.8984375	2.4580078125	3.105779668250355
620.0	400.0	-1.67547607421875	3.16168212890625	3.578191436958709
620.0	420.0	-1.494384765625	3.729217529296875	4.017492900870788
620.0	440.0	-1.40618896484375	4.086181640625	4.321371056161361
620.0	460.0	-1.298583984375	4.5897216796875	4.769891556573241
620.0	480.0	-1.342041015625	6.053253173828125	6.2002377433514635
620.0	500.0	-1.481201171875	6.533935546875	6.699721683941847
620.0	520.0	-2.5684814453125	8.2664794921875	8.656314465733734
620.0	540.0	-2.7933349609375	8.27349853515625	8.732324903210388
620.0	560.0	-3.2039794921875	8.366455078125	8.958965071962368
620.0	580.0	-3.3555908203125	8.42010498046875	9.064113725868634
620.0	600.0	-3.6900634765625	8.4410400390625	9.212368067012779
620.0	620.0	-3.852783203125	8.32440185546875	9.172764286822904
620.0	640.0	-4.33477783203125	8.13275146484375	9.21585293079201
620.0	660.0	-4.66143798828125	8.22393798828125	9.453156094854618
620.0	680.0	-4.788330078125	8.30792236328125	9.58903952079588
620.0	700.0	-4.84967041015625	8.36553955078125	9.6696202129572
620.0	720.0	-4.95660400390625	8.43914794921875	9.787090546242151
620.0	740.0	-4.7171630859375	8.35107421875	9.591249563346912
620.0	760.0	-3.9962158203125	7.15252685546875	8.193191154899145
620.0	780.0	4.78289794921875	1.39019775390625	4.9808395464627155
620.0	800.0	4.696044921875	-0.82342529296875	4.767689914557012
