# Supplementary material for: Real-time emotion detection by quantitative facial motion analysis
Source: PLoS One. 2023 Mar 10;18(3):e0282730. doi: 10.1371/journal.pone.0282730 (PMC10004542; doi:10.1371/journal.pone.0282730)
Supplement: S1 Dataset — Data from each participant is organized into folders by Study ID and subsequently by emotions. The data files (.csv) contain the pixel displacement results after DISC-processing of videos. (ZIP) [file pone.0282730.s004.zip › S1_Dataset/1/happy/result/102325_cropped_result.csv]

pos_x	pos_y	disp_x	disp_y	disp_xy_indi
0.0	0.0	1.7576560974121094	1.64835786819458	2.4096552903701696
0.0	20.0	1.6436619758605957	1.6844844818115234	2.3535319543940325
0.0	40.0	1.4314751625061035	2.03973388671875	2.491914017276811
0.0	60.0	1.4136009216308594	1.916778564453125	2.381660687583896
0.0	80.0	1.4303741455078125	1.9171218872070312	2.391929456849732
0.0	100.0	1.4737739562988281	1.7745132446289062	2.306709112486468
0.0	120.0	1.3887653350830078	1.7911911010742188	2.266502750162834
0.0	140.0	1.435110092163086	1.7344512939453125	2.251191299667114
0.0	160.0	1.367208480834961	1.8532562255859375	2.3030018818359825
0.0	180.0	1.144388198852539	2.3412322998046875	2.6059533824152927
0.0	200.0	1.4599075317382812	2.3935394287109375	2.803633534900744
0.0	220.0	1.4173736572265625	2.4244537353515625	2.808366784994429
0.0	240.0	1.4187989234924316	2.55963134765625	2.9265513870779434
0.0	260.0	1.5823626518249512	2.319732666015625	2.8080297725755066
0.0	280.0	2.081556797027588	1.095001220703125	2.3520005043777275
0.0	300.0	2.2799973487854004	1.14239501953125	2.5501871090408756
0.0	320.0	2.228105068206787	1.478485107421875	2.674017652865636
0.0	340.0	1.9430065155029297	2.19818115234375	2.933815723218848
0.0	360.0	1.7703619003295898	2.159942626953125	2.7927644744710864
0.0	380.0	1.703615665435791	1.945281982421875	2.585812894749621
0.0	400.0	1.6810836791992188	1.3988037109375	2.186937163752654
0.0	420.0	1.685807704925537	1.44219970703125	2.2185327612968284
0.0	440.0	1.5573172569274902	0.87274169921875	1.7851932982955638
0.0	460.0	1.340195655822754	1.773773193359375	2.223149958362345
0.0	480.0	1.2047991752624512	1.964874267578125	2.304836640654551
0.0	500.0	1.2998342514038086	3.755950927734375	3.9745108444525865
0.0	520.0	2.3957414627075195	4.829345703125	5.390932857718399
0.0	540.0	3.3456292152404785	5.14111328125	6.133863433148456
0.0	560.0	3.5210561752319336	5.20953369140625	6.287851610131696
0.0	580.0	3.9844741821289062	5.1563720703125	6.516456662600515
0.0	600.0	4.193295001983643	4.8446044921875	6.407332959928358
0.0	620.0	4.298890113830566	4.74444580078125	6.402360671450884
0.0	640.0	3.9148917198181152	4.68463134765625	6.105091976485207
0.0	660.0	3.5784192085266113	4.661376953125	5.876522707441632
0.0	680.0	3.502237319946289	4.665283203125	5.833569542791516
0.0	700.0	3.416274070739746	4.72991943359375	5.834643637335234
0.0	720.0	3.456732749938965	4.70599365234375	5.839124725538945
0.0	740.0	3.484269618988037	5.56549072265625	6.566187764736539
0.0	760.0	3.4951281547546387	5.43719482421875	6.463668337304268
0.0	780.0	7.144071578979492	4.53167724609375	8.460133414334928
0.0	800.0	7.002315521240234	5.72454833984375	9.044494256408687
20.0	0.0	1.7185745239257812	1.7358784675598145	2.442697780820324
20.0	20.0	1.6526432037353516	1.6723957061767578	2.3511990466336754
20.0	40.0	1.5550918579101562	1.7832183837890625	2.366047017880612
20.0	60.0	1.5309371948242188	1.6922988891601562	2.2820263418174966
20.0	80.0	1.5822620391845703	1.6220169067382812	2.2659417482339075
20.0	100.0	1.5985679626464844	1.561279296875	2.2345049953066174
20.0	120.0	1.4579181671142578	1.6854324340820312	2.2284990176927333
20.0	140.0	1.4445362091064453	1.7822723388671875	2.2941620582057265
20.0	160.0	1.4036617279052734	2.0342864990234375	2.4715557461839803
20.0	180.0	1.4584121704101562	2.1732330322265625	2.617232865291341
20.0	200.0	1.732137680053711	2.189666748046875	2.7919422290162146
20.0	220.0	1.6945953369140625	2.21435546875	2.7883729122687155
20.0	240.0	1.6652202606201172	2.3311614990234375	2.864833756242922
20.0	260.0	1.7611770629882812	2.075439453125	2.721983389145464
20.0	280.0	2.112886428833008	1.072601318359375	2.3695490392251792
20.0	300.0	2.3058433532714844	0.91241455078125	2.4798011779785156
20.0	320.0	2.3391990661621094	0.737640380859375	2.4527465426757917
20.0	340.0	2.060016632080078	1.29693603515625	2.434278456490416
20.0	360.0	1.8437213897705078	1.22021484375	2.2109348312433657
20.0	380.0	1.7241153717041016	1.010406494140625	1.9983731128965685
20.0	400.0	1.6703643798828125	0.589935302734375	1.7714798398496077
20.0	420.0	1.6541194915771484	0.70977783203125	1.7999710728949023
20.0	440.0	1.5057449340820312	0.091888427734375	1.5085460847004961
20.0	460.0	1.3157386779785156	1.387237548828125	1.9119613713690233
20.0	480.0	1.2274093627929688	2.097412109375	2.4301586986089467
20.0	500.0	1.3131656646728516	3.8353271484375	4.053904093391631
20.0	520.0	2.418416976928711	4.888916015625	5.454378102234171
20.0	540.0	3.3019676208496094	5.1937255859375	6.154492313031275
20.0	560.0	3.3847122192382812	5.23193359375	6.2313245731923415
20.0	580.0	4.027973175048828	5.23614501953125	6.606192743515349
20.0	600.0	4.197196960449219	4.88201904296875	6.438211883800786
20.0	620.0	4.779796600341797	4.9215087890625	6.860590667096998
20.0	640.0	4.8915252685546875	4.902587890625	6.925488248362847
20.0	660.0	4.7222137451171875	4.85113525390625	6.769993789233912
20.0	680.0	4.624092102050781	4.867431640625	6.7137261296843045
20.0	700.0	4.273109436035156	4.99432373046875	6.5728786522387574
20.0	720.0	3.9669437408447266	5.14697265625	6.498305176521978
20.0	740.0	3.7120323181152344	5.48089599609375	6.619622712113467
20.0	760.0	3.498493194580078	5.4876708984375	6.507994047483522
20.0	780.0	7.175235748291016	3.31365966796875	7.903439026061762
20.0	800.0	7.047119140625	3.46978759765625	7.8550184057717125
40.0	0.0	1.7910842895507812	1.5502166748046875	2.3687875951883335
40.0	20.0	1.7191734313964844	1.508890151977539	2.2874236113921627
40.0	40.0	1.5955314636230469	1.650634765625	2.295716833780029
40.0	60.0	1.5739707946777344	1.586517333984375	2.2348201971369748
40.0	80.0	1.5753555297851562	1.55596923828125	2.2142234114249186
40.0	100.0	1.5652313232421875	1.5581283569335938	2.2085545209342397
40.0	120.0	1.4229278564453125	1.7032623291015625	2.2194202500618334
40.0	140.0	1.3365058898925781	1.92041015625	2.3397057853383405
40.0	160.0	1.3767852783203125	2.12890625	2.535306593666455
40.0	180.0	1.4820442199707031	2.231903076171875	2.67915031518839
40.0	200.0	1.8181037902832031	2.09527587890625	2.774109298670207
40.0	220.0	1.8972282409667969	1.8881378173828125	2.676665727309463
40.0	240.0	1.8752708435058594	1.8423004150390625	2.6288232264182922
40.0	260.0	1.9535293579101562	1.448974609375	2.432242662817652
40.0	280.0	2.1319007873535156	0.850341796875	2.2952303018719373
40.0	300.0	2.3352890014648438	0.662017822265625	2.4273117470485714
40.0	320.0	2.404022216796875	0.06744384765625	2.404968085326631
40.0	340.0	2.182575225830078	0.04656982421875	2.1830720017752463
40.0	360.0	1.9244766235351562	-0.270355224609375	1.9433739274794393
40.0	380.0	1.7224159240722656	-0.590118408203125	1.8207021588381518
40.0	400.0	1.6404953002929688	-0.97918701171875	1.9105057011697226
40.0	420.0	1.5832023620605469	-0.8670654296875	1.8050850890174857
40.0	440.0	1.4399147033691406	-1.2811279296875	1.9273409467979505
40.0	460.0	1.1929588317871094	-0.728240966796875	1.397671520801691
40.0	480.0	1.2218093872070312	2.015289306640625	2.3567369747443756
40.0	500.0	1.3345413208007812	3.915802001953125	4.136968196085727
40.0	520.0	2.42340087890625	4.95745849609375	5.518085407129513
40.0	540.0	3.303546905517578	5.26165771484375	6.2127662168416995
40.0	560.0	3.3846206665039062	5.29156494140625	6.281426317743851
40.0	580.0	4.026363372802734	5.30316162109375	6.658462674618602
40.0	600.0	4.193386077880859	4.950439453125	6.487783718437411
40.0	620.0	4.776939392089844	5.0274658203125	6.9350243352211915
40.0	640.0	4.902473449707031	5.02471923828125	7.020117473991163
40.0	660.0	4.733184814453125	4.95794677734375	6.854507621612433
40.0	680.0	4.636089324951172	4.9742431640625	6.799736706972464
40.0	700.0	4.327720642089844	5.06292724609375	6.660510359965591
40.0	720.0	3.9832534790039062	5.190185546875	6.5425021428339525
40.0	740.0	3.7115745544433594	5.49395751953125	6.63018513313206
40.0	760.0	3.4945907592773438	5.426025390625	6.453984514587387
40.0	780.0	7.135738372802734	-0.288818359375	7.141580929304203
40.0	800.0	7.130348205566406	0.3048095703125	7.13686026252288
60.0	0.0	1.9613800048828125	1.2131152153015137	2.306222029456431
60.0	20.0	1.8542709350585938	1.2577877044677734	2.2406138913506233
60.0	40.0	1.6998252868652344	1.3767967224121094	2.1874586214854905
60.0	60.0	1.6667289733886719	1.3524627685546875	2.146425170151493
60.0	80.0	1.5290298461914062	1.500244140625	2.142116885705297
60.0	100.0	1.5018959045410156	1.5273513793945312	2.1420769230388186
60.0	120.0	1.5173873901367188	1.5451583862304688	2.1656359182199276
60.0	140.0	1.4647560119628906	1.8606109619140625	2.3679914117614964
60.0	160.0	1.5736122131347656	2.0675811767578125	2.5982970037719157
60.0	180.0	1.8673362731933594	1.9853363037109375	2.7255283884076995
60.0	200.0	1.991912841796875	1.8876953125	2.744286858575425
60.0	220.0	1.9879379272460938	1.734832763671875	2.638473407198354
60.0	240.0	1.9642181396484375	1.4610443115234375	2.4480202981917785
60.0	260.0	1.7903366088867188	1.3408203125	2.2367620086930557
60.0	280.0	1.8293113708496094	1.116729736328125	2.1432371300253177
60.0	300.0	1.9562950134277344	0.8614501953125	2.1375655822842403
60.0	320.0	1.9325408935546875	0.56170654296875	2.012517961578245
60.0	340.0	1.8127784729003906	0.235107421875	1.8279609655656714
60.0	360.0	1.7174491882324219	-1.197235107421875	2.0935624224282576
60.0	380.0	1.5474090576171875	-1.52294921875	2.171140049487123
60.0	400.0	1.54669189453125	-2.176361083984375	2.6699819071466218
60.0	420.0	1.448272705078125	-2.308135986328125	2.7248826689707606
60.0	440.0	1.3945655822753906	-2.2735595703125	2.66718696064349
60.0	460.0	1.2691497802734375	-2.07708740234375	2.434139117171248
60.0	480.0	1.1175918579101562	-1.995819091796875	2.2874233119490537
60.0	500.0	1.6522979736328125	4.30487060546875	4.611073576023265
60.0	520.0	2.5680503845214844	5.1402587890625	5.7460545764876985
60.0	540.0	3.3074264526367188	5.36505126953125	6.302606196193761
60.0	560.0	3.3439712524414062	5.35589599609375	6.314092623499247
60.0	580.0	4.0065155029296875	5.372802734375	6.702176937214013
60.0	600.0	4.188079833984375	5.0235595703125	6.540348878485375
60.0	620.0	4.7968597412109375	5.108642578125	7.007716630107264
60.0	640.0	4.919990539550781	5.0999755859375	7.086328942860876
60.0	660.0	4.738426208496094	5.04156494140625	6.918819262835189
60.0	680.0	4.638092041015625	5.056884765625	6.861776833571804
60.0	700.0	4.325569152832031	5.1390380859375	6.717161673255169
60.0	720.0	3.9877471923828125	5.24322509765625	6.5873771028421775
60.0	740.0	3.7196197509765625	5.44110107421875	6.590990213292642
60.0	760.0	3.9585914611816406	5.18280029296875	6.521645899106847
60.0	780.0	6.081031799316406	-2.54852294921875	6.593475333008532
60.0	800.0	6.012977600097656	-2.54913330078125	6.531001470251563
80.0	0.0	1.9718170166015625	1.0890281200408936	2.252564004240343
80.0	20.0	1.701690673828125	1.2403450012207031	2.1057556533099477
80.0	40.0	1.5379791259765625	1.3617591857910156	2.0542073585755265
80.0	60.0	1.4244766235351562	1.4722900390625	2.048602355295136
80.0	80.0	1.3019638061523438	1.6195220947265625	2.0779705406569677
80.0	100.0	1.3731002807617188	1.5907363891601562	2.1013915962585847
80.0	120.0	1.425567626953125	1.6244583129882812	2.1612745937648685
80.0	140.0	1.3803787231445312	1.94964599609375	2.388841754782957
80.0	160.0	1.5894775390625	2.08837890625	2.6244552393314176
80.0	180.0	2.1717758178710938	1.5815887451171875	2.686639752882961
80.0	200.0	2.662689208984375	0.995452880859375	2.8426818783770136
80.0	220.0	2.638275146484375	0.8123626708984375	2.7605124266386474
80.0	240.0	2.1451187133789062	0.87091064453125	2.3151716232811363
80.0	260.0	1.5914382934570312	1.20452880859375	1.9958871442578376
80.0	280.0	1.4308547973632812	1.193450927734375	1.863241951021809
80.0	300.0	1.2157058715820312	0.93670654296875	1.5347181871078133
80.0	320.0	0.7784957885742188	0.699859619140625	1.0468329280890314
80.0	340.0	0.8034133911132812	-0.015045166015625	0.8035542508384732
80.0	360.0	1.5252838134765625	-1.660003662109375	2.2543519844669646
80.0	380.0	1.8642044067382812	-2.251190185546875	2.9228608111925207
80.0	400.0	2.3483810424804688	-2.94549560546875	3.767072853359405
80.0	420.0	2.4076461791992188	-3.102264404296875	3.9269332256074896
80.0	440.0	2.4200820922851562	-3.1507568359375	3.9729165574683525
80.0	460.0	2.403594970703125	-3.069000244140625	3.8982087273162493
80.0	480.0	2.4468994140625	-3.04986572265625	3.9101147897181914
80.0	500.0	2.1403656005859375	0.770477294921875	2.2748187106144813
80.0	520.0	2.06207275390625	1.3878173828125	2.4855947236906992
80.0	540.0	2.3767318725585938	2.61944580078125	3.536997412674542
80.0	560.0	2.1329421997070312	0.8677978515625	2.302719161875273
80.0	580.0	3.9699859619140625	5.18414306640625	6.529634589375022
80.0	600.0	4.289268493652344	5.11944580078125	6.67881348128359
80.0	620.0	5.0575103759765625	5.44818115234375	7.433780267929922
80.0	640.0	5.296440124511719	5.416748046875	7.575845655493638
80.0	660.0	5.429054260253906	5.4219970703125	7.672853601578647
80.0	680.0	5.350898742675781	5.3045654296875	7.53462220368115
80.0	700.0	5.1906890869140625	5.31793212890625	7.431262027721947
80.0	720.0	4.8546142578125	5.4697265625	7.313356839418851
80.0	740.0	4.5723876953125	3.789306640625	5.938482470541601
80.0	760.0	6.163734436035156	-2.3323974609375	6.590273144092992
80.0	780.0	6.043174743652344	-2.56805419921875	6.566190931768785
80.0	800.0	6.014274597167969	-2.6063232421875	6.554724995978603
100.0	0.0	1.618194580078125	1.3113603591918945	2.0828393338551376
100.0	20.0	1.49554443359375	1.3599929809570312	2.021443558723726
100.0	40.0	1.3993377685546875	1.4036827087402344	1.982037168501119
100.0	60.0	1.335235595703125	1.4613189697265625	1.9794714515029967
100.0	80.0	1.2749099731445312	1.5901870727539062	2.0381585723336215
100.0	100.0	1.331146240234375	1.5925064086914062	2.0755787083638415
100.0	120.0	1.4221572875976562	1.6084213256835938	2.1469863789928643
100.0	140.0	1.3577957153320312	1.9953155517578125	2.413481583866056
100.0	160.0	1.6564788818359375	1.9786224365234375	2.5804784502650633
100.0	180.0	2.6106643676757812	0.978240966796875	2.787924645640852
100.0	200.0	3.1440811157226562	0.21929931640625	3.151719888000847
100.0	220.0	2.8809432983398438	0.1667633056640625	2.885765806222893
100.0	240.0	1.5245208740234375	0.708892822265625	1.6812771719121475
100.0	260.0	0.91802978515625	1.098846435546875	1.4318666751300915
100.0	280.0	1.1666412353515625	1.012725830078125	1.5448836133929467
100.0	300.0	1.1045913696289062	0.734100341796875	1.3262825512253984
100.0	320.0	1.1136703491210938	0.41143798828125	1.18724170441929
100.0	340.0	1.4879837036132812	-0.389892578125	1.538217060331752
100.0	360.0	1.6477813720703125	-1.874725341796875	2.4959524349068296
100.0	380.0	2.180023193359375	-2.6590576171875	3.438471831367486
100.0	400.0	2.4867401123046875	-3.22930908203125	4.075820596325928
100.0	420.0	2.4796676635742188	-3.36767578125	4.182103763585191
100.0	440.0	2.4304122924804688	-3.441253662109375	4.212971715834484
100.0	460.0	2.227996826171875	-3.341827392578125	4.016438743366748
100.0	480.0	2.1136627197265625	-3.26568603515625	3.8900225414483702
100.0	500.0	2.11798095703125	-3.06146240234375	3.722686580322251
100.0	520.0	2.64447021484375	-2.296142578125	3.5022126514925205
100.0	540.0	3.3172836303710938	-1.13775634765625	3.5069730810144684
100.0	560.0	2.9581680297851562	-0.10577392578125	2.9600584818239946
100.0	580.0	2.073944091796875	-0.478271484375	2.1283767778909426
100.0	600.0	1.8277740478515625	-0.29437255859375	1.8513274084431195
100.0	620.0	6.394493103027344	7.44268798828125	9.812397593634813
100.0	640.0	6.216209411621094	7.65838623046875	9.863677767656444
100.0	660.0	6.018707275390625	7.22003173828125	9.39966465192395
100.0	680.0	5.943504333496094	7.2337646484375	9.36229644645324
100.0	700.0	5.7269134521484375	6.92022705078125	8.982598739939533
100.0	720.0	5.269142150878906	6.15753173828125	8.104261602028263
100.0	740.0	1.2517166137695312	-1.260009765625	1.7760684363664114
100.0	760.0	5.6767425537109375	-2.36053466796875	6.1479695786328445
100.0	780.0	5.9561767578125	-2.44622802734375	6.438949691686363
100.0	800.0	5.9853515625	-2.5128173828125	6.491431623770357
120.0	0.0	1.4013519287109375	1.405900478363037	1.9850298192126186
120.0	20.0	1.3444442749023438	1.4030799865722656	1.9432354095778819
120.0	40.0	1.3172988891601562	1.37738037109375	1.9058995382907615
120.0	60.0	1.2740707397460938	1.4374008178710938	1.9207751979587948
120.0	80.0	1.178955078125	1.6179656982421875	2.001936082127762
120.0	100.0	1.1792831420898438	1.704254150390625	2.0724842432069215
120.0	120.0	1.3581314086914062	1.6485061645507812	2.1359057792505807
120.0	140.0	1.6475906372070312	1.643218994140625	2.3269558591681103
120.0	160.0	2.15203857421875	1.31353759765625	2.521239981711781
120.0	180.0	2.7708969116210938	0.3116912841796875	2.7883724915199006
120.0	200.0	2.9598770141601562	-0.0746002197265625	2.960816970320336
120.0	220.0	2.3245162963867188	-0.1951446533203125	2.332693174827528
120.0	240.0	1.1000595092773438	0.3580322265625	1.1568569484637292
120.0	260.0	0.08758544921875	0.7933349609375	0.798155104701182
120.0	280.0	-0.32804107666015625	1.074462890625	1.1234239855489045
120.0	300.0	-0.43273162841796875	0.879486083984375	0.980179796851291
120.0	320.0	-0.6036224365234375	0.7091064453125	0.9312314409738435
120.0	340.0	-0.5771484375	0.3165283203125	0.6582480508657386
120.0	360.0	0.0229339599609375	-1.66583251953125	1.6659903810188468
120.0	380.0	2.437225341796875	-3.18145751953125	4.007709983928332
120.0	400.0	2.3092269897460938	-3.42987060546875	4.134796447278919
120.0	420.0	2.2626495361328125	-3.5445556640625	4.20517036266066
120.0	440.0	2.1796875	-3.643310546875	4.245556422735053
120.0	460.0	1.8768539428710938	-3.56939697265625	4.03276275911172
120.0	480.0	1.7510147094726562	-3.45965576171875	3.8775340749480662
120.0	500.0	1.66082763671875	-3.2933349609375	3.688414781965552
120.0	520.0	1.5808334350585938	-3.279541015625	3.6406625252233704
120.0	540.0	1.5049667358398438	-3.1058349609375	3.4512513209799827
120.0	560.0	1.501129150390625	-2.5247802734375	2.937329425735496
120.0	580.0	1.63055419921875	-0.737548828125	1.7896047805195592
120.0	600.0	1.5875244140625	-0.5584716796875	1.682891672763717
120.0	620.0	1.548828125	-0.39532470703125	1.5984837142681059
120.0	640.0	1.518280029296875	-0.21563720703125	1.5335167597447241
120.0	660.0	1.4656143188476562	-0.10699462890625	1.469514607694005
120.0	680.0	1.3452377319335938	-0.173583984375	1.356390782573127
120.0	700.0	1.4526443481445312	0.06005859375	1.453885358919154
120.0	720.0	1.435211181640625	-0.02203369140625	1.4353803048193412
120.0	740.0	1.2533111572265625	-1.19976806640625	1.7350020950986709
120.0	760.0	5.313873291015625	-2.19677734375	5.750050438994648
120.0	780.0	5.7055816650390625	-2.239501953125	6.129358133971339
120.0	800.0	5.733695983886719	-2.27740478515625	6.169428027871893
140.0	0.0	1.29473876953125	1.4513487815856934	1.9449323297065046
140.0	20.0	1.2835540771484375	1.3819847106933594	1.886105195781663
140.0	40.0	1.24481201171875	1.3596572875976562	1.8434274827713448
140.0	60.0	1.1494140625	1.432037353515625	1.836268953322685
140.0	80.0	1.0778961181640625	1.5690383911132812	1.9036127532511724
140.0	100.0	1.0030517578125	1.8280868530273438	2.0851892890244192
140.0	120.0	1.292694091796875	1.7864990234375	2.205138720287159
140.0	140.0	2.4593963623046875	0.6600341796875	2.5464240780500957
140.0	160.0	2.969146728515625	0.27093505859375	2.9814825341481104
140.0	180.0	2.7069244384765625	-0.0990142822265625	2.708734712685333
140.0	200.0	2.5018310546875	-0.302490234375	2.520051382033908
140.0	220.0	2.20635986328125	-0.33209228515625	2.2312124802803424
140.0	240.0	1.0584564208984375	0.284881591796875	1.096123859919969
140.0	260.0	-0.014984130859375	0.490203857421875	0.4904328149796839
140.0	280.0	-0.6501312255859375	0.82525634765625	1.0505801491694038
140.0	300.0	-0.658233642578125	0.4541015625	0.7996747821999942
140.0	320.0	-0.857391357421875	0.017852783203125	0.8575772044835516
140.0	340.0	-1.182159423828125	-1.194244384765625	1.6803929760296759
140.0	360.0	-0.7644805908203125	-2.05975341796875	2.197046817110396
140.0	380.0	1.917877197265625	-3.58477783203125	4.065573151329849
140.0	400.0	1.9265594482421875	-3.740936279296875	4.207877796867536
140.0	420.0	1.8675079345703125	-3.77972412109375	4.215910378229238
140.0	440.0	1.7524261474609375	-3.853485107421875	4.233242832088299
140.0	460.0	1.4726715087890625	-3.757537841796875	4.035821106706115
140.0	480.0	1.3968505859375	-3.624725341796875	3.8845624416269087
140.0	500.0	1.2437896728515625	-3.517822265625	3.7312311966453118
140.0	520.0	1.0106964111328125	-3.53643798828125	3.678029483355929
140.0	540.0	0.7676239013671875	-3.32672119140625	3.414135372140595
140.0	560.0	0.540008544921875	-2.849853515625	2.9005644776678925
140.0	580.0	1.036041259765625	-0.9539794921875	1.4083530677536311
140.0	600.0	1.3772430419921875	-1.00592041015625	1.7054835878086931
140.0	620.0	1.422271728515625	-0.95062255859375	1.7107133361969653
140.0	640.0	1.445587158203125	-0.8876953125	1.6963859230128795
140.0	660.0	1.3986358642578125	-0.9903564453125	1.7137643273099743
140.0	680.0	1.06158447265625	-0.73486328125	1.2911179786194462
140.0	700.0	1.2546844482421875	-0.31805419921875	1.2943691661583578
140.0	720.0	1.5336456298828125	-0.292724609375	1.5613316800066521
140.0	740.0	1.7704315185546875	-1.1036376953125	2.0862511652259284
140.0	760.0	4.6683807373046875	-2.0594482421875	5.102460756408289
140.0	780.0	5.3090057373046875	-2.07391357421875	5.699706960192153
140.0	800.0	5.333953857421875	-2.10052490234375	5.732649354222873
160.0	0.0	1.232391357421875	1.3804821968078613	1.8505457447876263
160.0	20.0	1.0995330810546875	1.3697490692138672	1.7564696151501937
160.0	40.0	1.00927734375	1.4228363037109375	1.7444494557782002
160.0	60.0	0.9854583740234375	1.4447402954101562	1.7488289590794015
160.0	80.0	0.719573974609375	1.7597198486328125	1.9011577132388102
160.0	100.0	0.905548095703125	1.8450393676757812	2.0552828569092387
160.0	120.0	1.7473907470703125	1.2419662475585938	2.1437944358127528
160.0	140.0	2.5891876220703125	0.503021240234375	2.637597943282685
160.0	160.0	2.8396759033203125	0.234771728515625	2.8493643151426333
160.0	180.0	2.051300048828125	-0.1314849853515625	2.055509715787101
160.0	200.0	2.151031494140625	-0.4333953857421875	2.1942579723376805
160.0	220.0	2.120025634765625	-0.46661376953125	2.170768781325997
160.0	240.0	1.026763916015625	0.17156982421875	1.0409996848290561
160.0	260.0	-0.37237548828125	0.26177978515625	0.4551836554503597
160.0	280.0	-1.293609619140625	0.44744873046875	1.3688083186228994
160.0	300.0	-1.475860595703125	0.09271240234375	1.4787697885396267
160.0	320.0	-1.9265289306640625	-0.508514404296875	1.9925111342381556
160.0	340.0	-2.2329559326171875	-1.789215087890625	2.8613603107168712
160.0	360.0	-1.90863037109375	-2.316192626953125	3.001269427861065
160.0	380.0	1.624969482421875	-3.837127685546875	4.1670222814370375
160.0	400.0	1.6235198974609375	-4.030517578125	4.345214471694831
160.0	420.0	1.4373626708984375	-4.007598876953125	4.257565056020664
160.0	440.0	1.2884674072265625	-4.047943115234375	4.248057405880777
160.0	460.0	1.09954833984375	-3.868194580078125	4.021434552619119
160.0	480.0	1.0179595947265625	-3.744842529296875	3.880732831016132
160.0	500.0	0.814605712890625	-3.755523681640625	3.8428557858495807
160.0	520.0	0.6246795654296875	-3.81378173828125	3.864602917081259
160.0	540.0	0.347503662109375	-3.72552490234375	3.7416967532341308
160.0	560.0	0.067840576171875	-3.40533447265625	3.406010160647844
160.0	580.0	0.5917816162109375	-1.17279052734375	1.3136373557083632
160.0	600.0	1.0401458740234375	-1.37860107421875	1.7269754952184677
160.0	620.0	1.1637115478515625	-1.37615966796875	1.8022319490972685
160.0	640.0	1.238372802734375	-1.33306884765625	1.8195163508866177
160.0	660.0	1.06927490234375	-1.434326171875	1.7890333658453181
160.0	680.0	0.841064453125	-1.51983642578125	1.7370354560117591
160.0	700.0	0.7084197998046875	-0.6204833984375	0.9417315225115186
160.0	720.0	1.234619140625	-0.54034423828125	1.3476855413045574
160.0	740.0	1.7491912841796875	-1.21990966796875	2.1325688140488714
160.0	760.0	0.8465576171875	-2.60101318359375	2.7353115691720884
160.0	780.0	0.7679901123046875	-2.612060546875	2.7226217352285076
160.0	800.0	0.7582855224609375	-2.6185302734375	2.7261140340203167
180.0	0.0	1.2533111572265625	1.1312108039855957	1.688320686327785
180.0	20.0	0.984619140625	1.2737846374511719	1.6099696129715388
180.0	40.0	0.9037017822265625	1.337677001953125	1.6143285516752053
180.0	60.0	0.7601470947265625	1.4663619995117188	1.651678273524611
180.0	80.0	0.552154541015625	1.7215652465820312	1.8079440078175057
180.0	100.0	0.8562164306640625	1.7980804443359375	1.991532038517691
180.0	120.0	2.017791748046875	0.8837890625	2.2028542043178194
180.0	140.0	2.336395263671875	0.4116973876953125	2.3723906860261263
180.0	160.0	2.0835723876953125	0.1165771484375	2.0868311206957224
180.0	180.0	1.5635528564453125	-0.174072265625	1.5732128554515807
180.0	200.0	1.897979736328125	-0.4634552001953125	1.9537445590711842
180.0	220.0	2.0217742919921875	-0.51312255859375	2.0858729702209353
180.0	240.0	1.011566162109375	0.03289794921875	1.012100970944841
180.0	260.0	-0.8837738037109375	0.051788330078125	0.8852898775305067
180.0	280.0	-2.536773681640625	0.086669921875	2.538253806699076
180.0	300.0	-2.7151031494140625	-0.3212890625	2.7340467760519918
180.0	320.0	-3.206573486328125	-0.98675537109375	3.354966420935517
180.0	340.0	-3.761383056640625	-2.16619873046875	4.340555199357289
180.0	360.0	-2.420135498046875	-2.255279541015625	3.3080721934429187
180.0	380.0	1.1038818359375	-3.896820068359375	4.050155768965079
180.0	400.0	1.12921142578125	-4.137786865234375	4.289102305403898
180.0	420.0	0.942596435546875	-4.123321533203125	4.229688937319415
180.0	440.0	0.93011474609375	-4.15399169921875	4.256848655763947
180.0	460.0	0.876068115234375	-3.932373046875	4.028778117782026
180.0	480.0	0.7885284423828125	-3.843414306640625	3.9234692093779073
180.0	500.0	0.7315216064453125	-3.922882080078125	3.9905046892460114
180.0	520.0	0.64520263671875	-4.0040283203125	4.055678640165338
180.0	540.0	0.4361724853515625	-4.06732177734375	4.090642110651149
180.0	560.0	0.15234375	-3.87872314453125	3.88171377745532
180.0	580.0	-0.3422698974609375	-1.9483642578125	1.978199171931172
180.0	600.0	0.053253173828125	-1.669677734375	1.6705267544072444
180.0	620.0	0.246551513671875	-1.73162841796875	1.749092515223494
180.0	640.0	0.27960205078125	-1.694091796875	1.7170102862360048
180.0	660.0	0.322784423828125	-1.67987060546875	1.710600782001458
180.0	680.0	0.2162017822265625	-2.07562255859375	2.0868522267715095
180.0	700.0	0.330535888671875	-1.07720947265625	1.126780467385046
180.0	720.0	1.024169921875	-0.8402099609375	1.3247176330569617
180.0	740.0	1.79534912109375	-0.99127197265625	2.0508287569628805
180.0	760.0	1.0028076171875	-2.4951171875	2.689095181738122
180.0	780.0	0.9172515869140625	-2.51043701171875	2.6727597092712494
180.0	800.0	0.833892822265625	-2.525146484375	2.659274714386904
200.0	0.0	0.7445068359375	1.2995433807373047	1.4976993781049022
200.0	20.0	0.512451171875	1.4367561340332031	1.5254095817969993
200.0	40.0	0.4248809814453125	1.4988937377929688	1.5579493847968582
200.0	60.0	0.3187103271484375	1.5650177001953125	1.5971401549506197
200.0	80.0	0.1764984130859375	1.8352279663085938	1.8436955763202967
200.0	100.0	0.8797149658203125	1.6494827270507812	1.869409448977702
200.0	120.0	2.8681793212890625	0.6842269897460938	2.948663967387126
200.0	140.0	2.4737701416015625	0.3226470947265625	2.4947224016340788
200.0	160.0	1.5699462890625	-0.00701904296875	1.5699619796368676
200.0	180.0	1.3146820068359375	-0.2081298828125	1.3310547799462324
200.0	200.0	1.5909423828125	-0.500885009765625	1.667927893656385
200.0	220.0	1.6439666748046875	-0.5972747802734375	1.7491036535949103
200.0	240.0	0.9070587158203125	-0.0857696533203125	0.9111047949474753
200.0	260.0	-0.240447998046875	0.00860595703125	0.24060195814077184
200.0	280.0	-1.65594482421875	-0.29766845703125	1.6824861875118713
200.0	300.0	-2.0164947509765625	-0.829437255859375	2.180416758815516
200.0	320.0	-2.319183349609375	-1.34368896484375	2.6803192801135145
200.0	340.0	-2.2048492431640625	-2.306182861328125	3.1905860864368973
200.0	360.0	-1.1427459716796875	-2.3516845703125	2.614629739377268
200.0	380.0	0.801849365234375	-3.80584716796875	3.889400348442228
200.0	400.0	0.82647705078125	-4.051513671875	4.134951916148254
200.0	420.0	0.883941650390625	-4.054931640625	4.150159448917241
200.0	440.0	0.90631103515625	-4.030487060546875	4.131128857549929
200.0	460.0	0.841796875	-3.80804443359375	3.8999774854457954
200.0	480.0	0.761077880859375	-3.692169189453125	3.769794804001982
200.0	500.0	0.7285919189453125	-3.819427490234375	3.8882994403094098
200.0	520.0	0.6135406494140625	-3.92803955078125	3.9756668423027093
200.0	540.0	0.371795654296875	-4.03448486328125	4.051579953622977
200.0	560.0	0.1287689208984375	-4.07257080078125	4.0746060376882305
200.0	580.0	-0.1918182373046875	-3.10174560546875	3.1076711597605335
200.0	600.0	-0.087677001953125	-1.8951416015625	1.8971686658397997
200.0	620.0	0.1214447021484375	-2.0057373046875	2.0094105979353745
200.0	640.0	0.1950225830078125	-1.97406005859375	1.983670064002126
200.0	660.0	0.2429656982421875	-1.9337158203125	1.9489200097102903
200.0	680.0	0.1420135498046875	-2.57098388671875	2.5749031038265455
200.0	700.0	0.1978302001953125	-2.0770263671875	2.086426446846718
200.0	720.0	0.731964111328125	-1.6015625	1.7609014457597056
200.0	740.0	1.5540618896484375	-1.3524169921875	2.060131082629248
200.0	760.0	1.079864501953125	-2.43121337890625	2.660245446636685
200.0	780.0	1.084381103515625	-2.42620849609375	2.6575120026406767
200.0	800.0	0.921844482421875	-2.45697021484375	2.6242141464447974
220.0	0.0	0.2554779052734375	1.4870786666870117	1.5088644475228794
220.0	20.0	0.0219573974609375	1.610982894897461	1.6111325255718294
220.0	40.0	-0.0859222412109375	1.6793670654296875	1.6815636687276014
220.0	60.0	-0.14996337890625	1.7394943237304688	1.7459465963492413
220.0	80.0	-0.1451263427734375	1.847808837890625	1.853499165565902
220.0	100.0	1.291961669921875	1.4468231201171875	1.9397067039769063
220.0	120.0	2.7373809814453125	0.656158447265625	2.814924252177408
220.0	140.0	1.7213134765625	0.21417236328125	1.7345863731129552
220.0	160.0	1.3252105712890625	-0.0493011474609375	1.3261273171898875
220.0	180.0	1.2346038818359375	-0.217681884765625	1.2536475373881928
220.0	200.0	1.345306396484375	-0.562957763671875	1.4583452074526844
220.0	220.0	1.3660125732421875	-0.767822265625	1.5670167139648672
220.0	240.0	0.80084228515625	-0.3719940185546875	0.883022035701686
220.0	260.0	-0.3642425537109375	-0.17919921875	0.40593718471516693
220.0	280.0	-1.811279296875	-0.855926513671875	2.003332944893206
220.0	300.0	-2.0479583740234375	-1.39385986328125	2.4772926391928642
220.0	320.0	-2.3217315673828125	-1.7886962890625	2.9308483218153425
220.0	340.0	-1.72808837890625	-2.49835205078125	3.0377709615693065
220.0	360.0	-0.4993743896484375	-2.617431640625	2.6646431607968877
220.0	380.0	0.6194915771484375	-3.753204345703125	3.8039864188457195
220.0	400.0	0.548797607421875	-3.875	3.9136688431588045
220.0	420.0	0.6861114501953125	-3.8311767578125	3.892128501436176
220.0	440.0	0.7032928466796875	-3.665863037109375	3.732716522190721
220.0	460.0	0.7085418701171875	-3.499847412109375	3.570849127274611
220.0	480.0	0.6342010498046875	-3.3712158203125	3.430350868161834
220.0	500.0	0.490814208984375	-3.492767333984375	3.5270840983862684
220.0	520.0	0.3575897216796875	-3.63433837890625	3.6518879858837217
220.0	540.0	0.055206298828125	-3.80816650390625	3.808566640732948
220.0	560.0	-0.426300048828125	-3.86322021484375	3.8866698033159763
220.0	580.0	-0.109222412109375	-3.323486328125	3.3252805759124726
220.0	600.0	0.0456085205078125	-2.25665283203125	2.257113674908194
220.0	620.0	0.190643310546875	-2.36944580078125	2.377102916302988
220.0	640.0	0.219482421875	-2.369140625	2.3792855722963364
220.0	660.0	0.2633209228515625	-2.3380126953125	2.352794353923398
220.0	680.0	0.239501953125	-2.98590087890625	2.995490818581123
220.0	700.0	0.2467498779296875	-2.755615234375	2.7666407107136086
220.0	720.0	0.3415985107421875	-2.48291015625	2.506298542981398
220.0	740.0	0.8694610595703125	-2.68829345703125	2.825399838116043
220.0	760.0	0.820068359375	-2.3963623046875	2.5327977434795677
220.0	780.0	1.0269622802734375	-2.31890869140625	2.5361366375224867
220.0	800.0	1.044921875	-2.24530029296875	2.4765369228943612
240.0	0.0	0.1337432861328125	1.494931697845459	1.5009024111542728
240.0	20.0	-0.0448455810546875	1.5656795501708984	1.5663216719318798
240.0	40.0	-0.1613922119140625	1.6349105834960938	1.6428572859789288
240.0	60.0	-0.362579345703125	1.743621826171875	1.7809213499291456
240.0	80.0	0.1907958984375	1.5635986328125	1.5751964193057615
240.0	100.0	2.3217926025390625	1.3116836547851562	2.6666898768765104
240.0	120.0	1.7470703125	0.5476150512695312	1.8308841910934124
240.0	140.0	1.209014892578125	0.153228759765625	1.2186862037846358
240.0	160.0	0.9854583740234375	-0.1555633544921875	0.9976613474490125
240.0	180.0	1.058807373046875	-0.2796478271484375	1.0951145878159356
240.0	200.0	1.134246826171875	-0.587249755859375	1.2772541401138096
240.0	220.0	1.085968017578125	-0.8876953125	1.4026152369901859
240.0	240.0	0.661590576171875	-0.7932891845703125	1.0329616744273065
240.0	260.0	-0.2287445068359375	-0.820831298828125	0.852108015772345
240.0	280.0	-1.3137969970703125	-1.645904541015625	2.1059592369385562
240.0	300.0	-1.293701171875	-1.823638916015625	2.2359162815538047
240.0	320.0	-1.37371826171875	-2.0101318359375	2.434693381193831
240.0	340.0	-1.0978851318359375	-2.3612060546875	2.6039673184199765
240.0	360.0	-0.425933837890625	-2.473419189453125	2.5098251176158053
240.0	380.0	-0.055816650390625	-3.35565185546875	3.356116039944342
240.0	400.0	-0.0786285400390625	-3.427825927734375	3.42872761212621
240.0	420.0	0.2666778564453125	-3.337493896484375	3.3481312083293155
240.0	440.0	0.361572265625	-3.119232177734375	3.140118450294945
240.0	460.0	0.5056304931640625	-3.0758056640625	3.1170888146949376
240.0	480.0	0.5730133056640625	-3.199005126953125	3.2499196991218775
240.0	500.0	0.4366302490234375	-3.294219970703125	3.3230304226325655
240.0	520.0	0.3422698974609375	-3.4212646484375	3.4383426934143855
240.0	540.0	0.05389404296875	-3.6280517578125	3.628452028790499
240.0	560.0	-0.4609222412109375	-3.697021484375	3.725643188547884
240.0	580.0	-0.081512451171875	-3.27166748046875	3.272682750046632
240.0	600.0	-0.1411895751953125	-2.98675537109375	2.9900906579736337
240.0	620.0	-0.0807952880859375	-3.04998779296875	3.0510577536053423
240.0	640.0	-0.07977294921875	-3.0555419921875	3.056583155984508
240.0	660.0	-0.1262359619140625	-3.04327392578125	3.045890954289137
240.0	680.0	0.2551727294921875	-3.4525146484375	3.461931616822032
240.0	700.0	0.2357330322265625	-3.4334716796875	3.441554567008757
240.0	720.0	0.2832183837890625	-3.3243408203125	3.336383452559384
240.0	740.0	0.5453948974609375	-3.59442138671875	3.635563326291755
240.0	760.0	0.8292083740234375	-3.85003662109375	3.9383205191189776
240.0	780.0	1.1601104736328125	-3.49169921875	3.6793776301505
240.0	800.0	1.570159912109375	-3.12200927734375	3.4946164421028763
260.0	0.0	-0.390350341796875	1.654660701751709	1.7000810060883556
260.0	20.0	-0.588470458984375	1.7769908905029297	1.8718958587559502
260.0	40.0	-0.59393310546875	1.7632560729980469	1.8605989661225353
260.0	60.0	-0.551513671875	1.7945327758789062	1.877369226862073
260.0	80.0	0.494476318359375	1.5173416137695312	1.5958798207556129
260.0	100.0	1.46136474609375	1.1849212646484375	1.88138920070827
260.0	120.0	0.93829345703125	0.5205078125	1.0729972014787315
260.0	140.0	0.80859375	0.1642608642578125	0.8251093770317884
260.0	160.0	0.7677001953125	-0.190032958984375	0.7908704795244338
260.0	180.0	0.894775390625	-0.403656005859375	0.9816115172177153
260.0	200.0	0.9559326171875	-0.62548828125	1.1423846806500964
260.0	220.0	0.8104248046875	-0.9139556884765625	1.221516829418015
260.0	240.0	0.65960693359375	-1.131256103515625	1.3095120001688814
260.0	260.0	0.246978759765625	-1.2364501953125	1.2608757247499398
260.0	280.0	-0.097625732421875	-1.298095703125	1.301761590346902
260.0	300.0	-0.212249755859375	-1.5721435546875	1.5864064155845476
260.0	320.0	-0.415802001953125	-1.747161865234375	1.795958208911746
260.0	340.0	-0.4730224609375	-1.9620361328125	2.018250736408437
260.0	360.0	-0.390594482421875	-2.323516845703125	2.356118541577357
260.0	380.0	-0.289520263671875	-2.927215576171875	2.9414984297904825
260.0	400.0	-0.37646484375	-3.025360107421875	3.048693090187894
260.0	420.0	-0.0042724609375	-3.0267333984375	3.0267364138853385
260.0	440.0	0.081268310546875	-2.947418212890625	2.9485383938450775
260.0	460.0	0.23846435546875	-2.93359375	2.9432698719057666
260.0	480.0	0.43267822265625	-3.037445068359375	3.068107395066486
260.0	500.0	0.3228759765625	-3.106475830078125	3.1232100440253396
260.0	520.0	0.318115234375	-3.1746826171875	3.1905809850580407
260.0	540.0	0.0372314453125	-3.41033935546875	3.4105425814639916
260.0	560.0	-0.464599609375	-3.48382568359375	3.5146684325408084
260.0	580.0	-0.2860107421875	-3.20697021484375	3.21969875975092
260.0	600.0	-0.489166259765625	-3.1605224609375	3.1981535072262437
260.0	620.0	-0.447296142578125	-3.21197509765625	3.242970531338382
260.0	640.0	-0.47027587890625	-3.2469482421875	3.280827988439129
260.0	660.0	-0.41595458984375	-3.22894287109375	3.2556244079437713
260.0	680.0	-0.005615234375	-3.42779541015625	3.427800009444154
260.0	700.0	0.155029296875	-3.78973388671875	3.7929035072136967
260.0	720.0	0.229095458984375	-3.8046875	3.8115786364685578
260.0	740.0	0.3271484375	-4.0291748046875	4.0424343787979105
260.0	760.0	0.57391357421875	-4.41705322265625	4.454181851075515
260.0	780.0	0.8155517578125	-4.22662353515625	4.3045872249970465
260.0	800.0	1.064361572265625	-4.1015625	4.237414364671221
280.0	0.0	-0.518585205078125	1.7025341987609863	1.779762150647281
280.0	20.0	-0.680328369140625	1.8282470703125	1.9507265415643942
280.0	40.0	-0.619293212890625	1.7570457458496094	1.8629905626547343
280.0	60.0	-0.308135986328125	1.7811813354492188	1.807637888467452
280.0	80.0	1.311614990234375	1.4404449462890625	1.9481312907238104
280.0	100.0	0.937774658203125	1.04095458984375	1.4010737909491982
280.0	120.0	0.3853759765625	0.577911376953125	0.6946194662715388
280.0	140.0	0.359222412109375	0.2548065185546875	0.44041696522686086
280.0	160.0	0.39520263671875	-0.2574462890625	0.4716605938824067
280.0	180.0	0.59100341796875	-0.64776611328125	0.8768614357846068
280.0	200.0	0.70013427734375	-0.9493408203125	1.1795914544550012
280.0	220.0	0.706878662109375	-1.19207763671875	1.3859027869625271
280.0	240.0	0.626373291015625	-1.4306182861328125	1.5617337097966897
280.0	260.0	0.515533447265625	-1.648040771484375	1.7267927263352696
280.0	280.0	0.37841796875	-1.919464111328125	1.9564106505919314
280.0	300.0	0.15716552734375	-2.00927734375	2.0154147084638177
280.0	320.0	-0.03680419921875	-2.157928466796875	2.1582422980037355
280.0	340.0	-0.108673095703125	-2.25543212890625	2.258048699614842
280.0	360.0	-0.2510986328125	-2.411041259765625	2.4240813682078657
280.0	380.0	-0.3570556640625	-2.631378173828125	2.6554923914291586
280.0	400.0	-0.437469482421875	-2.813018798828125	2.8468323292057245
280.0	420.0	-0.536163330078125	-2.99267578125	3.0403255497069326
280.0	440.0	-0.700958251953125	-3.013763427734375	3.0942062745283208
280.0	460.0	-0.7813720703125	-3.006378173828125	3.1062601366167923
280.0	480.0	-0.728973388671875	-3.022705078125	3.1093645959768725
280.0	500.0	-0.832550048828125	-3.117218017578125	3.226482256718206
280.0	520.0	-0.618621826171875	-3.13848876953125	3.1988755399811986
280.0	540.0	-0.573394775390625	-3.2469482421875	3.29718887173449
280.0	560.0	-0.596466064453125	-3.27447509765625	3.3283567914535706
280.0	580.0	-0.339324951171875	-3.1806640625	3.198713069496356
280.0	600.0	-0.7049560546875	-3.12054443359375	3.199181239172533
280.0	620.0	-0.780364990234375	-3.14984130859375	3.245068533530083
280.0	640.0	-0.891021728515625	-3.228759765625	3.3494491106457756
280.0	660.0	-0.8564453125	-3.2103271484375	3.322604245663042
280.0	680.0	-0.45550537109375	-3.3587646484375	3.3895110424202395
280.0	700.0	-0.07110595703125	-4.16131591796875	4.161923380633698
280.0	720.0	-0.025115966796875	-4.123046875	4.123123372546037
280.0	740.0	0.095428466796875	-4.32403564453125	4.32508853637148
280.0	760.0	0.256683349609375	-4.65765380859375	4.664721357452613
280.0	780.0	0.521087646484375	-4.64447021484375	4.673610586248
280.0	800.0	0.91845703125	-4.601318359375	4.692088443600995
300.0	0.0	0.272613525390625	1.3476157188415527	1.3749131826754517
300.0	20.0	0.125244140625	1.4801864624023438	1.485475700992803
300.0	40.0	0.062286376953125	1.4908294677734375	1.492130052889351
300.0	60.0	0.26544189453125	1.6725921630859375	1.693524119517887
300.0	80.0	1.03509521484375	1.3830642700195312	1.7275094439096672
300.0	100.0	0.4959716796875	1.0299835205078125	1.1431771339428145
300.0	120.0	0.278839111328125	0.606201171875	0.6672564055810044
300.0	140.0	0.16131591796875	0.3004150390625	0.34098683418135645
300.0	160.0	0.00482177734375	-0.331939697265625	0.33197471614197893
300.0	180.0	0.12579345703125	-0.962188720703125	0.9703767969609481
300.0	200.0	0.357757568359375	-1.365966796875	1.4120395773077186
300.0	220.0	0.537017822265625	-1.492279052734375	1.5859649783840493
300.0	240.0	0.646514892578125	-1.679901123046875	1.8000136914866665
300.0	260.0	0.667938232421875	-1.864501953125	1.980532508073977
300.0	280.0	0.5584716796875	-2.017578125	2.0934450333102834
300.0	300.0	0.3175048828125	-2.093780517578125	2.1177172158717275
300.0	320.0	0.099822998046875	-2.17315673828125	2.1754481929193963
300.0	340.0	0.004364013671875	-2.2349853515625	2.234989612126705
300.0	360.0	-0.171844482421875	-2.354034423828125	2.3602984122154247
300.0	380.0	-0.344329833984375	-2.513397216796875	2.536873785582165
300.0	400.0	-0.486602783203125	-2.697784423828125	2.7413177608717083
300.0	420.0	-0.637664794921875	-2.902191162109375	2.9714188415820013
300.0	440.0	-0.81219482421875	-2.9403076171875	3.050421170294122
300.0	460.0	-0.92901611328125	-2.937103271484375	3.0805269948663683
300.0	480.0	-1.005645751953125	-2.952117919921875	3.118705435199872
300.0	500.0	-1.13983154296875	-3.00384521484375	3.2128339547953946
300.0	520.0	-0.957275390625	-3.05712890625	3.2035001674614545
300.0	540.0	-0.8797607421875	-3.15008544921875	3.270629496117528
300.0	560.0	-0.9571533203125	-3.16241455078125	3.3040896279577856
300.0	580.0	-0.54254150390625	-3.38946533203125	3.4326122007157416
300.0	600.0	-1.112396240234375	-3.1148681640625	3.3075412430954905
300.0	620.0	-1.27191162109375	-3.10479736328125	3.35522366451352
300.0	640.0	-1.35711669921875	-3.1990966796875	3.475051841524955
300.0	660.0	-1.274169921875	-3.16961669921875	3.416135098291241
300.0	680.0	-0.67498779296875	-3.271240234375	3.340152869503225
300.0	700.0	-0.32598876953125	-4.271484375	4.283905629647978
300.0	720.0	-0.226287841796875	-4.18939208984375	4.1954990489559725
300.0	740.0	-0.143951416015625	-4.37933349609375	4.381698743658857
300.0	760.0	-0.01220703125	-4.7457275390625	4.745743238590574
300.0	780.0	0.285491943359375	-4.89996337890625	4.908273297641999
300.0	800.0	0.7100830078125	-5.05352783203125	5.103171702686332
320.0	0.0	0.295867919921875	1.4279751777648926	1.4583041295805117
320.0	20.0	0.176788330078125	1.561300277709961	1.5712774009795385
320.0	40.0	0.13458251953125	1.5331840515136719	1.5390795269833384
320.0	60.0	0.48675537109375	1.7409896850585938	1.80775437346146
320.0	80.0	0.754913330078125	1.2770919799804688	1.4835289216122745
320.0	100.0	0.168853759765625	1.0038681030273438	1.0179699211974316
320.0	120.0	0.088775634765625	0.5483627319335938	0.5555022944162463
320.0	140.0	-0.098236083984375	0.2286834716796875	0.2488904546503534
320.0	160.0	-0.139984130859375	-0.5341796875	0.5522168916558532
320.0	180.0	-0.002777099609375	-1.1357879638671875	1.135791358986241
320.0	200.0	0.1253662109375	-1.57257080078125	1.5775600179754201
320.0	220.0	0.290252685546875	-1.8435211181640625	1.8662306220250615
320.0	240.0	0.43035888671875	-1.9471435546875	1.9941356006899018
320.0	260.0	0.57958984375	-1.977935791015625	2.0611051356878316
320.0	280.0	0.584228515625	-2.023101806640625	2.1057691892754895
320.0	300.0	0.4300537109375	-2.05767822265625	2.10213840226682
320.0	320.0	0.272216796875	-2.10284423828125	2.1203905005855725
320.0	340.0	0.127044677734375	-2.162200927734375	2.1659301009118517
320.0	360.0	-0.07464599609375	-2.27667236328125	2.2778957558372728
320.0	380.0	-0.302886962890625	-2.4246826171875	2.4435274310677038
320.0	400.0	-0.504486083984375	-2.589324951171875	2.6380124927102075
320.0	420.0	-0.666534423828125	-2.795654296875	2.8740130629110823
320.0	440.0	-0.834747314453125	-2.8446044921875	2.964553557613694
320.0	460.0	-0.9454345703125	-2.84967041015625	3.002410360570665
320.0	480.0	-1.013031005859375	-2.87298583984375	3.046355109762346
320.0	500.0	-1.15484619140625	-2.823944091796875	3.0509555813547986
320.0	520.0	-1.11273193359375	-2.8494873046875	3.059044010081339
320.0	540.0	-1.1693115234375	-2.933349609375	3.1578203510751197
320.0	560.0	-1.3001708984375	-2.93267822265625	3.2079660102292227
320.0	580.0	-1.161956787109375	-3.09661865234375	3.3074447316852877
320.0	600.0	-1.8616943359375	-2.873046875	3.423492974493892
320.0	620.0	-1.7552490234375	-2.8538818359375	3.3504538002742694
320.0	640.0	-1.80859375	-2.9713134765625	3.4784644785509875
320.0	660.0	-1.58453369140625	-2.93212890625	3.332885677917612
320.0	680.0	-0.93890380859375	-3.064697265625	3.2052940101839646
320.0	700.0	-0.3822021484375	-4.1695556640625	4.187036292890942
320.0	720.0	-0.254791259765625	-4.0953369140625	4.103255174338529
320.0	740.0	-0.244873046875	-4.31683349609375	4.323773148776753
320.0	760.0	-0.1168212890625	-4.69671630859375	4.698168930231088
320.0	780.0	0.11737060546875	-4.98828125	4.9896618811428155
320.0	800.0	0.284393310546875	-5.2955322265625	5.303163312367987
340.0	0.0	0.53448486328125	1.9191093444824219	1.9921482738883989
340.0	20.0	0.469940185546875	1.9567203521728516	2.0123613777349436
340.0	40.0	0.490997314453125	1.7266349792480469	1.7950896117918693
340.0	60.0	0.567291259765625	1.7377243041992188	1.8279784273374586
340.0	80.0	0.2286376953125	1.2209854125976562	1.2422079429363186
340.0	100.0	-0.14801025390625	1.0123748779296875	1.02313729710364
340.0	120.0	-0.117645263671875	0.5031890869140625	0.5167588076209567
340.0	140.0	-0.4527587890625	0.028839111328125	0.4536763333209452
340.0	160.0	-0.3604736328125	-0.8607025146484375	0.9331398923393989
340.0	180.0	-0.154876708984375	-1.2292327880859375	1.2389511864037897
340.0	200.0	-0.023895263671875	-1.650360107421875	1.6505330859438994
340.0	220.0	0.172332763671875	-1.9906158447265625	1.9980615662965024
340.0	240.0	0.414581298828125	-2.0343017578125	2.0761168789779254
340.0	260.0	0.561065673828125	-2.02349853515625	2.0998430922637286
340.0	280.0	0.6005859375	-1.990234375	2.0788786245845126
340.0	300.0	0.43548583984375	-1.99810791015625	2.0450142144575407
340.0	320.0	0.266021728515625	-2.05072021484375	2.0679025508014726
340.0	340.0	0.12115478515625	-2.108795166015625	2.1122725994002582
340.0	360.0	-0.068695068359375	-2.195159912109375	2.196234516655482
340.0	380.0	-0.308319091796875	-2.322235107421875	2.3426131896899105
340.0	400.0	-0.48736572265625	-2.453460693359375	2.5013985531057847
340.0	420.0	-0.824371337890625	-2.5535888671875	2.6833568911644083
340.0	440.0	-1.049957275390625	-2.577606201171875	2.783247026130704
340.0	460.0	-1.162078857421875	-2.6224365234375	2.868379436254188
340.0	480.0	-1.236572265625	-2.6392822265625	2.914604885668322
340.0	500.0	-1.28887939453125	-2.659423828125	2.9552910501753074
340.0	520.0	-1.260528564453125	-2.71417236328125	2.9926015236583003
340.0	540.0	-1.423797607421875	-2.73406982421875	3.082586159477753
340.0	560.0	-1.584197998046875	-2.7244873046875	3.151589181733413
340.0	580.0	-1.749267578125	-2.75732421875	3.265390314676731
340.0	600.0	-2.308441162109375	-2.49700927734375	3.400581704659019
340.0	620.0	-1.91583251953125	-2.4471435546875	3.107881242927733
340.0	640.0	-1.721649169921875	-2.56524658203125	3.0894280847619178
340.0	660.0	-1.480682373046875	-2.53607177734375	2.9366784552775287
340.0	680.0	-0.790069580078125	-2.7010498046875	2.814228133745949
340.0	700.0	-0.5550537109375	-3.8463134765625	3.8861564536199253
340.0	720.0	-0.522552490234375	-3.92877197265625	3.9633710800503437
340.0	740.0	-0.518798828125	-4.188232421875	4.220242059847847
340.0	760.0	-0.391082763671875	-4.52679443359375	4.543656409991472
340.0	780.0	-0.151123046875	-4.9554443359375	4.95774815232398
340.0	800.0	0.117095947265625	-5.26275634765625	5.264058874638675
360.0	0.0	0.699798583984375	2.153439521789551	2.2642923468827396
360.0	20.0	0.642852783203125	2.071268081665039	2.168734923174424
360.0	40.0	0.5908203125	1.8122177124023438	1.9060959259196222
360.0	60.0	0.190216064453125	1.6894607543945312	1.7001352275084984
360.0	80.0	-0.349273681640625	1.1826324462890625	1.2331308153243308
360.0	100.0	-0.573028564453125	0.9862060546875	1.140598140442765
360.0	120.0	-0.490692138671875	0.36574554443359375	0.6120037403704364
360.0	140.0	-0.820953369140625	-0.211700439453125	0.8478098314881642
360.0	160.0	-0.565643310546875	-1.0165557861328125	1.1633305725745064
360.0	180.0	-0.39019775390625	-1.3254852294921875	1.381725508469551
360.0	200.0	-0.23077392578125	-1.68292236328125	1.6986713294962736
360.0	220.0	0.0269775390625	-2.1711578369140625	2.171325434016564
360.0	240.0	0.253082275390625	-2.30169677734375	2.3155687623025796
360.0	260.0	0.371063232421875	-2.216033935546875	2.246885472370753
360.0	280.0	0.5672607421875	-2.0025634765625	2.081356583406409
360.0	300.0	0.427215576171875	-1.81585693359375	1.8654354858328293
360.0	320.0	0.260894775390625	-1.845611572265625	1.8639603427935147
360.0	340.0	0.17718505859375	-1.903045654296875	1.9112763555611447
360.0	360.0	0.004486083984375	-1.930023193359375	1.93002840700717
360.0	380.0	-0.279296875	-2.066925048828125	2.085709927544555
360.0	400.0	-0.5181884765625	-2.276519775390625	2.3347508614382706
360.0	420.0	-0.9488525390625	-2.17486572265625	2.372838395776342
360.0	440.0	-1.203857421875	-2.081085205078125	2.404202221735639
360.0	460.0	-1.3135986328125	-2.16473388671875	2.5321165392681544
360.0	480.0	-1.4066162109375	-2.217529296875	2.626024628096831
360.0	500.0	-1.467742919921875	-2.478546142578125	2.880531246119315
360.0	520.0	-1.48541259765625	-2.536865234375	2.9397509762999334
360.0	540.0	-1.65704345703125	-2.548828125	3.040118061733967
360.0	560.0	-1.829437255859375	-2.515869140625	3.1106973825615785
360.0	580.0	-2.081085205078125	-2.40740966796875	3.1822220130318484
360.0	600.0	-2.6778564453125	-2.09722900390625	3.401365113675287
360.0	620.0	-1.965728759765625	-1.80474853515625	2.668558942972467
360.0	640.0	-1.4952392578125	-1.90472412109375	2.421510771311999
360.0	660.0	-1.055389404296875	-1.89166259765625	2.166156545144811
360.0	680.0	-0.51702880859375	-2.059814453125	2.123712402896992
360.0	700.0	-0.544464111328125	-3.5205078125	3.562361074680367
360.0	720.0	-0.586517333984375	-3.73748779296875	3.783228460674105
360.0	740.0	-0.5689697265625	-4.01116943359375	4.051321608406497
360.0	760.0	-0.559356689453125	-3.94854736328125	3.987970183703894
360.0	780.0	-0.415771484375	-4.05145263671875	4.07273058215182
360.0	800.0	-1.167388916015625	-3.23382568359375	3.4380845587487694
380.0	0.0	0.585205078125	2.1766462326049805	2.2539418371769804
380.0	20.0	0.493438720703125	2.083942413330078	2.141564323844868
380.0	40.0	0.360992431640625	1.8906669616699219	1.9248213152529212
380.0	60.0	-0.543182373046875	1.603729248046875	1.6932201839778043
380.0	80.0	-0.853912353515625	1.1459426879882812	1.4291084464239938
380.0	100.0	-1.09149169921875	0.8743438720703125	1.3985103989925642
380.0	120.0	-0.90155029296875	0.25618743896484375	0.9372432633182297
380.0	140.0	-1.051177978515625	-0.362335205078125	1.1118731687360761
380.0	160.0	-0.82769775390625	-1.0684051513671875	1.3515077281648795
380.0	180.0	-0.559478759765625	-1.427032470703125	1.532787707110788
380.0	200.0	-0.388214111328125	-1.79339599609375	1.8349330764470348
380.0	220.0	-0.12445068359375	-2.405487060546875	2.4087042099654736
380.0	240.0	0.015106201171875	-2.66107177734375	2.6611146539541037
380.0	260.0	0.08819580078125	-2.50091552734375	2.5024701744845057
380.0	280.0	0.287139892578125	-1.969970703125	1.9907872535960702
380.0	300.0	0.092803955078125	-1.56829833984375	1.5710417743761
380.0	320.0	-0.00457763671875	-1.605865478515625	1.6058720029461084
380.0	340.0	0.015899658203125	-1.645172119140625	1.6452489479494072
380.0	360.0	-0.0460205078125	-1.686279296875	1.686907156368887
380.0	380.0	-0.36865234375	-1.875152587890625	1.9110472988456555
380.0	400.0	-0.589752197265625	-2.132659912109375	2.2127010541186984
380.0	420.0	-0.980712890625	-1.982330322265625	2.2116580387600115
380.0	440.0	-1.220794677734375	-1.875946044921875	2.2381941847486337
380.0	460.0	-1.320770263671875	-1.927276611328125	2.336413753163659
380.0	480.0	-1.430389404296875	-1.998779296875	2.4578715437428555
380.0	500.0	-1.534515380859375	-2.09619140625	2.597836766567589
380.0	520.0	-1.60260009765625	-2.2366943359375	2.751568393738872
380.0	540.0	-1.805755615234375	-2.25018310546875	2.885147717204002
380.0	560.0	-1.95172119140625	-2.1923828125	2.9352611477566426
380.0	580.0	-2.127166748046875	-2.1490478515625	3.0237799262349956
380.0	600.0	-2.276580810546875	-1.2506103515625	2.5974692372356496
380.0	620.0	-1.33868408203125	-1.0384521484375	1.6942425847789064
380.0	640.0	-0.6317138671875	-1.1285400390625	1.2933155182569238
380.0	660.0	-0.283599853515625	-1.13330078125	1.1682463514584347
380.0	680.0	-0.045745849609375	-1.2852783203125	1.2860921597699773
380.0	700.0	-0.4967041015625	-3.22637939453125	3.264389523626867
380.0	720.0	-0.50634765625	-3.4876708984375	3.5242355546696515
380.0	740.0	-0.33575439453125	-3.67962646484375	3.694912980602596
380.0	760.0	-0.6773681640625	-2.77276611328125	2.854305440671375
380.0	780.0	-2.387451171875	-1.86810302734375	3.031457078511618
380.0	800.0	-4.22674560546875	-1.18914794921875	4.390837193347135
400.0	0.0	-0.52581787109375	2.140079975128174	2.203730186185725
400.0	20.0	-0.65789794921875	2.068246841430664	2.1703628057709974
400.0	40.0	-0.871795654296875	1.9365119934082031	2.1237011003116066
400.0	60.0	-1.018524169921875	1.4859161376953125	1.801482237763781
400.0	80.0	-1.14306640625	1.1396484375	1.6141249549503538
400.0	100.0	-1.3067626953125	0.8009719848632812	1.5327050800451514
400.0	120.0	-1.219085693359375	0.22629547119140625	1.239911112957396
400.0	140.0	-1.076507568359375	-0.70953369140625	1.2893046978800604
400.0	160.0	-0.853240966796875	-1.190338134765625	1.4645562544667832
400.0	180.0	-0.610565185546875	-1.64117431640625	1.7510690970471188
400.0	200.0	-0.565032958984375	-1.899169921875	1.9814410505723687
400.0	220.0	-0.396026611328125	-2.5263671875	2.557218849249453
400.0	240.0	-0.404449462890625	-2.5929718017578125	2.6243250813768615
400.0	260.0	-0.430267333984375	-2.002685546875	2.048384577748046
400.0	280.0	-1.9649658203125	-0.522613525390625	2.0332770524248764
400.0	300.0	-2.1451416015625	-0.559814453125	2.216985501234
400.0	320.0	-2.039306640625	-0.731109619140625	2.1664008977327285
400.0	340.0	-2.082122802734375	-0.86962890625	2.2564329815556277
400.0	360.0	-1.562957763671875	-1.214141845703125	1.9791355164590372
400.0	380.0	-0.6795654296875	-1.83221435546875	1.9541797812924284
400.0	400.0	-0.793731689453125	-2.07879638671875	2.2251751419331116
400.0	420.0	-1.0185546875	-1.884124755859375	2.1418169266000238
400.0	440.0	-1.188140869140625	-1.806243896484375	2.161988838664367
400.0	460.0	-1.299957275390625	-1.820709228515625	2.2371569038945345
400.0	480.0	-1.433807373046875	-1.83868408203125	2.3316437842257725
400.0	500.0	-1.55731201171875	-1.974517822265625	2.514744784722316
400.0	520.0	-1.648590087890625	-2.1312255859375	2.694433479610484
400.0	540.0	-1.807159423828125	-2.1192626953125	2.7851570072213168
400.0	560.0	-1.959991455078125	-2.028076171875	2.82040058553859
400.0	580.0	-2.15118408203125	-1.91729736328125	2.8816006201467035
400.0	600.0	-1.966278076171875	-0.32232666015625	1.9925220070758698
400.0	620.0	-2.07330322265625	-0.51702880859375	2.1367978477134106
400.0	640.0	-1.563079833984375	-0.5797119140625	1.667118613271002
400.0	660.0	-0.994842529296875	-0.63153076171875	1.1783644432410834
400.0	680.0	-0.677825927734375	-0.79119873046875	1.0418461591829802
400.0	700.0	-0.41412353515625	-2.86505126953125	2.894825915217172
400.0	720.0	-0.39556884765625	-3.2158203125	3.2400578691627855
400.0	740.0	0.307464599609375	-2.98907470703125	3.004846432719467
400.0	760.0	-1.797576904296875	-1.41241455078125	2.2860878351717235
400.0	780.0	-3.273406982421875	-0.9638671875	3.412364755958461
400.0	800.0	-3.592681884765625	-0.9049072265625	3.704891390285027
420.0	0.0	-0.6075439453125	2.1329097747802734	2.2177497047320545
420.0	20.0	-0.716094970703125	2.095926284790039	2.214881260551022
420.0	40.0	-0.9495849609375	2.015064239501953	2.227598592062371
420.0	60.0	-1.0701904296875	1.4660720825195312	1.815123937073684
420.0	80.0	-1.09906005859375	1.1724472045898438	1.607036234795792
420.0	100.0	-1.338134765625	0.6344223022460938	1.4809106349005356
420.0	120.0	-1.23138427734375	0.034912109375	1.2318790906052433
420.0	140.0	-1.020050048828125	-0.930145263671875	1.380460906235842
420.0	160.0	-0.890533447265625	-1.26251220703125	1.5449876677830525
420.0	180.0	-0.55108642578125	-1.83056640625	1.911719021292458
420.0	200.0	-0.668853759765625	-2.126739501953125	2.2294363101735915
420.0	220.0	-0.451690673828125	-2.7452850341796875	2.782195964290487
420.0	240.0	-0.371673583984375	-2.520965576171875	2.548216766539963
420.0	260.0	-0.87469482421875	-1.011077880859375	1.336925396825924
420.0	280.0	-2.088165283203125	-0.19586181640625	2.097330708567617
420.0	300.0	-2.25439453125	-0.359344482421875	2.2828541695817877
420.0	320.0	-2.446807861328125	-0.438323974609375	2.4857587608161964
420.0	340.0	-2.78570556640625	-0.744232177734375	2.8834071923823066
420.0	360.0	-2.36810302734375	-1.094207763671875	2.6086783201833144
420.0	380.0	-1.039581298828125	-1.72821044921875	2.0167896850346207
420.0	400.0	-1.003387451171875	-1.97637939453125	2.2164976625967605
420.0	420.0	-1.000457763671875	-1.747650146484375	2.0137519140644375
420.0	440.0	-1.170135498046875	-1.664306640625	2.0344860967374245
420.0	460.0	-1.257415771484375	-1.617828369140625	2.0490151425438174
420.0	480.0	-1.4754638671875	-1.60626220703125	2.1810712737351787
420.0	500.0	-1.66314697265625	-1.765533447265625	2.4255239034215457
420.0	520.0	-1.80999755859375	-1.94830322265625	2.65931882434733
420.0	540.0	-1.90948486328125	-1.97247314453125	2.745320154189163
420.0	560.0	-2.023101806640625	-1.84954833984375	2.7411256777921245
420.0	580.0	-2.116363525390625	-1.64727783203125	2.681887176505643
420.0	600.0	-1.62542724609375	0.32171630859375	1.6569595998572508
420.0	620.0	-2.582489013671875	-0.00506591796875	2.582493982424896
420.0	640.0	-2.3514404296875	-0.0272216796875	2.351597991624832
420.0	660.0	-2.09490966796875	-0.08453369140625	2.0966145239246305
420.0	680.0	-2.01678466796875	-0.23809814453125	2.0307907630731052
420.0	700.0	-1.0316162109375	-2.582275390625	2.7807154114897377
420.0	720.0	0.29901123046875	-2.29510498046875	2.3145009369881224
420.0	740.0	0.59039306640625	-2.2149658203125	2.2922996222163454
420.0	760.0	-1.73046875	-1.20916748046875	2.111067997613935
420.0	780.0	-2.55767822265625	-1.0096435546875	2.7497450787613102
420.0	800.0	-3.11737060546875	-0.91748046875	3.2495799578373696
440.0	0.0	-0.364471435546875	2.1727328300476074	2.2030904153248647
440.0	20.0	-0.47113037109375	2.143932342529297	2.1950876328543454
440.0	40.0	-0.64886474609375	2.0813865661621094	2.1801824456965533
440.0	60.0	-1.01031494140625	1.4740447998046875	1.787049062745608
440.0	80.0	-1.084716796875	1.17657470703125	1.6002932764491737
440.0	100.0	-1.197113037109375	0.45978546142578125	1.2823736952057891
440.0	120.0	-1.102691650390625	-0.16388702392578125	1.1148039435041706
440.0	140.0	-0.9276123046875	-1.013031005859375	1.3735706777010466
440.0	160.0	-0.876739501953125	-1.292694091796875	1.5619635620754926
440.0	180.0	-0.6182861328125	-1.898162841796875	1.9963215963382814
440.0	200.0	-0.865814208984375	-2.2581024169921875	2.4184004569353683
440.0	220.0	-0.857757568359375	-2.7201080322265625	2.852145815532798
440.0	240.0	-0.948883056640625	-2.20367431640625	2.399283132097629
440.0	260.0	-1.6162109375	-0.467498779296875	1.682466315602989
440.0	280.0	-2.354461669921875	0.0430908203125	2.3548559560887177
440.0	300.0	-2.723846435546875	-0.299957275390625	2.740312714180844
440.0	320.0	-2.987701416015625	-0.440093994140625	3.0199408065292306
440.0	340.0	-3.4552001953125	-0.926971435546875	3.5773851388978755
440.0	360.0	-3.257354736328125	-1.30584716796875	3.5093584462649683
440.0	380.0	-1.220672607421875	-1.71588134765625	2.105775489871783
440.0	400.0	-1.329437255859375	-1.87078857421875	2.2950497394815494
440.0	420.0	-1.241241455078125	-1.566680908203125	1.9987919896609125
440.0	440.0	-1.3106689453125	-1.460723876953125	1.9625410387830236
440.0	460.0	-1.478912353515625	-1.375823974609375	2.0199191465232125
440.0	480.0	-1.673980712890625	-1.295257568359375	2.1165782753118405
440.0	500.0	-1.8851318359375	-1.34661865234375	2.316701066971133
440.0	520.0	-2.00177001953125	-1.5067138671875	2.5054480415026075
440.0	540.0	-2.041839599609375	-1.5660400390625	2.573245101905345
440.0	560.0	-2.07623291015625	-1.41473388671875	2.5124122009427974
440.0	580.0	-2.0213623046875	-1.0281982421875	2.267839763309795
440.0	600.0	-2.12603759765625	0.89599609375	2.3071291395722127
440.0	620.0	-2.95458984375	0.63507080078125	3.0220714860498563
440.0	640.0	-2.95361328125	0.67242431640625	3.02918897998636
440.0	660.0	-2.8515625	0.62139892578125	2.9184833931972856
440.0	680.0	-2.399688720703125	0.39923095703125	2.4326716410814444
440.0	700.0	-0.9305419921875	-1.9410400390625	2.1525670332112847
440.0	720.0	1.5218505859375	-1.12432861328125	1.8921268553036423
440.0	740.0	0.728485107421875	-1.70733642578125	1.8562565077421156
440.0	760.0	-1.3360595703125	-1.12762451171875	1.7483112465612556
440.0	780.0	-2.008941650390625	-1.0076904296875	2.2475067423164687
440.0	800.0	-2.85174560546875	-0.907470703125	2.992650342980367
460.0	0.0	-0.415679931640625	2.1613926887512207	2.201001626659096
460.0	20.0	-0.4873046875	2.1745452880859375	2.2284777468927586
460.0	40.0	-0.606719970703125	2.1424713134765625	2.226722356271654
460.0	60.0	-0.9471435546875	1.6288070678710938	1.8841691478030584
460.0	80.0	-1.0804443359375	1.2264785766601562	1.6345059382167286
460.0	100.0	-1.162322998046875	0.34888458251953125	1.2135547798548294
460.0	120.0	-0.99835205078125	-0.42577362060546875	1.0853524742232898
460.0	140.0	-0.929443359375	-1.0732421875	1.4197583425766762
460.0	160.0	-0.84002685546875	-1.30657958984375	1.5533175279076001
460.0	180.0	-0.721588134765625	-1.8988037109375	2.03129145346121
460.0	200.0	-0.9383544921875	-2.3631134033203125	2.5425998721703285
460.0	220.0	-1.173828125	-2.6392822265625	2.888543428527555
460.0	240.0	-1.080291748046875	-1.9554290771484375	2.2339948828624836
460.0	260.0	-1.82940673828125	-0.241424560546875	1.8452682277934809
460.0	280.0	-3.2689208984375	0.06488037109375	3.2695646962240548
460.0	300.0	-3.73175048828125	-0.250213623046875	3.740129484917012
460.0	320.0	-4.002716064453125	-0.426361083984375	4.025359569848071
460.0	340.0	-4.5721435546875	-0.993377685546875	4.678813515284929
460.0	360.0	-4.330047607421875	-1.273345947265625	4.51339364380703
460.0	380.0	-1.567474365234375	-1.6959228515625	2.3093570975747317
460.0	400.0	-1.79693603515625	-1.58782958984375	2.3979536944708575
460.0	420.0	-1.86810302734375	-1.31182861328125	2.2826964825386424
460.0	440.0	-1.8125	-1.20318603515625	2.175502903973014
460.0	460.0	-1.90625	-1.114501953125	2.208144847155512
460.0	480.0	-2.1083984375	-1.035125732421875	2.348793148230462
460.0	500.0	-2.245269775390625	-1.025146484375	2.468230475200622
460.0	520.0	-2.44085693359375	-1.06463623046875	2.6629368887563585
460.0	540.0	-2.472381591796875	-1.12921142578125	2.7180487816761074
460.0	560.0	-2.541412353515625	-1.02008056640625	2.7384924890460307
460.0	580.0	-2.532012939453125	-0.47088623046875	2.575426832119896
460.0	600.0	-2.52886962890625	1.26483154296875	2.827539642886222
460.0	620.0	-3.048614501953125	1.36785888671875	3.3414201046103673
460.0	640.0	-2.978179931640625	1.45489501953125	3.3145550565775483
460.0	660.0	-2.9002685546875	1.48577880859375	3.2586954993333426
460.0	680.0	-2.452606201171875	1.22137451171875	2.73989650824679
460.0	700.0	-0.407379150390625	-0.26177978515625	0.4842379870367874
460.0	720.0	1.402374267578125	-0.4271240234375	1.4659769840494496
460.0	740.0	1.121337890625	-1.59356689453125	1.9485517987206027
460.0	760.0	-0.089569091796875	-1.092041015625	1.0957080824802738
460.0	780.0	-0.64715576171875	-1.03387451171875	1.2197159857554787
460.0	800.0	-1.8094482421875	-0.91522216796875	2.0277412453014936
480.0	0.0	-0.46746826171875	2.217540740966797	2.2662774573211286
480.0	20.0	-0.512237548828125	2.238382339477539	2.2962453710599804
480.0	40.0	-0.57379150390625	2.228870391845703	2.3015429419416478
480.0	60.0	-0.69854736328125	2.0491867065429688	2.1649791169938815
480.0	80.0	-0.975311279296875	1.4665908813476562	1.7612838796672734
480.0	100.0	-1.2138671875	0.25555419921875	1.2404763188499395
480.0	120.0	-1.17120361328125	-0.5147628784179688	1.2793352667538749
480.0	140.0	-1.064483642578125	-0.9752197265625	1.4436685701340979
480.0	160.0	-0.92132568359375	-1.182952880859375	1.499406060272862
480.0	180.0	-0.88006591796875	-1.9538726806640625	2.142926613819416
480.0	200.0	-1.0760498046875	-2.446868896484375	2.673022741906748
480.0	220.0	-1.448333740234375	-2.5106201171875	2.898427849011921
480.0	240.0	-1.2664794921875	-1.8654327392578125	2.2547304958301364
480.0	260.0	-1.550079345703125	-0.04254150390625	1.5506630057914046
480.0	280.0	-2.604736328125	0.12939453125	2.60794829008773
480.0	300.0	-3.22412109375	-0.231414794921875	3.2324154489286228
480.0	320.0	-3.55322265625	-0.4197998046875	3.577935594851306
480.0	340.0	-4.125457763671875	-1.130828857421875	4.2776366915177135
480.0	360.0	-3.553558349609375	-1.345367431640625	3.799709261272209
480.0	380.0	-1.582611083984375	-1.56988525390625	2.229169700489958
480.0	400.0	-2.1007080078125	-1.267059326171875	2.453245497321189
480.0	420.0	-2.198638916015625	-1.03643798828125	2.4306823705640452
480.0	440.0	-2.234527587890625	-0.93560791015625	2.422493695057067
480.0	460.0	-2.223480224609375	-0.91571044921875	2.4046600458354526
480.0	480.0	-2.38983154296875	-0.83050537109375	2.530026477170538
480.0	500.0	-2.565704345703125	-0.799713134765625	2.6874485832247217
480.0	520.0	-2.74871826171875	-0.84661865234375	2.8761458976906047
480.0	540.0	-2.9678955078125	-0.84161376953125	3.0849177432077854
480.0	560.0	-3.0262451171875	-0.712158203125	3.108911194546961
480.0	580.0	-3.240936279296875	-0.01739501953125	3.2409829609498355
480.0	600.0	-3.2320556640625	1.33294677734375	3.4961308509307223
480.0	620.0	-3.211456298828125	1.56317138671875	3.5716881643753644
480.0	640.0	-3.0374755859375	1.74871826171875	3.5048927935152316
480.0	660.0	-2.992767333984375	1.9346923828125	3.563662572617763
480.0	680.0	-2.48004150390625	1.74566650390625	3.032813446942928
480.0	700.0	-0.926971435546875	0.90069580078125	1.2924894459394287
480.0	720.0	0.469970703125	-0.0526123046875	0.472906456289547
480.0	740.0	4.358551025390625	-2.375732421875	4.963977395323403
480.0	760.0	5.6910400390625	-1.54803466796875	5.897825706092511
480.0	780.0	5.8443603515625	-1.54632568359375	6.045466982678628
480.0	800.0	5.788665771484375	-1.54193115234375	5.990509418448728
500.0	0.0	-0.5430908203125	2.227749824523926	2.292993004737277
500.0	20.0	-0.67425537109375	2.255655288696289	2.354272942305609
500.0	40.0	-0.71099853515625	2.2517433166503906	2.361327355762863
500.0	60.0	-0.753265380859375	2.2501220703125	2.372858627332996
500.0	80.0	-0.97454833984375	1.842987060546875	2.0847891433033268
500.0	100.0	-1.219818115234375	0.44388580322265625	1.2980719704841353
500.0	120.0	-1.365447998046875	-0.47470855712890625	1.4456128283816614
500.0	140.0	-1.2952880859375	-0.8184051513671875	1.5321743430027739
500.0	160.0	-1.040557861328125	-1.037506103515625	1.4694147057940914
500.0	180.0	-1.117645263671875	-1.9102630615234375	2.2131958565904353
500.0	200.0	-1.315277099609375	-2.34051513671875	2.684765344302261
500.0	220.0	-1.588836669921875	-2.3712310791015625	2.854319322392923
500.0	240.0	-1.23211669921875	-1.7511749267578125	2.1411971381913757
500.0	260.0	-0.995880126953125	0.340911865234375	1.0526148997224736
500.0	280.0	-1.849334716796875	0.5875244140625	1.9404184682355663
500.0	300.0	-2.6973876953125	-0.0994873046875	2.699221758695877
500.0	320.0	-3.05633544921875	-0.403167724609375	3.0828121240707937
500.0	340.0	-3.392303466796875	-1.22998046875	3.608403353887778
500.0	360.0	-2.307830810546875	-1.582763671875	2.7984323988827526
500.0	380.0	-1.370391845703125	-1.487579345703125	2.022588964800351
500.0	400.0	-2.141876220703125	-0.95989990234375	2.347134756960717
500.0	420.0	-2.32843017578125	-0.765838623046875	2.4511417502949593
500.0	440.0	-2.432891845703125	-0.69091796875	2.529096750310352
500.0	460.0	-2.516510009765625	-0.68572998046875	2.6082653690459217
500.0	480.0	-2.725677490234375	-0.622711181640625	2.7959053983478457
500.0	500.0	-2.954559326171875	-0.55767822265625	3.0067300863054265
500.0	520.0	-3.166107177734375	-0.54754638671875	3.2131046834035595
500.0	540.0	-3.28656005859375	-0.5133056640625	3.3264034216406158
500.0	560.0	-3.352142333984375	-0.35986328125	3.3714032402669116
500.0	580.0	-3.5528564453125	0.34478759765625	3.5695472273799855
500.0	600.0	-3.580169677734375	1.01824951171875	3.722156228516494
500.0	620.0	-3.584991455078125	1.32958984375	3.8236073132038966
500.0	640.0	-3.15325927734375	1.6942138671875	3.579581637276185
500.0	660.0	-2.876251220703125	2.008544921875	3.508143923470938
500.0	680.0	-2.397918701171875	1.8009033203125	2.998877601127195
500.0	700.0	-1.96759033203125	1.7587890625	2.639081408572398
500.0	720.0	-1.24786376953125	0.9520263671875	1.5695598717885755
500.0	740.0	4.043701171875	-2.39093017578125	4.697666045270205
500.0	760.0	5.937347412109375	-1.382080078125	6.096083958938878
500.0	780.0	6.00506591796875	-1.36505126953125	6.15826125197679
500.0	800.0	5.952911376953125	-1.35711669921875	6.1056465339189385
520.0	0.0	-0.8516845703125	2.2541909217834473	2.4097185145073055
520.0	20.0	-0.84442138671875	2.2461509704589844	2.3996336512980174
520.0	40.0	-0.8070068359375	2.2368850708007812	2.378006487211772
520.0	60.0	-0.7978515625	2.267333984375	2.403616132514821
520.0	80.0	-0.86175537109375	2.1191253662109375	2.2876439052718776
520.0	100.0	-1.029052734375	1.1763534545898438	1.5629321739122668
520.0	120.0	-1.1961669921875	-0.0504150390625	1.1972289460928365
520.0	140.0	-1.2694091796875	-0.4244384765625	1.3384870884179598
520.0	160.0	-1.2861328125	-0.7845001220703125	1.5065118827667756
520.0	180.0	-1.30029296875	-1.7789459228515625	2.203499580442639
520.0	200.0	-1.37908935546875	-2.0742340087890625	2.4908500905482764
520.0	220.0	-1.40289306640625	-2.0948638916015625	2.521222655797535
520.0	240.0	-1.3369140625	-1.6048126220703125	2.0887227586413775
520.0	260.0	-0.86083984375	0.370391845703125	0.9371421215327438
520.0	280.0	-1.85400390625	0.701812744140625	1.9823903783635688
520.0	300.0	-2.5706787109375	0.16680908203125	2.5760850732682323
520.0	320.0	-2.7386474609375	-0.035552978515625	2.73887822467169
520.0	340.0	-3.3836669921875	-0.743988037109375	3.4644942651678705
520.0	360.0	-2.41259765625	-1.285125732421875	2.7335280498059378
520.0	380.0	-1.53662109375	-1.232879638671875	1.970075275010866
520.0	400.0	-2.1392822265625	-0.7447509765625	2.2652113503991202
520.0	420.0	-2.365234375	-0.573028564453125	2.433658847160146
520.0	440.0	-2.5648193359375	-0.47515869140625	2.608462000493352
520.0	460.0	-2.68634033203125	-0.45867919921875	2.72521760365915
520.0	480.0	-2.95318603515625	-0.356903076171875	2.9746743626862484
520.0	500.0	-3.232666015625	-0.241607666015625	3.2416822535304615
520.0	520.0	-3.2373046875	5.23486328125	6.15499270617675
520.0	540.0	-2.9979248046875	5.41864013671875	6.192674225713797
520.0	560.0	-2.70794677734375	5.91009521484375	6.5009384858992005
520.0	580.0	-3.33935546875	4.85467529296875	5.892297272442367
520.0	600.0	-3.8035888671875	3.61883544921875	5.250072216561879
520.0	620.0	-3.06494140625	1.98297119140625	3.6504849773273755
520.0	640.0	-2.841064453125	1.603515625	3.2623472510494027
520.0	660.0	-2.7265625	1.63299560546875	3.1781783640768966
520.0	680.0	-2.6531982421875	1.65948486328125	3.1294330035657305
520.0	700.0	-2.2816162109375	1.61199951171875	2.793620403668738
520.0	720.0	-1.571533203125	1.42559814453125	2.121802695402017
520.0	740.0	3.87890625	-2.81658935546875	4.793650935730399
520.0	760.0	6.02490234375	-1.2501220703125	6.153231138386292
520.0	780.0	6.0694580078125	-1.212158203125	6.189317249745929
520.0	800.0	6.0179443359375	-1.20086669921875	6.1365898396206
540.0	0.0	-1.2174072265625	2.3170199394226074	2.6173768843956235
540.0	20.0	-1.0146484375	2.262920379638672	2.4799838903317943
540.0	40.0	-0.8404541015625	2.2318267822265625	2.3848299483814355
540.0	60.0	-0.7191162109375	2.243194580078125	2.355642173362708
540.0	80.0	-0.7274169921875	2.1893157958984375	2.3069978618745006
540.0	100.0	-0.8809814453125	1.7193450927734375	1.9319098982688094
540.0	120.0	-1.0797119140625	1.1540756225585938	1.5804013287619425
540.0	140.0	-1.302490234375	0.5317535400390625	1.4068555853343006
540.0	160.0	-1.508056640625	-0.325531005859375	1.5427913880719508
540.0	180.0	-1.4755859375	-1.707794189453125	2.25697028170014
540.0	200.0	-1.4136962890625	-1.681732177734375	2.196988920166938
540.0	220.0	-1.211669921875	-1.702728271484375	2.0898391244516255
540.0	240.0	-1.2080078125	-1.5010223388671875	1.9267462045737516
540.0	260.0	-0.628173828125	-0.0841064453125	0.6337793405313253
540.0	280.0	-0.56787109375	0.853179931640625	1.0248871034758524
540.0	300.0	-0.671875	0.71380615234375	0.9802730429573124
540.0	320.0	-0.687255859375	0.605865478515625	0.9161842578336724
540.0	340.0	-0.743896484375	0.286895751953125	0.7973024218916143
540.0	360.0	-0.6796875	-0.34881591796875	0.7639683516250079
540.0	380.0	-1.322998046875	-0.940185546875	1.623044267599534
540.0	400.0	-1.7445068359375	-0.639892578125	1.8581621598160174
540.0	420.0	-1.9298095703125	-0.435699462890625	1.9783829254299823
540.0	440.0	-2.2132568359375	-0.26739501953125	2.2293510083192802
540.0	460.0	-2.4654541015625	-0.173095703125	2.4715230222176148
540.0	480.0	-2.8253173828125	0.08197021484375	2.8265062231921596
540.0	500.0	-2.68017578125	3.871734619140625	4.708892776380775
540.0	520.0	-2.603759765625	5.7821044921875	6.341316683123657
540.0	540.0	-2.046142578125	5.77032470703125	6.122364467637589
540.0	560.0	-2.708740234375	5.93585205078125	6.524692577132344
540.0	580.0	-2.371826171875	2.99755859375	3.822422911263966
540.0	600.0	-2.0516357421875	1.35223388671875	2.4571824724695865
540.0	620.0	-2.2371826171875	1.40130615234375	2.6398191216904157
540.0	640.0	-2.39306640625	1.39813232421875	2.7715592760660224
540.0	660.0	-2.4688720703125	1.34088134765625	2.8095003271154058
540.0	680.0	-2.416015625	1.268798828125	2.7289158958266766
540.0	700.0	-2.0245361328125	0.88616943359375	2.2099870628805185
540.0	720.0	-0.8465576171875	0.03759765625	0.8473921069809838
540.0	740.0	3.856201171875	-3.5062255859375	5.211900357590587
540.0	760.0	6.1029052734375	-1.10919189453125	6.202883155069509
540.0	780.0	6.14404296875	-1.01025390625	6.2265461499084465
540.0	800.0	6.0716552734375	-1.01092529296875	6.155239045514427
560.0	0.0	-1.3658447265625	2.284036636352539	2.6612694664913605
560.0	20.0	-1.1387939453125	2.206287384033203	2.4828523256175514
560.0	40.0	-0.9261474609375	2.19012451171875	2.377897074356304
560.0	60.0	-0.825439453125	2.09967041015625	2.256095326456977
560.0	80.0	-0.7735595703125	2.1065750122070312	2.2441151242476653
560.0	100.0	-0.853759765625	1.8495101928710938	2.0370551516672606
560.0	120.0	-0.9554443359375	1.6513290405273438	1.9078158923659296
560.0	140.0	-1.061279296875	1.511749267578125	1.8470786648105955
560.0	160.0	-1.2598876953125	1.17938232421875	1.7257635039249912
560.0	180.0	-1.2763671875	-0.928955078125	1.5786293847831685
560.0	200.0	-1.3270263671875	-1.0547332763671875	1.695128686409122
560.0	220.0	-1.4525146484375	-1.1824951171875	1.8729905248286212
560.0	240.0	-1.61572265625	-1.116485595703125	1.9639500470562172
560.0	260.0	-1.7041015625	-0.206329345703125	1.7165470964157148
560.0	280.0	-1.7628173828125	1.19110107421875	2.127497801209433
560.0	300.0	-1.7286376953125	0.934295654296875	1.964967341024613
560.0	320.0	-1.44482421875	0.79443359375	1.6488304212274494
560.0	340.0	-1.1292724609375	0.55535888671875	1.2584433972528628
560.0	360.0	-0.60546875	0.16290283203125	0.6270005900398852
560.0	380.0	-0.83203125	-0.501373291015625	0.9714170978114401
560.0	400.0	-0.8287353515625	-0.272735595703125	0.8724603074598631
560.0	420.0	-0.9993896484375	-0.02105712890625	0.9996114605594537
560.0	440.0	-1.2481689453125	0.123687744140625	1.2542824140093471
560.0	460.0	-1.35009765625	0.2701416015625	1.3768588040559917
560.0	480.0	-1.2149658203125	0.4573974609375	1.298211994167246
560.0	500.0	-1.153076171875	2.846527099609375	3.0712051684894752
560.0	520.0	-1.2208251953125	7.13800048828125	7.24164795666105
560.0	540.0	-2.3558349609375	7.13873291015625	7.517410852529168
560.0	560.0	-3.2425537109375	7.0482177734375	7.758319943783888
560.0	580.0	-3.5694580078125	7.07269287109375	7.922374323292048
560.0	600.0	-4.2998046875	7.0267333984375	8.237918584409778
560.0	620.0	-4.6002197265625	6.7373046875	8.158020347171503
560.0	640.0	-5.38525390625	6.72125244140625	8.612560247446188
560.0	660.0	-5.836669921875	6.89501953125	9.033715188848898
560.0	680.0	-6.0098876953125	6.65521240234375	8.967195895628613
560.0	700.0	-6.1885986328125	6.64117431640625	9.07766210755516
560.0	720.0	-6.27294921875	6.63897705078125	9.133778417600043
560.0	740.0	-6.1751708984375	6.60125732421875	9.039321539001756
560.0	760.0	-0.465087890625	-2.10693359375	2.157655188967482
560.0	780.0	6.083251953125	0.00408935546875	6.083253327622258
560.0	800.0	5.4393310546875	-2.4658203125	5.972151382544269
580.0	0.0	-1.52392578125	2.1618943214416504	2.6450211424183507
580.0	20.0	-1.349853515625	2.1026268005371094	2.498628418949503
580.0	40.0	-1.091552734375	2.1093368530273438	2.375034595845045
580.0	60.0	-0.97314453125	1.9639968872070312	2.1918699896802023
580.0	80.0	-0.9091796875	1.884613037109375	2.092456452069008
580.0	100.0	-0.966552734375	1.7675552368164062	2.0145658846324412
580.0	120.0	-1.0430908203125	1.645477294921875	1.9482386885398861
580.0	140.0	-1.0997314453125	1.64788818359375	1.9811473235065151
580.0	160.0	-1.2647705078125	1.5474395751953125	1.9985528955504126
580.0	180.0	-1.3013916015625	0.6897125244140625	1.472862338085616
580.0	200.0	-1.357177734375	-0.2916412353515625	1.3881592173957005
580.0	220.0	-1.4794921875	-0.3397674560546875	1.5180049595002676
580.0	240.0	-1.6424560546875	-0.2643585205078125	1.6635946979191498
580.0	260.0	-1.8250732421875	-0.128753662109375	1.8296092055013737
580.0	280.0	-1.94140625	1.3668212890625	2.3742911918662246
580.0	300.0	-2.1119384765625	1.04388427734375	2.355839237569197
580.0	320.0	-2.2259521484375	0.937286376953125	2.415236783331075
580.0	340.0	-2.3060302734375	0.80743408203125	2.443302154633331
580.0	360.0	-2.3062744140625	0.625030517578125	2.3894695689343495
580.0	380.0	-2.198974609375	0.56134033203125	2.269491639341482
580.0	400.0	-1.908935546875	1.132049560546875	2.2193627755861205
580.0	420.0	-1.6104736328125	1.59765625	2.2685085001269787
580.0	440.0	-1.3582763671875	1.658843994140625	2.1439864940238067
580.0	460.0	-1.2647705078125	1.78802490234375	2.1901318427970646
580.0	480.0	-1.228759765625	3.113922119140625	3.347590405902736
580.0	500.0	-1.47265625	5.455535888671875	5.650804213848759
580.0	520.0	-2.75830078125	6.8450927734375	7.379940262414774
580.0	540.0	-3.084716796875	6.8427734375	7.505932722445514
580.0	560.0	-3.5452880859375	6.971435546875	7.821124036640943
580.0	580.0	-3.7427978515625	7.0174560546875	7.9531896266297535
580.0	600.0	-4.2041015625	7.0162353515625	8.179366017994933
580.0	620.0	-4.433837890625	6.81414794921875	8.129669778913781
580.0	640.0	-4.9356689453125	6.66595458984375	8.294322065821966
580.0	660.0	-5.350830078125	6.753173828125	8.616074470304888
580.0	680.0	-5.5362548828125	6.82220458984375	8.785931572300708
580.0	700.0	-5.6195068359375	6.88018798828125	8.883459001607307
580.0	720.0	-5.745849609375	6.97454833984375	9.036543159769229
580.0	740.0	-5.4739990234375	6.87872314453125	8.790989557933997
580.0	760.0	-3.7745361328125	-1.75201416015625	4.161331113393303
580.0	780.0	5.8671875	-1.11981201171875	5.97309535347845
580.0	800.0	5.80322265625	-0.86810302734375	5.8677931170156885
600.0	0.0	-1.6593017578125	2.0829596519470215	2.663081529942129
600.0	20.0	-1.5087890625	2.0562286376953125	2.5503961742439056
600.0	40.0	-1.2960205078125	2.07281494140625	2.4446330886224144
600.0	60.0	-1.0850830078125	1.9592132568359375	2.239625352509902
600.0	80.0	-0.9793701171875	1.8548049926757812	2.0974907359258737
600.0	100.0	-1.0606689453125	1.6662063598632812	1.9751613213100285
600.0	120.0	-1.1123046875	1.6190414428710938	1.9643107981092467
600.0	140.0	-1.15576171875	1.6531524658203125	2.0171014416175836
600.0	160.0	-1.305419921875	1.733551025390625	2.170096848083287
600.0	180.0	-1.3455810546875	1.48809814453125	2.006246361365242
600.0	200.0	-1.389404296875	0.3191986083984375	1.4255988397084967
600.0	220.0	-1.5103759765625	0.503021240234375	1.5919377998854272
600.0	240.0	-1.65185546875	0.5407867431640625	1.738124503947078
600.0	260.0	-1.8128662109375	0.559967041015625	1.8973789779015375
600.0	280.0	-1.868408203125	2.18023681640625	2.871303151727113
600.0	300.0	-2.1201171875	1.0601806640625	2.3704176697757116
600.0	320.0	-2.26416015625	0.791412353515625	2.3984900930475335
600.0	340.0	-2.3759765625	0.59454345703125	2.4492338695698264
600.0	360.0	-2.336181640625	0.796051025390625	2.468084660828875
600.0	380.0	-2.1138916015625	1.335205078125	2.500262047027723
600.0	400.0	-1.819580078125	2.29034423828125	2.9251578402775977
600.0	420.0	-1.605224609375	3.004241943359375	3.4062025337291435
600.0	440.0	-1.5086669921875	3.428985595703125	3.7462005163706324
600.0	460.0	-1.3929443359375	3.71148681640625	3.9642689504343376
600.0	480.0	-1.298095703125	4.324554443359375	4.515177027321399
600.0	500.0	-1.472412109375	5.54425048828125	5.736437125659186
600.0	520.0	-2.757568359375	6.9071044921875	7.437222312303356
600.0	540.0	-3.08251953125	6.90740966796875	7.56400918704399
600.0	560.0	-3.54931640625	7.04632568359375	7.889762518032361
600.0	580.0	-3.745849609375	7.10418701171875	8.031242892200947
600.0	600.0	-4.2049560546875	7.1016845703125	8.253216291729407
600.0	620.0	-4.4130859375	6.94097900390625	8.225115015878359
600.0	640.0	-4.9183349609375	6.80572509765625	8.396899004564021
600.0	660.0	-5.341064453125	6.854248046875	8.689515854207599
600.0	680.0	-5.5286865234375	6.91888427734375	8.856485438237561
600.0	700.0	-5.61376953125	6.98773193359375	8.963414858509935
600.0	720.0	-5.739990234375	7.07720947265625	9.112320330770627
600.0	740.0	-5.4716796875	6.96588134765625	8.85792196580131
600.0	760.0	-4.6607666015625	5.8043212890625	7.443983539806131
600.0	780.0	6.0628662109375	2.15362548828125	6.434007261070063
600.0	800.0	5.80615234375	-0.74407958984375	5.853636431728201
620.0	0.0	-1.955810546875	1.9674906730651855	2.7742051913775203
620.0	20.0	-1.764404296875	1.9649467468261719	2.6408593754105345
620.0	40.0	-1.645751953125	1.9986495971679688	2.5890345118353357
620.0	60.0	-1.380126953125	1.95050048828125	2.3893937644363876
620.0	80.0	-1.0565185546875	1.8831024169921875	2.159237404566895
620.0	100.0	-1.094482421875	1.627349853515625	1.9611627463142094
620.0	120.0	-1.13330078125	1.5871810913085938	1.950260105060194
620.0	140.0	-1.15673828125	1.6412811279296875	2.0079460132701157
620.0	160.0	-1.3218994140625	1.763946533203125	2.2042970382636966
620.0	180.0	-1.4017333984375	1.77252197265625	2.259798810479452
620.0	200.0	-1.4873046875	1.7419891357421875	2.2905460882731186
620.0	220.0	-1.6048583984375	2.243194580078125	2.7581683058013797
620.0	240.0	-1.684326171875	2.2191009521484375	2.7859224126111615
620.0	260.0	-1.7747802734375	2.29949951171875	2.904744915371685
620.0	280.0	-1.878662109375	2.319976806640625	2.9852409793100048
620.0	300.0	-2.102783203125	1.469085693359375	2.565133519678426
620.0	320.0	-2.23876953125	1.22637939453125	2.552664379307272
620.0	340.0	-2.334716796875	1.0897216796875	2.576508463170887
620.0	360.0	-2.2479248046875	1.561248779296875	2.736907685397028
620.0	380.0	-1.97216796875	2.299041748046875	3.029032759186657
620.0	400.0	-1.692626953125	3.159759521484375	3.5845594200761113
620.0	420.0	-1.5279541015625	3.649139404296875	3.9561170519176776
620.0	440.0	-1.4644775390625	3.8179931640625	4.089225631246891
620.0	460.0	-1.36669921875	4.025299072265625	4.250988046997352
620.0	480.0	-1.3193359375	4.738525390625	4.918767141629782
620.0	500.0	-1.5030517578125	5.61468505859375	5.812387882261398
620.0	520.0	-2.790771484375	6.98419189453125	7.521126371603967
620.0	540.0	-3.0928955078125	6.98419189453125	7.638385892443688
620.0	560.0	-3.5555419921875	7.12225341796875	7.960425403706526
620.0	580.0	-3.731689453125	7.19073486328125	8.101368652800142
620.0	600.0	-4.169189453125	7.24078369140625	8.355303056250172
620.0	620.0	-4.3819580078125	7.09521484375	8.339282322910194
620.0	640.0	-4.93505859375	6.87255859375	8.46090213560426
620.0	660.0	-5.3533935546875	6.92279052734375	8.751219985627719
620.0	680.0	-5.5294189453125	7.0010986328125	8.921314697910272
620.0	700.0	-5.615478515625	7.07012939453125	9.028860870279305
620.0	720.0	-5.7476806640625	7.15679931640625	9.179085437632168
620.0	740.0	-5.5133056640625	7.0506591796875	8.950325927780241
620.0	760.0	-4.8818359375	6.10546875	7.817229098465329
620.0	780.0	5.6815185546875	3.57373046875	6.712019260291975
620.0	800.0	5.7088623046875	-0.67608642578125	5.748756532417036
