# Supplementary material for: Real-time emotion detection by quantitative facial motion analysis
Source: PLoS One. 2023 Mar 10;18(3):e0282730. doi: 10.1371/journal.pone.0282730 (PMC10004542; doi:10.1371/journal.pone.0282730)
Supplement: S1 Dataset — Data from each participant is organized into folders by Study ID and subsequently by emotions. The data files (.csv) contain the pixel displacement results after DISC-processing of videos. (ZIP) [file pone.0282730.s004.zip › S1_Dataset/1/happy/result/102350_cropped_result.csv]

pos_x	pos_y	disp_x	disp_y	disp_xy_indi
0.0	0.0	1.7864503860473633	0.4087502956390381	1.8326161043693179
0.0	20.0	1.811136245727539	0.5094432830810547	1.8814215262041754
0.0	40.0	1.4260921478271484	1.1117172241210938	1.8082184603918188
0.0	60.0	1.4859647750854492	0.9663810729980469	1.7725641571022488
0.0	80.0	1.5160589218139648	0.9438934326171875	1.7858805857474287
0.0	100.0	1.3651189804077148	1.0907974243164062	1.7473948756834286
0.0	120.0	1.1093759536743164	1.464202880859375	1.8370098211244523
0.0	140.0	1.179438591003418	1.542755126953125	1.9419497345936327
0.0	160.0	1.014052391052246	1.72186279296875	1.9982776908149982
0.0	180.0	1.1604604721069336	1.7986297607421875	2.1404993631277134
0.0	200.0	1.5839424133300781	1.65185546875	2.28855851102505
0.0	220.0	1.547119140625	1.5654144287109375	2.2009316138636907
0.0	240.0	1.6623964309692383	1.5149688720703125	2.2491537468659755
0.0	260.0	1.8599538803100586	1.37640380859375	2.3138530379416546
0.0	280.0	2.364499092102051	0.250335693359375	2.377714010540616
0.0	300.0	2.57759952545166	0.923919677734375	2.738183135678367
0.0	320.0	2.495701313018799	1.8321533203125	3.0960153153587395
0.0	340.0	2.308177947998047	2.076171875	3.1045410440458814
0.0	360.0	2.2806344032287598	1.233642578125	2.5929071120565617
0.0	380.0	2.186441421508789	0.587890625	2.2640983805153576
0.0	400.0	2.148405075073242	0.200347900390625	2.1577264997657593
0.0	420.0	2.143789291381836	0.310028076171875	2.1660909338848793
0.0	440.0	2.1143994331359863	0.210540771484375	2.1248558490643585
0.0	460.0	2.005544662475586	0.985931396484375	2.2347863682593783
0.0	480.0	2.0670108795166016	1.5059814453125	2.557442881017193
0.0	500.0	2.2395920753479004	3.221527099609375	3.923520041681794
0.0	520.0	3.0129294395446777	4.0208740234375	5.024457355777783
0.0	540.0	3.925267219543457	4.3485107421875	5.858094265180657
0.0	560.0	4.038630485534668	4.4017333984375	5.973758708686695
0.0	580.0	4.455808162689209	4.3912353515625	6.255971091325472
0.0	600.0	4.7410759925842285	4.04150390625	6.229892085075996
0.0	620.0	4.841395854949951	3.9017333984375	6.217928701489686
0.0	640.0	4.568292617797852	3.88134765625	5.994510578062543
0.0	660.0	4.323929309844971	3.8544921875	5.792536119873137
0.0	680.0	4.267653942108154	3.8497314453125	5.7474605149247555
0.0	700.0	4.19520378112793	3.88916015625	5.72060324495176
0.0	720.0	4.212530612945557	3.849853515625	5.706731661535668
0.0	740.0	4.245790481567383	4.5618896484375	6.231979940427393
0.0	760.0	4.279394149780273	4.4368896484375	6.164349441878313
0.0	780.0	8.735177993774414	16.852294921875	18.98165374030342
0.0	800.0	8.484515190124512	17.205078125	19.18337069700753
20.0	0.0	1.8748283386230469	0.5981535911560059	1.9679352169004143
20.0	20.0	1.7640800476074219	0.6730155944824219	1.8881017993697087
20.0	40.0	1.3671875	1.1816825866699219	1.80709031201962
20.0	60.0	1.3885612487792969	1.1244964599609375	1.7867833192853018
20.0	80.0	1.4141464233398438	1.0729827880859375	1.7751344090444374
20.0	100.0	1.256143569946289	1.3566436767578125	1.8488858088060398
20.0	120.0	1.1037940979003906	1.6103744506835938	1.952349170095919
20.0	140.0	1.1644535064697266	1.6786041259765625	2.0429546692169116
20.0	160.0	1.2340583801269531	1.773834228515625	2.1608766637212735
20.0	180.0	1.647592544555664	1.5078582763671875	2.2334273604674126
20.0	200.0	2.1316604614257812	1.2377777099609375	2.4649685560027166
20.0	220.0	2.1187210083007812	1.1859130859375	2.428038005965492
20.0	240.0	2.156259536743164	1.2036590576171875	2.469463568627758
20.0	260.0	2.2551116943359375	1.06866455078125	2.495510504090735
20.0	280.0	2.473682403564453	0.46588134765625	2.5171710438105737
20.0	300.0	2.574443817138672	0.999114990234375	2.761519822727074
20.0	320.0	2.532054901123047	1.6048583984375	2.997811285143983
20.0	340.0	2.340099334716797	1.711151123046875	2.8989831083065276
20.0	360.0	2.2833328247070312	0.863433837890625	2.441132274334827
20.0	380.0	2.1906909942626953	0.074371337890625	2.19195303969846
20.0	400.0	2.140045166015625	-0.3974609375	2.176641566594101
20.0	420.0	2.1073837280273438	-0.486114501953125	2.1627236268565526
20.0	440.0	2.043498992919922	-0.8560791015625	2.215572062063609
20.0	460.0	1.9421272277832031	-0.0125732421875	1.9421679266520635
20.0	480.0	2.063953399658203	1.232086181640625	2.4037345932840486
20.0	500.0	2.2678871154785156	3.303466796875	4.00701944674705
20.0	520.0	3.0217533111572266	4.0616455078125	5.062406276132243
20.0	540.0	3.8314857482910156	4.3858642578125	5.823752083263362
20.0	560.0	3.8815174102783203	4.4232177734375	5.884813750455244
20.0	580.0	4.444572448730469	4.450927734375	6.290070106814591
20.0	600.0	4.667669296264648	4.0760498046875	6.1968797527130315
20.0	620.0	5.113580703735352	4.0220947265625	6.505839961377501
20.0	640.0	5.19183349609375	4.005615234375	6.557445269082933
20.0	660.0	5.077392578125	3.950927734375	6.433486251998398
20.0	680.0	5.003047943115234	3.947998046875	6.373160699310695
20.0	700.0	4.771747589111328	4.063232421875	6.267330593511559
20.0	720.0	4.5482330322265625	4.1505126953125	6.157367891346681
20.0	740.0	4.37384033203125	4.522705078125	6.2916882053866034
20.0	760.0	4.29736328125	4.6546630859375	6.335078501062554
20.0	780.0	8.803232192993164	18.0220947265625	20.057237979765386
20.0	800.0	8.500968933105469	18.476318359375	20.338161493079998
40.0	0.0	1.7501678466796875	0.7119710445404053	1.889441785241178
40.0	20.0	1.6641998291015625	0.7904300689697266	1.8423736768400585
40.0	40.0	1.3533973693847656	1.1703681945800781	1.7892585476510194
40.0	60.0	1.369384765625	1.136932373046875	1.7798398403249194
40.0	80.0	1.4040184020996094	1.1525192260742188	1.816471370516215
40.0	100.0	1.26861572265625	1.4059600830078125	1.893702618359592
40.0	120.0	1.1605262756347656	1.5648117065429688	1.9481932433340945
40.0	140.0	1.16143798828125	1.7233123779296875	2.0781587409407565
40.0	160.0	1.3116035461425781	1.7883148193359375	2.2177406871206364
40.0	180.0	1.7822799682617188	1.4736328125	2.312599306266361
40.0	200.0	2.386913299560547	1.001495361328125	2.5885030535776403
40.0	220.0	2.4216461181640625	0.8601837158203125	2.5698805315775894
40.0	240.0	2.351329803466797	0.846221923828125	2.4989684649948223
40.0	260.0	2.334716796875	0.67657470703125	2.4307726869875514
40.0	280.0	2.368793487548828	0.3720703125	2.3978362963508557
40.0	300.0	2.49517822265625	0.643798828125	2.5768956699705803
40.0	320.0	2.5453948974609375	0.360504150390625	2.5707972355806366
40.0	340.0	2.389415740966797	0.190399169921875	2.396989659361685
40.0	360.0	2.2793846130371094	-0.169219970703125	2.28565736991245
40.0	380.0	2.1546058654785156	-0.637939453125	2.2470632348485093
40.0	400.0	2.1202239990234375	-1.406829833984375	2.5445078085601236
40.0	420.0	2.0641403198242188	-1.526702880859375	2.5673910777963576
40.0	440.0	2.006134033203125	-1.86968994140625	2.7423191346325
40.0	460.0	1.9013442993164062	-1.396820068359375	2.359283036838625
40.0	480.0	1.9059333801269531	-0.910247802734375	2.1121394631664145
40.0	500.0	2.2714920043945312	3.264923095703125	3.9773607765557255
40.0	520.0	3.0103225708007812	4.0999755859375	5.086437042326994
40.0	540.0	3.8134765625	4.417724609375	5.835999847242485
40.0	560.0	3.8661270141601562	4.455810546875	5.899252979764592
40.0	580.0	4.4357452392578125	4.5018310546875	6.319993565862794
40.0	600.0	4.661418914794922	4.1351318359375	6.231223122292421
40.0	620.0	5.107311248779297	4.109619140625	6.555425056615238
40.0	640.0	5.1891021728515625	4.11083984375	6.6201046503250485
40.0	660.0	5.073543548583984	4.04833984375	6.4907549352807905
40.0	680.0	4.999790191650391	4.0494384765625	6.433960983405811
40.0	700.0	4.784904479980469	4.1463623046875	6.331479388284431
40.0	720.0	4.553546905517578	4.2203369140625	6.208545166860534
40.0	740.0	4.373493194580078	4.61279296875	6.356516474893123
40.0	760.0	4.297580718994141	4.7916259765625	6.436526977768269
40.0	780.0	8.703777313232422	16.09814453125	18.300437067659168
40.0	800.0	8.476383209228516	17.0899658203125	19.076582609291965
60.0	0.0	1.4923133850097656	1.025810718536377	1.8108801366582556
60.0	20.0	1.4532127380371094	1.0150585174560547	1.7726170076622294
60.0	40.0	1.3280906677246094	1.1474990844726562	1.7551578192751736
60.0	60.0	1.3461761474609375	1.18585205078125	1.7939998066708
60.0	80.0	1.3046188354492188	1.2706298828125	1.8211344280159505
60.0	100.0	1.1934700012207031	1.4705657958984375	1.8939203794986077
60.0	120.0	1.1379127502441406	1.6393814086914062	1.9955993661883147
60.0	140.0	1.09881591796875	1.9405670166015625	2.230066538806274
60.0	160.0	1.34661865234375	1.9456024169921875	2.3661679060975236
60.0	180.0	1.8659400939941406	1.6352081298828125	2.4810558362136286
60.0	200.0	2.47198486328125	1.0240936279296875	2.6757198887510274
60.0	220.0	2.5258407592773438	0.823394775390625	2.6566615323310057
60.0	240.0	2.4128036499023438	0.72796630859375	2.52022943388686
60.0	260.0	2.133594512939453	0.623199462890625	2.2227467503502294
60.0	280.0	2.069324493408203	0.570037841796875	2.1464032706133196
60.0	300.0	2.0803070068359375	0.546417236328125	2.1508716927904286
60.0	320.0	2.042938232421875	0.43927001953125	2.0896302954230923
60.0	340.0	2.0478248596191406	0.227386474609375	2.060410460201907
60.0	360.0	2.0944976806640625	-0.643829345703125	2.1912180997553965
60.0	380.0	2.0281982421875	-1.171112060546875	2.3420272346774307
60.0	400.0	2.0458984375	-2.191680908203125	2.9981937262203413
60.0	420.0	1.9983291625976562	-2.39630126953125	3.120188971271665
60.0	440.0	2.0202674865722656	-2.3992919921875	3.136571819849831
60.0	460.0	2.023517608642578	-2.24554443359375	3.0227625304893624
60.0	480.0	2.077312469482422	-2.15277099609375	2.9915965733182732
60.0	500.0	2.595134735107422	3.569732666015625	4.413356500463122
60.0	520.0	3.1603775024414062	4.2340087890625	5.283447395763138
60.0	540.0	3.8215255737304688	4.4681396484375	5.879483789297763
60.0	560.0	3.8325843811035156	4.4891357421875	5.902630155283654
60.0	580.0	4.421989440917969	4.5533447265625	6.347199289017522
60.0	600.0	4.6592864990234375	4.2088623046875	6.278811398648749
60.0	620.0	5.130584716796875	4.1966552734375	6.6283342568325905
60.0	640.0	5.2061920166015625	4.1876220703125	6.681363178086803
60.0	660.0	5.082855224609375	4.1214599609375	6.543840572931905
60.0	680.0	5.0101470947265625	4.1142578125	6.48295389915078
60.0	700.0	4.792533874511719	4.19775390625	6.370990409330361
60.0	720.0	4.569160461425781	4.2528076171875	6.242082981750938
60.0	740.0	4.399078369140625	4.531005859375	6.315212157602587
60.0	760.0	4.893013000488281	4.714111328125	6.794440509483013
60.0	780.0	7.0660247802734375	-2.0865478515625	7.3676582529524515
60.0	800.0	6.994087219238281	-2.1817626953125	7.326482408971548
80.0	0.0	1.3720855712890625	1.0793099403381348	1.7457172629759783
80.0	20.0	1.3135910034179688	1.100006103515625	1.713340232420944
80.0	40.0	1.1651229858398438	1.2482147216796875	1.707498627686199
80.0	60.0	1.1535491943359375	1.3292236328125	1.7599747753250188
80.0	80.0	1.0956954956054688	1.4403076171875	1.8097056808272576
80.0	100.0	1.0465469360351562	1.5994491577148438	1.9114125921525411
80.0	120.0	1.0358810424804688	1.7668380737304688	2.048112866263482
80.0	140.0	1.0116653442382812	2.036376953125	2.273828899445035
80.0	160.0	1.2933883666992188	2.1072540283203125	2.472523611006588
80.0	180.0	2.600372314453125	0.9322357177734375	2.762426398524829
80.0	200.0	3.331024169921875	0.1178436279296875	3.333108030239546
80.0	220.0	3.4129638671875	-0.0491180419921875	3.4133172927192987
80.0	240.0	2.7906036376953125	0.0614013671875	2.791279059967098
80.0	260.0	1.8625335693359375	0.457275390625	1.91784568716425
80.0	280.0	1.5392532348632812	0.540435791015625	1.631371007848233
80.0	300.0	0.9787216186523438	0.46929931640625	1.0854205890791078
80.0	320.0	0.34466552734375	0.390106201171875	0.5205546790990325
80.0	340.0	0.12430572509765625	0.149688720703125	0.19457293336379614
80.0	360.0	0.07550048828125	-0.511932373046875	0.517469881542986
80.0	380.0	0.8801651000976562	-1.40460205078125	1.6575878632786891
80.0	400.0	1.7968902587890625	-2.477691650390625	3.0606813810892572
80.0	420.0	2.089630126953125	-2.760650634765625	3.462332450054729
80.0	440.0	2.3448333740234375	-2.8526611328125	3.6926845371075543
80.0	460.0	2.5746383666992188	-2.853759765625	3.843528004214315
80.0	480.0	2.828338623046875	-2.899749755859375	4.0506848819952905
80.0	500.0	2.432281494140625	-2.891082763671875	3.778141449593908
80.0	520.0	1.8972015380859375	-2.7401123046875	3.332804992557394
80.0	540.0	2.0018692016601562	-2.4906005859375	3.195398500848946
80.0	560.0	2.2607574462890625	-1.2647705078125	2.590495834465621
80.0	580.0	4.2473297119140625	4.0111083984375	5.84198598643679
80.0	600.0	4.652008056640625	4.2340087890625	6.29031075424003
80.0	620.0	5.2879638671875	4.4168701171875	6.889942198072818
80.0	640.0	5.483856201171875	4.4130859375	7.039034474051927
80.0	660.0	5.5762939453125	4.377197265625	7.089069760322847
80.0	680.0	5.534149169921875	4.2713623046875	6.990804172114413
80.0	700.0	5.4055633544921875	4.27197265625	6.889837846798465
80.0	720.0	5.201301574707031	4.2760009765625	6.733329222800062
80.0	740.0	5.059906005859375	3.095947265625	5.931908483756529
80.0	760.0	7.236030578613281	-2.2427978515625	7.575637315605851
80.0	780.0	7.072021484375	-2.4127197265625	7.472262331744343
80.0	800.0	7.0086517333984375	-2.440673828125	7.421461301884102
100.0	0.0	1.3058929443359375	1.1242413520812988	1.72315843722972
100.0	20.0	1.2459716796875	1.1501293182373047	1.6956541142733967
100.0	40.0	1.1592025756835938	1.217041015625	1.6807556173296014
100.0	60.0	1.1276397705078125	1.2754592895507812	1.7024593537974102
100.0	80.0	1.1201858520507812	1.3772811889648438	1.7753083722585066
100.0	100.0	1.0583343505859375	1.5721511840820312	1.8951862555539736
100.0	120.0	1.0238265991210938	1.7596435546875	2.035820803661542
100.0	140.0	0.921600341796875	2.2584381103515625	2.4392396127253373
100.0	160.0	1.3541488647460938	2.2653350830078125	2.63921620679306
100.0	180.0	3.8574676513671875	-0.1924896240234375	3.862267331076523
100.0	200.0	4.002052307128906	-0.38592529296875	4.020616992545897
100.0	220.0	3.6438674926757812	-0.3708648681640625	3.6626917771794054
100.0	240.0	1.675140380859375	0.0316619873046875	1.6754395772530188
100.0	260.0	0.6522750854492188	0.37982177734375	0.7548028680671205
100.0	280.0	0.7240753173828125	0.351593017578125	0.8049240431573108
100.0	300.0	0.467132568359375	0.202362060546875	0.5090807794160012
100.0	320.0	0.36248016357421875	0.249359130859375	0.4399680046636747
100.0	340.0	0.7245635986328125	-0.011993408203125	0.7246628528523166
100.0	360.0	0.5680084228515625	-1.032623291015625	1.1785348656608592
100.0	380.0	0.9052581787109375	-1.730621337890625	1.9530854014316374
100.0	400.0	1.6607742309570312	-2.70477294921875	3.1739514415057477
100.0	420.0	1.864410400390625	-2.913604736328125	3.4590632692447842
100.0	440.0	2.0413894653320312	-2.961456298828125	3.596872858336443
100.0	460.0	2.1729965209960938	-3.015594482421875	3.7169508959191786
100.0	480.0	2.0518035888671875	-3.0499267578125	3.675860606077023
100.0	500.0	1.8360137939453125	-3.236724853515625	3.721200670337896
100.0	520.0	1.5298385620117188	-3.3504638671875	3.683207047010404
100.0	540.0	1.2035446166992188	-3.119140625	3.343285492283161
100.0	560.0	1.2163162231445312	-2.333984375	2.631902015164835
100.0	580.0	1.613616943359375	-1.086669921875	1.9454077102253582
100.0	600.0	1.5450973510742188	-0.6204833984375	1.6650301715083475
100.0	620.0	5.59820556640625	3.29345703125	6.495133930907968
100.0	640.0	5.9250335693359375	5.6492919921875	8.186606306080169
100.0	660.0	5.852622985839844	5.611083984375	8.107864040182871
100.0	680.0	5.819496154785156	5.5147705078125	8.0174328341058
100.0	700.0	5.690010070800781	5.1873779296875	7.69968209676369
100.0	720.0	5.6068878173828125	4.3997802734375	7.127079166898987
100.0	740.0	3.793487548828125	-0.5252685546875	3.8296807749024606
100.0	760.0	6.8517913818359375	-2.252197265625	7.212450184471984
100.0	780.0	6.989143371582031	-2.3028564453125	7.358754845505207
100.0	800.0	6.957977294921875	-2.337158203125	7.340010660965201
120.0	0.0	1.2179489135742188	1.1681971549987793	1.6876267801335287
120.0	20.0	1.204681396484375	1.1378250122070312	1.657076650441818
120.0	40.0	1.1496047973632812	1.1498527526855469	1.6259620361432798
120.0	60.0	1.1317367553710938	1.2193450927734375	1.6636197097679968
120.0	80.0	1.0603103637695312	1.3886642456054688	1.747182433101959
120.0	100.0	0.8254852294921875	1.785675048828125	1.9672471232961801
120.0	120.0	0.78802490234375	2.0956954956054688	2.238955751464269
120.0	140.0	0.9084320068359375	2.4924163818359375	2.6528075941326983
120.0	160.0	1.5942459106445312	2.264678955078125	2.7695470375461326
120.0	180.0	3.9452896118164062	-0.244140625	3.9528362938378616
120.0	200.0	3.3729324340820312	-0.1478424072265625	3.376170994226608
120.0	220.0	2.0556793212890625	-0.4217071533203125	2.0984885978096193
120.0	240.0	0.4857635498046875	-0.2591552734375	0.5505703243631248
120.0	260.0	-0.31229400634765625	0.035919189453125	0.3143528822384796
120.0	280.0	-0.471527099609375	0.2392578125	0.5287552425350642
120.0	300.0	-0.53057861328125	0.1707763671875	0.557385174238797
120.0	320.0	-0.5725250244140625	0.305999755859375	0.6491692800543784
120.0	340.0	-0.428924560546875	0.283294677734375	0.5140351671558603
120.0	360.0	-0.316802978515625	-1.030548095703125	1.0781435455233728
120.0	380.0	0.973541259765625	-2.256561279296875	2.457610911370632
120.0	400.0	1.2612686157226562	-2.85150146484375	3.1179895966813294
120.0	420.0	1.5285797119140625	-3.004486083984375	3.370977983394588
120.0	440.0	1.6787643432617188	-3.022552490234375	3.4574663087915942
120.0	460.0	1.6353302001953125	-3.126129150390625	3.528028958015063
120.0	480.0	1.4494857788085938	-3.238922119140625	3.5484680521073813
120.0	500.0	1.17803955078125	-3.553741455078125	3.743909121859888
120.0	520.0	0.7167510986328125	-3.6873779296875	3.7563929684922233
120.0	540.0	0.5978775024414062	-3.40087890625	3.453032702263587
120.0	560.0	0.5461959838867188	-2.6693115234375	2.724619984873158
120.0	580.0	1.2266693115234375	-1.1490478515625	1.6807821289547855
120.0	600.0	1.1750335693359375	-0.6466064453125	1.3411949090963702
120.0	620.0	1.1757965087890625	-0.3553466796875	1.2283194587913515
120.0	640.0	1.4112396240234375	-0.30029296875	1.4428351061346205
120.0	660.0	1.7523193359375	-0.49169921875	1.8199975760477818
120.0	680.0	2.062591552734375	-0.386474609375	2.098486725500726
120.0	700.0	2.4068832397460938	-0.2578125	2.4206516095726998
120.0	720.0	2.6002655029296875	-0.406005859375	2.6317715409155507
120.0	740.0	3.5613021850585938	-0.8128662109375	3.652892652431358
120.0	760.0	6.507720947265625	-2.094482421875	6.836467548597241
120.0	780.0	6.751411437988281	-2.1231689453125	7.077386719357533
120.0	800.0	6.7127838134765625	-2.142333984375	7.046350929884277
140.0	0.0	1.2863006591796875	1.0991792678833008	1.691970581526336
140.0	20.0	1.25885009765625	1.0513420104980469	1.6401291386373287
140.0	40.0	1.1983489990234375	1.0622749328613281	1.6013957526002165
140.0	60.0	1.08197021484375	1.1644058227539062	1.58949692225944
140.0	80.0	0.8698272705078125	1.4655914306640625	1.7042763045219531
140.0	100.0	0.38525390625	2.2487258911132812	2.281488265506554
140.0	120.0	-1.2742156982421875	4.7597808837890625	4.927386701622942
140.0	140.0	2.1227874755859375	1.2584075927734375	2.4677553233767635
140.0	160.0	3.4402923583984375	0.513824462890625	3.4784518237169135
140.0	180.0	4.10455322265625	-0.330780029296875	4.117860194979845
140.0	200.0	2.2937774658203125	-0.3248748779296875	2.3166697539819707
140.0	220.0	1.130462646484375	-0.6642913818359375	1.311193668028471
140.0	240.0	0.1097869873046875	-0.366241455078125	0.38234275983622584
140.0	260.0	-0.357513427734375	-0.18927001953125	0.4045231653487127
140.0	280.0	-0.6223297119140625	0.02667236328125	0.6229010236739437
140.0	300.0	-0.582366943359375	-0.1544189453125	0.6024918815960646
140.0	320.0	-0.6841583251953125	-0.16937255859375	0.7048118029223462
140.0	340.0	-0.7695770263671875	-0.643951416015625	1.0034551438408652
140.0	360.0	-1.082061767578125	-1.63812255859375	1.963237934084412
140.0	380.0	0.18646240234375	-2.684295654296875	2.690764089838589
140.0	400.0	0.751800537109375	-3.02874755859375	3.1206595170389138
140.0	420.0	1.0058135986328125	-3.143798828125	3.3007774943056694
140.0	440.0	1.091827392578125	-3.107696533203125	3.2939132954081636
140.0	460.0	0.88104248046875	-3.2923583984375	3.4082047585426065
140.0	480.0	0.5698699951171875	-3.487274169921875	3.533529814157391
140.0	500.0	0.225433349609375	-3.97259521484375	3.978986420700071
140.0	520.0	0.1300048828125	-3.8892822265625	3.891454420574658
140.0	540.0	0.26104736328125	-3.5491943359375	3.5587815555505684
140.0	560.0	0.359283447265625	-2.989501953125	3.0110142017627983
140.0	580.0	1.215911865234375	-1.4107666015625	1.862445722189493
140.0	600.0	1.1790008544921875	-1.0858154296875	1.6028219371598202
140.0	620.0	1.1854705810546875	-0.929931640625	1.5066895349678522
140.0	640.0	1.194610595703125	-0.8314208984375	1.4554570367155448
140.0	660.0	0.8995208740234375	-0.948974609375	1.3075513802686007
140.0	680.0	1.2771148681640625	-0.2373046875	1.2989749424816412
140.0	700.0	2.35052490234375	-0.748779296875	2.466908541467785
140.0	720.0	3.1631011962890625	-0.982666015625	3.312226090747673
140.0	740.0	3.5527191162109375	-0.988525390625	3.6876815977794144
140.0	760.0	5.83795166015625	-1.946533203125	6.153915103183435
140.0	780.0	6.33428955078125	-1.960205078125	6.630658192173954
140.0	800.0	6.3105926513671875	-1.97021484375	6.611000388898974
160.0	0.0	1.373565673828125	0.9435296058654785	1.6664125471993951
160.0	20.0	1.2092742919921875	0.9817676544189453	1.557630264387696
160.0	40.0	1.0081787109375	1.1444778442382812	1.5252061661099796
160.0	60.0	0.8245697021484375	1.3230056762695312	1.5589288672491002
160.0	80.0	0.4471893310546875	1.8339309692382812	1.8876655153231996
160.0	100.0	-0.1115570068359375	2.9069976806640625	2.9091374118732225
160.0	120.0	-0.638763427734375	4.2771453857421875	4.324579906463361
160.0	140.0	3.2879486083984375	0.987396240234375	3.433009960180454
160.0	160.0	5.2762603759765625	0.63519287109375	5.314357302495632
160.0	180.0	2.595550537109375	-0.2685546875	2.6094068695523487
160.0	200.0	1.09271240234375	-0.6425933837890625	1.2676539950338683
160.0	220.0	-0.0324249267578125	-0.997314453125	0.9978414174042223
160.0	240.0	0.085113525390625	-0.5313720703125	0.5381455094234393
160.0	260.0	-0.4796905517578125	-0.4051513671875	0.6278938252440576
160.0	280.0	-0.815643310546875	-0.202178955078125	0.840327519432958
160.0	300.0	-0.826385498046875	-0.43896484375	0.93573667526214
160.0	320.0	-1.06939697265625	-0.54541015625	1.2004508001859142
160.0	340.0	-1.3857574462890625	-1.17938232421875	1.8196885356085544
160.0	360.0	-1.6565704345703125	-1.808074951171875	2.4522154541857963
160.0	380.0	0.0694427490234375	-2.752838134765625	2.753713872502337
160.0	400.0	0.742218017578125	-3.214996337890625	3.2995589157139977
160.0	420.0	0.8609161376953125	-3.338897705078125	3.448103026465448
160.0	440.0	0.54437255859375	-3.286285400390625	3.331067879129826
160.0	460.0	-0.0143890380859375	-3.533721923828125	3.533751219223077
160.0	480.0	-0.5028076171875	-3.780609130859375	3.813898386197389
160.0	500.0	-0.6177978515625	-3.944732666015625	3.9928173000684595
160.0	520.0	-0.3370513916015625	-3.8427734375	3.8575265822202853
160.0	540.0	0.1251068115234375	-3.59326171875	3.595438984842291
160.0	560.0	0.445037841796875	-3.1602783203125	3.1914601270372183
160.0	580.0	1.2329254150390625	-2.076171875	2.414662447132158
160.0	600.0	1.0916290283203125	-1.4642333984375	1.826371643606903
160.0	620.0	1.072540283203125	-1.3148193359375	1.6967888923636223
160.0	640.0	1.09381103515625	-1.247802734375	1.6593475357933052
160.0	660.0	0.809356689453125	-1.30810546875	1.5382451586584562
160.0	680.0	0.9970703125	-0.31201171875	1.044749022830927
160.0	700.0	1.56549072265625	-0.4190673828125	1.6206105868036609
160.0	720.0	2.6963043212890625	-0.9747314453125	2.8670818585249824
160.0	740.0	2.9403076171875	-1.3541259765625	3.23713855806207
160.0	760.0	1.96917724609375	-2.4267578125	3.1251899953543867
160.0	780.0	1.7928619384765625	-2.4580078125	3.0423931923321437
160.0	800.0	1.6415252685546875	-2.4708251953125	2.966408999631472
180.0	0.0	1.27850341796875	0.8771469593048096	1.5504701796472737
180.0	20.0	0.96014404296875	1.086740493774414	1.4501315402602049
180.0	40.0	0.738494873046875	1.2830619812011719	1.480413025179256
180.0	60.0	0.382110595703125	1.663665771484375	1.7069833937555743
180.0	80.0	0.179351806640625	2.0961380004882812	2.103796945438477
180.0	100.0	-1.1035003662109375	4.3282623291015625	4.466717793609459
180.0	120.0	2.4027557373046875	1.7936859130859375	2.998423633837208
180.0	140.0	5.6624298095703125	1.270050048828125	5.803114549518974
180.0	160.0	3.0442962646484375	0.367218017578125	3.0663641041771994
180.0	180.0	1.43414306640625	-0.3166961669921875	1.4686942490214445
180.0	200.0	1.09771728515625	-0.7811279296875	1.3472728308210953
180.0	220.0	0.514404296875	-1.054443359375	1.173227419886485
180.0	240.0	0.5732879638671875	-0.655426025390625	0.8707711319711614
180.0	260.0	-0.378936767578125	-0.600250244140625	0.7098545128499486
180.0	280.0	-1.4999237060546875	-0.425933837890625	1.559227615919198
180.0	300.0	-1.581024169921875	-0.69366455078125	1.7265016463611342
180.0	320.0	-1.972381591796875	-0.837554931640625	2.142845633071759
180.0	340.0	-2.6283111572265625	-1.497650146484375	3.0250579334066154
180.0	360.0	-2.09722900390625	-1.723358154296875	2.714467318426791
180.0	380.0	-0.058990478515625	-2.687896728515625	2.6885439739235255
180.0	400.0	0.6302490234375	-3.262237548828125	3.3225604067538117
180.0	420.0	0.25958251953125	-3.480194091796875	3.4898616019871143
180.0	440.0	-0.23883056640625	-3.524627685546875	3.5327100590302414
180.0	460.0	-0.1484832763671875	-4.00982666015625	4.012574875047263
180.0	480.0	-0.2701263427734375	-4.1365966796875	4.145407136996534
180.0	500.0	-0.2891845703125	-3.966583251953125	3.9771108119314267
180.0	520.0	-0.19964599609375	-3.667724609375	3.6731542758195252
180.0	540.0	-0.1551971435546875	-3.408935546875	3.412466515017472
180.0	560.0	0.117523193359375	-3.2396240234375	3.2417550052727244
180.0	580.0	0.38983154296875	-2.8154296875	2.8422900902528836
180.0	600.0	0.3984375	-1.7947998046875	1.8384936171530588
180.0	620.0	0.5326080322265625	-1.665283203125	1.748381955581363
180.0	640.0	0.65130615234375	-1.616943359375	1.7431883235920698
180.0	660.0	0.6943511962890625	-1.5546875	1.7026969214878795
180.0	680.0	1.043731689453125	-0.802978515625	1.3168714197384659
180.0	700.0	1.34844970703125	-0.6717529296875	1.5065087490407758
180.0	720.0	2.00262451171875	-0.9654541015625	2.223197372515678
180.0	740.0	2.561767578125	-1.411865234375	2.925066933314382
180.0	760.0	1.946136474609375	-2.3408203125	3.0441561906737973
180.0	780.0	1.80609130859375	-2.368408203125	2.9784766629281614
180.0	800.0	1.685333251953125	-2.385009765625	2.920380069830897
200.0	0.0	0.7657318115234375	1.1331772804260254	1.367638825148178
200.0	20.0	0.4521484375	1.352285385131836	1.4258730561921875
200.0	40.0	0.2381134033203125	1.5750846862792969	1.5929814066059693
200.0	60.0	-0.0317535400390625	1.9400634765625	1.9403233185211135
200.0	80.0	-0.42828369140625	2.6151809692382812	2.650018570159583
200.0	100.0	-2.460296630859375	6.522850036621094	6.971415359313043
200.0	120.0	7.5078887939453125	3.4242477416992188	8.2519007955005
200.0	140.0	3.8187103271484375	0.9313201904296875	3.9306368262372087
200.0	160.0	1.5095672607421875	0.1314544677734375	1.5152800374195752
200.0	180.0	0.8683319091796875	-0.30889892578125	0.9216392194608752
200.0	200.0	1.0187530517578125	-0.883392333984375	1.3484212235826822
200.0	220.0	1.043304443359375	-1.12005615234375	1.5306893695118227
200.0	240.0	1.0450439453125	-0.7517547607421875	1.2873430265212373
200.0	260.0	0.56085205078125	-0.624908447265625	0.8396818387517192
200.0	280.0	-0.326751708984375	-0.66375732421875	0.7398246175805753
200.0	300.0	-0.6580657958984375	-0.922698974609375	1.1333243090469012
200.0	320.0	-1.0181427001953125	-1.0321044921875	1.4497773072974411
200.0	340.0	-1.2901458740234375	-1.609893798828125	2.063064327587715
200.0	360.0	-1.0085601806640625	-1.640838623046875	1.926017919154308
200.0	380.0	0.1905975341796875	-2.57550048828125	2.582543355913378
200.0	400.0	0.5505523681640625	-3.08770751953125	3.1364064845394135
200.0	420.0	0.1526031494140625	-3.46453857421875	3.4678978147374497
200.0	440.0	-0.0163421630859375	-3.663726806640625	3.663763253813139
200.0	460.0	0.0270538330078125	-4.19073486328125	4.190822187137189
200.0	480.0	-0.14947509765625	-4.056396484375	4.059149571433554
200.0	500.0	-0.247650146484375	-3.757110595703125	3.7652636857726742
200.0	520.0	-0.245880126953125	-3.58935546875	3.597767324032506
200.0	540.0	-0.2478485107421875	-3.4141845703125	3.4231688775806943
200.0	560.0	-0.1029052734375	-3.4085693359375	3.410122345780963
200.0	580.0	0.199981689453125	-3.5404052734375	3.5460488118891687
200.0	600.0	-0.0209503173828125	-2.054443359375	2.0545501776979007
200.0	620.0	-0.0090179443359375	-1.9227294921875	1.9227506399550742
200.0	640.0	0.0075836181640625	-1.895263671875	1.895278844179285
200.0	660.0	0.1209259033203125	-1.7884521484375	1.792535679238922
200.0	680.0	0.1065521240234375	-1.407958984375	1.411985076697409
200.0	700.0	0.384521484375	-1.6722412109375	1.7158809514368034
200.0	720.0	0.7144622802734375	-1.5966796875	1.7492405135968632
200.0	740.0	1.720123291015625	-1.9815673828125	2.624010942988006
200.0	760.0	1.852203369140625	-2.283935546875	2.9405813885922436
200.0	780.0	1.81298828125	-2.282470703125	2.914892625565093
200.0	800.0	1.7645263671875	-2.2860107421875	2.8878016576448875
220.0	0.0	0.162078857421875	1.4910783767700195	1.499861420830037
220.0	20.0	-0.1014404296875	1.7205924987792969	1.7235802005218004
220.0	40.0	-0.352783203125	1.9826507568359375	2.0137924451117724
220.0	60.0	-0.5144805908203125	2.2924957275390625	2.349516320248845
220.0	80.0	-0.4886474609375	2.8126373291015625	2.8547688323463665
220.0	100.0	6.618194580078125	3.9042129516601562	7.683968914023948
220.0	120.0	8.47821044921875	2.8944320678710938	8.958671185882565
220.0	140.0	1.86285400390625	0.5491485595703125	1.9421094666232632
220.0	160.0	0.9722747802734375	0.064544677734375	0.9744148314653238
220.0	180.0	0.7154388427734375	-0.3162384033203125	0.7822144625891138
220.0	200.0	1.048858642578125	-1.009735107421875	1.4559084584104498
220.0	220.0	1.174041748046875	-1.299835205078125	1.7515551908282687
220.0	240.0	1.276947021484375	-1.037841796875	1.6455118629224603
220.0	260.0	0.79888916015625	-0.748809814453125	1.094961199511874
220.0	280.0	-0.1202239990234375	-0.942413330078125	0.9500508905580419
220.0	300.0	-0.3927764892578125	-1.20465087890625	1.267066340237674
220.0	320.0	-0.7454986572265625	-1.189849853515625	1.404105025216334
220.0	340.0	-0.7592926025390625	-1.626739501953125	1.7952177203574067
220.0	360.0	-0.2743072509765625	-1.645904541015625	1.6686060727667793
220.0	380.0	0.206573486328125	-2.16058349609375	2.1704362807616464
220.0	400.0	0.4292144775390625	-2.76165771484375	2.794812766838797
220.0	420.0	0.0876922607421875	-3.325927734375	3.3270835918081314
220.0	440.0	-0.03759765625	-3.610107421875	3.610303197964466
220.0	460.0	-0.008209228515625	-4.03460693359375	4.034615285257764
220.0	480.0	-0.2358856201171875	-3.716705322265625	3.7241831961298164
220.0	500.0	-0.32293701171875	-3.392181396484375	3.4075185898528155
220.0	520.0	-0.3360443115234375	-3.306396484375	3.3234294773914823
220.0	540.0	-0.42218017578125	-3.22265625	3.250192210698738
220.0	560.0	-0.6114349365234375	-3.2130126953125	3.270673212328116
220.0	580.0	-0.4894561767578125	-3.774658203125	3.8062595680517153
220.0	600.0	-0.5443878173828125	-2.4674072265625	2.526748210132476
220.0	620.0	-0.5303497314453125	-2.2847900390625	2.3455354101448425
220.0	640.0	-0.4276123046875	-2.2381591796875	2.2786418754906568
220.0	660.0	-0.277618408203125	-2.1207275390625	2.138821468826074
220.0	680.0	-0.4558563232421875	-1.8580322265625	1.9131358400240916
220.0	700.0	-0.2537841796875	-2.263671875	2.2778535439149006
220.0	720.0	0.1371002197265625	-2.534423828125	2.5381293526565685
220.0	740.0	0.5613555908203125	-2.767578125	2.823934981072287
220.0	760.0	1.22314453125	-2.2198486328125	2.534523721910353
220.0	780.0	1.5270538330078125	-2.0128173828125	2.526524732801168
220.0	800.0	1.5898590087890625	-1.93603515625	2.5051714101162226
240.0	0.0	-0.08984375	1.7140107154846191	1.7163637820142206
240.0	20.0	-0.43743896484375	2.016843795776367	2.0637373244977657
240.0	40.0	-0.5915985107421875	2.1894149780273438	2.2679344664083327
240.0	60.0	-0.485107421875	2.41778564453125	2.4659717422670524
240.0	80.0	1.388702392578125	2.7029647827148438	3.0388341435078208
240.0	100.0	9.982406616210938	1.713104248046875	10.128334908367128
240.0	120.0	3.8565826416015625	1.2688751220703125	4.059959820849393
240.0	140.0	1.0879058837890625	0.4227752685546875	1.1671667146060793
240.0	160.0	0.5252227783203125	-0.0323028564453125	0.5262152044563465
240.0	180.0	0.6042022705078125	-0.3780670166015625	0.7127377166453323
240.0	200.0	1.1620025634765625	-1.081939697265625	1.5877164312449925
240.0	220.0	1.3580322265625	-1.58831787109375	2.0897380668442835
240.0	240.0	1.5533599853515625	-1.471282958984375	2.139532843750996
240.0	260.0	1.204132080078125	-1.25225830078125	1.737263629432452
240.0	280.0	0.485809326171875	-1.46856689453125	1.5468352934649283
240.0	300.0	0.3504486083984375	-1.444366455078125	1.4862734215760405
240.0	320.0	0.20501708984375	-1.326812744140625	1.3425587753025847
240.0	340.0	0.146514892578125	-1.452911376953125	1.4602801385443154
240.0	360.0	0.3729248046875	-1.434600830078125	1.4822794782402053
240.0	380.0	0.407989501953125	-1.761322021484375	1.8079576037810632
240.0	400.0	0.2302703857421875	-2.29644775390625	2.3079637642239788
240.0	420.0	-0.1949615478515625	-2.828399658203125	2.8351110439741567
240.0	440.0	-0.33050537109375	-3.02978515625	3.047758503122361
240.0	460.0	-0.2314605712890625	-3.315643310546875	3.3237124663297366
240.0	480.0	-0.233642578125	-3.37518310546875	3.3832602397324645
240.0	500.0	-0.32049560546875	-3.17633056640625	3.1924588173086006
240.0	520.0	-0.33721923828125	-3.197021484375	3.214757095990662
240.0	540.0	-0.5313873291015625	-3.1917724609375	3.2357045501604
240.0	560.0	-1.080963134765625	-3.336669921875	3.5073989602364377
240.0	580.0	-1.4049224853515625	-3.7833251953125	4.035759745491892
240.0	600.0	-0.9645538330078125	-3.19580078125	3.3381891393700527
240.0	620.0	-0.850189208984375	-2.9412841796875	3.061694680524733
240.0	640.0	-0.734710693359375	-2.859619140625	2.9524941036969876
240.0	660.0	-0.6009979248046875	-2.7896728515625	2.8536771233558276
240.0	680.0	-0.82379150390625	-2.674560546875	2.798554369814605
240.0	700.0	-0.569488525390625	-2.660400390625	2.7206703988151966
240.0	720.0	-0.128509521484375	-3.2257080078125	3.2282668490658932
240.0	740.0	0.2921295166015625	-3.4820556640625	3.4942883827897777
240.0	760.0	1.0322113037109375	-3.47021484375	3.6204766588519073
240.0	780.0	1.3712921142578125	-2.8707275390625	3.181433429471297
240.0	800.0	1.868133544921875	-2.3721923828125	3.019473404873111
260.0	0.0	-0.698760986328125	2.1628594398498535	2.272933758947206
260.0	20.0	-1.05145263671875	2.5009307861328125	2.712970225470545
260.0	40.0	-0.97637939453125	2.478557586669922	2.66393776813653
260.0	60.0	-0.22100830078125	2.539306640625	2.54890621328766
260.0	80.0	5.068084716796875	2.4325180053710938	5.621621344690927
260.0	100.0	9.375457763671875	1.7141799926757812	9.530877258977013
260.0	120.0	1.7508544921875	0.8174972534179688	1.9323025674461727
260.0	140.0	0.707763671875	0.381805419921875	0.8041795781463876
260.0	160.0	0.475738525390625	-0.08709716796875	0.4836455946341525
260.0	180.0	0.4674072265625	-0.5560150146484375	0.7263760816253179
260.0	200.0	0.882720947265625	-1.105194091796875	1.4144434422359353
260.0	220.0	1.41546630859375	-1.8260040283203125	2.3103756366024175
260.0	240.0	1.83319091796875	-1.773193359375	2.5504516524440737
260.0	260.0	1.953704833984375	-1.552978515625	2.4957373356037977
260.0	280.0	1.588470458984375	-1.347015380859375	2.082711894463024
260.0	300.0	1.2589111328125	-1.276885986328125	1.7931243856465733
260.0	320.0	1.057647705078125	-1.197509765625	1.5977009441144694
260.0	340.0	0.784027099609375	-1.233428955078125	1.461521631775255
260.0	360.0	0.589508056640625	-1.30047607421875	1.4278507514651586
260.0	380.0	0.31707763671875	-1.636566162109375	1.6669994093185987
260.0	400.0	-0.0560302734375	-2.080169677734375	2.080924140786255
260.0	420.0	-0.377227783203125	-2.44476318359375	2.473695176103109
260.0	440.0	-0.4212646484375	-2.554290771484375	2.5887961003743447
260.0	460.0	-0.38031005859375	-2.698944091796875	2.7256072628522325
260.0	480.0	-0.2685546875	-2.987518310546875	2.999564514397228
260.0	500.0	-0.338287353515625	-2.944732666015625	2.9640999996370057
260.0	520.0	-0.49359130859375	-3.2244873046875	3.2620470195891027
260.0	540.0	-0.8228759765625	-3.338623046875	3.4385358398493677
260.0	560.0	-1.3724365234375	-3.397216796875	3.6639683371768985
260.0	580.0	-1.7215576171875	-3.697998046875	4.079086930182736
260.0	600.0	-1.3756103515625	-3.4200439453125	3.6863266848170952
260.0	620.0	-1.25872802734375	-3.1365966796875	3.3797388919630076
260.0	640.0	-1.2042236328125	-3.0455322265625	3.2749688702115742
260.0	660.0	-1.22119140625	-3.0438232421875	3.2796597964392094
260.0	680.0	-1.00677490234375	-2.872802734375	3.044107628619879
260.0	700.0	-0.622802734375	-2.9937744140625	3.057869926638516
260.0	720.0	-0.164764404296875	-3.679443359375	3.683130562954847
260.0	740.0	0.08465576171875	-3.7559814453125	3.756935348861351
260.0	760.0	0.64801025390625	-3.80712890625	3.8618839700296492
260.0	780.0	1.029541015625	-3.9765625	4.107676231065492
260.0	800.0	1.522979736328125	-3.69775390625	3.9991063037200223
280.0	0.0	-1.110198974609375	2.6375269889831543	2.861658676508827
280.0	20.0	-1.473602294921875	3.001474380493164	3.343703363092462
280.0	40.0	-1.033416748046875	2.693225860595703	2.8846864147295532
280.0	60.0	0.36346435546875	2.7640304565429688	2.7878254433148153
280.0	80.0	8.13067626953125	2.0533218383789062	8.385942235186356
280.0	100.0	3.52130126953125	1.4855804443359375	3.821846659325274
280.0	120.0	0.771759033203125	0.7779922485351562	1.095848504179027
280.0	140.0	0.24658203125	0.4186553955078125	0.48587553789337745
280.0	160.0	0.046661376953125	-0.2657012939453125	0.2697674215011423
280.0	180.0	0.110565185546875	-0.8643646240234375	0.8714074038692771
280.0	200.0	0.397735595703125	-1.404388427734375	1.4596233966484469
280.0	220.0	0.937652587890625	-1.7548065185546875	1.989607572648438
280.0	240.0	1.387786865234375	-1.69781494140625	2.192835597708903
280.0	260.0	1.72760009765625	-1.640655517578125	2.3825097323581765
280.0	280.0	1.768463134765625	-1.65936279296875	2.4250663367656795
280.0	300.0	1.47564697265625	-1.560211181640625	2.1475085376375085
280.0	320.0	1.187896728515625	-1.54364013671875	1.9477996584113073
280.0	340.0	0.762481689453125	-1.56494140625	1.7408101366165751
280.0	360.0	0.31207275390625	-1.566192626953125	1.5969811359101778
280.0	380.0	-0.177276611328125	-1.74676513671875	1.7557378619201833
280.0	400.0	-0.515228271484375	-2.020416259765625	2.0850760260628616
280.0	420.0	-0.7596435546875	-2.24176025390625	2.3669700813850763
280.0	440.0	-0.984771728515625	-2.37896728515625	2.5747350739692325
280.0	460.0	-1.143341064453125	-2.4991455078125	2.748264372087264
280.0	480.0	-1.244964599609375	-2.659088134765625	2.9361005709498205
280.0	500.0	-1.36419677734375	-2.79473876953125	3.109919233233577
280.0	520.0	-1.3946533203125	-3.047607421875	3.351562155432339
280.0	540.0	-1.443450927734375	-3.0091552734375	3.3374490318855723
280.0	560.0	-1.446746826171875	-3.0223388671875	3.350762391926741
280.0	580.0	-1.975433349609375	-3.505859375	4.024100753711854
280.0	600.0	-1.574188232421875	-3.4052734375	3.751527125750069
280.0	620.0	-1.358001708984375	-3.0643310546875	3.3517597548641054
280.0	640.0	-1.2283935546875	-2.958984375	3.203831964490637
280.0	660.0	-1.18975830078125	-2.993896484375	3.2216363813178654
280.0	680.0	-0.910430908203125	-2.8916015625	3.0315415278145226
280.0	700.0	-0.512359619140625	-3.3616943359375	3.400514841549761
280.0	720.0	-0.11822509765625	-4.0284423828125	4.030176820606744
280.0	740.0	0.030487060546875	-4.0572509765625	4.057365518126035
280.0	760.0	0.31903076171875	-4.1759033203125	4.188072249558239
280.0	780.0	0.72393798828125	-4.58837890625	4.6451380171311
280.0	800.0	1.083740234375	-4.4581298828125	4.587964139749675
300.0	0.0	-0.930267333984375	2.7230052947998047	2.8775258727222885
300.0	20.0	-1.166961669921875	2.995004653930664	3.2143198994706776
300.0	40.0	-0.417266845703125	2.409717559814453	2.4455777106036027
300.0	60.0	3.685333251953125	2.2485733032226562	4.317147562675736
300.0	80.0	8.092620849609375	1.8420639038085938	8.299621174562542
300.0	100.0	1.298309326171875	1.3134384155273438	1.8468155234911383
300.0	120.0	0.297149658203125	0.6989822387695312	0.7595222771489326
300.0	140.0	-0.062591552734375	0.4374237060546875	0.44187917024036977
300.0	160.0	-0.3580322265625	-0.444061279296875	0.570418701506252
300.0	180.0	-0.2864990234375	-1.276275634765625	1.3080371502090604
300.0	200.0	-0.093994140625	-1.7870025634765625	1.7894728442599062
300.0	220.0	0.195953369140625	-1.925140380859375	1.9350873905053854
300.0	240.0	0.431671142578125	-1.631439208984375	1.6875822551645496
300.0	260.0	0.81201171875	-1.58642578125	1.782164355720875
300.0	280.0	1.03387451171875	-1.5699462890625	1.879794631475151
300.0	300.0	0.820343017578125	-1.549346923828125	1.7531225162163817
300.0	320.0	0.576629638671875	-1.58184814453125	1.683670185206062
300.0	340.0	0.27960205078125	-1.615142822265625	1.6391655325552843
300.0	360.0	-0.101470947265625	-1.701812744140625	1.7048351736336353
300.0	380.0	-0.470184326171875	-1.785369873046875	1.84624453530975
300.0	400.0	-0.7481689453125	-2.001251220703125	2.1365306501653016
300.0	420.0	-0.9776611328125	-2.164154052734375	2.3747387339618733
300.0	440.0	-1.17626953125	-2.286407470703125	2.571238832204071
300.0	460.0	-1.3499755859375	-2.411651611328125	2.7637832000807947
300.0	480.0	-1.582977294921875	-2.457183837890625	2.9229385093479263
300.0	500.0	-1.5235595703125	-2.5670166015625	2.985097652839568
300.0	520.0	-1.57354736328125	-2.6673583984375	3.0969100939814895
300.0	540.0	-1.626495361328125	-2.6038818359375	3.0701282995906136
300.0	560.0	-1.596282958984375	-2.619873046875	3.067874519416661
300.0	580.0	-1.99407958984375	-2.9898681640625	3.5938370927333203
300.0	600.0	-1.654296875	-3.332763671875	3.720754203545902
300.0	620.0	-1.441802978515625	-2.9488525390625	3.2824574827394004
300.0	640.0	-1.388275146484375	-2.883056640625	3.1998942912849673
300.0	660.0	-1.393341064453125	-2.9578857421875	3.269631077924154
300.0	680.0	-0.957275390625	-2.890380859375	3.044778758093535
300.0	700.0	-0.456451416015625	-3.520263671875	3.549732977944331
300.0	720.0	-0.11065673828125	-4.11279296875	4.114281336701039
300.0	740.0	-0.016387939453125	-4.177734375	4.177766517245328
300.0	760.0	0.19366455078125	-4.336181640625	4.340504253968958
300.0	780.0	0.563262939453125	-5.0460205078125	5.077360348077108
300.0	800.0	0.75042724609375	-4.992919921875	5.04899895008269
320.0	0.0	-1.041168212890625	3.0082736015319824	3.18335378323052
320.0	20.0	-0.907257080078125	3.10491943359375	3.234755029126629
320.0	40.0	0.194580078125	2.2632484436035156	2.2715974388691467
320.0	60.0	5.26641845703125	2.3634262084960938	5.772429887626669
320.0	80.0	4.13299560546875	1.7648696899414062	4.494042467233468
320.0	100.0	0.38409423828125	1.2174224853515625	1.2765758464425172
320.0	120.0	-0.113800048828125	0.6313629150390625	0.6415368902876171
320.0	140.0	-0.32220458984375	0.40643310546875	0.5186556342481504
320.0	160.0	-0.352294921875	-0.58734130859375	0.6848952655403094
320.0	180.0	-0.190582275390625	-1.2899017333984375	1.303904937300784
320.0	200.0	-0.01544189453125	-1.8435211181640625	1.8435857900362516
320.0	220.0	0.0592041015625	-2.235137939453125	2.2359218980153543
320.0	240.0	0.058746337890625	-1.91357421875	1.9144757566708
320.0	260.0	-0.064788818359375	-1.67724609375	1.678496961565328
320.0	280.0	-0.123016357421875	-1.565277099609375	1.5701036343996162
320.0	300.0	-0.27630615234375	-1.508270263671875	1.5333702351682177
320.0	320.0	-0.424346923828125	-1.531341552734375	1.5890491694385416
320.0	340.0	-0.48797607421875	-1.543548583984375	1.6188461570297878
320.0	360.0	-0.60614013671875	-1.663604736328125	1.770589332418671
320.0	380.0	-0.774078369140625	-1.762115478515625	1.9246423774810113
320.0	400.0	-0.88543701171875	-1.9652099609375	2.155469529427266
320.0	420.0	-1.04522705078125	-2.105712890625	2.350856517405765
320.0	440.0	-1.256439208984375	-2.217987060546875	2.549138302765593
320.0	460.0	-1.419830322265625	-2.309783935546875	2.7112764471619855
320.0	480.0	-1.615875244140625	-2.36053466796875	2.8606252329357758
320.0	500.0	-1.50872802734375	-2.43701171875	2.866232087221374
320.0	520.0	-1.426513671875	-2.482177734375	2.86289146861583
320.0	540.0	-1.382537841796875	-2.4320068359375	2.7975110605763636
320.0	560.0	-1.37164306640625	-2.4390869140625	2.798311933286078
320.0	580.0	-1.482940673828125	-2.25390625	2.6980004495705474
320.0	600.0	-1.480743408203125	-2.9808349609375	3.3283596718630446
320.0	620.0	-1.62884521484375	-2.6588134765625	3.1180804731548784
320.0	640.0	-1.6270751953125	-2.6370849609375	3.0986433777387075
320.0	660.0	-1.675933837890625	-2.7225341796875	3.197021518312551
320.0	680.0	-0.92279052734375	-2.704345703125	2.857451318809475
320.0	700.0	-0.32269287109375	-3.498779296875	3.513628787634779
320.0	720.0	-0.17572021484375	-4.0380859375	4.041907425033382
320.0	740.0	-0.109344482421875	-4.1646728515625	4.166108037050628
320.0	760.0	-0.050384521484375	-4.39013671875	4.390425834622676
320.0	780.0	0.228668212890625	-5.2408447265625	5.245830973213353
320.0	800.0	0.44915771484375	-5.2249755859375	5.244245658476211
340.0	0.0	1.784881591796875	3.805154323577881	4.202975341704825
340.0	20.0	3.649749755859375	3.881938934326172	5.328238280166624
340.0	40.0	4.34307861328125	2.3976058959960938	4.960931956160678
340.0	60.0	5.770477294921875	2.2432479858398438	6.191168689123516
340.0	80.0	1.363494873046875	1.5688247680664062	2.078540214122336
340.0	100.0	-0.184417724609375	1.1383209228515625	1.1531627901349106
340.0	120.0	-0.424591064453125	0.5761032104492188	0.715662267486092
340.0	140.0	-0.810394287109375	0.1743621826171875	0.8289397271856028
340.0	160.0	-0.67578125	-0.8160552978515625	1.0595407245609603
340.0	180.0	-0.41595458984375	-1.258636474609375	1.3255881698435596
340.0	200.0	-0.2987060546875	-1.730621337890625	1.7562105574985332
340.0	220.0	-0.31298828125	-2.1937103271484375	2.215925690008023
340.0	240.0	-0.537872314453125	-2.299285888671875	2.36136024877628
340.0	260.0	-0.75201416015625	-1.913726806640625	2.056179852914242
340.0	280.0	-0.8255615234375	-1.685333251953125	1.8766725870858085
340.0	300.0	-0.894378662109375	-1.56640625	1.8037576697759647
340.0	320.0	-0.940704345703125	-1.5328369140625	1.798475374070324
340.0	340.0	-0.92803955078125	-1.4603271484375	1.730263791529449
340.0	360.0	-0.964630126953125	-1.505706787109375	1.7882013898252174
340.0	380.0	-1.0438232421875	-1.58447265625	1.8973983660092983
340.0	400.0	-1.05810546875	-1.745330810546875	2.0410210242040305
340.0	420.0	-1.093505859375	-2.021148681640625	2.29799848950888
340.0	440.0	-1.242889404296875	-2.177764892578125	2.5074756227447663
340.0	460.0	-1.34039306640625	-2.258758544921875	2.6265269343236395
340.0	480.0	-1.464874267578125	-2.356170654296875	2.7744182763206977
340.0	500.0	-1.31719970703125	-2.347198486328125	2.691534098320928
340.0	520.0	-1.273101806640625	-2.3072509765625	2.6351841072153257
340.0	540.0	-1.24737548828125	-2.2996826171875	2.6161968099818553
340.0	560.0	-1.232666015625	-2.2960205078125	2.605988426369615
340.0	580.0	-1.32098388671875	-2.0802001953125	2.464189781966628
340.0	600.0	-1.42138671875	-2.6295166015625	2.9890964792277432
340.0	620.0	-1.55950927734375	-2.285400390625	2.766789498966289
340.0	640.0	-1.51177978515625	-2.2808837890625	2.7364043886120313
340.0	660.0	-1.41632080078125	-2.353759765625	2.74702559962602
340.0	680.0	-0.824493408203125	-2.393798828125	2.531810065882318
340.0	700.0	-0.404937744140625	-3.253173828125	3.278279202970236
340.0	720.0	-0.332733154296875	-3.866943359375	3.8812320590996308
340.0	740.0	-0.308258056640625	-4.0980224609375	4.109599873446574
340.0	760.0	-0.2789306640625	-4.36669921875	4.37559874558742
340.0	780.0	0.01177978515625	-5.093994140625	5.094007760895164
340.0	800.0	0.30999755859375	-5.193603515625	5.202846909514679
360.0	0.0	4.611419677734375	3.926666736602783	6.056723792987308
360.0	20.0	4.662811279296875	3.7870349884033203	6.006949561110789
360.0	40.0	4.8819580078125	2.5059776306152344	5.48757121823385
360.0	60.0	4.524139404296875	2.1054000854492188	4.990044776284203
360.0	80.0	-0.049560546875	1.4065780639648438	1.4074509219982192
360.0	100.0	-0.638824462890625	1.064697265625	1.2416428479304535
360.0	120.0	-0.706787109375	0.45410919189453125	0.8400971230410044
360.0	140.0	-0.850616455078125	-0.0904541015625	0.8554123556152056
360.0	160.0	-0.5872802734375	-0.9199676513671875	1.0914387747972325
360.0	180.0	-0.54669189453125	-1.2842254638671875	1.3957460620009143
360.0	200.0	-0.571380615234375	-1.7113037109375	1.8041718871920356
360.0	220.0	-0.629913330078125	-2.3912506103515625	2.472826375813076
360.0	240.0	-0.85003662109375	-2.86053466796875	2.98416166516688
360.0	260.0	-1.008544921875	-2.373992919921875	2.5793420175073796
360.0	280.0	-0.9254150390625	-1.772735595703125	1.9997461055833967
360.0	300.0	-0.963836669921875	-1.42095947265625	1.717005226904571
360.0	320.0	-0.99761962890625	-1.319671630859375	1.6543210502420884
360.0	340.0	-1.026611328125	-1.222686767578125	1.5965255245830616
360.0	360.0	-1.08941650390625	-1.152435302734375	1.5858547997757508
360.0	380.0	-1.159423828125	-1.248992919921875	1.704185121176394
360.0	400.0	-1.167938232421875	-1.498870849609375	1.900182501382818
360.0	420.0	-1.10546875	-1.84881591796875	2.1541080418031946
360.0	440.0	-1.048919677734375	-2.19671630859375	2.4342955923182656
360.0	460.0	-1.0596923828125	-2.284454345703125	2.5182691682567864
360.0	480.0	-1.099609375	-2.357879638671875	2.6016796820614374
360.0	500.0	-1.057952880859375	-2.261199951171875	2.4964553906085207
360.0	520.0	-1.1387939453125	-2.156494140625	2.4387124940079277
360.0	540.0	-1.248199462890625	-2.1322021484375	2.4706857147281878
360.0	560.0	-1.308258056640625	-2.121337890625	2.4923108933209814
360.0	580.0	-1.4703369140625	-1.9415283203125	2.435451264022812
360.0	600.0	-1.7457275390625	-2.2757568359375	2.868210908729948
360.0	620.0	-1.700775146484375	-1.6878662109375	2.396148669203032
360.0	640.0	-1.54937744140625	-1.6842041015625	2.2884741448525316
360.0	660.0	-1.40838623046875	-1.7657470703125	2.2586311098741096
360.0	680.0	-1.03399658203125	-1.845947265625	2.115814320568022
360.0	700.0	-0.656707763671875	-3.011962890625	3.082723721219438
360.0	720.0	-0.646697998046875	-3.697021484375	3.7531568254748113
360.0	740.0	-0.633331298828125	-4.00146484375	4.0512750375459
360.0	760.0	-0.74163818359375	-3.868408203125	3.9388588729946936
360.0	780.0	-0.74273681640625	-3.989990234375	4.058531760237089
360.0	800.0	-5.27813720703125	-1.053466796875	5.382241602563537
380.0	0.0	3.66455078125	4.398715019226074	5.7251747788801195
380.0	20.0	3.775115966796875	3.9942550659179688	5.495959797376257
380.0	40.0	3.862548828125	2.8199920654296875	4.782430208454296
380.0	60.0	-0.060211181640625	1.8647918701171875	1.8657636788322678
380.0	80.0	-0.784332275390625	1.3036651611328125	1.5214203793070729
380.0	100.0	-1.049285888671875	0.9572601318359375	1.4203337059186065
380.0	120.0	-0.9134521484375	0.4065399169921875	0.9998347521431226
380.0	140.0	-0.942352294921875	-0.2167205810546875	0.9669517350918845
380.0	160.0	-0.760498046875	-0.975830078125	1.2371748545270929
380.0	180.0	-0.662017822265625	-1.3829345703125	1.5332239310559759
380.0	200.0	-0.70404052734375	-1.8766937255859375	2.0044082427978815
380.0	220.0	-0.705078125	-2.5865936279296875	2.680970301663183
380.0	240.0	-0.912445068359375	-3.256744384765625	3.3821502022346337
380.0	260.0	-1.056884765625	-2.7802734375	2.9743782199105544
380.0	280.0	-0.886383056640625	-1.72625732421875	1.940525514523954
380.0	300.0	-0.8994140625	-1.22943115234375	1.5233012224035123
380.0	320.0	-0.914886474609375	-1.0509033203125	1.3933467084925444
380.0	340.0	-0.780914306640625	-0.9547119140625	1.233410715523783
380.0	360.0	-0.75299072265625	-0.923431396484375	1.1915202778045637
380.0	380.0	-0.953460693359375	-0.998931884765625	1.3809244020520255
380.0	400.0	-0.9951171875	-1.22601318359375	1.5790397535222451
380.0	420.0	-0.95526123046875	-1.6026611328125	1.8657563412901794
380.0	440.0	-0.90521240234375	-1.952850341796875	2.1524483619388213
380.0	460.0	-0.781829833984375	-2.090911865234375	2.23230157404548
380.0	480.0	-0.8084716796875	-2.138153076171875	2.2858969867428365
380.0	500.0	-0.842803955078125	-2.051910400390625	2.218254899222933
380.0	520.0	-0.992156982421875	-1.919921875	2.161128289545069
380.0	540.0	-1.15753173828125	-1.9090576171875	2.2325726664254466
380.0	560.0	-1.33551025390625	-1.8765869140625	2.3032946151804707
380.0	580.0	-1.642547607421875	-1.8077392578125	2.4425158887679346
380.0	600.0	-1.784942626953125	-1.560302734375	2.3707730394140274
380.0	620.0	-1.357574462890625	-1.016845703125	1.6961673284957899
380.0	640.0	-0.9722900390625	-0.9854736328125	1.3843793558952053
380.0	660.0	-0.641632080078125	-1.0296630859375	1.213217951040833
380.0	680.0	-0.493011474609375	-1.09228515625	1.1983935817003517
380.0	700.0	-0.704620361328125	-2.759765625	2.848297062900887
380.0	720.0	-0.685577392578125	-3.488037109375	3.5547741471985708
380.0	740.0	-0.5625	-3.7796630859375	3.8212902654991527
380.0	760.0	-2.467010498046875	-1.97265625	3.15872022789888
380.0	780.0	-4.700164794921875	-1.0113525390625	4.807741991589311
380.0	800.0	-6.20025634765625	-0.5421142578125	6.223910880240431
400.0	0.0	3.119476318359375	3.8554959297180176	4.9594335729876615
400.0	20.0	1.141357421875	3.121929168701172	3.3240244431797334
400.0	40.0	-0.076873779296875	2.3652420043945312	2.366490929054165
400.0	60.0	-0.874420166015625	1.7298431396484375	1.9382899459377994
400.0	80.0	-1.122314453125	1.25616455078125	1.6844996617193864
400.0	100.0	-1.310028076171875	0.9050979614257812	1.5922863687589897
400.0	120.0	-1.30975341796875	0.35052490234375	1.3558472344050854
400.0	140.0	-1.113128662109375	-0.520355224609375	1.2287493553152653
400.0	160.0	-0.85418701171875	-1.0959625244140625	1.3895212506144166
400.0	180.0	-0.672027587890625	-1.5722198486328125	1.70982347957942
400.0	200.0	-0.8807373046875	-2.0078887939453125	2.1925591460025347
400.0	220.0	-0.8544921875	-2.768890380859375	2.8977423694514512
400.0	240.0	-1.204925537109375	-3.186920166015625	3.4070963729450585
400.0	260.0	-1.2723388671875	-2.295806884765625	2.6248000771664906
400.0	280.0	-2.121368408203125	-0.6082763671875	2.2068538832920233
400.0	300.0	-2.006591796875	-0.586334228515625	2.090501965274143
400.0	320.0	-1.816558837890625	-0.513458251953125	1.8877302211961584
400.0	340.0	-1.677154541015625	-0.474334716796875	1.7429402680551342
400.0	360.0	-1.221160888671875	-0.6717529296875	1.3937309333460397
400.0	380.0	-0.742767333984375	-0.99346923828125	1.2404371970581112
400.0	400.0	-0.92413330078125	-1.08685302734375	1.4266295456982245
400.0	420.0	-0.979278564453125	-1.49249267578125	1.7850828815654607
400.0	440.0	-0.910064697265625	-1.684234619140625	1.9143834531046646
400.0	460.0	-0.764495849609375	-1.801361083984375	1.9568739507089674
400.0	480.0	-0.76708984375	-1.88507080078125	2.035170447982788
400.0	500.0	-0.863677978515625	-1.8441162109375	2.0363458080628933
400.0	520.0	-1.027496337890625	-1.7794189453125	2.0547701835766685
400.0	540.0	-1.29754638671875	-1.7659912109375	2.191426837198856
400.0	560.0	-1.59478759765625	-1.701171875	2.331809003741346
400.0	580.0	-1.91064453125	-1.613037109375	2.5004902001440414
400.0	600.0	-2.27313232421875	-0.899658203125	2.4446912782309016
400.0	620.0	-2.055938720703125	-0.5501708984375	2.1282791266123735
400.0	640.0	-1.7047119140625	-0.470458984375	1.7684383975490323
400.0	660.0	-1.188873291015625	-0.5159912109375	1.2960195337474936
400.0	680.0	-0.878173828125	-0.61474609375	1.0719617680610634
400.0	700.0	-0.904632568359375	-2.302001953125	2.473372813776321
400.0	720.0	-0.822021484375	-3.22998046875	3.3329406159247044
400.0	740.0	-0.309295654296875	-3.2198486328125	3.234669847139188
400.0	760.0	-4.747100830078125	-0.5267333984375	4.776234328836677
400.0	780.0	-4.856842041015625	-0.5072021484375	4.8832538978386575
400.0	800.0	-5.041656494140625	-0.4835205078125	5.064789461210169
420.0	0.0	0.680206298828125	3.138795852661133	3.211653781721838
420.0	20.0	-0.175506591796875	2.783414840698242	2.7889425844185776
420.0	40.0	-0.760955810546875	2.3531036376953125	2.473085213926112
420.0	60.0	-1.33013916015625	1.686370849609375	2.1478167584301553
420.0	80.0	-1.336273193359375	1.268768310546875	1.842660867641909
420.0	100.0	-1.451507568359375	0.79705810546875	1.655951643164129
420.0	120.0	-1.3577880859375	0.15970611572265625	1.3671483203050934
420.0	140.0	-0.976715087890625	-0.815460205078125	1.2723787600314809
420.0	160.0	-0.824310302734375	-1.1753082275390625	1.435561529477246
420.0	180.0	-0.488433837890625	-1.89056396484375	1.9526391676810864
420.0	200.0	-0.746856689453125	-2.2558135986328125	2.376234396341742
420.0	220.0	-0.65972900390625	-3.0418548583984375	3.1125750333377202
420.0	240.0	-0.8717041015625	-2.9769134521484375	3.101915818049099
420.0	260.0	-1.4912109375	-1.198455810546875	1.913114317011191
420.0	280.0	-2.09906005859375	-0.22332763671875	2.110907000060869
420.0	300.0	-2.076934814453125	-0.278167724609375	2.095479779549732
420.0	320.0	-2.00787353515625	-0.3043212890625	2.0308046632203496
420.0	340.0	-2.0145263671875	-0.4893798828125	2.0731158081002716
420.0	360.0	-1.650360107421875	-0.695953369140625	1.791100102224253
420.0	380.0	-0.863922119140625	-1.09771728515625	1.3969053890909133
420.0	400.0	-0.96270751953125	-1.04937744140625	1.4240782221122334
420.0	420.0	-1.083587646484375	-1.286651611328125	1.6821517638271546
420.0	440.0	-0.909759521484375	-1.349090576171875	1.6271778543377613
420.0	460.0	-0.696624755859375	-1.415771484375	1.5778767209276916
420.0	480.0	-0.512115478515625	-1.471710205078125	1.558266084809133
420.0	500.0	-0.610382080078125	-1.59381103515625	1.7066926786818815
420.0	520.0	-1.114471435546875	-1.6279296875	1.97286635332801
420.0	540.0	-1.533050537109375	-1.634765625	2.241138683351163
420.0	560.0	-2.004150390625	-1.5994873046875	2.5641720741983804
420.0	580.0	-2.417236328125	-1.5162353515625	2.8534191958657407
420.0	600.0	-2.613555908203125	-0.406982421875	2.6450537191177617
420.0	620.0	-2.42767333984375	-0.0758056640625	2.428856591833298
420.0	640.0	-2.06011962890625	0.0521240234375	2.06077893021647
420.0	660.0	-1.713104248046875	0.014892578125	1.7131689798614316
420.0	680.0	-1.405303955078125	-0.0985107421875	1.4087524880136157
420.0	700.0	-0.95233154296875	-1.8125	2.0474597963655454
420.0	720.0	-0.2999267578125	-2.61865234375	2.6357724024428375
420.0	740.0	-0.13055419921875	-2.5609130859375	2.564238723804704
420.0	760.0	-3.789093017578125	-0.702880859375	3.853734214801929
420.0	780.0	-4.093780517578125	-0.6400146484375	4.143507895046997
420.0	800.0	-4.373321533203125	-0.6021728515625	4.41458416795252
440.0	0.0	-0.895416259765625	2.825716495513916	2.964193649421729
440.0	20.0	-1.110137939453125	2.5847225189208984	2.8130404804108355
440.0	40.0	-1.33087158203125	2.3657684326171875	2.714420646220174
440.0	60.0	-1.668731689453125	1.6664657592773438	2.358341276878496
440.0	80.0	-1.498443603515625	1.2514266967773438	1.9522812323853205
440.0	100.0	-1.494781494140625	0.6394805908203125	1.6258250647782422
440.0	120.0	-1.329498291015625	-0.01654052734375	1.3296011788721747
440.0	140.0	-1.11370849609375	-0.9106597900390625	1.4386270772738123
440.0	160.0	-1.071258544921875	-1.190093994140625	1.6012240895507783
440.0	180.0	-0.717376708984375	-1.999053955078125	2.123875245372653
440.0	200.0	-0.710052490234375	-2.414642333984375	2.516877458271965
440.0	220.0	-0.377044677734375	-3.1734466552734375	3.1957669443928456
440.0	240.0	-0.66558837890625	-2.862030029296875	2.938404971873707
440.0	260.0	-1.486480712890625	-0.8818359375	1.7283690376948797
440.0	280.0	-1.88287353515625	-0.172088623046875	1.8907213553493185
440.0	300.0	-2.06109619140625	-0.264434814453125	2.077990202412949
440.0	320.0	-2.192840576171875	-0.345947265625	2.2199615544191786
440.0	340.0	-2.256317138671875	-0.647979736328125	2.3475188538020952
440.0	360.0	-2.010589599609375	-0.906219482421875	2.2053807581409517
440.0	380.0	-1.161590576171875	-1.2724609375	1.7229188907533306
440.0	400.0	-1.0130615234375	-0.974273681640625	1.4055258293631911
440.0	420.0	-1.2186279296875	-1.10595703125	1.6456594380325948
440.0	440.0	-1.2005615234375	-1.05047607421875	1.5952579584708573
440.0	460.0	-1.01446533203125	-1.029052734375	1.445022297412029
440.0	480.0	-0.994964599609375	-1.137054443359375	1.5109094485240147
440.0	500.0	-1.05316162109375	-1.32086181640625	1.689326889084772
440.0	520.0	-1.332916259765625	-1.4146728515625	1.9436988018969292
440.0	540.0	-1.727203369140625	-1.4412841796875	2.2495625274679956
440.0	560.0	-2.2987060546875	-1.376708984375	2.679435976752536
440.0	580.0	-2.62347412109375	-1.1939697265625	2.882391398126971
440.0	600.0	-2.6527099609375	0.283203125	2.667784501579316
440.0	620.0	-2.570404052734375	0.530029296875	2.6244824346638533
440.0	640.0	-2.31640625	0.72607421875	2.427534075182568
440.0	660.0	-2.01776123046875	0.6971435546875	2.1347996437663856
440.0	680.0	-1.48443603515625	0.460205078125	1.5541361125726552
440.0	700.0	-0.768280029296875	-1.105712890625	1.3464231132562676
440.0	720.0	0.305023193359375	-1.8594970703125	1.8843482966235094
440.0	740.0	-0.325469970703125	-1.77490234375	1.8044968915680448
440.0	760.0	-2.827484130859375	-0.8079833984375	2.9406638166257983
440.0	780.0	-3.26641845703125	-0.7308349609375	3.347179301525828
440.0	800.0	-3.744842529296875	-0.6724853515625	3.8047446849028854
460.0	0.0	-1.37322998046875	2.4090657234191895	2.7729692098924263
460.0	20.0	-1.507080078125	2.3920135498046875	2.827192809896502
460.0	40.0	-1.658477783203125	2.31475830078125	2.847569937405235
460.0	60.0	-2.09967041015625	1.7414398193359375	2.7278615206154613
460.0	80.0	-2.142913818359375	1.2808761596679688	2.496542282702482
460.0	100.0	-1.92218017578125	0.4544219970703125	1.9751647980833924
460.0	120.0	-1.456268310546875	-0.28073883056640625	1.4830818194863165
460.0	140.0	-1.2691650390625	-1.0016021728515625	1.6167828577268775
460.0	160.0	-1.09991455078125	-1.2269744873046875	1.6478101867378172
460.0	180.0	-0.916717529296875	-2.01226806640625	2.2112425917566156
460.0	200.0	-0.7037353515625	-2.5201873779296875	2.6165985295636984
460.0	220.0	-0.322418212890625	-3.1403350830078125	3.1568430334074686
460.0	240.0	-0.55487060546875	-2.748138427734375	2.803595228773872
460.0	260.0	-1.385955810546875	-0.65576171875	1.5332634935217755
460.0	280.0	-2.061004638671875	-0.175994873046875	2.068505333801625
460.0	300.0	-2.38897705078125	-0.207763671875	2.3979943895911147
460.0	320.0	-2.634613037109375	-0.303802490234375	2.652071229884162
460.0	340.0	-2.95489501953125	-0.590087890625	3.0132388380466706
460.0	360.0	-2.69207763671875	-0.895050048828125	2.836969614223677
460.0	380.0	-1.40380859375	-1.2880859375	1.9052149354525874
460.0	400.0	-1.274871826171875	-0.827056884765625	1.519645111137805
460.0	420.0	-1.55609130859375	-0.9298095703125	1.8127233649196794
460.0	440.0	-1.703125	-0.827911376953125	1.89369269252258
460.0	460.0	-1.787109375	-0.755859375	1.9403822595015348
460.0	480.0	-1.958953857421875	-0.89324951171875	2.1529967268191164
460.0	500.0	-1.9971923828125	-1.063720703125	2.2628033825812213
460.0	520.0	-2.143768310546875	-1.1546630859375	2.4349516240228906
460.0	540.0	-2.3577880859375	-1.2340087890625	2.6611919039543763
460.0	560.0	-2.56201171875	-1.113037109375	2.7933413063673735
460.0	580.0	-2.794677734375	-0.827880859375	2.9147230325248525
460.0	600.0	-2.61907958984375	0.670166015625	2.7034608165155256
460.0	620.0	-2.48681640625	1.1488037109375	2.739344046420226
460.0	640.0	-2.29058837890625	1.4752197265625	2.7245308519485514
460.0	660.0	-2.16290283203125	1.5771484375	2.6768537230707046
460.0	680.0	-1.729034423828125	1.04248046875	2.018991224970499
460.0	700.0	-0.82232666015625	-0.5841064453125	1.0086632121076575
460.0	720.0	0.286865234375	-1.455322265625	1.4833255069326174
460.0	740.0	-0.42913818359375	-1.427490234375	1.4905998624225536
460.0	760.0	-1.262359619140625	-0.86572265625	1.5306951118957097
460.0	780.0	-1.639404296875	-0.8192138671875	1.8326914112322652
460.0	800.0	-2.188323974609375	-0.764404296875	2.3179895916356346
480.0	0.0	-1.506011962890625	2.27667236328125	2.7297086075437256
480.0	20.0	-1.588775634765625	2.279979705810547	2.778941430928846
480.0	40.0	-1.7490234375	2.2586822509765625	2.856698880841463
480.0	60.0	-2.1331787109375	1.9632339477539062	2.899092779890006
480.0	80.0	-2.5106201171875	1.3900375366210938	2.8697417525000772
480.0	100.0	-3.11981201171875	0.27552032470703125	3.131954411831574
480.0	120.0	-2.374755859375	-0.42052459716796875	2.411701956805438
480.0	140.0	-1.7952880859375	-0.944793701171875	2.0287174394881076
480.0	160.0	-1.39044189453125	-1.158050537109375	1.8095330084214998
480.0	180.0	-1.261871337890625	-2.0703887939453125	2.4246296689358977
480.0	200.0	-0.870819091796875	-2.5329742431640625	2.6784854689115805
480.0	220.0	-0.518768310546875	-2.8812255859375	2.927555539539523
480.0	240.0	-0.4539794921875	-2.53912353515625	2.579388630298116
480.0	260.0	-0.740325927734375	-0.4622802734375	0.8728032598960734
480.0	280.0	-1.478546142578125	-0.124786376953125	1.4838026606007082
480.0	300.0	-1.978118896484375	-0.165496826171875	1.985029865795859
480.0	320.0	-2.3260498046875	-0.25091552734375	2.3395440358644564
480.0	340.0	-2.884033203125	-0.5675048828125	2.939338243337006
480.0	360.0	-2.735076904296875	-0.784271240234375	2.8452991144477133
480.0	380.0	-1.6475830078125	-1.0960693359375	1.978862743298523
480.0	400.0	-1.80322265625	-0.64605712890625	1.9154638503046442
480.0	420.0	-1.915069580078125	-0.75146484375	2.0572289391151433
480.0	440.0	-2.0894775390625	-0.6529541015625	2.189124355762818
480.0	460.0	-2.269683837890625	-0.599884033203125	2.347621259333363
480.0	480.0	-2.576904296875	-0.7138671875	2.673956266778123
480.0	500.0	-2.7481689453125	-0.84228515625	2.8743480715492873
480.0	520.0	-2.87286376953125	-0.9598388671875	3.028966307050821
480.0	540.0	-3.071075439453125	-1.023681640625	3.2371945348040017
480.0	560.0	-3.1043701171875	-0.8558349609375	3.2201812534156558
480.0	580.0	-3.32281494140625	-0.580810546875	3.3731943356696568
480.0	600.0	-3.121612548828125	0.73828125	3.207728808534597
480.0	620.0	-2.806488037109375	1.352294921875	3.115297202221153
480.0	640.0	-2.502655029296875	1.7841796875	3.073528811147301
480.0	660.0	-2.40380859375	1.832763671875	3.0227997671581037
480.0	680.0	-2.11614990234375	0.5330810546875	2.182261629607275
480.0	700.0	-1.042999267578125	-1.1141357421875	1.5261539647716402
480.0	720.0	-0.23895263671875	-1.410888671875	1.4309805054647127
480.0	740.0	0.9739990234375	-1.654296875	1.9197323376689703
480.0	760.0	6.3028564453125	-1.5224609375	6.484125744958275
480.0	780.0	6.57293701171875	-1.4996337890625	6.741839694128018
480.0	800.0	6.58111572265625	-1.4774169921875	6.744912536408286
500.0	0.0	-1.477264404296875	2.2406749725341797	2.6838283202812447
500.0	20.0	-1.394775390625	2.217693328857422	2.6198400888511943
500.0	40.0	-1.40887451171875	2.2300758361816406	2.637833509699198
500.0	60.0	-1.412353515625	2.2529067993164062	2.6590094959409964
500.0	80.0	-1.641021728515625	1.8725433349609375	2.4898535809896614
500.0	100.0	-2.194854736328125	0.44400787353515625	2.2393146954689542
500.0	120.0	-2.555572509765625	-0.43231964111328125	2.5918817729136667
500.0	140.0	-2.8125	-0.870269775390625	2.9440661901456036
500.0	160.0	-2.185302734375	-1.09735107421875	2.445348118562242
500.0	180.0	-1.822021484375	-2.05523681640625	2.7465907341713245
500.0	200.0	-1.5145263671875	-2.37615966796875	2.817787231958355
500.0	220.0	-1.17950439453125	-2.6278533935546875	2.8804242872770356
500.0	240.0	-0.666717529296875	-2.381378173828125	2.4729484973724594
500.0	260.0	-0.407684326171875	-0.266937255859375	0.4873007370935829
500.0	280.0	-1.018157958984375	0.150970458984375	1.0292899051915263
500.0	300.0	-1.470489501953125	-0.0567626953125	1.4715846489188074
500.0	320.0	-1.87774658203125	-0.150848388671875	1.8837960247051544
500.0	340.0	-2.35931396484375	-0.4158935546875	2.3956898450211246
500.0	360.0	-2.232879638671875	-0.735809326171875	2.350992736117437
500.0	380.0	-2.007476806640625	-0.856842041015625	2.182691323218165
500.0	400.0	-2.204071044921875	-0.3721923828125	2.2352754507860215
500.0	420.0	-2.24859619140625	-0.528656005859375	2.3099051938419204
500.0	440.0	-2.4031982421875	-0.465911865234375	2.4479451908527823
500.0	460.0	-2.654937744140625	-0.459686279296875	2.6944398120270407
500.0	480.0	-3.16058349609375	-0.564697265625	3.210634055382915
500.0	500.0	-3.52532958984375	-0.636962890625	3.582411260737837
500.0	520.0	-3.8199462890625	-0.7308349609375	3.8892299226776093
500.0	540.0	-4.05706787109375	-0.7880859375	4.132902025882833
500.0	560.0	-4.129150390625	-0.58203125	4.1699692234326085
500.0	580.0	-4.232177734375	-0.243896484375	4.239199673338116
500.0	600.0	-3.711395263671875	0.5653076171875	3.7542013138957047
500.0	620.0	-3.287445068359375	1.20947265625	3.5028729899465105
500.0	640.0	-3.226287841796875	1.480712890625	3.5498512507694433
500.0	660.0	-3.153411865234375	1.256103515625	3.394378062880802
500.0	680.0	-2.584259033203125	0.156005859375	2.5889636109554113
500.0	700.0	-2.044891357421875	-0.6412353515625	2.1430733631287944
500.0	720.0	-1.789886474609375	-0.677734375	1.9139011142287936
500.0	740.0	0.56005859375	-1.506103515625	1.6068644710152789
500.0	760.0	6.596343994140625	-1.3438720703125	6.731845677850993
500.0	780.0	6.769256591796875	-1.2989501953125	6.8927575334903395
500.0	800.0	6.767822265625	-1.2620849609375	6.884495382213145
520.0	0.0	-1.4056396484375	2.183314323425293	2.5966679141032922
520.0	20.0	-1.30963134765625	2.1581859588623047	2.5244605165845497
520.0	40.0	-1.1885986328125	2.168292999267578	2.4727032253379164
520.0	60.0	-1.18701171875	2.3098297119140625	2.596980962288871
520.0	80.0	-1.24395751953125	2.2615203857421875	2.5810665945546294
520.0	100.0	-1.50250244140625	1.513458251953125	2.1326203288060324
520.0	120.0	-2.2716064453125	0.100921630859375	2.2738471843905006
520.0	140.0	-3.3397216796875	-0.6395111083984375	3.400399293544759
520.0	160.0	-3.7664794921875	-1.1874847412109375	3.949238885618065
520.0	180.0	-3.08648681640625	-2.142578125	3.7572652141654976
520.0	200.0	-2.51239013671875	-2.2706756591796875	3.3864542147019745
520.0	220.0	-2.1820068359375	-2.426483154296875	3.2632766248304006
520.0	240.0	-1.6097412109375	-2.2581329345703125	2.773162655954688
520.0	260.0	-0.697021484375	-0.620391845703125	0.9331264608268584
520.0	280.0	-1.058837890625	0.1995849609375	1.0774840301626853
520.0	300.0	-1.3599853515625	0.115234375	1.3648586438332058
520.0	320.0	-1.57275390625	0.211334228515625	1.586889096870644
520.0	340.0	-2.1602783203125	0.29974365234375	2.1809742498096045
520.0	360.0	-2.35546875	-0.016448974609375	2.3555261834656522
520.0	380.0	-2.253662109375	-0.25323486328125	2.2678449680729167
520.0	400.0	-2.41278076171875	-0.08331298828125	2.414218726241776
520.0	420.0	-2.46563720703125	-0.354644775390625	2.4910117931091236
520.0	440.0	-2.69903564453125	-0.302978515625	2.7159877377080606
520.0	460.0	-3.1126708984375	-0.33935546875	3.1311151777202713
520.0	480.0	-3.7056884765625	-0.40631103515625	3.727896959764023
520.0	500.0	-4.24102783203125	-0.37628173828125	4.257687754947237
520.0	520.0	-4.750244140625	-0.421142578125	4.768876226811923
520.0	540.0	-4.79852294921875	-0.468994140625	4.821387559418927
520.0	560.0	-4.759521484375	-0.2119140625	4.76423680457977
520.0	580.0	-4.47589111328125	0.204833984375	4.480575657112042
520.0	600.0	-3.8502197265625	0.821044921875	3.93678888264887
520.0	620.0	-3.45928955078125	1.3255615234375	3.7045644208951596
520.0	640.0	-3.51904296875	1.3961181640625	3.7858696945264847
520.0	660.0	-3.36041259765625	1.1300048828125	3.5453185839451606
520.0	680.0	-2.9312744140625	0.286376953125	2.9452302880791192
520.0	700.0	-2.712158203125	0.046142578125	2.712550691930798
520.0	720.0	-2.2291259765625	-0.165771484375	2.235281370301647
520.0	740.0	0.256591796875	-1.546630859375	1.5677711457335195
520.0	760.0	6.6925048828125	-1.199951171875	6.799228222478882
520.0	780.0	6.837890625	-1.128662109375	6.930413144726779
520.0	800.0	6.81732177734375	-1.10693359375	6.906603955405119
540.0	0.0	-1.16278076171875	2.075761318206787	2.3792528554121386
540.0	20.0	-1.15740966796875	2.084562301635742	2.3843232014365072
540.0	40.0	-1.01348876953125	2.076068878173828	2.3102427302965167
540.0	60.0	-0.91888427734375	2.1836471557617188	2.369105995099373
540.0	80.0	-0.8948974609375	2.2816085815429688	2.45083234533962
540.0	100.0	-1.1103515625	1.802764892578125	2.117272266445298
540.0	120.0	-1.46044921875	1.2093429565429688	1.8961598843682919
540.0	140.0	-2.29486083984375	0.1421356201171875	2.2992583171002035
540.0	160.0	-3.6624755859375	-1.1420745849609375	3.8364126179546867
540.0	180.0	-3.6488037109375	-2.226226806640625	4.274325012859526
540.0	200.0	-3.22528076171875	-2.1558837890625	3.879467863490502
540.0	220.0	-2.87066650390625	-2.2508087158203125	3.647857734597392
540.0	240.0	-2.75946044921875	-2.2626953125	3.568530796842311
540.0	260.0	-1.99835205078125	-1.479949951171875	2.4866971622687117
540.0	280.0	-0.8743896484375	0.2325439453125	0.9047839210530644
540.0	300.0	-0.783935546875	0.348480224609375	0.8579005820012047
540.0	320.0	-0.76837158203125	0.59332275390625	0.9707866801600146
540.0	340.0	-1.19183349609375	0.81072998046875	1.441440315671069
540.0	360.0	-1.95880126953125	0.6514892578125	2.0643014960422614
540.0	380.0	-2.808837890625	0.477508544921875	2.849137537270552
540.0	400.0	-3.074462890625	0.268157958984375	3.0861352460313363
540.0	420.0	-3.05865478515625	-0.112274169921875	3.060714717838118
540.0	440.0	-3.25341796875	-0.101318359375	3.2549952210920092
540.0	460.0	-3.7646484375	-0.187774658203125	3.7693284786861563
540.0	480.0	-4.50091552734375	-0.171600341796875	4.504185526994739
540.0	500.0	-5.21490478515625	-0.18707275390625	5.218259109463578
540.0	520.0	-10.03424072265625	1.230712890625	10.10943327290722
540.0	540.0	-9.73162841796875	1.72802734375	9.883859072556865
540.0	560.0	-3.406005859375	3.270751953125	4.7221493255685845
540.0	580.0	-2.56304931640625	1.2940673828125	2.871207444541362
540.0	600.0	-2.6685791015625	1.3624267578125	2.9962511729992864
540.0	620.0	-2.82879638671875	1.3470458984375	3.133148839428211
540.0	640.0	-2.952392578125	1.219970703125	3.194518813820149
540.0	660.0	-3.04400634765625	0.896240234375	3.1732036181569088
540.0	680.0	-2.9759521484375	0.467041015625	3.0123775493894858
540.0	700.0	-3.033935546875	0.473388671875	3.0706451662885574
540.0	720.0	-2.46527099609375	0.203125	2.473625042282292
540.0	740.0	0.69189453125	-1.933837890625	2.0538858365524133
540.0	760.0	6.77825927734375	-1.0799560546875	6.863752902818749
540.0	780.0	6.885498046875	-0.9613037109375	6.952279351276216
540.0	800.0	6.82281494140625	-0.9681396484375	6.891160867629855
560.0	0.0	-0.7825927734375	1.8884515762329102	2.0441870767650308
560.0	20.0	-0.92242431640625	1.9339275360107422	2.1426484392074494
560.0	40.0	-0.85302734375	1.9445381164550781	2.123413321878678
560.0	60.0	-0.84033203125	1.9498138427734375	2.1231890976113434
560.0	80.0	-0.804443359375	2.1000289916992188	2.2488332273469664
560.0	100.0	-0.92138671875	1.9222640991210938	2.131678388561164
560.0	120.0	-1.0809326171875	1.7607879638671875	2.0661049287486284
560.0	140.0	-1.24078369140625	1.6799163818359375	2.088459532483325
560.0	160.0	-1.46307373046875	1.6164398193359375	2.1802436630621225
560.0	180.0	-1.4339599609375	-0.7033233642578125	1.5971552599177088
560.0	200.0	-1.4110107421875	-0.9764404296875	1.7159216844882021
560.0	220.0	-1.510009765625	-1.3154296875	2.0026194733496463
560.0	240.0	-1.64654541015625	-1.4694061279296875	2.2068679517596723
560.0	260.0	-1.73028564453125	-1.165924072265625	2.086448502589839
560.0	280.0	-1.68890380859375	0.538238525390625	1.7725960580169269
560.0	300.0	-1.6287841796875	0.56500244140625	1.7239970019681894
560.0	320.0	-1.32440185546875	0.793609619140625	1.543974255731486
560.0	340.0	-1.52825927734375	1.038330078125	1.8476216522671274
560.0	360.0	-2.2119140625	0.987274169921875	2.422245674261837
560.0	380.0	-3.13262939453125	1.13037109375	3.3303311746832023
560.0	400.0	-3.32470703125	0.705657958984375	3.398768894573619
560.0	420.0	-3.04681396484375	0.224639892578125	3.055084027928594
560.0	440.0	-3.1087646484375	0.12890625	3.1114360769046496
560.0	460.0	-3.256103515625	-0.186553955078125	3.2614433128019833
560.0	480.0	-3.16229248046875	0.040618896484375	3.1625533397526766
560.0	500.0	-3.5367431640625	0.071044921875	3.5374566554895126
560.0	520.0	-3.51519775390625	5.573974609375	6.589826112654622
560.0	540.0	-2.79302978515625	5.939208984375	6.563171393530013
560.0	560.0	-3.22796630859375	6.002197265625	6.815140387761105
560.0	580.0	-3.46728515625	5.9395751953125	6.877544609489866
560.0	600.0	-4.1456298828125	5.9346923828125	7.239255542103807
560.0	620.0	-4.43310546875	5.6162109375	7.1550156807344445
560.0	640.0	-5.1849365234375	5.6773681640625	7.68869794063901
560.0	660.0	-5.6436767578125	5.8997802734375	8.164465360421053
560.0	680.0	-5.814697265625	5.6448974609375	8.104046621001478
560.0	700.0	-5.99249267578125	5.7003173828125	8.270646089277806
560.0	720.0	-6.0665283203125	5.658203125	8.295663232371078
560.0	740.0	-5.974609375	5.7550048828125	8.295543284501239
560.0	760.0	-0.2166748046875	-1.3245849609375	1.3421897368584534
560.0	780.0	7.56512451171875	0.3052978515625	7.571282299318692
560.0	800.0	6.64935302734375	-1.351318359375	6.785275012159008
580.0	0.0	-0.8897705078125	1.8421154022216797	2.0457469813433073
580.0	20.0	-0.847412109375	1.8506431579589844	2.0354329714377206
580.0	40.0	-0.7861328125	1.8830604553222656	2.040568910203147
580.0	60.0	-0.7398681640625	1.83544921875	1.9789590028101138
580.0	80.0	-0.69964599609375	1.9580764770507812	2.079319121690948
580.0	100.0	-0.77667236328125	2.0335693359375	2.1768381207499483
580.0	120.0	-0.85540771484375	1.9833602905273438	2.1599630553912066
580.0	140.0	-0.9998779296875	2.0664215087890625	2.295616197508248
580.0	160.0	-1.25042724609375	2.27764892578125	2.5983173260566312
580.0	180.0	-1.39105224609375	1.4647064208984375	2.01999783435121
580.0	200.0	-1.45465087890625	-0.0861053466796875	1.4571970732298205
580.0	220.0	-1.57977294921875	-0.414764404296875	1.633313222304604
580.0	240.0	-1.73291015625	-0.7134857177734375	1.8740436171821286
580.0	260.0	-1.9083251953125	-0.8189697265625	2.0766358525486233
580.0	280.0	-1.9759521484375	0.8935546875	2.168600210381802
580.0	300.0	-2.088134765625	0.66534423828125	2.191572438872562
580.0	320.0	-2.1092529296875	0.838714599609375	2.2698876846648637
580.0	340.0	-2.115234375	1.0777587890625	2.37397987956577
580.0	360.0	-2.10980224609375	1.1866455078125	2.420618325724611
580.0	380.0	-2.05963134765625	1.717681884765625	2.681885968027032
580.0	400.0	-2.15179443359375	1.489044189453125	2.6167674490846835
580.0	420.0	-2.32012939453125	0.952606201171875	2.50807874315761
580.0	440.0	-2.51287841796875	0.62603759765625	2.589687436192317
580.0	460.0	-2.56036376953125	0.52166748046875	2.6129675835162756
580.0	480.0	-2.59747314453125	0.7860107421875	2.713794322235052
580.0	500.0	-2.922119140625	1.257659912109375	3.1812715581248248
580.0	520.0	-3.2327880859375	5.991455078125	6.807969797360245
580.0	540.0	-3.154541015625	6.041748046875	6.815706014873168
580.0	560.0	-3.44659423828125	6.09716796875	7.003889568126022
580.0	580.0	-3.60345458984375	6.0985107421875	7.083552657645902
580.0	600.0	-4.02215576171875	6.0826416015625	7.292205827085941
580.0	620.0	-4.251708984375	5.84716796875	7.229550645966255
580.0	640.0	-4.78509521484375	5.6983642578125	7.441000700835578
580.0	660.0	-5.173095703125	5.863037109375	7.81895922099602
580.0	680.0	-5.33575439453125	5.89990234375	7.95481757330401
580.0	700.0	-5.418701171875	5.9791259765625	8.0692174238698
580.0	720.0	-5.5362548828125	6.0714111328125	8.216577832108987
580.0	740.0	-5.30963134765625	5.9888916015625	8.003687129272343
580.0	760.0	-4.5494384765625	5.234375	6.9351331705059795
580.0	780.0	6.903076171875	-1.0201416015625	6.9780476869928965
580.0	800.0	6.75653076171875	-0.5985107421875	6.782987766653098
600.0	0.0	-0.96380615234375	1.8421435356140137	2.079041871896803
600.0	20.0	-0.8251953125	1.8696060180664062	2.0436178621655507
600.0	40.0	-0.72119140625	1.9250373840332031	2.055695982963982
600.0	60.0	-0.56890869140625	1.961029052734375	2.04188443473813
600.0	80.0	-0.5135498046875	2.0633697509765625	2.1263179750779635
600.0	100.0	-0.59478759765625	2.1658706665039062	2.2460561057880475
600.0	120.0	-0.72711181640625	2.0406875610351562	2.166355768409522
600.0	140.0	-0.904541015625	1.99755859375	2.192814352473183
600.0	160.0	-1.1746826171875	2.21966552734375	2.5113331727193593
600.0	180.0	-1.36529541015625	2.2446746826171875	2.627279198672325
600.0	200.0	-1.44952392578125	0.8786163330078125	1.69501807425183
600.0	220.0	-1.58123779296875	0.9686737060546875	1.8543574916165455
600.0	240.0	-1.72869873046875	0.4261627197265625	1.7804533030689147
600.0	260.0	-1.91705322265625	-0.125213623046875	1.921138076738171
600.0	280.0	-2.1143798828125	0.49005126953125	2.170426809549539
600.0	300.0	-2.28436279296875	0.2066650390625	2.293692178185794
600.0	320.0	-2.288818359375	0.57720947265625	2.360478819548308
600.0	340.0	-2.25018310546875	0.97222900390625	2.4512350446608595
600.0	360.0	-2.1400146484375	1.404296875	2.559631303266516
600.0	380.0	-2.0435791015625	1.644500732421875	2.623089438673237
600.0	400.0	-2.08807373046875	1.5430908203125	2.5963784746462495
600.0	420.0	-2.20355224609375	1.260009765625	2.5383591374616747
600.0	440.0	-2.35491943359375	0.87811279296875	2.513310091471581
600.0	460.0	-2.41571044921875	1.10516357421875	2.6565096461794786
600.0	480.0	-2.51641845703125	2.157623291015625	3.3147699945577873
600.0	500.0	-2.80059814453125	3.60589599609375	4.5657240282124825
600.0	520.0	-3.1712646484375	6.0911865234375	6.867275495692308
600.0	540.0	-3.11712646484375	6.1090087890625	6.8583136252778765
600.0	560.0	-3.4290771484375	6.1673583984375	7.0565487105747255
600.0	580.0	-3.58831787109375	6.1748046875	7.141725146824313
600.0	600.0	-4.01153564453125	6.16455078125	7.354869445609129
600.0	620.0	-4.2113037109375	5.9918212890625	7.323728647746212
600.0	640.0	-4.7469482421875	5.8863525390625	7.5619219665462385
600.0	660.0	-5.1419677734375	6.015869140625	7.913944282100676
600.0	680.0	-5.3096923828125	6.0341796875	8.037671161545157
600.0	700.0	-5.3983154296875	6.1168212890625	8.158266492382458
600.0	720.0	-5.52593994140625	6.16748046875	8.280931564047709
600.0	740.0	-5.3082275390625	6.066162109375	8.060744527875727
600.0	760.0	-4.55780029296875	5.318115234375	7.003991230482622
600.0	780.0	7.146240234375	3.82373046875	8.104916050462654
600.0	800.0	6.7921142578125	-0.6605224609375	6.8241560659603016
620.0	0.0	-1.23529052734375	1.7941818237304688	2.1783092304698135
620.0	20.0	-0.94732666015625	1.864654541015625	2.091498113404118
620.0	40.0	-0.7703857421875	1.9539070129394531	2.1002968378254923
620.0	60.0	-0.5277099609375	2.02197265625	2.089701228763418
620.0	80.0	-0.47320556640625	2.0768203735351562	2.1300484435825786
620.0	100.0	-0.53570556640625	2.1551971435546875	2.2207780576781926
620.0	120.0	-0.6319580078125	2.0411758422851562	2.1367661881373126
620.0	140.0	-0.77545166015625	1.9899139404296875	2.1356691615405907
620.0	160.0	-1.00274658203125	2.067626953125	2.29795168031539
620.0	180.0	-1.2410888671875	2.168731689453125	2.4987394256094326
620.0	200.0	-1.42999267578125	2.4229278564453125	2.8134424554852187
620.0	220.0	-1.56817626953125	2.768463134765625	3.181755009562688
620.0	240.0	-1.6676025390625	2.573211669921875	3.0663197038974626
620.0	260.0	-1.77947998046875	2.427459716796875	3.0098354901158015
620.0	280.0	-1.8985595703125	2.226165771484375	2.925806296417076
620.0	300.0	-2.1612548828125	0.967681884765625	2.368001456626331
620.0	320.0	-2.19775390625	1.118621826171875	2.4660569787466864
620.0	340.0	-2.19134521484375	1.29986572265625	2.547870630066459
620.0	360.0	-2.1048583984375	1.57196044921875	2.627068429139388
620.0	380.0	-2.034423828125	1.63519287109375	2.6101218435388414
620.0	400.0	-2.0186767578125	1.745635986328125	2.6687639178646267
620.0	420.0	-2.08544921875	1.67706298828125	2.6761238219947563
620.0	440.0	-2.2078857421875	1.502655029296875	2.670717429385977
620.0	460.0	-2.2669677734375	1.956817626953125	2.9947083515692534
620.0	480.0	-2.55389404296875	4.316162109375	5.015140091474586
620.0	500.0	-2.7437744140625	4.88702392578125	5.604578564568651
620.0	520.0	-3.1265869140625	6.2071533203125	6.950129356569802
620.0	540.0	-3.09375	6.1842041015625	6.9148875213037595
620.0	560.0	-3.41619873046875	6.236083984375	7.1104962714451005
620.0	580.0	-3.53717041015625	6.2642822265625	7.193942335361868
620.0	600.0	-3.93817138671875	6.3369140625	7.460943218298913
620.0	620.0	-4.13494873046875	6.20849609375	7.459438635025704
620.0	640.0	-4.73052978515625	6.0166015625	7.653587812923288
620.0	660.0	-5.13507080078125	6.12451171875	7.992408643340396
620.0	680.0	-5.2969970703125	6.12353515625	8.096657382693733
620.0	700.0	-5.39874267578125	6.1854248046875	8.210109773550235
620.0	720.0	-5.5302734375	6.2298583984375	8.330369737178556
620.0	740.0	-5.33447265625	6.1297607421875	8.125919349633122
620.0	760.0	-4.6873779296875	5.413330078125	7.160702087816131
620.0	780.0	7.25469970703125	4.58203125	8.580540671494767
620.0	800.0	6.8272705078125	-0.60546875	6.854065581395681
