# Supplementary material for: Real-time emotion detection by quantitative facial motion analysis
Source: PLoS One. 2023 Mar 10;18(3):e0282730. doi: 10.1371/journal.pone.0282730 (PMC10004542; doi:10.1371/journal.pone.0282730)
Supplement: S1 Dataset — Data from each participant is organized into folders by Study ID and subsequently by emotions. The data files (.csv) contain the pixel displacement results after DISC-processing of videos. (ZIP) [file pone.0282730.s004.zip › S1_Dataset/1/happy/result/102375_cropped_result.csv]

pos_x	pos_y	disp_x	disp_y	disp_xy_indi
0.0	0.0	2.422553539276123	1.0889177322387695	2.656032281099628
0.0	20.0	2.4695281982421875	1.0384292602539062	2.678974589365263
0.0	40.0	2.1255903244018555	1.27508544921875	2.478704728280512
0.0	60.0	2.032921314239502	1.051116943359375	2.2885838194189914
0.0	80.0	1.958989143371582	1.031524658203125	2.2139741607184122
0.0	100.0	1.7995619773864746	1.106842041015625	2.112705046667602
0.0	120.0	1.4373226165771484	1.62286376953125	2.167852190206094
0.0	140.0	1.4027786254882812	1.78350830078125	2.269072438482829
0.0	160.0	1.4042887687683105	1.823486328125	2.3015493335897914
0.0	180.0	1.2752366065979004	2.129425048828125	2.482071602791505
0.0	200.0	1.8192830085754395	1.953338623046875	2.6693299611659036
0.0	220.0	1.7519760131835938	1.9407806396484375	2.614583990237238
0.0	240.0	1.8036766052246094	1.9759063720703125	2.675342087924951
0.0	260.0	2.0066041946411133	1.912994384765625	2.7723650391130175
0.0	280.0	2.459207534790039	1.30657958984375	2.7847534762998976
0.0	300.0	2.8402929306030273	1.201324462890625	3.083900840943655
0.0	320.0	2.6943907737731934	2.52911376953125	3.6954239406361316
0.0	340.0	2.354067325592041	3.665618896484375	4.3564199599767
0.0	360.0	2.3832225799560547	2.27398681640625	3.294050076547384
0.0	380.0	2.351025104522705	1.85174560546875	2.992704601103962
0.0	400.0	2.321507453918457	1.128143310546875	2.581105226008932
0.0	420.0	2.307920455932617	1.04150390625	2.532040129548943
0.0	440.0	2.2953906059265137	0.85272216796875	2.448663539468216
0.0	460.0	2.1195125579833984	1.777374267578125	2.7661151043472874
0.0	480.0	2.1862168312072754	2.663238525390625	3.445632521929582
0.0	500.0	2.396880626678467	4.638946533203125	5.2215765508573995
0.0	520.0	3.0791730880737305	5.501953125	6.3049817680953515
0.0	540.0	3.8188815116882324	5.718017578125	6.876014908656081
0.0	560.0	3.907494068145752	5.7733154296875	6.9713471397759275
0.0	580.0	4.359705924987793	5.7445068359375	7.211545918907148
0.0	600.0	4.574495792388916	5.4033203125	7.079680935893863
0.0	620.0	4.703639030456543	5.2178955078125	7.025002039806397
0.0	640.0	4.371059417724609	5.17236328125	6.771964437775959
0.0	660.0	4.07214879989624	5.18017578125	6.589128696052722
0.0	680.0	3.995269775390625	5.2203369140625	6.573743079439098
0.0	700.0	3.8973331451416016	5.30126953125	6.579716125121123
0.0	720.0	3.935007095336914	5.273193359375	6.579578181442064
0.0	740.0	3.9553146362304688	6.2381591796875	7.386416169069976
0.0	760.0	3.9225926399230957	6.10498046875	7.256550113008096
0.0	780.0	8.909534454345703	24.695068359375	26.253118014197426
0.0	800.0	8.524971961975098	26.5240478515625	27.860370804862573
20.0	0.0	2.291675567626953	1.291602611541748	2.630591989153731
20.0	20.0	2.3576316833496094	0.9210014343261719	2.5311402166543004
20.0	40.0	2.120922088623047	1.07159423828125	2.376262762727792
20.0	60.0	2.0127220153808594	0.9810104370117188	2.2390693130684256
20.0	80.0	1.9851570129394531	0.8905487060546875	2.1757585720567367
20.0	100.0	1.7799034118652344	1.162139892578125	2.1257058323039426
20.0	120.0	1.4787330627441406	1.6119155883789062	2.1874467616176587
20.0	140.0	1.4504413604736328	1.7566375732421875	2.2780596357204534
20.0	160.0	1.5285167694091797	1.84991455078125	2.3996973474914016
20.0	180.0	1.7901535034179688	1.7623748779296875	2.5120937036976363
20.0	200.0	2.403491973876953	1.418182373046875	2.790701508888365
20.0	220.0	2.330047607421875	1.503082275390625	2.772792487627926
20.0	240.0	2.2939910888671875	1.7012786865234375	2.856001450458486
20.0	260.0	2.3617401123046875	1.7454833984375	2.936754782457991
20.0	280.0	2.6307640075683594	1.366455078125	2.9644761331558622
20.0	300.0	2.841226577758789	1.389007568359375	3.162579720911798
20.0	320.0	2.7877750396728516	1.9832763671875	3.4212680135393394
20.0	340.0	2.4548912048339844	2.88409423828125	3.7874120983672155
20.0	360.0	2.4233627319335938	1.627105712890625	2.918931299542002
20.0	380.0	2.367830276489258	1.025604248046875	2.580403900917643
20.0	400.0	2.3140830993652344	0.045867919921875	2.3145376334909242
20.0	420.0	2.2516918182373047	-0.3697509765625	2.2818483361051283
20.0	440.0	2.2006168365478516	-0.778350830078125	2.334211746174965
20.0	460.0	2.0314903259277344	0.409942626953125	2.072439601467604
20.0	480.0	2.1949996948242188	2.553253173828125	3.3670648092874313
20.0	500.0	2.422016143798828	4.68634033203125	5.275220176300219
20.0	520.0	3.0988235473632812	5.553955078125	6.3599626089721335
20.0	540.0	3.7759971618652344	5.7725830078125	6.897888745732271
20.0	560.0	3.807880401611328	5.8128662109375	6.949055096862777
20.0	580.0	4.415000915527344	5.813720703125	7.300108320980692
20.0	600.0	4.597787857055664	5.44775390625	7.1286517520180945
20.0	620.0	5.161813735961914	5.3909912109375	7.463719399948692
20.0	640.0	5.285594940185547	5.4010009765625	7.5570050562735585
20.0	660.0	5.155385971069336	5.36083984375	7.437513585939595
20.0	680.0	5.043828964233398	5.3963623046875	7.3865375341828425
20.0	700.0	4.700010299682617	5.564208984375	7.283578683512807
20.0	720.0	4.389348983764648	5.7039794921875	7.197344409472936
20.0	740.0	4.132455825805664	6.1767578125	7.4316571655664365
20.0	760.0	3.942920684814453	6.3492431640625	7.473922148586515
20.0	780.0	8.986572265625	24.6129150390625	26.20217677608884
20.0	800.0	8.49176025390625	26.0235595703125	27.373995779195724
40.0	0.0	2.497913360595703	0.7166938781738281	2.598696071504777
40.0	20.0	2.4289932250976562	0.6389713287353516	2.511631431264574
40.0	40.0	2.1745948791503906	0.8586921691894531	2.3379938258802975
40.0	60.0	2.05401611328125	0.8438186645507812	2.220588240143426
40.0	80.0	1.9914054870605469	0.8576126098632812	2.1682239742451337
40.0	100.0	1.8075981140136719	1.1093292236328125	2.1208541364722757
40.0	120.0	1.5377883911132812	1.4795150756835938	2.133953606575786
40.0	140.0	1.4402618408203125	1.75030517578125	2.266698563658112
40.0	160.0	1.5789985656738281	1.8576507568359375	2.438053076693192
40.0	180.0	1.9203643798828125	1.7217864990234375	2.579214628475514
40.0	200.0	2.5707244873046875	1.2658843994140625	2.865499555454136
40.0	220.0	2.525829315185547	1.329376220703125	2.854304620327272
40.0	240.0	2.4337844848632812	1.456268310546875	2.836198919516097
40.0	260.0	2.4876976013183594	1.320953369140625	2.8166570893612675
40.0	280.0	2.6288223266601562	0.99853515625	2.8120773964125045
40.0	300.0	2.8203506469726562	0.866485595703125	2.9504533650678297
40.0	320.0	2.9367713928222656	0.09149169921875	2.9381962059612636
40.0	340.0	2.685192108154297	0.270843505859375	2.698816937541395
40.0	360.0	2.476898193359375	-0.015594482421875	2.476947284087601
40.0	380.0	2.3570938110351562	-0.579925537109375	2.4273864263054272
40.0	400.0	2.2866134643554688	-1.90386962890625	2.9754530242037665
40.0	420.0	2.183177947998047	-2.30712890625	3.176335898906047
40.0	440.0	2.135223388671875	-2.762786865234375	3.4917288242707207
40.0	460.0	1.954559326171875	-2.479888916015625	3.1575546226950064
40.0	480.0	1.8744468688964844	-1.80645751953125	2.6032364153466414
40.0	500.0	2.382556915283203	4.46990966796875	5.065241346112178
40.0	520.0	3.0846481323242188	5.5784912109375	6.374528868140628
40.0	540.0	3.763042449951172	5.816162109375	6.92735376335466
40.0	560.0	3.793231964111328	5.8604736328125	6.98095694976315
40.0	580.0	4.408649444580078	5.8814697265625	7.350365709926779
40.0	600.0	4.592884063720703	5.5206298828125	7.1813604787520555
40.0	620.0	5.162628173828125	5.490234375	7.536272497304988
40.0	640.0	5.3090972900390625	5.5003662109375	7.6446414232142414
40.0	660.0	5.181419372558594	5.4482421875	7.518673396815443
40.0	680.0	5.080356597900391	5.480224609375	7.47280970793646
40.0	700.0	4.766101837158203	5.607666015625	7.359459549787495
40.0	720.0	4.415836334228516	5.75146484375	7.251134971822339
40.0	740.0	4.131587982177734	6.2786865234375	7.516110943438179
40.0	760.0	3.942737579345703	6.49755859375	7.600226792589764
40.0	780.0	8.880939483642578	21.0296630859375	22.828005073158803
40.0	800.0	8.466297149658203	22.1627197265625	23.724762024190532
60.0	0.0	2.3627967834472656	0.6460447311401367	2.44952698178703
60.0	20.0	2.312915802001953	0.5951900482177734	2.3882693944879447
60.0	40.0	2.065937042236328	0.7907485961914062	2.212098371425391
60.0	60.0	1.9717445373535156	0.8161849975585938	2.1339949556695657
60.0	80.0	1.8742713928222656	0.8989639282226562	2.0787085890517276
60.0	100.0	1.6876144409179688	1.1222076416015625	2.0266702968326666
60.0	120.0	1.5512504577636719	1.370513916015625	2.069948399527023
60.0	140.0	1.47674560546875	1.7624664306640625	2.299361977264342
60.0	160.0	1.6918067932128906	1.8383636474609375	2.4983576857342036
60.0	180.0	2.2697677612304688	1.5225067138671875	2.7331067274608647
60.0	200.0	2.682598114013672	1.1840057373046875	2.932269125997838
60.0	220.0	2.6331214904785156	1.2114410400390625	2.8984337455099305
60.0	240.0	2.544025421142578	1.2221527099609375	2.8223611728275557
60.0	260.0	2.656055450439453	1.012603759765625	2.8425335407169086
60.0	280.0	2.5896568298339844	1.276824951171875	2.8873178647736144
60.0	300.0	2.7663230895996094	1.040863037109375	2.955662243571224
60.0	320.0	2.7440834045410156	0.804840087890625	2.8596785305612937
60.0	340.0	2.510517120361328	0.250885009765625	2.523021898389396
60.0	360.0	2.27398681640625	-0.344573974609375	2.2999450569888698
60.0	380.0	2.161041259765625	-1.43511962890625	2.594160302618443
60.0	400.0	2.150867462158203	-3.1478271484375	3.8124856191480947
60.0	420.0	2.025737762451172	-3.54815673828125	4.0857104304675484
60.0	440.0	2.012969970703125	-3.626312255859375	4.147552131070621
60.0	460.0	1.99273681640625	-3.475677490234375	4.006411615845636
60.0	480.0	2.0051002502441406	-3.35186767578125	3.905821799503443
60.0	500.0	2.590229034423828	4.3076171875	5.026415450877256
60.0	520.0	3.209545135498047	5.6866455078125	6.529863483130659
60.0	540.0	3.7777023315429688	5.8851318359375	6.993269023290201
60.0	560.0	3.7766571044921875	5.919189453125	7.021391789873112
60.0	580.0	4.413581848144531	5.9664306640625	7.421455355881094
60.0	600.0	4.6048583984375	5.6148681640625	7.261643434475626
60.0	620.0	5.1953125	5.5908203125	7.632073357831334
60.0	640.0	5.3292999267578125	5.5887451171875	7.722403103582974
60.0	660.0	5.1917877197265625	5.5281982421875	7.583906350399411
60.0	680.0	5.0926666259765625	5.5465087890625	7.529874707489034
60.0	700.0	4.782318115234375	5.653076171875	7.404582146233491
60.0	720.0	4.4490966796875	5.760009765625	7.278198524724488
60.0	740.0	4.1704559326171875	6.1221923828125	7.407694800548231
60.0	760.0	4.147918701171875	5.55224609375	6.930560311915157
60.0	780.0	5.4517669677734375	-2.5003662109375	5.997799117985157
60.0	800.0	5.3752899169921875	-2.6483154296875	5.99227138127428
80.0	0.0	2.0633316040039062	0.7421212196350098	2.192733730463844
80.0	20.0	1.8594436645507812	0.8317680358886719	2.0369999526667
80.0	40.0	1.6909561157226562	0.9628791809082031	1.9458851205367458
80.0	60.0	1.6246566772460938	1.02008056640625	1.9183518136358653
80.0	80.0	1.539825439453125	1.1015548706054688	1.893273756470955
80.0	100.0	1.47772216796875	1.2504196166992188	1.9357716868299535
80.0	120.0	1.4197616577148438	1.4640884399414062	2.039430833513915
80.0	140.0	1.3478240966796875	1.8375244140625	2.2788430766215892
80.0	160.0	1.6114730834960938	1.9892425537109375	2.560064732839156
80.0	180.0	2.786712646484375	1.0025634765625	2.9615706810091558
80.0	200.0	3.4709320068359375	0.3521575927734375	3.488751061085633
80.0	220.0	3.5849151611328125	0.294647216796875	3.597003432704234
80.0	240.0	3.3669052124023438	0.5244293212890625	3.4075030186824162
80.0	260.0	3.6243515014648438	1.04052734375	3.7707586715755093
80.0	280.0	2.8896560668945312	2.49273681640625	3.8162611311082393
80.0	300.0	2.3802947998046875	3.052825927734375	3.871117342450947
80.0	320.0	1.9359207153320312	3.410003662109375	3.921213331566013
80.0	340.0	0.5443496704101562	1.490264892578125	1.5865705196197666
80.0	360.0	0.01949310302734375	0.28985595703125	0.2905106829225674
80.0	380.0	0.5330047607421875	-1.45947265625	1.553754970809512
80.0	400.0	2.1888046264648438	-3.76873779296875	4.358239351502493
80.0	420.0	2.467010498046875	-4.09906005859375	4.784185841021656
80.0	440.0	2.6796112060546875	-4.202423095703125	4.984042143773755
80.0	460.0	2.85052490234375	-4.1414794921875	5.02765796401182
80.0	480.0	3.0766067504882812	-4.1488037109375	5.165082896627975
80.0	500.0	2.43060302734375	-4.073638916015625	4.743665786563126
80.0	520.0	1.6685104370117188	-3.79345703125	4.144181864536968
80.0	540.0	2.0735855102539062	-1.70361328125	2.6836644872983553
80.0	560.0	2.371307373046875	0.093994140625	2.3731695168989306
80.0	580.0	4.396942138671875	5.7962646484375	7.275285839439897
80.0	600.0	4.71917724609375	5.77783203125	7.460159305362553
80.0	620.0	5.4449310302734375	5.9300537109375	8.050640405522916
80.0	640.0	5.704460144042969	5.9150390625	8.217575837549393
80.0	660.0	5.848381042480469	5.875244140625	8.289876629359048
80.0	680.0	5.778594970703125	5.7420654296875	8.146378043906859
80.0	700.0	5.648368835449219	5.7294921875	8.04556717875735
80.0	720.0	5.350975036621094	5.77880859375	7.87575790675037
80.0	740.0	5.0926666259765625	4.2069091796875	6.60555358841895
80.0	760.0	5.726959228515625	-2.948974609375	6.441623495037468
80.0	780.0	5.47991943359375	-3.0625	6.277612862281207
80.0	800.0	5.410430908203125	-3.1016845703125	6.23644207751137
100.0	0.0	1.802337646484375	0.8672904968261719	2.0001534435687236
100.0	20.0	1.6957931518554688	0.8979206085205078	1.9188475273157437
100.0	40.0	1.6244125366210938	0.9205207824707031	1.8671032644426102
100.0	60.0	1.5852432250976562	0.9096755981445312	1.827705057326709
100.0	80.0	1.6042633056640625	0.9374923706054688	1.858104598466848
100.0	100.0	1.5460968017578125	1.09051513671875	1.8919932832381965
100.0	120.0	1.446746826171875	1.3350372314453125	1.9686037662220293
100.0	140.0	1.2534713745117188	2.0038604736328125	2.3636089533821405
100.0	160.0	1.665618896484375	2.0600433349609375	2.649163047123149
100.0	180.0	3.8638534545898438	-0.0424957275390625	3.864087137398035
100.0	200.0	4.021400451660156	-0.098602294921875	4.022609104197967
100.0	220.0	3.9730987548828125	-0.150848388671875	3.975961387188796
100.0	240.0	3.1288528442382812	0.9136810302734375	3.2595295896769385
100.0	260.0	4.6080474853515625	2.5655517578125	5.274102525479541
100.0	280.0	4.7626190185546875	3.86236572265625	6.1319172280330685
100.0	300.0	4.539955139160156	4.05120849609375	6.084692510259569
100.0	320.0	4.433265686035156	4.39697265625	6.24397414975326
100.0	340.0	3.550262451171875	1.851593017578125	4.004092927860816
100.0	360.0	1.1571121215820312	-0.464569091796875	1.2468892905807807
100.0	380.0	1.0269241333007812	-2.187103271484375	2.4161940931335
100.0	400.0	2.1772994995117188	-4.123443603515625	4.662984051221696
100.0	420.0	2.3450546264648438	-4.402435302734375	4.988057517297297
100.0	440.0	2.4718780517578125	-4.4464111328125	5.087312951329114
100.0	460.0	2.4547119140625	-4.408599853515625	5.045925410611851
100.0	480.0	2.3256378173828125	-4.4110107421875	4.986542592351399
100.0	500.0	2.0935440063476562	-4.575286865234375	5.031518300245006
100.0	520.0	1.7642440795898438	-4.667724609375	4.9900110422054995
100.0	540.0	1.388427734375	-4.31689453125	4.534678595834313
100.0	560.0	1.1062698364257812	-2.781005859375	2.992962836532323
100.0	580.0	1.553070068359375	-1.1893310546875	1.9561531113074648
100.0	600.0	1.3590927124023438	-0.8089599609375	1.5816286603704302
100.0	620.0	6.325141906738281	6.3199462890625	8.941428366710301
100.0	640.0	6.440727233886719	7.3421630859375	9.766797125047358
100.0	660.0	6.312553405761719	7.1094970703125	9.507538014300858
100.0	680.0	6.258026123046875	7.020751953125	9.40499064029548
100.0	700.0	6.134193420410156	6.6695556640625	9.061528661050046
100.0	720.0	5.9634857177734375	5.847900390625	8.352311110390932
100.0	740.0	2.7890777587890625	-0.9390869140625	2.942930338410213
100.0	760.0	5.287811279296875	-2.9248046875	6.042799896197228
100.0	780.0	5.4019927978515625	-2.9766845703125	6.1678340784408805
100.0	800.0	5.3667449951171875	-3.0189208984375	6.157583554742725
120.0	0.0	1.6196365356445312	0.9151573181152344	1.8603051965993342
120.0	20.0	1.613494873046875	0.8503856658935547	1.8238754031198994
120.0	40.0	1.59783935546875	0.7816009521484375	1.77876098852098
120.0	60.0	1.5963973999023438	0.7616424560546875	1.768780339465582
120.0	80.0	1.5430526733398438	0.8693084716796875	1.7710755973801098
120.0	100.0	1.2799072265625	1.2649612426757812	1.799524785625018
120.0	120.0	1.1478042602539062	1.6636123657226562	2.021153315125389
120.0	140.0	1.16680908203125	2.2453765869140625	2.530446492414422
120.0	160.0	1.8872451782226562	1.9710845947265625	2.728895168798729
120.0	180.0	4.253349304199219	-0.498779296875	4.282494727436696
120.0	200.0	3.6745986938476562	-0.20123291015625	3.680104651359368
120.0	220.0	2.5122451782226562	-0.50958251953125	2.5634059724738885
120.0	240.0	1.9665451049804688	1.636688232421875	2.55852457875059
120.0	260.0	2.8001022338867188	4.728179931640625	5.495112190500439
120.0	280.0	1.8223037719726562	6.28131103515625	6.540310341086381
120.0	300.0	2.1474227905273438	5.6846923828125	6.076771521826594
120.0	320.0	2.1705780029296875	5.866424560546875	6.255105593944024
120.0	340.0	0.5483322143554688	3.606353759765625	3.6478014827942093
120.0	360.0	-0.16251373291015625	0.195465087890625	0.25419935870981925
120.0	380.0	1.4668655395507812	-3.279632568359375	3.5927265822165086
120.0	400.0	1.7719802856445312	-4.403778076171875	4.746912204463543
120.0	420.0	2.0539398193359375	-4.59625244140625	5.034302860037987
120.0	440.0	2.1684799194335938	-4.585906982421875	5.07275546546573
120.0	460.0	1.9744873046875	-4.587127685546875	4.9940304884814966
120.0	480.0	1.7821121215820312	-4.659942626953125	4.989086980639283
120.0	500.0	1.4349212646484375	-4.9483642578125	5.152213879851701
120.0	520.0	0.8959274291992188	-4.990478515625	5.070262495503189
120.0	540.0	0.673187255859375	-4.6517333984375	4.70019198454599
120.0	560.0	0.5708847045898438	-3.7296142578125	3.77305338658399
120.0	580.0	1.2689132690429688	-1.7197265625	2.137194500769965
120.0	600.0	1.1404342651367188	-1.111328125	1.5923694654551572
120.0	620.0	1.1479034423828125	-0.8363037109375	1.4202416026726383
120.0	640.0	1.2468795776367188	-0.6676025390625	1.4143556240529533
120.0	660.0	1.4176712036132812	-0.7515869140625	1.604579237976212
120.0	680.0	1.723602294921875	-0.4193115234375	1.773873452292308
120.0	700.0	1.9754257202148438	-0.333984375	2.003460091649064
120.0	720.0	2.141357421875	-0.3653564453125	2.1723022212276386
120.0	740.0	2.499786376953125	-1.1768798828125	2.7629654701007746
120.0	760.0	4.947380065917969	-2.7734375	5.671730342941979
120.0	780.0	5.167045593261719	-2.8046875	5.8791693406042995
120.0	800.0	5.123298645019531	-2.8265380859375	5.8512824711608475
140.0	0.0	1.6867523193359375	0.7932424545288086	1.8639653908943838
140.0	20.0	1.7038421630859375	0.6449508666992188	1.821823190423659
140.0	40.0	1.6729736328125	0.5964164733886719	1.776106242828743
140.0	60.0	1.556182861328125	0.628631591796875	1.6783571658310585
140.0	80.0	1.3128204345703125	0.9081497192382812	1.5963187043876774
140.0	100.0	0.7287750244140625	1.8112335205078125	1.9523524021090153
140.0	120.0	-1.008392333984375	4.3641204833984375	4.479107354468775
140.0	140.0	2.3147125244140625	1.032684326171875	2.534626400122981
140.0	160.0	3.7439422607421875	0.229949951171875	3.7509972849650626
140.0	180.0	4.76708984375	-0.7689056396484375	4.828701840149956
140.0	200.0	2.6503753662109375	-0.53631591796875	2.7040939971984006
140.0	220.0	1.3128509521484375	-0.8719024658203125	1.5760049278034
140.0	240.0	2.0509033203125	2.2649688720703125	3.055534064728505
140.0	260.0	3.327362060546875	4.7371826171875	5.788975507855441
140.0	280.0	1.8039398193359375	6.789764404296875	7.025318465211572
140.0	300.0	2.6522979736328125	6.091949462890625	6.6442857252943375
140.0	320.0	2.8992767333984375	6.233428955078125	6.874695783438848
140.0	340.0	1.023223876953125	3.282257080078125	3.438051576415043
140.0	360.0	-1.45452880859375	-1.05303955078125	1.7957021887102356
140.0	380.0	-0.14178466796875	-3.83050537109375	3.833128525114841
140.0	400.0	1.1775054931640625	-4.708984375	4.85397291199958
140.0	420.0	1.4764862060546875	-4.80084228515625	5.022758023597598
140.0	440.0	1.574737548828125	-4.7042236328125	4.960798155055379
140.0	460.0	1.236236572265625	-4.7545166015625	4.9126071466320695
140.0	480.0	0.889404296875	-4.8558349609375	4.936615558372214
140.0	500.0	0.4495697021484375	-5.1767578125	5.196242331374627
140.0	520.0	0.2332763671875	-5.0152587890625	5.020681087736688
140.0	540.0	0.2464141845703125	-4.6541748046875	4.660693410099551
140.0	560.0	0.380096435546875	-4.0386962890625	4.056542988260158
140.0	580.0	1.2354888916015625	-2.0577392578125	2.400150756601259
140.0	600.0	1.14666748046875	-1.61083984375	1.9772838220592095
140.0	620.0	1.1464385986328125	-1.4368896484375	1.838198390332776
140.0	640.0	1.1438140869140625	-1.320556640625	1.7470490853212557
140.0	660.0	0.7734832763671875	-1.44482421875	1.6388390408781048
140.0	680.0	1.0225677490234375	-0.5101318359375	1.1427507564555905
140.0	700.0	1.7303009033203125	-0.9742431640625	1.9857217727450138
140.0	720.0	2.2595062255859375	-1.0888671875	2.508186622936134
140.0	740.0	2.3421630859375	-1.431640625	2.7450542435949536
140.0	760.0	4.30499267578125	-2.6217041015625	5.040465686291282
140.0	780.0	4.7567138671875	-2.63671875	5.438622305409287
140.0	800.0	4.7277374267578125	-2.6497802734375	5.419671269907899
160.0	0.0	1.84857177734375	0.46892452239990234	1.907120296074636
160.0	20.0	1.6733245849609375	0.43885231018066406	1.7299151761822311
160.0	40.0	1.4483795166015625	0.597564697265625	1.5668078349080126
160.0	60.0	1.2443389892578125	0.7226486206054688	1.4389581470807764
160.0	80.0	0.7705230712890625	1.3046112060546875	1.5151621043149792
160.0	100.0	-0.12762451171875	2.7647857666015625	2.7677298190383466
160.0	120.0	-0.5458221435546875	4.004768371582031	4.04179310732482
160.0	140.0	3.67926025390625	0.5241851806640625	3.7164130717133825
160.0	160.0	5.723602294921875	0.1797332763671875	5.726423603006386
160.0	180.0	2.9822998046875	-0.713531494140625	3.0664701723919725
160.0	200.0	1.16619873046875	-0.975799560546875	1.5205933911833232
160.0	220.0	-0.5010833740234375	-1.4449005126953125	1.5293207771131239
160.0	240.0	0.9856414794921875	2.3832855224609375	2.5790577751705084
160.0	260.0	0.782470703125	4.38482666015625	4.4540953336077065
160.0	280.0	0.529693603515625	6.715362548828125	6.736220711631169
160.0	300.0	0.9428253173828125	6.053436279296875	6.126419049216728
160.0	320.0	1.0034637451171875	5.33782958984375	5.431331716805383
160.0	340.0	-0.6612701416015625	1.62945556640625	1.7585231426017867
160.0	360.0	-3.2044830322265625	-1.90411376953125	3.7275140175653867
160.0	380.0	-0.4278106689453125	-4.02166748046875	4.044357957936377
160.0	400.0	1.2884979248046875	-5.029571533203125	5.191995445860216
160.0	420.0	1.3314361572265625	-5.059326171875	5.231587097066202
160.0	440.0	1.022674560546875	-4.898681640625	5.00429266460168
160.0	460.0	0.3457183837890625	-4.9256591796875	4.9377767826552725
160.0	480.0	-0.0662078857421875	-5.02130126953125	5.0217377394215434
160.0	500.0	-0.285369873046875	-5.044891357421875	5.052956043014101
160.0	520.0	-0.15875244140625	-4.8653564453125	4.867945734865615
160.0	540.0	0.1453857421875	-4.550048828125	4.552370959440047
160.0	560.0	0.493255615234375	-4.1357421875	4.165052765983587
160.0	580.0	1.265228271484375	-2.894775390625	3.1591972304893314
160.0	600.0	1.0547027587890625	-2.035400390625	2.292433785205946
160.0	620.0	1.0331268310546875	-1.8731689453125	2.13918511277735
160.0	640.0	1.0486602783203125	-1.7955322265625	2.079332670822859
160.0	660.0	0.688140869140625	-1.8529052734375	1.9765616125266907
160.0	680.0	0.87353515625	-0.7125244140625	1.1272775655710623
160.0	700.0	1.2214202880859375	-0.796630859375	1.4582483486212099
160.0	720.0	1.8229217529296875	-1.1416015625	2.1508830383836974
160.0	740.0	1.882293701171875	-1.6962890625	2.533855986639423
160.0	760.0	0.678985595703125	-3.0731201171875	3.147235087157431
160.0	780.0	0.4582672119140625	-3.108154296875	3.141756192115807
160.0	800.0	0.2953643798828125	-3.12451171875	3.1384412687685646
180.0	0.0	1.877899169921875	0.11667299270629883	1.8815200981175597
180.0	20.0	1.44683837890625	0.36125946044921875	1.4912577551986532
180.0	40.0	1.166778564453125	0.5983123779296875	1.31123984078092
180.0	60.0	0.7221527099609375	1.0390701293945312	1.2653739646064692
180.0	80.0	0.3058319091796875	1.6373519897460938	1.6656694434965136
180.0	100.0	-1.1663665771484375	4.13800048828125	4.299239355200502
180.0	120.0	2.4872283935546875	1.6255035400390625	2.971290433529539
180.0	140.0	6.0517120361328125	0.70269775390625	6.092372501876395
180.0	160.0	3.289703369140625	-0.155914306640625	3.2933960478433817
180.0	180.0	1.652557373046875	-0.82427978515625	1.8467222410067037
180.0	200.0	1.3594207763671875	-1.192626953125	1.8084202765228519
180.0	220.0	0.729217529296875	-1.4969482421875	1.6651162856755937
180.0	240.0	1.539703369140625	1.138092041015625	1.9146644506978507
180.0	260.0	-1.4284820556640625	2.926239013671875	3.25629171735113
180.0	280.0	-3.1365966796875	5.70086669921875	6.506774919519495
180.0	300.0	-3.5600128173828125	4.800018310546875	5.976108017892179
180.0	320.0	-4.4752349853515625	2.421356201171875	5.088289892200335
180.0	340.0	-4.942626953125	0.1002197265625	4.943642906941195
180.0	360.0	-4.5376129150390625	-1.913330078125	4.92450636659017
180.0	380.0	-0.378570556640625	-4.06256103515625	4.080161495667177
180.0	400.0	1.0478057861328125	-5.041412353515625	5.149149005771085
180.0	420.0	0.6407470703125	-5.138031005859375	5.177829605663589
180.0	440.0	0.135711669921875	-5.040283203125	5.0421099179864175
180.0	460.0	0.0797576904296875	-5.274627685546875	5.275230659442321
180.0	480.0	-0.115692138671875	-5.170013427734375	5.1713077179669185
180.0	500.0	-0.173431396484375	-4.921875	4.9249296406051855
180.0	520.0	-0.1076202392578125	-4.60302734375	4.60428526952969
180.0	540.0	-0.0897979736328125	-4.3167724609375	4.317706353560529
180.0	560.0	0.1136627197265625	-4.1392822265625	4.140842494588734
180.0	580.0	0.39569091796875	-3.709228515625	3.7302744515234525
180.0	600.0	0.362335205078125	-2.39794921875	2.425169531505528
180.0	620.0	0.513031005859375	-2.2635498046875	2.320960691453843
180.0	640.0	0.6195068359375	-2.206787109375	2.2920946895529775
180.0	660.0	0.64501953125	-2.1312255859375	2.2266954649993362
180.0	680.0	0.93377685546875	-1.3184814453125	1.6156523566171177
180.0	700.0	1.1218719482421875	-1.093994140625	1.5669779347439943
180.0	720.0	1.3777008056640625	-1.2451171875	1.856980430843394
180.0	740.0	1.675048828125	-1.6275634765625	2.335540932384433
180.0	760.0	0.7765655517578125	-2.9547119140625	3.0550575364925288
180.0	780.0	0.580047607421875	-2.988525390625	3.044296180940046
180.0	800.0	0.3961181640625	-3.0166015625	3.0424980832825
200.0	0.0	0.931854248046875	0.5506668090820312	1.0823983897935145
200.0	20.0	0.6010589599609375	0.7548847198486328	0.964947052231506
200.0	40.0	0.33551025390625	1.02099609375	1.0747093346244811
200.0	60.0	-0.0706329345703125	1.4752731323242188	1.4769630416512547
200.0	80.0	-0.7075653076171875	2.4728622436523438	2.572099597726478
200.0	100.0	-2.288726806640625	6.143402099609375	6.555887411550039
200.0	120.0	7.75286865234375	2.9520416259765625	8.29587379978702
200.0	140.0	4.0083465576171875	0.35369873046875	4.023921584461701
200.0	160.0	1.596649169921875	-0.473541259765625	1.6653918147128703
200.0	180.0	1.006439208984375	-0.89495849609375	1.3468001303502615
200.0	200.0	1.26104736328125	-1.416015625	1.8961383659118165
200.0	220.0	1.35125732421875	-1.6347808837890625	2.120944340207202
200.0	240.0	1.3663787841796875	-0.2822265625	1.3952214212937413
200.0	260.0	0.0115966796875	0.54852294921875	0.5486455219897542
200.0	280.0	-1.6558837890625	2.991912841796875	3.4195750577796993
200.0	300.0	-3.1660919189453125	1.7137451171875	3.6001472700286596
200.0	320.0	-3.638214111328125	0.0447998046875	3.6384899261049406
200.0	340.0	-3.196380615234375	-1.000335693359375	3.3492567140867036
200.0	360.0	-3.281402587890625	-1.511383056640625	3.6127388070154822
200.0	380.0	0.3697052001953125	-4.03289794921875	4.049808366313678
200.0	400.0	0.891754150390625	-4.664642333984375	4.749117135714606
200.0	420.0	0.4626007080078125	-4.958984375	4.980514576481377
200.0	440.0	0.275604248046875	-5.035064697265625	5.042601928289805
200.0	460.0	0.235748291015625	-5.38629150390625	5.391448174819956
200.0	480.0	-0.0326080322265625	-5.03961181640625	5.039717307927816
200.0	500.0	-0.1556549072265625	-4.69757080078125	4.7001489208849865
200.0	520.0	-0.1723480224609375	-4.5115966796875	4.5148874228504825
200.0	540.0	-0.19012451171875	-4.320556640625	4.3247377972317675
200.0	560.0	-0.1399993896484375	-4.264404296875	4.266701751506414
200.0	580.0	0.1860809326171875	-4.39599609375	4.399932700593151
200.0	600.0	-0.07659912109375	-2.65869140625	2.659794619706555
200.0	620.0	-0.0393524169921875	-2.5386962890625	2.539001272316112
200.0	640.0	-0.020751953125	-2.509765625	2.509851417114197
200.0	660.0	0.14569091796875	-2.3804931640625	2.3849472840561634
200.0	680.0	0.0978851318359375	-1.9796142578125	1.982032822323857
200.0	700.0	0.3139190673828125	-2.2117919921875	2.2339581458861857
200.0	720.0	0.5043487548828125	-2.01220703125	2.0744504822154184
200.0	740.0	1.187896728515625	-2.0772705078125	2.3929378178811347
200.0	760.0	0.901458740234375	-2.8433837890625	2.9828609139965554
200.0	780.0	0.7795257568359375	-2.85888671875	2.9632572747258688
200.0	800.0	0.654022216796875	-2.8819580078125	2.955237218711637
220.0	0.0	-0.07281494140625	1.0535717010498047	1.0560849137001127
220.0	20.0	-0.288177490234375	1.2407588958740234	1.2737852658781657
220.0	40.0	-0.5445404052734375	1.5064010620117188	1.6018016146219212
220.0	60.0	-0.69927978515625	1.7962188720703125	1.927535850330602
220.0	80.0	-0.9464874267578125	2.7185821533203125	2.878632900069464
220.0	100.0	6.498382568359375	3.7031173706054688	7.479442109224253
220.0	120.0	8.743988037109375	2.3973846435546875	9.066685167262824
220.0	140.0	1.9293060302734375	-0.1062469482421875	1.932229327088332
220.0	160.0	1.021087646484375	-0.6051025390625	1.1869157782180184
220.0	180.0	0.801849365234375	-1.002593994140625	1.2838057180171858
220.0	200.0	1.238861083984375	-1.6729278564453125	2.0816974800103996
220.0	220.0	1.3913116455078125	-1.959075927734375	2.402858003618599
220.0	240.0	1.61602783203125	-1.239776611328125	2.036809269395608
220.0	260.0	0.967926025390625	-1.17926025390625	1.525626276999556
220.0	280.0	-1.191802978515625	0.61553955078125	1.3413736534518257
220.0	300.0	-2.0589141845703125	-0.152587890625	2.064560651516497
220.0	320.0	-2.7153167724609375	-0.5108642578125	2.7629562907722587
220.0	340.0	-1.833740234375	-1.17974853515625	2.180460926815474
220.0	360.0	-1.4354705810546875	-1.7769775390625	2.2843434425248104
220.0	380.0	0.3460235595703125	-3.4552001953125	3.4724833611502373
220.0	400.0	0.74700927734375	-4.18798828125	4.254088469264005
220.0	420.0	0.34552001953125	-4.70135498046875	4.71403465582034
220.0	440.0	0.2047271728515625	-4.8885498046875	4.892834802873891
220.0	460.0	0.17620849609375	-5.202606201171875	5.205589372834518
220.0	480.0	-0.1060791015625	-4.766937255859375	4.768117403870045
220.0	500.0	-0.17303466796875	-4.463409423828125	4.466762214516995
220.0	520.0	-0.2009735107421875	-4.3499755859375	4.354615706382406
220.0	540.0	-0.27252197265625	-4.2420654296875	4.250810197518851
220.0	560.0	-0.41839599609375	-4.23193359375	4.252565949101445
220.0	580.0	-0.48614501953125	-4.6492919921875	4.674639345300753
220.0	600.0	-0.521209716796875	-3.12646484375	3.1696122772490947
220.0	620.0	-0.50518798828125	-2.939697265625	2.982789787602666
220.0	640.0	-0.4133148193359375	-2.9012451171875	2.930537897705302
220.0	660.0	-0.2176513671875	-2.759521484375	2.768091570083221
220.0	680.0	-0.4353485107421875	-2.4775390625	2.5154975913363185
220.0	700.0	-0.173919677734375	-2.8804931640625	2.885738886752234
220.0	720.0	0.0790863037109375	-2.9908447265625	2.9918901754311396
220.0	740.0	0.4496917724609375	-3.111328125	3.143657963525147
220.0	760.0	0.8252105712890625	-2.5791015625	2.707902759823026
220.0	780.0	1.0009613037109375	-2.3875732421875	2.588905080982389
220.0	800.0	0.9820404052734375	-2.3560791015625	2.552550115161145
240.0	0.0	-0.366180419921875	1.1791634559631348	1.2347123372725666
240.0	20.0	-0.6686248779296875	1.4424705505371094	1.5898995303330714
240.0	40.0	-0.84185791015625	1.6321144104003906	1.836442808673677
240.0	60.0	-0.812744140625	1.9001312255859375	2.0666522960011893
240.0	80.0	1.7723236083984375	2.2187576293945312	2.8397211818914365
240.0	100.0	10.14276123046875	1.10614013671875	10.20289916545097
240.0	120.0	4.2798919677734375	0.6226806640625	4.324951614204361
240.0	140.0	1.2259979248046875	-0.2650909423828125	1.2543301476719786
240.0	160.0	0.5756072998046875	-0.7707061767578125	0.9619312732628501
240.0	180.0	0.69476318359375	-1.1300048828125	1.3265017589349117
240.0	200.0	1.340576171875	-1.8970794677734375	2.3229410194076343
240.0	220.0	1.51837158203125	-2.36505126953125	2.8105016934048375
240.0	240.0	1.632293701171875	-1.8532257080078125	2.469580582144757
240.0	260.0	1.215240478515625	-1.6173095703125	2.022992750072844
240.0	280.0	0.476318359375	-0.8544921875	0.9782822077377401
240.0	300.0	0.052825927734375	-0.95782470703125	0.9592803281838408
240.0	320.0	-0.2545318603515625	-0.570892333984375	0.6250636167112549
240.0	340.0	0.0460205078125	-1.261322021484375	1.2621612927913575
240.0	360.0	0.1082000732421875	-1.794830322265625	1.7980887468569904
240.0	380.0	0.573883056640625	-2.957489013671875	3.0126538182620695
240.0	400.0	0.4384307861328125	-3.57940673828125	3.60615781022992
240.0	420.0	0.0673370361328125	-4.249725341796875	4.2502587870794075
240.0	440.0	-0.0503082275390625	-4.42657470703125	4.426860575474104
240.0	460.0	-0.0070648193359375	-4.640380859375	4.640386237343408
240.0	480.0	-0.0847320556640625	-4.555267333984375	4.556055311925237
240.0	500.0	-0.1715850830078125	-4.350921630859375	4.354303673216971
240.0	520.0	-0.22637939453125	-4.304443359375	4.310392124196576
240.0	540.0	-0.4296722412109375	-4.2645263671875	4.286117517206527
240.0	560.0	-0.966796875	-4.4154052734375	4.520011053770715
240.0	580.0	-1.47198486328125	-4.7803955078125	5.001891707028757
240.0	600.0	-1.0513458251953125	-4.010986328125	4.146485182484231
240.0	620.0	-0.8612823486328125	-3.7042236328125	3.8030356303817467
240.0	640.0	-0.748077392578125	-3.620361328125	3.6968413451850353
240.0	660.0	-0.5936126708984375	-3.533447265625	3.582963240392506
240.0	680.0	-0.7740478515625	-3.38671875	3.4740486421623524
240.0	700.0	-0.5172882080078125	-3.3067626953125	3.3469787291308446
240.0	720.0	-0.106781005859375	-3.677978515625	3.679528250280383
240.0	740.0	0.24395751953125	-3.8009033203125	3.8087243693523463
240.0	760.0	0.8496856689453125	-3.61767578125	3.7161194537116056
240.0	780.0	1.0637969970703125	-2.9571533203125	3.1426771725411213
240.0	800.0	1.4525299072265625	-2.49658203125	2.8883844913979133
260.0	0.0	-0.9334716796875	1.5062036514282227	1.7720098240005087
260.0	20.0	-1.241851806640625	1.818145751953125	2.201783341975722
260.0	40.0	-1.18505859375	1.8019866943359375	2.156738258849341
260.0	60.0	-0.53546142578125	1.932098388671875	2.0049247172919347
260.0	80.0	5.65887451171875	1.7070388793945312	5.91073958783033
260.0	100.0	9.379425048828125	1.0142669677734375	9.434105772594496
260.0	120.0	1.9415283203125	0.10565948486328125	1.9444012305378362
260.0	140.0	0.8045654296875	-0.352203369140625	0.8782782838498506
260.0	160.0	0.484619140625	-0.913238525390625	1.0338570093188695
260.0	180.0	0.52099609375	-1.326080322265625	1.424754698466674
260.0	200.0	0.99359130859375	-2.03118896484375	2.261183826984455
260.0	220.0	1.564453125	-2.6529693603515625	3.0798961033266115
260.0	240.0	2.053924560546875	-2.6035308837890625	3.3161693508114345
260.0	260.0	2.04638671875	-2.314605712890625	3.0895142350897675
260.0	280.0	1.77740478515625	-2.190216064453125	2.820676191852739
260.0	300.0	1.4051513671875	-1.675689697265625	2.186866782918215
260.0	320.0	1.105133056640625	-1.47015380859375	1.839203983739313
260.0	340.0	0.83197021484375	-1.64190673828125	1.84066079862655
260.0	360.0	0.59747314453125	-1.708892822265625	1.8103283780648838
260.0	380.0	0.497283935546875	-2.8544921875	2.8974845920300463
260.0	400.0	0.11993408203125	-3.403961181640625	3.4060733859018537
260.0	420.0	-0.13970947265625	-3.948760986328125	3.951231714781728
260.0	440.0	-0.15655517578125	-4.079071044921875	4.082074241434609
260.0	460.0	-0.132080078125	-4.225067138671875	4.227131116173528
260.0	480.0	-0.113983154296875	-4.373291015625	4.374776161909294
260.0	500.0	-0.2041015625	-4.267059326171875	4.271937820343985
260.0	520.0	-0.41680908203125	-4.420166015625	4.439774478118221
260.0	540.0	-0.75152587890625	-4.46533203125	4.528132208314269
260.0	560.0	-1.26239013671875	-4.5057373046875	4.679241126094846
260.0	580.0	-1.82574462890625	-4.7669677734375	5.104637617203761
260.0	600.0	-1.4788818359375	-4.247802734375	4.497879450900124
260.0	620.0	-1.347900390625	-3.9356689453125	4.16008719982457
260.0	640.0	-1.281585693359375	-3.83935546875	4.0476057496801685
260.0	660.0	-1.2784423828125	-3.8199462890625	4.028201159015482
260.0	680.0	-0.9345703125	-3.5677490234375	3.68812347451188
260.0	700.0	-0.560791015625	-3.5386962890625	3.5828561217875365
260.0	720.0	-0.14276123046875	-4.05859375	4.061103790407728
260.0	740.0	0.0751953125	-4.0548095703125	4.055506748424889
260.0	760.0	0.49951171875	-3.9200439453125	3.951740944235815
260.0	780.0	0.84112548828125	-3.8687744140625	3.9591549040093152
260.0	800.0	1.245361328125	-3.6595458984375	3.8656436747791427
280.0	0.0	-1.2623291015625	1.8633933067321777	2.250713081720073
280.0	20.0	-1.635162353515625	2.229015350341797	2.764464750076246
280.0	40.0	-1.269378662109375	1.9684867858886719	2.342277185568971
280.0	60.0	0.126922607421875	2.1038589477539062	2.107683994416369
280.0	80.0	7.664337158203125	1.3022537231445312	7.77418348343136
280.0	100.0	3.34564208984375	0.77166748046875	3.433480987823734
280.0	120.0	0.9266357421875	0.0344085693359375	0.9272743651924844
280.0	140.0	0.409576416015625	-0.34710693359375	0.5368762091069601
280.0	160.0	0.11907958984375	-1.07806396484375	1.0846206069460333
280.0	180.0	0.18292236328125	-1.748504638671875	1.7580469454612018
280.0	200.0	0.4637451171875	-2.283111572265625	2.3297334579578974
280.0	220.0	1.10040283203125	-2.6688690185546875	2.8868232074277524
280.0	240.0	1.54571533203125	-2.6475372314453125	3.065728180965427
280.0	260.0	1.903656005859375	-2.590423583984375	3.214685137475663
280.0	280.0	2.034210205078125	-2.6934814453125	3.3753301252894805
280.0	300.0	1.80712890625	-2.481903076171875	3.0701071257068113
280.0	320.0	1.4520263671875	-2.465911865234375	2.86166068885034
280.0	340.0	1.021087646484375	-2.53680419921875	2.7345923877201304
280.0	360.0	0.5267333984375	-2.55499267578125	2.6087229914893895
280.0	380.0	-0.06011962890625	-2.998291015625	2.998893693373845
280.0	400.0	-0.3701171875	-3.39971923828125	3.4198066658252118
280.0	420.0	-0.5670166015625	-3.803009033203125	3.8450468830785476
280.0	440.0	-0.78936767578125	-3.9859619140625	4.063372208883291
280.0	460.0	-0.93206787109375	-4.1182861328125	4.222443745988923
280.0	480.0	-1.055023193359375	-4.25372314453125	4.382605906175804
280.0	500.0	-1.178985595703125	-4.312530517578125	4.470785892873657
280.0	520.0	-1.246551513671875	-4.4188232421875	4.591284082033488
280.0	540.0	-1.358978271484375	-4.3204345703125	4.52912539224937
280.0	560.0	-1.39666748046875	-4.3067626953125	4.5275694323482565
280.0	580.0	-2.1082763671875	-4.5343017578125	5.00047214484221
280.0	600.0	-1.62890625	-4.2252197265625	4.528334937813451
280.0	620.0	-1.416748046875	-3.862548828125	4.114177740202037
280.0	640.0	-1.288116455078125	-3.750732421875	3.9657581497548913
280.0	660.0	-1.267974853515625	-3.773681640625	3.981009087397084
280.0	680.0	-0.86602783203125	-3.5867919921875	3.689861921681233
280.0	700.0	-0.483734130859375	-3.8299560546875	3.86038367137202
280.0	720.0	-0.132537841796875	-4.3223876953125	4.324419228994464
280.0	740.0	0.01226806640625	-4.2677001953125	4.267717828362566
280.0	760.0	0.179718017578125	-4.233642578125	4.2374553738246155
280.0	780.0	0.58392333984375	-4.3944091796875	4.43303490910415
280.0	800.0	0.878662109375	-4.1885986328125	4.2797670040844595
300.0	0.0	-0.156402587890625	1.378425121307373	1.3872698311972804
300.0	20.0	-0.4498291015625	1.7286090850830078	1.7861790474764951
300.0	40.0	0.069427490234375	1.332000732421875	1.3338088797022816
300.0	60.0	3.4757080078125	1.748504638671875	3.890734458560363
300.0	80.0	7.093597412109375	1.1389389038085938	7.184448905218377
300.0	100.0	1.457366943359375	0.5882492065429688	1.5716092187929798
300.0	120.0	0.528961181640625	-0.0251922607421875	0.5295607440926382
300.0	140.0	0.14227294921875	-0.3327178955078125	0.36186018027761585
300.0	160.0	-0.251861572265625	-1.23992919921875	1.265250437921032
300.0	180.0	-0.178314208984375	-2.11492919921875	2.1224329140949982
300.0	200.0	0.06597900390625	-2.7407379150390625	2.741531970977017
300.0	220.0	0.346466064453125	-2.905914306640625	2.926495633237183
300.0	240.0	0.599029541015625	-2.5833587646484375	2.651900997001074
300.0	260.0	0.994720458984375	-2.55535888671875	2.742139280097671
300.0	280.0	1.33026123046875	-2.60479736328125	2.9248186687460107
300.0	300.0	1.148681640625	-2.582733154296875	2.826655277499049
300.0	320.0	0.843170166015625	-2.636444091796875	2.76799085584282
300.0	340.0	0.518035888671875	-2.715545654296875	2.7645161208650424
300.0	360.0	0.0748291015625	-2.864715576171875	2.8656927132549312
300.0	380.0	-0.3568115234375	-3.06494140625	3.0856409847880095
300.0	400.0	-0.607086181640625	-3.413360595703125	3.466927196847056
300.0	420.0	-0.80670166015625	-3.721435546875	3.8078668697899194
300.0	440.0	-1.002410888671875	-3.882843017578125	4.010149310048584
300.0	460.0	-1.165863037109375	-4.023895263671875	4.189387749337467
300.0	480.0	-1.412384033203125	-4.100921630859375	4.337324852913077
300.0	500.0	-1.400299072265625	-4.0684814453125	4.30271760200923
300.0	520.0	-1.55419921875	-4.0633544921875	4.350446521995581
300.0	540.0	-1.716522216796875	-3.9471435546875	4.304229403977945
300.0	560.0	-1.712005615234375	-3.9464111328125	4.301758251666459
300.0	580.0	-2.147308349609375	-3.998779296875	4.538851067552036
300.0	600.0	-1.70281982421875	-4.155517578125	4.49087092843451
300.0	620.0	-1.4403076171875	-3.7392578125	4.00706064596864
300.0	640.0	-1.384002685546875	-3.6630859375	3.91582201065258
300.0	660.0	-1.40863037109375	-3.722412109375	3.9800240494737404
300.0	680.0	-0.913421630859375	-3.5850830078125	3.699616094762769
300.0	700.0	-0.46197509765625	-3.94677734375	3.9737227371814465
300.0	720.0	-0.1513671875	-4.3636474609375	4.36627200123835
300.0	740.0	-0.068206787109375	-4.346435546875	4.346970684159989
300.0	760.0	0.0404052734375	-4.3883056640625	4.388491675663129
300.0	780.0	0.363494873046875	-4.742431640625	4.756341702267878
300.0	800.0	0.555999755859375	-4.622314453125	4.655633859323986
320.0	0.0	0.33013916015625	1.5204319953918457	1.5558615997831888
320.0	20.0	0.412445068359375	1.7369747161865234	1.7852708755494846
320.0	40.0	0.8642578125	1.3374671936035156	1.5924070021300927
320.0	60.0	3.710205078125	1.7550811767578125	4.104379570501993
320.0	80.0	3.684722900390625	1.0472412109375	3.830652295177538
320.0	100.0	0.581787109375	0.4867095947265625	0.7585265125450876
320.0	120.0	0.05792236328125	-0.11708831787109375	0.1306318274769491
320.0	140.0	-0.163238525390625	-0.4130096435546875	0.44409884242235503
320.0	160.0	-0.24273681640625	-1.4267578125	1.4472591397427161
320.0	180.0	-0.0750732421875	-2.0928802490234375	2.0942262839638293
320.0	200.0	0.171173095703125	-2.8248748779296875	2.8300562370120597
320.0	220.0	0.236663818359375	-3.1378326416015625	3.1467448974488987
320.0	240.0	0.196868896484375	-2.87774658203125	2.8844726992633363
320.0	260.0	0.058746337890625	-2.6756591796875	2.6763040145061145
320.0	280.0	0.06854248046875	-2.597747802734375	2.598651904014865
320.0	300.0	-0.05242919921875	-2.549285888671875	2.5498249671521123
320.0	320.0	-0.257232666015625	-2.591552734375	2.6042876606688528
320.0	340.0	-0.345001220703125	-2.632354736328125	2.6548667198478646
320.0	360.0	-0.49517822265625	-2.81622314453125	2.8594255143273943
320.0	380.0	-0.70440673828125	-3.01226806640625	3.0935332157303366
320.0	400.0	-0.77685546875	-3.33050537109375	3.419907958733846
320.0	420.0	-0.89508056640625	-3.6253662109375	3.7342267450926783
320.0	440.0	-1.093505859375	-3.791046142578125	3.945603365727977
320.0	460.0	-1.249908447265625	-3.903076171875	4.098325844781546
320.0	480.0	-1.456268310546875	-3.9874267578125	4.245031159040197
320.0	500.0	-1.358367919921875	-3.869415283203125	4.10091917010794
320.0	520.0	-1.363006591796875	-3.797119140625	4.034340186124922
320.0	540.0	-1.40240478515625	-3.6973876953125	3.9544171442675884
320.0	560.0	-1.417022705078125	-3.6934814453125	3.955977569902873
320.0	580.0	-1.5555419921875	-3.2257080078125	3.581187378667073
320.0	600.0	-1.550445556640625	-3.795654296875	4.100106457824273
320.0	620.0	-1.5989990234375	-3.426513671875	3.7812423646865554
320.0	640.0	-1.595123291015625	-3.3880615234375	3.744780260594492
320.0	660.0	-1.6656494140625	-3.45947265625	3.839575371041462
320.0	680.0	-0.861328125	-3.3809814453125	3.488971434744546
320.0	700.0	-0.360931396484375	-3.905029296875	3.921673785824137
320.0	720.0	-0.242584228515625	-4.27587890625	4.282754665964211
320.0	740.0	-0.1680908203125	-4.3310546875	4.334315312709616
320.0	760.0	-0.16705322265625	-4.4818115234375	4.484923779822463
320.0	780.0	-0.019500732421875	-4.9300537109375	4.930092278172245
320.0	800.0	0.20379638671875	-4.7967529296875	4.801080257161427
340.0	0.0	2.290618896484375	3.4003195762634277	4.099891236319762
340.0	20.0	2.320526123046875	3.517364501953125	4.213869305916228
340.0	40.0	2.789581298828125	1.8073463439941406	3.3238929931513432
340.0	60.0	4.096588134765625	1.5890274047851562	4.393977974348614
340.0	80.0	1.338470458984375	0.8528900146484375	1.5871120145285447
340.0	100.0	-0.1065673828125	0.43320465087890625	0.4461198007515705
340.0	120.0	-0.303955078125	-0.16448974609375	0.3456089785985908
340.0	140.0	-0.604888916015625	-0.6350860595703125	0.8770546754787323
340.0	160.0	-0.495208740234375	-1.6866912841796875	1.7578848609997868
340.0	180.0	-0.2734375	-2.056396484375	2.0744962201354116
340.0	200.0	-0.126068115234375	-2.6511383056640625	2.6541340368259596
340.0	220.0	-0.18914794921875	-3.0567169189453125	3.0625635126900117
340.0	240.0	-0.4425048828125	-3.228271484375	3.258457817456238
340.0	260.0	-0.72344970703125	-2.9127197265625	3.0012190330114072
340.0	280.0	-0.667572021484375	-2.737213134765625	2.8174435485031806
340.0	300.0	-0.63323974609375	-2.60498046875	2.680842371084478
340.0	320.0	-0.758056640625	-2.5675048828125	2.677075119166754
340.0	340.0	-0.77392578125	-2.502838134765625	2.6197633182637885
340.0	360.0	-0.861053466796875	-2.5604248046875	2.7013308300061913
340.0	380.0	-1.027923583984375	-2.726715087890625	2.9140353575483022
340.0	400.0	-0.985931396484375	-3.014312744140625	3.171457399692169
340.0	420.0	-1.019378662109375	-3.430023193359375	3.578294560785507
340.0	440.0	-1.199737548828125	-3.65203857421875	3.8440546215747036
340.0	460.0	-1.3153076171875	-3.739776611328125	3.9643364174182207
340.0	480.0	-1.47705078125	-3.8380126953125	4.112422699549641
340.0	500.0	-1.28021240234375	-3.664947509765625	3.882110771790523
340.0	520.0	-1.254669189453125	-3.5084228515625	3.726020085872982
340.0	540.0	-1.273162841796875	-3.4761962890625	3.702010840316947
340.0	560.0	-1.2822265625	-3.459228515625	3.689223072801875
340.0	580.0	-1.403961181640625	-2.9774169921875	3.2918260806003405
340.0	600.0	-1.504791259765625	-3.423095703125	3.7392487117360695
340.0	620.0	-1.488250732421875	-3.0157470703125	3.3629779414460446
340.0	640.0	-1.44061279296875	-2.9942626953125	3.3227961580279493
340.0	660.0	-1.36590576171875	-3.0474853515625	3.3395906213014332
340.0	680.0	-0.80621337890625	-3.0341796875	3.1394627547344833
340.0	700.0	-0.484039306640625	-3.62158203125	3.6537857708746437
340.0	720.0	-0.408538818359375	-4.0291748046875	4.04983377101271
340.0	740.0	-0.395904541015625	-4.181396484375	4.200097256628756
340.0	760.0	-0.381103515625	-4.3905029296875	4.407012124468942
340.0	780.0	-0.18157958984375	-4.819091796875	4.822511471645842
340.0	800.0	0.038970947265625	-4.7984619140625	4.798620163696969
360.0	0.0	2.865936279296875	3.67641544342041	4.661504185304365
360.0	20.0	2.98699951171875	3.2864913940429688	4.4410800224862585
360.0	40.0	3.221466064453125	1.9014511108398438	3.7407699650389064
360.0	60.0	3.08392333984375	1.4511032104492188	3.4082669633420823
360.0	80.0	0.033905029296875	0.70526123046875	0.7060757425474389
360.0	100.0	-0.5189208984375	0.395782470703125	0.6526275070444489
360.0	120.0	-0.56219482421875	-0.29480743408203125	0.6348026808137962
360.0	140.0	-0.6900634765625	-0.8622283935546875	1.104366517211302
360.0	160.0	-0.38140869140625	-1.757110595703125	1.7980295424192614
360.0	180.0	-0.383941650390625	-2.0883941650390625	2.1233938352255524
360.0	200.0	-0.430267333984375	-2.62451171875	2.6595472811270158
360.0	220.0	-0.575164794921875	-3.19537353515625	3.2467255151143393
360.0	240.0	-0.8472900390625	-3.883148193359375	3.9745113286899447
360.0	260.0	-1.024627685546875	-3.284332275390625	3.4404506084467634
360.0	280.0	-0.724700927734375	-2.71783447265625	2.8127949899375424
360.0	300.0	-0.551788330078125	-1.96466064453125	2.0406768017940404
360.0	320.0	-0.689208984375	-1.771728515625	1.9010604822629882
360.0	340.0	-0.752777099609375	-1.625732421875	1.7915577772519244
360.0	360.0	-0.9993896484375	-1.489898681640625	1.7940395065211083
360.0	380.0	-1.234710693359375	-1.769805908203125	2.1579442645737346
360.0	400.0	-1.21246337890625	-2.46063232421875	2.7431330409185275
360.0	420.0	-1.147735595703125	-2.92919921875	3.1460300476584164
360.0	440.0	-1.071014404296875	-3.37933349609375	3.5449917816593874
360.0	460.0	-1.092681884765625	-3.52734375	3.692710066057044
360.0	480.0	-1.157928466796875	-3.589080810546875	3.771246398586862
360.0	500.0	-1.067352294921875	-3.45697021484375	3.6179944703926563
360.0	520.0	-1.132171630859375	-3.2587890625	3.449857787734504
360.0	540.0	-1.25714111328125	-3.207275390625	3.4448540186792775
360.0	560.0	-1.31842041015625	-3.185546875	3.4475993489294607
360.0	580.0	-1.464111328125	-2.8060302734375	3.16503204985221
360.0	600.0	-1.754791259765625	-3.0379638671875	3.5083495868693957
360.0	620.0	-1.58807373046875	-2.3951416015625	2.8737921749737416
360.0	640.0	-1.44451904296875	-2.3743896484375	2.7792735504276127
360.0	660.0	-1.352142333984375	-2.4351806640625	2.7853893368749354
360.0	680.0	-0.9686279296875	-2.47998046875	2.6624318191368137
360.0	700.0	-0.69903564453125	-3.3472900390625	3.41950309810245
360.0	720.0	-0.700347900390625	-3.828857421875	3.8923818336115006
360.0	740.0	-0.68536376953125	-4.05419921875	4.111721634777724
360.0	760.0	-0.697509765625	-3.881103515625	3.9432834506460446
360.0	780.0	-0.566314697265625	-3.9984130859375	4.038318900499972
360.0	800.0	-2.63006591796875	-2.4522705078125	3.595952916314086
380.0	0.0	2.084869384765625	4.119666576385498	4.617178039898484
380.0	20.0	2.241668701171875	3.435934066772461	4.102526231119204
380.0	40.0	2.342071533203125	2.1948585510253906	3.209782410950891
380.0	60.0	0.110015869140625	1.283966064453125	1.288670767158941
380.0	80.0	-0.7347412109375	0.6315460205078125	0.96886274728114
380.0	100.0	-1.019439697265625	0.29753875732421875	1.0619729791624029
380.0	120.0	-0.84423828125	-0.33420562744140625	0.9079822007844968
380.0	140.0	-0.841339111328125	-0.9515838623046875	1.270182407077466
380.0	160.0	-0.593963623046875	-1.761505126953125	1.8589494607936805
380.0	180.0	-0.545166015625	-2.18182373046875	2.248902126689601
380.0	200.0	-0.614898681640625	-2.714569091796875	2.7833407521937175
380.0	220.0	-0.682342529296875	-3.469146728515625	3.5356145648610964
380.0	240.0	-0.889678955078125	-4.143218994140625	4.2376635397960225
380.0	260.0	-0.84521484375	-3.79931640625	3.892196460470071
380.0	280.0	-0.168304443359375	-1.590545654296875	1.5994254793697589
380.0	300.0	0.719146728515625	-0.569244384765625	0.9171756575061949
380.0	320.0	0.667205810546875	-0.002197265625	0.667209428593256
380.0	340.0	0.800933837890625	0.0267333984375	0.8013798645275685
380.0	360.0	0.454925537109375	-0.4647216796875	0.6503256752472754
380.0	380.0	-0.804443359375	-1.272735595703125	1.5056510269688403
380.0	400.0	-0.993316650390625	-1.906341552734375	2.149608355869729
380.0	420.0	-0.970703125	-2.480987548828125	2.6641253300708194
380.0	440.0	-0.911865234375	-2.89874267578125	3.0387838531322386
380.0	460.0	-0.778656005859375	-3.07470703125	3.1717705628684847
380.0	480.0	-0.819610595703125	-3.139984130859375	3.245190575395771
380.0	500.0	-0.801025390625	-3.033111572265625	3.1371017653620332
380.0	520.0	-0.90325927734375	-2.8455810546875	2.9854997673595585
380.0	540.0	-1.068511962890625	-2.819091796875	3.014796240883999
380.0	560.0	-1.232635498046875	-2.7769775390625	3.0382551774831037
380.0	580.0	-1.57684326171875	-2.662353515625	3.094278738929094
380.0	600.0	-1.71807861328125	-2.3370361328125	2.90060890288326
380.0	620.0	-1.152435302734375	-1.6470947265625	2.010230873620855
380.0	640.0	-0.8397216796875	-1.614501953125	1.819821160439024
380.0	660.0	-0.516204833984375	-1.6444091796875	1.7235280621067222
380.0	680.0	-0.373016357421875	-1.70068359375	1.7411105332386854
380.0	700.0	-0.724700927734375	-2.9903564453125	3.076917792967676
380.0	720.0	-0.723876953125	-3.587890625	3.6601853751180995
380.0	740.0	-0.56890869140625	-3.7637939453125	3.806547249401826
380.0	760.0	-0.93621826171875	-2.83251953125	2.983231725576878
380.0	780.0	-2.24102783203125	-2.1893310546875	3.132950081146804
380.0	800.0	-4.25482177734375	-1.4083251953125	4.481839824526376
400.0	0.0	2.87481689453125	3.3592171669006348	4.421415175199251
400.0	20.0	1.1104736328125	2.660593032836914	2.8830378033512014
400.0	40.0	-0.029144287109375	1.9158058166503906	1.916027483253459
400.0	60.0	-0.85394287109375	1.1367263793945312	1.4217472661142123
400.0	80.0	-1.090240478515625	0.6145706176757812	1.2515276046114086
400.0	100.0	-1.27105712890625	0.25481414794921875	1.2963473589044279
400.0	120.0	-1.22674560546875	-0.3456878662109375	1.2745214322962015
400.0	140.0	-0.978118896484375	-1.3036956787109375	1.6298279045191806
400.0	160.0	-0.728546142578125	-1.8526763916015625	1.9907760531670184
400.0	180.0	-0.552520751953125	-2.4159088134765625	2.4782846035862343
400.0	200.0	-0.88128662109375	-2.747528076171875	2.8854075341052887
400.0	220.0	-0.918426513671875	-3.5265655517578125	3.6441970105717885
400.0	240.0	-1.0843505859375	-3.91845703125	4.065725236532292
400.0	260.0	-0.39276123046875	-3.260650634765625	3.2842204472533205
400.0	280.0	-3.02099609375	4.27734375	5.236610254173669
400.0	300.0	-2.03668212890625	4.110260009765625	4.587189928712851
400.0	320.0	-0.831268310546875	3.8311767578125	3.920321715589443
400.0	340.0	-0.4891357421875	3.04931640625	3.0882979648522797
400.0	360.0	0.459503173828125	1.639617919921875	1.7027889153054339
400.0	380.0	0.35821533203125	-0.744598388671875	0.8262838401633008
400.0	400.0	-0.689697265625	-1.64605712890625	1.7847090490703768
400.0	420.0	-0.91973876953125	-2.36541748046875	2.537936023836296
400.0	440.0	-0.8397216796875	-2.599700927734375	2.7319548702348957
400.0	460.0	-0.70697021484375	-2.70660400390625	2.7974116820084887
400.0	480.0	-0.734619140625	-2.7784423828125	2.873918467246664
400.0	500.0	-0.830169677734375	-2.751708984375	2.874210157333609
400.0	520.0	-0.958160400390625	-2.6500244140625	2.8179249010582272
400.0	540.0	-1.233978271484375	-2.621826171875	2.8977016495878734
400.0	560.0	-1.526275634765625	-2.5435791015625	2.9663634233156104
400.0	580.0	-1.8133544921875	-2.424072265625	3.027272842561256
400.0	600.0	-2.14520263671875	-1.578125	2.6631509285449964
400.0	620.0	-1.92694091796875	-1.1470947265625	2.2425270596025695
400.0	640.0	-1.59027099609375	-1.0635986328125	1.913165934449395
400.0	660.0	-1.069305419921875	-1.1051025390625	1.537746956724897
400.0	680.0	-0.725921630859375	-1.2034912109375	1.4054726283187962
400.0	700.0	-0.922027587890625	-2.583251953125	2.742868120445373
400.0	720.0	-0.840484619140625	-3.3055419921875	3.41072166221855
400.0	740.0	-0.241119384765625	-3.23974609375	3.2487064055833264
400.0	760.0	-1.950927734375	-1.7080078125	2.5929538585008807
400.0	780.0	-2.9959716796875	-1.3848876953125	3.3005696832694666
400.0	800.0	-3.30706787109375	-1.3065185546875	3.555796484300425
420.0	0.0	0.626739501953125	2.731612205505371	2.8025894534473594
420.0	20.0	-0.07489013671875	2.4248275756835938	2.4259837807317113
420.0	40.0	-0.720489501953125	1.9168281555175781	2.047763487370937
420.0	60.0	-1.27215576171875	1.1148147583007812	1.6915059052215697
420.0	80.0	-1.2830810546875	0.667572021484375	1.4463572853091045
420.0	100.0	-1.39837646484375	0.16204071044921875	1.4077336144568655
420.0	120.0	-1.29217529296875	-0.49918365478515625	1.3852441333438452
420.0	140.0	-0.87042236328125	-1.5030670166015625	1.7369068906811436
420.0	160.0	-0.74298095703125	-1.8744964599609375	2.0163724063072177
420.0	180.0	-0.43603515625	-2.58758544921875	2.624066522497965
420.0	200.0	-0.753875732421875	-2.9234161376953125	3.0190545761996415
420.0	220.0	-0.71197509765625	-3.7025146484375	3.7703478966239827
420.0	240.0	-0.88482666015625	-3.4825439453125	3.5931922505699605
420.0	260.0	-0.46112060546875	1.225921630859375	1.3097771023333613
420.0	280.0	-2.537261962890625	4.4649658203125	5.135525099236734
420.0	300.0	-1.80816650390625	4.9095458984375	5.231931482226524
420.0	320.0	-1.334869384765625	4.504119873046875	4.697762457293935
420.0	340.0	-1.51824951171875	3.671112060546875	3.972674834532389
420.0	360.0	0.1019287109375	2.251190185546875	2.253496552829836
420.0	380.0	0.525238037109375	-0.667083740234375	0.8490439989256107
420.0	400.0	-0.54498291015625	-1.492828369140625	1.589195680862943
420.0	420.0	-0.9207763671875	-2.176513671875	2.363269109143054
420.0	440.0	-0.72760009765625	-2.24530029296875	2.3602489927367705
420.0	460.0	-0.519744873046875	-2.304443359375	2.362328074088366
420.0	480.0	-0.3837890625	-2.32928466796875	2.3606908118025367
420.0	500.0	-0.466339111328125	-2.44805908203125	2.4920805436161153
420.0	520.0	-0.918548583984375	-2.4412841796875	2.608371129101871
420.0	540.0	-1.356536865234375	-2.4337158203125	2.786245674878518
420.0	560.0	-1.813751220703125	-2.37890625	2.9914692772768263
420.0	580.0	-2.224639892578125	-2.2947998046875	3.1961115117035264
420.0	600.0	-2.435028076171875	-1.01806640625	2.639284171755685
420.0	620.0	-2.304779052734375	-0.6326904296875	2.390042606679077
420.0	640.0	-2.020172119140625	-0.502197265625	2.081657388850132
420.0	660.0	-1.623321533203125	-0.5277099609375	1.7069418862496761
420.0	680.0	-1.24456787109375	-0.6578369140625	1.407728166679243
420.0	700.0	-0.860015869140625	-2.13720703125	2.3037537172185187
420.0	720.0	-0.3128662109375	-2.5264892578125	2.5457873508579514
420.0	740.0	-0.0570068359375	-2.53564453125	2.5362852694840217
420.0	760.0	-1.6644287109375	-1.596435546875	2.3062804229146003
420.0	780.0	-2.251251220703125	-1.4539794921875	2.6799605262800292
420.0	800.0	-2.6495361328125	-1.3802490234375	2.9874954536834344
440.0	0.0	-0.89813232421875	2.533738136291504	2.688209555653078
440.0	20.0	-1.11712646484375	2.318817138671875	2.5738850908796835
440.0	40.0	-1.346588134765625	1.9877853393554688	2.4009560929030127
440.0	60.0	-1.6534423828125	1.1259689331054688	2.00041939392702
440.0	80.0	-1.47113037109375	0.6858139038085938	1.623134399676015
440.0	100.0	-1.434814453125	0.0	1.434814453125
440.0	120.0	-1.269317626953125	-0.6493911743164062	1.42578965327076
440.0	140.0	-1.049591064453125	-1.5355987548828125	1.8600282090811118
440.0	160.0	-1.0130615234375	-1.834686279296875	2.0957975555166866
440.0	180.0	-0.695098876953125	-2.637359619140625	2.7274215313029773
440.0	200.0	-0.6640625	-3.104827880859375	3.1750488458711885
440.0	220.0	-0.401947021484375	-3.7806396484375	3.8019465487323445
440.0	240.0	-1.239654541015625	-2.8963165283203125	3.150459143249137
440.0	260.0	-2.59918212890625	2.504180908203125	3.609247810865119
440.0	280.0	-2.719512939453125	4.5460205078125	5.297362842519361
440.0	300.0	-2.418212890625	5.5986328125	6.098560728039574
440.0	320.0	-1.623016357421875	4.8050537109375	5.071757413506014
440.0	340.0	-2.241973876953125	4.511444091796875	5.037814472402607
440.0	360.0	0.726348876953125	3.09613037109375	3.1801896116206954
440.0	380.0	0.637237548828125	-0.76873779296875	0.9985136393534851
440.0	400.0	-0.424530029296875	-1.372955322265625	1.4370915289960873
440.0	420.0	-1.0819091796875	-2.011749267578125	2.2842203459152537
440.0	440.0	-1.071136474609375	-1.924530029296875	2.202532447185292
440.0	460.0	-0.861114501953125	-1.87200927734375	2.060567135507855
440.0	480.0	-0.828155517578125	-1.91925048828125	2.090302370008442
440.0	500.0	-0.8336181640625	-2.169708251953125	2.324339291508109
440.0	520.0	-1.09136962890625	-2.22607421875	2.4792123939433646
440.0	540.0	-1.518798828125	-2.2305908203125	2.6985709714543855
440.0	560.0	-2.05816650390625	-2.128662109375	2.960954530838071
440.0	580.0	-2.40655517578125	-1.9180908203125	3.077430780545129
440.0	600.0	-2.452117919921875	-0.2225341796875	2.462194905837304
440.0	620.0	-2.412261962890625	0.0364990234375	2.4125380735484407
440.0	640.0	-2.234039306640625	0.2283935546875	2.245683690869691
440.0	660.0	-1.92401123046875	0.1982421875	1.9341972960054148
440.0	680.0	-1.370269775390625	-0.0465087890625	1.3710588334601597
440.0	700.0	-0.6639404296875	-1.49072265625	1.6318918260812136
440.0	720.0	0.2742919921875	-1.78271484375	1.8036929647544713
440.0	740.0	-0.0074462890625	-1.97265625	1.9726703038989726
440.0	760.0	-1.397796630859375	-1.5048828125	2.0539006063097918
440.0	780.0	-1.7738037109375	-1.4361572265625	2.282307425467336
440.0	800.0	-2.21868896484375	-1.3814697265625	2.6136257054383476
460.0	0.0	-1.387847900390625	2.194413661956787	2.596453949986647
460.0	20.0	-1.5186767578125	2.151813507080078	2.6337578597836497
460.0	40.0	-1.6668701171875	2.0407142639160156	2.6349517442494
460.0	60.0	-2.20391845703125	1.3056640625	2.561643068295622
460.0	80.0	-2.1517333984375	0.762603759765625	2.2828756234977106
460.0	100.0	-1.763214111328125	-0.1175994873046875	1.767131472698326
460.0	120.0	-1.4036865234375	-0.8726730346679688	1.652844239944181
460.0	140.0	-1.209014892578125	-1.57208251953125	1.983219720225527
460.0	160.0	-1.032135009765625	-1.8095245361328125	2.0831902758150913
460.0	180.0	-0.86737060546875	-2.5931549072265625	2.734370885616
460.0	200.0	-0.674774169921875	-3.133514404296875	3.205344396836283
460.0	220.0	-0.326202392578125	-3.7044677734375	3.7188021573297876
460.0	240.0	-1.619293212890625	-2.4918212890625	2.9717476080479552
460.0	260.0	0.394927978515625	2.3731689453125	2.405805260450247
460.0	280.0	-1.5994873046875	4.064910888671875	4.368278856792416
460.0	300.0	-2.662628173828125	5.521392822265625	6.129874997895932
460.0	320.0	-2.822540283203125	4.65850830078125	5.446873712392476
460.0	340.0	-5.10302734375	3.917022705078125	6.433036214973279
460.0	360.0	-5.41534423828125	1.785919189453125	5.702232945990793
460.0	380.0	-2.066009521484375	-0.7197265625	2.1877846483674217
460.0	400.0	-1.027435302734375	-1.257598876953125	1.6239391111179748
460.0	420.0	-1.3756103515625	-1.805755615234375	2.2700346211625013
460.0	440.0	-1.514007568359375	-1.684539794921875	2.264926762110621
460.0	460.0	-1.62005615234375	-1.57110595703125	2.256757821514288
460.0	480.0	-1.77044677734375	-1.65325927734375	2.422343499491773
460.0	500.0	-1.786651611328125	-1.8446044921875	2.5680127945280353
460.0	520.0	-1.93170166015625	-1.92041015625	2.7238660892339333
460.0	540.0	-2.142242431640625	-1.974853515625	2.913631590317822
460.0	560.0	-2.363067626953125	-1.8028564453125	2.972268489211346
460.0	580.0	-2.628875732421875	-1.500732421875	3.027075390303891
460.0	600.0	-2.394622802734375	0.1741943359375	2.4009502356459076
460.0	620.0	-2.316497802734375	0.69921875	2.4197249699965386
460.0	640.0	-2.196044921875	1.0460205078125	2.4324416132062234
460.0	660.0	-2.0655517578125	1.1483154296875	2.363288469539996
460.0	680.0	-1.629058837890625	0.637451171875	1.7493360722955336
460.0	700.0	-0.76336669921875	-0.87841796875	1.163764084898226
460.0	720.0	0.19915771484375	-1.32177734375	1.3366971017521472
460.0	740.0	-0.108001708984375	-1.6429443359375	1.6464903462008693
460.0	760.0	-0.286651611328125	-1.474853515625	1.502452008827048
460.0	780.0	-0.368621826171875	-1.4693603515625	1.514893360429757
460.0	800.0	-0.8038330078125	-1.429443359375	1.6399560427371753
480.0	0.0	-1.522735595703125	2.06943941116333	2.5693001325063953
480.0	20.0	-1.603271484375	2.066617965698242	2.6156049527321126
480.0	40.0	-1.778961181640625	2.035388946533203	2.703240841925438
480.0	60.0	-2.2620849609375	1.6663589477539062	2.8095872496256664
480.0	80.0	-2.6790771484375	0.9579925537109375	2.8452072156954773
480.0	100.0	-3.25830078125	-0.24884796142578125	3.2677896641308064
480.0	120.0	-2.455474853515625	-0.938323974609375	2.6286514865181947
480.0	140.0	-1.75640869140625	-1.4462738037109375	2.275231725901324
480.0	160.0	-1.369110107421875	-1.655670166015625	2.1484194620415598
480.0	180.0	-1.1900634765625	-2.57232666015625	2.8342751321631834
480.0	200.0	-0.806854248046875	-3.0521392822265625	3.1569871674908283
480.0	220.0	-0.456787109375	-3.3979644775390625	3.4285298677288027
480.0	240.0	-1.160736083984375	-2.45361328125	2.714318770997573
480.0	260.0	0.579437255859375	2.546600341796875	2.6116892683314767
480.0	280.0	-1.229034423828125	3.5147705078125	3.723457712603041
480.0	300.0	-4.427490234375	4.76251220703125	6.502629644813524
480.0	320.0	-5.659210205078125	4.277130126953125	7.093694542912773
480.0	340.0	-7.580902099609375	2.91986083984375	8.123771535925593
480.0	360.0	-8.597503662109375	2.33001708984375	8.907639915204703
480.0	380.0	-5.834442138671875	0.44183349609375	5.851147913681594
480.0	400.0	-1.91912841796875	-1.05999755859375	2.1924070582079294
480.0	420.0	-1.705657958984375	-1.55950927734375	2.3111335442089818
480.0	440.0	-1.883026123046875	-1.483642578125	2.397286524323353
480.0	460.0	-2.074371337890625	-1.402923583984375	2.5042386128246057
480.0	480.0	-2.419952392578125	-1.46649169921875	2.8296232056975517
480.0	500.0	-2.564178466796875	-1.60015869140625	3.022502116999711
480.0	520.0	-2.694091796875	-1.7125244140625	3.192314282577653
480.0	540.0	-2.91070556640625	-1.7291259765625	3.385569898426489
480.0	560.0	-2.959442138671875	-1.5313720703125	3.3321761943030492
480.0	580.0	-3.181793212890625	-1.2464599609375	3.417231406243534
480.0	600.0	-2.961944580078125	0.2783203125	2.9749920826456457
480.0	620.0	-2.661102294921875	0.9573974609375	2.8280868661071996
480.0	640.0	-2.3885498046875	1.4437255859375	2.790970035124575
480.0	660.0	-2.290771484375	1.4775390625	2.725941245668919
480.0	680.0	-1.996124267578125	0.36328125	2.028912358436379
480.0	700.0	-0.93280029296875	-1.19091796875	1.5127465071366755
480.0	720.0	-0.22015380859375	-1.23486328125	1.254334493991874
480.0	740.0	2.8857421875	-2.362548828125	3.729496606513015
480.0	760.0	4.904083251953125	-1.885009765625	5.253883740490339
480.0	780.0	5.067230224609375	-1.8702392578125	5.401353259198831
480.0	800.0	5.04534912109375	-1.8583984375	5.376726932458437
500.0	0.0	-1.561859130859375	2.084601879119873	2.604797293280018
500.0	20.0	-1.453094482421875	2.0521812438964844	2.514543981052115
500.0	40.0	-1.468353271484375	2.0582237243652344	2.5283089663683835
500.0	60.0	-1.49310302734375	2.0545196533203125	2.5397652757966607
500.0	80.0	-1.685577392578125	1.6855010986328125	2.383712461657842
500.0	100.0	-2.302001953125	0.01747894287109375	2.302068310375521
500.0	120.0	-2.637420654296875	-0.8766708374023438	2.7793055724161535
500.0	140.0	-2.815948486328125	-1.326202392578125	3.1126160482355676
500.0	160.0	-2.173370361328125	-1.5447235107421875	2.6664038426575996
500.0	180.0	-1.823150634765625	-2.503265380859375	3.0968073566263907
500.0	200.0	-1.4969482421875	-2.8016357421875	3.176478690577154
500.0	220.0	-1.117340087890625	-3.0689697265625	3.2660410368769917
500.0	240.0	-1.534881591796875	-2.352020263671875	2.808533571378492
500.0	260.0	-1.715240478515625	1.886474609375	2.5496737734375094
500.0	280.0	-2.649810791015625	2.648834228515625	3.7467078880450257
500.0	300.0	-4.750732421875	4.00640869140625	6.21456105825905
500.0	320.0	-6.09124755859375	3.644500732421875	7.098287286993807
500.0	340.0	-7.59130859375	3.193878173828125	8.235825638926451
500.0	360.0	-9.28173828125	2.96929931640625	9.745122059370644
500.0	380.0	-8.06170654296875	1.341461181640625	8.172553486321997
500.0	400.0	-2.59356689453125	-0.708892822265625	2.6887019674683534
500.0	420.0	-2.21453857421875	-1.26910400390625	2.552411814232509
500.0	440.0	-2.30364990234375	-1.26092529296875	2.626163640563302
500.0	460.0	-2.561676025390625	-1.250152587890625	2.850450061318517
500.0	480.0	-3.040374755859375	-1.32061767578125	3.314801608189067
500.0	500.0	-3.36004638671875	-1.356170654296875	3.623411453930914
500.0	520.0	-3.6624755859375	-1.43603515625	3.93394514292894
500.0	540.0	-3.91766357421875	-1.426025390625	4.169128961242098
500.0	560.0	-3.9918212890625	-1.2100830078125	4.171203434215256
500.0	580.0	-4.118682861328125	-0.833984375	4.202270630259571
500.0	600.0	-3.53546142578125	0.1326904296875	3.53795057106764
500.0	620.0	-3.063079833984375	0.8734130859375	3.185170087773746
500.0	640.0	-2.896087646484375	1.325439453125	3.1849824803316746
500.0	660.0	-2.71099853515625	1.19775390625	2.9638028742742772
500.0	680.0	-2.079010009765625	0.025634765625	2.0791680456168793
500.0	700.0	-1.564910888671875	-0.7440185546875	1.732775143866934
500.0	720.0	-1.369659423828125	-0.646728515625	1.5146698353778976
500.0	740.0	2.760406494140625	-2.354736328125	3.6283091362072972
500.0	760.0	5.130523681640625	-1.7210693359375	5.411501908618311
500.0	780.0	5.217864990234375	-1.68896484375	5.484406740909817
500.0	800.0	5.182891845703125	-1.6712646484375	5.44568576116662
520.0	0.0	-1.50860595703125	2.005880355834961	2.5098701033150626
520.0	20.0	-1.413818359375	1.9813976287841797	2.434095091950474
520.0	40.0	-1.3218994140625	1.9877204895019531	2.387142812084075
520.0	60.0	-1.3267822265625	2.1289520263671875	2.5085429650087914
520.0	80.0	-1.3828125	2.0620193481445312	2.4827593927480462
520.0	100.0	-1.6610107421875	1.1656341552734375	2.0292017321110016
520.0	120.0	-2.3922119140625	-0.2735748291015625	2.407804192392006
520.0	140.0	-3.24981689453125	-1.00372314453125	3.4012894611968028
520.0	160.0	-3.78466796875	-1.5848388671875	4.10309954408011
520.0	180.0	-3.0465087890625	-2.5112457275390625	3.9481097889899486
520.0	200.0	-2.56634521484375	-2.59674072265625	3.650916342845001
520.0	220.0	-2.23052978515625	-2.77423095703125	3.559721973050664
520.0	240.0	-2.208251953125	-2.484039306640625	3.323676874399197
520.0	260.0	-2.46484375	-0.191497802734375	2.4722714495714575
520.0	280.0	-3.52001953125	0.49267578125	3.554330728254163
520.0	300.0	-4.084228515625	3.249481201171875	5.219200192042244
520.0	320.0	-5.0155029296875	3.94989013671875	6.3841132297173395
520.0	340.0	-6.843505859375	3.826263427734375	7.840527040047599
520.0	360.0	-8.2091064453125	3.5511474609375	8.944276209945334
520.0	380.0	-6.2078857421875	1.7080078125	6.4385663059112686
520.0	400.0	-2.8414306640625	-0.361297607421875	2.864308673974129
520.0	420.0	-2.45654296875	-1.030242919921875	2.66383254566878
520.0	440.0	-2.58447265625	-1.046417236328125	2.7882768771032267
520.0	460.0	-3.00164794921875	-1.08465576171875	3.1916090820272474
520.0	480.0	-3.6353759765625	-1.142608642578125	3.8107103013824046
520.0	500.0	-4.159423828125	-1.04974365234375	4.289844789454512
520.0	520.0	-7.8795166015625	0.6947021484375	7.910081728360506
520.0	540.0	-7.86224365234375	1.24755859375	7.9606078721200095
520.0	560.0	-7.7601318359375	2.8331298828125	8.261130131163405
520.0	580.0	-4.880859375	1.18701171875	5.023125029199972
520.0	600.0	-4.755126953125	3.5545654296875	5.936848299751757
520.0	620.0	-3.87548828125	3.0543212890625	4.934398439012246
520.0	640.0	-3.130859375	1.5799560546875	3.506927652628306
520.0	660.0	-2.8416748046875	1.1505126953125	3.065745448935866
520.0	680.0	-2.3714599609375	0.2333984375	2.38291778644525
520.0	700.0	-2.1636962890625	-0.0570068359375	2.164447137410946
520.0	720.0	-1.68560791015625	-0.305419921875	1.7130543936079354
520.0	740.0	1.2071533203125	-1.948974609375	2.292535968470272
520.0	760.0	5.1873779296875	-1.592529296875	5.426328348599461
520.0	780.0	5.260009765625	-1.5452880859375	5.482300429838805
520.0	800.0	5.2166748046875	-1.5299072265625	5.436387784158662
540.0	0.0	-1.3092041015625	1.8951435089111328	2.3033853995621474
540.0	20.0	-1.30126953125	1.9030342102050781	2.3053940223247
540.0	40.0	-1.16455078125	1.895416259765625	2.2245856512829296
540.0	60.0	-1.0538330078125	2.0250167846679688	2.2828177733980737
540.0	80.0	-1.02880859375	2.0970458984375	2.3358186193982173
540.0	100.0	-1.2733154296875	1.547637939453125	2.0041245907165997
540.0	120.0	-1.639404296875	0.9338760375976562	1.8867355146419733
540.0	140.0	-2.455322265625	-0.1534576416015625	2.4601131428940004
540.0	160.0	-3.740966796875	-1.4580078125	4.0150491101146235
540.0	180.0	-3.6702880859375	-2.5547332763671875	4.471876199891113
540.0	200.0	-3.237548828125	-2.424407958984375	4.0446849526360324
540.0	220.0	-2.951904296875	-2.5392913818359375	3.893807866314843
540.0	240.0	-2.916259765625	-2.5640411376953125	3.8831530972132753
540.0	260.0	-3.2762451171875	-1.690399169921875	3.686628733893271
540.0	280.0	-5.315185546875	-1.717529296875	5.585794865847906
540.0	300.0	-6.093994140625	1.971893310546875	6.405086089519121
540.0	320.0	-7.185302734375	3.812255859375	8.13399472104303
540.0	340.0	-7.88232421875	2.477142333984375	8.262400936308426
540.0	360.0	-6.449462890625	2.893951416015625	7.0689834046917825
540.0	380.0	-3.7906494140625	0.946441650390625	3.90701609645091
540.0	400.0	-3.3131103515625	-0.015045166015625	3.313144512189444
540.0	420.0	-3.0982666015625	-0.70025634765625	3.1764154147073573
540.0	440.0	-3.1824951171875	-0.786376953125	3.2782104696508485
540.0	460.0	-3.8377685546875	-0.872314453125	3.935657503452117
540.0	480.0	-4.5224609375	-0.854644775390625	4.602506993293532
540.0	500.0	-8.3519287109375	0.321075439453125	8.358098027087392
540.0	520.0	-11.090576171875	3.4022216796875	11.600689297705424
540.0	540.0	-10.43212890625	3.7325439453125	11.079765242111668
540.0	560.0	-3.60107421875	5.32958984375	6.432127442110353
540.0	580.0	-3.148193359375	4.656982421875	5.621263799686472
540.0	600.0	-2.5418701171875	2.372802734375	3.4772541622533537
540.0	620.0	-2.2882080078125	1.3223876953125	2.642840347756776
540.0	640.0	-2.4417724609375	1.2574462890625	2.7465294320050218
540.0	660.0	-2.560546875	1.0274658203125	2.759000962483106
540.0	680.0	-2.508544921875	0.61181640625	2.582076091059579
540.0	700.0	-2.6593017578125	0.7340087890625	2.7587415140831246
540.0	720.0	-2.1728515625	0.5355224609375	2.237871358864769
540.0	740.0	1.9588623046875	-2.4700927734375	3.1525386338812385
540.0	760.0	5.2362060546875	-1.4747314453125	5.439916054769552
540.0	780.0	5.2957763671875	-1.38525390625	5.473954303430247
540.0	800.0	5.224365234375	-1.3931884765625	5.406936862343843
560.0	0.0	-0.949462890625	1.775892734527588	2.0137712842380724
560.0	20.0	-1.0423583984375	1.8078899383544922	2.086858179176678
560.0	40.0	-0.9886474609375	1.8136863708496094	2.065643254248853
560.0	60.0	-0.9697265625	1.831939697265625	2.0727693215685474
560.0	80.0	-0.9443359375	1.9468841552734375	2.163822607541748
560.0	100.0	-1.0904541015625	1.6659011840820312	1.9910592413939854
560.0	120.0	-1.2509765625	1.4806900024414062	1.9383975967933536
560.0	140.0	-1.373779296875	1.3985748291015625	1.960428807459948
560.0	160.0	-1.52978515625	1.326324462890625	2.0246923729655677
560.0	180.0	-1.48046875	-0.922607421875	1.7444174313006038
560.0	200.0	-1.43994140625	-1.1297760009765625	1.8302527327710294
560.0	220.0	-1.54541015625	-1.45208740234375	2.1205778399026216
560.0	240.0	-1.689208984375	-1.6727447509765625	2.377288790789386
560.0	260.0	-1.8675537109375	-1.016937255859375	2.1264802481074736
560.0	280.0	-2.22314453125	-0.528533935546875	2.2851082529830946
560.0	300.0	-2.1580810546875	1.694915771484375	2.744094260594484
560.0	320.0	-2.340087890625	2.790740966796875	3.6420113233772513
560.0	340.0	-2.5721435546875	3.023773193359375	3.969776667622399
560.0	360.0	-2.076416015625	2.325469970703125	3.117581443136008
560.0	380.0	-3.264404296875	0.82958984375	3.3681678583926176
560.0	400.0	-3.48681640625	0.218505859375	3.493656173906553
560.0	420.0	-3.0865478515625	-0.320770263671875	3.1031711525536596
560.0	440.0	-3.0506591796875	-0.430877685546875	3.080937683646627
560.0	460.0	-3.1939697265625	-0.7708740234375	3.285679438747555
560.0	480.0	-3.05908203125	-0.501434326171875	3.0999063304203354
560.0	500.0	-3.437744140625	-0.4281005859375	3.4642971708676424
560.0	520.0	-3.4945068359375	6.844482421875	7.684953978376824
560.0	540.0	-2.595703125	7.2681884765625	7.717787146842719
560.0	560.0	-2.994140625	7.371826171875	7.956676390969825
560.0	580.0	-3.2552490234375	7.274169921875	7.96932834415183
560.0	600.0	-3.8145751953125	7.138916015625	8.094140213687957
560.0	620.0	-4.096923828125	6.7362060546875	7.884241045571028
560.0	640.0	-4.8507080078125	6.7578125	8.318497337993957
560.0	660.0	-5.2730712890625	7.023193359375	8.782398634923398
560.0	680.0	-5.4322509765625	6.8323974609375	8.728745942951337
560.0	700.0	-5.6036376953125	6.9464111328125	8.924874399474126
560.0	720.0	-5.668212890625	6.9520263671875	8.969911258397023
560.0	740.0	-5.4713134765625	7.1405029296875	8.995668582584075
560.0	760.0	0.69287109375	-0.7784423828125	1.0421338186207778
560.0	780.0	5.4559326171875	0.3341064453125	5.466152928714106
560.0	800.0	5.208740234375	-1.469482421875	5.412056302127366
580.0	0.0	-0.9609375	1.7093186378479004	1.9609107793575036
580.0	20.0	-0.9522705078125	1.7200126647949219	1.9660271328505121
580.0	40.0	-0.9141845703125	1.7446937561035156	1.969692801221562
580.0	60.0	-0.8656005859375	1.7260360717773438	1.9309233271810424
580.0	80.0	-0.8370361328125	1.8469161987304688	2.0277398582576387
580.0	100.0	-0.9317626953125	1.8074417114257812	2.0334766437256593
580.0	120.0	-1.009033203125	1.7523193359375	2.022070982955133
580.0	140.0	-1.1324462890625	1.7984771728515625	2.125312856705943
580.0	160.0	-1.3385009765625	1.919830322265625	2.340370340469495
580.0	180.0	-1.4425048828125	1.196319580078125	1.8740333173709067
580.0	200.0	-1.4937744140625	-0.2091064453125	1.5083393204378763
580.0	220.0	-1.61962890625	-0.3756256103515625	1.662616129210996
580.0	240.0	-1.763916015625	-0.725921630859375	1.9074490620532727
580.0	260.0	-1.902099609375	-0.735504150390625	2.0393502100488683
580.0	280.0	-2.0673828125	-0.251373291015625	2.0826089947122663
580.0	300.0	-2.055908203125	0.250946044921875	2.0711669312584626
580.0	320.0	-1.9664306640625	1.020538330078125	2.215479189639102
580.0	340.0	-1.927734375	1.473388671875	2.426321083238205
580.0	360.0	-1.87939453125	1.585723876953125	2.4589924802714744
580.0	380.0	-1.9764404296875	1.28607177734375	2.3580282840931788
580.0	400.0	-2.0843505859375	1.11846923828125	2.3654789794203284
580.0	420.0	-2.2088623046875	0.642578125	2.300430248409608
580.0	440.0	-2.3887939453125	0.33563232421875	2.4122573598648507
580.0	460.0	-2.454345703125	0.280059814453125	2.470272521427478
580.0	480.0	-2.4569091796875	0.470458984375	2.501546396374023
580.0	500.0	-2.9217529296875	3.661468505859375	4.684334723473289
580.0	520.0	-2.9874267578125	7.4417724609375	8.01902088746886
580.0	540.0	-2.8917236328125	7.4398193359375	7.982040924472627
580.0	560.0	-3.1510009765625	7.5130615234375	8.147079268624728
580.0	580.0	-3.326171875	7.4932861328125	8.19833863720212
580.0	600.0	-3.677978515625	7.4095458984375	8.272176036717973
580.0	620.0	-3.881103515625	7.166015625	8.149524184683477
580.0	640.0	-4.3848876953125	6.9412841796875	8.210278080776737
580.0	660.0	-4.74755859375	7.1656494140625	8.595687530753064
580.0	680.0	-4.887939453125	7.309814453125	8.793482781954546
580.0	700.0	-4.92724609375	7.4361572265625	8.92043655694789
580.0	720.0	-5.01611328125	7.6112060546875	9.115473112090468
580.0	740.0	-4.6204833984375	7.5618896484375	8.861774195407078
580.0	760.0	-2.669921875	-0.587646484375	2.7338272090974978
580.0	780.0	5.101318359375	-1.4000244140625	5.28994493011671
580.0	800.0	5.171875	-1.047607421875	5.2769093535887635
600.0	0.0	-0.9566650390625	1.7279891967773438	1.9751340868770566
600.0	20.0	-0.8768310546875	1.7484912872314453	1.9560302860612027
600.0	40.0	-0.828857421875	1.7913436889648438	1.9738077003070604
600.0	60.0	-0.6748046875	1.8557281494140625	1.9746109315001052
600.0	80.0	-0.63916015625	1.9641799926757812	2.06555773314748
600.0	100.0	-0.76025390625	1.9446182250976562	2.0879478066633617
600.0	120.0	-0.900634765625	1.7880096435546875	2.0020293370720017
600.0	140.0	-1.055419921875	1.7047271728515625	2.0049952482111055
600.0	160.0	-1.27490234375	1.862213134765625	2.2568149559485065
600.0	180.0	-1.4217529296875	1.9540252685546875	2.416525634713029
600.0	200.0	-1.4857177734375	0.6427764892578125	1.618801691823517
600.0	220.0	-1.6114501953125	0.8736114501953125	1.8330217396105948
600.0	240.0	-1.7451171875	0.4832763671875	1.8107981790331735
600.0	260.0	-1.898193359375	0.046630859375	1.8987660378839197
600.0	280.0	-1.9801025390625	0.989532470703125	2.2135899746289036
600.0	300.0	-2.156982421875	0.1158447265625	2.1600910094137427
600.0	320.0	-2.1392822265625	0.404083251953125	2.1771108652053575
600.0	340.0	-2.076171875	0.96563720703125	2.2897477743507317
600.0	360.0	-1.9888916015625	1.298858642578125	2.3754417644231434
600.0	380.0	-1.8953857421875	1.445098876953125	2.383442442321367
600.0	400.0	-1.952392578125	1.37939453125	2.390515854781137
600.0	420.0	-2.0369873046875	1.14752197265625	2.337974327743343
600.0	440.0	-2.197998046875	0.76416015625	2.327044511492279
600.0	460.0	-2.293212890625	1.1524658203125	2.56651569812406
600.0	480.0	-2.433837890625	2.745025634765625	3.668614535947102
600.0	500.0	-2.788818359375	4.923675537109375	5.6586295722830595
600.0	520.0	-2.9345703125	7.568115234375	8.117146735139467
600.0	540.0	-2.859130859375	7.5211181640625	8.046231895043872
600.0	560.0	-3.1353759765625	7.5938720703125	8.21568472707403
600.0	580.0	-3.3126220703125	7.5787353515625	8.271075777052502
600.0	600.0	-3.6671142578125	7.49853515625	8.347200516901996
600.0	620.0	-3.8299560546875	7.335205078125	8.274889541195593
600.0	640.0	-4.328857421875	7.1834716796875	8.386970367885809
600.0	660.0	-4.70458984375	7.37939453125	8.751492972388085
600.0	680.0	-4.8404541015625	7.500244140625	8.926570342427873
600.0	700.0	-4.8876953125	7.623779296875	9.056024306244675
600.0	720.0	-4.99951171875	7.73046875	9.206262244833413
600.0	740.0	-4.615234375	7.6461181640625	8.93104200611486
600.0	760.0	-3.618408203125	6.680419921875	7.597426423271678
600.0	780.0	5.4786376953125	1.17529296875	5.603283373067281
600.0	800.0	5.2080078125	-1.1005859375	5.323028722530416
620.0	0.0	-1.027587890625	1.7539253234863281	2.0327791108051456
620.0	20.0	-0.8779296875	1.8039169311523438	2.006209567989331
620.0	40.0	-0.794189453125	1.8669853210449219	2.0288841949338057
620.0	60.0	-0.6395263671875	1.9227294921875	2.0262977753666025
620.0	80.0	-0.6197509765625	1.9942855834960938	2.088364494404779
620.0	100.0	-0.702392578125	1.951080322265625	2.073660955348588
620.0	120.0	-0.80029296875	1.8055572509765625	1.9749698282213655
620.0	140.0	-0.9185791015625	1.710174560546875	1.941258507610222
620.0	160.0	-1.100341796875	1.7153167724609375	2.0379066955667797
620.0	180.0	-1.293701171875	1.8489532470703125	2.256610474132078
620.0	200.0	-1.4639892578125	2.1637725830078125	2.6125038445840985
620.0	220.0	-1.5863037109375	2.22125244140625	2.7295277745037345
620.0	240.0	-1.685791015625	2.0198974609375	2.6309460467793193
620.0	260.0	-1.783935546875	1.819000244140625	2.5477809803018507
620.0	280.0	-1.867431640625	1.636749267578125	2.4831933266109
620.0	300.0	-2.038330078125	0.85211181640625	2.209272290834298
620.0	320.0	-2.022705078125	1.12603759765625	2.3150154436651436
620.0	340.0	-2.0064697265625	1.360748291015625	2.42436727314855
620.0	360.0	-1.9405517578125	1.55450439453125	2.4864080593028475
620.0	380.0	-1.873046875	1.52301025390625	2.4140971043955224
620.0	400.0	-1.877197265625	1.625885009765625	2.4834193441806285
620.0	420.0	-1.90869140625	1.625885009765625	2.507310301752292
620.0	440.0	-2.02587890625	1.51715087890625	2.5309942971399013
620.0	460.0	-2.1165771484375	2.209381103515625	3.0596182255078395
620.0	480.0	-2.4737548828125	5.285186767578125	5.835465910141331
620.0	500.0	-2.7138671875	6.092010498046875	6.6691578943448695
620.0	520.0	-2.8839111328125	7.70361328125	8.225727992646686
620.0	540.0	-2.83544921875	7.6090087890625	8.120146982914802
620.0	560.0	-3.1202392578125	7.6727294921875	8.282914395686953
620.0	580.0	-3.240966796875	7.6873779296875	8.3426401823579
620.0	600.0	-3.5611572265625	7.7254638671875	8.506740430712457
620.0	620.0	-3.7095947265625	7.6292724609375	8.483330202141117
620.0	640.0	-4.2747802734375	7.4078369140625	8.552765291501773
620.0	660.0	-4.6727294921875	7.5635986328125	8.890580700125385
620.0	680.0	-4.8226318359375	7.6202392578125	9.018083176113686
620.0	700.0	-4.8876953125	7.7001953125	9.120448087593145
620.0	720.0	-5.0035400390625	7.7943115234375	9.26211126292986
620.0	740.0	-4.6422119140625	7.7088623046875	8.99870487835309
620.0	760.0	-3.7347412109375	6.765380859375	7.727785587415875
620.0	780.0	5.513427734375	1.7142333984375	5.773775326984418
620.0	800.0	5.220947265625	-1.0396728515625	5.323458461255546
