# Supplementary material for: Real-time emotion detection by quantitative facial motion analysis
Source: PLoS One. 2023 Mar 10;18(3):e0282730. doi: 10.1371/journal.pone.0282730 (PMC10004542; doi:10.1371/journal.pone.0282730)
Supplement: S1 Dataset — Data from each participant is organized into folders by Study ID and subsequently by emotions. The data files (.csv) contain the pixel displacement results after DISC-processing of videos. (ZIP) [file pone.0282730.s004.zip › S1_Dataset/1/happy/result/102400_cropped_result.csv]

pos_x	pos_y	disp_x	disp_y	disp_xy_indi
0.0	0.0	2.480752944946289	0.9223833084106445	2.6466821005731407
0.0	20.0	2.4473581314086914	0.9296112060546875	2.6179646326477926
0.0	40.0	2.0744705200195312	1.3722763061523438	2.4872816886828932
0.0	60.0	2.057440757751465	1.1365890502929688	2.350509974644395
0.0	80.0	2.082024574279785	1.0006790161132812	2.3100183594929207
0.0	100.0	1.94171142578125	1.0240097045898438	2.1951854445817633
0.0	120.0	1.6289482116699219	1.4717788696289062	2.19535995166824
0.0	140.0	1.6036643981933594	1.6131744384765625	2.2746584954641085
0.0	160.0	1.453134536743164	1.8214569091796875	2.330086962727827
0.0	180.0	1.4414243698120117	2.0303192138671875	2.4899599041121583
0.0	200.0	1.9806232452392578	1.869903564453125	2.7238589867936613
0.0	220.0	1.8915576934814453	1.84417724609375	2.641775959989562
0.0	240.0	1.9627418518066406	1.831329345703125	2.6844222375153275
0.0	260.0	2.166499137878418	1.7333984375	2.7745970261562976
0.0	280.0	2.716212749481201	0.8486328125	2.845696637186734
0.0	300.0	3.058722496032715	1.182342529296875	3.2792860754012807
0.0	320.0	2.89627742767334	2.46978759765625	3.806346504929199
0.0	340.0	2.6258363723754883	3.156005859375	4.105531590293685
0.0	360.0	2.619630813598633	2.114013671875	3.36623222675291
0.0	380.0	2.537853240966797	1.66156005859375	3.0333942870981576
0.0	400.0	2.4981231689453125	1.155548095703125	2.7524372415560157
0.0	420.0	2.474224090576172	0.9615478515625	2.654497903791213
0.0	440.0	2.4014339447021484	0.467193603515625	2.4464576133531595
0.0	460.0	2.258976936340332	1.379547119140625	2.6469089619491544
0.0	480.0	2.3722639083862305	2.271514892578125	3.2844201860048488
0.0	500.0	2.6032509803771973	4.235260009765625	4.9713522322558035
0.0	520.0	3.305388927459717	5.114013671875	6.089230805109765
0.0	540.0	4.061638832092285	5.3162841796875	6.690275590852411
0.0	560.0	4.13852596282959	5.36669921875	6.777083270076179
0.0	580.0	4.573391437530518	5.3946533203125	7.07235418281891
0.0	600.0	4.829120635986328	5.032470703125	6.974680458251864
0.0	620.0	4.989590167999268	4.8494873046875	6.957983699529641
0.0	640.0	4.652675628662109	4.8316650390625	6.707635764950657
0.0	660.0	4.353245258331299	4.825927734375	6.499255555568942
0.0	680.0	4.294374942779541	4.826904296875	6.4607012963271355
0.0	700.0	4.183695316314697	4.8992919921875	6.442543637761881
0.0	720.0	4.213749408721924	4.862060546875	6.433919244207436
0.0	740.0	4.233467102050781	5.8089599609375	7.187924563594226
0.0	760.0	4.2598185539245605	5.724609375	7.135629377195667
0.0	780.0	10.608851432800293	27.0894775390625	29.092740023287604
0.0	800.0	10.230744361877441	30.330322265625	32.00932018857562
20.0	0.0	2.4334449768066406	1.1651206016540527	2.6979919331873794
20.0	20.0	2.325366973876953	1.0080528259277344	2.5344628746656657
20.0	40.0	2.0728912353515625	1.2309379577636719	2.41082689744841
20.0	60.0	2.034717559814453	1.0994949340820312	2.3127828817875087
20.0	80.0	2.0520782470703125	0.9640045166015625	2.2672295517056447
20.0	100.0	1.8878555297851562	1.1714706420898438	2.2217880111790107
20.0	120.0	1.6533355712890625	1.5155105590820312	2.242830971334858
20.0	140.0	1.6280231475830078	1.6576080322265625	2.323386269557454
20.0	160.0	1.6171722412109375	1.8708648681640625	2.47292972255051
20.0	180.0	1.9650077819824219	1.700958251953125	2.5989448932478174
20.0	200.0	2.586904525756836	1.34075927734375	2.9137107723939475
20.0	220.0	2.5103607177734375	1.3726043701171875	2.861110569377697
20.0	240.0	2.471902847290039	1.526336669921875	2.9051690684689593
20.0	260.0	2.5477428436279297	1.507720947265625	2.960441867708414
20.0	280.0	2.863079071044922	0.925811767578125	3.009044565313313
20.0	300.0	3.0560951232910156	1.20819091796875	3.286250552965385
20.0	320.0	2.984027862548828	1.94696044921875	3.5630151943669572
20.0	340.0	2.698963165283203	2.49639892578125	3.6764670220467512
20.0	360.0	2.644346237182617	1.565155029296875	3.0728288738286693
20.0	380.0	2.5507431030273438	0.91265869140625	2.709102483229627
20.0	400.0	2.4825477600097656	0.147735595703125	2.486939723227578
20.0	420.0	2.4103870391845703	-0.30804443359375	2.42999116289279
20.0	440.0	2.305561065673828	-0.9183349609375	2.481723378628472
20.0	460.0	2.1644325256347656	0.061676025390625	2.165311083916968
20.0	480.0	2.390775680541992	2.172760009765625	3.230587317301259
20.0	500.0	2.621379852294922	4.291778564453125	5.029015368470957
20.0	520.0	3.3230133056640625	5.1956787109375	6.167454474652372
20.0	540.0	3.9841365814208984	5.394287109375	6.706092581957506
20.0	560.0	4.010913848876953	5.42919921875	6.750084003920881
20.0	580.0	4.608661651611328	5.488525390625	7.1668454136089865
20.0	600.0	4.825202941894531	5.09716796875	7.018810777625982
20.0	620.0	5.396385192871094	5.0262451171875	7.374558503930223
20.0	640.0	5.559326171875	5.0426025390625	7.505594436968595
20.0	660.0	5.421882629394531	4.986083984375	7.365992448147842
20.0	680.0	5.331701278686523	4.9893798828125	7.302119564904534
20.0	700.0	4.985843658447266	5.1380615234375	7.159491127524896
20.0	720.0	4.67283821105957	5.238525390625	7.019798089330007
20.0	740.0	4.412868499755859	5.7159423828125	7.221177585392134
20.0	760.0	4.280874252319336	6.033203125	7.397663435956004
20.0	780.0	10.712715148925781	26.9808349609375	29.029773010675974
20.0	800.0	10.224088668823242	29.56689453125	31.2847125818669
40.0	0.0	2.3640403747558594	0.9761614799499512	2.5576509004189574
40.0	20.0	2.281047821044922	0.9364337921142578	2.4657833256203343
40.0	40.0	2.070098876953125	1.1229972839355469	2.3550864655229127
40.0	60.0	2.032806396484375	1.047393798828125	2.286774063044139
40.0	80.0	2.0238723754882812	1.0219802856445312	2.267267760215069
40.0	100.0	1.8843307495117188	1.2010269165039062	2.234539779847805
40.0	120.0	1.67962646484375	1.4570541381835938	2.223544877667516
40.0	140.0	1.5930404663085938	1.7039337158203125	2.332631139980327
40.0	160.0	1.679840087890625	1.8914337158203125	2.5297004214385184
40.0	180.0	2.1004676818847656	1.6757965087890625	2.687053855342682
40.0	200.0	2.7719993591308594	1.1966705322265625	3.0192715693890966
40.0	220.0	2.747425079345703	1.1503753662109375	2.9785412620614626
40.0	240.0	2.6409454345703125	1.2157440185546875	2.907340074196563
40.0	260.0	2.6415863037109375	1.07147216796875	2.850619372467125
40.0	280.0	2.7459373474121094	0.692413330078125	2.8318912647879912
40.0	300.0	2.9239540100097656	0.9222412109375	3.0659477986103507
40.0	320.0	3.009777069091797	0.500213623046875	3.051060745759168
40.0	340.0	2.789875030517578	0.53387451171875	2.840497259313656
40.0	360.0	2.6748886108398438	-0.046295166015625	2.6752892035810114
40.0	380.0	2.5279159545898438	-0.58734130859375	2.5952512183313776
40.0	400.0	2.436595916748047	-1.755889892578125	3.0033562852867246
40.0	420.0	2.3266143798828125	-2.054107666015625	3.1036257468099535
40.0	440.0	2.2333335876464844	-2.544891357421875	3.3858899767698403
40.0	460.0	2.0800933837890625	-2.209014892578125	3.034227295525992
40.0	480.0	2.060047149658203	-1.612945556640625	2.6163691688104
40.0	500.0	2.5823936462402344	4.07708740234375	4.8261163092586195
40.0	520.0	3.3061065673828125	5.2447509765625	6.199818823243552
40.0	540.0	3.9665184020996094	5.462890625	6.751032677665523
40.0	560.0	3.9924850463867188	5.5015869140625	6.7976021815494105
40.0	580.0	4.600322723388672	5.581787109375	7.233209280375557
40.0	600.0	4.81915283203125	5.1968994140625	7.0874535298905466
40.0	620.0	5.393318176269531	5.1610107421875	7.464845131109826
40.0	640.0	5.5753173828125	5.1844482421875	7.613321712302212
40.0	660.0	5.435977935791016	5.1177978515625	7.466037166252556
40.0	680.0	5.3436431884765625	5.12548828125	7.404400897235579
40.0	700.0	5.035007476806641	5.243408203125	7.269431193435792
40.0	720.0	4.6901397705078125	5.3343505859375	7.1030069154260875
40.0	740.0	4.411766052246094	5.8538818359375	7.330185007820067
40.0	760.0	4.280189514160156	6.2376708984375	7.564956081454845
40.0	780.0	10.455657958984375	23.083251953125	25.340822877063847
40.0	800.0	10.153141021728516	24.97900390625	26.963621951725237
60.0	0.0	2.25140380859375	0.9784021377563477	2.4548095348756966
60.0	20.0	2.135833740234375	0.988525390625	2.3535012670134403
60.0	40.0	1.9944000244140625	1.0618095397949219	2.259440407751954
60.0	60.0	1.9334945678710938	1.0760269165039062	2.212743810075611
60.0	80.0	1.8378448486328125	1.157135009765625	2.1717815540407046
60.0	100.0	1.7038078308105469	1.3066253662109375	2.147144841867266
60.0	120.0	1.6190681457519531	1.4791336059570312	2.192992905793386
60.0	140.0	1.5668716430664062	1.8383636474609375	2.4155056709002984
60.0	160.0	1.7678871154785156	1.951904296875	2.633506262995027
60.0	180.0	2.339630126953125	1.6434173583984375	2.859141434912235
60.0	200.0	2.8444137573242188	1.18597412109375	3.0817566806546184
60.0	220.0	2.8264389038085938	1.0834808349609375	3.0269931609916756
60.0	240.0	2.7133255004882812	0.9953765869140625	2.8901401041085655
60.0	260.0	2.4023056030273438	1.021697998046875	2.6105438149070705
60.0	280.0	2.2837867736816406	1.141815185546875	2.553316264309739
60.0	300.0	2.3395767211914062	1.116180419921875	2.5921955875584897
60.0	320.0	2.354686737060547	0.95843505859375	2.5422720922887954
60.0	340.0	2.3660926818847656	0.76251220703125	2.485924263757911
60.0	360.0	2.4720077514648438	-0.62847900390625	2.5506485805875463
60.0	380.0	2.3570327758789062	-1.47979736328125	2.783056546845853
60.0	400.0	2.3271713256835938	-2.926788330078125	3.7392266992207674
60.0	420.0	2.2060317993164062	-3.22723388671875	3.9091706101398276
60.0	440.0	2.1806602478027344	-3.28955078125	3.9466977916695836
60.0	460.0	2.1741485595703125	-3.1453857421875	3.823659690170933
60.0	480.0	2.2187767028808594	-3.0240478515625	3.750711327973219
60.0	500.0	2.8484954833984375	4.157440185546875	5.039666200785656
60.0	520.0	3.4364776611328125	5.385498046875	6.388502792388784
60.0	540.0	3.9729385375976562	5.555419921875	6.829855864650018
60.0	560.0	3.9623489379882812	5.5799560546875	6.843691889515523
60.0	580.0	4.592041015625	5.689697265625	7.311600075472049
60.0	600.0	4.8247528076171875	5.3173828125	7.180027829283139
60.0	620.0	5.42425537109375	5.2872314453125	7.574784662757134
60.0	640.0	5.597267150878906	5.2996826171875	7.7081797722437315
60.0	660.0	5.4453125	5.2274169921875	7.548332043098452
60.0	680.0	5.354156494140625	5.2237548828125	7.480281200560288
60.0	700.0	5.04608154296875	5.324462890625	7.33572382331373
60.0	720.0	4.7141571044921875	5.38916015625	7.1600505861024955
60.0	740.0	4.449165344238281	5.73876953125	7.261442555937098
60.0	760.0	4.5133514404296875	5.32763671875	6.982410345418121
60.0	780.0	5.7796173095703125	-2.3953857421875	6.256344707491743
60.0	800.0	5.6706695556640625	-2.5384521484375	6.212908539439657
80.0	0.0	2.0761795043945312	0.9886536598205566	2.299555912245776
80.0	20.0	1.8495101928710938	1.0868663787841797	2.1452194477175306
80.0	40.0	1.6810989379882812	1.1949653625488281	2.0625314196386872
80.0	60.0	1.61279296875	1.2476348876953125	2.0390424157049636
80.0	80.0	1.5010223388671875	1.362091064453125	2.026909008722732
80.0	100.0	1.4672927856445312	1.4736175537109375	2.079542452899074
80.0	120.0	1.4794845581054688	1.6016769409179688	2.1804227986197713
80.0	140.0	1.4720306396484375	1.8905792236328125	2.396072620956184
80.0	160.0	1.7645339965820312	2.0486907958984375	2.703833242323337
80.0	180.0	3.0150909423828125	0.9783477783203125	3.169848224471192
80.0	200.0	3.8356781005859375	0.1353759765625	3.838066329070512
80.0	220.0	3.8747100830078125	0.034881591796875	3.8748670884055745
80.0	240.0	3.53509521484375	-0.1219482421875	3.537197980292282
80.0	260.0	2.4836044311523438	0.396697998046875	2.515086533718861
80.0	280.0	1.6063919067382812	1.1734619140625	1.98934859232601
80.0	300.0	0.958770751953125	1.141082763671875	1.4904063970440429
80.0	320.0	0.15932464599609375	1.091156005859375	1.1027265172946397
80.0	340.0	-0.105377197265625	0.68707275390625	0.6951066989059139
80.0	360.0	0.03102874755859375	-0.376434326171875	0.3777109809040882
80.0	380.0	0.9570465087890625	-1.786865234375	2.0270237753424
80.0	400.0	2.0409622192382812	-3.330841064453125	3.90640870583267
80.0	420.0	2.3258438110351562	-3.61962890625	4.302471714292973
80.0	440.0	2.5601654052734375	-3.73065185546875	4.524622654881989
80.0	460.0	2.7958297729492188	-3.69708251953125	4.6352004568877945
80.0	480.0	3.0849761962890625	-3.731353759765625	4.8414955346656265
80.0	500.0	2.5642929077148438	-3.75225830078125	4.544781674881472
80.0	520.0	1.90277099609375	-3.6087646484375	4.0796715249377415
80.0	540.0	2.1652450561523438	-2.380859375	3.2181947605323016
80.0	560.0	2.4645614624023438	-0.45556640625	2.5063128201528073
80.0	580.0	4.534355163574219	5.4375	7.080027047930833
80.0	600.0	4.927864074707031	5.453369140625	7.3500394096024575
80.0	620.0	5.6987457275390625	5.6038818359375	7.992446089795974
80.0	640.0	5.986518859863281	5.6136474609375	8.206792666760188
80.0	660.0	6.117271423339844	5.5625	8.268156742394902
80.0	680.0	6.044395446777344	5.44287109375	8.133852842300628
80.0	700.0	5.898956298828125	5.434326171875	8.020572695126551
80.0	720.0	5.606071472167969	5.4339599609375	7.80742967999888
80.0	740.0	5.352142333984375	3.978759765625	6.669029677230715
80.0	760.0	6.139404296875	-2.8468017578125	6.767315964898606
80.0	780.0	5.821449279785156	-2.965087890625	6.5330710937691565
80.0	800.0	5.717124938964844	-3.001953125	6.457340019886751
100.0	0.0	1.8027267456054688	1.1039438247680664	2.113886394195495
100.0	20.0	1.6909255981445312	1.1395683288574219	2.03907953611313
100.0	40.0	1.6207351684570312	1.1508369445800781	1.9877646136511866
100.0	60.0	1.552734375	1.1727523803710938	1.9458499903570952
100.0	80.0	1.5491943359375	1.2476959228515625	1.9891576625298568
100.0	100.0	1.5069656372070312	1.3851547241210938	2.046851006174552
100.0	120.0	1.489288330078125	1.5276031494140625	2.133436456097686
100.0	140.0	1.3630599975585938	2.0926666259765625	2.4974359179807926
100.0	160.0	1.8263397216796875	2.142547607421875	2.815320058013696
100.0	180.0	4.385688781738281	-0.3416900634765625	4.398979221335744
100.0	200.0	4.424201965332031	-0.37677001953125	4.440216062047588
100.0	220.0	4.1135406494140625	-0.3916778564453125	4.13214571592187
100.0	240.0	2.1265411376953125	0.095611572265625	2.1286894520012964
100.0	260.0	0.5255126953125	0.9683837890625	1.1017852585026053
100.0	280.0	0.6771316528320312	1.0416259765625	1.2423735148162247
100.0	300.0	0.4284515380859375	0.894073486328125	0.9914323574723257
100.0	320.0	0.27434539794921875	0.9886474609375	1.026006432433092
100.0	340.0	0.8663711547851562	0.548583984375	1.025447885441535
100.0	360.0	0.6826858520507812	-1.09564208984375	1.2909266290643637
100.0	380.0	1.0785140991210938	-2.265838623046875	2.5094256967868054
100.0	400.0	1.8678665161132812	-3.547271728515625	4.008997635063333
100.0	420.0	2.1004714965820312	-3.775787353515625	4.320711821786092
100.0	440.0	2.25	-3.85089111328125	4.460029413170782
100.0	460.0	2.3461837768554688	-3.87939453125	4.533682856560679
100.0	480.0	2.2370834350585938	-3.917205810546875	4.510991427346737
100.0	500.0	1.9854278564453125	-4.14874267578125	4.599346645230994
100.0	520.0	1.5325164794921875	-4.309326171875	4.57371827023943
100.0	540.0	1.1640243530273438	-4.027587890625	4.192423751381755
100.0	560.0	1.1210479736328125	-2.9014892578125	3.1105286483791734
100.0	580.0	1.5491867065429688	-1.3193359375	2.0348530088702854
100.0	600.0	1.3267898559570312	-0.766845703125	1.532456738140348
100.0	620.0	6.7408599853515625	6.7298583984375	9.525239493321605
100.0	640.0	6.759803771972656	7.588134765625	10.162417835183836
100.0	660.0	6.561126708984375	7.1507568359375	9.704726014579444
100.0	680.0	6.4865875244140625	7.02197265625	9.559493589987225
100.0	700.0	6.331275939941406	6.62646484375	9.16488359735876
100.0	720.0	6.137886047363281	5.7174072265625	8.388229284227151
100.0	740.0	3.1732940673828125	-0.8873291015625	3.295018690776528
100.0	760.0	5.7086334228515625	-2.85009765625	6.380560493143192
100.0	780.0	5.756538391113281	-2.8994140625	6.445489597709692
100.0	800.0	5.686309814453125	-2.9422607421875	6.402422789925988
120.0	0.0	1.6553573608398438	1.1197614669799805	1.9985178845884293
120.0	20.0	1.6480560302734375	1.044179916381836	1.9509998402603266
120.0	40.0	1.6177597045898438	0.9813728332519531	1.8921519758305843
120.0	60.0	1.586944580078125	1.000579833984375	1.8760472020755596
120.0	80.0	1.50897216796875	1.1577377319335938	1.9019341890946309
120.0	100.0	1.2517318725585938	1.5470504760742188	1.9900245868582906
120.0	120.0	1.1941452026367188	1.8745346069335938	2.222580202731045
120.0	140.0	1.3419342041015625	2.2911224365234375	2.655189150941753
120.0	160.0	2.0738601684570312	2.087066650390625	2.942234389283996
120.0	180.0	4.5476531982421875	-0.498016357421875	4.574840970322591
120.0	200.0	3.8822708129882812	-0.28533935546875	3.892742633820018
120.0	220.0	2.50299072265625	-0.5717315673828125	2.5674577976756043
120.0	240.0	0.6281585693359375	-0.161346435546875	0.6485490424739317
120.0	260.0	-0.7428436279296875	0.579681396484375	0.9422564284661661
120.0	280.0	-1.2615280151367188	1.161895751953125	1.7150669582793283
120.0	300.0	-1.3163528442382812	1.080169677734375	1.7028069013340874
120.0	320.0	-1.4512939453125	1.351226806640625	1.9829442752344157
120.0	340.0	-1.3501663208007812	1.399749755859375	1.9448003683805435
120.0	360.0	-1.2231521606445312	-0.58343505859375	1.3551744078478156
120.0	380.0	1.1638946533203125	-2.958343505859375	3.179063865776834
120.0	400.0	1.4511947631835938	-3.689422607421875	3.9645687554697693
120.0	420.0	1.7817535400390625	-3.889617919921875	4.278290925173171
120.0	440.0	1.9346389770507812	-3.935333251953125	4.385165421674769
120.0	460.0	1.88568115234375	-4.038360595703125	4.456921550715488
120.0	480.0	1.7182693481445312	-4.1719970703125	4.51198505177811
120.0	500.0	1.3870925903320312	-4.54742431640625	4.7542711079193705
120.0	520.0	0.7734298706054688	-4.6346435546875	4.698735430278148
120.0	540.0	0.5727691650390625	-4.3548583984375	4.39236339421742
120.0	560.0	0.404998779296875	-3.4688720703125	3.4924343159787687
120.0	580.0	1.1949081420898438	-1.5618896484375	1.9665463996379082
120.0	600.0	1.1265411376953125	-1.018798828125	1.518896305581366
120.0	620.0	1.1224212646484375	-0.717041015625	1.331907396714775
120.0	640.0	1.2666244506835938	-0.5994873046875	1.4013288434735791
120.0	660.0	1.529815673828125	-0.7236328125	1.6923298860496616
120.0	680.0	1.8516159057617188	-0.495849609375	1.9168589665353917
120.0	700.0	2.1612167358398438	-0.332763671875	2.186684577298235
120.0	720.0	2.3106689453125	-0.4017333984375	2.3453316819272545
120.0	740.0	2.9003219604492188	-1.078857421875	3.094479085564931
120.0	760.0	5.367919921875	-2.648193359375	5.9856071000609745
120.0	780.0	5.5271759033203125	-2.679443359375	6.142401011196151
120.0	800.0	5.449127197265625	-2.7010498046875	6.081830091295079
140.0	0.0	1.7218170166015625	0.998659610748291	1.990471013805183
140.0	20.0	1.7411346435546875	0.8451480865478516	1.9354134274572456
140.0	40.0	1.7062835693359375	0.787506103515625	1.879247051896091
140.0	60.0	1.5820770263671875	0.8205032348632812	1.7821877779235138
140.0	80.0	1.3898162841796875	1.0647125244140625	1.7507718479045749
140.0	100.0	0.807525634765625	1.9944000244140625	2.1516805311631275
140.0	120.0	-1.067352294921875	4.758026123046875	4.876274552265435
140.0	140.0	2.50799560546875	1.1117706298828125	2.7433694411290266
140.0	160.0	3.9810943603515625	0.328582763671875	3.994631264410429
140.0	180.0	4.8665771484375	-0.6613006591796875	4.911302444721314
140.0	200.0	2.7088775634765625	-0.5488433837890625	2.763918724173297
140.0	220.0	1.3507537841796875	-0.898223876953125	1.6221411524908824
140.0	240.0	0.1973724365234375	-0.2445220947265625	0.31424024807249684
140.0	260.0	-0.7902069091796875	0.278533935546875	0.8378592438867913
140.0	280.0	-1.549102783203125	0.89898681640625	1.7910602248388838
140.0	300.0	-1.425750732421875	0.656829833984375	1.569774054382813
140.0	320.0	-1.707183837890625	0.78759765625	1.8801028494434704
140.0	340.0	-1.9846649169921875	0.348358154296875	2.015005765849004
140.0	360.0	-2.6692352294921875	-1.560699462890625	3.092021915159932
140.0	380.0	0.187896728515625	-3.334136962890625	3.3394272664486038
140.0	400.0	0.969085693359375	-3.88299560546875	4.002097194367404
140.0	420.0	1.2789459228515625	-4.033111572265625	4.231039071897296
140.0	440.0	1.411041259765625	-3.992889404296875	4.234879364481025
140.0	460.0	1.2002105712890625	-4.178802490234375	4.347746044541129
140.0	480.0	0.8515167236328125	-4.370452880859375	4.4526328295109145
140.0	500.0	0.4598846435546875	-4.777099609375	4.799184781113163
140.0	520.0	0.2278900146484375	-4.6533203125	4.658897271833922
140.0	540.0	0.291595458984375	-4.3487548828125	4.35852004039053
140.0	560.0	0.376495361328125	-3.708984375	3.7280442394230966
140.0	580.0	1.2068634033203125	-1.85986328125	2.2171176556998287
140.0	600.0	1.1508941650390625	-1.4608154296875	1.8597147896207193
140.0	620.0	1.1280059814453125	-1.2783203125	1.7048461266420791
140.0	640.0	1.0982818603515625	-1.17138671875	1.6057303290531635
140.0	660.0	0.75421142578125	-1.287109375	1.4918060926246
140.0	680.0	1.090301513671875	-0.4622802734375	1.1842552266824207
140.0	700.0	2.022186279296875	-0.8914794921875	2.209971274285578
140.0	720.0	2.61907958984375	-1.0977783203125	2.8398406889267997
140.0	740.0	2.7377471923828125	-1.2874755859375	3.025368254243619
140.0	760.0	4.697906494140625	-2.46484375	5.3052596675000485
140.0	780.0	5.1063995361328125	-2.481201171875	5.677294732346673
140.0	800.0	5.0434417724609375	-2.4937744140625	5.6262968052207025
160.0	0.0	1.853973388671875	0.7183165550231934	1.9882645696998837
160.0	20.0	1.67315673828125	0.6926021575927734	1.8108426821670944
160.0	40.0	1.4393463134765625	0.8475685119628906	1.6703563070762955
160.0	60.0	1.2522735595703125	0.9688720703125	1.583319979230519
160.0	80.0	0.8460540771484375	1.4931640625	1.7162011592470732
160.0	100.0	-0.144012451171875	3.0841903686523438	3.0875507795306643
160.0	120.0	-0.922088623046875	4.767608642578125	4.85595918408898
160.0	140.0	3.8277587890625	0.736541748046875	3.8979778211094485
160.0	160.0	6.003082275390625	0.37298583984375	6.014658364515231
160.0	180.0	2.911041259765625	-0.5748443603515625	2.9672558458423897
160.0	200.0	1.2423858642578125	-0.9814300537109375	1.5832648502492201
160.0	220.0	-0.035430908203125	-1.3477783203125	1.3482439504631505
160.0	240.0	-0.0072174072265625	-0.3887786865234375	0.38884567383727353
160.0	260.0	-1.1958465576171875	0.01202392578125	1.1959070048110223
160.0	280.0	-2.127227783203125	0.552490234375	2.197804245311903
160.0	300.0	-2.123046875	0.265289306640625	2.139557535955771
160.0	320.0	-2.7187957763671875	0.21295166015625	2.727122821428357
160.0	340.0	-3.289215087890625	-0.827056884765625	3.3916012420456436
160.0	360.0	-4.146087646484375	-1.895111083984375	4.558671823346223
160.0	380.0	0.14019775390625	-3.390625	3.3935222558317424
160.0	400.0	0.9906463623046875	-4.0606689453125	4.179762253833684
160.0	420.0	1.161468505859375	-4.180511474609375	4.338857600733615
160.0	440.0	0.9387969970703125	-4.107666015625	4.2135804130963015
160.0	460.0	0.359771728515625	-4.33831787109375	4.353210039418099
160.0	480.0	-0.13531494140625	-4.531707763671875	4.533727537985904
160.0	500.0	-0.3448638916015625	-4.6473388671875	4.66011691379113
160.0	520.0	-0.2228240966796875	-4.49658203125	4.502099570402846
160.0	540.0	0.16510009765625	-4.218994140625	4.22222330068818
160.0	560.0	0.50640869140625	-3.8189697265625	3.8523991920792224
160.0	580.0	1.2467803955078125	-2.621337890625	2.902735553137582
160.0	600.0	1.0714111328125	-1.88671875	2.1697072284333956
160.0	620.0	1.0332183837890625	-1.706787109375	1.9951597593496995
160.0	640.0	1.011260986328125	-1.630126953125	1.9183228783950652
160.0	660.0	0.6650543212890625	-1.693359375	1.8192754665431088
160.0	680.0	0.842254638671875	-0.5379638671875	0.9993988186723161
160.0	700.0	1.2387237548828125	-0.587890625	1.3711498560966502
160.0	720.0	2.0570526123046875	-1.0833740234375	2.324901013903322
160.0	740.0	2.1543731689453125	-1.5589599609375	2.659263039053813
160.0	760.0	0.8764495849609375	-2.940185546875	3.0680376342266147
160.0	780.0	0.6487884521484375	-2.97119140625	3.041201214687219
160.0	800.0	0.4468841552734375	-2.9862060546875	3.019458900082387
180.0	0.0	1.8821563720703125	0.3928060531616211	1.9227088194329611
180.0	20.0	1.460052490234375	0.6553153991699219	1.6003723150032412
180.0	40.0	1.181793212890625	0.8802642822265625	1.4736011687692812
180.0	60.0	0.7735137939453125	1.266082763671875	1.4836742074629066
180.0	80.0	0.4312591552734375	1.8197021484375	1.8701070472128627
180.0	100.0	-1.2479400634765625	4.5989227294921875	4.765232908669812
180.0	120.0	2.347015380859375	2.1834335327148438	3.2055987256320932
180.0	140.0	6.6162872314453125	1.0258026123046875	6.695336267014331
180.0	160.0	3.4153289794921875	0.0699615478515625	3.416045470472683
180.0	180.0	1.65252685546875	-0.704620361328125	1.7964784612245182
180.0	200.0	1.3029327392578125	-1.1353912353515625	1.7282207556741742
180.0	220.0	0.6898651123046875	-1.4013519287109375	1.5619542571013478
180.0	240.0	0.6647491455078125	-0.5666656494140625	0.8734995046817302
180.0	260.0	-1.21636962890625	-0.2432861328125	1.2404608887604598
180.0	280.0	-3.6002349853515625	0.16802978515625	3.6041539865062675
180.0	300.0	-3.7389984130859375	-0.166961669921875	3.742724319567534
180.0	320.0	-4.255523681640625	-0.380767822265625	4.272524539365115
180.0	340.0	-5.3546142578125	-1.466766357421875	5.551873323233658
180.0	360.0	-4.5467681884765625	-1.757720947265625	4.874698338174252
180.0	380.0	0.04705810546875	-3.256195068359375	3.2565350894007303
180.0	400.0	0.9027862548828125	-3.999786376953125	4.1004041365778985
180.0	420.0	0.667205810546875	-4.182647705078125	4.23552894198857
180.0	440.0	0.293731689453125	-4.183380126953125	4.193679481311767
180.0	460.0	0.4663848876953125	-4.68304443359375	4.706210793248001
180.0	480.0	0.2752838134765625	-4.764373779296875	4.772320052847858
180.0	500.0	0.1845703125	-4.599945068359375	4.603646471242127
180.0	520.0	0.199920654296875	-4.314697265625	4.319326424572047
180.0	540.0	0.105926513671875	-4.053466796875	4.054850613730024
180.0	560.0	0.18084716796875	-3.8582763671875	3.8625124237677073
180.0	580.0	0.434326171875	-3.5384521484375	3.5650081108403597
180.0	600.0	0.3658905029296875	-2.1951904296875	2.2254745297858904
180.0	620.0	0.5120391845703125	-2.03857421875	2.101896517882744
180.0	640.0	0.6040802001953125	-1.9862060546875	2.0760364592042437
180.0	660.0	0.618011474609375	-1.91162109375	2.0090379261773035
180.0	680.0	0.9389801025390625	-1.0328369140625	1.395863791354449
180.0	700.0	1.12469482421875	-0.883056640625	1.4299396764116854
180.0	720.0	1.5271759033203125	-1.1192626953125	1.8934136422874994
180.0	740.0	1.8972320556640625	-1.4884033203125	2.4113966734978627
180.0	760.0	0.9215850830078125	-2.8125	2.959641078783459
180.0	780.0	0.710418701171875	-2.84326171875	2.9306709013950947
180.0	800.0	0.5076141357421875	-2.86865234375	2.913217873779381
200.0	0.0	1.059417724609375	0.7787871360778809	1.3148670345464188
200.0	20.0	0.699951171875	1.0121688842773438	1.2306167125910605
200.0	40.0	0.4348297119140625	1.2581748962402344	1.3311953079441015
200.0	60.0	0.0828094482421875	1.657684326171875	1.6597514060708245
200.0	80.0	-0.4854583740234375	2.529266357421875	2.5754335828546617
200.0	100.0	-2.53436279296875	6.691535949707031	7.155392940475452
200.0	120.0	7.9892730712890625	3.5615768432617188	8.7471889094773
200.0	140.0	4.1377410888671875	0.5589599609375	4.175324844420021
200.0	160.0	1.6361236572265625	-0.2120819091796875	1.6498119159279108
200.0	180.0	0.9782867431640625	-0.757781982421875	1.2374483765934543
200.0	200.0	1.2031707763671875	-1.2719573974609375	1.7508556588307393
200.0	220.0	1.2952880859375	-1.513397216796875	1.9920196689240195
200.0	240.0	1.244171142578125	-0.7407073974609375	1.447967292682232
200.0	260.0	0.287994384765625	-0.309661865234375	0.42288442444356245
200.0	280.0	-1.309783935546875	-0.28729248046875	1.3409216707737062
200.0	300.0	-1.92755126953125	-0.711395263671875	2.0546379529849803
200.0	320.0	-2.503021240234375	-0.91839599609375	2.666189515901947
200.0	340.0	-2.792633056640625	-1.8148193359375	3.3305207717614658
200.0	360.0	-1.848785400390625	-1.793212890625	2.5755814737261162
200.0	380.0	0.3710784912109375	-3.12347412109375	3.14543952918853
200.0	400.0	0.90093994140625	-3.771392822265625	3.8775116502542932
200.0	420.0	0.7669677734375	-4.131256103515625	4.201846803290998
200.0	440.0	0.6401824951171875	-4.259307861328125	4.307149531259164
200.0	460.0	0.6999359130859375	-4.836578369140625	4.886962308353363
200.0	480.0	0.4228973388671875	-4.6217041015625	4.641011846744262
200.0	500.0	0.2444000244140625	-4.323455810546875	4.330358128109629
200.0	520.0	0.1485595703125	-4.194580078125	4.197210023067057
200.0	540.0	0.0135345458984375	-4.0396728515625	4.039695524613678
200.0	560.0	-0.055999755859375	-4.000732421875	4.001124327498224
200.0	580.0	0.252410888671875	-4.2318115234375	4.239332497766428
200.0	600.0	-0.085113525390625	-2.451904296875	2.4533811349316497
200.0	620.0	-0.0756072998046875	-2.299072265625	2.3003151406600413
200.0	640.0	-0.0912017822265625	-2.2698974609375	2.2717289116995913
200.0	660.0	0.0218505859375	-2.1358642578125	2.135976024188182
200.0	680.0	-0.0039825439453125	-1.6888427734375	1.6888474691482187
200.0	700.0	0.181549072265625	-2.0179443359375	2.0260946198494154
200.0	720.0	0.4315643310546875	-1.8673095703125	1.9165314511427496
200.0	740.0	1.2227020263671875	-2.000732421875	2.344766612954097
200.0	760.0	0.9374847412109375	-2.6856689453125	2.8445905371106215
200.0	780.0	0.8155517578125	-2.6925048828125	2.8133089438666725
200.0	800.0	0.6635284423828125	-2.7144775390625	2.7943976638849684
220.0	0.0	0.0998992919921875	1.2658767700195312	1.2698125316028432
220.0	20.0	-0.1427459716796875	1.4665164947509766	1.4734473325529722
220.0	40.0	-0.4270172119140625	1.7421951293945312	1.7937635206896385
220.0	60.0	-0.6377410888671875	2.0933761596679688	2.1883641018568456
220.0	80.0	-0.8746795654296875	3.0188140869140625	3.142976747214502
220.0	100.0	6.2650604248046875	4.5742340087890625	7.757228815344843
220.0	120.0	9.166580200195312	3.168060302734375	9.698597767119438
220.0	140.0	2.016143798828125	0.2216339111328125	2.028289281171976
220.0	160.0	1.0789947509765625	-0.31634521484375	1.1244127211969421
220.0	180.0	0.814300537109375	-0.776641845703125	1.1252812631665796
220.0	200.0	1.215423583984375	-1.532745361328125	1.956160226356294
220.0	220.0	1.3651275634765625	-1.89813232421875	2.3380503811525384
220.0	240.0	1.39508056640625	-1.22869873046875	1.859018654295836
220.0	260.0	0.5561676025390625	-0.684967041015625	0.8823277448838099
220.0	280.0	-1.019927978515625	-0.992340087890625	1.4230221120536892
220.0	300.0	-1.4398956298828125	-1.363311767578125	1.9829065536662622
220.0	320.0	-1.957122802734375	-1.381622314453125	2.3956648106063723
220.0	340.0	-1.6330413818359375	-1.96600341796875	2.5557765149272025
220.0	360.0	-0.500640869140625	-1.966827392578125	2.029544597206365
220.0	380.0	0.498626708984375	-2.697418212890625	2.7431174984215754
220.0	400.0	0.8964385986328125	-3.443328857421875	3.558105645069156
220.0	420.0	0.715087890625	-3.95263671875	4.0168006823502305
220.0	440.0	0.6171875	-4.18084716796875	4.226157054827538
220.0	460.0	0.6505126953125	-4.641815185546875	4.687175587017869
220.0	480.0	0.3262939453125	-4.24945068359375	4.26195950837675
220.0	500.0	0.169464111328125	-3.952545166015625	3.9561763578513176
220.0	520.0	0.0596923828125	-3.899658203125	3.90011503442731
220.0	540.0	-0.146820068359375	-3.8365478515625	3.8393561374014116
220.0	560.0	-0.5181732177734375	-3.8369140625	3.8717454728620697
220.0	580.0	-0.5479583740234375	-4.4725341796875	4.505976072743324
220.0	600.0	-0.7116546630859375	-2.89599609375	2.9821545457114085
220.0	620.0	-0.7055816650390625	-2.6927490234375	2.783656370542691
220.0	640.0	-0.6274871826171875	-2.6466064453125	2.7199753382555736
220.0	660.0	-0.44775390625	-2.50390625	2.5436253791294026
220.0	680.0	-0.6038055419921875	-2.1529541015625	2.236021577707888
220.0	700.0	-0.4056854248046875	-2.593505859375	2.625043486594349
220.0	720.0	-0.083953857421875	-2.7757568359375	2.777026154437472
220.0	740.0	0.3087005615234375	-2.9073486328125	2.923691520903257
220.0	760.0	0.7088470458984375	-2.37060546875	2.474314940129156
220.0	780.0	0.9193115234375	-2.1470947265625	2.3356261348849205
220.0	800.0	0.9013214111328125	-2.0931396484375	2.2789501692725764
240.0	0.0	-0.2449951171875	1.4456491470336914	1.4662619355916446
240.0	20.0	-0.54107666015625	1.6871490478515625	1.7717888874897811
240.0	40.0	-0.7538604736328125	1.9030570983886719	2.046932322631454
240.0	60.0	-0.7728729248046875	2.2218475341796875	2.3524325756621614
240.0	80.0	2.0308074951171875	2.5863037109375	3.288334832013496
240.0	100.0	10.646255493164062	1.53619384765625	10.756516516200907
240.0	120.0	4.45343017578125	0.9012680053710938	4.54371261723985
240.0	140.0	1.2745361328125	0.045684814453125	1.275354639351839
240.0	160.0	0.624176025390625	-0.5086822509765625	0.8052039140062724
240.0	180.0	0.7291107177734375	-0.843475341796875	1.1149229080934038
240.0	200.0	1.3036651611328125	-1.792724609375	2.216620034514303
240.0	220.0	1.563995361328125	-2.154052734375	2.6619588037241124
240.0	240.0	1.6903533935546875	-1.8246917724609375	2.487326809968583
240.0	260.0	1.152008056640625	-1.525054931640625	1.9112600835800189
240.0	280.0	0.05523681640625	-1.848724365234375	1.849549373360425
240.0	300.0	-0.03936767578125	-1.6588134765625	1.6592805561211719
240.0	320.0	-0.17181396484375	-1.51226806640625	1.5219969589941458
240.0	340.0	-0.0533294677734375	-1.710357666015625	1.7111888784793496
240.0	360.0	0.432708740234375	-1.701171875	1.755341164037987
240.0	380.0	0.668914794921875	-2.3843994140625	2.4764505988706835
240.0	400.0	0.5856781005859375	-2.96759033203125	3.024832427800141
240.0	420.0	0.420074462890625	-3.55364990234375	3.5783921225601576
240.0	440.0	0.364654541015625	-3.77764892578125	3.795208076079564
240.0	460.0	0.4615020751953125	-4.038848876953125	4.065130307416369
240.0	480.0	0.3508148193359375	-3.980224609375	3.9956550124529118
240.0	500.0	0.177032470703125	-3.777130126953125	3.781276569046515
240.0	520.0	0.057281494140625	-3.7855224609375	3.7859558201111234
240.0	540.0	-0.2855682373046875	-3.8065185546875	3.81721531031949
240.0	560.0	-1.09185791015625	-4.0067138671875	4.152819489152326
240.0	580.0	-1.5952911376953125	-4.5201416015625	4.793394821229022
240.0	600.0	-1.2190093994140625	-3.718505859375	3.9132173134220443
240.0	620.0	-1.057403564453125	-3.4091796875	3.5693988905389618
240.0	640.0	-0.9443817138671875	-3.311279296875	3.44331633797996
240.0	660.0	-0.7776031494140625	-3.2152099609375	3.3079059465000498
240.0	680.0	-1.0245361328125	-3.0516357421875	3.2190301319550656
240.0	700.0	-0.7008056640625	-2.9552001953125	3.037159326271363
240.0	720.0	-0.3051910400390625	-3.4454345703125	3.458924825610497
240.0	740.0	0.0892333984375	-3.591064453125	3.592172950443041
240.0	760.0	0.7596282958984375	-3.4410400390625	3.5238887182146965
240.0	780.0	1.01727294921875	-2.7528076171875	2.934756213121924
240.0	800.0	1.4277496337890625	-2.231689453125	2.6493219570248843
260.0	0.0	-1.1170654296875	1.9102888107299805	2.212925329649214
260.0	20.0	-1.502716064453125	2.2745361328125	2.7261089834845436
260.0	40.0	-1.42864990234375	2.2292556762695312	2.647757808721699
260.0	60.0	-0.70477294921875	2.3490219116210938	2.4524699490975443
260.0	80.0	6.50091552734375	2.1263961791992188	6.839843814340507
260.0	100.0	10.297088623046875	1.4614944458007812	10.400288463595032
260.0	120.0	2.19879150390625	0.4425506591796875	2.2428854548528965
260.0	140.0	0.90325927734375	-0.041412353515625	0.9042081094146727
260.0	160.0	0.570556640625	-0.580810546875	0.814171831693115
260.0	180.0	0.589874267578125	-0.9867095947265625	1.1495857844790387
260.0	200.0	0.98504638671875	-1.7790069580078125	2.0335147259432067
260.0	220.0	1.63885498046875	-2.52862548828125	3.0132694049807123
260.0	240.0	2.082763671875	-2.324981689453125	3.121449081624517
260.0	260.0	2.16961669921875	-1.97662353515625	2.935008896283358
260.0	280.0	1.7391357421875	-1.6964111328125	2.4294863369206783
260.0	300.0	1.395904541015625	-1.49212646484375	2.0432794411717525
260.0	320.0	1.161102294921875	-1.381103515625	1.8043296428714404
260.0	340.0	0.89825439453125	-1.4471435546875	1.7032572985806567
260.0	360.0	0.714111328125	-1.58892822265625	1.742024077247499
260.0	380.0	0.54150390625	-2.360107421875	2.42143212237582
260.0	400.0	0.14141845703125	-2.900054931640625	2.9035009534219562
260.0	420.0	0.073883056640625	-3.350006103515625	3.3508207352304753
260.0	440.0	0.15771484375	-3.48486328125	3.4884303147610107
260.0	460.0	0.26348876953125	-3.662200927734375	3.6716674640778146
260.0	480.0	0.2811279296875	-3.808990478515625	3.819350910596337
260.0	500.0	0.12396240234375	-3.66046142578125	3.662559832525243
260.0	520.0	-0.149658203125	-3.8800048828125	3.882890092239471
260.0	540.0	-0.6317138671875	-3.991943359375	4.041617769464988
260.0	560.0	-1.39556884765625	-4.0748291015625	4.307185231156102
260.0	580.0	-1.91876220703125	-4.4759521484375	4.869886655994542
260.0	600.0	-1.5977783203125	-3.89208984375	4.20728640725617
260.0	620.0	-1.499359130859375	-3.5899658203125	3.8904925644837545
260.0	640.0	-1.439697265625	-3.48583984375	3.7714463582189692
260.0	660.0	-1.442596435546875	-3.468017578125	3.7560924373657976
260.0	680.0	-1.18487548828125	-3.2423095703125	3.4520285735303173
260.0	700.0	-0.755126953125	-3.2177734375	3.3051902532859456
260.0	720.0	-0.32867431640625	-3.816650390625	3.8307762934584266
260.0	740.0	-0.10137939453125	-3.8221435546875	3.8234878232151757
260.0	760.0	0.382568359375	-3.7132568359375	3.732912385689149
260.0	780.0	0.6739501953125	-3.7056884765625	3.766475268880689
260.0	800.0	1.0828857421875	-3.4254150390625	3.5925074419503322
280.0	0.0	-1.5408935546875	2.350127696990967	2.8102407617571745
280.0	20.0	-2.000030517578125	2.7652969360351562	3.412768555833994
280.0	40.0	-1.5850830078125	2.4543228149414062	2.921675653045326
280.0	60.0	0.107177734375	2.5270233154296875	2.529295139652747
280.0	80.0	8.907623291015625	1.738555908203125	9.075699936676621
280.0	100.0	4.262542724609375	1.0915069580078125	4.400074762830716
280.0	120.0	1.0875244140625	0.3585662841796875	1.1451109690036212
280.0	140.0	0.487762451171875	-0.058746337890625	0.4912874321502182
280.0	160.0	0.1973876953125	-0.7342071533203125	0.7602776113022777
280.0	180.0	0.246063232421875	-1.4873199462890625	1.507536976985706
280.0	200.0	0.48089599609375	-1.9868927001953125	2.0442611284149637
280.0	220.0	1.181121826171875	-2.4668426513671875	2.735024942274545
280.0	240.0	1.61029052734375	-2.3319549560546875	2.8339106371798373
280.0	260.0	2.0216064453125	-2.2637939453125	3.0350709458862037
280.0	280.0	2.106414794921875	-2.293701171875	3.114168966855606
280.0	300.0	1.757904052734375	-2.156280517578125	2.7820446310415163
280.0	320.0	1.42010498046875	-2.12957763671875	2.5596482309811175
280.0	340.0	0.986846923828125	-2.181610107421875	2.3944288487809193
280.0	360.0	0.46844482421875	-2.22662353515625	2.2753665464379695
280.0	380.0	-0.079925537109375	-2.5225830078125	2.523848870829349
280.0	400.0	-0.441680908203125	-2.90667724609375	2.9400433054004975
280.0	420.0	-0.6846923828125	-3.248321533203125	3.319698245647119
280.0	440.0	-0.933990478515625	-3.423492431640625	3.548610804731689
280.0	460.0	-1.11163330078125	-3.5677490234375	3.7369187427137147
280.0	480.0	-1.2410888671875	-3.69329833984375	3.8962487347895736
280.0	500.0	-1.440887451171875	-3.763641357421875	4.030031378815921
280.0	520.0	-1.512664794921875	-3.90576171875	4.18845190797853
280.0	540.0	-1.633087158203125	-3.8095703125	4.1448521845983
280.0	560.0	-1.656280517578125	-3.797119140625	4.1426294694323795
280.0	580.0	-2.30523681640625	-4.1845703125	4.7775250370847
280.0	600.0	-1.755126953125	-3.8504638671875	4.231612294870876
280.0	620.0	-1.584014892578125	-3.508544921875	3.8495442131146045
280.0	640.0	-1.44732666015625	-3.38427734375	3.6807726907021303
280.0	660.0	-1.403900146484375	-3.4097900390625	3.6874928788797265
280.0	680.0	-1.07086181640625	-3.2406005859375	3.4129513895476684
280.0	700.0	-0.61907958984375	-3.4903564453125	3.5448339388320598
280.0	720.0	-0.262054443359375	-4.100830078125	4.109194551361505
280.0	740.0	-0.130584716796875	-4.0504150390625	4.052519507284893
280.0	760.0	0.0885009765625	-4.05859375	4.05955855363506
280.0	780.0	0.42694091796875	-4.27294921875	4.294225608122171
280.0	800.0	0.720794677734375	-4.0799560546875	4.143137262465654
300.0	0.0	0.14215087890625	1.5829358100891113	1.5893057135857438
300.0	20.0	-0.12750244140625	1.884359359741211	1.8886680675038854
300.0	40.0	0.09771728515625	1.682098388671875	1.6849343183017034
300.0	60.0	2.35675048828125	2.2634506225585938	3.267641593684166
300.0	80.0	8.078948974609375	1.5344696044921875	8.22338212060295
300.0	100.0	1.6571044921875	0.8763656616210938	1.8745698362281864
300.0	120.0	0.602264404296875	0.283660888671875	0.6657220985104727
300.0	140.0	0.16375732421875	-0.0704498291015625	0.17826844828999933
300.0	160.0	-0.220428466796875	-0.895172119140625	0.9219120521292355
300.0	180.0	-0.160888671875	-1.795318603515625	1.802513260108506
300.0	200.0	0.0126953125	-2.48358154296875	2.483613990042436
300.0	220.0	0.30615234375	-2.6018829345703125	2.6198328310775554
300.0	240.0	0.55419921875	-2.246185302734375	2.3135438591656365
300.0	260.0	0.947235107421875	-2.185302734375	2.3817645537708767
300.0	280.0	1.245330810546875	-2.1746826171875	2.5060114351684053
300.0	300.0	1.084320068359375	-2.150909423828125	2.408767601940776
300.0	320.0	0.821380615234375	-2.18798828125	2.337083403297822
300.0	340.0	0.483428955078125	-2.25042724609375	2.3017659187174155
300.0	360.0	0.030120849609375	-2.394775390625	2.3949648091619866
300.0	380.0	-0.404266357421875	-2.560821533203125	2.5925350938145377
300.0	400.0	-0.736358642578125	-2.8956298828125	2.9877912358021654
300.0	420.0	-1.01025390625	-3.15057373046875	3.3085839548382565
300.0	440.0	-1.23199462890625	-3.306396484375	3.5284654564755495
300.0	460.0	-1.450469970703125	-3.463775634765625	3.75521035148599
300.0	480.0	-1.72210693359375	-3.525177001953125	3.9233308789638035
300.0	500.0	-1.667510986328125	-3.541046142578125	3.9140261462325996
300.0	520.0	-1.80426025390625	-3.5784912109375	4.007612058393724
300.0	540.0	-1.970062255859375	-3.4686279296875	3.9890506397600323
300.0	560.0	-1.94403076171875	-3.471435546875	3.9787083781820596
300.0	580.0	-2.3475341796875	-3.5645751953125	4.26815101043042
300.0	600.0	-1.803375244140625	-3.7547607421875	4.16537999494064
300.0	620.0	-1.581573486328125	-3.3656005859375	3.7186882091295237
300.0	640.0	-1.532562255859375	-3.2764892578125	3.617199044101041
300.0	660.0	-1.550628662109375	-3.3416748046875	3.6839163600763727
300.0	680.0	-1.08966064453125	-3.2091064453125	3.3890595299561337
300.0	700.0	-0.5460205078125	-3.5926513671875	3.633907296713282
300.0	720.0	-0.2535400390625	-4.127197265625	4.134977608257424
300.0	740.0	-0.181732177734375	-4.11767578125	4.121684173237546
300.0	760.0	-0.06024169921875	-4.1846923828125	4.185125971950393
300.0	780.0	0.25958251953125	-4.622314453125	4.629597605409617
300.0	800.0	0.369964599609375	-4.4735107421875	4.4887829269670725
320.0	0.0	0.176361083984375	1.961740493774414	1.9696519989222527
320.0	20.0	0.068389892578125	2.197050094604492	2.1981142589975744
320.0	40.0	0.33135986328125	1.8173789978027344	1.847340190827948
320.0	60.0	2.31011962890625	2.1150665283203125	3.1321173539762026
320.0	80.0	3.456329345703125	1.3908615112304688	3.7256822582435682
320.0	100.0	0.68646240234375	0.8076095581054688	1.0599357660607849
320.0	120.0	0.089447021484375	0.17971038818359375	0.20074011376285555
320.0	140.0	-0.122955322265625	-0.12432861328125	0.1748588440825408
320.0	160.0	-0.17401123046875	-1.137939453125	1.1511672803323036
320.0	180.0	-0.040802001953125	-1.7427520751953125	1.7432296460767729
320.0	200.0	0.168365478515625	-2.5131378173828125	2.5187712527173725
320.0	220.0	0.241943359375	-2.8021087646484375	2.812534465222649
320.0	240.0	0.19793701171875	-2.49786376953125	2.5056940099990292
320.0	260.0	-0.017791748046875	-2.26171875	2.26178872806461
320.0	280.0	-0.03515625	-2.138519287109375	2.138808243684518
320.0	300.0	-0.13714599609375	-2.079376220703125	2.083894069157585
320.0	320.0	-0.304534912109375	-2.1072998046875	2.129190921342997
320.0	340.0	-0.384124755859375	-2.137542724609375	2.171782845404783
320.0	360.0	-0.53131103515625	-2.30780029296875	2.3681709415296552
320.0	380.0	-0.7542724609375	-2.48876953125	2.600557771903377
320.0	400.0	-0.9130859375	-2.794830322265625	2.9402044928058375
320.0	420.0	-1.109527587890625	-3.037506103515625	3.2338050029624643
320.0	440.0	-1.35443115234375	-3.190887451171875	3.466445798290428
320.0	460.0	-1.5601806640625	-3.311676025390625	3.6607870467512242
320.0	480.0	-1.7984619140625	-3.3822021484375	3.830633972233394
320.0	500.0	-1.653228759765625	-3.33477783203125	3.722083894960353
320.0	520.0	-1.60797119140625	-3.3079833984375	3.6780872089620913
320.0	540.0	-1.637908935546875	-3.2196044921875	3.612284425022236
320.0	560.0	-1.645263671875	-3.2208251953125	3.6167122485416794
320.0	580.0	-1.710601806640625	-2.838134765625	3.313784466245722
320.0	600.0	-1.631927490234375	-3.4000244140625	3.7713861310668935
320.0	620.0	-1.720550537109375	-3.0517578125	3.503358374032286
320.0	640.0	-1.6956787109375	-2.9967041015625	3.4431906370470067
320.0	660.0	-1.78173828125	-3.078369140625	3.556817098027955
320.0	680.0	-0.995391845703125	-3.005615234375	3.16615348073958
320.0	700.0	-0.38543701171875	-3.5745849609375	3.59530517939204
320.0	720.0	-0.288177490234375	-4.0416259765625	4.051886819779467
320.0	740.0	-0.237213134765625	-4.1029052734375	4.109756897202873
320.0	760.0	-0.260528564453125	-4.248779296875	4.256759406690684
320.0	780.0	-0.091644287109375	-4.8419189453125	4.84278615554475
320.0	800.0	0.089111328125	-4.686767578125	4.687614655681915
340.0	0.0	0.220367431640625	4.677412033081055	4.682600253292964
340.0	20.0	0.215484619140625	4.820062637329102	4.824876936136523
340.0	40.0	1.12823486328125	2.168712615966797	2.444632552629701
340.0	60.0	2.542083740234375	1.98828125	3.2272979520747
340.0	80.0	1.451812744140625	1.1574783325195312	1.8567488613976115
340.0	100.0	0.07110595703125	0.7825698852539062	0.7857936640312404
340.0	120.0	-0.1954345703125	0.1361846923828125	0.23820357199805542
340.0	140.0	-0.56353759765625	-0.2664337158203125	0.623347053332248
340.0	160.0	-0.484619140625	-1.312103271484375	1.3987389701084734
340.0	180.0	-0.30743408203125	-1.69720458984375	1.7248243778950625
340.0	200.0	-0.171356201171875	-2.3352508544921875	2.341529308184407
340.0	220.0	-0.197021484375	-2.743804931640625	2.750869493124082
340.0	240.0	-0.500335693359375	-2.8832244873046875	2.92631496087533
340.0	260.0	-0.867828369140625	-2.45880126953125	2.6074565694050906
340.0	280.0	-0.88287353515625	-2.236419677734375	2.404379057893497
340.0	300.0	-0.855743408203125	-2.128265380859375	2.2938636210654724
340.0	320.0	-0.904876708984375	-2.091217041015625	2.2785939899632273
340.0	340.0	-0.87939453125	-2.031646728515625	2.21380287538901
340.0	360.0	-0.9339599609375	-2.105377197265625	2.3032356265481035
340.0	380.0	-1.07550048828125	-2.237335205078125	2.4824121575949434
340.0	400.0	-1.12139892578125	-2.482513427734375	2.7240426703017735
340.0	420.0	-1.24896240234375	-2.846832275390625	3.1087555527371453
340.0	440.0	-1.485565185546875	-3.049163818359375	3.3917995093609004
340.0	460.0	-1.657501220703125	-3.161224365234375	3.5694046820140506
340.0	480.0	-1.857666015625	-3.252777099609375	3.7458619682726217
340.0	500.0	-1.600616455078125	-3.124908447265625	3.510986448287564
340.0	520.0	-1.490509033203125	-3.01611328125	3.364306243996339
340.0	540.0	-1.48687744140625	-2.99609375	3.344754443087244
340.0	560.0	-1.4759521484375	-2.9935302734375	3.3376126561457164
340.0	580.0	-1.530914306640625	-2.5616455078125	2.984246357453236
340.0	600.0	-1.62445068359375	-3.08203125	3.4839283358595026
340.0	620.0	-1.6793212890625	-2.63818359375	3.12732036514173
340.0	640.0	-1.61566162109375	-2.59765625	3.059114327225994
340.0	660.0	-1.580596923828125	-2.671142578125	3.1037540669787615
340.0	680.0	-0.93499755859375	-2.6614990234375	2.820956838793362
340.0	700.0	-0.472320556640625	-3.291015625	3.3247361627984033
340.0	720.0	-0.42706298828125	-3.8040771484375	3.8279741048267413
340.0	740.0	-0.41876220703125	-3.9671630859375	3.989203521564528
340.0	760.0	-0.45501708984375	-4.166748046875	4.191518798500909
340.0	780.0	-0.28106689453125	-4.669189453125	4.6776413659423675
340.0	800.0	-0.05517578125	-4.6785888671875	4.678914206844079
360.0	0.0	0.4886474609375	5.5743303298950195	5.595706833624165
360.0	20.0	0.62860107421875	5.117807388305664	5.156267232631083
360.0	40.0	1.39794921875	2.2333106994628906	2.634755908720799
360.0	60.0	1.5537109375	1.7849884033203125	2.366474440448307
360.0	80.0	0.237274169921875	1.0472488403320312	1.0737919562414775
360.0	100.0	-0.3568115234375	0.7415695190429688	0.8229458152463075
360.0	120.0	-0.402252197265625	0.0157012939453125	0.4025585185244257
360.0	140.0	-0.67919921875	-0.5233917236328125	0.8574674775861395
360.0	160.0	-0.390106201171875	-1.3778076171875	1.4319695102105519
360.0	180.0	-0.422454833984375	-1.7829742431640625	1.8323387346621332
360.0	200.0	-0.4642333984375	-2.2702178955078125	2.317197000970947
360.0	220.0	-0.5518798828125	-2.972747802734375	3.0235411198981885
360.0	240.0	-0.863616943359375	-3.459136962890625	3.565313836521768
360.0	260.0	-1.125335693359375	-2.861297607421875	3.074638909040665
360.0	280.0	-1.002716064453125	-2.249359130859375	2.462733441826948
360.0	300.0	-0.93304443359375	-1.860626220703125	2.0814662736225817
360.0	320.0	-0.958740234375	-1.752288818359375	1.9974230748533783
360.0	340.0	-0.97943115234375	-1.652801513671875	1.921207491599345
360.0	360.0	-1.080047607421875	-1.546234130859375	1.8860919441353232
360.0	380.0	-1.207611083984375	-1.7042236328125	2.088708385773024
360.0	400.0	-1.2772216796875	-2.06829833984375	2.430874995071563
360.0	420.0	-1.329437255859375	-2.463897705078125	2.7996777168731684
360.0	440.0	-1.350982666015625	-2.87591552734375	3.177427305901988
360.0	460.0	-1.405303955078125	-3.031005859375	3.3409393478068115
360.0	480.0	-1.500244140625	-3.07757568359375	3.4237705194313452
360.0	500.0	-1.346893310546875	-2.935943603515625	3.230152695000692
360.0	520.0	-1.31964111328125	-2.782470703125	3.0795447523312776
360.0	540.0	-1.426727294921875	-2.7454833984375	3.0940636491790237
360.0	560.0	-1.4852294921875	-2.7384033203125	3.115246280659374
360.0	580.0	-1.576080322265625	-2.3927001953125	2.865142824866047
360.0	600.0	-1.861083984375	-2.6583251953125	3.2450464466522457
360.0	620.0	-1.742919921875	-1.9940185546875	2.648373057276256
360.0	640.0	-1.607025146484375	-1.962158203125	2.5362560272030614
360.0	660.0	-1.507171630859375	-2.027099609375	2.5260045825761255
360.0	680.0	-1.1048583984375	-2.05615234375	2.3341967657647236
360.0	700.0	-0.68670654296875	-2.98828125	3.066168733983447
360.0	720.0	-0.68780517578125	-3.544921875	3.6110313013992266
360.0	740.0	-0.69256591796875	-3.795654296875	3.8583207606570955
360.0	760.0	-0.77728271484375	-3.668212890625	3.749660548602005
360.0	780.0	-0.689971923828125	-3.8109130859375	3.8728697117564854
360.0	800.0	-3.88818359375	-1.56982421875	4.193127679487081
380.0	0.0	0.1185302734375	5.463375091552734	5.464660722928736
380.0	20.0	0.623046875	4.193756103515625	4.23978509646678
380.0	40.0	0.9384765625	2.326770782470703	2.50890424937285
380.0	60.0	0.2529296875	1.6156158447265625	1.635294464171628
380.0	80.0	-0.5672607421875	0.9968719482421875	1.1469692370849742
380.0	100.0	-0.894195556640625	0.6309432983398438	1.094383451645628
380.0	120.0	-0.679901123046875	-0.00439453125	0.6799153248937025
380.0	140.0	-0.771636962890625	-0.6906890869140625	1.0356036970198828
380.0	160.0	-0.603515625	-1.4109344482421875	1.5345902146356944
380.0	180.0	-0.523834228515625	-1.9132080078125	1.9836247578920856
380.0	200.0	-0.62847900390625	-2.3304290771484375	2.4136871259485786
380.0	220.0	-0.6468505859375	-3.1839752197265625	3.2490173715079607
380.0	240.0	-0.950836181640625	-3.83465576171875	3.950781473987106
380.0	260.0	-1.223358154296875	-3.2589111328125	3.4809635081761354
380.0	280.0	-0.99041748046875	-2.00738525390625	2.238419608388545
380.0	300.0	-0.90472412109375	-1.41876220703125	1.6826799860309274
380.0	320.0	-0.924468994140625	-1.216094970703125	1.5275895714807735
380.0	340.0	-0.73309326171875	-1.116363525390625	1.3355497936056222
380.0	360.0	-0.62469482421875	-1.069976806640625	1.2389891000951399
380.0	380.0	-0.86602783203125	-1.222686767578125	1.498321439966535
380.0	400.0	-0.973541259765625	-1.64691162109375	1.9131389056102759
380.0	420.0	-1.062408447265625	-2.05133056640625	2.3101231139257368
380.0	440.0	-1.12762451171875	-2.429962158203125	2.678852950374122
380.0	460.0	-1.059356689453125	-2.6495361328125	2.853467770024414
380.0	480.0	-1.124908447265625	-2.70294189453125	2.927680634895436
380.0	500.0	-1.071990966796875	-2.57281494140625	2.7872103177940026
380.0	520.0	-1.089385986328125	-2.3880615234375	2.6248046911971823
380.0	540.0	-1.237396240234375	-2.365966796875	2.6700090522807436
380.0	560.0	-1.39678955078125	-2.33935546875	2.7246293432946467
380.0	580.0	-1.660858154296875	-2.240966796875	2.789333610988585
380.0	600.0	-1.830718994140625	-1.9520263671875	2.6761799217732896
380.0	620.0	-1.38763427734375	-1.25146484375	1.8686072735600499
380.0	640.0	-1.0286865234375	-1.19677734375	1.5781229274094069
380.0	660.0	-0.720794677734375	-1.2366943359375	1.4314181247944626
380.0	680.0	-0.51263427734375	-1.2967529296875	1.3944038378320907
380.0	700.0	-0.7410888671875	-2.6905517578125	2.7907492668703124
380.0	720.0	-0.71954345703125	-3.2711181640625	3.3493218462572543
380.0	740.0	-0.596099853515625	-3.48828125	3.538847427406685
380.0	760.0	-1.070159912109375	-2.51220703125	2.730645785404596
380.0	780.0	-3.263397216796875	-1.4384765625	3.5663673696717515
380.0	800.0	-4.891815185546875	-0.8638916015625	4.967510896696376
400.0	0.0	3.393829345703125	4.040409564971924	5.276645438199568
400.0	20.0	1.564117431640625	3.212167739868164	3.57274193428686
400.0	40.0	0.275299072265625	2.3259124755859375	2.342148249636777
400.0	60.0	-0.701507568359375	1.422607421875	1.5861666826785001
400.0	80.0	-0.98504638671875	0.9798660278320312	1.3894077214723504
400.0	100.0	-1.228424072265625	0.5555801391601562	1.3482191929915848
400.0	120.0	-1.15924072265625	0.00376129150390625	1.1592468246143106
400.0	140.0	-0.93023681640625	-0.9459075927734375	1.3266807108962104
400.0	160.0	-0.736053466796875	-1.5310821533203125	1.6988193742124744
400.0	180.0	-0.517181396484375	-2.0517578125	2.1159363690868194
400.0	200.0	-0.8262939453125	-2.3718719482421875	2.511680358429051
400.0	220.0	-0.8275146484375	-3.2399749755859375	3.3439824066226387
400.0	240.0	-1.2921142578125	-3.6230316162109375	3.846546158218615
400.0	260.0	-1.44451904296875	-2.60052490234375	2.974788233338522
400.0	280.0	-3.957305908203125	0.534210205078125	3.993200545215451
400.0	300.0	-3.427642822265625	0.026824951171875	3.4277477875471574
400.0	320.0	-2.91729736328125	-0.093414306640625	2.918792582300579
400.0	340.0	-2.725921630859375	-0.110015869140625	2.7281408008110217
400.0	360.0	-1.61669921875	-0.538360595703125	1.7039801920540871
400.0	380.0	-0.5263671875	-1.128204345703125	1.2449527949846437
400.0	400.0	-0.811126708984375	-1.42816162109375	1.6424287363514287
400.0	420.0	-1.018798828125	-1.86602783203125	2.1260317312081964
400.0	440.0	-1.051544189453125	-2.101898193359375	2.3502598149183496
400.0	460.0	-0.960784912109375	-2.252044677734375	2.4484306969666805
400.0	480.0	-1.001953125	-2.34881591796875	2.5535947762322526
400.0	500.0	-1.07171630859375	-2.316802978515625	2.5526754371374136
400.0	520.0	-1.09967041015625	-2.2164306640625	2.474235215085613
400.0	540.0	-1.3482666015625	-2.187744140625	2.5698340907007817
400.0	560.0	-1.634124755859375	-2.1204833984375	2.6770905029082432
400.0	580.0	-1.900115966796875	-1.9996337890625	2.7584372346741683
400.0	600.0	-2.306976318359375	-1.24951171875	2.623627120755645
400.0	620.0	-2.06427001953125	-0.7490234375	2.195961480413503
400.0	640.0	-1.76129150390625	-0.6602783203125	1.880987831435131
400.0	660.0	-1.288970947265625	-0.6925048828125	1.4632187517982391
400.0	680.0	-0.91949462890625	-0.779296875	1.2053107449833043
400.0	700.0	-0.95709228515625	-2.222900390625	2.420188378814011
400.0	720.0	-0.85125732421875	-2.964599609375	3.0843945720258406
400.0	740.0	-0.322662353515625	-2.916015625	2.933812897855005
400.0	760.0	-3.0599365234375	-0.962158203125	3.2076408675703556
400.0	780.0	-3.748931884765625	-0.7677001953125	3.826728872875003
400.0	800.0	-3.971954345703125	-0.7322998046875	4.038896424556501
420.0	0.0	1.057525634765625	3.2204952239990234	3.3896828695302688
420.0	20.0	0.11737060546875	2.6678218841552734	2.6704024911248667
420.0	40.0	-0.553863525390625	2.3271102905273438	2.3921135234424784
420.0	60.0	-1.169891357421875	1.3996734619140625	1.8242071121878936
420.0	80.0	-1.23895263671875	1.0104141235351562	1.5987308519796761
420.0	100.0	-1.360931396484375	0.42456817626953125	1.4256200062561366
420.0	120.0	-1.29669189453125	-0.164764404296875	1.3071178899649207
420.0	140.0	-0.88372802734375	-1.1231689453125	1.4291548922448083
420.0	160.0	-0.712310791015625	-1.5724639892578125	1.726276241077858
420.0	180.0	-0.393707275390625	-2.2017669677734375	2.2366902331511502
420.0	200.0	-0.65960693359375	-2.695068359375	2.7746125438607105
420.0	220.0	-0.63470458984375	-3.41485595703125	3.4733400529807814
420.0	240.0	-0.8892822265625	-3.283905029296875	3.402183875089832
420.0	260.0	-1.790069580078125	-1.125335693359375	2.114409970717529
420.0	280.0	-3.467926025390625	0.325042724609375	3.4831255633989286
420.0	300.0	-3.5771484375	0.222259521484375	3.584046628993428
420.0	320.0	-3.44537353515625	0.14617919921875	3.44847316287068
420.0	340.0	-3.65655517578125	0.013336181640625	3.6565794955495496
420.0	360.0	-2.503936767578125	-0.492218017578125	2.5518577375821967
420.0	380.0	-0.65582275390625	-1.263916015625	1.423933698981295
420.0	400.0	-0.827789306640625	-1.39874267578125	1.6253357220095355
420.0	420.0	-0.94049072265625	-1.613555908203125	1.86764168627167
420.0	440.0	-0.785125732421875	-1.6878662109375	1.8615355923901908
420.0	460.0	-0.5802001953125	-1.7559814453125	1.8493520765182707
420.0	480.0	-0.42303466796875	-1.8270263671875	1.8753622787882303
420.0	500.0	-0.559722900390625	-1.974395751953125	2.0522008455685423
420.0	520.0	-1.004913330078125	-2.001953125	2.240014981125343
420.0	540.0	-1.43212890625	-1.9930419921875	2.4542228070693866
420.0	560.0	-1.9222412109375	-1.9530029296875	2.7402977422890427
420.0	580.0	-2.341522216796875	-1.8880615234375	3.007906682069523
420.0	600.0	-2.584014892578125	-0.68994140625	2.674537737464881
420.0	620.0	-2.3485107421875	-0.2236328125	2.359134235476384
420.0	640.0	-2.00445556640625	-0.0673828125	2.005587834306294
420.0	660.0	-1.674530029296875	-0.0816650390625	1.6765202049549157
420.0	680.0	-1.29400634765625	-0.2314453125	1.3145415019895303
420.0	700.0	-0.957427978515625	-1.65283203125	1.9101104830795828
420.0	720.0	-0.367523193359375	-2.26025390625	2.289939086171389
420.0	740.0	-0.152252197265625	-2.247314453125	2.2524659781663137
420.0	760.0	-2.47222900390625	-0.9461669921875	2.6471018538885938
420.0	780.0	-3.053009033203125	-0.818115234375	3.1607240774126963
420.0	800.0	-3.403228759765625	-0.7677001953125	3.488743266733556
440.0	0.0	-0.672698974609375	2.8091859817504883	2.8886068944222854
440.0	20.0	-0.9295654296875	2.628143310546875	2.787692441580024
440.0	40.0	-1.21771240234375	2.3880577087402344	2.680604990500362
440.0	60.0	-1.616668701171875	1.4326171875	2.1600948347860025
440.0	80.0	-1.447418212890625	1.0301284790039062	1.7765652721649132
440.0	100.0	-1.383697509765625	0.32894134521484375	1.4222591912599274
440.0	120.0	-1.23809814453125	-0.3393707275390625	1.2837676994698521
440.0	140.0	-1.005523681640625	-1.1983489990234375	1.5643267554448437
440.0	160.0	-0.9830322265625	-1.530181884765625	1.8187382876393476
440.0	180.0	-0.624664306640625	-2.3112640380859375	2.3941902492784752
440.0	200.0	-0.587066650390625	-2.826416015625	2.8867411981995144
440.0	220.0	-0.275634765625	-3.5612335205078125	3.5718844762407445
440.0	240.0	-0.7364501953125	-3.0642852783203125	3.1515398073174348
440.0	260.0	-2.0260009765625	-0.56719970703125	2.103900060527719
440.0	280.0	-3.20953369140625	0.36383056640625	3.2300896577840255
440.0	300.0	-3.820037841796875	0.2247314453125	3.8266425669602815
440.0	320.0	-4.011077880859375	0.100738525390625	4.012342709293065
440.0	340.0	-4.352874755859375	-0.29534912109375	4.362883191598036
440.0	360.0	-3.46954345703125	-0.794189453125	3.5592792371045214
440.0	380.0	-1.010162353515625	-1.38751220703125	1.716280310765394
440.0	400.0	-0.82574462890625	-1.25177001953125	1.499594069728467
440.0	420.0	-1.05029296875	-1.37744140625	1.7321836357204354
440.0	440.0	-1.065948486328125	-1.342315673828125	1.7140762946000607
440.0	460.0	-0.8670654296875	-1.325531005859375	1.5839302089592633
440.0	480.0	-0.842742919921875	-1.471405029296875	1.6956557402133798
440.0	500.0	-0.880767822265625	-1.691497802734375	1.9070702067290943
440.0	520.0	-1.162872314453125	-1.7696533203125	2.117532737365499
440.0	540.0	-1.58526611328125	-1.778564453125	2.382511314524586
440.0	560.0	-2.187896728515625	-1.708984375	2.776242008298901
440.0	580.0	-2.544158935546875	-1.559814453125	2.9842529747829105
440.0	600.0	-2.56756591796875	0.137939453125	2.571268565483414
440.0	620.0	-2.426727294921875	0.4349365234375	2.4653955348663104
440.0	640.0	-2.215240478515625	0.6395263671875	2.3057069093842295
440.0	660.0	-1.962249755859375	0.625732421875	2.0596031579301215
440.0	680.0	-1.369842529296875	0.3798828125	1.4215412432649888
440.0	700.0	-0.777252197265625	-1.0853271484375	1.3349367016041311
440.0	720.0	0.129486083984375	-1.546630859375	1.5520417717048274
440.0	740.0	-0.247406005859375	-1.5643310546875	1.5837744095656412
440.0	760.0	-2.048248291015625	-0.873046875	2.2265515730823964
440.0	780.0	-2.48004150390625	-0.800537109375	2.6060440373455043
440.0	800.0	-2.913299560546875	-0.75537109375	3.0096344991968187
460.0	0.0	-1.18865966796875	2.482604503631592	2.752496490044527
460.0	20.0	-1.366363525390625	2.4500274658203125	2.8052778591062597
460.0	40.0	-1.54876708984375	2.352142333984375	2.8162480462318196
460.0	60.0	-2.071685791015625	1.5611190795898438	2.5940267534001027
460.0	80.0	-2.08770751953125	1.1121063232421875	2.365439316766038
460.0	100.0	-1.8131103515625	0.26679229736328125	1.8326339724220628
460.0	120.0	-1.33258056640625	-0.5098114013671875	1.4267721019586757
460.0	140.0	-1.1416015625	-1.2684173583984375	1.7064983804823584
460.0	160.0	-0.996185302734375	-1.5118408203125	1.8105379927930678
460.0	180.0	-0.767730712890625	-2.3152618408203125	2.4392309933817686
460.0	200.0	-0.56768798828125	-2.832672119140625	2.888996536272664
460.0	220.0	-0.122314453125	-3.5301361083984375	3.5322544881791478
460.0	240.0	-0.557586669921875	-2.8790740966796875	2.932570638304647
460.0	260.0	-1.979248046875	-0.22137451171875	1.9915896930585921
460.0	280.0	-3.905609130859375	0.30322265625	3.9173622071893517
460.0	300.0	-4.724334716796875	0.23150634765625	4.730003562930724
460.0	320.0	-5.049560546875	0.104278564453125	5.050637161345185
460.0	340.0	-5.64007568359375	-0.279754638671875	5.6470095072103375
460.0	360.0	-5.387847900390625	-0.666748046875	5.428946302530105
460.0	380.0	-1.27410888671875	-1.370208740234375	1.8710492903796965
460.0	400.0	-1.01007080078125	-1.047454833984375	1.4551304586971268
460.0	420.0	-1.32177734375	-1.163665771484375	1.7610262275659416
460.0	440.0	-1.52410888671875	-1.078460693359375	1.867079367808517
460.0	460.0	-1.64678955078125	-1.011016845703125	1.93237441684002
460.0	480.0	-1.84942626953125	-1.215057373046875	2.212858320414538
460.0	500.0	-1.8577880859375	-1.436248779296875	2.3482306377958455
460.0	520.0	-2.0009765625	-1.526123046875	2.516537056726435
460.0	540.0	-2.22174072265625	-1.5777587890625	2.724968740219433
460.0	560.0	-2.483489990234375	-1.4359130859375	2.8687225243931995
460.0	580.0	-2.73980712890625	-1.1455078125	2.9696348684819895
460.0	600.0	-2.53582763671875	0.55322265625	2.5954724253081376
460.0	620.0	-2.335113525390625	1.1429443359375	2.5998224807693786
460.0	640.0	-2.185272216796875	1.4979248046875	2.649376036353166
460.0	660.0	-2.09765625	1.602294921875	2.639604280916076
460.0	680.0	-1.635894775390625	1.0623779296875	1.950589290865056
460.0	700.0	-0.861053466796875	-0.484375	0.9879434261676714
460.0	720.0	0.046875	-1.045654296875	1.0467044349758678
460.0	740.0	-0.349334716796875	-1.189208984375	1.2394566361425363
460.0	760.0	-0.836151123046875	-0.837646484375	1.1835541108704526
460.0	780.0	-1.087432861328125	-0.813232421875	1.3578870350235144
460.0	800.0	-1.560760498046875	-0.7716064453125	1.7410772064188658
480.0	0.0	-1.347991943359375	2.3387069702148438	2.6993763301720786
480.0	20.0	-1.451507568359375	2.3347740173339844	2.7491896866208445
480.0	40.0	-1.64825439453125	2.3038101196289062	2.8327166495073475
480.0	60.0	-2.075714111328125	1.874176025390625	2.7966274056648497
480.0	80.0	-2.570953369140625	1.2609710693359375	2.8635378928866557
480.0	100.0	-3.154571533203125	0.12885284423828125	3.157202022925332
480.0	120.0	-2.34722900390625	-0.53155517578125	2.406664684096761
480.0	140.0	-1.632415771484375	-1.1485443115234375	1.9959797810909243
480.0	160.0	-1.30474853515625	-1.3791046142578125	1.8984989536630168
480.0	180.0	-1.113250732421875	-2.36517333984375	2.6140719425343826
480.0	200.0	-0.697052001953125	-2.778961181640625	2.865049169297504
480.0	220.0	-0.2916259765625	-3.1991424560546875	3.2124069113886633
480.0	240.0	-0.3446044921875	-2.6540985107421875	2.6763764983200145
480.0	260.0	-1.037109375	0.0897216796875	1.0409831101025784
480.0	280.0	-2.8009033203125	0.272552490234375	2.814132951669225
480.0	300.0	-4.000823974609375	0.171844482421875	4.004512829539693
480.0	320.0	-4.614471435546875	0.0662841796875	4.61494747770274
480.0	340.0	-5.365631103515625	-0.347869873046875	5.376895999327861
480.0	360.0	-5.29644775390625	-0.56036376953125	5.326008483288572
480.0	380.0	-1.48486328125	-1.181976318359375	1.8978637941556553
480.0	400.0	-1.33685302734375	-0.825408935546875	1.571138417708247
480.0	420.0	-1.552001953125	-0.940643310546875	1.814805747230375
480.0	440.0	-1.796966552734375	-0.844329833984375	1.9854424343712778
480.0	460.0	-2.05621337890625	-0.80682373046875	2.208840870601721
480.0	480.0	-2.4852294921875	-0.97979736328125	2.6713982297537426
480.0	500.0	-2.661529541015625	-1.1630859375	2.904566817222337
480.0	520.0	-2.816436767578125	-1.316162109375	3.1087937795743814
480.0	540.0	-3.02777099609375	-1.3699951171875	3.323294122689734
480.0	560.0	-3.051055908203125	-1.1741943359375	3.2692008952539
480.0	580.0	-3.243743896484375	-0.88330078125	3.3618588215653102
480.0	600.0	-2.995208740234375	0.7061767578125	3.077330175793778
480.0	620.0	-2.66644287109375	1.416748046875	3.0194523697403817
480.0	640.0	-2.40924072265625	1.86181640625	3.044799039392727
480.0	660.0	-2.323028564453125	1.929931640625	3.0201155356626095
480.0	680.0	-1.995147705078125	0.64013671875	2.0953256032823457
480.0	700.0	-0.984649658203125	-0.86474609375	1.310465854593478
480.0	720.0	-0.337860107421875	-0.94775390625	1.0061743979048834
480.0	740.0	2.356536865234375	-1.778564453125	2.9523816675911814
480.0	760.0	5.172698974609375	-1.305419921875	5.334879178983626
480.0	780.0	5.351531982421875	-1.287109375	5.504138906504549
480.0	800.0	5.310028076171875	-1.270751953125	5.459964166192356
500.0	0.0	-1.338287353515625	2.3081717491149902	2.668083556411307
500.0	20.0	-1.28948974609375	2.2824153900146484	2.6214888551845195
500.0	40.0	-1.321563720703125	2.2897262573242188	2.643742990791401
500.0	60.0	-1.320404052734375	2.31585693359375	2.6658319900833227
500.0	80.0	-1.625701904296875	1.855316162109375	2.4668005073411887
500.0	100.0	-2.152069091796875	0.40386199951171875	2.1896360178159817
500.0	120.0	-2.513580322265625	-0.50030517578125	2.562887298613513
500.0	140.0	-2.757110595703125	-1.0479278564453125	2.9495443087454216
500.0	160.0	-2.160186767578125	-1.2895355224609375	2.5158117446478845
500.0	180.0	-1.717437744140625	-2.3147430419921875	2.882295570452497
500.0	200.0	-1.391937255859375	-2.5809783935546875	2.932394719720635
500.0	220.0	-0.986328125	-2.8518829345703125	3.0176281153679945
500.0	240.0	-0.55706787109375	-2.4864959716796875	2.54813398984124
500.0	260.0	-0.451812744140625	0.445831298828125	0.6347442814099665
500.0	280.0	-1.617584228515625	0.769195556640625	1.7911562022052043
500.0	300.0	-2.941436767578125	0.189300537109375	2.9475218321516037
500.0	320.0	-3.712371826171875	-0.014862060546875	3.712401575341547
500.0	340.0	-4.280548095703125	-0.478607177734375	4.307221474478241
500.0	360.0	-3.375457763671875	-0.899139404296875	3.4931599995837685
500.0	380.0	-1.78436279296875	-0.951385498046875	2.0221485956341434
500.0	400.0	-1.7313232421875	-0.511688232421875	1.8053545402877684
500.0	420.0	-1.851318359375	-0.688751220703125	1.9752867922858661
500.0	440.0	-2.0882568359375	-0.629425048828125	2.1810530724702657
500.0	460.0	-2.450469970703125	-0.64544677734375	2.5340490562933478
500.0	480.0	-3.08966064453125	-0.803802490234375	3.1925070621178335
500.0	500.0	-3.449127197265625	-0.897674560546875	3.5640283443837046
500.0	520.0	-3.76080322265625	-1.0147705078125	3.895304874213015
500.0	540.0	-4.05157470703125	-1.0484619140625	4.185036438538494
500.0	560.0	-4.07635498046875	-0.7991943359375	4.153959739018538
500.0	580.0	-4.19097900390625	-0.440673828125	4.214083344450767
500.0	600.0	-3.542205810546875	0.66455078125	3.60400468161905
500.0	620.0	-3.092864990234375	1.39990234375	3.3949286325126518
500.0	640.0	-2.984710693359375	1.7491455078125	3.459480875876386
500.0	660.0	-2.8814697265625	1.6236572265625	3.3074356493308827
500.0	680.0	-2.246124267578125	0.389404296875	2.2796293408859434
500.0	700.0	-1.702545166015625	-0.437255859375	1.7577976928193249
500.0	720.0	-1.573974609375	-0.3406982421875	1.6104258328736645
500.0	740.0	1.917022705078125	-1.6099853515625	2.5034034600980477
500.0	760.0	5.423065185546875	-1.1158447265625	5.536672778888771
500.0	780.0	5.518585205078125	-1.081298828125	5.623521123051968
500.0	800.0	5.466156005859375	-1.054931640625	5.567022745308687
520.0	0.0	-1.2947998046875	2.2366533279418945	2.584400248338546
520.0	20.0	-1.2340087890625	2.2087326049804688	2.5300745862103167
520.0	40.0	-1.1126708984375	2.2134017944335938	2.4773340573753
520.0	60.0	-1.106689453125	2.4167022705078125	2.658046540212516
520.0	80.0	-1.17138671875	2.356109619140625	2.631235333882333
520.0	100.0	-1.4569091796875	1.55499267578125	2.130865218541763
520.0	120.0	-2.22607421875	0.02703857421875	2.226238422065167
520.0	140.0	-3.2078857421875	-0.7000885009765625	3.2833907541030594
520.0	160.0	-3.8372802734375	-1.349884033203125	4.067788932578645
520.0	180.0	-3.0552978515625	-2.3705902099609375	3.867110407697855
520.0	200.0	-2.5374755859375	-2.46044921875	3.5344862013136145
520.0	220.0	-2.17401123046875	-2.61749267578125	3.4025861837685665
520.0	240.0	-1.594482421875	-2.365509033203125	2.8527192606062637
520.0	260.0	-1.200439453125	-0.4853515625	1.2948440137098525
520.0	280.0	-1.7003173828125	0.757568359375	1.8614480979657957
520.0	300.0	-2.5850830078125	0.363739013671875	2.610547878769495
520.0	320.0	-2.90765380859375	0.476959228515625	2.9465133253212956
520.0	340.0	-3.89898681640625	0.4176025390625	3.9212867881782367
520.0	360.0	-3.53204345703125	-0.154266357421875	3.5354107387104934
520.0	380.0	-1.93896484375	-0.243438720703125	1.9541870627030657
520.0	400.0	-1.963623046875	-0.1978759765625	1.97356792949197
520.0	420.0	-2.07476806640625	-0.477294921875	2.1289605378744794
520.0	440.0	-2.364990234375	-0.43597412109375	2.404839338282827
520.0	460.0	-2.9056396484375	-0.495880126953125	2.9476497191625475
520.0	480.0	-3.6927490234375	-0.63043212890625	3.7461767202383656
520.0	500.0	-4.3104248046875	-0.61322021484375	4.353826021875276
520.0	520.0	-5.8499755859375	-0.562744140625	5.876980119404231
520.0	540.0	-5.5792236328125	-0.4986572265625	5.601463681444031
520.0	560.0	-6.0511474609375	0.37939453125	6.063029424664931
520.0	580.0	-4.41912841796875	0.2725830078125	4.427527241095993
520.0	600.0	-3.624755859375	1.1181640625	3.7933027707711258
520.0	620.0	-3.07098388671875	1.6739501953125	3.4975779174841777
520.0	640.0	-3.15020751953125	1.7666015625	3.611743138255913
520.0	660.0	-3.0264892578125	1.5225830078125	3.3879044029213423
520.0	680.0	-2.5797119140625	0.622314453125	2.6537122749319066
520.0	700.0	-2.349365234375	0.2537841796875	2.363032673144736
520.0	720.0	-1.87310791015625	-0.0198974609375	1.873213589541159
520.0	740.0	0.575439453125	-1.2513427734375	1.377312346872362
520.0	760.0	5.4993896484375	-0.9520263671875	5.581186317366744
520.0	780.0	5.5745849609375	-0.896484375	5.64620950030458
520.0	800.0	5.5091552734375	-0.8779296875	5.578669407935736
540.0	0.0	-1.038330078125	2.0946364402770996	2.3378689373178703
540.0	20.0	-1.0975341796875	2.114532470703125	2.382399808017155
540.0	40.0	-0.947021484375	2.1082305908203125	2.3111654886525095
540.0	60.0	-0.83526611328125	2.3127899169921875	2.458997088273326
540.0	80.0	-0.83026123046875	2.3898391723632812	2.5299535530482564
540.0	100.0	-1.08251953125	1.8832931518554688	2.172243455822442
540.0	120.0	-1.4725341796875	1.211029052734375	1.9065540319945449
540.0	140.0	-2.2568359375	0.1788177490234375	2.263909060929196
540.0	160.0	-3.6685791015625	-1.248138427734375	3.875089954982769
540.0	180.0	-3.58416748046875	-2.3753204345703125	4.299814379125802
540.0	200.0	-3.157470703125	-2.2984466552734375	3.9054421347947703
540.0	220.0	-2.85040283203125	-2.3980865478515625	3.724998710850568
540.0	240.0	-2.7664794921875	-2.39422607421875	3.658651018498886
540.0	260.0	-2.66864013671875	-1.77716064453125	3.206234572793606
540.0	280.0	-0.8438720703125	0.922637939453125	1.2503522857066376
540.0	300.0	-0.693115234375	1.023223876953125	1.2358785662392948
540.0	320.0	-0.619140625	1.318572998046875	1.456698275108375
540.0	340.0	-1.08514404296875	1.460205078125	1.8192681122288166
540.0	360.0	-1.8277587890625	0.98138427734375	2.074564361694457
540.0	380.0	-2.57318115234375	0.505584716796875	2.622380054194221
540.0	400.0	-2.8074951171875	0.212738037109375	2.8155436962449727
540.0	420.0	-2.85589599609375	-0.17755126953125	2.8614098612076653
540.0	440.0	-3.063232421875	-0.183349609375	3.0687147064665594
540.0	460.0	-3.8140869140625	-0.3099365234375	3.8266590698131613
540.0	480.0	-4.66314697265625	-0.388671875	4.6793167786557435
540.0	500.0	-6.16009521484375	-0.379486083984375	6.171773063219245
540.0	520.0	-11.31219482421875	2.7083740234375	11.63189759204888
540.0	540.0	-10.59625244140625	2.8984375	10.985513449239146
540.0	560.0	-3.24346923828125	4.3797607421875	5.4499905374673405
540.0	580.0	-2.495849609375	2.9671630859375	3.8772828180528034
540.0	600.0	-2.25335693359375	1.8280029296875	2.9015878723762807
540.0	620.0	-2.41778564453125	1.7689208984375	2.995791809827633
540.0	640.0	-2.57635498046875	1.6552734375	3.0622761368431815
540.0	660.0	-2.6864013671875	1.3543701171875	3.00849974571336
540.0	680.0	-2.6728515625	0.9312744140625	2.8304429881992226
540.0	700.0	-2.7718505859375	0.944580078125	2.928376204443803
540.0	720.0	-2.2724609375	0.7091064453125	2.3805273918287746
540.0	740.0	1.24151611328125	-1.6385498046875	2.0557742390589553
540.0	760.0	5.5750732421875	-0.7855224609375	5.630140956707243
540.0	780.0	5.62261962890625	-0.684814453125	5.664170047462448
540.0	800.0	5.523681640625	-0.6920166015625	5.566861399731073
560.0	0.0	-0.646484375	1.9786648750305176	2.081599561586876
560.0	20.0	-0.8309326171875	2.0224246978759766	2.1864699112690307
560.0	40.0	-0.76922607421875	2.034740447998047	2.175287899101469
560.0	60.0	-0.74713134765625	2.11962890625	2.247450099748872
560.0	80.0	-0.7396240234375	2.2460479736328125	2.3646934676414064
560.0	100.0	-0.8900146484375	2.0113906860351562	2.199504163738342
560.0	120.0	-1.07501220703125	1.8314971923828125	2.123683877363183
560.0	140.0	-1.2154541015625	1.7594451904296875	2.138451788357938
560.0	160.0	-1.37060546875	1.6842498779296875	2.171464253049903
560.0	180.0	-1.32635498046875	-0.79840087890625	1.5481154665116328
560.0	200.0	-1.30694580078125	-0.9932403564453125	1.6415339569595733
560.0	220.0	-1.4212646484375	-1.305328369140625	1.9297345289395365
560.0	240.0	-1.57525634765625	-1.54327392578125	2.205249865849124
560.0	260.0	-1.70233154296875	-1.173370361328125	2.0675421850665248
560.0	280.0	-1.58258056640625	1.2105712890625	1.9924969498268172
560.0	300.0	-1.41534423828125	1.22100830078125	1.8692406435268434
560.0	320.0	-1.0303955078125	1.454315185546875	1.782343278224602
560.0	340.0	-1.15966796875	1.68133544921875	2.0424785655042665
560.0	360.0	-1.85247802734375	1.414215087890625	2.3305963092326563
560.0	380.0	-2.9906005859375	1.21942138671875	3.2296563877596633
560.0	400.0	-3.32470703125	0.742279052734375	3.4065605874211937
560.0	420.0	-2.99981689453125	0.141815185546875	3.0031671527850072
560.0	440.0	-3.023193359375	0.048614501953125	3.023584207190077
560.0	460.0	-3.23114013671875	-0.321502685546875	3.247095711544197
560.0	480.0	-3.08148193359375	-0.1280517578125	3.084141397495184
560.0	500.0	-3.461669921875	-0.09918212890625	3.463090490112617
560.0	520.0	-3.46832275390625	6.4912109375	7.359693075148138
560.0	540.0	-2.46099853515625	6.862548828125	7.290479422400218
560.0	560.0	-2.83245849609375	6.9617919921875	7.515940983973974
560.0	580.0	-3.1048583984375	6.888671875	7.556053591377174
560.0	600.0	-3.65264892578125	6.767822265625	7.690595711263232
560.0	620.0	-3.94158935546875	6.3988037109375	7.515371952089403
560.0	640.0	-4.68701171875	6.46533203125	7.985524223619078
560.0	660.0	-5.062744140625	6.6790771484375	8.381017228726641
560.0	680.0	-5.23455810546875	6.5040283203125	8.348831232631046
560.0	700.0	-5.418701171875	6.6163330078125	8.552086579329556
560.0	720.0	-5.504638671875	6.6209716796875	8.610360787512082
560.0	740.0	-5.38153076171875	6.800048828125	8.671881998978616
560.0	760.0	0.53070068359375	-0.9923095703125	1.1253095124900758
560.0	780.0	5.96746826171875	0.9569091796875	6.043703552689427
560.0	800.0	5.43792724609375	-0.9444580078125	5.519334530750053
580.0	0.0	-0.7874755859375	1.9709649085998535	2.122456234973913
580.0	20.0	-0.75164794921875	1.9805774688720703	2.118410193935171
580.0	40.0	-0.7001953125	2.013751983642578	2.13201091162109
580.0	60.0	-0.63629150390625	2.0445709228515625	2.1412933326644827
580.0	80.0	-0.62078857421875	2.1579742431640625	2.2454913244187913
580.0	100.0	-0.7235107421875	2.178558349609375	2.2955575089100755
580.0	120.0	-0.8331298828125	2.102447509765625	2.2615019197327353
580.0	140.0	-0.96923828125	2.1896820068359375	2.394604380038906
580.0	160.0	-1.17840576171875	2.3311920166015625	2.612105732453954
580.0	180.0	-1.307861328125	1.552520751953125	2.0299807730247066
580.0	200.0	-1.36749267578125	0.018035888671875	1.3676116084603651
580.0	220.0	-1.503662109375	-0.28704833984375	1.5308156285383054
580.0	240.0	-1.6580810546875	-0.6187286376953125	1.7697621057695607
580.0	260.0	-1.8182373046875	-0.779144287109375	1.9781437552140746
580.0	280.0	-1.75872802734375	1.66680908203125	2.423092402304604
580.0	300.0	-1.81756591796875	1.3699951171875	2.276056345365636
580.0	320.0	-1.82110595703125	1.544342041015625	2.3877644872103723
580.0	340.0	-1.84686279296875	1.7396240234375	2.5371625724366202
580.0	360.0	-1.87579345703125	1.63330078125	2.4872218508756125
580.0	380.0	-1.9031982421875	1.865234375	2.664819472824985
580.0	400.0	-2.0303955078125	1.614837646484375	2.594264162079177
580.0	420.0	-2.19940185546875	1.084503173828125	2.4522470625698904
580.0	440.0	-2.39642333984375	0.758392333984375	2.5135639550236517
580.0	460.0	-2.45989990234375	0.6597900390625	2.5468471538741553
580.0	480.0	-2.4588623046875	0.931243896484375	2.629300102337602
580.0	500.0	-2.81060791015625	2.70050048828125	3.897719809303916
580.0	520.0	-2.83349609375	7.0428466796875	7.591468202323036
580.0	540.0	-2.709716796875	7.0333251953125	7.53725602738053
580.0	560.0	-3.0078125	7.1087646484375	7.7189034753668855
580.0	580.0	-3.2041015625	7.10205078125	7.791366511868677
580.0	600.0	-3.562255859375	7.037109375	7.887368075813656
580.0	620.0	-3.79547119140625	6.833251953125	7.816580698725077
580.0	640.0	-4.2733154296875	6.6710205078125	7.922356933215027
580.0	660.0	-4.62982177734375	6.864013671875	8.279488714748839
580.0	680.0	-4.7847900390625	6.954833984375	8.441796696683069
580.0	700.0	-4.87066650390625	7.0628662109375	8.579479664051718
580.0	720.0	-4.981689453125	7.1754150390625	8.735205251748877
580.0	740.0	-4.72509765625	7.1356201171875	8.558248788035447
580.0	760.0	-3.22528076171875	1.5501708984375	3.5784725521199134
580.0	780.0	5.4776611328125	-0.6448974609375	5.515493107696569
580.0	800.0	5.43402099609375	-0.269775390625	5.440713459407193
600.0	0.0	-0.8392333984375	1.9982709884643555	2.1673485276695272
600.0	20.0	-0.71417236328125	2.023914337158203	2.1462225906529953
600.0	40.0	-0.642578125	2.0763206481933594	2.1734797171454368
600.0	60.0	-0.4429931640625	2.2062835693359375	2.2503177846090603
600.0	80.0	-0.44390869140625	2.2840728759765625	2.32680979649774
600.0	100.0	-0.54571533203125	2.3426589965820312	2.405380717865824
600.0	120.0	-0.70269775390625	2.2032470703125	2.3125920059936
600.0	140.0	-0.87518310546875	2.169281005859375	2.3391719796714794
600.0	160.0	-1.09942626953125	2.328704833984375	2.575190153359087
600.0	180.0	-1.28277587890625	2.4286041259765625	2.7465673041478675
600.0	200.0	-1.3602294921875	1.0008087158203125	1.6887398725317546
600.0	220.0	-1.49932861328125	1.15185546875	1.8907028617667976
600.0	240.0	-1.6435546875	0.6558380126953125	1.7695749517043238
600.0	260.0	-1.81524658203125	0.063629150390625	1.8163614239340056
600.0	280.0	-1.93505859375	1.02923583984375	2.1917523070056517
600.0	300.0	-2.076171875	0.51910400390625	2.14008378840935
600.0	320.0	-2.07220458984375	0.9022216796875	2.260096418621922
600.0	340.0	-2.053955078125	1.29461669921875	2.427913478864419
600.0	360.0	-1.94732666015625	1.693634033203125	2.58079006503419
600.0	380.0	-1.8690185546875	1.798431396484375	2.593759018418421
600.0	400.0	-1.93658447265625	1.737152099609375	2.6015489303318025
600.0	420.0	-2.0557861328125	1.472076416015625	2.5284907748405137
600.0	440.0	-2.21856689453125	1.153533935546875	2.5005358637636648
600.0	460.0	-2.31024169921875	1.523040771484375	2.7671049673644217
600.0	480.0	-2.40216064453125	3.019378662109375	3.858370545623656
600.0	500.0	-2.6429443359375	4.530029296875	5.244646813028492
600.0	520.0	-2.769287109375	7.1873779296875	7.702425111502839
600.0	540.0	-2.6693115234375	7.1431884765625	7.625638702485944
600.0	560.0	-2.98980712890625	7.2158203125	7.810698397092684
600.0	580.0	-3.187744140625	7.2164306640625	7.8891434411671435
600.0	600.0	-3.5506591796875	7.154541015625	7.987154546805734
600.0	620.0	-3.749267578125	7.025146484375	7.963020187046227
600.0	640.0	-4.22216796875	6.9228515625	8.108796218474552
600.0	660.0	-4.59246826171875	7.08447265625	8.442779018311919
600.0	680.0	-4.74920654296875	7.1544189453125	8.587238976110052
600.0	700.0	-4.837646484375	7.260498046875	8.724543277241594
600.0	720.0	-4.96942138671875	7.3170166015625	8.844991852247176
600.0	740.0	-4.72161865234375	7.2432861328125	8.646321570468812
600.0	760.0	-3.9793701171875	6.3514404296875	7.4950771884907095
600.0	780.0	5.69073486328125	1.3721923828125	5.85383423233126
600.0	800.0	5.46148681640625	-0.3026123046875	5.469864025067493
620.0	0.0	-1.04888916015625	2.026431083679199	2.2817956541273667
620.0	20.0	-0.82159423828125	2.0783443450927734	2.234845030232758
620.0	40.0	-0.67535400390625	2.1596908569335938	2.262822933442819
620.0	60.0	-0.39019775390625	2.2990875244140625	2.331964350514361
620.0	80.0	-0.39447021484375	2.3379440307617188	2.37098904286233
620.0	100.0	-0.4644775390625	2.3569183349609375	2.4022496585427158
620.0	120.0	-0.58746337890625	2.2252197265625	2.3014595484254845
620.0	140.0	-0.73809814453125	2.181182861328125	2.302682684503451
620.0	160.0	-0.9256591796875	2.202484130859375	2.3890963278250443
620.0	180.0	-1.1563720703125	2.3751983642578125	2.6417349667541985
620.0	200.0	-1.34429931640625	2.626373291015625	2.9504198541649216
620.0	220.0	-1.47650146484375	2.704315185546875	3.081132453898269
620.0	240.0	-1.58477783203125	2.50518798828125	2.9643696857049266
620.0	260.0	-1.68768310546875	2.303558349609375	2.855635714607119
620.0	280.0	-1.77716064453125	2.171661376953125	2.806138466401947
620.0	300.0	-1.934814453125	1.488494873046875	2.4411316955683127
620.0	320.0	-1.968505859375	1.585540771484375	2.5276381972966333
620.0	340.0	-2.00567626953125	1.58868408203125	2.558643079966463
620.0	360.0	-1.92364501953125	1.820831298828125	2.6487424903073347
620.0	380.0	-1.87322998046875	1.742279052734375	2.5582272880500563
620.0	400.0	-1.8707275390625	1.931610107421875	2.689003371604652
620.0	420.0	-1.92608642578125	1.945068359375	2.7373527069452606
620.0	440.0	-2.042724609375	1.915374755859375	2.8002471828625426
620.0	460.0	-2.120849609375	2.729949951171875	3.4569682962806314
620.0	480.0	-2.42291259765625	5.53594970703125	6.042949992732088
620.0	500.0	-2.56134033203125	5.813812255859375	6.353021111476856
620.0	520.0	-2.71429443359375	7.3392333984375	7.825071319098534
620.0	540.0	-2.64306640625	7.254150390625	7.720653982510298
620.0	560.0	-2.97454833984375	7.322021484375	7.903159902451442
620.0	580.0	-3.1268310546875	7.3466796875	7.9844082357606965
620.0	600.0	-3.46246337890625	7.3846435546875	8.15607829045642
620.0	620.0	-3.65167236328125	7.3134765625	8.174451081203488
620.0	640.0	-4.17864990234375	7.1478271484375	8.279646607814708
620.0	660.0	-4.56756591796875	7.274169921875	8.589307682654095
620.0	680.0	-4.73492431640625	7.2958984375	8.697680282259755
620.0	700.0	-4.83770751953125	7.3665771484375	8.81305128365941
620.0	720.0	-4.9736328125	7.4161376953125	8.929508478601253
620.0	740.0	-4.7481689453125	7.342529296875	8.74401765830203
620.0	760.0	-4.10137939453125	6.4468994140625	7.640930898321547
620.0	780.0	5.710205078125	1.9443359375	6.032154198302505
620.0	800.0	5.48150634765625	-0.2113037109375	5.4855775536994935
