# Supplementary material for: Real-time emotion detection by quantitative facial motion analysis
Source: PLoS One. 2023 Mar 10;18(3):e0282730. doi: 10.1371/journal.pone.0282730 (PMC10004542; doi:10.1371/journal.pone.0282730)
Supplement: S1 Dataset — Data from each participant is organized into folders by Study ID and subsequently by emotions. The data files (.csv) contain the pixel displacement results after DISC-processing of videos. (ZIP) [file pone.0282730.s004.zip › S1_Dataset/1/happy/result/102425_cropped_result.csv]

pos_x	pos_y	disp_x	disp_y	disp_xy_indi
0.0	0.0	1.5457143783569336	0.0127410888671875	1.5457668888952445
0.0	20.0	1.6571226119995117	0.10470962524414062	1.6604274921895423
0.0	40.0	1.3845634460449219	0.6085205078125	1.5123865724583025
0.0	60.0	1.426626205444336	0.5324554443359375	1.5227511714864925
0.0	80.0	1.3842840194702148	0.6360015869140625	1.5233976057214413
0.0	100.0	1.1990766525268555	0.78350830078125	1.4323652034408443
0.0	120.0	0.8200492858886719	1.3246612548828125	1.5579500221362135
0.0	140.0	0.9081354141235352	1.36444091796875	1.6390268298636024
0.0	160.0	0.4343118667602539	1.8150177001953125	1.8662572302957214
0.0	180.0	0.8174915313720703	1.623199462890625	1.8174347031443705
0.0	200.0	1.135568618774414	1.554046630859375	1.924727777850833
0.0	220.0	1.1246213912963867	1.4151763916015625	1.8076220548300022
0.0	240.0	1.2877798080444336	1.29107666015625	1.8235283865098386
0.0	260.0	1.5940780639648438	1.05999755859375	1.9143353149954203
0.0	280.0	2.2868881225585938	-0.287322998046875	2.3048669788745326
0.0	300.0	2.6644020080566406	0.41693115234375	2.6968258464963855
0.0	320.0	2.6032257080078125	1.261810302734375	2.892913639727151
0.0	340.0	2.395437240600586	1.595916748046875	2.8783797248369893
0.0	360.0	2.3893556594848633	0.656036376953125	2.477782112171716
0.0	380.0	2.287494659423828	-0.288665771484375	2.3056365161315444
0.0	400.0	2.243433952331543	-0.592315673828125	2.320308978549278
0.0	420.0	2.220844268798828	-0.614837646484375	2.3043816085429616
0.0	440.0	2.191835403442383	-0.762725830078125	2.320752707130124
0.0	460.0	2.123819351196289	0.286407470703125	2.1430440676267923
0.0	480.0	2.2026329040527344	0.8807373046875	2.3721909513957735
0.0	500.0	2.4000768661499023	2.2916259765625	3.318421097432327
0.0	520.0	3.110269069671631	3.10296630859375	4.393423903747959
0.0	540.0	3.963447093963623	3.35986328125	5.1959209131145085
0.0	560.0	4.125485897064209	3.437744140625	5.370076225090031
0.0	580.0	4.461920738220215	3.40911865234375	5.615231665738974
0.0	600.0	4.729421138763428	3.03826904296875	5.621254582852888
0.0	620.0	4.81699275970459	2.8841552734375	5.614425250045082
0.0	640.0	4.682343482971191	2.8564453125	5.484853718726327
0.0	660.0	4.580930709838867	2.8175048828125	5.37803495089211
0.0	680.0	4.5510945320129395	2.7974853515625	5.34213306943255
0.0	700.0	4.486088752746582	2.81793212890625	5.297710239399801
0.0	720.0	4.466104984283447	2.80877685546875	5.275918986722443
0.0	740.0	4.467248916625977	3.28509521484375	5.5451026549276135
0.0	760.0	4.48814582824707	3.34320068359375	5.596467080792426
0.0	780.0	9.003080368041992	17.55316162109375	19.72736523232795
0.0	800.0	8.690199851989746	17.84326171875	19.84695347481149
20.0	0.0	1.5804824829101562	0.37247633934020996	1.6237806200820772
20.0	20.0	1.5753669738769531	0.3753509521484375	1.6194657883576817
20.0	40.0	1.2264137268066406	0.8621826171875	1.4991495904945713
20.0	60.0	1.2698116302490234	0.8036117553710938	1.5027353159110532
20.0	80.0	1.2574424743652344	0.82806396484375	1.5056066904110497
20.0	100.0	1.0647315979003906	1.1581344604492188	1.5731906445334343
20.0	120.0	0.7920761108398438	1.5281295776367188	1.7212102054692067
20.0	140.0	0.9072837829589844	1.55126953125	1.7971090733188568
20.0	160.0	0.8506202697753906	1.7642669677734375	1.9586201206281013
20.0	180.0	1.4536590576171875	1.2671356201171875	1.9284079795422593
20.0	200.0	1.9041252136230469	0.997772216796875	2.1497074744640874
20.0	220.0	1.8339214324951172	1.03497314453125	2.1058103500709286
20.0	240.0	1.915313720703125	1.029876708984375	2.174643116564678
20.0	260.0	2.0195846557617188	1.02069091796875	2.2628592823708833
20.0	280.0	2.363361358642578	0.58966064453125	2.435811279067798
20.0	300.0	2.613147735595703	1.1273193359375	2.845942721353948
20.0	320.0	2.640636444091797	1.052490234375	2.842656596094666
20.0	340.0	2.43084716796875	1.241302490234375	2.7294413029562943
20.0	360.0	2.387187957763672	0.419952392578125	2.4238453658853696
20.0	380.0	2.291522979736328	-0.6441650390625	2.380341606620792
20.0	400.0	2.240751266479492	-1.122772216796875	2.5063087776729382
20.0	420.0	2.186443328857422	-1.407958984375	2.600554350900478
20.0	440.0	2.1369876861572266	-1.753021240234375	2.7640187842162875
20.0	460.0	2.063802719116211	-0.76593017578125	2.201347473163599
20.0	480.0	2.216949462890625	0.74371337890625	2.3383700543274117
20.0	500.0	2.432941436767578	2.356414794921875	3.387018559215079
20.0	520.0	3.1215972900390625	3.16119384765625	4.442692447563633
20.0	540.0	3.8972816467285156	3.40985107421875	5.178405988552625
20.0	560.0	3.9682044982910156	3.457763671875	5.263342716448886
20.0	580.0	4.437183380126953	3.45111083984375	5.621277646386263
20.0	600.0	4.619220733642578	3.07403564453125	5.548593995776059
20.0	620.0	4.912879943847656	3.014892578125	5.764196960574279
20.0	640.0	4.964845657348633	2.99249267578125	5.796956513197077
20.0	660.0	4.921236038208008	2.93377685546875	5.729363907227516
20.0	680.0	4.877490997314453	2.92144775390625	5.685488141548394
20.0	700.0	4.741374969482422	2.9696044921875	5.594567672417112
20.0	720.0	4.616523742675781	3.00537109375	5.5085884651004084
20.0	740.0	4.511360168457031	3.31256103515625	5.596912647270466
20.0	760.0	4.5112457275390625	3.60870361328125	5.777030360206583
20.0	780.0	9.089155197143555	19.118408203125	21.16899323111704
20.0	800.0	8.733438491821289	19.54705810546875	21.409353761125
40.0	0.0	1.5307731628417969	0.4725372791290283	1.6020480505413512
40.0	20.0	1.5056877136230469	0.5290622711181641	1.5959330743098559
40.0	40.0	1.234405517578125	0.8647727966308594	1.5071791438379434
40.0	60.0	1.280609130859375	0.8295974731445312	1.5258413133377255
40.0	80.0	1.2948532104492188	0.902984619140625	1.5786152346329325
40.0	100.0	1.1347503662109375	1.19091796875	1.6449753803347582
40.0	120.0	0.9586563110351562	1.4195632934570312	1.7129453776516366
40.0	140.0	0.9799690246582031	1.55462646484375	1.837716717691311
40.0	160.0	1.0411834716796875	1.6949462890625	1.9891973116072992
40.0	180.0	1.6330070495605469	1.2190704345703125	2.0378529751574064
40.0	200.0	2.0592193603515625	0.9419708251953125	2.2644410810541826
40.0	220.0	1.8694000244140625	1.219329833984375	2.231909876165178
40.0	240.0	1.8582992553710938	1.295654296875	2.2653909551164477
40.0	260.0	1.9491500854492188	1.244964599609375	2.312817093911066
40.0	280.0	2.195171356201172	1.05572509765625	2.4358433375131887
40.0	300.0	2.555736541748047	0.76324462890625	2.6672704464265533
40.0	320.0	2.6685409545898438	-0.131011962890625	2.671755033820228
40.0	340.0	2.493927001953125	-0.244140625	2.505848466257745
40.0	360.0	2.3764686584472656	-0.549530029296875	2.4391774305452176
40.0	380.0	2.2504806518554688	-1.187744140625	2.544680590558437
40.0	400.0	2.226734161376953	-2.199249267578125	3.129703239348108
40.0	420.0	2.1572341918945312	-2.4010009765625	3.2277647138744374
40.0	440.0	2.1158065795898438	-2.8555908203125	3.5540169407712017
40.0	460.0	2.0338668823242188	-2.352996826171875	3.110178219811552
40.0	480.0	2.056415557861328	-1.534698486328125	2.5659587663389987
40.0	500.0	2.4053268432617188	2.214202880859375	3.2692952788821845
40.0	520.0	3.1131057739257812	3.202880859375	4.466528110176939
40.0	540.0	3.881542205810547	3.45703125	5.197829831666786
40.0	560.0	3.9501190185546875	3.49725341796875	5.275814793019326
40.0	580.0	4.428691864013672	3.51031494140625	5.651161173974854
40.0	600.0	4.613368988037109	3.1416015625	5.581472368227311
40.0	620.0	4.909629821777344	3.0931396484375	5.80275605825555
40.0	640.0	4.971336364746094	3.072021484375	5.843928580322357
40.0	660.0	4.925945281982422	3.01446533203125	5.7751136923097155
40.0	680.0	4.880390167236328	3.006591796875	5.732172573945508
40.0	700.0	4.751197814941406	3.04638671875	5.643966044979398
40.0	720.0	4.6197357177734375	3.083984375	5.554540280465684
40.0	740.0	4.511325836181641	3.42425537109375	5.663707764942006
40.0	760.0	4.513706207275391	3.7857666015625	5.891143563613305
40.0	780.0	8.992362976074219	17.3785400390625	19.5672237627817
40.0	800.0	8.699691772460938	18.45147705078125	20.399550051197984
60.0	0.0	1.3681755065917969	0.7246031761169434	1.5482099275216143
60.0	20.0	1.3514328002929688	0.7243785858154297	1.5333280631670632
60.0	40.0	1.2875175476074219	0.8157691955566406	1.5241984174693788
60.0	60.0	1.348968505859375	0.8552131652832031	1.597218077744611
60.0	80.0	1.2953071594238281	0.969635009765625	1.6180274068809248
60.0	100.0	1.1913871765136719	1.1624679565429688	1.6645525387774351
60.0	120.0	1.1484298706054688	1.298248291015625	1.7333031451029808
60.0	140.0	1.0694046020507812	1.643402099609375	1.9607133048683818
60.0	160.0	1.2814750671386719	1.683197021484375	2.1154977099566747
60.0	180.0	1.6894874572753906	1.45562744140625	2.2300715496292423
60.0	200.0	2.0066299438476562	1.2420806884765625	2.359942407821102
60.0	220.0	1.9722900390625	1.3401336669921875	2.384509644264641
60.0	240.0	1.9289665222167969	1.38348388671875	2.3738027526826198
60.0	260.0	2.151782989501953	1.241851806640625	2.4844246705357254
60.0	280.0	2.197956085205078	1.760009765625	2.8157850286528268
60.0	300.0	2.4817466735839844	1.320892333984375	2.8113738829660955
60.0	320.0	2.4708824157714844	1.18304443359375	2.7394988673890492
60.0	340.0	2.2847900390625	0.6121826171875	2.3653822269108553
60.0	360.0	2.1652565002441406	-0.3590087890625	2.194817309589485
60.0	380.0	2.1352767944335938	-1.545013427734375	2.6356163379229014
60.0	400.0	2.1499710083007812	-3.094146728515625	3.7677737875458797
60.0	420.0	2.0872573852539062	-3.448516845703125	4.030993900689407
60.0	440.0	2.1215553283691406	-3.5433349609375	4.129917633165757
60.0	460.0	2.1336402893066406	-3.4176025390625	4.028948746156865
60.0	480.0	2.196575164794922	-3.307830810546875	3.9707287902596713
60.0	500.0	2.7514266967773438	2.5394287109375	3.7442017901914393
60.0	520.0	3.2789764404296875	3.34228515625	4.68215298367984
60.0	540.0	3.8912925720214844	3.51416015625	5.243231778669012
60.0	560.0	3.9054298400878906	3.5399169921875	5.270995593569276
60.0	580.0	4.4055633544921875	3.57574462890625	5.674058346685937
60.0	600.0	4.598541259765625	3.21954345703125	5.613558745526722
60.0	620.0	4.9147491455078125	3.17889404296875	5.853215056675432
60.0	640.0	4.9775390625	3.15350341796875	5.892408584429118
60.0	660.0	4.933067321777344	3.0897216796875	5.820784591368971
60.0	680.0	4.891746520996094	3.07110595703125	5.775887449127642
60.0	700.0	4.7610931396484375	3.100341796875	5.681560273539085
60.0	720.0	4.6350555419921875	3.1275634765625	5.591546581875197
60.0	740.0	4.5356597900390625	3.36102294921875	5.645235601474247
60.0	760.0	5.113273620605469	3.68377685546875	6.302045623451721
60.0	780.0	7.1242523193359375	-2.393310546875	7.515511059358944
60.0	800.0	7.037017822265625	-2.50335693359375	7.469030443628942
80.0	0.0	1.3155746459960938	0.8285436630249023	1.5547415382392247
80.0	20.0	1.2930068969726562	0.8288116455078125	1.535837094013628
80.0	40.0	1.1674575805664062	0.9512481689453125	1.5059316987645146
80.0	60.0	1.187713623046875	1.0121307373046875	1.5604718131924282
80.0	80.0	1.1214141845703125	1.1355819702148438	1.5959687291524622
80.0	100.0	1.0581283569335938	1.3297958374023438	1.699409482414285
80.0	120.0	1.0683059692382812	1.4632797241210938	1.8117574878923635
80.0	140.0	1.0046005249023438	1.7786102294921875	2.042713039829216
80.0	160.0	1.2847900390625	1.860504150390625	2.261008876164568
80.0	180.0	2.3395462036132812	0.967987060546875	2.5318916620241665
80.0	200.0	2.6677322387695312	0.7418212890625	2.768951809381421
80.0	220.0	2.9413604736328125	0.647735595703125	3.0118371200631557
80.0	240.0	2.8416748046875	0.9930572509765625	3.0101957410296207
80.0	260.0	3.4134445190429688	1.536041259765625	3.7431305395733734
80.0	280.0	2.7918624877929688	3.008941650390625	4.104659060896654
80.0	300.0	2.4721298217773438	3.57757568359375	4.348617438630601
80.0	320.0	2.0368881225585938	4.268890380859375	4.729940624110832
80.0	340.0	0.438507080078125	2.19488525390625	2.238260426557586
80.0	360.0	-0.36212921142578125	0.728729248046875	0.8137468173374456
80.0	380.0	0.4110107421875	-1.32330322265625	1.385662747311169
80.0	400.0	2.3381881713867188	-3.685638427734375	4.364751372621937
80.0	420.0	2.7201766967773438	-4.07867431640625	4.902544792350447
80.0	440.0	2.9426956176757812	-4.178497314453125	5.110704188776751
80.0	460.0	3.08160400390625	-4.132476806640625	5.1549634134796465
80.0	480.0	3.257568359375	-4.122406005859375	5.2541395958945145
80.0	500.0	2.6824722290039062	-4.121795654296875	4.917810150377685
80.0	520.0	2.0251846313476562	-3.93914794921875	4.429250428332206
80.0	540.0	2.1258087158203125	-3.6177978515625	4.1961320273589875
80.0	560.0	2.425079345703125	-2.13323974609375	3.2298175873058255
80.0	580.0	4.201019287109375	2.90020751953125	5.104876757279314
80.0	600.0	4.514442443847656	3.19976806640625	5.5334172314769825
80.0	620.0	4.9888763427734375	3.35260009765625	6.0107249627885295
80.0	640.0	5.109214782714844	3.34039306640625	6.104285505610533
80.0	660.0	5.155403137207031	3.294921875	6.118389630407466
80.0	680.0	5.130607604980469	3.22674560546875	6.060942302868038
80.0	700.0	5.066520690917969	3.14971923828125	5.965765935024514
80.0	720.0	4.995582580566406	3.066650390625	5.86175655734516
80.0	740.0	4.96307373046875	2.17730712890625	5.419664859348313
80.0	760.0	7.3183135986328125	-2.69488525390625	7.798725566376554
80.0	780.0	7.152000427246094	-2.83660888671875	7.693988568196608
80.0	800.0	7.069305419921875	-2.86126708984375	7.62639682153766
100.0	0.0	1.3357772827148438	0.8815243244171143	1.6004330924959347
100.0	20.0	1.2672195434570312	0.9104633331298828	1.5603809958767836
100.0	40.0	1.18853759765625	0.9662857055664062	1.5317733793954176
100.0	60.0	1.1768569946289062	1.0135498046875	1.5531502156549606
100.0	80.0	1.1878890991210938	1.0804214477539062	1.605736907646259
100.0	100.0	1.137786865234375	1.2668304443359375	1.7027678424836001
100.0	120.0	1.1068572998046875	1.4455337524414062	1.8206320088305206
100.0	140.0	0.9492721557617188	2.001617431640625	2.21530809783924
100.0	160.0	1.3755950927734375	2.0700531005859375	2.485433905479648
100.0	180.0	3.0914382934570312	0.4982757568359375	3.1313366877585915
100.0	200.0	3.2158050537109375	0.5238800048828125	3.258197723126824
100.0	220.0	3.3737640380859375	0.4324493408203125	3.4013668160105657
100.0	240.0	2.7788925170898438	1.57373046875	3.193567160685684
100.0	260.0	4.9271697998046875	3.050445556640625	5.795016853309048
100.0	280.0	5.6987457275390625	4.7955322265625	7.448008606543376
100.0	300.0	5.4201812744140625	4.979278564453125	7.360134514391108
100.0	320.0	5.361839294433594	5.518280029296875	7.694201394626271
100.0	340.0	4.3056182861328125	3.104583740234375	5.30818132942055
100.0	360.0	1.0478897094726562	-0.143798828125	1.0577102373470777
100.0	380.0	0.572174072265625	-1.750518798828125	1.8416566547605149
100.0	400.0	2.2042312622070312	-3.9915771484375	4.5597503867228575
100.0	420.0	2.4881668090820312	-4.26031494140625	4.93368599221584
100.0	440.0	2.6275787353515625	-4.288330078125	5.02930858761155
100.0	460.0	2.6691207885742188	-4.288818359375	5.051551118588342
100.0	480.0	2.5812606811523438	-4.286285400390625	5.003513689165334
100.0	500.0	2.288299560546875	-4.440765380859375	4.995669329192849
100.0	520.0	1.94635009765625	-4.53271484375	4.9329283957298715
100.0	540.0	1.5476455688476562	-4.2979736328125	4.568126985442203
100.0	560.0	1.4753646850585938	-3.43505859375	3.7384928108014024
100.0	580.0	1.8803634643554688	-2.01068115234375	2.752926707065281
100.0	600.0	1.8577804565429688	-1.46734619140625	2.367372609064198
100.0	620.0	4.555015563964844	0.16900634765625	4.558149836667293
100.0	640.0	5.243316650390625	3.13671875	6.109940589961995
100.0	660.0	5.2899322509765625	3.7554931640625	6.487458063466933
100.0	680.0	5.25140380859375	3.63897705078125	6.389005864532098
100.0	700.0	5.1953887939453125	3.31939697265625	6.165262442291651
100.0	720.0	5.2705841064453125	2.7161865234375	5.929310757011933
100.0	740.0	4.26531982421875	-1.03472900390625	4.389033756352108
100.0	760.0	7.0546112060546875	-2.75189208984375	7.572347677090439
100.0	780.0	7.097084045410156	-2.791015625	7.626163528708884
100.0	800.0	7.043586730957031	-2.8203125	7.587244337318405
120.0	0.0	1.2876510620117188	0.9206399917602539	1.5829160596595853
120.0	20.0	1.2598419189453125	0.9037818908691406	1.5504913308351023
120.0	40.0	1.2105865478515625	0.9053459167480469	1.5116782127197326
120.0	60.0	1.1830825805664062	0.9915847778320312	1.5436724924892151
120.0	80.0	1.121002197265625	1.134613037109375	1.5949898652508483
120.0	100.0	0.8924636840820312	1.518310546875	1.7611809515654924
120.0	120.0	0.8323211669921875	1.862640380859375	2.0401440423242656
120.0	140.0	0.9801483154296875	2.26458740234375	2.4675994049062475
120.0	160.0	1.6318511962890625	2.1490631103515625	2.6984088976847036
120.0	180.0	3.5598526000976562	0.1601409912109375	3.563452773854042
120.0	200.0	3.201904296875	0.43145751953125	3.2308430351081197
120.0	220.0	2.2181320190429688	0.095703125	2.2201956539995304
120.0	240.0	1.94903564453125	2.1217803955078125	2.8810921523642095
120.0	260.0	3.1072158813476562	5.305755615234375	6.148644824828492
120.0	280.0	2.7224960327148438	7.2705078125	7.763521655780423
120.0	300.0	3.0578765869140625	6.593780517578125	7.268325167106246
120.0	320.0	3.013763427734375	6.627288818359375	7.280365861706433
120.0	340.0	1.2859039306640625	4.47625732421875	4.657298417700898
120.0	360.0	-0.2018585205078125	0.5928955078125	0.6263161705447539
120.0	380.0	0.604644775390625	-2.616943359375	2.6858867903513897
120.0	400.0	1.7636260986328125	-4.1705322265625	4.528102921596986
120.0	420.0	2.2056884765625	-4.41033935546875	4.931141337057488
120.0	440.0	2.3175048828125	-4.381591796875	4.956730329188998
120.0	460.0	2.2018890380859375	-4.42071533203125	4.938728518849683
120.0	480.0	2.0378646850585938	-4.51812744140625	4.956447119802364
120.0	500.0	1.6926651000976562	-4.8411865234375	5.12856725565742
120.0	520.0	1.1191940307617188	-4.8922119140625	5.0185986779765255
120.0	540.0	0.921905517578125	-4.4837646484375	4.57755996202331
120.0	560.0	0.80352783203125	-3.66143798828125	3.748571076940904
120.0	580.0	1.5040664672851562	-2.04736328125	2.5404551449341546
120.0	600.0	1.4136810302734375	-1.477294921875	2.0447235367043217
120.0	620.0	1.4151229858398438	-1.20159912109375	1.8564518611764613
120.0	640.0	1.6634674072265625	-1.14434814453125	2.0190731761868306
120.0	660.0	2.0001602172851562	-1.32305908203125	2.398150585212609
120.0	680.0	2.380706787109375	-1.0958251953125	2.6208009586518246
120.0	700.0	2.7649002075195312	-0.93316650390625	2.9181283182125766
120.0	720.0	2.9772491455078125	-1.05584716796875	3.158927937850851
120.0	740.0	4.05169677734375	-1.3597412109375	4.273773851791822
120.0	760.0	6.731819152832031	-2.57879638671875	7.208854271698787
120.0	780.0	6.883430480957031	-2.60125732421875	7.35854298438013
120.0	800.0	6.8284759521484375	-2.61761474609375	7.313001489678295
140.0	0.0	1.3617095947265625	0.9070932865142822	1.6361758007040872
140.0	20.0	1.288604736328125	0.8916797637939453	1.5670338119028902
140.0	40.0	1.2406768798828125	0.8822402954101562	1.522375465882563
140.0	60.0	1.06036376953125	1.0421676635742188	1.486769909143398
140.0	80.0	0.84783935546875	1.3237228393554688	1.5719649258532995
140.0	100.0	0.3554840087890625	2.1522293090820312	2.1813894378071192
140.0	120.0	-1.501190185546875	4.920509338378906	5.144412903554329
140.0	140.0	1.8792877197265625	1.4921722412109375	2.399645876156633
140.0	160.0	3.3180389404296875	0.844482421875	3.423818478112359
140.0	180.0	4.5189971923828125	-0.1500091552734375	4.521486301143639
140.0	200.0	2.3966064453125	0.1241455078125	2.3998196933985354
140.0	220.0	0.962890625	-0.2477569580078125	0.9942544271735357
140.0	240.0	1.9317779541015625	2.5903778076171875	3.2313810128408638
140.0	260.0	3.5216217041015625	5.459075927734375	6.496408962770749
140.0	280.0	2.7570648193359375	7.897979736328125	8.365374488537233
140.0	300.0	3.554595947265625	7.190582275390625	8.021198526871094
140.0	320.0	3.75177001953125	7.086273193359375	8.0181697444228
140.0	340.0	1.8001251220703125	4.432342529296875	4.783943013051313
140.0	360.0	-1.389892578125	-0.350372314453125	1.433374388449228
140.0	380.0	-2.609954833984375	-3.133514404296875	4.078084937488969
140.0	400.0	1.00439453125	-4.385589599609375	4.499133751135526
140.0	420.0	1.6295013427734375	-4.607666015625	4.8873163124199355
140.0	440.0	1.736297607421875	-4.462921142578125	4.788777976311886
140.0	460.0	1.460845947265625	-4.570953369140625	4.798717076938422
140.0	480.0	1.097320556640625	-4.7459716796875	4.871176407031661
140.0	500.0	0.63922119140625	-5.147491455078125	5.187029208674763
140.0	520.0	0.537384033203125	-4.93426513671875	4.963441753317929
140.0	540.0	0.6366729736328125	-4.4796142578125	4.524632181089584
140.0	560.0	0.7341766357421875	-3.8759765625	3.9448966584080543
140.0	580.0	1.543426513671875	-2.302001953125	2.7715299737323127
140.0	600.0	1.450531005859375	-1.93304443359375	2.416754224410747
140.0	620.0	1.43377685546875	-1.75360107421875	2.2651341679421577
140.0	640.0	1.4263763427734375	-1.6419677734375	2.1749960092448513
140.0	660.0	1.0889434814453125	-1.7655029296875	2.074318803973339
140.0	680.0	1.5079803466796875	-0.90667724609375	1.7595648196518185
140.0	700.0	2.66253662109375	-1.47222900390625	3.0424594489669228
140.0	720.0	3.5192718505859375	-1.7462158203125	3.9286822281060383
140.0	740.0	3.973419189453125	-1.59844970703125	4.282884719557908
140.0	760.0	6.096282958984375	-2.43585205078125	6.564909834057016
140.0	780.0	6.484100341796875	-2.4481201171875	6.930862092890645
140.0	800.0	6.4454345703125	-2.458984375	6.898567311889739
160.0	0.0	1.3790130615234375	0.8438119888305664	1.616692826837071
160.0	20.0	1.1756439208984375	0.8970737457275391	1.4788103103573118
160.0	40.0	0.96746826171875	1.0553092956542969	1.431667750187685
160.0	60.0	0.744140625	1.2742233276367188	1.4755983052541717
160.0	80.0	0.39093017578125	1.76715087890625	1.809875308178851
160.0	100.0	-0.2752685546875	2.9740142822265625	2.986726255967781
160.0	120.0	-1.288482666015625	4.979240417480469	5.143250209322292
160.0	140.0	3.2396240234375	1.208404541015625	3.4576589403786717
160.0	160.0	5.741790771484375	0.8636627197265625	5.806382226218717
160.0	180.0	2.823760986328125	-0.0738525390625	2.824726589501144
160.0	200.0	0.9480438232421875	-0.3063201904296875	0.9963027400607428
160.0	220.0	-1.176544189453125	-0.8883819580078125	1.4742722723600636
160.0	240.0	0.8916168212890625	2.7491302490234375	2.890103403357963
160.0	260.0	0.18560791015625	5.06036376953125	5.063766560209612
160.0	280.0	1.1103363037109375	7.789825439453125	7.868559403378076
160.0	300.0	1.513916015625	7.1905517578125	7.34819544406287
160.0	320.0	1.320587158203125	6.145538330078125	6.285824672138926
160.0	340.0	-0.00091552734375	3.149505615234375	3.1495057483013387
160.0	360.0	-3.383880615234375	-1.6014404296875	3.7436959636162572
160.0	380.0	-2.5740814208984375	-3.1624755859375	4.07763988025736
160.0	400.0	1.0917510986328125	-4.660064697265625	4.786243145105283
160.0	420.0	1.403106689453125	-4.783447265625	4.984985067681086
160.0	440.0	1.1281890869140625	-4.573638916015625	4.710730681107186
160.0	460.0	0.4166412353515625	-4.68670654296875	4.705189490222617
160.0	480.0	-0.11810302734375	-4.899932861328125	4.901355972645834
160.0	500.0	-0.29864501953125	-4.90521240234375	4.914295225136333
160.0	520.0	0.003143310546875	-4.68170166015625	4.681702715370871
160.0	540.0	0.4956512451171875	-4.329345703125	4.357626002074194
160.0	560.0	0.8672332763671875	-3.88543701171875	3.9810443765012837
160.0	580.0	1.6034088134765625	-2.91796875	3.32948366103678
160.0	600.0	1.4165496826171875	-2.26611328125	2.672430056480524
160.0	620.0	1.37738037109375	-2.09954833984375	2.511031644168389
160.0	640.0	1.3722991943359375	-2.0343017578125	2.4538925650105567
160.0	660.0	1.0413665771484375	-2.0909423828125	2.3359118982195084
160.0	680.0	1.224853515625	-0.9007568359375	1.5204042265881328
160.0	700.0	1.72955322265625	-1.13116455078125	2.0666125884995394
160.0	720.0	2.977386474609375	-1.7572021484375	3.4572517423034452
160.0	740.0	3.2127838134765625	-2.07061767578125	3.822229374513616
160.0	760.0	2.5598602294921875	-2.8604736328125	3.8386447867120155
160.0	780.0	2.3918609619140625	-2.88525390625	3.7477578583280096
160.0	800.0	2.2703399658203125	-2.89154052734375	3.676336516380451
180.0	0.0	1.269561767578125	0.7573728561401367	1.4783100909193447
180.0	20.0	0.9427947998046875	0.9719448089599609	1.3540822523772238
180.0	40.0	0.710693359375	1.1793212890625	1.3769109462473452
180.0	60.0	0.376800537109375	1.559844970703125	1.6047102471766503
180.0	80.0	0.1265106201171875	2.0483551025390625	2.0522581619036746
180.0	100.0	-1.50347900390625	4.7354583740234375	4.968401667266408
180.0	120.0	1.797576904296875	2.731109619140625	3.2695936259149985
180.0	140.0	6.3424530029296875	1.5247344970703125	6.523153024491153
180.0	160.0	3.185028076171875	0.5574951171875	3.2334508890179574
180.0	180.0	1.523895263671875	-0.160186767578125	1.5322912827359887
180.0	200.0	1.085052490234375	-0.5521240234375	1.2174480867045754
180.0	220.0	0.2881317138671875	-0.9127655029296875	0.9571628638191769
180.0	240.0	1.0311431884765625	1.10986328125	1.5149431600586962
180.0	260.0	-2.183349609375	3.677642822265625	4.2769232217705095
180.0	280.0	-4.3248443603515625	6.657989501953125	7.939338949143231
180.0	300.0	-4.771209716796875	6.18011474609375	7.807577116912924
180.0	320.0	-5.948333740234375	4.09100341796875	7.219347841117137
180.0	340.0	-6.41241455078125	1.80120849609375	6.660586492004395
180.0	360.0	-5.06982421875	-1.4141845703125	5.263367325955315
180.0	380.0	-2.6102142333984375	-2.923492431640625	3.919186949112763
180.0	400.0	0.8724517822265625	-4.60833740234375	4.690196768383033
180.0	420.0	0.730133056640625	-4.794586181640625	4.849860918993308
180.0	440.0	0.2139892578125	-4.63446044921875	4.639398135300742
180.0	460.0	0.2034454345703125	-4.972137451171875	4.976297908907128
180.0	480.0	-0.0186004638671875	-4.959625244140625	4.959660123392835
180.0	500.0	-0.067352294921875	-4.65863037109375	4.659117219614498
180.0	520.0	0.023040771484375	-4.26348876953125	4.2635510276141515
180.0	540.0	0.04718017578125	-3.91290283203125	3.913187261287776
180.0	560.0	0.3861541748046875	-3.78277587890625	3.8024345354988087
180.0	580.0	0.766815185546875	-3.5506591796875	3.6325178787012735
180.0	600.0	0.7664642333984375	-2.56494140625	2.677011736727126
180.0	620.0	0.9368896484375	-2.390625	2.567654592030311
180.0	640.0	1.070220947265625	-2.33551025390625	2.5690428221552417
180.0	660.0	1.0518341064453125	-2.27496337890625	2.5063545963901737
180.0	680.0	1.3971099853515625	-1.40069580078125	1.97834906866692
180.0	700.0	1.571502685546875	-1.42266845703125	2.119812781665569
180.0	720.0	2.2288360595703125	-1.8243408203125	2.8802655448932835
180.0	740.0	2.7457275390625	-2.24139404296875	3.544413488099549
180.0	760.0	2.4493408203125	-2.804931640625	3.723830281125654
180.0	780.0	2.325439453125	-2.82379150390625	3.6580687674896737
180.0	800.0	2.2419281005859375	-2.82952880859375	3.610051923014243
200.0	0.0	0.6567535400390625	1.0763626098632812	1.2609051035924688
200.0	20.0	0.3763885498046875	1.2719879150390625	1.326507292263973
200.0	40.0	0.1123199462890625	1.5325660705566406	1.5366764561728015
200.0	60.0	-0.194183349609375	1.9453659057617188	1.955033421853864
200.0	80.0	-0.7087860107421875	2.8040390014648438	2.8922331044989757
200.0	100.0	-2.9812164306640625	7.2897491455078125	7.875791643440884
200.0	120.0	7.89794921875	4.422187805175781	9.051704085209543
200.0	140.0	4.6506500244140625	1.2784881591796875	4.823181276164642
200.0	160.0	1.4055938720703125	0.24273681640625	1.4263994164471099
200.0	180.0	0.75885009765625	-0.200714111328125	0.7849456192623404
200.0	200.0	0.9915924072265625	-0.791107177734375	1.2685054468673822
200.0	220.0	1.1212158203125	-1.017486572265625	1.5140686379619266
200.0	240.0	0.8745269775390625	-0.138519287109375	0.8854292898616453
200.0	260.0	-0.0042266845703125	0.782623291015625	0.7826347043816704
200.0	280.0	-1.76904296875	4.41986083984375	4.7607439406954155
200.0	300.0	-3.726226806640625	3.717437744140625	5.263469349781428
200.0	320.0	-4.3589324951171875	2.25341796875	4.906952724336554
200.0	340.0	-4.0696258544921875	0.1873779296875	4.073937295060547
200.0	360.0	-4.1178131103515625	-0.71533203125	4.179483787110014
200.0	380.0	-0.6482696533203125	-3.09857177734375	3.165659584157343
200.0	400.0	0.880218505859375	-4.18878173828125	4.2802660044693255
200.0	420.0	0.75738525390625	-4.60052490234375	4.6624523375493725
200.0	440.0	0.5629425048828125	-4.610321044921875	4.64456288589715
200.0	460.0	0.4852294921875	-5.00164794921875	5.02512983593585
200.0	480.0	0.1665802001953125	-4.652313232421875	4.655294553050836
200.0	500.0	-0.0045013427734375	-4.219696044921875	4.219698445815302
200.0	520.0	-0.052490234375	-4.03082275390625	4.031164508936978
200.0	540.0	-0.0628204345703125	-3.80322265625	3.803741444947712
200.0	560.0	0.065093994140625	-3.80023193359375	3.8007893886900486
200.0	580.0	0.500701904296875	-4.1795654296875	4.209450032724628
200.0	600.0	0.2574462890625	-2.80615234375	2.817937112159473
200.0	620.0	0.2652435302734375	-2.63165283203125	2.644985965688668
200.0	640.0	0.2811126708984375	-2.60308837890625	2.6182233369474845
200.0	660.0	0.3982696533203125	-2.48760986328125	2.519289889760613
200.0	680.0	0.397735595703125	-1.9503173828125	1.9904601221300364
200.0	700.0	0.572845458984375	-2.37286376953125	2.4410314190180085
200.0	720.0	0.8701019287109375	-2.41851806640625	2.5702737215868505
200.0	740.0	1.8375244140625	-2.88409423828125	3.4197215599464874
200.0	760.0	2.3040924072265625	-2.74639892578125	3.5849057003736515
200.0	780.0	2.2873992919921875	-2.7342529296875	3.564875117659949
200.0	800.0	2.2783966064453125	-2.7242431640625	3.551421111780857
220.0	0.0	-0.074676513671875	1.4943475723266602	1.4962123006487977
220.0	20.0	-0.287811279296875	1.694732666015625	1.7189980051619989
220.0	40.0	-0.588531494140625	2.0096054077148438	2.0940112736831527
220.0	60.0	-0.727874755859375	2.32562255859375	2.4368672399737914
220.0	80.0	-0.9930267333984375	3.3034820556640625	3.4495066002746584
220.0	100.0	6.49383544921875	5.184112548828125	8.309327395189536
220.0	120.0	9.828369140625	4.24267578125	10.705005266191844
220.0	140.0	1.7288055419921875	0.644683837890625	1.845097789511517
220.0	160.0	0.7469024658203125	0.1147918701171875	0.7556721953952417
220.0	180.0	0.5575103759765625	-0.2879486083984375	0.6274808526163367
220.0	200.0	1.0394287109375	-1.0369873046875	1.4682488601065689
220.0	220.0	1.2453765869140625	-1.3217315673828125	1.8160223510325928
220.0	240.0	1.4970245361328125	-0.6963348388671875	1.65104956606513
220.0	260.0	0.7429046630859375	-0.729217529296875	1.040992576087202
220.0	280.0	-1.5315704345703125	0.888702392578125	1.770734293626229
220.0	300.0	-2.7581024169921875	0.89923095703125	2.900990392383519
220.0	320.0	-3.802581787109375	1.228607177734375	3.996136114403056
220.0	340.0	-2.8793792724609375	0.05413818359375	2.8798881814404718
220.0	360.0	-2.3010406494140625	-0.757415771484375	2.4224918412967176
220.0	380.0	-0.3466644287109375	-2.259796142578125	2.2862315788529504
220.0	400.0	0.81219482421875	-3.539276123046875	3.631271940747132
220.0	420.0	0.6666259765625	-4.255401611328125	4.307299974035
220.0	440.0	0.4949951171875	-4.4046630859375	4.432389543650234
220.0	460.0	0.4264984130859375	-4.729949951171875	4.74913965229026
220.0	480.0	0.04705810546875	-4.145965576171875	4.146232630243086
220.0	500.0	-0.0775604248046875	-3.74627685546875	3.747079649182375
220.0	520.0	-0.1286773681640625	-3.64105224609375	3.643325311286651
220.0	540.0	-0.226409912109375	-3.539794921875	3.547028268457049
220.0	560.0	-0.465576171875	-3.5338134765625	3.5643511133097596
220.0	580.0	-0.369720458984375	-4.33941650390625	4.355138208158905
220.0	600.0	-0.438385009765625	-3.10516357421875	3.135956351648117
220.0	620.0	-0.411712646484375	-2.900634765625	2.929708065119726
220.0	640.0	-0.2778167724609375	-2.84893798828125	2.862451714899769
220.0	660.0	-0.0914764404296875	-2.73126220703125	2.7327936590073723
220.0	680.0	-0.2987213134765625	-2.38128662109375	2.3999500817569626
220.0	700.0	-0.104827880859375	-2.8802490234375	2.882156019652326
220.0	720.0	0.2224273681640625	-3.31396484375	3.3214209187815014
220.0	740.0	0.671295166015625	-3.6287841796875	3.6903538885405323
220.0	760.0	1.530181884765625	-2.82940673828125	3.216675160953655
220.0	780.0	1.8791656494140625	-2.571044921875	3.1845777629439356
220.0	800.0	2.0203704833984375	-2.44873046875	3.1746145905876877
240.0	0.0	-0.3816375732421875	1.7098407745361328	1.75191401375082
240.0	20.0	-0.727508544921875	2.011709213256836	2.139215426654544
240.0	40.0	-0.9223175048828125	2.2258987426757812	2.4094179364441697
240.0	60.0	-0.8677520751953125	2.5030059814453125	2.649156961593024
240.0	80.0	1.998046875	3.0443801879882812	3.6414889871744536
240.0	100.0	11.50421142578125	1.9446258544921875	11.667409748656096
240.0	120.0	5.6664886474609375	1.5615463256835938	5.87771388543706
240.0	140.0	0.9619598388671875	0.4738006591796875	1.0723123594515227
240.0	160.0	0.319305419921875	-0.0272064208984375	0.32046238551441236
240.0	180.0	0.4724273681640625	-0.4308624267578125	0.6393981928204474
240.0	200.0	1.1681365966796875	-1.4636077880859375	1.872616048699843
240.0	220.0	1.4618682861328125	-1.8298187255859375	2.3420707620620327
240.0	240.0	1.65936279296875	-1.167572021484375	2.02896754632551
240.0	260.0	1.1192626953125	-1.031890869140625	1.5223494168337297
240.0	280.0	0.6087646484375	-0.304168701171875	0.680524059794963
240.0	300.0	0.2491302490234375	-0.31317138671875	0.4001777085718604
240.0	320.0	-0.072906494140625	0.6063232421875	0.6106907817419867
240.0	340.0	0.3833770751953125	-0.3927001953125	0.5488090972130363
240.0	360.0	0.4073486328125	-0.953704833984375	1.0370563239377972
240.0	380.0	0.764556884765625	-1.822784423828125	1.9766361035337148
240.0	400.0	0.595489501953125	-2.57513427734375	2.6430899139618953
240.0	420.0	0.243988037109375	-3.297332763671875	3.3063474585464383
240.0	440.0	0.0789794921875	-3.47979736328125	3.480693529985847
240.0	460.0	0.137359619140625	-3.765167236328125	3.767671957919005
240.0	480.0	0.0696563720703125	-3.759521484375	3.7601667252459965
240.0	500.0	-0.0590667724609375	-3.49462890625	3.495128048585205
240.0	520.0	-0.122100830078125	-3.5179443359375	3.5200626362978977
240.0	540.0	-0.3625335693359375	-3.51336669921875	3.532021539016249
240.0	560.0	-1.0342559814453125	-3.6943359375	3.8363789508153925
240.0	580.0	-1.4569549560546875	-4.33258056640625	4.5709924642656565
240.0	600.0	-0.9098968505859375	-3.74267578125	3.8516923919572688
240.0	620.0	-0.7619781494140625	-3.47003173828125	3.552707554086555
240.0	640.0	-0.5984954833984375	-3.3804931640625	3.433064356507408
240.0	660.0	-0.423919677734375	-3.308349609375	3.3353987814086237
240.0	680.0	-0.7470245361328125	-3.1793212890625	3.265904088712723
240.0	700.0	-0.4577484130859375	-3.2650146484375	3.296946202805582
240.0	720.0	-0.0050811767578125	-3.9560546875	3.9560579506432876
240.0	740.0	0.43463134765625	-4.25201416015625	4.274169957609869
240.0	760.0	1.202728271484375	-4.3367919921875	4.50047998312729
240.0	780.0	1.5114288330078125	-3.642333984375	3.9434773957739915
240.0	800.0	2.009063720703125	-3.08306884765625	3.679898171584904
260.0	0.0	-1.11700439453125	2.1833748817443848	2.452513953402596
260.0	20.0	-1.5257568359375	2.568693161010742	2.987661037974919
260.0	40.0	-1.417144775390625	2.526477813720703	2.8967895086871414
260.0	60.0	-0.6397705078125	2.6092758178710938	2.6865640875276973
260.0	80.0	6.94476318359375	2.3814544677734375	7.341734199647742
260.0	100.0	11.43695068359375	1.8055572509765625	11.578595680198424
260.0	120.0	1.86090087890625	0.8260116577148438	2.0359880500127887
260.0	140.0	0.56134033203125	0.393646240234375	0.685609459397705
260.0	160.0	0.26947021484375	-0.11944580078125	0.29475667254908894
260.0	180.0	0.31976318359375	-0.60491943359375	0.6842338889015901
260.0	200.0	0.869476318359375	-1.43377685546875	1.6768139847537145
260.0	220.0	1.6983642578125	-2.329833984375	2.8831523627730276
260.0	240.0	2.226715087890625	-1.96795654296875	2.9717188692158056
260.0	260.0	2.2392578125	-1.6380615234375	2.7744406833465853
260.0	280.0	2.088775634765625	-1.5194091796875	2.582941715894724
260.0	300.0	1.841522216796875	-1.06890869140625	2.129265099869037
260.0	320.0	1.62445068359375	-0.796234130859375	1.809096131932625
260.0	340.0	1.35302734375	-0.9200439453125	1.6362040992007603
260.0	360.0	1.05194091796875	-0.859161376953125	1.3582113114478638
260.0	380.0	0.754852294921875	-1.630828857421875	1.797054464769713
260.0	400.0	0.3228759765625	-2.189300537109375	2.212981187906618
260.0	420.0	0.01123046875	-2.61199951171875	2.6120236546875555
260.0	440.0	-0.050994873046875	-2.70843505859375	2.708915086099377
260.0	460.0	-0.029541015625	-2.88043212890625	2.8805836076808373
260.0	480.0	0.09332275390625	-3.262969970703125	3.264304239207338
260.0	500.0	-0.0137939453125	-3.186431884765625	3.186461741364283
260.0	520.0	-0.244476318359375	-3.513427734375	3.5219232125238054
260.0	540.0	-0.63702392578125	-3.64013671875	3.695455968241236
260.0	560.0	-1.2669677734375	-3.726806640625	3.9362793441949435
260.0	580.0	-1.66021728515625	-4.17962646484375	4.497287940476332
260.0	600.0	-1.244476318359375	-3.85699462890625	4.052792725315343
260.0	620.0	-1.11016845703125	-3.569580078125	3.7382316591048803
260.0	640.0	-0.98895263671875	-3.467041015625	3.605329488645802
260.0	660.0	-1.024078369140625	-3.47515869140625	3.622908284320502
260.0	680.0	-0.9241943359375	-3.31060791015625	3.4371877902390042
260.0	700.0	-0.4970703125	-3.49114990234375	3.5263588212494232
260.0	720.0	0.0113525390625	-4.3580322265625	4.358047013043855
260.0	740.0	0.26873779296875	-4.46099853515625	4.4690858049533935
260.0	760.0	0.81756591796875	-4.63916015625	4.710649741337346
260.0	780.0	1.134429931640625	-4.94232177734375	5.070845671148791
260.0	800.0	1.553466796875	-4.74993896484375	4.997517309498186
280.0	0.0	-1.476898193359375	2.6176109313964844	3.0055141426575513
280.0	20.0	-1.89654541015625	3.035524368286133	3.579286616526213
280.0	40.0	-1.4326171875	2.712566375732422	3.067638888245247
280.0	60.0	0.274017333984375	2.7893447875976562	2.8027718143691467
280.0	80.0	9.984375	2.0826339721679688	10.199269993614893
280.0	100.0	5.857818603515625	1.5188369750976562	6.051520845921093
280.0	120.0	0.848876953125	0.7361984252929688	1.123645941990016
280.0	140.0	0.2537841796875	0.401092529296875	0.4746384170265001
280.0	160.0	-0.039031982421875	-0.2990264892578125	0.30156315578935405
280.0	180.0	0.04156494140625	-0.9624176025390625	0.9633147388217113
280.0	200.0	0.354156494140625	-1.604217529296875	1.6428453072780007
280.0	220.0	1.137298583984375	-2.0731201171875	2.364587720813161
280.0	240.0	1.60064697265625	-1.8244476318359375	2.427072288248823
280.0	260.0	2.03662109375	-1.755340576171875	2.6886885312104964
280.0	280.0	2.24310302734375	-1.79144287109375	2.870675661176531
280.0	300.0	2.16461181640625	-1.5750732421875	2.6770132674270792
280.0	320.0	1.90374755859375	-1.537750244140625	2.447229163810822
280.0	340.0	1.390167236328125	-1.562652587890625	2.0915181221785875
280.0	360.0	0.81268310546875	-1.51092529296875	1.7156191508744107
280.0	380.0	0.1324462890625	-1.818603515625	1.8234200740723563
280.0	400.0	-0.250396728515625	-2.120330810546875	2.135064698739993
280.0	420.0	-0.468231201171875	-2.3515625	2.397725307277109
280.0	440.0	-0.68743896484375	-2.485626220703125	2.578935834686925
280.0	460.0	-0.837066650390625	-2.62872314453125	2.7587797932764486
280.0	480.0	-0.9359130859375	-2.814056396484375	2.965610680285543
280.0	500.0	-1.078338623046875	-2.994720458984375	3.1829490749011704
280.0	520.0	-1.16961669921875	-3.313720703125	3.514078559368104
280.0	540.0	-1.288238525390625	-3.26324462890625	3.508322106988767
280.0	560.0	-1.303558349609375	-3.2720947265625	3.5221965121830494
280.0	580.0	-1.874237060546875	-3.8409423828125	4.2738276693396
280.0	600.0	-1.379119873046875	-3.8160400390625	4.057601903090168
280.0	620.0	-1.171875	-3.4903564453125	3.6818309481777556
280.0	640.0	-0.97637939453125	-3.3760986328125	3.514449985494692
280.0	660.0	-0.980072021484375	-3.42266845703125	3.5602247870117902
280.0	680.0	-0.782958984375	-3.31793212890625	3.4090612172916304
280.0	700.0	-0.320831298828125	-3.83624267578125	3.8496351242413906
280.0	720.0	0.08258056640625	-4.66888427734375	4.6696145392500705
280.0	740.0	0.228973388671875	-4.7142333984375	4.71979081609169
280.0	760.0	0.494232177734375	-4.95892333984375	4.983491360076303
280.0	780.0	0.885467529296875	-5.60418701171875	5.673708206081473
280.0	800.0	1.127777099609375	-5.54443359375	5.657970047809274
300.0	0.0	-1.32867431640625	2.7163033485412598	3.023851735845208
300.0	20.0	-1.591522216796875	3.0333709716796875	3.425533888080369
300.0	40.0	-0.80560302734375	2.3723983764648438	2.505448122456029
300.0	60.0	5.650604248046875	2.2926177978515625	6.097985301316422
300.0	80.0	10.136138916015625	1.8480072021484375	10.303224871075992
300.0	100.0	1.575775146484375	1.2423553466796875	2.0066175818280523
300.0	120.0	0.35919189453125	0.6388702392578125	0.7329215508540345
300.0	140.0	-0.0419921875	0.395233154296875	0.397457658205868
300.0	160.0	-0.4359130859375	-0.4974517822265625	0.6614215706581829
300.0	180.0	-0.324188232421875	-1.4613189697265625	1.496847066778541
300.0	200.0	-0.106170654296875	-2.1456756591796875	2.14830078020514
300.0	220.0	0.195587158203125	-2.2523040771484375	2.260780394552609
300.0	240.0	0.441864013671875	-1.726806640625	1.7824435420749845
300.0	260.0	0.838623046875	-1.691864013671875	1.8883041215619414
300.0	280.0	1.23492431640625	-1.68560791015625	2.089572227522362
300.0	300.0	1.1240234375	-1.640472412109375	1.9886121851535727
300.0	320.0	0.919464111328125	-1.674774169921875	1.910571320903233
300.0	340.0	0.59735107421875	-1.721588134765625	1.8222771500614494
300.0	360.0	0.171539306640625	-1.821136474609375	1.8291975816940633
300.0	380.0	-0.245941162109375	-1.892822265625	1.9087333979541166
300.0	400.0	-0.5423583984375	-2.1046142578125	2.173373830371423
300.0	420.0	-0.757171630859375	-2.260101318359375	2.3835617986173614
300.0	440.0	-0.937957763671875	-2.378387451171875	2.5566563387213765
300.0	460.0	-1.11273193359375	-2.5286865234375	2.7626849060024408
300.0	480.0	-1.345977783203125	-2.57476806640625	2.905354847288327
300.0	500.0	-1.234710693359375	-2.762542724609375	3.025913548267395
300.0	520.0	-1.33489990234375	-2.912109375	3.2034885299061466
300.0	540.0	-1.443634033203125	-2.82818603515625	3.1753291910092014
300.0	560.0	-1.40008544921875	-2.848388671875	3.173886779830039
300.0	580.0	-1.911773681640625	-3.21185302734375	3.737763834041814
300.0	600.0	-1.375274658203125	-3.7255859375	3.9713185421461064
300.0	620.0	-1.176666259765625	-3.3861083984375	3.5847278240948497
300.0	640.0	-1.095428466796875	-3.3082275390625	3.4848720171737266
300.0	660.0	-1.13037109375	-3.39483642578125	3.5780795362032944
300.0	680.0	-0.77142333984375	-3.32708740234375	3.4153483793150836
300.0	700.0	-0.219879150390625	-4.06329345703125	4.069238326607262
300.0	720.0	0.120147705078125	-4.7490234375	4.75054303011349
300.0	740.0	0.178802490234375	-4.838134765625	4.841437631619692
300.0	760.0	0.347900390625	-5.0975341796875	5.109392272558385
300.0	780.0	0.733245849609375	-6.04962158203125	6.093896188953965
300.0	800.0	0.811859130859375	-6.08819580078125	6.142087866272362
320.0	0.0	-1.59759521484375	3.047344207763672	3.4407291656104593
320.0	20.0	-1.53326416015625	3.1928329467773438	3.541903613997217
320.0	40.0	-0.440399169921875	2.2147254943847656	2.2580877849068934
320.0	60.0	6.162689208984375	2.2411422729492188	6.5575496165970755
320.0	80.0	6.235565185546875	1.7616424560546875	6.479634042612177
320.0	100.0	0.458831787109375	1.1003952026367188	1.1922232219043076
320.0	120.0	-0.1640625	0.5530776977539062	0.5768981224263182
320.0	140.0	-0.3631591796875	0.334381103515625	0.4936550538378241
320.0	160.0	-0.37451171875	-0.6307830810546875	0.7335845710113617
320.0	180.0	-0.149322509765625	-1.4074249267578125	1.4153240393570439
320.0	200.0	0.078857421875	-2.192535400390625	2.193953047572087
320.0	220.0	0.0819091796875	-2.452301025390625	2.453668566218549
320.0	240.0	0.029510498046875	-2.072357177734375	2.072567282768441
320.0	260.0	-0.181884765625	-1.817230224609375	1.826309874364233
320.0	280.0	-0.17803955078125	-1.68060302734375	1.690007283167551
320.0	300.0	-0.20941162109375	-1.61529541015625	1.6288132149270402
320.0	320.0	-0.341644287109375	-1.641387939453125	1.67656648740712
320.0	340.0	-0.386199951171875	-1.638580322265625	1.6834773163904757
320.0	360.0	-0.46771240234375	-1.784637451171875	1.84490805283933
320.0	380.0	-0.633148193359375	-1.85791015625	1.9628313181348875
320.0	400.0	-0.735137939453125	-2.047943115234375	2.175890344952903
320.0	420.0	-0.855224609375	-2.189117431640625	2.3502434473886886
320.0	440.0	-1.050445556640625	-2.3057861328125	2.5337887752803026
320.0	460.0	-1.218658447265625	-2.4122314453125	2.7025893059890356
320.0	480.0	-1.412567138671875	-2.47320556640625	2.848173396224062
320.0	500.0	-1.249969482421875	-2.67340087890625	2.951185518791172
320.0	520.0	-1.18023681640625	-2.75994873046875	3.0017121676831082
320.0	540.0	-1.14849853515625	-2.70343017578125	2.9372748595561657
320.0	560.0	-1.135009765625	-2.712158203125	2.9400764083340327
320.0	580.0	-1.295684814453125	-2.5399169921875	2.851311534295617
320.0	600.0	-1.158905029296875	-3.413818359375	3.6051652746767946
320.0	620.0	-1.31298828125	-3.13623046875	3.3999823205151634
320.0	640.0	-1.295196533203125	-3.0960693359375	3.356066059027126
320.0	660.0	-1.39874267578125	-3.1986083984375	3.4910710046641276
320.0	680.0	-0.6859130859375	-3.181884765625	3.254975794560808
320.0	700.0	-0.04998779296875	-4.1025390625	4.102843591801212
320.0	720.0	0.060272216796875	-4.76708984375	4.767470851353158
320.0	740.0	0.077178955078125	-4.9141845703125	4.914790593932198
320.0	760.0	0.076904296875	-5.21502685546875	5.215593865911926
320.0	780.0	0.3514404296875	-6.23626708984375	6.2461618287943175
320.0	800.0	0.490814208984375	-6.26861572265625	6.287801019917384
340.0	0.0	-1.057220458984375	4.5136919021606445	4.635852638568844
340.0	20.0	3.298614501953125	4.691679000854492	5.73521660267112
340.0	40.0	4.776123046875	2.3799781799316406	5.336257817594766
340.0	60.0	6.68408203125	2.1926803588867188	7.0345433225424605
340.0	80.0	1.66302490234375	1.4638671875	2.2155267925381987
340.0	100.0	-0.2513427734375	1.0247802734375	1.0551529740212515
340.0	120.0	-0.48822021484375	0.5054931640625	0.7027676124409796
340.0	140.0	-0.835540771484375	0.0880889892578125	0.8401714413387112
340.0	160.0	-0.705047607421875	-0.9246673583984375	1.1627991453466306
340.0	180.0	-0.414398193359375	-1.332183837890625	1.3951486087856408
340.0	200.0	-0.271759033203125	-1.924957275390625	1.9440456486941853
340.0	220.0	-0.351654052734375	-2.332305908203125	2.3586672979128944
340.0	240.0	-0.686676025390625	-2.5074005126953125	2.599727157782328
340.0	260.0	-1.085662841796875	-2.117767333984375	2.3798324073240438
340.0	280.0	-1.089935302734375	-1.858551025390625	2.154569766363396
340.0	300.0	-0.986083984375	-1.72332763671875	1.985502396805279
340.0	320.0	-1.02008056640625	-1.64544677734375	1.935990562743173
340.0	340.0	-0.961029052734375	-1.512725830078125	1.7921819877415024
340.0	360.0	-0.936859130859375	-1.542236328125	1.804493813473204
340.0	380.0	-0.9815673828125	-1.60491943359375	1.881287036931968
340.0	400.0	-0.953521728515625	-1.787506103515625	2.025927381930813
340.0	420.0	-0.9324951171875	-2.101654052734375	2.2992383306115425
340.0	440.0	-1.076690673828125	-2.281463623046875	2.5227641725683823
340.0	460.0	-1.20611572265625	-2.372467041015625	2.661449792339514
340.0	480.0	-1.360015869140625	-2.477874755859375	2.8265715044978936
340.0	500.0	-1.145751953125	-2.5894775390625	2.8316322966442753
340.0	520.0	-1.059417724609375	-2.58984375	2.7981523483596398
340.0	540.0	-0.989349365234375	-2.60516357421875	2.786698658794286
340.0	560.0	-0.950439453125	-2.6103515625	2.7779975582967564
340.0	580.0	-1.0028076171875	-2.42767333984375	2.626636815792655
340.0	600.0	-1.0855712890625	-3.115234375	3.2989619935395527
340.0	620.0	-1.3387451171875	-2.8236083984375	3.1249004586578684
340.0	640.0	-1.30419921875	-2.80340576171875	3.0919281147895394
340.0	660.0	-1.252227783203125	-2.9019775390625	3.1606246310261294
340.0	680.0	-0.66131591796875	-2.95074462890625	3.0239432217516806
340.0	700.0	-0.13427734375	-3.91497802734375	3.917280097162943
340.0	720.0	-0.097564697265625	-4.64825439453125	4.6492782005846465
340.0	740.0	-0.124053955078125	-4.90704345703125	4.90861129780753
340.0	760.0	-0.139892578125	-5.23046875	5.232339178430716
340.0	780.0	0.138824462890625	-6.09808349609375	6.099663478982086
340.0	800.0	0.2900390625	-6.23431396484375	6.2410570635126925
360.0	0.0	4.73468017578125	4.395386695861816	6.460388577562113
360.0	20.0	4.78521728515625	4.2979736328125	6.432020041519587
360.0	40.0	5.1533203125	2.5272140502929688	5.739644684056957
360.0	60.0	5.677825927734375	2.0702133178710938	6.043466757345784
360.0	80.0	-0.07666015625	1.2525863647460938	1.2549300302025244
360.0	100.0	-0.680084228515625	0.9558944702148438	1.1731363075376235
360.0	120.0	-0.744659423828125	0.34088897705078125	0.8189767714476175
360.0	140.0	-0.831268310546875	-0.147979736328125	0.8443370218598716
360.0	160.0	-0.54449462890625	-0.997100830078125	1.1360829486662674
360.0	180.0	-0.54791259765625	-1.344268798828125	1.4516427997869275
360.0	200.0	-0.607940673828125	-1.8831939697265625	1.9788914549588321
360.0	220.0	-0.76953125	-2.4669036865234375	2.584142438664999
360.0	240.0	-1.14434814453125	-3.2599945068359375	3.455010399476766
360.0	260.0	-1.380584716796875	-2.559661865234375	2.9082439761113967
360.0	280.0	-1.243896484375	-1.941131591796875	2.3054870028938255
360.0	300.0	-1.010406494140625	-1.23583984375	1.5963149447404084
360.0	320.0	-1.043914794921875	-1.027862548828125	1.4650117809561225
360.0	340.0	-1.04779052734375	-0.865966796875	1.3593246420488525
360.0	360.0	-1.1746826171875	-0.71356201171875	1.3744271518311126
360.0	380.0	-1.283111572265625	-0.908477783203125	1.572166400053006
360.0	400.0	-1.18902587890625	-1.446563720703125	1.8725194628529898
360.0	420.0	-1.014556884765625	-1.983001708984375	2.227469741715986
360.0	440.0	-0.92303466796875	-2.470916748046875	2.6376926610298486
360.0	460.0	-0.938934326171875	-2.594940185546875	2.759585518774492
360.0	480.0	-0.99371337890625	-2.6917724609375	2.8693388194632576
360.0	500.0	-0.855255126953125	-2.568572998046875	2.707217866828438
360.0	520.0	-0.889892578125	-2.4808349609375	2.6356120549147075
360.0	540.0	-0.94775390625	-2.47247314453125	2.647897452176043
360.0	560.0	-0.9808349609375	-2.47381591796875	2.661165612394846
360.0	580.0	-1.111572265625	-2.35479736328125	2.603970722535686
360.0	600.0	-1.360198974609375	-2.77496337890625	3.0903985187673104
360.0	620.0	-1.4427490234375	-2.30096435546875	2.7158721821484124
360.0	640.0	-1.352325439453125	-2.2921142578125	2.661310178288024
360.0	660.0	-1.281341552734375	-2.38250732421875	2.7052129906385796
360.0	680.0	-0.941650390625	-2.45343017578125	2.627931712506668
360.0	700.0	-0.431488037109375	-3.70751953125	3.7325437707773395
360.0	720.0	-0.44915771484375	-4.5264892578125	4.54871934217705
360.0	740.0	-0.4625244140625	-4.85650634765625	4.878481601731148
360.0	760.0	-0.667449951171875	-4.6383056640625	4.686082465193459
360.0	780.0	-3.5164794921875	-2.56329345703125	4.351563094548265
360.0	800.0	-6.3250732421875	-1.2156982421875	6.440844178762134
380.0	0.0	3.808349609375	4.894258975982666	6.201394816588733
380.0	20.0	3.919891357421875	4.647317886352539	6.079729582045812
380.0	40.0	4.217803955078125	2.9998016357421875	5.175778207890498
380.0	60.0	0.368255615234375	1.8047943115234375	1.8419811902022796
380.0	80.0	-0.7578125	1.1657562255859375	1.390419851213518
380.0	100.0	-1.06072998046875	0.8455657958984375	1.3565137694319924
380.0	120.0	-0.9056396484375	0.26450347900390625	0.9434750994208424
380.0	140.0	-0.92962646484375	-0.27239990234375	0.9687141327217088
380.0	160.0	-0.702239990234375	-1.032867431640625	1.2489820395939553
380.0	180.0	-0.662261962890625	-1.433380126953125	1.5789773576071002
380.0	200.0	-0.748382568359375	-1.978179931640625	2.1150111845023143
380.0	220.0	-0.851593017578125	-2.69415283203125	2.825538913186265
380.0	240.0	-1.110809326171875	-3.4903564453125	3.6628520956277946
380.0	260.0	-1.136016845703125	-3.1580810546875	3.3561898369575864
380.0	280.0	-0.63372802734375	-1.7625732421875	1.8730391471393106
380.0	300.0	0.37799072265625	0.127655029296875	0.3989646512148415
380.0	320.0	0.366790771484375	1.47796630859375	1.5228000129315533
380.0	340.0	0.586883544921875	1.54913330078125	1.6565766746183157
380.0	360.0	0.61090087890625	1.369232177734375	1.499332064751384
380.0	380.0	-0.771331787109375	-0.2362060546875	0.8066883078837678
380.0	400.0	-1.065521240234375	-1.027374267578125	1.4801464113635143
380.0	420.0	-0.937591552734375	-1.7938232421875	2.0240750341750995
380.0	440.0	-0.83538818359375	-2.300933837890625	2.44789091743038
380.0	460.0	-0.6488037109375	-2.50885009765625	2.591384778035876
380.0	480.0	-0.6661376953125	-2.577728271484375	2.6624091478820593
380.0	500.0	-0.606903076171875	-2.49798583984375	2.5706545080828676
380.0	520.0	-0.694793701171875	-2.3424072265625	2.443278515077709
380.0	540.0	-0.812469482421875	-2.344482421875	2.48127074023528
380.0	560.0	-0.98724365234375	-2.31982421875	2.5211573602201183
380.0	580.0	-1.27227783203125	-2.25836181640625	2.5920819770369676
380.0	600.0	-1.433197021484375	-2.155029296875	2.5880890581240132
380.0	620.0	-1.216278076171875	-1.73046875	2.1151488016929023
380.0	640.0	-0.95245361328125	-1.69305419921875	1.9425757145976967
380.0	660.0	-0.679931640625	-1.7550048828125	1.8821129547980697
380.0	680.0	-0.508087158203125	-1.81048583984375	1.8804285513163366
380.0	700.0	-0.526947021484375	-3.42535400390625	3.465649032364332
380.0	720.0	-0.501068115234375	-4.36834716796875	4.396990588573636
380.0	740.0	-0.38525390625	-4.67071533203125	4.686576819508315
380.0	760.0	-5.051971435546875	-1.42138671875	5.24811924310228
380.0	780.0	-5.643585205078125	-1.21405029296875	5.772691926721381
380.0	800.0	-7.05963134765625	-0.8240966796875	7.107568508448073
400.0	0.0	4.115081787109375	4.620931625366211	6.187641489364821
400.0	20.0	3.211761474609375	3.6874027252197266	4.890025626491425
400.0	40.0	0.06414794921875	2.345703125	2.3465800881333108
400.0	60.0	-0.961944580078125	1.5580215454101562	1.8310566651810456
400.0	80.0	-1.183441162109375	1.124053955078125	1.6321857363981476
400.0	100.0	-1.390350341796875	0.7937088012695312	1.600952133621553
400.0	120.0	-1.34375	0.24147796630859375	1.3652749432669355
400.0	140.0	-1.08465576171875	-0.611083984375	1.244950503991748
400.0	160.0	-0.855712890625	-1.136566162109375	1.4226830961369532
400.0	180.0	-0.671783447265625	-1.6897735595703125	1.8184135070558103
400.0	200.0	-0.965728759765625	-2.0526885986328125	2.2685154882423864
400.0	220.0	-0.998931884765625	-2.8669891357421875	3.0360322157159563
400.0	240.0	-1.174652099609375	-3.3031768798828125	3.5058215948489257
400.0	260.0	-0.537384033203125	-2.77728271484375	2.8287949514433754
400.0	280.0	-2.877044677734375	4.911285400390625	5.691933798083898
400.0	300.0	-1.9329833984375	5.486907958984375	5.8174379041809345
400.0	320.0	-0.55181884765625	5.39703369140625	5.425170661537095
400.0	340.0	-0.04937744140625	4.9215087890625	4.921756484481863
400.0	360.0	2.06304931640625	4.935943603515625	5.349739408514316
400.0	380.0	2.03790283203125	1.464080810546875	2.5092988209084592
400.0	400.0	-0.64422607421875	-0.690399169921875	0.9442871642313668
400.0	420.0	-0.915008544921875	-1.733489990234375	1.9601602443481045
400.0	440.0	-0.83636474609375	-2.06817626953125	2.23088750732991
400.0	460.0	-0.63201904296875	-2.239166259765625	2.32665287689159
400.0	480.0	-0.608551025390625	-2.338775634765625	2.416651778862096
400.0	500.0	-0.6197509765625	-2.302764892578125	2.384704892316975
400.0	520.0	-0.709808349609375	-2.2144775390625	2.3254545070130894
400.0	540.0	-0.94525146484375	-2.20880126953125	2.402561836888307
400.0	560.0	-1.24993896484375	-2.15582275390625	2.4919709392556313
400.0	580.0	-1.571563720703125	-2.07269287109375	2.6011282679085825
400.0	600.0	-2.016998291015625	-1.579345703125	2.561760128493562
400.0	620.0	-1.905487060546875	-1.28759765625	2.2997366506389514
400.0	640.0	-1.644378662109375	-1.20855712890625	2.040733083534134
400.0	660.0	-1.20672607421875	-1.27130126953125	1.7528247876245828
400.0	680.0	-0.88824462890625	-1.35986328125	1.62425572631677
400.0	700.0	-0.843994140625	-2.936767578125	3.055639035837759
400.0	720.0	-0.670074462890625	-4.0772705078125	4.131964978033546
400.0	740.0	-0.10760498046875	-4.03875732421875	4.040190534585253
400.0	760.0	-5.254669189453125	-0.85504150390625	5.323781012024276
400.0	780.0	-5.409210205078125	-0.83074951171875	5.472631889131798
400.0	800.0	-5.742340087890625	-0.77508544921875	5.79441344215153
420.0	0.0	1.045989990234375	3.2938733100891113	3.455965341635808
420.0	20.0	-0.12939453125	2.6842994689941406	2.6874163398996505
420.0	40.0	-0.80596923828125	2.297168731689453	2.4344548866034446
420.0	60.0	-1.439697265625	1.5015640258789062	2.080245836544751
420.0	80.0	-1.45538330078125	1.1344451904296875	1.845293050515819
420.0	100.0	-1.568450927734375	0.6399612426757812	1.6939860403314875
420.0	120.0	-1.43359375	0.0732574462890625	1.4354642780215248
420.0	140.0	-0.96484375	-0.84771728515625	1.2843473274261699
420.0	160.0	-0.8240966796875	-1.2150726318359375	1.4681746619897353
420.0	180.0	-0.52423095703125	-1.91461181640625	1.9850835004685168
420.0	200.0	-0.82806396484375	-2.267120361328125	2.4136123679293076
420.0	220.0	-0.778717041015625	-3.053863525390625	3.1515841511340588
420.0	240.0	-0.92169189453125	-2.8574066162109375	3.0023804753579526
420.0	260.0	-0.45184326171875	2.188812255859375	2.234963405642438
420.0	280.0	-2.306488037109375	5.7054443359375	6.154021622955996
420.0	300.0	-1.645263671875	6.65557861328125	6.85591855461822
420.0	320.0	-0.9815673828125	6.328582763671875	6.4042512695588485
420.0	340.0	-0.9344482421875	5.78143310546875	5.856463290274886
420.0	360.0	2.986236572265625	6.074310302734375	6.768667115425439
420.0	380.0	3.312774658203125	2.10150146484375	3.923109014897911
420.0	400.0	-0.32666015625	-0.485260009765625	0.5849650714008563
420.0	420.0	-1.019989013671875	-1.6314697265625	1.9240766764090362
420.0	440.0	-0.825775146484375	-1.77056884765625	1.953667995551463
420.0	460.0	-0.491302490234375	-1.8895263671875	1.9523544834909692
420.0	480.0	-0.198455810546875	-1.96337890625	1.9733832466723902
420.0	500.0	-0.21075439453125	-2.11798095703125	2.1284409198193037
420.0	520.0	-0.769195556640625	-2.10614013671875	2.242206074350294
420.0	540.0	-1.224273681640625	-2.08935546875	2.4216218371895772
420.0	560.0	-1.768402099609375	-2.0687255859375	2.721556822080939
420.0	580.0	-2.20831298828125	-2.02069091796875	2.993298855806592
420.0	600.0	-2.443206787109375	-1.1483154296875	2.6996088106678906
420.0	620.0	-2.2811279296875	-0.8558349609375	2.4363903857886307
420.0	640.0	-1.96490478515625	-0.72015380859375	2.09271888287988
420.0	660.0	-1.627685546875	-0.76123046875	1.7968951182690416
420.0	680.0	-1.3126220703125	-0.886962890625	1.5841969160484215
420.0	700.0	-0.873931884765625	-2.38427734375	2.5393966588797334
420.0	720.0	-0.2265625	-3.30291748046875	3.3106788502046354
420.0	740.0	-0.24884033203125	-3.06878662109375	3.0788590153901847
420.0	760.0	-4.516845703125	-0.94708251953125	4.615068840726044
420.0	780.0	-4.780181884765625	-0.9044189453125	4.864988435760317
420.0	800.0	-5.12054443359375	-0.86004638671875	5.192268779995496
440.0	0.0	-1.070892333984375	2.6807990074157715	2.886779123720394
440.0	20.0	-1.297393798828125	2.5096969604492188	2.825209638686255
440.0	40.0	-1.521209716796875	2.284412384033203	2.744561703223575
440.0	60.0	-1.844085693359375	1.4875030517578125	2.3692440510512065
440.0	80.0	-1.6578369140625	1.1255722045898438	2.003830337472091
440.0	100.0	-1.613037109375	0.4825286865234375	1.6836634608908305
440.0	120.0	-1.430419921875	-0.09272003173828125	1.4334218350445305
440.0	140.0	-1.11859130859375	-0.941497802734375	1.4620754522989345
440.0	160.0	-1.069610595703125	-1.2463531494140625	1.64239550641578
440.0	180.0	-0.790313720703125	-2.0023345947265625	2.152658729657445
440.0	200.0	-0.736724853515625	-2.48968505859375	2.5964004315152516
440.0	220.0	-0.459381103515625	-3.141357421875	3.174768881389066
440.0	240.0	-1.170318603515625	-2.322479248046875	2.6006836584527426
440.0	260.0	-3.298004150390625	3.944610595703125	5.141671336027533
440.0	280.0	-2.923431396484375	6.027679443359375	6.6992067143690806
440.0	300.0	-2.18927001953125	7.504364013671875	7.81718507316488
440.0	320.0	-1.0257568359375	6.73760986328125	6.815244952036375
440.0	340.0	-1.2376708984375	7.30511474609375	7.409219304787478
440.0	360.0	4.121002197265625	6.8524169921875	7.996141428507133
440.0	380.0	3.014007568359375	2.248199462890625	3.7601386207252103
440.0	400.0	0.467529296875	0.18768310546875	0.5037941955946156
440.0	420.0	-1.200164794921875	-1.5677490234375	1.9743942198707687
440.0	440.0	-1.21710205078125	-1.535614013671875	1.9594508927251455
440.0	460.0	-0.858428955078125	-1.525115966796875	1.7501082775346468
440.0	480.0	-0.762054443359375	-1.66827392578125	1.8340842036518799
440.0	500.0	-0.71563720703125	-1.9307861328125	2.059143439090278
440.0	520.0	-1.014984130859375	-1.9639892578125	2.2107570175619156
440.0	540.0	-1.487213134765625	-1.9720458984375	2.4699732657993616
440.0	560.0	-2.152679443359375	-1.91326904296875	2.8800394470639783
440.0	580.0	-2.4951171875	-1.75372314453125	3.0497794423568543
440.0	600.0	-2.56304931640625	-0.53533935546875	2.618360178402552
440.0	620.0	-2.420318603515625	-0.27081298828125	2.4354223077621766
440.0	640.0	-2.188018798828125	-0.05352783203125	2.188673455046969
440.0	660.0	-1.87982177734375	-0.0963134765625	1.882287491416593
440.0	680.0	-1.337799072265625	-0.35504150390625	1.3841101210708557
440.0	700.0	-0.67730712890625	-1.58282470703125	1.721650080607494
440.0	720.0	0.314544677734375	-2.5167236328125	2.536303648668268
440.0	740.0	-0.555999755859375	-2.23681640625	2.3048825054186275
440.0	760.0	-3.5584716796875	-1.0440673828125	3.7084764250283326
440.0	780.0	-3.91851806640625	-0.9892578125	4.041461970171742
440.0	800.0	-4.446685791015625	-0.926513671875	4.542184728541052
460.0	0.0	-1.5784912109375	2.280369758605957	2.77339516459006
460.0	20.0	-1.74652099609375	2.256662368774414	2.8535698057764165
460.0	40.0	-1.913116455078125	2.1685142517089844	2.891793324315496
460.0	60.0	-2.379638671875	1.5438766479492188	2.836588675286907
460.0	80.0	-2.393798828125	1.154571533203125	2.6576885172675215
460.0	100.0	-2.068115234375	0.3747406005859375	2.101792363765144
460.0	120.0	-1.5877685546875	-0.3498077392578125	1.6258457607347305
460.0	140.0	-1.33367919921875	-1.0327606201171875	1.6868001378034103
460.0	160.0	-1.1251220703125	-1.300689697265625	1.719794569614996
460.0	180.0	-0.9879150390625	-2.001251220703125	2.2318115002776575
460.0	200.0	-0.712615966796875	-2.5617523193359375	2.6590217114113415
460.0	220.0	-0.303985595703125	-3.1255645751953125	3.1403122704773865
460.0	240.0	-1.43829345703125	-1.9783172607421875	2.445900090496212
460.0	260.0	0.320892333984375	3.6173095703125	3.6315148929178775
460.0	280.0	-0.83782958984375	5.3387451171875	5.404087142886495
460.0	300.0	-1.300262451171875	7.3125	7.427202615515985
460.0	320.0	-0.871337890625	6.579620361328125	6.637065151016861
460.0	340.0	-2.895660400390625	7.94708251953125	8.458189506426866
460.0	360.0	-1.647674560546875	5.98809814453125	6.210648182437316
460.0	380.0	0.0714111328125	2.975311279296875	2.9761681334563024
460.0	400.0	-0.009429931640625	0.09283447265625	0.09331217993440562
460.0	420.0	-1.48858642578125	-1.454803466796875	2.0814280371957143
460.0	440.0	-1.72113037109375	-1.357696533203125	2.1921746350537616
460.0	460.0	-1.77777099609375	-1.2584228515625	2.178094990556394
460.0	480.0	-1.88775634765625	-1.457672119140625	2.385043403176635
460.0	500.0	-1.853271484375	-1.676055908203125	2.4987554106434904
460.0	520.0	-1.95166015625	-1.76397705078125	2.6307018837520704
460.0	540.0	-2.19476318359375	-1.8258056640625	2.8549171187586655
460.0	560.0	-2.42626953125	-1.69970703125	2.962395623537272
460.0	580.0	-2.688873291015625	-1.43804931640625	3.0492663726794484
460.0	600.0	-2.5667724609375	-0.14300537109375	2.5707530807895207
460.0	620.0	-2.383331298828125	0.35650634765625	2.409847475649228
460.0	640.0	-2.20648193359375	0.72113037109375	2.321333999102547
460.0	660.0	-2.060882568359375	0.8109130859375	2.214682142771782
460.0	680.0	-1.580322265625	0.21392822265625	1.5947362627340596
460.0	700.0	-0.821685791015625	-1.3353271484375	1.567885879938715
460.0	720.0	0.131805419921875	-2.1292724609375	2.1333480451224127
460.0	740.0	-0.64398193359375	-1.91131591796875	2.016889007624334
460.0	760.0	-1.985076904296875	-1.09619140625	2.267634431540767
460.0	780.0	-2.407684326171875	-1.04461669921875	2.624531932131974
460.0	800.0	-2.93548583984375	-0.99395751953125	3.0991980683002307
480.0	0.0	-1.7384033203125	2.0643105506896973	2.698781975959215
480.0	20.0	-1.823089599609375	2.063283920288086	2.7533245765661634
480.0	40.0	-2.03057861328125	2.036865234375	2.87612056209762
480.0	60.0	-2.48175048828125	1.6981048583984375	3.0070991995942866
480.0	80.0	-2.893218994140625	1.19573974609375	3.1305765744419087
480.0	100.0	-3.607940673828125	0.2058868408203125	3.6138103571004265
480.0	120.0	-2.70635986328125	-0.449127197265625	2.7433736436919016
480.0	140.0	-1.90582275390625	-0.988037109375	2.1467132316191906
480.0	160.0	-1.48065185546875	-1.2325286865234375	1.9265141785635116
480.0	180.0	-1.318389892578125	-2.0477447509765625	2.4354487212840725
480.0	200.0	-0.87017822265625	-2.522552490234375	2.6684229809332773
480.0	220.0	-0.476226806640625	-2.8489227294921875	2.888451607692319
480.0	240.0	-1.021697998046875	-1.9785919189453125	2.226812246447528
480.0	260.0	0.409759521484375	3.783843994140625	3.8059661371905533
480.0	280.0	-0.27923583984375	4.661407470703125	4.669763619518674
480.0	300.0	-2.95574951171875	6.408843994140625	7.057601328869319
480.0	320.0	-3.882354736328125	6.014923095703125	7.159048690008491
480.0	340.0	-7.11810302734375	5.484619140625	8.986013455676014
480.0	360.0	-9.120025634765625	5.12249755859375	10.460155296006894
480.0	380.0	-6.831817626953125	3.872161865234375	7.85285741615896
480.0	400.0	-1.926605224609375	-0.02130126953125	1.9267229784210762
480.0	420.0	-1.90411376953125	-1.279876708984375	2.294282815504484
480.0	440.0	-2.0830078125	-1.21087646484375	2.4093865111369186
480.0	460.0	-2.28875732421875	-1.122802734375	2.5493324752736646
480.0	480.0	-2.634613037109375	-1.297637939453125	2.936843556816542
480.0	500.0	-2.7947998046875	-1.460845947265625	3.153565732615017
480.0	520.0	-2.86273193359375	-1.59368896484375	3.276442985965444
480.0	540.0	-3.09136962890625	-1.67718505859375	3.5170322579262883
480.0	560.0	-3.095947265625	-1.5018310546875	3.4409861941534556
480.0	580.0	-3.24505615234375	-1.25653076171875	3.4798360574902842
480.0	600.0	-3.03533935546875	0.0030517578125	3.0353408896009015
480.0	620.0	-2.689971923828125	0.62353515625	2.7612940882968795
480.0	640.0	-2.389739990234375	1.07037353515625	2.618502764116983
480.0	660.0	-2.308746337890625	1.068115234375	2.5438513727471057
480.0	680.0	-2.057708740234375	-0.37982177734375	2.0924697948074433
480.0	700.0	-1.11376953125	-2.07525634765625	2.3552434008459513
480.0	720.0	-0.503753662109375	-2.10162353515625	2.16115460705875
480.0	740.0	0.443389892578125	-2.0455322265625	2.0930352808173542
480.0	760.0	6.27545166015625	-1.79168701171875	6.526211449755478
480.0	780.0	6.60858154296875	-1.76959228515625	6.841403866587014
480.0	800.0	6.61578369140625	-1.74493408203125	6.842031043638369
500.0	0.0	-1.74017333984375	1.9663615226745605	2.625791478879838
500.0	20.0	-1.634124755859375	1.928934097290039	2.528072481041752
500.0	40.0	-1.64849853515625	1.9420509338378906	2.5473730095988936
500.0	60.0	-1.672210693359375	1.9636077880859375	2.579155704570236
500.0	80.0	-1.898284912109375	1.5828323364257812	2.471607536154799
500.0	100.0	-2.4791259765625	0.34735107421875	2.5033414422383315
500.0	120.0	-2.9202880859375	-0.47516632080078125	2.9586932144600357
500.0	140.0	-3.088348388671875	-0.93792724609375	3.2276312194513754
500.0	160.0	-2.40728759765625	-1.18487548828125	2.683088425780882
500.0	180.0	-1.9501953125	-2.038177490234375	2.820891568032183
500.0	200.0	-1.60101318359375	-2.335968017578125	2.8319586496255327
500.0	220.0	-1.20721435546875	-2.5774078369140625	2.846119754654722
500.0	240.0	-1.4613037109375	-1.9257049560546875	2.417384560506105
500.0	260.0	-2.112091064453125	2.983001708984375	3.6550277509680327
500.0	280.0	-2.60992431640625	3.594024658203125	4.44170217159376
500.0	300.0	-4.17547607421875	5.468994140625	6.880733780387366
500.0	320.0	-5.47076416015625	5.160919189453125	7.520927294962744
500.0	340.0	-8.064300537109375	5.1182861328125	9.551429007753933
500.0	360.0	-11.096954345703125	5.361328125	12.324213362910246
500.0	380.0	-9.876251220703125	4.078643798828125	10.685301746425278
500.0	400.0	-5.250518798828125	1.708984375	5.52164606352505
500.0	420.0	-2.511199951171875	-1.022125244140625	2.711247906310885
500.0	440.0	-2.558074951171875	-1.0284423828125	2.757071125411538
500.0	460.0	-2.824859619140625	-1.020904541015625	3.003677404402417
500.0	480.0	-3.33709716796875	-1.208251953125	3.5490971092230525
500.0	500.0	-3.742431640625	-1.284820556640625	3.956836924554442
500.0	520.0	-3.969757080078125	-1.40093994140625	4.209703551826156
500.0	540.0	-4.222320556640625	-1.50445556640625	4.482340620069023
500.0	560.0	-4.19366455078125	-1.288330078125	4.387096620167018
500.0	580.0	-4.24298095703125	-1.0064697265625	4.360718829759219
500.0	600.0	-3.591400146484375	-0.13665771484375	3.5939992130208247
500.0	620.0	-3.144256591796875	0.5438232421875	3.190939240067323
500.0	640.0	-3.1632080078125	0.7928466796875	3.261056693493785
500.0	660.0	-3.165863037109375	0.4520263671875	3.1979707012992042
500.0	680.0	-2.604888916015625	-0.86468505859375	2.744654170444126
500.0	700.0	-2.15765380859375	-1.62005615234375	2.698157129317333
500.0	720.0	-2.042449951171875	-1.4345703125	2.49591542015116
500.0	740.0	-0.034820556640625	-1.85919189453125	1.8595179407189009
500.0	760.0	6.64300537109375	-1.61920166015625	6.837494744175908
500.0	780.0	6.825958251953125	-1.57574462890625	7.005474801391684
500.0	800.0	6.822235107421875	-1.53851318359375	6.9935623738572135
520.0	0.0	-1.63385009765625	1.8510518074035645	2.468979330675601
520.0	20.0	-1.5533447265625	1.8250846862792969	2.3966255342941514
520.0	40.0	-1.446533203125	1.8305778503417969	2.3331252803707447
520.0	60.0	-1.45904541015625	1.9972915649414062	2.4734565094790146
520.0	80.0	-1.522216796875	1.9153976440429688	2.4466082873017783
520.0	100.0	-1.8084716796875	1.1493911743164062	2.1428182115681618
520.0	120.0	-2.6324462890625	-0.08916473388671875	2.633955924947875
520.0	140.0	-4.007568359375	-0.8475494384765625	4.096210957180498
520.0	160.0	-4.6417236328125	-1.4514312744140625	4.863357999135711
520.0	180.0	-3.453857421875	-2.1941375732421875	4.091866417779806
520.0	200.0	-2.7462158203125	-2.2390594482421875	3.543316037908172
520.0	220.0	-2.3807373046875	-2.4057769775390625	3.3846230188290822
520.0	240.0	-2.292724609375	-2.1580810546875	3.148634620440241
520.0	260.0	-2.7982177734375	0.716522216796875	2.8884990556939822
520.0	280.0	-3.5850830078125	1.038299560546875	3.7324102333931295
520.0	300.0	-3.4339599609375	3.987945556640625	5.262679049310492
520.0	320.0	-4.2330322265625	4.78021240234375	6.385060097026314
520.0	340.0	-6.9517822265625	5.1094970703125	8.627527828821087
520.0	360.0	-9.965789794921875	5.49420166015625	11.379948071895262
520.0	380.0	-8.231964111328125	3.79229736328125	9.063484562889936
520.0	400.0	-5.584716796875	1.791961669921875	5.865167374232977
520.0	420.0	-2.879150390625	-0.787628173828125	2.9849397166515637
520.0	440.0	-2.94024658203125	-0.85211181640625	3.061232514985689
520.0	460.0	-3.3785400390625	-0.908538818359375	3.498567646911274
520.0	480.0	-4.0291748046875	-1.085479736328125	4.172830677694403
520.0	500.0	-4.49835205078125	-1.013031005859375	4.611008890861124
520.0	520.0	-5.0335693359375	-1.09466552734375	5.151224405560784
520.0	540.0	-4.96807861328125	-1.201904296875	5.111396976032006
520.0	560.0	-4.77459716796875	-0.93377685546875	4.8650505991391615
520.0	580.0	-4.5120849609375	-0.537353515625	4.543969574664085
520.0	600.0	-3.8447265625	0.0924072265625	3.8458368966863428
520.0	620.0	-3.5908203125	0.52728271484375	3.6293274277799177
520.0	640.0	-3.66802978515625	0.58941650390625	3.7150846988824457
520.0	660.0	-3.48876953125	0.2335205078125	3.496576135271096
520.0	680.0	-3.0294189453125	-0.69451904296875	3.108011558418747
520.0	700.0	-2.81402587890625	-0.96533203125	2.9749970718828185
520.0	720.0	-2.3692626953125	-1.13531494140625	2.6272315725074042
520.0	740.0	-0.3988037109375	-1.84222412109375	1.884896313380967
520.0	760.0	6.75958251953125	-1.46148681640625	6.915771797339883
520.0	780.0	6.90985107421875	-1.39056396484375	7.048383503201566
520.0	800.0	6.8843994140625	-1.3665771484375	7.0187241287128295
540.0	0.0	-1.2646484375	1.6743955612182617	2.0983174607047927
540.0	20.0	-1.37255859375	1.705240249633789	2.1890092284520146
540.0	40.0	-1.24658203125	1.6948471069335938	2.1039186002591803
540.0	60.0	-1.1328125	1.8598861694335938	2.177714564263787
540.0	80.0	-1.08489990234375	1.954833984375	2.235706533642758
540.0	100.0	-1.328857421875	1.4652023315429688	1.9780495241604097
540.0	120.0	-1.70220947265625	0.8571624755859375	1.9058448515955546
540.0	140.0	-2.54119873046875	-0.071136474609375	2.5421942069314527
540.0	160.0	-4.20697021484375	-1.4447784423828125	4.448143785463389
540.0	180.0	-4.0882568359375	-2.284881591796875	4.6834312042691435
540.0	200.0	-3.6138916015625	-2.1703338623046875	4.215514391116504
540.0	220.0	-3.31732177734375	-2.2950286865234375	4.03382950140491
540.0	240.0	-3.261962890625	-2.3372650146484375	4.0128804677580625
540.0	260.0	-3.72235107421875	-1.479034423828125	4.00542636264931
540.0	280.0	-5.40423583984375	-1.72454833984375	5.672727032839631
540.0	300.0	-5.9542236328125	1.82391357421875	6.227314011334445
540.0	320.0	-6.78240966796875	4.132171630859375	7.94203521089116
540.0	340.0	-7.47344970703125	2.70025634765625	7.946309512382673
540.0	360.0	-7.82269287109375	4.348846435546875	8.950250782823336
540.0	380.0	-5.16583251953125	2.63543701171875	5.799254595427212
540.0	400.0	-4.13043212890625	0.52252197265625	4.163351868796294
540.0	420.0	-3.77398681640625	-0.502197265625	3.8072534173613146
540.0	440.0	-3.7333984375	-0.661895751953125	3.7916183720913996
540.0	460.0	-4.2999267578125	-0.8499755859375	4.383130002548603
540.0	480.0	-4.97650146484375	-0.912628173828125	5.059491774205869
540.0	500.0	-5.96221923828125	-0.933197021484375	6.034808607258258
540.0	520.0	-9.86474609375	-0.6214599609375	9.884302098641275
540.0	540.0	-9.3154296875	-0.1866455078125	9.317299330189137
540.0	560.0	-3.30780029296875	0.69342041015625	3.3797003777532426
540.0	580.0	-2.66693115234375	0.3001708984375	2.6837705452609653
540.0	600.0	-2.82177734375	0.52105712890625	2.8694821674449957
540.0	620.0	-2.98626708984375	0.51617431640625	3.0305489695435246
540.0	640.0	-3.09130859375	0.3458251953125	3.110592208487884
540.0	660.0	-3.1478271484375	-0.05511474609375	3.1483096086117612
540.0	680.0	-3.1171875	-0.45697021484375	3.1505046718598266
540.0	700.0	-3.1585693359375	-0.46331787109375	3.19236960573169
540.0	720.0	-2.668701171875	-0.633544921875	2.7428716909109325
540.0	740.0	0.06512451171875	-2.28204345703125	2.2829725232261873
540.0	760.0	6.8748779296875	-1.298828125	6.996492052907321
540.0	780.0	6.9688720703125	-1.18133544921875	7.068290555428695
540.0	800.0	6.89801025390625	-1.18975830078125	6.9998621613052965
560.0	0.0	-0.83953857421875	1.5327258110046387	1.74759074995294
560.0	20.0	-1.0804443359375	1.5863590240478516	1.91934752357083
560.0	40.0	-1.04254150390625	1.5899925231933594	1.9013071848541179
560.0	60.0	-1.01861572265625	1.6351699829101562	1.926488739508465
560.0	80.0	-0.95306396484375	1.7831649780273438	2.021882355614922
560.0	100.0	-1.0870361328125	1.573089599609375	1.9121345251940667
560.0	120.0	-1.22381591796875	1.4641189575195312	1.9082373339922298
560.0	140.0	-1.3385009765625	1.4520721435546875	1.9748666725493829
560.0	160.0	-1.54376220703125	1.4741058349609375	2.1345233108410597
560.0	180.0	-1.47149658203125	-0.6153106689453125	1.5949637645562922
560.0	200.0	-1.44677734375	-0.83111572265625	1.6685077245355282
560.0	220.0	-1.5565185546875	-1.1609954833984375	1.9418188699150174
560.0	240.0	-1.68951416015625	-1.37677001953125	2.1794388690781297
560.0	260.0	-1.9073486328125	-0.932342529296875	2.123026471579525
560.0	280.0	-2.300537109375	-0.4246826171875	2.3394072576087956
560.0	300.0	-2.3043212890625	1.97113037109375	3.032367316647976
560.0	320.0	-2.5894775390625	3.325164794921875	4.214512408179268
560.0	340.0	-2.9366455078125	3.734832763671875	4.7510906759555995
560.0	360.0	-2.4954833984375	3.42181396484375	4.235120801332221
560.0	380.0	-3.9146728515625	1.3798828125	4.150751752513439
560.0	400.0	-4.14691162109375	0.469940185546875	4.173454177435548
560.0	420.0	-3.67913818359375	-0.29718017578125	3.691120945032131
560.0	440.0	-3.5350341796875	-0.475799560546875	3.566910690412009
560.0	460.0	-3.630126953125	-0.964599609375	3.756098255132711
560.0	480.0	-3.4293212890625	-0.746429443359375	3.5096155654901966
560.0	500.0	-3.83612060546875	-0.712615966796875	3.9017486869140834
560.0	520.0	-3.896484375	4.58380126953125	6.01613036454293
560.0	540.0	-2.91278076171875	4.90496826171875	5.704647702909192
560.0	560.0	-3.29974365234375	5.023681640625	6.010464657373468
560.0	580.0	-3.5198974609375	4.9368896484375	6.063213466171516
560.0	600.0	-4.1114501953125	4.8536376953125	6.360960743935905
560.0	620.0	-4.37652587890625	4.4990234375	6.276558823106053
560.0	640.0	-5.0377197265625	4.4779052734375	6.740197006117575
560.0	660.0	-5.42578125	4.67596435546875	7.162663249550815
560.0	680.0	-5.574951171875	4.4393310546875	7.126551815703248
560.0	700.0	-5.7423095703125	4.5142822265625	7.304304431111878
560.0	720.0	-5.8021240234375	4.48297119140625	7.332235258523075
560.0	740.0	-5.652587890625	4.60693359375	7.292159282301963
560.0	760.0	-0.64129638671875	0.2806396484375	0.7000140483544942
560.0	780.0	7.50970458984375	0.17266845703125	7.51168938540285
560.0	800.0	6.647216796875	-1.59625244140625	6.836191410526226
580.0	0.0	-0.89752197265625	1.4957513809204102	1.744367474165372
580.0	20.0	-0.91082763671875	1.507883071899414	1.7616237800198646
580.0	40.0	-0.923828125	1.5262374877929688	1.7840569704147926
580.0	60.0	-0.87420654296875	1.4983749389648438	1.7347520103713014
580.0	80.0	-0.80120849609375	1.6446685791015625	1.8294452135269756
580.0	100.0	-0.87640380859375	1.7138748168945312	1.9249546809478122
580.0	120.0	-0.9293212890625	1.714599609375	1.950253798553842
580.0	140.0	-1.04193115234375	1.8507080078125	2.123850431740825
580.0	160.0	-1.3011474609375	2.083648681640625	2.4565375111336722
580.0	180.0	-1.4295654296875	1.316864013671875	1.9436532993982252
580.0	200.0	-1.505615234375	0.0242919921875	1.5058111883189484
580.0	220.0	-1.638427734375	-0.1757659912109375	1.6478286089383078
580.0	240.0	-1.776611328125	-0.559600830078125	1.8626596308091832
580.0	260.0	-1.9368896484375	-0.647369384765625	2.0422117007196308
580.0	280.0	-2.157470703125	-0.441070556640625	2.202095154796439
580.0	300.0	-2.2149658203125	-0.20513916015625	2.22444502296241
580.0	320.0	-2.1260986328125	0.67279052734375	2.230009526914776
580.0	340.0	-2.02581787109375	1.484466552734375	2.511489397355659
580.0	360.0	-1.93743896484375	1.7003173828125	2.57774105464245
580.0	380.0	-2.068115234375	1.3248291015625	2.4560685599145766
580.0	400.0	-2.240478515625	0.995574951171875	2.451716431885646
580.0	420.0	-2.4931640625	0.392486572265625	2.5238686082976516
580.0	440.0	-2.78387451171875	-0.11968994140625	2.78644629933382
580.0	460.0	-2.84185791015625	-0.258636474609375	2.853602846843971
580.0	480.0	-2.866943359375	0.026641845703125	2.867067144977055
580.0	500.0	-3.2252197265625	0.394927978515625	3.249309217791118
580.0	520.0	-3.40863037109375	5.08868408203125	6.124823809176958
580.0	540.0	-3.255859375	5.0372314453125	5.997859693542393
580.0	560.0	-3.507080078125	5.11041259765625	6.198058372802321
580.0	580.0	-3.6572265625	5.10009765625	6.2758507178503145
580.0	600.0	-4.01092529296875	5.04180908203125	6.442620625601763
580.0	620.0	-4.21209716796875	4.8343505859375	6.411919224394878
580.0	640.0	-4.6488037109375	4.6331787109375	6.563362012742459
580.0	660.0	-4.96417236328125	4.81048583984375	6.912581375123375
580.0	680.0	-5.0921630859375	4.8768310546875	7.050787617688461
580.0	700.0	-5.13629150390625	4.96026611328125	7.140429281749509
580.0	720.0	-5.2154541015625	5.07135009765625	7.274582688959083
580.0	740.0	-4.921142578125	4.99639892578125	7.012962747639745
580.0	760.0	-4.0904541015625	4.25030517578125	5.898890475696456
580.0	780.0	6.9537353515625	-1.1768798828125	7.052622320678941
580.0	800.0	6.7818603515625	-0.7509765625	6.823312657757942
600.0	0.0	-0.9071044921875	1.5116863250732422	1.7629617423983386
600.0	20.0	-0.83636474609375	1.5296554565429688	1.7433736846241947
600.0	40.0	-0.81024169921875	1.56793212890625	1.764908714922495
600.0	60.0	-0.60797119140625	1.6536788940429688	1.7618975152326855
600.0	80.0	-0.53399658203125	1.7983169555664062	1.8759254309003557
600.0	100.0	-0.62225341796875	1.9238204956054688	2.021950695611904
600.0	120.0	-0.75860595703125	1.7886886596679688	1.942907645583828
600.0	140.0	-0.92803955078125	1.75189208984375	1.9825194330122886
600.0	160.0	-1.2158203125	1.9513702392578125	2.2991443719237576
600.0	180.0	-1.39434814453125	2.0788726806640625	2.503181649535072
600.0	200.0	-1.489501953125	0.8182525634765625	1.6994567737954254
600.0	220.0	-1.63018798828125	0.988037109375	1.9062345623344925
600.0	240.0	-1.76531982421875	0.5705718994140625	1.8552375519541129
600.0	260.0	-1.93438720703125	0.084991455078125	1.9362534478116384
600.0	280.0	-2.08551025390625	0.724029541015625	2.2076167682393173
600.0	300.0	-2.27899169921875	-0.121978759765625	2.2822537069620297
600.0	320.0	-2.25958251953125	0.288055419921875	2.2778694184517163
600.0	340.0	-2.19110107421875	0.825592041015625	2.3414794758081707
600.0	360.0	-2.07183837890625	1.2353515625	2.4121790462733212
600.0	380.0	-2.01678466796875	1.1973876953125	2.3454546872279587
600.0	400.0	-2.13018798828125	0.90478515625	2.314376167434338
600.0	420.0	-2.2894287109375	0.521575927734375	2.3480897067311797
600.0	440.0	-2.51214599609375	-0.146453857421875	2.516411380923955
600.0	460.0	-2.60430908203125	0.03558349609375	2.604552164949803
600.0	480.0	-2.7186279296875	0.99383544921875	2.8945892144138132
600.0	500.0	-3.1165771484375	2.74847412109375	4.155377614186812
600.0	520.0	-3.34283447265625	5.20587158203125	6.186731062538563
600.0	540.0	-3.2154541015625	5.11834716796875	6.044553152310668
600.0	560.0	-3.486572265625	5.1868896484375	6.249800827905921
600.0	580.0	-3.639892578125	5.186767578125	6.3365113343051895
600.0	600.0	-3.99871826171875	5.13433837890625	6.507778294142532
600.0	620.0	-4.16888427734375	4.99493408203125	6.506071210932238
600.0	640.0	-4.60662841796875	4.84539794921875	6.685724094481505
600.0	660.0	-4.9337158203125	4.9921875	7.018795326176572
600.0	680.0	-5.05950927734375	5.04052734375	7.141816997838779
600.0	700.0	-5.10809326171875	5.12164306640625	7.233522272730188
600.0	720.0	-5.2056884765625	5.17987060546875	7.343721944927844
600.0	740.0	-4.91888427734375	5.0775146484375	7.0694113997557775
600.0	760.0	-4.08807373046875	4.281494140625	5.919758348273592
600.0	780.0	7.0377197265625	1.4320068359375	7.1819316710630625
600.0	800.0	6.8365478515625	-0.8294677734375	6.886683041484862
620.0	0.0	-1.05352783203125	1.5213489532470703	1.8505198000590057
620.0	20.0	-0.89599609375	1.5628185272216797	1.8014468487975432
620.0	40.0	-0.80126953125	1.6227188110351562	1.8097649575005441
620.0	60.0	-0.5048828125	1.7342605590820312	1.8062575511663417
620.0	80.0	-0.46038818359375	1.8245086669921875	1.8816984762502098
620.0	100.0	-0.531982421875	1.9224014282226562	1.9946509841113806
620.0	120.0	-0.6368408203125	1.788177490234375	1.8981951867490356
620.0	140.0	-0.77325439453125	1.72943115234375	1.8944272140567768
620.0	160.0	-0.99676513671875	1.78717041015625	2.0463427896410726
620.0	180.0	-1.22119140625	1.9378814697265625	2.2905660962758603
620.0	200.0	-1.4315185546875	2.165557861328125	2.595936482885248
620.0	220.0	-1.5833740234375	2.5131072998046875	2.970316750521443
620.0	240.0	-1.6917724609375	2.3437042236328125	2.890509219404223
620.0	260.0	-1.8153076171875	2.035186767578125	2.72714629676225
620.0	280.0	-1.9254150390625	1.81317138671875	2.64477098257366
620.0	300.0	-2.14007568359375	0.738677978515625	2.2639719714371878
620.0	320.0	-2.14898681640625	0.937042236328125	2.3443959754594963
620.0	340.0	-2.1492919921875	0.999176025390625	2.370191721653909
620.0	360.0	-2.0523681640625	1.244171142578125	2.4000368565672976
620.0	380.0	-2.033203125	1.010162353515625	2.2703178032975893
620.0	400.0	-2.072509765625	0.96356201171875	2.2855521168939634
620.0	420.0	-2.15887451171875	0.8515625	2.320753724279059
620.0	440.0	-2.34552001953125	0.426239013671875	2.3839345332449566
620.0	460.0	-2.4271240234375	0.78900146484375	2.5521470053022064
620.0	480.0	-2.75787353515625	3.276092529296875	4.282364848588923
620.0	500.0	-3.08251953125	4.374755859375	5.351674082908414
620.0	520.0	-3.29168701171875	5.328857421875	6.263539319409609
620.0	540.0	-3.18975830078125	5.2010498046875	6.101268481901347
620.0	560.0	-3.470947265625	5.2650146484375	6.30617587520449
620.0	580.0	-3.587646484375	5.28533935546875	6.387958938449364
620.0	600.0	-3.91595458984375	5.32574462890625	6.610465656974712
620.0	620.0	-4.0816650390625	5.23931884765625	6.641569955854647
620.0	640.0	-4.57562255859375	5.02166748046875	6.793634232361158
620.0	660.0	-4.9154052734375	5.143798828125	7.114764605126251
620.0	680.0	-5.047119140625	5.150634765625	7.211272433387061
620.0	700.0	-5.10760498046875	5.2005615234375	7.28927079998869
620.0	720.0	-5.20977783203125	5.25115966796875	7.397057720311901
620.0	740.0	-4.94378662109375	5.14813232421875	7.13752706352638
620.0	760.0	-4.199951171875	4.377685546875	6.066607008324542
620.0	780.0	7.11871337890625	2.19586181640625	7.449690549799354
620.0	800.0	6.88720703125	-0.76251220703125	6.929288964761905
