# Supplementary material for: Real-time emotion detection by quantitative facial motion analysis
Source: PLoS One. 2023 Mar 10;18(3):e0282730. doi: 10.1371/journal.pone.0282730 (PMC10004542; doi:10.1371/journal.pone.0282730)
Supplement: S1 Dataset — Data from each participant is organized into folders by Study ID and subsequently by emotions. The data files (.csv) contain the pixel displacement results after DISC-processing of videos. (ZIP) [file pone.0282730.s004.zip › S1_Dataset/1/happy/result/102450_cropped_result.csv]

pos_x	pos_y	disp_x	disp_y	disp_xy_indi
0.0	0.0	1.576436996459961	0.8031322956085205	1.7692300834140016
0.0	20.0	1.6459226608276367	0.7987880706787109	1.8295146316125883
0.0	40.0	1.5019102096557617	1.0464553833007812	1.8305199116937787
0.0	60.0	1.4903020858764648	0.99761962890625	1.793389313882177
0.0	80.0	1.4407110214233398	1.0472335815429688	1.7811082004083854
0.0	100.0	1.2809853553771973	1.203857421875	1.757895381669332
0.0	120.0	0.9361944198608398	1.72998046875	1.9670517059892056
0.0	140.0	0.8690810203552246	1.9653472900390625	2.1489280561260222
0.0	160.0	0.890531063079834	2.00335693359375	2.192369626155282
0.0	180.0	0.8038210868835449	2.2507476806640625	2.3899777115557583
0.0	200.0	1.37766695022583	1.99725341796875	2.4263114889338495
0.0	220.0	1.358297348022461	1.8881683349609375	2.325973204229578
0.0	240.0	1.4479403495788574	1.839111328125	2.3406968477733816
0.0	260.0	1.6810345649719238	1.68438720703125	2.3797137373728128
0.0	280.0	2.110354423522949	1.02386474609375	2.3456118202244163
0.0	300.0	2.4214425086975098	1.19427490234375	2.699940066982129
0.0	320.0	2.304591178894043	2.20977783203125	3.1928449020854375
0.0	340.0	1.9941658973693848	3.049041748046875	3.643261342199292
0.0	360.0	2.0062155723571777	1.959228515625	2.8041892409761826
0.0	380.0	1.9905800819396973	1.485107421875	2.483536413488488
0.0	400.0	1.9897456169128418	0.871978759765625	2.172425965943664
0.0	420.0	1.99336576461792	0.60479736328125	2.0830955144166428
0.0	440.0	1.9980039596557617	0.464141845703125	2.051206346453912
0.0	460.0	1.834033489227295	1.02947998046875	2.1032137004577502
0.0	480.0	1.9206280708312988	1.96282958984375	2.746181382434769
0.0	500.0	2.137773036956787	3.94866943359375	4.490218686582763
0.0	520.0	2.827254295349121	4.70025634765625	5.485050280922949
0.0	540.0	3.5988378524780273	4.9095458984375	6.08730439663511
0.0	560.0	3.6916322708129883	4.964111328125	6.186319592530507
0.0	580.0	4.084074020385742	4.951416015625	6.41842513111881
0.0	600.0	4.236642360687256	4.5977783203125	6.252095966562359
0.0	620.0	4.286334037780762	4.47113037109375	6.193840995598358
0.0	640.0	3.912682056427002	4.41021728515625	5.895684640224306
0.0	660.0	3.5275049209594727	4.4075927734375	5.645366686394407
0.0	680.0	3.3825974464416504	4.43133544921875	5.5748272931254395
0.0	700.0	3.2584142684936523	4.49017333984375	5.547875284013386
0.0	720.0	3.237248420715332	4.4727783203125	5.521369688771204
0.0	740.0	3.231327533721924	5.32110595703125	6.225403299075721
0.0	760.0	3.2140297889709473	5.2735595703125	6.17579290666609
0.0	780.0	9.050488471984863	24.36822509765625	25.99464821826937
0.0	800.0	8.633213996887207	26.31146240234375	27.691613128635137
20.0	0.0	1.663900375366211	0.9409422874450684	1.9115273598476625
20.0	20.0	1.6105804443359375	0.9009132385253906	1.8454305814707996
20.0	40.0	1.4173088073730469	1.146392822265625	1.822904484167877
20.0	60.0	1.4168586730957031	1.1135635375976562	1.802085528434631
20.0	80.0	1.3960189819335938	1.094940185546875	1.774193621858768
20.0	100.0	1.235586166381836	1.389617919921875	1.8594921720518645
20.0	120.0	0.97393798828125	1.7821273803710938	2.0308946808945225
20.0	140.0	0.9234771728515625	2.00750732421875	2.209727527449898
20.0	160.0	1.0564384460449219	2.0631561279296875	2.3179032332035843
20.0	180.0	1.3279685974121094	1.9149169921875	2.3303235145964405
20.0	200.0	1.9897804260253906	1.5028076171875	2.493522985270149
20.0	220.0	1.971221923828125	1.4661102294921875	2.456663403480886
20.0	240.0	1.9563922882080078	1.5581512451171875	2.501060992463
20.0	260.0	2.0381813049316406	1.5181884765625	2.5414718731750723
20.0	280.0	2.2492713928222656	1.15252685546875	2.527358294968345
20.0	300.0	2.4254989624023438	1.328277587890625	2.7653872363752936
20.0	320.0	2.3751888275146484	1.86224365234375	3.018190415968648
20.0	340.0	2.0636672973632812	2.555938720703125	3.2850487756190465
20.0	360.0	2.027210235595703	1.5220947265625	2.5350253836861985
20.0	380.0	2.007558822631836	0.8338623046875	2.1738488377772893
20.0	400.0	1.9854278564453125	-0.005462646484375	1.9854353713117034
20.0	420.0	1.9514389038085938	-0.45123291015625	2.0029290887362348
20.0	440.0	1.9109306335449219	-0.928680419921875	2.1246419012545776
20.0	460.0	1.7625236511230469	-0.21832275390625	1.775993931758024
20.0	480.0	1.94073486328125	1.9639892578125	2.7611058680098064
20.0	500.0	2.1656417846679688	4.026153564453125	4.571642687706299
20.0	520.0	2.8448104858398438	4.77001953125	5.553920509770625
20.0	540.0	3.5475597381591797	4.97747802734375	6.112320967398379
20.0	560.0	3.56805419921875	5.00201416015625	6.144196971693387
20.0	580.0	4.098049163818359	5.0316162109375	6.489311877482958
20.0	600.0	4.230400085449219	4.6656494140625	6.297981370082838
20.0	620.0	4.650354385375977	4.6336669921875	6.56480507738604
20.0	640.0	4.667995452880859	4.61871337890625	6.566787252881272
20.0	660.0	4.441011428833008	4.5892333984375	6.386207457980018
20.0	680.0	4.287384033203125	4.61285400390625	6.297625259533868
20.0	700.0	3.9473114013671875	4.7584228515625	6.182544406119182
20.0	720.0	3.6478500366210938	4.8736572265625	6.08763867617826
20.0	740.0	3.3923873901367188	5.2794189453125	6.275392944261193
20.0	760.0	3.2350425720214844	5.5494384765625	6.423532349723453
20.0	780.0	9.176193237304688	24.95367431640625	26.587372646006774
20.0	800.0	8.661645889282227	26.63336181640625	28.006429103956222
40.0	0.0	1.6490440368652344	0.9074728488922119	1.8822468507072434
40.0	20.0	1.5931282043457031	0.9257335662841797	1.8425634619266145
40.0	40.0	1.3979034423828125	1.1535263061523438	1.8123898513319887
40.0	60.0	1.4238319396972656	1.1188201904296875	1.810816393512937
40.0	80.0	1.402069091796875	1.1825103759765625	1.8341560804534451
40.0	100.0	1.270416259765625	1.4266738891601562	1.9103287306346637
40.0	120.0	1.0650787353515625	1.7130889892578125	2.0171927517256347
40.0	140.0	0.9598274230957031	1.9987030029296875	2.217224024776632
40.0	160.0	1.1419754028320312	2.0581207275390625	2.3537138207095825
40.0	180.0	1.4818687438964844	1.863372802734375	2.38077575090715
40.0	200.0	2.1649742126464844	1.3668060302734375	2.5603265545269998
40.0	220.0	2.1989974975585938	1.2524566650390625	2.5306595369724723
40.0	240.0	2.099231719970703	1.30426025390625	2.4714102500497064
40.0	260.0	2.12286376953125	1.119873046875	2.4001387928837623
40.0	280.0	2.2013473510742188	0.8173828125	2.3482003369073707
40.0	300.0	2.358154296875	0.87908935546875	2.5166822967487352
40.0	320.0	2.415679931640625	0.509185791015625	2.468760762387369
40.0	340.0	2.2136573791503906	0.53033447265625	2.27629823291118
40.0	360.0	2.068805694580078	0.00439453125	2.068810361979045
40.0	380.0	1.9908714294433594	-0.47125244140625	2.045885605820911
40.0	400.0	1.9669952392578125	-1.53759765625	2.4966531244384735
40.0	420.0	1.9102249145507812	-1.882049560546875	2.6816170070547405
40.0	440.0	1.872711181640625	-2.221038818359375	2.9051782393686336
40.0	460.0	1.7293586730957031	-1.946258544921875	2.60357518498943
40.0	480.0	1.6929893493652344	-1.348388671875	2.164339379003428
40.0	500.0	2.137676239013672	3.865142822265625	4.416898090216155
40.0	520.0	2.830841064453125	4.81304931640625	5.5838252886666115
40.0	540.0	3.532276153564453	5.02679443359375	6.143747805912056
40.0	560.0	3.550922393798828	5.052490234375	6.17549248361916
40.0	580.0	4.08984375	5.10247802734375	6.539273959618134
40.0	600.0	4.224460601806641	4.7454833984375	6.353399095056319
40.0	620.0	4.654140472412109	4.7237548828125	6.63135610036434
40.0	640.0	4.691761016845703	4.7080078125	6.646650209071789
40.0	660.0	4.481525421142578	4.66552734375	6.469251540605458
40.0	680.0	4.324302673339844	4.68231201171875	6.373667655733221
40.0	700.0	4.014659881591797	4.79302978515625	6.252249873945988
40.0	720.0	3.677600860595703	4.925048828125	6.14661321780293
40.0	740.0	3.39208984375	5.40191650390625	6.378634291386097
40.0	760.0	3.2360267639160156	5.73876953125	6.588273290444477
40.0	780.0	8.996524810791016	21.62945556640625	23.425857652822888
40.0	800.0	8.612506866455078	23.26837158203125	24.811134407846314
60.0	0.0	1.5459060668945312	0.9992656707763672	1.8407491541362886
60.0	20.0	1.4944801330566406	1.0026626586914062	1.7996675457525797
60.0	40.0	1.40155029296875	1.0932197570800781	1.7774905515898007
60.0	60.0	1.4425811767578125	1.120330810546875	1.8265217153367141
60.0	80.0	1.3564338684082031	1.249359130859375	1.8441288125362978
60.0	100.0	1.230804443359375	1.4569473266601562	1.9072427979823012
60.0	120.0	1.1959457397460938	1.5843582153320312	1.9850635170963498
60.0	140.0	1.1344642639160156	1.9299468994140625	2.2386835865437664
60.0	160.0	1.3768882751464844	1.9712677001953125	2.404520257363031
60.0	180.0	1.8698501586914062	1.6949310302734375	2.5237136948041576
60.0	200.0	2.3348617553710938	1.24456787109375	2.6458512056526184
60.0	220.0	2.3400917053222656	1.1063385009765625	2.5884385385906183
60.0	240.0	2.2270469665527344	1.0139007568359375	2.4469844576425537
60.0	260.0	1.9489593505859375	0.99334716796875	2.187505690586403
60.0	280.0	1.8902740478515625	0.957763671875	2.119067537183422
60.0	300.0	1.918701171875	0.8958740234375	2.1175468006220295
60.0	320.0	1.8708457946777344	0.762298583984375	2.0201888819137546
60.0	340.0	1.8462333679199219	0.578857421875	1.9348523364021115
60.0	360.0	1.8867568969726562	-0.53240966796875	1.9604365949503395
60.0	380.0	1.8271484375	-1.292816162109375	2.238268313154146
60.0	400.0	1.85736083984375	-2.580078125	3.1790867274248114
60.0	420.0	1.8030662536621094	-2.859832763671875	3.3807826536567283
60.0	440.0	1.8314704895019531	-2.888580322265625	3.420260287185276
60.0	460.0	1.8517189025878906	-2.7386474609375	3.3059117969934886
60.0	480.0	1.8758125305175781	-2.58807373046875	3.1963726760171745
60.0	500.0	2.4180831909179688	4.06768798828125	4.732146646946562
60.0	520.0	2.9642105102539062	4.93218994140625	5.754393240577907
60.0	540.0	3.5471458435058594	5.10589599609375	6.2171068478856855
60.0	560.0	3.531707763671875	5.115478515625	6.216194991455879
60.0	580.0	4.0899810791015625	5.19378662109375	6.610852039855469
60.0	600.0	4.232078552246094	4.84747314453125	6.434942482985615
60.0	620.0	4.687034606933594	4.833251953125	6.732653106241237
60.0	640.0	4.7136993408203125	4.80706787109375	6.732522780722814
60.0	660.0	4.501556396484375	4.7486572265625	6.543222099708495
60.0	680.0	4.3486175537109375	4.74658203125	6.437430823537312
60.0	700.0	4.043914794921875	4.8306884765625	6.2999046045302745
60.0	720.0	3.729827880859375	4.920654296875	6.174500362797814
60.0	740.0	3.4498519897460938	5.204833984375	6.244339481166925
60.0	760.0	3.5580482482910156	4.98223876953125	6.122288011339146
60.0	780.0	4.986595153808594	-2.2462158203125	5.469151372873996
60.0	800.0	4.8862152099609375	-2.38983154296875	5.439337632637085
80.0	0.0	1.5520553588867188	0.9903168678283691	1.8410875415781762
80.0	20.0	1.4243927001953125	1.0461177825927734	1.7672738835354622
80.0	40.0	1.2660598754882812	1.1823616027832031	1.7323067188166958
80.0	60.0	1.23980712890625	1.2766189575195312	1.7795723305291677
80.0	80.0	1.1357955932617188	1.42462158203125	1.8219709881504593
80.0	100.0	1.1074295043945312	1.5618362426757812	1.9146102883195626
80.0	120.0	1.157012939453125	1.6501541137695312	2.015362880786601
80.0	140.0	1.1246109008789062	1.9415435791015625	2.2437337515681692
80.0	160.0	1.4225234985351562	2.0389404296875	2.486131770381238
80.0	180.0	2.5834503173828125	1.019195556640625	2.777224356270366
80.0	200.0	3.29510498046875	0.2638702392578125	3.3056533900994425
80.0	220.0	3.3493194580078125	0.142333984375	3.352342434015029
80.0	240.0	2.7487335205078125	0.2845916748046875	2.7634269283140833
80.0	260.0	1.8338241577148438	0.76177978515625	1.9857541344515082
80.0	280.0	1.4301300048828125	0.927581787109375	1.7046054683248952
80.0	300.0	0.8697662353515625	0.836822509765625	1.2069652923792253
80.0	320.0	0.18590545654296875	0.7650146484375	0.7872790173098743
80.0	340.0	-0.1841278076171875	0.491607666015625	0.5249582334083753
80.0	360.0	-0.23816680908203125	-0.37762451171875	0.4464568297149693
80.0	380.0	0.6733627319335938	-1.617095947265625	1.7516896618465219
80.0	400.0	1.773712158203125	-2.984283447265625	3.4715994172400118
80.0	420.0	2.086151123046875	-3.248016357421875	3.8602638208119666
80.0	440.0	2.3706588745117188	-3.334136962890625	4.091025884373587
80.0	460.0	2.5760726928710938	-3.304412841796875	4.189903906772591
80.0	480.0	2.8073043823242188	-3.291748046875	4.326264335326973
80.0	500.0	2.2826461791992188	-3.255889892578125	3.976341606553087
80.0	520.0	1.6683883666992188	-3.08050537109375	3.5032888952346948
80.0	540.0	1.7671127319335938	-2.6318359375	3.1700548590329336
80.0	560.0	2.043975830078125	-0.97564697265625	2.26488944745585
80.0	580.0	3.992034912109375	4.87481689453125	6.30080808267538
80.0	600.0	4.287940979003906	4.99139404296875	6.5803079207287025
80.0	620.0	4.8930511474609375	5.12005615234375	7.082155359410148
80.0	640.0	5.03662109375	5.1114501953125	7.175965101724481
80.0	660.0	5.085418701171875	5.06732177734375	7.179083044607498
80.0	680.0	4.982292175292969	4.9354248046875	7.012963234090864
80.0	700.0	4.826751708984375	4.908447265625	6.884067592608684
80.0	720.0	4.566459655761719	4.89654541015625	6.695424612481397
80.0	740.0	4.294586181640625	3.4609375	5.515574208588337
80.0	760.0	5.383880615234375	-2.7178955078125	6.031013718313352
80.0	780.0	5.026176452636719	-2.843994140625	5.775011030720995
80.0	800.0	4.929290771484375	-2.87451171875	5.706200586298391
100.0	0.0	1.4524612426757812	1.0596375465393066	1.7979086160066968
100.0	20.0	1.354949951171875	1.0996685028076172	1.7450387348846481
100.0	40.0	1.2679290771484375	1.1511726379394531	1.7125544041048646
100.0	60.0	1.214324951171875	1.2212371826171875	1.722209436521976
100.0	80.0	1.1947174072265625	1.3310623168945312	1.7885962581272492
100.0	100.0	1.1704483032226562	1.4822311401367188	1.888639294123627
100.0	120.0	1.2032852172851562	1.5784759521484375	1.9848127482581077
100.0	140.0	1.082916259765625	2.1082305908203125	2.3700936373348913
100.0	160.0	1.5199050903320312	2.149505615234375	2.6325815986482413
100.0	180.0	3.7149429321289062	-0.0166473388671875	3.7149802318270653
100.0	200.0	3.8922042846679688	-0.213043212890625	3.898030477580499
100.0	220.0	3.591400146484375	-0.2244720458984375	3.598408358088034
100.0	240.0	1.701751708984375	0.228668212890625	1.7170463099805529
100.0	260.0	0.6277999877929688	0.7347412109375	0.9664250988683787
100.0	280.0	0.7626800537109375	0.74273681640625	1.064583882450702
100.0	300.0	0.47396087646484375	0.615936279296875	0.7771849281692234
100.0	320.0	0.343841552734375	0.674530029296875	0.7571114672292509
100.0	340.0	0.6839828491210938	0.349517822265625	0.7681114801727116
100.0	360.0	0.44419097900390625	-1.090911865234375	1.1778770409247274
100.0	380.0	0.6872024536132812	-1.978668212890625	2.0946061942417464
100.0	400.0	1.5598907470703125	-3.16778564453125	3.5310232274078635
100.0	420.0	1.8440170288085938	-3.382843017578125	3.8527945291843877
100.0	440.0	2.0450820922851562	-3.424560546875	3.9887310893814627
100.0	460.0	2.1672592163085938	-3.468658447265625	4.090061605215955
100.0	480.0	2.0655746459960938	-3.470550537109375	4.0387274788987755
100.0	500.0	1.8532562255859375	-3.589599609375	4.039775240443234
100.0	520.0	1.5155792236328125	-3.695556640625	3.994260791081996
100.0	540.0	1.2211990356445312	-3.47198486328125	3.6804899097149084
100.0	560.0	1.237457275390625	-2.59991455078125	2.8793846877034786
100.0	580.0	1.7020797729492188	-1.185791015625	2.0744097681557117
100.0	600.0	1.483123779296875	-0.56610107421875	1.5874906522393977
100.0	620.0	5.007965087890625	2.6495361328125	5.665664660091556
100.0	640.0	5.474395751953125	5.57257080078125	7.8116934258022575
100.0	660.0	5.437469482421875	5.7581787109375	7.919766185902401
100.0	680.0	5.3848114013671875	5.65130615234375	7.805988409920449
100.0	700.0	5.268241882324219	5.373779296875	7.525415368084169
100.0	720.0	5.231803894042969	4.65118408203125	7.000377514867613
100.0	740.0	3.0339584350585938	-0.86639404296875	3.1552404699729193
100.0	760.0	4.936943054199219	-2.74761962890625	5.6500283490931995
100.0	780.0	4.96856689453125	-2.78558349609375	5.696150665066874
100.0	800.0	4.901283264160156	-2.818603515625	5.653945826927425
120.0	0.0	1.3430862426757812	1.1086235046386719	1.7415299969573532
120.0	20.0	1.32965087890625	1.0646438598632812	1.70336079798754
120.0	40.0	1.296142578125	1.0369720458984375	1.6599086139915393
120.0	60.0	1.2474136352539062	1.121002197265625	1.6771066464872544
120.0	80.0	1.1894912719726562	1.2584075927734375	1.7316117219656852
120.0	100.0	0.94866943359375	1.6524124145507812	1.9053714813643636
120.0	120.0	0.9415969848632812	1.92242431640625	2.140635451031693
120.0	140.0	1.1165847778320312	2.292236328125	2.5497272305213725
120.0	160.0	1.7873001098632812	2.152862548828125	2.7980812777444526
120.0	180.0	4.0591888427734375	-0.270263671875	4.0681760671868314
120.0	200.0	3.5391464233398438	-0.1447906494140625	3.5421069630937114
120.0	220.0	2.21759033203125	-0.4168701171875	2.25643248853636
120.0	240.0	0.5149459838867188	-0.1223602294921875	0.5292838483105654
120.0	260.0	-0.491607666015625	0.372650146484375	0.6168842913870934
120.0	280.0	-0.7396697998046875	0.730194091796875	1.0393723223360192
120.0	300.0	-0.8088912963867188	0.657684326171875	1.0425228065909828
120.0	320.0	-0.894378662109375	0.8424072265625	1.2286427986202006
120.0	340.0	-0.7938461303710938	0.8240966796875	1.1442582821099097
120.0	360.0	-0.7982254028320312	-1.013946533203125	1.2904461886963727
120.0	380.0	0.8233261108398438	-2.663482666015625	2.7878317375617137
120.0	400.0	1.1665725708007812	-3.286102294921875	3.487027366631291
120.0	420.0	1.50732421875	-3.478759765625	3.7912789144774885
120.0	440.0	1.7232513427734375	-3.492645263671875	3.8946329901827768
120.0	460.0	1.7008285522460938	-3.595947265625	3.977895737860843
120.0	480.0	1.5225143432617188	-3.709259033203125	4.0095701142188105
120.0	500.0	1.2175979614257812	-4.0311279296875	4.211001921297929
120.0	520.0	0.6904754638671875	-4.09149169921875	4.149344609812318
120.0	540.0	0.6076736450195312	-3.77459716796875	3.8231990582873174
120.0	560.0	0.5764617919921875	-2.9552001953125	3.0108995984592184
120.0	580.0	1.3610992431640625	-1.359375	1.923666171758183
120.0	600.0	1.2619094848632812	-0.786865234375	1.4871356511952551
120.0	620.0	1.2330780029296875	-0.50030517578125	1.3307090704667845
120.0	640.0	1.3295669555664062	-0.32305908203125	1.3682527032010556
120.0	660.0	1.5123062133789062	-0.45428466796875	1.5790644833495318
120.0	680.0	1.8122787475585938	-0.2740478515625	1.8328820157878596
120.0	700.0	2.0882339477539062	-0.1927490234375	2.0971106805764865
120.0	720.0	2.2340316772460938	-0.26031494140625	2.249146816830403
120.0	740.0	2.752532958984375	-1.01763916015625	2.934625555429312
120.0	760.0	4.62017822265625	-2.5767822265625	5.290165730129393
120.0	780.0	4.755668640136719	-2.60205078125	5.420982612311495
120.0	800.0	4.685966491699219	-2.61883544921875	5.368107773826142
140.0	0.0	1.4214935302734375	1.0464811325073242	1.7651534259953303
140.0	20.0	1.423614501953125	0.9391059875488281	1.7054613176561066
140.0	40.0	1.35992431640625	0.9328727722167969	1.6491348506099972
140.0	60.0	1.1879730224609375	1.0569000244140625	1.590068414786427
140.0	80.0	1.00213623046875	1.304534912109375	1.645019258650284
140.0	100.0	0.4557952880859375	2.1983795166015625	2.2451329233821906
140.0	120.0	-1.3618011474609375	4.88165283203125	5.068040719815168
140.0	140.0	2.14495849609375	1.34326171875	2.5308494611540935
140.0	160.0	3.68206787109375	0.4889373779296875	3.7143887204865376
140.0	180.0	4.5816497802734375	-0.4784698486328125	4.606565760426127
140.0	200.0	2.507659912109375	-0.3892364501953125	2.537688564217652
140.0	220.0	1.210235595703125	-0.7486724853515625	1.4230884327508897
140.0	240.0	0.13812255859375	-0.24566650390625	0.28183305756068333
140.0	260.0	-0.471771240234375	0.0662841796875	0.4764049701557753
140.0	280.0	-0.905426025390625	0.455841064453125	1.0136998389545215
140.0	300.0	-0.838165283203125	0.2421875	0.8724539111742378
140.0	320.0	-1.0223541259765625	0.267120361328125	1.0566746170592767
140.0	340.0	-1.2294464111328125	-0.359893798828125	1.281039431197296
140.0	360.0	-1.8872528076171875	-1.78289794921875	2.5962373268226813
140.0	380.0	-0.191436767578125	-3.083221435546875	3.0891588590741805
140.0	400.0	0.594482421875	-3.48223876953125	3.5326188865974317
140.0	420.0	0.968841552734375	-3.626434326171875	3.7536222341016705
140.0	440.0	1.1610870361328125	-3.54705810546875	3.7322572672643077
140.0	460.0	0.9830169677734375	-3.7288818359375	3.856278271250028
140.0	480.0	0.66522216796875	-3.909332275390625	3.9655263676046695
140.0	500.0	0.3097991943359375	-4.286102294921875	4.297283842538884
140.0	520.0	0.2103118896484375	-4.135986328125	4.141329979289796
140.0	540.0	0.3907318115234375	-3.82958984375	3.8494713558993445
140.0	560.0	0.5514678955078125	-3.20428466796875	3.2513930972977443
140.0	580.0	1.413055419921875	-1.6739501953125	2.190624311961625
140.0	600.0	1.3165740966796875	-1.2413330078125	1.8094957828999667
140.0	620.0	1.27508544921875	-1.062744140625	1.6599000003741644
140.0	640.0	1.246551513671875	-0.9564208984375	1.571187961768304
140.0	660.0	0.8719635009765625	-1.073974609375	1.3833805725892956
140.0	680.0	1.1641082763671875	-0.27777099609375	1.1967893738571955
140.0	700.0	1.99603271484375	-0.87176513671875	2.1781003310969798
140.0	720.0	2.507537841796875	-1.0467529296875	2.7172481895941516
140.0	740.0	2.5216827392578125	-1.24566650390625	2.8125733548522436
140.0	760.0	4.022796630859375	-2.4404296875	4.705166287484948
140.0	780.0	4.3641357421875	-2.45281982421875	5.006196746664971
140.0	800.0	4.3119659423828125	-2.4619140625	4.96528661200988
160.0	0.0	1.5313568115234375	0.8375148773193359	1.745418246131984
160.0	20.0	1.3737640380859375	0.8221378326416016	1.6009804021907361
160.0	40.0	1.1414337158203125	0.9993400573730469	1.5170865096894541
160.0	60.0	0.9285125732421875	1.1815261840820312	1.5027107913169035
160.0	80.0	0.60137939453125	1.6389312744140625	1.7457814578060096
160.0	100.0	-0.2048492431640625	3.0096969604492188	3.0166602404251885
160.0	120.0	-1.1735076904296875	4.906669616699219	5.045049754654247
160.0	140.0	3.5903472900390625	0.9190521240234375	3.7061098836600666
160.0	160.0	5.983154296875	0.530670166015625	6.006641837608834
160.0	180.0	2.74554443359375	-0.41326904296875	2.7764735796895192
160.0	200.0	1.110870361328125	-0.8095245361328125	1.374540990395821
160.0	220.0	-0.1267547607421875	-1.1562347412109375	1.1631618744413577
160.0	240.0	0.091888427734375	-0.4389495849609375	0.4484642921001345
160.0	260.0	-0.65576171875	-0.18927001953125	0.6825295393397371
160.0	280.0	-1.1457977294921875	0.161956787109375	1.1571872959034089
160.0	300.0	-1.17108154296875	-0.09051513671875	1.1745743783419091
160.0	320.0	-1.5239105224609375	-0.210296630859375	1.5383523502169365
160.0	340.0	-1.9744720458984375	-1.0931396484375	2.256877079289083
160.0	360.0	-2.541748046875	-1.965545654296875	3.2130752952456945
160.0	380.0	-0.18328857421875	-3.14825439453125	3.153585330084548
160.0	400.0	0.6343994140625	-3.6749267578125	3.729282677922007
160.0	420.0	0.8628082275390625	-3.787689208984375	3.8847171816447306
160.0	440.0	0.6470794677734375	-3.67242431640625	3.7289961380170222
160.0	460.0	0.0849761962890625	-3.90228271484375	3.9032078269679755
160.0	480.0	-0.3722076416015625	-4.110595703125	4.127412695989621
160.0	500.0	-0.4807586669921875	-4.226959228515625	4.254211233051494
160.0	520.0	-0.2315826416015625	-4.040283203125	4.046914736110111
160.0	540.0	0.28936767578125	-3.78790283203125	3.7989395252751006
160.0	560.0	0.70831298828125	-3.3570556640625	3.430966339237683
160.0	580.0	1.474884033203125	-2.3228759765625	2.7515515103099024
160.0	600.0	1.28717041015625	-1.64642333984375	2.08986063620617
160.0	620.0	1.220001220703125	-1.4791259765625	1.9173462475669554
160.0	640.0	1.1999359130859375	-1.41278076171875	1.8535899428395683
160.0	660.0	0.8397369384765625	-1.47125244140625	1.6940312488811538
160.0	680.0	0.93231201171875	-0.40435791015625	1.0162238959505885
160.0	700.0	1.292633056640625	-0.6058349609375	1.4275630350405644
160.0	720.0	1.9738006591796875	-1.05914306640625	2.2400163118367247
160.0	740.0	2.05712890625	-1.43267822265625	2.506859833856451
160.0	760.0	0.829376220703125	-2.80413818359375	2.9242188475140254
160.0	780.0	0.6088104248046875	-2.83551025390625	2.9001325027243756
160.0	800.0	0.4271392822265625	-2.84906005859375	2.880901106233125
180.0	0.0	1.5182647705078125	0.5779159069061279	1.6245352285562393
180.0	20.0	1.1900482177734375	0.7843742370605469	1.4252921470316358
180.0	40.0	0.9207000732421875	1.0292015075683594	1.3809215647708428
180.0	60.0	0.544189453125	1.424530029296875	1.5249353970778703
180.0	80.0	0.301544189453125	1.8941574096679688	1.9180096951770111
180.0	100.0	-1.407562255859375	4.662635803222656	4.870462415173093
180.0	120.0	2.5416259765625	1.8414688110351562	3.138609562649122
180.0	140.0	6.423431396484375	1.2735595703125	6.548467369123539
180.0	160.0	3.3288726806640625	0.2761383056640625	3.3403062266694294
180.0	180.0	1.50689697265625	-0.560546875	1.6077783694504777
180.0	200.0	1.2079315185546875	-0.957244873046875	1.5412385605390104
180.0	220.0	0.681060791015625	-1.21600341796875	1.3937388972008034
180.0	240.0	0.746917724609375	-0.6082916259765625	0.9632781475611581
180.0	260.0	-0.5157012939453125	-0.42864990234375	0.6705882219038566
180.0	280.0	-2.108428955078125	-0.1162109375	2.1116291437197163
180.0	300.0	-2.2116241455078125	-0.44024658203125	2.2550162779863387
180.0	320.0	-2.69500732421875	-0.64996337890625	2.772276478187545
180.0	340.0	-3.5523834228515625	-1.5386962890625	3.8713065304784755
180.0	360.0	-3.022796630859375	-1.848236083984375	3.543060272374249
180.0	380.0	-0.110595703125	-3.06842041015625	3.0704128750077184
180.0	400.0	0.5927276611328125	-3.643585205078125	3.691481982474813
180.0	420.0	0.322021484375	-3.83428955078125	3.8477882212550836
180.0	440.0	-0.1094818115234375	-3.795440673828125	3.7970193804619097
180.0	460.0	0.0747833251953125	-4.32720947265625	4.327855631369102
180.0	480.0	-0.045654296875	-4.490753173828125	4.4909852352318556
180.0	500.0	-0.083038330078125	-4.2724609375	4.2732678159373
180.0	520.0	0.0030975341796875	-3.898193359375	3.8981945900369497
180.0	540.0	0.0638580322265625	-3.5958251953125	3.5963921759902697
180.0	560.0	0.34234619140625	-3.36846923828125	3.3858213071598198
180.0	580.0	0.6669464111328125	-3.00225830078125	3.0754467025023953
180.0	600.0	0.6551055908203125	-1.9385986328125	2.0462961648467517
180.0	620.0	0.7768707275390625	-1.783935546875	1.9457528524227525
180.0	640.0	0.8875579833984375	-1.74041748046875	1.9536663431137602
180.0	660.0	0.8723297119140625	-1.67578125	1.8892331576964325
180.0	680.0	1.0937957763671875	-0.85321044921875	1.387212049779975
180.0	700.0	1.202606201171875	-0.865234375	1.4815168574061819
180.0	720.0	1.4272003173828125	-1.0953369140625	1.7990730116494886
180.0	740.0	1.761688232421875	-1.44659423828125	2.2795131757641194
180.0	760.0	0.8527374267578125	-2.71185302734375	2.842764140921121
180.0	780.0	0.6494140625	-2.74273681640625	2.8185712459760612
180.0	800.0	0.462158203125	-2.7669677734375	2.805298712072817
200.0	0.0	0.827850341796875	0.9313437938690186	1.2460888615149162
200.0	20.0	0.5499725341796875	1.1190681457519531	1.2469095008013782
200.0	40.0	0.280792236328125	1.3754692077636719	1.4038375338650027
200.0	60.0	-0.0154876708984375	1.73065185546875	1.730721153966544
200.0	80.0	-0.5839385986328125	2.6756057739257812	2.7385855006623823
200.0	100.0	-2.771881103515625	7.008880615234375	7.537090441983245
200.0	120.0	8.005294799804688	3.758209228515625	8.843578542483804
200.0	140.0	3.976531982421875	0.7699432373046875	4.050385067607186
200.0	160.0	1.49700927734375	-0.033843994140625	1.4973917965558137
200.0	180.0	0.816070556640625	-0.5813751220703125	1.0019821285721668
200.0	200.0	1.0941925048828125	-1.0677947998046875	1.5288698349537988
200.0	220.0	1.1888275146484375	-1.386260986328125	1.8262065550754676
200.0	240.0	1.268341064453125	-0.7303314208984375	1.4635822628501676
200.0	260.0	0.666534423828125	-0.4700927734375	0.8156318739394944
200.0	280.0	-0.4887237548828125	-0.453704833984375	0.6668575447331646
200.0	300.0	-0.9738616943359375	-0.80731201171875	1.2649740250140467
200.0	320.0	-1.4439544677734375	-0.973602294921875	1.7415240261564044
200.0	340.0	-1.744598388671875	-1.727020263671875	2.4548365584881155
200.0	360.0	-1.3759765625	-1.76898193359375	2.2411177081827716
200.0	380.0	0.2938079833984375	-2.920684814453125	2.9354255085908316
200.0	400.0	0.6702728271484375	-3.43603515625	3.5008003738858804
200.0	420.0	0.387664794921875	-3.80230712890625	3.8220182490083836
200.0	440.0	0.222747802734375	-3.93035888671875	3.936665792524436
200.0	460.0	0.3002471923828125	-4.55902099609375	4.568897111925088
200.0	480.0	0.0889434814453125	-4.3897705078125	4.390671481009713
200.0	500.0	-0.0393218994140625	-4.016937255859375	4.01712971277809
200.0	520.0	-0.0426177978515625	-3.80078125	3.8010201771426155
200.0	540.0	-0.0281829833984375	-3.58740234375	3.5875130461778433
200.0	560.0	0.0916595458984375	-3.52227783203125	3.5234702493951997
200.0	580.0	0.4888763427734375	-3.6810302734375	3.713352118031212
200.0	600.0	0.231781005859375	-2.17291259765625	2.185239481551259
200.0	620.0	0.24237060546875	-2.0098876953125	2.024448581259569
200.0	640.0	0.234832763671875	-1.98663330078125	2.0004645207218186
200.0	660.0	0.3277435302734375	-1.8704833984375	1.8989797169707725
200.0	680.0	0.2862548828125	-1.4063720703125	1.435208785539256
200.0	700.0	0.444366455078125	-1.7491455078125	1.8047081630832582
200.0	720.0	0.6139678955078125	-1.690673828125	1.7987035803103117
200.0	740.0	1.262786865234375	-1.83892822265625	2.2307594390902246
200.0	760.0	0.9515380859375	-2.5794677734375	2.749377879301464
200.0	780.0	0.8240966796875	-2.592529296875	2.720357236214969
200.0	800.0	0.6846923828125	-2.6146240234375	2.702787901966775
220.0	0.0	0.0036468505859375	1.3767271041870117	1.3767319343003384
220.0	20.0	-0.194427490234375	1.5489501953125	1.5611049793391443
220.0	40.0	-0.457122802734375	1.801666259765625	1.858752960551129
220.0	60.0	-0.59954833984375	2.1190414428710938	2.202224976793834
220.0	80.0	-0.68817138671875	2.8773956298828125	2.958544484770698
220.0	100.0	6.5682830810546875	4.643898010253906	8.04413645847144
220.0	120.0	9.320571899414062	3.49456787109375	9.954148137225394
220.0	140.0	1.90179443359375	0.4126739501953125	1.9460528915777124
220.0	160.0	0.965576171875	-0.181976318359375	0.9825745387177566
220.0	180.0	0.6753997802734375	-0.5927734375	0.8986351937237791
220.0	200.0	1.09405517578125	-1.3402099609375	1.7300634286204182
220.0	220.0	1.2947998046875	-1.64697265625	2.095000110895932
220.0	240.0	1.427520751953125	-1.1195831298828125	1.8141890425132134
220.0	260.0	0.8926239013671875	-0.6583251953125	1.1091300609374988
220.0	280.0	-0.2318267822265625	-0.834716796875	0.866311599796968
220.0	300.0	-0.6203460693359375	-1.2242431640625	1.3724432849827746
220.0	320.0	-1.064453125	-1.23370361328125	1.6294431750587308
220.0	340.0	-0.958892822265625	-1.780364990234375	2.0221708491234813
220.0	360.0	-0.331451416015625	-1.821685791015625	1.8515936817690284
220.0	380.0	0.3618621826171875	-2.42572021484375	2.452562496636953
220.0	400.0	0.70587158203125	-3.11761474609375	3.1965256756954883
220.0	420.0	0.372833251953125	-3.655029296875	3.6739956171417107
220.0	440.0	0.2305145263671875	-3.90576171875	3.9125581849372213
220.0	460.0	0.2796478271484375	-4.409820556640625	4.418678563665734
220.0	480.0	0.0110626220703125	-4.034881591796875	4.034896757220481
220.0	500.0	-0.0720672607421875	-3.688262939453125	3.688966955749846
220.0	520.0	-0.0933990478515625	-3.56396484375	3.5651884648115786
220.0	540.0	-0.1612091064453125	-3.43731689453125	3.4410951468145794
220.0	560.0	-0.33154296875	-3.3941650390625	3.4103192009724994
220.0	580.0	-0.3001861572265625	-3.90264892578125	3.914176844100429
220.0	600.0	-0.340545654296875	-2.54754638671875	2.5702069829381924
220.0	620.0	-0.2828369140625	-2.3486328125	2.365601996936099
220.0	640.0	-0.175506591796875	-2.30438232421875	2.3110561351762886
220.0	660.0	-0.0462493896484375	-2.18353271484375	2.18402246390365
220.0	680.0	-0.2269744873046875	-1.8187255859375	1.8328339190529317
220.0	700.0	-0.09661865234375	-2.216552734375	2.218657519367514
220.0	720.0	0.17779541015625	-2.42529296875	2.4318012238134963
220.0	740.0	0.5410308837890625	-2.5968017578125	2.6525636253616356
220.0	760.0	0.8355712890625	-2.24493408203125	2.3953931643408892
220.0	780.0	0.9674224853515625	-2.07196044921875	2.286684579973932
220.0	800.0	0.9199981689453125	-2.0390625	2.2370007844810824
240.0	0.0	-0.2411651611328125	1.523055076599121	1.5420302854673673
240.0	20.0	-0.5550537109375	1.7703132629394531	1.855288029111605
240.0	40.0	-0.718109130859375	1.93585205078125	2.0647527421794547
240.0	60.0	-0.7339324951171875	2.2815017700195312	2.396644995403198
240.0	80.0	2.003570556640625	2.7018585205078125	3.3636787064578404
240.0	100.0	10.934402465820312	1.5882492065429688	11.04914896390766
240.0	120.0	4.2333526611328125	1.0162429809570312	4.353622003558037
240.0	140.0	1.184112548828125	0.2393341064453125	1.208057673623331
240.0	160.0	0.5335845947265625	-0.3303985595703125	0.6275951942897964
240.0	180.0	0.65875244140625	-0.6394195556640625	0.9180480092153798
240.0	200.0	1.2529296875	-1.548980712890625	1.9922786077067627
240.0	220.0	1.5365142822265625	-1.8654327392578125	2.4167572166399163
240.0	240.0	1.7779541015625	-1.636871337890625	2.416706139370437
240.0	260.0	1.3384246826171875	-1.378143310546875	1.9211089545999258
240.0	280.0	0.523773193359375	-1.56988525390625	1.654955609227682
240.0	300.0	0.365020751953125	-1.550079345703125	1.592477983311497
240.0	320.0	0.2129974365234375	-1.418853759765625	1.4347522084201876
240.0	340.0	0.23236083984375	-1.57550048828125	1.592543044462959
240.0	360.0	0.5761566162109375	-1.583099365234375	1.6846839604534491
240.0	380.0	0.73333740234375	-2.106597900390625	2.2305915044235394
240.0	400.0	0.6123199462890625	-2.616729736328125	2.68741701818071
240.0	420.0	0.182647705078125	-3.247039794921875	3.252172752787988
240.0	440.0	0.0287628173828125	-3.46844482421875	3.4685640830628506
240.0	460.0	0.0982666015625	-3.734283447265625	3.7355761522828956
240.0	480.0	0.040863037109375	-3.727264404296875	3.727488393991367
240.0	500.0	-0.0573577880859375	-3.512420654296875	3.5128889490824213
240.0	520.0	-0.0982818603515625	-3.48150634765625	3.4828933048321944
240.0	540.0	-0.2916717529296875	-3.426025390625	3.4384185883432314
240.0	560.0	-0.857513427734375	-3.55352783203125	3.6555285981326247
240.0	580.0	-1.226165771484375	-3.9564208984375	4.142070596302394
240.0	600.0	-0.8243865966796875	-3.25262451171875	3.3554700825694685
240.0	620.0	-0.635528564453125	-2.96484375	3.0321931037039698
240.0	640.0	-0.4986419677734375	-2.87237548828125	2.9153361311697688
240.0	660.0	-0.3700408935546875	-2.79095458984375	2.8153787996418256
240.0	680.0	-0.5718841552734375	-2.6143798828125	2.6761976120435342
240.0	700.0	-0.347564697265625	-2.54974365234375	2.5733235147281017
240.0	720.0	0.0290069580078125	-3.00604248046875	3.00618242926067
240.0	740.0	0.394775390625	-3.18743896484375	3.2117930760943048
240.0	760.0	0.954833984375	-3.1328125	3.275091158712027
240.0	780.0	1.1213226318359375	-2.58172607421875	2.8147244921960715
240.0	800.0	1.3314208984375	-2.2264404296875	2.5941701169628755
260.0	0.0	-0.8465576171875	1.8630619049072266	2.0463771550559104
260.0	20.0	-1.23388671875	2.247098922729492	2.5635775789391837
260.0	40.0	-1.15203857421875	2.2013702392578125	2.4845973128010037
260.0	60.0	-0.537841796875	2.3921279907226562	2.4518462681139983
260.0	80.0	6.79461669921875	2.1314697265625	7.1210939668392745
260.0	100.0	10.62091064453125	1.6121749877929688	10.742571903896314
260.0	120.0	1.9716796875	0.6242904663085938	2.068153615286809
260.0	140.0	0.790771484375	0.1418304443359375	0.8033899522903994
260.0	160.0	0.498779296875	-0.3885955810546875	0.6322873655280086
260.0	180.0	0.5198974609375	-0.7835693359375	0.9403585880454296
260.0	200.0	0.96331787109375	-1.515869140625	1.7960625190309414
260.0	220.0	1.61700439453125	-2.158050537109375	2.6966433454669967
260.0	240.0	2.09356689453125	-1.983367919921875	2.88388117779711
260.0	260.0	2.1851806640625	-1.7008056640625	2.769071043057529
260.0	280.0	1.88568115234375	-1.44659423828125	2.376642231917325
260.0	300.0	1.5498046875	-1.333892822265625	2.0447896299347588
260.0	320.0	1.331024169921875	-1.24774169921875	1.8244135191577346
260.0	340.0	1.068634033203125	-1.284576416015625	1.670962377046092
260.0	360.0	0.9000244140625	-1.40740966796875	1.670582509007099
260.0	380.0	0.7142333984375	-1.99853515625	2.12232705260306
260.0	400.0	0.39080810546875	-2.468963623046875	2.4997024517387714
260.0	420.0	0.0225830078125	-2.895599365234375	2.895687427224764
260.0	440.0	-0.02032470703125	-3.030792236328125	3.030860385023161
260.0	460.0	0.00860595703125	-3.2039794921875	3.2039910500584257
260.0	480.0	0.04248046875	-3.417266845703125	3.4175308754957876
260.0	500.0	-0.04449462890625	-3.31585693359375	3.3161554511306086
260.0	520.0	-0.2423095703125	-3.52239990234375	3.530724429900511
260.0	540.0	-0.563140869140625	-3.54986572265625	3.5942557348338804
260.0	560.0	-1.09881591796875	-3.5792236328125	3.7440937802444285
260.0	580.0	-1.494659423828125	-3.8675537109375	4.146321080213718
260.0	600.0	-1.12713623046875	-3.4224853515625	3.603309876168742
260.0	620.0	-0.99456787109375	-3.13250732421875	3.286604233322909
260.0	640.0	-0.96160888671875	-3.04107666015625	3.1894888154629992
260.0	660.0	-1.031494140625	-3.03692626953125	3.2073199604518257
260.0	680.0	-0.747344970703125	-2.81317138671875	2.9107486590718117
260.0	700.0	-0.3619384765625	-2.7872314453125	2.8106331298401774
260.0	720.0	0.02178955078125	-3.354248046875	3.3543188197438836
260.0	740.0	0.2578125	-3.37994384765625	3.3897621890724996
260.0	760.0	0.68994140625	-3.3583984375	3.4285360154241737
260.0	780.0	0.972412109375	-3.41973876953125	3.555305691820922
260.0	800.0	1.2733154296875	-3.17169189453125	3.417742187075481
280.0	0.0	-1.1929931640625	2.2716360092163086	2.565845445046925
280.0	20.0	-1.697235107421875	2.7682151794433594	3.247094438042413
280.0	40.0	-1.2220458984375	2.4020347595214844	2.6950263753509636
280.0	60.0	0.208465576171875	2.6329879760742188	2.641227665045193
280.0	80.0	9.21356201171875	1.874908447265625	9.402393664882089
280.0	100.0	3.75286865234375	1.1926345825195312	3.937816700808448
280.0	120.0	0.899658203125	0.5290145874023438	1.0436672439693486
280.0	140.0	0.405181884765625	0.1375579833984375	0.4278954995543527
280.0	160.0	0.144195556640625	-0.5181121826171875	0.5378034885822567
280.0	180.0	0.20037841796875	-1.259765625	1.275602187329302
280.0	200.0	0.46490478515625	-1.6679534912109375	1.7315326471377703
280.0	220.0	1.16656494140625	-2.1073760986328125	2.408714965205933
280.0	240.0	1.5877685546875	-2.005859375	2.5582182892649765
280.0	260.0	1.966033935546875	-1.917388916015625	2.746210059515023
280.0	280.0	2.09307861328125	-1.93499755859375	2.850472528044979
280.0	300.0	1.80059814453125	-1.81976318359375	2.56001791447885
280.0	320.0	1.5115966796875	-1.805938720703125	2.3550667049952354
280.0	340.0	1.0699462890625	-1.855072021484375	2.1415128452504644
280.0	360.0	0.624542236328125	-1.907745361328125	2.0073727527857685
280.0	380.0	0.1695556640625	-2.140533447265625	2.147238357071365
280.0	400.0	-0.152191162109375	-2.4498291015625	2.4545518484413256
280.0	420.0	-0.378387451171875	-2.7103271484375	2.7366129274637467
280.0	440.0	-0.590087890625	-2.87799072265625	2.937862202071041
280.0	460.0	-0.72296142578125	-3.02276611328125	3.108019980432734
280.0	480.0	-0.861236572265625	-3.1610107421875	3.2762352396665007
280.0	500.0	-0.9801025390625	-3.227508544921875	3.3730420090210083
280.0	520.0	-1.068878173828125	-3.3831787109375	3.5480133512469862
280.0	540.0	-1.190399169921875	-3.280029296875	3.48936131292089
280.0	560.0	-1.198486328125	-3.2669677734375	3.4798632029695824
280.0	580.0	-1.79364013671875	-3.606201171875	4.027633527529669
280.0	600.0	-1.295501708984375	-3.40008544921875	3.6385307116981305
280.0	620.0	-1.088104248046875	-3.0694580078125	3.256615315990198
280.0	640.0	-0.96923828125	-2.95684814453125	3.1116512972469055
280.0	660.0	-0.96099853515625	-2.986083984375	3.1369118167894574
280.0	680.0	-0.58489990234375	-2.83404541015625	2.8937728457136083
280.0	700.0	-0.2347412109375	-3.06884765625	3.0778124331062675
280.0	720.0	0.089080810546875	-3.6019287109375	3.6030300900052956
280.0	740.0	0.2239990234375	-3.5732421875	3.580256316666551
280.0	760.0	0.40728759765625	-3.60650634765625	3.62943125336318
280.0	780.0	0.7337646484375	-3.923095703125	3.9911264644426447
280.0	800.0	0.887481689453125	-3.76593017578125	3.869089536050357
300.0	0.0	-0.62274169921875	2.0998477935791016	2.1902438175109356
300.0	20.0	-0.87158203125	2.4320602416992188	2.5835193547662727
300.0	40.0	-0.25439453125	1.9528350830078125	1.9693352784521068
300.0	60.0	5.025970458984375	2.1722488403320312	5.475312235745781
300.0	80.0	9.07476806640625	1.638427734375	9.221489082563393
300.0	100.0	1.64349365234375	1.0071792602539062	1.927558416126423
300.0	120.0	0.449798583984375	0.44840240478515625	0.6351247773244718
300.0	140.0	0.13690185546875	0.123199462890625	0.18417444363245677
300.0	160.0	-0.204559326171875	-0.67291259765625	0.7033177674482379
300.0	180.0	-0.11865234375	-1.553070068359375	1.557595909057019
300.0	200.0	0.058868408203125	-2.19635009765625	2.1971388761202575
300.0	220.0	0.3316650390625	-2.3121337890625	2.33580058152678
300.0	240.0	0.57916259765625	-1.9711761474609375	2.0544986538917174
300.0	260.0	0.9598388671875	-1.898590087890625	2.127424492855226
300.0	280.0	1.22088623046875	-1.85968017578125	2.2246288553244056
300.0	300.0	1.078948974609375	-1.83685302734375	2.1302957385941794
300.0	320.0	0.849609375	-1.866363525390625	2.050645971150655
300.0	340.0	0.547454833984375	-1.91546630859375	1.9921641434908486
300.0	360.0	0.191619873046875	-2.049285888671875	2.058225164858349
300.0	380.0	-0.1661376953125	-2.162628173828125	2.1690003116733108
300.0	400.0	-0.421905517578125	-2.42169189453125	2.4581692166735025
300.0	420.0	-0.623199462890625	-2.614715576171875	2.6879574242950692
300.0	440.0	-0.78900146484375	-2.761566162109375	2.8720673702462283
300.0	460.0	-0.9410400390625	-2.917510986328125	3.065522257375415
300.0	480.0	-1.166229248046875	-2.97381591796875	3.194318671166717
300.0	500.0	-1.10491943359375	-3.001953125	3.198838776717326
300.0	520.0	-1.242828369140625	-3.0406494140625	3.2848396025345545
300.0	540.0	-1.391265869140625	-2.92333984375	3.2375201251408297
300.0	560.0	-1.372100830078125	-2.92901611328125	3.2344699843656426
300.0	580.0	-1.800079345703125	-3.03802490234375	3.531271861254489
300.0	600.0	-1.309295654296875	-3.3060302734375	3.5558531014717008
300.0	620.0	-1.089874267578125	-2.935546875	3.1313353979494467
300.0	640.0	-1.05853271484375	-2.864013671875	3.0533695847508207
300.0	660.0	-1.0947265625	-2.92974853515625	3.1275953584012846
300.0	680.0	-0.597625732421875	-2.81756591796875	2.8802489854441173
300.0	700.0	-0.13201904296875	-3.1943359375	3.1970628879192207
300.0	720.0	0.16400146484375	-3.63720703125	3.640902562366279
300.0	740.0	0.228240966796875	-3.6484375	3.6555697408653858
300.0	760.0	0.3331298828125	-3.75482177734375	3.7695705456242026
300.0	780.0	0.642181396484375	-4.2122802734375	4.260950838484448
300.0	800.0	0.631622314453125	-4.095458984375	4.143878743497815
320.0	0.0	-0.619537353515625	2.3820576667785645	2.4613056007451988
320.0	20.0	-0.425079345703125	2.5129032135009766	2.5486025603390834
320.0	40.0	0.44195556640625	1.9128684997558594	1.9632602018162801
320.0	60.0	5.15472412109375	2.1404342651367188	5.581454972312963
320.0	80.0	4.876129150390625	1.4807891845703125	5.096015315953202
320.0	100.0	0.590911865234375	0.9208984375	1.0941804077320658
320.0	120.0	-0.01593017578125	0.31790924072265625	0.3183081146268146
320.0	140.0	-0.161468505859375	0.049346923828125	0.16884074530680618
320.0	160.0	-0.1937255859375	-0.9127044677734375	0.9330375384412042
320.0	180.0	-0.007659912109375	-1.5327911376953125	1.5328102772524765
320.0	200.0	0.230438232421875	-2.249847412109375	2.261617818451422
320.0	220.0	0.276092529296875	-2.5545196533203125	2.569396377348827
320.0	240.0	0.2213134765625	-2.28680419921875	2.2974884331531875
320.0	260.0	0.01507568359375	-2.017181396484375	2.0172377307988447
320.0	280.0	-0.04840087890625	-1.852447509765625	1.8530797126717897
320.0	300.0	-0.129119873046875	-1.7911376953125	1.7957856735103483
320.0	320.0	-0.25244140625	-1.80975341796875	1.8272750470137358
320.0	340.0	-0.311676025390625	-1.8253173828125	1.8517358053461006
320.0	360.0	-0.38031005859375	-1.983673095703125	2.0198006563232918
320.0	380.0	-0.5113525390625	-2.10516357421875	2.1663783357075763
320.0	400.0	-0.593414306640625	-2.342376708984375	2.416375216335047
320.0	420.0	-0.7015380859375	-2.524749755859375	2.620403979491106
320.0	440.0	-0.869293212890625	-2.675537109375	2.813213378615358
320.0	460.0	-1.01373291015625	-2.798370361328125	2.976328458401989
320.0	480.0	-1.205780029296875	-2.86529541015625	3.108669050657153
320.0	500.0	-1.07928466796875	-2.856658935546875	3.053744532300012
320.0	520.0	-1.058074951171875	-2.8402099609375	3.0308934696729217
320.0	540.0	-1.063079833984375	-2.74822998046875	2.946677240379664
320.0	560.0	-1.066650390625	-2.75030517578125	2.94990196714223
320.0	580.0	-1.202301025390625	-2.413330078125	2.696236232535674
320.0	600.0	-1.07537841796875	-2.968505859375	3.1572877250856752
320.0	620.0	-1.199188232421875	-2.63702392578125	2.8968858455109783
320.0	640.0	-1.208587646484375	-2.60009765625	2.867262094973423
320.0	660.0	-1.27508544921875	-2.6826171875	2.9702319568477797
320.0	680.0	-0.5062255859375	-2.63604736328125	2.68421497747848
320.0	700.0	-0.004119873046875	-3.1781005859375	3.178103256297725
320.0	720.0	0.0947265625	-3.57232666015625	3.5735823606720154
320.0	740.0	0.15313720703125	-3.64410400390625	3.6473202485472664
320.0	760.0	0.146820068359375	-3.80352783203125	3.806360479711478
320.0	780.0	0.320648193359375	-4.34527587890625	4.357090511764601
320.0	800.0	0.395233154296875	-4.21160888671875	4.230113315378656
340.0	0.0	3.29644775390625	4.313083648681641	5.42855951010565
340.0	20.0	3.366485595703125	4.609645843505859	5.70806973228494
340.0	40.0	3.98956298828125	2.3049468994140625	4.6075365485888575
340.0	60.0	5.595428466796875	2.0724334716796875	5.966892006864139
340.0	80.0	1.704681396484375	1.2539443969726562	2.1162030181953333
340.0	100.0	-0.061614990234375	0.8776702880859375	0.8798304050272613
340.0	120.0	-0.285064697265625	0.2604522705078125	0.3861311523819558
340.0	140.0	-0.60455322265625	-0.102020263671875	0.6131009160193257
340.0	160.0	-0.4896240234375	-1.09912109375	1.2032451383875697
340.0	180.0	-0.24603271484375	-1.4912872314453125	1.511446229094906
340.0	200.0	-0.07232666015625	-2.09429931640625	2.095547845425879
340.0	220.0	-0.1160888671875	-2.508697509765625	2.5113820538876848
340.0	240.0	-0.405120849609375	-2.6869049072265625	2.7172745321859555
340.0	260.0	-0.78350830078125	-2.252349853515625	2.3847358595922064
340.0	280.0	-0.919281005859375	-1.973724365234375	2.17730692316303
340.0	300.0	-0.88385009765625	-1.857879638671875	2.0574031561457513
340.0	320.0	-0.858642578125	-1.810516357421875	2.0038055188718595
340.0	340.0	-0.826812744140625	-1.731201171875	1.9185090073738835
340.0	360.0	-0.794342041015625	-1.805206298828125	1.9722446753518201
340.0	380.0	-0.819244384765625	-1.89129638671875	2.061107319958232
340.0	400.0	-0.8033447265625	-2.079498291015625	2.2292769886294264
340.0	420.0	-0.781280517578125	-2.39874267578125	2.5227694448287052
340.0	440.0	-0.905731201171875	-2.604949951171875	2.7579182832140985
340.0	460.0	-1.029632568359375	-2.69964599609375	2.8893306716351
340.0	480.0	-1.182769775390625	-2.8052978515625	3.0444441820402566
340.0	500.0	-0.985260009765625	-2.700347900390625	2.874476660191802
340.0	520.0	-0.96441650390625	-2.5882568359375	2.7620956974340976
340.0	540.0	-0.922943115234375	-2.5802001953125	2.7403023632163652
340.0	560.0	-0.91265869140625	-2.575439453125	2.732367885866061
340.0	580.0	-1.0020751953125	-2.23382568359375	2.4482916251426565
340.0	600.0	-1.050537109375	-2.648681640625	2.849410930623718
340.0	620.0	-1.14703369140625	-2.26409912109375	2.5380762635032346
340.0	640.0	-1.116455078125	-2.2413330078125	2.5040059092144586
340.0	660.0	-1.047027587890625	-2.31097412109375	2.537098373766593
340.0	680.0	-0.473480224609375	-2.3182373046875	2.366095459600248
340.0	700.0	-0.09832763671875	-2.9324951171875	2.934143134966531
340.0	720.0	-0.03240966796875	-3.36529541015625	3.3654514681089323
340.0	740.0	-0.026397705078125	-3.5147705078125	3.5148696364761425
340.0	760.0	-0.055419921875	-3.7186279296875	3.719040877322078
340.0	780.0	0.148773193359375	-4.1773681640625	4.180016535994236
340.0	800.0	0.253692626953125	-4.13897705078125	4.146744623902493
360.0	0.0	3.871917724609375	4.507575988769531	5.942220810494663
360.0	20.0	3.958984375	4.2857208251953125	5.834463152082368
360.0	40.0	4.36260986328125	2.3449440002441406	4.952890790586831
360.0	60.0	4.627716064453125	1.8767929077148438	4.993806923745276
360.0	80.0	0.12847900390625	1.1211776733398438	1.1285150551235406
360.0	100.0	-0.478607177734375	0.8176040649414062	0.9473865301911226
360.0	120.0	-0.5003662109375	0.1378631591796875	0.5190111710810805
360.0	140.0	-0.678466796875	-0.3490447998046875	0.762987199586282
360.0	160.0	-0.358978271484375	-1.1798858642578125	1.2332866868953523
360.0	180.0	-0.3585205078125	-1.58795166015625	1.6279211988038989
360.0	200.0	-0.358642578125	-2.071868896484375	2.1026804852529373
360.0	220.0	-0.45245361328125	-2.80352783203125	2.8398032638098543
360.0	240.0	-0.76678466796875	-3.32037353515625	3.40776160257697
360.0	260.0	-1.045623779296875	-2.745330810546875	2.9377151575959575
360.0	280.0	-1.065216064453125	-2.044097900390625	2.3049992386875893
360.0	300.0	-0.97662353515625	-1.673309326171875	1.9374616461945422
360.0	320.0	-0.945648193359375	-1.55712890625	1.8217850960755968
360.0	340.0	-0.94610595703125	-1.435211181640625	1.7189961075686868
360.0	360.0	-0.9404296875	-1.35955810546875	1.653120152704311
360.0	380.0	-0.94903564453125	-1.46875	1.748683852813551
360.0	400.0	-0.9459228515625	-1.7591552734375	1.997347570447141
360.0	420.0	-0.838836669921875	-2.161956787109375	2.318987733502252
360.0	440.0	-0.760009765625	-2.571258544921875	2.681228328337429
360.0	460.0	-0.79107666015625	-2.71697998046875	2.8298025543334178
360.0	480.0	-0.833892822265625	-2.770660400390625	2.8934298493861688
360.0	500.0	-0.722076416015625	-2.564422607421875	2.664142950373042
360.0	520.0	-0.81005859375	-2.408203125	2.5407946033806024
360.0	540.0	-0.898284912109375	-2.37774658203125	2.5417699722210583
360.0	560.0	-0.958282470703125	-2.3658447265625	2.552552950255974
360.0	580.0	-1.10198974609375	-2.1126708984375	2.3828050120814503
360.0	600.0	-1.323394775390625	-2.323974609375	2.6743656662002837
360.0	620.0	-1.26141357421875	-1.72674560546875	2.1384140364365742
360.0	640.0	-1.153839111328125	-1.70208740234375	2.056318608593467
360.0	660.0	-1.05316162109375	-1.7679443359375	2.057857277635722
360.0	680.0	-0.66204833984375	-1.81207275390625	1.9292267025259748
360.0	700.0	-0.321563720703125	-2.686767578125	2.705942210272813
360.0	720.0	-0.314239501953125	-3.16815185546875	3.1836979511093433
360.0	740.0	-0.309906005859375	-3.38226318359375	3.396431358876761
360.0	760.0	-0.38299560546875	-3.284912109375	3.3071639209641375
360.0	780.0	-0.280517578125	-3.473876953125	3.4851845284131153
360.0	800.0	-1.432647705078125	-2.53564453125	2.91238263896138
380.0	0.0	3.220947265625	4.753625869750977	5.742078038263055
380.0	20.0	3.350250244140625	4.344661712646484	5.486370575863482
380.0	40.0	3.55914306640625	2.5520401000976562	4.379544273055604
380.0	60.0	0.13067626953125	1.5738372802734375	1.5792530108241347
380.0	80.0	-0.555511474609375	1.060302734375	1.1970108132117203
380.0	100.0	-0.88385009765625	0.6827545166015625	1.1168458824147565
380.0	120.0	-0.647613525390625	0.09131622314453125	0.6540198245300027
380.0	140.0	-0.7254638671875	-0.5506744384765625	0.9107909528459975
380.0	160.0	-0.555877685546875	-1.2425537109375	1.361227286625383
380.0	180.0	-0.45574951171875	-1.7381439208984375	1.7969006392085436
380.0	200.0	-0.517669677734375	-2.1510009765625	2.212416573888932
380.0	220.0	-0.54052734375	-3.00506591796875	3.0532918269760585
380.0	240.0	-0.826812744140625	-3.65338134765625	3.7457728955818914
380.0	260.0	-1.086517333984375	-3.122314453125	3.305959385903248
380.0	280.0	-0.955902099609375	-1.90087890625	2.1276958053875576
380.0	300.0	-0.8243408203125	-1.4141845703125	1.6369043304186826
380.0	320.0	-0.834228515625	-1.203643798828125	1.4644779311206062
380.0	340.0	-0.678009033203125	-1.08245849609375	1.2772676480951748
380.0	360.0	-0.54779052734375	-1.043853759765625	1.1788575544247808
380.0	380.0	-0.700225830078125	-1.127288818359375	1.3270630328310238
380.0	400.0	-0.767242431640625	-1.43780517578125	1.629706928381042
380.0	420.0	-0.694488525390625	-1.843505859375	1.9699817677961393
380.0	440.0	-0.624603271484375	-2.221923828125	2.308045654821117
380.0	460.0	-0.49383544921875	-2.428466796875	2.4781695733806046
380.0	480.0	-0.491241455078125	-2.476287841796875	2.524543452313368
380.0	500.0	-0.452392578125	-2.326385498046875	2.369963824674417
380.0	520.0	-0.5849609375	-2.13397216796875	2.212694400965964
380.0	540.0	-0.732940673828125	-2.11474609375	2.2381584109223613
380.0	560.0	-0.941162109375	-2.0758056640625	2.279200577193055
380.0	580.0	-1.262786865234375	-1.9776611328125	2.3464386255015666
380.0	600.0	-1.395416259765625	-1.700439453125	2.1997001776974825
380.0	620.0	-1.04229736328125	-1.1064453125	1.5200674402987089
380.0	640.0	-0.797515869140625	-1.05828857421875	1.3251438668510982
380.0	660.0	-0.427520751953125	-1.0911865234375	1.1719479605691472
380.0	680.0	-0.20867919921875	-1.1517333984375	1.1704857236476538
380.0	700.0	-0.422332763671875	-2.3984375	2.435337226068902
380.0	720.0	-0.415069580078125	-2.94903564453125	2.9781024141258268
380.0	740.0	-0.318511962890625	-3.14617919921875	3.1622608089942825
380.0	760.0	-0.6197509765625	-2.476806640625	2.5531671327968857
380.0	780.0	-1.220550537109375	-2.14532470703125	2.468230481992454
380.0	800.0	-3.62103271484375	-1.1448974609375	3.7977188044969616
400.0	0.0	3.961029052734375	4.020482063293457	5.643937205344351
400.0	20.0	1.75958251953125	3.223573684692383	3.6725410744716207
400.0	40.0	0.13653564453125	2.314727783203125	2.318751106212139
400.0	60.0	-0.753662109375	1.4273300170898438	1.6140872196982627
400.0	80.0	-0.983154296875	1.0226058959960938	1.4185609574458722
400.0	100.0	-1.150054931640625	0.5923843383789062	1.2936558855227063
400.0	120.0	-1.086883544921875	0.10358428955078125	1.0918083830341667
400.0	140.0	-0.8519287109375	-0.81097412109375	1.1762064247415973
400.0	160.0	-0.67279052734375	-1.3964691162109375	1.5500880898240712
400.0	180.0	-0.43695068359375	-1.918731689453125	1.9678559896508405
400.0	200.0	-0.698974609375	-2.2420196533203125	2.348450048526787
400.0	220.0	-0.691436767578125	-3.1095428466796875	3.1854892118630227
400.0	240.0	-1.083343505859375	-3.544097900390625	3.7059766700885906
400.0	260.0	-1.232635498046875	-2.548126220703125	2.8306072683578094
400.0	280.0	-2.625396728515625	-0.363677978515625	2.6504659315218064
400.0	300.0	-2.396514892578125	-0.474578857421875	2.443053155840166
400.0	320.0	-2.095123291015625	-0.46063232421875	2.1451628708961263
400.0	340.0	-1.90399169921875	-0.437774658203125	1.9536711704017045
400.0	360.0	-1.1673583984375	-0.662811279296875	1.3424024815105657
400.0	380.0	-0.38720703125	-1.132232666015625	1.1966119233244705
400.0	400.0	-0.6256103515625	-1.3021240234375	1.4446159643293501
400.0	420.0	-0.697052001953125	-1.7078857421875	1.8446558491475333
400.0	440.0	-0.608795166015625	-1.9219970703125	2.0161111805785477
400.0	460.0	-0.45404052734375	-2.0655517578125	2.1148656847830547
400.0	480.0	-0.42205810546875	-2.143798828125	2.184949990242796
400.0	500.0	-0.467926025390625	-2.077545166015625	2.1295888528241216
400.0	520.0	-0.61322021484375	-1.9635009765625	2.057030655302664
400.0	540.0	-0.88885498046875	-1.94110107421875	2.1349324477925027
400.0	560.0	-1.213958740234375	-1.87005615234375	2.229530407038698
400.0	580.0	-1.52105712890625	-1.76776123046875	2.3320794491922685
400.0	600.0	-1.901580810546875	-1.1075439453125	2.2006051826346518
400.0	620.0	-1.731201171875	-0.6795654296875	1.8598028580276271
400.0	640.0	-1.492401123046875	-0.57769775390625	1.6003111594124124
400.0	660.0	-0.974273681640625	-0.61273193359375	1.1509342419022528
400.0	680.0	-0.62469482421875	-0.7005615234375	0.9386320213623472
400.0	700.0	-0.6885986328125	-1.9517822265625	2.069691266115919
400.0	720.0	-0.576263427734375	-2.69818115234375	2.759032632827531
400.0	740.0	-0.161224365234375	-2.7100830078125	2.7148744363559936
400.0	760.0	-1.31781005859375	-1.55224609375	2.036195296648383
400.0	780.0	-2.424560546875	-1.18011474609375	2.6965097180263813
400.0	800.0	-2.952178955078125	-1.030517578125	3.126871769297677
420.0	0.0	0.82196044921875	3.157095432281494	3.262341267956583
420.0	20.0	-0.055206298828125	2.666698455810547	2.6672698381777304
420.0	40.0	-0.684967041015625	2.3022804260253906	2.4020147808324066
420.0	60.0	-1.22607421875	1.3925399780273438	1.8553774764957718
420.0	80.0	-1.233123779296875	1.02362060546875	1.6026207907697998
420.0	100.0	-1.283721923828125	0.46349334716796875	1.3648326126620618
420.0	120.0	-1.219024658203125	-0.0588531494140625	1.2204445134880977
420.0	140.0	-0.7916259765625	-1.0164642333984375	1.2883598971354258
420.0	160.0	-0.618255615234375	-1.47198486328125	1.5965523616524313
420.0	180.0	-0.29107666015625	-2.10467529296875	2.1247079119071426
420.0	200.0	-0.49456787109375	-2.6045074462890625	2.651048173250229
420.0	220.0	-0.44696044921875	-3.3459320068359375	3.375653216421229
420.0	240.0	-0.740447998046875	-3.2337188720703125	3.3174087751429306
420.0	260.0	-1.498504638671875	-1.300811767578125	1.98434558653246
420.0	280.0	-2.4959716796875	-0.134185791015625	2.499576054516551
420.0	300.0	-2.51080322265625	-0.2186279296875	2.5203037504516104
420.0	320.0	-2.4229736328125	-0.26312255859375	2.437218641432386
420.0	340.0	-2.485076904296875	-0.3939208984375	2.516104309144505
420.0	360.0	-1.801177978515625	-0.681488037109375	1.9257902416963333
420.0	380.0	-0.501617431640625	-1.283721923828125	1.378245995982836
420.0	400.0	-0.660308837890625	-1.3197021484375	1.4756766319173795
420.0	420.0	-0.777008056640625	-1.52984619140625	1.7158586449485427
420.0	440.0	-0.560638427734375	-1.594024658203125	1.6897426009934358
420.0	460.0	-0.287384033203125	-1.68121337890625	1.7055990173406717
420.0	480.0	-0.041839599609375	-1.737548828125	1.738052496967233
420.0	500.0	-0.08966064453125	-1.820953369140625	1.8231594016328776
420.0	520.0	-0.627197265625	-1.80780029296875	1.9135094223090137
420.0	540.0	-1.080780029296875	-1.78753662109375	2.0888687473075502
420.0	560.0	-1.592742919921875	-1.7479248046875	2.3647560406526282
420.0	580.0	-2.0382080078125	-1.68951416015625	2.6474043855216904
420.0	600.0	-2.2763671875	-0.66070556640625	2.3703120929124215
420.0	620.0	-2.069915771484375	-0.22430419921875	2.0820335431560464
420.0	640.0	-1.755523681640625	-0.04986572265625	1.7562317577976674
420.0	660.0	-1.35247802734375	-0.07232666015625	1.3544105582197
420.0	680.0	-0.99212646484375	-0.2147216796875	1.0150962131597074
420.0	700.0	-0.699310302734375	-1.4835205078125	1.6400817042485112
420.0	720.0	-0.215728759765625	-2.13720703125	2.1480672224617305
420.0	740.0	-0.038604736328125	-2.20458984375	2.204927823043787
420.0	760.0	-1.470855712890625	-1.28765869140625	1.9548609755420063
420.0	780.0	-2.052154541015625	-1.13336181640625	2.344322347097072
420.0	800.0	-2.533538818359375	-1.03363037109375	2.736276793049494
440.0	0.0	-0.890594482421875	2.779107093811035	2.918320539452633
440.0	20.0	-1.126983642578125	2.602071762084961	2.835642711217087
440.0	40.0	-1.372650146484375	2.337108612060547	2.710395744021738
440.0	60.0	-1.682373046875	1.415191650390625	2.198441829156917
440.0	80.0	-1.44769287109375	1.0222854614257812	1.7722534281693991
440.0	100.0	-1.34783935546875	0.36547088623046875	1.396509898580207
440.0	120.0	-1.15069580078125	-0.2594146728515625	1.179574837993031
440.0	140.0	-0.9058837890625	-1.1407928466796875	1.4567202059152529
440.0	160.0	-0.8616943359375	-1.472442626953125	1.7060493598531634
440.0	180.0	-0.551605224609375	-2.25787353515625	2.3242764948635823
440.0	200.0	-0.44384765625	-2.7560272216796875	2.7915384268532066
440.0	220.0	-0.117156982421875	-3.50323486328125	3.505193327883556
440.0	240.0	-0.588775634765625	-3.0612640380859375	3.1173697661605506
440.0	260.0	-1.616729736328125	-0.8560791015625	1.8293951099911867
440.0	280.0	-2.267059326171875	-0.0767822265625	2.268359208480608
440.0	300.0	-2.540191650390625	-0.186798095703125	2.547050676620424
440.0	320.0	-2.700439453125	-0.2926025390625	2.716245475994368
440.0	340.0	-2.822540283203125	-0.58343505859375	2.882209242560413
440.0	360.0	-2.27581787109375	-0.981781005859375	2.4785562180140146
440.0	380.0	-0.80419921875	-1.44189453125	1.6509985532055342
440.0	400.0	-0.6409912109375	-1.256134033203125	1.4102277978646827
440.0	420.0	-0.87017822265625	-1.372650146484375	1.6252318492537507
440.0	440.0	-0.85833740234375	-1.303955078125	1.561102796753049
440.0	460.0	-0.636810302734375	-1.292816162109375	1.441145721528486
440.0	480.0	-0.583770751953125	-1.4229736328125	1.538064449402404
440.0	500.0	-0.545257568359375	-1.6162109375	1.7057091224320187
440.0	520.0	-0.84552001953125	-1.6571044921875	1.8603492686740621
440.0	540.0	-1.260955810546875	-1.6392822265625	2.0681527444740717
440.0	560.0	-1.905029296875	-1.57464599609375	2.471567647256723
440.0	580.0	-2.269073486328125	-1.4000244140625	2.6662263306644314
440.0	600.0	-2.346954345703125	0.0677490234375	2.34793199028241
440.0	620.0	-2.229278564453125	0.40716552734375	2.2661568093552793
440.0	640.0	-1.99554443359375	0.6402587890625	2.0957406574809725
440.0	660.0	-1.69207763671875	0.62518310546875	1.80387933189758
440.0	680.0	-1.107177734375	0.39727783203125	1.176295970969555
440.0	700.0	-0.5841064453125	-0.9820556640625	1.1426345289605258
440.0	720.0	0.171600341796875	-1.513916015625	1.523610310962314
440.0	740.0	-0.103240966796875	-1.6434326171875	1.64667223953673
440.0	760.0	-1.41180419921875	-1.1375732421875	1.8130813490499196
440.0	780.0	-1.787506103515625	-1.06195068359375	2.0791626498402778
440.0	800.0	-2.182891845703125	-1.009521484375	2.40502607833094
460.0	0.0	-1.3594970703125	2.3951759338378906	2.7541060324948425
460.0	20.0	-1.521209716796875	2.364267349243164	2.8113767270101895
460.0	40.0	-1.694122314453125	2.262298583984375	2.8263130221944137
460.0	60.0	-2.2222900390625	1.5133056640625	2.6886180559164687
460.0	80.0	-2.138763427734375	1.0774307250976562	2.3948206544955624
460.0	100.0	-1.76776123046875	0.29296112060546875	1.791872201395736
460.0	120.0	-1.284576416015625	-0.45110321044921875	1.3614810593839124
460.0	140.0	-1.075927734375	-1.23638916015625	1.638987078945163
460.0	160.0	-0.896575927734375	-1.479217529296875	1.7297204667725667
460.0	180.0	-0.7230224609375	-2.2795867919921875	2.391501081171688
460.0	200.0	-0.444732666015625	-2.7843017578125	2.8195963226637857
460.0	220.0	0.013702392578125	-3.488739013671875	3.488765922368334
460.0	240.0	-0.44659423828125	-2.9232330322265625	2.9571502793004134
460.0	260.0	-1.48046875	-0.633148193359375	1.6101752558280118
460.0	280.0	-2.51959228515625	-0.1309814453125	2.522994534761232
460.0	300.0	-2.976348876953125	-0.157867431640625	2.9805326308082813
460.0	320.0	-3.29815673828125	-0.269744873046875	3.3091691051992322
460.0	340.0	-3.725372314453125	-0.53533935546875	3.7636401404501374
460.0	360.0	-3.26605224609375	-0.95526123046875	3.402884260836783
460.0	380.0	-1.056610107421875	-1.449798583984375	1.7939734817519364
460.0	400.0	-0.827484130859375	-1.107208251953125	1.3822590567680104
460.0	420.0	-1.09637451171875	-1.208831787109375	1.631965489669611
460.0	440.0	-1.275390625	-1.08331298828125	1.673376310611795
460.0	460.0	-1.37939453125	-0.99981689453125	1.7036323240161064
460.0	480.0	-1.538848876953125	-1.159515380859375	1.9267931348614868
460.0	500.0	-1.552001953125	-1.35406494140625	2.0596606341942176
460.0	520.0	-1.699371337890625	-1.4420166015625	2.2287383927294013
460.0	540.0	-1.936920166015625	-1.4769287109375	2.4357705447577573
460.0	560.0	-2.177459716796875	-1.34771728515625	2.5607953254764544
460.0	580.0	-2.45025634765625	-1.04486083984375	2.6637361625860643
460.0	600.0	-2.33404541015625	0.50787353515625	2.3886614461625917
460.0	620.0	-2.1556396484375	1.14935302734375	2.442907013248763
460.0	640.0	-1.97833251953125	1.5283203125	2.499912505555937
460.0	660.0	-1.8670654296875	1.62139892578125	2.472825872409693
460.0	680.0	-1.391265869140625	1.09478759765625	1.7703617151920006
460.0	700.0	-0.766082763671875	-0.44390869140625	0.8854025791136748
460.0	720.0	0.089324951171875	-1.1485595703125	1.152027791964366
460.0	740.0	-0.177215576171875	-1.3497314453125	1.361315663210888
460.0	760.0	-0.521148681640625	-1.0877685546875	1.2061659823352233
460.0	780.0	-0.609100341796875	-1.08111572265625	1.240892594929801
460.0	800.0	-0.970245361328125	-1.044921875	1.4259164723195603
480.0	0.0	-1.527923583984375	2.183310031890869	2.6648439304865428
480.0	20.0	-1.61834716796875	2.185527801513672	2.7194814445518207
480.0	40.0	-1.819610595703125	2.1533660888671875	2.8192141161462443
480.0	60.0	-2.27532958984375	1.749847412109375	2.870381631087477
480.0	80.0	-2.6348876953125	1.1969680786132812	2.8940224166596202
480.0	100.0	-3.097869873046875	0.14968109130859375	3.1014838673491103
480.0	120.0	-2.305572509765625	-0.5018844604492188	2.3595661909400563
480.0	140.0	-1.635223388671875	-1.150238037109375	1.9992506278285267
480.0	160.0	-1.18572998046875	-1.3812713623046875	1.8204027474450453
480.0	180.0	-1.027496337890625	-2.34454345703125	2.5598110762879926
480.0	200.0	-0.585174560546875	-2.753936767578125	2.815421280400125
480.0	220.0	-0.15728759765625	-3.1820220947265625	3.18590709213318
480.0	240.0	-0.293121337890625	-2.70428466796875	2.7201242038071793
480.0	260.0	-0.780670166015625	-0.4112548828125	0.8823698129151896
480.0	280.0	-1.779693603515625	-0.104278564453125	1.7827460114662534
480.0	300.0	-2.459136962890625	-0.14739990234375	2.4635505542744345
480.0	320.0	-2.918304443359375	-0.240875244140625	2.9282284247255843
480.0	340.0	-3.552581787109375	-0.570220947265625	3.598053540847016
480.0	360.0	-3.2421875	-0.86285400390625	3.355040509027171
480.0	380.0	-1.3018798828125	-1.296783447265625	1.8375359964838802
480.0	400.0	-1.224578857421875	-0.96673583984375	1.5601831822203012
480.0	420.0	-1.39483642578125	-1.053253173828125	1.7478303415564198
480.0	440.0	-1.629150390625	-0.923004150390625	1.8724496406878102
480.0	460.0	-1.849365234375	-0.846160888671875	2.03375023531231
480.0	480.0	-2.22235107421875	-0.96881103515625	2.4243430283113314
480.0	500.0	-2.414276123046875	-1.117889404296875	2.6605273760203016
480.0	520.0	-2.54522705078125	-1.24334716796875	2.8326829896980232
480.0	540.0	-2.75518798828125	-1.29107666015625	3.0426862791240077
480.0	560.0	-2.7706298828125	-1.09478759765625	2.979085401849962
480.0	580.0	-2.965911865234375	-0.78692626953125	3.068531594430212
480.0	600.0	-2.819610595703125	0.65087890625	2.8937600560520784
480.0	620.0	-2.53509521484375	1.41973876953125	2.9055749727091515
480.0	640.0	-2.22900390625	1.88580322265625	2.9197109803298096
480.0	660.0	-2.1279296875	1.94537353515625	2.8831515649077786
480.0	680.0	-1.8861083984375	0.6251220703125	1.9870033954294737
480.0	700.0	-0.9874267578125	-0.95941162109375	1.3767651436370123
480.0	720.0	-0.434661865234375	-1.03326416015625	1.120966440957278
480.0	740.0	2.490020751953125	-2.01837158203125	3.2053123386510305
480.0	760.0	4.41583251953125	-1.4542236328125	4.649122843588895
480.0	780.0	4.583740234375	-1.4390869140625	4.804336133375152
480.0	800.0	4.55316162109375	-1.42681884765625	4.771487480003293
500.0	0.0	-1.5250244140625	2.1236186027526855	2.6144703925353485
500.0	20.0	-1.439422607421875	2.09173583984375	2.539152667021821
500.0	40.0	-1.45965576171875	2.1015586853027344	2.55873872259168
500.0	60.0	-1.493927001953125	2.0858230590820312	2.565633590550875
500.0	80.0	-1.68902587890625	1.7239761352539062	2.4134834025822562
500.0	100.0	-2.234283447265625	0.35291290283203125	2.2619836515126486
500.0	120.0	-2.5836181640625	-0.5266036987304688	2.6367393259839496
500.0	140.0	-2.8250732421875	-1.0909423828125	3.0283979438542104
500.0	160.0	-2.076416015625	-1.3178558349609375	2.459318497406261
500.0	180.0	-1.72705078125	-2.3223876953125	2.8941646477619654
500.0	200.0	-1.302886962890625	-2.572113037109375	2.8832758996909003
500.0	220.0	-0.926544189453125	-2.85076904296875	2.997560386607468
500.0	240.0	-0.545989990234375	-2.5589141845703125	2.616514260123816
500.0	260.0	-0.397674560546875	-0.18609619140625	0.43906360423298785
500.0	280.0	-1.107666015625	0.2445068359375	1.1343313426819919
500.0	300.0	-1.706573486328125	-0.062225341796875	1.7077075444583212
500.0	320.0	-2.224853515625	-0.188446044921875	2.232819983302644
500.0	340.0	-2.7408447265625	-0.520416259765625	2.7898141333346755
500.0	360.0	-2.294708251953125	-0.9339599609375	2.4774921130482217
500.0	380.0	-1.661773681640625	-1.081085205078125	1.9824825319866626
500.0	400.0	-1.64398193359375	-0.6456298828125	1.7662147501261356
500.0	420.0	-1.730865478515625	-0.822906494140625	1.9165256071380674
500.0	440.0	-1.94879150390625	-0.73272705078125	2.081988774379865
500.0	460.0	-2.254974365234375	-0.712158203125	2.364757639620264
500.0	480.0	-2.846435546875	-0.826507568359375	2.964002375685436
500.0	500.0	-3.273406982421875	-0.89984130859375	3.3948354383121426
500.0	520.0	-3.55548095703125	-0.986572265625	3.689819734229885
500.0	540.0	-3.800445556640625	-1.02978515625	3.937492082153602
500.0	560.0	-3.85205078125	-0.775634765625	3.9293643902003903
500.0	580.0	-3.924591064453125	-0.43817138671875	3.94897571369138
500.0	600.0	-3.41595458984375	0.572021484375	3.4635176249675936
500.0	620.0	-2.943817138671875	1.3797607421875	3.2511227370894606
500.0	640.0	-2.93798828125	1.68292236328125	3.385853337283598
500.0	660.0	-2.935882568359375	1.47662353515625	3.286308494309958
500.0	680.0	-2.3931884765625	0.2994384765625	2.4118487692219865
500.0	700.0	-1.902801513671875	-0.57855224609375	1.98881278703957
500.0	720.0	-1.80377197265625	-0.4185791015625	1.8517024041689554
500.0	740.0	2.150421142578125	-1.97589111328125	2.920352167460429
500.0	760.0	4.63555908203125	-1.30908203125	4.816856212047857
500.0	780.0	4.73126220703125	-1.27801513671875	4.900833068098164
500.0	800.0	4.688720703125	-1.25750732421875	4.854423395458702
520.0	0.0	-1.438720703125	2.039607524871826	2.495979991328911
520.0	20.0	-1.3638916015625	2.0136489868164062	2.4320737124765484
520.0	40.0	-1.25213623046875	2.0178604125976562	2.3747854185970727
520.0	60.0	-1.25567626953125	2.1756973266601562	2.5120473226235345
520.0	80.0	-1.2996826171875	2.1278457641601562	2.493371713458238
520.0	100.0	-1.5709228515625	1.3589935302734375	2.077176453960115
520.0	120.0	-2.29022216796875	-0.01248931884765625	2.290256221853957
520.0	140.0	-3.42022705078125	-0.840667724609375	3.522027158057659
520.0	160.0	-4.2161865234375	-1.5022430419921875	4.475819808440677
520.0	180.0	-3.0992431640625	-2.3846435546875	3.9104773459132547
520.0	200.0	-2.4208984375	-2.453857421875	3.4470517100242293
520.0	220.0	-2.07574462890625	-2.6182861328125	3.3412779048907892
520.0	240.0	-1.488525390625	-2.4219512939453125	2.842807750935452
520.0	260.0	-0.84088134765625	-0.74310302734375	1.1221780384964042
520.0	280.0	-1.1124267578125	0.230987548828125	1.1361551563104644
520.0	300.0	-1.52154541015625	0.06439208984375	1.5229073433410178
520.0	320.0	-1.7337646484375	0.20550537109375	1.745901576183488
520.0	340.0	-2.4306640625	0.221466064453125	2.4407324725240493
520.0	360.0	-2.439697265625	-0.200439453125	2.4479172212857097
520.0	380.0	-1.8990478515625	-0.417755126953125	1.944454187842894
520.0	400.0	-1.9281005859375	-0.3212890625	1.954686299940392
520.0	420.0	-1.994140625	-0.60748291015625	2.0846180269793546
520.0	440.0	-2.2373046875	-0.557098388671875	2.3056215819969834
520.0	460.0	-2.73291015625	-0.58807373046875	2.795465727674341
520.0	480.0	-3.411376953125	-0.667694091796875	3.4761053086080205
520.0	500.0	-4.03973388671875	-0.64666748046875	4.091164712621527
520.0	520.0	-4.78857421875	-0.69891357421875	4.839310202157369
520.0	540.0	-4.71759033203125	-0.69281005859375	4.768190885248135
520.0	560.0	-5.5521240234375	-0.0296630859375	5.552203262696634
520.0	580.0	-4.22509765625	0.15521240234375	4.227947622037265
520.0	600.0	-3.56695556640625	0.99420166015625	3.70291897747898
520.0	620.0	-3.23675537109375	1.49664306640625	3.5660238081827416
520.0	640.0	-3.3104248046875	1.57000732421875	3.663855262642179
520.0	660.0	-3.2017822265625	1.32611083984375	3.465541716078832
520.0	680.0	-2.806884765625	0.48883056640625	2.8491327470215855
520.0	700.0	-2.62060546875	0.201171875	2.6283156481163794
520.0	720.0	-2.1829833984375	-0.01361083984375	2.1830258296261613
520.0	740.0	0.31903076171875	-1.46392822265625	1.4982878455131152
520.0	760.0	4.70452880859375	-1.17388916015625	4.84877376985366
520.0	780.0	4.78204345703125	-1.12481689453125	4.912550526066711
520.0	800.0	4.72943115234375	-1.10919189453125	4.857759327473249
540.0	0.0	-1.1636962890625	1.912287712097168	2.238533749358194
540.0	20.0	-1.21356201171875	1.927145004272461	2.2774153384438165
540.0	40.0	-1.076904296875	1.9187431335449219	2.200294997756806
540.0	60.0	-0.95465087890625	2.092681884765625	2.300146902139662
540.0	80.0	-0.92755126953125	2.1779861450195312	2.3672716374565197
540.0	100.0	-1.16522216796875	1.73455810546875	2.0896015222939357
540.0	120.0	-1.5286865234375	1.2060928344726562	1.9471883350887547
540.0	140.0	-2.3760986328125	0.151031494140625	2.3808937870211224
540.0	160.0	-3.91046142578125	-1.393310546875	4.151267618758906
540.0	180.0	-3.74652099609375	-2.435394287109375	4.468508129997783
540.0	200.0	-3.220458984375	-2.3406524658203125	3.981207107874742
540.0	220.0	-2.88726806640625	-2.4405059814453125	3.7805272559207443
540.0	240.0	-2.72845458984375	-2.4208221435546875	3.6475806090563836
540.0	260.0	-2.14453125	-1.66802978515625	2.7168617275074873
540.0	280.0	-0.79815673828125	0.229949951171875	0.8306209477900924
540.0	300.0	-0.63702392578125	0.3785400390625	0.741007451508549
540.0	320.0	-0.6343994140625	0.626373291015625	0.891518993774439
540.0	340.0	-1.0308837890625	0.82830810546875	1.3224279580140035
540.0	360.0	-1.839111328125	0.578887939453125	1.9280668358959931
540.0	380.0	-2.69659423828125	0.2764892578125	2.710731782308486
540.0	400.0	-2.8826904296875	0.045745849609375	2.8830533807351517
540.0	420.0	-2.868408203125	-0.345001220703125	2.889081421843531
540.0	440.0	-2.99371337890625	-0.363037109375	3.015645161126493
540.0	460.0	-3.60052490234375	-0.477203369140625	3.632010824311601
540.0	480.0	-4.3714599609375	-0.493194580078125	4.399193458339623
540.0	500.0	-6.3226318359375	-0.505767822265625	6.342828582174495
540.0	520.0	-11.7227783203125	2.46832275390625	11.979822568161854
540.0	540.0	-11.17156982421875	2.6129150390625	11.473068348909717
540.0	560.0	-3.41778564453125	3.84716796875	5.146062581405311
540.0	580.0	-2.60260009765625	2.10504150390625	3.3473462625620627
540.0	600.0	-2.48870849609375	1.40301513671875	2.8569426757271748
540.0	620.0	-2.66387939453125	1.4512939453125	3.0335635058968027
540.0	640.0	-2.81298828125	1.3792724609375	3.1329372148114327
540.0	660.0	-2.89776611328125	1.06231689453125	3.086351508122113
540.0	680.0	-2.91204833984375	0.78564453125	3.016166915651349
540.0	700.0	-3.04425048828125	0.8822021484375	3.1695018009315548
540.0	720.0	-2.6348876953125	0.79351806640625	2.7517819842099285
540.0	740.0	0.9324951171875	-1.7939453125	2.021827620698474
540.0	760.0	4.77642822265625	-1.02996826171875	4.886215425698614
540.0	780.0	4.83087158203125	-0.93768310546875	4.921033412643998
540.0	800.0	4.74835205078125	-0.94610595703125	4.841690167708847
560.0	0.0	-0.810546875	1.8033995628356934	1.9771788537732835
560.0	20.0	-0.97015380859375	1.8385505676269531	2.078813748764028
560.0	40.0	-0.90966796875	1.8450088500976562	2.057074007008116
560.0	60.0	-0.861083984375	1.916900634765625	2.1014218214608844
560.0	80.0	-0.82098388671875	2.0531082153320312	2.211168895881928
560.0	100.0	-0.957763671875	1.8729705810546875	2.1036468450431065
560.0	120.0	-1.1038818359375	1.7814865112304688	2.095769380778537
560.0	140.0	-1.25732421875	1.7205657958984375	2.1310116961365844
560.0	160.0	-1.43011474609375	1.64337158203125	2.1785082840381134
560.0	180.0	-1.37384033203125	-0.845062255859375	1.6129375295385346
560.0	200.0	-1.35400390625	-1.07470703125	1.7286763089596755
560.0	220.0	-1.462646484375	-1.3988037109375	2.0238543821103008
560.0	240.0	-1.6109619140625	-1.604644775390625	2.2737816833962627
560.0	260.0	-1.71746826171875	-1.200927734375	2.0956919270737995
560.0	280.0	-1.61669921875	0.635345458984375	1.7370607980605994
560.0	300.0	-1.49383544921875	0.60772705078125	1.6127233233242027
560.0	320.0	-1.1712646484375	0.799835205078125	1.4183078762954773
560.0	340.0	-1.3272705078125	1.047149658203125	1.6906121399019272
560.0	360.0	-2.11993408203125	0.974334716796875	2.3331199395901887
560.0	380.0	-3.209228515625	1.052703857421875	3.3774743636231404
560.0	400.0	-3.44281005859375	0.54327392578125	3.4854106871340242
560.0	420.0	-3.099609375	-0.01385498046875	3.099640340115556
560.0	440.0	-3.08099365234375	-0.150482177734375	3.0846663955115408
560.0	460.0	-3.2374267578125	-0.490081787109375	3.274310945871921
560.0	480.0	-3.1226806640625	-0.30938720703125	3.137969880923718
560.0	500.0	-3.4952392578125	-0.2601318359375	3.5049059960891804
560.0	520.0	-3.6951904296875	6.008056640625	7.053451418179064
560.0	540.0	-2.93896484375	6.38128662109375	7.025548611556862
560.0	560.0	-3.36016845703125	6.4913330078125	7.309455265472513
560.0	580.0	-3.5980224609375	6.47637939453125	7.40872834508863
560.0	600.0	-4.26507568359375	6.47625732421875	7.754532836752946
560.0	620.0	-4.55426025390625	6.16510009765625	7.664838267989177
560.0	640.0	-5.3558349609375	6.243896484375	8.226251359908161
560.0	660.0	-5.8077392578125	6.4547119140625	8.682922387092773
560.0	680.0	-5.9873046875	6.1690673828125	8.59681393276838
560.0	700.0	-6.179443359375	6.22076416015625	8.76831950649657
560.0	720.0	-6.2691650390625	6.1556396484375	8.786030376024161
560.0	740.0	-6.182373046875	6.23004150390625	8.776967222857843
560.0	760.0	-0.26605224609375	-1.41357421875	1.4383935030325332
560.0	780.0	5.26300048828125	0.6351318359375	5.301185394670707
560.0	800.0	4.81903076171875	-1.0333251953125	4.928571643149688
580.0	0.0	-0.85723876953125	1.763087272644043	1.9604425620116652
580.0	20.0	-0.8662109375	1.7677040100097656	1.968527077601229
580.0	40.0	-0.8314208984375	1.7943115234375	1.977577951307918
580.0	60.0	-0.74725341796875	1.8189163208007812	1.966429315470411
580.0	80.0	-0.69818115234375	1.9623260498046875	2.0828299131782497
580.0	100.0	-0.78338623046875	2.0225448608398438	2.1689586672405032
580.0	120.0	-0.8463134765625	2.02618408203125	2.195829782767354
580.0	140.0	-0.98626708984375	2.10906982421875	2.328282262943857
580.0	160.0	-1.21246337890625	2.2401123046875	2.5471887607323302
580.0	180.0	-1.34710693359375	1.3607330322265625	1.9147562444156832
580.0	200.0	-1.4112548828125	-0.1496429443359375	1.4191664296521573
580.0	220.0	-1.5433349609375	-0.4693450927734375	1.6131235593600577
580.0	240.0	-1.7008056640625	-0.7643890380859375	1.8646797334805316
580.0	260.0	-1.87103271484375	-0.900238037109375	2.076340998842462
580.0	280.0	-1.86968994140625	0.959228515625	2.1013947325963884
580.0	300.0	-1.92669677734375	0.760284423828125	2.0712780781301325
580.0	320.0	-1.93798828125	0.896697998046875	2.1353842459762604
580.0	340.0	-1.97088623046875	1.12762451171875	2.270667208747303
580.0	360.0	-1.99755859375	1.175201416015625	2.3176148738885862
580.0	380.0	-2.0052490234375	1.639739990234375	2.590322543925925
580.0	400.0	-2.15533447265625	1.388336181640625	2.563775349415948
580.0	420.0	-2.3499755859375	0.861572265625	2.5029366798615764
580.0	440.0	-2.5540771484375	0.45391845703125	2.5940994672148294
580.0	460.0	-2.619140625	0.36883544921875	2.644983402996281
580.0	480.0	-2.61572265625	0.615081787109375	2.6870672896772083
580.0	500.0	-3.013671875	1.481109619140625	3.357961267506953
580.0	520.0	-3.38531494140625	6.45343017578125	7.287463089868272
580.0	540.0	-3.340576171875	6.4547119140625	7.267926461766066
580.0	560.0	-3.60736083984375	6.54345703125	7.471939651031268
580.0	580.0	-3.77203369140625	6.5606689453125	7.567735141975549
580.0	600.0	-4.18853759765625	6.544677734375	7.770241556979029
580.0	620.0	-4.419677734375	6.34222412109375	7.7302883567117675
580.0	640.0	-4.943359375	6.2286376953125	7.95190099598003
580.0	660.0	-5.3504638671875	6.35516357421875	8.307560872431562
580.0	680.0	-5.53948974609375	6.3826904296875	8.45131254707233
580.0	700.0	-5.64569091796875	6.47119140625	8.587790411832295
580.0	720.0	-5.77667236328125	6.513427734375	8.706014268517071
580.0	740.0	-5.54791259765625	6.44024658203125	8.50035941761277
580.0	760.0	-4.4317626953125	3.35015869140625	5.555545323833508
580.0	780.0	4.72613525390625	-0.93463134765625	4.817664392030357
580.0	800.0	4.72991943359375	-0.54522705078125	4.76124042505642
600.0	0.0	-0.8919677734375	1.780642032623291	1.9915553111063364
600.0	20.0	-0.8367919921875	1.7895793914794922	1.9755544124617865
600.0	40.0	-0.79296875	1.8327522277832031	1.9969427049669843
600.0	60.0	-0.5555419921875	1.9563980102539062	2.033745333026999
600.0	80.0	-0.50323486328125	2.0730056762695312	2.133213037056401
600.0	100.0	-0.57122802734375	2.2333984375	2.3052917472308083
600.0	120.0	-0.70648193359375	2.0976181030273438	2.2133952264885717
600.0	140.0	-0.88458251953125	2.03070068359375	2.215001467315175
600.0	160.0	-1.12823486328125	2.17230224609375	2.447817590243851
600.0	180.0	-1.3193359375	2.1835784912109375	2.551208016461621
600.0	200.0	-1.403076171875	0.6956329345703125	1.566054891675994
600.0	220.0	-1.5435791015625	0.8324127197265625	1.7537238604589571
600.0	240.0	-1.69427490234375	0.4383544921875	1.7500634575731489
600.0	260.0	-1.8770751953125	-0.152252197265625	1.8832397671113656
600.0	280.0	-2.0185546875	0.645751953125	2.1193297552275756
600.0	300.0	-2.15032958984375	0.260406494140625	2.1660399089463245
600.0	320.0	-2.15277099609375	0.518585205078125	2.214351728282659
600.0	340.0	-2.1177978515625	1.0482177734375	2.3630125350139406
600.0	360.0	-2.0224609375	1.434661865234375	2.479637657253808
600.0	380.0	-1.9862060546875	1.52716064453125	2.5054409044881476
600.0	400.0	-2.06671142578125	1.44879150390625	2.523943925535134
600.0	420.0	-2.19805908203125	1.17340087890625	2.4916527347762614
600.0	440.0	-2.37115478515625	0.7344970703125	2.482309602258958
600.0	460.0	-2.45977783203125	1.076202392578125	2.6849056915920224
600.0	480.0	-2.56988525390625	2.09326171875	3.314521811880108
600.0	500.0	-2.95166015625	3.973846435546875	4.950126581341368
600.0	520.0	-3.3253173828125	6.5760498046875	7.369000388802099
600.0	540.0	-3.3035888671875	6.54827880859375	7.334415774857815
600.0	560.0	-3.59027099609375	6.63525390625	7.54431177946656
600.0	580.0	-3.75994873046875	6.6622314453125	7.650002763833765
600.0	600.0	-4.18023681640625	6.64581298828125	7.85119163671643
600.0	620.0	-4.38568115234375	6.49542236328125	7.8373918396005555
600.0	640.0	-4.9111328125	6.4166259765625	8.080365983364294
600.0	660.0	-5.32769775390625	6.50872802734375	8.411177318955282
600.0	680.0	-5.518798828125	6.52349853515625	8.544774639714005
600.0	700.0	-5.6290283203125	6.61602783203125	8.686644007042782
600.0	720.0	-5.76702880859375	6.6292724609375	8.786687353063986
600.0	740.0	-5.5457763671875	6.53814697265625	8.573389140293905
600.0	760.0	-4.8204345703125	5.5989990234375	7.388191897285691
600.0	780.0	4.90625	0.68939208984375	4.95444754902493
600.0	800.0	4.77392578125	-0.59210205078125	4.810504360607397
620.0	0.0	-1.02032470703125	1.7954192161560059	2.0650890221781366
620.0	20.0	-0.8978271484375	1.8264179229736328	2.035164862567829
620.0	40.0	-0.799560546875	1.8954391479492188	2.0571792901197283
620.0	60.0	-0.51788330078125	2.0190353393554688	2.0843960311788967
620.0	80.0	-0.4556884765625	2.1024169921875	2.151234342583482
620.0	100.0	-0.49591064453125	2.2501296997070312	2.304129126777198
620.0	120.0	-0.5921630859375	2.1056900024414062	2.1873699976749963
620.0	140.0	-0.73297119140625	2.0240936279296875	2.1527196245812092
620.0	160.0	-0.9310302734375	2.0269012451171875	2.2305035367635515
620.0	180.0	-1.17626953125	2.0819854736328125	2.3912911831404267
620.0	200.0	-1.38568115234375	2.3520050048828125	2.7298424494747864
620.0	220.0	-1.5301513671875	2.583251953125	3.002424663472824
620.0	240.0	-1.63592529296875	2.4096221923828125	2.9124784418427274
620.0	260.0	-1.74835205078125	2.186492919921875	2.7995510679999196
620.0	280.0	-1.826171875	2.06341552734375	2.7554649980582773
620.0	300.0	-2.009521484375	1.1885986328125	2.334725531210992
620.0	320.0	-2.03924560546875	1.248748779296875	2.3912122769045503
620.0	340.0	-2.03668212890625	1.521942138671875	2.542514890353883
620.0	360.0	-1.969482421875	1.689178466796875	2.594645429102955
620.0	380.0	-1.97454833984375	1.519287109375	2.4914001017686327
620.0	400.0	-1.9935302734375	1.65673828125	2.5920927228151
620.0	420.0	-2.069091796875	1.623809814453125	2.6301899508228885
620.0	440.0	-2.2137451171875	1.416229248046875	2.627997855192221
620.0	460.0	-2.30902099609375	2.082275390625	3.109252122746605
620.0	480.0	-2.65576171875	4.718902587890625	5.414897223473294
620.0	500.0	-2.8841552734375	5.21026611328125	5.955268643185145
620.0	520.0	-3.27362060546875	6.71917724609375	7.474218001434904
620.0	540.0	-3.2789306640625	6.64599609375	7.410846805721301
620.0	560.0	-3.5755615234375	6.724365234375	7.615886554640756
620.0	580.0	-3.7205810546875	6.763671875	7.719454683924607
620.0	600.0	-4.1224365234375	6.8150634765625	7.964896300602263
620.0	620.0	-4.329345703125	6.69415283203125	7.972133739204261
620.0	640.0	-4.90625	6.53619384765625	8.172705737798188
620.0	660.0	-5.3282470703125	6.61322021484375	8.492637897161973
620.0	680.0	-5.51513671875	6.623779296875	8.619233446207057
620.0	700.0	-5.62957763671875	6.7039794921875	8.754169600796779
620.0	720.0	-5.7713623046875	6.70928955078125	8.85003893371042
620.0	740.0	-5.5709228515625	6.61883544921875	8.65125217074939
620.0	760.0	-4.933837890625	5.67327880859375	7.518566935992913
620.0	780.0	4.899169921875	1.17120361328125	5.037219850986033
620.0	800.0	4.7872314453125	-0.51776123046875	4.815149177623194
