# Supplementary material for: Real-time emotion detection by quantitative facial motion analysis
Source: PLoS One. 2023 Mar 10;18(3):e0282730. doi: 10.1371/journal.pone.0282730 (PMC10004542; doi:10.1371/journal.pone.0282730)
Supplement: S1 Dataset — Data from each participant is organized into folders by Study ID and subsequently by emotions. The data files (.csv) contain the pixel displacement results after DISC-processing of videos. (ZIP) [file pone.0282730.s004.zip › S1_Dataset/1/happy/result/102475_cropped_result.csv]

pos_x	pos_y	disp_x	disp_y	disp_xy_indi
0.0	0.0	1.4680914878845215	0.40325164794921875	1.5224665869478873
0.0	20.0	1.480170726776123	0.4279346466064453	1.5407898760606975
0.0	40.0	1.3152270317077637	0.6852836608886719	1.4830495072032475
0.0	60.0	1.2746753692626953	0.6644210815429688	1.437446580086967
0.0	80.0	1.2269625663757324	0.7335662841796875	1.4295302139418102
0.0	100.0	1.096799373626709	0.8502349853515625	1.3877566055701962
0.0	120.0	0.7196121215820312	1.48565673828125	1.6507627175122035
0.0	140.0	0.6845483779907227	1.7151947021484375	1.8467537323876717
0.0	160.0	0.7162213325500488	1.75164794921875	1.8924173786990068
0.0	180.0	0.6140131950378418	2.051849365234375	2.141751157649573
0.0	200.0	1.2293286323547363	1.79241943359375	2.17348023047179
0.0	220.0	1.2234601974487305	1.6979217529296875	2.0927955308183144
0.0	240.0	1.2829818725585938	1.6796112060546875	2.113560098227263
0.0	260.0	1.4808201789855957	1.550048828125	2.1437070163766823
0.0	280.0	1.9745430946350098	0.847808837890625	2.148860223042963
0.0	300.0	2.3242244720458984	0.8193359375	2.4644128661683373
0.0	320.0	2.2150301933288574	1.84405517578125	2.8821690180633217
0.0	340.0	1.855750560760498	3.053955078125	3.573576886393852
0.0	360.0	1.909900188446045	1.64105224609375	2.5180887999106742
0.0	380.0	1.9110713005065918	1.131256103515625	2.220795777950172
0.0	400.0	1.898806095123291	0.4393310546875	1.9489680250045642
0.0	420.0	1.8917269706726074	0.265960693359375	1.9103313906184862
0.0	440.0	1.9136171340942383	0.3831787109375	1.9516035612835847
0.0	460.0	1.7540020942687988	0.965728759765625	2.0022875378271183
0.0	480.0	1.8845930099487305	2.01959228515625	2.7623257974776
0.0	500.0	2.0971927642822266	3.77734375	4.320479521560285
0.0	520.0	2.8334293365478516	4.71435546875	5.500315381043439
0.0	540.0	3.681534767150879	4.970703125	6.18559518547936
0.0	560.0	3.7580947875976562	5.0286865234375	6.277815271539184
0.0	580.0	4.298612594604492	5.0289306640625	6.615754972974774
0.0	600.0	4.606873512268066	4.7230224609375	6.597743911713854
0.0	620.0	4.808568954467773	4.518310546875	6.598292626723459
0.0	640.0	4.430606842041016	4.5391845703125	6.343064996679739
0.0	660.0	4.085585594177246	4.585205078125	6.141344743279922
0.0	680.0	3.9826526641845703	4.64599609375	6.119379212524479
0.0	700.0	3.848210334777832	4.771240234375	6.129719092650961
0.0	720.0	3.860888957977295	4.7186279296875	6.096877322421531
0.0	740.0	3.845731735229492	5.841796875	6.994014820409734
0.0	760.0	3.766077995300293	5.66552734375	6.8030539869579165
0.0	780.0	8.543726921081543	24.6968994140625	26.132969796223584
0.0	800.0	8.01880931854248	26.9212646484375	28.090136937337178
20.0	0.0	1.524017333984375	0.5828104019165039	1.631654619969226
20.0	20.0	1.4359893798828125	0.55474853515625	1.539419188003784
20.0	40.0	1.2578620910644531	0.759613037109375	1.4694315248706105
20.0	60.0	1.2393074035644531	0.734710693359375	1.4407229586101138
20.0	80.0	1.2192764282226562	0.7312774658203125	1.4217600853997754
20.0	100.0	1.0597152709960938	1.0553207397460938	1.4955595338603431
20.0	120.0	0.7740955352783203	1.5500946044921875	1.7326330196015602
20.0	140.0	0.7275390625	1.791290283203125	1.9333995878145083
20.0	160.0	0.8603591918945312	1.8512725830078125	2.041427959952011
20.0	180.0	1.1273612976074219	1.7407379150390625	2.0739122411996203
20.0	200.0	1.8156700134277344	1.3029632568359375	2.2348089059973746
20.0	220.0	1.7723960876464844	1.299591064453125	2.1977999968857427
20.0	240.0	1.7371635437011719	1.439697265625	2.2562059733571567
20.0	260.0	1.828878402709961	1.3634033203125	2.2811542748657065
20.0	280.0	2.1278915405273438	0.888519287109375	2.305946428652059
20.0	300.0	2.31512451171875	0.99346923828125	2.5192821660489138
20.0	320.0	2.2948570251464844	1.439666748046875	2.7090605588092775
20.0	340.0	1.9459228515625	2.38873291015625	3.0810161733260473
20.0	360.0	1.9435195922851562	1.090667724609375	2.2286373619548003
20.0	380.0	1.931509017944336	0.38983154296875	1.970455713355083
20.0	400.0	1.8982620239257812	-0.364288330078125	1.9329005920920797
20.0	420.0	1.853433609008789	-0.72479248046875	1.9901106207312669
20.0	440.0	1.8399925231933594	-0.835479736328125	2.020791645673145
20.0	460.0	1.685831069946289	-0.1336669921875	1.6911218942455635
20.0	480.0	1.891815185546875	1.930908203125	2.7032149720584884
20.0	500.0	2.1201515197753906	3.867156982421875	4.410209245999577
20.0	520.0	2.844940185546875	4.8111572265625	5.5893576122882
20.0	540.0	3.5841026306152344	5.0540771484375	6.1959250712981655
20.0	560.0	3.553516387939453	5.081787109375	6.200970806604735
20.0	580.0	4.279212951660156	5.1357421875	6.684871823911309
20.0	600.0	4.535881042480469	4.83544921875	6.629915985790746
20.0	620.0	5.225408554077148	4.73779296875	7.05347976333381
20.0	640.0	5.466161727905273	4.777099609375	7.2594493395509785
20.0	660.0	5.314416885375977	4.7530517578125	7.129833647709727
20.0	680.0	5.208942413330078	4.7978515625	7.081840204436462
20.0	700.0	4.802577972412109	4.9951171875	6.929354291559634
20.0	720.0	4.418697357177734	5.15966796875	6.793162730427871
20.0	740.0	4.083583831787109	5.7889404296875	7.084312825511278
20.0	760.0	3.7856369018554688	5.954833984375	7.0562805027973
20.0	780.0	8.61952018737793	24.4892578125	25.961892775136945
20.0	800.0	7.995473861694336	26.1875	27.380883085157013
40.0	0.0	1.5039100646972656	0.5352716445922852	1.5963274151007567
40.0	20.0	1.4060630798339844	0.5812530517578125	1.5214691895171586
40.0	40.0	1.2529945373535156	0.7501564025878906	1.4603869141365777
40.0	60.0	1.2578773498535156	0.7318801879882812	1.4553020431663888
40.0	80.0	1.2478904724121094	0.80474853515625	1.484874013501835
40.0	100.0	1.1321182250976562	1.0539932250976562	1.5468010195723385
40.0	120.0	0.879486083984375	1.444061279296875	1.6908012154853387
40.0	140.0	0.7576942443847656	1.7944488525390625	1.9478570923844898
40.0	160.0	0.9482536315917969	1.865386962890625	2.092571019380069
40.0	180.0	1.2705345153808594	1.7193145751953125	2.137826130267172
40.0	200.0	2.0013351440429688	1.161346435546875	2.3138858878818813
40.0	220.0	2.0075645446777344	1.082763671875	2.280941158859507
40.0	240.0	1.9014816284179688	1.152252197265625	2.2233572608365284
40.0	260.0	1.9428977966308594	0.93585205078125	2.156541422997601
40.0	280.0	2.083343505859375	0.553436279296875	2.1556001203025574
40.0	300.0	2.2288551330566406	0.66485595703125	2.325903834588368
40.0	320.0	2.3002166748046875	0.305267333984375	2.3203846440294034
40.0	340.0	2.0999832153320312	0.314727783203125	2.123436620715629
40.0	360.0	1.9789352416992188	-0.232330322265625	1.9925265542730402
40.0	380.0	1.913665771484375	-0.691925048828125	2.0349144842343354
40.0	400.0	1.8889846801757812	-1.73779296875	2.5667464861524087
40.0	420.0	1.8161544799804688	-1.9703369140625	2.6796724893297057
40.0	440.0	1.79364013671875	-2.1904296875	2.8310999904506735
40.0	460.0	1.6447944641113281	-1.888519287109375	2.504366971303402
40.0	480.0	1.6533012390136719	-1.135162353515625	2.005492098155282
40.0	500.0	2.0871963500976562	3.730560302734375	4.274747802642698
40.0	520.0	2.8376617431640625	4.885009765625	5.649393292988949
40.0	540.0	3.5652732849121094	5.13623046875	6.252362515419578
40.0	560.0	3.537433624267578	5.1614990234375	6.2573563759022965
40.0	580.0	4.270362854003906	5.234375	6.7553445911723395
40.0	600.0	4.529193878173828	4.93994140625	6.70198614466417
40.0	620.0	5.21148681640625	4.90380859375	7.155902008951248
40.0	640.0	5.462799072265625	4.970703125	7.385801463675485
40.0	660.0	5.303070068359375	4.9320068359375	7.24204691918406
40.0	680.0	5.198207855224609	4.9849853515625	7.202183270468167
40.0	700.0	4.842456817626953	5.1451416015625	7.065541035951237
40.0	720.0	4.430030822753906	5.2755126953125	6.888846586254698
40.0	740.0	4.082759857177734	5.9281005859375	7.198006988630567
40.0	760.0	3.785144805908203	6.1483154296875	7.220048741153153
40.0	780.0	8.419986724853516	21.2606201171875	22.867228608077266
40.0	800.0	7.945549011230469	22.7237548828125	24.072822540450268
60.0	0.0	1.4285202026367188	0.5503635406494141	1.5308722991214556
60.0	20.0	1.3449897766113281	0.5821647644042969	1.4655761024603604
60.0	40.0	1.256439208984375	0.6822052001953125	1.4297004654985632
60.0	60.0	1.2781486511230469	0.7532958984375	1.483616758118627
60.0	80.0	1.1931686401367188	0.88714599609375	1.4868353715831752
60.0	100.0	1.0669212341308594	1.1052474975585938	1.5361943075987652
60.0	120.0	1.0055160522460938	1.2916107177734375	1.6368630906681791
60.0	140.0	0.9282035827636719	1.723358154296875	1.9574282155514282
60.0	160.0	1.1777877807617188	1.7912445068359375	2.143767930486305
60.0	180.0	1.7133522033691406	1.4894866943359375	2.2702745176285815
60.0	200.0	2.148235321044922	1.0807037353515625	2.4047527020855592
60.0	220.0	2.1353416442871094	0.9697723388671875	2.345238223946282
60.0	240.0	2.0110855102539062	0.905792236328125	2.205657386119957
60.0	260.0	1.7592277526855469	0.80975341796875	1.9366421671881238
60.0	280.0	1.7125701904296875	0.75213623046875	1.870455978186099
60.0	300.0	1.7637100219726562	0.73834228515625	1.912020494570218
60.0	320.0	1.7484512329101562	0.61419677734375	1.8531916779341777
60.0	340.0	1.7518539428710938	0.385223388671875	1.7937082528473909
60.0	360.0	1.8200607299804688	-0.632843017578125	1.9269435242669735
60.0	380.0	1.7579383850097656	-1.44366455078125	2.274755965081347
60.0	400.0	1.7588348388671875	-2.713348388671875	3.2335366812085535
60.0	420.0	1.6845130920410156	-2.913421630859375	3.3653543582239425
60.0	440.0	1.71307373046875	-2.92529296875	3.3899794334243842
60.0	460.0	1.7348251342773438	-2.749725341796875	3.2512470994743454
60.0	480.0	1.8027877807617188	-2.58990478515625	3.1555745243361
60.0	500.0	2.338024139404297	3.872650146484375	4.523690532463804
60.0	520.0	2.9511260986328125	5.0185546875	5.821944383233143
60.0	540.0	3.5772018432617188	5.2362060546875	6.341468826272118
60.0	560.0	3.5255355834960938	5.2542724609375	6.327462385843424
60.0	580.0	4.28717041015625	5.3592529296875	6.863047580345292
60.0	600.0	4.553230285644531	5.0684814453125	6.813325927591287
60.0	620.0	5.254425048828125	5.0361328125	7.278160227618763
60.0	640.0	5.486328125	5.0919189453125	7.485147616500184
60.0	660.0	5.304634094238281	5.055908203125	7.328120538868193
60.0	680.0	5.196083068847656	5.103271484375	7.283039139095732
60.0	700.0	4.835792541503906	5.2490234375	7.13702574970058
60.0	720.0	4.4425506591796875	5.3548583984375	6.957784476878722
60.0	740.0	4.115966796875	5.8524169921875	7.1548562056426
60.0	760.0	3.561138153076172	4.5916748046875	5.810781570262021
60.0	780.0	3.8321571350097656	-2.624755859375	4.644865081865096
60.0	800.0	3.7081069946289062	-2.777587890625	4.633039172483054
80.0	0.0	1.4083099365234375	0.555086612701416	1.5137562633763006
80.0	20.0	1.3206405639648438	0.595458984375	1.4486762582655544
80.0	40.0	1.1409149169921875	0.7547531127929688	1.367968972267268
80.0	60.0	1.1004257202148438	0.8903732299804688	1.41552154853828
80.0	80.0	0.9871978759765625	1.057281494140625	1.446514363628951
80.0	100.0	0.9448089599609375	1.2247467041015625	1.5468252842613184
80.0	120.0	0.953277587890625	1.3835906982421875	1.6801968277070614
80.0	140.0	0.8874969482421875	1.771331787109375	1.9812286927972975
80.0	160.0	1.1910552978515625	1.90716552734375	2.2485313142646333
80.0	180.0	2.3180923461914062	0.9359893798828125	2.4999256478392695
80.0	200.0	3.09405517578125	0.1069793701171875	3.0959040709313674
80.0	220.0	3.109222412109375	0.0178070068359375	3.1092734034587077
80.0	240.0	2.58819580078125	0.070343017578125	2.5891515296142273
80.0	260.0	1.6297149658203125	0.52685546875	1.712760215199572
80.0	280.0	1.22369384765625	0.726470947265625	1.423090534721095
80.0	300.0	0.657928466796875	0.65948486328125	0.9315525494134915
80.0	320.0	-0.00040435791015625	0.584869384765625	0.5848695245449537
80.0	340.0	-0.26409912109375	0.3392333984375	0.4299158573232056
80.0	360.0	-0.393768310546875	-0.4459228515625	0.5948955134614579
80.0	380.0	0.5733261108398438	-1.687774658203125	1.782494355178556
80.0	400.0	1.650604248046875	-3.06103515625	3.4777047907303533
80.0	420.0	1.9553985595703125	-3.3348388671875	3.865841926007071
80.0	440.0	2.246307373046875	-3.4493408203125	4.116290673516493
80.0	460.0	2.4977493286132812	-3.417816162109375	4.233227967705514
80.0	480.0	2.7124786376953125	-3.369140625	4.325349570957105
80.0	500.0	2.1708602905273438	-3.28338623046875	3.9361478045698757
80.0	520.0	1.5055313110351562	-3.01953125	3.3740470503882722
80.0	540.0	1.6337356567382812	-2.4002685546875	2.903511896087165
80.0	560.0	1.8629074096679688	-0.8486328125	2.047095910661609
80.0	580.0	4.169830322265625	5.065673828125	6.561138334880346
80.0	600.0	4.647743225097656	5.2666015625	7.024144724062041
80.0	620.0	5.57025146484375	5.404296875	7.761064752643719
80.0	640.0	5.9779205322265625	5.423583984375	8.071604371200618
80.0	660.0	6.130149841308594	5.3896484375	8.162539271375175
80.0	680.0	6.04193115234375	5.2904052734375	8.030773313129762
80.0	700.0	5.840187072753906	5.3450927734375	7.916931337419545
80.0	720.0	5.45550537109375	5.443603515625	7.706838397771009
80.0	740.0	5.1613311767578125	3.93994140625	6.493264032892503
80.0	760.0	4.013298034667969	-3.16552734375	5.111469894179042
80.0	780.0	3.8751983642578125	-3.186279296875	5.01692516588006
80.0	800.0	3.7524337768554688	-3.2203369140625	4.9448285197526705
100.0	0.0	1.32000732421875	0.6295762062072754	1.462458729473584
100.0	20.0	1.2408294677734375	0.6624736785888672	1.4066019845421724
100.0	40.0	1.1566085815429688	0.7101020812988281	1.3571987241239825
100.0	60.0	1.0714263916015625	0.844482421875	1.3642232491334438
100.0	80.0	1.0713577270507812	0.9519805908203125	1.4332042508344747
100.0	100.0	1.0484619140625	1.1068878173828125	1.5246222566623142
100.0	120.0	1.0178680419921875	1.2865371704101562	1.6404978639900696
100.0	140.0	0.8635787963867188	1.8972930908203125	2.0845837498271034
100.0	160.0	1.297332763671875	1.9831085205078125	2.369766170702753
100.0	180.0	3.5015792846679688	-0.1847076416015625	3.5064475469742673
100.0	200.0	3.88165283203125	-0.5575103759765625	3.9214852451255955
100.0	220.0	3.5250778198242188	-0.5054168701171875	3.5611262050671164
100.0	240.0	1.5047988891601562	-0.02398681640625	1.5049900545116395
100.0	260.0	0.3845367431640625	0.45428466796875	0.5951832208611912
100.0	280.0	0.5445785522460938	0.5155029296875	0.7498727025854769
100.0	300.0	0.24883270263671875	0.403656005859375	0.4741897141101202
100.0	320.0	0.10971832275390625	0.4991455078125	0.5110619808959856
100.0	340.0	0.497100830078125	0.289794921875	0.5754044942550399
100.0	360.0	0.191192626953125	-1.09271240234375	1.1093128570593087
100.0	380.0	0.6327133178710938	-2.055877685546875	2.1510367734051
100.0	400.0	1.4664688110351562	-3.284149169921875	3.596688274515517
100.0	420.0	1.693695068359375	-3.49053955078125	3.8797511956507003
100.0	440.0	1.905181884765625	-3.536529541015625	4.017058526896924
100.0	460.0	2.1155471801757812	-3.588226318359375	4.165442111387046
100.0	480.0	2.055328369140625	-3.558929443359375	4.109787523437743
100.0	500.0	1.8625030517578125	-3.683929443359375	4.127984224952571
100.0	520.0	1.56884765625	-3.729736328125	4.0462595129151655
100.0	540.0	1.1689224243164062	-3.4700927734375	3.6616831499097384
100.0	560.0	1.220458984375	-2.4927978515625	2.7755290056665363
100.0	580.0	1.71099853515625	-0.9521484375	1.9580864726412173
100.0	600.0	1.0666046142578125	-0.0645751953125	1.0685576067792062
100.0	620.0	7.0534210205078125	7.5601806640625	10.339587988203688
100.0	640.0	6.882530212402344	8.5560302734375	10.980659186251525
100.0	660.0	6.604766845703125	7.779052734375	10.204734515424024
100.0	680.0	6.517791748046875	7.668212890625	10.063950427483999
100.0	700.0	6.295326232910156	7.2396240234375	9.593919344016822
100.0	720.0	5.9221954345703125	6.2005615234375	8.57434323847483
100.0	740.0	2.362762451171875	-1.08154296875	2.598534508895406
100.0	760.0	3.8359527587890625	-3.0816650390625	4.920487067419393
100.0	780.0	3.8200225830078125	-3.1240234375	4.934784187048001
100.0	800.0	3.7248306274414062	-3.155029296875	4.881451942533604
120.0	0.0	1.2439956665039062	0.6568789482116699	1.4067747406333992
120.0	20.0	1.2488174438476562	0.6016063690185547	1.3861728720841002
120.0	40.0	1.2120742797851562	0.5758209228515625	1.3418993236865164
120.0	60.0	1.1305313110351562	0.7218170166015625	1.3413131068793929
120.0	80.0	1.0394287109375	0.9118423461914062	1.3827033338460717
120.0	100.0	0.7539901733398438	1.35906982421875	1.5542110437759191
120.0	120.0	0.7337188720703125	1.6483306884765625	1.8042553704522402
120.0	140.0	0.8720550537109375	2.1093292236328125	2.282487632030936
120.0	160.0	1.57879638671875	1.9534912109375	2.5117177273583593
120.0	180.0	4.076393127441406	-0.6522979736328125	4.128253090092346
120.0	200.0	3.4161300659179688	-0.45538330078125	3.446348586243001
120.0	220.0	2.05511474609375	-0.701416015625	2.171515840740571
120.0	240.0	0.35048675537109375	-0.448974609375	0.5695780592280488
120.0	260.0	-0.8473968505859375	0.10101318359375	0.8533962067191946
120.0	280.0	-1.3992691040039062	0.600372314453125	1.5226296139842075
120.0	300.0	-1.4803924560546875	0.553863525390625	1.5806095750379856
120.0	320.0	-1.6543731689453125	0.810791015625	1.8423714753394262
120.0	340.0	-1.6567535400390625	0.956207275390625	1.9128943112315244
120.0	360.0	-1.646942138671875	-0.543304443359375	1.7342428106545893
120.0	380.0	0.7449722290039062	-2.619140625	2.723027953494499
120.0	400.0	1.0333328247070312	-3.37188720703125	3.526669826274926
120.0	420.0	1.3633270263671875	-3.53656005859375	3.7902397851407534
120.0	440.0	1.5726547241210938	-3.55889892578125	3.8908873596169973
120.0	460.0	1.6546707153320312	-3.67327880859375	4.028760650850499
120.0	480.0	1.5507965087890625	-3.736419677734375	4.045466823474516
120.0	500.0	1.309967041015625	-3.97637939453125	4.186598468661635
120.0	520.0	0.87744140625	-3.99560546875	4.090814892329752
120.0	540.0	0.7087173461914062	-3.7135009765625	3.7805250666704
120.0	560.0	0.6755142211914062	-2.86328125	2.941886976012742
120.0	580.0	1.4318618774414062	-1.228515625	1.8866581770260265
120.0	600.0	1.2952041625976562	-0.619873046875	1.435895684599822
120.0	620.0	1.2338333129882812	-0.320556640625	1.2747945732895254
120.0	640.0	1.2500991821289062	-0.114501953125	1.2553320924874023
120.0	660.0	1.2905197143554688	-0.2991943359375	1.3247484228325024
120.0	680.0	1.5178604125976562	-0.071044921875	1.5195221660296214
120.0	700.0	1.7102508544921875	-0.09814453125	1.7130646030741339
120.0	720.0	1.7909317016601562	-0.2205810546875	1.8044645637136776
120.0	740.0	2.0507736206054688	-1.07470703125	2.31531156564067
120.0	760.0	3.5047760009765625	-2.8765869140625	4.534115910646405
120.0	780.0	3.5931320190429688	-2.9066162109375	4.6215814938131805
120.0	800.0	3.4947433471679688	-2.923583984375	4.55637733032162
140.0	0.0	1.350860595703125	0.593256950378418	1.4753908492991619
140.0	20.0	1.35968017578125	0.48731231689453125	1.4443695768776241
140.0	40.0	1.2888031005859375	0.4813690185546875	1.3757650831825283
140.0	60.0	1.066558837890625	0.6649017333984375	1.256838123927997
140.0	80.0	0.8355560302734375	0.9683456420898438	1.279002409020678
140.0	100.0	0.2386016845703125	1.9379043579101562	1.9525378522033743
140.0	120.0	-1.551116943359375	4.6065826416015625	4.860716758450482
140.0	140.0	2.0546417236328125	0.969879150390625	2.2720515352551436
140.0	160.0	3.54833984375	0.143157958984375	3.5512265272669308
140.0	180.0	4.493377685546875	-0.7873687744140625	4.561840923562865
140.0	200.0	2.295654296875	-0.672882080078125	2.392237225789055
140.0	220.0	1.05804443359375	-0.9814605712890625	1.4431641890144629
140.0	240.0	-0.045074462890625	-0.504608154296875	0.5066173078249273
140.0	260.0	-0.8853912353515625	-0.15924072265625	0.8995972695542437
140.0	280.0	-1.7454376220703125	0.407257080078125	1.792319955201143
140.0	300.0	-1.6646728515625	0.210113525390625	1.6778806263501889
140.0	320.0	-2.0125732421875	0.34503173828125	2.0419348558635475
140.0	340.0	-2.3802642822265625	0.182891845703125	2.387280352298035
140.0	360.0	-2.9674530029296875	-1.427215576171875	3.2928288181234135
140.0	380.0	-0.082550048828125	-3.025421142578125	3.0265471416319047
140.0	400.0	0.568359375	-3.489837646484375	3.5358166210891073
140.0	420.0	0.9151458740234375	-3.62799072265625	3.741631817058159
140.0	440.0	1.11041259765625	-3.58795166015625	3.755850536516555
140.0	460.0	1.0471649169921875	-3.8067626953125	3.948163697442413
140.0	480.0	0.7790374755859375	-3.95013427734375	4.026221578280726
140.0	500.0	0.421539306640625	-4.327423095703125	4.347905936915825
140.0	520.0	0.355224609375	-4.128662109375	4.143915459622028
140.0	540.0	0.5313568115234375	-3.735107421875	3.7727135478456435
140.0	560.0	0.75555419921875	-3.13916015625	3.2288060695161938
140.0	580.0	1.577789306640625	-1.5662841796875	2.22321056755514
140.0	600.0	1.4261322021484375	-1.3031005859375	1.9318188825755398
140.0	620.0	1.3332061767578125	-1.108154296875	1.7336218317233172
140.0	640.0	1.2683563232421875	-0.9810791015625	1.6035098896580346
140.0	660.0	0.7774658203125	-1.158935546875	1.3955589215667836
140.0	680.0	0.91473388671875	-0.07470703125	0.91777950730542
140.0	700.0	1.60345458984375	-0.615966796875	1.717696631114888
140.0	720.0	1.9928131103515625	-0.84326171875	2.1638841048212987
140.0	740.0	1.6993865966796875	-1.301513671875	2.140526253763807
140.0	760.0	2.9067535400390625	-2.7000732421875	3.9673179423518024
140.0	780.0	3.2027435302734375	-2.71630859375	4.199511697470132
140.0	800.0	3.1182861328125	-2.727294921875	4.142685843384204
160.0	0.0	1.489288330078125	0.36670446395874023	1.533770482827909
160.0	20.0	1.2727203369140625	0.39238929748535156	1.3318357319037857
160.0	40.0	1.0381622314453125	0.5617027282714844	1.180377386155436
160.0	60.0	0.7830963134765625	0.7925567626953125	1.1141750572843823
160.0	80.0	0.41455078125	1.3069686889648438	1.3711380325005458
160.0	100.0	-0.60003662109375	2.9505996704101562	3.0109935837988973
160.0	120.0	-1.3648681640625	4.615875244140625	4.813436337455977
160.0	140.0	3.4339599609375	0.5655975341796875	3.4802272316606024
160.0	160.0	5.547698974609375	0.2197723388671875	5.552050413479066
160.0	180.0	2.5997772216796875	-0.6897735595703125	2.6897265968582857
160.0	200.0	0.9446258544921875	-1.0684967041015625	1.4261848448398957
160.0	220.0	-0.28515625	-1.4155426025390625	1.4439788594425906
160.0	240.0	-0.10888671875	-0.63995361328125	0.649150941362538
160.0	260.0	-1.3338165283203125	-0.357391357421875	1.3808675220962732
160.0	280.0	-2.41937255859375	0.0960693359375	2.4212791855925953
160.0	300.0	-2.4781341552734375	-0.134063720703125	2.4817578392626385
160.0	320.0	-3.1191253662109375	-0.14862060546875	3.12266410849941
160.0	340.0	-3.705474853515625	-0.863983154296875	3.804866723151472
160.0	360.0	-4.5312042236328125	-1.753570556640625	4.858685152732655
160.0	380.0	-0.1305389404296875	-3.030364990234375	3.0331752981004394
160.0	400.0	0.6739959716796875	-3.634033203125	3.696007019914247
160.0	420.0	0.8606719970703125	-3.781829833984375	3.8785297703840413
160.0	440.0	0.65557861328125	-3.70611572265625	3.7636520917735776
160.0	460.0	0.1985931396484375	-3.97833251953125	3.9832861899536276
160.0	480.0	-0.240814208984375	-4.146820068359375	4.153806466675695
160.0	500.0	-0.3820343017578125	-4.196563720703125	4.213917093351652
160.0	520.0	-0.1363525390625	-3.983154296875	3.9854874441682244
160.0	540.0	0.3965911865234375	-3.6671142578125	3.6884971938554854
160.0	560.0	0.860504150390625	-3.2476806640625	3.3597465810035336
160.0	580.0	1.6463165283203125	-2.2152099609375	2.759984290255538
160.0	600.0	1.394622802734375	-1.692138671875	2.192784997842144
160.0	620.0	1.275634765625	-1.519287109375	1.9838037644848323
160.0	640.0	1.21539306640625	-1.4439697265625	1.8873867852396784
160.0	660.0	0.742706298828125	-1.5252685546875	1.6964836604687554
160.0	680.0	0.770965576171875	-0.188720703125	0.7937275498746567
160.0	700.0	0.9246063232421875	-0.291259765625	0.9693962574981226
160.0	720.0	1.42510986328125	-0.8057861328125	1.6371406214050237
160.0	740.0	1.3453826904296875	-1.34814453125	1.9046123649832547
160.0	760.0	-0.3664093017578125	-3.0889892578125	3.110644693836901
160.0	780.0	-0.626861572265625	-3.120849609375	3.183183581749476
160.0	800.0	-0.867462158203125	-3.1387939453125	3.2564578957887407
180.0	0.0	1.5084686279296875	0.08085823059082031	1.5106341896377005
180.0	20.0	1.0770111083984375	0.3602485656738281	1.135663663539378
180.0	40.0	0.8089752197265625	0.58935546875	1.0008899912963323
180.0	60.0	0.3833770751953125	1.0379257202148438	1.106466349451629
180.0	80.0	0.0805511474609375	1.5728225708007812	1.574883908920798
180.0	100.0	-1.6648101806640625	4.4156951904296875	4.719105524612327
180.0	120.0	2.3798980712890625	1.4922637939453125	2.8090507400980598
180.0	140.0	6.226898193359375	0.9126739501953125	6.2934279093215455
180.0	160.0	3.0539703369140625	-0.0692138671875	3.0547545528506936
180.0	180.0	1.365386962890625	-0.8102569580078125	1.5877020805024344
180.0	200.0	1.059295654296875	-1.2021331787109375	1.6022582384153645
180.0	220.0	0.53045654296875	-1.449676513671875	1.5436794156398534
180.0	240.0	0.55401611328125	-0.7585296630859375	0.9393088435421699
180.0	260.0	-1.2938995361328125	-0.559417724609375	1.4096539292364767
180.0	280.0	-3.9220428466796875	-0.227996826171875	3.9286642315086886
180.0	300.0	-4.088836669921875	-0.5113525390625	4.120687652868568
180.0	320.0	-4.5953369140625	-0.683807373046875	4.645935199416661
180.0	340.0	-5.663330078125	-1.448394775390625	5.845609891121215
180.0	360.0	-4.7525177001953125	-1.623687744140625	5.022229224273043
180.0	380.0	-0.1529541015625	-2.909698486328125	2.913715881572013
180.0	400.0	0.7182159423828125	-3.624603271484375	3.695075508774897
180.0	420.0	0.4815826416015625	-3.8258056640625	3.855996734939573
180.0	440.0	0.134246826171875	-3.833160400390625	3.8355105091056703
180.0	460.0	0.371429443359375	-4.35711669921875	4.372919592446808
180.0	480.0	0.2117919921875	-4.428466796875	4.433528393839277
180.0	500.0	0.14910888671875	-4.213836669921875	4.2164739938575195
180.0	520.0	0.2157135009765625	-3.8311767578125	3.8372448011700095
180.0	540.0	0.2206268310546875	-3.4970703125	3.5040229692669085
180.0	560.0	0.4783935546875	-3.2528076171875	3.287798319179503
180.0	580.0	0.7897186279296875	-2.905029296875	3.0104568967187033
180.0	600.0	0.7345428466796875	-1.972900390625	2.105205250073393
180.0	620.0	0.803680419921875	-1.810791015625	1.9811275374478092
180.0	640.0	0.86712646484375	-1.7537841796875	1.9564424997823413
180.0	660.0	0.803955078125	-1.6890869140625	1.8706572029370196
180.0	680.0	1.009490966796875	-0.68017578125	1.2172555629133668
180.0	700.0	0.9479217529296875	-0.5347900390625	1.0883731141284967
180.0	720.0	1.034271240234375	-0.785400390625	1.2986803963908344
180.0	740.0	1.18890380859375	-1.1756591796875	1.6720247524699536
180.0	760.0	-0.2666168212890625	-2.949951171875	2.961975092035882
180.0	780.0	-0.527923583984375	-2.98583984375	3.032151527059941
180.0	800.0	-0.7938232421875	-3.0208740234375	3.12343324009279
200.0	0.0	0.6533966064453125	0.5596404075622559	0.860304894261737
200.0	20.0	0.3535919189453125	0.7549457550048828	0.8336488098374045
200.0	40.0	0.07080078125	1.0076446533203125	1.0101289511694154
200.0	60.0	-0.242095947265625	1.3771209716796875	1.3982391134289038
200.0	80.0	-0.800567626953125	2.3208236694335938	2.4550215945951614
200.0	100.0	-2.7802276611328125	6.435523986816406	7.010394770097998
200.0	120.0	7.738250732421875	3.2740249633789062	8.40236656297831
200.0	140.0	3.644256591796875	0.4066925048828125	3.6668794499387123
200.0	160.0	1.3631134033203125	-0.340087890625	1.4048978338873068
200.0	180.0	0.690277099609375	-0.8623809814453125	1.1046191340927023
200.0	200.0	0.938751220703125	-1.330413818359375	1.6282674173652125
200.0	220.0	1.086334228515625	-1.54583740234375	1.8893743225018993
200.0	240.0	1.0721435546875	-0.87689208984375	1.385074560840855
200.0	260.0	0.21795654296875	-0.565185546875	0.6057555257851812
200.0	280.0	-1.4628753662109375	-0.66375732421875	1.6064177920207492
200.0	300.0	-2.0738677978515625	-0.9722900390625	2.2904749645053637
200.0	320.0	-2.671966552734375	-1.11712646484375	2.896096821134527
200.0	340.0	-2.952880859375	-1.822998046875	3.4702776904122965
200.0	360.0	-1.8487396240234375	-1.7235107421875	2.5275140901427293
200.0	380.0	0.2875213623046875	-2.820037841796875	2.834657291975155
200.0	400.0	0.78594970703125	-3.41851806640625	3.5077033387001864
200.0	420.0	0.7018890380859375	-3.798095703125	3.8624058812975353
200.0	440.0	0.573150634765625	-3.933837890625	3.975371957420989
200.0	460.0	0.6244964599609375	-4.481170654296875	4.52447635217991
200.0	480.0	0.3679351806640625	-4.2705078125	4.286328647431719
200.0	500.0	0.21551513671875	-3.936065673828125	3.941961410623264
200.0	520.0	0.1764068603515625	-3.7315673828125	3.735734802264372
200.0	540.0	0.1351318359375	-3.5299072265625	3.532492836683749
200.0	560.0	0.266632080078125	-3.4871826171875	3.497361186915279
200.0	580.0	0.599334716796875	-3.574462890625	3.6243602275730296
200.0	600.0	0.311279296875	-2.1512451171875	2.173649087338169
200.0	620.0	0.27197265625	-1.991943359375	2.0104246995860953
200.0	640.0	0.239166259765625	-1.9671630859375	1.9816485829948323
200.0	660.0	0.3045501708984375	-1.8485107421875	1.873430748807345
200.0	680.0	0.28277587890625	-1.20654296875	1.239236915658691
200.0	700.0	0.30828857421875	-1.4027099609375	1.4361883858001054
200.0	720.0	0.3441009521484375	-1.2908935546875	1.335968425825697
200.0	740.0	0.8293304443359375	-1.4171142578125	1.6419506099751955
200.0	760.0	-0.0204620361328125	-2.7518310546875	2.751907129331442
200.0	780.0	-0.260833740234375	-2.7894287109375	2.801597182581232
200.0	800.0	-0.4745025634765625	-2.8316650390625	2.871146038813536
220.0	0.0	-0.208953857421875	1.0338988304138184	1.0548025910389787
220.0	20.0	-0.4162445068359375	1.1992759704589844	1.2694574994033598
220.0	40.0	-0.6900634765625	1.4423103332519531	1.5988892078849253
220.0	60.0	-0.8724212646484375	1.7794189453125	1.9817796663473537
220.0	80.0	-0.93096923828125	2.5104598999023438	2.67751986577946
220.0	100.0	6.505859375	3.9317169189453125	7.601618520946458
220.0	120.0	8.765106201171875	2.8700485229492188	9.223029070858697
220.0	140.0	1.796417236328125	0.091033935546875	1.798722342219035
220.0	160.0	0.86822509765625	-0.440765380859375	0.9736985884575959
220.0	180.0	0.5800628662109375	-0.86181640625	1.0388457281225703
220.0	200.0	1.01251220703125	-1.4613494873046875	1.7778423139955257
220.0	220.0	1.1968994140625	-1.8412017822265625	2.1960401203660704
220.0	240.0	1.264892578125	-1.264434814453125	1.7885045804237734
220.0	260.0	0.490234375	-0.815399169921875	0.9514229074081217
220.0	280.0	-1.1877288818359375	-1.2620849609375	1.7330777089824498
220.0	300.0	-1.5569915771484375	-1.521453857421875	2.176934682431947
220.0	320.0	-2.0932159423828125	-1.518310546875	2.585888609008019
220.0	340.0	-1.7665252685546875	-2.008056640625	2.6744911658856476
220.0	360.0	-0.512451171875	-1.916290283203125	1.9836266415469352
220.0	380.0	0.4215087890625	-2.453582763671875	2.4895256651508237
220.0	400.0	0.8170928955078125	-3.09136962890625	3.197531388808139
220.0	420.0	0.695343017578125	-3.642852783203125	3.7086221581856256
220.0	440.0	0.5743255615234375	-3.851837158203125	3.8944189995342744
220.0	460.0	0.5943145751953125	-4.27191162109375	4.313054452789277
220.0	480.0	0.29437255859375	-3.894012451171875	3.9051233236780916
220.0	500.0	0.1660003662109375	-3.55023193359375	3.554110705069692
220.0	520.0	0.1081390380859375	-3.4442138671875	3.445911086270919
220.0	540.0	-0.018707275390625	-3.3221435546875	3.3221962254063557
220.0	560.0	-0.233154296875	-3.29248046875	3.300725460145314
220.0	580.0	-0.3070068359375	-3.6982421875	3.7109632812407534
220.0	600.0	-0.400543212890625	-2.409912109375	2.4429718050573173
220.0	620.0	-0.4009857177734375	-2.2257080078125	2.2615405549976253
220.0	640.0	-0.324462890625	-2.1776123046875	2.2016519972327906
220.0	660.0	-0.164093017578125	-2.0592041015625	2.0657318437565215
220.0	680.0	-0.23529052734375	-1.63037109375	1.6472618297020274
220.0	700.0	-0.1289520263671875	-1.8690185546875	1.8734617644538025
220.0	720.0	0.03924560546875	-1.972900390625	1.9732906954822664
220.0	740.0	0.2988739013671875	-2.0262451171875	2.0481686658682747
220.0	760.0	0.38690185546875	-2.0126953125	2.0495451853337205
220.0	780.0	0.3807220458984375	-1.917236328125	1.9546724569900003
220.0	800.0	0.27490234375	-1.9473876953125	1.9666952317158277
240.0	0.0	-0.4121856689453125	1.1570353507995605	1.2282621172550088
240.0	20.0	-0.712677001953125	1.3800888061523438	1.5532397181310733
240.0	40.0	-0.9053802490234375	1.5495223999023438	1.7946400929213804
240.0	60.0	-0.9361114501953125	1.8905105590820312	2.1095816697126057
240.0	80.0	1.7366180419921875	2.2988052368164062	2.881032408805446
240.0	100.0	10.40838623046875	1.2017288208007812	10.477531010756051
240.0	120.0	3.8122406005859375	0.6516265869140625	3.867530944353141
240.0	140.0	1.1035614013671875	-0.07635498046875	1.1061997331539608
240.0	160.0	0.4812774658203125	-0.619781494140625	0.784701917664031
240.0	180.0	0.579864501953125	-0.9259033203125	1.0924924709997126
240.0	200.0	1.164093017578125	-1.76422119140625	2.1136671842513506
240.0	220.0	1.4622650146484375	-2.117767333984375	2.573549582571916
240.0	240.0	1.6037750244140625	-1.8144683837890625	2.421650231702427
240.0	260.0	1.044891357421875	-1.578826904296875	1.8932755590633346
240.0	280.0	-0.0550689697265625	-1.995697021484375	1.9964566594314916
240.0	300.0	-0.070709228515625	-1.730804443359375	1.732248197040433
240.0	320.0	-0.2027130126953125	-1.586639404296875	1.59953654687336
240.0	340.0	-0.0312347412109375	-1.702056884765625	1.7023434577183825
240.0	360.0	0.5367279052734375	-1.620880126953125	1.7074335214733225
240.0	380.0	0.745361328125	-2.124542236328125	2.251497995425795
240.0	400.0	0.7118072509765625	-2.68231201171875	2.775151759949985
240.0	420.0	0.468017578125	-3.1796875	3.2139466472065528
240.0	440.0	0.34124755859375	-3.352142333984375	3.36946703849977
240.0	460.0	0.430511474609375	-3.629638671875	3.6550809865365297
240.0	480.0	0.3261871337890625	-3.560333251953125	3.575244175047718
240.0	500.0	0.18975830078125	-3.343719482421875	3.349099608826677
240.0	520.0	0.121978759765625	-3.3134765625	3.315720999733056
240.0	540.0	-0.1324310302734375	-3.2744140625	3.277091001250505
240.0	560.0	-0.72821044921875	-3.4344482421875	3.5108012171890595
240.0	580.0	-1.212493896484375	-3.697509765625	3.891236296590597
240.0	600.0	-0.8090057373046875	-2.943359375	3.052516125001192
240.0	620.0	-0.6858978271484375	-2.6939697265625	2.779915235564239
240.0	640.0	-0.5857391357421875	-2.608642578125	2.6735942915009847
240.0	660.0	-0.4414520263671875	-2.52294921875	2.5612794950912585
240.0	680.0	-0.5148468017578125	-2.29931640625	2.3562519316343624
240.0	700.0	-0.312591552734375	-2.0712890625	2.0947438648371826
240.0	720.0	-0.0316009521484375	-2.385986328125	2.386195586739718
240.0	740.0	0.26141357421875	-2.4710693359375	2.4848582896810067
240.0	760.0	0.6892242431640625	-2.3760986328125	2.474040171504599
240.0	780.0	0.7762603759765625	-1.9595947265625	2.1077456354320447
240.0	800.0	0.9868316650390625	-1.6861572265625	1.9537049234243922
260.0	0.0	-0.94775390625	1.4642353057861328	1.744196805845815
260.0	20.0	-1.348419189453125	1.8328685760498047	2.2754431497087024
260.0	40.0	-1.250335693359375	1.7457923889160156	2.1473542817349816
260.0	60.0	-0.57958984375	1.90618896484375	1.992355579877808
260.0	80.0	6.279571533203125	1.6635971069335938	6.4961968854717504
260.0	100.0	9.970184326171875	1.1822280883789062	10.04003181024818
260.0	120.0	2.036468505859375	0.30031585693359375	2.0584930384343965
260.0	140.0	0.77862548828125	-0.1785430908203125	0.7988337037712451
260.0	160.0	0.48724365234375	-0.689788818359375	0.8445205685374987
260.0	180.0	0.519195556640625	-1.0584259033203125	1.1789102675160599
260.0	200.0	0.9493408203125	-1.7631378173828125	2.002474208622183
260.0	220.0	1.59515380859375	-2.377593994140625	2.863122224782714
260.0	240.0	2.0135498046875	-2.14642333984375	2.943045356392434
260.0	260.0	2.108001708984375	-1.868804931640625	2.817108992851602
260.0	280.0	1.734954833984375	-1.58001708984375	2.346598022705223
260.0	300.0	1.434539794921875	-1.42022705078125	2.0186503657110366
260.0	320.0	1.229339599609375	-1.32958984375	1.8108243989329522
260.0	340.0	0.99322509765625	-1.364227294921875	1.6874869501196517
260.0	360.0	0.856689453125	-1.48748779296875	1.7165479175737142
260.0	380.0	0.719512939453125	-2.049407958984375	2.1720432436737944
260.0	400.0	0.4375	-2.505401611328125	2.543313485208924
260.0	420.0	0.26104736328125	-2.84991455078125	2.8618453264687083
260.0	440.0	0.266815185546875	-2.947540283203125	2.9595918746245355
260.0	460.0	0.306549072265625	-3.098876953125	3.1140023610004213
260.0	480.0	0.316162109375	-3.260223388671875	3.275517519942089
260.0	500.0	0.20843505859375	-3.139739990234375	3.1466509784098924
260.0	520.0	-0.00445556640625	-3.3330078125	3.3330107906002997
260.0	540.0	-0.38226318359375	-3.3741455078125	3.3957301202278285
260.0	560.0	-0.960693359375	-3.4305419921875	3.5625201881405535
260.0	580.0	-1.45343017578125	-3.6204833984375	3.901327891145919
260.0	600.0	-1.146087646484375	-3.0469970703125	3.25541211521937
260.0	620.0	-1.0450439453125	-2.7706298828125	2.961166458537568
260.0	640.0	-1.00408935546875	-2.6806640625	2.862543493074761
260.0	660.0	-1.031494140625	-2.661865234375	2.854734083608836
260.0	680.0	-0.6842041015625	-2.398193359375	2.493885851747288
260.0	700.0	-0.32305908203125	-2.2125244140625	2.2359855664349633
260.0	720.0	-0.0474853515625	-2.5919189453125	2.5923538874318215
260.0	740.0	0.13885498046875	-2.5672607421875	2.571013112369925
260.0	760.0	0.49383544921875	-2.5	2.548307958411833
260.0	780.0	0.69012451171875	-2.5809326171875	2.6716071972012205
260.0	800.0	0.901214599609375	-2.431640625	2.593272813203323
280.0	0.0	-1.238922119140625	1.8178129196166992	2.199857229008575
280.0	20.0	-1.819183349609375	2.3719921112060547	2.989276607328225
280.0	40.0	-1.29205322265625	1.9190025329589844	2.3134330013379247
280.0	60.0	0.16070556640625	2.135223388671875	2.1412625244479853
280.0	80.0	8.68511962890625	1.5195159912109375	8.8170421239755
280.0	100.0	3.540313720703125	0.8332901000976562	3.6370583762045348
280.0	120.0	1.015289306640625	0.199462890625	1.0346969705741298
280.0	140.0	0.43255615234375	-0.1967010498046875	0.47518010051421095
280.0	160.0	0.182373046875	-0.8351898193359375	0.8548695587917884
280.0	180.0	0.251617431640625	-1.5284576416015625	1.5490300494424358
280.0	200.0	0.545867919921875	-1.9300689697265625	2.0057761624621
280.0	220.0	1.177581787109375	-2.3347015380859375	2.6148671356825286
280.0	240.0	1.608489990234375	-2.183990478515625	2.712389068502358
280.0	260.0	1.930938720703125	-2.087615966796875	2.843706167650918
280.0	280.0	2.03961181640625	-2.1107177734375	2.9351568749777175
280.0	300.0	1.7530517578125	-1.9686279296875	2.636036113393591
280.0	320.0	1.50274658203125	-1.948333740234375	2.4605388948647557
280.0	340.0	1.103790283203125	-1.972198486328125	2.260070764106421
280.0	360.0	0.6607666015625	-1.991912841796875	2.098649392122409
280.0	380.0	0.220672607421875	-2.217529296875	2.228482125161721
280.0	400.0	-0.066741943359375	-2.471771240234375	2.47267214791067
280.0	420.0	-0.279052734375	-2.692413330078125	2.706835785293327
280.0	440.0	-0.498321533203125	-2.82794189453125	2.8715117463278657
280.0	460.0	-0.6492919921875	-2.954803466796875	3.0253005831675046
280.0	480.0	-0.776458740234375	-3.063323974609375	3.1601965047608878
280.0	500.0	-0.872955322265625	-3.101043701171875	3.2215715157745053
280.0	520.0	-0.936553955078125	-3.22119140625	3.354580061121113
280.0	540.0	-1.050628662109375	-3.093994140625	3.2675098053207994
280.0	560.0	-1.085693359375	-3.07958984375	3.265364248643499
280.0	580.0	-1.63922119140625	-3.3355712890625	3.716595476881146
280.0	600.0	-1.225067138671875	-2.9683837890625	3.2112445894734862
280.0	620.0	-1.066741943359375	-2.6552734375	2.8615407391150667
280.0	640.0	-0.957122802734375	-2.5496826171875	2.7234106388685135
280.0	660.0	-0.946990966796875	-2.565673828125	2.7348627174906737
280.0	680.0	-0.5567626953125	-2.365478515625	2.430117961493864
280.0	700.0	-0.216949462890625	-2.3687744140625	2.3786885660308017
280.0	720.0	0.0469970703125	-2.7459716796875	2.7463738256587993
280.0	740.0	0.140350341796875	-2.669189453125	2.672876831265563
280.0	760.0	0.293731689453125	-2.6361083984375	2.652422627279014
280.0	780.0	0.530242919921875	-2.8902587890625	2.9384950947517856
280.0	800.0	0.562896728515625	-2.755859375	2.8127590763783847
300.0	0.0	-0.571075439453125	1.6144499778747559	1.7124765366586427
300.0	20.0	-0.860504150390625	1.92218017578125	2.106001904321534
300.0	40.0	-0.232757568359375	1.4804801940917969	1.4986653031036161
300.0	60.0	4.4637451171875	1.768951416015625	4.801479936794377
300.0	80.0	8.498779296875	1.2582473754882812	8.59141641377685
300.0	100.0	1.606109619140625	0.658538818359375	1.735874846866042
300.0	120.0	0.54791259765625	0.12146759033203125	0.5612152797024417
300.0	140.0	0.206695556640625	-0.2004547119140625	0.28793253491664955
300.0	160.0	-0.099822998046875	-0.9904022216796875	0.9954201081187416
300.0	180.0	0.024566650390625	-1.812408447265625	1.8125749363905508
300.0	200.0	0.219573974609375	-2.396148681640625	2.406188112940022
300.0	220.0	0.50616455078125	-2.5286712646484375	2.57883324725084
300.0	240.0	0.711212158203125	-2.150665283203125	2.2652116665669735
300.0	260.0	1.070587158203125	-2.07818603515625	2.3377369527018854
300.0	280.0	1.30755615234375	-2.036956787109375	2.420515656649
300.0	300.0	1.142181396484375	-2.009307861328125	2.311254296712069
300.0	320.0	0.912750244140625	-2.039031982421875	2.234001887536815
300.0	340.0	0.604766845703125	-2.076416015625	2.162694247369634
300.0	360.0	0.247772216796875	-2.16571044921875	2.1798377970096117
300.0	380.0	-0.080780029296875	-2.2293701171875	2.2308331476248533
300.0	400.0	-0.3310546875	-2.4337158203125	2.4561290479441564
300.0	420.0	-0.540283203125	-2.58526611328125	2.6411184782321584
300.0	440.0	-0.725677490234375	-2.699737548828125	2.7955662489709225
300.0	460.0	-0.889923095703125	-2.83453369140625	2.970950077665893
300.0	480.0	-1.109527587890625	-2.882080078125	3.0882741207696243
300.0	500.0	-1.020782470703125	-2.861175537109375	3.0378153838980895
300.0	520.0	-1.127960205078125	-2.885986328125	3.0985821451696753
300.0	540.0	-1.279571533203125	-2.7725830078125	3.0536076767971365
300.0	560.0	-1.29888916015625	-2.7723388671875	3.0615316174898273
300.0	580.0	-1.6427001953125	-2.81591796875	3.260039560865612
300.0	600.0	-1.232177734375	-2.84423828125	3.099669880748184
300.0	620.0	-1.065185546875	-2.49755859375	2.715219913466655
300.0	640.0	-1.02545166015625	-2.4298095703125	2.63733305733262
300.0	660.0	-1.052734375	-2.4744873046875	2.689114554154629
300.0	680.0	-0.593505859375	-2.31640625	2.3912312979198647
300.0	700.0	-0.1207275390625	-2.4417724609375	2.4447551799067453
300.0	720.0	0.130462646484375	-2.7451171875	2.7482155801966512
300.0	740.0	0.158172607421875	-2.709716796875	2.7143293265565887
300.0	760.0	0.249664306640625	-2.7291259765625	2.7405220053775454
300.0	780.0	0.451568603515625	-3.1309814453125	3.1633777856228624
300.0	800.0	0.34381103515625	-3.0166015625	3.036130928463503
320.0	0.0	-0.323028564453125	1.8443021774291992	1.87237762620758
320.0	20.0	-0.173004150390625	1.969512939453125	1.9770967742439092
320.0	40.0	0.695587158203125	1.4062690734863281	1.5688958543195897
320.0	60.0	4.636444091796875	1.7495880126953125	4.955569798774434
320.0	80.0	4.1688232421875	1.08319091796875	4.307248517252363
320.0	100.0	0.621551513671875	0.5768280029296875	0.8479721865200831
320.0	120.0	0.12335205078125	-0.03017425537109375	0.1269890314914641
320.0	140.0	-0.030975341796875	-0.2765045166015625	0.27823410916078745
320.0	160.0	-0.0267333984375	-1.2352447509765625	1.2355340017203769
320.0	180.0	0.163787841796875	-1.82513427734375	1.8324687139090727
320.0	200.0	0.37091064453125	-2.478118896484375	2.505723043622244
320.0	220.0	0.422637939453125	-2.7436981201171875	2.7760587533767676
320.0	240.0	0.367034912109375	-2.43878173828125	2.466246336780098
320.0	260.0	0.1962890625	-2.1915283203125	2.2003012918209306
320.0	280.0	0.128265380859375	-2.02020263671875	2.024270412107135
320.0	300.0	0.02349853515625	-1.951690673828125	1.9518321309636673
320.0	320.0	-0.136505126953125	-1.959686279296875	1.9644347693290602
320.0	340.0	-0.202117919921875	-1.957916259765625	1.968321044394984
320.0	360.0	-0.28009033203125	-2.070526123046875	2.089384842559383
320.0	380.0	-0.40802001953125	-2.15203857421875	2.1903767624004216
320.0	400.0	-0.486907958984375	-2.3468017578125	2.3967807265150833
320.0	420.0	-0.612945556640625	-2.483978271484375	2.5584859406711598
320.0	440.0	-0.809234619140625	-2.59527587890625	2.718513850700099
320.0	460.0	-0.962646484375	-2.696502685546875	2.863182667424671
320.0	480.0	-1.15301513671875	-2.755401611328125	2.9869184697966205
320.0	500.0	-0.995635986328125	-2.687896728515625	2.8663704995057038
320.0	520.0	-0.981658935546875	-2.6668701171875	2.841804090307193
320.0	540.0	-1.017974853515625	-2.57666015625	2.770460316120127
320.0	560.0	-1.051422119140625	-2.573974609375	2.7804376925810343
320.0	580.0	-1.167938232421875	-2.2554931640625	2.53994667815791
320.0	600.0	-1.083587646484375	-2.5078125	2.731901484821478
320.0	620.0	-1.1773681640625	-2.1949462890625	2.490779999441368
320.0	640.0	-1.17559814453125	-2.1619873046875	2.460938866175923
320.0	660.0	-1.230316162109375	-2.21923828125	2.53745865142922
320.0	680.0	-0.5269775390625	-2.113037109375	2.177758286007018
320.0	700.0	0.0196533203125	-2.4075927734375	2.407672987701565
320.0	720.0	0.110504150390625	-2.6529541015625	2.6552545324791077
320.0	740.0	0.149169921875	-2.6806640625	2.684811256228489
320.0	760.0	0.123565673828125	-2.7872314453125	2.789969104754998
320.0	780.0	0.209075927734375	-3.2376708984375	3.2444145219356724
320.0	800.0	0.24029541015625	-3.0828857421875	3.0922364695354614
340.0	0.0	3.13427734375	3.4355506896972656	4.650451914494323
340.0	20.0	3.1551513671875	3.703886032104492	4.8655679924017
340.0	40.0	3.668975830078125	1.8213958740234375	4.096201480836492
340.0	60.0	5.015869140625	1.6483230590820312	5.279764402222482
340.0	80.0	1.593353271484375	0.8918685913085938	1.8259803481726564
340.0	100.0	0.0062255859375	0.5333709716796875	0.5334073034284393
340.0	120.0	-0.16015625	-0.07745361328125	0.17790190168849776
340.0	140.0	-0.489166259765625	-0.4286651611328125	0.65041329173235
340.0	160.0	-0.309600830078125	-1.3963623046875	1.4302728270988199
340.0	180.0	-0.0504150390625	-1.8061981201171875	1.806901581514205
340.0	200.0	0.065185546875	-2.34295654296875	2.3438631610572895
340.0	220.0	0.0111083984375	-2.72137451171875	2.721397183350551
340.0	240.0	-0.268585205078125	-2.7771148681640625	2.790072580304096
340.0	260.0	-0.586639404296875	-2.402862548828125	2.4734377330417248
340.0	280.0	-0.67596435546875	-2.130126953125	2.23480841377821
340.0	300.0	-0.657135009765625	-2.0003662109375	2.1055382682155455
340.0	320.0	-0.7052001953125	-1.936676025390625	2.0610728620773253
340.0	340.0	-0.668792724609375	-1.837554931640625	1.955477393192571
340.0	360.0	-0.632659912109375	-1.866119384765625	1.9704466809808068
340.0	380.0	-0.663238525390625	-1.912750244140625	2.0244749536663456
340.0	400.0	-0.6595458984375	-2.07257080078125	2.1749828772651894
340.0	420.0	-0.68670654296875	-2.34588623046875	2.4443297818541123
340.0	440.0	-0.854766845703125	-2.50543212890625	2.647228081044203
340.0	460.0	-0.984588623046875	-2.59228515625	2.7729690023416107
340.0	480.0	-1.14434814453125	-2.6888427734375	2.92222657166743
340.0	500.0	-0.944244384765625	-2.50225830078125	2.6744894955841727
340.0	520.0	-0.891204833984375	-2.411376953125	2.570794598208796
340.0	540.0	-0.886749267578125	-2.3896484375	2.5488711066659553
340.0	560.0	-0.8968505859375	-2.38134765625	2.5446331038921515
340.0	580.0	-0.976165771484375	-2.075927734375	2.293986829030412
340.0	600.0	-1.0621337890625	-2.2484130859375	2.4866623395393384
340.0	620.0	-1.13897705078125	-1.833984375	2.1588810550723943
340.0	640.0	-1.093353271484375	-1.8082275390625	2.1130802656997227
340.0	660.0	-1.025390625	-1.8553466796875	2.1198436818938613
340.0	680.0	-0.511383056640625	-1.810546875	1.8813805083478925
340.0	700.0	-0.0595703125	-2.1744384765625	2.1752543093824213
340.0	720.0	0.008270263671875	-2.4405517578125	2.440565770435799
340.0	740.0	-0.002349853515625	-2.537109375	2.53711046320897
340.0	760.0	-0.063018798828125	-2.6829833984375	2.6837233995508885
340.0	780.0	0.067047119140625	-3.059326171875	3.0600607742501453
340.0	800.0	0.110748291015625	-3.010986328125	3.013022378297007
360.0	0.0	3.73333740234375	3.687546730041504	5.247457388676783
360.0	20.0	3.830841064453125	3.302877426147461	5.058096732295145
360.0	40.0	4.05926513671875	1.8507232666015625	4.461256556142075
360.0	60.0	3.85137939453125	1.3883438110351562	4.093973837026748
360.0	80.0	0.16058349609375	0.7716827392578125	0.7882139996765678
360.0	100.0	-0.47735595703125	0.46840667724609375	0.6687851112292699
360.0	120.0	-0.432281494140625	-0.1827850341796875	0.4693374680296905
360.0	140.0	-0.568817138671875	-0.705322265625	0.9061084017010559
360.0	160.0	-0.220672607421875	-1.4831390380859375	1.4994658402113896
360.0	180.0	-0.159027099609375	-1.907073974609375	1.9136929646739493
360.0	200.0	-0.219635009765625	-2.33917236328125	2.34946097704421
360.0	220.0	-0.326751708984375	-3.0229949951171875	3.0406028053377465
360.0	240.0	-0.624725341796875	-3.49188232421875	3.547326305666644
360.0	260.0	-0.849609375	-2.87725830078125	3.0000752356403493
360.0	280.0	-0.811309814453125	-2.213165283203125	2.357185649414049
360.0	300.0	-0.760894775390625	-1.8046875	1.9585346133967099
360.0	320.0	-0.790313720703125	-1.662200927734375	1.8405183240849938
360.0	340.0	-0.8438720703125	-1.508270263671875	1.7282937422007674
360.0	360.0	-0.852996826171875	-1.3736572265625	1.6169532341866513
360.0	380.0	-0.84283447265625	-1.426544189453125	1.6569243412902752
360.0	400.0	-0.80780029296875	-1.73681640625	1.915482326292666
360.0	420.0	-0.736663818359375	-2.107635498046875	2.2326667852384765
360.0	440.0	-0.71221923828125	-2.467193603515625	2.567937016479637
360.0	460.0	-0.745941162109375	-2.58642578125	2.6918444493030718
360.0	480.0	-0.81903076171875	-2.65087890625	2.774521646021669
360.0	500.0	-0.698486328125	-2.344451904296875	2.446290637299417
360.0	520.0	-0.739776611328125	-2.2169189453125	2.33709200605231
360.0	540.0	-0.858917236328125	-2.1773681640625	2.3406560919397035
360.0	560.0	-0.928070068359375	-2.164794921875	2.355345220038957
360.0	580.0	-1.047271728515625	-1.9315185546875	2.1971668121583745
360.0	600.0	-1.3013916015625	-1.9539794921875	2.3476916229579063
360.0	620.0	-1.233184814453125	-1.3206787109375	1.8069136792114129
360.0	640.0	-1.122344970703125	-1.2935791015625	1.7126018583610854
360.0	660.0	-1.034820556640625	-1.33251953125	1.6871460771399531
360.0	680.0	-0.656768798828125	-1.3258056640625	1.479562744183005
360.0	700.0	-0.24566650390625	-1.909912109375	1.9256469813231036
360.0	720.0	-0.21966552734375	-2.2225341796875	2.233363186716929
360.0	740.0	-0.249786376953125	-2.37158203125	2.3847000996056598
360.0	760.0	-0.3360595703125	-2.399658203125	2.42307563369857
360.0	780.0	-0.2738037109375	-2.576171875	2.5906813778741995
360.0	800.0	-0.5601806640625	-2.36962890625	2.4349422025430245
380.0	0.0	2.9085693359375	3.9299497604370117	4.88920041535575
380.0	20.0	3.028594970703125	3.327943801879883	4.499733041530241
380.0	40.0	3.053741455078125	2.0514373779296875	3.6788221199223123
380.0	60.0	0.174896240234375	1.1813888549804688	1.1942647619017248
380.0	80.0	-0.540374755859375	0.7178878784179688	0.8985365227688474
380.0	100.0	-0.85943603515625	0.3358917236328125	0.922742406379005
380.0	120.0	-0.62567138671875	-0.204315185546875	0.6581864319504145
380.0	140.0	-0.61224365234375	-0.859771728515625	1.0554855351874606
380.0	160.0	-0.40704345703125	-1.54376220703125	1.5965231372485482
380.0	180.0	-0.2388916015625	-2.0254974365234375	2.0395364823067306
380.0	200.0	-0.363616943359375	-2.416168212890625	2.4433759666660166
380.0	220.0	-0.38330078125	-3.22918701171875	3.251856123133361
380.0	240.0	-0.673797607421875	-3.883575439453125	3.9415937651781134
380.0	260.0	-0.976776123046875	-3.308502197265625	3.4496780116216574
380.0	280.0	-0.830169677734375	-2.147003173828125	2.301913187385145
380.0	300.0	-0.7806396484375	-1.499298095703125	1.6903529337069347
380.0	320.0	-0.78997802734375	-1.2703857421875	1.4959763426067967
380.0	340.0	-0.630828857421875	-1.139434814453125	1.3024042167253667
380.0	360.0	-0.42791748046875	-1.040313720703125	1.1248848863656684
380.0	380.0	-0.544708251953125	-1.10150146484375	1.2288256820227823
380.0	400.0	-0.594696044921875	-1.373138427734375	1.4963864900374342
380.0	420.0	-0.568756103515625	-1.82080078125	1.907563626799087
380.0	440.0	-0.560028076171875	-2.173919677734375	2.2448960357534378
380.0	460.0	-0.46551513671875	-2.33868408203125	2.3845644420020666
380.0	480.0	-0.501129150390625	-2.369384765625	2.4217998664107374
380.0	500.0	-0.454254150390625	-2.113983154296875	2.162237639529493
380.0	520.0	-0.532440185546875	-1.93505859375	2.0069739192204064
380.0	540.0	-0.70709228515625	-1.9007568359375	2.0280177635047045
380.0	560.0	-0.891082763671875	-1.8629150390625	2.0650619686775364
380.0	580.0	-1.169647216796875	-1.775146484375	2.12584563238952
380.0	600.0	-1.36676025390625	-1.29736328125	1.8844588282033767
380.0	620.0	-1.04925537109375	-0.75048828125	1.2900269354019946
380.0	640.0	-0.80316162109375	-0.694091796875	1.0615234392546906
380.0	660.0	-0.492645263671875	-0.713623046875	0.8671546625887966
380.0	680.0	-0.28582763671875	-0.7469482421875	0.7997681629192437
380.0	700.0	-0.31640625	-1.58642578125	1.6176710649738826
380.0	720.0	-0.295318603515625	-1.9661865234375	1.9882410624795128
380.0	740.0	-0.26806640625	-2.1151123046875	2.132031814865871
380.0	760.0	-0.446075439453125	-1.920654296875	1.971774892270337
380.0	780.0	-0.4564208984375	-1.953369140625	2.0059838075309946
380.0	800.0	-1.0850830078125	-1.68408203125	2.0033814968254418
400.0	0.0	3.244415283203125	3.2379345893859863	4.583715843616859
400.0	20.0	1.09942626953125	2.4168663024902344	2.6551800026077736
400.0	40.0	0.124237060546875	1.8065414428710938	1.8108083366342504
400.0	60.0	-0.61700439453125	1.0733184814453125	1.2380254381404876
400.0	80.0	-0.86614990234375	0.6736984252929688	1.0973081707397943
400.0	100.0	-1.032379150390625	0.26766204833984375	1.0665128608145096
400.0	120.0	-1.012359619140625	-0.21727752685546875	1.0354136961345355
400.0	140.0	-0.724029541015625	-1.0929107666015625	1.3109815864522703
400.0	160.0	-0.469207763671875	-1.685089111328125	1.749194454200725
400.0	180.0	-0.194183349609375	-2.189300537109375	2.1978953603511053
400.0	200.0	-0.473602294921875	-2.575439453125	2.618623208953145
400.0	220.0	-0.48516845703125	-3.3248291015625	3.360041217945843
400.0	240.0	-0.881439208984375	-3.7849578857421875	3.886237418889506
400.0	260.0	-1.18994140625	-2.7794189453125	3.023430208202312
400.0	280.0	-3.70751953125	0.160614013671875	3.710996892478894
400.0	300.0	-3.2691650390625	-0.157745361328125	3.272968629799109
400.0	320.0	-2.77227783203125	-0.242584228515625	2.78287108682677
400.0	340.0	-2.599609375	-0.18951416015625	2.606508108463816
400.0	360.0	-1.32525634765625	-0.540374755859375	1.4311915538366142
400.0	380.0	-0.18701171875	-1.037841796875	1.0545562945099507
400.0	400.0	-0.425445556640625	-1.20562744140625	1.2784918651039716
400.0	420.0	-0.55255126953125	-1.666107177734375	1.7553421413384345
400.0	440.0	-0.52838134765625	-1.873809814453125	1.9468821405755126
400.0	460.0	-0.417083740234375	-1.992462158203125	2.0356483729365813
400.0	480.0	-0.423431396484375	-2.058929443359375	2.102019172191551
400.0	500.0	-0.443511962890625	-1.8963623046875	1.947535070766835
400.0	520.0	-0.52325439453125	-1.7705078125	1.846210463495373
400.0	540.0	-0.79998779296875	-1.728759765625	1.9048860323239332
400.0	560.0	-1.091583251953125	-1.6572265625	1.9844278458538436
400.0	580.0	-1.402435302734375	-1.534912109375	2.0791296164168482
400.0	600.0	-1.783660888671875	-0.7310791015625	1.9276729023667825
400.0	620.0	-1.674102783203125	-0.3065185546875	1.701932358554876
400.0	640.0	-1.581390380859375	-0.1983642578125	1.5937828947043142
400.0	660.0	-1.045989990234375	-0.2164306640625	1.0681466622224884
400.0	680.0	-0.619598388671875	-0.30517578125	0.690676784542764
400.0	700.0	-0.550750732421875	-1.1461181640625	1.2715790243855187
400.0	720.0	-0.45166015625	-1.6893310546875	1.7486670092031118
400.0	740.0	-0.2520751953125	-1.7547607421875	1.7727738621759574
400.0	760.0	-0.505859375	-1.4979248046875	1.5810352392573277
400.0	780.0	-0.503143310546875	-1.511962890625	1.5934820280050777
400.0	800.0	-0.999725341796875	-1.3560791015625	1.6847555575588513
420.0	0.0	0.936370849609375	2.5386524200439453	2.705835633920354
420.0	20.0	0.047698974609375	2.209869384765625	2.210384104607882
420.0	40.0	-0.5599365234375	1.7792434692382812	1.8652710883692882
420.0	60.0	-1.075225830078125	1.05743408203125	1.5080707621025167
420.0	80.0	-1.084747314453125	0.6648712158203125	1.272293389843572
420.0	100.0	-1.14923095703125	0.16290283203125	1.1607192275838134
420.0	120.0	-1.091644287109375	-0.405120849609375	1.164392610920714
420.0	140.0	-0.638336181640625	-1.328216552734375	1.473645918037681
420.0	160.0	-0.403045654296875	-1.7524871826171875	1.7982372270323856
420.0	180.0	-0.03070068359375	-2.4497222900390625	2.4499146577559294
420.0	200.0	-0.281646728515625	-2.863677978515625	2.8774948209021836
420.0	220.0	-0.259552001953125	-3.5717010498046875	3.581119326536576
420.0	240.0	-0.53131103515625	-3.47821044921875	3.518556429152914
420.0	260.0	-1.59527587890625	-1.39276123046875	2.1177084253779923
420.0	280.0	-3.23919677734375	-0.01123046875	3.2392162456036306
420.0	300.0	-3.478424072265625	0.008697509765625	3.4784349459481194
420.0	320.0	-3.319732666015625	-0.038238525390625	3.3199528850023245
420.0	340.0	-3.50897216796875	-0.042266845703125	3.5092267184986783
420.0	360.0	-2.131988525390625	-0.4786376953125	2.1850558610185127
420.0	380.0	-0.24603271484375	-1.125335693359375	1.151916889155642
420.0	400.0	-0.43408203125	-1.21685791015625	1.291963770143715
420.0	420.0	-0.5491943359375	-1.455902099609375	1.5560415618719246
420.0	440.0	-0.383880615234375	-1.51153564453125	1.5595205453732321
420.0	460.0	-0.172637939453125	-1.5643310546875	1.5738282964791066
420.0	480.0	0.052825927734375	-1.60357666015625	1.6044465349892063
420.0	500.0	-0.0167236328125	-1.63580322265625	1.6358887074452897
420.0	520.0	-0.47393798828125	-1.5731201171875	1.6429619958587272
420.0	540.0	-0.9156494140625	-1.5447998046875	1.7957784624044075
420.0	560.0	-1.35992431640625	-1.4937744140625	2.0200881531410384
420.0	580.0	-1.8074951171875	-1.3992919921875	2.2858382878184353
420.0	600.0	-2.103515625	-0.2835693359375	2.122543180456684
420.0	620.0	-2.045654296875	0.1566162109375	2.051640840851919
420.0	640.0	-1.812774658203125	0.3187255859375	1.8405808758526911
420.0	660.0	-1.41314697265625	0.3173828125	1.448349479924626
420.0	680.0	-1.023223876953125	0.194580078125	1.0415606123361785
420.0	700.0	-0.571807861328125	-0.6505126953125	0.8661010316581881
420.0	720.0	-0.1689453125	-1.1558837890625	1.1681651648774691
420.0	740.0	-0.173736572265625	-1.3577880859375	1.3688582405992333
420.0	760.0	-0.481414794921875	-1.28271484375	1.3700794046865523
420.0	780.0	-0.444000244140625	-1.3070068359375	1.3803633891060316
420.0	800.0	-0.803375244140625	-1.2330322265625	1.471659014391474
440.0	0.0	-0.660980224609375	2.2969069480895996	2.3901205797003082
440.0	20.0	-0.940887451171875	2.0817127227783203	2.2844686594369894
440.0	40.0	-1.194000244140625	1.7805862426757812	2.143857259850601
440.0	60.0	-1.483062744140625	1.0878143310546875	1.8392430839630411
440.0	80.0	-1.26971435546875	0.6672210693359375	1.434349504078143
440.0	100.0	-1.1688232421875	0.0736236572265625	1.171139707456422
440.0	120.0	-0.981109619140625	-0.5682373046875	1.1337855702066317
440.0	140.0	-0.706390380859375	-1.4354248046875	1.5998224089200652
440.0	160.0	-0.62640380859375	-1.7371978759765625	1.8466830241593264
440.0	180.0	-0.263946533203125	-2.5582427978515625	2.5718230858963333
440.0	200.0	-0.206024169921875	-2.9806365966796875	2.9877483963778255
440.0	220.0	0.077606201171875	-3.6913299560546875	3.69214565895321
440.0	240.0	-0.401397705078125	-3.2632904052734375	3.2878844850133744
440.0	260.0	-1.81103515625	-0.903045654296875	2.023694589338503
440.0	280.0	-2.99072265625	0.0155029296875	2.990762837042742
440.0	300.0	-3.651519775390625	-0.0401611328125	3.651740624230804
440.0	320.0	-3.85284423828125	-0.1253662109375	3.8548833200632484
440.0	340.0	-4.27020263671875	-0.34033203125	4.283743275470008
440.0	360.0	-3.1375732421875	-0.79803466796875	3.2374720356121958
440.0	380.0	-0.575408935546875	-1.3004150390625	1.4220318972959471
440.0	400.0	-0.450775146484375	-1.19647216796875	1.27857103103889
440.0	420.0	-0.629364013671875	-1.26641845703125	1.414183428701731
440.0	440.0	-0.66998291015625	-1.1942138671875	1.369315106352209
440.0	460.0	-0.47784423828125	-1.140167236328125	1.2362509627315574
440.0	480.0	-0.43658447265625	-1.264434814453125	1.3376850906568574
440.0	500.0	-0.48016357421875	-1.43157958984375	1.5099593305992465
440.0	520.0	-0.7010498046875	-1.42529296875	1.5883736573679916
440.0	540.0	-1.135467529296875	-1.391357421875	1.7958735995314916
440.0	560.0	-1.6966552734375	-1.2794189453125	2.124982812755865
440.0	580.0	-2.063507080078125	-1.054443359375	2.3173071155249545
440.0	600.0	-2.207000732421875	0.4464111328125	2.251696056844625
440.0	620.0	-2.19512939453125	0.789306640625	2.3327233079964405
440.0	640.0	-2.0343017578125	1.0404052734375	2.284912859352756
440.0	660.0	-1.7109375	1.039306640625	2.0018654855293034
440.0	680.0	-1.145355224609375	0.787353515625	1.3898791850758248
440.0	700.0	-0.5089111328125	-0.135498046875	0.5266405432621397
440.0	720.0	-0.015777587890625	-0.71923828125	0.7194113131547908
440.0	740.0	-0.177764892578125	-1.0369873046875	1.0521135999103701
440.0	760.0	-0.405914306640625	-1.1322021484375	1.2027668640522278
440.0	780.0	-0.336700439453125	-1.1654052734375	1.2130690983138024
440.0	800.0	-0.595245361328125	-1.1370849609375	1.283463769871548
460.0	0.0	-1.13885498046875	1.8754982948303223	2.1941933644166194
460.0	20.0	-1.31451416015625	1.852518081665039	2.2715128703459304
460.0	40.0	-1.493072509765625	1.7690658569335938	2.3149210624956553
460.0	60.0	-1.950958251953125	1.203643798828125	2.2923779128497537
460.0	80.0	-1.88177490234375	0.7299423217773438	2.018388608819553
460.0	100.0	-1.58154296875	-0.0267791748046875	1.5817696691382672
460.0	120.0	-1.06915283203125	-0.7415313720703125	1.3011366392523587
460.0	140.0	-0.8406982421875	-1.505157470703125	1.7240280003615316
460.0	160.0	-0.65093994140625	-1.734649658203125	1.8527634074598383
460.0	180.0	-0.43438720703125	-2.5435028076171875	2.580329199538099
460.0	200.0	-0.199676513671875	-2.9886474609375	2.9953103939125105
460.0	220.0	0.181793212890625	-3.6425018310546875	3.647035558023783
460.0	240.0	-0.302581787109375	-3.09002685546875	3.104806226708584
460.0	260.0	-1.67645263671875	-0.64306640625	1.7955578091525037
460.0	280.0	-3.597503662109375	-0.071533203125	3.598214779309274
460.0	300.0	-4.365692138671875	-0.074676513671875	4.366330774386612
460.0	320.0	-4.7047119140625	-0.15399169921875	4.707231419608548
460.0	340.0	-5.330078125	-0.360565185546875	5.342259828165602
460.0	360.0	-5.006561279296875	-0.678619384765625	5.0523440216135755
460.0	380.0	-0.756622314453125	-1.30072021484375	1.5047758650482053
460.0	400.0	-0.50262451171875	-1.03662109375	1.152048042308982
460.0	420.0	-0.7896728515625	-1.093414306640625	1.34875426170272
460.0	440.0	-1.033477783203125	-0.96453857421875	1.4136516507012555
460.0	460.0	-1.166534423828125	-0.863189697265625	1.4511716009630071
460.0	480.0	-1.35797119140625	-1.001708984375	1.687455672326507
460.0	500.0	-1.418975830078125	-1.157745361328125	1.8313565267371328
460.0	520.0	-1.532958984375	-1.2052001953125	1.94999250217977
460.0	540.0	-1.788055419921875	-1.20263671875	2.1548729108691678
460.0	560.0	-2.00030517578125	-1.000732421875	2.2366685441631846
460.0	580.0	-2.29443359375	-0.701171875	2.3991805922897
460.0	600.0	-2.220367431640625	0.930908203125	2.407617414402837
460.0	620.0	-2.153594970703125	1.61962890625	2.694655653659362
460.0	640.0	-1.997802734375	2.049560546875	2.8621520226540684
460.0	660.0	-1.864471435546875	2.1895751953125	2.875846531005783
460.0	680.0	-1.412261962890625	1.6376953125	2.162528563606075
460.0	700.0	-0.7845458984375	0.3826904296875	0.8729056259009375
460.0	720.0	-0.151824951171875	-0.4366455078125	0.4622879138493437
460.0	740.0	-0.165252685546875	-0.8604736328125	0.87619822120682
460.0	760.0	0.233917236328125	-1.050537109375	1.0762646011206392
460.0	780.0	0.44854736328125	-1.0989990234375	1.187010358262783
460.0	800.0	0.412200927734375	-1.1103515625	1.184394443237248
480.0	0.0	-1.300201416015625	1.7074346542358398	2.1461260029864273
480.0	20.0	-1.4049072265625	1.7080574035644531	2.2116112698932597
480.0	40.0	-1.59442138671875	1.6856460571289062	2.320254767981389
480.0	60.0	-1.9898681640625	1.407623291015625	2.4374122835005
480.0	80.0	-2.3392333984375	0.8415374755859375	2.486000445531136
480.0	100.0	-2.82366943359375	-0.17128753662109375	2.8288599276764077
480.0	120.0	-1.972015380859375	-0.796539306640625	2.126809706901272
480.0	140.0	-1.300262451171875	-1.41412353515625	1.9210486236975635
480.0	160.0	-0.933624267578125	-1.6304168701171875	1.8788063879424926
480.0	180.0	-0.753265380859375	-2.565399169921875	2.6737018597886086
480.0	200.0	-0.31005859375	-2.9553680419921875	2.971588227730579
480.0	220.0	0.02899169921875	-3.3398284912109375	3.3399543214433214
480.0	240.0	-0.1622314453125	-2.8405914306640625	2.845220328517686
480.0	260.0	-0.8365478515625	-0.349853515625	0.9067578454852248
480.0	280.0	-2.435516357421875	-0.103607177734375	2.437719092624825
480.0	300.0	-3.535003662109375	-0.133056640625	3.5375068849037032
480.0	320.0	-4.11376953125	-0.1927490234375	4.118282644777669
480.0	340.0	-4.94000244140625	-0.463623046875	4.961710435998192
480.0	360.0	-4.86370849609375	-0.598358154296875	4.90037680344972
480.0	380.0	-0.9327392578125	-1.14508056640625	1.4768926929963029
480.0	400.0	-0.841094970703125	-0.883453369140625	1.2198076099074033
480.0	420.0	-1.0462646484375	-0.9327392578125	1.4016676630480776
480.0	440.0	-1.32818603515625	-0.79498291015625	1.5479263456071093
480.0	460.0	-1.58892822265625	-0.70379638671875	1.7378211216094475
480.0	480.0	-1.975921630859375	-0.805938720703125	2.133964271684641
480.0	500.0	-2.183135986328125	-0.895599365234375	2.3596993363157712
480.0	520.0	-2.3143310546875	-0.9732666015625	2.5106525264177786
480.0	540.0	-2.5377197265625	-0.9788818359375	2.7199689445493345
480.0	560.0	-2.580718994140625	-0.7359619140625	2.6836077331958816
480.0	580.0	-2.83099365234375	-0.4547119140625	2.867278846642054
480.0	600.0	-2.683013916015625	1.21533203125	2.945436405647854
480.0	620.0	-2.410614013671875	2.1170654296875	3.208274607400237
480.0	640.0	-2.131622314453125	2.5816650390625	3.347955803978314
480.0	660.0	-2.04486083984375	2.67431640625	3.3665151262194564
480.0	680.0	-1.878143310546875	1.3497314453125	2.3128331693871362
480.0	700.0	-1.051422119140625	-0.2841796875	1.089149469726612
480.0	720.0	-0.590789794921875	-0.396728515625	0.7116362110614152
480.0	740.0	2.334991455078125	-1.5848388671875	2.8220381518037665
480.0	760.0	3.4473876953125	-1.2581787109375	3.6698086585608762
480.0	780.0	3.53375244140625	-1.2474365234375	3.7474663703828575
480.0	800.0	3.469940185546875	-1.2396240234375	3.684718796700293
500.0	0.0	-1.29290771484375	1.6962170600891113	2.132782847370973
500.0	20.0	-1.192230224609375	1.6641311645507812	2.0471310269011265
500.0	40.0	-1.219268798828125	1.6773529052734375	2.0736752813844843
500.0	60.0	-1.225341796875	1.7213363647460938	2.112927211185031
500.0	80.0	-1.42608642578125	1.3475189208984375	1.9620218490059764
500.0	100.0	-1.859710693359375	0.04471588134765625	1.8602482019988367
500.0	120.0	-2.181488037109375	-0.8311309814453125	2.334452562030242
500.0	140.0	-2.391632080078125	-1.3178863525390625	2.7307010903186626
500.0	160.0	-1.73248291015625	-1.5517578125	2.325822293864743
500.0	180.0	-1.337310791015625	-2.5036468505859375	2.8384234539997233
500.0	200.0	-0.968536376953125	-2.76422119140625	2.9289898443833624
500.0	220.0	-0.618255615234375	-3.03790283203125	3.1001763857290965
500.0	240.0	-0.36639404296875	-2.6758270263671875	2.7007952291427153
500.0	260.0	-0.279693603515625	0.0069580078125	0.27978013818045494
500.0	280.0	-1.3701171875	0.31298828125	1.4054119579976325
500.0	300.0	-2.377227783203125	-0.12835693359375	2.3806905375614096
500.0	320.0	-3.069122314453125	-0.24407958984375	3.0788125352564744
500.0	340.0	-3.730316162109375	-0.59771728515625	3.7778994986988437
500.0	360.0	-2.8720703125	-0.954864501953125	3.026640728106664
500.0	380.0	-1.19940185546875	-0.954803466796875	1.5330409228423132
500.0	400.0	-1.17193603515625	-0.600860595703125	1.316991847342445
500.0	420.0	-1.3206787109375	-0.7081298828125	1.4985460248039035
500.0	440.0	-1.59661865234375	-0.6065673828125	1.707956413642918
500.0	460.0	-1.937042236328125	-0.560699462890625	2.016560565171525
500.0	480.0	-2.566680908203125	-0.6478271484375	2.647174134579567
500.0	500.0	-2.9718017578125	-0.65399169921875	3.0429115712397055
500.0	520.0	-3.27618408203125	-0.6971435546875	3.349535979086845
500.0	540.0	-3.53021240234375	-0.67236328125	3.5936711017613865
500.0	560.0	-3.641082763671875	-0.41259765625	3.664385421575003
500.0	580.0	-3.782135009765625	-0.0618896484375	3.7826413470852005
500.0	600.0	-3.272735595703125	1.0599365234375	3.440096468574546
500.0	620.0	-2.76092529296875	2.0321044921875	3.4281419370444968
500.0	640.0	-2.771209716796875	2.438232421875	3.6911489590033946
500.0	660.0	-2.80865478515625	2.2462158203125	3.5963908594038076
500.0	680.0	-2.084197998046875	0.66357421875	2.187284169661609
500.0	700.0	-1.59979248046875	-0.2548828125	1.6199695147354676
500.0	720.0	-1.565521240234375	-0.0826416015625	1.5677009880502693
500.0	740.0	2.13238525390625	-1.6082763671875	2.670883701011829
500.0	760.0	3.58941650390625	-1.113525390625	3.758171049071759
500.0	780.0	3.628997802734375	-1.0887451171875	3.7887980920670006
500.0	800.0	3.551605224609375	-1.0755615234375	3.7108937282239443
520.0	0.0	-1.203369140625	1.6554298400878906	2.0465935708053933
520.0	20.0	-1.11376953125	1.627706527709961	1.9722857574627624
520.0	40.0	-1.00244140625	1.6374702453613281	1.9199472850597137
520.0	60.0	-0.9588623046875	1.8338165283203125	2.0693718802794696
520.0	80.0	-0.9930419921875	1.8103256225585938	2.0648029586233836
520.0	100.0	-1.309814453125	1.0301284790039062	1.6663668818330626
520.0	120.0	-1.9781494140625	-0.25835418701171875	1.9949491197276932
520.0	140.0	-3.12860107421875	-1.08392333984375	3.3110473400814953
520.0	160.0	-3.56658935546875	-1.64111328125	3.9260428464852666
520.0	180.0	-2.5904541015625	-2.5400390625	3.6279816553185404
520.0	200.0	-2.0850830078125	-2.6449432373046875	3.3679809794641393
520.0	220.0	-1.73828125	-2.786224365234375	3.2840018144829424
520.0	240.0	-1.26739501953125	-2.53240966796875	2.8318525494725555
520.0	260.0	-0.6734619140625	-0.663543701171875	0.9454317495502236
520.0	280.0	-1.3677978515625	0.240264892578125	1.3887397817246285
520.0	300.0	-2.08123779296875	-0.113433837890625	2.0843267465683084
520.0	320.0	-2.32080078125	0.040435791015625	2.321153015086612
520.0	340.0	-3.2598876953125	-0.02203369140625	3.2599621576955196
520.0	360.0	-2.7374267578125	-0.457122802734375	2.7753317839796354
520.0	380.0	-1.30682373046875	-0.4276123046875	1.3750056529470762
520.0	400.0	-1.3819580078125	-0.329620361328125	1.4207242934359845
520.0	420.0	-1.51263427734375	-0.5316162109375	1.6033334814463251
520.0	440.0	-1.8226318359375	-0.44537353515625	1.8762580833111626
520.0	460.0	-2.3599853515625	-0.44146728515625	2.400921536296596
520.0	480.0	-3.1353759765625	-0.49822998046875	3.1747150467157113
520.0	500.0	-3.80535888671875	-0.396575927734375	3.8259676845456685
520.0	520.0	-4.4010009765625	-0.400634765625	4.419198774792946
520.0	540.0	-4.3753662109375	-0.337158203125	4.388337399716213
520.0	560.0	-4.474609375	0.035888671875	4.474753295502093
520.0	580.0	-3.9981689453125	0.5582275390625	4.036950941072859
520.0	600.0	-3.2987060546875	1.423095703125	3.5925844479267024
520.0	620.0	-2.94970703125	2.0947265625	3.61782406175988
520.0	640.0	-3.09332275390625	2.2628173828125	3.832621578996883
520.0	660.0	-3.00323486328125	1.9967041015625	3.6064174624167484
520.0	680.0	-2.44891357421875	0.837646484375	2.588209675968825
520.0	700.0	-2.15740966796875	0.3004150390625	2.1782253490261185
520.0	720.0	-1.694580078125	-0.0543212890625	1.6954505134693678
520.0	740.0	1.242919921875	-1.4378662109375	1.9006075798937347
520.0	760.0	3.63238525390625	-0.9769287109375	3.7614641217283435
520.0	780.0	3.6619873046875	-0.9381103515625	3.7802383590722344
520.0	800.0	3.5767822265625	-0.9263916015625	3.6948034447990503
540.0	0.0	-0.95318603515625	1.554692268371582	1.8236314504173443
540.0	20.0	-0.96002197265625	1.5630912780761719	1.8343654302184715
540.0	40.0	-0.7994384765625	1.5535011291503906	1.7471312589728654
540.0	60.0	-0.64447021484375	1.7611846923828125	1.8753968589352739
540.0	80.0	-0.63629150390625	1.8747177124023438	1.9797558887747637
540.0	100.0	-0.8809814453125	1.3705673217773438	1.6292891365588928
540.0	120.0	-1.22381591796875	0.8703536987304688	1.5017459711840422
540.0	140.0	-2.07769775390625	-0.1962127685546875	2.086942118778327
540.0	160.0	-3.43450927734375	-1.5540313720703125	3.7697304255793975
540.0	180.0	-3.27001953125	-2.5821685791015625	4.166608009599157
540.0	200.0	-2.820068359375	-2.505157470703125	3.772081587740075
540.0	220.0	-2.49041748046875	-2.583984375	3.588753889202833
540.0	240.0	-2.39361572265625	-2.540740966796875	3.490667685143792
540.0	260.0	-1.91754150390625	-1.76031494140625	2.603012507104246
540.0	280.0	-0.59710693359375	0.30706787109375	0.6714367934539921
540.0	300.0	-0.4407958984375	0.41033935546875	0.6022287030072812
540.0	320.0	-0.42950439453125	0.61767578125	0.7523279841029799
540.0	340.0	-0.79693603515625	0.745758056640625	1.0914495513650484
540.0	360.0	-1.38653564453125	0.41973876953125	1.448675853392779
540.0	380.0	-2.04461669921875	0.197967529296875	2.0541783246300906
540.0	400.0	-2.283203125	0.036041259765625	2.2834875700154926
540.0	420.0	-2.3519287109375	-0.27362060546875	2.3677915653767365
540.0	440.0	-2.5589599609375	-0.24267578125	2.5704411326631367
540.0	460.0	-3.1495361328125	-0.3284912109375	3.166620332081935
540.0	480.0	-4.0670166015625	-0.34356689453125	4.081502449883233
540.0	500.0	-5.118896484375	-0.308624267578125	5.128191704322769
540.0	520.0	-10.8736572265625	2.1466064453125	11.083516622075868
540.0	540.0	-10.25616455078125	2.4637451171875	10.547935878415606
540.0	560.0	-2.80230712890625	3.0904541015625	4.171789999338805
540.0	580.0	-2.0966796875	1.86083984375	2.803353462562761
540.0	600.0	-2.2039794921875	1.9058837890625	2.9137464919574425
540.0	620.0	-2.41217041015625	2.031005859375	3.153339640515901
540.0	640.0	-2.593017578125	1.9871826171875	3.2668998935561833
540.0	660.0	-2.68524169921875	1.6905517578125	3.1730881218563933
540.0	680.0	-2.53070068359375	1.094970703125	2.757427567615137
540.0	700.0	-2.54302978515625	0.98046875	2.7254943511074106
540.0	720.0	-2.2315673828125	0.9388427734375	2.421016054731659
540.0	740.0	1.82470703125	-1.93994140625	2.663255228020104
540.0	760.0	3.68524169921875	-0.8173828125	3.7748007952514673
540.0	780.0	3.70501708984375	-0.734619140625	3.7771440160267735
540.0	800.0	3.59503173828125	-0.743408203125	3.6710909762253303
560.0	0.0	-0.56097412109375	1.4078364372253418	1.5154852023415633
560.0	20.0	-0.688232421875	1.4451980590820312	1.6007064991729116
560.0	40.0	-0.61517333984375	1.4610328674316406	1.5852618956406024
560.0	60.0	-0.55511474609375	1.56146240234375	1.657201621790132
560.0	80.0	-0.54010009765625	1.742828369140625	1.824598268049617
560.0	100.0	-0.6915283203125	1.525604248046875	1.675016340055493
560.0	120.0	-0.85833740234375	1.391357421875	1.634814537392197
560.0	140.0	-0.98388671875	1.3662567138671875	1.6836539084740092
560.0	160.0	-1.14599609375	1.317138671875	1.7458984299892413
560.0	180.0	-1.07861328125	-1.0678253173828125	1.5177804580810084
560.0	200.0	-1.0645751953125	-1.2716827392578125	1.6584623407846502
560.0	220.0	-1.1766357421875	-1.6115570068359375	1.9953916046919549
560.0	240.0	-1.3359375	-1.773773193359375	2.2205855861431156
560.0	260.0	-1.45819091796875	-1.35565185546875	1.9910079624357133
560.0	280.0	-1.4068603515625	0.667449951171875	1.5571594286128507
560.0	300.0	-1.29766845703125	0.606048583984375	1.4322144778360995
560.0	320.0	-0.99542236328125	0.7789306640625	1.263961494958322
560.0	340.0	-1.11083984375	0.969940185546875	1.4747030623149973
560.0	360.0	-1.82177734375	0.866607666015625	2.0173947400045074
560.0	380.0	-2.91888427734375	0.894378662109375	3.052834521516209
560.0	400.0	-3.035888671875	0.470062255859375	3.072064216842245
560.0	420.0	-2.72271728515625	0.0262451171875	2.722843774634308
560.0	440.0	-2.74139404296875	-0.033905029296875	2.741603700361555
560.0	460.0	-2.869873046875	-0.36181640625	2.892590952245281
560.0	480.0	-2.75543212890625	-0.117340087890625	2.7579294612507783
560.0	500.0	-3.143310546875	0.000274658203125	3.14331055887463
560.0	520.0	-3.2835693359375	5.9637451171875	6.807942670637495
560.0	540.0	-2.526611328125	6.2972412109375	6.785205352245367
560.0	560.0	-3.00592041015625	6.38134765625	7.053875206021247
560.0	580.0	-3.2357177734375	6.380615234375	7.154168035381729
560.0	600.0	-3.9127197265625	6.433837890625	7.5301823126318315
560.0	620.0	-4.22515869140625	6.19677734375	7.500134359835101
560.0	640.0	-4.98583984375	6.2052001953125	7.960094748897862
560.0	660.0	-5.4583740234375	6.3524169921875	8.375383491062948
560.0	680.0	-5.676513671875	6.1336669921875	8.357312859887097
560.0	700.0	-5.90203857421875	6.1571044921875	8.529009031492556
560.0	720.0	-6.02783203125	6.136962890625	8.602155108917291
560.0	740.0	-6.01043701171875	6.17578125	8.61775069955555
560.0	760.0	-0.59759521484375	-1.364501953125	1.4896260003390407
560.0	780.0	4.13031005859375	1.18359375	4.296551564354811
560.0	800.0	3.82989501953125	-0.4100341796875	3.8517819109007556
580.0	0.0	-0.48504638671875	1.3725590705871582	1.455743246427748
580.0	20.0	-0.49505615234375	1.3888511657714844	1.4744450327625678
580.0	40.0	-0.4866943359375	1.4261093139648438	1.5068706487323063
580.0	60.0	-0.4266357421875	1.461639404296875	1.5226318677556971
580.0	80.0	-0.4197998046875	1.6372833251953125	1.6902451191996628
580.0	100.0	-0.51318359375	1.7336349487304688	1.8079954469947817
580.0	120.0	-0.59820556640625	1.7297286987304688	1.8302489641825297
580.0	140.0	-0.7205810546875	1.852081298828125	1.987320355112236
580.0	160.0	-0.93115234375	2.0580902099609375	2.258933376531538
580.0	180.0	-1.0472412109375	1.288726806640625	1.660581505388996
580.0	200.0	-1.11968994140625	-0.3046875	1.160405117854356
580.0	220.0	-1.26416015625	-0.5458526611328125	1.37697350312771
580.0	240.0	-1.41717529296875	-0.8413848876953125	1.648124491730863
580.0	260.0	-1.59515380859375	-0.915863037109375	1.8393805413275293
580.0	280.0	-1.6270751953125	0.988128662109375	1.9036207458638585
580.0	300.0	-1.6951904296875	0.7518310546875	1.8544326700359357
580.0	320.0	-1.72369384765625	0.8760986328125	1.9335638843503307
580.0	340.0	-1.7606201171875	1.058624267578125	2.0543778953616707
580.0	360.0	-1.7672119140625	1.10845947265625	2.086077743452007
580.0	380.0	-1.7911376953125	1.485107421875	2.3267398432307775
580.0	400.0	-1.9315185546875	1.328643798828125	2.344367349897733
580.0	420.0	-2.09197998046875	0.9031982421875	2.278628382025604
580.0	440.0	-2.27423095703125	0.557037353515625	2.341456183474499
580.0	460.0	-2.320556640625	0.481842041015625	2.3700537704530857
580.0	480.0	-2.313720703125	0.838775634765625	2.4610664472024566
580.0	500.0	-2.67156982421875	1.351593017578125	2.994008852832961
580.0	520.0	-2.98724365234375	6.3436279296875	7.011792919701732
580.0	540.0	-2.936279296875	6.380615234375	7.0238156922284825
580.0	560.0	-3.27392578125	6.4686279296875	7.249947400765513
580.0	580.0	-3.4454345703125	6.490478515625	7.348287605972849
580.0	600.0	-3.88287353515625	6.5166015625	7.585697253014665
580.0	620.0	-4.15496826171875	6.414306640625	7.642453201417468
580.0	640.0	-4.69866943359375	6.305419921875	7.8635751943607906
580.0	660.0	-5.09722900390625	6.4354248046875	8.209533234907466
580.0	680.0	-5.3038330078125	6.46142578125	8.359465754542187
580.0	700.0	-5.4661865234375	6.5157470703125	8.504948853067587
580.0	720.0	-5.626220703125	6.5941162109375	8.66814443832249
580.0	740.0	-5.5277099609375	6.5064697265625	8.537547991954245
580.0	760.0	-4.38592529296875	2.7034912109375	5.152203936483816
580.0	780.0	3.44537353515625	-0.6622314453125	3.508439722143699
580.0	800.0	3.53729248046875	-0.29296875	3.5494040036120604
600.0	0.0	-0.4580078125	1.4263672828674316	1.4980970535801927
600.0	20.0	-0.39532470703125	1.4538249969482422	1.5066149958569044
600.0	40.0	-0.3812255859375	1.5061454772949219	1.5536431849524968
600.0	60.0	-0.22735595703125	1.6184234619140625	1.63431491251579
600.0	80.0	-0.21978759765625	1.78118896484375	1.7946979457737882
600.0	100.0	-0.308349609375	1.935333251953125	1.9597434213991314
600.0	120.0	-0.464599609375	1.815032958984375	1.8735520914111192
600.0	140.0	-0.62567138671875	1.78399658203125	1.8905312715894826
600.0	160.0	-0.8619384765625	2.0052490234375	2.1826501284850788
600.0	180.0	-1.02655029296875	2.1314849853515625	2.3658050948405234
600.0	200.0	-1.117431640625	0.6760406494140625	1.30601854164865
600.0	220.0	-1.27191162109375	0.9218597412109375	1.5708547209525225
600.0	240.0	-1.41473388671875	0.4482421875	1.4840461680436785
600.0	260.0	-1.59942626953125	-0.12744140625	1.6044954670218388
600.0	280.0	-1.72943115234375	1.06988525390625	2.0336141638037124
600.0	300.0	-1.9136962890625	0.250732421875	1.9300518734352419
600.0	320.0	-1.93206787109375	0.524322509765625	2.0019491384047847
600.0	340.0	-1.92523193359375	0.90008544921875	2.1252462949090036
600.0	360.0	-1.80792236328125	1.374481201171875	2.2710750414786696
600.0	380.0	-1.75567626953125	1.5491943359375	2.34145302192805
600.0	400.0	-1.8328857421875	1.562957763671875	2.4087978568025195
600.0	420.0	-1.9508056640625	1.3997802734375	2.401047178387608
600.0	440.0	-2.1273193359375	1.062896728515625	2.378074223514225
600.0	460.0	-2.22613525390625	1.4400634765625	2.651313068125588
600.0	480.0	-2.30133056640625	2.39410400390625	3.3208216389013803
600.0	500.0	-2.6158447265625	3.8065185546875	4.618682403095612
600.0	520.0	-2.92919921875	6.47705078125	7.1086141325870855
600.0	540.0	-2.9014892578125	6.4998779296875	7.118079306529254
600.0	560.0	-3.2581787109375	6.5850830078125	7.347043400728436
600.0	580.0	-3.4344482421875	6.617919921875	7.456024330741874
600.0	600.0	-3.87457275390625	6.6444091796875	7.691585491459364
600.0	620.0	-4.12847900390625	6.574951171875	7.763653894799483
600.0	640.0	-4.6785888671875	6.4840087890625	7.995721591251821
600.0	660.0	-5.083984375	6.58740234375	8.321103698650026
600.0	680.0	-5.29248046875	6.607421875	8.465717532869187
600.0	700.0	-5.453369140625	6.6688232421875	8.614664150125718
600.0	720.0	-5.61962890625	6.733642578125	8.770528570952749
600.0	740.0	-5.52447509765625	6.62744140625	8.628024379769741
600.0	760.0	-4.94964599609375	5.7216796875	7.565488347291072
600.0	780.0	3.55157470703125	-0.3597412109375	3.5697474194221206
600.0	800.0	3.57952880859375	-0.347412109375	3.5963483792998945
620.0	0.0	-0.5799560546875	1.47267484664917	1.5827571605656525
620.0	20.0	-0.4173583984375	1.5331382751464844	1.588930773654237
620.0	40.0	-0.346923828125	1.6047325134277344	1.6418046723569153
620.0	60.0	-0.13787841796875	1.733306884765625	1.7387821067970193
620.0	80.0	-0.167236328125	1.843017578125	1.850589577059828
620.0	100.0	-0.23358154296875	1.96783447265625	1.9816490226551127
620.0	120.0	-0.3582763671875	1.8515090942382812	1.885854681923327
620.0	140.0	-0.4940185546875	1.8074951171875	1.8737910585313884
620.0	160.0	-0.69189453125	1.8576812744140625	1.9823465286579722
620.0	180.0	-0.90032958984375	2.0816497802734375	2.26800775529112
620.0	200.0	-1.106201171875	2.3277130126953125	2.5771939977674774
620.0	220.0	-1.259033203125	2.5629730224609375	2.855520148840444
620.0	240.0	-1.3677978515625	2.3804931640625	2.745472394122236
620.0	260.0	-1.483642578125	2.19842529296875	2.652219649348472
620.0	280.0	-1.5950927734375	2.02655029296875	2.578997294648496
620.0	300.0	-1.79345703125	1.0794677734375	2.093260327056856
620.0	320.0	-1.83514404296875	1.2001953125	2.1927659352039064
620.0	340.0	-1.852783203125	1.38897705078125	2.315612844449416
620.0	360.0	-1.74169921875	1.7593994140625	2.4756822224990485
620.0	380.0	-1.71868896484375	1.705841064453125	2.421525447946036
620.0	400.0	-1.750732421875	1.865875244140625	2.558623543958966
620.0	420.0	-1.82525634765625	1.891937255859375	2.628875675030703
620.0	440.0	-1.96759033203125	1.803192138671875	2.6688787165532446
620.0	460.0	-2.078857421875	2.544891357421875	3.286049330360901
620.0	480.0	-2.32379150390625	4.753692626953125	5.291275890102063
620.0	500.0	-2.54608154296875	5.15447998046875	5.749016880519595
620.0	520.0	-2.87628173828125	6.6392822265625	7.235541798781824
620.0	540.0	-2.876220703125	6.6185302734375	7.216480341100746
620.0	560.0	-3.24481201171875	6.698974609375	7.443457920109793
620.0	580.0	-3.41302490234375	6.736328125	7.551612780835931
620.0	600.0	-3.84197998046875	6.809326171875	7.818422672464345
620.0	620.0	-4.1004638671875	6.7518310546875	7.89943203763111
620.0	640.0	-4.69677734375	6.57177734375	8.077621857489314
620.0	660.0	-5.09564208984375	6.6837158203125	8.404619293845663
620.0	680.0	-5.2940673828125	6.721435546875	8.555983009833179
620.0	700.0	-5.45404052734375	6.78173828125	8.702788759316165
620.0	720.0	-5.62384033203125	6.8397216796875	8.854906703956205
620.0	740.0	-5.54937744140625	6.733154296875	8.725305540364467
620.0	760.0	-5.06561279296875	5.82568359375	7.720040304478765
620.0	780.0	3.5194091796875	-0.228271484375	3.526804338866477
620.0	800.0	3.57159423828125	-0.2501220703125	3.580341667073302
