# Supplementary material for: Real-time emotion detection by quantitative facial motion analysis
Source: PLoS One. 2023 Mar 10;18(3):e0282730. doi: 10.1371/journal.pone.0282730 (PMC10004542; doi:10.1371/journal.pone.0282730)
Supplement: S1 Dataset — Data from each participant is organized into folders by Study ID and subsequently by emotions. The data files (.csv) contain the pixel displacement results after DISC-processing of videos. (ZIP) [file pone.0282730.s004.zip › S1_Dataset/1/happy/result/102500_cropped_result.csv]

pos_x	pos_y	disp_x	disp_y	disp_xy_indi
0.0	0.0	1.2248749732971191	-0.6335792541503906	1.3790363923767144
0.0	20.0	1.272468090057373	-0.462310791015625	1.3538487019249055
0.0	40.0	1.107804775238037	-0.018878936767578125	1.1079656286607775
0.0	60.0	1.1009430885314941	0.08172607421875	1.1039722982903484
0.0	80.0	0.9884734153747559	0.3070526123046875	1.0350656982171553
0.0	100.0	0.8200912475585938	0.5639801025390625	0.9953005628362631
0.0	120.0	0.5338597297668457	1.0340499877929688	1.163729173098865
0.0	140.0	0.5156855583190918	1.2257080078125	1.3297713019442707
0.0	160.0	0.4789271354675293	1.3635711669921875	1.4452326901020365
0.0	180.0	0.45167112350463867	1.5854644775390625	1.6485461514152873
0.0	200.0	0.9735474586486816	1.348419189453125	1.6631382879143661
0.0	220.0	0.9707322120666504	1.2111663818359375	1.552174291770537
0.0	240.0	1.1222267150878906	1.0211639404296875	1.5172898843961373
0.0	260.0	1.3600807189941406	0.7474365234375	1.5519281293758274
0.0	280.0	1.8724946975708008	-0.208709716796875	1.8840902680912601
0.0	300.0	2.1562962532043457	0.067657470703125	2.1573574263262554
0.0	320.0	2.0593953132629395	1.10919189453125	2.3391057511756888
0.0	340.0	1.8148303031921387	1.772613525390625	2.536881498963294
0.0	360.0	1.829080581665039	0.73614501953125	1.9716605346775042
0.0	380.0	1.808915138244629	0.27252197265625	1.8293283474956152
0.0	400.0	1.8135809898376465	-0.160858154296875	1.820700786099763
0.0	420.0	1.8279328346252441	-0.320404052734375	1.8558009604776295
0.0	440.0	1.825118064880371	-0.435638427734375	1.876389296087448
0.0	460.0	1.6329121589660645	-0.16912841796875	1.6416475080430104
0.0	480.0	1.6339201927185059	0.2318115234375	1.6502823329878116
0.0	500.0	1.7830519676208496	1.633087158203125	2.417901566549917
0.0	520.0	2.6640100479125977	2.3974609375	3.58395988847778
0.0	540.0	3.670724868774414	2.77490234375	4.601554528590113
0.0	560.0	3.86468505859375	2.8587646484375	4.8071120142216115
0.0	580.0	4.4743547439575195	2.8834228515625	5.322967003062106
0.0	600.0	4.81974458694458	2.52685546875	5.441960716812771
0.0	620.0	4.999963760375977	2.3262939453125	5.514642429484497
0.0	640.0	4.721610069274902	2.3411865234375	5.270176086603133
0.0	660.0	4.501521110534668	2.3436279296875	5.075064943564819
0.0	680.0	4.476149559020996	2.3592529296875	5.059840833560173
0.0	700.0	4.4095916748046875	2.4302978515625	5.034962401628846
0.0	720.0	4.453915596008301	2.3897705078125	5.054539268457254
0.0	740.0	4.497797012329102	3.22900390625	5.536844244756606
0.0	760.0	4.51516056060791	3.071044921875	5.460585298321359
0.0	780.0	7.528292655944824	16.053466796875	17.73101763892645
0.0	800.0	7.257136821746826	16.6416015625	18.15513529045036
20.0	0.0	1.3270454406738281	-0.34492993354797363	1.3711404963280036
20.0	20.0	1.2418327331542969	-0.14006614685058594	1.24970679066213
20.0	40.0	0.9250583648681641	0.3974037170410156	1.006808170770667
20.0	60.0	0.8972244262695312	0.5301437377929688	1.0421439698121318
20.0	80.0	0.8351593017578125	0.6475372314453125	1.056785468021044
20.0	100.0	0.7040672302246094	0.9836196899414062	1.2096356307238065
20.0	120.0	0.5260162353515625	1.293975830078125	1.3968058307008182
20.0	140.0	0.5226764678955078	1.469970703125	1.5601296606812944
20.0	160.0	0.6851272583007812	1.5189056396484375	1.6662753980727718
20.0	180.0	0.9884796142578125	1.3344879150390625	1.6607076633738336
20.0	200.0	1.519622802734375	0.98553466796875	1.8112239078475503
20.0	220.0	1.4908199310302734	0.9525299072265625	1.7691402688645559
20.0	240.0	1.5448570251464844	0.8990020751953125	1.7873969786675605
20.0	260.0	1.6861724853515625	0.71722412109375	1.8323722575490407
20.0	280.0	1.9377918243408203	0.313446044921875	1.9629787511736572
20.0	300.0	2.1013565063476562	0.603424072265625	2.1862798946519306
20.0	320.0	2.0936336517333984	0.9234619140625	2.2882490630161967
20.0	340.0	1.8498458862304688	1.431884765625	2.339278475263847
20.0	360.0	1.834320068359375	0.37689208984375	1.872639249981889
20.0	380.0	1.8176116943359375	-0.226104736328125	1.831621036998857
20.0	400.0	1.8094444274902344	-0.679718017578125	1.9329008561216476
20.0	420.0	1.7992630004882812	-0.998138427734375	2.0575781068640246
20.0	440.0	1.7748794555664062	-1.193084716796875	2.138608945844467
20.0	460.0	1.5980148315429688	-0.842071533203125	1.8063044784482942
20.0	480.0	1.6152076721191406	-0.297119140625	1.6423080124624223
20.0	500.0	1.8084487915039062	1.660858154296875	2.4553893459462515
20.0	520.0	2.673564910888672	2.449951171875	3.6263218386275144
20.0	540.0	3.5618057250976562	2.8057861328125	4.534191862550742
20.0	560.0	3.6010780334472656	2.8421630859375	4.58755425145493
20.0	580.0	4.350854873657227	2.959228515625	5.261841078872963
20.0	600.0	4.630304336547852	2.5860595703125	5.3035292353543895
20.0	620.0	5.254768371582031	2.4923095703125	5.815857428896461
20.0	640.0	5.445466995239258	2.5072021484375	5.994928974505844
20.0	660.0	5.371326446533203	2.458740234375	5.907330305253079
20.0	680.0	5.346233367919922	2.470703125	5.8895318282648885
20.0	700.0	5.088054656982422	2.625	5.725288219158972
20.0	720.0	4.852193832397461	2.740234375	5.572492208795595
20.0	740.0	4.662406921386719	3.1685791015625	5.637191838446994
20.0	760.0	4.532981872558594	3.289794921875	5.600953069339124
20.0	780.0	7.608835220336914	17.1021728515625	18.71840510446766
20.0	800.0	7.273027420043945	17.6322021484375	19.0733185485923
40.0	0.0	1.1057167053222656	0.12525415420532227	1.112788405571525
40.0	20.0	1.05401611328125	0.2653236389160156	1.0868976954728302
40.0	40.0	0.8370819091796875	0.6267318725585938	1.0457050075220602
40.0	60.0	0.8547935485839844	0.7020950317382812	1.1061688136502397
40.0	80.0	0.8489990234375	0.8365478515625	1.1918941436854462
40.0	100.0	0.7619438171386719	1.088043212890625	1.3283058433934571
40.0	120.0	0.6109161376953125	1.3250732421875	1.4591222102544568
40.0	140.0	0.58135986328125	1.550537109375	1.6559422146268796
40.0	160.0	0.8131179809570312	1.5341796875	1.736337572159641
40.0	180.0	1.1504325866699219	1.30548095703125	1.740050477900936
40.0	200.0	1.6648826599121094	0.9248199462890625	1.9045015632259599
40.0	220.0	1.6363639831542969	0.8984222412109375	1.866775189696681
40.0	240.0	1.6164703369140625	0.8350830078125	1.8194339724376465
40.0	260.0	1.6324615478515625	0.73260498046875	1.7893129303231274
40.0	280.0	1.75299072265625	0.59796142578125	1.8521701704868339
40.0	300.0	1.9486465454101562	0.61431884765625	2.0431864832962847
40.0	320.0	2.0260238647460938	0.2777099609375	2.044968342768319
40.0	340.0	1.8790473937988281	0.215484619140625	1.8913626646490482
40.0	360.0	1.8202552795410156	-0.4351806640625	1.871553230092807
40.0	380.0	1.78509521484375	-0.76678466796875	1.9428133345975367
40.0	400.0	1.7994194030761719	-1.564056396484375	2.384152385975086
40.0	420.0	1.7811508178710938	-1.729461669921875	2.4826469551129953
40.0	440.0	1.7554397583007812	-1.870086669921875	2.5649157682159065
40.0	460.0	1.6039505004882812	-1.589324951171875	2.2580104092838216
40.0	480.0	1.5724754333496094	-1.243621826171875	2.0048127680706522
40.0	500.0	1.7474594116210938	1.308074951171875	2.1828134306775837
40.0	520.0	2.6542129516601562	2.4573974609375	3.617132659135215
40.0	540.0	3.5438003540039062	2.8291015625	4.534571269698841
40.0	560.0	3.581005096435547	2.8670654296875	4.587337101064901
40.0	580.0	4.340034484863281	3.010498046875	5.281950190984451
40.0	600.0	4.622852325439453	2.6474609375	5.327270693179514
40.0	620.0	5.23223876953125	2.6158447265625	5.849697955866673
40.0	640.0	5.400836944580078	2.6903076171875	6.033804336986588
40.0	660.0	5.322071075439453	2.62841796875	5.935741027915313
40.0	680.0	5.297138214111328	2.654541015625	5.92505369283975
40.0	700.0	5.055412292480469	2.8043212890625	5.781125438809626
40.0	720.0	4.830451965332031	2.863525390625	5.615429088870604
40.0	740.0	4.662204742431641	3.2640380859375	5.6912298922818625
40.0	760.0	4.534698486328125	3.4329833984375	5.68760629578508
40.0	780.0	7.511383056640625	15.1966552734375	16.951672688064846
40.0	800.0	7.246040344238281	16.5982666015625	18.110978848391216
60.0	0.0	0.8911819458007812	0.6208386421203613	1.0861150399801673
60.0	20.0	0.8449478149414062	0.6703281402587891	1.0785530240081216
60.0	40.0	0.8569107055664062	0.7431602478027344	1.1342764703671402
60.0	60.0	0.9396629333496094	0.8323211669921875	1.2552788348946338
60.0	80.0	0.8891067504882812	0.9683914184570312	1.314645485712803
60.0	100.0	0.8277473449707031	1.1519927978515625	1.4185390630532242
60.0	120.0	0.7308883666992188	1.36578369140625	1.5490522574424448
60.0	140.0	0.6685256958007812	1.67852783203125	1.8067601636214605
60.0	160.0	0.9112586975097656	1.67950439453125	1.9107923552905939
60.0	180.0	1.3253173828125	1.40966796875	1.9348462335040286
60.0	200.0	1.6992950439453125	1.0488128662109375	1.996900617133137
60.0	220.0	1.7406234741210938	0.9217376708984375	1.9696117415913885
60.0	240.0	1.6690139770507812	0.8383636474609375	1.8677422897645362
60.0	260.0	1.3859367370605469	1.00286865234375	1.7107209512330772
60.0	280.0	1.3709030151367188	1.20758056640625	1.8269170482736719
60.0	300.0	1.4514007568359375	1.12677001953125	1.8374370285423078
60.0	320.0	1.4576797485351562	1.018402099609375	1.7781937705937167
60.0	340.0	1.4956245422363281	0.812652587890625	1.7021448234345267
60.0	360.0	1.6726188659667969	-0.648468017578125	1.7939243686983455
60.0	380.0	1.6547126770019531	-1.33831787109375	2.128184382876605
60.0	400.0	1.6992874145507812	-2.253631591796875	2.8224870360721934
60.0	420.0	1.6707229614257812	-2.446533203125	2.962573193666007
60.0	440.0	1.7075576782226562	-2.39404296875	2.940611324313103
60.0	460.0	1.7159538269042969	-2.1629638671875	2.7609618300197862
60.0	480.0	1.7571907043457031	-1.973388671875	2.642344039243097
60.0	500.0	1.9602546691894531	1.13153076171875	2.2633957304887864
60.0	520.0	2.7855567932128906	2.5615234375	3.784273902491243
60.0	540.0	3.545562744140625	2.8619384765625	4.5565016203516135
60.0	560.0	3.536712646484375	2.88232421875	4.562469643273839
60.0	580.0	4.3243560791015625	3.0689697265625	5.302700319782342
60.0	600.0	4.62139892578125	2.7279052734375	5.366450895336714
60.0	620.0	5.263641357421875	2.7069091796875	5.91889158936354
60.0	640.0	5.428985595703125	2.77001953125	6.094825083778737
60.0	660.0	5.319091796875	2.7198486328125	5.974137103297425
60.0	680.0	5.288238525390625	2.7528076171875	5.961829960563378
60.0	700.0	5.037628173828125	2.90087890625	5.81315714964537
60.0	720.0	4.8040924072265625	2.9666748046875	5.646278708489294
60.0	740.0	4.663063049316406	3.3248291015625	5.727010176042725
60.0	760.0	4.6472015380859375	2.52880859375	5.290685687074234
60.0	780.0	5.716400146484375	-2.3717041015625	6.188878006561041
60.0	800.0	5.6284332275390625	-2.454833984375	6.140478034136123
80.0	0.0	0.9077301025390625	0.7997527122497559	1.2097844187318738
80.0	20.0	0.9690628051757812	0.7617740631103516	1.2326323229588003
80.0	40.0	0.8757476806640625	0.8865089416503906	1.2461268409815192
80.0	60.0	0.8858413696289062	0.9947662353515625	1.332019067108852
80.0	80.0	0.8267593383789062	1.1373367309570312	1.4060817341750633
80.0	100.0	0.7860031127929688	1.297393798828125	1.5169151467890054
80.0	120.0	0.713653564453125	1.5258560180664062	1.6844993315303274
80.0	140.0	0.6584014892578125	1.827972412109375	1.9429296591719094
80.0	160.0	0.9322128295898438	1.8668975830078125	2.086702505172291
80.0	180.0	1.9424209594726562	0.95147705078125	2.16293961126104
80.0	200.0	2.4754486083984375	0.37066650390625	2.5030460383180815
80.0	220.0	2.55328369140625	0.2529754638671875	2.565785297744132
80.0	240.0	2.2106704711914062	0.3114471435546875	2.23250156896384
80.0	260.0	1.2669677734375	1.034149169921875	1.6354424002633903
80.0	280.0	0.8961715698242188	1.260406494140625	1.5465277278578182
80.0	300.0	0.344390869140625	1.191070556640625	1.239860533142193
80.0	320.0	-0.30368804931640625	1.135498046875	1.1754072680371446
80.0	340.0	-0.541900634765625	0.746337890625	0.9223212807595637
80.0	360.0	-0.294677734375	-0.45465087890625	0.5417955230773033
80.0	380.0	0.5969390869140625	-1.494476318359375	1.6092842320804572
80.0	400.0	1.6095657348632812	-2.5870361328125	3.0468767299192514
80.0	420.0	1.9844741821289062	-2.794403076171875	3.427364341831056
80.0	440.0	2.2933502197265625	-2.842926025390625	3.6526269473028874
80.0	460.0	2.5240554809570312	-2.785858154296875	3.759236854311207
80.0	480.0	2.81280517578125	-2.756195068359375	3.938081285569196
80.0	500.0	2.3126678466796875	-2.75335693359375	3.5957484579479195
80.0	520.0	1.793975830078125	-2.6275634765625	3.181578083635495
80.0	540.0	1.8717880249023438	-2.385009765625	3.031808369982251
80.0	560.0	2.0418472290039062	-1.5579833984375	2.5683559676177663
80.0	580.0	4.002616882324219	2.5518798828125	4.746897180577013
80.0	600.0	4.5562744140625	2.7935791015625	5.344503787343341
80.0	620.0	5.457550048828125	2.980712890625	6.2184806723026735
80.0	640.0	5.772804260253906	3.052490234375	6.530158164865564
80.0	660.0	5.9044647216796875	3.0286865234375	6.635935932994826
80.0	680.0	5.8882293701171875	2.9521484375	6.586837292065468
80.0	700.0	5.7135162353515625	3.0760498046875	6.488940604793967
80.0	720.0	5.463493347167969	3.138916015625	6.300996215496069
80.0	740.0	5.363525390625	2.0836181640625	5.754030697649278
80.0	760.0	6.0139312744140625	-2.57666015625	6.542671238430205
80.0	780.0	5.737648010253906	-2.703857421875	6.342826629145647
80.0	800.0	5.6546173095703125	-2.725830078125	6.277327977133514
100.0	0.0	1.0594863891601562	0.7881035804748535	1.320461533848264
100.0	20.0	1.0238189697265625	0.8202228546142578	1.311857772017806
100.0	40.0	0.955078125	0.894683837890625	1.308676199308375
100.0	60.0	0.9113311767578125	1.0161819458007812	1.3649726226933057
100.0	80.0	0.8914871215820312	1.1429901123046875	1.449543267644294
100.0	100.0	0.840545654296875	1.3306961059570312	1.5739342817813482
100.0	120.0	0.7167510986328125	1.6171875	1.7689057486332034
100.0	140.0	0.57220458984375	2.1574859619140625	2.2320761117162875
100.0	160.0	0.9990081787109375	2.1335601806640625	2.3558642545033472
100.0	180.0	2.9181747436523438	0.213531494140625	2.925976680269402
100.0	200.0	3.1316986083984375	-0.0352783203125	3.13189730574436
100.0	220.0	2.9403839111328125	-0.0559539794921875	2.940916250536507
100.0	240.0	1.2488479614257812	0.419189453125	1.3173234334697634
100.0	260.0	0.0917205810546875	1.0902099609375	1.0940614351654823
100.0	280.0	0.26031494140625	1.1141357421875	1.1441426138113338
100.0	300.0	0.034149169921875	0.970184326171875	0.970785142323433
100.0	320.0	-0.09131622314453125	1.034515380859375	1.0385377825789486
100.0	340.0	0.37652587890625	0.58612060546875	0.6966413005565907
100.0	360.0	0.26032257080078125	-0.9803466796875	1.014321178543874
100.0	380.0	0.5241470336914062	-1.68719482421875	1.7667361115339322
100.0	400.0	1.3889007568359375	-2.7259521484375	3.059388897788325
100.0	420.0	1.6785507202148438	-2.88812255859375	3.3404766776302868
100.0	440.0	1.929840087890625	-2.88958740234375	3.474765908750314
100.0	460.0	2.1061477661132812	-2.91009521484375	3.5922851462767342
100.0	480.0	2.07525634765625	-2.900390625	3.5663643512792476
100.0	500.0	1.8685989379882812	-3.04852294921875	3.5756333932555666
100.0	520.0	1.5285797119140625	-3.118408203125	3.47289873981269
100.0	540.0	1.2043991088867188	-2.951416015625	3.1877003797055443
100.0	560.0	1.2106552124023438	-2.1278076171875	2.448111782390279
100.0	580.0	1.714935302734375	-0.7713623046875	1.88042625424595
100.0	600.0	1.0504302978515625	0.0806884765625	1.0535247699482435
100.0	620.0	6.234672546386719	3.572265625	7.185556586390848
100.0	640.0	6.39453125	6.3609619140625	9.019526948758466
100.0	660.0	6.181465148925781	5.6680908203125	8.38676128995543
100.0	680.0	6.149810791015625	5.579345703125	8.303569788968575
100.0	700.0	5.9465179443359375	5.2274169921875	7.917509966682702
100.0	720.0	5.531455993652344	4.185791015625	6.936703239738558
100.0	740.0	3.4700546264648438	-0.87841796875	3.579510754065832
100.0	760.0	5.5676727294921875	-2.5322265625	6.116465563261315
100.0	780.0	5.6562347412109375	-2.573974609375	6.214365352744297
100.0	800.0	5.604988098144531	-2.603515625	6.180144431157009
120.0	0.0	1.05419921875	0.8384661674499512	1.3469823706238029
120.0	20.0	1.04241943359375	0.8421039581298828	1.340066174422715
120.0	40.0	0.9952392578125	0.8724517822265625	1.3235079495800095
120.0	60.0	0.8952713012695312	1.0811080932617188	1.4036756791341898
120.0	80.0	0.80419921875	1.2941131591796875	1.523635537850224
120.0	100.0	0.58526611328125	1.6551589965820312	1.755587573242012
120.0	120.0	0.5170211791992188	1.9774627685546875	2.0439349061945493
120.0	140.0	0.570220947265625	2.4771270751953125	2.5419107921731223
120.0	160.0	1.3094329833984375	2.17138671875	2.5356527799317523
120.0	180.0	3.347412109375	-0.0367431640625	3.3476137605906255
120.0	200.0	2.9287338256835938	0.0718231201171875	2.9296143743309675
120.0	220.0	1.8147201538085938	-0.1958160400390625	1.8252542721976206
120.0	240.0	0.1213226318359375	0.16302490234375	0.2032149103284197
120.0	260.0	-1.0624771118164062	0.7427978515625	1.2963819890061719
120.0	280.0	-1.5369491577148438	1.21197509765625	1.9573186635648383
120.0	300.0	-1.5822830200195312	1.129669189453125	1.9441635818628558
120.0	320.0	-1.7468795776367188	1.3447265625	2.2045130497815855
120.0	340.0	-1.7106246948242188	1.355621337890625	2.182646572005376
120.0	360.0	-1.6243209838867188	-0.3992919921875	1.6726783174656688
120.0	380.0	0.6353302001953125	-2.18695068359375	2.277366407882444
120.0	400.0	1.0835418701171875	-2.797149658203125	2.99968484922715
120.0	420.0	1.4020462036132812	-2.944610595703125	3.2613593971522867
120.0	440.0	1.5995025634765625	-2.927886962890625	3.3363049198226746
120.0	460.0	1.6095504760742188	-3.0067138671875	3.410422409932288
120.0	480.0	1.4698257446289062	-3.108978271484375	3.4389145979706868
120.0	500.0	1.2081069946289062	-3.438201904296875	3.6442769989645334
120.0	520.0	0.737884521484375	-3.490234375	3.56738133081927
120.0	540.0	0.701446533203125	-3.1373291015625	3.214787882653169
120.0	560.0	0.7126312255859375	-2.3619384765625	2.4671028820757552
120.0	580.0	1.4451980590820312	-0.908447265625	1.7070072830530072
120.0	600.0	1.3762359619140625	-0.39892578125	1.4328877143068286
120.0	620.0	1.3447265625	-0.114990234375	1.3496341289011196
120.0	640.0	1.5545501708984375	-0.056640625	1.5555816899927666
120.0	660.0	1.83447265625	-0.3538818359375	1.8682939491245554
120.0	680.0	2.1461105346679688	-0.262451171875	2.1620987592224816
120.0	700.0	2.4600830078125	-0.1767578125	2.4664248882963338
120.0	720.0	2.62078857421875	-0.2840576171875	2.6361376065444286
120.0	740.0	3.2672958374023438	-0.896728515625	3.3881180793829633
120.0	760.0	5.2227630615234375	-2.3616943359375	5.731915398295141
120.0	780.0	5.419654846191406	-2.3863525390625	5.921768071491489
120.0	800.0	5.3706207275390625	-2.4024658203125	5.88348612787028
140.0	0.0	1.147857666015625	0.8294258117675781	1.416165385347751
140.0	20.0	1.10107421875	0.8424453735351562	1.3863905086903587
140.0	40.0	1.04071044921875	0.8702163696289062	1.3565967599412898
140.0	60.0	0.8092803955078125	1.1491317749023438	1.4055029685644538
140.0	80.0	0.6147003173828125	1.456024169921875	1.5804628637165807
140.0	100.0	0.1594390869140625	2.2040939331054688	2.209853137289518
140.0	120.0	-1.4424896240234375	4.623565673828125	4.8433599758449715
140.0	140.0	1.7576904296875	1.379180908203125	2.234192387456153
140.0	160.0	3.133087158203125	0.661346435546875	3.202126519784609
140.0	180.0	3.955535888671875	-0.2572174072265625	3.963890129803241
140.0	200.0	2.03680419921875	-0.1285552978515625	2.0408571264448763
140.0	220.0	0.850311279296875	-0.42156982421875	0.9490787050562856
140.0	240.0	-0.2466278076171875	0.1139678955078125	0.2716872405847211
140.0	260.0	-1.1061859130859375	0.4783935546875	1.2052002603203797
140.0	280.0	-1.8503570556640625	0.9552001953125	2.0823613150869895
140.0	300.0	-1.712005615234375	0.74603271484375	1.8674924466276073
140.0	320.0	-2.04010009765625	0.8226318359375	2.199711696099046
140.0	340.0	-2.2953338623046875	0.450927734375	2.339207849052992
140.0	360.0	-2.7406463623046875	-1.1392822265625	2.9680138939996765
140.0	380.0	-0.261566162109375	-2.4798583984375	2.493614752414982
140.0	400.0	0.5923919677734375	-2.92730712890625	2.986646157553291
140.0	420.0	0.9666290283203125	-3.05438232421875	3.2036889769282233
140.0	440.0	1.1136474609375	-2.968353271484375	3.1703835432932292
140.0	460.0	0.9098052978515625	-3.137969970703125	3.267200822880856
140.0	480.0	0.5534820556640625	-3.304443359375	3.3504758320661936
140.0	500.0	0.2108306884765625	-3.698150634765625	3.7041554633439584
140.0	520.0	0.22735595703125	-3.5621337890625	3.569382000063647
140.0	540.0	0.567413330078125	-3.22705078125	3.2765552996884675
140.0	560.0	0.8315277099609375	-2.6231689453125	2.7518091590960254
140.0	580.0	1.5912628173828125	-1.212158203125	2.0003611832337467
140.0	600.0	1.5008392333984375	-1.0244140625	1.8171248102306465
140.0	620.0	1.440582275390625	-0.8350830078125	1.665124896849123
140.0	640.0	1.3988189697265625	-0.72705078125	1.5764825874658803
140.0	660.0	1.0203857421875	-0.900634765625	1.3610033225205345
140.0	680.0	1.3105926513671875	-0.1031494140625	1.314645541368133
140.0	700.0	2.2955322265625	-0.676025390625	2.3930061704802754
140.0	720.0	2.934234619140625	-0.9044189453125	3.070457039074721
140.0	740.0	2.883758544921875	-1.1396484375	3.1007840793106056
140.0	760.0	4.6105499267578125	-2.2269287109375	5.120193561841606
140.0	780.0	5.0083465576171875	-2.2413330078125	5.486994522788023
140.0	800.0	4.9730987548828125	-2.2493896484375	5.458155825580171
160.0	0.0	1.1174774169921875	0.8747386932373047	1.419127745812208
160.0	20.0	0.9523468017578125	0.9509067535400391	1.3458038804916528
160.0	40.0	0.7872772216796875	1.1027069091796875	1.3549051447715104
160.0	60.0	0.5490570068359375	1.3787307739257812	1.4840357622798792
160.0	80.0	0.2884368896484375	1.7827377319335938	1.8059207236669608
160.0	100.0	-0.3810577392578125	2.9416046142578125	2.9661831884209593
160.0	120.0	-0.804931640625	4.193916320800781	4.270462393226103
160.0	140.0	3.0543975830078125	1.0191802978515625	3.219949234788146
160.0	160.0	5.3208770751953125	0.7519073486328125	5.373741481525423
160.0	180.0	2.494110107421875	-0.1712188720703125	2.4999802259411945
160.0	200.0	0.8331146240234375	-0.4712982177734375	0.957184405868656
160.0	220.0	-0.2930145263671875	-0.7714080810546875	0.8251835796831288
160.0	240.0	-0.2780303955078125	-0.0435333251953125	0.28141792982820313
160.0	260.0	-1.442352294921875	0.227081298828125	1.4601185085272592
160.0	280.0	-2.47991943359375	0.60272216796875	2.552111754778167
160.0	300.0	-2.4719390869140625	0.36114501953125	2.4981810531956556
160.0	320.0	-3.1077880859375	0.266937255859375	3.1192310407632204
160.0	340.0	-3.6810455322265625	-0.569488525390625	3.724837364352533
160.0	360.0	-4.3787994384765625	-1.43206787109375	4.607027556876738
160.0	380.0	-0.2658538818359375	-2.45233154296875	2.4666998769868065
160.0	400.0	0.6372222900390625	-3.027587890625	3.093919954100585
160.0	420.0	0.8086700439453125	-3.13934326171875	3.241824078335133
160.0	440.0	0.542236328125	-3.040252685546875	3.0882287200778165
160.0	460.0	-0.00469970703125	-3.27655029296875	3.2765536634701684
160.0	480.0	-0.4808807373046875	-3.490142822265625	3.523115553501327
160.0	500.0	-0.49884033203125	-3.596527099609375	3.630957016419455
160.0	520.0	-0.1333160400390625	-3.466064453125	3.4686273884273593
160.0	540.0	0.4961700439453125	-3.2222900390625	3.260266524128066
160.0	560.0	0.9950408935546875	-2.807373046875	2.9784979107204914
160.0	580.0	1.67578125	-1.844482421875	2.492059028686405
160.0	600.0	1.4903106689453125	-1.4808349609375	2.10092790726074
160.0	620.0	1.399810791015625	-1.320068359375	1.9240713926636905
160.0	640.0	1.36114501953125	-1.2591552734375	1.8542350894156308
160.0	660.0	0.9796905517578125	-1.3389892578125	1.6591219996554794
160.0	680.0	1.026580810546875	-0.1749267578125	1.04137770822208
160.0	700.0	1.2685699462890625	-0.27734375	1.2985335052634943
160.0	720.0	2.162200927734375	-0.8817138671875	2.335065779691469
160.0	740.0	2.19146728515625	-1.4862060546875	2.6478929923431362
160.0	760.0	1.0664825439453125	-2.619873046875	2.8286250720592436
160.0	780.0	0.88397216796875	-2.6470947265625	2.790791515885479
160.0	800.0	0.7192840576171875	-2.6590576171875	2.7546246508490246
180.0	0.0	0.9467620849609375	0.946497917175293	1.3387369990915876
180.0	20.0	0.704559326171875	1.1203746795654297	1.3234966062318052
180.0	40.0	0.522918701171875	1.2996330261230469	1.4008889929701884
180.0	60.0	0.20159912109375	1.6766128540039062	1.68868968962237
180.0	80.0	0.0659027099609375	2.0119705200195312	2.013049562382372
180.0	100.0	-1.5359649658203125	4.5638275146484375	4.815361872143103
180.0	120.0	1.9974822998046875	2.0191574096679688	2.840234529585556
180.0	140.0	5.586700439453125	1.409912109375	5.761863757183781
180.0	160.0	2.9825439453125	0.562255859375	3.0350782588133987
180.0	180.0	1.3479156494140625	-0.2315826416015625	1.367664841189716
180.0	200.0	0.9200439453125	-0.5876617431640625	1.0917083794149494
180.0	220.0	0.4627685546875	-0.80938720703125	0.9323424189177522
180.0	240.0	0.328369140625	-0.1933746337890625	0.38107747441675827
180.0	260.0	-1.4422454833984375	-0.025634765625	1.4424732841865189
180.0	280.0	-3.9821014404296875	0.205902099609375	3.987421166179432
180.0	300.0	-4.1213226318359375	-0.1094970703125	4.122776957839233
180.0	320.0	-4.62945556640625	-0.335479736328125	4.641595145509418
180.0	340.0	-5.6473541259765625	-1.20855712890625	5.775224580742694
180.0	360.0	-4.533843994140625	-1.2769775390625	4.7102455348394665
180.0	380.0	-0.203369140625	-2.31927490234375	2.328174194513839
180.0	400.0	0.6510162353515625	-2.979095458984375	3.0493986116007603
180.0	420.0	0.351654052734375	-3.158416748046875	3.1779328072109245
180.0	440.0	-0.0775299072265625	-3.164520263671875	3.165469852281723
180.0	460.0	0.1284027099609375	-3.669830322265625	3.672075959201489
180.0	480.0	-0.0040283203125	-3.79888916015625	3.798891295959546
180.0	500.0	-0.0027923583984375	-3.622772216796875	3.622773292942959
180.0	520.0	0.1038665771484375	-3.2911376953125	3.292776274719466
180.0	540.0	0.1630706787109375	-2.98974609375	2.994189999206568
180.0	560.0	0.605010986328125	-2.879638671875	2.942508653196409
180.0	580.0	0.904144287109375	-2.524658203125	2.6816740917790276
180.0	600.0	0.9061431884765625	-1.7484130859375	1.9692749419773672
180.0	620.0	0.9843902587890625	-1.5977783203125	1.876677847276786
180.0	640.0	1.0487213134765625	-1.5565185546875	1.8768501283870458
180.0	660.0	1.0116119384765625	-1.5076904296875	1.815623624499193
180.0	680.0	1.18402099609375	-0.6259765625	1.3393104106181482
180.0	700.0	1.094085693359375	-0.5201416015625	1.2114333618031439
180.0	720.0	1.4627685546875	-0.85546875	1.6945555838653155
180.0	740.0	1.8568115234375	-1.43408203125	2.346133053755566
180.0	760.0	1.0357208251953125	-2.5384521484375	2.7416157531007546
180.0	780.0	0.8773040771484375	-2.561279296875	2.7073629384295277
180.0	800.0	0.7418212890625	-2.5794677734375	2.684018036286076
200.0	0.0	0.6265411376953125	1.145249843597412	1.3054313469058545
200.0	20.0	0.305877685546875	1.378427505493164	1.4119573458201986
200.0	40.0	0.060455322265625	1.617706298828125	1.618835542993306
200.0	60.0	-0.19134521484375	1.9646148681640625	1.9739109836704636
200.0	80.0	-0.705474853515625	2.7646865844726562	2.853276481399231
200.0	100.0	-2.821319580078125	6.795921325683594	7.358287221752985
200.0	120.0	7.461700439453125	3.91644287109375	8.427069372603741
200.0	140.0	3.865234375	1.0778656005859375	4.012708689477486
200.0	160.0	1.418609619140625	0.2951202392578125	1.4489821279566901
200.0	180.0	0.70196533203125	-0.225921630859375	0.7374251898761682
200.0	200.0	0.8218841552734375	-0.6786041259765625	1.065831658603715
200.0	220.0	0.926605224609375	-0.95782470703125	1.3326760340281092
200.0	240.0	0.8488616943359375	-0.2965850830078125	0.8991823438956248
200.0	260.0	-0.0276947021484375	-0.050048828125	0.057200364717162944
200.0	280.0	-1.6787567138671875	-0.254669189453125	1.6979636334182395
200.0	300.0	-2.2072601318359375	-0.561798095703125	2.2776335064992477
200.0	320.0	-2.77490234375	-0.742279052734375	2.872466050187101
200.0	340.0	-3.0671539306640625	-1.47467041015625	3.403246399098721
200.0	360.0	-1.7935791015625	-1.320770263671875	2.227411071841392
200.0	380.0	0.227996826171875	-2.207275390625	2.2190194237102103
200.0	400.0	0.7144927978515625	-2.77593994140625	2.866416319461688
200.0	420.0	0.5739593505859375	-3.14105224609375	3.1930609998582273
200.0	440.0	0.413177490234375	-3.294830322265625	3.3206358564222875
200.0	460.0	0.447021484375	-3.819427490234375	3.8454979600372803
200.0	480.0	0.21478271484375	-3.613616943359375	3.619994340869831
200.0	500.0	0.0952606201171875	-3.2913818359375	3.292760084744168
200.0	520.0	0.0749359130859375	-3.1229248046875	3.1238237349124685
200.0	540.0	0.078277587890625	-2.9364013671875	2.9374445305378267
200.0	560.0	0.3155670166015625	-2.9381103515625	2.95500845682809
200.0	580.0	0.689056396484375	-3.19775390625	3.2711509843590476
200.0	600.0	0.4492340087890625	-1.9595947265625	2.0104284834393513
200.0	620.0	0.4116363525390625	-1.7957763671875	1.8423510109859083
200.0	640.0	0.375244140625	-1.7696533203125	1.8090000108254423
200.0	660.0	0.428802490234375	-1.6678466796875	1.722087141400173
200.0	680.0	0.325531005859375	-1.092529296875	1.1399959211795445
200.0	700.0	0.3209228515625	-1.296875	1.335992605623252
200.0	720.0	0.396728515625	-1.29248046875	1.351998253405024
200.0	740.0	1.1972808837890625	-1.64599609375	2.0353831716232147
200.0	760.0	0.920684814453125	-2.4405517578125	2.608438883724568
200.0	780.0	0.8201141357421875	-2.45068359375	2.5842672602344305
200.0	800.0	0.7508544921875	-2.4664306640625	2.57818980858003
220.0	0.0	-0.0019073486328125	1.5589213371276855	1.5589225039528996
220.0	20.0	-0.220306396484375	1.7358837127685547	1.7498077530366223
220.0	40.0	-0.4534149169921875	1.970062255859375	2.021566318207929
220.0	60.0	-0.610595703125	2.26629638671875	2.34711022858518
220.0	80.0	-0.7724761962890625	2.9903640747070312	3.08852663468063
220.0	100.0	6.35760498046875	4.55316162109375	7.819873517869846
220.0	120.0	9.04449462890625	3.666290283203125	9.759332330288975
220.0	140.0	1.84625244140625	0.758270263671875	1.9959012676401489
220.0	160.0	0.90960693359375	0.18560791015625	0.9283507257251407
220.0	180.0	0.569183349609375	-0.2075347900390625	0.6058385713613039
220.0	200.0	0.9290618896484375	-0.858245849609375	1.2648090500818072
220.0	220.0	1.078125	-1.209808349609375	1.6204905918917147
220.0	240.0	1.0950775146484375	-0.6499786376953125	1.273446894279009
220.0	260.0	0.294586181640625	-0.227294921875	0.3720806363192872
220.0	280.0	-1.453094482421875	-0.832977294921875	1.6749133555800018
220.0	300.0	-1.7845916748046875	-1.119720458984375	2.1067846002974244
220.0	320.0	-2.2666168212890625	-1.12847900390625	2.531998553871581
220.0	340.0	-1.92083740234375	-1.62823486328125	2.518087587088105
220.0	360.0	-0.6210479736328125	-1.4525146484375	1.5797149709611975
220.0	380.0	0.2980499267578125	-1.70733642578125	1.7331564931187926
220.0	400.0	0.704833984375	-2.335540771484375	2.4395781686176337
220.0	420.0	0.554962158203125	-2.944732666015625	2.99657028473169
220.0	440.0	0.414886474609375	-3.207000732421875	3.2337260991877836
220.0	460.0	0.4397430419921875	-3.634063720703125	3.6605727788299993
220.0	480.0	0.1259613037109375	-3.183258056640625	3.1857492219570593
220.0	500.0	-0.0076141357421875	-2.812591552734375	2.8126018590578834
220.0	520.0	-0.048248291015625	-2.7362060546875	2.736631409469398
220.0	540.0	-0.1739959716796875	-2.6591796875	2.664866077042776
220.0	560.0	-0.4265289306640625	-2.5982666015625	2.633043156024711
220.0	580.0	-0.28839111328125	-3.3284912109375	3.3409614148486937
220.0	600.0	-0.310546875	-2.206298828125	2.2280471001659756
220.0	620.0	-0.2928314208984375	-2.016357421875	2.037510121156652
220.0	640.0	-0.227508544921875	-1.9691162109375	1.982215626562692
220.0	660.0	-0.080108642578125	-1.868408203125	1.8701247573679411
220.0	680.0	-0.30767822265625	-1.386962890625	1.4206801007502585
220.0	700.0	-0.2476348876953125	-1.723876953125	1.7415725041236163
220.0	720.0	-0.03515625	-1.9866943359375	1.9870053714975726
220.0	740.0	0.1716156005859375	-2.1051025390625	2.112086317916921
220.0	760.0	0.4480133056640625	-2.153076171875	2.1991936985968166
220.0	780.0	0.5739593505859375	-2.0152587890625	2.0953990844272803
220.0	800.0	0.5620574951171875	-2.0172119140625	2.09405170281278
240.0	0.0	-0.25738525390625	1.7630763053894043	1.7817646386529105
240.0	20.0	-0.567626953125	2.0114173889160156	2.089976141095322
240.0	40.0	-0.7075958251953125	2.161907196044922	2.274760333781265
240.0	60.0	-0.7799224853515625	2.53887939453125	2.6559720749910616
240.0	80.0	1.20794677734375	2.9752883911132812	3.211148770640907
240.0	100.0	10.486114501953125	1.934112548828125	10.662991545509453
240.0	120.0	4.291748046875	1.3828811645507812	4.509042205737789
240.0	140.0	1.1283721923828125	0.6081390380859375	1.2818178084996652
240.0	160.0	0.4375	0.0677642822265625	0.4427168936754969
240.0	180.0	0.5311126708984375	-0.2227935791015625	0.5759493450623554
240.0	200.0	1.076568603515625	-1.0590362548828125	1.5101515643245205
240.0	220.0	1.327301025390625	-1.4642486572265625	1.9762975844221427
240.0	240.0	1.4319000244140625	-1.155609130859375	1.8400462339959158
240.0	260.0	0.888031005859375	-0.905242919921875	1.2680945593433857
240.0	280.0	-0.274871826171875	-1.444366455078125	1.4702887394583455
240.0	300.0	-0.27099609375	-1.26092529296875	1.289717595939548
240.0	320.0	-0.3343658447265625	-1.1121826171875	1.1613572629013627
240.0	340.0	-0.1112518310546875	-1.2218017578125	1.2268563507219317
240.0	360.0	0.5313262939453125	-1.0655517578125	1.1906755138218679
240.0	380.0	0.6940155029296875	-1.2073974609375	1.3926471724687013
240.0	400.0	0.596649169921875	-1.714569091796875	1.8154165920013023
240.0	420.0	0.2432098388671875	-2.207794189453125	2.221149749275088
240.0	440.0	0.05926513671875	-2.372039794921875	2.3727800456686463
240.0	460.0	0.154632568359375	-2.63201904296875	2.6365575043506166
240.0	480.0	0.1390533447265625	-2.726104736328125	2.7296488539939125
240.0	500.0	0.007598876953125	-2.5047607421875	2.504772268797031
240.0	520.0	-0.037353515625	-2.5589599609375	2.5592325738023103
240.0	540.0	-0.3054962158203125	-2.5982666015625	2.6161646107757965
240.0	560.0	-0.9923248291015625	-2.735595703125	2.9100158792362985
240.0	580.0	-1.403076171875	-3.234130859375	3.5253687976784898
240.0	600.0	-0.786590576171875	-2.639892578125	2.75458845538891
240.0	620.0	-0.6429443359375	-2.383544921875	2.468737291351636
240.0	640.0	-0.54986572265625	-2.30419921875	2.3688998190384476
240.0	660.0	-0.398345947265625	-2.2340087890625	2.2692454171621557
240.0	680.0	-0.69073486328125	-1.9873046875	2.1039236137064576
240.0	700.0	-0.5439453125	-1.9273681640625	2.0026543742823857
240.0	720.0	-0.2070465087890625	-2.3670654296875	2.3761033237684357
240.0	740.0	0.013671875	-2.48828125	2.488318809812677
240.0	760.0	0.426361083984375	-2.5181884765625	2.554027599190834
240.0	780.0	0.5710601806640625	-2.17919921875	2.252780274447706
240.0	800.0	0.8143310546875	-1.8658447265625	2.0358073607956
260.0	0.0	-0.822967529296875	2.1071925163269043	2.2621971300355574
260.0	20.0	-1.147308349609375	2.4176692962646484	2.6760869334130737
260.0	40.0	-1.068634033203125	2.3866958618164062	2.615013543699446
260.0	60.0	-0.501556396484375	2.5734481811523438	2.6218684863910884
260.0	80.0	5.955047607421875	2.3449783325195312	6.400118388486816
260.0	100.0	10.55645751953125	1.9203567504882812	10.729704814710132
260.0	120.0	2.052734375	0.97113037109375	2.2708616452719714
260.0	140.0	0.7691650390625	0.5166015625	0.9265484508073275
260.0	160.0	0.457733154296875	0.021728515625	0.45824858857811296
260.0	180.0	0.4481201171875	-0.345306396484375	0.5657279795813206
260.0	200.0	0.841064453125	-1.02630615234375	1.3269113507122803
260.0	220.0	1.412933349609375	-1.614776611328125	2.145666366174087
260.0	240.0	1.815277099609375	-1.43048095703125	2.3111699887276282
260.0	260.0	1.853363037109375	-1.14691162109375	2.179532246589433
260.0	280.0	1.553436279296875	-0.904266357421875	1.7974598518466955
260.0	300.0	1.26519775390625	-0.86029052734375	1.5299755383426257
260.0	320.0	1.1185302734375	-0.769012451171875	1.3573835576776168
260.0	340.0	0.9664306640625	-0.7808837890625	1.2424844950585467
260.0	360.0	0.8662109375	-0.872161865234375	1.229222399492351
260.0	380.0	0.6817626953125	-1.0634765625	1.2632429583047677
260.0	400.0	0.3470458984375	-1.351654052734375	1.395496160473239
260.0	420.0	0.046539306640625	-1.6219482421875	1.622615791676425
260.0	440.0	-0.03570556640625	-1.699188232421875	1.699563337058483
260.0	460.0	0.0262451171875	-1.867095947265625	1.867280397388648
260.0	480.0	0.16082763671875	-2.209747314453125	2.215592183247029
260.0	500.0	0.05194091796875	-2.161590576171875	2.1622145309738565
260.0	520.0	-0.126922607421875	-2.47265625	2.4759116056391894
260.0	540.0	-0.50921630859375	-2.6163330078125	2.665426730695678
260.0	560.0	-1.1964111328125	-2.700439453125	2.953603365164615
260.0	580.0	-1.59808349609375	-2.9835205078125	3.384562819778203
260.0	600.0	-1.2081298828125	-2.70751953125	2.9648338614237333
260.0	620.0	-1.050048828125	-2.4061279296875	2.6252722059757803
260.0	640.0	-0.981689453125	-2.31591796875	2.5153906695294843
260.0	660.0	-0.961181640625	-2.3045654296875	2.496976564965178
260.0	680.0	-0.833099365234375	-2.06591796875	2.2275707858467806
260.0	700.0	-0.56060791015625	-2.0216064453125	2.0978974828763204
260.0	720.0	-0.2310791015625	-2.54052734375	2.551014844237556
260.0	740.0	-0.09832763671875	-2.5904541015625	2.5923195745209875
260.0	760.0	0.1522216796875	-2.664794921875	2.6691390775712067
260.0	780.0	0.33709716796875	-2.9185791015625	2.937982040913443
260.0	800.0	0.54656982421875	-2.802734375	2.855531220202846
280.0	0.0	-1.072723388671875	2.4566030502319336	2.6806032931063317
280.0	20.0	-1.5908203125	2.982858657836914	3.3805554335486403
280.0	40.0	-1.059783935546875	2.5522232055664062	2.763509594894667
280.0	60.0	0.25732421875	2.6326141357421875	2.6451602864977546
280.0	80.0	9.49017333984375	2.1839141845703125	9.738217043476105
280.0	100.0	4.496368408203125	1.513458251953125	4.744247542307643
280.0	120.0	1.03863525390625	0.8726577758789062	1.3565746512664976
280.0	140.0	0.446258544921875	0.5139312744140625	0.6806409065995457
280.0	160.0	0.165771484375	-0.1028900146484375	0.19510648412148313
280.0	180.0	0.203125	-0.74884033203125	0.7759005145646397
280.0	200.0	0.470458984375	-1.179351806640625	1.2697253009236535
280.0	220.0	1.073974609375	-1.5653228759765625	1.8983300997554984
280.0	240.0	1.443572998046875	-1.3591766357421875	1.9827415685957397
280.0	260.0	1.78216552734375	-1.26971435546875	2.188215828325865
280.0	280.0	1.889892578125	-1.272247314453125	2.278224568822211
280.0	300.0	1.633087158203125	-1.152435302734375	1.998769819983389
280.0	320.0	1.3809814453125	-1.1282958984375	1.783300700030224
280.0	340.0	1.019439697265625	-1.11724853515625	1.5124488704315977
280.0	360.0	0.613189697265625	-1.074737548828125	1.2373610644002806
280.0	380.0	0.16656494140625	-1.161834716796875	1.1737136741386898
280.0	400.0	-0.15106201171875	-1.276031494140625	1.2849420630609272
280.0	420.0	-0.36956787109375	-1.361724853515625	1.4109836951669275
280.0	440.0	-0.568206787109375	-1.460418701171875	1.5670614970860923
280.0	460.0	-0.70965576171875	-1.581939697265625	1.733823666329848
280.0	480.0	-0.823577880859375	-1.7474365234375	1.9317906018210553
280.0	500.0	-0.969879150390625	-1.887420654296875	2.1220325851948845
280.0	520.0	-1.006103515625	-2.1636962890625	2.386173907211253
280.0	540.0	-1.0894775390625	-2.117919921875	2.381710751455073
280.0	560.0	-1.113037109375	-2.1195068359375	2.39398430120827
280.0	580.0	-1.6307373046875	-2.7056884765625	3.1591223922321454
280.0	600.0	-1.30291748046875	-2.6483154296875	2.9514688844763253
280.0	620.0	-1.11993408203125	-2.2950439453125	2.5537186726440217
280.0	640.0	-0.984039306640625	-2.1868896484375	2.3980866730493404
280.0	660.0	-0.9443359375	-2.2100830078125	2.4033803827683107
280.0	680.0	-0.71429443359375	-2.0311279296875	2.153066929897825
280.0	700.0	-0.43902587890625	-2.1759033203125	2.2197520090533462
280.0	720.0	-0.1656494140625	-2.7431640625	2.748160985490252
280.0	740.0	-0.0968017578125	-2.7581787109375	2.7598768780118506
280.0	760.0	-0.025787353515625	-2.8585205078125	2.8586368221909497
280.0	780.0	0.1951904296875	-3.348388671875	3.354073046578207
280.0	800.0	0.241729736328125	-3.326904296875	3.3356746642906594
300.0	0.0	0.16278076171875	1.9536314010620117	1.9604012924912224
300.0	20.0	-0.050933837890625	2.263935089111328	2.2645079694167087
300.0	40.0	0.42559814453125	1.9387741088867188	1.984937990446536
300.0	60.0	3.769500732421875	2.3465347290039062	4.440198307074864
300.0	80.0	9.471710205078125	1.9206466674804688	9.664480215215143
300.0	100.0	1.941375732421875	1.2916641235351562	2.3318095853787923
300.0	120.0	0.60028076171875	0.781494140625	0.9854288836445023
300.0	140.0	0.2412109375	0.497467041015625	0.5528618030452732
300.0	160.0	-0.13470458984375	-0.2745513916015625	0.3058166005228092
300.0	180.0	-0.06561279296875	-1.1177215576171875	1.1196457113584422
300.0	200.0	0.142791748046875	-1.707855224609375	1.7138141531495825
300.0	220.0	0.385986328125	-1.7981109619140625	1.839072722013715
300.0	240.0	0.60400390625	-1.3352203369140625	1.465480831288544
300.0	260.0	0.910736083984375	-1.246826171875	1.5440258150509212
300.0	280.0	1.143829345703125	-1.20257568359375	1.6596788384692425
300.0	300.0	0.9698486328125	-1.170379638671875	1.5199983122312946
300.0	320.0	0.77392578125	-1.1826171875	1.4133451549617428
300.0	340.0	0.5081787109375	-1.188507080078125	1.292592233322609
300.0	360.0	0.161163330078125	-1.205902099609375	1.2166238090733592
300.0	380.0	-0.16339111328125	-1.1724853515625	1.1838152539682556
300.0	400.0	-0.427337646484375	-1.252960205078125	1.3238303288609994
300.0	420.0	-0.64166259765625	-1.284332275390625	1.4357020174259791
300.0	440.0	-0.806488037109375	-1.35919189453125	1.580451062247731
300.0	460.0	-0.9716796875	-1.488525390625	1.777602107794488
300.0	480.0	-1.20318603515625	-1.5166015625	1.935907263939174
300.0	500.0	-1.068206787109375	-1.700714111328125	2.0083561010182303
300.0	520.0	-1.06744384765625	-1.852294921875	2.1378570685392164
300.0	540.0	-1.112396240234375	-1.7987060546875	2.1148921642620566
300.0	560.0	-1.08258056640625	-1.820556640625	2.118114058421846
300.0	580.0	-1.549591064453125	-2.1871337890625	2.680445238816092
300.0	600.0	-1.23779296875	-2.538818359375	2.824487581028903
300.0	620.0	-1.100830078125	-2.153564453125	2.41860842524545
300.0	640.0	-1.0548095703125	-2.082763671875	2.334636533275592
300.0	660.0	-1.075653076171875	-2.136474609375	2.391976859583319
300.0	680.0	-0.726531982421875	-2.003173828125	2.130857598988451
300.0	700.0	-0.332366943359375	-2.2958984375	2.3198313344622696
300.0	720.0	-0.06982421875	-2.77978515625	2.780661960115232
300.0	740.0	-0.050384521484375	-2.8291015625	2.8295501852671125
300.0	760.0	-0.016937255859375	-2.965576171875	2.9656245382429693
300.0	780.0	0.157806396484375	-3.704345703125	3.7077054827793474
300.0	800.0	0.032501220703125	-3.73193359375	3.732075116809278
320.0	0.0	0.999114990234375	1.9481306076049805	2.1893934383747444
320.0	20.0	1.01019287109375	2.2378368377685547	2.4552807068200164
320.0	40.0	1.326934814453125	1.8986930847167969	2.3164178016409593
320.0	60.0	4.20361328125	2.3726882934570312	4.827008841530066
320.0	80.0	5.174163818359375	1.7371978759765625	5.458005833591308
320.0	100.0	0.809814453125	1.1916122436523438	1.4407425820431337
320.0	120.0	0.128814697265625	0.6525955200195312	0.6651872961664234
320.0	140.0	-0.01116943359375	0.3961029052734375	0.396260353571819
320.0	160.0	-0.042449951171875	-0.4847259521484375	0.4865811823742302
320.0	180.0	0.1512451171875	-1.107696533203125	1.117974371416126
320.0	200.0	0.360321044921875	-1.775848388671875	1.8120344243314161
320.0	220.0	0.3739013671875	-2.02166748046875	2.0559527314531203
320.0	240.0	0.32379150390625	-1.6555023193359375	1.6868695466243202
320.0	260.0	0.1339111328125	-1.359130859375	1.3657118599457767
320.0	280.0	0.0675048828125	-1.2037353515625	1.205626685920988
320.0	300.0	-0.091888427734375	-1.127288818359375	1.1310276579949632
320.0	320.0	-0.224517822265625	-1.118408203125	1.1407213337762163
320.0	340.0	-0.279754638671875	-1.0927734375	1.1280143809207388
320.0	360.0	-0.372467041015625	-1.13128662109375	1.191025237225748
320.0	380.0	-0.483856201171875	-1.123809814453125	1.2235462077394728
320.0	400.0	-0.580902099609375	-1.2132568359375	1.345154042955547
320.0	420.0	-0.718719482421875	-1.22808837890625	1.4229401817424894
320.0	440.0	-0.893157958984375	-1.2955322265625	1.5735739225594467
320.0	460.0	-1.056427001953125	-1.383392333984375	1.7406356195891215
320.0	480.0	-1.255615234375	-1.421234130859375	1.8964377320424177
320.0	500.0	-1.084747314453125	-1.633056640625	1.9604975714605406
320.0	520.0	-0.971527099609375	-1.74462890625	1.9968963232472725
320.0	540.0	-0.916839599609375	-1.7130126953125	1.9429378131359931
320.0	560.0	-0.892181396484375	-1.732666015625	1.948876385493606
320.0	580.0	-1.0535888671875	-1.7021484375	2.0018388557386757
320.0	600.0	-1.1077880859375	-2.200439453125	2.4635600723778017
320.0	620.0	-1.264801025390625	-1.869873046875	2.2574646941333927
320.0	640.0	-1.271514892578125	-1.8326416015625	2.230543736810719
320.0	660.0	-1.353363037109375	-1.8983154296875	2.3313500339510473
320.0	680.0	-0.661376953125	-1.8370361328125	1.9524654228394451
320.0	700.0	-0.168304443359375	-2.366943359375	2.3729195629316893
320.0	720.0	-0.08380126953125	-2.79638671875	2.797642102481381
320.0	740.0	-0.051666259765625	-2.90673828125	2.9071974198671775
320.0	760.0	-0.12322998046875	-3.1258544921875	3.128282585447661
320.0	780.0	-0.0670166015625	-3.91357421875	3.9141479775999346
320.0	800.0	-0.1181640625	-3.9244384765625	3.926217021764169
340.0	0.0	2.6044921875	3.849541187286377	4.647832495622314
340.0	20.0	2.52081298828125	4.396268844604492	5.067709332225711
340.0	40.0	3.12750244140625	2.357868194580078	3.916735112822205
340.0	60.0	4.559783935546875	2.2586441040039062	5.08852657725426
340.0	80.0	1.9600830078125	1.490753173828125	2.4625739426043483
340.0	100.0	0.10125732421875	1.1308517456054688	1.135376024164187
340.0	120.0	-0.15875244140625	0.58343505859375	0.6046476703409494
340.0	140.0	-0.45654296875	0.238677978515625	0.515168574103049
340.0	160.0	-0.31768798828125	-0.6992034912109375	0.7679916536133392
340.0	180.0	-0.048370361328125	-1.0378570556640625	1.0389836186613772
340.0	200.0	0.080902099609375	-1.5924072265625	1.5944610139259217
340.0	220.0	0.025360107421875	-1.9718017578125	1.9719648341592997
340.0	240.0	-0.2244873046875	-2.0083770751953125	2.0208842188843814
340.0	260.0	-0.535308837890625	-1.599273681640625	1.6864850609217297
340.0	280.0	-0.63067626953125	-1.342864990234375	1.4835898823283413
340.0	300.0	-0.74835205078125	-1.207489013671875	1.42058456631303
340.0	320.0	-0.7999267578125	-1.140167236328125	1.3927900576398915
340.0	340.0	-0.7760009765625	-1.023590087890625	1.2844898534647484
340.0	360.0	-0.773773193359375	-1.000946044921875	1.2651553025641986
340.0	380.0	-0.775665283203125	-0.979583740234375	1.249496272782817
340.0	400.0	-0.781005859375	-1.03131103515625	1.2936663416867342
340.0	420.0	-0.79486083984375	-1.187347412109375	1.4288448592341794
340.0	440.0	-0.92474365234375	-1.316070556640625	1.608475219767598
340.0	460.0	-1.050140380859375	-1.3887939453125	1.7411328042536367
340.0	480.0	-1.19287109375	-1.487518310546875	1.9067386214467232
340.0	500.0	-0.995269775390625	-1.593505859375	1.8787822784102906
340.0	520.0	-0.895965576171875	-1.63525390625	1.8646205114153613
340.0	540.0	-0.82318115234375	-1.6536865234375	1.8472428988556944
340.0	560.0	-0.7823486328125	-1.6658935546875	1.8404539436815426
340.0	580.0	-0.87994384765625	-1.603271484375	1.8288741420989312
340.0	600.0	-1.020233154296875	-1.9072265625	2.1629583560096846
340.0	620.0	-1.189544677734375	-1.5318603515625	1.939487735721823
340.0	640.0	-1.176971435546875	-1.50927734375	1.9139435363798816
340.0	660.0	-1.114776611328125	-1.57177734375	1.9269693592504327
340.0	680.0	-0.576416015625	-1.591552734375	1.6927183845417229
340.0	700.0	-0.1514892578125	-2.2374267578125	2.242549328734585
340.0	720.0	-0.12786865234375	-2.7349853515625	2.737972838709993
340.0	740.0	-0.151641845703125	-2.928955078125	2.9328779550200306
340.0	760.0	-0.2135009765625	-3.1905517578125	3.19768716203971
340.0	780.0	-0.0875244140625	-3.881103515625	3.882090290301569
340.0	800.0	-0.1552734375	-3.991943359375	3.994962030464273
360.0	0.0	2.970489501953125	4.439421653747559	5.3415608674783845
360.0	20.0	3.077606201171875	4.229036331176758	5.230335383118806
360.0	40.0	3.490753173828125	2.371288299560547	4.219995962109902
360.0	60.0	3.376953125	1.9406890869140625	3.8948795283698576
360.0	80.0	0.378265380859375	1.3270034790039062	1.379863374267597
360.0	100.0	-0.3209228515625	1.0569381713867188	1.10458579331318
360.0	120.0	-0.32501220703125	0.44635009765625	0.5521425037044948
360.0	140.0	-0.489471435546875	0.0218353271484375	0.4899582305952191
360.0	160.0	-0.1761474609375	-0.7623443603515625	0.7824300938451697
360.0	180.0	-0.154266357421875	-1.07452392578125	1.0855412364846224
360.0	200.0	-0.16094970703125	-1.5796051025390625	1.587783703204214
360.0	220.0	-0.246429443359375	-2.1482086181640625	2.1622968662301583
360.0	240.0	-0.511688232421875	-2.6761627197265625	2.724641581869677
360.0	260.0	-0.783050537109375	-2.034820556640625	2.180289623282775
360.0	280.0	-0.81072998046875	-1.485565185546875	1.6923909187122759
360.0	300.0	-0.93829345703125	-1.072021484375	1.424648965348739
360.0	320.0	-0.95587158203125	-0.952117919921875	1.349154926156104
360.0	340.0	-0.983978271484375	-0.81890869140625	1.2801658812880756
360.0	360.0	-0.997589111328125	-0.6849365234375	1.210091763536587
360.0	380.0	-0.940338134765625	-0.686767578125	1.164424971416438
360.0	400.0	-0.925872802734375	-0.88543701171875	1.2811085623648906
360.0	420.0	-0.82684326171875	-1.240081787109375	1.4904605389509924
360.0	440.0	-0.782012939453125	-1.61962890625	1.7985388601397214
360.0	460.0	-0.8028564453125	-1.723236083984375	1.9010841835451757
360.0	480.0	-0.850341796875	-1.790863037109375	1.9824912582902399
360.0	500.0	-0.7413330078125	-1.610015869140625	1.7724913899246366
360.0	520.0	-0.764404296875	-1.562255859375	1.739240437441725
360.0	540.0	-0.82635498046875	-1.5556640625	1.761520147230656
360.0	560.0	-0.861419677734375	-1.5574951171875	1.779841257317882
360.0	580.0	-1.02392578125	-1.5155029296875	1.828981447527508
360.0	600.0	-1.300537109375	-1.6585693359375	2.1076643506435366
360.0	620.0	-1.395233154296875	-1.0877685546875	1.7691568566456
360.0	640.0	-1.3428955078125	-1.0733642578125	1.7191507132454593
360.0	660.0	-1.2186279296875	-1.127685546875	1.660339942194131
360.0	680.0	-0.776031494140625	-1.193359375	1.4234927038093739
360.0	700.0	-0.332061767578125	-2.0810546875	2.107380751039743
360.0	720.0	-0.336517333984375	-2.6773681640625	2.698433657143965
360.0	740.0	-0.373199462890625	-2.9359130859375	2.9595377151306765
360.0	760.0	-0.60626220703125	-3.005859375	3.0663894804720737
360.0	780.0	-0.502685546875	-3.36865234375	3.4059523443655793
360.0	800.0	-1.7462158203125	-2.57763671875	3.1134355212462523
380.0	0.0	2.378814697265625	4.725096702575684	5.290113251398172
380.0	20.0	2.639617919921875	4.035167694091797	4.821842083956587
380.0	40.0	2.76397705078125	2.502216339111328	3.728358317672956
380.0	60.0	0.344024658203125	1.68182373046875	1.7166490689187466
380.0	80.0	-0.403106689453125	1.2524185180664062	1.3156926493210759
380.0	100.0	-0.715362548828125	0.9277725219726562	1.1715397683362585
380.0	120.0	-0.487091064453125	0.39281463623046875	0.6257483867393937
380.0	140.0	-0.564208984375	-0.1402740478515625	0.581385058760656
380.0	160.0	-0.29620361328125	-0.824249267578125	0.8758558303875952
380.0	180.0	-0.228515625	-1.2574005126953125	1.2779966510893428
380.0	200.0	-0.275909423828125	-1.6995086669921875	1.7217594835919243
380.0	220.0	-0.29034423828125	-2.5003509521484375	2.5171520932618905
380.0	240.0	-0.56610107421875	-3.0364532470703125	3.0887730165674956
380.0	260.0	-0.909881591796875	-2.552978515625	2.710273752286592
380.0	280.0	-0.790985107421875	-1.53057861328125	1.722883725501274
380.0	300.0	-0.8914794921875	-0.875579833984375	1.2495502113444616
380.0	320.0	-0.90765380859375	-0.6895751953125	1.1398900763867594
380.0	340.0	-0.738616943359375	-0.561065673828125	0.9275503648674578
380.0	360.0	-0.60919189453125	-0.450286865234375	0.7575440748663894
380.0	380.0	-0.71820068359375	-0.477630615234375	0.8625214353995484
380.0	400.0	-0.746612548828125	-0.68377685546875	1.0124134956342499
380.0	420.0	-0.68182373046875	-1.14337158203125	1.3312333281686446
380.0	440.0	-0.64385986328125	-1.521514892578125	1.6521389444842625
380.0	460.0	-0.527740478515625	-1.683013916015625	1.7638157086742794
380.0	480.0	-0.554931640625	-1.726654052734375	1.8136381512282973
380.0	500.0	-0.5615234375	-1.6055908203125	1.7009498679072181
380.0	520.0	-0.649810791015625	-1.4852294921875	1.6211602970045533
380.0	540.0	-0.798370361328125	-1.4771728515625	1.6791172881131586
380.0	560.0	-0.964202880859375	-1.4498291015625	1.741175355670716
380.0	580.0	-1.24993896484375	-1.39208984375	1.8708985939666973
380.0	600.0	-1.449005126953125	-1.074951171875	1.8041995122080812
380.0	620.0	-1.2584228515625	-0.6177978515625	1.4018923848605265
380.0	640.0	-1.108245849609375	-0.586181640625	1.2537215715549535
380.0	660.0	-0.7059326171875	-0.61083984375	0.9335235266032227
380.0	680.0	-0.443389892578125	-0.667236328125	0.8011235325529852
380.0	700.0	-0.392425537109375	-1.84912109375	1.8903033146896764
380.0	720.0	-0.372772216796875	-2.54736328125	2.574493894394862
380.0	740.0	-0.395965576171875	-2.84716796875	2.8745702600195955
380.0	760.0	-0.911895751953125	-2.3587646484375	2.528897888240772
380.0	780.0	-1.4774169921875	-2.1368408203125	2.597854818914667
380.0	800.0	-4.160797119140625	-1.066162109375	4.295222265508023
400.0	0.0	3.882110595703125	3.67472505569458	5.345501558527507
400.0	20.0	1.258758544921875	2.778268814086914	3.0501230594423143
400.0	40.0	0.2274169921875	2.1842079162597656	2.196015188879038
400.0	60.0	-0.543975830078125	1.5381546020507812	1.6315113494913795
400.0	80.0	-0.77593994140625	1.1902236938476562	1.420814989386688
400.0	100.0	-0.970428466796875	0.8211135864257812	1.2712037330745778
400.0	120.0	-0.88751220703125	0.3619537353515625	0.9584823546442727
400.0	140.0	-0.65032958984375	-0.4385833740234375	0.7844003769734704
400.0	160.0	-0.446014404296875	-0.94940185546875	1.0489483933958819
400.0	180.0	-0.1689453125	-1.4884185791015625	1.4979760963481483
400.0	200.0	-0.44317626953125	-1.7835693359375	1.8378043372383714
400.0	220.0	-0.4063720703125	-2.6078643798828125	2.639336068671747
400.0	240.0	-0.767913818359375	-2.9596099853515625	3.057610651770423
400.0	260.0	-1.108612060546875	-2.032440185546875	2.3151314884074736
400.0	280.0	-3.711822509765625	0.772735595703125	3.791404310393373
400.0	300.0	-3.294158935546875	0.423828125	3.3213119956102193
400.0	320.0	-2.808013916015625	0.3135986328125	2.825470979330574
400.0	340.0	-2.629638671875	0.35101318359375	2.6529624572686914
400.0	360.0	-1.48199462890625	0.0186767578125	1.4821123106530627
400.0	380.0	-0.376800537109375	-0.456787109375	0.5921428105255367
400.0	400.0	-0.58526611328125	-0.558837890625	0.8092195075216244
400.0	420.0	-0.670684814453125	-1.05010986328125	1.2460131802266734
400.0	440.0	-0.62054443359375	-1.2933349609375	1.4345001621635993
400.0	460.0	-0.4764404296875	-1.43524169921875	1.512254680342281
400.0	480.0	-0.4757080078125	-1.537628173828125	1.6095336311015536
400.0	500.0	-0.5283203125	-1.4718017578125	1.5637527831789981
400.0	520.0	-0.6343994140625	-1.3919677734375	1.5297179147971676
400.0	540.0	-0.88604736328125	-1.3743896484375	1.6352451913122419
400.0	560.0	-1.18316650390625	-1.3084716796875	1.7640808123524176
400.0	580.0	-1.53204345703125	-1.218994140625	1.957831419992627
400.0	600.0	-1.915924072265625	-0.5623779296875	1.9967558655194917
400.0	620.0	-1.914276123046875	-0.257568359375	1.9315264779491126
400.0	640.0	-1.76708984375	-0.1854248046875	1.7767917362701227
400.0	660.0	-1.226165771484375	-0.2174072265625	1.2452904887300276
400.0	680.0	-0.7738037109375	-0.3128662109375	0.8346600799169889
400.0	700.0	-0.584320068359375	-1.5145263671875	1.6233360894139177
400.0	720.0	-0.485076904296875	-2.3546142578125	2.4040607118324093
400.0	740.0	-0.2803955078125	-2.5126953125	2.5282917897784074
400.0	760.0	-1.62738037109375	-1.45263671875	2.181403288913354
400.0	780.0	-2.8270263671875	-1.0816650390625	3.026892356444714
400.0	800.0	-3.375	-0.9310302734375	3.501063034287887
420.0	0.0	0.9505615234375	2.7699785232543945	2.9285402898253623
420.0	20.0	0.14068603515625	2.450439453125	2.454474704273714
420.0	40.0	-0.408447265625	2.0494537353515625	2.089758307111856
420.0	60.0	-0.97467041015625	1.5045547485351562	1.7926704660293369
420.0	80.0	-0.9920654296875	1.1689376831054688	1.5331696330690303
420.0	100.0	-1.064727783203125	0.6717071533203125	1.2589025983555355
420.0	120.0	-0.956756591796875	0.17798614501953125	0.9731712304449232
420.0	140.0	-0.525634765625	-0.6780242919921875	0.8579095799471852
420.0	160.0	-0.35699462890625	-1.11273193359375	1.1685963893094984
420.0	180.0	0.01947021484375	-1.7240142822265625	1.7241242224930404
420.0	200.0	-0.238067626953125	-2.1165771484375	2.1299237123171597
420.0	220.0	-0.198211669921875	-2.8055419921875	2.81253510840676
420.0	240.0	-0.443267822265625	-2.736846923828125	2.7725110363573995
420.0	260.0	-1.558319091796875	-0.7996826171875	1.7515280985729254
420.0	280.0	-3.31549072265625	0.534423828125	3.358286402331916
420.0	300.0	-3.464569091796875	0.5201416015625	3.5033963917190736
420.0	320.0	-3.29364013671875	0.441864013671875	3.3231474774350485
420.0	340.0	-3.460968017578125	0.391357421875	3.4830245836564666
420.0	360.0	-2.234375	-0.033782958984375	2.2346303785956954
420.0	380.0	-0.468353271484375	-0.60430908203125	0.7645549382062539
420.0	400.0	-0.59783935546875	-0.6080322265625	0.8527104335504766
420.0	420.0	-0.717193603515625	-0.9219970703125	1.1680947147335958
420.0	440.0	-0.529510498046875	-1.015411376953125	1.1451819209137433
420.0	460.0	-0.27520751953125	-1.108306884765625	1.1419646796750886
420.0	480.0	-0.08502197265625	-1.193878173828125	1.1969017627932288
420.0	500.0	-0.188568115234375	-1.312652587890625	1.3261277278524115
420.0	520.0	-0.6741943359375	-1.2891845703125	1.4548315568965473
420.0	540.0	-1.12554931640625	-1.2723388671875	1.6987370180868337
420.0	560.0	-1.627685546875	-1.2222900390625	2.0355228269653907
420.0	580.0	-2.047515869140625	-1.11767578125	2.332706665308668
420.0	600.0	-2.3167724609375	-0.170654296875	2.3230491869093735
420.0	620.0	-2.33392333984375	0.134765625	2.3378109269034235
420.0	640.0	-2.109619140625	0.2623291015625	2.1258667587640465
420.0	660.0	-1.723907470703125	0.241455078125	1.7407347650628442
420.0	680.0	-1.32763671875	0.106689453125	1.3319166251614167
420.0	700.0	-0.728912353515625	-1.1402587890625	1.3533304567406907
420.0	720.0	-0.14208984375	-1.83837890625	1.8438618512897993
420.0	740.0	-0.19366455078125	-2.0570068359375	2.066103356882929
420.0	760.0	-1.666046142578125	-1.2611083984375	2.0895224674094908
420.0	780.0	-2.2847900390625	-1.1090087890625	2.539717704158691
420.0	800.0	-2.87890625	-0.9842529296875	3.0425080157474507
440.0	0.0	-0.534698486328125	2.4136242866516113	2.472141716891669
440.0	20.0	-0.75140380859375	2.2278499603271484	2.351153574162877
440.0	40.0	-0.965057373046875	1.9927864074707031	2.214166524693237
440.0	60.0	-1.324615478515625	1.4898757934570312	1.9935736870886906
440.0	80.0	-1.1522216796875	1.1152267456054688	1.6035415470936976
440.0	100.0	-1.088287353515625	0.5410614013671875	1.2153669420678956
440.0	120.0	-0.8746337890625	-0.04872894287109375	0.8759901682343016
440.0	140.0	-0.59136962890625	-0.8338775634765625	1.022286568855487
440.0	160.0	-0.535369873046875	-1.183074951171875	1.2985712306441113
440.0	180.0	-0.2022705078125	-1.8415069580078125	1.852582315235119
440.0	200.0	-0.19451904296875	-2.34490966796875	2.352963877540578
440.0	220.0	0.02398681640625	-2.927581787109375	2.9276800521190545
440.0	240.0	-0.365203857421875	-2.5711669921875	2.59697392347138
440.0	260.0	-1.902191162109375	-0.343902587890625	1.9330287652192049
440.0	280.0	-3.099151611328125	0.529541015625	3.14406653829509
440.0	300.0	-3.700927734375	0.42913818359375	3.7257248523856688
440.0	320.0	-3.869384765625	0.32391357421875	3.882918807806056
440.0	340.0	-4.201171875	0.011566162109375	4.201187796254406
440.0	360.0	-3.31927490234375	-0.4246826171875	3.346332500315881
440.0	380.0	-0.84014892578125	-0.868621826171875	1.2084511137789362
440.0	400.0	-0.6312255859375	-0.616973876953125	0.8826678340036584
440.0	420.0	-0.8603515625	-0.782562255859375	1.163016979838173
440.0	440.0	-0.858428955078125	-0.735626220703125	1.130507057696892
440.0	460.0	-0.5894775390625	-0.707427978515625	0.9208355520101756
440.0	480.0	-0.581695556640625	-0.864044189453125	1.0416055308720065
440.0	500.0	-0.62164306640625	-1.088348388671875	1.2533723776817614
440.0	520.0	-0.919769287109375	-1.1015625	1.4350663688192047
440.0	540.0	-1.4388427734375	-1.1143798828125	1.8199206163705377
440.0	560.0	-2.056365966796875	-1.016845703125	2.294039270231489
440.0	580.0	-2.3900146484375	-0.78857421875	2.5167477661106603
440.0	600.0	-2.51812744140625	0.4398193359375	2.5562485910857125
440.0	620.0	-2.567108154296875	0.687255859375	2.657511033298409
440.0	640.0	-2.3677978515625	0.886474609375	2.528300595050072
440.0	660.0	-2.04449462890625	0.8568115234375	2.216773392641159
440.0	680.0	-1.457366943359375	0.628662109375	1.587178142289161
440.0	700.0	-0.601409912109375	-0.4869384765625	0.7738235989813276
440.0	720.0	0.15374755859375	-1.32080078125	1.329719149115387
440.0	740.0	-0.32720947265625	-1.58740234375	1.6207751972247646
440.0	760.0	-1.70501708984375	-1.1231689453125	2.041712946614593
440.0	780.0	-2.131195068359375	-1.0421142578125	2.372339466799686
440.0	800.0	-2.62237548828125	-0.9710693359375	2.796395690301432
460.0	0.0	-0.9888916015625	1.9481983184814453	2.184807380016549
460.0	20.0	-1.1517333984375	1.9481525421142578	2.2631367940145903
460.0	40.0	-1.294952392578125	1.88372802734375	2.28589872480042
460.0	60.0	-1.672027587890625	1.5300140380859375	2.2664110861464164
460.0	80.0	-1.711944580078125	1.0933761596679688	2.0313113182841134
460.0	100.0	-1.481292724609375	0.40114593505859375	1.5346485582030498
460.0	120.0	-0.9462890625	-0.2965850830078125	0.9916782246625565
460.0	140.0	-0.729888916015625	-1.006378173828125	1.2431954224819588
460.0	160.0	-0.565399169921875	-1.2402496337890625	1.3630463585154575
460.0	180.0	-0.364776611328125	-1.887481689453125	1.922407111980408
460.0	200.0	-0.162353515625	-2.4034576416015625	2.4089348889101885
460.0	220.0	0.153656005859375	-2.965789794921875	2.9697675457515853
460.0	240.0	-0.22283935546875	-2.4410858154296875	2.4512358794366875
460.0	260.0	-1.855224609375	-0.1104736328125	1.858510902517769
460.0	280.0	-3.7791748046875	0.403656005859375	3.800671042783254
460.0	300.0	-4.53436279296875	0.356689453125	4.548370400949111
460.0	320.0	-4.796051025390625	0.24847412109375	4.802483193828353
460.0	340.0	-5.345489501953125	-0.055816650390625	5.345780907776889
460.0	360.0	-5.04931640625	-0.37286376953125	5.063064641208372
460.0	380.0	-1.04608154296875	-0.91943359375	1.3927112866118092
460.0	400.0	-0.7684326171875	-0.530517578125	0.9337759837655102
460.0	420.0	-1.105560302734375	-0.649871826171875	1.2824184081001375
460.0	440.0	-1.31817626953125	-0.545074462890625	1.426427301915813
460.0	460.0	-1.407379150390625	-0.458770751953125	1.4802657449937404
460.0	480.0	-1.58587646484375	-0.6588134765625	1.7172767274512508
460.0	500.0	-1.636016845703125	-0.84246826171875	1.8401912649036825
460.0	520.0	-1.75341796875	-0.9027099609375	1.972146000353716
460.0	540.0	-2.020751953125	-0.963134765625	2.2385412734220527
460.0	560.0	-2.287933349609375	-0.76025390625	2.410938616850947
460.0	580.0	-2.574371337890625	-0.4342041015625	2.610731887261973
460.0	600.0	-2.557281494140625	0.8782958984375	2.703903164961024
460.0	620.0	-2.53076171875	1.428466796875	2.9060750621525204
460.0	640.0	-2.35321044921875	1.8106689453125	2.9691954209568947
460.0	660.0	-2.200469970703125	1.874755859375	2.8908091642699465
460.0	680.0	-1.697662353515625	1.278076171875	2.1249790981698773
460.0	700.0	-0.837371826171875	-0.1090087890625	0.8444373815501618
460.0	720.0	0.022064208984375	-1.0244140625	1.0246516484961414
460.0	740.0	-0.38006591796875	-1.3592529296875	1.4113889006455593
460.0	760.0	-0.674407958984375	-1.1168212890625	1.304651634285833
460.0	780.0	-0.800750732421875	-1.106201171875	1.3656071060637436
460.0	800.0	-1.238525390625	-1.0596923828125	1.6299978801868555
480.0	0.0	-1.093963623046875	1.790968894958496	2.0986486107156437
480.0	20.0	-1.20538330078125	1.8000164031982422	2.1663351434127263
480.0	40.0	-1.378875732421875	1.7848587036132812	2.255442058073327
480.0	60.0	-1.73431396484375	1.6168975830078125	2.371118453934462
480.0	80.0	-2.156951904296875	1.1030502319335938	2.422635203991445
480.0	100.0	-2.68212890625	0.17174530029296875	2.68762198195999
480.0	120.0	-1.89483642578125	-0.40329742431640625	1.9372800243970179
480.0	140.0	-1.226348876953125	-0.9924468994140625	1.5776192240717584
480.0	160.0	-0.83514404296875	-1.2080230712890625	1.468599779815062
480.0	180.0	-0.662841796875	-2.0081024169921875	2.1146712663708143
480.0	200.0	-0.30572509765625	-2.3878173828125	2.40730963712574
480.0	220.0	-0.03265380859375	-2.6808013916015625	2.681000255954585
480.0	240.0	-0.09381103515625	-2.2558441162109375	2.257793876101313
480.0	260.0	-0.98651123046875	0.139739990234375	0.9963592086750994
480.0	280.0	-2.650482177734375	0.3436279296875	2.672664574642481
480.0	300.0	-3.786773681640625	0.248565673828125	3.794922899107665
480.0	320.0	-4.287353515625	0.159576416015625	4.290322225718068
480.0	340.0	-5.02447509765625	-0.19091796875	5.028101001149381
480.0	360.0	-4.9215087890625	-0.340301513671875	4.933259964873816
480.0	380.0	-1.22369384765625	-0.808502197265625	1.4666637091627723
480.0	400.0	-1.142913818359375	-0.443939208984375	1.2261052228379419
480.0	420.0	-1.363677978515625	-0.54510498046875	1.4685901636672831
480.0	440.0	-1.616058349609375	-0.43231201171875	1.6728832191215528
480.0	460.0	-1.8551025390625	-0.358184814453125	1.8893654468474208
480.0	480.0	-2.24920654296875	-0.517181396484375	2.3079009228740657
480.0	500.0	-2.4677734375	-0.63946533203125	2.54927865281542
480.0	520.0	-2.59014892578125	-0.6947021484375	2.6816939670233517
480.0	540.0	-2.844573974609375	-0.76513671875	2.945680786406513
480.0	560.0	-2.912933349609375	-0.5445556640625	2.963396964722925
480.0	580.0	-3.116119384765625	-0.2330322265625	3.1248206410494626
480.0	600.0	-2.9847412109375	1.16845703125	3.2053037188613214
480.0	620.0	-2.768524169921875	1.8712158203125	3.341582667783245
480.0	640.0	-2.459930419921875	2.3514404296875	3.4030177438893774
480.0	660.0	-2.379669189453125	2.385009765625	3.369138915711121
480.0	680.0	-2.25390625	0.882568359375	2.4205413222580896
480.0	700.0	-1.23358154296875	-0.9266357421875	1.5428471155148655
480.0	720.0	-0.610626220703125	-1.0718994140625	1.233625848982467
480.0	740.0	1.071258544921875	-1.6875	1.998812427434884
480.0	760.0	5.002471923828125	-1.583984375	5.247259460797875
480.0	780.0	5.202545166015625	-1.5699462890625	5.434262374506191
480.0	800.0	5.201507568359375	-1.55419921875	5.4287398349214495
500.0	0.0	-1.049835205078125	1.7349424362182617	2.0278508857439164
500.0	20.0	-1.00897216796875	1.7171134948730469	1.991608292313197
500.0	40.0	-1.02984619140625	1.7320899963378906	2.015122560383798
500.0	60.0	-1.0428466796875	1.8107376098632812	2.089569307084269
500.0	80.0	-1.26727294921875	1.4365768432617188	1.9156549152750328
500.0	100.0	-1.73406982421875	0.2885894775390625	1.7579198052847336
500.0	120.0	-2.177154541015625	-0.48095703125	2.2296460619061875
500.0	140.0	-2.497344970703125	-1.00091552734375	2.6904579155924386
500.0	160.0	-1.778717041015625	-1.203155517578125	2.147421130444158
500.0	180.0	-1.2364501953125	-2.0215911865234375	2.3697341646095156
500.0	200.0	-0.9212646484375	-2.2604217529296875	2.440949621270048
500.0	220.0	-0.584075927734375	-2.467926025390625	2.5361000682463497
500.0	240.0	-0.30694580078125	-2.1451568603515625	2.1670056945311926
500.0	260.0	-0.315582275390625	0.489959716796875	0.5827973032061818
500.0	280.0	-1.417388916015625	0.784515380859375	1.620017198071946
500.0	300.0	-2.729339599609375	0.182373046875	2.735425849520022
500.0	320.0	-3.3756103515625	0.032623291015625	3.375767990353098
500.0	340.0	-3.95208740234375	-0.36444091796875	3.9688552528977517
500.0	360.0	-3.1680908203125	-0.70672607421875	3.245960749874985
500.0	380.0	-1.51251220703125	-0.617584228515625	1.6337391027118688
500.0	400.0	-1.5186767578125	-0.19598388671875	1.5312703153177347
500.0	420.0	-1.669769287109375	-0.3480224609375	1.70565210564486
500.0	440.0	-1.93060302734375	-0.27880859375	1.9506312519637599
500.0	460.0	-2.273345947265625	-0.2491455078125	2.2869576471837405
500.0	480.0	-2.907257080078125	-0.41094970703125	2.9361579302505945
500.0	500.0	-3.313568115234375	-0.458343505859375	3.3451176995228957
500.0	520.0	-3.610015869140625	-0.5008544921875	3.6445945999235003
500.0	540.0	-3.88226318359375	-0.5709228515625	3.9240183905180333
500.0	560.0	-3.95294189453125	-0.3233642578125	3.9661459964014103
500.0	580.0	-4.05596923828125	0.029296875	4.056075044765389
500.0	600.0	-3.51202392578125	1.02587890625	3.658789360642211
500.0	620.0	-3.157745361328125	1.755126953125	3.6127311536530278
500.0	640.0	-3.2928466796875	1.996337890625	3.8507407377638483
500.0	660.0	-3.394256591796875	1.576904296875	3.7426735059926584
500.0	680.0	-2.752777099609375	0.1746826171875	2.7583139373322387
500.0	700.0	-2.25921630859375	-0.642333984375	2.3487552610902296
500.0	720.0	-2.167999267578125	-0.48388671875	2.2213435530781656
500.0	740.0	0.225494384765625	-1.531005859375	1.5475227491062644
500.0	760.0	5.245513916015625	-1.441650390625	5.440015817247482
500.0	780.0	5.365081787109375	-1.408203125	5.546813375590753
500.0	800.0	5.35345458984375	-1.3818359375	5.5289191171227685
520.0	0.0	-0.947998046875	1.6736202239990234	1.9234617103174567
520.0	20.0	-0.88934326171875	1.6506214141845703	1.874961996982663
520.0	40.0	-0.7669677734375	1.6595649719238281	1.828221939899041
520.0	60.0	-0.74969482421875	1.8463821411132812	1.9927793004952774
520.0	80.0	-0.809814453125	1.7900161743164062	1.9646774169833798
520.0	100.0	-1.1181640625	1.0527191162109375	1.5357436010944148
520.0	120.0	-1.86212158203125	-0.08994293212890625	1.8642924977874342
520.0	140.0	-3.089599609375	-0.8577728271484375	3.206462220149237
520.0	160.0	-3.745849609375	-1.414459228515625	4.004008517122292
520.0	180.0	-2.7366943359375	-2.1460418701171875	3.4777854443091325
520.0	200.0	-2.059814453125	-2.2038116455078125	3.0165578645500064
520.0	220.0	-1.6468505859375	-2.3228607177734375	2.847419668151784
520.0	240.0	-1.12152099609375	-2.078216552734375	2.361523530422313
520.0	260.0	-0.696044921875	-0.225128173828125	0.7315471467507486
520.0	280.0	-1.3680419921875	0.777679443359375	1.5736340772276416
520.0	300.0	-2.27294921875	0.2999267578125	2.2926522220058048
520.0	320.0	-2.498291015625	0.411895751953125	2.5320181889610556
520.0	340.0	-3.4600830078125	0.3009033203125	3.473142270211211
520.0	360.0	-3.02001953125	-0.213165283203125	3.027533221468352
520.0	380.0	-1.6229248046875	-0.08416748046875	1.6251058693015719
520.0	400.0	-1.7491455078125	0.02166748046875	1.74927970525314
520.0	420.0	-1.89544677734375	-0.20526123046875	1.906528431069506
520.0	440.0	-2.1998291015625	-0.147003173828125	2.2047353603543485
520.0	460.0	-2.735107421875	-0.1600341796875	2.739785310542408
520.0	480.0	-3.521240234375	-0.29742431640625	3.5337789987732724
520.0	500.0	-4.1614990234375	-0.24334716796875	4.168607917066521
520.0	520.0	-4.568359375	-0.25634765625	4.575546032990517
520.0	540.0	-4.522705078125	-0.28076171875	4.531411299629854
520.0	560.0	-4.4764404296875	0.0218505859375	4.476493758361182
520.0	580.0	-4.2303466796875	0.504638671875	4.260339566219437
520.0	600.0	-3.74755859375	1.1119384765625	3.90904113424886
520.0	620.0	-3.72412109375	1.4986572265625	4.014355664816173
520.0	640.0	-3.8310546875	1.6129150390625	4.156738498131643
520.0	660.0	-3.64581298828125	1.1895751953125	3.834976074348187
520.0	680.0	-3.133056640625	0.1717529296875	3.1377608229788083
520.0	700.0	-2.8353271484375	-0.1793212890625	2.8409921089960393
520.0	720.0	-2.367919921875	-0.4052734375	2.402351205705688
520.0	740.0	-0.27490234375	-1.5220947265625	1.5467202899130195
520.0	760.0	5.3287353515625	-1.3260498046875	5.491250179285559
520.0	780.0	5.4241943359375	-1.271484375	5.571225781628815
520.0	800.0	5.3992919921875	-1.2493896484375	5.541960709940376
540.0	0.0	-0.63262939453125	1.5279345512390137	1.6537242647113037
540.0	20.0	-0.69561767578125	1.553253173828125	1.7019046309551107
540.0	40.0	-0.56549072265625	1.5477638244628906	1.647832701983512
540.0	60.0	-0.4512939453125	1.7163314819335938	1.774671795277112
540.0	80.0	-0.41693115234375	1.8438339233398438	1.89038491388751
540.0	100.0	-0.6337890625	1.402740478515625	1.5392756172339226
540.0	120.0	-0.9744873046875	0.9254074096679688	1.3438766241234676
540.0	140.0	-1.8370361328125	-0.0643463134765625	1.8381627243845222
540.0	160.0	-3.47613525390625	-1.4477996826171875	3.7655863055354737
540.0	180.0	-3.272705078125	-2.1695556640625	3.9265214004065783
540.0	200.0	-2.81402587890625	-2.0968170166015625	3.5093280337215513
540.0	220.0	-2.40863037109375	-2.163543701171875	3.2376568087794158
540.0	240.0	-2.30474853515625	-2.13848876953125	3.144041988860225
540.0	260.0	-2.11297607421875	-1.543212890625	2.616519427791823
540.0	280.0	-0.59576416015625	0.857635498046875	1.0442574309224681
540.0	300.0	-0.46258544921875	0.875732421875	0.9904002082754051
540.0	320.0	-0.38128662109375	1.097503662109375	1.1618492913319602
540.0	340.0	-0.73553466796875	1.217864990234375	1.4227460708863242
540.0	360.0	-1.52459716796875	0.76141357421875	1.7041558483844441
540.0	380.0	-2.3568115234375	0.465423583984375	2.402327968770428
540.0	400.0	-2.64764404296875	0.34326171875	2.6698029114200756
540.0	420.0	-2.73846435546875	0.020721435546875	2.7385427519146015
540.0	440.0	-2.9112548828125	0.0252685546875	2.911364541337209
540.0	460.0	-3.59869384765625	-0.066650390625	3.5993110012514076
540.0	480.0	-4.42840576171875	-0.16265869140625	4.4313920431749
540.0	500.0	-5.14239501953125	-0.152679443359375	5.14466107234717
540.0	520.0	-5.79193115234375	-0.22705078125	5.796379777995592
540.0	540.0	-5.3914794921875	-0.0303955078125	5.391565171782083
540.0	560.0	-3.0263671875	0.628173828125	3.09087377806307
540.0	580.0	-2.660400390625	1.0662841796875	2.866128432274014
540.0	600.0	-2.86676025390625	1.2908935546875	3.1439975386298182
540.0	620.0	-3.01275634765625	1.1875	3.238341714572912
540.0	640.0	-3.1055908203125	0.9930419921875	3.2604948614369853
540.0	660.0	-3.1329345703125	0.5513916015625	3.1810865628166782
540.0	680.0	-3.1734619140625	0.3145751953125	3.1890152200187325
540.0	700.0	-3.1241455078125	0.2232666015625	3.1321132050675136
540.0	720.0	-2.61004638671875	0.0068359375	2.6100553386595284
540.0	740.0	0.4078369140625	-1.989013671875	2.030395610559108
540.0	760.0	5.416259765625	-1.1968994140625	5.546930507597092
540.0	780.0	5.4820556640625	-1.0946044921875	5.590267730457709
540.0	800.0	5.417236328125	-1.1009521484375	5.527978388878378
560.0	0.0	-0.1912841796875	1.3452858924865723	1.3588170479950983
560.0	20.0	-0.42181396484375	1.4091644287109375	1.4709423537587825
560.0	40.0	-0.37493896484375	1.4210548400878906	1.4696857099037615
560.0	60.0	-0.34521484375	1.4940032958984375	1.5333685585992465
560.0	80.0	-0.28680419921875	1.704803466796875	1.728760107444683
560.0	100.0	-0.39947509765625	1.5812759399414062	1.630954920249192
560.0	120.0	-0.53326416015625	1.5079269409179688	1.5994418787981557
560.0	140.0	-0.64849853515625	1.5205078125	1.6530258189070541
560.0	160.0	-0.89520263671875	1.4601593017578125	1.7127325965538418
560.0	180.0	-0.87542724609375	-0.7916107177734375	1.1802628485625835
560.0	200.0	-0.86376953125	-0.9486236572265625	1.2829593314543308
560.0	220.0	-0.9610595703125	-1.28167724609375	1.601977546922461
560.0	240.0	-1.1126708984375	-1.4310302734375	1.812700794870549
560.0	260.0	-1.23944091796875	-1.05133056640625	1.6252722076610133
560.0	280.0	-1.16131591796875	1.116668701171875	1.6110877224733862
560.0	300.0	-1.12322998046875	1.016143798828125	1.51465963467727
560.0	320.0	-0.81707763671875	1.204071044921875	1.455129872432407
560.0	340.0	-0.86541748046875	1.41046142578125	1.65479571220068
560.0	360.0	-1.7672119140625	1.15557861328125	2.1114923349795665
560.0	380.0	-2.95892333984375	1.18780517578125	3.188433544341926
560.0	400.0	-3.2056884765625	0.79791259765625	3.303498618474684
560.0	420.0	-2.93182373046875	0.25225830078125	2.9426560514019884
560.0	440.0	-2.96514892578125	0.156005859375	2.969250070341168
560.0	460.0	-3.0997314453125	-0.207183837890625	3.1066477392427694
560.0	480.0	-2.97943115234375	-0.0333251953125	2.9796175191119785
560.0	500.0	-3.31707763671875	0.0531005859375	3.317502633042897
560.0	520.0	-3.2340087890625	3.5343017578125	4.790626447867755
560.0	540.0	-2.59332275390625	4.12353515625	4.871228293845158
560.0	560.0	-2.9798583984375	4.2078857421875	5.156147640830637
560.0	580.0	-3.18243408203125	4.169677734375	5.245388364555738
560.0	600.0	-3.74322509765625	4.172607421875	5.605567484992931
560.0	620.0	-4.0057373046875	3.91015625	5.597790033002233
560.0	640.0	-4.6834716796875	4.043701171875	6.187602616672963
560.0	660.0	-5.0782470703125	4.2603759765625	6.628679866218338
560.0	680.0	-5.2271728515625	4.031494140625	6.601233295832358
560.0	700.0	-5.3851318359375	4.075927734375	6.753727251397921
560.0	720.0	-5.4488525390625	4.0233154296875	6.773260739053928
560.0	740.0	-5.23760986328125	4.112060546875	6.658948792497728
560.0	760.0	-1.00347900390625	0.5399169921875	1.1395088721609308
560.0	780.0	5.71759033203125	0.7784423828125	5.770338963032937
560.0	800.0	5.44189453125	-1.226806640625	5.578464898404421
580.0	0.0	-0.22991943359375	1.313469409942627	1.3334409761212167
580.0	20.0	-0.241455078125	1.3329544067382812	1.3546468193574859
580.0	40.0	-0.24444580078125	1.3600502014160156	1.381843080777022
580.0	60.0	-0.19451904296875	1.3807525634765625	1.3943870695128298
580.0	80.0	-0.13873291015625	1.578826904296875	1.584910475103271
580.0	100.0	-0.20751953125	1.7202911376953125	1.7327625210291375
580.0	120.0	-0.26531982421875	1.7670516967773438	1.7868593420320353
580.0	140.0	-0.38238525390625	1.924163818359375	1.961791243299928
580.0	160.0	-0.6649169921875	2.1119842529296875	2.2141797784106516
580.0	180.0	-0.81475830078125	1.3213348388671875	1.5523391527292372
580.0	200.0	-0.90435791015625	0.0140380859375	0.9044668581650566
580.0	220.0	-1.03173828125	-0.406890869140625	1.1090735144194532
580.0	240.0	-1.20037841796875	-0.603790283203125	1.3436781803749247
580.0	260.0	-1.38800048828125	-0.75274658203125	1.578978395111446
580.0	280.0	-1.39959716796875	1.500457763671875	2.0518883334990115
580.0	300.0	-1.5167236328125	1.145294189453125	1.9005655365514333
580.0	320.0	-1.5400390625	1.258544921875	1.9888830117438352
580.0	340.0	-1.57977294921875	1.44903564453125	2.143685347761047
580.0	360.0	-1.657470703125	1.30303955078125	2.10834560796324
580.0	380.0	-1.7437744140625	1.475799560546875	2.2844547599042895
580.0	400.0	-1.89215087890625	1.222869873046875	2.252919367165939
580.0	420.0	-2.09246826171875	0.732452392578125	2.216959614808918
580.0	440.0	-2.3865966796875	0.356964111328125	2.4131446471920572
580.0	460.0	-2.44580078125	0.212921142578125	2.4550512977369503
580.0	480.0	-2.49224853515625	0.54595947265625	2.5513475864279185
580.0	500.0	-2.8287353515625	0.934173583984375	2.97899714236077
580.0	520.0	-3.078369140625	4.2606201171875	5.256352380590092
580.0	540.0	-2.98883056640625	4.24560546875	5.192135779326675
580.0	560.0	-3.23480224609375	4.313720703125	5.391857924306094
580.0	580.0	-3.36444091796875	4.318115234375	5.474082742144465
580.0	600.0	-3.6785888671875	4.280517578125	5.644009814877445
580.0	620.0	-3.8458251953125	4.084716796875	5.610283659813752
580.0	640.0	-4.26776123046875	3.9969482421875	5.847168645679538
580.0	660.0	-4.59832763671875	4.154296875	6.196999239974636
580.0	680.0	-4.717041015625	4.21484375	6.32577139801958
580.0	700.0	-4.752197265625	4.3106689453125	6.416014776128193
580.0	720.0	-4.84417724609375	4.3846435546875	6.533846668941281
580.0	740.0	-4.5037841796875	4.3436279296875	6.257090020829549
580.0	760.0	-3.580810546875	3.317138671875	4.88114875219552
580.0	780.0	5.3341064453125	-1.0772705078125	5.441801477169758
580.0	800.0	5.36724853515625	-0.7095947265625	5.413952485393848
600.0	0.0	-0.26617431640625	1.3362541198730469	1.362506454880866
600.0	20.0	-0.193115234375	1.3621292114257812	1.3757505160337509
600.0	40.0	-0.14483642578125	1.4080162048339844	1.4154459450322305
600.0	60.0	0.0050048828125	1.50555419921875	1.5055625180101881
600.0	80.0	0.09527587890625	1.7162399291992188	1.7188824822189264
600.0	100.0	0.04144287109375	1.933837890625	1.9342819077842408
600.0	120.0	-0.1085205078125	1.82061767578125	1.8238490677638333
600.0	140.0	-0.27349853515625	1.8228759765625	1.8432792177695985
600.0	160.0	-0.57745361328125	1.988616943359375	2.0707607353114352
600.0	180.0	-0.7821044921875	2.0851898193359375	2.22703929452583
600.0	200.0	-0.8919677734375	0.8930816650390625	1.2622208084483457
600.0	220.0	-1.0318603515625	0.9427337646484375	1.3976704676478293
600.0	240.0	-1.19122314453125	0.542633056640625	1.3089932063330456
600.0	260.0	-1.39080810546875	-0.051849365234375	1.391774242796863
600.0	280.0	-1.54791259765625	1.02874755859375	1.8585895053226575
600.0	300.0	-1.75494384765625	0.38995361328125	1.7977462915933455
600.0	320.0	-1.78741455078125	0.593017578125	1.883220811352131
600.0	340.0	-1.78692626953125	0.976226806640625	2.0362033962118375
600.0	360.0	-1.720703125	1.362548828125	2.194848184592633
600.0	380.0	-1.71826171875	1.366790771484375	2.1955728972494986
600.0	400.0	-1.808349609375	1.202423095703125	2.171623726801446
600.0	420.0	-1.942138671875	0.86785888671875	2.1272239346267936
600.0	440.0	-2.1466064453125	0.330718994140625	2.1719333056386776
600.0	460.0	-2.23687744140625	0.42462158203125	2.2768232640674797
600.0	480.0	-2.33575439453125	1.155517578125	2.6059488607660573
600.0	500.0	-2.6451416015625	1.76446533203125	3.1796402312615144
600.0	520.0	-3.01788330078125	4.3680419921875	5.309181713093618
600.0	540.0	-2.95367431640625	4.3265380859375	5.238618498847349
600.0	560.0	-3.218017578125	4.393798828125	5.446200994744329
600.0	580.0	-3.35205078125	4.4095458984375	5.538983613489546
600.0	600.0	-3.67083740234375	4.373779296875	5.710078158153195
600.0	620.0	-3.811767578125	4.220703125	5.687170380692818
600.0	640.0	-4.237548828125	4.166015625	5.942432688595446
600.0	660.0	-4.57220458984375	4.2957763671875	6.2736551872313555
600.0	680.0	-4.694580078125	4.344970703125	6.396706380704267
600.0	700.0	-4.730712890625	4.4444580078125	6.490982316778732
600.0	720.0	-4.835693359375	4.48193359375	6.59330410376226
600.0	740.0	-4.50189208984375	4.4163818359375	6.3064618376230905
600.0	760.0	-3.57781982421875	3.338623046875	4.893587492187873
600.0	780.0	5.37677001953125	-0.869873046875	5.446681095916087
600.0	800.0	5.420654296875	-0.78515625	5.47722222875277
620.0	0.0	-0.43670654296875	1.344224452972412	1.4133831697882557
620.0	20.0	-0.26751708984375	1.3961505889892578	1.4215491059029655
620.0	40.0	-0.1497802734375	1.4615554809570312	1.4692101804120985
620.0	60.0	0.09832763671875	1.5786819458007812	1.5817411324676474
620.0	80.0	0.16522216796875	1.7232742309570312	1.7311766056266014
620.0	100.0	0.133056640625	1.9402313232421875	1.9447883322625474
620.0	120.0	0.00885009765625	1.8118515014648438	1.811873115753124
620.0	140.0	-0.13018798828125	1.7780303955078125	1.7827902287264161
620.0	160.0	-0.37841796875	1.7857208251953125	1.8253764062814837
620.0	180.0	-0.6312255859375	1.9395294189453125	2.039661762963772
620.0	200.0	-0.85595703125	2.2908172607421875	2.4455073423444578
620.0	220.0	-1.00982666015625	2.722381591796875	2.9036376176990153
620.0	240.0	-1.12799072265625	2.566436767578125	2.8033838039725176
620.0	260.0	-1.257080078125	2.3519287109375	2.6667993895587436
620.0	280.0	-1.38116455078125	2.201751708984375	2.5991010184966625
620.0	300.0	-1.62457275390625	1.198333740234375	2.018722463767282
620.0	320.0	-1.66864013671875	1.326507568359375	2.1316618481324543
620.0	340.0	-1.7120361328125	1.40447998046875	2.2144145356263087
620.0	360.0	-1.67645263671875	1.55059814453125	2.283604179577758
620.0	380.0	-1.69244384765625	1.37799072265625	2.1824812964138287
620.0	400.0	-1.7313232421875	1.36614990234375	2.2054128240790827
620.0	420.0	-1.814453125	1.2298583984375	2.191983536213153
620.0	440.0	-2.00408935546875	0.850616455078125	2.1771363067922103
620.0	460.0	-2.1025390625	1.069732666015625	2.3590249015386155
620.0	480.0	-2.2950439453125	2.324798583984375	3.266789734129107
620.0	500.0	-2.59332275390625	2.96820068359375	3.941514709348971
620.0	520.0	-2.97674560546875	4.4981689453125	5.393935322216173
620.0	540.0	-2.93316650390625	4.4061279296875	5.293149258467011
620.0	560.0	-3.20556640625	4.466552734375	5.497794950144224
620.0	580.0	-3.3167724609375	4.4962158203125	5.587211850329448
620.0	600.0	-3.6146240234375	4.52734375	5.793302017112138
620.0	620.0	-3.7498779296875	4.408447265625	5.787572183684101
620.0	640.0	-4.2236328125	4.289794921875	6.020084269058963
620.0	660.0	-4.56597900390625	4.402587890625	6.3427868006729184
620.0	680.0	-4.68701171875	4.43603515625	6.453408925458373
620.0	700.0	-4.73077392578125	4.515380859375	6.5397925228604805
620.0	720.0	-4.84002685546875	4.5462646484375	6.640360096808852
620.0	740.0	-4.52801513671875	4.480712890625	6.370220489635124
620.0	760.0	-3.68536376953125	3.3974609375	5.012449195314797
620.0	780.0	5.3548583984375	-0.8096923828125	5.415728041741129
620.0	800.0	5.43017578125	-0.7275390625	5.4786971172658765
