# Supplementary material for: Real-time emotion detection by quantitative facial motion analysis
Source: PLoS One. 2023 Mar 10;18(3):e0282730. doi: 10.1371/journal.pone.0282730 (PMC10004542; doi:10.1371/journal.pone.0282730)
Supplement: S1 Dataset — Data from each participant is organized into folders by Study ID and subsequently by emotions. The data files (.csv) contain the pixel displacement results after DISC-processing of videos. (ZIP) [file pone.0282730.s004.zip › S1_Dataset/1/happy/result/102525_cropped_result.csv]

pos_x	pos_y	disp_x	disp_y	disp_xy_indi
0.0	0.0	1.8226356506347656	0.01871347427368164	1.8227317161568806
0.0	20.0	1.9262919425964355	-0.04537200927734375	1.9268262161746224
0.0	40.0	1.6929168701171875	0.1540985107421875	1.6999158450171392
0.0	60.0	1.586585521697998	0.12291717529296875	1.5913397656200612
0.0	80.0	1.5404009819030762	0.11700439453125	1.5448382482925471
0.0	100.0	1.3280901908874512	0.3710174560546875	1.3789407194759167
0.0	120.0	0.9417948722839355	0.9549102783203125	1.3412051375915957
0.0	140.0	0.9176793098449707	1.1461181640625	1.4682377742421482
0.0	160.0	0.891148567199707	1.278167724609375	1.5581586893045258
0.0	180.0	0.7558894157409668	1.5859527587890625	1.7568764788509914
0.0	200.0	1.3444290161132812	1.387542724609375	1.9320362812286247
0.0	220.0	1.2824945449829102	1.380157470703125	1.884045355570977
0.0	240.0	1.3703360557556152	1.3628387451171875	1.9326537069264238
0.0	260.0	1.6520047187805176	1.185272216796875	2.0332215370646836
0.0	280.0	2.212981700897217	0.274383544921875	2.2299269804703994
0.0	300.0	2.6459784507751465	-0.107452392578125	2.6481593567301056
0.0	320.0	2.563981056213379	0.713348388671875	2.661365209857872
0.0	340.0	2.1354479789733887	2.325103759765625	3.1569361039745125
0.0	360.0	2.1891589164733887	1.0555419921875	2.4303468186343484
0.0	380.0	2.156905174255371	0.651519775390625	2.2531573288287357
0.0	400.0	2.160702705383301	0.064849853515625	2.1616756659017358
0.0	420.0	2.143033504486084	-0.1365966796875	2.1473824191912247
0.0	440.0	2.153447151184082	0.032135009765625	2.1536869066313877
0.0	460.0	1.989302158355713	0.619354248046875	2.083488123751227
0.0	480.0	2.067586898803711	1.5323486328125	2.5735205296610877
0.0	500.0	2.220466136932373	2.9866943359375	3.7216680294707265
0.0	520.0	2.9631528854370117	3.8048095703125	4.822535732248676
0.0	540.0	3.842754602432251	4.10968017578125	5.626387302854617
0.0	560.0	3.961151123046875	4.16571044921875	5.748379055555209
0.0	580.0	4.501491069793701	4.17138671875	6.137091249834594
0.0	600.0	4.789813041687012	3.8870849609375	6.168609119393242
0.0	620.0	4.943803787231445	3.7113037109375	6.181825872787298
0.0	640.0	4.575387954711914	3.67340087890625	5.867541985642036
0.0	660.0	4.23616886138916	3.72454833984375	5.640690290916172
0.0	680.0	4.112750053405762	3.79107666015625	5.593476132511031
0.0	700.0	4.002959251403809	3.905029296875	5.592221077340505
0.0	720.0	4.03177547454834	3.88262939453125	5.597322975534608
0.0	740.0	4.020484924316406	4.85064697265625	6.30024404924085
0.0	760.0	3.978867292404175	4.73150634765625	6.18211430244339
0.0	780.0	8.706767082214355	23.109619140625	24.695390052572016
0.0	800.0	8.33672046661377	24.7646484375	26.13022618293665
20.0	0.0	1.7697486877441406	0.17345428466796875	1.7782285586059472
20.0	20.0	1.7900619506835938	0.016450881958007812	1.7901375418672023
20.0	40.0	1.5614700317382812	0.24620819091796875	1.580761567502148
20.0	60.0	1.4801559448242188	0.24681854248046875	1.5005935538681547
20.0	80.0	1.442434310913086	0.2359771728515625	1.4616093757931101
20.0	100.0	1.2470531463623047	0.5784378051757812	1.3746751777451642
20.0	120.0	0.9512844085693359	1.0307464599609375	1.4026333415077212
20.0	140.0	0.9652595520019531	1.1696929931640625	1.5165446584219386
20.0	160.0	1.0487842559814453	1.3054962158203125	1.674595110800133
20.0	180.0	1.3484916687011719	1.163116455078125	1.7808059042551423
20.0	200.0	1.9644641876220703	0.838623046875	2.135979437915906
20.0	220.0	1.8929672241210938	0.9436798095703125	2.1151492842320563
20.0	240.0	1.8856983184814453	1.101654052734375	2.1839184509110736
20.0	260.0	2.0152435302734375	1.056427001953125	2.275355905515578
20.0	280.0	2.3213024139404297	0.61956787109375	2.402563057207304
20.0	300.0	2.5718154907226562	0.505706787109375	2.621063576651567
20.0	320.0	2.572376251220703	0.649658203125	2.653144428547357
20.0	340.0	2.223173141479492	1.698883056640625	2.79798185432579
20.0	360.0	2.219125747680664	0.545379638671875	2.285160395748432
20.0	380.0	2.1771163940429688	-0.08416748046875	2.1787427470858316
20.0	400.0	2.1597862243652344	-0.708740234375	2.273101241647579
20.0	420.0	2.1080780029296875	-1.094207763671875	2.3751386267996706
20.0	440.0	2.081615447998047	-1.21173095703125	2.4086126267152173
20.0	460.0	1.9216461181640625	-0.56268310546875	2.002332659833267
20.0	480.0	2.0684070587158203	1.345367431640625	2.4674523879225556
20.0	500.0	2.2494277954101562	3.065765380859375	3.802478504507241
20.0	520.0	2.9742889404296875	3.86328125	4.875585782012651
20.0	540.0	3.737527847290039	4.14898681640625	5.584192512080989
20.0	560.0	3.7365169525146484	4.1719970703125	5.600635543500884
20.0	580.0	4.451198577880859	4.26318359375	6.163432739451916
20.0	600.0	4.684808731079102	3.9827880859375	6.148986403000146
20.0	620.0	5.304386138916016	3.91796875	6.594466728758355
20.0	640.0	5.4608612060546875	3.90924072265625	6.715889229243364
20.0	660.0	5.300310134887695	3.89068603515625	6.57500763118592
20.0	680.0	5.1873931884765625	3.9312744140625	6.508760758432859
20.0	700.0	4.816734313964844	4.1185302734375	6.337445941745582
20.0	720.0	4.489923477172852	4.27789306640625	6.2015951108142024
20.0	740.0	4.201847076416016	4.74322509765625	6.336694972982522
20.0	760.0	3.9991111755371094	4.98809814453125	6.393278759273828
20.0	780.0	8.82339096069336	23.38812255859375	24.99712993247519
20.0	800.0	8.345130920410156	24.83697509765625	26.201460686007227
40.0	0.0	1.7359809875488281	0.04462099075317383	1.7365543532947074
40.0	20.0	1.7447624206542969	-0.01377105712890625	1.7448167658931666
40.0	40.0	1.5380401611328125	0.21199417114257812	1.5525814200407901
40.0	60.0	1.4682426452636719	0.23618316650390625	1.4871176663299635
40.0	80.0	1.4395828247070312	0.2942047119140625	1.4693383278550627
40.0	100.0	1.2701644897460938	0.5938034057617188	1.4021128042016344
40.0	120.0	1.0131912231445312	0.9633636474609375	1.3980793868398005
40.0	140.0	0.9649848937988281	1.19635009765625	1.5370261550871718
40.0	160.0	1.1217308044433594	1.305908203125	1.7215331052949032
40.0	180.0	1.4949798583984375	1.108642578125	1.861196696496278
40.0	200.0	2.113353729248047	0.72967529296875	2.2357750374524845
40.0	220.0	2.0280609130859375	0.89251708984375	2.215765741871221
40.0	240.0	1.9620094299316406	1.0219268798828125	2.2121969964195554
40.0	260.0	2.0668258666992188	0.860565185546875	2.238825942728086
40.0	280.0	2.2366256713867188	0.61614990234375	2.319942907932069
40.0	300.0	2.490264892578125	0.27593994140625	2.505506353308733
40.0	320.0	2.597637176513672	-0.39825439453125	2.6279888629081696
40.0	340.0	2.3976707458496094	-0.31829833984375	2.4187060256778437
40.0	360.0	2.2501220703125	-0.632904052734375	2.3374380999878923
40.0	380.0	2.1633377075195312	-1.055938720703125	2.4072882292438544
40.0	400.0	2.1484756469726562	-1.972503662109375	2.9166278992476
40.0	420.0	2.0690879821777344	-2.264434814453125	3.0673751167569456
40.0	440.0	2.0338211059570312	-2.478057861328125	3.205807083267239
40.0	460.0	1.8793563842773438	-2.22314453125	2.911074033059069
40.0	480.0	2.0252761840820312	0.673858642578125	2.134438823669375
40.0	500.0	2.2426910400390625	2.99810791015625	3.7441039170959143
40.0	520.0	2.9675979614257812	3.90411376953125	4.9039516704492465
40.0	540.0	3.7187156677246094	4.18829345703125	5.600950660342516
40.0	560.0	3.7194595336914062	4.20941162109375	5.617252479510513
40.0	580.0	4.442752838134766	4.32147216796875	6.197836273997809
40.0	600.0	4.678611755371094	4.0462646484375	6.185601471376218
40.0	620.0	5.291316986083984	4.03155517578125	6.652178032989608
40.0	640.0	5.447895050048828	4.0582275390625	6.793288690697003
40.0	660.0	5.284828186035156	4.02520751953125	6.6431697653456485
40.0	680.0	5.1758270263671875	4.07000732421875	6.584386457830925
40.0	700.0	4.841606140136719	4.22308349609375	6.424607710295547
40.0	720.0	4.497489929199219	4.35565185546875	6.260919960301102
40.0	740.0	4.201633453369141	4.83978271484375	6.409151301332418
40.0	760.0	3.99981689453125	5.1455078125	6.517268280366871
40.0	780.0	8.610187530517578	19.86572265625	21.65138023234835
40.0	800.0	8.266975402832031	21.69427490234375	23.21603854772583
60.0	0.0	1.5743446350097656	0.14980792999267578	1.581456115632907
60.0	20.0	1.5568313598632812	0.12199592590332031	1.5616039475458436
60.0	40.0	1.4240036010742188	0.25218963623046875	1.4461624626902743
60.0	60.0	1.387542724609375	0.32028961181640625	1.4240295811723547
60.0	80.0	1.3203163146972656	0.4256591796875	1.3872349866219509
60.0	100.0	1.1548576354980469	0.669708251953125	1.3349926220778339
60.0	120.0	0.98065185546875	0.985260009765625	1.3901134300759999
60.0	140.0	0.947845458984375	1.3111114501953125	1.6178455578177282
60.0	160.0	1.2081832885742188	1.3493499755859375	1.8112018704174817
60.0	180.0	1.6897850036621094	1.109283447265625	2.021356753514546
60.0	200.0	2.1620140075683594	0.7467193603515625	2.28733346323741
60.0	220.0	2.134429931640625	0.8146820068359375	2.284622048686748
60.0	240.0	2.0720977783203125	0.8399200439453125	2.2358566329577285
60.0	260.0	2.2813720703125	0.5777587890625	2.3533940897225243
60.0	280.0	2.2586326599121094	1.1600341796875	2.539114174365718
60.0	300.0	2.446086883544922	0.972991943359375	2.6324996417269957
60.0	320.0	2.3933143615722656	1.16363525390625	2.66120285537227
60.0	340.0	2.2178001403808594	0.55181884765625	2.2854193276731585
60.0	360.0	2.0389404296875	-0.496429443359375	2.0985042930736038
60.0	380.0	2.0047836303710938	-1.6058349609375	2.568630632530307
60.0	400.0	2.016193389892578	-2.871063232421875	3.5082816121302565
60.0	420.0	1.9486312866210938	-3.189544677734375	3.737694361830868
60.0	440.0	1.9646339416503906	-3.2005615234375	3.7554467896634245
60.0	460.0	1.9481048583984375	-3.030731201171875	3.602838346786088
60.0	480.0	1.9894142150878906	-2.837188720703125	3.4651708119627815
60.0	500.0	2.4763565063476562	3.11346435546875	3.9781907746241645
60.0	520.0	3.073474884033203	3.9842529296875	5.03194984777336
60.0	540.0	3.728038787841797	4.24432373046875	5.649120031710523
60.0	560.0	3.7010269165039062	4.25909423828125	5.64247144142059
60.0	580.0	4.452552795410156	4.4052734375	6.263518217029297
60.0	600.0	4.7008819580078125	4.1351318359375	6.260799188898107
60.0	620.0	5.331634521484375	4.12872314453125	6.743343493762715
60.0	640.0	5.471710205078125	4.14154052734375	6.862358960881225
60.0	660.0	5.2886810302734375	4.10980224609375	6.697807218931532
60.0	680.0	5.1773834228515625	4.14892578125	6.63467288157744
60.0	700.0	4.843048095703125	4.28704833984375	6.467912980664684
60.0	720.0	4.509376525878906	4.39654541015625	6.297943171839018
60.0	740.0	4.2304229736328125	4.7510986328125	6.361557730191018
60.0	760.0	3.952789306640625	3.86236572265625	5.526519001889201
60.0	780.0	4.6806182861328125	-2.80908203125	5.458857884097414
60.0	800.0	4.596160888671875	-2.960693359375	5.4672113625507714
80.0	0.0	1.41534423828125	0.20487594604492188	1.43009561432225
80.0	20.0	1.3012161254882812	0.2601966857910156	1.326976156729036
80.0	40.0	1.1653518676757812	0.39063262939453125	1.2290804801326547
80.0	60.0	1.1110305786132812	0.4964599609375	1.2169065039795894
80.0	80.0	1.0288848876953125	0.6355056762695312	1.2093269105988629
80.0	100.0	0.9676589965820312	0.823028564453125	1.27033064655306
80.0	120.0	0.8504867553710938	1.1332244873046875	1.4168717160309972
80.0	140.0	0.8070144653320312	1.4647064208984375	1.6723149364507437
80.0	160.0	1.1398391723632812	1.541290283203125	1.916979153759941
80.0	180.0	2.2975387573242188	0.5753021240234375	2.3684714216795597
80.0	200.0	2.7864761352539062	0.1652679443359375	2.7913729141346506
80.0	220.0	2.9880828857421875	0.099151611328125	2.989727474887021
80.0	240.0	2.8083038330078125	0.3887176513671875	2.835078805072408
80.0	260.0	3.3763351440429688	0.786102294921875	3.46664042308704
80.0	280.0	2.7186965942382812	2.687164306640625	3.822585928714516
80.0	300.0	2.3332977294921875	3.425933837890625	4.145033287689905
80.0	320.0	2.0832061767578125	4.157745361328125	4.6504402441626365
80.0	340.0	0.43531036376953125	1.925079345703125	1.9736832572776042
80.0	360.0	-0.4918670654296875	0.70245361328125	0.8575396718906341
80.0	380.0	0.5522537231445312	-1.465087890625	1.5657160349127834
80.0	400.0	2.1121139526367188	-3.359893798828125	3.968615840356231
80.0	420.0	2.4061050415039062	-3.660888671875	4.380804416840954
80.0	440.0	2.52655029296875	-3.69683837890625	4.477730494642868
80.0	460.0	2.659149169921875	-3.662078857421875	4.525692860311281
80.0	480.0	2.799957275390625	-3.615386962890625	4.572831030713074
80.0	500.0	2.2411880493164062	-3.608917236328125	4.248200500337162
80.0	520.0	1.6687545776367188	-3.405517578125	3.792399216235267
80.0	540.0	1.7986984252929688	-3.002197265625	3.499786343032619
80.0	560.0	2.0211334228515625	-1.7108154296875	2.6479935323607755
80.0	580.0	4.305816650390625	4.17877197265625	6.000182682738797
80.0	600.0	4.722496032714844	4.3023681640625	6.3884536938249745
80.0	620.0	5.565673828125	4.44744873046875	7.124361400941399
80.0	640.0	5.863410949707031	4.45159912109375	7.36181517698366
80.0	660.0	5.984619140625	4.42822265625	7.444784896265366
80.0	680.0	5.9033660888671875	4.313720703125	7.311492151657985
80.0	700.0	5.714912414550781	4.36962890625	7.194017006118502
80.0	720.0	5.3667755126953125	4.465576171875	6.9816652705843625
80.0	740.0	5.11322021484375	2.99090576171875	5.9237267189641
80.0	760.0	4.959686279296875	-3.2894287109375	5.951372046291983
80.0	780.0	4.7209625244140625	-3.35546875	5.791947659393044
80.0	800.0	4.6401214599609375	-3.38482666015625	5.743498818881617
100.0	0.0	1.2543792724609375	0.2985982894897461	1.289429446563802
100.0	20.0	1.180572509765625	0.3363208770751953	1.2275435565269917
100.0	40.0	1.1322174072265625	0.36883544921875	1.1907795118439168
100.0	60.0	1.0879592895507812	0.429046630859375	1.1695026409425595
100.0	80.0	1.1032333374023438	0.5169677734375	1.2183511298180176
100.0	100.0	1.0417022705078125	0.7213363647460938	1.2670713363841206
100.0	120.0	0.8429183959960938	1.1130828857421875	1.396232406457028
100.0	140.0	0.6920166015625	1.7225341796875	1.8563434426392655
100.0	160.0	1.1684799194335938	1.728271484375	2.086208917108568
100.0	180.0	3.3378219604492188	-0.32000732421875	3.35312691785007
100.0	200.0	3.3707809448242188	-0.235992431640625	3.3790319036347833
100.0	220.0	3.3557052612304688	-0.248260498046875	3.3648760861494336
100.0	240.0	2.6313552856445312	0.920867919921875	2.787835785198019
100.0	260.0	5.213653564453125	2.1802978515625	5.651184142430932
100.0	280.0	6.601051330566406	4.53656005859375	8.00963518732287
100.0	300.0	6.136207580566406	4.75677490234375	7.764016418283003
100.0	320.0	6.133552551269531	5.55145263671875	8.272792350646577
100.0	340.0	5.081977844238281	3.354156494140625	6.089077483208314
100.0	360.0	1.0794143676757812	-0.10650634765625	1.0846561571465774
100.0	380.0	0.6136703491210938	-1.674072265625	1.7830056780406578
100.0	400.0	2.0483245849609375	-3.627685546875	4.16602160728448
100.0	420.0	2.2545166015625	-3.89990234375	4.504673506205268
100.0	440.0	2.2819137573242188	-3.886627197265625	4.506994715593794
100.0	460.0	2.2751083374023438	-3.8798828125	4.497733716623358
100.0	480.0	2.1044845581054688	-3.83441162109375	4.373964761550231
100.0	500.0	1.7678985595703125	-3.988739013671875	4.36296965794158
100.0	520.0	1.3466873168945312	-4.0584716796875	4.276068182841577
100.0	540.0	0.9836196899414062	-3.797119140625	3.922450950941409
100.0	560.0	1.0056304931640625	-2.89630126953125	3.0659180896869582
100.0	580.0	1.5628509521484375	-1.3734130859375	2.080568817236201
100.0	600.0	1.0332870483398438	-0.50823974609375	1.1515162889756732
100.0	620.0	6.5252685546875	5.28350830078125	8.396105625539608
100.0	640.0	6.578399658203125	7.1829833984375	9.740153621235947
100.0	660.0	6.378547668457031	6.53106689453125	9.129113053282925
100.0	680.0	6.337196350097656	6.4388427734375	9.0343098154059
100.0	700.0	6.1632843017578125	6.06842041015625	8.64938146104652
100.0	720.0	5.833320617675781	5.15313720703125	7.783473036061164
100.0	740.0	2.8383331298828125	-1.2857666015625	3.1159798956161358
100.0	760.0	4.572578430175781	-3.19927978515625	5.580668834809877
100.0	780.0	4.638153076171875	-3.23907470703125	5.657213882798865
100.0	800.0	4.5906219482421875	-3.2738037109375	5.638404083553346
120.0	0.0	1.1454925537109375	0.3452925682067871	1.1964030041194496
120.0	20.0	1.1469573974609375	0.2999744415283203	1.185536139120438
120.0	40.0	1.1220626831054688	0.2760810852050781	1.155528204080652
120.0	60.0	1.0692520141601562	0.37633514404296875	1.1335466511914687
120.0	80.0	0.9979171752929688	0.5529632568359375	1.1408799464252604
120.0	100.0	0.7391738891601562	0.98272705078125	1.2296871532033522
120.0	120.0	0.5542449951171875	1.504364013671875	1.6032150823402969
120.0	140.0	0.6112289428710938	2.0348968505859375	2.1247131602001907
120.0	160.0	1.3300247192382812	1.83001708984375	2.2622838687717897
120.0	180.0	3.6362686157226562	-0.5442047119140625	3.6767659993748625
120.0	200.0	3.2079544067382812	-0.246826171875	3.2174360343034056
120.0	220.0	2.0822601318359375	-0.530914306640625	2.148878139315748
120.0	240.0	1.8094329833984375	1.4620819091796875	2.326312797230994
120.0	260.0	3.3581161499023438	4.650177001953125	5.73594719516565
120.0	280.0	3.0992660522460938	7.093902587890625	7.741376104355504
120.0	300.0	3.4464492797851562	6.470001220703125	7.330684035888571
120.0	320.0	3.3617935180664062	6.444549560546875	7.268691401927738
120.0	340.0	2.01171875	4.919464111328125	5.314897879710106
120.0	360.0	0.0559539794921875	0.66015625	0.6625232993903495
120.0	380.0	0.53472900390625	-2.234893798828125	2.297974194733043
120.0	400.0	1.626983642578125	-3.801025390625	4.134594271919884
120.0	420.0	1.967681884765625	-4.0428466796875	4.496263034464849
120.0	440.0	1.9654769897460938	-3.997406005859375	4.4544757910333255
120.0	460.0	1.74371337890625	-4.013702392578125	4.376110515510779
120.0	480.0	1.4937286376953125	-4.07440185546875	4.33958243646993
120.0	500.0	1.0990676879882812	-4.36944580078125	4.505552839413251
120.0	520.0	0.6006698608398438	-4.38336181640625	4.424326513182504
120.0	540.0	0.5115127563476562	-4.0770263671875	4.108988841387681
120.0	560.0	0.5024871826171875	-3.2215576171875	3.2605102130730033
120.0	580.0	1.2406082153320312	-1.55078125	1.9859585165105766
120.0	600.0	1.1193771362304688	-0.91436767578125	1.4453627294313114
120.0	620.0	1.1069717407226562	-0.5902099609375	1.2544856446960215
120.0	640.0	1.2633132934570312	-0.44970703125	1.3409686392235054
120.0	660.0	1.4654617309570312	-0.662841796875	1.6083958880151543
120.0	680.0	1.7511520385742188	-0.551513671875	1.8359468381376645
120.0	700.0	2.0257415771484375	-0.4935302734375	2.0849942609482484
120.0	720.0	2.2149734497070312	-0.49334716796875	2.2692507157759922
120.0	740.0	2.5601043701171875	-1.2828369140625	2.863530152447241
120.0	760.0	4.222419738769531	-3.03070068359375	5.197497001815988
120.0	780.0	4.398521423339844	-3.056884765625	5.356448000484068
120.0	800.0	4.348457336425781	-3.0751953125	5.3259653976286
140.0	0.0	1.2218170166015625	0.25070905685424805	1.24727376836278
140.0	20.0	1.22332763671875	0.16043472290039062	1.233802985517545
140.0	40.0	1.1883087158203125	0.1369781494140625	1.1961775025101506
140.0	60.0	1.0166168212890625	0.28891754150390625	1.0568742153712234
140.0	80.0	0.8040008544921875	0.6018142700195312	1.00428969407403
140.0	100.0	0.22064208984375	1.5542449951171875	1.5698281551359192
140.0	120.0	-1.619659423828125	4.301727294921875	4.596537215020795
140.0	140.0	1.780548095703125	0.8864898681640625	1.9890238328058218
140.0	160.0	3.2724151611328125	0.066253662109375	3.2730857817287333
140.0	180.0	4.0707244873046875	-0.787078857421875	4.146117579054233
140.0	200.0	2.2275390625	-0.5290679931640625	2.289507199454509
140.0	220.0	0.8479766845703125	-0.9190826416015625	1.2505108394844746
140.0	240.0	1.8613128662109375	1.92913818359375	2.680682696128314
140.0	260.0	3.3940277099609375	5.144378662109375	6.1631206312345475
140.0	280.0	3.009796142578125	8.0096435546875	8.556474898755045
140.0	300.0	3.8115234375	7.376007080078125	8.302601481461966
140.0	320.0	4.0037078857421875	7.212249755859375	8.249013478910541
140.0	340.0	2.5089874267578125	5.0584716796875	5.646516947803244
140.0	360.0	-0.6861724853515625	0.09442138671875	0.6926384900678217
140.0	380.0	-2.69720458984375	-2.784149169921875	3.8763899700431144
140.0	400.0	0.688995361328125	-4.0704345703125	4.128335281820843
140.0	420.0	1.2825469970703125	-4.245208740234375	4.434718034763474
140.0	440.0	1.2757415771484375	-4.109832763671875	4.303282690808958
140.0	460.0	0.94189453125	-4.162689208984375	4.267920659828814
140.0	480.0	0.50360107421875	-4.286163330078125	4.315647128074848
140.0	500.0	0.067047119140625	-4.643951416015625	4.64443538769769
140.0	520.0	0.016143798828125	-4.47552490234375	4.475554018637205
140.0	540.0	0.2223663330078125	-4.139404296875	4.145372687593065
140.0	560.0	0.4933319091796875	-3.48907470703125	3.5237790344827356
140.0	580.0	1.3632965087890625	-1.90301513671875	2.3409493760987505
140.0	600.0	1.2091827392578125	-1.4769287109375	1.9087800591242912
140.0	620.0	1.167388916015625	-1.28692626953125	1.7375201018824948
140.0	640.0	1.1382598876953125	-1.16973876953125	1.6321532896393733
140.0	660.0	0.634429931640625	-1.30816650390625	1.4538916534954827
140.0	680.0	0.9647064208984375	-0.35186767578125	1.0268735753647438
140.0	700.0	1.7958984375	-0.93914794921875	2.026635159158334
140.0	720.0	2.3469085693359375	-1.09259033203125	2.5887706477149757
140.0	740.0	2.1679534912109375	-1.4915771484375	2.6315061713388848
140.0	760.0	3.600738525390625	-2.896240234375	4.620987494404719
140.0	780.0	3.9803009033203125	-2.9124755859375	4.9320694763612645
140.0	800.0	3.9443206787109375	-2.9229736328125	4.909321793753574
160.0	0.0	1.280181884765625	0.0795135498046875	1.2826488462102987
160.0	20.0	1.1241912841796875	0.08679771423339844	1.1275370888009484
160.0	40.0	0.9143524169921875	0.2564697265625	0.9496404915032313
160.0	60.0	0.6890869140625	0.482177734375	0.8410327833439
160.0	80.0	0.2690277099609375	1.0395736694335938	1.073819967641901
160.0	100.0	-0.663116455078125	2.5841522216796875	2.6678767096339824
160.0	120.0	-1.39703369140625	4.2644805908203125	4.487482350317084
160.0	140.0	3.2173919677734375	0.3459930419921875	3.235942252173243
160.0	160.0	5.461090087890625	0.099822998046875	5.462002341540719
160.0	180.0	2.5481414794921875	-0.7877655029296875	2.667133196357973
160.0	200.0	0.7350006103515625	-1.03094482421875	1.2661252417516202
160.0	220.0	-1.143402099609375	-1.4615020751953125	1.8556283779871798
160.0	240.0	0.7602081298828125	1.993408203125	2.1334461945467393
160.0	260.0	-0.5384063720703125	4.772308349609375	4.802583513614029
160.0	280.0	1.0201873779296875	7.9310302734375	7.996375646770802
160.0	300.0	1.4817047119140625	7.495849609375	7.640890669265964
160.0	320.0	1.3742218017578125	6.497344970703125	6.641082534402631
160.0	340.0	1.1341400146484375	4.325103759765625	4.471330462576604
160.0	360.0	-2.7863311767578125	-1.242919921875	3.0509820318655323
160.0	380.0	-3.0830841064453125	-2.851654052734375	4.1996831361296865
160.0	400.0	0.643218994140625	-4.36041259765625	4.407598971801155
160.0	420.0	1.0116424560546875	-4.474334716796875	4.587274966341797
160.0	440.0	0.64593505859375	-4.281463623046875	4.32991487853909
160.0	460.0	-0.0678863525390625	-4.351043701171875	4.351573261059557
160.0	480.0	-0.643218994140625	-4.508453369140625	4.554106109450979
160.0	500.0	-0.779571533203125	-4.56842041015625	4.63445755394446
160.0	520.0	-0.415313720703125	-4.36773681640625	4.387437792606851
160.0	540.0	0.086822509765625	-4.0762939453125	4.077218473027089
160.0	560.0	0.5906829833984375	-3.65167236328125	3.6991373907478144
160.0	580.0	1.4198150634765625	-2.61865234375	2.978794204355568
160.0	600.0	1.1605224609375	-1.9534912109375	2.272210442179705
160.0	620.0	1.08953857421875	-1.77020263671875	2.078632165573467
160.0	640.0	1.0633392333984375	-1.694091796875	2.0001593290344504
160.0	660.0	0.574371337890625	-1.7615966796875	1.852869476157533
160.0	680.0	0.71282958984375	-0.42523193359375	0.8300290485908841
160.0	700.0	0.9147796630859375	-0.55767822265625	1.07136680554358
160.0	720.0	1.570220947265625	-1.05255126953125	1.8903592246511252
160.0	740.0	1.6592254638671875	-1.62969970703125	2.3257150029707048
160.0	760.0	0.0909271240234375	-3.29193115234375	3.2931866715469416
160.0	780.0	-0.120819091796875	-3.32305908203125	3.325254714396026
160.0	800.0	-0.2983245849609375	-3.337890625	3.351195515402676
180.0	0.0	1.201629638671875	-0.06906414031982422	1.2036127466975486
180.0	20.0	0.87652587890625	0.13599395751953125	0.8870129496654477
180.0	40.0	0.640228271484375	0.3556251525878906	0.7323670451085514
180.0	60.0	0.216644287109375	0.8084640502929688	0.8369879734818423
180.0	80.0	-0.0604248046875	1.2902374267578125	1.2916515685076002
180.0	100.0	-1.771759033203125	4.144111633300781	4.506971411158023
180.0	120.0	2.1795501708984375	1.3560714721679688	2.5669765844454466
180.0	140.0	5.90234375	0.7097015380859375	5.944858115743857
180.0	160.0	3.0946502685546875	-0.1563720703125	3.098598474962417
180.0	180.0	1.378570556640625	-0.941314697265625	1.6692903099595102
180.0	200.0	0.926849365234375	-1.2201080322265625	1.5322249691671057
180.0	220.0	0.322601318359375	-1.4655914306640625	1.500676464879469
180.0	240.0	0.61810302734375	0.0792999267578125	0.6231691831238954
180.0	260.0	-2.3215484619140625	3.45623779296875	4.163552202454179
180.0	280.0	-4.8600006103515625	7.24456787109375	8.723724524049427
180.0	300.0	-5.17730712890625	6.93182373046875	8.651860455261236
180.0	320.0	-6.535675048828125	5.198822021484375	8.351215405852336
180.0	340.0	-7.6036834716796875	3.494842529296875	8.368388533169158
180.0	360.0	-5.73443603515625	-0.663909912109375	5.772740511463824
180.0	380.0	-3.4922943115234375	-2.57293701171875	4.337755689820621
180.0	400.0	0.4601287841796875	-4.44854736328125	4.472280418465197
180.0	420.0	0.3442840576171875	-4.602752685546875	4.6156108801152556
180.0	440.0	-0.1826934814453125	-4.46697998046875	4.4707143784938
180.0	460.0	-0.2084808349609375	-4.761383056640625	4.7659451182961
180.0	480.0	-0.394500732421875	-4.7882080078125	4.804431990772806
180.0	500.0	-0.4204864501953125	-4.518035888671875	4.5375607044010895
180.0	520.0	-0.309478759765625	-4.1427001953125	4.1542438555034655
180.0	540.0	-0.2298126220703125	-3.82550048828125	3.832397138489553
180.0	560.0	0.156463623046875	-3.67254638671875	3.6758778309320754
180.0	580.0	0.5561676025390625	-3.37579345703125	3.4213014872485363
180.0	600.0	0.5151519775390625	-2.2701416015625	2.327858339999915
180.0	620.0	0.6227264404296875	-2.10516357421875	2.1953363965068524
180.0	640.0	0.6994781494140625	-2.05792236328125	2.173548742218772
180.0	660.0	0.6402587890625	-1.9814453125	2.0823200626704823
180.0	680.0	0.8622894287109375	-0.95062255859375	1.283443145516763
180.0	700.0	0.833740234375	-0.86224365234375	1.1994110614892501
180.0	720.0	1.0240631103515625	-1.0755615234375	1.4851053311742277
180.0	740.0	1.4173126220703125	-1.5260009765625	2.082655528201802
180.0	760.0	0.1262664794921875	-3.199462890625	3.201953468170615
180.0	780.0	-0.0712890625	-3.22955322265625	3.230339943164109
180.0	800.0	-0.248291015625	-3.25592041015625	3.265373814085018
200.0	0.0	0.551177978515625	0.21894168853759766	0.5930705075960743
200.0	20.0	0.22027587890625	0.4619121551513672	0.5117463257362007
200.0	40.0	-0.0600128173828125	0.7532958984375	0.7556826376548446
200.0	60.0	-0.3382568359375	1.111083984375	1.161432437722089
200.0	80.0	-0.9800872802734375	2.1069107055664062	2.323713364032689
200.0	100.0	-3.1929779052734375	6.4846343994140625	7.228111177730218
200.0	120.0	7.5313873291015625	3.1630172729492188	8.168627385915377
200.0	140.0	3.8671417236328125	0.2987213134765625	3.8786620803811878
200.0	160.0	1.284912109375	-0.52984619140625	1.389869100083249
200.0	180.0	0.639007568359375	-1.0189666748046875	1.2027567321711747
200.0	200.0	0.8707122802734375	-1.3973388671875	1.646419079326954
200.0	220.0	1.0393829345703125	-1.6252593994140625	1.9291928364110607
200.0	240.0	0.5215606689453125	-1.0811920166015625	1.2004173058372807
200.0	260.0	-0.41680908203125	0.1162109375	0.4327063586987857
200.0	280.0	-1.5493621826171875	5.152008056640625	5.379935890753179
200.0	300.0	-3.5529937744140625	4.62841796875	5.834896541882552
200.0	320.0	-4.2986907958984375	3.468780517578125	5.523692681338409
200.0	340.0	-4.364166259765625	1.034149169921875	4.4850208080372145
200.0	360.0	-4.6155548095703125	-0.34649658203125	4.628542543988008
200.0	380.0	-1.52313232421875	-2.874176025390625	3.252817225423258
200.0	400.0	0.4360198974609375	-4.17083740234375	4.193566261283039
200.0	420.0	0.2639007568359375	-4.540130615234375	4.547793928142198
200.0	440.0	0.062713623046875	-4.5921630859375	4.592591295375922
200.0	460.0	0.0279083251953125	-4.997589111328125	4.997667035755848
200.0	480.0	-0.252105712890625	-4.67919921875	4.685985768141288
200.0	500.0	-0.3807220458984375	-4.283172607421875	4.300060099719793
200.0	520.0	-0.3726959228515625	-4.06488037109375	4.081930264251637
200.0	540.0	-0.3436279296875	-3.84564208984375	3.860964029518939
200.0	560.0	-0.1566314697265625	-3.8018798828125	3.8051049999498163
200.0	580.0	0.255889892578125	-4.0377197265625	4.0458200933056325
200.0	600.0	-0.031768798828125	-2.50762939453125	2.5078306236458925
200.0	620.0	-0.050750732421875	-2.3355712890625	2.3361226173158003
200.0	640.0	-0.0552215576171875	-2.306396484375	2.307057468630339
200.0	660.0	0.0100250244140625	-2.17791748046875	2.177940553101909
200.0	680.0	-0.0678863525390625	-1.5579833984375	1.5594617105488418
200.0	700.0	0.0710296630859375	-1.7738037109375	1.775225286540767
200.0	720.0	0.1262664794921875	-1.637451171875	1.6423122614527852
200.0	740.0	0.866729736328125	-1.8824462890625	2.0723958277898067
200.0	760.0	0.25482177734375	-3.0482177734375	3.0588503939403275
200.0	780.0	0.1019744873046875	-3.0721435546875	3.073835522058557
200.0	800.0	-0.021209716796875	-3.101318359375	3.1013908844715212
220.0	0.0	-0.293731689453125	0.6992583274841309	0.7584461180234829
220.0	20.0	-0.5240325927734375	0.9046669006347656	1.0454818790361526
220.0	40.0	-0.7774505615234375	1.1556358337402344	1.3928113855930369
220.0	60.0	-0.895538330078125	1.4235687255859375	1.6818254419247816
220.0	80.0	-1.117828369140625	2.3466415405273438	2.599281974427579
220.0	100.0	6.1909942626953125	4.101043701171875	7.426100551409722
220.0	120.0	8.9234619140625	2.7636184692382812	9.341614398766357
220.0	140.0	1.666656494140625	-0.112884521484375	1.670475017667692
220.0	160.0	0.6738739013671875	-0.7019500732421875	0.9730570077177114
220.0	180.0	0.4298248291015625	-1.06182861328125	1.1455258127580408
220.0	200.0	0.8827972412109375	-1.720733642578125	1.9339739496150987
220.0	220.0	1.1298065185546875	-1.9461669921875	2.2503396923239842
220.0	240.0	1.3431396484375	-1.375152587890625	1.9222561627387476
220.0	260.0	0.4320526123046875	-1.35797119140625	1.425045689263546
220.0	280.0	-1.33209228515625	1.349822998046875	1.896441926932922
220.0	300.0	-2.8707733154296875	1.615020751953125	3.2938778753655087
220.0	320.0	-4.0472564697265625	2.293975830078125	4.652161867425309
220.0	340.0	-3.2393341064453125	0.67742919921875	3.30941018508344
220.0	360.0	-2.948516845703125	-0.601104736328125	3.0091657470852633
220.0	380.0	-0.7547760009765625	-2.407684326171875	2.523218307270278
220.0	400.0	0.3985595703125	-3.683349609375	3.7048500746954187
220.0	420.0	0.1701507568359375	-4.281280517578125	4.284660330790046
220.0	440.0	-0.0161590576171875	-4.42205810546875	4.422087629534827
220.0	460.0	-0.0208740234375	-4.806732177734375	4.80677750195716
220.0	480.0	-0.34857177734375	-4.300537109375	4.31464039209203
220.0	500.0	-0.4352874755859375	-3.9407958984375	3.9647632337308365
220.0	520.0	-0.452056884765625	-3.81622314453125	3.842904437521181
220.0	540.0	-0.5269927978515625	-3.6988525390625	3.7362054968532608
220.0	560.0	-0.7011566162109375	-3.6658935546875	3.732344592177379
220.0	580.0	-0.702880859375	-4.22265625	4.280755459978974
220.0	600.0	-0.7790374755859375	-2.86163330078125	2.9657789089052984
220.0	620.0	-0.7182769775390625	-2.65032958984375	2.745936771170085
220.0	640.0	-0.6035308837890625	-2.5970458984375	2.666251474688434
220.0	660.0	-0.44122314453125	-2.46044921875	2.499697625977496
220.0	680.0	-0.653656005859375	-1.96453857421875	2.0704294200936846
220.0	700.0	-0.5159759521484375	-2.27301025390625	2.330838217800292
220.0	720.0	-0.3154754638671875	-2.42059326171875	2.44106462572797
220.0	740.0	-0.0230865478515625	-2.53662109375	2.536726150365693
220.0	760.0	0.321014404296875	-2.524169921875	2.544500745188439
220.0	780.0	0.43914794921875	-2.3760986328125	2.4163393044348025
220.0	800.0	0.4256744384765625	-2.374267578125	2.4121246361056654
240.0	0.0	-0.5787506103515625	0.8724350929260254	1.0469456816622096
240.0	20.0	-0.89031982421875	1.1349849700927734	1.4425187249160407
240.0	40.0	-1.037445068359375	1.3032150268554688	1.665731573839281
240.0	60.0	-0.972930908203125	1.5384521484375	1.820282825598516
240.0	80.0	2.12237548828125	1.9271697998046875	2.866785857111813
240.0	100.0	10.653121948242188	0.9669418334960938	10.696914683846188
240.0	120.0	4.145660400390625	0.4982452392578125	4.175493799996598
240.0	140.0	0.870361328125	-0.3390045166015625	0.9340518742402764
240.0	160.0	0.2414703369140625	-0.837371826171875	0.8714926843501394
240.0	180.0	0.38983154296875	-1.117462158203125	1.1835076285809831
240.0	200.0	1.0448150634765625	-1.992584228515625	2.24989564749051
240.0	220.0	1.3097076416015625	-2.3052825927734375	2.65135096488823
240.0	240.0	1.459625244140625	-1.78717041015625	2.3074843289328397
240.0	260.0	0.826507568359375	-1.695098876953125	1.8858618621741818
240.0	280.0	0.6508636474609375	-0.501190185546875	0.8214712957095133
240.0	300.0	0.1356658935546875	-0.352264404296875	0.3774856887467709
240.0	320.0	-0.3840789794921875	0.927459716796875	1.0038417149972896
240.0	340.0	0.1109771728515625	-0.40350341796875	0.4184864886786542
240.0	360.0	0.0088348388671875	-1.228515625	1.2285473923487649
240.0	380.0	0.400115966796875	-2.2431640625	2.278569243665266
240.0	400.0	0.2012939453125	-2.94097900390625	2.9478596903239596
240.0	420.0	-0.18646240234375	-3.590362548828125	3.5952011709381986
240.0	440.0	-0.3440093994140625	-3.75909423828125	3.7748022410670092
240.0	460.0	-0.2696380615234375	-4.023651123046875	4.032675668116455
240.0	480.0	-0.324432373046875	-3.977996826171875	3.991204719594616
240.0	500.0	-0.4206390380859375	-3.7470703125	3.770606466761111
240.0	520.0	-0.4559173583984375	-3.73248291015625	3.7602246358824734
240.0	540.0	-0.6645660400390625	-3.69537353515625	3.7546549223472456
240.0	560.0	-1.2392120361328125	-3.836181640625	4.031369004490255
240.0	580.0	-1.6624908447265625	-4.27099609375	4.583152129444036
240.0	600.0	-1.242828369140625	-3.45562744140625	3.6723266969239883
240.0	620.0	-1.047607421875	-3.1610107421875	3.3300856179071965
240.0	640.0	-0.89056396484375	-3.0662841796875	3.192992772631981
240.0	660.0	-0.71954345703125	-2.97137451171875	3.057255186510986
240.0	680.0	-0.9745941162109375	-2.7078857421875	2.8779296176410094
240.0	700.0	-0.7521209716796875	-2.57086181640625	2.678622115024073
240.0	720.0	-0.4405975341796875	-2.90753173828125	2.940725590094732
240.0	740.0	-0.1326751708984375	-2.98236083984375	2.9853105165135583
240.0	760.0	0.3681182861328125	-2.879638671875	2.9030725022195663
240.0	780.0	0.526763916015625	-2.462646484375	2.5183542106345294
240.0	800.0	0.811248779296875	-2.08837890625	2.240413140021415
260.0	0.0	-1.221435546875	1.2366490364074707	1.7381615674088977
260.0	20.0	-1.539398193359375	1.5474605560302734	2.1827461992150234
260.0	40.0	-1.4532470703125	1.5221366882324219	2.1044778794359016
260.0	60.0	-0.68896484375	1.5964431762695312	1.7387648981334456
260.0	80.0	6.61334228515625	1.4440383911132812	6.769161178140518
260.0	100.0	10.217010498046875	0.91845703125	10.258209728576064
260.0	120.0	1.758056640625	0.02625274658203125	1.7582526434926127
260.0	140.0	0.545654296875	-0.4674835205078125	0.7185258893349139
260.0	160.0	0.2506103515625	-0.9199371337890625	0.9534620487645616
260.0	180.0	0.293701171875	-1.2965545654296875	1.329403670634813
260.0	200.0	0.76458740234375	-2.0022125244140625	2.1432332791236925
260.0	220.0	1.4488525390625	-2.7539520263671875	3.111820278145862
260.0	240.0	1.95172119140625	-2.5809173583984375	3.235792023580409
260.0	260.0	1.93109130859375	-2.224853515625	2.9460289896936254
260.0	280.0	1.77288818359375	-2.1556396484375	2.79104188528981
260.0	300.0	1.54052734375	-1.5966796875	2.2186956801951294
260.0	320.0	1.2667236328125	-1.384307861328125	1.8764053444979698
260.0	340.0	1.0201416015625	-1.433837890625	1.7597101988198092
260.0	360.0	0.700927734375	-1.32989501953125	1.503303180263414
260.0	380.0	0.402191162109375	-2.197509765625	2.234011392293274
260.0	400.0	-0.084320068359375	-2.700958251953125	2.7022741076215437
260.0	420.0	-0.413909912109375	-3.11334228515625	3.1407358373292604
260.0	440.0	-0.470306396484375	-3.220489501953125	3.2546490961030505
260.0	460.0	-0.431549072265625	-3.3944091796875	3.4217317663604327
260.0	480.0	-0.35003662109375	-3.645599365234375	3.66236540611447
260.0	500.0	-0.43499755859375	-3.55706787109375	3.583567317011074
260.0	520.0	-0.624176025390625	-3.79229736328125	3.8433208299883526
260.0	540.0	-0.953277587890625	-3.8505859375	3.9668312570170317
260.0	560.0	-1.502716064453125	-3.89044189453125	4.170574745174745
260.0	580.0	-1.97747802734375	-4.14300537109375	4.590742080921013
260.0	600.0	-1.56390380859375	-3.583251953125	3.909666185508446
260.0	620.0	-1.42266845703125	-3.26580810546875	3.5622307786522005
260.0	640.0	-1.34063720703125	-3.15472412109375	3.427767845272968
260.0	660.0	-1.30242919921875	-3.121337890625	3.3821697246632847
260.0	680.0	-1.127899169921875	-2.84136962890625	3.05704725275572
260.0	700.0	-0.790069580078125	-2.71075439453125	2.8235437536605144
260.0	720.0	-0.446380615234375	-3.1156005859375	3.147415235514868
260.0	740.0	-0.249755859375	-3.1077880859375	3.117807687524555
260.0	760.0	0.131103515625	-3.04412841796875	3.0469502714836287
260.0	780.0	0.36334228515625	-3.102783203125	3.1239848305933244
260.0	800.0	0.64520263671875	-2.89215087890625	2.9632453743804312
280.0	0.0	-1.570709228515625	1.617344856262207	2.2545358423901734
280.0	20.0	-2.0924072265625	2.164937973022461	3.010834507043782
280.0	40.0	-1.54241943359375	1.7161369323730469	2.307419268313073
280.0	60.0	0.117889404296875	1.7531814575195312	1.7571406132224536
280.0	80.0	8.935791015625	1.2660675048828125	9.025036731329388
280.0	100.0	3.97247314453125	0.5835494995117188	4.01510559044247
280.0	120.0	0.723907470703125	-0.07381439208984375	0.7276610410207414
280.0	140.0	0.180511474609375	-0.4765472412109375	0.5095897031646209
280.0	160.0	-0.075286865234375	-1.0746002197265625	1.0772343033496452
280.0	180.0	-0.026123046875	-1.760894775390625	1.7610885337131785
280.0	200.0	0.278228759765625	-2.1649322509765625	2.1827374771325947
280.0	220.0	0.939666748046875	-2.6432952880859375	2.8053491008076534
280.0	240.0	1.382781982421875	-2.5080413818359375	2.8639758350782376
280.0	260.0	1.72698974609375	-2.41357421875	2.967799537119653
280.0	280.0	1.8985595703125	-2.439605712890625	3.091311125783647
280.0	300.0	1.803558349609375	-2.212677001953125	2.8546036914811768
280.0	320.0	1.496917724609375	-2.147735595703125	2.617924915519917
280.0	340.0	1.034576416015625	-2.157073974609375	2.392345395738839
280.0	360.0	0.495330810546875	-2.064727783203125	2.1233119013955335
280.0	380.0	-0.196533203125	-2.40374755859375	2.411768567955057
280.0	400.0	-0.562835693359375	-2.687591552734375	2.7458937291979266
280.0	420.0	-0.8245849609375	-2.919891357421875	3.034090621084225
280.0	440.0	-1.052581787109375	-3.0567626953125	3.2329130198643616
280.0	460.0	-1.21075439453125	-3.190460205078125	3.4124716151294043
280.0	480.0	-1.327972412109375	-3.347076416015625	3.600893120042803
280.0	500.0	-1.409149169921875	-3.455047607421875	3.731361059002885
280.0	520.0	-1.465545654296875	-3.63934326171875	3.923345949753364
280.0	540.0	-1.528839111328125	-3.55010986328125	3.8653109926231535
280.0	560.0	-1.5455322265625	-3.53759765625	3.860474976068195
280.0	580.0	-2.13458251953125	-3.88836669921875	4.435745497690517
280.0	600.0	-1.647674560546875	-3.54754638671875	3.9115108108497663
280.0	620.0	-1.464569091796875	-3.168701171875	3.4907921366487464
280.0	640.0	-1.328216552734375	-3.03656005859375	3.3143409903636147
280.0	660.0	-1.288818359375	-3.04913330078125	3.310327272248958
280.0	680.0	-0.99627685546875	-2.8282470703125	2.998591179783256
280.0	700.0	-0.659881591796875	-2.8656005859375	2.9405969518649986
280.0	720.0	-0.330780029296875	-3.333740234375	3.3501103531185836
280.0	740.0	-0.20880126953125	-3.292236328125	3.2988510136688265
280.0	760.0	-0.027923583984375	-3.31134033203125	3.3114580657286545
280.0	780.0	0.2396240234375	-3.551025390625	3.5591011502164154
280.0	800.0	0.381195068359375	-3.41192626953125	3.433154606023291
300.0	0.0	0.141937255859375	0.8182296752929688	0.8304492676442835
300.0	20.0	-0.1207275390625	1.2200241088867188	1.2259828567124909
300.0	40.0	0.145172119140625	0.9687423706054688	0.979559454439639
300.0	60.0	2.763580322265625	1.5813217163085938	3.184015478618616
300.0	80.0	8.088043212890625	0.9294815063476562	8.141276244190982
300.0	100.0	1.564697265625	0.3849029541015625	1.6113434820454828
300.0	120.0	0.291717529296875	-0.18926239013671875	0.34773462470587635
300.0	140.0	-0.114471435546875	-0.494598388671875	0.5076724097614302
300.0	160.0	-0.416259765625	-1.326934814453125	1.390693422104933
300.0	180.0	-0.30010986328125	-2.0732574462890625	2.094865716133551
300.0	200.0	-0.082733154296875	-2.7095947265625	2.710857494785593
300.0	220.0	0.16302490234375	-2.79931640625	2.8040594610465384
300.0	240.0	0.359222412109375	-2.420196533203125	2.4467104447993235
300.0	260.0	0.7340087890625	-2.371063232421875	2.482077709211351
300.0	280.0	1.1240234375	-2.35113525390625	2.6060056926664843
300.0	300.0	0.984222412109375	-2.30169677734375	2.503298186659552
300.0	320.0	0.738677978515625	-2.324798583984375	2.439330566372603
300.0	340.0	0.410064697265625	-2.354400634765625	2.389844221895713
300.0	360.0	-0.068450927734375	-2.399810791015625	2.400786821478062
300.0	380.0	-0.505889892578125	-2.476715087890625	2.527853280947645
300.0	400.0	-0.816925048828125	-2.690338134765625	2.8116340115272855
300.0	420.0	-1.06231689453125	-2.843902587890625	3.0358358179943647
300.0	440.0	-1.25714111328125	-2.960845947265625	3.21667724556588
300.0	460.0	-1.426849365234375	-3.101837158203125	3.4142777958273074
300.0	480.0	-1.650726318359375	-3.144012451171875	3.551015583075929
300.0	500.0	-1.5072021484375	-3.198577880859375	3.535895753013296
300.0	520.0	-1.570587158203125	-3.2552490234375	3.614331228056356
300.0	540.0	-1.650726318359375	-3.15887451171875	3.5641809099582287
300.0	560.0	-1.61456298828125	-3.164794921875	3.552849636651327
300.0	580.0	-2.0440673828125	-3.3187255859375	3.8977109923946576
300.0	600.0	-1.61566162109375	-3.45220947265625	3.811576146028415
300.0	620.0	-1.4208984375	-3.021484375	3.338910031441261
300.0	640.0	-1.406951904296875	-2.93572998046875	3.2554606708156757
300.0	660.0	-1.40863037109375	-2.983154296875	3.2990072872504377
300.0	680.0	-1.018280029296875	-2.8040771484375	2.983243683049413
300.0	700.0	-0.5423583984375	-2.941650390625	2.9912304580255773
300.0	720.0	-0.23822021484375	-3.34332275390625	3.35179890619164
300.0	740.0	-0.15924072265625	-3.339599609375	3.3433939580446896
300.0	760.0	-0.03778076171875	-3.38116455078125	3.3813756232361736
300.0	780.0	0.197998046875	-3.8021240234375	3.8072759705814443
300.0	800.0	0.20245361328125	-3.69891357421875	3.704449904516238
320.0	0.0	0.482147216796875	1.1124978065490723	1.212483941436533
320.0	20.0	0.412628173828125	1.4403362274169922	1.498275828359567
320.0	40.0	0.676971435546875	1.0789718627929688	1.273762381782931
320.0	60.0	2.930450439453125	1.5684356689453125	3.323782517811739
320.0	80.0	3.759979248046875	0.7985992431640625	3.843852845378626
320.0	100.0	0.530853271484375	0.2859649658203125	0.6029769129264204
320.0	120.0	-0.07366943359375	-0.3419342041015625	0.34978019580958686
320.0	140.0	-0.282989501953125	-0.5711517333984375	0.6374145909686392
320.0	160.0	-0.293182373046875	-1.5347747802734375	1.5625266493819474
320.0	180.0	-0.115692138671875	-2.125762939453125	2.1289088157323373
320.0	200.0	0.094696044921875	-2.783416748046875	2.7850271334821293
320.0	220.0	0.11407470703125	-3.044921875	3.0470579685391255
320.0	240.0	0.03045654296875	-2.7204742431640625	2.720644722989146
320.0	260.0	-0.157135009765625	-2.4854736328125	2.4904358234454085
320.0	280.0	-0.153656005859375	-2.341278076171875	2.3463148122320954
320.0	300.0	-0.24932861328125	-2.273956298828125	2.2875843167806638
320.0	320.0	-0.417510986328125	-2.2896728515625	2.3274271612420083
320.0	340.0	-0.500335693359375	-2.27862548828125	2.332910182989129
320.0	360.0	-0.641876220703125	-2.369903564453125	2.4552897970528353
320.0	380.0	-0.8577880859375	-2.45269775390625	2.598370002981308
320.0	400.0	-0.985137939453125	-2.63275146484375	2.811027754289676
320.0	420.0	-1.13330078125	-2.778594970703125	3.0008266647706527
320.0	440.0	-1.3343505859375	-2.88824462890625	3.181579564084097
320.0	460.0	-1.495208740234375	-2.9908447265625	3.343770529698469
320.0	480.0	-1.67584228515625	-3.044464111328125	3.4752279191274162
320.0	500.0	-1.456756591796875	-3.05145263671875	3.381346323859989
320.0	520.0	-1.365203857421875	-3.054443359375	3.345654765206596
320.0	540.0	-1.3255615234375	-2.98333740234375	3.26456971263306
320.0	560.0	-1.32464599609375	-2.980712890625	3.2617995571931218
320.0	580.0	-1.44451904296875	-2.6453857421875	3.0140837729678753
320.0	600.0	-1.393402099609375	-3.0726318359375	3.3738162087482575
320.0	620.0	-1.557952880859375	-2.70269775390625	3.1195820758473265
320.0	640.0	-1.566741943359375	-2.65283203125	3.0809411067249424
320.0	660.0	-1.620758056640625	-2.7113037109375	3.158801116105437
320.0	680.0	-0.908050537109375	-2.60125732421875	2.755194266244454
320.0	700.0	-0.3590087890625	-2.9173583984375	2.9393651245733214
320.0	720.0	-0.223602294921875	-3.286865234375	3.294462179967673
320.0	740.0	-0.132904052734375	-3.33721923828125	3.339864627733841
320.0	760.0	-0.13787841796875	-3.46209716796875	3.464841592136472
320.0	780.0	-0.004364013671875	-3.9727783203125	3.9727807172005276
320.0	800.0	0.08734130859375	-3.83026123046875	3.8312569214056698
340.0	0.0	1.01214599609375	3.9901371002197266	4.116507451221059
340.0	20.0	0.998931884765625	4.325315475463867	4.4391687141500515
340.0	40.0	1.8707275390625	1.6065597534179688	2.4658985718616333
340.0	60.0	3.171539306640625	1.3986282348632812	3.4662404003362597
340.0	80.0	1.414520263671875	0.6111068725585938	1.5408825996897675
340.0	100.0	-0.1929931640625	0.22621917724609375	0.2973574911260092
340.0	120.0	-0.435577392578125	-0.381072998046875	0.5787437211457171
340.0	140.0	-0.773651123046875	-0.7369842529296875	1.068495133006239
340.0	160.0	-0.6324462890625	-1.7303466796875	1.842305061724166
340.0	180.0	-0.378265380859375	-2.1653900146484375	2.198180750961087
340.0	200.0	-0.241729736328125	-2.679229736328125	2.690112496801972
340.0	220.0	-0.331878662109375	-3.0854339599609375	3.1032315684853007
340.0	240.0	-0.649749755859375	-3.169525146484375	3.235438826409196
340.0	260.0	-0.96466064453125	-2.73919677734375	2.904095236750653
340.0	280.0	-0.9351806640625	-2.48931884765625	2.6591861912496872
340.0	300.0	-0.90325927734375	-2.342926025390625	2.511011685070435
340.0	320.0	-0.970550537109375	-2.268585205078125	2.467477898134582
340.0	340.0	-0.97222900390625	-2.15814208984375	2.367024823695706
340.0	360.0	-1.037139892578125	-2.148345947265625	2.385592057731078
340.0	380.0	-1.16656494140625	-2.216888427734375	2.5050884342754762
340.0	400.0	-1.1861572265625	-2.37896728515625	2.6582803294555184
340.0	420.0	-1.17669677734375	-2.689361572265625	2.935520562385861
340.0	440.0	-1.301483154296875	-2.867462158203125	3.1489994648531567
340.0	460.0	-1.400634765625	-2.9453125	3.2613867402277896
340.0	480.0	-1.518768310546875	-3.048736572265625	3.4060904081059507
340.0	500.0	-1.273773193359375	-2.936370849609375	3.2007455248045917
340.0	520.0	-1.2064208984375	-2.8309326171875	3.077276534087051
340.0	540.0	-1.15911865234375	-2.8218994140625	3.050683915665055
340.0	560.0	-1.133392333984375	-2.81427001953125	3.0339238496651446
340.0	580.0	-1.196319580078125	-2.46710205078125	2.7418557705771742
340.0	600.0	-1.28662109375	-2.75738525390625	3.042789390894822
340.0	620.0	-1.439605712890625	-2.31097412109375	2.7226946205831375
340.0	640.0	-1.42626953125	-2.2801513671875	2.689486016520465
340.0	660.0	-1.366058349609375	-2.33111572265625	2.70189117600111
340.0	680.0	-0.808837890625	-2.2977294921875	2.4359350468719247
340.0	700.0	-0.36865234375	-2.69903564453125	2.7240958061350535
340.0	720.0	-0.2669677734375	-3.10064697265625	3.112118802535749
340.0	740.0	-0.237579345703125	-3.23626708984375	3.2449759047349582
340.0	760.0	-0.257598876953125	-3.40496826171875	3.4146985291119796
340.0	780.0	-0.096099853515625	-3.80242919921875	3.8036433845613167
340.0	800.0	-0.004241943359375	-3.8160400390625	3.8160423967523722
360.0	0.0	1.416656494140625	4.5026092529296875	4.720212464175616
360.0	20.0	1.58660888671875	4.174560546875	4.46590231856231
360.0	40.0	2.211517333984375	1.6099891662597656	2.735484241224426
360.0	60.0	2.00592041015625	1.044921875	2.2617644476680003
360.0	80.0	-0.012542724609375	0.4669342041015625	0.46710263422569803
360.0	100.0	-0.653717041015625	0.15247344970703125	0.6712630800064807
360.0	120.0	-0.667999267578125	-0.4921722412109375	0.8297328103091433
360.0	140.0	-0.838653564453125	-1.027862548828125	1.3265900724991808
360.0	160.0	-0.52197265625	-1.8210601806640625	1.8943905709945108
360.0	180.0	-0.4757080078125	-2.2385711669921875	2.2885582750687608
360.0	200.0	-0.515899658203125	-2.66412353515625	2.713615055218322
360.0	220.0	-0.680267333984375	-3.3253936767578125	3.3942608549000846
360.0	240.0	-1.0045166015625	-3.8501129150390625	3.9789977458356596
360.0	260.0	-1.21533203125	-3.2635498046875	3.482497562649265
360.0	280.0	-1.004791259765625	-2.570465087890625	2.7598725049838717
360.0	300.0	-0.817596435546875	-1.85980224609375	2.0315827145342404
360.0	320.0	-0.91357421875	-1.612945556640625	1.8537020315712578
360.0	340.0	-0.9842529296875	-1.43853759765625	1.743027323213564
360.0	360.0	-1.180328369140625	-1.26519775390625	1.730289113266216
360.0	380.0	-1.354461669921875	-1.4713134765625	1.9998324333808533
360.0	400.0	-1.358184814453125	-2.006103515625	2.4226261175868746
360.0	420.0	-1.214447021484375	-2.464752197265625	2.7477053994047465
360.0	440.0	-1.07843017578125	-2.88201904296875	3.077181406428631
360.0	460.0	-1.0908203125	-2.987152099609375	3.18008909000413
360.0	480.0	-1.111419677734375	-3.03955078125	3.2363749244876847
360.0	500.0	-0.994964599609375	-2.81121826171875	2.9820970255001487
360.0	520.0	-1.03326416015625	-2.6561279296875	2.8500263864619577
360.0	540.0	-1.118560791015625	-2.6239013671875	2.852373858372344
360.0	560.0	-1.154144287109375	-2.61376953125	2.8572434614428732
360.0	580.0	-1.261505126953125	-2.3553466796875	2.671900665601914
360.0	600.0	-1.553924560546875	-2.46697998046875	2.9155911517056694
360.0	620.0	-1.575653076171875	-1.756591796875	2.3597240002378315
360.0	640.0	-1.479736328125	-1.7247314453125	2.2725136213502886
360.0	660.0	-1.37591552734375	-1.7659912109375	2.238720280761785
360.0	680.0	-0.936798095703125	-1.7822265625	2.0134354204179403
360.0	700.0	-0.533416748046875	-2.42791748046875	2.4858231471813568
360.0	720.0	-0.484375	-2.878662109375	2.919129096250511
360.0	740.0	-0.480804443359375	-3.09515380859375	3.132275532517297
360.0	760.0	-0.5745849609375	-3.13458251953125	3.186809603519863
360.0	780.0	-0.429107666015625	-3.33184814453125	3.359366822371399
360.0	800.0	-0.780120849609375	-3.09173583984375	3.1886390581829094
380.0	0.0	0.9688720703125	4.512494087219238	4.615334871471432
380.0	20.0	1.26556396484375	3.7317543029785156	3.9405129522575737
380.0	40.0	1.638092041015625	1.7328262329101562	2.3845402677036804
380.0	60.0	0.00732421875	0.89398193359375	0.8940119360345912
380.0	80.0	-0.76312255859375	0.3894805908203125	0.8567678624110565
380.0	100.0	-1.072967529296875	0.00228118896484375	1.0729699542617834
380.0	120.0	-0.844329833984375	-0.5329971313476562	0.9984882626154966
380.0	140.0	-0.859161376953125	-1.1764373779296875	1.4567646260937517
380.0	160.0	-0.669769287109375	-1.8924102783203125	2.0074380586825993
380.0	180.0	-0.553192138671875	-2.3587646484375	2.4227654052769627
380.0	200.0	-0.657257080078125	-2.7432403564453125	2.820878324661138
380.0	220.0	-0.74334716796875	-3.522613525390625	3.6001904201572628
380.0	240.0	-0.9755859375	-4.2651519775390625	4.37530448231356
380.0	260.0	-1.032989501953125	-3.855987548828125	3.991955321376092
380.0	280.0	-0.6961669921875	-2.971038818359375	3.0515111242152897
380.0	300.0	0.51251220703125	-0.770416259765625	0.925316149036262
380.0	320.0	0.685394287109375	1.425506591796875	1.5817188030931766
380.0	340.0	0.9471435546875	1.54071044921875	1.8085545613881588
380.0	360.0	1.137664794921875	1.80291748046875	2.1318519242631315
380.0	380.0	-0.8814697265625	-0.889739990234375	1.252448054439159
380.0	400.0	-1.14764404296875	-1.45355224609375	1.8519991850661932
380.0	420.0	-1.03131103515625	-2.110931396484375	2.349390093598449
380.0	440.0	-0.912109375	-2.544677734375	2.703207036796622
380.0	460.0	-0.746002197265625	-2.724456787109375	2.824744955416591
380.0	480.0	-0.738922119140625	-2.748260498046875	2.8458639572685356
380.0	500.0	-0.73004150390625	-2.590423583984375	2.6913295862618076
380.0	520.0	-0.825897216796875	-2.3819580078125	2.521077183208582
380.0	540.0	-0.979522705078125	-2.35394287109375	2.5496101212021918
380.0	560.0	-1.15020751953125	-2.31640625	2.5862550634122097
380.0	580.0	-1.4656982421875	-2.214111328125	2.6552891199421165
380.0	600.0	-1.66119384765625	-1.80084228515625	2.450019986754753
380.0	620.0	-1.30267333984375	-1.16595458984375	1.7482585437850369
380.0	640.0	-1.04290771484375	-1.1082763671875	1.5218189799535735
380.0	660.0	-0.6976318359375	-1.1260986328125	1.324684230047187
380.0	680.0	-0.5020751953125	-1.17413330078125	1.2769763152664806
380.0	700.0	-0.5869140625	-2.13531494140625	2.2145062690706094
380.0	720.0	-0.53778076171875	-2.618896484375	2.6735420220274326
380.0	740.0	-0.47784423828125	-2.8411865234375	2.8810893733137566
380.0	760.0	-0.69146728515625	-2.572509765625	2.663819344602285
380.0	780.0	-0.654144287109375	-2.62493896484375	2.705218903806642
380.0	800.0	-1.55963134765625	-2.21923828125	2.7124653895593775
400.0	0.0	3.8197021484375	3.0338196754455566	4.877928487165288
400.0	20.0	1.2730712890625	2.1859302520751953	2.529624789167908
400.0	40.0	0.013092041015625	1.5306472778320312	1.5307032666955938
400.0	60.0	-0.86279296875	0.7593460083007812	1.149355500811985
400.0	80.0	-1.1114501953125	0.35272216796875	1.1660765259779349
400.0	100.0	-1.303924560546875	-0.0538482666015625	1.305035974758303
400.0	120.0	-1.286895751953125	-0.550384521484375	1.3996513129649768
400.0	140.0	-1.0093994140625	-1.434173583984375	1.7537790756273453
400.0	160.0	-0.75628662109375	-2.04327392578125	2.178746839130908
400.0	180.0	-0.5389404296875	-2.52838134765625	2.585182590442652
400.0	200.0	-0.81488037109375	-2.866058349609375	2.9796510672492347
400.0	220.0	-0.903533935546875	-3.5889129638671875	3.7009012192841335
400.0	240.0	-1.066497802734375	-4.047943115234375	4.186079433958537
400.0	260.0	-0.664398193359375	-3.668426513671875	3.728106496004371
400.0	280.0	-1.692779541015625	4.408416748046875	4.722249548567002
400.0	300.0	-0.894866943359375	5.871124267578125	5.938929786726066
400.0	320.0	0.758056640625	6.04266357421875	6.090027335044218
400.0	340.0	1.59259033203125	5.65753173828125	5.877415191675595
400.0	360.0	4.0228271484375	6.363616943359375	7.528529661761073
400.0	380.0	3.3792724609375	2.12353515625	3.9911005906992996
400.0	400.0	-0.665863037109375	-1.084075927734375	1.2722398363837168
400.0	420.0	-0.973388671875	-2.03033447265625	2.2516091084801797
400.0	440.0	-0.885955810546875	-2.275238037109375	2.4416440821198924
400.0	460.0	-0.700286865234375	-2.408294677734375	2.5080440483419553
400.0	480.0	-0.66180419921875	-2.461090087890625	2.5485190246135216
400.0	500.0	-0.70928955078125	-2.386566162109375	2.4897368762527776
400.0	520.0	-0.8236083984375	-2.23388671875	2.3808781292171224
400.0	540.0	-1.10272216796875	-2.19573974609375	2.457085511801644
400.0	560.0	-1.43194580078125	-2.11572265625	2.554750699098566
400.0	580.0	-1.77239990234375	-1.99383544921875	2.6677295988142182
400.0	600.0	-2.194427490234375	-1.20513916015625	2.503571929311888
400.0	620.0	-2.04315185546875	-0.74346923828125	2.1742161835419904
400.0	640.0	-1.80877685546875	-0.6331787109375	1.9164000085743826
400.0	660.0	-1.239044189453125	-0.654052734375	1.4010765442191107
400.0	680.0	-0.77777099609375	-0.7611083984375	1.08821584096941
400.0	700.0	-0.7540283203125	-1.75531005859375	1.9104115026961297
400.0	720.0	-0.6610107421875	-2.336669921875	2.4283660195865426
400.0	740.0	-0.41363525390625	-2.4412841796875	2.476078062030064
400.0	760.0	-0.76861572265625	-2.0960693359375	2.2325493925492133
400.0	780.0	-0.793060302734375	-2.09234619140625	2.2376007750412894
400.0	800.0	-1.474090576171875	-1.87872314453125	2.3879999331147643
420.0	0.0	0.9566650390625	2.195075511932373	2.394486270591173
420.0	20.0	0.00775146484375	1.8835296630859375	1.8835456131805912
420.0	40.0	-0.699676513671875	1.4483604431152344	1.6085071330165084
420.0	60.0	-1.258270263671875	0.7282943725585938	1.4538420648548471
420.0	80.0	-1.295928955078125	0.33644866943359375	1.3388911695031513
420.0	100.0	-1.39764404296875	-0.18338775634765625	1.4096240420850732
420.0	120.0	-1.343597412109375	-0.784881591796875	1.5560504872813754
420.0	140.0	-0.909454345703125	-1.6791229248046875	1.9095970788422745
420.0	160.0	-0.70257568359375	-2.1106414794921875	2.2245044495640363
420.0	180.0	-0.408660888671875	-2.7298431396484375	2.7602621775867098
420.0	200.0	-0.656494140625	-3.171142578125	3.2383838264591533
420.0	220.0	-0.71697998046875	-3.7543182373046875	3.822167672846332
420.0	240.0	-0.88909912109375	-3.61260986328125	3.72040955694486
420.0	260.0	-0.014190673828125	2.543731689453125	2.543771271783638
420.0	280.0	-0.970977783203125	6.052093505859375	6.129488857901552
420.0	300.0	-0.46771240234375	7.49395751953125	7.508538752370206
420.0	320.0	0.39434814453125	7.293731689453125	7.3043844652939764
420.0	340.0	0.717559814453125	6.749847412109375	6.78788127283305
420.0	360.0	5.68524169921875	8.165008544921875	9.949338556767627
420.0	380.0	5.34716796875	4.06549072265625	6.717173520315672
420.0	400.0	0.00433349609375	-0.4100341796875	0.4100570785883297
420.0	420.0	-0.940093994140625	-1.844390869140625	2.070158060629329
420.0	440.0	-0.7572021484375	-1.916259765625	2.060438444349053
420.0	460.0	-0.46356201171875	-1.998504638671875	2.0515629479744795
420.0	480.0	-0.21795654296875	-2.0128173828125	2.0245836290889665
420.0	500.0	-0.28997802734375	-2.12042236328125	2.1401584649379153
420.0	520.0	-0.795867919921875	-2.0587158203125	2.2071965419431367
420.0	540.0	-1.29376220703125	-2.022216796875	2.4006627047350397
420.0	560.0	-1.839935302734375	-1.97344970703125	2.6981226184941933
420.0	580.0	-2.281280517578125	-1.8907470703125	2.9629656231176256
420.0	600.0	-2.5831298828125	-0.76641845703125	2.694430782699211
420.0	620.0	-2.428497314453125	-0.30670166015625	2.4477878001674576
420.0	640.0	-2.114959716796875	-0.145751953125	2.1199759988059466
420.0	660.0	-1.6392822265625	-0.1485595703125	1.646000049895243
420.0	680.0	-1.22015380859375	-0.281005859375	1.2520940897667858
420.0	700.0	-0.765228271484375	-1.20709228515625	1.4292117031296314
420.0	720.0	-0.250457763671875	-1.80657958984375	1.8238582471846678
420.0	740.0	-0.261566162109375	-2.01849365234375	2.0353706005817807
420.0	760.0	-0.622711181640625	-1.96185302734375	2.058309140201758
420.0	780.0	-0.563812255859375	-1.9825439453125	2.0611561694720004
420.0	800.0	-0.96337890625	-1.89251708984375	2.1236100989489817
440.0	0.0	-0.75872802734375	1.93414306640625	2.0776375094814568
440.0	20.0	-1.0018310546875	1.7400169372558594	2.0078158292217765
440.0	40.0	-1.264190673828125	1.4267082214355469	1.9062199266888882
440.0	60.0	-1.592681884765625	0.7307281494140625	1.7523125333132454
440.0	80.0	-1.43267822265625	0.298370361328125	1.4634178358187888
440.0	100.0	-1.409423828125	-0.31189727783203125	1.443521887331661
440.0	120.0	-1.245513916015625	-0.96600341796875	1.5762193751238704
440.0	140.0	-1.00311279296875	-1.8046112060546875	2.0646687096083283
440.0	160.0	-0.96014404296875	-2.107635498046875	2.3160319462122443
440.0	180.0	-0.653564453125	-2.879791259765625	2.9530228909053626
440.0	200.0	-0.617950439453125	-3.314666748046875	3.3717767417532194
440.0	220.0	-0.4549560546875	-3.8865203857421875	3.9130583589420715
440.0	240.0	-1.12994384765625	-3.0790252685546875	3.2798124494023244
440.0	260.0	-3.909912109375	4.5733642578125	6.016898980178588
440.0	280.0	-2.399139404296875	6.679443359375	7.097241257865534
440.0	300.0	-1.45172119140625	8.655548095703125	8.776446163146446
440.0	320.0	0.06787109375	8.028717041015625	8.029003911448886
440.0	340.0	0.4952392578125	8.75689697265625	8.770889721812427
440.0	360.0	6.195343017578125	8.734588623046875	10.70865600901037
440.0	380.0	5.050994873046875	4.4356689453125	6.722180315935859
440.0	400.0	1.3702392578125	0.74151611328125	1.5580121212321432
440.0	420.0	-1.10345458984375	-1.674957275390625	2.005765167269395
440.0	440.0	-1.1234130859375	-1.592742919921875	1.9490733620407614
440.0	460.0	-0.784637451171875	-1.54229736328125	1.7304152930917458
440.0	480.0	-0.689544677734375	-1.626251220703125	1.76639884947602
440.0	500.0	-0.6695556640625	-1.88995361328125	2.0050509837989225
440.0	520.0	-1.00732421875	-1.8663330078125	2.1208255415594066
440.0	540.0	-1.56597900390625	-1.8125	2.39529674376166
440.0	560.0	-2.237030029296875	-1.71038818359375	2.8159778213887097
440.0	580.0	-2.62017822265625	-1.4998779296875	3.019100482336705
440.0	600.0	-2.697021484375	0.005615234375	2.697027329864756
440.0	620.0	-2.57989501953125	0.32122802734375	2.599816485322244
440.0	640.0	-2.335174560546875	0.57696533203125	2.4053958556942807
440.0	660.0	-1.931243896484375	0.56781005859375	2.0129856557731327
440.0	680.0	-1.329071044921875	0.30706787109375	1.3640822995361286
440.0	700.0	-0.6319580078125	-0.66815185546875	0.9196726730770449
440.0	720.0	0.02899169921875	-1.2891845703125	1.2895105175823172
440.0	740.0	-0.191009521484375	-1.7454833984375	1.755903451650635
440.0	760.0	-0.513916015625	-1.85662841796875	1.9264419932935999
440.0	780.0	-0.409332275390625	-1.888916015625	1.9327588121028167
440.0	800.0	-0.720977783203125	-1.84796142578125	1.9836255682582746
460.0	0.0	-1.187835693359375	1.5122313499450684	1.9229657537707818
460.0	20.0	-1.3338623046875	1.4832611083984375	1.9948062972513423
460.0	40.0	-1.5010986328125	1.373931884765625	2.034941259448827
460.0	60.0	-1.961639404296875	0.8293609619140625	2.129757910570405
460.0	80.0	-1.9705810546875	0.33304595947265625	1.9985267834618485
460.0	100.0	-1.7373046875	-0.454498291015625	1.7957717766313168
460.0	120.0	-1.3450927734375	-1.1838150024414062	1.791840542336045
460.0	140.0	-1.134613037109375	-1.907135009765625	2.219123856266768
460.0	160.0	-0.9542236328125	-2.1310577392578125	2.3349410762305123
460.0	180.0	-0.78240966796875	-2.8967132568359375	3.000518718631836
460.0	200.0	-0.5758056640625	-3.3521881103515625	3.401281712817807
460.0	220.0	-0.3109130859375	-3.8901214599609375	3.9025263510008226
460.0	240.0	-1.267059326171875	-2.8648681640625	3.1325562937476423
460.0	260.0	0.311370849609375	3.89593505859375	3.9083579399495063
460.0	280.0	0.599395751953125	5.792388916015625	5.823319038301106
460.0	300.0	0.74151611328125	8.3477783203125	8.380647291906223
460.0	320.0	1.959259033203125	7.890533447265625	8.13014231373631
460.0	340.0	0.4774169921875	9.900543212890625	9.912047361405412
460.0	360.0	1.503753662109375	8.58514404296875	8.715846104356661
460.0	380.0	1.407196044921875	4.956695556640625	5.152575234779661
460.0	400.0	0.779327392578125	0.5765380859375	0.9694056681075757
460.0	420.0	-1.386077880859375	-1.52239990234375	2.058862150427725
460.0	440.0	-1.605072021484375	-1.383148193359375	2.118809835484355
460.0	460.0	-1.67474365234375	-1.25225830078125	2.091152111382916
460.0	480.0	-1.8126220703125	-1.381561279296875	2.27910296788811
460.0	500.0	-1.7857666015625	-1.595916748046875	2.3949765389148583
460.0	520.0	-1.94268798828125	-1.614501953125	2.525995482271631
460.0	540.0	-2.226043701171875	-1.58587646484375	2.733180330909816
460.0	560.0	-2.5238037109375	-1.41729736328125	2.894532257085051
460.0	580.0	-2.813995361328125	-1.13140869140625	3.032928538651349
460.0	600.0	-2.65093994140625	0.48516845703125	2.6949714292810336
460.0	620.0	-2.4871826171875	1.188232421875	2.7564422104652566
460.0	640.0	-2.291107177734375	1.62664794921875	2.8098319612680647
460.0	660.0	-2.1160888671875	1.74444580078125	2.742430171526381
460.0	680.0	-1.56951904296875	1.15167236328125	1.9467252653077065
460.0	700.0	-0.855438232421875	-0.13031005859375	0.8653064664382026
460.0	720.0	-0.020050048828125	-0.99798583984375	0.9981872274211112
460.0	740.0	-0.064971923828125	-1.63470458984375	1.635995246613556
460.0	760.0	0.292999267578125	-1.84197998046875	1.865137748062854
460.0	780.0	0.55511474609375	-1.88970947265625	1.9695568720850614
460.0	800.0	0.434600830078125	-1.88690185546875	1.9363048555627822
480.0	0.0	-1.338165283203125	1.3199267387390137	1.8795991383293162
480.0	20.0	-1.44140625	1.3245258331298828	1.957554765560206
480.0	40.0	-1.61669921875	1.2960395812988281	2.0720605590088583
480.0	60.0	-2.055145263671875	1.02191162109375	2.295196160705964
480.0	80.0	-2.490631103515625	0.42388153076171875	2.526443913076314
480.0	100.0	-2.96148681640625	-0.643585205078125	3.030611502641584
480.0	120.0	-2.27899169921875	-1.2540130615234375	2.6012212369537795
480.0	140.0	-1.6552734375	-1.8352813720703125	2.4714748365219816
480.0	160.0	-1.24188232421875	-2.0465087890625	2.3938399969331754
480.0	180.0	-1.073883056640625	-2.9156951904296875	3.107169654659144
480.0	200.0	-0.720733642578125	-3.2996826171875	3.3774786983359766
480.0	220.0	-0.486572265625	-3.5753326416015625	3.6082899090534637
480.0	240.0	-0.961212158203125	-2.7975006103515625	2.95802949241465
480.0	260.0	0.4337158203125	3.938751220703125	3.96255859153902
480.0	280.0	2.081756591796875	4.83099365234375	5.260438211449246
480.0	300.0	0.201080322265625	7.16802978515625	7.17084962168986
480.0	320.0	-0.18804931640625	6.98223876953125	6.984770631892369
480.0	340.0	-2.90606689453125	6.616058349609375	7.22616446539424
480.0	360.0	-6.530548095703125	7.67376708984375	10.076445791024767
480.0	380.0	-6.974365234375	5.467376708984375	8.861939883592274
480.0	400.0	-2.4681396484375	1.21337890625	2.7502730217783165
480.0	420.0	-1.83941650390625	-1.301727294921875	2.253430057753582
480.0	440.0	-2.001434326171875	-1.226318359375	2.347252879542223
480.0	460.0	-2.2364501953125	-1.123138427734375	2.5026284989920025
480.0	480.0	-2.57440185546875	-1.2088623046875	2.8440979211580104
480.0	500.0	-2.694000244140625	-1.337066650390625	3.007554578559889
480.0	520.0	-2.818023681640625	-1.3970947265625	3.1453348224435707
480.0	540.0	-3.05474853515625	-1.37701416015625	3.350769554939593
480.0	560.0	-3.0965576171875	-1.17840576171875	3.313202260021847
480.0	580.0	-3.28228759765625	-0.92706298828125	3.410697532465903
480.0	600.0	-3.108795166015625	0.739990234375	3.1956521918401077
480.0	620.0	-2.8046875	1.6636962890625	3.2610055680566665
480.0	640.0	-2.449188232421875	2.142822265625	3.2542603245425905
480.0	660.0	-2.3267822265625	2.20172119140625	3.2033563233793556
480.0	680.0	-2.07049560546875	0.84130859375	2.234894226173357
480.0	700.0	-1.091064453125	-0.8670654296875	1.3936370044714386
480.0	720.0	-0.394927978515625	-1.0657958984375	1.1366129531817926
480.0	740.0	2.840301513671875	-2.4647216796875	3.7606070848851405
480.0	760.0	4.183746337890625	-2.15301513671875	4.7052319388902895
480.0	780.0	4.307037353515625	-2.1439208984375	4.811129553788375
480.0	800.0	4.287811279296875	-2.136962890625	4.790817880359664
500.0	0.0	-1.33160400390625	1.3005094528198242	1.8613151426055918
500.0	20.0	-1.257415771484375	1.2792625427246094	1.7937689582540666
500.0	40.0	-1.268524169921875	1.2881050109863281	1.8078628512705466
500.0	60.0	-1.28021240234375	1.3258056640625	1.8430150444244784
500.0	80.0	-1.48968505859375	0.9501190185546875	1.766886448874626
500.0	100.0	-1.947845458984375	-0.41558074951171875	1.991685038215323
500.0	120.0	-2.448150634765625	-1.2669296264648438	2.7565471534000068
500.0	140.0	-2.6951904296875	-1.7801513671875	3.2300139848580556
500.0	160.0	-2.0379638671875	-1.993072509765625	2.8505499036405726
500.0	180.0	-1.68023681640625	-2.897705078125	3.349610496609781
500.0	200.0	-1.32415771484375	-3.138824462890625	3.4067011407842696
500.0	220.0	-1.0523681640625	-3.3169708251953125	3.479910086184577
500.0	240.0	-1.31610107421875	-2.74761962890625	3.046561284909704
500.0	260.0	-2.32415771484375	2.82110595703125	3.6551809673756135
500.0	280.0	-1.605010986328125	3.2913818359375	3.6618649150635374
500.0	300.0	-2.0052490234375	6.0159912109375	6.341385802494144
500.0	320.0	-2.96820068359375	5.846038818359375	6.556400320591405
500.0	340.0	-5.424102783203125	5.5982666015625	7.7949650380820845
500.0	360.0	-9.54522705078125	7.355499267578125	12.050507413644807
500.0	380.0	-10.02520751953125	5.24810791015625	11.315804100739395
500.0	400.0	-6.397216796875	3.02777099609375	7.077554658991068
500.0	420.0	-2.46795654296875	-1.022247314453125	2.6712916482272933
500.0	440.0	-2.506622314453125	-1.033233642578125	2.711222452597647
500.0	460.0	-2.778533935546875	-1.009033203125	2.956078286513113
500.0	480.0	-3.221343994140625	-1.08050537109375	3.3977270322302697
500.0	500.0	-3.5435791015625	-1.087646484375	3.7067408493181433
500.0	520.0	-3.80328369140625	-1.12738037109375	3.9668568588296997
500.0	540.0	-4.066162109375	-1.0872802734375	4.209020395854988
500.0	560.0	-4.15435791015625	-0.86407470703125	4.243266989597632
500.0	580.0	-4.256378173828125	-0.5203857421875	4.288071417235548
500.0	600.0	-3.677337646484375	0.63482666015625	3.731731106965825
500.0	620.0	-3.13885498046875	1.57293701171875	3.5109174628931665
500.0	640.0	-3.046966552734375	1.98114013671875	3.6344079868391206
500.0	660.0	-3.018798828125	1.80877685546875	3.51920730812612
500.0	680.0	-2.2208251953125	0.19012451171875	2.228948603734751
500.0	700.0	-1.591033935546875	-0.87286376953125	1.8147396904851343
500.0	720.0	-1.47979736328125	-0.70306396484375	1.6383220608402835
500.0	740.0	2.488525390625	-2.5234375	3.5440789263490675
500.0	760.0	4.3428955078125	-2.04156494140625	4.79882577322381
500.0	780.0	4.412445068359375	-2.0174560546875	4.8517832200010975
500.0	800.0	4.379669189453125	-2.0029296875	4.815934960328455
520.0	0.0	-1.230712890625	1.225031852722168	1.7364784073907888
520.0	20.0	-1.17156982421875	1.2109127044677734	1.68489923463138
520.0	40.0	-1.04901123046875	1.21661376953125	1.606416392428376
520.0	60.0	-1.01953125	1.4059600830078125	1.7367117563769463
520.0	80.0	-1.08819580078125	1.3451004028320312	1.7301633433109254
520.0	100.0	-1.39129638671875	0.5227432250976562	1.4862591009249189
520.0	120.0	-2.0064697265625	-0.7118148803710938	2.128990649939428
520.0	140.0	-3.3182373046875	-1.5810546875	3.675654055414558
520.0	160.0	-3.9320068359375	-2.156524658203125	4.484559773188148
520.0	180.0	-2.94732666015625	-2.9566802978515625	4.174768595427943
520.0	200.0	-2.2593994140625	-3.0154266357421875	3.7679813571472742
520.0	220.0	-1.9931640625	-3.1529388427734375	3.7301107659573605
520.0	240.0	-1.8626708984375	-2.9233245849609375	3.466319302217123
520.0	260.0	-2.91119384765625	-0.0804443359375	2.9123050852917225
520.0	280.0	-2.968505859375	0.025421142578125	2.9686147058238603
520.0	300.0	-2.21685791015625	3.54315185546875	4.179519597362115
520.0	320.0	-2.76885986328125	4.51263427734375	5.294379384172201
520.0	340.0	-5.3592529296875	4.674896240234375	7.1116978859708
520.0	360.0	-9.626129150390625	6.522674560546875	11.627882259586459
520.0	380.0	-8.415985107421875	4.240936279296875	9.424136345225657
520.0	400.0	-6.06329345703125	2.43084716796875	6.532422636365444
520.0	420.0	-2.740234375	-0.81268310546875	2.858205426460102
520.0	440.0	-2.8179931640625	-0.846405029296875	2.9423607777296827
520.0	460.0	-3.2584228515625	-0.885833740234375	3.3766878586748756
520.0	480.0	-3.86572265625	-0.9442138671875	3.9793657135319607
520.0	500.0	-4.3123779296875	-0.815185546875	4.388750492371347
520.0	520.0	-4.86669921875	-0.82403564453125	4.935969613889442
520.0	540.0	-4.79931640625	-0.7716064453125	4.86094789868686
520.0	560.0	-4.736083984375	-0.45391845703125	4.7577866148753465
520.0	580.0	-4.3648681640625	0.06011962890625	4.365282174089799
520.0	600.0	-3.6639404296875	0.91143798828125	3.7756030880881526
520.0	620.0	-3.209228515625	1.60357666015625	3.587562650393511
520.0	640.0	-3.3011474609375	1.7701416015625	3.745794421539489
520.0	660.0	-3.1597900390625	1.51043701171875	3.5022411477978586
520.0	680.0	-2.522216796875	0.27215576171875	2.536857569725801
520.0	700.0	-2.2257080078125	-0.19097900390625	2.2338865494858307
520.0	720.0	-1.63946533203125	-0.6480712890625	1.762907533207419
520.0	740.0	1.3236083984375	-2.29150390625	2.646304847286739
520.0	760.0	4.388427734375	-1.94866943359375	4.801625822703627
520.0	780.0	4.44573974609375	-1.90948486328125	4.838464046895248
520.0	800.0	4.40655517578125	-1.89715576171875	4.797596116955571
540.0	0.0	-0.9715576171875	1.1194543838500977	1.4822625681829298
540.0	20.0	-1.01153564453125	1.138601303100586	1.523028984484407
540.0	40.0	-0.85345458984375	1.1291351318359375	1.4153907173892033
540.0	60.0	-0.703125	1.2945785522460938	1.4732000521180388
540.0	80.0	-0.6785888671875	1.39349365234375	1.549937872881729
540.0	100.0	-0.893798828125	0.9423141479492188	1.2987810818543999
540.0	120.0	-1.3031005859375	0.3785858154296875	1.3569813398552013
540.0	140.0	-2.06011962890625	-0.6521759033203125	2.160885534746459
540.0	160.0	-3.66485595703125	-2.079315185546875	4.213635108387208
540.0	180.0	-3.5101318359375	-2.98468017578125	4.60753092853033
540.0	200.0	-3.01019287109375	-2.8838043212890625	4.168643482557498
540.0	220.0	-2.679931640625	-2.9749908447265625	4.004073441463064
540.0	240.0	-2.6199951171875	-2.98968505859375	3.9752473084910145
540.0	260.0	-3.16265869140625	-2.228729248046875	3.8690624264060514
540.0	280.0	-3.92401123046875	-2.770294189453125	4.803373193180249
540.0	300.0	-4.40313720703125	0.229705810546875	4.4091248591236285
540.0	320.0	-4.75872802734375	2.543212890625	5.395685706679746
540.0	340.0	-4.96466064453125	1.045867919921875	5.073627402685298
540.0	360.0	-8.15838623046875	4.48187255859375	9.308407356630767
540.0	380.0	-4.26263427734375	2.255126953125	4.822411073010753
540.0	400.0	-3.5111083984375	0.31805419921875	3.525484457378734
540.0	420.0	-3.33721923828125	-0.59381103515625	3.3896377077540047
540.0	440.0	-3.4241943359375	-0.67718505859375	3.4905137807848687
540.0	460.0	-4.1353759765625	-0.80340576171875	4.212694539780108
540.0	480.0	-4.86138916015625	-0.768585205078125	4.921770797583902
540.0	500.0	-5.82147216796875	-0.68597412109375	5.86174877466146
540.0	520.0	-10.6619873046875	0.7335205078125	10.687189790618437
540.0	540.0	-9.0579833984375	0.56781005859375	9.07576286099464
540.0	560.0	-2.666015625	1.75872802734375	3.19386342646466
540.0	580.0	-2.0364990234375	1.21929931640625	2.3736088758366742
540.0	600.0	-2.21026611328125	1.395751953125	2.614077237988896
540.0	620.0	-2.3992919921875	1.42327880859375	2.7896818153271723
540.0	640.0	-2.5552978515625	1.3306884765625	2.8810204671012243
540.0	660.0	-2.64990234375	0.97283935546875	2.822835248993571
540.0	680.0	-2.57373046875	0.46881103515625	2.616079569213515
540.0	700.0	-2.55181884765625	0.33441162109375	2.573637613102556
540.0	720.0	-2.0052490234375	0.00189208984375	2.0052499160955035
540.0	740.0	2.13836669921875	-2.91741943359375	3.6171740754127617
540.0	760.0	4.4471435546875	-1.8218994140625	4.805871749324971
540.0	780.0	4.491943359375	-1.74444580078125	4.81878058181699
540.0	800.0	4.427001953125	-1.75164794921875	4.7609470518978485
560.0	0.0	-0.57330322265625	0.9862656593322754	1.1407876822117995
560.0	20.0	-0.7222900390625	1.0339927673339844	1.261286622234573
560.0	40.0	-0.64019775390625	1.0412101745605469	1.222281388107915
560.0	60.0	-0.58746337890625	1.1126708984375	1.2582327883923792
560.0	80.0	-0.560791015625	1.2692489624023438	1.3876164786298646
560.0	100.0	-0.6864013671875	1.1076126098632812	1.3030550757374066
560.0	120.0	-0.8271484375	1.0224227905273438	1.3151132651784834
560.0	140.0	-0.95654296875	0.9820098876953125	1.3708821505134654
560.0	160.0	-1.156005859375	0.941253662109375	1.490740756585008
560.0	180.0	-1.13690185546875	-1.44866943359375	1.8415181119926904
560.0	200.0	-1.1143798828125	-1.6414642333984375	1.9839978207506987
560.0	220.0	-1.2359619140625	-1.9886322021484375	2.341422620637885
560.0	240.0	-1.392822265625	-2.1700286865234375	2.5785612973042533
560.0	260.0	-1.60986328125	-1.6558837890625	2.3094611724809315
560.0	280.0	-2.02056884765625	-1.509490966796875	2.522154128311803
560.0	300.0	-2.068603515625	0.622802734375	2.1603249178771895
560.0	320.0	-2.26531982421875	2.1505126953125	3.1235202510466777
560.0	340.0	-2.60467529296875	2.462799072265625	3.584649585685366
560.0	360.0	-2.15301513671875	2.41558837890625	3.2358215950894116
560.0	380.0	-3.24365234375	1.06427001953125	3.413788394377706
560.0	400.0	-3.47772216796875	0.274749755859375	3.4885582847253747
560.0	420.0	-3.03802490234375	-0.33880615234375	3.056858667999999
560.0	440.0	-2.994140625	-0.401885986328125	3.0209916299589974
560.0	460.0	-3.126220703125	-0.766387939453125	3.2187895797001977
560.0	480.0	-2.946044921875	-0.486968994140625	2.986020676914312
560.0	500.0	-3.3045654296875	-0.364227294921875	3.3245772966577025
560.0	520.0	-3.19500732421875	5.20953369140625	6.111244806396508
560.0	540.0	-2.2169189453125	5.56524658203125	5.990550820158026
560.0	560.0	-2.60711669921875	5.6964111328125	6.264675352911391
560.0	580.0	-2.8404541015625	5.6455078125	6.319805215675698
560.0	600.0	-3.41748046875	5.578857421875	6.542386635463965
560.0	620.0	-3.68011474609375	5.2333984375	6.397788973547354
560.0	640.0	-4.3912353515625	5.29888916015625	6.881945527569485
560.0	660.0	-4.77557373046875	5.49224853515625	7.278110910605113
560.0	680.0	-4.93609619140625	5.35028076171875	7.279460820694968
560.0	700.0	-5.106201171875	5.447509765625	7.4665020628295125
560.0	720.0	-5.1851806640625	5.458984375	7.529050997666424
560.0	740.0	-5.07073974609375	5.55682373046875	7.5226784820378665
560.0	760.0	0.6546630859375	-2.240478515625	2.334165318709541
560.0	780.0	4.66131591796875	0.02587890625	4.661387755261039
560.0	800.0	4.641845703125	-1.56903076171875	4.89985602470519
580.0	0.0	-0.6336669921875	0.9364142417907715	1.1306659494371176
580.0	20.0	-0.59814453125	0.9481391906738281	1.1210462992918286
580.0	40.0	-0.5445556640625	0.9782066345214844	1.1195664746161342
580.0	60.0	-0.46783447265625	0.989410400390625	1.0944414256627388
580.0	80.0	-0.42822265625	1.1618270874023438	1.2382313290930815
580.0	100.0	-0.51226806640625	1.2563095092773438	1.3567358456826732
580.0	120.0	-0.57232666015625	1.2929534912109375	1.4139612923839746
580.0	140.0	-0.69415283203125	1.41400146484375	1.5751978595710685
580.0	160.0	-0.93450927734375	1.6033782958984375	1.855836617054345
580.0	180.0	-1.095703125	0.7191314697265625	1.3106164232474167
580.0	200.0	-1.15948486328125	-0.7053680419921875	1.3571842995121302
580.0	220.0	-1.30426025390625	-1.0948028564453125	1.7028470584290332
580.0	240.0	-1.47918701171875	-1.3701324462890625	2.0162482823331795
580.0	260.0	-1.6685791015625	-1.41473388671875	2.1876078689750273
580.0	280.0	-1.927490234375	-1.185089111328125	2.262665420560335
580.0	300.0	-1.991943359375	-0.793426513671875	2.1441464454546164
580.0	320.0	-1.885986328125	0.2403564453125	1.9012405557103185
580.0	340.0	-1.82501220703125	0.978515625	2.070787865567648
580.0	360.0	-1.768798828125	1.158447265625	2.11439101436097
580.0	380.0	-1.80810546875	1.25994873046875	2.203795859314894
580.0	400.0	-1.9384765625	1.00616455078125	2.184046356332816
580.0	420.0	-2.07666015625	0.5218505859375	2.1412252190275516
580.0	440.0	-2.2410888671875	0.299072265625	2.2609563310019554
580.0	460.0	-2.27099609375	0.21044921875	2.280726228967485
580.0	480.0	-2.25726318359375	0.4273681640625	2.2973638431171373
580.0	500.0	-2.52484130859375	0.82086181640625	2.6549270715436175
580.0	520.0	-2.57012939453125	5.6370849609375	6.195344377955216
580.0	540.0	-2.4937744140625	5.68212890625	6.205279988483564
580.0	560.0	-2.79644775390625	5.78936767578125	6.429377740163359
580.0	580.0	-2.95538330078125	5.7930908203125	6.503398473638658
580.0	600.0	-3.330810546875	5.76824951171875	6.660855900604466
580.0	620.0	-3.548095703125	5.575439453125	6.608669171171824
580.0	640.0	-4.024658203125	5.43231201171875	6.7607608628500655
580.0	660.0	-4.3743896484375	5.6075439453125	7.111950076805098
580.0	680.0	-4.5150146484375	5.71478271484375	7.2831379743543305
580.0	700.0	-4.58526611328125	5.82763671875	7.4152555623746785
580.0	720.0	-4.69073486328125	5.9244384765625	7.556584203208243
580.0	740.0	-4.46942138671875	5.892333984375	7.3956289330576555
580.0	760.0	-2.8441162109375	-0.6556396484375	2.91870868192095
580.0	780.0	4.2152099609375	-1.7314453125	4.556961475036292
580.0	800.0	4.38623046875	-1.40179443359375	4.604785050254275
600.0	0.0	-0.65594482421875	0.9536848068237305	1.157487936518469
600.0	20.0	-0.52447509765625	0.9835414886474609	1.114642538194374
600.0	40.0	-0.44329833984375	1.0371475219726562	1.1279132947360122
600.0	60.0	-0.26495361328125	1.1299209594726562	1.1605695980191788
600.0	80.0	-0.2178955078125	1.292999267578125	1.3112305511550724
600.0	100.0	-0.29437255859375	1.4648284912109375	1.4941143570411008
600.0	120.0	-0.42388916015625	1.3724899291992188	1.4364576658750676
600.0	140.0	-0.58856201171875	1.3282928466796875	1.452847937046011
600.0	160.0	-0.8494873046875	1.5445709228515625	1.7627614746595073
600.0	180.0	-1.066162109375	1.5773468017578125	1.9038709453328366
600.0	200.0	-1.15264892578125	0.2720184326171875	1.184311434458091
600.0	220.0	-1.300537109375	0.368896484375	1.351843699931954
600.0	240.0	-1.46484375	-0.075653076171875	1.466796032121825
600.0	260.0	-1.66302490234375	-0.65283203125	1.78657255291842
600.0	280.0	-1.80126953125	0.393890380859375	1.8438333862752183
600.0	300.0	-1.9810791015625	-0.288238525390625	2.0019380245569653
600.0	320.0	-1.96087646484375	0.167449951171875	1.968013210455048
600.0	340.0	-1.91436767578125	0.732025146484375	2.0495522469948346
600.0	360.0	-1.81280517578125	1.148284912109375	2.145884629871169
600.0	380.0	-1.7672119140625	1.26605224609375	2.1739195567093725
600.0	400.0	-1.8333740234375	1.1707763671875	2.175310923013114
600.0	420.0	-1.922607421875	0.932891845703125	2.136985375342615
600.0	440.0	-2.05621337890625	0.63446044921875	2.1518720968533227
600.0	460.0	-2.10711669921875	0.95458984375	2.313262318440598
600.0	480.0	-2.16986083984375	1.959228515625	2.9235034531749
600.0	500.0	-2.373046875	3.14862060546875	3.9427354955829417
600.0	520.0	-2.50396728515625	5.74298095703125	6.265116314798659
600.0	540.0	-2.4515380859375	5.75469970703125	6.25512651390103
600.0	560.0	-2.77734375	5.86083984375	6.485605752722839
600.0	580.0	-2.93792724609375	5.87176513671875	6.565747659187472
600.0	600.0	-3.31988525390625	5.85162353515625	6.72778835103325
600.0	620.0	-3.5059814453125	5.72845458984375	6.7161817934580545
600.0	640.0	-3.9815673828125	5.6346435546875	6.899426556769611
600.0	660.0	-4.344970703125	5.78167724609375	7.2323275775515565
600.0	680.0	-4.48382568359375	5.873046875	7.389003475219255
600.0	700.0	-4.55902099609375	5.98358154296875	7.522494302037053
600.0	720.0	-4.68035888671875	6.03216552734375	7.634970874715992
600.0	740.0	-4.4656982421875	5.97161865234375	7.456721137289252
600.0	760.0	-3.656982421875	4.98797607421875	6.184935387769337
600.0	780.0	4.37066650390625	-1.47503662109375	4.612857977646369
600.0	800.0	4.43609619140625	-1.473876953125	4.674533419750261
620.0	0.0	-0.7327880859375	0.9743614196777344	1.2191630551523265
620.0	20.0	-0.54248046875	1.0356502532958984	1.1691263858655652
620.0	40.0	-0.39593505859375	1.1172676086425781	1.1853486744184352
620.0	60.0	-0.16558837890625	1.211212158203125	1.2224787946659328
620.0	80.0	-0.1552734375	1.3132705688476562	1.3224180229392342
620.0	100.0	-0.21844482421875	1.481842041015625	1.4978564603289977
620.0	120.0	-0.31170654296875	1.3780059814453125	1.412820389797864
620.0	140.0	-0.44610595703125	1.3198089599609375	1.3931641022119179
620.0	160.0	-0.66314697265625	1.36614990234375	1.518594568348309
620.0	180.0	-0.927490234375	1.476806640625	1.7439025169587576
620.0	200.0	-1.12799072265625	1.7253265380859375	2.061338092944041
620.0	220.0	-1.28265380859375	2.03216552734375	2.403101646461163
620.0	240.0	-1.40106201171875	1.851898193359375	2.3221760655146517
620.0	260.0	-1.519775390625	1.698699951171875	2.279319802498259
620.0	280.0	-1.6358642578125	1.49761962890625	2.217863030683756
620.0	300.0	-1.84564208984375	0.55303955078125	1.926719353858037
620.0	320.0	-1.86212158203125	0.74945068359375	2.00728002864715
620.0	340.0	-1.86224365234375	0.997222900390625	2.11244051602834
620.0	360.0	-1.78045654296875	1.286376953125	2.196540727355491
620.0	380.0	-1.76263427734375	1.229278564453125	2.148954486416839
620.0	400.0	-1.74676513671875	1.4422607421875	2.265238285768478
620.0	420.0	-1.77191162109375	1.483642578125	2.3110313915203484
620.0	440.0	-1.86993408203125	1.420257568359375	2.3481450192916404
620.0	460.0	-1.92364501953125	2.077545166015625	2.8313608173460114
620.0	480.0	-2.14825439453125	4.1368408203125	4.661378435208476
620.0	500.0	-2.28607177734375	4.391204833984375	4.9506367333076815
620.0	520.0	-2.44525146484375	5.85858154296875	6.34840392712488
620.0	540.0	-2.42279052734375	5.82965087890625	6.313061326275789
620.0	560.0	-2.7623291015625	5.93255615234375	6.544133599343061
620.0	580.0	-2.886962890625	5.9627685546875	6.624889702373611
620.0	600.0	-3.243408203125	6.03924560546875	6.855084554932357
620.0	620.0	-3.42242431640625	5.96978759765625	6.881231878280165
620.0	640.0	-3.950927734375	5.799072265625	7.01705558651167
620.0	660.0	-4.328857421875	5.921142578125	7.334775798169092
620.0	680.0	-4.47265625	5.97528076171875	7.463821682759461
620.0	700.0	-4.5592041015625	6.05535888671875	7.579822774093604
620.0	720.0	-4.68402099609375	6.0965576171875	7.688177122799267
620.0	740.0	-4.49102783203125	6.0350341796875	7.522696892609438
620.0	760.0	-3.77447509765625	5.06793212890625	6.319066254283729
620.0	780.0	4.3609619140625	-1.31488037109375	4.554876420518047
620.0	800.0	4.42718505859375	-1.41558837890625	4.647995051797083
