# Supplementary material for: Real-time emotion detection by quantitative facial motion analysis
Source: PLoS One. 2023 Mar 10;18(3):e0282730. doi: 10.1371/journal.pone.0282730 (PMC10004542; doi:10.1371/journal.pone.0282730)
Supplement: S1 Dataset — Data from each participant is organized into folders by Study ID and subsequently by emotions. The data files (.csv) contain the pixel displacement results after DISC-processing of videos. (ZIP) [file pone.0282730.s004.zip › S1_Dataset/1/happy/result/102550_cropped_result.csv]

pos_x	pos_y	disp_x	disp_y	disp_xy_indi
0.0	0.0	1.669428825378418	0.6550655364990234	1.7933497874405644
0.0	20.0	1.6128010749816895	0.6581516265869141	1.7419216030123439
0.0	40.0	1.4401097297668457	0.9185028076171875	1.708087656231317
0.0	60.0	1.3574790954589844	0.9243240356445312	1.6422924275165904
0.0	80.0	1.2606282234191895	1.0736770629882812	1.6558882671449071
0.0	100.0	1.1910481452941895	1.0988693237304688	1.6205275298632191
0.0	120.0	0.9432168006896973	1.45660400390625	1.7353250869214756
0.0	140.0	0.9339737892150879	1.5433807373046875	1.803976479675927
0.0	160.0	0.9270110130310059	1.6138763427734375	1.8611679849074714
0.0	180.0	0.8303952217102051	1.9600677490234375	2.128713650306435
0.0	200.0	1.3610687255859375	1.8353271484375	2.284936283041576
0.0	220.0	1.3536882400512695	1.8045501708984375	2.255853091524952
0.0	240.0	1.3698782920837402	1.857757568359375	2.308209201506398
0.0	260.0	1.539748191833496	1.69287109375	2.288369951364692
0.0	280.0	2.0050830841064453	0.850799560546875	2.1781226013235733
0.0	300.0	2.338571548461914	0.437164306640625	2.379081654394429
0.0	320.0	2.263009548187256	1.192108154296875	2.5577986759570797
0.0	340.0	1.8978424072265625	2.648956298828125	3.2586462336020325
0.0	360.0	1.8973464965820312	1.695220947265625	2.544346239830631
0.0	380.0	1.9089875221252441	1.4395751953125	2.3909433499330137
0.0	400.0	1.91448974609375	0.947265625	2.13602040069957
0.0	420.0	1.8985552787780762	0.91741943359375	2.108594452167504
0.0	440.0	1.8699750900268555	0.812255859375	2.038765905740521
0.0	460.0	1.6365113258361816	1.403594970703125	2.155979629164711
0.0	480.0	1.6308040618896484	2.028167724609375	2.6024961493579477
0.0	500.0	1.7470531463623047	3.339752197265625	3.7691032667406446
0.0	520.0	2.7228827476501465	4.3778076171875	5.1555106430455275
0.0	540.0	3.701225757598877	4.707275390625	5.988114370308664
0.0	560.0	3.8328909873962402	4.77392578125	6.12220717438954
0.0	580.0	4.377908229827881	4.732177734375	6.446672519874823
0.0	600.0	4.6787028312683105	4.475830078125	6.474821624691027
0.0	620.0	4.839542388916016	4.297119140625	6.471970599658243
0.0	640.0	4.368770599365234	4.239013671875	6.087314141739462
0.0	660.0	3.9417223930358887	4.281982421875	5.820012790794111
0.0	680.0	3.78778076171875	4.344970703125	5.764204499309617
0.0	700.0	3.648087978363037	4.4761962890625	5.774502499444762
0.0	720.0	3.693969249725342	4.4755859375	5.80312659709093
0.0	740.0	3.668449878692627	5.639892578125	6.727994709069665
0.0	760.0	3.6359291076660156	5.4351806640625	6.539202499309214
0.0	780.0	7.248191833496094	15.0985107421875	16.748173377628703
0.0	800.0	6.8895039558410645	15.579833984375	17.03515458509948
20.0	0.0	1.6542472839355469	0.785395622253418	1.8312237328800016
20.0	20.0	1.562002182006836	0.7212028503417969	1.7204605104259874
20.0	40.0	1.3858871459960938	0.9374313354492188	1.673158895657942
20.0	60.0	1.3444080352783203	0.907073974609375	1.621794117862857
20.0	80.0	1.3073062896728516	0.943023681640625	1.6119377776928105
20.0	100.0	1.2074108123779297	1.1173248291015625	1.6450701029360324
20.0	120.0	0.9785099029541016	1.4608917236328125	1.7583191571378887
20.0	140.0	0.9339332580566406	1.639678955078125	1.8870024923752442
20.0	160.0	1.0032501220703125	1.780059814453125	2.04331195622817
20.0	180.0	1.2338714599609375	1.7261505126953125	2.1217997955001375
20.0	200.0	1.7508506774902344	1.5274810791015625	2.3235052274271486
20.0	220.0	1.7245807647705078	1.5488739013671875	2.3180140587478846
20.0	240.0	1.6828994750976562	1.6799163818359375	2.3778708319092345
20.0	260.0	1.7710533142089844	1.552947998046875	2.355478152394631
20.0	280.0	2.091775894165039	0.88079833984375	2.269654622818515
20.0	300.0	2.307981491088867	0.638580322265625	2.394694843021478
20.0	320.0	2.341655731201172	0.7066650390625	2.4459613735503876
20.0	340.0	2.018869400024414	1.74688720703125	2.6697281825018027
20.0	360.0	1.955474853515625	0.961273193359375	2.178974083141717
20.0	380.0	1.9315910339355469	0.599822998046875	2.0225804190108576
20.0	400.0	1.9111213684082031	0.056365966796875	1.911952407095791
20.0	420.0	1.8626861572265625	-0.023895263671875	1.8628394197969418
20.0	440.0	1.8014755249023438	-0.227386474609375	1.8157694445213728
20.0	460.0	1.5903244018554688	0.6387939453125	1.7138230386200506
20.0	480.0	1.6446590423583984	2.073394775390625	2.6464824314981548
20.0	500.0	1.7765159606933594	3.462646484375	3.891777182002176
20.0	520.0	2.7301979064941406	4.458740234375	5.228225806739741
20.0	540.0	3.59906005859375	4.7769775390625	5.981032328459065
20.0	560.0	3.60101318359375	4.8048095703125	6.004455925009575
20.0	580.0	4.350395202636719	4.8521728515625	6.516864261327279
20.0	600.0	4.580663681030273	4.5821533203125	6.4790901220434245
20.0	620.0	5.24427604675293	4.51953125	6.923048026286767
20.0	640.0	5.478351593017578	4.5213623046875	7.103172056691806
20.0	660.0	5.274240493774414	4.501708984375	6.934190404522533
20.0	680.0	5.144926071166992	4.5440673828125	6.864314434618673
20.0	700.0	4.686563491821289	4.7469482421875	6.670636774467574
20.0	720.0	4.295835494995117	4.9208984375	6.532185241728061
20.0	740.0	3.9297924041748047	5.530029296875	6.7841353438891385
20.0	760.0	3.647562026977539	5.6102294921875	6.691739960253903
20.0	780.0	7.288242340087891	13.9974365234375	15.781213693360593
20.0	800.0	6.821708679199219	14.2777099609375	15.823675648613246
40.0	0.0	1.6629714965820312	0.6337695121765137	1.7796454683472034
40.0	20.0	1.5809364318847656	0.6289234161376953	1.7014419370130862
40.0	40.0	1.4181747436523438	0.8243446350097656	1.6403547423660452
40.0	60.0	1.3858795166015625	0.8155364990234375	1.6080304150653326
40.0	80.0	1.3384666442871094	0.8901824951171875	1.6074569457631693
40.0	100.0	1.2174568176269531	1.1126632690429688	1.649309144176353
40.0	120.0	0.9945564270019531	1.4309921264648438	1.742664899656634
40.0	140.0	0.8904838562011719	1.713714599609375	1.9312636347917986
40.0	160.0	1.015625	1.853759765625	2.1137453510948414
40.0	180.0	1.3117446899414062	1.7579803466796875	2.1934377198592876
40.0	200.0	1.8739814758300781	1.42333984375	2.353232432752989
40.0	220.0	1.9322052001953125	1.2982635498046875	2.3278542008496315
40.0	240.0	1.8667068481445312	1.3136444091796875	2.2825985390950247
40.0	260.0	1.9393310546875	1.020721435546875	2.191546757123882
40.0	280.0	2.120594024658203	0.5595703125	2.1931798722511164
40.0	300.0	2.3448143005371094	0.21875	2.3549958952200605
40.0	320.0	2.4664230346679688	-0.4862060546875	2.513889200731714
40.0	340.0	2.241485595703125	-0.413055419921875	2.2792262844376445
40.0	360.0	2.0338287353515625	-0.512603759765625	2.0974322251905044
40.0	380.0	1.9350509643554688	-0.848785400390625	2.113021270732811
40.0	400.0	1.8976402282714844	-1.4122314453125	2.365467414927478
40.0	420.0	1.8123550415039062	-1.569732666015625	2.397642892346804
40.0	440.0	1.72784423828125	-1.8314208984375	2.5178459482254536
40.0	460.0	1.5091743469238281	-1.40130615234375	2.059433451706903
40.0	480.0	1.5797576904296875	1.45721435546875	2.1492110269249842
40.0	500.0	1.7791595458984375	3.4678955078125	3.8976541589612146
40.0	520.0	2.7258758544921875	4.5302734375	5.28713311659746
40.0	540.0	3.5897293090820312	4.85693359375	6.039533131507754
40.0	560.0	3.592205047607422	4.876220703125	6.056522554208901
40.0	580.0	4.3432769775390625	4.9334716796875	6.572913944203092
40.0	600.0	4.577301025390625	4.6717529296875	6.540409781740423
40.0	620.0	5.228919982910156	4.6746826171875	7.013862114349848
40.0	640.0	5.455608367919922	4.71875	7.213200692245979
40.0	660.0	5.257419586181641	4.678466796875	7.037649627157362
40.0	680.0	5.118904113769531	4.7281494140625	6.968398396164372
40.0	700.0	4.724205017089844	4.8868408203125	6.7970086248709
40.0	720.0	4.304126739501953	5.01708984375	6.610347758624739
40.0	740.0	3.9293479919433594	5.6114501953125	6.850412318704766
40.0	760.0	3.6448287963867188	5.6768798828125	6.7462391121906675
40.0	780.0	7.157306671142578	10.6160888671875	12.803451941597798
40.0	800.0	6.8476409912109375	11.356201171875	13.26097629138245
60.0	0.0	1.64117431640625	0.5568389892578125	1.7330674530407593
60.0	20.0	1.5537757873535156	0.5872955322265625	1.6610644898797031
60.0	40.0	1.4455909729003906	0.6829338073730469	1.598790744964501
60.0	60.0	1.4136466979980469	0.7425079345703125	1.5967827089684596
60.0	80.0	1.2767333984375	0.9195175170898438	1.5733914436404055
60.0	100.0	1.1382369995117188	1.1335830688476562	1.6064227466752052
60.0	120.0	1.0493965148925781	1.3335952758789062	1.6969706554078137
60.0	140.0	0.9747543334960938	1.717559814453125	1.974881699468013
60.0	160.0	1.1516456604003906	1.8585357666015625	2.1864224026606363
60.0	180.0	1.6516685485839844	1.6072235107421875	2.304598968988741
60.0	200.0	2.052021026611328	1.239532470703125	2.397338323971484
60.0	220.0	2.0588645935058594	1.11138916015625	2.3396814483396797
60.0	240.0	1.9662704467773438	0.9907684326171875	2.201781450766786
60.0	260.0	1.9500579833984375	0.618927001953125	2.045921985893564
60.0	280.0	1.9936714172363281	0.410247802734375	2.0354431899597425
60.0	300.0	2.2733535766601562	-0.2958984375	2.292529687883772
60.0	320.0	2.390155792236328	-1.055633544921875	2.61289243795553
60.0	340.0	2.176624298095703	-1.346099853515625	2.5592338991767436
60.0	360.0	1.8754310607910156	-1.0369873046875	2.143031575563636
60.0	380.0	1.7692832946777344	-1.541259765625	2.3464537161342283
60.0	400.0	1.762451171875	-2.486236572265625	3.0475574525371436
60.0	420.0	1.6623573303222656	-2.6954345703125	3.166827973937312
60.0	440.0	1.6255111694335938	-2.701141357421875	3.1525309189170945
60.0	460.0	1.5538558959960938	-2.466278076171875	2.9149606677497157
60.0	480.0	1.5067100524902344	-2.2987060546875	2.7484949896501716
60.0	500.0	2.0016250610351562	3.675384521484375	4.185087127615257
60.0	520.0	2.8389434814453125	4.67822265625	5.472236043181218
60.0	540.0	3.5942611694335938	4.9580078125	6.123769657891223
60.0	560.0	3.5745010375976562	4.9608154296875	6.114470328263299
60.0	580.0	4.349723815917969	5.047607421875	6.66321528694155
60.0	600.0	4.596405029296875	4.7806396484375	6.6318515243903216
60.0	620.0	5.268608093261719	4.7835693359375	7.1162326291447515
60.0	640.0	5.478271484375	4.8206787109375	7.297287282997861
60.0	660.0	5.252777099609375	4.7933349609375	7.111098881742989
60.0	680.0	5.1076202392578125	4.842529296875	7.038314748543767
60.0	700.0	4.715950012207031	4.9915771484375	6.867024606511829
60.0	720.0	4.304931640625	5.09814453125	6.672594255008208
60.0	740.0	3.9468460083007812	5.553955078125	6.813516744168924
60.0	760.0	3.66314697265625	4.5198974609375	5.817913612341619
60.0	780.0	4.559173583984375	-2.9661865234375	5.439147567470768
60.0	800.0	4.458854675292969	-3.0543212890625	5.404652028780611
80.0	0.0	1.529541015625	0.5621519088745117	1.6295737133159744
80.0	20.0	1.3809814453125	0.6432170867919922	1.5234296744643576
80.0	40.0	1.2292709350585938	0.7664604187011719	1.4486437123100369
80.0	60.0	1.1592788696289062	0.8971023559570312	1.465851334423696
80.0	80.0	1.02264404296875	1.0890121459960938	1.493903709328847
80.0	100.0	0.9832763671875	1.2459793090820312	1.5872293006777511
80.0	120.0	0.9487075805664062	1.4378890991210938	1.7226639645605393
80.0	140.0	0.8602752685546875	1.841156005859375	2.0322226688035165
80.0	160.0	1.1192779541015625	1.9816436767578125	2.275894285807669
80.0	180.0	2.1295089721679688	1.09759521484375	2.395730309987286
80.0	200.0	2.7919769287109375	0.40875244140625	2.821739486346982
80.0	220.0	2.8189163208007812	0.2720489501953125	2.832013392443508
80.0	240.0	2.6510009765625	0.1055755615234375	2.653102406038319
80.0	260.0	2.5104446411132812	0.04010009765625	2.510764886230177
80.0	280.0	2.4691009521484375	0.00311279296875	2.469102914295066
80.0	300.0	2.2939987182617188	-0.241363525390625	2.3066613255472506
80.0	320.0	1.9395675659179688	-0.45233154296875	1.991613960466597
80.0	340.0	1.2770233154296875	-0.97125244140625	1.6044063865145364
80.0	360.0	0.7920455932617188	-1.035430908203125	1.3036308478505931
80.0	380.0	1.3311767578125	-1.990692138671875	2.3947623580451993
80.0	400.0	2.0714263916015625	-3.06439208984375	3.698824972355466
80.0	420.0	2.2519454956054688	-3.264068603515625	3.9655267447886673
80.0	440.0	2.353057861328125	-3.322601318359375	4.071432281092434
80.0	460.0	2.423065185546875	-3.234771728515625	4.041657213200208
80.0	480.0	2.581878662109375	-3.18695068359375	4.101554837560308
80.0	500.0	1.994842529296875	-3.00091552734375	3.60345538600721
80.0	520.0	1.5783004760742188	-2.4063720703125	2.877787159182585
80.0	540.0	1.9036636352539062	-0.8056640625	2.0671308177742698
80.0	560.0	1.9454879760742188	-0.5367431640625	2.01817162035769
80.0	580.0	4.1944580078125	4.9488525390625	6.487265944347261
80.0	600.0	4.6686248779296875	4.9586181640625	6.810576506272765
80.0	620.0	5.584709167480469	5.130615234375	7.583679131433583
80.0	640.0	5.9661865234375	5.16748046875	7.892923161120978
80.0	660.0	6.121986389160156	5.1734619140625	8.01519965598596
80.0	680.0	6.017494201660156	5.0537109375	7.858131502260619
80.0	700.0	5.781562805175781	5.160400390625	7.749593580424376
80.0	720.0	5.323516845703125	5.323486328125	7.528568143559487
80.0	740.0	4.968040466308594	3.6907958984375	6.188974102288907
80.0	760.0	4.704780578613281	-3.2314453125	5.707643918516198
80.0	780.0	4.571022033691406	-3.3243408203125	5.652033644812131
80.0	800.0	4.490425109863281	-3.3619384765625	5.609505146399462
100.0	0.0	1.2910232543945312	0.725771427154541	1.4810419331880464
100.0	20.0	1.2117156982421875	0.7594280242919922	1.4300300197711202
100.0	40.0	1.1461105346679688	0.7869377136230469	1.3902662776602062
100.0	60.0	1.0826187133789062	0.890228271484375	1.401631069114928
100.0	80.0	1.0721817016601562	0.990570068359375	1.4597269134000255
100.0	100.0	1.0472793579101562	1.127593994140625	1.5389159395908267
100.0	120.0	0.9850997924804688	1.3457717895507812	1.6677899480137703
100.0	140.0	0.8147735595703125	1.9374237060546875	2.1017770029566787
100.0	160.0	1.15887451171875	1.9957122802734375	2.307781974005685
100.0	180.0	2.8851547241210938	0.2873687744140625	2.8994307363043705
100.0	200.0	3.2848281860351562	-0.1927032470703125	3.2904757639591358
100.0	220.0	3.0523605346679688	-0.208709716796875	3.0594876334909347
100.0	240.0	2.431182861328125	0.005950927734375	2.4311901445087565
100.0	260.0	2.4090347290039062	0.362396240234375	2.4361402587870296
100.0	280.0	2.723388671875	0.166656494140625	2.728483139976555
100.0	300.0	2.6342697143554688	-0.0107421875	2.634291616841751
100.0	320.0	2.3996658325195312	-0.204559326171875	2.4083688724291274
100.0	340.0	1.8876190185546875	-1.0279541015625	2.149370883335058
100.0	360.0	1.2642974853515625	-1.404998779296875	1.8900978020441146
100.0	380.0	1.5444793701171875	-2.303314208984375	2.773206243687422
100.0	400.0	2.0428695678710938	-3.288299560546875	3.8712052478816723
100.0	420.0	2.1449432373046875	-3.45184326171875	4.063988606619395
100.0	440.0	2.1640853881835938	-3.49798583984375	4.113291930205917
100.0	460.0	2.0928878784179688	-3.43359375	4.021162233940323
100.0	480.0	1.995697021484375	-3.35076904296875	3.9000589458211166
100.0	500.0	1.8118133544921875	-3.32086181640625	3.7829605912804922
100.0	520.0	1.7251663208007812	-3.295654296875	3.7198838797650597
100.0	540.0	1.668701171875	-3.0242919921875	3.454114308332374
100.0	560.0	1.757965087890625	-2.0078125	2.668661140984097
100.0	580.0	1.8442459106445312	-0.7413330078125	1.9876663722570256
100.0	600.0	1.2867279052734375	-0.106201171875	1.2911031682700618
100.0	620.0	7.388893127441406	8.40283203125	11.18942928813404
100.0	640.0	7.000022888183594	8.876708984375	11.30470180183352
100.0	660.0	6.69049072265625	7.9873046875	10.419198735071177
100.0	680.0	6.59942626953125	7.9410400390625	10.325335054562293
100.0	700.0	6.345794677734375	7.5201416015625	9.83979876824282
100.0	720.0	5.770904541015625	6.5225830078125	8.70904290466634
100.0	740.0	1.6485671997070312	-1.400146484375	2.1629109990144197
100.0	760.0	4.326484680175781	-3.10693359375	5.326490969087249
100.0	780.0	4.476264953613281	-3.1650390625	5.482191186204417
100.0	800.0	4.443412780761719	-3.2154541015625	5.4848028423537425
120.0	0.0	1.1129531860351562	0.803032398223877	1.3724160545924098
120.0	20.0	1.1135330200195312	0.7576007843017578	1.346816518701956
120.0	40.0	1.1146774291992188	0.7062568664550781	1.319584984978658
120.0	60.0	1.0684661865234375	0.8180999755859375	1.3456996551228095
120.0	80.0	0.9986419677734375	0.9831390380859375	1.4013736646615513
120.0	100.0	0.8179931640625	1.3039474487304688	1.539282873777162
120.0	120.0	0.7700042724609375	1.5983734130859375	1.7741770338013303
120.0	140.0	0.9304122924804688	1.899017333984375	2.114694746002809
120.0	160.0	1.688232421875	1.4426116943359375	2.2206434227279113
120.0	180.0	3.1331939697265625	-0.22027587890625	3.1409275564327834
120.0	200.0	2.9960174560546875	-0.31298828125	3.012321739320724
120.0	220.0	2.0252532958984375	-0.50543212890625	2.0873697682677568
120.0	240.0	1.605438232421875	0.1316375732421875	1.6108259896124617
120.0	260.0	0.623016357421875	0.98712158203125	1.1672867682481025
120.0	280.0	-0.9071502685546875	2.455169677734375	2.6173994261872138
120.0	300.0	-0.7443466186523438	2.0770263671875	2.2063749497062553
120.0	320.0	-0.5176925659179688	1.8729248046875	1.9431554021283117
120.0	340.0	-0.4801177978515625	0.75018310546875	0.8906670486464465
120.0	360.0	-0.00783538818359375	-1.169464111328125	1.169490359512411
120.0	380.0	1.7665481567382812	-2.882781982421875	3.3809945797430103
120.0	400.0	1.7796173095703125	-3.44598388671875	3.8783814557167453
120.0	420.0	1.8763351440429688	-3.5863037109375	4.047494024684266
120.0	440.0	1.8536376953125	-3.639892578125	4.084702031455036
120.0	460.0	1.6592636108398438	-3.62890625	3.990252661366989
120.0	480.0	1.5136642456054688	-3.5704345703125	3.8780384821849023
120.0	500.0	1.2838973999023438	-3.60760498046875	3.8292566156603987
120.0	520.0	1.0326995849609375	-3.5731201171875	3.719362284670385
120.0	540.0	0.989593505859375	-3.303955078125	3.4489729580133015
120.0	560.0	1.0431976318359375	-2.5765380859375	2.7797139794148937
120.0	580.0	1.5154647827148438	-0.8826904296875	1.75378901305455
120.0	600.0	1.4021224975585938	-0.5091552734375	1.491705933027406
120.0	620.0	1.3376083374023438	-0.263427734375	1.3633012269950495
120.0	640.0	1.3450851440429688	-0.099609375	1.3487683538373016
120.0	660.0	1.35845947265625	-0.1917724609375	1.3719288668234668
120.0	680.0	1.4442520141601562	-0.1212158203125	1.449329898780709
120.0	700.0	1.5850296020507812	0.0103759765625	1.5850635634784125
120.0	720.0	1.6158065795898438	-0.031982421875	1.6161230701759135
120.0	740.0	1.4909439086914062	-1.287109375	1.969660956123388
120.0	760.0	3.9559402465820312	-2.92333984375	4.918879859946142
120.0	780.0	4.2186279296875	-2.9560546875	5.151221304179249
120.0	800.0	4.18707275390625	-2.984130859375	5.141654911833178
140.0	0.0	1.1147003173828125	0.8004865646362305	1.3723467265004339
140.0	20.0	1.12841796875	0.7015609741210938	1.3287268013431557
140.0	40.0	1.1122283935546875	0.650177001953125	1.288325321220535
140.0	60.0	0.9521942138671875	0.7891159057617188	1.236680125840263
140.0	80.0	0.811431884765625	1.0032806396484375	1.2903463664875692
140.0	100.0	0.48797607421875	1.60174560546875	1.6744281512350405
140.0	120.0	-0.4857177734375	3.1926651000976562	3.2294012133543673
140.0	140.0	2.1519622802734375	0.5367889404296875	2.2179008143483965
140.0	160.0	3.0201873779296875	0.072418212890625	3.0210554770417692
140.0	180.0	3.2267608642578125	-0.5575103759765625	3.274569207457273
140.0	200.0	2.1507415771484375	-0.57672119140625	2.2267233021397144
140.0	220.0	1.365203857421875	-0.753570556640625	1.55937492481931
140.0	240.0	1.27392578125	0.279998779296875	1.304333627773647
140.0	260.0	0.06085205078125	1.239349365234375	1.240842383701948
140.0	280.0	-0.808349609375	1.990142822265625	2.148045051667237
140.0	300.0	-0.4585418701171875	1.4935302734375	1.5623358551620268
140.0	320.0	-0.1246337890625	1.167236328125	1.1738714695701606
140.0	340.0	-0.8826751708984375	-0.537750244140625	1.0335815315657917
140.0	360.0	-0.878570556640625	-1.773162841796875	1.9788867290790009
140.0	380.0	1.104583740234375	-3.29791259765625	3.4779782548155698
140.0	400.0	1.3304290771484375	-3.6915283203125	3.9239550034361086
140.0	420.0	1.406890869140625	-3.756072998046875	4.010913397759681
140.0	440.0	1.3690032958984375	-3.755767822265625	3.997494460152091
140.0	460.0	1.0698089599609375	-3.770782470703125	3.9196035070112214
140.0	480.0	0.8521728515625	-3.740020751953125	3.8358771870303903
140.0	500.0	0.58697509765625	-3.850311279296875	3.8947961066979233
140.0	520.0	0.4521942138671875	-3.760986328125	3.788073094252292
140.0	540.0	0.49835205078125	-3.4630126953125	3.4986871386869423
140.0	560.0	0.5546112060546875	-2.948486328125	3.0001941965515297
140.0	580.0	1.27618408203125	-1.1397705078125	1.7110589182459814
140.0	600.0	1.3642425537109375	-1.0565185546875	1.7255112870551452
140.0	620.0	1.33001708984375	-0.932373046875	1.6242736708496535
140.0	640.0	1.2899017333984375	-0.8470458984375	1.5431569057889367
140.0	660.0	0.9739837646484375	-0.9873046875	1.3868723516453183
140.0	680.0	0.9308013916015625	-0.3055419921875	0.9796668513312633
140.0	700.0	1.35089111328125	-0.4010009765625	1.4091517246720928
140.0	720.0	1.5794830322265625	-0.4638671875	1.6461893623550046
140.0	740.0	1.4177093505859375	-1.3148193359375	1.9335588144387874
140.0	760.0	3.30340576171875	-2.755126953125	4.301536255152627
140.0	780.0	3.790374755859375	-2.77001953125	4.694672405329523
140.0	800.0	3.761962890625	-2.789306640625	4.6832249920193165
160.0	0.0	1.1466064453125	0.6664915084838867	1.326241784635552
160.0	20.0	0.9725799560546875	0.6669349670410156	1.1792853858084305
160.0	40.0	0.8288726806640625	0.7628593444824219	1.1264920329125188
160.0	60.0	0.6741485595703125	0.9051437377929688	1.1286104139323514
160.0	80.0	0.3575439453125	1.32281494140625	1.370283562638496
160.0	100.0	0.1432952880859375	1.9799728393554688	1.9851513756318404
160.0	120.0	0.78021240234375	1.7784957885742188	1.9421067588439205
160.0	140.0	2.750823974609375	0.378814697265625	2.776784671909251
160.0	160.0	3.7625885009765625	0.1031036376953125	3.7640008751044496
160.0	180.0	2.1483306884765625	-0.574920654296875	2.223928619759935
160.0	200.0	1.3045196533203125	-0.843017578125	1.5532064134965091
160.0	220.0	0.7732086181640625	-1.002593994140625	1.266114641053499
160.0	240.0	0.670684814453125	0.3655548095703125	0.7638379665465773
160.0	260.0	-0.8836212158203125	1.3038330078125	1.5750450677073204
160.0	280.0	-1.2630462646484375	1.6766357421875	2.0991410811622453
160.0	300.0	-1.31396484375	1.271575927734375	1.828499097786077
160.0	320.0	-1.441650390625	0.923431396484375	1.7120401259323037
160.0	340.0	-1.8943634033203125	-1.3446044921875	2.3230527209364236
160.0	360.0	-2.1349334716796875	-2.12005615234375	3.0087504079914753
160.0	380.0	0.924224853515625	-3.488525390625	3.6088780778645444
160.0	400.0	1.19390869140625	-3.903411865234375	4.081916480413078
160.0	420.0	1.078857421875	-3.927642822265625	4.073120606614719
160.0	440.0	0.8163299560546875	-3.908966064453125	3.993295667765962
160.0	460.0	0.42236328125	-3.909881591796875	3.9326282309951868
160.0	480.0	0.1883392333984375	-3.902435302734375	3.906977470995276
160.0	500.0	0.0512542724609375	-3.927276611328125	3.9276110528322965
160.0	520.0	0.0924530029296875	-3.8265380859375	3.8276548016874434
160.0	540.0	0.2738800048828125	-3.62841796875	3.6387397836369786
160.0	560.0	0.368408203125	-3.2275390625	3.248497037722702
160.0	580.0	1.1173248291015625	-1.6512451171875	1.9937465262069791
160.0	600.0	1.1932525634765625	-1.43310546875	1.8648439518642157
160.0	620.0	1.1725921630859375	-1.3385009765625	1.7794822969586757
160.0	640.0	1.1644287109375	-1.281982421875	1.7318698429304837
160.0	660.0	0.8073577880859375	-1.3707275390625	1.5908238696748787
160.0	680.0	0.686798095703125	-0.7484130859375	1.015782344532494
160.0	700.0	0.7066650390625	-0.3543701171875	0.7905401048578669
160.0	720.0	1.1177520751953125	-0.52099609375	1.2332098893968482
160.0	740.0	1.21484375	-1.354736328125	1.8196581700021766
160.0	760.0	-0.467803955078125	-3.194091796875	3.228167118854119
160.0	780.0	-0.658111572265625	-3.216796875	3.2834270170904816
160.0	800.0	-0.790496826171875	-3.2296142578125	3.324950147965168
180.0	0.0	1.15277099609375	0.3965420722961426	1.219067916293385
180.0	20.0	0.803497314453125	0.6004829406738281	1.0030890769885157
180.0	40.0	0.6586761474609375	0.7227592468261719	0.9778727913725374
180.0	60.0	0.323394775390625	1.0702285766601562	1.1180220870134796
180.0	80.0	0.0518035888671875	1.4679183959960938	1.468832199103514
180.0	100.0	-0.3635101318359375	2.5445556640625	2.5703896870824727
180.0	120.0	1.8057403564453125	1.0025787353515625	2.0653964160602154
180.0	140.0	3.473419189453125	0.423858642578125	3.4991851929484064
180.0	160.0	2.3815765380859375	-0.073577880859375	2.3827128470113967
180.0	180.0	1.287506103515625	-0.645050048828125	1.4400560864366199
180.0	200.0	1.2561798095703125	-0.9175567626953125	1.555602174959912
180.0	220.0	1.0949859619140625	-1.0528717041015625	1.5190566421587421
180.0	240.0	1.1227264404296875	0.0938568115234375	1.126642694517327
180.0	260.0	-0.9207305908203125	0.93194580078125	1.3100640428872654
180.0	280.0	-2.3218994140625	1.242431640625	2.6334109574181372
180.0	300.0	-2.533233642578125	0.79095458984375	2.6538428459659267
180.0	320.0	-2.969940185546875	0.182830810546875	2.975562436080183
180.0	340.0	-3.768646240234375	-1.8270263671875	4.1881642554263605
180.0	360.0	-2.819183349609375	-2.11053466796875	3.5216688293212206
180.0	380.0	0.6314544677734375	-3.530120849609375	3.5861522496567058
180.0	400.0	0.90667724609375	-3.972808837890625	4.074956894373977
180.0	420.0	0.5057373046875	-4.03857421875	4.070116944475275
180.0	440.0	0.1694488525390625	-4.047607421875	4.051152768687499
180.0	460.0	0.0299835205078125	-4.1051025390625	4.105212036876954
180.0	480.0	-0.150115966796875	-4.022064208984375	4.024864631845457
180.0	500.0	-0.1945343017578125	-3.8970947265625	3.901947065550947
180.0	520.0	-0.18170166015625	-3.7135009765625	3.7179436515679174
180.0	540.0	-0.1373138427734375	-3.5479736328125	3.5506298019576663
180.0	560.0	0.14532470703125	-3.4454345703125	3.4484980279504582
180.0	580.0	0.1883392333984375	-2.4449462890625	2.452189638514444
180.0	600.0	0.397918701171875	-1.722900390625	1.7682548031203222
180.0	620.0	0.517730712890625	-1.6641845703125	1.7428583921639862
180.0	640.0	0.5450286865234375	-1.6226806640625	1.711767743198761
180.0	660.0	0.5288238525390625	-1.57080078125	1.6574286595174668
180.0	680.0	0.4827728271484375	-1.210205078125	1.3029451000531191
180.0	700.0	0.5271453857421875	-0.64990234375	0.8368125919947804
180.0	720.0	0.7801666259765625	-0.645263671875	1.0124352673278727
180.0	740.0	1.1877288818359375	-1.064697265625	1.5950799867644876
180.0	760.0	-0.2994384765625	-3.053955078125	3.068599846909262
180.0	780.0	-0.4947509765625	-3.080078125	3.1195608320584265
180.0	800.0	-0.6870574951171875	-3.1082763671875	3.1833048827300576
200.0	0.0	0.5675048828125	0.6404614448547363	0.8557176253656611
200.0	20.0	0.242034912109375	0.8534564971923828	0.8871126711301585
200.0	40.0	0.0370635986328125	1.03564453125	1.0363075342057715
200.0	60.0	-0.2466888427734375	1.3101348876953125	1.3331574584816706
200.0	80.0	-0.5555877685546875	1.8443679809570312	1.9262323374263794
200.0	100.0	-0.85614013671875	3.3101119995117188	3.4190374936540646
200.0	120.0	4.8761749267578125	1.2484283447265625	5.033453610420808
200.0	140.0	2.8959197998046875	0.288543701171875	2.9102592589641882
200.0	160.0	1.266693115234375	-0.337432861328125	1.3108670352428011
200.0	180.0	0.7908477783203125	-0.669097900390625	1.0359209471679376
200.0	200.0	1.0616912841796875	-0.9815521240234375	1.4459021249994881
200.0	220.0	1.2224578857421875	-1.1243438720703125	1.6608890465877972
200.0	240.0	1.1428680419921875	-0.1086578369140625	1.1480217275513123
200.0	260.0	0.291778564453125	0.81884765625	0.8692791351576573
200.0	280.0	-1.1443328857421875	0.881378173828125	1.4444117275526542
200.0	300.0	-1.7552490234375	-0.0501708984375	1.755965903236257
200.0	320.0	-2.2068023681640625	-0.6707763671875	2.306494662233532
200.0	340.0	-2.205780029296875	-1.930755615234375	2.9314301600761348
200.0	360.0	-1.4005889892578125	-2.0523681640625	2.484726262123757
200.0	380.0	0.5870819091796875	-3.41973876953125	3.4697663350607884
200.0	400.0	0.681121826171875	-3.79205322265625	3.8527385825598603
200.0	420.0	0.21466064453125	-3.925506591796875	3.931371413966288
200.0	440.0	0.0813751220703125	-3.999542236328125	4.000369984222027
200.0	460.0	0.015289306640625	-4.138885498046875	4.1389137377867975
200.0	480.0	-0.1739959716796875	-3.940704345703125	3.9445437427418972
200.0	500.0	-0.2319793701171875	-3.790863037109375	3.797954317034643
200.0	520.0	-0.2431793212890625	-3.67724609375	3.68527814639577
200.0	540.0	-0.2613067626953125	-3.593017578125	3.6025069799995593
200.0	560.0	-0.088714599609375	-3.62255859375	3.623644718420368
200.0	580.0	0.0535736083984375	-3.3165283203125	3.3169609932816035
200.0	600.0	0.030853271484375	-1.9132080078125	1.9134567686569675
200.0	620.0	0.0966644287109375	-1.867919921875	1.8704194305864976
200.0	640.0	0.1304473876953125	-1.836181640625	1.8408094790946856
200.0	660.0	0.1961517333984375	-1.7398681640625	1.7508902680731955
200.0	680.0	0.091949462890625	-1.6519775390625	1.654534524660295
200.0	700.0	0.1698455810546875	-1.4217529296875	1.4318620444996766
200.0	720.0	0.3202667236328125	-1.130859375	1.1753355692277363
200.0	740.0	0.9253997802734375	-1.2310791015625	1.5401040574045828
200.0	760.0	-0.0605926513671875	-2.8531494140625	2.853792747969777
200.0	780.0	-0.2350311279296875	-2.8831787109375	2.892742489455141
200.0	800.0	-0.46221923828125	-2.9326171875	2.9688196632092203
220.0	0.0	-0.3310546875	1.1102967262268066	1.1586008917594044
220.0	20.0	-0.5049285888671875	1.2271995544433594	1.3270160610487685
220.0	40.0	-0.7055816650390625	1.3916015625	1.560256515702382
220.0	60.0	-0.82110595703125	1.5681610107421875	1.7701254046773534
220.0	80.0	-0.737640380859375	1.8709793090820312	2.0111382116819914
220.0	100.0	4.3742218017578125	1.6695175170898438	4.681997982789313
220.0	120.0	4.760528564453125	0.9580230712890625	4.855969565194603
220.0	140.0	1.5085601806640625	0.0212554931640625	1.5087099173382656
220.0	160.0	0.8555755615234375	-0.4076080322265625	0.9477097917673721
220.0	180.0	0.6690216064453125	-0.660888671875	0.9404061603920766
220.0	200.0	0.9941864013671875	-1.09075927734375	1.4758598855497422
220.0	220.0	1.128692626953125	-1.36334228515625	1.769929160343264
220.0	240.0	1.0889129638671875	-0.660491943359375	1.2735701983481973
220.0	260.0	0.2134857177734375	0.155853271484375	0.2643225187637673
220.0	280.0	-1.3383026123046875	-0.201995849609375	1.3534608252036568
220.0	300.0	-1.8433685302734375	-1.042022705078125	2.1175029766923084
220.0	320.0	-2.212615966796875	-1.28643798828125	2.559412454884437
220.0	340.0	-1.6205902099609375	-2.013641357421875	2.584775453485476
220.0	360.0	-0.58880615234375	-2.21917724609375	2.295961745024967
220.0	380.0	0.479705810546875	-3.1650390625	3.2011857071752825
220.0	400.0	0.4953155517578125	-3.5184326171875	3.5531261696570846
220.0	420.0	0.0863189697265625	-3.7408447265625	3.741840487351795
220.0	440.0	-0.0209197998046875	-3.79718017578125	3.79723780205691
220.0	460.0	-0.0688018798828125	-3.8892822265625	3.8898907358087023
220.0	480.0	-0.2613677978515625	-3.640777587890625	3.650147198434668
220.0	500.0	-0.338134765625	-3.50726318359375	3.523525245931472
220.0	520.0	-0.38238525390625	-3.4742431640625	3.4952230322884916
220.0	540.0	-0.506500244140625	-3.465576171875	3.5023935673168274
220.0	560.0	-0.6618804931640625	-3.4835205078125	3.545842765208486
220.0	580.0	-0.4279022216796875	-3.482666015625	3.508854925429053
220.0	600.0	-0.320648193359375	-2.2291259765625	2.2520696888174556
220.0	620.0	-0.252227783203125	-2.163818359375	2.178469358744318
220.0	640.0	-0.1592559814453125	-2.1341552734375	2.14008906327919
220.0	660.0	-0.0395660400390625	-2.0286865234375	2.029072320520218
220.0	680.0	-0.10784912109375	-2.0406494140625	2.043497360907109
220.0	700.0	-0.0375213623046875	-1.9630126953125	1.9633712574516429
220.0	720.0	0.06756591796875	-1.8583984375	1.8596262812117388
220.0	740.0	0.32904052734375	-1.972900390625	2.000150899298083
220.0	760.0	0.314910888671875	-2.17138671875	2.1941032678905525
220.0	780.0	0.394378662109375	-2.0963134765625	2.1330880715865286
220.0	800.0	0.2664794921875	-2.1463623046875	2.162841293932577
240.0	0.0	-0.5474090576171875	1.1803655624389648	1.3011224144380846
240.0	20.0	-0.79925537109375	1.3366127014160156	1.5573511684295316
240.0	40.0	-0.9508056640625	1.4562911987304688	1.739199662578497
240.0	60.0	-1.041229248046875	1.630096435546875	1.9342628405082096
240.0	80.0	0.247589111328125	1.5994033813476562	1.6184534421213874
240.0	100.0	6.633087158203125	1.0229873657226562	6.711508652959288
240.0	120.0	2.47698974609375	0.5228271484375	2.5315660033656773
240.0	140.0	0.951446533203125	-0.1189117431640625	0.9588485324630587
240.0	160.0	0.480621337890625	-0.4969024658203125	0.6913095767990497
240.0	180.0	0.5623779296875	-0.6984100341796875	0.8966858489139165
240.0	200.0	0.946868896484375	-1.2481842041015625	1.5666922207307308
240.0	220.0	1.0701904296875	-1.5643310546875	1.895373104286969
240.0	240.0	1.067413330078125	-1.2840423583984375	1.6697712404368132
240.0	260.0	0.4520416259765625	-1.00360107421875	1.1007073851794416
240.0	280.0	-0.583099365234375	-1.292266845703125	1.4177300413831384
240.0	300.0	-0.6970367431640625	-1.464599609375	1.6220087043854499
240.0	320.0	-0.81524658203125	-1.465545654296875	1.677036390285581
240.0	340.0	-0.65179443359375	-1.791961669921875	1.90682002562722
240.0	360.0	-0.1185760498046875	-2.002838134765625	2.006345153172487
240.0	380.0	0.190765380859375	-2.735992431640625	2.742634867518679
240.0	400.0	0.06158447265625	-3.051727294921875	3.052348625213629
240.0	420.0	-0.2003021240234375	-3.286041259765625	3.2921403526840036
240.0	440.0	-0.2791900634765625	-3.288787841796875	3.300616996849982
240.0	460.0	-0.2480010986328125	-3.381561279296875	3.39064318832917
240.0	480.0	-0.2907867431640625	-3.39898681640625	3.411402689232606
240.0	500.0	-0.37701416015625	-3.336456298828125	3.357689728213164
240.0	520.0	-0.436737060546875	-3.36669921875	3.3949083772006254
240.0	540.0	-0.62884521484375	-3.4000244140625	3.4576888698165034
240.0	560.0	-0.9575653076171875	-3.4754638671875	3.604966076189607
240.0	580.0	-0.9087371826171875	-3.44921875	3.5669192943522825
240.0	600.0	-0.64013671875	-2.83544921875	2.9068105013574588
240.0	620.0	-0.5401458740234375	-2.718994140625	2.7721267470982682
240.0	640.0	-0.47027587890625	-2.6732177734375	2.7142683482852594
240.0	660.0	-0.3603973388671875	-2.59912109375	2.62398870078336
240.0	680.0	-0.2230224609375	-2.6219482421875	2.631416273186882
240.0	700.0	-0.083404541015625	-2.322509765625	2.3240068693714138
240.0	720.0	0.050262451171875	-2.390380859375	2.390909234342485
240.0	740.0	0.2311553955078125	-2.495849609375	2.506531086878779
240.0	760.0	0.516204833984375	-2.5203857421875	2.572705136631649
240.0	780.0	0.752227783203125	-2.225341796875	2.349040815043779
240.0	800.0	0.9948883056640625	-2.0047607421875	2.238050127714588
260.0	0.0	-1.138946533203125	1.4315176010131836	1.8293282503438133
260.0	20.0	-1.442626953125	1.6691970825195312	2.2062165410889376
260.0	40.0	-1.42047119140625	1.6456298828125	2.173898828561388
260.0	60.0	-1.09356689453125	1.70599365234375	2.0264014643332375
260.0	80.0	1.79248046875	1.4463272094726562	2.303225700558063
260.0	100.0	4.942626953125	1.0114593505859375	5.045058098341926
260.0	120.0	1.334869384765625	0.2783050537109375	1.3635725053350136
260.0	140.0	0.5970458984375	-0.1778106689453125	0.6229610251306426
260.0	160.0	0.41705322265625	-0.5367279052734375	0.6797133475423119
260.0	180.0	0.491943359375	-0.837677001953125	0.9714479030984298
260.0	200.0	0.73651123046875	-1.3029632568359375	1.496717087919793
260.0	220.0	0.972747802734375	-1.6630401611328125	1.9266397860693123
260.0	240.0	1.1087646484375	-1.6973724365234375	2.0274200930971964
260.0	260.0	0.937469482421875	-1.5521240234375	1.8132672209589382
260.0	280.0	0.56304931640625	-1.397125244140625	1.5063145357197303
260.0	300.0	0.41131591796875	-1.396148681640625	1.4554765287084952
260.0	320.0	0.21661376953125	-1.411163330078125	1.4276916576445071
260.0	340.0	0.06536865234375	-1.537139892578125	1.538529203513644
260.0	360.0	0.06494140625	-1.821990966796875	1.823147955963843
260.0	380.0	0.017669677734375	-2.436370849609375	2.4364349230663938
260.0	400.0	-0.2369384765625	-2.693267822265625	2.7036699880213155
260.0	420.0	-0.393096923828125	-2.901580810546875	2.9280874972679682
260.0	440.0	-0.4327392578125	-2.936492919921875	2.9682071918926773
260.0	460.0	-0.4134521484375	-3.014190673828125	3.042414846341641
260.0	480.0	-0.374481201171875	-3.1632080078125	3.1852976424064763
260.0	500.0	-0.4527587890625	-3.159210205078125	3.1914886245987324
260.0	520.0	-0.554718017578125	-3.281982421875	3.3285313122340154
260.0	540.0	-0.8060302734375	-3.367919921875	3.463028934597607
260.0	560.0	-1.11376953125	-3.3992919921875	3.5771033835899835
260.0	580.0	-1.17364501953125	-3.3443603515625	3.5443178177152452
260.0	600.0	-0.98382568359375	-2.9471435546875	3.1070191675679735
260.0	620.0	-0.890380859375	-2.814697265625	2.95216848636019
260.0	640.0	-0.840087890625	-2.7694091796875	2.894023992387097
260.0	660.0	-0.750732421875	-2.7183837890625	2.820143541363116
260.0	680.0	-0.409637451171875	-2.6505126953125	2.681980684012345
260.0	700.0	-0.17755126953125	-2.5103759765625	2.5166469750472125
260.0	720.0	-0.009979248046875	-2.636962890625	2.6369817731499277
260.0	740.0	0.091827392578125	-2.7059326171875	2.7074902767668236
260.0	760.0	0.298858642578125	-2.7928466796875	2.8087913885664655
260.0	780.0	0.52301025390625	-2.71142578125	2.76140715812034
260.0	800.0	0.733306884765625	-2.62646484375	2.7269133764568645
280.0	0.0	-1.319488525390625	1.6038484573364258	2.0768677961627597
280.0	20.0	-1.6265869140625	1.8764514923095703	2.483315362975508
280.0	40.0	-1.423065185546875	1.7008934020996094	2.217690890909178
280.0	60.0	-0.56683349609375	1.7436065673828125	1.8334295934434837
280.0	80.0	3.674468994140625	1.2633438110351562	3.885583607874324
280.0	100.0	1.921234130859375	0.7874298095703125	2.0763396375783314
280.0	120.0	0.55902099609375	0.22522735595703125	0.6026871791775927
280.0	140.0	0.2408447265625	-0.1455535888671875	0.28141078434396155
280.0	160.0	0.102264404296875	-0.65008544921875	0.6580798581267616
280.0	180.0	0.198089599609375	-1.2250823974609375	1.240994105562972
280.0	200.0	0.411468505859375	-1.56903076171875	1.622086268523924
280.0	220.0	0.741729736328125	-1.8715057373046875	2.013131075344512
280.0	240.0	0.925262451171875	-1.9081268310546875	2.120626937237993
280.0	260.0	1.052764892578125	-1.961151123046875	2.22585436326662
280.0	280.0	1.03594970703125	-2.09881591796875	2.3405597734339407
280.0	300.0	0.81158447265625	-2.034210205078125	2.190132533592593
280.0	320.0	0.582366943359375	-2.078399658203125	2.1584476820012592
280.0	340.0	0.3382568359375	-2.132080078125	2.1587457345866268
280.0	360.0	0.041778564453125	-2.1776123046875	2.17801303898167
280.0	380.0	-0.255340576171875	-2.37518310546875	2.388868685035651
280.0	400.0	-0.470794677734375	-2.570037841796875	2.612803501385237
280.0	420.0	-0.664642333984375	-2.74212646484375	2.8215256478225887
280.0	440.0	-0.8592529296875	-2.826385498046875	2.9541107935800635
280.0	460.0	-0.997222900390625	-2.893035888671875	3.060083359355911
280.0	480.0	-1.08856201171875	-2.971282958984375	3.164409846354943
280.0	500.0	-1.137054443359375	-3.037139892578125	3.2430096414060756
280.0	520.0	-1.04974365234375	-3.1236572265625	3.295329453133954
280.0	540.0	-1.095489501953125	-3.112548828125	3.299705662078334
280.0	560.0	-1.123138427734375	-3.1248779296875	3.3205875991007496
280.0	580.0	-1.186676025390625	-3.2144775390625	3.426523870976853
280.0	600.0	-1.11480712890625	-2.8834228515625	3.091427223075616
280.0	620.0	-1.08428955078125	-2.7142333984375	2.922797764322223
280.0	640.0	-1.05279541015625	-2.68505859375	2.8840800660725066
280.0	660.0	-0.973663330078125	-2.6549072265625	2.827817650060309
280.0	680.0	-0.553192138671875	-2.5787353515625	2.637403563296018
280.0	700.0	-0.220916748046875	-2.7208251953125	2.7297791033369183
280.0	720.0	-0.066680908203125	-2.8642578125	2.865033884613946
280.0	740.0	0.017578125	-2.9100341796875	2.91008726972715
280.0	760.0	0.12506103515625	-3.0426025390625	3.0451716656411874
280.0	780.0	0.33428955078125	-3.0770263671875	3.0951317852603033
280.0	800.0	0.568511962890625	-3.0286865234375	3.0815820464822417
300.0	0.0	0.16192626953125	0.8815493583679199	0.8962976001324551
300.0	20.0	-0.0546875	1.1238842010498047	1.1252139441126776
300.0	40.0	-0.045013427734375	1.0746803283691406	1.0756226182355975
300.0	60.0	1.1290283203125	1.4684829711914062	1.852335602623565
300.0	80.0	3.1578369140625	1.1336669921875	3.355165394580605
300.0	100.0	1.04327392578125	0.7042999267578125	1.2587529030934075
300.0	120.0	0.285369873046875	0.171630859375	0.33300618062220794
300.0	140.0	0.022125244140625	-0.122589111328125	0.12456972603526784
300.0	160.0	-0.2330322265625	-0.834747314453125	0.8666643511783444
300.0	180.0	-0.145294189453125	-1.5325775146484375	1.5394493300835927
300.0	200.0	0.0712890625	-2.0378265380859375	2.039073105545617
300.0	220.0	0.314453125	-2.1519317626953125	2.1747852949473474
300.0	240.0	0.50457763671875	-2.0160369873046875	2.078221288904827
300.0	260.0	0.68438720703125	-2.027374267578125	2.1397738829105224
300.0	280.0	0.798492431640625	-2.079681396484375	2.2277039467286848
300.0	300.0	0.6241455078125	-2.08575439453125	2.1771378020761443
300.0	320.0	0.385986328125	-2.12677001953125	2.1615124708121334
300.0	340.0	0.173736572265625	-2.172119140625	2.1790562079974203
300.0	360.0	-0.11676025390625	-2.248779296875	2.2518084472143434
300.0	380.0	-0.39990234375	-2.330596923828125	2.3646572491365134
300.0	400.0	-0.594573974609375	-2.496917724609375	2.5667326184765034
300.0	420.0	-0.78387451171875	-2.635650634765625	2.7497479009288743
300.0	440.0	-0.9581298828125	-2.7176513671875	2.8816040369756535
300.0	460.0	-1.1019287109375	-2.788818359375	2.998625472708362
300.0	480.0	-1.275299072265625	-2.82281494140625	3.097526741958483
300.0	500.0	-1.181854248046875	-2.876068115234375	3.1094287686155884
300.0	520.0	-1.049346923828125	-2.9442138671875	3.1256238197017123
300.0	540.0	-1.076995849609375	-2.939208984375	3.1303146030241975
300.0	560.0	-1.122161865234375	-2.9482421875	3.1545806770379285
300.0	580.0	-1.17645263671875	-3.02978515625	3.2501752105810136
300.0	600.0	-1.23114013671875	-2.80029296875	3.058978055996896
300.0	620.0	-1.250732421875	-2.5908203125	2.876922223973373
300.0	640.0	-1.284515380859375	-2.5906982421875	2.891659929130275
300.0	660.0	-1.231964111328125	-2.5745849609375	2.854158946640156
300.0	680.0	-0.646331787109375	-2.4947509765625	2.577116065311678
300.0	700.0	-0.284820556640625	-2.821533203125	2.835872417056504
300.0	720.0	-0.111724853515625	-2.9150390625	2.917179318930183
300.0	740.0	-0.046630859375	-2.965087890625	2.9654545412427185
300.0	760.0	0.026641845703125	-3.1214599609375	3.1215736537327463
300.0	780.0	0.25115966796875	-3.252685546875	3.2623679200334976
300.0	800.0	0.431884765625	-3.2591552734375	3.2876462016394687
320.0	0.0	0.33319091796875	1.0627903938293457	1.113795137820593
320.0	20.0	0.1973876953125	1.2666988372802734	1.2819858995433517
320.0	40.0	0.24517822265625	1.1598777770996094	1.185507831553385
320.0	60.0	1.559661865234375	1.5654296875	2.209777192472743
320.0	80.0	1.874908447265625	1.02728271484375	2.1378941652581265
320.0	100.0	0.32568359375	0.6290969848632812	0.708401594861267
320.0	120.0	-0.0513916015625	0.0517120361328125	0.07290563347341587
320.0	140.0	-0.19757080078125	-0.1865386962890625	0.2717184324527276
320.0	160.0	-0.234893798828125	-1.0493621826171875	1.0753306872934554
320.0	180.0	-0.108306884765625	-1.6135101318359375	1.6171410967583684
320.0	200.0	0.077239990234375	-2.1901702880859375	2.191531863082498
320.0	220.0	0.177001953125	-2.427276611328125	2.433721725939638
320.0	240.0	0.24114990234375	-2.268585205078125	2.281366281003504
320.0	260.0	0.254302978515625	-2.110015869140625	2.1252851509637916
320.0	280.0	0.28070068359375	-2.059356689453125	2.078399107044971
320.0	300.0	0.1905517578125	-2.03466796875	2.043571314014435
320.0	320.0	0.01556396484375	-2.055694580078125	2.055753497762861
320.0	340.0	-0.117095947265625	-2.08343505859375	2.0867230540355797
320.0	360.0	-0.297607421875	-2.175689697265625	2.195949871090611
320.0	380.0	-0.52423095703125	-2.2540283203125	2.3141870635453587
320.0	400.0	-0.673492431640625	-2.399383544921875	2.492114253223368
320.0	420.0	-0.82220458984375	-2.53631591796875	2.6662555810165296
320.0	440.0	-0.9873046875	-2.619049072265625	2.7989620556368577
320.0	460.0	-1.1151123046875	-2.677337646484375	2.900277973806642
320.0	480.0	-1.2574462890625	-2.71929931640625	2.9959572663982628
320.0	500.0	-1.11212158203125	-2.700103759765625	2.920166900490476
320.0	520.0	-0.979156494140625	-2.7364501953125	2.90635632905595
320.0	540.0	-1.024505615234375	-2.73876953125	2.924118722102458
320.0	560.0	-1.117889404296875	-2.7352294921875	2.9548531427418707
320.0	580.0	-1.18841552734375	-2.6168212890625	2.874036381906542
320.0	600.0	-1.5140380859375	-2.4849853515625	2.9098906376614035
320.0	620.0	-1.528778076171875	-2.288330078125	2.752020521841243
320.0	640.0	-1.550933837890625	-2.30859375	2.7811869538118446
320.0	660.0	-1.45343017578125	-2.2965087890625	2.7177954106431237
320.0	680.0	-0.7122802734375	-2.263671875	2.3730894516630037
320.0	700.0	-0.22467041015625	-2.779052734375	2.788119598158756
320.0	720.0	-0.086883544921875	-2.8414306640625	2.8427586899089503
320.0	740.0	-0.040802001953125	-2.9351806640625	2.9354642450641024
320.0	760.0	-0.003448486328125	-3.137451171875	3.1374530670525997
320.0	780.0	0.14422607421875	-3.3809814453125	3.3840562486507157
320.0	800.0	0.26995849609375	-3.402587890625	3.4132802321287783
340.0	0.0	1.061248779296875	2.0386605262756348	2.2983441241366696
340.0	20.0	1.025299072265625	2.111726760864258	2.3474727048762465
340.0	40.0	1.219390869140625	1.4256629943847656	1.876014143150756
340.0	60.0	1.781524658203125	1.4246063232421875	2.2810816039781185
340.0	80.0	0.816436767578125	0.8973464965820312	1.2131775345684006
340.0	100.0	-0.17584228515625	0.5608444213867188	0.5877643866802201
340.0	120.0	-0.30499267578125	-0.00020599365234375	0.3049927453458385
340.0	140.0	-0.611968994140625	-0.379150390625	0.7199035133270141
340.0	160.0	-0.495330810546875	-1.29962158203125	1.3908159002392924
340.0	180.0	-0.29376220703125	-1.735931396484375	1.7606118389866812
340.0	200.0	-0.138763427734375	-2.177703857421875	2.18212038611684
340.0	220.0	-0.096221923828125	-2.5146636962890625	2.516503956694556
340.0	240.0	-0.10491943359375	-2.4847564697265625	2.4869706072637134
340.0	260.0	-0.146881103515625	-2.22491455078125	2.22975756907519
340.0	280.0	-0.0546875	-2.09185791015625	2.0925726364787254
340.0	300.0	-0.079681396484375	-2.01678466796875	2.0183581252838954
340.0	320.0	-0.222137451171875	-2.00146484375	2.013754346483292
340.0	340.0	-0.32257080078125	-1.987823486328125	2.0138257457670856
340.0	360.0	-0.474395751953125	-2.0240478515625	2.078898995835522
340.0	380.0	-0.660797119140625	-2.09173583984375	2.193629790176863
340.0	400.0	-0.746826171875	-2.21368408203125	2.336267652910515
340.0	420.0	-0.83770751953125	-2.407623291015625	2.5491966969459434
340.0	440.0	-0.934722900390625	-2.519561767578125	2.6873590011675157
340.0	460.0	-0.990997314453125	-2.5870361328125	2.770348647685118
340.0	480.0	-1.0445556640625	-2.655548095703125	2.853599871025639
340.0	500.0	-0.949188232421875	-2.57147216796875	2.7410631899330715
340.0	520.0	-0.9234619140625	-2.549560546875	2.7116491087354064
340.0	540.0	-1.04132080078125	-2.5411376953125	2.7462210028833853
340.0	560.0	-1.168914794921875	-2.52099609375	2.77880965567813
340.0	580.0	-1.3504638671875	-2.330078125	2.6931425371083746
340.0	600.0	-1.668304443359375	-2.1756591796875	2.741666023039845
340.0	620.0	-1.515869140625	-1.898193359375	2.4291968386844496
340.0	640.0	-1.39764404296875	-1.920654296875	2.375357193971137
340.0	660.0	-1.255828857421875	-1.9110107421875	2.2867155870132936
340.0	680.0	-0.6251220703125	-1.9339599609375	2.0324809306119365
340.0	700.0	-0.253173828125	-2.5462646484375	2.5588201670164343
340.0	720.0	-0.158660888671875	-2.6920166015625	2.696688091100315
340.0	740.0	-0.14752197265625	-2.8427734375	2.846598592947723
340.0	760.0	-0.126190185546875	-3.0447998046875	3.047413626922573
340.0	780.0	0.04656982421875	-3.3541259765625	3.3544492566111517
340.0	800.0	0.17803955078125	-3.45166015625	3.456248821466152
360.0	0.0	1.505828857421875	2.487588882446289	2.9078547068096174
360.0	20.0	1.500885009765625	2.273019790649414	2.7238345730280806
360.0	40.0	1.51898193359375	1.5319671630859375	2.1573663349922243
360.0	60.0	1.07568359375	1.32196044921875	1.70431060055424
360.0	80.0	-0.129638671875	0.8035354614257812	0.8139259321426349
360.0	100.0	-0.577301025390625	0.5057525634765625	0.7675038302055446
360.0	120.0	-0.582855224609375	-0.07906341552734375	0.5881931966023531
360.0	140.0	-0.762603759765625	-0.646575927734375	0.9998124447786368
360.0	160.0	-0.53680419921875	-1.4106597900390625	1.5093441594056458
360.0	180.0	-0.43914794921875	-1.783935546875	1.8371926836092176
360.0	200.0	-0.36273193359375	-2.1501312255859375	2.1805134126825148
360.0	220.0	-0.314544677734375	-2.7295379638671875	2.7476018362352383
360.0	240.0	-0.348052978515625	-3.0112152099609375	3.031263419195648
360.0	260.0	-0.37774658203125	-2.5908203125	2.6182135840872283
360.0	280.0	0.05303955078125	-1.9656982421875	1.966413683151667
360.0	300.0	0.069091796875	-1.602447509765625	1.6039363135578262
360.0	320.0	-0.099090576171875	-1.543670654296875	1.5468477724790557
360.0	340.0	-0.208587646484375	-1.5169677734375	1.5312413369269446
360.0	360.0	-0.436004638671875	-1.50592041015625	1.567767944138596
360.0	380.0	-0.686187744140625	-1.69317626953125	1.8269371910146666
360.0	400.0	-0.793853759765625	-1.9815673828125	2.1346693150275993
360.0	420.0	-0.829803466796875	-2.14398193359375	2.298963315297682
360.0	440.0	-0.8367919921875	-2.277252197265625	2.4261282752855924
360.0	460.0	-0.852813720703125	-2.3599853515625	2.5093469472771366
360.0	480.0	-0.877960205078125	-2.39453125	2.5504105608563075
360.0	500.0	-0.8883056640625	-2.391204833984375	2.550871911891258
360.0	520.0	-0.970611572265625	-2.340576171875	2.533847596159836
360.0	540.0	-1.150146484375	-2.318115234375	2.587758716604319
360.0	560.0	-1.31109619140625	-2.28955078125	2.638373742107524
360.0	580.0	-1.55572509765625	-2.0869140625	2.6029773114143353
360.0	600.0	-1.937042236328125	-1.8646240234375	2.6886716746563373
360.0	620.0	-1.586334228515625	-1.30615234375	2.0548698814386963
360.0	640.0	-1.332244873046875	-1.3204345703125	1.8757462131738507
360.0	660.0	-1.098114013671875	-1.31884765625	1.7161624420254258
360.0	680.0	-0.57098388671875	-1.3831787109375	1.4963976561339485
360.0	700.0	-0.318267822265625	-2.26220703125	2.2844857318282035
360.0	720.0	-0.26727294921875	-2.4952392578125	2.50951265848825
360.0	740.0	-0.261474609375	-2.6893310546875	2.702012304386194
360.0	760.0	-0.30908203125	-2.7657470703125	2.782963988086048
360.0	780.0	-0.192535400390625	-2.9051513671875	2.911524402555297
360.0	800.0	-0.291412353515625	-2.7855224609375	2.8007242884955352
380.0	0.0	1.2052001953125	2.557316780090332	2.8270791684197443
380.0	20.0	1.158233642578125	2.255046844482422	2.535101860204027
380.0	40.0	1.02294921875	1.6439933776855469	1.9362694363169524
380.0	60.0	-0.177459716796875	1.2358245849609375	1.248500843363552
380.0	80.0	-0.733428955078125	0.737762451171875	1.0402939327450311
380.0	100.0	-0.991943359375	0.4019317626953125	1.0702806968601841
380.0	120.0	-0.84820556640625	-0.122222900390625	0.8569662305262933
380.0	140.0	-0.884368896484375	-0.75665283203125	1.1638865293875955
380.0	160.0	-0.729278564453125	-1.470550537109375	1.6414524381667237
380.0	180.0	-0.554656982421875	-1.8603515625	1.9412759474751475
380.0	200.0	-0.5087890625	-2.2204437255859375	2.2779896067834873
380.0	220.0	-0.399383544921875	-2.91168212890625	2.9389453951624205
380.0	240.0	-0.395721435546875	-3.3293914794921875	3.3528261330206877
380.0	260.0	-0.296234130859375	-2.928497314453125	2.943442063476904
380.0	280.0	0.327850341796875	-1.509063720703125	1.544266544272292
380.0	300.0	0.32757568359375	-1.025665283203125	1.0767056708544165
380.0	320.0	0.187957763671875	-0.929290771484375	0.9481083582009797
380.0	340.0	0.212554931640625	-0.906494140625	0.931080676392872
380.0	360.0	0.015869140625	-1.034942626953125	1.0350642833702703
380.0	380.0	-0.4454345703125	-1.33758544921875	1.4098038127311214
380.0	400.0	-0.6229248046875	-1.7403564453125	1.8484793396291237
380.0	420.0	-0.657135009765625	-1.8731689453125	1.9850915139466019
380.0	440.0	-0.68023681640625	-1.987701416015625	2.100875780626982
380.0	460.0	-0.654632568359375	-2.0809326171875	2.181472978707646
380.0	480.0	-0.69256591796875	-2.09197998046875	2.203639668687676
380.0	500.0	-0.787200927734375	-2.0458984375	2.192119001603426
380.0	520.0	-0.933013916015625	-2.024658203125	2.2292949125138573
380.0	540.0	-1.164764404296875	-2.0045166015625	2.318353494067876
380.0	560.0	-1.370635986328125	-1.9544677734375	2.387171398208225
380.0	580.0	-1.660919189453125	-1.8726806640625	2.503115143865178
380.0	600.0	-1.80572509765625	-1.140869140625	2.13593668546989
380.0	620.0	-1.185699462890625	-0.67431640625	1.3640329292348596
380.0	640.0	-0.771636962890625	-0.680908203125	1.029106206172125
380.0	660.0	-0.432525634765625	-0.6744384765625	0.8012151292863563
380.0	680.0	-0.215423583984375	-0.74951171875	0.7798558437815621
380.0	700.0	-0.29827880859375	-1.9381103515625	1.9609288570699919
380.0	720.0	-0.2337646484375	-2.214599609375	2.2269030829164995
380.0	740.0	-0.167510986328125	-2.407958984375	2.4137784490240404
380.0	760.0	-0.31463623046875	-2.2421875	2.2641556357017145
380.0	780.0	-0.281402587890625	-2.2904052734375	2.3076272950937833
380.0	800.0	-0.8438720703125	-2.023193359375	2.19212943059314
400.0	0.0	0.73492431640625	2.252195358276367	2.36907105902014
400.0	20.0	0.068206787109375	1.9410896301269531	1.9422875991969304
400.0	40.0	-0.34307861328125	1.5947151184082031	1.6312017789870985
400.0	60.0	-0.8016357421875	1.1165542602539062	1.374522927871213
400.0	80.0	-1.026947021484375	0.69775390625	1.241563811740163
400.0	100.0	-1.2054443359375	0.35872650146484375	1.2576886537999008
400.0	120.0	-1.229949951171875	-0.15372467041015625	1.2395193248515366
400.0	140.0	-0.99090576171875	-1.016845703125	1.4198131611487448
400.0	160.0	-0.74810791015625	-1.6009674072265625	1.7671338614378067
400.0	180.0	-0.525390625	-2.03460693359375	2.1013473494559753
400.0	200.0	-0.643951416015625	-2.3679962158203125	2.453992564032713
400.0	220.0	-0.56573486328125	-2.9914093017578125	3.0444351768718967
400.0	240.0	-0.509002685546875	-3.2800750732421875	3.319333701211536
400.0	260.0	0.07208251953125	-2.565155029296875	2.5661676122087242
400.0	280.0	-2.819580078125	1.96148681640625	3.4347434180583134
400.0	300.0	-1.7261962890625	0.65655517578125	1.8468400924872446
400.0	320.0	-1.274627685546875	0.3221435546875	1.3147061293647648
400.0	340.0	-1.172882080078125	-0.044189453125	1.1737142248161925
400.0	360.0	-0.901397705078125	-0.582366943359375	1.07315845961249
400.0	380.0	-0.28460693359375	-1.22418212890625	1.2568305340749308
400.0	400.0	-0.586273193359375	-1.58111572265625	1.6863105246906913
400.0	420.0	-0.637847900390625	-1.71038818359375	1.8254527336005872
400.0	440.0	-0.6451416015625	-1.77239990234375	1.886162532735385
400.0	460.0	-0.618896484375	-1.8248291015625	1.926923482726062
400.0	480.0	-0.67083740234375	-1.834625244140625	1.9534258641733395
400.0	500.0	-0.80078125	-1.853515625	2.019101478992748
400.0	520.0	-0.967376708984375	-1.86962890625	2.1050724320486007
400.0	540.0	-1.2393798828125	-1.829345703125	2.2096534107099752
400.0	560.0	-1.51544189453125	-1.742919921875	2.3096177150708774
400.0	580.0	-1.788238525390625	-1.6263427734375	2.4171859341812363
400.0	600.0	-1.903564453125	-0.380615234375	1.9412433087687428
400.0	620.0	-1.87957763671875	-0.2120361328125	1.8914997790302068
400.0	640.0	-1.53607177734375	-0.179931640625	1.5465742466658339
400.0	660.0	-0.94378662109375	-0.193603515625	0.9634394155409656
400.0	680.0	-0.575164794921875	-0.307373046875	0.6521447165029733
400.0	700.0	-0.34466552734375	-1.56298828125	1.6005395006259528
400.0	720.0	-0.261016845703125	-1.92041015625	1.9380673264799029
400.0	740.0	0.02423095703125	-1.965087890625	1.9652372775722686
400.0	760.0	-0.30609130859375	-1.743896484375	1.7705555166139577
400.0	780.0	-0.3221435546875	-1.750244140625	1.779643509700424
400.0	800.0	-0.834716796875	-1.59814453125	1.8030025162904078
420.0	0.0	0.000396728515625	1.9507126808166504	1.9507127211592172
420.0	20.0	-0.3134765625	1.8049869537353516	1.8320058565385757
420.0	40.0	-0.7061767578125	1.6253890991210938	1.772166847905765
420.0	60.0	-1.075897216796875	1.1046600341796875	1.5420209506440339
420.0	80.0	-1.12432861328125	0.7223739624023438	1.3363902769025975
420.0	100.0	-1.278106689453125	0.264984130859375	1.3052866731994643
420.0	120.0	-1.239349365234375	-0.343475341796875	1.2860646016158475
420.0	140.0	-0.87750244140625	-1.3018646240234375	1.56998790885714
420.0	160.0	-0.7099609375	-1.6627655029296875	1.8079916068690407
420.0	180.0	-0.368316650390625	-2.2888336181640625	2.318278776720557
420.0	200.0	-0.5447998046875	-2.628143310546875	2.6840164097784176
420.0	220.0	-0.451446533203125	-3.215789794921875	3.2473232018794795
420.0	240.0	-0.354705810546875	-3.0267486572265625	3.0474618366861486
420.0	260.0	0.14691162109375	-1.157806396484375	1.1670898320834293
420.0	280.0	-2.829833984375	2.748260498046875	3.944730173820327
420.0	300.0	-1.954193115234375	1.6588134765625	2.5633050699545694
420.0	320.0	-1.89947509765625	1.327880859375	2.3176007471759905
420.0	340.0	-1.893463134765625	-0.019256591796875	1.89356105236776
420.0	360.0	-1.677947998046875	-0.564788818359375	1.7704507599742205
420.0	380.0	-0.63671875	-1.248321533203125	1.4013270199564993
420.0	400.0	-0.697021484375	-1.518341064453125	1.6706880431980642
420.0	420.0	-0.7047119140625	-1.526580810546875	1.6813886680216406
420.0	440.0	-0.684326171875	-1.51348876953125	1.6610088997384418
420.0	460.0	-0.605743408203125	-1.514373779296875	1.63102820944441
420.0	480.0	-0.6263427734375	-1.5001220703125	1.6256295690211964
420.0	500.0	-0.776885986328125	-1.59686279296875	1.7758160420834643
420.0	520.0	-1.103668212890625	-1.6556396484375	1.9897804325159685
420.0	540.0	-1.434356689453125	-1.6424560546875	2.1806056507673635
420.0	560.0	-1.759368896484375	-1.5526123046875	2.3464833011516784
420.0	580.0	-2.04583740234375	-1.403564453125	2.481016697022554
420.0	600.0	-2.0013427734375	0.196533203125	2.0109694668793647
420.0	620.0	-2.35009765625	0.279052734375	2.3666071542344977
420.0	640.0	-2.098663330078125	0.3447265625	2.126787289765404
420.0	660.0	-1.714569091796875	0.330810546875	1.746190937002279
420.0	680.0	-1.48321533203125	0.2010498046875	1.4967794577483529
420.0	700.0	-0.71234130859375	-1.166015625	1.366390346011416
420.0	720.0	0.10504150390625	-1.265869140625	1.2702198229950448
420.0	740.0	0.1549072265625	-1.4732666015625	1.4813881085390161
420.0	760.0	-0.1865234375	-1.56689453125	1.5779573710331891
420.0	780.0	-0.0970458984375	-1.5986328125	1.6015757164758717
420.0	800.0	-0.491607666015625	-1.5240478515625	1.601374394430485
440.0	0.0	-0.37567138671875	1.8645391464233398	1.9020082069602815
440.0	20.0	-0.5511474609375	1.794961929321289	1.877671923263129
440.0	40.0	-0.784881591796875	1.6680183410644531	1.8434544472996903
440.0	60.0	-1.172821044921875	1.1006393432617188	1.6083893083912322
440.0	80.0	-1.157989501953125	0.7263946533203125	1.3669633788093898
440.0	100.0	-1.202789306640625	0.1321563720703125	1.2100278603601746
440.0	120.0	-1.10125732421875	-0.5189743041992188	1.2174161254741553
440.0	140.0	-0.856903076171875	-1.4000244140625	1.6414479102072868
440.0	160.0	-0.805999755859375	-1.6781005859375	1.8616275629054144
440.0	180.0	-0.501800537109375	-2.3860321044921875	2.4382274263715997
440.0	200.0	-0.615447998046875	-2.7480621337890625	2.8161359572054048
440.0	220.0	-0.4736328125	-3.2880706787109375	3.3220079514166225
440.0	240.0	-0.74725341796875	-2.6178436279296875	2.722405724898118
440.0	260.0	-2.055877685546875	2.039306640625	2.8957563144067904
440.0	280.0	-2.586700439453125	2.926544189453125	3.905852026932003
440.0	300.0	-2.5968017578125	1.992340087890625	3.273041153910857
440.0	320.0	-2.731201171875	1.4002685546875	3.069236365368101
440.0	340.0	-2.7235107421875	-0.41729736328125	2.7552945127902735
440.0	360.0	-2.626068115234375	-0.963165283203125	2.7971272957479747
440.0	380.0	-1.16357421875	-1.389984130859375	1.8127219440886584
440.0	400.0	-0.87017822265625	-1.3974609375	1.646240326022774
440.0	420.0	-0.874664306640625	-1.295928955078125	1.5634799346077346
440.0	440.0	-0.9085693359375	-1.219268798828125	1.5205639223662017
440.0	460.0	-0.894805908203125	-1.164459228515625	1.468551295743674
440.0	480.0	-0.976531982421875	-1.143524169921875	1.5037493939777036
440.0	500.0	-1.125274658203125	-1.25732421875	1.6873373247366568
440.0	520.0	-1.346038818359375	-1.31689453125	1.8830909980578368
440.0	540.0	-1.61407470703125	-1.3197021484375	2.0849102907483976
440.0	560.0	-1.9609375	-1.1929931640625	2.295323194760621
440.0	580.0	-2.171600341796875	-0.8917236328125	2.3475559805484143
440.0	600.0	-2.209259033203125	1.0091552734375	2.4288309619436923
440.0	620.0	-2.670654296875	0.9515380859375	2.8351047780296414
440.0	640.0	-2.54559326171875	1.0849609375	2.767161955869006
440.0	660.0	-2.275665283203125	1.06884765625	2.514177359186714
440.0	680.0	-1.770172119140625	0.83056640625	1.9553388163113448
440.0	700.0	-0.6553955078125	-0.5274658203125	0.8412867901368375
440.0	720.0	0.566741943359375	-0.5712890625	0.8047158649454415
440.0	740.0	0.313507080078125	-1.225341796875	1.264811926109161
440.0	760.0	0.016632080078125	-1.4462890625	1.4463846923950952
440.0	780.0	0.082550048828125	-1.4774169921875	1.4797214195131072
440.0	800.0	-0.361907958984375	-1.4295654296875	1.4746642629879665
460.0	0.0	-0.562591552734375	1.7057380676269531	1.7961212683334629
460.0	20.0	-0.692840576171875	1.7142143249511719	1.848934508266309
460.0	40.0	-0.85528564453125	1.6681709289550781	1.874648708945781
460.0	60.0	-1.227935791015625	1.2130508422851562	1.726070291971302
460.0	80.0	-1.398956298828125	0.7648239135742188	1.5943758480376797
460.0	100.0	-1.319366455078125	-0.0294342041015625	1.319694743172265
460.0	120.0	-1.040618896484375	-0.75909423828125	1.2880651188166496
460.0	140.0	-0.880401611328125	-1.473968505859375	1.7168838497389616
460.0	160.0	-0.75390625	-1.6887969970703125	1.8494350302464717
460.0	180.0	-0.589935302734375	-2.37939453125	2.4514367209362566
460.0	200.0	-0.610595703125	-2.7920074462890625	2.8579945228793364
460.0	220.0	-0.510955810546875	-3.2530517578125	3.2929351009910004
460.0	240.0	-0.851348876953125	-2.362701416015625	2.5114045654835437
460.0	260.0	-2.02447509765625	2.458404541015625	3.1846903002201845
460.0	280.0	-2.72113037109375	2.96661376953125	4.025586634772778
460.0	300.0	-3.423980712890625	2.19488525390625	4.067083131688126
460.0	320.0	-3.82440185546875	1.66644287109375	4.171700060494762
460.0	340.0	-4.01202392578125	-0.35675048828125	4.027853881650885
460.0	360.0	-3.6944580078125	-0.946563720703125	3.8137911385970327
460.0	380.0	-1.84405517578125	-1.383636474609375	2.3054260745456743
460.0	400.0	-1.255157470703125	-1.125396728515625	1.6858048738853313
460.0	420.0	-1.302764892578125	-1.04913330078125	1.6726855795822042
460.0	440.0	-1.373443603515625	-0.947357177734375	1.6684822307243268
460.0	460.0	-1.495361328125	-0.852142333984375	1.721119420325069
460.0	480.0	-1.6773681640625	-0.85260009765625	1.8816192187405636
460.0	500.0	-1.786956787109375	-0.941986083984375	2.020037707919453
460.0	520.0	-1.966522216796875	-0.9444580078125	2.181561495277374
460.0	540.0	-2.126617431640625	-0.9615478515625	2.3338971638446773
460.0	560.0	-2.335601806640625	-0.798828125	2.4684331411796365
460.0	580.0	-2.506011962890625	-0.356689453125	2.531269113334561
460.0	600.0	-2.384368896484375	1.458984375	2.7953265356691794
460.0	620.0	-2.680999755859375	1.870361328125	3.268946495228018
460.0	640.0	-2.52374267578125	2.1129150390625	3.2914566768918574
460.0	660.0	-2.396453857421875	2.2047119140625	3.2563393119822934
460.0	680.0	-1.93292236328125	1.76611328125	2.618271373383671
460.0	700.0	-0.51611328125	0.5496826171875	0.7540052378602825
460.0	720.0	0.583251953125	-0.0225830078125	0.5836889865895935
460.0	740.0	0.62255859375	-1.1566162109375	1.3135220828198502
460.0	760.0	0.88873291015625	-1.3883056640625	1.6484049267285075
460.0	780.0	1.028106689453125	-1.42724609375	1.7589868609580057
460.0	800.0	0.61676025390625	-1.3990478515625	1.5289630805745928
480.0	0.0	-0.66595458984375	1.6377339363098145	1.7679558710202008
480.0	20.0	-0.74664306640625	1.6569061279296875	1.817364516376249
480.0	40.0	-0.88409423828125	1.6485557556152344	1.8706572913107895
480.0	60.0	-1.0948486328125	1.4934005737304688	1.851739399156883
480.0	80.0	-1.477874755859375	0.9344329833984375	1.748507590623876
480.0	100.0	-1.83599853515625	-0.1562042236328125	1.8426313740345965
480.0	120.0	-1.497711181640625	-0.9050521850585938	1.7499309247197994
480.0	140.0	-1.15618896484375	-1.3969268798828125	1.8133332926314434
480.0	160.0	-0.912017822265625	-1.5963897705078125	1.8385420331099638
480.0	180.0	-0.803955078125	-2.41046142578125	2.540997452344719
480.0	200.0	-0.712066650390625	-2.8310089111328125	2.9191865938154615
480.0	220.0	-0.690704345703125	-3.0620269775390625	3.1389618832267123
480.0	240.0	-0.83856201171875	-2.298126220703125	2.4463381560571356
480.0	260.0	-1.792816162109375	2.312744140625	2.9262561834391496
480.0	280.0	-2.131072998046875	2.939605712890625	3.630806228685813
480.0	300.0	-3.5596923828125	1.9217529296875	4.045311382701685
480.0	320.0	-4.187530517578125	1.499298095703125	4.447842917125912
480.0	340.0	-4.329498291015625	-0.2371826171875	4.335990203610143
480.0	360.0	-3.737213134765625	-0.84765625	3.832138193336557
480.0	380.0	-2.163909912109375	-1.167755126953125	2.4588936829904853
480.0	400.0	-1.7001953125	-0.815826416015625	1.8857987277850923
480.0	420.0	-1.666351318359375	-0.793212890625	1.845511692201297
480.0	440.0	-1.79302978515625	-0.6953125	1.923126434510669
480.0	460.0	-1.90557861328125	-0.652984619140625	2.0143531875590037
480.0	480.0	-2.170806884765625	-0.639129638671875	2.262938184302585
480.0	500.0	-2.377288818359375	-0.680389404296875	2.472737727171236
480.0	520.0	-2.516693115234375	-0.7093505859375	2.6147509422577855
480.0	540.0	-2.768341064453125	-0.67236328125	2.848821621497339
480.0	560.0	-2.829345703125	-0.4671630859375	2.8676538244102177
480.0	580.0	-3.083221435546875	0.024658203125	3.083320036518604
480.0	600.0	-2.930633544921875	1.77001953125	3.423679616381741
480.0	620.0	-2.845794677734375	2.3114013671875	3.6662138001018896
480.0	640.0	-2.58905029296875	2.62646484375	3.6880210133588287
480.0	660.0	-2.520416259765625	2.7659912109375	3.742085715409849
480.0	680.0	-2.1492919921875	1.9959716796875	2.9331483109102843
480.0	700.0	-0.841217041015625	0.71240234375	1.102344415087942
480.0	720.0	0.137664794921875	0.1226806640625	0.18439669491533162
480.0	740.0	3.4910888671875	-1.912353515625	3.9805524047955703
480.0	760.0	4.2921142578125	-1.600830078125	4.580928043655242
480.0	780.0	4.34259033203125	-1.5989990234375	4.627622355897827
480.0	800.0	4.266571044921875	-1.597900390625	4.5559756517924095
500.0	0.0	-0.692047119140625	1.6303062438964844	1.7711091620785833
500.0	20.0	-0.72259521484375	1.6369781494140625	1.7893689687077325
500.0	40.0	-0.762420654296875	1.6456565856933594	1.8136898445253533
500.0	60.0	-0.772003173828125	1.7120513916015625	1.8780598680248575
500.0	80.0	-1.00262451171875	1.3138351440429688	1.6527004257340985
500.0	100.0	-1.391448974609375	0.008331298828125	1.3914739162059937
500.0	120.0	-1.6524658203125	-0.8896942138671875	1.8767522696109404
500.0	140.0	-1.66064453125	-1.2626495361328125	2.086150548322661
500.0	160.0	-1.263397216796875	-1.4825439453125	1.9478472930886659
500.0	180.0	-1.135711669921875	-2.356689453125	2.616070751273242
500.0	200.0	-1.06488037109375	-2.69207763671875	2.895039240988276
500.0	220.0	-1.00750732421875	-2.8623504638671875	3.034488620238199
500.0	240.0	-1.063201904296875	-2.23150634765625	2.471845235634836
500.0	260.0	-4.040771484375	1.026519775390625	4.169121854564359
500.0	280.0	-2.562286376953125	2.467132568359375	3.5569726717222747
500.0	300.0	-4.022674560546875	1.218109130859375	4.203058466730385
500.0	320.0	-4.39080810546875	0.818450927734375	4.466436805794898
500.0	340.0	-3.888336181640625	-0.306549072265625	3.9004013377039177
500.0	360.0	-2.8760986328125	-0.89349365234375	3.011689600945706
500.0	380.0	-2.21063232421875	-0.984283447265625	2.4198572638570846
500.0	400.0	-1.9290771484375	-0.486846923828125	1.9895624071299358
500.0	420.0	-1.935455322265625	-0.518218994140625	2.003631261079357
500.0	440.0	-2.047027587890625	-0.453765869140625	2.096717770607732
500.0	460.0	-2.25189208984375	-0.43780517578125	2.2940556567445576
500.0	480.0	-2.598419189453125	-0.4266357421875	2.633211032300699
500.0	500.0	-2.914337158203125	-0.41815185546875	2.9441827466914186
500.0	520.0	-3.149749755859375	-0.4267578125	3.178528866483043
500.0	540.0	-3.372283935546875	-0.3701171875	3.3925338133068665
500.0	560.0	-3.479156494140625	-0.124755859375	3.481392528165889
500.0	580.0	-3.70416259765625	0.43115234375	3.7291705369152286
500.0	600.0	-3.392578125	1.421142578125	3.678210510776713
500.0	620.0	-3.199981689453125	2.036865234375	3.7932443627903543
500.0	640.0	-2.93206787109375	2.480224609375	3.8403822874356672
500.0	660.0	-2.751953125	2.595947265625	3.783145279803986
500.0	680.0	-2.11102294921875	1.7081298828125	2.715534125855404
500.0	700.0	-1.55145263671875	1.1192626953125	1.9130484220478488
500.0	720.0	-1.093597412109375	0.68701171875	1.2914876698877737
500.0	740.0	3.19464111328125	-1.9669189453125	3.7515999227124555
500.0	760.0	4.439971923828125	-1.45556640625	4.672475173544057
500.0	780.0	4.438018798828125	-1.4422607421875	4.666489784324731
500.0	800.0	4.355743408203125	-1.4378662109375	4.586933603035991
520.0	0.0	-0.8145751953125	1.632784366607666	1.8246965601591938
520.0	20.0	-0.768798828125	1.6172828674316406	1.7907136877274052
520.0	40.0	-0.7054443359375	1.6190338134765625	1.7660470549469403
520.0	60.0	-0.68048095703125	1.7572021484375	1.8843602955261851
520.0	80.0	-0.7559814453125	1.6573867797851562	1.821658278454932
520.0	100.0	-0.9844970703125	0.8473892211914062	1.2989622679836677
520.0	120.0	-1.3350830078125	-0.33184051513671875	1.3757051883437363
520.0	140.0	-1.7552490234375	-0.8838958740234375	1.965240710547681
520.0	160.0	-1.95391845703125	-1.3143157958984375	2.354829791741969
520.0	180.0	-1.6695556640625	-2.2933807373046875	2.8367254575731096
520.0	200.0	-1.4759521484375	-2.490570068359375	2.8950602774182257
520.0	220.0	-1.36981201171875	-2.6046142578125	2.942855820363806
520.0	240.0	-1.31671142578125	-2.2255401611328125	2.585876638124479
520.0	260.0	-3.3218994140625	-0.480133056640625	3.356418250043914
520.0	280.0	-3.49560546875	0.91571044921875	3.6135554817884437
520.0	300.0	-3.89215087890625	0.759521484375	3.9655657035784815
520.0	320.0	-4.135498046875	0.799652099609375	4.21210013842461
520.0	340.0	-4.03076171875	0.38507080078125	4.049113428264855
520.0	360.0	-2.91387939453125	-0.384552001953125	2.939145006303697
520.0	380.0	-2.13983154296875	-0.42523193359375	2.1816739512658394
520.0	400.0	-2.0091552734375	-0.211761474609375	2.020284097574015
520.0	420.0	-2.0689697265625	-0.3023681640625	2.09094768850649
520.0	440.0	-2.2603759765625	-0.23406982421875	2.2724630333694478
520.0	460.0	-2.5692138671875	-0.235107421875	2.579948719484412
520.0	480.0	-2.9991455078125	-0.19512939453125	3.005486525945846
520.0	500.0	-3.42633056640625	-0.117889404296875	3.4283580708460493
520.0	520.0	-5.0322265625	1.7509765625	5.328153817107281
520.0	540.0	-3.9383544921875	0.0911865234375	3.9394099923960795
520.0	560.0	-4.0364990234375	1.0947265625	4.182314026093086
520.0	580.0	-3.6644287109375	0.91845703125	3.777777269214747
520.0	600.0	-3.1480712890625	1.657470703125	3.5577467550034125
520.0	620.0	-2.790283203125	2.1810302734375	3.5415495771332024
520.0	640.0	-2.82830810546875	2.2763671875	3.630588700443344
520.0	660.0	-2.705810546875	2.1732177734375	3.470487891689673
520.0	680.0	-2.4193115234375	1.6632080078125	2.935869398438749
520.0	700.0	-2.02374267578125	1.328125	2.420630172786263
520.0	720.0	-1.33843994140625	0.9820556640625	1.660076746439394
520.0	740.0	3.10272216796875	-2.2342529296875	3.8234501442312383
520.0	760.0	4.48236083984375	-1.3331298828125	4.676408235281907
520.0	780.0	4.47027587890625	-1.30810546875	4.657736183051236
520.0	800.0	4.3890380859375	-1.302734375	4.578293587311386
540.0	0.0	-0.86932373046875	1.6250824928283691	1.8429912796465886
540.0	20.0	-0.76849365234375	1.6001529693603516	1.7751259163916757
540.0	40.0	-0.6304931640625	1.5809211730957031	1.7020086326079067
540.0	60.0	-0.5079345703125	1.71575927734375	1.7893650900556015
540.0	80.0	-0.512939453125	1.7548751831054688	1.8283035280969149
540.0	100.0	-0.71240234375	1.3018112182617188	1.4839910873629105
540.0	120.0	-0.98773193359375	0.7824478149414062	1.260094820141496
540.0	140.0	-1.4227294921875	-0.002105712890625	1.4227310504683868
540.0	160.0	-2.13348388671875	-1.025390625	2.3671035948446435
540.0	180.0	-2.08740234375	-2.2671661376953125	3.0817674864605333
540.0	200.0	-1.7891845703125	-2.2164459228515625	2.8484757249395054
540.0	220.0	-1.55303955078125	-2.2891387939453125	2.766240818192846
540.0	240.0	-1.547607421875	-2.206573486328125	2.6951911403106164
540.0	260.0	-2.28778076171875	-1.411712646484375	2.6882844734020135
540.0	280.0	-3.27288818359375	0.540771484375	3.3172625552736608
540.0	300.0	-3.31951904296875	0.529815673828125	3.3615340731377565
540.0	320.0	-3.37255859375	0.892333984375	3.4886116734236188
540.0	340.0	-3.28411865234375	0.823455810546875	3.3857812679787127
540.0	360.0	-1.65960693359375	0.251190185546875	1.6785087677303099
540.0	380.0	-1.92108154296875	-0.018463134765625	1.9211702636884027
540.0	400.0	-2.0635986328125	0.007720947265625	2.0636130767109173
540.0	420.0	-2.15673828125	-0.0950927734375	2.158833631702369
540.0	440.0	-2.38238525390625	-0.017974853515625	2.382453062158593
540.0	460.0	-2.8065185546875	-0.01165771484375	2.806542766487016
540.0	480.0	-3.299560546875	0.126556396484375	3.3019867237748186
540.0	500.0	-3.70477294921875	0.170867919921875	3.7087111577098346
540.0	520.0	-5.3424072265625	3.1826171875	6.21855024395539
540.0	540.0	-4.750244140625	2.511962890625	5.3735255614372255
540.0	560.0	-2.1475830078125	4.3013916015625	4.807710732296338
540.0	580.0	-1.63623046875	2.0308837890625	2.6080144001793206
540.0	600.0	-1.77459716796875	1.8404541015625	2.5566514053583718
540.0	620.0	-2.000244140625	1.8939208984375	2.7546166687295988
540.0	640.0	-2.1630859375	1.8262939453125	2.8309521980590473
540.0	660.0	-2.27911376953125	1.6611328125	2.820234351118911
540.0	680.0	-2.29974365234375	1.5240478515625	2.758902448501513
540.0	700.0	-2.050537109375	1.2530517578125	2.4030899160624384
540.0	720.0	-1.16143798828125	0.6260986328125	1.3194459817031081
540.0	740.0	3.0546875	-2.650634765625	4.044376389926653
540.0	760.0	4.52972412109375	-1.2037353515625	4.686937103249823
540.0	780.0	4.52410888671875	-1.133056640625	4.6638373223936505
540.0	800.0	4.42822265625	-1.1378173828125	4.572065648036573
560.0	0.0	-0.78533935546875	1.531641960144043	1.7212451880316058
560.0	20.0	-0.73919677734375	1.5167827606201172	1.6873179364155912
560.0	40.0	-0.59918212890625	1.5155754089355469	1.6297202348166313
560.0	60.0	-0.517578125	1.5489730834960938	1.6331579007780945
560.0	80.0	-0.4842529296875	1.662017822265625	1.7311279968389102
560.0	100.0	-0.588134765625	1.4825439453125	1.5949417081258885
560.0	120.0	-0.71484375	1.3564910888671875	1.533319816962577
560.0	140.0	-0.80877685546875	1.3050079345703125	1.535306390019071
560.0	160.0	-1.00189208984375	1.114349365234375	1.498520025721956
560.0	180.0	-0.99609375	-1.1222686767578125	1.5005631414974825
560.0	200.0	-1.025390625	-1.3732147216796875	1.7138099677839758
560.0	220.0	-1.16973876953125	-1.634674072265625	2.010086593030749
560.0	240.0	-1.3427734375	-1.676971435546875	2.148318807834562
560.0	260.0	-1.5537109375	-1.2578125	1.9990272540571774
560.0	280.0	-1.78497314453125	0.265716552734375	1.8046424612911054
560.0	300.0	-1.9439697265625	0.07965087890625	1.9456008224458632
560.0	320.0	-2.0030517578125	0.329437255859375	2.029961883884498
560.0	340.0	-1.8236083984375	0.4761962890625	1.8847574105355522
560.0	360.0	-0.94378662109375	0.810943603515625	1.2443322362771387
560.0	380.0	-1.54534912109375	0.429290771484375	1.6038685957854764
560.0	400.0	-1.59423828125	0.378173828125	1.6384783006441286
560.0	420.0	-1.53387451171875	0.253814697265625	1.5547324265765072
560.0	440.0	-1.65618896484375	0.28851318359375	1.6811310907771628
560.0	460.0	-1.75885009765625	0.178436279296875	1.767878155245636
560.0	480.0	-1.57696533203125	0.363677978515625	1.618357602783032
560.0	500.0	-1.75408935546875	0.40582275390625	1.8004226099882292
560.0	520.0	-1.51348876953125	6.5205078125	6.693853179475238
560.0	540.0	-1.77313232421875	6.68212890625	6.913381586382398
560.0	560.0	-2.485595703125	6.6014404296875	7.0538784896045765
560.0	580.0	-2.801513671875	6.6181640625	7.186694261749907
560.0	600.0	-3.5545654296875	6.59228515625	7.489536632879472
560.0	620.0	-3.88836669921875	6.310302734375	7.412106056112117
560.0	640.0	-4.76953125	6.390625	7.974240793665035
560.0	660.0	-5.3009033203125	6.6422119140625	8.498150100028472
560.0	680.0	-5.5120849609375	6.4296875	8.469000056928186
560.0	700.0	-5.7210693359375	6.4530029296875	8.623913331960138
560.0	720.0	-5.826904296875	6.4896240234375	8.72169901169018
560.0	740.0	-5.73388671875	6.4876708984375	8.658367663127414
560.0	760.0	0.09893798828125	-1.8978271484375	1.9004043282605818
560.0	780.0	4.7847900390625	0.67138671875	4.831663879454531
560.0	800.0	4.5595703125	-1.227783203125	4.7219840140037785
580.0	0.0	-0.948974609375	1.4682745933532715	1.748251438073239
580.0	20.0	-0.83544921875	1.4437675476074219	1.6680647855027497
580.0	40.0	-0.65814208984375	1.4716148376464844	1.6120797873570611
580.0	60.0	-0.5445556640625	1.43359375	1.5335357548168262
580.0	80.0	-0.4964599609375	1.4974441528320312	1.5775967430445919
580.0	100.0	-0.56201171875	1.5379257202148438	1.6373981473394537
580.0	120.0	-0.63140869140625	1.513702392578125	1.6401133707399904
580.0	140.0	-0.709228515625	1.58782958984375	1.7390249836500373
580.0	160.0	-0.9052734375	1.596343994140625	1.8351659718597417
580.0	180.0	-0.99700927734375	0.859283447265625	1.3162049771423152
580.0	200.0	-1.0740966796875	-0.578369140625	1.219915792234453
580.0	220.0	-1.22735595703125	-0.7060699462890625	1.415958125903706
580.0	240.0	-1.4007568359375	-0.8116912841796875	1.6189386814326558
580.0	260.0	-1.5858154296875	-0.82635498046875	1.7882038840077656
580.0	280.0	-1.6962890625	1.143402099609375	2.0456698034991514
580.0	300.0	-1.9034423828125	0.258544921875	1.920921232459644
580.0	320.0	-1.9803466796875	0.401031494140625	2.020544290789481
580.0	340.0	-2.04913330078125	0.529449462890625	2.1164271823348497
580.0	360.0	-1.91058349609375	1.080657958984375	2.1950286831524757
580.0	380.0	-1.85076904296875	1.231414794921875	2.2229998757453737
580.0	400.0	-1.70953369140625	1.504913330078125	2.2775578089479773
580.0	420.0	-1.570068359375	1.547698974609375	2.2046511672183913
580.0	440.0	-1.4530029296875	1.466094970703125	2.0641346799086184
580.0	460.0	-1.320556640625	1.387786865234375	1.9156780064551138
580.0	480.0	-1.221435546875	1.629486083984375	2.0364502677621577
580.0	500.0	-1.42523193359375	3.37750244140625	3.665898089996578
580.0	520.0	-2.15618896484375	6.532470703125	6.879122352400806
580.0	540.0	-2.326416015625	6.495849609375	6.8998748992553365
580.0	560.0	-2.75469970703125	6.598388671875	7.150321918700331
580.0	580.0	-2.9576416015625	6.6317138671875	7.261354739960042
580.0	600.0	-3.427490234375	6.6265869140625	7.460518979022864
580.0	620.0	-3.68157958984375	6.4366455078125	7.415148931046288
580.0	640.0	-4.2763671875	6.3497314453125	7.655482071686736
580.0	660.0	-4.75262451171875	6.4908447265625	8.044781228457
580.0	680.0	-4.9708251953125	6.61083984375	8.27117322766644
580.0	700.0	-5.080322265625	6.7037353515625	8.411286583299486
580.0	720.0	-5.2386474609375	6.8404541015625	8.615987438220309
580.0	740.0	-4.94866943359375	6.7657470703125	8.382401957817775
580.0	760.0	-3.10284423828125	-1.6029052734375	3.492412874024046
580.0	780.0	4.150634765625	-1.0765380859375	4.287971922493066
580.0	800.0	4.32635498046875	-0.8104248046875	4.401606045647376
600.0	0.0	-1.03594970703125	1.453963279724121	1.785273372423466
600.0	20.0	-0.92706298828125	1.4461650848388672	1.7178006976503324
600.0	40.0	-0.76300048828125	1.4849166870117188	1.6694751607865523
600.0	60.0	-0.52899169921875	1.5035171508789062	1.593861989266751
600.0	80.0	-0.44696044921875	1.5496673583984375	1.6128368066395986
600.0	100.0	-0.5069580078125	1.6046524047851562	1.6828296889073486
600.0	120.0	-0.59002685546875	1.5722122192382812	1.6792804865466944
600.0	140.0	-0.6861572265625	1.59332275390625	1.7347879229690695
600.0	160.0	-0.88995361328125	1.695770263671875	1.9151120648531597
600.0	180.0	-1.004150390625	1.6223297119140625	1.9079496065545087
600.0	200.0	-1.09014892578125	0.3032684326171875	1.1315460320305573
600.0	220.0	-1.246337890625	0.497711181640625	1.3420411908498493
600.0	240.0	-1.4046630859375	0.3151702880859375	1.4395869878154752
600.0	260.0	-1.5858154296875	-0.095428466796875	1.5886840999110403
600.0	280.0	-1.6697998046875	1.754302978515625	2.4219435022649076
600.0	300.0	-1.919189453125	0.4879150390625	1.9802396931507047
600.0	320.0	-2.0087890625	0.53009033203125	2.077553671444526
600.0	340.0	-2.06939697265625	0.66326904296875	2.173092187137843
600.0	360.0	-1.97930908203125	1.120880126953125	2.274650896557501
600.0	380.0	-1.80084228515625	1.615753173828125	2.4194402771596666
600.0	400.0	-1.62030029296875	2.250213623046875	2.772874751722544
600.0	420.0	-1.52630615234375	2.5819091796875	2.9993108346480133
600.0	440.0	-1.501953125	2.808013916015625	3.1844631167960906
600.0	460.0	-1.3856201171875	3.15081787109375	3.4420337543316526
600.0	480.0	-1.26983642578125	3.744598388671875	3.954048765592668
600.0	500.0	-1.39764404296875	4.870086669921875	5.066670804719482
600.0	520.0	-2.1290283203125	6.630859375	6.964270072284536
600.0	540.0	-2.308349609375	6.587646484375	6.980369912991718
600.0	560.0	-2.74859619140625	6.69482421875	7.237088664882758
600.0	580.0	-2.952880859375	6.7427978515625	7.361034454252955
600.0	600.0	-3.423583984375	6.7384033203125	7.55824097295578
600.0	620.0	-3.65399169921875	6.59423828125	7.538941162249675
600.0	640.0	-4.25433349609375	6.52685546875	7.790968861825662
600.0	660.0	-4.73931884765625	6.6292724609375	8.149134708734056
600.0	680.0	-4.95794677734375	6.7449951171875	8.37115257165084
600.0	700.0	-5.07135009765625	6.848876953125	8.522071774635839
600.0	720.0	-5.22808837890625	6.9661865234375	8.709802683010496
600.0	740.0	-4.9449462890625	6.880126953125	8.472817754019621
600.0	760.0	-4.0142822265625	5.6285400390625	6.9133873582944325
600.0	780.0	4.36578369140625	-0.6307373046875	4.4111106070550115
600.0	800.0	4.3583984375	-0.78369140625	4.428296417385871
620.0	0.0	-1.27996826171875	1.4102320671081543	1.904487656590994
620.0	20.0	-1.12286376953125	1.4234962463378906	1.8130539452161905
620.0	40.0	-1.01123046875	1.4723663330078125	1.786182991606184
620.0	60.0	-0.6441650390625	1.550537109375	1.6790217166848596
620.0	80.0	-0.4598388671875	1.5854644775390625	1.6508026512319682
620.0	100.0	-0.49365234375	1.5921249389648438	1.666899654377454
620.0	120.0	-0.55023193359375	1.5612716674804688	1.6553925215560086
620.0	140.0	-0.62396240234375	1.592254638671875	1.710147336901323
620.0	160.0	-0.81732177734375	1.667877197265625	1.8573715925681062
620.0	180.0	-0.9736328125	1.75537109375	2.007308778028366
620.0	200.0	-1.14044189453125	1.8808135986328125	2.199560753333296
620.0	220.0	-1.294677734375	2.3224639892578125	2.6589526918103856
620.0	240.0	-1.40130615234375	2.244873046875	2.6463397229347354
620.0	260.0	-1.5125732421875	2.1778564453125	2.651591316430721
620.0	280.0	-1.63134765625	2.09222412109375	2.6530542679031055
620.0	300.0	-1.8531494140625	1.116668701171875	2.1635877007916897
620.0	320.0	-1.960205078125	1.004730224609375	2.202699882542023
620.0	340.0	-2.0208740234375	1.1082763671875	2.304822840192016
620.0	360.0	-1.90545654296875	1.718475341796875	2.56591545798109
620.0	380.0	-1.6964111328125	2.260498046875	2.826245239085929
620.0	400.0	-1.497802734375	2.932830810546875	3.2931610337780732
620.0	420.0	-1.38763427734375	3.365081787109375	3.6399593846078195
620.0	440.0	-1.36029052734375	3.591583251953125	3.8405547222362713
620.0	460.0	-1.28399658203125	3.995025634765625	4.196293250608496
620.0	480.0	-1.29644775390625	5.158447265625	5.3188678279162565
620.0	500.0	-1.36688232421875	5.40753173828125	5.5776130009871325
620.0	520.0	-2.11846923828125	6.7445068359375	7.069390664940763
620.0	540.0	-2.302490234375	6.6873779296875	7.072657552424245
620.0	560.0	-2.74652099609375	6.794189453125	7.328327770162767
620.0	580.0	-2.93035888671875	6.853759765625	7.453926893247049
620.0	600.0	-3.37774658203125	6.916015625	7.6967814115815925
620.0	620.0	-3.60821533203125	6.79296875	7.691790579623313
620.0	640.0	-4.26434326171875	6.62939453125	7.882480276203266
620.0	660.0	-4.74810791015625	6.7266845703125	8.233639173231277
620.0	680.0	-4.956298828125	6.8541259765625	8.458365147962228
620.0	700.0	-5.07281494140625	6.9515380859375	8.605657045803888
620.0	720.0	-5.234619140625	7.0643310546875	8.792383681210676
620.0	740.0	-4.97747802734375	6.9815673828125	8.574238778657918
620.0	760.0	-4.18170166015625	5.8558349609375	7.195653678734923
620.0	780.0	4.249267578125	-0.0716552734375	4.249871695559256
620.0	800.0	4.275634765625	-0.6951904296875	4.331782818026573
