# Supplementary material for: Real-time emotion detection by quantitative facial motion analysis
Source: PLoS One. 2023 Mar 10;18(3):e0282730. doi: 10.1371/journal.pone.0282730 (PMC10004542; doi:10.1371/journal.pone.0282730)
Supplement: S1 Dataset — Data from each participant is organized into folders by Study ID and subsequently by emotions. The data files (.csv) contain the pixel displacement results after DISC-processing of videos. (ZIP) [file pone.0282730.s004.zip › S1_Dataset/1/happy/result/102575_cropped_result.csv]

pos_x	pos_y	disp_x	disp_y	disp_xy_indi
0.0	0.0	1.4176239967346191	-0.02551436424255371	1.4178535816157243
0.0	20.0	1.4981889724731445	0.022874832153320312	1.498363592452172
0.0	40.0	1.331465244293213	0.3918876647949219	1.3879393497481085
0.0	60.0	1.3028693199157715	0.4298973083496094	1.3719621570961875
0.0	80.0	1.1880946159362793	0.63336181640625	1.346371422341621
0.0	100.0	1.0775775909423828	0.7345809936523438	1.3041405985308694
0.0	120.0	0.8253421783447266	1.1768722534179688	1.4374345244983877
0.0	140.0	0.8479413986206055	1.2816314697265625	1.5367445590234368
0.0	160.0	0.8221511840820312	1.379486083984375	1.6058998802522007
0.0	180.0	0.8579883575439453	1.571319580078125	1.790304232363274
0.0	200.0	1.1835055351257324	1.54315185546875	1.9447372575003268
0.0	220.0	1.1577601432800293	1.453765869140625	1.8584519772235146
0.0	240.0	1.2561283111572266	1.39288330078125	1.8756284876504665
0.0	260.0	1.5218658447265625	1.08502197265625	1.869050114494567
0.0	280.0	2.093845844268799	0.038238525390625	2.094194977643144
0.0	300.0	2.39091157913208	0.3973388671875	2.4237030252499383
0.0	320.0	2.329730987548828	1.155059814453125	2.6003479861952563
0.0	340.0	2.078920364379883	1.805328369140625	2.7533834462089244
0.0	360.0	2.0575051307678223	0.959930419921875	2.270417092568522
0.0	380.0	2.02864408493042	0.518341064453125	2.0938181111122285
0.0	400.0	2.023153305053711	0.147613525390625	2.0285312540426887
0.0	420.0	2.049724578857422	-0.0333251953125	2.04999546775471
0.0	440.0	2.0189366340637207	-0.29144287109375	2.0398637404189315
0.0	460.0	1.8498988151550293	0.23345947265625	1.8645720559111991
0.0	480.0	1.8888530731201172	0.732940673828125	2.026072052812273
0.0	500.0	2.018939971923828	2.0775146484375	2.896926945006411
0.0	520.0	2.9530935287475586	2.9794921875	4.195013120945421
0.0	540.0	3.978830337524414	3.371337890625	5.215075265762563
0.0	560.0	4.162326335906982	3.4412841796875	5.400684894710329
0.0	580.0	4.812882423400879	3.470947265625	5.933912043688445
0.0	600.0	5.172401428222656	3.1339111328125	6.047738050134604
0.0	620.0	5.375082015991211	2.9371337890625	6.125215226707122
0.0	640.0	5.024298667907715	2.9097900390625	5.806070545193761
0.0	660.0	4.7304863929748535	2.92236328125	5.560369471691473
0.0	680.0	4.675309181213379	2.9403076171875	5.523035833998269
0.0	700.0	4.5932464599609375	3.0263671875	5.500619182921168
0.0	720.0	4.641551971435547	2.9932861328125	5.523021507872735
0.0	740.0	4.677347660064697	3.9066162109375	6.094196530525773
0.0	760.0	4.698751926422119	3.739013671875	6.00487243032887
0.0	780.0	7.6198530197143555	12.41845703125	14.569839912608941
0.0	800.0	7.370238780975342	12.8897705078125	14.84811784141902
20.0	0.0	1.532012939453125	0.1508951187133789	1.5394261864419903
20.0	20.0	1.4870071411132812	0.212646484375	1.5021347359804116
20.0	40.0	1.1948356628417969	0.6578369140625	1.36395808832305
20.0	60.0	1.172372817993164	0.6994056701660156	1.3651469942206247
20.0	80.0	1.106658935546875	0.7996902465820312	1.3653565432165227
20.0	100.0	0.9860916137695312	1.0546646118164062	1.4438469843319441
20.0	120.0	0.8280773162841797	1.3372344970703125	1.5728662186909925
20.0	140.0	0.8536148071289062	1.44549560546875	1.6787244515938844
20.0	160.0	0.9749526977539062	1.5283660888671875	1.8128529075622224
20.0	180.0	1.2871437072753906	1.391021728515625	1.8951729135836746
20.0	200.0	1.7102813720703125	1.1658172607421875	2.0698290405478246
20.0	220.0	1.6817474365234375	1.1397552490234375	2.0315797961019477
20.0	240.0	1.7058582305908203	1.136688232421875	2.0498810796240865
20.0	260.0	1.8334522247314453	0.954071044921875	2.0668329925591484
20.0	280.0	2.171598434448242	0.382080078125	2.204954635950151
20.0	300.0	2.3565101623535156	0.6842041015625	2.4538287221952433
20.0	320.0	2.3631458282470703	0.94036865234375	2.5433740204445616
20.0	340.0	2.120077133178711	1.3997802734375	2.540494413403034
20.0	360.0	2.0669212341308594	0.580291748046875	2.1468353222714436
20.0	380.0	2.0382080078125	-0.024261474609375	2.038352398939207
20.0	400.0	2.015371322631836	-0.448455810546875	2.0646632127540925
20.0	420.0	2.0206127166748047	-0.724395751953125	2.1465379000231204
20.0	440.0	1.9632740020751953	-1.107025146484375	2.2538743270584334
20.0	460.0	1.7988243103027344	-0.558197021484375	1.8834417469436466
20.0	480.0	1.8720664978027344	0.32794189453125	1.9005732972932512
20.0	500.0	2.0576705932617188	2.1934814453125	3.0075520147296286
20.0	520.0	2.9621353149414062	3.0421142578125	4.246022230465724
20.0	540.0	3.823488235473633	3.398681640625	5.115671918832043
20.0	560.0	3.8616886138916016	3.4375	5.170014042597954
20.0	580.0	4.669353485107422	3.5694580078125	5.877405247081539
20.0	600.0	4.9708404541015625	3.2161865234375	5.920566744296835
20.0	620.0	5.653907775878906	3.1273193359375	6.461176314501294
20.0	640.0	5.864833831787109	3.118408203125	6.642344886844702
20.0	660.0	5.760868072509766	3.07666015625	6.530960011048808
20.0	680.0	5.708488464355469	3.09326171875	6.492696559085728
20.0	700.0	5.402015686035156	3.2646484375	6.311869999662625
20.0	720.0	5.112216949462891	3.4107666015625	6.1455749079081174
20.0	740.0	4.8804168701171875	3.8553466796875	6.219498922477748
20.0	760.0	4.7135467529296875	3.9337158203125	6.139352013611115
20.0	780.0	7.669795989990234	13.597900390625	15.611811732192706
20.0	800.0	7.376405715942383	13.8985595703125	15.734717010982836
40.0	0.0	1.4272727966308594	0.3540968894958496	1.4705414795758434
40.0	20.0	1.3953132629394531	0.4052410125732422	1.4529691600327002
40.0	40.0	1.1810646057128906	0.7109107971191406	1.3785165085439919
40.0	60.0	1.169677734375	0.7525100708007812	1.3908333505309793
40.0	80.0	1.1144447326660156	0.9103164672851562	1.4389798931109337
40.0	100.0	1.0051345825195312	1.1471176147460938	1.5251801044589717
40.0	120.0	0.8589134216308594	1.3775787353515625	1.6234085862623866
40.0	140.0	0.8415451049804688	1.54998779296875	1.7637064160649654
40.0	160.0	1.0488166809082031	1.5657196044921875	1.8845408751317843
40.0	180.0	1.4134101867675781	1.378082275390625	1.9740413151208773
40.0	200.0	1.8756790161132812	1.0453033447265625	2.1472845302810306
40.0	220.0	1.8805313110351562	0.9597015380859375	2.111261484039369
40.0	240.0	1.8348960876464844	0.922637939453125	2.053802429587297
40.0	260.0	1.8854255676269531	0.731048583984375	2.0221922765174876
40.0	280.0	2.0859146118164062	0.398895263671875	2.1237130689358774
40.0	300.0	2.299285888671875	0.43328857421875	2.3397552407023543
40.0	320.0	2.4163665771484375	-0.163665771484375	2.421902954272865
40.0	340.0	2.2239646911621094	-0.181732177734375	2.231377496516413
40.0	360.0	2.0833511352539062	-0.4124755859375	2.123790964703971
40.0	380.0	2.0194320678710938	-0.85650634765625	2.193560803880661
40.0	400.0	1.99951171875	-1.562530517578125	2.5376265942375253
40.0	420.0	1.9856376647949219	-1.776947021484375	2.664638371902353
40.0	440.0	1.9258003234863281	-2.1236572265625	2.8668147658806236
40.0	460.0	1.7610931396484375	-1.817962646484375	2.531094077771362
40.0	480.0	1.7531929016113281	-1.277740478515625	2.169402240410405
40.0	500.0	2.057697296142578	2.165496826171875	2.9872218978028635
40.0	520.0	2.9527816772460938	3.08203125	4.268235731476978
40.0	540.0	3.8057518005371094	3.4351806640625	5.126813138982182
40.0	560.0	3.846363067626953	3.4736328125	5.182724550280604
40.0	580.0	4.65911865234375	3.625732421875	5.903670232292196
40.0	600.0	4.964775085449219	3.28076171875	5.9508309591445085
40.0	620.0	5.628269195556641	3.264892578125	6.506684077496579
40.0	640.0	5.827213287353516	3.3148193359375	6.704061599225837
40.0	660.0	5.700466156005859	3.260498046875	6.567051233959113
40.0	680.0	5.659549713134766	3.2904052734375	6.54654640393766
40.0	700.0	5.3772125244140625	3.4453125	6.386281606331787
40.0	720.0	5.095737457275391	3.5264892578125	6.196988520156094
40.0	740.0	4.879859924316406	3.9400634765625	6.27193216483494
40.0	760.0	4.712921142578125	4.0404052734375	6.20777741786716
40.0	780.0	7.6502532958984375	11.88720703125	14.13619703085679
40.0	800.0	7.401939392089844	12.9107666015625	14.882089940737258
60.0	0.0	1.2506484985351562	0.6681973934173584	1.4179595986691556
60.0	20.0	1.2281951904296875	0.6646842956542969	1.3965201891430232
60.0	40.0	1.1733589172363281	0.7541770935058594	1.394831257545856
60.0	60.0	1.1827011108398438	0.8417205810546875	1.4516457743378173
60.0	80.0	1.0759162902832031	1.0318069458007812	1.4907117216616719
60.0	100.0	0.9719390869140625	1.2403106689453125	1.5757652566835296
60.0	120.0	0.8919906616210938	1.439178466796875	1.6931869358434821
60.0	140.0	0.8702926635742188	1.7115020751953125	1.9200647576758887
60.0	160.0	1.1122055053710938	1.7261505126953125	2.0534353358837625
60.0	180.0	1.5794448852539062	1.4644012451171875	2.153860987217024
60.0	200.0	1.9569129943847656	1.0800628662109375	2.2351832727004144
60.0	220.0	1.9675788879394531	0.9552154541015625	2.1871907196263223
60.0	240.0	1.8831024169921875	0.8402557373046875	2.06206314572451
60.0	260.0	1.8977775573730469	0.467987060546875	1.9546282373147361
60.0	280.0	1.8800468444824219	0.605316162109375	1.97509083172373
60.0	300.0	2.1178359985351562	0.13983154296875	2.1224472142082647
60.0	320.0	2.2646217346191406	-0.610565185546875	2.3454853328706395
60.0	340.0	2.157360076904297	-1.10400390625	2.423432921794159
60.0	360.0	1.9250373840332031	-0.8717041015625	2.113205378236172
60.0	380.0	1.8858108520507812	-1.44769287109375	2.377413977145789
60.0	400.0	1.9060249328613281	-2.487823486328125	3.1340384081588497
60.0	420.0	1.8752326965332031	-2.758148193359375	3.3352479851847256
60.0	440.0	1.8936920166015625	-2.787811279296875	3.3701574418289972
60.0	460.0	1.8722648620605469	-2.584320068359375	3.1912514675956833
60.0	480.0	1.9121780395507812	-2.412841796875	3.0786734792256305
60.0	500.0	2.3667831420898438	2.473846435546875	3.4236791070935157
60.0	520.0	3.0799293518066406	3.1925048828125	4.435995067501961
60.0	540.0	3.8119125366210938	3.4991455078125	5.1744271636282075
60.0	560.0	3.803966522216797	3.514404296875	5.178918696411406
60.0	580.0	4.6378631591796875	3.697998046875	5.9316915157455306
60.0	600.0	4.9641571044921875	3.36962890625	5.999771222631395
60.0	620.0	5.6598052978515625	3.35986328125	6.581950871761398
60.0	640.0	5.8479461669921875	3.399658203125	6.764329255004795
60.0	660.0	5.6947784423828125	3.3577880859375	6.610994050662263
60.0	680.0	5.64654541015625	3.3953857421875	6.588787400364863
60.0	700.0	5.356742858886719	3.549072265625	6.425776840418785
60.0	720.0	5.0707855224609375	3.6300048828125	6.236168796949136
60.0	740.0	4.879310607910156	4.0018310546875	6.310493150200375
60.0	760.0	4.9420623779296875	3.355712890625	5.973674710900722
60.0	780.0	6.2889251708984375	-2.5224609375	6.775941926136419
60.0	800.0	6.2011260986328125	-2.6024169921875	6.725067961914678
80.0	0.0	1.20672607421875	0.7648413181304932	1.428695229962985
80.0	20.0	1.1709671020507812	0.7758331298828125	1.404664016592212
80.0	40.0	1.0541534423828125	0.9009971618652344	1.3867355067844556
80.0	60.0	1.0137863159179688	1.0275306701660156	1.4434618015293472
80.0	80.0	0.8874893188476562	1.2443466186523438	1.5284095650120089
80.0	100.0	0.8390274047851562	1.4171371459960938	1.6468893941435376
80.0	120.0	0.7976150512695312	1.6139297485351562	1.8002663700737316
80.0	140.0	0.7812271118164062	1.871490478515625	2.0280020738183793
80.0	160.0	1.0900497436523438	1.891876220703125	2.1834385904115736
80.0	180.0	2.1314239501953125	0.9687347412109375	2.3412422032534805
80.0	200.0	2.7492752075195312	0.3162994384765625	2.767410251744788
80.0	220.0	2.8568496704101562	0.1351165771484375	2.8600430991058383
80.0	240.0	2.709625244140625	-0.0181732177734375	2.7096861865404973
80.0	260.0	2.5522079467773438	-0.07012939453125	2.5531712703167297
80.0	280.0	2.3189315795898438	0.19635009765625	2.3272294755070173
80.0	300.0	1.9341888427734375	0.13238525390625	1.938714093145524
80.0	320.0	1.3946304321289062	0.188690185546875	1.407337212021971
80.0	340.0	0.340667724609375	0.261016845703125	0.42916697488429595
80.0	360.0	0.28878021240234375	-0.6357421875	0.6982565001791448
80.0	380.0	1.1113052368164062	-1.8277587890625	2.13908894634393
80.0	400.0	2.0816726684570312	-3.014495849609375	3.6634063828509613
80.0	420.0	2.3825607299804688	-3.243865966796875	4.024830684959069
80.0	440.0	2.5866470336914062	-3.3115234375	4.202015034958391
80.0	460.0	2.7546844482421875	-3.253753662109375	4.263238124134932
80.0	480.0	2.9492568969726562	-3.223541259765625	4.369134296145191
80.0	500.0	2.39715576171875	-3.154144287109375	3.9616892772965056
80.0	520.0	1.885955810546875	-2.9383544921875	3.4915263769723954
80.0	540.0	1.9684371948242188	-2.6217041015625	3.278426053172021
80.0	560.0	2.17840576171875	-1.474365234375	2.630438082719891
80.0	580.0	4.309761047363281	3.322509765625	5.441793034289648
80.0	600.0	4.921684265136719	3.4610595703125	6.016802253269265
80.0	620.0	5.88775634765625	3.6488037109375	6.926719521556921
80.0	640.0	6.252922058105469	3.7061767578125	7.26875370506468
80.0	660.0	6.402503967285156	3.702880859375	7.396173585701454
80.0	680.0	6.370269775390625	3.614990234375	7.3245130490621655
80.0	700.0	6.175132751464844	3.749267578125	7.224214273579728
80.0	720.0	5.8751068115234375	3.8394775390625	7.018437705057623
80.0	740.0	5.706390380859375	2.6265869140625	6.281866760437439
80.0	760.0	6.523902893066406	-2.5487060546875	7.00408534438016
80.0	780.0	6.286407470703125	-2.71630859375	6.8481567785932125
80.0	800.0	6.2117156982421875	-2.74169921875	6.7898694038900915
100.0	0.0	1.1398773193359375	0.8813984394073486	1.4408967735844898
100.0	20.0	1.0839996337890625	0.9104251861572266	1.4156020717857976
100.0	40.0	1.0351486206054688	0.9495468139648438	1.4046963439306697
100.0	60.0	0.9758453369140625	1.0569229125976562	1.4385270816883613
100.0	80.0	0.9307632446289062	1.2120590209960938	1.528203941864481
100.0	100.0	0.8684616088867188	1.4180374145507812	1.6628456558490246
100.0	120.0	0.7918167114257812	1.658477783203125	1.8378036516101197
100.0	140.0	0.6998748779296875	2.11712646484375	2.2298092548240285
100.0	160.0	1.1472549438476562	2.06622314453125	2.363360317255813
100.0	180.0	3.1315460205078125	0.123321533203125	3.133973305423945
100.0	200.0	3.3685836791992188	-0.147247314453125	3.371800375968453
100.0	220.0	3.1348495483398438	-0.1905059814453125	3.1406327737723436
100.0	240.0	2.2363967895507812	0.0407257080078125	2.2367675747841522
100.0	260.0	2.053253173828125	0.356414794921875	2.0839577975272126
100.0	280.0	2.19134521484375	0.4163818359375	2.2305532237356016
100.0	300.0	2.1204681396484375	0.21026611328125	2.1308676565330162
100.0	320.0	2.0075454711914062	0.132659912109375	2.0119238234043535
100.0	340.0	1.687957763671875	-0.7523193359375	1.8480221305941114
100.0	360.0	0.9332656860351562	-1.160369873046875	1.489108150204508
100.0	380.0	1.1973648071289062	-2.0888671875	2.407706088451205
100.0	400.0	1.9651947021484375	-3.197998046875	3.7535558774538846
100.0	420.0	2.1969985961914062	-3.392913818359375	4.042111701880714
100.0	440.0	2.333831787109375	-3.429595947265625	4.148361022382567
100.0	460.0	2.403533935546875	-3.419677734375	4.179853010131526
100.0	480.0	2.3468017578125	-3.395050048828125	4.127207690984268
100.0	500.0	2.1513442993164062	-3.4599609375	4.074262139728749
100.0	520.0	1.8750991821289062	-3.49365234375	3.965047747733987
100.0	540.0	1.605621337890625	-3.2552490234375	3.629692285205521
100.0	560.0	1.55572509765625	-2.4471435546875	2.8997917436819702
100.0	580.0	1.7257232666015625	-1.10888671875	2.0512802216932986
100.0	600.0	1.03167724609375	-0.23828125	1.0588370479961242
100.0	620.0	7.1454010009765625	6.293212890625	9.521621918112771
100.0	640.0	7.0020599365234375	7.665771484375	10.382335758649086
100.0	660.0	6.738136291503906	6.673828125	9.483800004477269
100.0	680.0	6.6907958984375	6.590576171875	9.391615624152992
100.0	700.0	6.4829254150390625	6.14794921875	8.934517420280075
100.0	720.0	6.006011962890625	5.048095703125	7.845728132321078
100.0	740.0	3.2924957275390625	-0.8851318359375	3.409396791641165
100.0	760.0	6.09002685546875	-2.589599609375	6.617737773378886
100.0	780.0	6.215858459472656	-2.64111328125	6.753693489683473
100.0	800.0	6.179023742675781	-2.6773681640625	6.734139492057349
120.0	0.0	1.0530242919921875	0.9645998477935791	1.4280451764174142
120.0	20.0	1.0514678955078125	0.9394607543945312	1.4100252637208917
120.0	40.0	1.0084152221679688	0.9503097534179688	1.3856369971032796
120.0	60.0	0.9237442016601562	1.1042556762695312	1.4396818914865321
120.0	80.0	0.8004531860351562	1.3469085693359375	1.5668082196568967
120.0	100.0	0.5644607543945312	1.7398529052734375	1.8291265880851615
120.0	120.0	0.5444488525390625	2.006805419921875	2.0793490679678857
120.0	140.0	0.7415847778320312	2.308258056640625	2.4244593704078725
120.0	160.0	1.4447250366210938	2.0328216552734375	2.4939114486261253
120.0	180.0	3.4385604858398438	-0.1275177001953125	3.440924146016916
120.0	200.0	3.060791015625	-0.0806884765625	3.0618543844508177
120.0	220.0	1.941802978515625	-0.3243560791015625	1.9687065991209285
120.0	240.0	0.9375839233398438	0.2407684326171875	0.9680046753245932
120.0	260.0	-0.12776947021484375	1.1505126953125	1.1575856338060764
120.0	280.0	-1.1902236938476562	2.418548583984375	2.6955536897804846
120.0	300.0	-1.104461669921875	2.185882568359375	2.4490647567967643
120.0	320.0	-1.0523910522460938	2.342254638671875	2.5678169169992544
120.0	340.0	-0.8184661865234375	1.895599365234375	2.0647478906537677
120.0	360.0	-0.40837860107421875	-0.86181640625	0.9536774087169104
120.0	380.0	1.4278640747070312	-2.703155517578125	3.057097572543609
120.0	400.0	1.6990280151367188	-3.32305908203125	3.7322135333994213
120.0	420.0	1.9439544677734375	-3.500244140625	4.0038316668856035
120.0	440.0	2.039093017578125	-3.525604248046875	4.072810534284898
120.0	460.0	1.9604339599609375	-3.562164306640625	4.0659950638032765
120.0	480.0	1.8103713989257812	-3.619659423828125	4.047144542335527
120.0	500.0	1.5603256225585938	-3.7996826171875	4.107578853749458
120.0	520.0	1.140899658203125	-3.80712890625	3.9744034192432363
120.0	540.0	1.0422515869140625	-3.440185546875	3.5946021987631016
120.0	560.0	0.989044189453125	-2.7030029296875	2.878269140749384
120.0	580.0	1.3949356079101562	-1.2061767578125	1.8441007893558181
120.0	600.0	1.2768707275390625	-0.71142578125	1.461685840758303
120.0	620.0	1.2406539916992188	-0.4365234375	1.315209123525997
120.0	640.0	1.4494094848632812	-0.3665771484375	1.4950473773657513
120.0	660.0	1.7540969848632812	-0.5404052734375	1.835454737078938
120.0	680.0	2.0325927734375	-0.4261474609375	2.0767847844911196
120.0	700.0	2.3286361694335938	-0.2977294921875	2.3475922261143625
120.0	720.0	2.499908447265625	-0.363037109375	2.5261310709251377
120.0	740.0	3.0851364135742188	-0.9888916015625	3.2397489547806693
120.0	760.0	5.720649719238281	-2.402099609375	6.204507695504983
120.0	780.0	5.974342346191406	-2.4364013671875	6.452039839580112
120.0	800.0	5.936805725097656	-2.4593505859375	6.426046025520159
140.0	0.0	1.1213531494140625	0.9407820701599121	1.4637294112079617
140.0	20.0	1.0789794921875	0.9214019775390625	1.4188651622948851
140.0	40.0	1.03668212890625	0.9197235107421875	1.3858575585555426
140.0	60.0	0.825347900390625	1.135467529296875	1.4037398857219818
140.0	80.0	0.6062164306640625	1.448944091796875	1.5706487010022792
140.0	100.0	0.1613616943359375	2.2065277099609375	2.212419971710711
140.0	120.0	-1.2832794189453125	4.415229797363281	4.5979408685424845
140.0	140.0	1.8516387939453125	1.2248687744140625	2.2201057942759976
140.0	160.0	3.1112213134765625	0.486663818359375	3.149053783842212
140.0	180.0	3.7118682861328125	-0.292572021484375	3.7233807972532165
140.0	200.0	2.1410675048828125	-0.2573699951171875	2.156480784716556
140.0	220.0	1.0615234375	-0.5330047607421875	1.187824096125202
140.0	240.0	0.520111083984375	0.3495941162109375	0.6266830026199115
140.0	260.0	-0.442138671875	1.243621826171875	1.3198794837781433
140.0	280.0	-1.1105194091796875	1.996917724609375	2.2849362697948243
140.0	300.0	-0.778472900390625	1.5809326171875	1.7622054354501095
140.0	320.0	-0.6160736083984375	1.536651611328125	1.655549717031293
140.0	340.0	-0.972564697265625	0.116119384765625	0.9794722057749898
140.0	360.0	-1.422119140625	-1.576202392578125	2.1229311888285487
140.0	380.0	0.608795166015625	-3.108856201171875	3.167904423073527
140.0	400.0	1.206451416015625	-3.5604248046875	3.7592751706998158
140.0	420.0	1.4738311767578125	-3.674530029296875	3.959084398416863
140.0	440.0	1.5352630615234375	-3.617034912109375	3.9293732609026075
140.0	460.0	1.3189239501953125	-3.705535888671875	3.933262845098719
140.0	480.0	1.0468597412109375	-3.804656982421875	3.9460524669167487
140.0	500.0	0.68255615234375	-4.044342041015625	4.101534523300851
140.0	520.0	0.5888214111328125	-3.893310546875	3.9375852585838125
140.0	540.0	0.6650848388671875	-3.51806640625	3.5803811363702303
140.0	560.0	0.7671966552734375	-2.9615478515625	3.0593065202684757
140.0	580.0	1.3775482177734375	-1.4495849609375	1.9997338951137842
140.0	600.0	1.3021392822265625	-1.1573486328125	1.742131616207705
140.0	620.0	1.26068115234375	-1.0028076171875	1.6108817724972981
140.0	640.0	1.2317657470703125	-0.9024658203125	1.5269876923171315
140.0	660.0	0.88592529296875	-1.0098876953125	1.343404921036602
140.0	680.0	1.1960601806640625	-0.2757568359375	1.227437081212887
140.0	700.0	2.1290435791015625	-0.7408447265625	2.254257631813422
140.0	720.0	2.787078857421875	-0.908203125	2.9313207729192294
140.0	740.0	2.942657470703125	-1.1492919921875	3.1591304299112477
140.0	760.0	5.0845184326171875	-2.2486572265625	5.559567160687574
140.0	780.0	5.525054931640625	-2.2694091796875	5.97297664673957
140.0	800.0	5.5005340576171875	-2.28369140625	5.955763709045776
160.0	0.0	1.10614013671875	0.9187560081481934	1.4379355356094994
160.0	20.0	0.921051025390625	0.9766159057617188	1.3424282546042838
160.0	40.0	0.7425384521484375	1.1125869750976562	1.3376147166041312
160.0	60.0	0.5169219970703125	1.3397140502929688	1.435981228152914
160.0	80.0	0.2133636474609375	1.7977218627929688	1.810339178723605
160.0	100.0	-0.324005126953125	2.8302078247070312	2.848693674884124
160.0	120.0	-0.689300537109375	3.9396286010742188	3.9994760587933613
160.0	140.0	2.9458465576171875	0.933746337890625	3.0902903042512344
160.0	160.0	4.72161865234375	0.56005859375	4.754718532846464
160.0	180.0	2.345123291015625	-0.2346038818359375	2.356828850688239
160.0	200.0	1.013336181640625	-0.5613250732421875	1.1584196367777735
160.0	220.0	0.0001373291015625	-0.8711395263671875	0.8711395371916774
160.0	240.0	0.105377197265625	0.3446044921875	0.3603562261698321
160.0	260.0	-1.06585693359375	1.145172119140625	1.5644392558827274
160.0	280.0	-1.4464263916015625	1.6123046875	2.1660276340933393
160.0	300.0	-1.4352264404296875	1.242889404296875	1.8985913216440005
160.0	320.0	-1.60595703125	1.07733154296875	1.9338410585404222
160.0	340.0	-2.1328125	-0.946868896484375	2.333548771139311
160.0	360.0	-2.7155303955078125	-1.919464111328125	3.325424454652892
160.0	380.0	0.5021820068359375	-3.2147216796875	3.2537089983344534
160.0	400.0	1.14862060546875	-3.739654541015625	3.912076862926671
160.0	420.0	1.258544921875	-3.824493408203125	4.026249514097022
160.0	440.0	1.0146331787109375	-3.728057861328125	3.8636635341022507
160.0	460.0	0.5262451171875	-3.83367919921875	3.869629197466626
160.0	480.0	0.201446533203125	-3.94549560546875	3.950634920935213
160.0	500.0	0.0341339111328125	-3.95562744140625	3.9557747128843648
160.0	520.0	0.198822021484375	-3.7972412109375	3.802442768835479
160.0	540.0	0.4943084716796875	-3.5166015625	3.551172681601354
160.0	560.0	0.7453460693359375	-3.0831298828125	3.1719442992218436
160.0	580.0	1.331207275390625	-2.0057373046875	2.407300343843287
160.0	600.0	1.2019195556640625	-1.542724609375	1.955660972320853
160.0	620.0	1.15069580078125	-1.3978271484375	1.8105307406516231
160.0	640.0	1.136749267578125	-1.3284912109375	1.7484529718804531
160.0	660.0	0.7801361083984375	-1.3907470703125	1.594612730793863
160.0	680.0	0.8848114013671875	-0.38671875	0.9656306786711619
160.0	700.0	1.2118988037109375	-0.393798828125	1.2742747849143938
160.0	720.0	2.133056640625	-0.8868408203125	2.310068672720999
160.0	740.0	2.415130615234375	-1.4066162109375	2.794892672986664
160.0	760.0	1.203704833984375	-2.7408447265625	2.993515515657605
160.0	780.0	1.0169677734375	-2.7685546875	2.949426810397005
160.0	800.0	0.8743896484375	-2.779541015625	2.913830042201554
180.0	0.0	0.9322967529296875	0.9315268993377686	1.317922455880116
180.0	20.0	0.6693878173828125	1.0841808319091797	1.274177431262933
180.0	40.0	0.4779815673828125	1.2514381408691406	1.3396133021061494
180.0	60.0	0.1815185546875	1.5806045532226562	1.5909933184536105
180.0	80.0	-0.020172119140625	2.00762939453125	2.0077307339821586
180.0	100.0	-1.3269500732421875	4.199058532714844	4.403735807021441
180.0	120.0	1.975006103515625	1.7474288940429688	2.637073538728149
180.0	140.0	4.8975372314453125	1.1773223876953125	5.03705856010843
180.0	160.0	2.7602691650390625	0.3581390380859375	2.7834060850092577
180.0	180.0	1.2648468017578125	-0.2835693359375	1.296244190035582
180.0	200.0	1.0388946533203125	-0.70025634765625	1.2528611467877848
180.0	220.0	0.60345458984375	-0.922576904296875	1.1024089923188642
180.0	240.0	0.82763671875	0.1245574951171875	0.8369570525499709
180.0	260.0	-0.9302978515625	0.80316162109375	1.2290332307223202
180.0	280.0	-2.542572021484375	1.182281494140625	2.8040082053771758
180.0	300.0	-2.708038330078125	0.764007568359375	2.813748240636096
180.0	320.0	-3.1766510009765625	0.369842529296875	3.198108046717951
180.0	340.0	-4.1023406982421875	-1.5240478515625	4.376290787676988
180.0	360.0	-3.345245361328125	-1.83331298828125	3.8146694536339663
180.0	380.0	0.3513336181640625	-3.17657470703125	3.1959446460480074
180.0	400.0	0.9742889404296875	-3.723175048828125	3.848541461860573
180.0	420.0	0.7481536865234375	-3.837188720703125	3.9094438500827575
180.0	440.0	0.3678436279296875	-3.7772216796875	3.795090585494598
180.0	460.0	0.397857666015625	-4.04388427734375	4.0634087624746025
180.0	480.0	0.172515869140625	-3.98358154296875	3.987315341753977
180.0	500.0	0.1179046630859375	-3.797210693359375	3.799040741995299
180.0	520.0	0.166534423828125	-3.5372314453125	3.5411495325709312
180.0	540.0	0.136688232421875	-3.29345703125	3.2962922943168556
180.0	560.0	0.398162841796875	-3.148193359375	3.173271982764889
180.0	580.0	0.563629150390625	-2.64892578125	2.7082255470586234
180.0	600.0	0.5415191650390625	-1.806884765625	1.8862861825164057
180.0	620.0	0.6545562744140625	-1.69091796875	1.8131871093233713
180.0	640.0	0.7156829833984375	-1.6494140625	1.797990234205637
180.0	660.0	0.6922454833984375	-1.5849609375	1.7295389509017758
180.0	680.0	0.892669677734375	-0.8673095703125	1.2446224505053918
180.0	700.0	1.0172882080078125	-0.647705078125	1.2059838997186731
180.0	720.0	1.5290374755859375	-0.889404296875	1.768896719722757
180.0	740.0	2.1149444580078125	-1.3299560546875	2.4983540917687987
180.0	760.0	1.184417724609375	-2.66650390625	2.917719730956926
180.0	780.0	1.0249786376953125	-2.6917724609375	2.8803159877335096
180.0	800.0	0.89154052734375	-2.71044921875	2.8533102669213624
200.0	0.0	0.4012603759765625	1.1990208625793457	1.2643816347248051
200.0	20.0	0.175201416015625	1.3490066528320312	1.3603361663790905
200.0	40.0	-0.02923583984375	1.5483436584472656	1.5486196495541544
200.0	60.0	-0.27874755859375	1.8549270629882812	1.875754411011289
200.0	80.0	-0.7249298095703125	2.5869827270507812	2.6866341133214897
200.0	100.0	-2.5549468994140625	6.123542785644531	6.635173690751789
200.0	120.0	6.907501220703125	3.1960220336914062	7.611053143544336
200.0	140.0	3.230804443359375	0.8248291015625	3.3344325451289434
200.0	160.0	1.258148193359375	0.1346435546875	1.2653322738602477
200.0	180.0	0.66412353515625	-0.3076324462890625	0.7319137872442545
200.0	200.0	0.8364715576171875	-0.8179473876953125	1.169924183757268
200.0	220.0	0.9792327880859375	-1.0113067626953125	1.4077067242632009
200.0	240.0	1.13604736328125	-0.0489044189453125	1.1370994916060155
200.0	260.0	0.405487060546875	0.68505859375	0.7960684852081965
200.0	280.0	-1.0151824951171875	0.80950927734375	1.2984224152786175
200.0	300.0	-1.6406707763671875	0.02947998046875	1.6409356068029446
200.0	320.0	-2.1486968994140625	-0.35052490234375	2.1771003818645345
200.0	340.0	-2.3656768798828125	-1.6361083984375	2.87633061233402
200.0	360.0	-1.675537109375	-1.706207275390625	2.391352728371252
200.0	380.0	0.563201904296875	-3.02880859375	3.0807268432266888
200.0	400.0	0.90374755859375	-3.487030029296875	3.6022407019634777
200.0	420.0	0.7712249755859375	-3.7218017578125	3.8008678334590567
200.0	440.0	0.6432952880859375	-3.764190673828125	3.818764231607943
200.0	460.0	0.601837158203125	-4.063873291015625	4.108195965435946
200.0	480.0	0.312713623046875	-3.734100341796875	3.7471716230574015
200.0	500.0	0.1748504638671875	-3.4742431640625	3.4786402872026856
200.0	520.0	0.1114349365234375	-3.367919921875	3.3697629508973606
200.0	540.0	0.0355987548828125	-3.236572265625	3.2367680333879583
200.0	560.0	0.1423187255859375	-3.2691650390625	3.272261400359226
200.0	580.0	0.3436431884765625	-3.3956298828125	3.412974207642884
200.0	600.0	0.035125732421875	-2.0072021484375	2.0075094723986457
200.0	620.0	0.0322265625	-1.88037109375	1.880647229424258
200.0	640.0	0.0201263427734375	-1.8509521484375	1.851061567176746
200.0	660.0	0.1188812255859375	-1.74755859375	1.7515974949703177
200.0	680.0	0.0871124267578125	-1.3453369140625	1.3481542891059783
200.0	700.0	0.2851715087890625	-1.471923828125	1.4992940156044061
200.0	720.0	0.4730987548828125	-1.3785400390625	1.4574618592505626
200.0	740.0	1.445404052734375	-1.7244873046875	2.250122072175044
200.0	760.0	1.0803680419921875	-2.5894775390625	2.8058134349003345
200.0	780.0	1.0075531005859375	-2.595947265625	2.784619445526848
200.0	800.0	0.9171905517578125	-2.6151123046875	2.7712904709470223
220.0	0.0	-0.23040771484375	1.5293798446655273	1.546638427147299
220.0	20.0	-0.4448699951171875	1.7013187408447266	1.7585206198691707
220.0	40.0	-0.675018310546875	1.9412994384765625	2.055308548467352
220.0	60.0	-0.8054962158203125	2.20953369140625	2.351778749619142
220.0	80.0	-0.8108673095703125	2.7269058227539062	2.844911450273796
220.0	100.0	6.1483917236328125	3.598297119140625	7.123935916672201
220.0	120.0	7.7837982177734375	2.6634368896484375	8.226871261916834
220.0	140.0	1.636932373046875	0.538238525390625	1.723150691072475
220.0	160.0	0.7972564697265625	0.0622711181640625	0.7996846695280984
220.0	180.0	0.5448455810546875	-0.314208984375	0.6289546828323874
220.0	200.0	0.8537750244140625	-0.940673828125	1.2703539047181203
220.0	220.0	1.0686187744140625	-1.18255615234375	1.593858569157335
220.0	240.0	1.213043212890625	-0.5683746337890625	1.3395982833203621
220.0	260.0	0.4954071044921875	0.180694580078125	0.5273317081789631
220.0	280.0	-1.015106201171875	-0.113372802734375	1.0214176384111655
220.0	300.0	-1.5898590087890625	-0.829345703125	1.7931720394651598
220.0	320.0	-2.0327911376953125	-0.924041748046875	2.2329561038287626
220.0	340.0	-1.622222900390625	-1.668121337890625	2.326851077417242
220.0	360.0	-0.6660919189453125	-1.790191650390625	1.9100954399224555
220.0	380.0	0.4264678955078125	-2.50152587890625	2.5376182905899283
220.0	400.0	0.761199951171875	-3.042388916015625	3.1361689498429124
220.0	420.0	0.6654052734375	-3.466339111328125	3.5296276025441395
220.0	440.0	0.55908203125	-3.5618896484375	3.605500046500186
220.0	460.0	0.5292510986328125	-3.78656005859375	3.823368122839016
220.0	480.0	0.183746337890625	-3.26153564453125	3.2667074367375006
220.0	500.0	0.0329132080078125	-2.99334716796875	2.9935281103153017
220.0	520.0	-0.0443878173828125	-2.9644775390625	2.964809835038002
220.0	540.0	-0.2213897705078125	-2.935302734375	2.9436398510882498
220.0	560.0	-0.5631256103515625	-2.9366455078125	2.990150044995929
220.0	580.0	-0.38177490234375	-3.5447998046875	3.565299108261762
220.0	600.0	-0.518707275390625	-2.3009033203125	2.3586465031810624
220.0	620.0	-0.4871826171875	-2.1451416015625	2.1997680316896573
220.0	640.0	-0.4096221923828125	-2.1015625	2.141110758905002
220.0	660.0	-0.2573089599609375	-1.994384765625	2.01091484012458
220.0	680.0	-0.39361572265625	-1.730224609375	1.7744324546200887
220.0	700.0	-0.250518798828125	-1.9564208984375	1.9723950923710192
220.0	720.0	-0.0326385498046875	-2.1396484375	2.1398973599286357
220.0	740.0	0.3236236572265625	-2.3436279296875	2.3658664679833503
220.0	760.0	0.709686279296875	-2.2734375	2.3816323564791633
220.0	780.0	0.9282379150390625	-2.1043701171875	2.2999998297886455
220.0	800.0	0.9865570068359375	-2.0628662109375	2.2866376477187464
240.0	0.0	-0.4239349365234375	1.65702486038208	1.7103953397765626
240.0	20.0	-0.670654296875	1.8639869689941406	1.980965574283628
240.0	40.0	-0.8282470703125	2.0407180786132812	2.2023904026898413
240.0	60.0	-0.851287841796875	2.32452392578125	2.4755004486205725
240.0	80.0	1.0621337890625	2.4714202880859375	2.689990042031948
240.0	100.0	9.777725219726562	1.5984954833984375	9.9075273546391
240.0	120.0	3.724273681640625	1.2294235229492188	3.921950618575135
240.0	140.0	0.9683837890625	0.418701171875	1.055025039631071
240.0	160.0	0.423553466796875	-0.0456085205078125	0.42600196757592923
240.0	180.0	0.494354248046875	-0.3773040771484375	0.6218878429386003
240.0	200.0	0.9994964599609375	-1.0196533203125	1.427825643101689
240.0	220.0	1.234893798828125	-1.483367919921875	1.9301147842129773
240.0	240.0	1.42718505859375	-1.127655029296875	1.8189181005674173
240.0	260.0	0.8884735107421875	-0.80181884765625	1.1967867996211123
240.0	280.0	-0.1446380615234375	-1.04107666015625	1.0510760111254323
240.0	300.0	-0.3028564453125	-1.176513671875	1.2148689009831959
240.0	320.0	-0.4127960205078125	-1.07305908203125	1.149720117279347
240.0	340.0	-0.2907867431640625	-1.345855712890625	1.376911228046418
240.0	360.0	0.22027587890625	-1.455902099609375	1.4724715231456624
240.0	380.0	0.4604949951171875	-1.897216796875	1.9523030540550341
240.0	400.0	0.31011962890625	-2.24444580078125	2.265769435948313
240.0	420.0	0.1837310791015625	-2.608642578125	2.6151048181353023
240.0	440.0	0.106475830078125	-2.662384033203125	2.6645123085934066
240.0	460.0	0.2121124267578125	-2.834808349609375	2.8427328507265885
240.0	480.0	0.1758575439453125	-2.8836669921875	2.8890242639330985
240.0	500.0	0.0320281982421875	-2.724151611328125	2.724339884629717
240.0	520.0	-0.050872802734375	-2.789794921875	2.790258724236444
240.0	540.0	-0.3407135009765625	-2.8682861328125	2.8884513202462307
240.0	560.0	-1.00665283203125	-3.0389404296875	3.2013292332132575
240.0	580.0	-1.2102508544921875	-3.450439453125	3.656533816400529
240.0	600.0	-0.87713623046875	-2.8131103515625	2.946685904006231
240.0	620.0	-0.7794189453125	-2.6124267578125	2.7262185270529544
240.0	640.0	-0.6924591064453125	-2.5487060546875	2.641098666710459
240.0	660.0	-0.54595947265625	-2.4814453125	2.5407956597710317
240.0	680.0	-0.65521240234375	-2.3658447265625	2.4548980757637695
240.0	700.0	-0.47698974609375	-2.3302001953125	2.378518902197961
240.0	720.0	-0.17742919921875	-2.7130126953125	2.7188083797248757
240.0	740.0	0.1436767578125	-2.8916015625	2.8951688391159425
240.0	760.0	0.6665496826171875	-2.9859619140625	3.0594537145753424
240.0	780.0	0.94805908203125	-2.544189453125	2.715090421406702
240.0	800.0	1.396209716796875	-2.20068359375	2.6062252115038764
260.0	0.0	-0.98138427734375	1.9779200553894043	2.2080042675070035
260.0	20.0	-1.3546142578125	2.3251895904541016	2.6910010068792287
260.0	40.0	-1.265625	2.2832717895507812	2.610581679546424
260.0	60.0	-0.71856689453125	2.4312667846679688	2.5352310664209696
260.0	80.0	4.765777587890625	2.1925888061523438	5.2459586054509755
260.0	100.0	9.384429931640625	1.657989501953125	9.529766751104628
260.0	120.0	1.66876220703125	0.7863998413085938	1.844774244731856
260.0	140.0	0.5989990234375	0.3717498779296875	0.7049807102466111
260.0	160.0	0.36102294921875	-0.115325927734375	0.37899556655770844
260.0	180.0	0.376007080078125	-0.51812744140625	0.6401854183024357
260.0	200.0	0.76751708984375	-1.003387451171875	1.2632770323137403
260.0	220.0	1.2498779296875	-1.6479644775390625	2.0683282520795645
260.0	240.0	1.58953857421875	-1.5420989990234375	2.21465622653234
260.0	260.0	1.563629150390625	-1.285552978515625	2.0242486459231492
260.0	280.0	1.169464111328125	-1.02685546875	1.5563028180229783
260.0	300.0	0.9105224609375	-1.033355712890625	1.3772709178790399
260.0	320.0	0.735595703125	-0.971221923828125	1.2183484984930901
260.0	340.0	0.55560302734375	-1.0606689453125	1.1973776912669916
260.0	360.0	0.4884033203125	-1.25079345703125	1.3427665751888747
260.0	380.0	0.330078125	-1.588958740234375	1.6228806015140878
260.0	400.0	-0.002471923828125	-1.8248291015625	1.8248307758027353
260.0	420.0	-0.10986328125	-2.0416259765625	2.044579802487983
260.0	440.0	-0.10699462890625	-2.0791015625	2.0818528184779845
260.0	460.0	-0.0103759765625	-2.2073974609375	2.207421847188015
260.0	480.0	0.1279296875	-2.49346923828125	2.49674885545157
260.0	500.0	0.00469970703125	-2.448211669921875	2.4482161808116203
260.0	520.0	-0.177734375	-2.7230224609375	2.7288167455559855
260.0	540.0	-0.562255859375	-2.905517578125	2.959419545822269
260.0	560.0	-1.19781494140625	-2.9976806640625	3.228134135619251
260.0	580.0	-1.43902587890625	-3.2520751953125	3.5562323540692247
260.0	600.0	-1.2169189453125	-2.893310546875	3.1388115012084747
260.0	620.0	-1.142578125	-2.6724853515625	2.9064863196039052
260.0	640.0	-1.10809326171875	-2.60400390625	2.8299659044645322
260.0	660.0	-1.088348388671875	-2.58837890625	2.8078831132090616
260.0	680.0	-0.84112548828125	-2.4420166015625	2.5828157443656785
260.0	700.0	-0.521942138671875	-2.4901123046875	2.5442254000142093
260.0	720.0	-0.20263671875	-2.986328125	2.9931951673674373
260.0	740.0	-0.030487060546875	-3.0821533203125	3.0823040977123197
260.0	760.0	0.36602783203125	-3.240966796875	3.2615705039547582
260.0	780.0	0.63592529296875	-3.393310546875	3.4523843131624994
260.0	800.0	1.018310546875	-3.272216796875	3.4270043967914234
280.0	0.0	-1.290618896484375	2.325016975402832	2.6592106106651046
280.0	20.0	-1.710662841796875	2.738597869873047	3.228975944657648
280.0	40.0	-1.291412353515625	2.4251937866210938	2.7476009116096765
280.0	60.0	0.05572509765625	2.5029449462890625	2.503565196008036
280.0	80.0	7.9219970703125	1.9182586669921875	8.150935768090095
280.0	100.0	3.702362060546875	1.412933349609375	3.962810300508374
280.0	120.0	0.77996826171875	0.7244186401367188	1.0644871325977132
280.0	140.0	0.2734375	0.396575927734375	0.4817058572039894
280.0	160.0	0.06158447265625	-0.2761688232421875	0.2829520563687831
280.0	180.0	0.1275634765625	-0.82818603515625	0.837952593754886
280.0	200.0	0.38507080078125	-1.3534698486328125	1.4071816346060098
280.0	220.0	0.885986328125	-1.653900146484375	1.8762615670970446
280.0	240.0	1.218292236328125	-1.5341949462890625	1.95907889231554
280.0	260.0	1.490997314453125	-1.506011962890625	2.1192321779541063
280.0	280.0	1.52301025390625	-1.519287109375	2.1512307068784193
280.0	300.0	1.2669677734375	-1.4088134765625	1.894719702402784
280.0	320.0	1.02532958984375	-1.4193115234375	1.7509271739200434
280.0	340.0	0.67535400390625	-1.43829345703125	1.5889591244368457
280.0	360.0	0.28863525390625	-1.430755615234375	1.4595793710251663
280.0	380.0	-0.1087646484375	-1.575164794921875	1.578915412525638
280.0	400.0	-0.397216796875	-1.7169189453125	1.7622689489668206
280.0	420.0	-0.60687255859375	-1.818817138671875	1.9173914796672773
280.0	440.0	-0.811981201171875	-1.9173583984375	2.082204768776437
280.0	460.0	-0.939910888671875	-2.0167236328125	2.2249958853419036
280.0	480.0	-0.9923095703125	-2.162872314453125	2.3796417654684068
280.0	500.0	-1.120697021484375	-2.2933349609375	2.552517787797404
280.0	520.0	-1.119293212890625	-2.492919921875	2.7326666524302365
280.0	540.0	-1.16357421875	-2.488037109375	2.74667683213129
280.0	560.0	-1.197998046875	-2.5069580078125	2.7784955953269987
280.0	580.0	-1.5911865234375	-3.002685546875	3.3982341069710214
280.0	600.0	-1.367340087890625	-2.8411865234375	3.1530873405149453
280.0	620.0	-1.24188232421875	-2.570556640625	2.8548262906643287
280.0	640.0	-1.140838623046875	-2.494140625	2.7426720950764203
280.0	660.0	-1.126129150390625	-2.513427734375	2.754176072673088
280.0	680.0	-0.78131103515625	-2.4078369140625	2.5314275692539483
280.0	700.0	-0.443145751953125	-2.75390625	2.789332857739134
280.0	720.0	-0.185394287109375	-3.2852783203125	3.2905052322718036
280.0	740.0	-0.0677490234375	-3.3284912109375	3.3291806306454625
280.0	760.0	0.1328125	-3.4842529296875	3.486783279498767
280.0	780.0	0.48516845703125	-3.9544677734375	3.984118949385651
280.0	800.0	0.727325439453125	-3.921875	3.9887473986830355
300.0	0.0	0.222412109375	1.638308048248291	1.653336144694043
300.0	20.0	-0.013885498046875	1.9266586303710938	1.9267086663632955
300.0	40.0	0.179290771484375	1.7703361511230469	1.779391825515849
300.0	60.0	1.730438232421875	2.208099365234375	2.8053732876349615
300.0	80.0	6.99383544921875	1.77685546875	7.21602034694856
300.0	100.0	1.37164306640625	1.197052001953125	1.8205323938343763
300.0	120.0	0.3935546875	0.65576171875	0.7647932556130296
300.0	140.0	0.041839599609375	0.40472412109375	0.40688102227872613
300.0	160.0	-0.274810791015625	-0.451568603515625	0.5286162828930691
300.0	180.0	-0.20660400390625	-1.30731201171875	1.323536894239907
300.0	200.0	0.011260986328125	-1.7809295654296875	1.7809651672154225
300.0	220.0	0.2747802734375	-1.849761962890625	1.8700597632234552
300.0	240.0	0.43621826171875	-1.5295867919921875	1.5905728924176594
300.0	260.0	0.68243408203125	-1.493072509765625	1.6416399714114107
300.0	280.0	0.864715576171875	-1.4537353515625	1.691472583300363
300.0	300.0	0.717742919921875	-1.429351806640625	1.599437865703072
300.0	320.0	0.522705078125	-1.4652099609375	1.5556544694526908
300.0	340.0	0.283843994140625	-1.4869384765625	1.513787781061702
300.0	360.0	-0.038238525390625	-1.542083740234375	1.5425577612262333
300.0	380.0	-0.368438720703125	-1.570098876953125	1.6127484535174168
300.0	400.0	-0.647491455078125	-1.67645263671875	1.7971473583322088
300.0	420.0	-0.8763427734375	-1.7347412109375	1.9435286788419237
300.0	440.0	-1.054229736328125	-1.819732666015625	2.103051904429085
300.0	460.0	-1.20123291015625	-1.92254638671875	2.2669682647817933
300.0	480.0	-1.39105224609375	-1.958740234375	2.4024341108804412
300.0	500.0	-1.267181396484375	-2.1317138671875	2.4799098175448995
300.0	520.0	-1.251434326171875	-2.2484130859375	2.5732176895350785
300.0	540.0	-1.287078857421875	-2.2294921875	2.5743363026896726
300.0	560.0	-1.283599853515625	-2.2540283203125	2.5938913340223264
300.0	580.0	-1.609222412109375	-2.56640625	3.029197552434337
300.0	600.0	-1.437957763671875	-2.7608642578125	3.11289157860835
300.0	620.0	-1.3251953125	-2.451904296875	2.7871091290629546
300.0	640.0	-1.298492431640625	-2.4090576171875	2.73672088418916
300.0	660.0	-1.32568359375	-2.4527587890625	2.7880930163933297
300.0	680.0	-0.85723876953125	-2.37451171875	2.5245126679160337
300.0	700.0	-0.405487060546875	-2.923095703125	2.9510859434958485
300.0	720.0	-0.1527099609375	-3.3450927734375	3.3485767118394225
300.0	740.0	-0.08770751953125	-3.419189453125	3.420314185180005
300.0	760.0	0.06951904296875	-3.626953125	3.6276193113779946
300.0	780.0	0.398284912109375	-4.277587890625	4.296089970337634
300.0	800.0	0.472930908203125	-4.2950439453125	4.3210029085964985
320.0	0.0	0.3446044921875	1.9481749534606934	1.978418030985206
320.0	20.0	0.267547607421875	2.161142349243164	2.177640460665955
320.0	40.0	0.47662353515625	1.8803215026855469	1.9397883770469588
320.0	60.0	2.141571044921875	2.2017135620117188	3.0714604261806957
320.0	80.0	3.245574951171875	1.6361007690429688	3.6346365004133925
320.0	100.0	0.511444091796875	1.07550048828125	1.1909140856195872
320.0	120.0	-0.042633056640625	0.56732177734375	0.568921415106686
320.0	140.0	-0.235198974609375	0.3391876220703125	0.41275513397535657
320.0	160.0	-0.234527587890625	-0.59698486328125	0.6414001219743629
320.0	180.0	-0.082244873046875	-1.2670135498046875	1.2696800992892547
320.0	200.0	0.1280517578125	-1.84979248046875	1.8542193703760086
320.0	220.0	0.20379638671875	-2.15533447265625	2.164947956940308
320.0	240.0	0.18359375	-1.7731475830078125	1.7826269986078158
320.0	260.0	0.01519775390625	-1.5823974609375	1.5824704408314367
320.0	280.0	-0.068511962890625	-1.44647216796875	1.4480937890093106
320.0	300.0	-0.157806396484375	-1.391937255859375	1.4008540905535847
320.0	320.0	-0.28607177734375	-1.408477783203125	1.437235794005076
320.0	340.0	-0.34747314453125	-1.402923583984375	1.4453138651068143
320.0	360.0	-0.459503173828125	-1.483062744140625	1.5526165881556337
320.0	380.0	-0.64251708984375	-1.519195556640625	1.64947972102051
320.0	400.0	-0.791259765625	-1.6207275390625	1.8035658492476834
320.0	420.0	-0.9559326171875	-1.665069580078125	1.9199645504812028
320.0	440.0	-1.14727783203125	-1.74749755859375	2.0904530947049356
320.0	460.0	-1.2899169921875	-1.82086181640625	2.2314622114614253
320.0	480.0	-1.460235595703125	-1.865966796875	2.369413446825692
320.0	500.0	-1.305694580078125	-2.02838134765625	2.4122954271741213
320.0	520.0	-1.181427001953125	-2.1112060546875	2.41928931016799
320.0	540.0	-1.155548095703125	-2.098876953125	2.3959498880073435
320.0	560.0	-1.1683349609375	-2.1163330078125	2.4174101805249215
320.0	580.0	-1.28350830078125	-2.0628662109375	2.429570036529511
320.0	600.0	-1.444122314453125	-2.4503173828125	2.844212463163494
320.0	620.0	-1.55908203125	-2.176025390625	2.676905542003922
320.0	640.0	-1.564483642578125	-2.15869140625	2.666000310448617
320.0	660.0	-1.58734130859375	-2.21044921875	2.7213485955754737
320.0	680.0	-0.843597412109375	-2.1846923828125	2.3419089224896417
320.0	700.0	-0.29193115234375	-2.9134521484375	2.9280415329950213
320.0	720.0	-0.173370361328125	-3.3106689453125	3.3152052949468493
320.0	740.0	-0.131103515625	-3.4381103515625	3.4406090916188736
320.0	760.0	-0.080047607421875	-3.722900390625	3.7237608593960143
320.0	780.0	0.14190673828125	-4.4185791015625	4.420857247088453
320.0	800.0	0.255157470703125	-4.451904296875	4.459210378911238
340.0	0.0	0.861846923828125	3.38558292388916	3.4935586233297813
340.0	20.0	0.803375244140625	3.7577571868896484	3.8426749613412285
340.0	40.0	1.3829345703125	2.1741790771484375	2.57673488843448
340.0	60.0	2.44744873046875	2.06866455078125	3.2045870735450595
340.0	80.0	1.3350830078125	1.3980178833007812	1.9331064739890735
340.0	100.0	0.001708984375	1.0128402709960938	1.012841712795753
340.0	120.0	-0.296417236328125	0.5251083374023438	0.602994149226887
340.0	140.0	-0.65264892578125	0.110687255859375	0.6619684954233837
340.0	160.0	-0.503173828125	-0.831695556640625	0.9720603891969501
340.0	180.0	-0.27001953125	-1.21826171875	1.247826976238362
340.0	200.0	-0.148468017578125	-1.692352294921875	1.6988522720857502
340.0	220.0	-0.16796875	-2.1162109375	2.1228665132247935
340.0	240.0	-0.375274658203125	-2.149993896484375	2.1824996733125843
340.0	260.0	-0.635986328125	-1.783935546875	1.8939125230501344
340.0	280.0	-0.7144775390625	-1.54425048828125	1.70152511717626
340.0	300.0	-0.69622802734375	-1.4312744140625	1.5916280703760293
340.0	320.0	-0.75360107421875	-1.396942138671875	1.5872497969320412
340.0	340.0	-0.741302490234375	-1.311370849609375	1.5063940013266448
340.0	360.0	-0.7803955078125	-1.326995849609375	1.539459364028306
340.0	380.0	-0.895172119140625	-1.356781005859375	1.6254807967944422
340.0	400.0	-0.955108642578125	-1.42498779296875	1.715465747031219
340.0	420.0	-1.06884765625	-1.56646728515625	1.8963794630125876
340.0	440.0	-1.216766357421875	-1.716461181640625	2.103986539080711
340.0	460.0	-1.326507568359375	-1.78448486328125	2.223512661577308
340.0	480.0	-1.4525146484375	-1.8756103515625	2.372280125704787
340.0	500.0	-1.25421142578125	-1.95361328125	2.321562222564071
340.0	520.0	-1.138427734375	-1.9730224609375	2.2779015206452766
340.0	540.0	-1.112152099609375	-1.9892578125	2.2790412320223226
340.0	560.0	-1.10931396484375	-1.99853515625	2.2857646955372664
340.0	580.0	-1.234466552734375	-1.890380859375	2.2577527462747677
340.0	600.0	-1.43145751953125	-2.14208984375	2.57635780296904
340.0	620.0	-1.52630615234375	-1.8115234375	2.3688029963030273
340.0	640.0	-1.478668212890625	-1.810302734375	2.337446400219427
340.0	660.0	-1.39892578125	-1.8634033203125	2.3300783840029013
340.0	680.0	-0.777252197265625	-1.9005126953125	2.053306962730664
340.0	700.0	-0.324188232421875	-2.72705078125	2.7462527148019453
340.0	720.0	-0.234710693359375	-3.2037353515625	3.2123214833556952
340.0	740.0	-0.23480224609375	-3.413818359375	3.4218836750504082
340.0	760.0	-0.191741943359375	-3.718017578125	3.7229584585500977
340.0	780.0	0.080718994140625	-4.3277587890625	4.3285114869112675
340.0	800.0	0.192352294921875	-4.4444580078125	4.448618480896105
360.0	0.0	1.021148681640625	4.588465690612793	4.700719309206531
360.0	20.0	1.256683349609375	4.011631011962891	4.203859704762737
360.0	40.0	1.621246337890625	2.2305564880371094	2.7575028439601303
360.0	60.0	1.5262451171875	1.8951492309570312	2.4333135361756635
360.0	80.0	0.15478515625	1.2330322265625	1.24270950601378
360.0	100.0	-0.426483154296875	0.9517898559570312	1.0429725839166235
360.0	120.0	-0.53448486328125	0.38953399658203125	0.6613703981657679
360.0	140.0	-0.678802490234375	-0.1059722900390625	0.6870247062548129
360.0	160.0	-0.38916015625	-0.91705322265625	0.9962089341080705
360.0	180.0	-0.377471923828125	-1.2380828857421875	1.294347049769191
360.0	200.0	-0.3978271484375	-1.6717987060546875	1.7184811181971247
360.0	220.0	-0.459442138671875	-2.293060302734375	2.338634779259825
360.0	240.0	-0.682403564453125	-2.7420806884765625	2.8257178073711517
360.0	260.0	-0.8758544921875	-2.231414794921875	2.397151033723419
360.0	280.0	-0.700408935546875	-1.523345947265625	1.676650098274685
360.0	300.0	-0.6729736328125	-1.127227783203125	1.3128350946276097
360.0	320.0	-0.734344482421875	-1.026458740234375	1.2620932470570436
360.0	340.0	-0.766387939453125	-0.92742919921875	1.2031107153137397
360.0	360.0	-0.8685302734375	-0.866455078125	1.2268207849095232
360.0	380.0	-1.017791748046875	-0.98309326171875	1.4150520851294217
360.0	400.0	-1.0765380859375	-1.2308349609375	1.6352030306784517
360.0	420.0	-1.12078857421875	-1.51837158203125	1.8872252884113703
360.0	440.0	-1.126556396484375	-1.843719482421875	2.1606551886689016
360.0	460.0	-1.14398193359375	-1.93951416015625	2.2517570565750424
360.0	480.0	-1.197845458984375	-2.015838623046875	2.3448750708250983
360.0	500.0	-1.080657958984375	-1.908111572265625	2.1928774239638362
360.0	520.0	-1.0712890625	-1.856201171875	2.1431619271306244
360.0	540.0	-1.159881591796875	-1.8499755859375	2.1835143634870025
360.0	560.0	-1.223052978515625	-1.8460693359375	2.214459433212689
360.0	580.0	-1.404327392578125	-1.7337646484375	2.231160075323347
360.0	600.0	-1.70306396484375	-1.8289794921875	2.4991184147998586
360.0	620.0	-1.66644287109375	-1.304443359375	2.116271324862839
360.0	640.0	-1.5382080078125	-1.3050537109375	2.017237978952964
360.0	660.0	-1.366668701171875	-1.347900390625	1.9195360902597918
360.0	680.0	-0.89508056640625	-1.4073486328125	1.6678727153585031
360.0	700.0	-0.468414306640625	-2.4837646484375	2.5275479800576437
360.0	720.0	-0.437347412109375	-3.0760498046875	3.106984898546624
360.0	740.0	-0.4368896484375	-3.348876953125	3.3772547153099994
360.0	760.0	-0.561676025390625	-3.368896484375	3.4153979972959
360.0	780.0	-0.392120361328125	-3.6787109375	3.6995503158424845
360.0	800.0	-2.251922607421875	-2.382080078125	3.2780269871399383
380.0	0.0	0.74664306640625	4.575008869171143	4.635534707194753
380.0	20.0	1.1890869140625	3.3997116088867188	3.6016616599555547
380.0	40.0	1.250701904296875	2.3074607849121094	2.6246200729475184
380.0	60.0	0.208343505859375	1.7440948486328125	1.75649476442752
380.0	80.0	-0.577667236328125	1.1585922241210938	1.2946178500703738
380.0	100.0	-0.87188720703125	0.846893310546875	1.2154898523779618
380.0	120.0	-0.73089599609375	0.2949981689453125	0.7881832761401133
380.0	140.0	-0.774169921875	-0.236724853515625	0.8095540279733884
380.0	160.0	-0.55279541015625	-0.9741363525390625	1.1200555338142504
380.0	180.0	-0.4781494140625	-1.340362548828125	1.423094734889192
380.0	200.0	-0.518951416015625	-1.817474365234375	1.8901120708753534
380.0	220.0	-0.544189453125	-2.4745330810546875	2.5336645654321512
380.0	240.0	-0.6845703125	-3.1221466064453125	3.1963159957823835
380.0	260.0	-0.770965576171875	-2.656951904296875	2.766546826169552
380.0	280.0	-0.47113037109375	-1.17840576171875	1.2690957276024855
380.0	300.0	-0.36041259765625	-0.67169189453125	0.7622776670795923
380.0	320.0	-0.464202880859375	-0.475341796875	0.6644051011653183
380.0	340.0	-0.344085693359375	-0.38055419921875	0.5130462580680478
380.0	360.0	-0.397430419921875	-0.47528076171875	0.6195504347018354
380.0	380.0	-0.807708740234375	-0.6776123046875	1.0543015908718465
380.0	400.0	-0.9334716796875	-1.02203369140625	1.3841684301948547
380.0	420.0	-1.02850341796875	-1.393524169921875	1.7319725439307205
380.0	440.0	-1.040557861328125	-1.711639404296875	2.003115102312776
380.0	460.0	-0.941070556640625	-1.853057861328125	2.0783255832534664
380.0	480.0	-0.96710205078125	-1.910003662109375	2.1408877518208476
380.0	500.0	-0.937408447265625	-1.7801513671875	2.011883069938329
380.0	520.0	-0.99298095703125	-1.675048828125	1.947254415229205
380.0	540.0	-1.144012451171875	-1.6700439453125	2.024305132066612
380.0	560.0	-1.316497802734375	-1.6337890625	2.098197599214399
380.0	580.0	-1.59674072265625	-1.563720703125	2.2349056742445637
380.0	600.0	-1.744476318359375	-1.163818359375	2.0970624213253632
380.0	620.0	-1.4212646484375	-0.728515625	1.5970999395051366
380.0	640.0	-1.11328125	-0.7041015625	1.3172525011995626
380.0	660.0	-0.77215576171875	-0.731689453125	1.0637640603864302
380.0	680.0	-0.48065185546875	-0.793701171875	0.9278942592781251
380.0	700.0	-0.515716552734375	-2.208984375	2.2683861072926645
380.0	720.0	-0.459136962890625	-2.8828125	2.9191462212175456
380.0	740.0	-0.379547119140625	-3.14794921875	3.170747593151603
380.0	760.0	-0.816192626953125	-2.5172119140625	2.6462286795722774
380.0	780.0	-1.7298583984375	-2.0843505859375	2.708676326869409
380.0	800.0	-4.315887451171875	-1.1038818359375	4.4548220614178975
400.0	0.0	2.863677978515625	3.3570752143859863	4.412550912984467
400.0	20.0	1.168060302734375	2.8202896118164062	3.0526051767864537
400.0	40.0	0.300201416015625	2.211589813232422	2.2318714999235967
400.0	60.0	-0.680572509765625	1.5257034301757812	1.67061362914913
400.0	80.0	-0.916778564453125	1.1197586059570312	1.4471842563597652
400.0	100.0	-1.111724853515625	0.7819976806640625	1.3592102569096185
400.0	120.0	-1.0677490234375	0.2440643310546875	1.0952878045266947
400.0	140.0	-0.89764404296875	-0.57293701171875	1.064904524957282
400.0	160.0	-0.641143798828125	-1.094268798828125	1.2682624235009514
400.0	180.0	-0.460601806640625	-1.5892791748046875	1.6546789174182635
400.0	200.0	-0.68145751953125	-1.94207763671875	2.05816663513156
400.0	220.0	-0.677764892578125	-2.6565704345703125	2.7416658664841957
400.0	240.0	-0.784271240234375	-3.067352294921875	3.16602771299009
400.0	260.0	-0.439727783203125	-2.269622802734375	2.3118278893578075
400.0	280.0	-3.362335205078125	1.956573486328125	3.8901770960600173
400.0	300.0	-2.434173583984375	1.000335693359375	2.6317052525646027
400.0	320.0	-1.93682861328125	0.763702392578125	2.0819573534668097
400.0	340.0	-1.6949462890625	0.4708251953125	1.759124579825941
400.0	360.0	-1.12835693359375	-0.01873779296875	1.128512505236176
400.0	380.0	-0.5418701171875	-0.635986328125	0.8355248850050578
400.0	400.0	-0.814849853515625	-0.911041259765625	1.2222832980818206
400.0	420.0	-0.99456787109375	-1.302581787109375	1.6388668531400004
400.0	440.0	-0.992645263671875	-1.4903564453125	1.7906722071821848
400.0	460.0	-0.8914794921875	-1.60260009765625	1.8338655234227794
400.0	480.0	-0.90155029296875	-1.678741455078125	1.9055093292214182
400.0	500.0	-0.936614990234375	-1.615325927734375	1.867224007113945
400.0	520.0	-1.0081787109375	-1.5501708984375	1.8491766079934402
400.0	540.0	-1.254791259765625	-1.5234375	1.9736673787623016
400.0	560.0	-1.5443115234375	-1.43505859375	2.108148772956401
400.0	580.0	-1.850860595703125	-1.3134765625	2.269560667830526
400.0	600.0	-2.186370849609375	-0.53125	2.2499875676371235
400.0	620.0	-2.1368408203125	-0.2803955078125	2.155159003914845
400.0	640.0	-1.937713623046875	-0.2210693359375	1.9502835015026134
400.0	660.0	-1.3818359375	-0.2496337890625	1.4042035418016168
400.0	680.0	-0.909515380859375	-0.345458984375	0.9729132221864294
400.0	700.0	-0.64483642578125	-1.83935546875	1.9491132743980966
400.0	720.0	-0.511627197265625	-2.6328125	2.6820633939446936
400.0	740.0	-0.141082763671875	-2.7064208984375	2.7100956488110413
400.0	760.0	-1.686859130859375	-1.4527587890625	2.2262079477357877
400.0	780.0	-2.9228515625	-1.0726318359375	3.1134547229525182
400.0	800.0	-3.41339111328125	-0.952880859375	3.5438990990702104
420.0	0.0	0.803131103515625	2.713059902191162	2.829436976204231
420.0	20.0	0.158782958984375	2.428241729736328	2.4334276085589046
420.0	40.0	-0.4202880859375	2.165142059326172	2.20555712060336
420.0	60.0	-1.072967529296875	1.4694137573242188	1.8194603895493626
420.0	80.0	-1.126220703125	1.1213531494140625	1.5892784393705863
420.0	100.0	-1.2491455078125	0.6220932006835938	1.3954800070315971
420.0	120.0	-1.101593017578125	0.0653533935546875	1.1035299010112924
420.0	140.0	-0.737701416015625	-0.8387451171875	1.1170034694652167
420.0	160.0	-0.5830078125	-1.196044921875	1.330571893803191
420.0	180.0	-0.265655517578125	-1.8750152587890625	1.8937410263052117
420.0	200.0	-0.535064697265625	-2.19805908203125	2.262246219658686
420.0	220.0	-0.4635009765625	-2.9333038330078125	2.9696977172791033
420.0	240.0	-0.535980224609375	-2.77825927734375	2.829487482446058
420.0	260.0	-1.12603759765625	-0.20294189453125	1.1441792184318818
420.0	280.0	-3.287872314453125	2.46875	4.1115484818553885
420.0	300.0	-2.569122314453125	1.7435302734375	3.104881202399542
420.0	320.0	-2.44671630859375	1.5574951171875	2.900381308518163
420.0	340.0	-2.360992431640625	0.428375244140625	2.399539666697938
420.0	360.0	-1.83441162109375	-0.12115478515625	1.8384081368319867
420.0	380.0	-0.736328125	-0.768951416015625	1.0646433148517163
420.0	400.0	-0.836181640625	-0.863067626953125	1.2017010713204908
420.0	420.0	-0.947357177734375	-1.095672607421875	1.4484419508076567
420.0	440.0	-0.8392333984375	-1.15020751953125	1.4238293560111712
420.0	460.0	-0.641510009765625	-1.189239501953125	1.351231174016944
420.0	480.0	-0.524627685546875	-1.23583984375	1.342584942505425
420.0	500.0	-0.650604248046875	-1.347412109375	1.496263773559671
420.0	520.0	-1.070831298828125	-1.3699951171875	1.738840502078187
420.0	540.0	-1.462982177734375	-1.3594970703125	1.9971352324158433
420.0	560.0	-1.913116455078125	-1.2869873046875	2.3057213389994655
420.0	580.0	-2.31494140625	-1.16796875	2.592895045185456
420.0	600.0	-2.547821044921875	-0.064208984375	2.5486299987682135
420.0	620.0	-2.57952880859375	0.1680908203125	2.584999690181494
420.0	640.0	-2.313262939453125	0.280029296875	2.3301506033206563
420.0	660.0	-1.90704345703125	0.262939453125	1.9250849080015602
420.0	680.0	-1.553863525390625	0.134765625	1.559696646537724
420.0	700.0	-0.859344482421875	-1.4609375	1.6949369659002573
420.0	720.0	-0.060821533203125	-1.9200439453125	1.9210070303963933
420.0	740.0	-0.06304931640625	-2.0592041015625	2.0601691066975834
420.0	760.0	-1.655487060546875	-1.247314453125	2.0727833347006266
420.0	780.0	-2.311798095703125	-1.0906982421875	2.5561754812233644
420.0	800.0	-2.874908447265625	-0.9857177734375	3.039200241680339
440.0	0.0	-0.42822265625	2.4593682289123535	2.4963707113947025
440.0	20.0	-0.66033935546875	2.336627960205078	2.4281429712422264
440.0	40.0	-0.89862060546875	2.149028778076172	2.329344045342505
440.0	60.0	-1.353759765625	1.44012451171875	1.9765181790912583
440.0	80.0	-1.273193359375	1.1000289916992188	1.682582869559594
440.0	100.0	-1.228515625	0.448760986328125	1.307913247780346
440.0	120.0	-1.0440673828125	-0.12183380126953125	1.0511518325079052
440.0	140.0	-0.812255859375	-0.95159912109375	1.2511196858635936
440.0	160.0	-0.75872802734375	-1.249237060546875	1.4615955161811132
440.0	180.0	-0.45391845703125	-1.9818115234375	2.03313031556349
440.0	200.0	-0.4825439453125	-2.3811798095703125	2.429581434046421
440.0	220.0	-0.235443115234375	-3.0357666015625	3.0448829730670437
440.0	240.0	-0.52325439453125	-2.5290679931640625	2.5826304566165024
440.0	260.0	-2.3055419921875	1.7156982421875	2.8738727069905488
440.0	280.0	-2.926544189453125	2.517425537109375	3.8603228139253165
440.0	300.0	-3.0086669921875	1.846771240234375	3.530246603799144
440.0	320.0	-3.171630859375	1.53759765625	3.524691314235233
440.0	340.0	-3.078369140625	-0.044158935546875	3.0786858523631366
440.0	360.0	-2.786102294921875	-0.622222900390625	2.8547376999541414
440.0	380.0	-1.301666259765625	-1.035980224609375	1.6636075491515188
440.0	400.0	-0.945587158203125	-0.78082275390625	1.2263030811248914
440.0	420.0	-1.11212158203125	-0.90032958984375	1.430876578733437
440.0	440.0	-1.1278076171875	-0.853240966796875	1.4142030154141987
440.0	460.0	-0.964447021484375	-0.816131591796875	1.263419499762048
440.0	480.0	-0.965850830078125	-0.897979736328125	1.3188007555421448
440.0	500.0	-1.044097900390625	-1.04632568359375	1.4781535311827523
440.0	520.0	-1.32269287109375	-1.1033935546875	1.7224963767068262
440.0	540.0	-1.731475830078125	-1.1170654296875	2.060544521321403
440.0	560.0	-2.300262451171875	-1.02587890625	2.518657355528921
440.0	580.0	-2.605499267578125	-0.8311767578125	2.7348640251533247
440.0	600.0	-2.7489013671875	0.604736328125	2.8146340353728787
440.0	620.0	-2.810546875	0.8087158203125	2.9245845883810553
440.0	640.0	-2.632781982421875	1.00390625	2.8176885430711325
440.0	660.0	-2.29559326171875	0.9820556640625	2.4968343458399014
440.0	680.0	-1.721038818359375	0.7435302734375	1.8747831559457422
440.0	700.0	-0.714324951171875	-0.7120361328125	1.008590893423732
440.0	720.0	0.4896240234375	-1.30517578125	1.3939926485777008
440.0	740.0	-0.06341552734375	-1.5989990234375	1.6002560439074631
440.0	760.0	-1.4840087890625	-1.13525390625	1.868444143577921
440.0	780.0	-1.942474365234375	-1.055908203125	2.2109158267603393
440.0	800.0	-2.506591796875	-0.9844970703125	2.692997756704401
460.0	0.0	-0.844940185546875	2.0955100059509277	2.2594437594665737
460.0	20.0	-1.011871337890625	2.093751907348633	2.3254420341024633
460.0	40.0	-1.17071533203125	2.027484893798828	2.3412110932667916
460.0	60.0	-1.649932861328125	1.491546630859375	2.2241829508649613
460.0	80.0	-1.82000732421875	1.1209335327148438	2.1375028994072673
460.0	100.0	-1.571319580078125	0.32686614990234375	1.6049569161472454
460.0	120.0	-1.12457275390625	-0.39728546142578125	1.1926858834951402
460.0	140.0	-0.911590576171875	-1.070281982421875	1.405880827261781
460.0	160.0	-0.7291259765625	-1.336700439453125	1.5226269255902434
460.0	180.0	-0.571929931640625	-2.0017852783203125	2.0818857190552946
460.0	200.0	-0.430694580078125	-2.504150390625	2.5409185347381786
460.0	220.0	-0.1375732421875	-3.0315704345703125	3.034690379054643
460.0	240.0	-0.4171142578125	-2.3591766357421875	2.3957668297858827
460.0	260.0	-2.074615478515625	2.01824951171875	2.894367024972747
460.0	280.0	-3.118438720703125	2.478912353515625	3.9836750006988417
460.0	300.0	-3.79779052734375	1.91162109375	4.2517652916937765
460.0	320.0	-4.161224365234375	1.5924072265625	4.455507714394478
460.0	340.0	-4.404144287109375	0.042449951171875	4.40434886220797
460.0	360.0	-3.9857177734375	-0.608062744140625	4.031834132291086
460.0	380.0	-1.90643310546875	-1.074737548828125	2.188503594808176
460.0	400.0	-1.34014892578125	-0.6246337890625	1.4785690764084085
460.0	420.0	-1.468719482421875	-0.7125244140625	1.6324300777309542
460.0	440.0	-1.59228515625	-0.62139892578125	1.7092421255562882
460.0	460.0	-1.672149658203125	-0.5428466796875	1.7580577342842216
460.0	480.0	-1.821014404296875	-0.647308349609375	1.932641084146437
460.0	500.0	-1.897430419921875	-0.793914794921875	2.0568283594021026
460.0	520.0	-2.086944580078125	-0.8502197265625	2.2534886872921005
460.0	540.0	-2.3597412109375	-0.896240234375	2.524207824310299
460.0	560.0	-2.603271484375	-0.764404296875	2.7131782747252307
460.0	580.0	-2.851593017578125	-0.458251953125	2.8881789401702926
460.0	600.0	-2.799957275390625	1.07861328125	3.0005278459800677
460.0	620.0	-2.7745361328125	1.605712890625	3.2056769393376863
460.0	640.0	-2.597442626953125	1.9735107421875	3.2621239783065583
460.0	660.0	-2.425079345703125	2.0556640625	3.1791138027459636
460.0	680.0	-1.940765380859375	1.525390625	2.4684786453157996
460.0	700.0	-0.81793212890625	0.074462890625	0.8213146105953194
460.0	720.0	0.31524658203125	-0.8421630859375	0.8992324898479584
460.0	740.0	-0.026336669921875	-1.364013671875	1.364267905231408
460.0	760.0	-0.370147705078125	-1.10888671875	1.169033394986963
460.0	780.0	-0.52191162109375	-1.09765625	1.215418028250679
460.0	800.0	-1.13116455078125	-1.03466796875	1.5329941443141255
480.0	0.0	-0.97412109375	1.9033942222595215	2.138181814210294
480.0	20.0	-1.074005126953125	1.9232540130615234	2.202814792822777
480.0	40.0	-1.246429443359375	1.9053497314453125	2.276827607965058
480.0	60.0	-1.64935302734375	1.6491546630859375	2.332397159916399
480.0	80.0	-2.099609375	1.1930923461914062	2.4149179849693456
480.0	100.0	-2.53546142578125	0.1789093017578125	2.541765760230505
480.0	120.0	-1.9696044921875	-0.5171051025390625	2.0363544737390673
480.0	140.0	-1.3314208984375	-1.0518341064453125	1.6967724055623161
480.0	160.0	-0.979736328125	-1.3004302978515625	1.6281898636885568
480.0	180.0	-0.818939208984375	-2.0799102783203125	2.235327312470018
480.0	200.0	-0.521392822265625	-2.5366363525390625	2.5896668627707293
480.0	220.0	-0.2557373046875	-2.8152618408203125	2.8268535160824664
480.0	240.0	-0.301727294921875	-2.216461181640625	2.236904005589115
480.0	260.0	-1.1934814453125	2.079559326171875	2.3976999293851673
480.0	280.0	-2.312713623046875	2.44378662109375	3.36463034398482
480.0	300.0	-3.72369384765625	1.720672607421875	4.102025120962206
480.0	320.0	-4.321685791015625	1.444000244140625	4.556545268220709
480.0	340.0	-4.66326904296875	0.060089111328125	4.663656169617448
480.0	360.0	-4.140899658203125	-0.5064697265625	4.171757610795605
480.0	380.0	-2.188690185546875	-0.871612548828125	2.3558593259326575
480.0	400.0	-1.78350830078125	-0.40875244140625	1.829748730648881
480.0	420.0	-1.80035400390625	-0.520263671875	1.874019430970267
480.0	440.0	-1.946258544921875	-0.429962158203125	1.9931858370879778
480.0	460.0	-2.12359619140625	-0.3740234375	2.156282522294898
480.0	480.0	-2.4351806640625	-0.470306396484375	2.4801800283846327
480.0	500.0	-2.636627197265625	-0.574676513671875	2.698528501373822
480.0	520.0	-2.813201904296875	-0.6708984375	2.892094339363691
480.0	540.0	-3.056304931640625	-0.705078125	3.1365801436475875
480.0	560.0	-3.12060546875	-0.52197265625	3.1639585878239758
480.0	580.0	-3.333953857421875	-0.18798828125	3.339249603923841
480.0	600.0	-3.25494384765625	1.3309326171875	3.516538224289456
480.0	620.0	-2.999053955078125	2.0455322265625	3.6302240585638077
480.0	640.0	-2.71160888671875	2.43408203125	3.6438411174729097
480.0	660.0	-2.621307373046875	2.4998779296875	3.6222426764821503
480.0	680.0	-2.363067626953125	1.3154296875	2.7045228548322937
480.0	700.0	-1.185546875	-0.45703125	1.2705900032263862
480.0	720.0	-0.342376708984375	-0.787841796875	0.8590206678294767
480.0	740.0	2.495330810546875	-2.0040283203125	3.20043830790082
480.0	760.0	5.58673095703125	-1.608642578125	5.8137160001506745
480.0	780.0	5.822113037109375	-1.5953369140625	6.0367292540124255
480.0	800.0	5.812652587890625	-1.5802001953125	6.023617083179943
500.0	0.0	-0.98040771484375	1.836277961730957	2.0816138066567347
500.0	20.0	-0.957489013671875	1.8275737762451172	2.063204090467343
500.0	40.0	-0.986358642578125	1.8392143249511719	2.087010470719818
500.0	60.0	-1.035980224609375	1.8541412353515625	2.1239337904964715
500.0	80.0	-1.25689697265625	1.5225982666015625	1.9743595116722104
500.0	100.0	-1.7501220703125	0.3056488037109375	1.7766115085197547
500.0	120.0	-2.16082763671875	-0.5371780395507812	2.2265974763713263
500.0	140.0	-2.27862548828125	-1.0062103271484375	2.4909021133527367
500.0	160.0	-1.68914794921875	-1.25848388671875	2.106419352237498
500.0	180.0	-1.3480224609375	-2.0819854736328125	2.480287900145876
500.0	200.0	-1.10028076171875	-2.4002532958984375	2.64042300381581
500.0	220.0	-0.795623779296875	-2.6085968017578125	2.727232016591865
500.0	240.0	-0.580413818359375	-2.1352996826171875	2.21277765153383
500.0	260.0	-2.86688232421875	1.087921142578125	3.0663637542513436
500.0	280.0	-2.39019775390625	2.190673828125	3.242236438634654
500.0	300.0	-3.909210205078125	1.067352294921875	4.052303708874984
500.0	320.0	-4.42950439453125	0.837310791015625	4.507948373919434
500.0	340.0	-4.1673583984375	-0.12152099609375	4.169129810106562
500.0	360.0	-3.274322509765625	-0.599334716796875	3.3287219770830743
500.0	380.0	-2.46417236328125	-0.629669189453125	2.543349902020101
500.0	400.0	-2.14801025390625	-0.12115478515625	2.1514243033052893
500.0	420.0	-2.13531494140625	-0.28997802734375	2.154914651519858
500.0	440.0	-2.252227783203125	-0.236480712890625	2.2646088216293165
500.0	460.0	-2.50439453125	-0.231903076171875	2.515108547338044
500.0	480.0	-3.0118408203125	-0.336029052734375	3.0305281142372253
500.0	500.0	-3.433563232421875	-0.37548828125	3.454033572563451
500.0	520.0	-3.737030029296875	-0.4517822265625	3.7642397134221373
500.0	540.0	-3.96563720703125	-0.4910888671875	3.9959287697938404
500.0	560.0	-4.026885986328125	-0.2691650390625	4.035871723077848
500.0	580.0	-4.1392822265625	0.1148681640625	4.140875758369393
500.0	600.0	-3.75	1.0989990234375	3.907722975534036
500.0	620.0	-3.40887451171875	1.8485107421875	3.8778109031550687
500.0	640.0	-3.369140625	2.1881103515625	4.017329394217054
500.0	660.0	-3.389373779296875	1.99072265625	3.930754547143873
500.0	680.0	-2.74560546875	0.7901611328125	2.8570446279044086
500.0	700.0	-2.179595947265625	-0.039794921875	2.1799592035503266
500.0	720.0	-1.930816650390625	-0.093017578125	1.9330559245055259
500.0	740.0	1.360595703125	-1.7650146484375	2.228563971835039
500.0	760.0	5.851409912109375	-1.46484375	6.031978545340318
500.0	780.0	5.996429443359375	-1.4326171875	6.165189216488626
500.0	800.0	5.976593017578125	-1.4072265625	6.140028558237264
520.0	0.0	-0.93170166015625	1.7635531425476074	1.9945394631662352
520.0	20.0	-0.8961181640625	1.7518634796142578	1.9677533928744528
520.0	40.0	-0.81317138671875	1.7580070495605469	1.9369657948664643
520.0	60.0	-0.8260498046875	1.9067611694335938	2.078002992558967
520.0	80.0	-0.9014892578125	1.8466796875	2.0549717151767393
520.0	100.0	-1.1710205078125	1.0594940185546875	1.5791822583446806
520.0	120.0	-1.8223876953125	-0.13301849365234375	1.8272358445695902
520.0	140.0	-2.5797119140625	-0.711700439453125	2.676085027624081
520.0	160.0	-3.27734375	-1.344268798828125	3.5423213658795656
520.0	180.0	-2.52294921875	-2.1843414306640625	3.3371575099336797
520.0	200.0	-2.0546875	-2.3101959228515625	3.091722161614176
520.0	220.0	-1.76458740234375	-2.44915771484375	3.018632507061587
520.0	240.0	-1.431396484375	-2.1553497314453125	2.5873593411666826
520.0	260.0	-3.025146484375	-0.796112060546875	3.12814732147874
520.0	280.0	-3.705810546875	0.26416015625	3.7152136408933485
520.0	300.0	-3.888671875	0.414398193359375	3.910689813073332
520.0	320.0	-4.1552734375	0.6077880859375	4.199488504306284
520.0	340.0	-4.20111083984375	0.589691162109375	4.242295128267547
520.0	360.0	-3.31414794921875	-0.1378173828125	3.3170122490452356
520.0	380.0	-2.46246337890625	0.035736083984375	2.4627226721969575
520.0	400.0	-2.3116455078125	0.16162109375	2.317288573254237
520.0	420.0	-2.31671142578125	-0.11297607421875	2.31946446915905
520.0	440.0	-2.4935302734375	-0.071258544921875	2.4945482566536326
520.0	460.0	-2.91015625	-0.1046142578125	2.9120359788903234
520.0	480.0	-3.56329345703125	-0.18487548828125	3.568086210714218
520.0	500.0	-4.08282470703125	-0.099578857421875	4.084038875572839
520.0	520.0	-4.5689697265625	-0.118896484375	4.570516462746999
520.0	540.0	-4.59539794921875	-0.173095703125	4.598656807604176
520.0	560.0	-4.5704345703125	0.090087890625	4.571322345836582
520.0	580.0	-4.25494384765625	0.5413818359375	4.289247187909649
520.0	600.0	-3.7772216796875	1.2657470703125	3.983656519267937
520.0	620.0	-3.57086181640625	1.7392578125	3.971910352740911
520.0	640.0	-3.6744384765625	1.86474609375	4.1205310473528565
520.0	660.0	-3.52978515625	1.6015625	3.8761302468685295
520.0	680.0	-3.09783935546875	0.7606201171875	3.1898513499787677
520.0	700.0	-2.6866455078125	0.2779541015625	2.7009854807504063
520.0	720.0	-2.200439453125	0.12841796875	2.20418351358659
520.0	740.0	0.46002197265625	-1.62890625	1.6926180273811366
520.0	760.0	5.939697265625	-1.3431396484375	6.089665649481744
520.0	780.0	6.058837890625	-1.2861328125	6.193840020234811
520.0	800.0	6.028076171875	-1.264892578125	6.159355125995161
540.0	0.0	-0.7030029296875	1.6463088989257812	1.7901246073476076
540.0	20.0	-0.773681640625	1.6690254211425781	1.839627445288951
540.0	40.0	-0.6558837890625	1.6607437133789062	1.7855680402276863
540.0	60.0	-0.55224609375	1.8195114135742188	1.9014724642205538
540.0	80.0	-0.5191650390625	1.9194869995117188	1.9884573616447672
540.0	100.0	-0.747802734375	1.485107421875	1.6627546373554145
540.0	120.0	-1.10791015625	0.9158477783203125	1.4374428918660218
540.0	140.0	-1.793212890625	-0.0041656494140625	1.793217729038699
540.0	160.0	-3.1337890625	-1.27880859375	3.384669157789795
540.0	180.0	-3.044677734375	-2.23760986328125	3.778486523259335
540.0	200.0	-2.635986328125	-2.175323486328125	3.4176682390531514
540.0	220.0	-2.3543701171875	-2.277557373046875	3.275717667355608
540.0	240.0	-2.2930908203125	-2.2391510009765625	3.205005883828577
540.0	260.0	-2.905517578125	-1.610565185546875	3.322040429267682
540.0	280.0	-3.657470703125	-0.31219482421875	3.6707707027934418
540.0	300.0	-3.3822021484375	-0.01629638671875	3.3822414084620465
540.0	320.0	-3.0191650390625	0.874176025390625	3.143173755372906
540.0	340.0	-2.4329833984375	2.0772705078125	3.1991344110087168
540.0	360.0	-2.18017578125	0.988800048828125	2.393928147148855
540.0	380.0	-2.64892578125	0.62030029296875	2.7205845416064616
540.0	400.0	-2.8414306640625	0.46630859375	2.8794395154751493
540.0	420.0	-2.8319091796875	0.142364501953125	2.835485364697672
540.0	440.0	-2.994873046875	0.12890625	2.997645974458526
540.0	460.0	-3.5657958984375	0.061187744140625	3.566320839373081
540.0	480.0	-4.2645263671875	0.061492919921875	4.264969696919069
540.0	500.0	-4.8050537109375	0.0745849609375	4.805632537074832
540.0	520.0	-5.4459228515625	0.0345458984375	5.446032420420345
540.0	540.0	-5.2186279296875	0.1171875	5.21994352255565
540.0	560.0	-2.74072265625	0.7958984375	2.853947266733742
540.0	580.0	-2.406982421875	1.2431640625	2.709062802060289
540.0	600.0	-2.6226806640625	1.4891357421875	3.0159540985080713
540.0	620.0	-2.8128662109375	1.4830322265625	3.1798743537531187
540.0	640.0	-2.953857421875	1.3602294921875	3.2519990682936375
540.0	660.0	-3.0296630859375	1.025146484375	3.1984033092652275
540.0	680.0	-3.0250244140625	0.701171875	3.1052237767937414
540.0	700.0	-2.837158203125	0.3946533203125	2.864475154857022
540.0	720.0	-2.16650390625	0.0517578125	2.1671220655402164
540.0	740.0	1.0814208984375	-2.171142578125	2.4255579263593443
540.0	760.0	6.0372314453125	-1.205810546875	6.1564716030551985
540.0	780.0	6.1226806640625	-1.0924072265625	6.219370712759514
540.0	800.0	6.0537109375	-1.095703125	6.1520713140325265
560.0	0.0	-0.43798828125	1.545694351196289	1.6065505786723449
560.0	20.0	-0.58837890625	1.5801258087158203	1.6861160424744708
560.0	40.0	-0.5167236328125	1.5841827392578125	1.6663247774876702
560.0	60.0	-0.4776611328125	1.6360549926757812	1.7043579720408126
560.0	80.0	-0.42431640625	1.7733078002929688	1.8233663831476115
560.0	100.0	-0.5361328125	1.638397216796875	1.7238862586165324
560.0	120.0	-0.6705322265625	1.5598602294921875	1.6978743776882563
560.0	140.0	-0.80810546875	1.51202392578125	1.7144243350928614
560.0	160.0	-1.020263671875	1.4424285888671875	1.7667875350842963
560.0	180.0	-1.022216796875	-0.8156585693359375	1.3077561246442448
560.0	200.0	-1.0198974609375	-1.05291748046875	1.4658874620868478
560.0	220.0	-1.1566162109375	-1.3922882080078125	1.810035224397864
560.0	240.0	-1.331298828125	-1.5361328125	2.032747054457627
560.0	260.0	-1.547119140625	-1.357635498046875	2.058337139742959
560.0	280.0	-1.8101806640625	-0.781890869140625	1.9718284326460138
560.0	300.0	-2.023193359375	-0.62518310546875	2.117584776291766
560.0	320.0	-2.010986328125	0.03106689453125	2.011226283599507
560.0	340.0	-1.2431640625	2.54595947265625	2.8332607579782687
560.0	360.0	-1.5491943359375	2.482147216796875	2.9259285528449435
560.0	380.0	-2.638427734375	1.1248779296875	2.86821395056527
560.0	400.0	-2.8192138671875	0.875	2.951879372356245
560.0	420.0	-2.602783203125	0.4716796875	2.6451771453098814
560.0	440.0	-2.636962890625	0.3656005859375	2.662186521446459
560.0	460.0	-2.793212890625	0.08929443359375	2.794639824418255
560.0	480.0	-2.69921875	0.250335693359375	2.710802430964175
560.0	500.0	-2.996826171875	0.30816650390625	3.012629034342723
560.0	520.0	-2.853271484375	5.213623046875	5.943317544810615
560.0	540.0	-2.4710693359375	5.4442138671875	5.978766452595993
560.0	560.0	-2.9534912109375	5.3895263671875	6.14573875101231
560.0	580.0	-3.208251953125	5.3291015625	6.2203057849409875
560.0	600.0	-3.929931640625	5.329345703125	6.621652990258732
560.0	620.0	-4.2198486328125	5.0074462890625	6.548407502721202
560.0	640.0	-5.12255859375	5.152099609375	7.2653105185755145
560.0	660.0	-5.6502685546875	5.4154052734375	7.8263752156196205
560.0	680.0	-5.8406982421875	5.1170654296875	7.7651860613893255
560.0	700.0	-6.0367431640625	5.123046875	7.917567638631361
560.0	720.0	-6.1204833984375	5.10693359375	7.971266383801343
560.0	740.0	-5.9271240234375	5.1517333984375	7.853098509364717
560.0	760.0	0.20654296875	-2.71875	2.726584229478353
560.0	780.0	6.580810546875	0.3642578125	6.590883947379784
560.0	800.0	6.0166015625	-1.4149169921875	6.1807349447018325
580.0	0.0	-0.518798828125	1.4994468688964844	1.5866610024536887
580.0	20.0	-0.5091552734375	1.5035037994384766	1.5873760636330478
580.0	40.0	-0.4580078125	1.5250167846679688	1.5923088110759374
580.0	60.0	-0.3931884765625	1.5203018188476562	1.5703231509765854
580.0	80.0	-0.327392578125	1.6447906494140625	1.6770575960924143
580.0	100.0	-0.387451171875	1.7432937622070312	1.7858307736001349
580.0	120.0	-0.4495849609375	1.771209716796875	1.827378039152501
580.0	140.0	-0.5675048828125	1.8650360107421875	1.9494668792726801
580.0	160.0	-0.817138671875	2.023345947265625	2.1821192523301445
580.0	180.0	-0.97802734375	1.2055206298828125	1.5523586809097096
580.0	200.0	-1.055908203125	-0.1409759521484375	1.0652775941090777
580.0	220.0	-1.208251953125	-0.477783203125	1.2992881017768008
580.0	240.0	-1.3955078125	-0.821990966796875	1.619602174684943
580.0	260.0	-1.5897216796875	-0.9737548828125	1.8642461185877877
580.0	280.0	-1.8111572265625	-0.276092529296875	1.8320801249025962
580.0	300.0	-1.979248046875	-0.54644775390625	2.0532968559873868
580.0	320.0	-1.982421875	-0.06317138671875	1.9834281218583358
580.0	340.0	-1.6646728515625	2.28387451171875	2.826166748089678
580.0	360.0	-1.5841064453125	2.70458984375	3.134357901228935
580.0	380.0	-1.8289794921875	1.6044921875	2.4330148299159586
580.0	400.0	-1.878173828125	1.50146484375	2.404565159373089
580.0	420.0	-2.0045166015625	1.092132568359375	2.282726517305768
580.0	440.0	-2.140869140625	0.760101318359375	2.271799879270198
580.0	460.0	-2.1612548828125	0.71124267578125	2.2752777439981577
580.0	480.0	-2.1751708984375	0.99761962890625	2.3930343418740243
580.0	500.0	-2.436767578125	1.4356689453125	2.828247080849883
580.0	520.0	-2.8634033203125	5.41943359375	6.129383252158629
580.0	540.0	-2.8466796875	5.351806640625	6.061800026548463
580.0	560.0	-3.1837158203125	5.4229736328125	6.2884568414427156
580.0	580.0	-3.351806640625	5.4351806640625	6.385592893939977
580.0	600.0	-3.781494140625	5.409912109375	6.600518689220073
580.0	620.0	-3.9805908203125	5.1739501953125	6.528006119967291
580.0	640.0	-4.564697265625	5.046630859375	6.8047736301511454
580.0	660.0	-5.0521240234375	5.2423095703125	7.280505942527919
580.0	680.0	-5.2366943359375	5.305419921875	7.454558881346905
580.0	700.0	-5.303466796875	5.387451171875	7.559853847455841
580.0	720.0	-5.4296875	5.4921875	7.723058324447155
580.0	740.0	-5.0225830078125	5.4127197265625	7.384028365918273
580.0	760.0	-3.96484375	4.1644287109375	5.74999586525022
580.0	780.0	5.994873046875	-1.12548828125	6.099608734941892
580.0	800.0	5.9881591796875	-0.7626953125	6.036534974717296
600.0	0.0	-0.5914306640625	1.5046110153198242	1.616677004789504
600.0	20.0	-0.517333984375	1.5153179168701172	1.6011941920257218
600.0	40.0	-0.441162109375	1.5507164001464844	1.6122485417675125
600.0	60.0	-0.2474365234375	1.6336135864257812	1.6522464050152266
600.0	80.0	-0.1458740234375	1.7486648559570312	1.7547387296042307
600.0	100.0	-0.1966552734375	1.9079971313476562	1.918104884984568
600.0	120.0	-0.323486328125	1.8390274047851562	1.8672614171654225
600.0	140.0	-0.4744873046875	1.82916259765625	1.8897020958273207
600.0	160.0	-0.74560546875	2.0010986328125	2.135491337672425
600.0	180.0	-0.9512939453125	1.9913787841796875	2.2069321766808314
600.0	200.0	-1.0472412109375	0.73736572265625	1.2807897418523522
600.0	220.0	-1.20166015625	0.68487548828125	1.3831274581784772
600.0	240.0	-1.3873291015625	0.21160888671875	1.4033746317290199
600.0	260.0	-1.5870361328125	-0.19329833984375	1.59876450268287
600.0	280.0	-1.7996826171875	0.385955810546875	1.8406030018180848
600.0	300.0	-1.96484375	0.162322998046875	1.9715373994953755
600.0	320.0	-1.982666015625	0.549407958984375	2.0573802844660705
600.0	340.0	-1.9586181640625	1.01544189453125	2.206197487480387
600.0	360.0	-1.876708984375	1.475738525390625	2.3874339377993143
600.0	380.0	-1.7945556640625	1.583648681640625	2.3934020093333443
600.0	400.0	-1.8070068359375	1.55987548828125	2.3871500254624807
600.0	420.0	-1.8924560546875	1.32452392578125	2.3099250093650987
600.0	440.0	-2.0086669921875	0.961090087890625	2.22675486808611
600.0	460.0	-1.9989013671875	1.11785888671875	2.2902434731617816
600.0	480.0	-2.0477294921875	1.947235107421875	2.8257601874098865
600.0	500.0	-2.294677734375	3.055206298828125	3.820972576849438
600.0	520.0	-2.8114013671875	5.4952392578125	6.1726519542274065
600.0	540.0	-2.81640625	5.4222412109375	6.110060876507535
600.0	560.0	-3.1689453125	5.4984130859375	6.3462398991232964
600.0	580.0	-3.3399658203125	5.522705078125	6.454118302355746
600.0	600.0	-3.774169921875	5.5018310546875	6.67191903079689
600.0	620.0	-3.947509765625	5.32177734375	6.6260204833788094
600.0	640.0	-4.534912109375	5.22265625	6.916759801049916
600.0	660.0	-5.0340576171875	5.3704833984375	7.360966514395803
600.0	680.0	-5.219970703125	5.424072265625	7.527858532425117
600.0	700.0	-5.2906494140625	5.5172119140625	7.6439910077912225
600.0	720.0	-5.41796875	5.5916748046875	7.785962528637905
600.0	740.0	-5.0230712890625	5.49951171875	7.448212827227253
600.0	760.0	-4.0289306640625	4.490478515625	6.032966069448162
600.0	780.0	6.162109375	0.2540283203125	6.167343215435936
600.0	800.0	6.0255126953125	-0.799560546875	6.078330388313156
620.0	0.0	-0.7640380859375	1.4927778244018555	1.6769435976767304
620.0	20.0	-0.615478515625	1.5277423858642578	1.6470612012800763
620.0	40.0	-0.5091552734375	1.5839881896972656	1.6638081853295579
620.0	60.0	-0.2596435546875	1.6757125854492188	1.6957085376100653
620.0	80.0	-0.1109619140625	1.7667999267578125	1.770280917697478
620.0	100.0	-0.133056640625	1.91229248046875	1.9169159085551288
620.0	120.0	-0.2254638671875	1.835968017578125	1.8497601241720216
620.0	140.0	-0.34814453125	1.803558349609375	1.8368525621521654
620.0	160.0	-0.5748291015625	1.8755950927734375	1.9617047300852772
620.0	180.0	-0.838623046875	1.9235687255859375	2.098429235595572
620.0	200.0	-1.0419921875	2.203582763671875	2.4375243004250877
620.0	220.0	-1.2064208984375	2.7561798095703125	3.0086506156198642
620.0	240.0	-1.335205078125	2.6268157958984375	2.946681833220602
620.0	260.0	-1.4534912109375	2.5111083984375	2.901431041568265
620.0	280.0	-1.5841064453125	2.29473876953125	2.7884080136289953
620.0	300.0	-1.8448486328125	1.009552001953125	2.103012535064333
620.0	320.0	-1.896728515625	1.130126953125	2.2078872236064533
620.0	340.0	-1.915771484375	1.27825927734375	2.303069074183351
620.0	360.0	-1.8499755859375	1.602569580078125	2.4475781759846966
620.0	380.0	-1.77587890625	1.62353515625	2.406161319039812
620.0	400.0	-1.7421875	1.7352294921875	2.458910058483949
620.0	420.0	-1.775634765625	1.714324951171875	2.468154950384315
620.0	440.0	-1.8687744140625	1.53265380859375	2.4168875661998777
620.0	460.0	-1.85205078125	1.857879638671875	2.623320195500403
620.0	480.0	-2.0511474609375	3.650054931640625	4.186897050382825
620.0	500.0	-2.252197265625	4.251617431640625	4.811303701526142
620.0	520.0	-2.7752685546875	5.6064453125	6.255744927080265
620.0	540.0	-2.798828125	5.502197265625	6.173136449418743
620.0	560.0	-3.158935546875	5.5748291015625	6.407619940425509
620.0	580.0	-3.300048828125	5.615966796875	6.513785791044378
620.0	600.0	-3.7156982421875	5.66650390625	6.776110975075732
620.0	620.0	-3.885986328125	5.5234375	6.753462190519813
620.0	640.0	-4.5333251953125	5.3255615234375	6.993757421184485
620.0	660.0	-5.0390625	5.451416015625	7.423616871466294
620.0	680.0	-5.2156982421875	5.511474609375	7.588139463883297
620.0	700.0	-5.291015625	5.593994140625	7.699845244505955
620.0	720.0	-5.423583984375	5.66259765625	7.840935878588537
620.0	740.0	-5.0537109375	5.5718994140625	7.522370458853855
620.0	760.0	-4.1519775390625	4.5933837890625	6.191776168314037
620.0	780.0	6.122802734375	0.8187255859375	6.177299159757335
620.0	800.0	6.030029296875	-0.737548828125	6.074967620904606
