# Supplementary material for: Real-time emotion detection by quantitative facial motion analysis
Source: PLoS One. 2023 Mar 10;18(3):e0282730. doi: 10.1371/journal.pone.0282730 (PMC10004542; doi:10.1371/journal.pone.0282730)
Supplement: S1 Dataset — Data from each participant is organized into folders by Study ID and subsequently by emotions. The data files (.csv) contain the pixel displacement results after DISC-processing of videos. (ZIP) [file pone.0282730.s004.zip › S1_Dataset/1/happy/result/102600_cropped_result.csv]

pos_x	pos_y	disp_x	disp_y	disp_xy_indi
0.0	0.0	1.7976393699645996	0.2704160213470459	1.8178647169269468
0.0	20.0	1.7930865287780762	0.3396453857421875	1.824970763530575
0.0	40.0	1.3702540397644043	0.9559745788574219	1.6707733325955065
0.0	60.0	1.2360196113586426	1.041778564453125	1.616492207533703
0.0	80.0	1.1502771377563477	1.19464111328125	1.6584043183695585
0.0	100.0	1.078150749206543	1.1817855834960938	1.5996956596096124
0.0	120.0	0.9292325973510742	1.3437118530273438	1.6337180797022481
0.0	140.0	1.00579833984375	1.2730865478515625	1.6224609883609074
0.0	160.0	0.9226408004760742	1.41448974609375	1.6888005472842234
0.0	180.0	0.9231462478637695	1.7342376708984375	1.9646321014653592
0.0	200.0	1.3551244735717773	1.7108306884765625	2.1824994807574125
0.0	220.0	1.3609261512756348	1.67626953125	2.159166397159563
0.0	240.0	1.3757696151733398	1.7801361083984375	2.249805902396501
0.0	260.0	1.5541744232177734	1.5087890625	2.166080001501313
0.0	280.0	2.088831901550293	0.339569091796875	2.1162527923284515
0.0	300.0	2.321430206298828	0.361114501953125	2.34934924739543
0.0	320.0	2.287595272064209	0.743438720703125	2.4053675935730117
0.0	340.0	1.9821515083312988	1.716705322265625	2.62221314264786
0.0	360.0	1.8921756744384766	1.420989990234375	2.366335000646145
0.0	380.0	1.8677382469177246	1.339569091796875	2.29845415675336
0.0	400.0	1.868485927581787	0.92083740234375	2.083070133991258
0.0	420.0	1.8788676261901855	0.783050537109375	2.0355126382346103
0.0	440.0	1.7707734107971191	0.384979248046875	1.8121389278454343
0.0	460.0	1.516716480255127	0.80181884765625	1.715617190964901
0.0	480.0	1.4177589416503906	1.004913330078125	1.7377834207974083
0.0	500.0	1.508089542388916	2.428466796875	2.8586334237511344
0.0	520.0	2.6577658653259277	3.5228271484375	4.4129389880962515
0.0	540.0	3.780714988708496	3.9820556640625	5.490953754816855
0.0	560.0	4.000521659851074	4.07470703125	5.710289917460915
0.0	580.0	4.625391960144043	4.0714111328125	6.162032083440877
0.0	600.0	4.994393825531006	3.776611328125	6.261530388668916
0.0	620.0	5.151370048522949	3.6190185546875	6.2955467336834
0.0	640.0	4.7925801277160645	3.5841064453125	5.984533673721749
0.0	660.0	4.498448848724365	3.5985107421875	5.760670239323581
0.0	680.0	4.404918670654297	3.6231689453125	5.703565700625856
0.0	700.0	4.310018539428711	3.6962890625	5.6779232685706775
0.0	720.0	4.323019981384277	3.6839599609375	5.679794252720634
0.0	740.0	4.321070194244385	4.556884765625	6.279876303779591
0.0	760.0	4.301163673400879	4.390625	6.146348252093135
0.0	780.0	6.508366584777832	6.0087890625	8.858012282644019
0.0	800.0	6.291037082672119	5.5291748046875	8.37549530453852
20.0	0.0	1.6244487762451172	0.582416296005249	1.7257006022183374
20.0	20.0	1.6459159851074219	0.5410537719726562	1.7325641731831967
20.0	40.0	1.2827396392822266	1.0274734497070312	1.6435092552336796
20.0	60.0	1.2083396911621094	1.0567169189453125	1.6052213106058042
20.0	80.0	1.189361572265625	1.0915374755859375	1.614321842195874
20.0	100.0	1.0992794036865234	1.1871109008789062	1.617914552241535
20.0	120.0	0.9495429992675781	1.3699874877929688	1.6668826065945248
20.0	140.0	0.9961280822753906	1.4043731689453125	1.7217825512970988
20.0	160.0	1.0201778411865234	1.603302001953125	1.9003526349377617
20.0	180.0	1.2800674438476562	1.5671539306640625	2.023497986950937
20.0	200.0	1.6860466003417969	1.4779052734375	2.2420876735262834
20.0	220.0	1.6811332702636719	1.4679107666015625	2.231808927998142
20.0	240.0	1.649332046508789	1.5841827392578125	2.2869042723741755
20.0	260.0	1.7466316223144531	1.357086181640625	2.211878145031672
20.0	280.0	2.1094131469726562	0.49530029296875	2.1667824544323815
20.0	300.0	2.3018035888671875	0.421905517578125	2.3401504283880405
20.0	320.0	2.360942840576172	0.26165771484375	2.375398041635367
20.0	340.0	2.0879898071289062	0.88812255859375	2.269022501818198
20.0	360.0	1.9524269104003906	0.615509033203125	2.0471497772293703
20.0	380.0	1.8858146667480469	0.46453857421875	1.9421876954247332
20.0	400.0	1.8587532043457031	0.115447998046875	1.8623350168319475
20.0	420.0	1.8405532836914062	-0.034088134765625	1.8408689228293842
20.0	440.0	1.7121734619140625	-0.43048095703125	1.76546079482081
20.0	460.0	1.4652690887451172	0.077911376953125	1.4673389809756565
20.0	480.0	1.4102706909179688	0.8507080078125	1.646987412282971
20.0	500.0	1.5252532958984375	2.534637451171875	2.958172514498116
20.0	520.0	2.66473388671875	3.60009765625	4.479007682686419
20.0	540.0	3.6522369384765625	4.0333251953125	5.441189831821278
20.0	560.0	3.693960189819336	4.0855712890625	5.507924712809891
20.0	580.0	4.497016906738281	4.1932373046875	6.148690930020213
20.0	600.0	4.784034729003906	3.9031982421875	6.174297110289646
20.0	620.0	5.426277160644531	3.8612060546875	6.659834534047215
20.0	640.0	5.620840072631836	3.8294677734375	6.801372401942142
20.0	660.0	5.509099960327148	3.7799072265625	6.681158658069422
20.0	680.0	5.439184188842773	3.7950439453125	6.632275867830762
20.0	700.0	5.129247665405273	3.9329833984375	6.463554751485473
20.0	720.0	4.815120697021484	4.1219482421875	6.3384418146857895
20.0	740.0	4.557346343994141	4.50830078125	6.4104743688229595
20.0	760.0	4.307659149169922	4.50390625	6.232262739504521
20.0	780.0	6.556455612182617	5.748779296875	8.71983793419921
20.0	800.0	6.306425094604492	4.943603515625	8.013127553805514
40.0	0.0	1.5965118408203125	0.6119430065155029	1.7097731724128484
40.0	20.0	1.5897369384765625	0.5840702056884766	1.6936355979754951
40.0	40.0	1.2900047302246094	0.9612617492675781	1.6087685832980552
40.0	60.0	1.229095458984375	0.9921340942382812	1.5795587068058048
40.0	80.0	1.1833610534667969	1.0610275268554688	1.5893781159960267
40.0	100.0	1.0810623168945312	1.2087783813476562	1.6216784231847052
40.0	120.0	0.9306144714355469	1.401275634765625	1.6821464558810173
40.0	140.0	0.890380859375	1.581207275390625	1.8146609938193985
40.0	160.0	1.0049057006835938	1.7260894775390625	1.9973032698459836
40.0	180.0	1.3262290954589844	1.63763427734375	2.1073038793617647
40.0	200.0	1.7742805480957031	1.415008544921875	2.2694317891385745
40.0	220.0	1.8530120849609375	1.2450714111328125	2.232455286412593
40.0	240.0	1.8225288391113281	1.2233428955078125	2.1950351271407764
40.0	260.0	1.8521461486816406	0.963897705078125	2.087952140718534
40.0	280.0	2.0376434326171875	0.551727294921875	2.111017234995907
40.0	300.0	2.2589454650878906	0.3831787109375	2.291213769764155
40.0	320.0	2.380542755126953	-0.259521484375	2.394647199451232
40.0	340.0	2.1803245544433594	-0.25091552734375	2.1947149620328434
40.0	360.0	2.0146522521972656	-0.639190673828125	2.1136197422413443
40.0	380.0	1.8807754516601562	-0.94586181640625	2.1052246614798134
40.0	400.0	1.8342475891113281	-1.315093994140625	2.256975062242705
40.0	420.0	1.7851486206054688	-1.328582763671875	2.2252837476545784
40.0	440.0	1.6508636474609375	-1.645050048828125	2.330566550360115
40.0	460.0	1.4077224731445312	-1.251983642578125	1.8839176209907231
40.0	480.0	1.3237571716308594	-0.0806884765625	1.3262140399249698
40.0	500.0	1.5541954040527344	2.666351318359375	3.0862522105128445
40.0	520.0	2.6630210876464844	3.68994140625	4.550532814386475
40.0	540.0	3.649311065673828	4.11474609375	5.499873332185055
40.0	560.0	3.690471649169922	4.156494140625	5.558419247805703
40.0	580.0	4.494663238525391	4.27197265625	6.200947347260677
40.0	600.0	4.782402038574219	3.9857177734375	6.225537360586187
40.0	620.0	5.405609130859375	4.0152587890625	6.733714667163579
40.0	640.0	5.5875701904296875	4.036376953125	6.892987707859134
40.0	660.0	5.453765869140625	3.9732666015625	6.747622517783224
40.0	680.0	5.392810821533203	4.0010986328125	6.714998051104682
40.0	700.0	5.1073760986328125	4.125244140625	6.56528215940843
40.0	720.0	4.800537109375	4.2437744140625	6.407400238469421
40.0	740.0	4.556903839111328	4.5631103515625	6.448825372069273
40.0	760.0	4.303913116455078	4.5111083984375	6.234883086028751
40.0	780.0	6.652500152587891	2.1114501953125	6.979540114324661
40.0	800.0	6.396110534667969	2.691162109375	6.939206256527203
60.0	0.0	1.5645523071289062	0.6250479221343994	1.6847874722667289
60.0	20.0	1.52423095703125	0.6353969573974609	1.6513658903593567
60.0	40.0	1.3362770080566406	0.7983131408691406	1.5565796199183515
60.0	60.0	1.2630462646484375	0.8839797973632812	1.5416569491261014
60.0	80.0	1.101226806640625	1.0963134765625	1.5538995200966064
60.0	100.0	0.9868316650390625	1.2610244750976562	1.6012555891921465
60.0	120.0	0.9214744567871094	1.422760009765625	1.6950991770098232
60.0	140.0	0.8823089599609375	1.73760986328125	1.948783502033932
60.0	160.0	1.0631675720214844	1.87445068359375	2.1549688284110133
60.0	180.0	1.510345458984375	1.6715545654296875	2.252828903996829
60.0	200.0	1.9044342041015625	1.307586669921875	2.3101195936811
60.0	220.0	1.9500617980957031	1.12677001953125	2.2521882011294485
60.0	240.0	1.8753013610839844	0.9781951904296875	2.1150936209688727
60.0	260.0	1.6570243835449219	1.0123291015625	1.9417878405049216
60.0	280.0	1.6388664245605469	1.094329833984375	1.9706448038903766
60.0	300.0	1.8113899230957031	0.8162841796875	1.9868199001169562
60.0	320.0	1.8975448608398438	0.394744873046875	1.938169242789828
60.0	340.0	1.7870292663574219	0.224151611328125	1.801032354978372
60.0	360.0	1.8382835388183594	-1.376251220703125	2.2963784077493394
60.0	380.0	1.7122993469238281	-1.71514892578125	2.423572753412685
60.0	400.0	1.7151451110839844	-2.38299560546875	2.93605020525172
60.0	420.0	1.6249923706054688	-2.5015869140625	2.9830416177342753
60.0	440.0	1.5627403259277344	-2.448638916015625	2.90482183056154
60.0	460.0	1.4538955688476562	-2.24285888671875	2.672868928856804
60.0	480.0	1.3453483581542969	-2.103607177734375	2.49702330045277
60.0	500.0	1.8440742492675781	3.0604248046875	3.5730672848350205
60.0	520.0	2.813854217529297	3.899169921875	4.808461462584691
60.0	540.0	3.6534690856933594	4.2357177734375	5.593669762895501
60.0	560.0	3.6417617797851562	4.232177734375	5.583346419132836
60.0	580.0	4.4774932861328125	4.36328125	6.251893264761161
60.0	600.0	4.779182434082031	4.0843505859375	6.286692647735075
60.0	620.0	5.437873840332031	4.1220703125	6.823630673223843
60.0	640.0	5.611122131347656	4.1337890625	6.9694263455570065
60.0	660.0	5.4513397216796875	4.0880126953125	6.813879405903728
60.0	680.0	5.3802337646484375	4.1259765625	6.780162089254387
60.0	700.0	5.084342956542969	4.2540283203125	6.629275997404911
60.0	720.0	4.7692413330078125	4.369140625	6.468002218111518
60.0	740.0	4.541694641113281	4.6419677734375	6.494217044628967
60.0	760.0	4.3954925537109375	3.5721435546875	5.663970724237878
60.0	780.0	5.5104217529296875	-2.912109375	6.23258605292567
60.0	800.0	5.417747497558594	-2.9564208984375	6.171905092920694
80.0	0.0	1.4278106689453125	0.6694393157958984	1.5769566588487274
80.0	20.0	1.2264862060546875	0.788055419921875	1.4578407864066172
80.0	40.0	1.0658416748046875	0.9214630126953125	1.4089402256717574
80.0	60.0	0.9641571044921875	1.0832443237304688	1.4501783293916095
80.0	80.0	0.817413330078125	1.2974624633789062	1.5334840710182382
80.0	100.0	0.8465347290039062	1.3668670654296875	1.6077769192167435
80.0	120.0	0.8227996826171875	1.5419998168945312	1.7477879599704629
80.0	140.0	0.7562026977539062	1.9075164794921875	2.0519409444778267
80.0	160.0	1.0426406860351562	1.9862060546875	2.2432374131716744
80.0	180.0	1.9239654541015625	1.215606689453125	2.275816928493902
80.0	200.0	2.5453414916992188	0.5400543212890625	2.6020034548994344
80.0	220.0	2.5460586547851562	0.3984527587890625	2.577048558834896
80.0	240.0	2.1885986328125	0.4049530029296875	2.2257472700489864
80.0	260.0	1.4788894653320312	0.98956298828125	1.7794237714625987
80.0	280.0	1.12847900390625	1.242950439453125	1.6788063191428482
80.0	300.0	0.85833740234375	1.010009765625	1.325467020683685
80.0	320.0	0.432159423828125	0.7677001953125	0.8809797713263953
80.0	340.0	0.32195281982421875	0.144866943359375	0.3530439766814529
80.0	360.0	1.1626052856445312	-1.564239501953125	1.9489731321080757
80.0	380.0	1.619354248046875	-2.198516845703125	2.7305282458725597
80.0	400.0	2.2006072998046875	-2.9549560546875	3.684350386850848
80.0	420.0	2.3153457641601562	-3.11700439453125	3.882852354022942
80.0	440.0	2.3609695434570312	-3.159759521484375	3.9443956975362995
80.0	460.0	2.3557968139648438	-3.068328857421875	3.8683873391860253
80.0	480.0	2.3707809448242188	-2.98236083984375	3.809865938241808
80.0	500.0	1.8554840087890625	-2.66162109375	3.244541223896974
80.0	520.0	1.6375579833984375	-2.1961669921875	2.7394790757671155
80.0	540.0	2.0425567626953125	-0.368896484375	2.0756017790068957
80.0	560.0	2.01470947265625	-0.6392822265625	2.1137019715204723
80.0	580.0	4.181190490722656	4.164794921875	5.901514268472572
80.0	600.0	4.720703125	4.1956787109375	6.315754732397303
80.0	620.0	5.6599273681640625	4.45654296875	7.203856817372735
80.0	640.0	6.003547668457031	4.4732666015625	7.486835025302105
80.0	660.0	6.131599426269531	4.4761962890625	7.5916299134274015
80.0	680.0	6.074531555175781	4.3853759765625	7.492092903230565
80.0	700.0	5.8596343994140625	4.5057373046875	7.3916834316445925
80.0	720.0	5.508506774902344	4.6591796875	7.214679635961504
80.0	740.0	5.316703796386719	3.2060546875	6.2085526427464295
80.0	760.0	5.6420135498046875	-2.8360595703125	6.314709081386158
80.0	780.0	5.485176086425781	-2.9967041015625	6.250391361460397
80.0	800.0	5.42254638671875	-3.033935546875	6.213595916915444
100.0	0.0	1.1711044311523438	0.8474431037902832	1.4455605842808399
100.0	20.0	1.0616531372070312	0.8946819305419922	1.3883670770296586
100.0	40.0	0.97412109375	0.947479248046875	1.3589072193377176
100.0	60.0	0.8926467895507812	1.0699615478515625	1.3934259954429686
100.0	80.0	0.832366943359375	1.240753173828125	1.494089410564841
100.0	100.0	0.8432083129882812	1.3475570678710938	1.589625839706276
100.0	120.0	0.817718505859375	1.5462493896484375	1.7491571484040689
100.0	140.0	0.6807022094726562	2.0632476806640625	2.1726358391931653
100.0	160.0	1.0698089599609375	2.0281982421875	2.2930502219587705
100.0	180.0	2.471832275390625	0.653106689453125	2.5566585899316348
100.0	200.0	2.9464797973632812	-0.0222320556640625	2.9465636698651214
100.0	220.0	2.6772537231445312	-0.0373382568359375	2.6775140790507153
100.0	240.0	1.307373046875	0.5335540771484375	1.412056739984956
100.0	260.0	0.3552398681640625	1.235107421875	1.285179251117886
100.0	280.0	0.6179351806640625	1.119903564453125	1.279073055449587
100.0	300.0	0.643585205078125	0.807525634765625	1.0326178223326758
100.0	320.0	0.956817626953125	0.29620361328125	1.001616968590827
100.0	340.0	1.16534423828125	-0.514373779296875	1.2738161478500172
100.0	360.0	1.3633575439453125	-1.830810546875	2.2826762913697007
100.0	380.0	1.8254547119140625	-2.485595703125	3.083905138723096
100.0	400.0	2.2260513305664062	-3.18487548828125	3.885709253427384
100.0	420.0	2.2747879028320312	-3.31536865234375	4.020737407965679
100.0	440.0	2.23907470703125	-3.358154296875	4.036168458487221
100.0	460.0	2.075958251953125	-3.286865234375	3.887555238552283
100.0	480.0	1.896453857421875	-3.19317626953125	3.7138809783874094
100.0	500.0	1.8023605346679688	-3.01446533203125	3.5121937211587406
100.0	520.0	1.8844451904296875	-2.9193115234375	3.474696166085397
100.0	540.0	2.016815185546875	-2.5474853515625	3.2491883769763166
100.0	560.0	2.2149734497070312	-1.6629638671875	2.769757427371262
100.0	580.0	2.0019454956054688	-0.7205810546875	2.127680150715698
100.0	600.0	1.49761962890625	-0.1815185546875	1.5085799742079082
100.0	620.0	7.179679870605469	7.8736572265625	10.65562204499471
100.0	640.0	6.8451995849609375	8.2579345703125	10.726147524881041
100.0	660.0	6.556068420410156	7.3597412109375	9.85635956248914
100.0	680.0	6.4652252197265625	7.3353271484375	9.777840329867972
100.0	700.0	6.1958465576171875	6.9456787109375	9.307575802597965
100.0	720.0	5.5825653076171875	5.9244384765625	8.140270675867306
100.0	740.0	1.657440185546875	-1.4417724609375	2.196773952363655
100.0	760.0	5.1962127685546875	-2.8095703125	5.907140803889147
100.0	780.0	5.399467468261719	-2.8807373046875	6.119877152315626
100.0	800.0	5.3953857421875	-2.939453125	6.144149410705475
120.0	0.0	0.971893310546875	0.9484343528747559	1.3579780295714365
120.0	20.0	0.9332733154296875	0.9386978149414062	1.3236890379046324
120.0	40.0	0.9044265747070312	0.9267082214355469	1.2949036862688004
120.0	60.0	0.8217391967773438	1.0693588256835938	1.3486228552073662
120.0	80.0	0.699554443359375	1.3189697265625	1.4930028663107788
120.0	100.0	0.6149749755859375	1.5410842895507812	1.6592573664435426
120.0	120.0	0.6382064819335938	1.7539596557617188	1.8664624259871456
120.0	140.0	0.8774032592773438	1.916473388671875	2.1077729310525757
120.0	160.0	1.6744766235351562	1.3667449951171875	2.161449477652341
120.0	180.0	2.7584381103515625	0.047119140625	2.7588405213156375
120.0	200.0	2.7149124145507812	-0.185089111328125	2.721214324123366
120.0	220.0	1.9198760986328125	-0.33782958984375	1.9493724800241603
120.0	240.0	0.6941909790039062	0.2585906982421875	0.7407902972824252
120.0	260.0	-0.40756988525390625	0.912017822265625	0.9989443024994014
120.0	280.0	-0.6638031005859375	1.18603515625	1.3591592799258172
120.0	300.0	-0.7205734252929688	0.994293212890625	1.2279434247711918
120.0	320.0	-0.7817459106445312	0.864990234375	1.1659051309491544
120.0	340.0	-0.734344482421875	0.44671630859375	0.859544809318908
120.0	360.0	-0.1287994384765625	-1.618988037109375	1.6241033094157356
120.0	380.0	1.98583984375	-2.98358154296875	3.58403665000357
120.0	400.0	1.9622955322265625	-3.320068359375	3.8566122007170143
120.0	420.0	1.967864990234375	-3.424530029296875	3.949670687708811
120.0	440.0	1.882537841796875	-3.479705810546875	3.9562989338207144
120.0	460.0	1.5683746337890625	-3.43572998046875	3.7767763357928374
120.0	480.0	1.3874359130859375	-3.35302734375	3.6287423139230746
120.0	500.0	1.2437973022460938	-3.24456787109375	3.474802497870705
120.0	520.0	1.185516357421875	-3.2113037109375	3.4231448344462128
120.0	540.0	1.2032928466796875	-2.960693359375	3.1958752859142874
120.0	560.0	1.3321685791015625	-2.27587890625	2.6371002861209454
120.0	580.0	1.6178359985351562	-0.8194580078125	1.8135337727002157
120.0	600.0	1.519378662109375	-0.528076171875	1.6085322384631988
120.0	620.0	1.459564208984375	-0.324462890625	1.4951935819621869
120.0	640.0	1.4950180053710938	-0.1922607421875	1.5073297679573145
120.0	660.0	1.5879440307617188	-0.235595703125	1.605326004325208
120.0	680.0	1.6148300170898438	-0.21533203125	1.629123650241637
120.0	700.0	1.7739944458007812	0.0152587890625	1.7740600678600695
120.0	720.0	1.8077011108398438	0.0015869140625	1.8077018073863418
120.0	740.0	1.59185791015625	-1.2740478515625	2.0389236214723803
120.0	760.0	4.818138122558594	-2.616943359375	5.482959740343655
120.0	780.0	5.134071350097656	-2.65478515625	5.779841940203807
120.0	800.0	5.129920959472656	-2.68701171875	5.791037992202839
140.0	0.0	0.9122314453125	0.9903359413146973	1.346451442301801
140.0	20.0	0.903717041015625	0.9352912902832031	1.3005669101978783
140.0	40.0	0.8557586669921875	0.9226722717285156	1.2584303783479265
140.0	60.0	0.6717376708984375	1.1025238037109375	1.2910423061438736
140.0	80.0	0.5525970458984375	1.3256607055664062	1.4362241473455672
140.0	100.0	0.387298583984375	1.74017333984375	1.7827516500789597
140.0	120.0	0.212066650390625	2.3735427856445312	2.382997612145908
140.0	140.0	2.043701171875	0.6065216064453125	2.1318027439254905
140.0	160.0	2.7825927734375	0.1589813232421875	2.7871307116686213
140.0	180.0	2.7925872802734375	-0.2672882080078125	2.805349658079189
140.0	200.0	2.15460205078125	-0.3698577880859375	2.186116369418287
140.0	220.0	1.6108551025390625	-0.46435546875	1.676448675842528
140.0	240.0	0.6252593994140625	0.2085723876953125	0.6591295452826841
140.0	260.0	-0.3310089111328125	0.549285888671875	0.6413126279307009
140.0	280.0	-0.8031768798828125	0.88018798828125	1.191563676474272
140.0	300.0	-0.758209228515625	0.51116943359375	0.9144262813626992
140.0	320.0	-0.7747955322265625	0.110992431640625	0.7827052041731555
140.0	340.0	-1.1104888916015625	-1.116790771484375	1.5749308574166463
140.0	360.0	-0.95416259765625	-2.000274658203125	2.216196058794382
140.0	380.0	1.407501220703125	-3.34210205078125	3.626390189171185
140.0	400.0	1.50799560546875	-3.568817138671875	3.8743394940804
140.0	420.0	1.4986724853515625	-3.634918212890625	3.9317489279904185
140.0	440.0	1.3836212158203125	-3.657806396484375	3.910748688298711
140.0	460.0	1.034912109375	-3.6318359375	3.776410379056746
140.0	480.0	0.8721160888671875	-3.536956787109375	3.6428903066576233
140.0	500.0	0.7061309814453125	-3.46685791015625	3.5380396736285875
140.0	520.0	0.6237030029296875	-3.429443359375	3.4856975185785695
140.0	540.0	0.635711669921875	-3.18798828125	3.250753544743463
140.0	560.0	0.673675537109375	-2.69384765625	2.7768064254433047
140.0	580.0	1.234222412109375	-1.01171875	1.5958946680951869
140.0	600.0	1.3935699462890625	-0.972900390625	1.6995800555661913
140.0	620.0	1.3868560791015625	-0.8812255859375	1.6431458600659437
140.0	640.0	1.368499755859375	-0.79248046875	1.5813971275860434
140.0	660.0	1.182220458984375	-0.891845703125	1.4808895879922148
140.0	680.0	1.0506134033203125	-0.3555908203125	1.109158850087221
140.0	700.0	1.388641357421875	-0.3175048828125	1.424476805761416
140.0	720.0	1.6744842529296875	-0.3558349609375	1.711875004997411
140.0	740.0	1.6242828369140625	-1.266845703125	2.059901155351846
140.0	760.0	4.1265869140625	-2.4490966796875	4.798624188844986
140.0	780.0	4.71417236328125	-2.4710693359375	5.322556221754292
140.0	800.0	4.707000732421875	-2.4959716796875	5.3278260595501905
160.0	0.0	0.8619537353515625	0.9684982299804688	1.2965157397277567
160.0	20.0	0.694732666015625	0.9971733093261719	1.2153222149132663
160.0	40.0	0.556640625	1.0876312255859375	1.221798047252474
160.0	60.0	0.429931640625	1.2168426513671875	1.2905608291734376
160.0	80.0	0.1665191650390625	1.587066650390625	1.5957785513997313
160.0	100.0	0.19073486328125	1.914642333984375	1.9241192933797147
160.0	120.0	1.1005706787109375	1.3813629150390625	1.7661877934929429
160.0	140.0	2.3824310302734375	0.462860107421875	2.426976945307133
160.0	160.0	3.093109130859375	0.208831787109375	3.100150772254945
160.0	180.0	2.000823974609375	-0.2545928955078125	2.0169566479760315
160.0	200.0	1.6231689453125	-0.52459716796875	1.7058369246993472
160.0	220.0	1.316497802734375	-0.62591552734375	1.457716265936016
160.0	240.0	0.597412109375	0.1167755126953125	0.6087181193238296
160.0	260.0	-0.4863739013671875	0.30633544921875	0.5748051664513742
160.0	280.0	-1.1655426025390625	0.5196533203125	1.276138366967053
160.0	300.0	-1.2940826416015625	0.16796875	1.3049380767956158
160.0	320.0	-1.585784912109375	-0.321197509765625	1.6179869059276644
160.0	340.0	-1.9056396484375	-1.67022705078125	2.5339930684314096
160.0	360.0	-1.8734283447265625	-2.196014404296875	2.886557296625907
160.0	380.0	1.0975189208984375	-3.565643310546875	3.730731831662221
160.0	400.0	1.193328857421875	-3.837921142578125	4.019163154016515
160.0	420.0	1.06292724609375	-3.842498779296875	3.9868046352168323
160.0	440.0	0.79681396484375	-3.82781982421875	3.9098743076027493
160.0	460.0	0.448516845703125	-3.742889404296875	3.7696668889541547
160.0	480.0	0.3016510009765625	-3.660186767578125	3.6725958802928704
160.0	500.0	0.179351806640625	-3.637298583984375	3.6417177347510057
160.0	520.0	0.2090606689453125	-3.624755859375	3.6307797238848374
160.0	540.0	0.2963104248046875	-3.4678955078125	3.4805314423165394
160.0	560.0	0.295196533203125	-3.0858154296875	3.099902879012921
160.0	580.0	0.955780029296875	-1.3270263671875	1.6353942777243624
160.0	600.0	1.15594482421875	-1.3021240234375	1.7411879304231292
160.0	620.0	1.172119140625	-1.2529296875	1.7157202807096315
160.0	640.0	1.195220947265625	-1.1959228515625	1.6907940677894275
160.0	660.0	0.91522216796875	-1.2772216796875	1.5712819084445597
160.0	680.0	0.736236572265625	-0.89990234375	1.1626988082165475
160.0	700.0	0.6151580810546875	-0.303466796875	0.6859384531373481
160.0	720.0	1.188018798828125	-0.454833984375	1.2721095156123385
160.0	740.0	1.467437744140625	-1.33056640625	1.9808534762494592
160.0	760.0	0.1113433837890625	-2.967041015625	2.969129457857072
160.0	780.0	-0.0143280029296875	-2.98046875	2.9805031892944713
160.0	800.0	-0.0841217041015625	-2.98876953125	2.9899531387681137
180.0	0.0	0.7863311767578125	0.869624137878418	1.1724175283243201
180.0	20.0	0.5081634521484375	1.0290985107421875	1.1477255067790406
180.0	40.0	0.385406494140625	1.1180458068847656	1.1826092304807934
180.0	60.0	0.1457672119140625	1.3438720703125	1.3517544974717872
180.0	80.0	-0.05560302734375	1.6446075439453125	1.6455472251660306
180.0	100.0	-0.05816650390625	2.1523513793945312	2.1531372001240925
180.0	120.0	1.5114898681640625	1.0461883544921875	1.8382360280001275
180.0	140.0	2.432464599609375	0.45477294921875	2.474611578347987
180.0	160.0	2.0665283203125	0.09844970703125	2.0688720703485126
180.0	180.0	1.26141357421875	-0.2772064208984375	1.2915136875041795
180.0	200.0	1.4153289794921875	-0.5658416748046875	1.5242483134765707
180.0	220.0	1.36517333984375	-0.6562347412109375	1.5147086463714152
180.0	240.0	0.815704345703125	-0.0191802978515625	0.8159298152565807
180.0	260.0	-0.6840667724609375	0.109283447265625	0.6927410923508022
180.0	280.0	-2.056060791015625	0.22064208984375	2.067865785819383
180.0	300.0	-2.242279052734375	-0.16845703125	2.2485980347116135
180.0	320.0	-2.690673828125	-0.716827392578125	2.78452278857746
180.0	340.0	-3.2932586669921875	-1.93011474609375	3.8171842476893487
180.0	360.0	-2.4061126708984375	-2.097991943359375	3.192326483845106
180.0	380.0	0.6253509521484375	-3.573944091796875	3.6282420239894067
180.0	400.0	0.7342376708984375	-3.897735595703125	3.9662889117382205
180.0	420.0	0.389007568359375	-3.926605224609375	3.945827603706289
180.0	440.0	0.0501556396484375	-3.9014892578125	3.9018116326925467
180.0	460.0	-0.202789306640625	-3.81549072265625	3.820875941137542
180.0	480.0	-0.3425445556640625	-3.671844482421875	3.687787775307448
180.0	500.0	-0.3835906982421875	-3.61077880859375	3.6310970006828005
180.0	520.0	-0.3730010986328125	-3.5460205078125	3.56558428050833
180.0	540.0	-0.268646240234375	-3.4375	3.4479815910749965
180.0	560.0	0.104339599609375	-3.409912109375	3.4115080749880846
180.0	580.0	-0.040130615234375	-1.976318359375	1.976725758389813
180.0	600.0	0.24444580078125	-1.555419921875	1.5745109980197718
180.0	620.0	0.3852996826171875	-1.5516357421875	1.5987586815584958
180.0	640.0	0.4059295654296875	-1.5047607421875	1.558551796803241
180.0	660.0	0.3806610107421875	-1.4716796875	1.5201131233231826
180.0	680.0	0.3467559814453125	-1.393798828125	1.4362850984225677
180.0	700.0	0.3143463134765625	-0.663818359375	0.7344851387466066
180.0	720.0	0.835296630859375	-0.648681640625	1.0575955429222292
180.0	740.0	1.4657440185546875	-1.0302734375	1.7916106954209976
180.0	760.0	0.2263336181640625	-2.8531494140625	2.862112591369603
180.0	780.0	0.10955810546875	-2.8697509765625	2.8718415078056316
180.0	800.0	-0.0243988037109375	-2.890380859375	2.8904838373296413
200.0	0.0	0.3295135498046875	1.0491056442260742	1.0996371366282118
200.0	20.0	0.053070068359375	1.2164115905761719	1.2175687207889834
200.0	40.0	-0.1216278076171875	1.341217041015625	1.3467206372134022
200.0	60.0	-0.3097076416015625	1.4999465942382812	1.5315869576466825
200.0	80.0	-0.5921173095703125	1.965362548828125	2.0526209724712863
200.0	100.0	-0.11126708984375	2.234619140625	2.2373875544772996
200.0	120.0	3.1869049072265625	0.9598617553710938	3.32831751447016
200.0	140.0	2.361358642578125	0.389739990234375	2.39330564259275
200.0	160.0	1.2205352783203125	-0.0228118896484375	1.22074843761267
200.0	180.0	0.8639068603515625	-0.28570556640625	0.909924576016062
200.0	200.0	1.099639892578125	-0.6124420166015625	1.2586870608090872
200.0	220.0	1.1589813232421875	-0.734405517578125	1.3720747690535693
200.0	240.0	0.80859375	-0.1355133056640625	0.8198705437757013
200.0	260.0	0.0024261474609375	0.0770263671875	0.07706456665423994
200.0	280.0	-1.127777099609375	-0.07550048828125	1.1303015129309706
200.0	300.0	-1.521331787109375	-0.6278076171875	1.6457803044963357
200.0	320.0	-1.8707122802734375	-1.043487548828125	2.1420622540265195
200.0	340.0	-1.8906402587890625	-2.008148193359375	2.758111628387527
200.0	360.0	-1.240509033203125	-2.092742919921875	2.43278350667331
200.0	380.0	0.477447509765625	-3.443328857421875	3.4762723922235486
200.0	400.0	0.41448974609375	-3.70489501953125	3.728008698402449
200.0	420.0	-0.1356353759765625	-3.714630126953125	3.717105585705643
200.0	440.0	-0.290069580078125	-3.725128173828125	3.736404725499469
200.0	460.0	-0.3637542724609375	-3.724945068359375	3.7426638819199907
200.0	480.0	-0.47296142578125	-3.53167724609375	3.56320595543583
200.0	500.0	-0.481109619140625	-3.526153564453125	3.55882360137941
200.0	520.0	-0.4502410888671875	-3.466796875	3.4959115564633607
200.0	540.0	-0.421630859375	-3.4222412109375	3.4481165130279847
200.0	560.0	-0.1800079345703125	-3.49609375	3.50072483427323
200.0	580.0	-0.174407958984375	-2.8751220703125	2.8804070988933375
200.0	600.0	-0.0925750732421875	-1.739990234375	1.7424511929767685
200.0	620.0	-0.013916015625	-1.7542724609375	1.7543276554551
200.0	640.0	0.0228424072265625	-1.720947265625	1.7210988544037988
200.0	660.0	0.062286376953125	-1.6572265625	1.6583966570786113
200.0	680.0	-0.0103759765625	-1.80322265625	1.8032525083589739
200.0	700.0	0.0385284423828125	-1.4241943359375	1.4247153917147461
200.0	720.0	0.3743896484375	-1.1383056640625	1.1982935340282548
200.0	740.0	1.1703033447265625	-1.2357177734375	1.7019425179093188
200.0	760.0	0.3602142333984375	-2.7061767578125	2.7300452264509096
200.0	780.0	0.2932586669921875	-2.716796875	2.7325786184071266
200.0	800.0	0.0947265625	-2.7568359375	2.758462888627391
220.0	0.0	-0.281494140625	1.3260698318481445	1.3556179956551084
220.0	20.0	-0.537109375	1.4797077178955078	1.574173246854495
220.0	40.0	-0.702911376953125	1.6012001037597656	1.7486927048885468
220.0	60.0	-0.81695556640625	1.7334976196289062	1.9163586289474215
220.0	80.0	-0.83245849609375	1.9824447631835938	2.1501335741745726
220.0	100.0	1.6452484130859375	1.5889434814453125	2.2872655569455302
220.0	120.0	2.888519287109375	0.8076705932617188	2.999312497760543
220.0	140.0	1.3577728271484375	0.2567138671875	1.3818281585454184
220.0	160.0	0.8709564208984375	-0.0547332763671875	0.8726745204519857
220.0	180.0	0.729156494140625	-0.2763214111328125	0.7797581132619756
220.0	200.0	0.9291839599609375	-0.6531219482421875	1.1357601466526106
220.0	220.0	0.9755401611328125	-0.8591766357421875	1.299947344082943
220.0	240.0	0.7704315185546875	-0.4559478759765625	0.8952391805489863
220.0	260.0	-0.0188140869140625	-0.089385986328125	0.09134453688240829
220.0	280.0	-1.213775634765625	-0.571014404296875	1.341383144916176
220.0	300.0	-1.5447540283203125	-1.117828369140625	1.9067787682023896
220.0	320.0	-1.8602142333984375	-1.389007568359375	2.3215811463521496
220.0	340.0	-1.4670562744140625	-2.083221435546875	2.547953229912129
220.0	360.0	-0.625762939453125	-2.250457763671875	2.335838051420524
220.0	380.0	0.244354248046875	-3.272430419921875	3.2815407740524285
220.0	400.0	0.10467529296875	-3.49652099609375	3.4980874764766137
220.0	420.0	-0.313446044921875	-3.526824951171875	3.5407262898006766
220.0	440.0	-0.454925537109375	-3.446075439453125	3.475973702247516
220.0	460.0	-0.49859619140625	-3.379058837890625	3.415645882115352
220.0	480.0	-0.6025238037109375	-3.152923583984375	3.2099785140220445
220.0	500.0	-0.65692138671875	-3.140899658203125	3.208862161456767
220.0	520.0	-0.6590423583984375	-3.13916015625	3.2075946309892243
220.0	540.0	-0.7441558837890625	-3.1865234375	3.2722621528714195
220.0	560.0	-0.92236328125	-3.213623046875	3.343370621095487
220.0	580.0	-0.4705047607421875	-3.0687255859375	3.104585552319104
220.0	600.0	-0.300537109375	-1.973876953125	1.9966253479783116
220.0	620.0	-0.2206268310546875	-1.9866943359375	1.9989073472843553
220.0	640.0	-0.1709747314453125	-1.966796875	1.9742143516605695
220.0	660.0	-0.077117919921875	-1.9052734375	1.9068335127158174
220.0	680.0	-0.0818023681640625	-2.16455078125	2.1660959609507686
220.0	700.0	-0.06695556640625	-1.987548828125	1.9886762914194565
220.0	720.0	0.0633544921875	-1.878173828125	1.8792420600694455
220.0	740.0	0.4405364990234375	-2.0389404296875	2.0859890898051394
220.0	760.0	0.4075164794921875	-2.2403564453125	2.277118065255064
220.0	780.0	0.5887908935546875	-2.179443359375	2.257575707048761
220.0	800.0	0.53729248046875	-2.1707763671875	2.2362811196063928
240.0	0.0	-0.422882080078125	1.3679718971252441	1.4318436943240842
240.0	20.0	-0.671539306640625	1.5026206970214844	1.645853577776803
240.0	40.0	-0.7867431640625	1.5837936401367188	1.7684363434222312
240.0	60.0	-1.0049285888671875	1.7789077758789062	2.043133462063855
240.0	80.0	-0.20184326171875	1.6634674072265625	1.6756683792464206
240.0	100.0	3.8538818359375	1.3391876220703125	4.079929986222231
240.0	120.0	1.7609405517578125	0.62103271484375	1.8672421534796464
240.0	140.0	0.8624420166015625	0.1975250244140625	0.884772494638902
240.0	160.0	0.537353515625	-0.1361236572265625	0.554327025149669
240.0	180.0	0.5893096923828125	-0.3061676025390625	0.6640967658262179
240.0	200.0	0.8291168212890625	-0.6638641357421875	1.0621441964579013
240.0	220.0	0.850006103515625	-0.970001220703125	1.2897335942664159
240.0	240.0	0.7057952880859375	-0.8481292724609375	1.1033903441164559
240.0	260.0	0.10540771484375	-0.759918212890625	0.7671938976761107
240.0	280.0	-0.7873382568359375	-1.324188232421875	1.5405765172694352
240.0	300.0	-0.8758697509765625	-1.526885986328125	1.7602637972533994
240.0	320.0	-1.0131378173828125	-1.62677001953125	1.9164626094596557
240.0	340.0	-0.8958740234375	-1.913818359375	2.1131235123747287
240.0	360.0	-0.4321136474609375	-2.051910400390625	2.0969164255051296
240.0	380.0	-0.22625732421875	-2.764373779296875	2.7736176319793464
240.0	400.0	-0.446563720703125	-2.8773193359375	2.9117667690953604
240.0	420.0	-0.6855926513671875	-2.90032958984375	2.980259890233049
240.0	440.0	-0.7829132080078125	-2.779052734375	2.8872282888109573
240.0	460.0	-0.7191009521484375	-2.77947998046875	2.8709954965494724
240.0	480.0	-0.65936279296875	-2.888458251953125	2.9627605988381265
240.0	500.0	-0.7162628173828125	-2.92608642578125	3.012476422265651
240.0	520.0	-0.71380615234375	-2.96923828125	3.053832869356842
240.0	540.0	-0.8324737548828125	-3.061767578125	3.172921879754703
240.0	560.0	-1.088104248046875	-3.0948486328125	3.280557713962529
240.0	580.0	-0.7230987548828125	-2.9307861328125	3.0186717551928566
240.0	600.0	-0.496917724609375	-2.5330810546875	2.581361434330283
240.0	620.0	-0.464141845703125	-2.5081787109375	2.550762258410768
240.0	640.0	-0.440277099609375	-2.4854736328125	2.524167804217186
240.0	660.0	-0.4181060791015625	-2.443603515625	2.4791149297595183
240.0	680.0	-0.159454345703125	-2.6199951171875	2.624842871954425
240.0	700.0	-0.125030517578125	-2.4588623046875	2.4620390865579243
240.0	720.0	0.0123748779296875	-2.51904296875	2.5190733645554246
240.0	740.0	0.23114013671875	-2.719482421875	2.7292875271193906
240.0	760.0	0.503814697265625	-2.8829345703125	2.926626212191057
240.0	780.0	0.8571014404296875	-2.7132568359375	2.845414826865886
240.0	800.0	1.1857452392578125	-2.452880859375	2.7244478858496826
260.0	0.0	-1.027099609375	1.5877270698547363	1.890981453089317
260.0	20.0	-1.300140380859375	1.7769012451171875	2.201759079654305
260.0	40.0	-1.27716064453125	1.746917724609375	2.163991878102567
260.0	60.0	-1.099822998046875	1.8188323974609375	2.125502744549232
260.0	80.0	0.62628173828125	1.5936660766601562	1.7123084942854074
260.0	100.0	2.323516845703125	1.2410354614257812	2.6341791033987234
260.0	120.0	0.9112548828125	0.5361480712890625	1.057279629897694
260.0	140.0	0.4857177734375	0.1886138916015625	0.5210536973654141
260.0	160.0	0.376708984375	-0.1837005615234375	0.41911281919415233
260.0	180.0	0.46954345703125	-0.4247283935546875	0.6331392156014369
260.0	200.0	0.636260986328125	-0.6857147216796875	0.935431837309106
260.0	220.0	0.667022705078125	-1.0140838623046875	1.2137896724212691
260.0	240.0	0.6795654296875	-1.14117431640625	1.3281897430908087
260.0	260.0	0.46209716796875	-1.182159423828125	1.2692654158962906
260.0	280.0	0.17279052734375	-1.200531005859375	1.2129020003155464
260.0	300.0	0.01123046875	-1.393585205078125	1.3936304557668737
260.0	320.0	-0.18865966796875	-1.4866943359375	1.4986168685914099
260.0	340.0	-0.3175048828125	-1.628143310546875	1.6588128255738552
260.0	360.0	-0.347198486328125	-1.874267578125	1.9061547007835156
260.0	380.0	-0.43255615234375	-2.294677734375	2.3350911608686316
260.0	400.0	-0.68170166015625	-2.3568115234375	2.4534216332435763
260.0	420.0	-0.82379150390625	-2.41070556640625	2.5475740950579238
260.0	440.0	-0.918701171875	-2.3765869140625	2.5479751182650148
260.0	460.0	-0.883270263671875	-2.38653564453125	2.5447433547030185
260.0	480.0	-0.74749755859375	-2.583709716796875	2.6896669869658965
260.0	500.0	-0.792022705078125	-2.664703369140625	2.779917986356552
260.0	520.0	-0.75799560546875	-2.7354736328125	2.838551273752573
260.0	540.0	-0.897125244140625	-2.883056640625	3.019412077992384
260.0	560.0	-1.14447021484375	-2.907958984375	3.125066003698447
260.0	580.0	-0.939178466796875	-2.792236328125	2.94595314025799
260.0	600.0	-0.84930419921875	-2.6048583984375	2.739818406157784
260.0	620.0	-0.83367919921875	-2.582275390625	2.7135156532140203
260.0	640.0	-0.8046875	-2.57568359375	2.6984565862302037
260.0	660.0	-0.73193359375	-2.5413818359375	2.6446830474922414
260.0	680.0	-0.389068603515625	-2.6126708984375	2.641481327169248
260.0	700.0	-0.212799072265625	-2.7174072265625	2.7257265967318163
260.0	720.0	-0.06854248046875	-2.830322265625	2.8311520974545754
260.0	740.0	0.04193115234375	-3.0169677734375	3.0172591482166893
260.0	760.0	0.2880859375	-3.322509765625	3.3349759594423984
260.0	780.0	0.538360595703125	-3.3089599609375	3.3524689639269334
260.0	800.0	0.79156494140625	-3.2344970703125	3.3299468996252215
280.0	0.0	-1.25213623046875	1.7517609596252441	2.153256045926644
280.0	20.0	-1.4779052734375	1.9463882446289062	2.4438967236943476
280.0	40.0	-1.328521728515625	1.8087844848632812	2.244252948270375
280.0	60.0	-0.69000244140625	1.8658523559570312	1.9893487334745985
280.0	80.0	2.020660400390625	1.5295486450195312	2.5342824450301285
280.0	100.0	1.16937255859375	1.03472900390625	1.5614404542975417
280.0	120.0	0.28668212890625	0.56103515625	0.6300373715762277
280.0	140.0	0.11773681640625	0.2507476806640625	0.27701327999914677
280.0	160.0	0.043304443359375	-0.2766265869140625	0.2799956131841867
280.0	180.0	0.1658935546875	-0.674591064453125	0.6946896974382554
280.0	200.0	0.36016845703125	-0.98052978515625	1.0445860314109285
280.0	220.0	0.525726318359375	-1.23272705078125	1.34015079134534
280.0	240.0	0.5850830078125	-1.33880615234375	1.4610694848584027
280.0	260.0	0.611480712890625	-1.48046875	1.6017791302060935
280.0	280.0	0.530029296875	-1.67535400390625	1.7571972268218812
280.0	300.0	0.30303955078125	-1.707855224609375	1.734532339728274
280.0	320.0	0.089874267578125	-1.803497314453125	1.805735292675075
280.0	340.0	-0.075469970703125	-1.876068115234375	1.8775854945852641
280.0	360.0	-0.29766845703125	-1.951263427734375	1.9738377528877766
280.0	380.0	-0.517822265625	-2.0836181640625	2.146998964226157
280.0	400.0	-0.72613525390625	-2.1700439453125	2.28831010388735
280.0	420.0	-0.91693115234375	-2.24176025390625	2.4220346352049247
280.0	440.0	-1.111419677734375	-2.242889404296875	2.5031593197322404
280.0	460.0	-1.2403564453125	-2.247161865234375	2.566752921492814
280.0	480.0	-1.26739501953125	-2.295501708984375	2.6221400098932177
280.0	500.0	-1.26708984375	-2.38775634765625	2.7031272718662573
280.0	520.0	-1.11224365234375	-2.479248046875	2.7173069057639525
280.0	540.0	-1.103118896484375	-2.5670166015625	2.794001705883229
280.0	560.0	-1.129058837890625	-2.59033203125	2.8257023713651583
280.0	580.0	-0.88330078125	-2.716796875	2.856782373609622
280.0	600.0	-0.982513427734375	-2.539306640625	2.7227579493595413
280.0	620.0	-1.051483154296875	-2.4876708984375	2.7007634703362946
280.0	640.0	-1.09271240234375	-2.51123046875	2.7386673513616424
280.0	660.0	-1.062225341796875	-2.4871826171875	2.704514752778241
280.0	680.0	-0.66168212890625	-2.528076171875	2.6132340826102936
280.0	700.0	-0.328765869140625	-3.0089111328125	3.0268189906029717
280.0	720.0	-0.2198486328125	-3.1005859375	3.10837040540092
280.0	740.0	-0.088134765625	-3.2598876953125	3.261078889410929
280.0	760.0	0.054534912109375	-3.5421142578125	3.5425340467012276
280.0	780.0	0.296142578125	-3.69775390625	3.709593559645808
280.0	800.0	0.650726318359375	-3.701904296875	3.758662017876459
300.0	0.0	0.272308349609375	0.9844098091125488	1.0213787297295682
300.0	20.0	0.03680419921875	1.2118949890136719	1.2124537160141748
300.0	40.0	-0.07244873046875	1.2638282775878906	1.265903129697256
300.0	60.0	0.647552490234375	1.6348648071289062	1.7584388431780549
300.0	80.0	1.6961669921875	1.3993988037109375	2.1989314398620965
300.0	100.0	0.5911865234375	0.9826812744140625	1.1468059960508419
300.0	120.0	0.10400390625	0.5621414184570312	0.5716815432215229
300.0	140.0	-0.108612060546875	0.2657318115234375	0.28707137675457256
300.0	160.0	-0.321258544921875	-0.3899993896484375	0.5052787118130687
300.0	180.0	-0.229217529296875	-1.026275634765625	1.0515618642051214
300.0	200.0	0.025634765625	-1.43890380859375	1.439132138336938
300.0	220.0	0.259735107421875	-1.5353240966796875	1.5571391742142868
300.0	240.0	0.401031494140625	-1.505218505859375	1.5577255886946813
300.0	260.0	0.48492431640625	-1.605194091796875	1.6768421705639631
300.0	280.0	0.434600830078125	-1.704498291015625	1.7590316385954465
300.0	300.0	0.24822998046875	-1.7557373046875	1.773198129447142
300.0	320.0	0.0389404296875	-1.814208984375	1.8146268476056493
300.0	340.0	-0.103118896484375	-1.85736083984375	1.8602211686241064
300.0	360.0	-0.304443359375	-1.92230224609375	1.946260949719901
300.0	380.0	-0.524932861328125	-1.976318359375	2.0448444357712945
300.0	400.0	-0.726226806640625	-2.056884765625	2.181325357149559
300.0	420.0	-0.920440673828125	-2.13250732421875	2.322670558190245
300.0	440.0	-1.110137939453125	-2.14166259765625	2.4122862447920532
300.0	460.0	-1.255218505859375	-2.144500732421875	2.484845445658502
300.0	480.0	-1.39703369140625	-2.153106689453125	2.5666264923225524
300.0	500.0	-1.290313720703125	-2.283203125	2.622580028873191
300.0	520.0	-1.056121826171875	-2.3919677734375	2.6147472422550075
300.0	540.0	-1.011199951171875	-2.4605712890625	2.6602511929907475
300.0	560.0	-1.07159423828125	-2.4794921875	2.70114711176402
300.0	580.0	-0.967498779296875	-2.6949462890625	2.863352822980899
300.0	600.0	-1.24957275390625	-2.4736328125	2.771333859061645
300.0	620.0	-1.357421875	-2.3885498046875	2.7473194783645405
300.0	640.0	-1.412353515625	-2.4378662109375	2.817433959390896
300.0	660.0	-1.384857177734375	-2.4146728515625	2.7836081589899453
300.0	680.0	-0.79913330078125	-2.43505859375	2.5628352243976327
300.0	700.0	-0.46368408203125	-3.1197509765625	3.1540210975343577
300.0	720.0	-0.3199462890625	-3.14501953125	3.1612518849071223
300.0	740.0	-0.23406982421875	-3.3004150390625	3.3087048996064485
300.0	760.0	-0.091827392578125	-3.6109619140625	3.612129318675843
300.0	780.0	0.1673583984375	-3.8934326171875	3.8970278903424687
300.0	800.0	0.49505615234375	-4.0360107421875	4.066259129104575
320.0	0.0	0.438323974609375	1.092414379119873	1.1770714007337097
320.0	20.0	0.2598876953125	1.3081798553466797	1.333745158607784
320.0	40.0	0.1724853515625	1.3214683532714844	1.332677682413001
320.0	60.0	1.0606689453125	1.7403182983398438	2.038069280247073
320.0	80.0	1.165496826171875	1.2553863525390625	1.713002552817142
320.0	100.0	0.11309814453125	0.951873779296875	0.9585691847797567
320.0	120.0	-0.191162109375	0.49498748779296875	0.5306180972529054
320.0	140.0	-0.363494873046875	0.1843109130859375	0.40755249405927546
320.0	160.0	-0.418975830078125	-0.5780029296875	0.7138824363415779
320.0	180.0	-0.27587890625	-1.1656494140625	1.1978512960371774
320.0	200.0	-0.087158203125	-1.6051177978515625	1.6074824096554923
320.0	220.0	0.073760986328125	-1.8486175537109375	1.850088523015131
320.0	240.0	0.1688232421875	-1.7597808837890625	1.7678603016223067
320.0	260.0	0.20782470703125	-1.68963623046875	1.702369437039232
320.0	280.0	0.201934814453125	-1.70391845703125	1.7158425852915453
320.0	300.0	0.113311767578125	-1.717803955078125	1.7215370994415797
320.0	320.0	-0.02862548828125	-1.74945068359375	1.7496848610266875
320.0	340.0	-0.150421142578125	-1.78082275390625	1.7871642904234486
320.0	360.0	-0.306121826171875	-1.845245361328125	1.870465454362033
320.0	380.0	-0.516876220703125	-1.88922119140625	1.9586520205454556
320.0	400.0	-0.731597900390625	-1.9512939453125	2.0839346316209615
320.0	420.0	-0.91754150390625	-2.025482177734375	2.223614279435651
320.0	440.0	-1.088287353515625	-2.039520263671875	2.3117119781128093
320.0	460.0	-1.225433349609375	-2.044708251953125	2.3838034167984694
320.0	480.0	-1.34808349609375	-2.054290771484375	2.457120201831041
320.0	500.0	-1.217498779296875	-2.157806396484375	2.47758586577706
320.0	520.0	-1.046478271484375	-2.2530517578125	2.4842220102218966
320.0	540.0	-1.0946044921875	-2.3072509765625	2.5537357073835314
320.0	560.0	-1.20135498046875	-2.317626953125	2.6104881694710937
320.0	580.0	-1.250244140625	-2.432373046875	2.7348764232285006
320.0	600.0	-1.794219970703125	-2.2060546875	2.8435721526823694
320.0	620.0	-1.79693603515625	-2.1214599609375	2.7802106899125474
320.0	640.0	-1.821258544921875	-2.1922607421875	2.8500859371582874
320.0	660.0	-1.6578369140625	-2.16552734375	2.7272572137877287
320.0	680.0	-0.94915771484375	-2.221923828125	2.4161634600409516
320.0	700.0	-0.42596435546875	-3.076416015625	3.105765788549405
320.0	720.0	-0.280517578125	-3.072998046875	3.0857749606435463
320.0	740.0	-0.25360107421875	-3.256591796875	3.266451229747422
320.0	760.0	-0.130218505859375	-3.601318359375	3.6036718475521172
320.0	780.0	0.072021484375	-3.9749755859375	3.9756280010849543
320.0	800.0	0.194580078125	-4.2171630859375	4.2216496657345965
340.0	0.0	0.995269775390625	1.8763222694396973	2.123946135051791
340.0	20.0	0.910430908203125	1.9788265228271484	2.1782191914625466
340.0	40.0	0.959625244140625	1.6278343200683594	1.8896362567394742
340.0	60.0	1.34063720703125	1.68634033203125	2.154310060393308
340.0	80.0	0.485076904296875	1.1731491088867188	1.2694795921021897
340.0	100.0	-0.2896728515625	0.935272216796875	0.9791039170815787
340.0	120.0	-0.444244384765625	0.4295654296875	0.6179640214271339
340.0	140.0	-0.754974365234375	-0.0128631591796875	0.7550839377348252
340.0	160.0	-0.6800537109375	-0.882415771484375	1.1140604308224171
340.0	180.0	-0.459259033203125	-1.2161407470703125	1.2999681443263935
340.0	200.0	-0.28515625	-1.6259002685546875	1.6507167443871973
340.0	220.0	-0.097991943359375	-1.9474945068359375	1.949958275225267
340.0	240.0	-0.012359619140625	-1.9184112548828125	1.9184510687130774
340.0	260.0	0.00482177734375	-1.796722412109375	1.796728882083461
340.0	280.0	0.023468017578125	-1.71075439453125	1.710915353329039
340.0	300.0	-0.01904296875	-1.683502197265625	1.6836098962814994
340.0	320.0	-0.12451171875	-1.69879150390625	1.7033483912136524
340.0	340.0	-0.224365234375	-1.697479248046875	1.7122428437420707
340.0	360.0	-0.34967041015625	-1.735015869140625	1.7699009751702603
340.0	380.0	-0.526123046875	-1.783966064453125	1.8599302082533649
340.0	400.0	-0.72125244140625	-1.837310791015625	1.9738074949236912
340.0	420.0	-0.894622802734375	-1.918487548828125	2.1168241386994944
340.0	440.0	-1.006805419921875	-1.941131591796875	2.1866981982559763
340.0	460.0	-1.055450439453125	-1.977386474609375	2.2414354552629634
340.0	480.0	-1.061614990234375	-1.994110107421875	2.2590930720119555
340.0	500.0	-1.02972412109375	-2.087799072265625	2.327925413692522
340.0	520.0	-0.99969482421875	-2.1640625	2.3838112856256064
340.0	540.0	-1.160736083984375	-2.16796875	2.4591455340503834
340.0	560.0	-1.321197509765625	-2.1622314453125	2.5339312703601635
340.0	580.0	-1.55987548828125	-2.189697265625	2.688491334192147
340.0	600.0	-2.04071044921875	-1.880859375	2.7752713607998736
340.0	620.0	-1.863616943359375	-1.732421875	2.5444751255523514
340.0	640.0	-1.717193603515625	-1.809326171875	2.4944769127387847
340.0	660.0	-1.522674560546875	-1.7877197265625	2.3482929199904596
340.0	680.0	-0.816162109375	-1.8876953125	2.056578270237708
340.0	700.0	-0.468536376953125	-2.8165283203125	2.855233460796282
340.0	720.0	-0.3984375	-2.938720703125	2.9656081690576968
340.0	740.0	-0.4124755859375	-3.1595458984375	3.186356287882401
340.0	760.0	-0.30615234375	-3.4522705078125	3.4658189388217604
340.0	780.0	-0.08135986328125	-3.922119140625	3.9229629083908164
340.0	800.0	0.073150634765625	-4.1683349609375	4.168976776373364
360.0	0.0	1.321533203125	2.2283782958984375	2.5907759140058886
360.0	20.0	1.271514892578125	2.107992172241211	2.4617841335661783
360.0	40.0	1.206939697265625	1.7257232666015625	2.105902235557388
360.0	60.0	0.753021240234375	1.5544815063476562	1.7272677099456804
360.0	80.0	-0.27874755859375	1.0969085693359375	1.1317723317454749
360.0	100.0	-0.6981201171875	0.8887252807617188	1.1301346480339785
360.0	120.0	-0.745208740234375	0.2674560546875	0.7917504706097163
360.0	140.0	-1.008758544921875	-0.2301788330078125	1.0346864728591638
360.0	160.0	-0.77862548828125	-0.9766998291015625	1.2490797441189398
360.0	180.0	-0.663055419921875	-1.261199951171875	1.4248746635138523
360.0	200.0	-0.513580322265625	-1.63653564453125	1.7152299155622774
360.0	220.0	-0.29852294921875	-2.1351776123046875	2.1559451262259453
360.0	240.0	-0.24505615234375	-2.341064453125	2.353855410063876
360.0	260.0	-0.23638916015625	-2.117523193359375	2.1306769603706384
360.0	280.0	0.008026123046875	-1.7149658203125	1.71498460153183
360.0	300.0	0.0146484375	-1.486053466796875	1.4861256618806507
360.0	320.0	-0.095611572265625	-1.474578857421875	1.4776753295317302
360.0	340.0	-0.171661376953125	-1.46588134765625	1.4758982870590869
360.0	360.0	-0.3001708984375	-1.449371337890625	1.4801283198992026
360.0	380.0	-0.50140380859375	-1.56817626953125	1.6463847034011418
360.0	400.0	-0.715057373046875	-1.7215576171875	1.8641533402713952
360.0	420.0	-0.861480712890625	-1.73187255859375	1.9343039000872126
360.0	440.0	-0.901947021484375	-1.746307373046875	1.9654764996617011
360.0	460.0	-0.92333984375	-1.8050537109375	2.0275047142794795
360.0	480.0	-0.92669677734375	-1.8021240234375	2.026429844082902
360.0	500.0	-1.02239990234375	-1.970977783203125	2.2203727124500547
360.0	520.0	-1.120697021484375	-2.0089111328125	2.3003664389618343
360.0	540.0	-1.34295654296875	-2.0015869140625	2.410369774712755
360.0	560.0	-1.530242919921875	-1.9794921875	2.502005738271709
360.0	580.0	-1.84228515625	-1.9217529296875	2.662169964465375
360.0	600.0	-2.34832763671875	-1.5452880859375	2.8111488679750583
360.0	620.0	-1.983001708984375	-1.1417236328125	2.2881933116669853
360.0	640.0	-1.618255615234375	-1.2005615234375	2.0149687858118686
360.0	660.0	-1.250091552734375	-1.1890869140625	1.725298982615048
360.0	680.0	-0.63824462890625	-1.30908203125	1.4563831813328876
360.0	700.0	-0.478973388671875	-2.553466796875	2.5980008063507007
360.0	720.0	-0.458587646484375	-2.7733154296875	2.810975115871864
360.0	740.0	-0.46197509765625	-3.010009765625	3.04525528979302
360.0	760.0	-0.496368408203125	-3.0755615234375	3.1153587724548357
360.0	780.0	-0.3480224609375	-3.2750244140625	3.293463912967989
360.0	800.0	-0.403228759765625	-3.148193359375	3.1739116025363674
380.0	0.0	1.168609619140625	2.245981216430664	2.531813592369581
380.0	20.0	1.067840576171875	2.0802173614501953	2.3382873576611356
380.0	40.0	0.881256103515625	1.8010406494140625	2.0050834747773894
380.0	60.0	-0.41632080078125	1.4258575439453125	1.485393128026685
380.0	80.0	-0.884857177734375	1.0649642944335938	1.3846014493010201
380.0	100.0	-1.185272216796875	0.7933197021484375	1.4262630815271997
380.0	120.0	-1.053131103515625	0.20721435546875	1.073323301854743
380.0	140.0	-1.171234130859375	-0.377197265625	1.2304743664477096
380.0	160.0	-0.968994140625	-1.027862548828125	1.4126043550297556
380.0	180.0	-0.78570556640625	-1.370147705078125	1.5794422973988695
380.0	200.0	-0.6312255859375	-1.753173828125	1.8633475821661956
380.0	220.0	-0.418304443359375	-2.3405303955078125	2.3776166931677936
380.0	240.0	-0.35833740234375	-2.7153778076171875	2.738919920702026
380.0	260.0	-0.24505615234375	-2.415924072265625	2.428320745032263
380.0	280.0	0.07574462890625	-1.57781982421875	1.5796368717226856
380.0	300.0	-0.00787353515625	-1.1875	1.187526101841916
380.0	320.0	-0.103485107421875	-1.165557861328125	1.1701428526303572
380.0	340.0	-0.087890625	-1.161529541015625	1.16485004898264
380.0	360.0	-0.185089111328125	-1.219207763671875	1.2331770149212196
380.0	380.0	-0.51922607421875	-1.401641845703125	1.4947225761908722
380.0	400.0	-0.693939208984375	-1.61651611328125	1.759169113605562
380.0	420.0	-0.787506103515625	-1.6009521484375	1.7841562836985467
380.0	440.0	-0.800140380859375	-1.59197998046875	1.781747705848128
380.0	460.0	-0.78369140625	-1.645355224609375	1.8224615319340678
380.0	480.0	-0.82171630859375	-1.646453857421875	1.840116299701818
380.0	500.0	-1.0032958984375	-1.720794677734375	1.9919179156633091
380.0	520.0	-1.173004150390625	-1.791748046875	2.1415648018012456
380.0	540.0	-1.43658447265625	-1.78515625	2.2914095626908555
380.0	560.0	-1.652374267578125	-1.735107421875	2.3960255602977307
380.0	580.0	-1.93890380859375	-1.6798095703125	2.565367063695333
380.0	600.0	-2.104522705078125	-0.7911376953125	2.2483137390350403
380.0	620.0	-1.453125	-0.48828125	1.5329679855517409
380.0	640.0	-0.961273193359375	-0.5343017578125	1.0997838517967327
380.0	660.0	-0.5174560546875	-0.5299072265625	0.7406500099884653
380.0	680.0	-0.263671875	-0.65478515625	0.7058799179119296
380.0	700.0	-0.42041015625	-2.22998046875	2.2692636670260726
380.0	720.0	-0.38311767578125	-2.5281982421875	2.5570618892189514
380.0	740.0	-0.316192626953125	-2.7403564453125	2.758537878062449
380.0	760.0	-0.532073974609375	-2.371826171875	2.4307739722252735
380.0	780.0	-0.6700439453125	-2.3201904296875	2.4150036270497415
380.0	800.0	-2.13653564453125	-1.6956787109375	2.72765665931019
400.0	0.0	0.12652587890625	2.048081874847412	2.051986394718905
400.0	20.0	-0.212799072265625	1.9229984283447266	1.9347367781105003
400.0	40.0	-0.53021240234375	1.7440528869628906	1.8228674291134623
400.0	60.0	-0.959564208984375	1.3167953491210938	1.629329144964501
400.0	80.0	-1.181060791015625	1.0410995483398438	1.5744182613358753
400.0	100.0	-1.416961669921875	0.6878433227539062	1.5750900960532142
400.0	120.0	-1.37286376953125	0.174163818359375	1.3838670331058076
400.0	140.0	-1.175750732421875	-0.700469970703125	1.36859342561895
400.0	160.0	-1.004119873046875	-1.1504058837890625	1.526987366321073
400.0	180.0	-0.782135009765625	-1.6041259765625	1.7846443125126275
400.0	200.0	-0.795928955078125	-1.8581085205078125	2.021403021546047
400.0	220.0	-0.627593994140625	-2.491363525390625	2.5691956790264507
400.0	240.0	-0.64666748046875	-2.68719482421875	2.763909342508151
400.0	260.0	-0.410430908203125	-1.82269287109375	1.8683315639212488
400.0	280.0	-1.98663330078125	0.2138671875	1.9981118701569651
400.0	300.0	-1.799560546875	-0.1397705078125	1.8049803203146602
400.0	320.0	-1.636077880859375	-0.3038330078125	1.6640508792923652
400.0	340.0	-1.5687255859375	-0.493743896484375	1.644592046463355
400.0	360.0	-1.2784423828125	-0.82879638671875	1.523587338096953
400.0	380.0	-0.67999267578125	-1.34820556640625	1.509982876858192
400.0	400.0	-0.825775146484375	-1.5396728515625	1.7471396859982007
400.0	420.0	-0.841796875	-1.508056640625	1.7270949047730197
400.0	440.0	-0.829345703125	-1.486328125	1.7020533453619826
400.0	460.0	-0.8033447265625	-1.51910400390625	1.7184410738747424
400.0	480.0	-0.840850830078125	-1.514190673828125	1.7319940863499341
400.0	500.0	-1.000152587890625	-1.5819091796875	1.871561340657552
400.0	520.0	-1.1932373046875	-1.667724609375	2.050639080387596
400.0	540.0	-1.469085693359375	-1.6337890625	2.19715258349934
400.0	560.0	-1.7420654296875	-1.5352783203125	2.3220403704789168
400.0	580.0	-2.044403076171875	-1.4254150390625	2.4922664326766055
400.0	600.0	-2.090301513671875	-0.007568359375	2.090315215014846
400.0	620.0	-2.210357666015625	-0.0062255859375	2.210366433339573
400.0	640.0	-1.93212890625	-0.0263671875	1.9323088104502038
400.0	660.0	-1.193450927734375	-0.047119140625	1.1943807308908156
400.0	680.0	-0.718780517578125	-0.1893310546875	0.7432978411908367
400.0	700.0	-0.3812255859375	-1.8394775390625	1.8785660925527272
400.0	720.0	-0.3355712890625	-2.2113037109375	2.236620708132925
400.0	740.0	0.02923583984375	-2.2105712890625	2.2107646094414513
400.0	760.0	-0.62542724609375	-1.6864013671875	1.7986408233464182
400.0	780.0	-1.10333251953125	-1.5386962890625	1.8933908520508609
400.0	800.0	-2.086456298828125	-1.239013671875	2.4266138477336536
420.0	0.0	-0.199798583984375	1.928210735321045	1.9385345274122632
420.0	20.0	-0.451690673828125	1.8549861907958984	1.9091878464066292
420.0	40.0	-0.768463134765625	1.7535972595214844	1.9145858398345768
420.0	60.0	-1.125732421875	1.296600341796875	1.7171039374505919
420.0	80.0	-1.227264404296875	1.0448074340820312	1.6117693669899678
420.0	100.0	-1.43096923828125	0.5196304321289062	1.522395726117784
420.0	120.0	-1.4036865234375	0.00724029541015625	1.403705196242317
420.0	140.0	-1.085540771484375	-0.9019012451171875	1.4113201700885682
420.0	160.0	-0.983673095703125	-1.2540740966796875	1.5938364405337029
420.0	180.0	-0.6572265625	-1.8019866943359375	1.918098746420352
420.0	200.0	-0.806243896484375	-2.0974273681640625	2.247049350891505
420.0	220.0	-0.59814453125	-2.7389068603515625	2.8034599461995415
420.0	240.0	-0.494842529296875	-2.6122283935546875	2.658685071401694
420.0	260.0	-1.148162841796875	-0.194610595703125	1.1645390483976916
420.0	280.0	-2.01019287109375	0.602752685546875	2.098615300365959
420.0	300.0	-1.86358642578125	0.222869873046875	1.8768658307583055
420.0	320.0	-1.951080322265625	0.13018798828125	1.9554189669287894
420.0	340.0	-2.072021484375	-0.44525146484375	2.119321093807421
420.0	360.0	-1.926544189453125	-0.758636474609375	2.070531770952414
420.0	380.0	-1.033660888671875	-1.32147216796875	1.6777197392550278
420.0	400.0	-0.980560302734375	-1.43798828125	1.7404909664548271
420.0	420.0	-0.94061279296875	-1.324066162109375	1.6241624389018243
420.0	440.0	-0.956817626953125	-1.273956298828125	1.5932559814957747
420.0	460.0	-0.894317626953125	-1.250762939453125	1.537599410961285
420.0	480.0	-0.9697265625	-1.24090576171875	1.5748703805344926
420.0	500.0	-1.144287109375	-1.347869873046875	1.7680911128528394
420.0	520.0	-1.401580810546875	-1.459716796875	2.02366051885494
420.0	540.0	-1.681243896484375	-1.46435546875	2.229555556231779
420.0	560.0	-1.980438232421875	-1.335205078125	2.388494964007475
420.0	580.0	-2.217132568359375	-1.123291015625	2.485449563250818
420.0	600.0	-2.127044677734375	0.5634765625	2.2004147103591514
420.0	620.0	-2.6820068359375	0.4853515625	2.725569079520215
420.0	640.0	-2.4827880859375	0.51611328125	2.5358646649132988
420.0	660.0	-2.12579345703125	0.485595703125	2.180550620565901
420.0	680.0	-1.900299072265625	0.3377685546875	1.9300839776002696
420.0	700.0	-0.875762939453125	-1.51611328125	1.750874126744187
420.0	720.0	0.156005859375	-1.45361328125	1.461960806446508
420.0	740.0	0.2391357421875	-1.61962890625	1.6371877403499386
420.0	760.0	-0.61334228515625	-1.41455078125	1.541798518450344
420.0	780.0	-0.867523193359375	-1.35302734375	1.607258374982575
420.0	800.0	-1.64892578125	-1.1827392578125	2.0292433033132786
440.0	0.0	-0.1807861328125	1.8637733459472656	1.8725209507187803
440.0	20.0	-0.343719482421875	1.8288803100585938	1.8608993178343582
440.0	40.0	-0.552093505859375	1.7589836120605469	1.8435917624869298
440.0	60.0	-1.020111083984375	1.298492431640625	1.6512750281814836
440.0	80.0	-1.180450439453125	1.0393829345703125	1.572825522644222
440.0	100.0	-1.268890380859375	0.408966064453125	1.3331676715671317
440.0	120.0	-1.2205810546875	-0.20734405517578125	1.2380669078360778
440.0	140.0	-0.973907470703125	-1.0228271484375	1.4123282681700264
440.0	160.0	-0.95135498046875	-1.330963134765625	1.6360131921741448
440.0	180.0	-0.707733154296875	-1.8876953125	2.0160059053796138
440.0	200.0	-0.90087890625	-2.2624359130859375	2.435200005040078
440.0	220.0	-0.79681396484375	-2.748077392578125	2.8612657776181862
440.0	240.0	-0.8590087890625	-2.32806396484375	2.4814870388721806
440.0	260.0	-1.58197021484375	0.293182373046875	1.6089082212849115
440.0	280.0	-1.962890625	0.814117431640625	2.1250239523859533
440.0	300.0	-2.129150390625	0.3292236328125	2.154453430989134
440.0	320.0	-2.352264404296875	0.155487060546875	2.357397729217461
440.0	340.0	-2.487701416015625	-0.602142333984375	2.559537795310375
440.0	360.0	-2.486968994140625	-0.9239501953125	2.653054605777054
440.0	380.0	-1.307891845703125	-1.33837890625	1.871320169493097
440.0	400.0	-1.20050048828125	-1.316558837890625	1.7817206840555657
440.0	420.0	-1.135009765625	-1.112548828125	1.5893432804232157
440.0	440.0	-1.15008544921875	-1.0135498046875	1.5329643658894239
440.0	460.0	-1.178375244140625	-0.95184326171875	1.5147850708542339
440.0	480.0	-1.30078125	-0.92059326171875	1.5935883451737245
440.0	500.0	-1.458343505859375	-0.943634033203125	1.737012081046476
440.0	520.0	-1.655548095703125	-1.0323486328125	1.9510466926386159
440.0	540.0	-1.876678466796875	-1.0400390625	2.1456009226473007
440.0	560.0	-2.15313720703125	-0.8785400390625	2.3254746682211507
440.0	580.0	-2.286041259765625	-0.5770263671875	2.35774130679776
440.0	600.0	-2.4229736328125	1.2623291015625	2.7320827194571162
440.0	620.0	-3.004638671875	1.184326171875	3.229625679535456
440.0	640.0	-2.965606689453125	1.2691650390625	3.2257716802197334
440.0	660.0	-2.776947021484375	1.246337890625	3.043812231025185
440.0	680.0	-2.228057861328125	1.00732421875	2.445187909978772
440.0	700.0	-0.733062744140625	-0.8173828125	1.097950658735352
440.0	720.0	0.9002685546875	-0.5560302734375	1.0581366336811617
440.0	740.0	0.477569580078125	-1.318359375	1.4021926206717774
440.0	760.0	-0.403411865234375	-1.271484375	1.3339466439408354
440.0	780.0	-0.628173828125	-1.2396240234375	1.3897014347782017
440.0	800.0	-1.4683837890625	-1.1173095703125	1.845137292423913
460.0	0.0	-0.29681396484375	1.7251291275024414	1.7504768025551214
460.0	20.0	-0.400787353515625	1.7534942626953125	1.7987141607391197
460.0	40.0	-0.550506591796875	1.7358016967773438	1.8210066002480378
460.0	60.0	-0.87127685546875	1.3984451293945312	1.6476565597243864
460.0	80.0	-1.13623046875	1.0474395751953125	1.54536382182358
460.0	100.0	-1.21868896484375	0.29436492919921875	1.2537358192914454
460.0	120.0	-0.998626708984375	-0.46419525146484375	1.1012413610918694
460.0	140.0	-0.9305419921875	-1.1601715087890625	1.4872479043623397
460.0	160.0	-0.868011474609375	-1.370635986328125	1.622370773612251
460.0	180.0	-0.76068115234375	-1.9098663330078125	2.0557784962120125
460.0	200.0	-0.92779541015625	-2.3638916015625	2.5394463623090617
460.0	220.0	-0.95867919921875	-2.7036895751953125	2.868623908084591
460.0	240.0	-0.910858154296875	-2.12701416015625	2.313839193797682
460.0	260.0	-1.56396484375	0.54241943359375	1.655356419151515
460.0	280.0	-2.403472900390625	0.858612060546875	2.5522336596457373
460.0	300.0	-2.7918701171875	0.437408447265625	2.825927263923095
460.0	320.0	-3.077667236328125	0.238616943359375	3.0869035720646942
460.0	340.0	-3.447967529296875	-0.569976806640625	3.494760884981094
460.0	360.0	-3.216522216796875	-0.904388427734375	3.341247311913283
460.0	380.0	-1.631439208984375	-1.292816162109375	2.0815781324809253
460.0	400.0	-1.503570556640625	-1.00048828125	1.8060180563092878
460.0	420.0	-1.5421142578125	-0.842041015625	1.7570285871730658
460.0	440.0	-1.55126953125	-0.73248291015625	1.715508196499091
460.0	460.0	-1.6572265625	-0.656097412109375	1.7823758564433556
460.0	480.0	-1.85943603515625	-0.631317138671875	1.9636862525409802
460.0	500.0	-2.0106201171875	-0.625213623046875	2.1055843203449434
460.0	520.0	-2.23687744140625	-0.6402587890625	2.326704107712012
460.0	540.0	-2.4031982421875	-0.6644287109375	2.4933566337712616
460.0	560.0	-2.576873779296875	-0.5191650390625	2.628651900159572
460.0	580.0	-2.712066650390625	-0.03076171875	2.7122411027601285
460.0	600.0	-2.722564697265625	1.7271728515625	3.224202938707736
460.0	620.0	-3.066802978515625	2.0155029296875	3.6698136967169335
460.0	640.0	-2.959930419921875	2.2197265625	3.6997802776714934
460.0	660.0	-2.84521484375	2.280517578125	3.6463691435772727
460.0	680.0	-2.349853515625	1.8955078125	3.019066314631679
460.0	700.0	-0.47894287109375	0.571044921875	0.7453043516381407
460.0	720.0	0.882904052734375	0.0482177734375	0.8842197238300298
460.0	740.0	0.930267333984375	-1.2760009765625	1.5791060144483176
460.0	760.0	0.544219970703125	-1.207275390625	1.3242693250698125
460.0	780.0	0.439727783203125	-1.2169189453125	1.293928994489737
460.0	800.0	-0.343780517578125	-1.1346435546875	1.1855804656201827
480.0	0.0	-0.350341796875	1.693068504333496	1.7289361859258037
480.0	20.0	-0.438720703125	1.723947525024414	1.778895984701831
480.0	40.0	-0.550506591796875	1.7256851196289062	1.8113659596339011
480.0	60.0	-0.706878662109375	1.6290969848632812	1.775847524151827
480.0	80.0	-1.044036865234375	1.1910018920898438	1.5838240062993136
480.0	100.0	-1.323272705078125	0.17321014404296875	1.3345607539577073
480.0	120.0	-1.203033447265625	-0.542205810546875	1.319574407235381
480.0	140.0	-1.046722412109375	-1.1005401611328125	1.5188207446167916
480.0	160.0	-0.9046630859375	-1.2958221435546875	1.5803703131812574
480.0	180.0	-0.864715576171875	-2.0153350830078125	2.1930135714300456
480.0	200.0	-0.97027587890625	-2.447418212890625	2.632734546052077
480.0	220.0	-1.113983154296875	-2.5759124755859375	2.80647172619581
480.0	240.0	-0.9559326171875	-2.0446929931640625	2.2571168788738336
480.0	260.0	-0.984832763671875	0.783721923828125	1.2586165525252084
480.0	280.0	-1.76409912109375	0.977569580078125	2.0168510091074805
480.0	300.0	-2.463134765625	0.4818115234375	2.5098157736670013
480.0	320.0	-2.8348388671875	0.271484375	2.8478088364189844
480.0	340.0	-3.2730712890625	-0.63519287109375	3.334136416941211
480.0	360.0	-2.865020751953125	-0.9002685546875	3.003136257261926
480.0	380.0	-1.723358154296875	-1.13397216796875	2.06297266237565
480.0	400.0	-1.87164306640625	-0.71563720703125	2.0037924992658493
480.0	420.0	-1.8951416015625	-0.616546630859375	1.9929102935147192
480.0	440.0	-1.975311279296875	-0.509063720703125	2.0398530637900287
480.0	460.0	-2.0406494140625	-0.47210693359375	2.094548874545762
480.0	480.0	-2.2576904296875	-0.42706298828125	2.2977268924444085
480.0	500.0	-2.47674560546875	-0.40020751953125	2.508871230832328
480.0	520.0	-2.707061767578125	-0.412353515625	2.738287573526838
480.0	540.0	-2.9735107421875	-0.3836669921875	2.9981605185177562
480.0	560.0	-3.067352294921875	-0.1827392578125	3.0727908710988383
480.0	580.0	-3.270965576171875	0.453125	3.302202002622857
480.0	600.0	-3.22137451171875	2.0389404296875	3.812418106735601
480.0	620.0	-3.163543701171875	2.3988037109375	3.9701722875502226
480.0	640.0	-2.969940185546875	2.662109375	3.988404572029911
480.0	660.0	-2.921783447265625	2.822021484375	4.062095982493457
480.0	680.0	-2.465118408203125	2.3370361328125	3.396843630862792
480.0	700.0	-0.9036865234375	1.094970703125	1.4197218647835963
480.0	720.0	0.319915771484375	0.2476806640625	0.4045884479256468
480.0	740.0	4.157257080078125	-2.1011962890625	4.6580910548238235
480.0	760.0	5.158660888671875	-1.5216064453125	5.378389009613328
480.0	780.0	5.278167724609375	-1.5208740234375	5.49291473848585
480.0	800.0	5.20416259765625	-1.5184326171875	5.421157252449253
500.0	0.0	-0.410919189453125	1.7054438591003418	1.754250078182663
500.0	20.0	-0.514068603515625	1.7326698303222656	1.8073215734975039
500.0	40.0	-0.566864013671875	1.7420997619628906	1.8320061109688874
500.0	60.0	-0.614715576171875	1.7955169677734375	1.8978293972722204
500.0	80.0	-0.821441650390625	1.50286865234375	1.7127114675840742
500.0	100.0	-1.0916748046875	0.35400390625	1.1476378543903778
500.0	120.0	-1.334136962890625	-0.549468994140625	1.4428574466221293
500.0	140.0	-1.3338623046875	-0.9886474609375	1.6603049267783356
500.0	160.0	-1.09796142578125	-1.20513916015625	1.6303004900464537
500.0	180.0	-1.072906494140625	-2.0018463134765625	2.271236889439063
500.0	200.0	-1.19317626953125	-2.3363494873046875	2.6233944684323376
500.0	220.0	-1.29034423828125	-2.419708251953125	2.742257514865383
500.0	240.0	-0.959686279296875	-1.925140380859375	2.1510842012078606
500.0	260.0	-0.39276123046875	1.1710205078125	1.2351317394823809
500.0	280.0	-1.032989501953125	1.458953857421875	1.787627944856405
500.0	300.0	-2.108489990234375	0.571075439453125	2.1844581013297404
500.0	320.0	-2.58245849609375	0.230499267578125	2.5927247822321684
500.0	340.0	-2.772674560546875	-0.665130615234375	2.851337046724898
500.0	360.0	-2.04766845703125	-1.017791748046875	2.286667040107294
500.0	380.0	-1.625457763671875	-0.99322509765625	1.904890819993482
500.0	400.0	-1.971282958984375	-0.45587158203125	2.0233080347999084
500.0	420.0	-2.10772705078125	-0.3785400390625	2.1414494814887566
500.0	440.0	-2.231231689453125	-0.2862548828125	2.249519217511565
500.0	460.0	-2.39306640625	-0.263397216796875	2.407518414994708
500.0	480.0	-2.681854248046875	-0.2247314453125	2.6912536911780194
500.0	500.0	-2.95672607421875	-0.170989990234375	2.961666195695486
500.0	520.0	-3.22412109375	-0.140380859375	3.2271757951562785
500.0	540.0	-3.420074462890625	-0.088623046875	3.421222497317882
500.0	560.0	-3.528350830078125	0.155029296875	3.5317550400618885
500.0	580.0	-3.69964599609375	0.7606201171875	3.7770257424437608
500.0	600.0	-3.577056884765625	1.590087890625	3.914551756812192
500.0	620.0	-3.49395751953125	2.0899658203125	4.071326108083638
500.0	640.0	-3.213531494140625	2.51416015625	4.080169843904626
500.0	660.0	-3.054229736328125	2.7325439453125	4.09818443891133
500.0	680.0	-2.439788818359375	2.1251220703125	3.2355391037539203
500.0	700.0	-1.8131103515625	1.6275634765625	2.436458909397674
500.0	720.0	-1.1859130859375	0.974365234375	1.5348542137142709
500.0	740.0	3.8880615234375	-2.1925048828125	4.46364201870981
500.0	760.0	5.356842041015625	-1.381103515625	5.532016230386908
500.0	780.0	5.4044189453125	-1.366943359375	5.5746101463862106
500.0	800.0	5.329864501953125	-1.3616943359375	5.501060540814317
520.0	0.0	-0.6185302734375	1.726306438446045	1.8337703287431981
520.0	20.0	-0.616943359375	1.7219104766845703	1.8290967165223917
520.0	40.0	-0.5772705078125	1.7213249206542969	1.815544194354856
520.0	60.0	-0.585205078125	1.8098678588867188	1.902126875393564
520.0	80.0	-0.663330078125	1.7198028564453125	1.8432928843737164
520.0	100.0	-0.86029052734375	0.9111480712890625	1.2531123649741733
520.0	120.0	-1.148193359375	-0.1566314697265625	1.1588276005608216
520.0	140.0	-1.3753662109375	-0.584381103515625	1.4943672535005295
520.0	160.0	-1.5140380859375	-1.0196685791015625	1.8253863527692673
520.0	180.0	-1.42578125	-1.9069671630859375	2.3810451347968167
520.0	200.0	-1.3978271484375	-2.1309814453125	2.5485295087903266
520.0	220.0	-1.3726806640625	-2.1891632080078125	2.583928744525693
520.0	240.0	-1.252685546875	-1.8272705078125	2.21543191907828
520.0	260.0	-0.67388916015625	0.573150634765625	0.8846627890379106
520.0	280.0	-1.058837890625	1.59954833984375	1.91825247819991
520.0	300.0	-1.9085693359375	0.923614501953125	2.120306736842344
520.0	320.0	-2.25311279296875	0.64373779296875	2.343270279744895
520.0	340.0	-2.71002197265625	0.10540771484375	2.7120711418818373
520.0	360.0	-2.1322021484375	-0.675567626953125	2.236666631482789
520.0	380.0	-1.651611328125	-0.610260009765625	1.7607490618228274
520.0	400.0	-2.0025634765625	-0.239227294921875	2.016801967546076
520.0	420.0	-2.1759033203125	-0.193695068359375	2.184507504874658
520.0	440.0	-2.3778076171875	-0.091461181640625	2.3795659713699884
520.0	460.0	-2.6015625	-0.063995361328125	2.6023494860755667
520.0	480.0	-2.9483642578125	0.024444580078125	2.948465589801151
520.0	500.0	-3.28955078125	0.143157958984375	3.2926643533228614
520.0	520.0	-3.951171875	1.6121826171875	4.267422169993561
520.0	540.0	-3.7279052734375	0.323974609375	3.7419563433106493
520.0	560.0	-3.72509765625	0.6102294921875	3.7747493402522316
520.0	580.0	-3.68560791015625	1.0179443359375	3.8235999187249647
520.0	600.0	-3.2872314453125	1.642578125	3.674772574157457
520.0	620.0	-2.998046875	2.1549072265625	3.692141684684995
520.0	640.0	-3.03192138671875	2.2781982421875	3.7924575839353514
520.0	660.0	-2.9498291015625	2.2872314453125	3.732682602747163
520.0	680.0	-2.6806640625	1.8985595703125	3.2848878607958887
520.0	700.0	-2.16015625	1.5517578125	2.659741967384966
520.0	720.0	-1.3677978515625	1.186279296875	1.8105605576542407
520.0	740.0	3.7337646484375	-2.5623779296875	4.528441134040632
520.0	760.0	5.4261474609375	-1.251220703125	5.5685392622991445
520.0	780.0	5.45556640625	-1.220458984375	5.590413664975535
520.0	800.0	5.382568359375	-1.2120361328125	5.517342995553925
540.0	0.0	-0.845947265625	1.7440299987792969	1.9383672027922183
540.0	20.0	-0.728759765625	1.7181072235107422	1.866275228221603
540.0	40.0	-0.5753173828125	1.6981582641601562	1.792967256003762
540.0	60.0	-0.457763671875	1.7832565307617188	1.84107344606151
540.0	80.0	-0.4627685546875	1.8118667602539062	1.870030986941271
540.0	100.0	-0.6322021484375	1.4091720581054688	1.5444887328285024
540.0	120.0	-0.8818359375	0.9059982299804688	1.2643051108787966
540.0	140.0	-1.2142333984375	0.272308349609375	1.244393259041555
540.0	160.0	-1.65966796875	-0.6204376220703125	1.7718466664401338
540.0	180.0	-1.66064453125	-1.848968505859375	2.485241395685816
540.0	200.0	-1.51123046875	-1.8412322998046875	2.3820062786488205
540.0	220.0	-1.3150634765625	-1.8857574462890625	2.299015679290443
540.0	240.0	-1.3489990234375	-1.7601470947265625	2.217637517789976
540.0	260.0	-1.165771484375	-0.773773193359375	1.3991955219137373
540.0	280.0	-0.118408203125	1.831512451171875	1.8353360349987413
540.0	300.0	-0.18701171875	1.66326904296875	1.673749471171839
540.0	320.0	-0.196044921875	1.619384765625	1.6312083344966428
540.0	340.0	-0.5330810546875	1.303955078125	1.4087136886659093
540.0	360.0	-0.8524169921875	0.3697509765625	0.9291558067616577
540.0	380.0	-1.5989990234375	-0.275787353515625	1.6226079444256494
540.0	400.0	-1.9527587890625	-0.089019775390625	1.9547867936609964
540.0	420.0	-2.077880859375	-0.025970458984375	2.0780431493346927
540.0	440.0	-2.33349609375	0.091033935546875	2.3352711185144353
540.0	460.0	-2.6441650390625	0.1668701171875	2.6494252942497853
540.0	480.0	-3.0018310546875	0.39776611328125	3.0280699400379016
540.0	500.0	-3.3214111328125	0.433441162109375	3.3495735779620577
540.0	520.0	-3.704833984375	3.631103515625	5.187553141218331
540.0	540.0	-3.36083984375	2.5064697265625	4.192569014996869
540.0	560.0	-1.7786865234375	3.0665283203125	3.5450418457243607
540.0	580.0	-1.6217041015625	1.6248779296875	2.295681266946736
540.0	600.0	-1.842041015625	1.6273193359375	2.457902220260368
540.0	620.0	-2.069091796875	1.656005859375	2.6501879688391443
540.0	640.0	-2.23388671875	1.5977783203125	2.7464787334090675
540.0	660.0	-2.369873046875	1.49853515625	2.8039090343343536
540.0	680.0	-2.353759765625	1.3699951171875	2.723430126768933
540.0	700.0	-1.947509765625	0.97412109375	2.1775459105363173
540.0	720.0	-0.915283203125	0.2667236328125	0.9533545186463729
540.0	740.0	3.6793212890625	-3.1231689453125	4.826136074450546
540.0	760.0	5.510986328125	-1.0849609375	5.616770472850172
540.0	780.0	5.5391845703125	-0.998046875	5.628380163838024
540.0	800.0	5.4486083984375	-1.00439453125	5.540409899450452
560.0	0.0	-0.918212890625	1.7285313606262207	1.9572775932856974
560.0	20.0	-0.7877197265625	1.6933784484863281	1.8676276227914557
560.0	40.0	-0.6055908203125	1.6842041015625	1.7897719679799196
560.0	60.0	-0.5107421875	1.66204833984375	1.7387530779468516
560.0	80.0	-0.4669189453125	1.7531585693359375	1.8142707269665597
560.0	100.0	-0.559326171875	1.5831298828125	1.679031266057384
560.0	120.0	-0.6798095703125	1.4764556884765625	1.625442232724149
560.0	140.0	-0.805908203125	1.4097137451171875	1.6238167615332997
560.0	160.0	-1.0372314453125	1.0696258544921875	1.489949173543581
560.0	180.0	-1.091796875	-0.9778594970703125	1.4656840083286609
560.0	200.0	-1.1527099609375	-1.178955078125	1.648840601841566
560.0	220.0	-1.3089599609375	-1.3710174560546875	1.8955381937972573
560.0	240.0	-1.5079345703125	-1.3584747314453125	2.029610865244606
560.0	260.0	-1.684814453125	-0.968597412109375	1.9433941155112802
560.0	280.0	-1.59521484375	2.085693359375	2.625800294588549
560.0	300.0	-1.5419921875	1.833038330078125	2.3953641530770717
560.0	320.0	-1.1187744140625	1.760528564453125	2.08593312831842
560.0	340.0	-0.8109130859375	1.583587646484375	1.7791373940881017
560.0	360.0	-0.7366943359375	0.8759765625	1.1445756779923775
560.0	380.0	-1.23828125	0.128387451171875	1.2449191908392983
560.0	400.0	-1.232666015625	0.28656005859375	1.265536318427119
560.0	420.0	-1.234130859375	0.35894775390625	1.2852713597120329
560.0	440.0	-1.36328125	0.447601318359375	1.4348807291195367
560.0	460.0	-1.398681640625	0.477691650390625	1.4780052925055311
560.0	480.0	-1.1502685546875	0.691619873046875	1.342183220240905
560.0	500.0	-1.1654052734375	0.72259521484375	1.3712451625697788
560.0	520.0	-0.8843994140625	6.0567626953125	6.120991477769205
560.0	540.0	-1.5445556640625	6.09228515625	6.28502908700124
560.0	560.0	-2.2615966796875	5.966552734375	6.380797056297223
560.0	580.0	-2.6123046875	5.9482421875	6.496593022614951
560.0	600.0	-3.190673828125	5.7958984375	6.616104456196016
560.0	620.0	-3.472412109375	5.4854736328125	6.492154252142758
560.0	640.0	-4.13623046875	5.560302734375	6.930033837472509
560.0	660.0	-4.47216796875	5.737060546875	7.274211301524254
560.0	680.0	-4.6297607421875	5.649169921875	7.303958196493032
560.0	700.0	-4.787841796875	5.7125244140625	7.453614173886607
560.0	720.0	-4.8583984375	5.7257080078125	7.5091788877500205
560.0	740.0	-4.76806640625	5.7703857421875	7.485439791224733
560.0	760.0	0.5078125	-2.4365234375	2.4888792651800262
560.0	780.0	5.54638671875	0.3760986328125	5.559123655355205
560.0	800.0	5.260498046875	-1.7630615234375	5.548083059634331
580.0	0.0	-1.0799560546875	1.6793932914733887	1.9966639445590268
580.0	20.0	-0.9342041015625	1.6378021240234375	1.8855060596115518
580.0	40.0	-0.716064453125	1.6485786437988281	1.7973758220858511
580.0	60.0	-0.605712890625	1.5452423095703125	1.6597174160547592
580.0	80.0	-0.5478515625	1.5619430541992188	1.6552363695541719
580.0	100.0	-0.6151123046875	1.553802490234375	1.6711269628716163
580.0	120.0	-0.6917724609375	1.5477752685546875	1.6953340141874875
580.0	140.0	-0.7872314453125	1.61968994140625	1.8008689166014802
580.0	160.0	-0.9957275390625	1.5458221435546875	1.8387602974698662
580.0	180.0	-1.1123046875	0.7382049560546875	1.3349787545044212
580.0	200.0	-1.1949462890625	-0.473876953125	1.2854788992617783
580.0	220.0	-1.351318359375	-0.6884765625	1.516595293905318
580.0	240.0	-1.5540771484375	-0.7175140380859375	1.7117190710353203
580.0	260.0	-1.7677001953125	-0.658538818359375	1.8863820810731882
580.0	280.0	-1.784912109375	2.25152587890625	2.873200310033756
580.0	300.0	-1.938720703125	1.95050048828125	2.7501072923634977
580.0	320.0	-2.0386962890625	1.8621826171875	2.761160382663871
580.0	340.0	-2.1246337890625	1.773406982421875	2.7674972561736597
580.0	360.0	-2.1783447265625	1.341278076171875	2.5581658713543143
580.0	380.0	-2.143310546875	1.1007080078125	2.409426948219882
580.0	400.0	-1.862548828125	1.672119140625	2.503012296732539
580.0	420.0	-1.5645751953125	1.920654296875	2.477258256599733
580.0	440.0	-1.2584228515625	1.856201171875	2.242567917322643
580.0	460.0	-1.02880859375	1.561492919921875	1.8699484649422817
580.0	480.0	-0.8536376953125	1.93017578125	2.1105155439803056
580.0	500.0	-0.9312744140625	3.006103515625	3.147051061063426
580.0	520.0	-1.83642578125	5.902587890625	6.181666721572149
580.0	540.0	-2.083740234375	5.8883056640625	6.2461281573294425
580.0	560.0	-2.515625	5.9951171875	6.501522839495599
580.0	580.0	-2.728271484375	6.0225830078125	6.611729832535932
580.0	600.0	-3.09521484375	5.956787109375	6.712947757534428
580.0	620.0	-3.2978515625	5.7626953125	6.639614611782311
580.0	640.0	-3.720703125	5.6580810546875	6.771817552607156
580.0	660.0	-4.0460205078125	5.7965087890625	7.068931750364982
580.0	680.0	-4.1904296875	5.9254150390625	7.25742684090094
580.0	700.0	-4.2435302734375	6.0228271484375	7.367631643990919
580.0	720.0	-4.343017578125	6.111328125	7.4973417379307685
580.0	740.0	-4.0843505859375	6.04736328125	7.297432587167816
580.0	760.0	-2.5771484375	0.249267578125	2.589175234396659
580.0	780.0	5.1114501953125	-1.0472412109375	5.217627550242163
580.0	800.0	5.2548828125	-0.7576904296875	5.309226700786843
600.0	0.0	-1.1669921875	1.6452412605285645	2.0170992962746417
600.0	20.0	-1.0648193359375	1.6223583221435547	1.9405892774141644
600.0	40.0	-0.8868408203125	1.6431655883789062	1.8672117692980474
600.0	60.0	-0.6651611328125	1.5926742553710938	1.725992646660546
600.0	80.0	-0.553955078125	1.5920867919921875	1.685706552700217
600.0	100.0	-0.6217041015625	1.55908203125	1.6784673872513167
600.0	120.0	-0.6942138671875	1.5680313110351562	1.7148338362016464
600.0	140.0	-0.796875	1.6049957275390625	1.7919322116206418
600.0	160.0	-1.000732421875	1.6774139404296875	1.953249320424726
600.0	180.0	-1.1278076171875	1.45343017578125	1.839676411018433
600.0	200.0	-1.2095947265625	0.16314697265625	1.2205475563101622
600.0	220.0	-1.3665771484375	0.0889892578125	1.3694715004838869
600.0	240.0	-1.5576171875	0.0950164794921875	1.560512554954461
600.0	260.0	-1.7606201171875	-0.002166748046875	1.7606214504664042
600.0	280.0	-1.846435546875	2.0657958984375	2.7707105447456577
600.0	300.0	-2.113525390625	0.9334716796875	2.3104888992581554
600.0	320.0	-2.2381591796875	0.835357666015625	2.3889702685028325
600.0	340.0	-2.3446044921875	0.8365478515625	2.4893739238490546
600.0	360.0	-2.286865234375	1.172821044921875	2.5700703888424266
600.0	380.0	-2.080078125	1.689544677734375	2.6797921979444728
600.0	400.0	-1.749755859375	2.771636962890625	3.277745722517034
600.0	420.0	-1.511474609375	3.545745849609375	3.8544609382905177
600.0	440.0	-1.3768310546875	4.04486083984375	4.2727699407823705
600.0	460.0	-1.222412109375	4.025970458984375	4.207461170558974
600.0	480.0	-0.92919921875	3.74737548828125	3.8608592616536472
600.0	500.0	-0.921875	4.22149658203125	4.320982169336796
600.0	520.0	-1.8255615234375	5.976318359375	6.248924388121378
600.0	540.0	-2.07421875	5.969970703125	6.320042216553808
600.0	560.0	-2.5142822265625	6.086181640625	6.585075707802371
600.0	580.0	-2.725830078125	6.1285400390625	6.707395368188991
600.0	600.0	-3.093505859375	6.062744140625	6.806367975408781
600.0	620.0	-3.26904296875	5.926025390625	6.76789619171763
600.0	640.0	-3.68994140625	5.8568115234375	6.922276273208728
600.0	660.0	-4.025146484375	5.963134765625	7.194496539277918
600.0	680.0	-4.1668701171875	6.0845947265625	7.374625384385458
600.0	700.0	-4.2225341796875	6.186279296875	7.489983073250128
600.0	720.0	-4.335693359375	6.243896484375	7.601610369791322
600.0	740.0	-4.08251953125	6.149658203125	7.381413261584825
600.0	760.0	-3.23779296875	4.8388671875	5.822193655895611
600.0	780.0	5.2127685546875	-0.66357421875	5.254834607152587
600.0	800.0	5.275634765625	-0.676513671875	5.318833794029001
620.0	0.0	-1.36669921875	1.580411434173584	2.089393944616109
620.0	20.0	-1.2408447265625	1.5794696807861328	2.0085865945884964
620.0	40.0	-1.14990234375	1.6166152954101562	1.9838650189757896
620.0	60.0	-0.9049072265625	1.5948333740234375	1.8336713390310755
620.0	80.0	-0.6165771484375	1.627105712890625	1.7400116036672364
620.0	100.0	-0.6484375	1.5529708862304688	1.6829110983310134
620.0	120.0	-0.6961669921875	1.5587539672851562	1.7071503775410661
620.0	140.0	-0.7666015625	1.6005096435546875	1.774629278113881
620.0	160.0	-0.971435546875	1.6953887939453125	1.9539780409123515
620.0	180.0	-1.1363525390625	1.66815185546875	2.018422083197076
620.0	200.0	-1.2874755859375	1.7139739990234375	2.1436651449593294
620.0	220.0	-1.455810546875	2.4237213134765625	2.827332550973274
620.0	240.0	-1.572021484375	2.433837890625	2.8973813047609953
620.0	260.0	-1.6943359375	2.4688720703125	2.9943452654417015
620.0	280.0	-1.818603515625	2.463623046875	3.062149125065151
620.0	300.0	-2.1015625	1.2398681640625	2.4400487711646184
620.0	320.0	-2.21826171875	1.196685791015625	2.520464626867514
620.0	340.0	-2.3123779296875	1.2435302734375	2.6255397979580106
620.0	360.0	-2.2030029296875	1.881622314453125	2.8971925104244702
620.0	380.0	-1.9083251953125	2.7169189453125	3.3201436123249968
620.0	400.0	-1.5833740234375	3.6925048828125	4.017669175988836
620.0	420.0	-1.3780517578125	4.375640869140625	4.587511271147336
620.0	440.0	-1.2806396484375	4.60980224609375	4.784382369464329
620.0	460.0	-1.149169921875	4.606170654296875	4.747357118002383
620.0	480.0	-0.9478759765625	4.632659912109375	4.72863687844706
620.0	500.0	-0.9183349609375	4.623046875	4.713374747346888
620.0	520.0	-1.8292236328125	6.08251953125	6.351622072107052
620.0	540.0	-2.0765380859375	6.0650634765625	6.4106946111229925
620.0	560.0	-2.5155029296875	6.1793212890625	6.671713916433125
620.0	580.0	-2.6900634765625	6.2415771484375	6.796596707752544
620.0	600.0	-3.031005859375	6.2581787109375	6.953545663731341
620.0	620.0	-3.19775390625	6.1666259765625	6.946431168575166
620.0	640.0	-3.6619873046875	6.041748046875	7.06490413817557
620.0	660.0	-4.0087890625	6.12353515625	7.319021284123263
620.0	680.0	-4.155517578125	6.210205078125	7.472280338322125
620.0	700.0	-4.2239990234375	6.2835693359375	7.5713546574926065
620.0	720.0	-4.342041015625	6.337158203125	7.681985047681638
620.0	740.0	-4.117919921875	6.248291015625	7.483208208977958
620.0	760.0	-3.427978515625	5.0826416015625	6.130602119981397
620.0	780.0	5.0181884765625	-0.2943115234375	5.026811599725294
620.0	800.0	5.1588134765625	-0.592529296875	5.192730250419142
