# Supplementary material for: Real-time emotion detection by quantitative facial motion analysis
Source: PLoS One. 2023 Mar 10;18(3):e0282730. doi: 10.1371/journal.pone.0282730 (PMC10004542; doi:10.1371/journal.pone.0282730)
Supplement: S1 Dataset — Data from each participant is organized into folders by Study ID and subsequently by emotions. The data files (.csv) contain the pixel displacement results after DISC-processing of videos. (ZIP) [file pone.0282730.s004.zip › S1_Dataset/1/happy/result/102625_cropped_result.csv]

pos_x	pos_y	disp_x	disp_y	disp_xy_indi
0.0	0.0	1.3026890754699707	1.3379831314086914	1.8674039968049267
0.0	20.0	1.3735904693603516	1.339010238647461	1.9182542054483607
0.0	40.0	1.1980772018432617	1.666046142578125	2.0520961797089408
0.0	60.0	1.0498852729797363	1.8488693237304688	2.126164824902175
0.0	80.0	0.9545273780822754	2.0679473876953125	2.2776147421775463
0.0	100.0	0.9244661331176758	2.0561981201171875	2.2544596559830037
0.0	120.0	0.677152156829834	2.441375732421875	2.5335450480221864
0.0	140.0	0.7585849761962891	2.37969970703125	2.497683298930299
0.0	160.0	0.7426843643188477	2.4812774658203125	2.5900420705832876
0.0	180.0	0.630338191986084	2.8668975830078125	2.9353752720448405
0.0	200.0	1.1938705444335938	2.729339599609375	2.979030299755615
0.0	220.0	1.1791396141052246	2.746337890625	2.9887693184711983
0.0	240.0	1.182295799255371	2.8628082275390625	3.0973366469601338
0.0	260.0	1.3327960968017578	2.72894287109375	3.0370173903590674
0.0	280.0	1.7552719116210938	1.90509033203125	2.59043406728002
0.0	300.0	2.056375503540039	1.632476806640625	2.6255781717136366
0.0	320.0	2.081887722015381	1.81439208984375	2.761571136647753
0.0	340.0	1.7745347023010254	2.987548828125	3.4748268172819277
0.0	360.0	1.709488868713379	2.448883056640625	2.9865331770058203
0.0	380.0	1.5768060684204102	3.07684326171875	3.457351852876925
0.0	400.0	1.4003219604492188	3.3680419921875	3.647548279879882
0.0	420.0	1.2868924140930176	3.46832275390625	3.699372218460044
0.0	440.0	1.0234193801879883	2.76348876953125	2.9469064130151312
0.0	460.0	0.5962586402893066	2.211029052734375	2.2900161218111807
0.0	480.0	0.5062351226806641	2.369598388671875	2.4230704742189926
0.0	500.0	0.26865530014038086	2.42877197265625	2.443585268709494
0.0	520.0	0.6859550476074219	2.9503173828125	3.029010892463693
0.0	540.0	1.7240118980407715	3.667236328125	4.052263479946223
0.0	560.0	2.3016085624694824	4.0079345703125	4.621789858349131
0.0	580.0	3.532337188720703	4.2406005859375	5.519066890722811
0.0	600.0	4.107071876525879	3.9849853515625	5.7225997283679995
0.0	620.0	4.307782173156738	3.8359375	5.768136939712271
0.0	640.0	3.8813271522521973	3.79205322265625	5.426266497903305
0.0	660.0	3.456958293914795	3.8675537109375	5.187343477431654
0.0	680.0	3.286952495574951	3.95904541015625	5.145687249323036
0.0	700.0	3.1639575958251953	4.0616455078125	5.148552408135068
0.0	720.0	3.1727848052978516	4.0733642578125	5.163221842759936
0.0	740.0	3.1328110694885254	5.0211181640625	5.918287996928521
0.0	760.0	3.1233596801757812	4.83111572265625	5.752830157187345
0.0	780.0	6.841518878936768	7.12646484375	9.878910959212707
0.0	800.0	6.6002302169799805	8.05230712890625	10.411661203447316
20.0	0.0	1.23626708984375	1.5798487663269043	2.0060604282761214
20.0	20.0	1.3348846435546875	1.4617881774902344	1.979581189910721
20.0	40.0	1.1518211364746094	1.7350044250488281	2.0825302603728657
20.0	60.0	1.0728950500488281	1.8153610229492188	2.1087056295420923
20.0	80.0	1.0525455474853516	1.8857803344726562	2.1596341355458897
20.0	100.0	0.9787559509277344	2.0181808471679688	2.2429928986405807
20.0	120.0	0.7391338348388672	2.3990020751953125	2.5102848010923036
20.0	140.0	0.7363567352294922	2.5574951171875	2.661391086622885
20.0	160.0	0.7952499389648438	2.724822998046875	2.8385001032426875
20.0	180.0	1.0023460388183594	2.69903564453125	2.8791476155253095
20.0	200.0	1.5137710571289062	2.524078369140625	2.943208186140553
20.0	220.0	1.4732952117919922	2.590606689453125	2.9802419030220504
20.0	240.0	1.4298954010009766	2.76068115234375	3.109012911312811
20.0	260.0	1.4962234497070312	2.68170166015625	3.070864439459677
20.0	280.0	1.7814178466796875	2.121063232421875	2.7699023052087646
20.0	300.0	2.052978515625	1.699249267578125	2.6649894669552867
20.0	320.0	2.207836151123047	1.007781982421875	2.4269662120227373
20.0	340.0	1.9280014038085938	1.875640869140625	2.6898360699266615
20.0	360.0	1.7770652770996094	1.63909912109375	2.417562186965087
20.0	380.0	1.6061592102050781	2.11126708984375	2.652771406130558
20.0	400.0	1.3975753784179688	2.248748779296875	2.647657079523199
20.0	420.0	1.2395172119140625	2.01116943359375	2.362457493639413
20.0	440.0	0.8746986389160156	0.709259033203125	1.1261199248311708
20.0	460.0	0.551116943359375	1.77252197265625	1.8562230547019354
20.0	480.0	0.4572334289550781	2.13470458984375	2.1831230140452442
20.0	500.0	0.22785186767578125	2.407623291015625	2.4183809429128926
20.0	520.0	0.6198081970214844	2.93292236328125	2.99769841547316
20.0	540.0	1.0822868347167969	3.2886962890625	3.4622056660884204
20.0	560.0	1.1870288848876953	3.49755859375	3.6935015487031007
20.0	580.0	2.988666534423828	4.35736083984375	5.283816910396192
20.0	600.0	3.673542022705078	4.182861328125	5.566977625507737
20.0	620.0	4.474700927734375	4.11517333984375	6.079276273507205
20.0	640.0	4.740190505981445	4.0472412109375	6.232942118494883
20.0	660.0	4.569522857666016	4.029052734375	6.0921100682035325
20.0	680.0	4.455097198486328	4.056640625	6.025298682087148
20.0	700.0	4.0595245361328125	4.24188232421875	5.871397202709402
20.0	720.0	3.6969966888427734	4.46746826171875	5.7987979087720225
20.0	740.0	3.386524200439453	4.88055419921875	5.94040027705826
20.0	760.0	3.1286659240722656	4.924072265625	5.833955617036205
20.0	780.0	6.896085739135742	5.87042236328125	9.056371085861267
20.0	800.0	6.655933380126953	6.03326416015625	8.983413916040723
40.0	0.0	1.3175125122070312	1.499575138092041	1.996137473874444
40.0	20.0	1.3320465087890625	1.4449195861816406	1.965232940927984
40.0	40.0	1.1516380310058594	1.7137680053710938	2.064768977559637
40.0	60.0	1.1137619018554688	1.7622756958007812	2.0847256898774087
40.0	80.0	1.0807151794433594	1.854766845703125	2.1466497970090073
40.0	100.0	0.9980430603027344	2.0249481201171875	2.2575439839313383
40.0	120.0	0.7667045593261719	2.3787002563476562	2.49921003335853
40.0	140.0	0.6867485046386719	2.6548614501953125	2.742245946000579
40.0	160.0	0.78924560546875	2.8133087158203125	2.9219196697141196
40.0	180.0	1.0305137634277344	2.759185791015625	2.945346303230999
40.0	200.0	1.5409927368164062	2.504486083984375	2.9405967353230036
40.0	220.0	1.5463523864746094	2.502716064453125	2.9419030239672175
40.0	240.0	1.5132369995117188	2.579193115234375	2.9903383324238795
40.0	260.0	1.5463790893554688	2.4832763671875	2.9253973753710447
40.0	280.0	1.72381591796875	2.20965576171875	2.802520277239634
40.0	300.0	2.0876617431640625	1.451416015625	2.5426246290562755
40.0	320.0	2.3691177368164062	-0.159881591796875	2.3745064696255502
40.0	340.0	2.132068634033203	0.11383056640625	2.135105163235895
40.0	360.0	1.8680419921875	-0.004486083984375	1.8680473788224319
40.0	380.0	1.6170997619628906	-0.492462158203125	1.6904232065972464
40.0	400.0	1.3033905029296875	-2.660369873046875	2.96249804464792
40.0	420.0	0.98077392578125	-2.362396240234375	2.5578963015270726
40.0	440.0	0.6083831787109375	-3.483978271484375	3.536698274989496
40.0	460.0	0.284759521484375	-0.498321533203125	0.5739445404652992
40.0	480.0	0.32501983642578125	1.25079345703125	1.292332064998167
40.0	500.0	0.1703338623046875	2.240814208984375	2.247278786406774
40.0	520.0	0.5643653869628906	2.90179443359375	2.9561663053416742
40.0	540.0	1.0718917846679688	3.34613037109375	3.5136221280033344
40.0	560.0	1.1845359802246094	3.5654296875	3.7570486215849037
40.0	580.0	2.988311767578125	4.4381103515625	5.350404724214059
40.0	600.0	3.6721839904785156	4.26251220703125	5.626183926518678
40.0	620.0	4.463993072509766	4.2491455078125	6.162992105948078
40.0	640.0	4.7524261474609375	4.1802978515625	6.329332067039022
40.0	660.0	4.583072662353516	4.14178466796875	6.17729190375792
40.0	680.0	4.471435546875	4.16925048828125	6.113622942567751
40.0	700.0	4.134529113769531	4.29925537109375	5.964723609563675
40.0	720.0	3.728778839111328	4.49591064453125	5.8409763014939395
40.0	740.0	3.3873634338378906	4.91546630859375	5.96959295629294
40.0	760.0	3.1283340454101562	4.90228271484375	5.815397640396405
40.0	780.0	6.888591766357422	2.0821533203125	7.1963920802590815
40.0	800.0	6.823478698730469	2.6585693359375	7.3231040185167116
60.0	0.0	1.3403434753417969	1.4206886291503906	1.9531709635586287
60.0	20.0	1.3279991149902344	1.4199562072753906	1.9441855055510413
60.0	40.0	1.2133293151855469	1.5630226135253906	1.9786883831165458
60.0	60.0	1.2160377502441406	1.6299057006835938	2.033553639110537
60.0	80.0	1.0953330993652344	1.8180923461914062	2.1225490283724477
60.0	100.0	0.9893913269042969	2.004730224609375	2.2355845927219575
60.0	120.0	0.9049568176269531	2.2080535888671875	2.3863041493235455
60.0	140.0	0.8359146118164062	2.590606689453125	2.72213083037672
60.0	160.0	0.9605751037597656	2.793212890625	2.9537675572591615
60.0	180.0	1.3474998474121094	2.616729736328125	2.9433026266015387
60.0	200.0	1.6588249206542969	2.3935699462890625	2.9121945685619908
60.0	220.0	1.5998153686523438	2.4600372314453125	2.934483326562506
60.0	240.0	1.545166015625	2.436676025390625	2.8852951440980683
60.0	260.0	1.5855674743652344	2.21795654296875	2.7264180608011745
60.0	280.0	1.4130020141601562	2.808502197265625	3.1439241854832476
60.0	300.0	1.9325370788574219	1.1898193359375	2.2694425776673732
60.0	320.0	2.3125228881835938	-0.716156005859375	2.42087619119637
60.0	340.0	2.0908775329589844	-1.335113525390625	2.4807855577444884
60.0	360.0	1.6414718627929688	-0.985443115234375	1.9145568703237437
60.0	380.0	1.3467140197753906	-2.05517578125	2.4571093062572813
60.0	400.0	1.1142044067382812	-4.160247802734375	4.306868147523349
60.0	420.0	0.7520751953125	-4.7462158203125	4.805432520844403
60.0	440.0	0.39813232421875	-5.11474609375	5.13021802179193
60.0	460.0	-0.011043548583984375	-5.37518310546875	5.37519445018336
60.0	480.0	-0.3314781188964844	-5.669464111328125	5.6791461552723534
60.0	500.0	0.3777198791503906	2.560546875	2.588256673163937
60.0	520.0	0.7605323791503906	3.19598388671875	3.285227922671735
60.0	540.0	1.0444831848144531	3.4136962890625	3.5699114102900684
60.0	560.0	1.0216140747070312	3.477294921875	3.6242620340335723
60.0	580.0	2.9453086853027344	4.5010986328125	5.379101426263152
60.0	600.0	3.6688232421875	4.3431396484375	5.685343084480039
60.0	620.0	4.5066375732421875	4.338623046875	6.255671999028813
60.0	640.0	4.777351379394531	4.2672119140625	6.4056368708911195
60.0	660.0	4.6014862060546875	4.22125244140625	6.244409297811106
60.0	680.0	4.4918212890625	4.2354736328125	6.173791006110023
60.0	700.0	4.1487884521484375	4.347900390625	6.009715752635665
60.0	720.0	3.769359588623047	4.49700927734375	5.867807439654122
60.0	740.0	3.425323486328125	4.73614501953125	5.844990216589052
60.0	760.0	3.4260330200195312	4.2197265625	5.435420362449643
60.0	780.0	4.999259948730469	-2.44134521484375	5.563521051728038
60.0	800.0	4.91961669921875	-2.47601318359375	5.507564775158078
80.0	0.0	1.3625946044921875	1.3650588989257812	1.9287430761321445
80.0	20.0	1.2144393920898438	1.4579715728759766	1.8975099853160189
80.0	40.0	1.0699920654296875	1.6027565002441406	1.9270992240041338
80.0	60.0	0.9914016723632812	1.7792205810546875	2.0367874587234898
80.0	80.0	0.8897018432617188	1.9575042724609375	2.1502075124522575
80.0	100.0	0.9263076782226562	2.0375823974609375	2.2382555576110854
80.0	120.0	0.867584228515625	2.268768310546875	2.428994038796879
80.0	140.0	0.7591629028320312	2.7095489501953125	2.813891225072653
80.0	160.0	0.9415435791015625	2.890380859375	3.0398693760733773
80.0	180.0	1.6512374877929688	2.301025390625	2.832190510787325
80.0	200.0	2.0338134765625	1.9467010498046875	2.815322758540824
80.0	220.0	2.0292510986328125	1.9637603759765625	2.823865229708756
80.0	240.0	1.9448928833007812	1.9766387939453125	2.773032500574706
80.0	260.0	1.9850616455078125	1.89501953125	2.7443703759305436
80.0	280.0	1.5184707641601562	2.533233642578125	2.9534769593648034
80.0	300.0	2.1853561401367188	1.043609619140625	2.42175607698135
80.0	320.0	2.297760009765625	-0.05438232421875	2.2984034675542846
80.0	340.0	1.4498367309570312	-0.994720458984375	1.7582648656997775
80.0	360.0	0.548858642578125	-1.14306640625	1.268008918986768
80.0	380.0	0.7279891967773438	-3.074493408203125	3.1595059720957943
80.0	400.0	1.0745315551757812	-4.70037841796875	4.821636167855772
80.0	420.0	0.8670501708984375	-5.207672119140625	5.279358379512573
80.0	440.0	0.5209426879882812	-5.53167724609375	5.556152845190617
80.0	460.0	-0.3321380615234375	-5.69415283203125	5.703831358520521
80.0	480.0	-1.3087692260742188	-5.851837158203125	5.996405174206104
80.0	500.0	-1.6534576416015625	-5.782867431640625	6.014605382275752
80.0	520.0	-0.9776992797851562	-2.80841064453125	2.9737293471344772
80.0	540.0	-0.29154205322265625	1.35113525390625	1.3822312553062852
80.0	560.0	0.009429931640625	2.56707763671875	2.567094956668387
80.0	580.0	1.5247955322265625	4.9566650390625	5.185897195718648
80.0	600.0	3.2491531372070312	4.694091796875	5.708896032203727
80.0	620.0	4.744560241699219	4.655517578125	6.647156971769496
80.0	640.0	5.203681945800781	4.5677490234375	6.924062170010264
80.0	660.0	5.343437194824219	4.51947021484375	6.998423542333711
80.0	680.0	5.268013000488281	4.37921142578125	6.8505075494452665
80.0	700.0	5.089363098144531	4.391845703125	6.722345232492365
80.0	720.0	4.73883056640625	4.4837646484375	6.523853198814642
80.0	740.0	4.410575866699219	2.787353515625	5.217520397370442
80.0	760.0	5.2223052978515625	-2.36651611328125	5.733486822029706
80.0	780.0	4.992164611816406	-2.54217529296875	5.60217482158963
80.0	800.0	4.93218994140625	-2.56634521484375	5.559912353613176
100.0	0.0	1.1508026123046875	1.5125312805175781	1.9005519006413472
100.0	20.0	1.0626754760742188	1.560110092163086	1.8876500383065395
100.0	40.0	0.9827117919921875	1.6267166137695312	1.9005076710274829
100.0	60.0	0.9106292724609375	1.7845230102539062	2.003439054722753
100.0	80.0	0.8908767700195312	1.9272308349609375	2.12317689102549
100.0	100.0	0.9463424682617188	1.9919891357421875	2.2053536641887144
100.0	120.0	0.8924102783203125	2.2256546020507812	2.397902106525944
100.0	140.0	0.7564239501953125	2.7139129638671875	2.817357053672016
100.0	160.0	1.0100326538085938	2.783416748046875	2.961009077167355
100.0	180.0	1.893951416015625	1.9538116455078125	2.721108581506724
100.0	200.0	2.22283935546875	1.5184326171875	2.691960700522875
100.0	220.0	2.1102447509765625	1.613189697265625	2.6562217355462048
100.0	240.0	1.5414276123046875	2.148284912109375	2.6440739678708147
100.0	260.0	2.1778793334960938	2.012603759765625	2.9654227835322433
100.0	280.0	2.5145263671875	1.925048828125	3.166805305342689
100.0	300.0	3.117401123046875	1.021759033203125	3.2805763645899333
100.0	320.0	3.1070098876953125	0.070648193359375	3.1078129946091324
100.0	340.0	2.265960693359375	-1.15838623046875	2.544884382990571
100.0	360.0	1.1625747680664062	-1.7901611328125	2.134539053935812
100.0	380.0	1.2427291870117188	-3.771240234375	3.970721437927825
100.0	400.0	1.249176025390625	-5.0455322265625	5.197868427701057
100.0	420.0	0.9844131469726562	-5.471435546875	5.5592873812692885
100.0	440.0	0.658172607421875	-5.666900634765625	5.704993776111202
100.0	460.0	-0.1509246826171875	-5.75555419921875	5.757532665992238
100.0	480.0	-1.1537628173828125	-5.84405517578125	5.956857354037508
100.0	500.0	-1.9631729125976562	-5.7440185546875	6.070238631334969
100.0	520.0	-2.3356399536132812	-5.748779296875	6.205133149022128
100.0	540.0	-0.7595672607421875	-2.96466064453125	3.0604174814596514
100.0	560.0	-0.33557891845703125	2.5748291015625	2.596605112982323
100.0	580.0	1.1123428344726562	2.39044189453125	2.636573350493556
100.0	600.0	1.8132400512695312	2.8330078125	3.3635952118550128
100.0	620.0	6.7522125244140625	8.89013671875	11.163642096239073
100.0	640.0	6.268135070800781	7.68487548828125	9.916996951506475
100.0	660.0	5.962196350097656	6.39227294921875	8.741220668443944
100.0	680.0	5.878166198730469	6.19390869140625	8.539165224855138
100.0	700.0	5.6974029541015625	5.703369140625	8.061564362804452
100.0	720.0	5.422203063964844	4.726318359375	7.192938989108342
100.0	740.0	2.0661544799804688	-1.926513671875	2.824968895946406
100.0	760.0	4.831878662109375	-2.4503173828125	5.417666165597598
100.0	780.0	4.9727783203125	-2.50238037109375	5.566905041816799
100.0	800.0	4.9328765869140625	-2.5289306640625	5.543352931697614
120.0	0.0	0.9558944702148438	1.6025915145874023	1.8660208468328698
120.0	20.0	0.9360809326171875	1.598642349243164	1.8525401137905668
120.0	40.0	0.9383926391601562	1.5786628723144531	1.8365067954282344
120.0	60.0	0.8506622314453125	1.7658462524414062	1.9600610243736998
120.0	80.0	0.7733993530273438	1.9832229614257812	2.1286897082453233
120.0	100.0	0.7503814697265625	2.1385345458984375	2.266363244078502
120.0	120.0	0.7657852172851562	2.3347320556640625	2.4571122828958822
120.0	140.0	0.9526596069335938	2.4970550537109375	2.6726100104478774
120.0	160.0	1.4105300903320312	2.2681884765625	2.6710061963505445
120.0	180.0	2.0309524536132812	1.4312591552734375	2.484606737170259
120.0	200.0	2.207550048828125	1.2051544189453125	2.515089340676484
120.0	220.0	1.80328369140625	1.1332244873046875	2.129795720325948
120.0	240.0	1.3619232177734375	2.00775146484375	2.426087549057655
120.0	260.0	0.4474334716796875	2.64874267578125	2.686267759193814
120.0	280.0	-0.21027374267578125	3.410308837890625	3.416785245907882
120.0	300.0	-0.1469268798828125	2.95623779296875	2.9598867202325234
120.0	320.0	0.38677978515625	1.9630126953125	2.0007542188293796
120.0	340.0	0.00310516357421875	0.016021728515625	0.016319859847775845
120.0	360.0	-0.41246795654296875	-1.692138671875	1.741683983973448
120.0	380.0	1.539703369140625	-4.32037353515625	4.58653616013452
120.0	400.0	1.0369033813476562	-5.1949462890625	5.297417820834453
120.0	420.0	0.8182830810546875	-5.525238037109375	5.585502892977553
120.0	440.0	0.5528335571289062	-5.666656494140625	5.693559586451513
120.0	460.0	-0.195159912109375	-5.731109619140625	5.73443152002888
120.0	480.0	-0.8767852783203125	-5.79339599609375	5.8593676784986215
120.0	500.0	-1.5324325561523438	-5.66796875	5.87147505232988
120.0	520.0	-1.7899856567382812	-5.61334228515625	5.891829958650535
120.0	540.0	-2.1387100219726562	-5.7791748046875	6.162218917015289
120.0	560.0	-2.3418807983398438	-6.27899169921875	6.701502998021476
120.0	580.0	-2.0888900756835938	-8.8111572265625	9.055382566158869
120.0	600.0	4.784538269042969	2.11407470703125	5.230785630748593
120.0	620.0	2.1336288452148438	1.53485107421875	2.6283340482448723
120.0	640.0	2.0259246826171875	0.58984375	2.11004418651639
120.0	660.0	-0.39606475830078125	-5.20159912109375	5.216656085015681
120.0	680.0	0.447998046875	-3.320556640625	3.35064152866322
120.0	700.0	1.0807113647460938	-2.18756103515625	2.439950888117474
120.0	720.0	0.6712493896484375	-3.02520751953125	3.0987830319872054
120.0	740.0	1.850555419921875	-2.5823974609375	3.1770004734747324
120.0	760.0	4.714744567871094	-2.3651123046875	5.2747106606954475
120.0	780.0	4.878089904785156	-2.3818359375	5.428526830764803
120.0	800.0	4.844390869140625	-2.39520263671875	5.404176030067628
140.0	0.0	0.9068603515625	1.633049488067627	1.8679524425728828
140.0	20.0	0.915985107421875	1.5801219940185547	1.8264211543343
140.0	40.0	0.8893585205078125	1.5665359497070312	1.8013865381212206
140.0	60.0	0.663726806640625	1.8101043701171875	1.9279551614523356
140.0	80.0	0.584136962890625	2.0020828247070312	2.085557869828111
140.0	100.0	0.46728515625	2.340911865234375	2.3870952595249877
140.0	120.0	0.5515289306640625	2.5782699584960938	2.6366001100361984
140.0	140.0	1.6967620849609375	1.6076202392578125	2.3374012078871558
140.0	160.0	2.2067108154296875	1.3066253662109375	2.5645355272563926
140.0	180.0	2.1912689208984375	1.0196685791015625	2.4168954248999692
140.0	200.0	1.972198486328125	0.942779541015625	2.18595519909091
140.0	220.0	1.70733642578125	0.9500579833984375	1.9538699656370686
140.0	240.0	1.5649566650390625	1.96435546875	2.5115297671057406
140.0	260.0	0.48846435546875	2.450714111328125	2.4989191827720845
140.0	280.0	-0.14801025390625	2.984283447265625	2.987951594133512
140.0	300.0	0.2910614013671875	2.307647705078125	2.325930925482992
140.0	320.0	0.67108154296875	1.411285400390625	1.562714599237188
140.0	340.0	-0.4873199462890625	-0.59588623046875	0.7697799229087694
140.0	360.0	-1.2611541748046875	-2.044921875	2.402543512088971
140.0	380.0	0.9735565185546875	-4.717315673828125	4.816729124765563
140.0	400.0	0.8851776123046875	-5.37689208984375	5.449266735180956
140.0	420.0	0.685211181640625	-5.55804443359375	5.600122524485318
140.0	440.0	0.5267791748046875	-5.629852294921875	5.654443665087221
140.0	460.0	-0.117279052734375	-5.660736083984375	5.661950846548655
140.0	480.0	-0.5861358642578125	-5.635009765625	5.665411751149105
140.0	500.0	-1.0348968505859375	-5.421417236328125	5.519309408042674
140.0	520.0	-1.292144775390625	-5.39959716796875	5.552052566115115
140.0	540.0	-1.6097869873046875	-5.55743408203125	5.785886943297287
140.0	560.0	-1.756744384765625	-5.98834228515625	6.240704620280945
140.0	580.0	-1.663909912109375	-8.919921875	9.073786555331756
140.0	600.0	-1.54058837890625	-9.3917236328125	9.517241477883694
140.0	620.0	-1.508392333984375	-9.41455078125	9.534621851230273
140.0	640.0	-1.5260009765625	-9.5428466796875	9.664088251485106
140.0	660.0	-0.9596099853515625	-9.41741943359375	9.466184031182557
140.0	680.0	-0.7120361328125	-7.4637451171875	7.497632068111293
140.0	700.0	-0.0604095458984375	-5.10626220703125	5.1066195315679535
140.0	720.0	0.5324554443359375	-4.4229736328125	4.454907917876371
140.0	740.0	2.15264892578125	-2.7769775390625	3.513616605454384
140.0	760.0	4.3946533203125	-2.25787353515625	4.940745966601871
140.0	780.0	4.627044677734375	-2.25653076171875	5.147958190227754
140.0	800.0	4.5892333984375	-2.26239013671875	5.116587956446804
160.0	0.0	0.8263092041015625	1.6074423789978027	1.8073898037172482
160.0	20.0	0.6694793701171875	1.6377105712890625	1.7692649723329894
160.0	40.0	0.576568603515625	1.7052230834960938	1.80006030983628
160.0	60.0	0.46527099609375	1.8422088623046875	1.90005541818127
160.0	80.0	0.1984100341796875	2.2232742309570312	2.2321099542138967
160.0	100.0	0.32586669921875	2.40972900390625	2.4316625954121864
160.0	120.0	1.10504150390625	1.9114456176757812	2.2078815807663545
160.0	140.0	1.9251708984375	1.4457855224609375	2.407608515757555
160.0	160.0	2.3717498779296875	1.2457427978515625	2.6790058980634077
160.0	180.0	1.78277587890625	0.939971923828125	2.015399973205095
160.0	200.0	1.7133941650390625	0.746551513671875	1.8689726395417547
160.0	220.0	1.7167510986328125	0.761566162109375	1.8780887502796484
160.0	240.0	1.0691070556640625	1.9861907958984375	2.2556470854684583
160.0	260.0	-0.0034637451171875	2.31072998046875	2.3107325765149342
160.0	280.0	-0.3105316162109375	2.616851806640625	2.6352121854956727
160.0	300.0	-0.3612823486328125	2.17132568359375	2.201176994170961
160.0	320.0	-0.3317108154296875	1.309783935546875	1.351135086839835
160.0	340.0	-0.83892822265625	-1.03533935546875	1.332564498908635
160.0	360.0	-1.5620269775390625	-2.0897216796875	2.608996929303629
160.0	380.0	0.8615264892578125	-4.780487060546875	4.857497753756454
160.0	400.0	0.8936920166015625	-5.440673828125	5.513584779848924
160.0	420.0	0.6841888427734375	-5.515838623046875	5.55811029830025
160.0	440.0	0.4569091796875	-5.49932861328125	5.518277013283819
160.0	460.0	-0.0531463623046875	-5.438751220703125	5.439010882184918
160.0	480.0	-0.324005126953125	-5.34832763671875	5.3581328680783455
160.0	500.0	-0.6413726806640625	-5.06964111328125	5.1100508738146395
160.0	520.0	-0.894927978515625	-5.11505126953125	5.192749327347057
160.0	540.0	-1.2187652587890625	-5.244873046875	5.384615309738201
160.0	560.0	-1.39019775390625	-5.553466796875	5.724826919563513
160.0	580.0	-1.507080078125	-7.99383544921875	8.134660137403873
160.0	600.0	-1.3565521240234375	-8.13189697265625	8.244269648615843
160.0	620.0	-1.397216796875	-8.15704345703125	8.275842720676001
160.0	640.0	-1.3487396240234375	-8.21240234375	8.322418568483647
160.0	660.0	-0.413665771484375	-7.82476806640625	7.835694906231915
160.0	680.0	-0.59320068359375	-7.2003173828125	7.224711583464626
160.0	700.0	-0.169464111328125	-6.240478515625	6.2427790437436945
160.0	720.0	0.4724884033203125	-4.86688232421875	4.889763680288147
160.0	740.0	1.569366455078125	-3.38824462890625	3.734047768258533
160.0	760.0	2.563507080078125	-2.4783935546875	3.5656700859063246
160.0	780.0	2.5563812255859375	-2.46148681640625	3.5488029415381797
160.0	800.0	2.55078125	-2.449951171875	3.536770522655272
180.0	0.0	0.8125762939453125	1.3759469985961914	1.5979707057476888
180.0	20.0	0.513916015625	1.5624618530273438	1.6448090203064658
180.0	40.0	0.44171142578125	1.6236953735351562	1.6827048611402937
180.0	60.0	0.20843505859375	1.8658828735351562	1.877488767317342
180.0	80.0	-0.0518035888671875	2.2274017333984375	2.22800406053622
180.0	100.0	0.152984619140625	2.4444961547851562	2.4492786171550627
180.0	120.0	1.2469329833984375	1.6784591674804688	2.0909488377256285
180.0	140.0	1.857086181640625	1.349090576171875	2.2953898293658788
180.0	160.0	1.7478179931640625	1.088134765625	2.0588601228324923
180.0	180.0	1.2977447509765625	0.819671630859375	1.5349276924737816
180.0	200.0	1.554718017578125	0.6557769775390625	1.6873623079979958
180.0	220.0	1.7486724853515625	0.666351318359375	1.8713309542956018
180.0	240.0	1.1703948974609375	1.74420166015625	2.100491287126518
180.0	260.0	-0.2398681640625	1.989013671875	2.00342509793513
180.0	280.0	-1.0713653564453125	2.285614013671875	2.52425338397009
180.0	300.0	-1.2850189208984375	1.7769775390625	2.1929256260529226
180.0	320.0	-1.56036376953125	0.85272216796875	1.778164837412746
180.0	340.0	-2.231109619140625	-1.279022216796875	2.5717208176008954
180.0	360.0	-2.4892730712890625	-1.9798583984375	3.1806162455267035
180.0	380.0	0.4632720947265625	-4.633056640625	4.656160958234986
180.0	400.0	0.52630615234375	-5.1458740234375	5.172718591909261
180.0	420.0	0.39129638671875	-5.107635498046875	5.122602194506977
180.0	440.0	0.2178802490234375	-4.997344970703125	5.002092418091286
180.0	460.0	-0.1413726806640625	-4.771392822265625	4.773486744425512
180.0	480.0	-0.492034912109375	-4.38787841796875	4.415379413551051
180.0	500.0	-0.5927276611328125	-4.413177490234375	4.452803795428601
180.0	520.0	-0.7685394287109375	-4.58636474609375	4.6503112194448795
180.0	540.0	-1.1285247802734375	-4.7952880859375	4.926292318450596
180.0	560.0	-1.2027435302734375	-5.22259521484375	5.359299653660304
180.0	580.0	-0.86456298828125	-6.6900634765625	6.745696293277761
180.0	600.0	-0.8459014892578125	-6.79681396484375	6.84925028030248
180.0	620.0	-0.7724761962890625	-6.68133544921875	6.725842910655908
180.0	640.0	-0.57220458984375	-6.6280517578125	6.65270532917847
180.0	660.0	-0.5810546875	-6.6688232421875	6.6940890332745
180.0	680.0	-0.6087646484375	-5.8223876953125	5.854126140741557
180.0	700.0	-0.51971435546875	-4.9365234375	4.9638056630237966
180.0	720.0	0.4594879150390625	-4.46673583984375	4.490307139496317
180.0	740.0	1.3084259033203125	-3.52392578125	3.7589933833724687
180.0	760.0	2.386260986328125	-2.455810546875	3.4242147913082444
180.0	780.0	2.40679931640625	-2.4295654296875	3.4198641970970423
180.0	800.0	2.4416046142578125	-2.403076171875	3.425814965843667
200.0	0.0	0.2065582275390625	1.608384609222412	1.6215940776124
200.0	20.0	-0.029693603515625	1.7574901580810547	1.7577409837178837
200.0	40.0	-0.1445465087890625	1.8411216735839844	1.846787131789638
200.0	60.0	-0.3028411865234375	1.9699249267578125	1.9930672345198734
200.0	80.0	-0.5489349365234375	2.4067764282226562	2.4685830632134294
200.0	100.0	0.255889892578125	2.1939010620117188	2.2087737564132257
200.0	120.0	2.2329559326171875	1.5410614013671875	2.7131093674590585
200.0	140.0	1.933319091796875	1.2120819091796875	2.2818556626717146
200.0	160.0	1.107818603515625	0.8764495849609375	1.412595459879972
200.0	180.0	0.9278106689453125	0.736968994140625	1.1848864653347142
200.0	200.0	1.2709197998046875	0.572174072265625	1.3937791455279476
200.0	220.0	1.486968994140625	0.5437469482421875	1.5832679916104773
200.0	240.0	0.99066162109375	1.539276123046875	1.8305139798674892
200.0	260.0	0.297271728515625	1.81719970703125	1.8413541907544915
200.0	280.0	-0.5242462158203125	1.874664306640625	1.9465868481509612
200.0	300.0	-0.9514007568359375	1.057281494140625	1.4223247020143561
200.0	320.0	-1.213531494140625	0.140594482421875	1.2216486793504313
200.0	340.0	-1.266845703125	-1.347747802734375	1.8496816416079853
200.0	360.0	-1.3210296630859375	-1.767913818359375	2.206952342008991
200.0	380.0	0.36395263671875	-4.241607666015625	4.2571935725518815
200.0	400.0	0.3350067138671875	-4.50604248046875	4.518478541956911
200.0	420.0	0.192291259765625	-4.44525146484375	4.449408557806055
200.0	440.0	0.113250732421875	-4.285400390625	4.286896574022167
200.0	460.0	-0.1452789306640625	-3.973968505859375	3.9766231470001134
200.0	480.0	-0.44305419921875	-3.528045654296875	3.5557563417996505
200.0	500.0	-0.544586181640625	-3.68255615234375	3.722605797609884
200.0	520.0	-0.767578125	-3.8870849609375	3.9621465989441886
200.0	540.0	-1.04876708984375	-4.04962158203125	4.1832221273072046
200.0	560.0	-1.156829833984375	-4.2520751953125	4.4066312225313515
200.0	580.0	-0.9687652587890625	-5.3572998046875	5.444186562191028
200.0	600.0	-0.62353515625	-5.68939208984375	5.723458608486336
200.0	620.0	-0.6848907470703125	-5.5638427734375	5.605838183800459
200.0	640.0	-0.6295013427734375	-5.49017333984375	5.526144699705631
200.0	660.0	-0.796905517578125	-5.60394287109375	5.660321025032849
200.0	680.0	-0.8655548095703125	-4.73480224609375	4.813266815582191
200.0	700.0	-0.9850921630859375	-3.66448974609375	3.7945871539601734
200.0	720.0	-0.21575927734375	-3.6915283203125	3.6978282011782437
200.0	740.0	0.91851806640625	-3.6976318359375	3.810007432073224
200.0	760.0	2.0087127685546875	-2.46490478515625	3.179729954955423
200.0	780.0	2.13433837890625	-2.40789794921875	3.217665745462698
200.0	800.0	2.2192840576171875	-2.358642578125	3.238582489259453
220.0	0.0	-0.548248291015625	1.9107394218444824	1.987838355297568
220.0	20.0	-0.7350311279296875	2.0255203247070312	2.1547629439979854
220.0	40.0	-0.8596343994140625	2.1112594604492188	2.2795586875516722
220.0	60.0	-0.911041259765625	2.2039031982421875	2.384782062205576
220.0	80.0	-0.87835693359375	2.3892059326171875	2.545548249640022
220.0	100.0	0.836456298828125	1.95465087890625	2.126104230337314
220.0	120.0	2.264801025390625	1.4588088989257812	2.693964938189708
220.0	140.0	1.152008056640625	0.9923248291015625	1.5204706932448104
220.0	160.0	0.7942047119140625	0.760467529296875	1.0995780952444407
220.0	180.0	0.7870025634765625	0.649810791015625	1.0206013418759712
220.0	200.0	1.0602569580078125	0.4191741943359375	1.1401104429839957
220.0	220.0	1.22003173828125	0.277862548828125	1.2512733667967326
220.0	240.0	0.92852783203125	0.949249267578125	1.3278697627607385
220.0	260.0	0.1882171630859375	1.442047119140625	1.4542783757939517
220.0	280.0	-0.5476226806640625	1.2930908203125	1.4042700844047586
220.0	300.0	-1.00927734375	0.322509765625	1.0595533519037859
220.0	320.0	-1.2749481201171875	-0.32904052734375	1.3167233489328742
220.0	340.0	-0.8221588134765625	-1.37701416015625	1.6037808802476763
220.0	360.0	-0.5083160400390625	-1.9044189453125	1.9710902353332707
220.0	380.0	0.22174072265625	-3.85504150390625	3.861413464642692
220.0	400.0	0.1043548583984375	-3.94207763671875	3.943458638097963
220.0	420.0	-0.041778564453125	-3.878692626953125	3.878917625166626
220.0	440.0	-0.179168701171875	-3.592529296875	3.596994324764052
220.0	460.0	-0.3530426025390625	-3.27227783203125	3.291267429002191
220.0	480.0	-0.5637969970703125	-2.983154296875	3.0359638688346204
220.0	500.0	-0.704681396484375	-3.10321044921875	3.182214788899644
220.0	520.0	-0.8586273193359375	-3.2247314453125	3.3370846210273517
220.0	540.0	-1.12884521484375	-3.4044189453125	3.5866920517767213
220.0	560.0	-1.440093994140625	-3.48455810546875	3.7704132270015
220.0	580.0	-1.2320556640625	-4.04412841796875	4.227639509273575
220.0	600.0	-1.352264404296875	-4.24017333984375	4.450582992266304
220.0	620.0	-1.2735137939453125	-4.24139404296875	4.4284603205967406
220.0	640.0	-1.4441680908203125	-4.1932373046875	4.434958913898355
220.0	660.0	-1.5551300048828125	-4.22161865234375	4.498943584654455
220.0	680.0	-0.7142333984375	-3.82550048828125	3.8916042107701116
220.0	700.0	-0.7219390869140625	-3.1748046875	3.2558533211719296
220.0	720.0	-0.3541412353515625	-3.2581787109375	3.277368536948916
220.0	740.0	0.1921539306640625	-3.26483154296875	3.2704813310938436
220.0	760.0	0.8386993408203125	-2.8297119140625	2.95138714859296
220.0	780.0	1.175506591796875	-2.629150390625	2.8799735283299905
220.0	800.0	1.45855712890625	-2.41851806640625	2.8242908022752666
240.0	0.0	-0.667938232421875	1.8566555976867676	1.9731476099756113
240.0	20.0	-0.8594818115234375	1.9475250244140625	2.1287467451668847
240.0	40.0	-0.957000732421875	2.0109176635742188	2.2270249777518885
240.0	60.0	-1.1444091796875	2.1675033569335938	2.45106980171341
240.0	80.0	-0.44366455078125	2.0049667358398438	2.0534677609946073
240.0	100.0	2.1112213134765625	1.7918930053710938	2.7691399345601067
240.0	120.0	1.2540435791015625	1.2032852172851562	1.7379645026360127
240.0	140.0	0.616607666015625	0.8537750244140625	1.0531556419174088
240.0	160.0	0.433624267578125	0.6312713623046875	0.7658547762459156
240.0	180.0	0.5662689208984375	0.5406036376953125	0.782887465645533
240.0	200.0	0.837982177734375	0.2575836181640625	0.8766775065820585
240.0	220.0	0.9190826416015625	-0.029693603515625	0.9195621850549582
240.0	240.0	0.731964111328125	0.237335205078125	0.7694799931394236
240.0	260.0	0.153411865234375	0.380615234375	0.41036953716501207
240.0	280.0	-0.3581085205078125	0.14239501953125	0.38538040174300436
240.0	300.0	-0.6529083251953125	-0.586181640625	0.8774384291305941
240.0	320.0	-0.802703857421875	-0.875823974609375	1.1880240389910135
240.0	340.0	-0.6670684814453125	-1.3936767578125	1.5450939337802465
240.0	360.0	-0.4694671630859375	-1.854461669921875	1.91296301648134
240.0	380.0	-0.129180908203125	-2.889251708984375	2.892138161449642
240.0	400.0	-0.3879241943359375	-2.8507080078125	2.876981287105896
240.0	420.0	-0.5019683837890625	-2.790679931640625	2.835465876921379
240.0	440.0	-0.60723876953125	-2.52813720703125	2.6000416652041554
240.0	460.0	-0.60577392578125	-2.462615966796875	2.5360282823894797
240.0	480.0	-0.6079254150390625	-2.62615966796875	2.6956052960172325
240.0	500.0	-0.7112579345703125	-2.73187255859375	2.822944478002851
240.0	520.0	-0.800018310546875	-2.872802734375	2.9821175107367504
240.0	540.0	-1.01202392578125	-3.0465087890625	3.2102037673937076
240.0	560.0	-1.269500732421875	-3.08892822265625	3.3396271759497314
240.0	580.0	-1.1379547119140625	-3.1275634765625	3.32815177332632
240.0	600.0	-1.0525360107421875	-3.067138671875	3.242710546197458
240.0	620.0	-1.06134033203125	-3.130126953125	3.3051683834678984
240.0	640.0	-1.1259307861328125	-3.10150146484375	3.299550192312519
240.0	660.0	-1.1136016845703125	-3.07196044921875	3.2675755099832204
240.0	680.0	-0.7162628173828125	-3.00872802734375	3.092810496310593
240.0	700.0	-0.531982421875	-2.9951171875	3.041994783697352
240.0	720.0	-0.2866668701171875	-3.1015625	3.1147821490160488
240.0	740.0	-0.00714111328125	-3.218994140625	3.2190020616453445
240.0	760.0	0.3162841796875	-3.32342529296875	3.338441456767666
240.0	780.0	0.63623046875	-3.24072265625	3.3025857360707382
240.0	800.0	1.04547119140625	-2.99267578125	3.1700344388887483
260.0	0.0	-1.12750244140625	1.9493083953857422	2.2519025235783166
260.0	20.0	-1.351104736328125	2.103107452392578	2.4997089760285083
260.0	40.0	-1.327545166015625	2.0708847045898438	2.45986577428843
260.0	60.0	-1.2210693359375	2.1355133056640625	2.4599649188220347
260.0	80.0	0.14447021484375	1.9211502075195312	1.926574619066009
260.0	100.0	1.354766845703125	1.6446685791015625	2.130804529115786
260.0	120.0	0.572845458984375	1.0811004638671875	1.2234909614921017
260.0	140.0	0.268310546875	0.7960357666015625	0.8400377915744618
260.0	160.0	0.27471923828125	0.5449981689453125	0.6103225901403073
260.0	180.0	0.441436767578125	0.3565826416015625	0.5674659461689062
260.0	200.0	0.65240478515625	0.1114959716796875	0.6618635474140954
260.0	220.0	0.70562744140625	-0.157257080078125	0.7229383620338795
260.0	240.0	0.69012451171875	-0.3025360107421875	0.7535249693744993
260.0	260.0	0.435791015625	-0.39202880859375	0.5861743734307259
260.0	280.0	0.14459228515625	-0.454010009765625	0.4764787696152781
260.0	300.0	-0.0283203125	-0.84405517578125	0.8445301533179348
260.0	320.0	-0.232666015625	-0.99835205078125	1.0251050151696364
260.0	340.0	-0.35015869140625	-1.2130126953125	1.2625414480945303
260.0	360.0	-0.31085205078125	-1.5631103515625	1.5937198526205134
260.0	380.0	-0.3221435546875	-2.080474853515625	2.1052676993526402
260.0	400.0	-0.530670166015625	-2.098541259765625	2.1645984024843377
260.0	420.0	-0.616912841796875	-2.119964599609375	2.2079020263523548
260.0	440.0	-0.714111328125	-2.05853271484375	2.1788785939189985
260.0	460.0	-0.724334716796875	-2.044769287109375	2.169272278775302
260.0	480.0	-0.628173828125	-2.22174072265625	2.308838278669672
260.0	500.0	-0.705780029296875	-2.336456298828125	2.4407280647560716
260.0	520.0	-0.70916748046875	-2.4447021484375	2.5454836691539238
260.0	540.0	-0.877044677734375	-2.6474609375	2.788952631783224
260.0	560.0	-1.07012939453125	-2.73150634765625	2.9336502600559267
260.0	580.0	-1.010345458984375	-2.62713623046875	2.8147189415520515
260.0	600.0	-0.988067626953125	-2.47967529296875	2.6692821495661407
260.0	620.0	-1.008941650390625	-2.529052734375	2.7228791723362646
260.0	640.0	-1.066558837890625	-2.53350830078125	2.748856501312882
260.0	660.0	-0.9732666015625	-2.49468994140625	2.677821088398278
260.0	680.0	-0.67919921875	-2.57330322265625	2.661428386127204
260.0	700.0	-0.4208984375	-2.847412109375	2.878352170132301
260.0	720.0	-0.224090576171875	-2.94500732421875	2.9535207339768457
260.0	740.0	-0.095001220703125	-3.09808349609375	3.099539736913137
260.0	760.0	0.19378662109375	-3.34375	3.3493607325898673
260.0	780.0	0.45269775390625	-3.27996826171875	3.3110613184104705
260.0	800.0	0.75177001953125	-3.1798095703125	3.2674679900064794
280.0	0.0	-1.215545654296875	1.9699478149414062	2.314788463612267
280.0	20.0	-1.395904541015625	2.1256065368652344	2.542981053250743
280.0	40.0	-1.30474853515625	2.034637451171875	2.4170474338960672
280.0	60.0	-0.870635986328125	2.1276168823242188	2.298860721888252
280.0	80.0	1.195526123046875	1.8651123046875	2.215384079563679
280.0	100.0	0.6793212890625	1.4616622924804688	1.6118108049745776
280.0	120.0	0.072052001953125	1.0577850341796875	1.0602361385653556
280.0	140.0	-0.052490234375	0.79632568359375	0.7980537695267128
280.0	160.0	-0.005035400390625	0.3886260986328125	0.3886587189240123
280.0	180.0	0.176971435546875	0.020050048828125	0.1781036031570724
280.0	200.0	0.386474609375	-0.218719482421875	0.44407300715361175
280.0	220.0	0.565460205078125	-0.4412994384765625	0.7172798881376256
280.0	240.0	0.6119384765625	-0.71368408203125	0.9401136463441117
280.0	260.0	0.60955810546875	-0.9296875	1.111701367993627
280.0	280.0	0.541961669921875	-1.177947998046875	1.2966433348331174
280.0	300.0	0.3150634765625	-1.256683349609375	1.2955763333162147
280.0	320.0	0.109649658203125	-1.385894775390625	1.3902256565029625
280.0	340.0	-0.0096435546875	-1.487945556640625	1.4879768068332215
280.0	360.0	-0.195770263671875	-1.623443603515625	1.635204919859879
280.0	380.0	-0.374847412109375	-1.77880859375	1.8178752970333107
280.0	400.0	-0.51922607421875	-1.857177734375	1.9283943718043965
280.0	420.0	-0.68145751953125	-1.932281494140625	2.0489256022423095
280.0	440.0	-0.855377197265625	-1.922637939453125	2.10433048636058
280.0	460.0	-0.968231201171875	-1.9112548828125	2.1425141507111114
280.0	480.0	-0.99169921875	-1.9610595703125	2.1975490844992764
280.0	500.0	-1.020538330078125	-2.044677734375	2.285214545859432
280.0	520.0	-0.852081298828125	-2.12939453125	2.2935482575106265
280.0	540.0	-0.841552734375	-2.243408203125	2.3960574639566934
280.0	560.0	-0.8702392578125	-2.29998779296875	2.459117771405695
280.0	580.0	-0.718475341796875	-2.46405029296875	2.566661384571311
280.0	600.0	-1.043121337890625	-2.279541015625	2.506872427444082
280.0	620.0	-1.147613525390625	-2.27813720703125	2.5508676833030055
280.0	640.0	-1.262481689453125	-2.31915283203125	2.640516971072707
280.0	660.0	-1.1854248046875	-2.27813720703125	2.5681006798076553
280.0	680.0	-0.75054931640625	-2.34759521484375	2.464655669483095
280.0	700.0	-0.367401123046875	-2.8367919921875	2.8604846428805084
280.0	720.0	-0.252197265625	-2.86767578125	2.8787441440941786
280.0	740.0	-0.111541748046875	-3.03985595703125	3.0419016751130745
280.0	760.0	0.091796875	-3.3060302734375	3.3073044666533193
280.0	780.0	0.3365478515625	-3.33978271484375	3.356696745129119
280.0	800.0	0.711761474609375	-3.32598876953125	3.401294708164247
300.0	0.0	0.02276611328125	1.3243324756622314	1.3245281431542288
300.0	20.0	-0.178924560546875	1.5223045349121094	1.5327834469946713
300.0	40.0	-0.295013427734375	1.5879745483398438	1.6151458413154882
300.0	60.0	0.179534912109375	1.9075851440429688	1.9160151007858877
300.0	80.0	1.070037841796875	1.7493438720703125	2.0506547650999836
300.0	100.0	0.304443359375	1.3901290893554688	1.4230757689384639
300.0	120.0	-0.0472412109375	1.0324478149414062	1.0335280463481025
300.0	140.0	-0.23699951171875	0.78436279296875	0.8193862090300666
300.0	160.0	-0.37103271484375	0.2093048095703125	0.4259973929422436
300.0	180.0	-0.234161376953125	-0.325225830078125	0.40075352900079236
300.0	200.0	0.039794921875	-0.7417144775390625	0.7427812612055327
300.0	220.0	0.323211669921875	-0.8500213623046875	0.9093965581351207
300.0	240.0	0.515350341796875	-0.96893310546875	1.097459492493218
300.0	260.0	0.613037109375	-1.106903076171875	1.2653256171869813
300.0	280.0	0.568267822265625	-1.244293212890625	1.3679159029224677
300.0	300.0	0.33087158203125	-1.31671142578125	1.3576468548848608
300.0	320.0	0.11981201171875	-1.396728515625	1.401857861736385
300.0	340.0	0.000396728515625	-1.467071533203125	1.4670715868451965
300.0	360.0	-0.189788818359375	-1.582000732421875	1.5933443171385138
300.0	380.0	-0.370880126953125	-1.6732177734375	1.7138289838592156
300.0	400.0	-0.50537109375	-1.757598876953125	1.828812115736594
300.0	420.0	-0.67578125	-1.83880615234375	1.9590529252036017
300.0	440.0	-0.839813232421875	-1.838714599609375	2.0214246570593577
300.0	460.0	-0.957244873046875	-1.82763671875	2.063146558705366
300.0	480.0	-1.08636474609375	-1.8231201171875	2.1222524174209583
300.0	500.0	-0.98516845703125	-1.944091796875	2.1794608974253245
300.0	520.0	-0.710418701171875	-2.05499267578125	2.1743250972403634
300.0	540.0	-0.623931884765625	-2.1483154296875	2.2370851978099924
300.0	560.0	-0.69427490234375	-2.17669677734375	2.2847377312337382
300.0	580.0	-0.677490234375	-2.51348876953125	2.6031939636210764
300.0	600.0	-1.1787109375	-2.18353271484375	2.481365469046236
300.0	620.0	-1.3985595703125	-2.1561279296875	2.569991541015493
300.0	640.0	-1.526397705078125	-2.21380615234375	2.68901982778536
300.0	660.0	-1.418487548828125	-2.16876220703125	2.591454502171991
300.0	680.0	-0.784576416015625	-2.205322265625	2.3407277602979177
300.0	700.0	-0.3759765625	-2.8624267578125	2.8870132177373726
300.0	720.0	-0.201629638671875	-2.85186767578125	2.858986490236864
300.0	740.0	-0.086395263671875	-3.011474609375	3.012713637984075
300.0	760.0	0.08709716796875	-3.32647705078125	3.327617088254371
300.0	780.0	0.354827880859375	-3.43701171875	3.4552789149155503
300.0	800.0	0.721954345703125	-3.56951904296875	3.641796847079223
320.0	0.0	0.15570068359375	1.4100074768066406	1.4185780865085258
320.0	20.0	-0.016204833984375	1.596475601196289	1.5965578416892743
320.0	40.0	-0.11492919921875	1.6314239501953125	1.6354671583691127
320.0	60.0	0.503204345703125	1.9732742309570312	2.0364247602338694
320.0	80.0	0.587677001953125	1.5856094360351562	1.6910119876181657
320.0	100.0	-0.1312255859375	1.3230361938476562	1.3295280834324386
320.0	120.0	-0.316558837890625	0.9340362548828125	0.9862216907380273
320.0	140.0	-0.509368896484375	0.6793060302734375	0.8490661667217498
320.0	160.0	-0.49298095703125	-0.0179595947265625	0.49330798801376563
320.0	180.0	-0.31365966796875	-0.566741943359375	0.6477490391139361
320.0	200.0	-0.118408203125	-0.9935455322265625	1.0005764474415009
320.0	220.0	0.0858154296875	-1.196197509765625	1.1992717666742316
320.0	240.0	0.256072998046875	-1.2287139892578125	1.255114117411864
320.0	260.0	0.3887939453125	-1.20172119140625	1.2630497036088946
320.0	280.0	0.41729736328125	-1.24951171875	1.3173521263106014
320.0	300.0	0.319000244140625	-1.28631591796875	1.3252810255117842
320.0	320.0	0.18194580078125	-1.344757080078125	1.3570099037376901
320.0	340.0	0.04608154296875	-1.403839111328125	1.4045952296291342
320.0	360.0	-0.137176513671875	-1.52362060546875	1.5297833654841886
320.0	380.0	-0.33294677734375	-1.608734130859375	1.6428265460283558
320.0	400.0	-0.506866455078125	-1.666107177734375	1.741501286528801
320.0	420.0	-0.675811767578125	-1.747344970703125	1.8734823169271106
320.0	440.0	-0.810577392578125	-1.754730224609375	1.932902964588864
320.0	460.0	-0.91241455078125	-1.745635986328125	1.969706909476919
320.0	480.0	-1.026153564453125	-1.74163818359375	2.0214585576735407
320.0	500.0	-0.8697509765625	-1.841796875	2.036831482963475
320.0	520.0	-0.68292236328125	-1.94989013671875	2.066023838086752
320.0	540.0	-0.702728271484375	-2.0330810546875	2.15110334444272
320.0	560.0	-0.801544189453125	-2.04986572265625	2.2010048997144684
320.0	580.0	-0.879913330078125	-2.26739501953125	2.432144659152554
320.0	600.0	-1.643585205078125	-1.9595947265625	2.557612914168847
320.0	620.0	-1.721343994140625	-1.94708251953125	2.598875811582416
320.0	640.0	-1.81243896484375	-2.02105712890625	2.7147019946186837
320.0	660.0	-1.561553955078125	-1.9774169921875	2.519648530174793
320.0	680.0	-0.829315185546875	-2.05169677734375	2.2129670903882364
320.0	700.0	-0.197174072265625	-2.92401123046875	2.930651683615981
320.0	720.0	-0.00140380859375	-2.8857421875	2.885742528950886
320.0	740.0	0.05267333984375	-3.0616455078125	3.062098577158932
320.0	760.0	0.186676025390625	-3.40087890625	3.405998425341949
320.0	780.0	0.414794921875	-3.58642578125	3.6103330471894086
320.0	800.0	0.57098388671875	-3.81024169921875	3.8527865766686116
340.0	0.0	0.6279296875	1.986036777496338	2.0829396952412917
340.0	20.0	0.535369873046875	2.0818958282470703	2.1496304660659193
340.0	40.0	0.52685546875	1.8524093627929688	1.9258756793507816
340.0	60.0	0.727569580078125	1.9297637939453125	2.062364127470526
340.0	80.0	0.06805419921875	1.4879531860351562	1.4895086632388137
340.0	100.0	-0.465057373046875	1.289276123046875	1.3705879328536499
340.0	120.0	-0.523681640625	0.8671493530273438	1.0130105928288373
340.0	140.0	-0.836212158203125	0.4407958984375	0.9452786877984983
340.0	160.0	-0.71026611328125	-0.3650360107421875	0.7985795143967969
340.0	180.0	-0.43548583984375	-0.7355499267578125	0.8547991643993574
340.0	200.0	-0.24188232421875	-1.0928192138671875	1.1192680165924345
340.0	220.0	-0.045989990234375	-1.394927978515625	1.3956859046531371
340.0	240.0	0.139801025390625	-1.3844146728515625	1.39145546572895
340.0	260.0	0.250640869140625	-1.294891357421875	1.3189254993400628
340.0	280.0	0.30670166015625	-1.261474609375	1.298223439335621
340.0	300.0	0.253082275390625	-1.26544189453125	1.2905013857225165
340.0	320.0	0.132415771484375	-1.316558837890625	1.323201084554315
340.0	340.0	0.00927734375	-1.347137451171875	1.3471693959769542
340.0	360.0	-0.158905029296875	-1.431488037109375	1.440280808982433
340.0	380.0	-0.336334228515625	-1.516021728515625	1.5528820285529432
340.0	400.0	-0.492218017578125	-1.55859375	1.6344702672020688
340.0	420.0	-0.6607666015625	-1.640350341796875	1.7684348293260852
340.0	440.0	-0.715850830078125	-1.677093505859375	1.8234815706003804
340.0	460.0	-0.69677734375	-1.71173095703125	1.8481129662502844
340.0	480.0	-0.687103271484375	-1.726837158203125	1.8585148577925266
340.0	500.0	-0.642303466796875	-1.819976806640625	1.9299920518409115
340.0	520.0	-0.5831298828125	-1.936279296875	2.022181489316838
340.0	540.0	-0.733795166015625	-1.955810546875	2.0889351930912996
340.0	560.0	-0.880645751953125	-1.95684814453125	2.1458778159970993
340.0	580.0	-1.056396484375	-2.111083984375	2.3606459118818486
340.0	600.0	-1.658966064453125	-1.79815673828125	2.446535521596479
340.0	620.0	-1.654510498046875	-1.79754638671875	2.4430673344287817
340.0	640.0	-1.595794677734375	-1.8839111328125	2.468943460231569
340.0	660.0	-1.365753173828125	-1.86419677734375	2.3109546418050746
340.0	680.0	-0.647979736328125	-1.97076416015625	2.074557570579384
340.0	700.0	-0.111236572265625	-2.91204833984375	2.9141721137565204
340.0	720.0	-0.013885498046875	-2.9573974609375	2.957430058178144
340.0	740.0	0.027313232421875	-3.1441650390625	3.144283671287981
340.0	760.0	0.10565185546875	-3.43035888671875	3.431985490390991
340.0	780.0	0.32733154296875	-3.71478271484375	3.7291763913127256
340.0	800.0	0.5294189453125	-3.88543701171875	3.921339718985047
360.0	0.0	0.92462158203125	2.2459826469421387	2.4288604571533514
360.0	20.0	0.83563232421875	2.1699275970458984	2.3252671153440883
360.0	40.0	0.7322998046875	1.9236679077148438	2.0583394334067826
360.0	60.0	0.256561279296875	1.81982421875	1.8378204148347839
360.0	80.0	-0.531951904296875	1.4207992553710938	1.5171167893567477
360.0	100.0	-0.812530517578125	1.2547073364257812	1.494823180873395
360.0	120.0	-0.825592041015625	0.7226943969726562	1.097218943330827
360.0	140.0	-1.055816650390625	0.216156005859375	1.0777162048105045
360.0	160.0	-0.837799072265625	-0.51727294921875	0.9846210385130949
360.0	180.0	-0.64947509765625	-0.813232421875	1.0407520715637675
360.0	200.0	-0.45745849609375	-1.11651611328125	1.2065970772652421
360.0	220.0	-0.204376220703125	-1.604034423828125	1.6170021868923115
360.0	240.0	-0.0478515625	-1.7360076904296875	1.7366670588413626
360.0	260.0	0.048095703125	-1.569580078125	1.570316789156242
360.0	280.0	0.378204345703125	-1.177215576171875	1.236476865893741
360.0	300.0	0.3436279296875	-1.02838134765625	1.0842731898689566
360.0	320.0	0.214508056640625	-1.055389404296875	1.0769681987254083
360.0	340.0	0.115203857421875	-1.0760498046875	1.0821992011329922
360.0	360.0	-0.08135986328125	-1.152313232421875	1.155181896052606
360.0	380.0	-0.307159423828125	-1.3702392578125	1.404244471342856
360.0	400.0	-0.483306884765625	-1.509521484375	1.585004938999105
360.0	420.0	-0.626220703125	-1.53717041015625	1.659832894866921
360.0	440.0	-0.6292724609375	-1.536468505859375	1.660337104202661
360.0	460.0	-0.595489501953125	-1.58135986328125	1.6897652985350582
360.0	480.0	-0.583160400390625	-1.6153564453125	1.7173970123405915
360.0	500.0	-0.612945556640625	-1.758209228515625	1.8619887074423933
360.0	520.0	-0.658111572265625	-1.863525390625	1.976319236119001
360.0	540.0	-0.833404541015625	-1.88079833984375	2.0571741598961597
360.0	560.0	-0.99761962890625	-1.86248779296875	2.112843037931746
360.0	580.0	-1.23687744140625	-1.94293212890625	2.3032262291394314
360.0	600.0	-1.727447509765625	-1.759765625	2.4659379460819975
360.0	620.0	-1.740081787109375	-1.86383056640625	2.5498527420421753
360.0	640.0	-1.5511474609375	-1.93695068359375	2.481498820521007
360.0	660.0	-1.1868896484375	-1.939208984375	2.2735959453361128
360.0	680.0	-0.3800048828125	-2.05767822265625	2.092473029445093
360.0	700.0	-0.02264404296875	-2.91229248046875	2.9123805116222012
360.0	720.0	0.013153076171875	-2.99871826171875	2.998747107806576
360.0	740.0	0.039642333984375	-3.1719970703125	3.1722447775533986
360.0	760.0	0.043701171875	-3.1585693359375	3.158871640688793
360.0	780.0	0.152191162109375	-3.21148681640625	3.21509093522646
360.0	800.0	0.04473876953125	-2.92193603515625	2.922278520443217
380.0	0.0	0.74591064453125	2.268197536468506	2.387698212519083
380.0	20.0	0.62359619140625	2.1589736938476562	2.2472293208888527
380.0	40.0	0.444061279296875	1.9895668029785156	2.0385206604998953
380.0	60.0	-0.72406005859375	1.72686767578125	1.8725210113931756
380.0	80.0	-1.021636962890625	1.4044189453125	1.7367022363943265
380.0	100.0	-1.24530029296875	1.175537109375	1.7125011869151465
380.0	120.0	-1.1134033203125	0.6314926147460938	1.2800194827274145
380.0	140.0	-1.206268310546875	0.0927886962890625	1.2098317978911928
380.0	160.0	-1.004180908203125	-0.5612945556640625	1.1504046569002448
380.0	180.0	-0.75762939453125	-0.8761138916015625	1.1582650173924027
380.0	200.0	-0.58587646484375	-1.1964874267578125	1.3322287320304054
380.0	220.0	-0.310211181640625	-1.774169921875	1.8010857527893602
380.0	240.0	-0.12005615234375	-1.9997100830078125	2.0033107337102494
380.0	260.0	0.2041015625	-1.673919677734375	1.686316854959736
380.0	280.0	0.55413818359375	-0.837066650390625	1.0038673735672266
380.0	300.0	0.528350830078125	-0.694000244140625	0.8722333050918721
380.0	320.0	0.388885498046875	-0.718719482421875	0.8171839603197887
380.0	340.0	0.307403564453125	-0.74383544921875	0.8048528604365808
380.0	360.0	0.131195068359375	-0.908172607421875	0.9175999296170789
380.0	380.0	-0.223724365234375	-1.195709228515625	1.2164592680221378
380.0	400.0	-0.456024169921875	-1.5499267578125	1.6156209326869044
380.0	420.0	-0.536895751953125	-1.54754638671875	1.6380344524800357
380.0	440.0	-0.51220703125	-1.5218505859375	1.6057351116483225
380.0	460.0	-0.49468994140625	-1.541229248046875	1.6186740663776802
380.0	480.0	-0.507720947265625	-1.568084716796875	1.6482324591344024
380.0	500.0	-0.5936279296875	-1.61090087890625	1.7167981129317438
380.0	520.0	-0.670501708984375	-1.78704833984375	1.9086943995017303
380.0	540.0	-0.85693359375	-1.81982421875	2.0114908330008214
380.0	560.0	-1.01806640625	-1.7825927734375	2.052826393888774
380.0	580.0	-1.1671142578125	-1.827392578125	2.168298716822836
380.0	600.0	-1.616607666015625	-1.903076171875	2.4970220787527873
380.0	620.0	-1.892333984375	-1.9873046875	2.744140635860348
380.0	640.0	-1.834259033203125	-2.06317138671875	2.760648904127838
380.0	660.0	-1.561309814453125	-2.093994140625	2.611991538592628
380.0	680.0	-0.746673583984375	-2.21112060546875	2.33379000189575
380.0	700.0	0.03363037109375	-2.89300537109375	2.893200836277563
380.0	720.0	0.06378173828125	-3.03338623046875	3.0340567122807034
380.0	740.0	0.195770263671875	-3.14959716796875	3.155675572142188
380.0	760.0	0.100921630859375	-2.493896484375	2.4959376695649476
380.0	780.0	-0.350921630859375	-2.18634033203125	2.214323833243801
380.0	800.0	-1.829620361328125	-1.501708984375	2.3669897634630894
400.0	0.0	-0.422821044921875	2.122814655303955	2.1645137321814514
400.0	20.0	-0.65643310546875	2.0369033813476562	2.1400653744455713
400.0	40.0	-0.90374755859375	1.9291610717773438	2.130357268282781
400.0	60.0	-1.1981201171875	1.63409423828125	2.0262664668777814
400.0	80.0	-1.29266357421875	1.3913040161132812	1.8991329551574159
400.0	100.0	-1.44293212890625	1.0995941162109375	1.814155547089509
400.0	120.0	-1.41180419921875	0.5856857299804688	1.5284694538113774
400.0	140.0	-1.2410888671875	-0.216217041015625	1.2597822768567213
400.0	160.0	-0.99713134765625	-0.6711578369140625	1.2019666245490899
400.0	180.0	-0.771820068359375	-1.052032470703125	1.3047906105333498
400.0	200.0	-0.727386474609375	-1.332366943359375	1.5179897085294942
400.0	220.0	-0.52764892578125	-1.85430908203125	1.9279200088649124
400.0	240.0	-0.3375244140625	-1.8946075439453125	1.9244377037625102
400.0	260.0	0.32550048828125	-0.9580078125	1.011795204911729
400.0	280.0	-1.384918212890625	1.1524658203125	1.801714717535694
400.0	300.0	-1.052337646484375	0.44366455078125	1.1420388591585673
400.0	320.0	-0.9266357421875	0.196685791015625	0.9472798420143971
400.0	340.0	-0.95892333984375	-0.13568115234375	0.9684747527934944
400.0	360.0	-0.899505615234375	-0.5380859375	1.048163550202651
400.0	380.0	-0.289459228515625	-1.12200927734375	1.1587456422435016
400.0	400.0	-0.549285888671875	-1.579559326171875	1.6723404714323573
400.0	420.0	-0.563507080078125	-1.539306640625	1.6392087003095113
400.0	440.0	-0.52227783203125	-1.56878662109375	1.653440533056453
400.0	460.0	-0.511322021484375	-1.58355712890625	1.6640623155893752
400.0	480.0	-0.5311279296875	-1.5982666015625	1.684206937215339
400.0	500.0	-0.548248291015625	-1.6287841796875	1.7185790911685839
400.0	520.0	-0.62445068359375	-1.7701416015625	1.8770561914399244
400.0	540.0	-0.75347900390625	-1.79718017578125	1.9487398988958684
400.0	560.0	-0.89141845703125	-1.7337646484375	1.9495042245934175
400.0	580.0	-1.1014404296875	-1.712890625	2.0364590134257736
400.0	600.0	-1.36102294921875	-1.8455810546875	2.293153483245622
400.0	620.0	-1.741485595703125	-1.96539306640625	2.6259364016516527
400.0	640.0	-1.7882080078125	-2.04827880859375	2.7190318050620483
400.0	660.0	-1.531402587890625	-2.14251708984375	2.6335476768934023
400.0	680.0	-0.832977294921875	-2.2596435546875	2.408285732236963
400.0	700.0	-0.0322265625	-2.81884765625	2.819031865814341
400.0	720.0	0.019317626953125	-3.00653076171875	3.0065928210970347
400.0	740.0	0.614349365234375	-2.7950439453125	2.8617644555050203
400.0	760.0	-0.267852783203125	-1.62884521484375	1.6507216141400227
400.0	780.0	-1.523712158203125	-1.18780517578125	1.9319885808846675
400.0	800.0	-2.20770263671875	-0.980224609375	2.415531249435472
420.0	0.0	-0.625244140625	2.044882297515869	2.138334362554106
420.0	20.0	-0.8087158203125	2.0065441131591797	2.163386363107034
420.0	40.0	-1.0802001953125	1.9547042846679688	2.2333162119262195
420.0	60.0	-1.35821533203125	1.618804931640625	2.113120511203459
420.0	80.0	-1.36083984375	1.4061813354492188	1.956842106175987
420.0	100.0	-1.528228759765625	0.9332809448242188	1.7906692782718887
420.0	120.0	-1.431304931640625	0.4177398681640625	1.4910199209911659
420.0	140.0	-1.13311767578125	-0.433990478515625	1.2133851007038627
420.0	160.0	-0.9927978515625	-0.72991943359375	1.2322458981895361
420.0	180.0	-0.69061279296875	-1.260711669921875	1.4374769370286606
420.0	200.0	-0.767730712890625	-1.52850341796875	1.7104774614877853
420.0	220.0	-0.574615478515625	-2.012725830078125	2.093143142552228
420.0	240.0	-0.25537109375	-1.637054443359375	1.656852934344429
420.0	260.0	-0.789154052734375	1.207916259765625	1.4428533569123598
420.0	280.0	-1.517578125	1.793212890625	2.349181950505789
420.0	300.0	-1.29241943359375	1.200042724609375	1.7636469412041293
420.0	320.0	-1.419921875	0.990203857421875	1.73109266371176
420.0	340.0	-1.527099609375	0.1002197265625	1.5303846609743381
420.0	360.0	-1.568695068359375	-0.3060302734375	1.5982674199755356
420.0	380.0	-0.559112548828125	-0.9398193359375	1.0935571436642375
420.0	400.0	-0.66619873046875	-1.567047119140625	1.7027793227794101
420.0	420.0	-0.647430419921875	-1.578582763671875	1.7061915749417327
420.0	440.0	-0.62713623046875	-1.587554931640625	1.7069360013026331
420.0	460.0	-0.588043212890625	-1.588043212890625	1.693421408343094
420.0	480.0	-0.64276123046875	-1.612274169921875	1.7356756604823877
420.0	500.0	-0.687347412109375	-1.629638671875	1.7686629599231078
420.0	520.0	-0.743255615234375	-1.74755859375	1.8990497487340627
420.0	540.0	-0.826324462890625	-1.78631591796875	1.9681810579212518
420.0	560.0	-0.902191162109375	-1.6864013671875	1.9125633229360364
420.0	580.0	-0.975799560546875	-1.5733642578125	1.8513940342685977
420.0	600.0	-1.112518310546875	-1.7520751953125	2.0754432011817157
420.0	620.0	-1.41131591796875	-1.95361328125	2.410065864865184
420.0	640.0	-1.402740478515625	-2.0430908203125	2.4782858895033577
420.0	660.0	-1.264129638671875	-2.16729736328125	2.5090240342122163
420.0	680.0	-1.16485595703125	-2.2841796875	2.5640526994230806
420.0	700.0	-0.498199462890625	-2.826416015625	2.869987839382949
420.0	720.0	0.212310791015625	-2.6651611328125	2.673604259391447
420.0	740.0	0.791229248046875	-2.38116455078125	2.509180810715341
420.0	760.0	-0.699462890625	-1.271484375	1.4511791244469516
420.0	780.0	-1.423309326171875	-1.072021484375	1.7818640523141531
420.0	800.0	-2.0286865234375	-0.941162109375	2.236370972468595
440.0	0.0	-0.395294189453125	2.0178608894348145	2.0562149851914957
440.0	20.0	-0.535675048828125	2.007314682006836	2.077561067823812
440.0	40.0	-0.735748291015625	1.9641685485839844	2.0974469325775393
440.0	60.0	-1.234649658203125	1.6243896484375	2.0403434780575544
440.0	80.0	-1.3206787109375	1.4054641723632812	1.9286061799445577
440.0	100.0	-1.36505126953125	0.7936553955078125	1.5790040706937838
440.0	120.0	-1.284576416015625	0.24356842041015625	1.307464012508431
440.0	140.0	-1.023223876953125	-0.5146484375	1.145360256246119
440.0	160.0	-0.949920654296875	-0.756805419921875	1.2145384691655217
440.0	180.0	-0.71051025390625	-1.329681396484375	1.5076065259418856
440.0	200.0	-0.893829345703125	-1.617218017578125	1.8477892238075742
440.0	220.0	-0.8592529296875	-2.0036163330078125	2.1800903667215783
440.0	240.0	-0.977874755859375	-1.2091217041015625	1.5550608777396784
440.0	260.0	-1.32366943359375	1.69305419921875	2.149077311527587
440.0	280.0	-1.5552978515625	2.070068359375	2.589234330755027
440.0	300.0	-1.578460693359375	1.52764892578125	2.196645032981243
440.0	320.0	-1.7581787109375	1.225830078125	2.143327263865645
440.0	340.0	-1.71514892578125	0.085479736328125	1.7172776778760335
440.0	360.0	-1.64581298828125	-0.261077880859375	1.666391926369448
440.0	380.0	-0.710235595703125	-0.9039306640625	1.1495761161559703
440.0	400.0	-0.821258544921875	-1.524932861328125	1.7320178489743048
440.0	420.0	-0.750091552734375	-1.5262451171875	1.7006062140372624
440.0	440.0	-0.661895751953125	-1.51605224609375	1.654243150005312
440.0	460.0	-0.678253173828125	-1.51568603515625	1.6605214617630204
440.0	480.0	-0.7532958984375	-1.523834228515625	1.699860425622813
440.0	500.0	-0.763946533203125	-1.524444580078125	1.7051526568969255
440.0	520.0	-0.78448486328125	-1.6260986328125	1.805439908817816
440.0	540.0	-0.740997314453125	-1.6650390625	1.8224796568624908
440.0	560.0	-0.703125	-1.5462646484375	1.6986227152115168
440.0	580.0	-0.70477294921875	-1.34869384765625	1.5217358524580784
440.0	600.0	-1.113067626953125	-1.63726806640625	1.979789449270988
440.0	620.0	-1.469451904296875	-1.89788818359375	2.4002642472166467
440.0	640.0	-1.513946533203125	-1.98345947265625	2.495224556040512
440.0	660.0	-1.461181640625	-2.166748046875	2.613397957743174
440.0	680.0	-1.291473388671875	-2.31964111328125	2.654927194495603
440.0	700.0	-0.47662353515625	-2.62457275390625	2.6674992286431647
440.0	720.0	0.92181396484375	-2.0137939453125	2.2147476244390103
440.0	740.0	0.933807373046875	-1.89044189453125	2.108498699680796
440.0	760.0	-0.75921630859375	-1.07403564453125	1.315280186484377
440.0	780.0	-1.338226318359375	-0.95269775390625	1.6427059047339243
440.0	800.0	-1.979095458984375	-0.86419677734375	2.159549699762406
460.0	0.0	-0.4881591796875	1.9213080406188965	1.9823531399980165
460.0	20.0	-0.57489013671875	1.9585647583007812	2.041194400774777
460.0	40.0	-0.70892333984375	1.9523696899414062	2.0770940537147373
460.0	60.0	-1.007476806640625	1.7140731811523438	1.9882294601641197
460.0	80.0	-1.244110107421875	1.4106369018554688	1.8808791636534403
460.0	100.0	-1.3192138671875	0.6998443603515625	1.493354397353718
460.0	120.0	-1.153900146484375	0.01230621337890625	1.153965766799167
460.0	140.0	-0.992523193359375	-0.5746612548828125	1.1468817930457262
460.0	160.0	-0.886810302734375	-0.77154541015625	1.1754636672262608
460.0	180.0	-0.77667236328125	-1.3216705322265625	1.5329817205827756
460.0	200.0	-0.925445556640625	-1.66510009765625	1.9049954891077117
460.0	220.0	-1.0711669921875	-1.930755615234375	2.2079891238208322
460.0	240.0	-1.02154541015625	-0.9227142333984375	1.3765742194038675
460.0	260.0	-1.248870849609375	1.934326171875	2.302454372665099
460.0	280.0	-1.721771240234375	2.19232177734375	2.7876102631311066
460.0	300.0	-2.02093505859375	1.775360107421875	2.6899966583767974
460.0	320.0	-2.342681884765625	1.450439453125	2.7553462614325936
460.0	340.0	-2.585052490234375	0.25250244140625	2.5973551663534695
460.0	360.0	-2.299835205078125	-0.169189453125	2.3060500951986014
460.0	380.0	-1.1331787109375	-0.894256591796875	1.4435334574903822
460.0	400.0	-1.061553955078125	-1.40771484375	1.7631102860729095
460.0	420.0	-1.020111083984375	-1.420379638671875	1.7487438181796162
460.0	440.0	-0.885772705078125	-1.40570068359375	1.6615016391557833
460.0	460.0	-0.89263916015625	-1.392578125	1.6541095805517152
460.0	480.0	-0.97686767578125	-1.404815673828125	1.7110749642898262
460.0	500.0	-0.930389404296875	-1.378570556640625	1.6631539986616803
460.0	520.0	-0.950347900390625	-1.422607421875	1.7108398547353003
460.0	540.0	-0.86932373046875	-1.45703125	1.6966625509607578
460.0	560.0	-0.848602294921875	-1.3548583984375	1.5986766823730496
460.0	580.0	-0.800872802734375	-1.05633544921875	1.3256099831533374
460.0	600.0	-1.15936279296875	-1.21539306640625	1.6796732990640435
460.0	620.0	-1.485809326171875	-1.350830078125	2.008076505939581
460.0	640.0	-1.5267333984375	-1.4163818359375	2.082559092817825
460.0	660.0	-1.4849853515625	-1.77252197265625	2.312361485128224
460.0	680.0	-1.3050537109375	-2.05279541015625	2.4325160193491646
460.0	700.0	-0.055328369140625	-1.62823486328125	1.6291746371817455
460.0	720.0	1.16363525390625	-1.16558837890625	1.6470104046953566
460.0	740.0	1.010223388671875	-1.560791015625	1.859198722427327
460.0	760.0	-0.02740478515625	-0.9791259765625	0.9795094181420256
460.0	780.0	-0.450408935546875	-0.92816162109375	1.0316744661431954
460.0	800.0	-1.26153564453125	-0.83380126953125	1.512182773177502
480.0	0.0	-0.536712646484375	1.908836841583252	1.9828561603610553
480.0	20.0	-0.609344482421875	1.946380615234375	2.0395338186992946
480.0	40.0	-0.703582763671875	1.952484130859375	2.0753850212897467
480.0	60.0	-0.8280029296875	1.9311370849609375	2.101161415142233
480.0	80.0	-1.106475830078125	1.5377273559570312	1.8944376959419063
480.0	100.0	-1.357818603515625	0.6182708740234375	1.4919551714843269
480.0	120.0	-1.3060302734375	-0.07175445556640625	1.3079999147663819
480.0	140.0	-1.12030029296875	-0.4981842041015625	1.226075139476441
480.0	160.0	-0.965118408203125	-0.674102783203125	1.1772289939407428
480.0	180.0	-0.948486328125	-1.3088531494140625	1.6163919330939374
480.0	200.0	-1.0682373046875	-1.6712493896484375	1.983483163912991
480.0	220.0	-1.3109130859375	-1.73992919921875	2.178496439560134
480.0	240.0	-1.23858642578125	-0.8665008544921875	1.5115952053923905
480.0	260.0	-0.8587646484375	2.142913818359375	2.3085831919862754
480.0	280.0	-1.307861328125	2.334197998046875	2.675627318535025
480.0	300.0	-1.889373779296875	1.86181640625	2.652563591787428
480.0	320.0	-2.292205810546875	1.52581787109375	2.7536026680793873
480.0	340.0	-2.58770751953125	0.20916748046875	2.596147384399472
480.0	360.0	-2.0074462890625	-0.1890869140625	2.0163319331252185
480.0	380.0	-1.425537109375	-0.87939453125	1.6749599373709325
480.0	400.0	-1.238006591796875	-1.2698974609375	1.7734993325705042
480.0	420.0	-1.188446044921875	-1.308197021484375	1.767422826804904
480.0	440.0	-1.14752197265625	-1.29302978515625	1.7287951593610242
480.0	460.0	-1.09783935546875	-1.29180908203125	1.6952940614638103
480.0	480.0	-1.131744384765625	-1.2918701171875	1.7174905391677033
480.0	500.0	-1.11041259765625	-1.258392333984375	1.6782632103649129
480.0	520.0	-1.07623291015625	-1.2939453125	1.6830245834936914
480.0	540.0	-1.05987548828125	-1.28985595703125	1.6694503408452794
480.0	560.0	-1.00927734375	-1.1961669921875	1.5650738735938141
480.0	580.0	-0.959747314453125	-0.8753662109375	1.298992267433129
480.0	600.0	-1.072967529296875	-0.62554931640625	1.2420029251905034
480.0	620.0	-1.263275146484375	-0.6324462890625	1.4127464047995473
480.0	640.0	-1.337677001953125	-0.60272216796875	1.4671924799818363
480.0	660.0	-1.370635986328125	-0.8150634765625	1.5946697080724337
480.0	680.0	-0.964141845703125	-0.474609375	1.0746271713825772
480.0	700.0	-0.00445556640625	-0.41754150390625	0.41756527580283
480.0	720.0	0.91461181640625	-0.77593994140625	1.1994155107299032
480.0	740.0	3.49566650390625	-2.0697021484375	4.062431696629366
480.0	760.0	4.624420166015625	-1.297119140625	4.802892871679288
480.0	780.0	4.7557373046875	-1.297607421875	4.929586426111364
480.0	800.0	4.70068359375	-1.29150390625	4.874875238240403
500.0	0.0	-0.591644287109375	1.9180197715759277	2.0071977497559463
500.0	20.0	-0.732574462890625	1.9603118896484375	2.0927226400974677
500.0	40.0	-0.768341064453125	1.9694442749023438	2.1140148398889207
500.0	60.0	-0.803131103515625	2.0684432983398438	2.218890995042622
500.0	80.0	-0.98345947265625	1.7967147827148438	2.04826183501606
500.0	100.0	-1.184814453125	0.7576828002929688	1.406367133501664
500.0	120.0	-1.40313720703125	-0.04857635498046875	1.4039778075235538
500.0	140.0	-1.31964111328125	-0.348907470703125	1.3649868464474773
500.0	160.0	-1.0601806640625	-0.540618896484375	1.1900637931169853
500.0	180.0	-1.100860595703125	-1.216339111328125	1.6405410342074143
500.0	200.0	-1.22998046875	-1.5142974853515625	1.9508841143564974
500.0	220.0	-1.400726318359375	-1.550750732421875	2.0897038194566213
500.0	240.0	-1.1895751953125	-0.81524658203125	1.442122094282037
500.0	260.0	-0.25323486328125	2.50244140625	2.5152218366767474
500.0	280.0	-0.665771484375	2.837982177734375	2.915029075420147
500.0	300.0	-1.537078857421875	2.07513427734375	2.5824007595530762
500.0	320.0	-2.08526611328125	1.48614501953125	2.560656513919161
500.0	340.0	-2.10906982421875	0.079132080078125	2.110553815833086
500.0	360.0	-1.02056884765625	-0.44879150390625	1.1148877014232599
500.0	380.0	-1.28564453125	-0.8759765625	1.5557045988176381
500.0	400.0	-1.243072509765625	-1.107940673828125	1.6651611937760649
500.0	420.0	-1.26214599609375	-1.146942138671875	1.705429208415494
500.0	440.0	-1.25274658203125	-1.14752197265625	1.6988762981806154
500.0	460.0	-1.272216796875	-1.159423828125	1.7212783596719372
500.0	480.0	-1.302398681640625	-1.172515869140625	1.7524370999627443
500.0	500.0	-1.275665283203125	-1.136993408203125	1.7088229648114714
500.0	520.0	-1.22418212890625	-1.1370849609375	1.670803427433543
500.0	540.0	-1.11041259765625	-1.11138916015625	1.5710512411587714
500.0	560.0	-1.017791748046875	-1.01324462890625	1.4361631942086797
500.0	580.0	-0.996429443359375	-0.71533203125	1.2266097792393982
500.0	600.0	-1.167755126953125	-0.48858642578125	1.2658470413059415
500.0	620.0	-1.34771728515625	-0.38909912109375	1.402761564466628
500.0	640.0	-1.1649169921875	-0.21246337890625	1.184133559216794
500.0	660.0	-0.8885498046875	0.02618408203125	0.8889355215998591
500.0	680.0	-0.603240966796875	0.13775634765625	0.6187701312616972
500.0	700.0	-0.301422119140625	0.14739990234375	0.33553245017162225
500.0	720.0	-0.00341796875	-0.0316162109375	0.031800429311889346
500.0	740.0	3.547210693359375	-2.01080322265625	4.077503317390172
500.0	760.0	4.881256103515625	-1.141357421875	5.012919100940857
500.0	780.0	4.921661376953125	-1.130859375	5.049910260135077
500.0	800.0	4.86395263671875	-1.12109375	4.991481388178498
520.0	0.0	-0.842041015625	1.9335126876831055	2.108910710633887
520.0	20.0	-0.8575439453125	1.9394416809082031	2.1205696526608513
520.0	40.0	-0.81610107421875	1.9402503967285156	2.1048972814240035
520.0	60.0	-0.80322265625	2.0561370849609375	2.2074569865945217
520.0	80.0	-0.84832763671875	1.9998321533203125	2.1723232772022163
520.0	100.0	-1.0115966796875	1.2537689208984375	1.610982417460106
520.0	120.0	-1.21337890625	0.31622314453125	1.2539080697043457
520.0	140.0	-1.30615234375	0.004486083984375	1.3061600476331885
520.0	160.0	-1.35614013671875	-0.3212738037109375	1.3936760482158126
520.0	180.0	-1.264404296875	-1.0710906982421875	1.6570918833356525
520.0	200.0	-1.2435302734375	-1.249053955078125	1.7625275384094996
520.0	220.0	-1.232421875	-1.2725982666015625	1.771544531231382
520.0	240.0	-1.1646728515625	-0.761688232421875	1.3916291943533972
520.0	260.0	-0.39990234375	2.093017578125	2.130878801545734
520.0	280.0	-0.67779541015625	3.021148681640625	3.0962470790632595
520.0	300.0	-1.2978515625	2.555755615234375	2.866409852600589
520.0	320.0	-1.659912109375	2.0753173828125	2.657489501438056
520.0	340.0	-2.25439453125	0.44012451171875	2.2969554389115987
520.0	360.0	-1.074951171875	-0.6346435546875	1.2483158508253516
520.0	380.0	-1.265869140625	-0.950836181640625	1.5831974373095732
520.0	400.0	-1.21453857421875	-1.011138916015625	1.58034991560305
520.0	420.0	-1.3233642578125	-1.023651123046875	1.6730674166245536
520.0	440.0	-1.370361328125	-1.0216064453125	1.709260044207597
520.0	460.0	-1.380126953125	-1.038116455078125	1.726973126903273
520.0	480.0	-1.40423583984375	-1.0263671875	1.7393412251419622
520.0	500.0	-1.39013671875	-0.973114013671875	1.696888617564984
520.0	520.0	-1.387939453125	4.30322265625	4.521515360452094
520.0	540.0	-1.42431640625	4.10455322265625	4.344655841689963
520.0	560.0	-1.501953125	4.34747314453125	4.5996071497593904
520.0	580.0	-1.6549072265625	3.67156982421875	4.027299703603208
520.0	600.0	-2.29400634765625	3.1461181640625	3.893651836686373
520.0	620.0	-1.864501953125	1.8841552734375	2.6507373743223375
520.0	640.0	-1.05938720703125	0.21624755859375	1.0812327506227464
520.0	660.0	-0.9449462890625	0.15216064453125	0.9571187757834214
520.0	680.0	-0.9412841796875	0.25885009765625	0.9762270637441988
520.0	700.0	-0.6951904296875	0.296875	0.7559262524572691
520.0	720.0	-0.15936279296875	0.246826171875	0.2938020743719617
520.0	740.0	3.5731201171875	-2.25384521484375	4.224571649803573
520.0	760.0	4.9722900390625	-1.00958251953125	5.0737486236808405
520.0	780.0	4.9852294921875	-0.98260498046875	5.081144126810224
520.0	800.0	4.922607421875	-0.97381591796875	5.018005706651613
540.0	0.0	-1.149169921875	1.9594488143920898	2.271570198247186
540.0	20.0	-1.016357421875	1.9333648681640625	2.1842349055107237
540.0	40.0	-0.843017578125	1.9159088134765625	2.0931758690050173
540.0	60.0	-0.6993408203125	2.0255889892578125	2.1429158491079034
540.0	80.0	-0.6844482421875	2.0781021118164062	2.1879163108696287
540.0	100.0	-0.8145751953125	1.7392425537109375	1.9205461227102412
540.0	120.0	-1.0037841796875	1.2694168090820312	1.6183330048450824
540.0	140.0	-1.18701171875	0.8348541259765625	1.451198894745279
540.0	160.0	-1.4759521484375	0.110870361328125	1.4801104626001065
540.0	180.0	-1.3785400390625	-0.943023681640625	1.6702294164076616
540.0	200.0	-1.239013671875	-0.914031982421875	1.5396783248403652
540.0	220.0	-1.0509033203125	-0.9267425537109375	1.4011600727620335
540.0	240.0	-1.0579833984375	-0.747711181640625	1.2955311198577137
540.0	260.0	-1.182373046875	0.310699462890625	1.2225138764926122
540.0	280.0	0.0135498046875	3.30413818359375	3.304165966395949
540.0	300.0	-0.0294189453125	3.03216552734375	3.032308239535536
540.0	320.0	-0.017822265625	2.84796142578125	2.848017190237794
540.0	340.0	-0.591552734375	1.7344970703125	1.8325978076133302
540.0	360.0	-0.61767578125	-0.39697265625	0.7342415546351068
540.0	380.0	-1.102294921875	-0.899658203125	1.4228278101167113
540.0	400.0	-1.2061767578125	-0.89935302734375	1.5045591510071787
540.0	420.0	-1.2939453125	-0.8946533203125	1.5731176164822844
540.0	440.0	-1.3472900390625	-0.889190673828125	1.6142646944599723
540.0	460.0	-1.3597412109375	-0.90875244140625	1.6354593117786815
540.0	480.0	-1.2735595703125	-0.83905029296875	1.5251096266385262
540.0	500.0	-1.15185546875	3.245330810546875	3.4436816186712322
540.0	520.0	-0.9703369140625	4.633056640625	4.733578726717424
540.0	540.0	-0.8350830078125	4.5240478515625	4.600475257314666
540.0	560.0	-1.2635498046875	4.550537109375	4.722705378564791
540.0	580.0	-1.0068359375	2.32635498046875	2.534885816006958
540.0	600.0	-0.41845703125	-0.01214599609375	0.41863326698158243
540.0	620.0	-0.566650390625	-0.0062255859375	0.5666845887402712
540.0	640.0	-0.6988525390625	-0.01239013671875	0.6989623643959755
540.0	660.0	-0.888671875	0.16650390625	0.9041356381719086
540.0	680.0	-0.8924560546875	0.2318115234375	0.9220707087565425
540.0	700.0	-0.5931396484375	0.02545166015625	0.5936854634848914
540.0	720.0	0.3253173828125	-0.53680419921875	0.6276863451269735
540.0	740.0	3.65185546875	-2.5433349609375	4.450236071060303
540.0	760.0	5.0625	-0.85772705078125	5.134647207320275
540.0	780.0	5.0728759765625	-0.7801513671875	5.132514669176257
540.0	800.0	4.990966796875	-0.78546142578125	5.052395394157014
560.0	0.0	-1.2974853515625	1.9503440856933594	2.3425008623516725
560.0	20.0	-1.12060546875	1.9024124145507812	2.20792427669731
560.0	40.0	-0.8961181640625	1.8955154418945312	2.0966655800158893
560.0	60.0	-0.7623291015625	1.8948287963867188	2.042430372547723
560.0	80.0	-0.70556640625	1.9941940307617188	2.1153330201068132
560.0	100.0	-0.7652587890625	1.848236083984375	2.0003993692208817
560.0	120.0	-0.8433837890625	1.765533447265625	1.9566309230580663
560.0	140.0	-0.9114990234375	1.724365234375	1.9504527503245663
560.0	160.0	-1.087158203125	1.3879852294921875	1.7630700371540715
560.0	180.0	-1.0731201171875	-0.1730804443359375	1.0869883284212574
560.0	200.0	-1.12158203125	-0.343170166015625	1.1729075051623072
560.0	220.0	-1.239013671875	-0.430908203125	1.3118066773017991
560.0	240.0	-1.3798828125	-0.371124267578125	1.428919101355395
560.0	260.0	-1.5390625	0.15679931640625	1.547029219029724
560.0	280.0	-1.3525390625	3.30029296875	3.5666925288240177
560.0	300.0	-1.2830810546875	3.1646728515625	3.41488671119771
560.0	320.0	-0.916259765625	2.913421630859375	3.05410503376398
560.0	340.0	-0.6214599609375	2.19476318359375	2.2810519316988405
560.0	360.0	-0.291015625	0.20721435546875	0.357250448714162
560.0	380.0	-0.7615966796875	-0.6029052734375	0.9713517752337569
560.0	400.0	-0.581787109375	-0.595733642578125	0.8326913074689319
560.0	420.0	-0.5050048828125	-0.5474853515625	0.744828934615178
560.0	440.0	-0.4969482421875	-0.582061767578125	0.7653453185911686
560.0	460.0	-0.3455810546875	-0.631011962890625	0.7194458719528554
560.0	480.0	-0.029296875	-0.5738525390625	0.574599898601839
560.0	500.0	0.07275390625	1.926025390625	1.9273990080434351
560.0	520.0	-0.072265625	6.36712646484375	6.367536551906892
560.0	540.0	-1.0125732421875	6.36224365234375	6.442317041451968
560.0	560.0	-1.809814453125	6.32830810546875	6.582014268632484
560.0	580.0	-2.138916015625	6.32330322265625	6.675262194667116
560.0	600.0	-2.7525634765625	6.201171875	6.784625141877542
560.0	620.0	-3.0133056640625	5.9273681640625	6.649338642106657
560.0	640.0	-3.63525390625	5.95697021484375	6.978579017496433
560.0	660.0	-3.977783203125	6.11590576171875	7.295687938590026
560.0	680.0	-4.1224365234375	6.04718017578125	7.3186659281684125
560.0	700.0	-4.267578125	6.08642578125	7.4334919010948814
560.0	720.0	-4.3292236328125	6.09124755859375	7.472982944111179
560.0	740.0	-4.175048828125	6.1412353515625	7.426022108808249
560.0	760.0	0.8997802734375	-2.15447998046875	2.3348208767928833
560.0	780.0	3.6107177734375	-0.6280517578125	3.6649327210617155
560.0	800.0	4.7310791015625	-1.78753662109375	5.057508935928111
580.0	0.0	-1.4615478515625	1.8923935890197754	2.391082520150676
580.0	20.0	-1.2777099609375	1.842752456665039	2.2423825188455124
580.0	40.0	-1.031005859375	1.850189208984375	2.118058826167916
580.0	60.0	-0.8709716796875	1.77008056640625	1.972758697455605
580.0	80.0	-0.797119140625	1.79241943359375	1.9616743741700042
580.0	100.0	-0.8419189453125	1.7680816650390625	1.9583003561056245
580.0	120.0	-0.890625	1.750946044921875	1.9644401092557027
580.0	140.0	-0.927001953125	1.8651123046875	2.0827809606855645
580.0	160.0	-1.06787109375	1.76617431640625	2.063909006908954
580.0	180.0	-1.091064453125	1.0583343505859375	1.5200306702508055
580.0	200.0	-1.147216796875	0.235198974609375	1.1710785356625049
580.0	220.0	-1.2630615234375	0.2751922607421875	1.2926930000431869
580.0	240.0	-1.4000244140625	0.31243896484375	1.4344638255193751
580.0	260.0	-1.56298828125	0.477294921875	1.6342407441293623
580.0	280.0	-1.4832763671875	3.1778564453125	3.50697595778345
580.0	300.0	-1.5826416015625	3.05810546875	3.443365141398015
580.0	320.0	-1.664306640625	2.827667236328125	3.281100210818318
580.0	340.0	-1.763427734375	2.207275390625	2.8251976965199606
580.0	360.0	-1.8143310546875	1.43353271484375	2.3123177161736983
580.0	380.0	-1.84814453125	0.654083251953125	1.9604752252642361
580.0	400.0	-1.5076904296875	1.305389404296875	1.9942848163243456
580.0	420.0	-1.1221923828125	1.814300537109375	2.133307803154004
580.0	440.0	-0.7325439453125	1.540069580078125	1.7054134229845899
580.0	460.0	-0.29052734375	0.790863037109375	0.8425381183853318
580.0	480.0	-0.1766357421875	2.72613525390625	2.7318516811878024
580.0	500.0	-0.3328857421875	4.49334716796875	4.505661071279609
580.0	520.0	-1.39892578125	6.20330810546875	6.359089934323953
580.0	540.0	-1.652099609375	6.193115234375	6.409688715183035
580.0	560.0	-2.101806640625	6.30853271484375	6.649449313200996
580.0	580.0	-2.29736328125	6.339111328125	6.742567053904504
580.0	600.0	-2.6632080078125	6.2823486328125	6.823531434461024
580.0	620.0	-2.835205078125	6.11627197265625	6.741451674418958
580.0	640.0	-3.2113037109375	6.01641845703125	6.819806637580514
580.0	660.0	-3.51904296875	6.15069580078125	7.086234701846737
580.0	680.0	-3.63330078125	6.32012939453125	7.2900555643046925
580.0	700.0	-3.655029296875	6.40386962890625	7.373519199476084
580.0	720.0	-3.7421875	6.52801513671875	7.5245563929301085
580.0	740.0	-3.4105224609375	6.45684814453125	7.302229208816704
580.0	760.0	-1.6851806640625	-1.396240234375	2.188451658734477
580.0	780.0	4.52880859375	-0.86419677734375	4.610525279053914
580.0	800.0	4.8255615234375	-0.60760498046875	4.8636640332953585
600.0	0.0	-1.5418701171875	1.8389668464660645	2.399825518798635
600.0	20.0	-1.409912109375	1.8096141815185547	2.294026077034725
600.0	40.0	-1.22802734375	1.8181686401367188	2.194034721916289
600.0	60.0	-0.942626953125	1.777801513671875	2.0122434730349434
600.0	80.0	-0.830078125	1.7657394409179688	1.9511190293820664
600.0	100.0	-0.880126953125	1.6931838989257812	1.9082702034037544
600.0	120.0	-0.90966796875	1.7429733276367188	1.9660752361552107
600.0	140.0	-0.95068359375	1.8501129150390625	2.0800762230792778
600.0	160.0	-1.0836181640625	1.91119384765625	2.1970184907745507
600.0	180.0	-1.11767578125	1.7572021484375	2.082536564496807
600.0	200.0	-1.1695556640625	0.7491455078125	1.3889130437922756
600.0	220.0	-1.28662109375	1.012908935546875	1.6374914810749854
600.0	240.0	-1.4063720703125	1.0299530029296875	1.7431826032859978
600.0	260.0	-1.5523681640625	1.035736083984375	1.866171522787245
600.0	280.0	-1.598876953125	2.38238525390625	2.869175318669849
600.0	300.0	-1.81494140625	1.367218017578125	2.272289025566727
600.0	320.0	-1.9498291015625	0.9578857421875	2.172413086957939
600.0	340.0	-2.0472412109375	0.69293212890625	2.161330958236473
600.0	360.0	-1.962646484375	1.037994384765625	2.2202282687675416
600.0	380.0	-1.759765625	1.550994873046875	2.3457110118574565
600.0	400.0	-1.3724365234375	2.78692626953125	3.1065318351287794
600.0	420.0	-1.0994873046875	3.701812744140625	3.861643422929016
600.0	440.0	-0.8922119140625	4.51495361328125	4.602265554015379
600.0	460.0	-0.6497802734375	4.4161376953125	4.463685310111871
600.0	480.0	-0.287109375	3.899078369140625	3.9096347555639013
600.0	500.0	-0.359130859375	4.625701904296875	4.63962208391709
600.0	520.0	-1.4149169921875	6.28741455078125	6.444654515810503
600.0	540.0	-1.656494140625	6.27191162109375	6.48697527517531
600.0	560.0	-2.1075439453125	6.39410400390625	6.732481525722393
600.0	580.0	-2.3040771484375	6.4378662109375	6.837754957285516
600.0	600.0	-2.666015625	6.37725830078125	6.912095394858747
600.0	620.0	-2.8165283203125	6.2586669921875	6.863216760253145
600.0	640.0	-3.1893310546875	6.193359375	6.966314156302059
600.0	660.0	-3.4971923828125	6.2996826171875	7.205300523898786
600.0	680.0	-3.6114501953125	6.46240234375	7.403054542938893
600.0	700.0	-3.6339111328125	6.55352783203125	7.493599746876453
600.0	720.0	-3.7335205078125	6.64727783203125	7.624006686675359
600.0	740.0	-3.40966796875	6.54962158203125	7.383994753853044
600.0	760.0	-2.4686279296875	5.037109375	5.609509311066885
600.0	780.0	4.5926513671875	-0.56170654296875	4.626873763238319
600.0	800.0	4.8455810546875	-0.5194091796875	4.873339886924579
620.0	0.0	-1.7401123046875	1.755561351776123	2.471838686640949
620.0	20.0	-1.5887451171875	1.7442913055419922	2.3593777158345186
620.0	40.0	-1.482421875	1.7812881469726562	2.3174473193632243
620.0	60.0	-1.174072265625	1.758880615234375	2.114735610793244
620.0	80.0	-0.8817138671875	1.7916793823242188	1.9968811563626991
620.0	100.0	-0.8978271484375	1.6526107788085938	1.8807487803281329
620.0	120.0	-0.9193115234375	1.7016067504882812	1.9340628765457097
620.0	140.0	-0.939453125	1.8413238525390625	2.067134660345465
620.0	160.0	-1.076171875	1.9165496826171875	2.1980237920643755
620.0	180.0	-1.1446533203125	1.9593048095703125	2.2691642868042385
620.0	200.0	-1.235107421875	1.88018798828125	2.249577119115458
620.0	220.0	-1.35400390625	2.4654388427734375	2.812777144673265
620.0	240.0	-1.4298095703125	2.47845458984375	2.861309588505719
620.0	260.0	-1.5186767578125	2.588165283203125	3.000829656594622
620.0	280.0	-1.5936279296875	2.59576416015625	3.0459221187403576
620.0	300.0	-1.8192138671875	1.537506103515625	2.3819034642308865
620.0	320.0	-1.9210205078125	1.384735107421875	2.3680817361659767
620.0	340.0	-1.9810791015625	1.330413818359375	2.3863518882866486
620.0	360.0	-1.8519287109375	1.944488525390625	2.6852701122550853
620.0	380.0	-1.565673828125	2.700042724609375	3.121148066143548
620.0	400.0	-1.2237548828125	3.703094482421875	3.9000621480882547
620.0	420.0	-0.99169921875	4.4259033203125	4.5356463201204935
620.0	440.0	-0.823486328125	4.91717529296875	4.985653677742881
620.0	460.0	-0.599365234375	4.853485107421875	4.890353399514531
620.0	480.0	-0.30224609375	4.37725830078125	4.387680814843474
620.0	500.0	-0.39013671875	4.7569580078125	4.772929514188166
620.0	520.0	-1.4356689453125	6.39666748046875	6.555798973139821
620.0	540.0	-1.6666259765625	6.36083984375	6.5755551601055275
620.0	560.0	-2.112548828125	6.47906494140625	6.814774028988187
620.0	580.0	-2.276611328125	6.5377197265625	6.922769558668808
620.0	600.0	-2.61376953125	6.5498046875	7.0520729297765925
620.0	620.0	-2.75732421875	6.46966552734375	7.032738363042193
620.0	640.0	-3.1685791015625	6.3526611328125	7.099027890578062
620.0	660.0	-3.4827880859375	6.4434814453125	7.324497661111966
620.0	680.0	-3.6011962890625	6.57342529296875	7.495234138744354
620.0	700.0	-3.6353759765625	6.64044189453125	7.570431100380845
620.0	720.0	-3.740966796875	6.7303466796875	7.700155777911363
620.0	740.0	-3.4466552734375	6.63775634765625	7.4792541008288635
620.0	760.0	-2.6612548828125	5.32696533203125	5.9547323365501645
620.0	780.0	4.331787109375	-0.4312744140625	4.353203094409032
620.0	800.0	4.712158203125	-0.44415283203125	4.733044122917048
