# Supplementary material for: Real-time emotion detection by quantitative facial motion analysis
Source: PLoS One. 2023 Mar 10;18(3):e0282730. doi: 10.1371/journal.pone.0282730 (PMC10004542; doi:10.1371/journal.pone.0282730)
Supplement: S1 Dataset — Data from each participant is organized into folders by Study ID and subsequently by emotions. The data files (.csv) contain the pixel displacement results after DISC-processing of videos. (ZIP) [file pone.0282730.s004.zip › S1_Dataset/1/happy/result/102650_cropped_result.csv]

pos_x	pos_y	disp_x	disp_y	disp_xy_indi
0.0	0.0	0.8816604614257812	-0.11604142189025879	0.8892641794404149
0.0	20.0	0.8615818023681641	0.07357215881347656	0.8647173322678628
0.0	40.0	0.6281909942626953	0.7705612182617188	0.9941773062999064
0.0	60.0	0.6381692886352539	0.9298820495605469	1.1278034700479287
0.0	80.0	0.5849933624267578	1.16632080078125	1.3048070525630908
0.0	100.0	0.4427528381347656	1.4150161743164062	1.4826668031804813
0.0	120.0	0.30240726470947266	1.6190032958984375	1.64700389370489
0.0	140.0	0.4896240234375	1.469451904296875	1.5488772008680474
0.0	160.0	0.20423316955566406	1.804351806640625	1.8158735169813012
0.0	180.0	0.5144386291503906	1.8228912353515625	1.8940906945243352
0.0	200.0	0.9916439056396484	1.7048187255859375	1.9722485955631242
0.0	220.0	1.021315574645996	1.6420745849609375	1.9337772481827158
0.0	240.0	1.0711135864257812	1.707275390625	2.0154586511411354
0.0	260.0	1.2436246871948242	1.430938720703125	1.8958343769981385
0.0	280.0	1.7787432670593262	0.001495361328125	1.7787438956225223
0.0	300.0	1.9593029022216797	0.417205810546875	2.0032295302856267
0.0	320.0	1.9633421897888184	0.621826171875	2.0594611776465874
0.0	340.0	1.7917280197143555	0.926361083984375	2.0170359824629385
0.0	360.0	1.6786718368530273	0.79638671875	1.858001868041286
0.0	380.0	1.5826501846313477	0.522857666015625	1.6667818531004426
0.0	400.0	1.520057201385498	0.313018798828125	1.5519518883985144
0.0	420.0	1.4687957763671875	0.264495849609375	1.4924205463389582
0.0	440.0	1.2895145416259766	-0.123077392578125	1.2953747711101533
0.0	460.0	1.077016830444336	0.410369873046875	1.152548778041464
0.0	480.0	0.9520254135131836	0.351226806640625	1.0147475832333472
0.0	500.0	0.9735336303710938	0.984375	1.3844716934948584
0.0	520.0	1.8581352233886719	1.7210693359375	2.5327349185222716
0.0	540.0	3.1044721603393555	2.36602783203125	3.903310786533478
0.0	560.0	3.5508904457092285	2.57366943359375	4.385498524779578
0.0	580.0	4.354716777801514	2.6524658203125	5.0989345105415955
0.0	600.0	4.829089164733887	2.35113525390625	5.371027754825983
0.0	620.0	5.014275074005127	2.2010498046875	5.476091193589092
0.0	640.0	4.722276210784912	2.11834716796875	5.175643663834125
0.0	660.0	4.470507621765137	2.156494140625	4.963456998384305
0.0	680.0	4.4058380126953125	2.15753173828125	4.905746813259108
0.0	700.0	4.3287129402160645	2.22564697265625	4.86736686162939
0.0	720.0	4.337305068969727	2.2459716796875	4.884322271028886
0.0	740.0	4.341621398925781	2.91339111328125	5.228529826878337
0.0	760.0	4.341526031494141	2.78277587890625	5.156810048311234
0.0	780.0	7.330191612243652	0.4237060546875	7.342427111860631
0.0	800.0	7.22601842880249	1.27056884765625	7.336871780945047
20.0	0.0	0.8006725311279297	0.33073878288269043	0.8662936249364467
20.0	20.0	0.8303260803222656	0.4706249237060547	0.9544261199677361
20.0	40.0	0.5260848999023438	1.071441650390625	1.1936299812324778
20.0	60.0	0.5784854888916016	1.1265449523925781	1.2663921156653462
20.0	80.0	0.5838508605957031	1.2430419921875	1.3733299755556971
20.0	100.0	0.467071533203125	1.5231857299804688	1.5931888102622525
20.0	120.0	0.3212089538574219	1.7475738525390625	1.7768482102071634
20.0	140.0	0.4325294494628906	1.774139404296875	1.8261030503593005
20.0	160.0	0.3679084777832031	2.065155029296875	2.097670599273139
20.0	180.0	0.9260635375976562	1.6994171142578125	1.9353584174256293
20.0	200.0	1.3338050842285156	1.5406951904296875	2.0378365176154363
20.0	220.0	1.3092727661132812	1.58502197265625	2.0558428514575313
20.0	240.0	1.3025245666503906	1.694244384765625	2.1370620678954646
20.0	260.0	1.3747787475585938	1.545318603515625	2.0683389932770346
20.0	280.0	1.7307300567626953	0.74200439453125	1.8830817961218491
20.0	300.0	1.9187145233154297	0.847991943359375	2.0977501657690234
20.0	320.0	2.019207000732422	0.188140869140625	2.027953130239408
20.0	340.0	1.8489189147949219	0.402191162109375	1.8921572039250125
20.0	360.0	1.7151947021484375	0.216522216796875	1.7288073162283586
20.0	380.0	1.5959434509277344	-0.136016845703125	1.6017290909745485
20.0	400.0	1.5127010345458984	-0.430755615234375	1.5728365522113785
20.0	420.0	1.4340972900390625	-0.461822509765625	1.5066237313355992
20.0	440.0	1.22265625	-0.976348876953125	1.5646550531001044
20.0	460.0	1.0133056640625	-0.36590576171875	1.077346460188236
20.0	480.0	0.9024467468261719	-0.07537841796875	0.9055893311830768
20.0	500.0	0.9707183837890625	1.033355712890625	1.417786376711859
20.0	520.0	1.8415718078613281	1.74737548828125	2.538642909224489
20.0	540.0	2.8827590942382812	2.35601806640625	3.7230526620833824
20.0	560.0	3.0163631439208984	2.46728515625	3.8969145048686857
20.0	580.0	4.082664489746094	2.7718505859375	4.934704145802035
20.0	600.0	4.515827178955078	2.48333740234375	5.153606481297227
20.0	620.0	5.179418563842773	2.43438720703125	5.7229902789744935
20.0	640.0	5.375572204589844	2.36712646484375	5.873675529625601
20.0	660.0	5.292755126953125	2.329345703125	5.782655811870138
20.0	680.0	5.252552032470703	2.3294677734375	5.745930991692815
20.0	700.0	4.990070343017578	2.46258544921875	5.56463198450423
20.0	720.0	4.733772277832031	2.63714599609375	5.418776520865605
20.0	740.0	4.528139114379883	2.88714599609375	5.370256589953333
20.0	760.0	4.345916748046875	2.84765625	5.195780836324642
20.0	780.0	7.365741729736328	0.66571044921875	7.395763762545295
20.0	800.0	7.2173004150390625	1.08154296875	7.297887398019758
40.0	0.0	0.7562942504882812	0.6856186389923096	1.020810418959024
40.0	20.0	0.76385498046875	0.7488422393798828	1.0696911379769358
40.0	40.0	0.5318565368652344	1.1532554626464844	1.2699880070025218
40.0	60.0	0.6055526733398438	1.1752777099609375	1.3221088214364418
40.0	80.0	0.6238250732421875	1.3029098510742188	1.4445524573485946
40.0	100.0	0.49997711181640625	1.5992355346679688	1.6755689802825244
40.0	120.0	0.3625984191894531	1.8199234008789062	1.8556936165933573
40.0	140.0	0.37734222412109375	1.991790771484375	2.027219186835744
40.0	160.0	0.41683197021484375	2.1707763671875	2.2104341039110276
40.0	180.0	0.9731369018554688	1.790802001953125	2.038128366897478
40.0	200.0	1.3343734741210938	1.6328582763671875	2.108738655959723
40.0	220.0	1.2729721069335938	1.753753662109375	2.167050966727132
40.0	240.0	1.2742156982421875	1.8242645263671875	2.225211609669634
40.0	260.0	1.2973518371582031	1.79290771484375	2.2130611973743526
40.0	280.0	1.5521507263183594	1.566070556640625	2.20493738359784
40.0	300.0	1.8844947814941406	0.969024658203125	2.119039728198679
40.0	320.0	2.0289573669433594	-0.065093994140625	2.0300012869323285
40.0	340.0	1.8964500427246094	-0.22296142578125	1.9095116029855856
40.0	360.0	1.7442207336425781	-0.5794677734375	1.8379577982427309
40.0	380.0	1.5777587890625	-0.967742919921875	1.8509049558318447
40.0	400.0	1.4872703552246094	-1.64923095703125	2.2207962218898314
40.0	420.0	1.3627548217773438	-1.735626220703125	2.2066941524075356
40.0	440.0	1.146087646484375	-2.118560791015625	2.4086960619083606
40.0	460.0	0.9123687744140625	-1.80828857421875	2.0254195486801985
40.0	480.0	0.7374000549316406	-1.781829833984375	1.9283869939122624
40.0	500.0	0.9481048583984375	0.968414306640625	1.3552597875776304
40.0	520.0	1.8254013061523438	1.79412841796875	2.559489540643941
40.0	540.0	2.874004364013672	2.41790771484375	3.7558193249769825
40.0	560.0	3.010448455810547	2.52215576171875	3.927348926625083
40.0	580.0	4.078895568847656	2.83740234375	4.968726307805959
40.0	600.0	4.514617919921875	2.552734375	5.186350137831648
40.0	620.0	5.154808044433594	2.57257080078125	5.76109073873946
40.0	640.0	5.341522216796875	2.55706787109375	5.922031382044047
40.0	660.0	5.247280120849609	2.50537109375	5.814708331813519
40.0	680.0	5.207771301269531	2.51800537109375	5.784568521089842
40.0	700.0	4.963825225830078	2.6348876953125	5.619803736741724
40.0	720.0	4.720470428466797	2.7369384765625	5.456525752758596
40.0	740.0	4.528369903564453	2.9197998046875	5.3880761764252645
40.0	760.0	4.344913482666016	2.82586669921875	5.183029594127975
40.0	780.0	7.386104583740234	-1.60235595703125	7.5579154225872385
40.0	800.0	7.205329895019531	-0.30340576171875	7.21171504930043
60.0	0.0	0.7166290283203125	0.8996689319610596	1.1502005700603999
60.0	20.0	0.7061386108398438	0.9277076721191406	1.1658787512548374
60.0	40.0	0.6944236755371094	1.0309486389160156	1.2430122031698858
60.0	60.0	0.7831840515136719	1.1062545776367188	1.3554248223666132
60.0	80.0	0.6705970764160156	1.3460693359375	1.5038627251344883
60.0	100.0	0.5856475830078125	1.5751495361328125	1.6804996735085393
60.0	120.0	0.54571533203125	1.7420425415039062	1.8255184030908498
60.0	140.0	0.4892425537109375	2.0801544189453125	2.1369138220853245
60.0	160.0	0.6617622375488281	2.185455322265625	2.2834500705434264
60.0	180.0	1.0619125366210938	1.9804534912109375	2.2471880798639523
60.0	200.0	1.3337898254394531	1.831268310546875	2.265510742340237
60.0	220.0	1.3124618530273438	1.9270172119140625	2.331512695797519
60.0	240.0	1.2774925231933594	1.9689788818359375	2.347097139858262
60.0	260.0	1.168914794921875	2.169097900390625	2.4640104503159614
60.0	280.0	1.2956809997558594	2.158203125	2.517266370865052
60.0	300.0	1.478790283203125	1.683441162109375	2.2407130222275544
60.0	320.0	1.682159423828125	0.65631103515625	1.8056590215324813
60.0	340.0	1.5820770263671875	0.266876220703125	1.604428444816292
60.0	360.0	1.5730171203613281	-1.0836181640625	1.9101338137512849
60.0	380.0	1.4353370666503906	-1.6397705078125	2.179229178675848
60.0	400.0	1.381683349609375	-2.53729248046875	2.889100553811003
60.0	420.0	1.2339630126953125	-2.76983642578125	3.032269536549273
60.0	440.0	1.098114013671875	-2.832733154296875	3.038129607254318
60.0	460.0	0.9288673400878906	-2.7943115234375	2.9446513249445263
60.0	480.0	0.7876663208007812	-2.79595947265625	2.9047904581329194
60.0	500.0	1.218658447265625	1.45904541015625	1.9010370643388004
60.0	520.0	2.0066146850585938	2.049560546875	2.8683097687661543
60.0	540.0	2.845020294189453	2.465087890625	3.7644121430650834
60.0	560.0	2.925487518310547	2.55975341796875	3.8872631478449593
60.0	580.0	4.026893615722656	2.8985595703125	4.9616045564915865
60.0	600.0	4.493621826171875	2.628662109375	5.206006300602419
60.0	620.0	5.1759796142578125	2.65386962890625	5.816681955758235
60.0	640.0	5.358245849609375	2.635986328125	5.971534351146111
60.0	660.0	5.246803283691406	2.59942626953125	5.855421558562976
60.0	680.0	5.201873779296875	2.621337890625	5.8250238757075214
60.0	700.0	4.9478607177734375	2.7425537109375	5.657112915601255
60.0	720.0	4.698020935058594	2.8428955078125	5.491216219981628
60.0	740.0	4.5202789306640625	2.996337890625	5.423187472861372
60.0	760.0	4.80029296875	2.6075439453125	5.462792144367802
60.0	780.0	6.6535797119140625	-2.72503662109375	7.189989399790271
60.0	800.0	6.56817626953125	-2.6988525390625	7.101038271635884
80.0	0.0	0.7896499633789062	0.9659440517425537	1.2476357544416277
80.0	20.0	0.7999114990234375	0.9700832366943359	1.2573463692973714
80.0	40.0	0.7201614379882812	1.0804557800292969	1.2984672461652875
80.0	60.0	0.6984405517578125	1.2376174926757812	1.4210968519129317
80.0	80.0	0.596221923828125	1.4711380004882812	1.5873649860488823
80.0	100.0	0.5902557373046875	1.6321945190429688	1.7356441983929218
80.0	120.0	0.53912353515625	1.8607711791992188	1.937298006889447
80.0	140.0	0.453338623046875	2.246734619140625	2.2920149118168944
80.0	160.0	0.6677093505859375	2.3403167724609375	2.4337046600444094
80.0	180.0	1.3289260864257812	1.816070556640625	2.2503681498545816
80.0	200.0	1.6741714477539062	1.5550384521484375	2.2849495889700977
80.0	220.0	1.7261199951171875	1.61468505859375	2.3636196978340784
80.0	240.0	1.5113372802734375	1.9280548095703125	2.449803200963605
80.0	260.0	1.0357589721679688	2.606781005859375	2.8050140571725595
80.0	280.0	1.0511245727539062	2.35919189453125	2.5827600087249745
80.0	300.0	0.9146499633789062	1.948333740234375	2.152344981373735
80.0	320.0	0.732879638671875	1.34234619140625	1.5293808755057332
80.0	340.0	0.4878387451171875	0.4957275390625	0.6955087592708482
80.0	360.0	1.055389404296875	-1.269927978515625	1.6512310151274698
80.0	380.0	1.2216873168945312	-2.019287109375	2.3600932884843773
80.0	400.0	1.6382598876953125	-2.91973876953125	3.3479501104310554
80.0	420.0	1.6215057373046875	-3.162078857421875	3.553593048826279
80.0	440.0	1.5326004028320312	-3.290771484375	3.6301571532285686
80.0	460.0	1.2997283935546875	-3.340484619140625	3.584429018369221
80.0	480.0	1.06842041015625	-3.3856201171875	3.5502036210255814
80.0	500.0	0.6850738525390625	-3.234344482421875	3.306101996975523
80.0	520.0	0.7563552856445312	-3.0865478515625	3.177868933437549
80.0	540.0	0.9545211791992188	-2.734375	2.8961901391595246
80.0	560.0	1.11712646484375	-2.3909912109375	2.639092743583421
80.0	580.0	3.5434036254882812	2.88775634765625	4.571088051717278
80.0	600.0	4.315986633300781	2.76214599609375	5.1241771166273855
80.0	620.0	5.345314025878906	2.9454345703125	6.1031112429030605
80.0	640.0	5.681449890136719	2.95367431640625	6.403363555314696
80.0	660.0	5.8024749755859375	2.945068359375	6.507084099940063
80.0	680.0	5.7673492431640625	2.8690185546875	6.44155142491048
80.0	700.0	5.5875396728515625	2.97125244140625	6.328423236972441
80.0	720.0	5.3188629150390625	3.078857421875	6.145703030021269
80.0	740.0	5.172813415527344	1.85247802734375	5.494513033349821
80.0	760.0	6.703651428222656	-2.40679931640625	7.12261366498038
80.0	780.0	6.611213684082031	-2.61456298828125	7.109436404967956
80.0	800.0	6.558082580566406	-2.63519287109375	7.067721599029765
100.0	0.0	0.8060760498046875	1.0509085655212402	1.3244498522611718
100.0	20.0	0.7694473266601562	1.0735588073730469	1.3208246293103032
100.0	40.0	0.7056350708007812	1.1433753967285156	1.3435877905771971
100.0	60.0	0.6574859619140625	1.3130569458007812	1.4684707463990339
100.0	80.0	0.606475830078125	1.511993408203125	1.6290908504189239
100.0	100.0	0.5843963623046875	1.7053680419921875	1.802719963533776
100.0	120.0	0.5262603759765625	1.9690093994140625	2.03812364647092
100.0	140.0	0.4134521484375	2.430450439453125	2.46536650778043
100.0	160.0	0.7289657592773438	2.439483642578125	2.546069818485941
100.0	180.0	1.5944595336914062	1.7289581298828125	2.351934824664002
100.0	200.0	1.9750595092773438	1.3816986083984375	2.410384017047292
100.0	220.0	2.0167007446289062	1.43853759765625	2.4771904071462494
100.0	240.0	1.0365982055664062	2.1220855712890625	2.361733052581667
100.0	260.0	0.44457244873046875	2.5987548828125	2.6365074631246572
100.0	280.0	0.8822097778320312	2.267822265625	2.433374595200449
100.0	300.0	1.0064697265625	1.80120849609375	2.0633306465244736
100.0	320.0	2.092041015625	0.319183349609375	2.1162498958594522
100.0	340.0	1.9010543823242188	-0.966766357421875	2.13275524952979
100.0	360.0	1.3527984619140625	-1.52593994140625	2.039253879078317
100.0	380.0	1.4650039672851562	-2.284393310546875	2.7137961274628863
100.0	400.0	1.7032012939453125	-3.102996826171875	3.5397011103947347
100.0	420.0	1.627105712890625	-3.333404541015625	3.7093205354869103
100.0	440.0	1.5042495727539062	-3.46337890625	3.775944944697652
100.0	460.0	1.2055511474609375	-3.510894775390625	3.712106638151653
100.0	480.0	0.8604812622070312	-3.51837158203125	3.622066618914468
100.0	500.0	0.5808639526367188	-3.393280029296875	3.4426374030236984
100.0	520.0	0.5614395141601562	-3.39373779296875	3.439864900760609
100.0	540.0	0.6043319702148438	-3.2911376953125	3.3461626469331445
100.0	560.0	0.7946319580078125	-3.13592529296875	3.235037463734921
100.0	580.0	0.7676544189453125	-3.15380859375	3.2458900093714846
100.0	600.0	0.5323410034179688	-2.97454833984375	3.0218081954332012
100.0	620.0	6.895927429199219	6.95184326171875	9.791932385606353
100.0	640.0	6.502105712890625	6.6239013671875	9.281888171263072
100.0	660.0	6.2213134765625	5.568115234375	8.349170535863855
100.0	680.0	6.149147033691406	5.5140380859375	8.259335642479067
100.0	700.0	5.909797668457031	5.12847900390625	7.824768710678125
100.0	720.0	5.4345855712890625	4.096435546875	6.805549538528417
100.0	740.0	2.5664443969726562	-1.66851806640625	3.0611418426261126
100.0	760.0	6.367607116699219	-2.46319580078125	6.82742659760066
100.0	780.0	6.5576171875	-2.52825927734375	7.028117681945156
100.0	800.0	6.546394348144531	-2.5667724609375	7.031614311638958
120.0	0.0	0.7469940185546875	1.1214065551757812	1.3474244786806024
120.0	20.0	0.7219924926757812	1.1361942291259766	1.3461836746073548
120.0	40.0	0.7067489624023438	1.1545448303222656	1.3536867662353276
120.0	60.0	0.6101531982421875	1.3848800659179688	1.513333975797189
120.0	80.0	0.48291015625	1.6837921142578125	1.7516729440869359
120.0	100.0	0.4078216552734375	1.9279937744140625	1.9706543321164545
120.0	120.0	0.41744232177734375	2.1425094604492188	2.182797489490324
120.0	140.0	0.597320556640625	2.335784912109375	2.4109506430085346
120.0	160.0	1.1414871215820312	2.1412811279296875	2.4265361562452488
120.0	180.0	1.7883529663085938	1.43780517578125	2.2946655650896273
120.0	200.0	2.2789077758789062	1.207916259765625	2.579240652123706
120.0	220.0	2.0532684326171875	1.1395111083984375	2.3482752867893657
120.0	240.0	0.85235595703125	1.701141357421875	1.9027329280321497
120.0	260.0	-0.29779052734375	2.233673095703125	2.2534361975977157
120.0	280.0	-0.2529144287109375	2.2332763671875	2.247551788166043
120.0	300.0	-0.33530426025390625	1.97265625	2.0009501811910466
120.0	320.0	-0.2657470703125	1.5556640625	1.5781990307732674
120.0	340.0	-0.207550048828125	0.818115234375	0.8440317289563338
120.0	360.0	0.23421478271484375	-1.41741943359375	1.4366399740962899
120.0	380.0	1.7930831909179688	-2.74664306640625	3.280121257482731
120.0	400.0	1.5819854736328125	-3.202484130859375	3.5719158230830916
120.0	420.0	1.4858856201171875	-3.409637451171875	3.719339138140656
120.0	440.0	1.3281097412109375	-3.521514892578125	3.763634230813205
120.0	460.0	0.9688644409179688	-3.568572998046875	3.6977576377129626
120.0	480.0	0.6347885131835938	-3.5736083984375	3.6295500329728023
120.0	500.0	0.36208343505859375	-3.484344482421875	3.5031073186711814
120.0	520.0	0.3032684326171875	-3.4910888671875	3.5042364675949864
120.0	540.0	0.25377655029296875	-3.4266357421875	3.4360202338047254
120.0	560.0	0.40206146240234375	-3.3289794921875	3.3531713166723316
120.0	580.0	0.6336517333984375	-3.3917236328125	3.4504063123953483
120.0	600.0	0.7484893798828125	-3.5045166015625	3.5835559103249013
120.0	620.0	0.7756423950195312	-3.54693603515625	3.6307542415373657
120.0	640.0	0.6864852905273438	-3.4990234375	3.5657295284814756
120.0	660.0	0.7762908935546875	-3.452880859375	3.539069620741329
120.0	680.0	1.22607421875	-2.5396728515625	2.8201411636382714
120.0	700.0	1.5790786743164062	-1.943115234375	2.5038343143549
120.0	720.0	1.701629638671875	-1.8670654296875	2.5261584958075662
120.0	740.0	2.4980850219726562	-1.9052734375	3.1417344968420218
120.0	760.0	6.0612640380859375	-2.30389404296875	6.484354208448266
120.0	780.0	6.344703674316406	-2.33319091796875	6.76010684638756
120.0	800.0	6.339805603027344	-2.35650634765625	6.763597951587683
140.0	0.0	0.7103118896484375	1.2233037948608398	1.4145724283672667
140.0	20.0	0.668792724609375	1.2552909851074219	1.4223358132952966
140.0	40.0	0.633209228515625	1.2644500732421875	1.4141385769434078
140.0	60.0	0.4262237548828125	1.5336990356445312	1.591822672650245
140.0	80.0	0.3162689208984375	1.7864990234375	1.8142780357677826
140.0	100.0	0.2227935791015625	2.1181106567382812	2.1297957021923857
140.0	120.0	0.3338165283203125	2.3711166381835938	2.394499443819291
140.0	140.0	1.2173004150390625	1.701873779296875	2.0924135970482753
140.0	160.0	1.9089508056640625	1.3787078857421875	2.3547672098645265
140.0	180.0	2.328216552734375	1.113494873046875	2.580787311796153
140.0	200.0	2.364288330078125	1.0823822021484375	2.6002712434035242
140.0	220.0	2.0340576171875	1.0426177978515625	2.285703887741221
140.0	240.0	0.871551513671875	1.53656005859375	1.7665273433064559
140.0	260.0	-0.336639404296875	1.75341796875	1.7854413072573208
140.0	280.0	-0.4440155029296875	1.865570068359375	1.917681268303027
140.0	300.0	-0.264801025390625	1.37158203125	1.3969097506624408
140.0	320.0	0.0087127685546875	0.59130859375	0.5913727803834821
140.0	340.0	-0.5655670166015625	-0.924591064453125	1.0838517826410374
140.0	360.0	-0.516082763671875	-1.765472412109375	1.8393570226789837
140.0	380.0	1.3571319580078125	-3.077911376953125	3.363829008113165
140.0	400.0	1.323028564453125	-3.391571044921875	3.640488804420549
140.0	420.0	1.1899566650390625	-3.518798828125	3.7145581241225396
140.0	440.0	1.00347900390625	-3.573089599609375	3.7113258275335195
140.0	460.0	0.6340789794921875	-3.601898193359375	3.6572840671131064
140.0	480.0	0.384368896484375	-3.57470703125	3.5953121989408383
140.0	500.0	0.1984405517578125	-3.48980712890625	3.495444528174754
140.0	520.0	0.1390228271484375	-3.51409912109375	3.5168480176630053
140.0	540.0	0.0530853271484375	-3.47174072265625	3.472146554699009
140.0	560.0	0.117950439453125	-3.4332275390625	3.4352530679914013
140.0	580.0	0.4357757568359375	-3.42938232421875	3.456958726382184
140.0	600.0	0.6174163818359375	-3.564453125	3.617530797226424
140.0	620.0	0.671539306640625	-3.57159423828125	3.6341780973539524
140.0	640.0	0.705230712890625	-3.57403564453125	3.6429495119729736
140.0	660.0	0.8006591796875	-3.59576416015625	3.6838261383352555
140.0	680.0	0.855438232421875	-3.1685791015625	3.2820219518381775
140.0	700.0	1.370330810546875	-2.60498046875	2.943421439906801
140.0	720.0	1.9286956787109375	-2.2928466796875	2.996166370152405
140.0	740.0	2.6347503662109375	-1.98150634765625	3.2967069778872795
140.0	760.0	5.4593048095703125	-2.16107177734375	5.871476835569499
140.0	780.0	5.948944091796875	-2.16949462890625	6.332190991448222
140.0	800.0	5.942718505859375	-2.18719482421875	6.332434321725948
160.0	0.0	0.5967254638671875	1.3306608200073242	1.4583344942536587
160.0	20.0	0.426300048828125	1.4283809661865234	1.4906387611339
160.0	40.0	0.3480072021484375	1.4863204956054688	1.5265181389043727
160.0	60.0	0.211761474609375	1.6818923950195312	1.6951710682268242
160.0	80.0	-0.00653076171875	2.05426025390625	2.054270634952366
160.0	100.0	0.1533050537109375	2.2024917602539062	2.2078207339998563
160.0	120.0	0.7591552734375	1.934326171875	2.0779640199937432
160.0	140.0	1.6296539306640625	1.50732421875	2.2198644630155075
160.0	160.0	2.481689453125	1.3619232177734375	2.8308333389414178
160.0	180.0	2.1609954833984375	1.1211090087890625	2.4344993096849383
160.0	200.0	2.186370849609375	0.9799652099609375	2.3959443450872153
160.0	220.0	1.99420166015625	0.9243011474609375	2.1979929191349887
160.0	240.0	0.820037841796875	1.3963623046875	1.6193485566520456
160.0	260.0	-0.3426666259765625	1.3863525390625	1.4280734501849692
160.0	280.0	-0.748626708984375	1.400238037109375	1.5877998960740272
160.0	300.0	-0.860198974609375	0.98431396484375	1.3072169893730128
160.0	320.0	-1.0022125244140625	0.1903076171875	1.0201210385302284
160.0	340.0	-1.3265533447265625	-1.447265625	1.9632426150916424
160.0	360.0	-1.311309814453125	-1.9769287109375	2.372294365716467
160.0	380.0	1.238555908203125	-3.229705810546875	3.459049054353684
160.0	400.0	1.21075439453125	-3.54339599609375	3.7445402106279952
160.0	420.0	0.96881103515625	-3.599273681640625	3.7273805624313954
160.0	440.0	0.672943115234375	-3.60919189453125	3.671391911508688
160.0	460.0	0.360565185546875	-3.58087158203125	3.598978819057906
160.0	480.0	0.186065673828125	-3.5560302734375	3.5608947949330227
160.0	500.0	0.04522705078125	-3.510406494140625	3.5106978281001404
160.0	520.0	0.012542724609375	-3.595703125	3.595725001036007
160.0	540.0	-0.078094482421875	-3.59490966796875	3.595757815682242
160.0	560.0	-0.0623626708984375	-3.5679931640625	3.56853812106839
160.0	580.0	0.2689056396484375	-3.44012451171875	3.450618335771562
160.0	600.0	0.48321533203125	-3.3507080078125	3.3853716503109204
160.0	620.0	0.554656982421875	-3.33599853515625	3.381793990578667
160.0	640.0	0.61395263671875	-3.3155517578125	3.371916561670449
160.0	660.0	0.70220947265625	-3.291015625	3.365097619309477
160.0	680.0	0.6316375732421875	-3.0333251953125	3.0983911574313687
160.0	700.0	0.8424530029296875	-2.48736572265625	2.626159801000407
160.0	720.0	1.6753692626953125	-2.3201904296875	2.8618430768296332
160.0	740.0	2.2987518310546875	-2.2781982421875	3.236425066563954
160.0	760.0	2.0434417724609375	-2.60797119140625	3.313180950784794
160.0	780.0	2.019256591796875	-2.60504150390625	3.2960034011798696
160.0	800.0	1.9633331298828125	-2.6087646484375	3.2650160749730888
180.0	0.0	0.4036865234375	1.4278206825256348	1.4837906559393832
180.0	20.0	0.179473876953125	1.5819282531738281	1.5920765907135828
180.0	40.0	0.1247406005859375	1.6244354248046875	1.6292178082733217
180.0	60.0	-0.0440673828125	1.8405303955078125	1.841057867373019
180.0	80.0	-0.1760101318359375	2.1199493408203125	2.1272434684712
180.0	100.0	-0.003936767578125	2.3455429077148438	2.3455462114548857
180.0	120.0	1.094635009765625	1.7041091918945312	2.0253922934839124
180.0	140.0	1.87005615234375	1.4473419189453125	2.36472168410048
180.0	160.0	1.983856201171875	1.2627105712890625	2.351621443551928
180.0	180.0	1.7021484375	1.0630035400390625	2.006809863793596
180.0	200.0	1.942108154296875	0.923583984375	2.150532831458384
180.0	220.0	1.9447021484375	0.8592681884765625	2.126078141994132
180.0	240.0	0.9542236328125	1.2187042236328125	1.5478316207256981
180.0	260.0	-0.585845947265625	1.115447998046875	1.2599363913604285
180.0	280.0	-1.6056365966796875	1.01031494140625	1.8970517023597022
180.0	300.0	-1.818878173828125	0.515899658203125	1.890626951189059
180.0	320.0	-2.1987152099609375	-0.280487060546875	2.2165336824979214
180.0	340.0	-2.6823577880859375	-1.721405029296875	3.187205449636697
180.0	360.0	-1.7802276611328125	-1.901153564453125	2.6045336244892723
180.0	380.0	0.8963775634765625	-3.246734619140625	3.368201066360261
180.0	400.0	0.8631744384765625	-3.5252685546875	3.6294060800505394
180.0	420.0	0.55242919921875	-3.541412353515625	3.584240432474159
180.0	440.0	0.3598175048828125	-3.528411865234375	3.546711001413396
180.0	460.0	0.294921875	-3.483367919921875	3.4958305133250334
180.0	480.0	0.1282806396484375	-3.419219970703125	3.4216255099826007
180.0	500.0	0.0931396484375	-3.458465576171875	3.459719516908404
180.0	520.0	0.0308685302734375	-3.54241943359375	3.5425539247362074
180.0	540.0	-0.1628875732421875	-3.61773681640625	3.6214019432117666
180.0	560.0	-0.06768798828125	-3.69573974609375	3.69635955158784
180.0	580.0	-0.1561431884765625	-3.42315673828125	3.426716029983803
180.0	600.0	-0.0125274658203125	-3.1883544921875	3.1883791031262407
180.0	620.0	0.12115478515625	-3.1583251953125	3.1606481172873386
180.0	640.0	0.1939239501953125	-3.12530517578125	3.1313158480460612
180.0	660.0	0.213531494140625	-3.08551025390625	3.0928901089354177
180.0	680.0	0.274169921875	-2.86639404296875	2.87947633357659
180.0	700.0	0.4236602783203125	-2.32269287109375	2.361014655790212
180.0	720.0	1.2651519775390625	-2.24261474609375	2.574865127665551
180.0	740.0	2.1226654052734375	-2.2044677734375	3.0602919120353755
180.0	760.0	1.9657440185546875	-2.5556640625	3.2242159274523683
180.0	780.0	1.9599609375	-2.5494384765625	3.215755497904528
180.0	800.0	1.925048828125	-2.54974365234375	3.1948404785423454
200.0	0.0	0.045806884765625	1.6026320457458496	1.6032865448021005
200.0	20.0	-0.15740966796875	1.7487964630126953	1.7558664165066047
200.0	40.0	-0.265472412109375	1.8288803100585938	1.8480472910916506
200.0	60.0	-0.3628692626953125	1.956298828125	1.9896681147197108
200.0	80.0	-0.6004180908203125	2.3540878295898438	2.429450841899735
200.0	100.0	0.0212554931640625	2.3022003173828125	2.3022984379413476
200.0	120.0	2.374603271484375	1.6317291259765625	2.8811943074885686
200.0	140.0	2.18804931640625	1.3587493896484375	2.5756086105803924
200.0	160.0	1.422088623046875	1.0709991455078125	1.7802739175412927
200.0	180.0	1.2955780029296875	0.938568115234375	1.599822636610035
200.0	200.0	1.585540771484375	0.7918243408203125	1.7722655909188074
200.0	220.0	1.684295654296875	0.72723388671875	1.8345901387163832
200.0	240.0	0.9669952392578125	1.0786590576171875	1.448649424576862
200.0	260.0	0.150054931640625	1.019073486328125	1.030061771471319
200.0	280.0	-1.00640869140625	0.64923095703125	1.1976473979038043
200.0	300.0	-1.3874359130859375	-0.008575439453125	1.387462414295401
200.0	320.0	-1.6569976806640625	-0.64276123046875	1.7772966305937183
200.0	340.0	-1.5856475830078125	-1.716522216796875	2.3368198001248994
200.0	360.0	-0.9092864990234375	-1.82342529296875	2.037567602889404
200.0	380.0	0.7571258544921875	-3.089691162109375	3.181105316828933
200.0	400.0	0.7138214111328125	-3.31854248046875	3.394446229013994
200.0	420.0	0.6805419921875	-3.368011474609375	3.436078971186627
200.0	440.0	0.5711517333984375	-3.3173828125	3.3661911750871267
200.0	460.0	0.43011474609375	-3.1829833984375	3.2119125158596753
200.0	480.0	0.245758056640625	-2.98077392578125	2.9908878646684736
200.0	500.0	0.1690521240234375	-3.092010498046875	3.0966284150134835
200.0	520.0	0.0174560546875	-3.23602294921875	3.236070030409674
200.0	540.0	-0.194580078125	-3.33697509765625	3.3426432967310573
200.0	560.0	-0.174041748046875	-3.46722412109375	3.4715894970398704
200.0	580.0	-0.291015625	-3.28643798828125	3.2992976138584784
200.0	600.0	-0.2176513671875	-3.00732421875	3.0151900560858325
200.0	620.0	-0.180694580078125	-2.9732666015625	2.9787522245458127
200.0	640.0	-0.137298583984375	-2.92449951171875	2.927720665501974
200.0	660.0	-0.143768310546875	-2.89312744140625	2.8966973813871855
200.0	680.0	-0.067047119140625	-2.65557861328125	2.656424869538347
200.0	700.0	0.051666259765625	-2.21051025390625	2.211113969252341
200.0	720.0	0.4681854248046875	-2.1217041015625	2.1727461624834783
200.0	740.0	1.5815887451171875	-2.33428955078125	2.819633072860348
200.0	760.0	1.683868408203125	-2.520263671875	3.031029823660167
200.0	780.0	1.7601470947265625	-2.49365234375	3.0522810824962088
200.0	800.0	1.7212982177734375	-2.49432373046875	3.030597041325282
220.0	0.0	-0.446502685546875	1.8303217887878418	1.8839964168522445
220.0	20.0	-0.6570281982421875	1.9677200317382812	2.074513961531587
220.0	40.0	-0.77569580078125	2.0534210205078125	2.1950493987181727
220.0	60.0	-0.864105224609375	2.1997756958007812	2.3634066410656103
220.0	80.0	-0.8316497802734375	2.3907394409179688	2.5312598506256956
220.0	100.0	0.9943389892578125	1.99957275390625	2.2331594711803437
220.0	120.0	2.5144195556640625	1.5879669189453125	2.973877038071771
220.0	140.0	1.47418212890625	1.1744842529296875	1.8848411629541546
220.0	160.0	1.13446044921875	0.9366455078125	1.4711578155136669
220.0	180.0	1.14764404296875	0.83721923828125	1.4205713295395956
220.0	200.0	1.37518310546875	0.649566650390625	1.5208765258450048
220.0	220.0	1.4350128173828125	0.5160675048828125	1.5249876903270168
220.0	240.0	1.083343505859375	0.825042724609375	1.3617373642220965
220.0	260.0	0.2819976806640625	0.893341064453125	0.9367929063235657
220.0	280.0	-1.055755615234375	0.183807373046875	1.0716366312726096
220.0	300.0	-1.4743499755859375	-0.58935546875	1.5877807528294914
220.0	320.0	-1.7499237060546875	-0.98162841796875	2.006446442837686
220.0	340.0	-1.2606201171875	-1.7435302734375	2.1515252483414806
220.0	360.0	-0.4026031494140625	-1.93255615234375	1.9740472582691129
220.0	380.0	0.546600341796875	-2.82159423828125	2.8740504482618965
220.0	400.0	0.480377197265625	-3.012847900390625	3.050903918929761
220.0	420.0	0.511962890625	-3.0633544921875	3.1058407470735587
220.0	440.0	0.370361328125	-2.857818603515625	2.881717315069351
220.0	460.0	0.2707366943359375	-2.6553955078125	2.6691616025581433
220.0	480.0	0.0976409912109375	-2.43902587890625	2.440979516738938
220.0	500.0	-0.084869384765625	-2.481719970703125	2.483170720159453
220.0	520.0	-0.231597900390625	-2.640869140625	2.651004980261405
220.0	540.0	-0.5374603271484375	-2.8603515625	2.9104079893297943
220.0	560.0	-0.9587554931640625	-2.91058349609375	3.064426273122847
220.0	580.0	-0.458892822265625	-3.07293701171875	3.107012150011305
220.0	600.0	-0.38702392578125	-2.66265869140625	2.6906391110753547
220.0	620.0	-0.3226470947265625	-2.64801025390625	2.6675943193312084
220.0	640.0	-0.357513427734375	-2.60784912109375	2.6322410393806694
220.0	660.0	-0.3387298583984375	-2.57476806640625	2.5969536986161312
220.0	680.0	-0.1563873291015625	-2.5487060546875	2.553499471295078
220.0	700.0	-0.152069091796875	-2.24884033203125	2.2539760086678715
220.0	720.0	0.0768585205078125	-2.314697265625	2.3159729410479954
220.0	740.0	0.5785369873046875	-2.49530029296875	2.561489527163739
220.0	760.0	0.9271697998046875	-2.54168701171875	2.705515977260096
220.0	780.0	1.18994140625	-2.4425048828125	2.716945095667399
220.0	800.0	1.3400726318359375	-2.33282470703125	2.690328190450216
240.0	0.0	-0.5604400634765625	1.8419623374938965	1.9253358973165156
240.0	20.0	-0.7939300537109375	1.9691696166992188	2.1231942703193223
240.0	40.0	-0.8930816650390625	2.039520263671875	2.2264855190090813
240.0	60.0	-1.115936279296875	2.2731781005859375	2.5323215547071514
240.0	80.0	-0.355560302734375	2.0807342529296875	2.1108951087620214
240.0	100.0	2.5308990478515625	1.8422393798828125	3.130382711939062
240.0	120.0	1.634674072265625	1.3384323120117188	2.112713983570544
240.0	140.0	0.977935791015625	0.958740234375	1.3695040154591684
240.0	160.0	0.776031494140625	0.751953125	1.0805824272564295
240.0	180.0	0.9052276611328125	0.6860809326171875	1.135845132304951
240.0	200.0	1.146514892578125	0.493438720703125	1.2481899574954791
240.0	220.0	1.203704833984375	0.2930755615234375	1.2388698931363333
240.0	240.0	0.9947662353515625	0.3887939453125	1.0680452213774374
240.0	260.0	0.366180419921875	0.28594970703125	0.46460234059399486
240.0	280.0	-0.5681915283203125	-0.5003662109375	0.7571049847299404
240.0	300.0	-0.732940673828125	-1.012603759765625	1.2500273619577715
240.0	320.0	-0.8521270751953125	-1.19708251953125	1.469396852742037
240.0	340.0	-0.676361083984375	-1.51654052734375	1.6605298813946643
240.0	360.0	-0.1748046875	-1.67633056640625	1.685420080169888
240.0	380.0	0.0870361328125	-2.2232666015625	2.224969588564802
240.0	400.0	-0.121917724609375	-2.205810546875	2.209177245102555
240.0	420.0	-0.0093994140625	-2.097991943359375	2.0980129988600082
240.0	440.0	-0.1248779296875	-1.811737060546875	1.816035702810401
240.0	460.0	-0.0355224609375	-1.773651123046875	1.774006807065998
240.0	480.0	0.038818359375	-2.06158447265625	2.061949903106745
240.0	500.0	-0.1185150146484375	-2.126495361328125	2.129795372904907
240.0	520.0	-0.2109222412109375	-2.304443359375	2.314075925376041
240.0	540.0	-0.5030364990234375	-2.57080078125	2.619553850606123
240.0	560.0	-0.9846954345703125	-2.62103271484375	2.799899568046114
240.0	580.0	-0.6638031005859375	-2.6156005859375	2.69851829371307
240.0	600.0	-0.486968994140625	-2.464111328125	2.511768985923722
240.0	620.0	-0.5297698974609375	-2.47021484375	2.52638427768592
240.0	640.0	-0.540374755859375	-2.44476318359375	2.503771535229508
240.0	660.0	-0.53399658203125	-2.4176025390625	2.4758744690517944
240.0	680.0	-0.232757568359375	-2.48431396484375	2.495193772344393
240.0	700.0	-0.162872314453125	-2.47796630859375	2.4833131935664206
240.0	720.0	0.0067138671875	-2.63629150390625	2.636300053025241
240.0	740.0	0.317657470703125	-2.9188232421875	2.936057797085653
240.0	760.0	0.665069580078125	-3.21221923828125	3.2803460154577393
240.0	780.0	1.03997802734375	-3.11865234375	3.287483344221711
240.0	800.0	1.4820404052734375	-2.88592529296875	3.2442269586851995
260.0	0.0	-1.0625	2.0230607986450195	2.2850998326143706
260.0	20.0	-1.29901123046875	2.191659927368164	2.5477055195048273
260.0	40.0	-1.25982666015625	2.1503028869628906	2.4921809162501414
260.0	60.0	-1.146728515625	2.21319580078125	2.4926335352681255
260.0	80.0	0.344024658203125	1.9550018310546875	1.985040333312892
260.0	100.0	1.7808837890625	1.7071075439453125	2.4669339749455403
260.0	120.0	0.9102783203125	1.1355361938476562	1.4553518708439441
260.0	140.0	0.65374755859375	0.8600006103515625	1.0802716881286618
260.0	160.0	0.61053466796875	0.6318359375	0.8786177967172164
260.0	180.0	0.76348876953125	0.4849090576171875	0.9044622133398006
260.0	200.0	0.9473876953125	0.348175048828125	1.0093410275303376
260.0	220.0	0.99786376953125	0.135406494140625	1.0070089479237863
260.0	240.0	1.0025634765625	-0.0068817138671875	1.0025870947318425
260.0	260.0	0.73797607421875	-0.19354248046875	0.7629334032963261
260.0	280.0	0.39971923828125	-0.351837158203125	0.5325080800744657
260.0	300.0	0.169677734375	-0.819793701171875	0.8371691860213887
260.0	320.0	-0.029327392578125	-0.983062744140625	0.9835001041549144
260.0	340.0	-0.130126953125	-1.13580322265625	1.1432331278116108
260.0	360.0	-0.0843505859375	-1.3912353515625	1.393790093516679
260.0	380.0	-0.19854736328125	-1.518463134765625	1.5313886988965881
260.0	400.0	-0.428314208984375	-1.4490966796875	1.5110705637723367
260.0	420.0	-0.278564453125	-1.3817138671875	1.4095145849983486
260.0	440.0	-0.344940185546875	-1.27203369140625	1.3179732332933485
260.0	460.0	-0.2626953125	-1.249664306640625	1.2769767838535933
260.0	480.0	-0.02716064453125	-1.54766845703125	1.5479067651188954
260.0	500.0	-0.14691162109375	-1.652435302734375	1.658953119932941
260.0	520.0	-0.1640625	-1.88128662109375	1.8884268200310514
260.0	540.0	-0.447998046875	-2.21337890625	2.2582622594898627
260.0	560.0	-0.91552734375	-2.30584716796875	2.4809517285073155
260.0	580.0	-0.754547119140625	-2.241455078125	2.3650501521650162
260.0	600.0	-0.802703857421875	-2.29052734375	2.4271071247858815
260.0	620.0	-0.845733642578125	-2.29107666015625	2.4421911589597527
260.0	640.0	-0.82904052734375	-2.29022216796875	2.4356571545753076
260.0	660.0	-0.73193359375	-2.2606201171875	2.376158685755776
260.0	680.0	-0.3951416015625	-2.3504638671875	2.383446512141482
260.0	700.0	-0.185272216796875	-2.62200927734375	2.628546831386788
260.0	720.0	0.00775146484375	-2.8438720703125	2.843882634271451
260.0	740.0	0.166900634765625	-3.08966064453125	3.0941652703516707
260.0	760.0	0.46295166015625	-3.49822998046875	3.5287302583070614
260.0	780.0	0.77105712890625	-3.59161376953125	3.6734477763435844
260.0	800.0	1.085174560546875	-3.57952880859375	3.7404051008427808
280.0	0.0	-1.171783447265625	2.1085143089294434	2.412241496667761
280.0	20.0	-1.359649658203125	2.278200149536133	2.6530818144939166
280.0	40.0	-1.222442626953125	2.153045654296875	2.4758779383642313
280.0	60.0	-0.78167724609375	2.19873046875	2.3335455837138266
280.0	80.0	1.6795654296875	1.90966796875	2.54318142952309
280.0	100.0	1.017364501953125	1.560791015625	1.8630885980784835
280.0	120.0	0.321319580078125	1.1118621826171875	1.1573606981731488
280.0	140.0	0.267547607421875	0.863677978515625	0.904168885114947
280.0	160.0	0.27490234375	0.4952239990234375	0.5664080753379217
280.0	180.0	0.459197998046875	0.1335296630859375	0.47821854034959976
280.0	200.0	0.68603515625	-0.09075927734375	0.6920126314128389
280.0	220.0	0.86968994140625	-0.245452880859375	0.9036634942861049
280.0	240.0	0.9466552734375	-0.4171295166015625	1.0344821121446621
280.0	260.0	0.944122314453125	-0.6622314453125	1.1532204610606804
280.0	280.0	0.783782958984375	-0.92559814453125	1.2128675327314171
280.0	300.0	0.51666259765625	-1.012847900390625	1.137014120027804
280.0	320.0	0.26556396484375	-1.12298583984375	1.153959018298789
280.0	340.0	0.097503662109375	-1.173797607421875	1.1778403063718177
280.0	360.0	-0.0980224609375	-1.233551025390625	1.2374395076489622
280.0	380.0	-0.319671630859375	-1.2542724609375	1.2943683238717274
280.0	400.0	-0.504791259765625	-1.21942138671875	1.3197737436101864
280.0	420.0	-0.636993408203125	-1.19451904296875	1.3537489967158651
280.0	440.0	-0.828369140625	-1.143035888671875	1.4116396409607177
280.0	460.0	-0.932830810546875	-1.112274169921875	1.451663580235082
280.0	480.0	-0.881561279296875	-1.1910400390625	1.4817984558655555
280.0	500.0	-0.972320556640625	-1.314727783203125	1.635211426327537
280.0	520.0	-0.77850341796875	-1.4793701171875	1.6717067671743102
280.0	540.0	-0.736663818359375	-1.6650390625	1.820722016379956
280.0	560.0	-0.789947509765625	-1.724365234375	1.8966951599311
280.0	580.0	-0.65643310546875	-2.095458984375	2.195871757902372
280.0	600.0	-0.97149658203125	-2.1649169921875	2.372903536168416
280.0	620.0	-1.075103759765625	-2.13055419921875	2.386442810978472
280.0	640.0	-1.144989013671875	-2.1663818359375	2.4503489752501024
280.0	660.0	-1.04644775390625	-2.138916015625	2.3811792506135614
280.0	680.0	-0.6070556640625	-2.21527099609375	2.296941915984067
280.0	700.0	-0.22454833984375	-2.84906005859375	2.8578952350288853
280.0	720.0	-0.0894775390625	-3.01861572265625	3.01994157411434
280.0	740.0	0.059661865234375	-3.2431640625	3.243712791610063
280.0	760.0	0.251556396484375	-3.6396484375	3.6483313129715063
280.0	780.0	0.572021484375	-3.9896240234375	4.030422859573943
280.0	800.0	0.96893310546875	-4.0863037109375	4.199608241359532
300.0	0.0	0.24957275390625	1.3956518173217773	1.4177907302158275
300.0	20.0	0.0498046875	1.604522705078125	1.6052954924275458
300.0	40.0	-0.043975830078125	1.6555824279785156	1.656166371311257
300.0	60.0	0.579071044921875	1.943389892578125	2.0278282840619735
300.0	80.0	1.546234130859375	1.8112716674804688	2.3815005859440648
300.0	100.0	0.570220947265625	1.4788665771484375	1.58499157149407
300.0	120.0	0.12493896484375	1.0731887817382812	1.0804369052309921
300.0	140.0	-0.006500244140625	0.8359527587890625	0.8359780308721828
300.0	160.0	-0.14788818359375	0.2994384765625	0.3339675374834051
300.0	180.0	0.026947021484375	-0.22607421875	0.22767453601644216
300.0	200.0	0.313812255859375	-0.556243896484375	0.6386590673463189
300.0	220.0	0.5941162109375	-0.63299560546875	0.8681344991655852
300.0	240.0	0.802215576171875	-0.71002197265625	1.071298759593908
300.0	260.0	0.92022705078125	-0.867523193359375	1.2646795309508274
300.0	280.0	0.750335693359375	-0.982574462890625	1.2363074972893655
300.0	300.0	0.46380615234375	-1.047943115234375	1.1459934204518978
300.0	320.0	0.206512451171875	-1.105438232421875	1.1245626163931537
300.0	340.0	0.054931640625	-1.1231689453125	1.1245114338485616
300.0	360.0	-0.14947509765625	-1.15631103515625	1.165932251395193
300.0	380.0	-0.359710693359375	-1.13702392578125	1.192566639947675
300.0	400.0	-0.556060791015625	-1.10931396484375	1.2408791544313584
300.0	420.0	-0.719940185546875	-1.104888916015625	1.3187469004700831
300.0	440.0	-0.915191650390625	-1.066162109375	1.4050898193395558
300.0	460.0	-1.04510498046875	-1.03851318359375	1.4733479061981973
300.0	480.0	-1.1649169921875	-1.022369384765625	1.5499260490724112
300.0	500.0	-1.011138916015625	-1.300933837890625	1.647674348301291
300.0	520.0	-0.6904296875	-1.5047607421875	1.6555959786765682
300.0	540.0	-0.54193115234375	-1.65692138671875	1.7432951143299318
300.0	560.0	-0.630615234375	-1.6925048828125	1.806169524759509
300.0	580.0	-0.703216552734375	-2.131103515625	2.244129166146381
300.0	600.0	-1.257171630859375	-2.09539794921875	2.4435983866068836
300.0	620.0	-1.472259521484375	-2.03240966796875	2.509628888312821
300.0	640.0	-1.535675048828125	-2.0838623046875	2.5885864792374162
300.0	660.0	-1.429840087890625	-2.05474853515625	2.503284686100609
300.0	680.0	-0.755218505859375	-2.103759765625	2.2352091944726387
300.0	700.0	-0.350006103515625	-2.95001220703125	2.9707029966207625
300.0	720.0	-0.16900634765625	-3.05291748046875	3.057591910000379
300.0	740.0	-0.059051513671875	-3.2607421875	3.2612768503469964
300.0	760.0	0.133819580078125	-3.70343017578125	3.7058471024719064
300.0	780.0	0.49847412109375	-4.17303466796875	4.202700892220292
300.0	800.0	0.882598876953125	-4.39202880859375	4.47983234430892
320.0	0.0	0.55792236328125	1.386855125427246	1.4948727378520077
320.0	20.0	0.3741455078125	1.6159515380859375	1.6586995612402449
320.0	40.0	0.27227783203125	1.6684112548828125	1.6904825740702798
320.0	60.0	1.03143310546875	2.0119171142578125	2.2608990967534117
320.0	80.0	1.053070068359375	1.68524169921875	1.9872081304332767
320.0	100.0	0.045684814453125	1.3645172119140625	1.3652817745364298
320.0	120.0	-0.152984619140625	0.9710693359375	0.9830462597923352
320.0	140.0	-0.260589599609375	0.7592010498046875	0.8026787485969178
320.0	160.0	-0.282806396484375	0.057647705078125	0.2886220985878455
320.0	180.0	-0.08209228515625	-0.41668701171875	0.42469660820081523
320.0	200.0	0.133636474609375	-0.8603363037109375	0.8706533539986052
320.0	220.0	0.32244873046875	-1.000335693359375	1.0510207815213217
320.0	240.0	0.461151123046875	-1.0045166015625	1.1053117031417286
320.0	260.0	0.58074951171875	-0.97174072265625	1.1320556644573876
320.0	280.0	0.49658203125	-0.987548828125	1.1053716124866952
320.0	300.0	0.31854248046875	-1.010528564453125	1.0595457948757465
320.0	320.0	0.153167724609375	-1.03741455078125	1.0486607182662446
320.0	340.0	0.010528564453125	-1.0450439453125	1.0450969803342458
320.0	360.0	-0.16650390625	-1.084686279296875	1.0973913956703902
320.0	380.0	-0.364593505859375	-1.0736083984375	1.1338268905394526
320.0	400.0	-0.577362060546875	-1.039703369140625	1.189256088805645
320.0	420.0	-0.74322509765625	-1.035003662109375	1.274211962887635
320.0	440.0	-0.930328369140625	-0.992401123046875	1.3602833761582744
320.0	460.0	-1.05487060546875	-0.964111328125	1.429077551185015
320.0	480.0	-1.162384033203125	-0.951507568359375	1.5021662002890142
320.0	500.0	-0.986480712890625	-1.238189697265625	1.5831165223444343
320.0	520.0	-0.75848388671875	-1.43634033203125	1.6243064230100253
320.0	540.0	-0.74969482421875	-1.56036376953125	1.731120279681962
320.0	560.0	-0.86737060546875	-1.5792236328125	1.8017433362343083
320.0	580.0	-1.073822021484375	-1.88531494140625	2.169678815427399
320.0	600.0	-1.8681640625	-1.83404541015625	2.6179685886067676
320.0	620.0	-1.891815185546875	-1.76885986328125	2.589947858971898
320.0	640.0	-1.901885986328125	-1.838623046875	2.645317563826924
320.0	660.0	-1.65771484375	-1.80645751953125	2.451796743830957
320.0	680.0	-0.89422607421875	-1.9027099609375	2.102366634834053
320.0	700.0	-0.2591552734375	-2.9432373046875	2.954624728701533
320.0	720.0	-0.06268310546875	-3.04010009765625	3.0407462530570926
320.0	740.0	-0.0384521484375	-3.2818603515625	3.2820856074876223
320.0	760.0	0.13201904296875	-3.7578125	3.760130823902625
320.0	780.0	0.4520263671875	-4.2685546875	4.292422038524514
320.0	800.0	0.632171630859375	-4.59619140625	4.639462944538921
340.0	0.0	1.351165771484375	1.8318023681640625	2.2762137109776037
340.0	20.0	1.24114990234375	1.9719486236572266	2.3300288527036592
340.0	40.0	1.187652587890625	1.8248748779296875	2.177311872383511
340.0	60.0	1.318328857421875	1.9431076049804688	2.348117999770071
340.0	80.0	0.34942626953125	1.532470703125	1.571803159996492
340.0	100.0	-0.28363037109375	1.308807373046875	1.3391874130041097
340.0	120.0	-0.382354736328125	0.9122161865234375	0.9891074336733664
340.0	140.0	-0.64422607421875	0.528961181640625	0.833562934868117
340.0	160.0	-0.5174560546875	-0.2531280517578125	0.5760508476857393
340.0	180.0	-0.28106689453125	-0.6457366943359375	0.7042545545563371
340.0	200.0	-0.03631591796875	-1.0194854736328125	1.0201320879406905
340.0	220.0	0.166412353515625	-1.244110107421875	1.2551904360661288
340.0	240.0	0.33770751953125	-1.158050537109375	1.206286622344483
340.0	260.0	0.445556640625	-1.054107666015625	1.1444053877704106
340.0	280.0	0.39312744140625	-0.9837646484375	1.0594064700113845
340.0	300.0	0.2120361328125	-0.981842041015625	1.0044765378662701
340.0	320.0	0.04718017578125	-0.99884033203125	0.9999539878809661
340.0	340.0	-0.08184814453125	-0.989105224609375	0.9924859012161183
340.0	360.0	-0.23870849609375	-1.01806640625	1.045677270309597
340.0	380.0	-0.3970947265625	-1.011962890625	1.0870846856918979
340.0	400.0	-0.572113037109375	-0.979522705078125	1.1343624010844509
340.0	420.0	-0.781524658203125	-0.9801025390625	1.253547676977733
340.0	440.0	-0.93157958984375	-0.958648681640625	1.3367302745972196
340.0	460.0	-0.9735107421875	-0.97735595703125	1.3794737517977382
340.0	480.0	-0.99676513671875	-0.985992431640625	1.4020420154298305
340.0	500.0	-0.887969970703125	-1.241790771484375	1.5266089836674839
340.0	520.0	-0.77947998046875	-1.439453125	1.6369527601686704
340.0	540.0	-0.903228759765625	-1.4774169921875	1.7316417531556891
340.0	560.0	-1.042388916015625	-1.48870849609375	1.8173683277128896
340.0	580.0	-1.395965576171875	-1.7237548828125	2.2181187492730885
340.0	600.0	-2.09161376953125	-1.51513671875	2.5827286805619445
340.0	620.0	-1.95562744140625	-1.4305419921875	2.4230000167133587
340.0	640.0	-1.76727294921875	-1.504150390625	2.3207158539247494
340.0	660.0	-1.50360107421875	-1.4842529296875	2.1127761238895393
340.0	680.0	-0.74432373046875	-1.6319580078125	1.7936846866164242
340.0	700.0	-0.2747802734375	-2.78326416015625	2.796795234528381
340.0	720.0	-0.196258544921875	-3.01129150390625	3.0176802246018077
340.0	740.0	-0.1845703125	-3.28411865234375	3.289301069061401
340.0	760.0	-0.048919677734375	-3.6865234375	3.6868480020345906
340.0	780.0	0.291778564453125	-4.27984619140625	4.289780664878906
340.0	800.0	0.553985595703125	-4.616943359375	4.650060862389164
360.0	0.0	1.70245361328125	2.08180570602417	2.6892867647406398
360.0	20.0	1.609771728515625	2.056659698486328	2.611745418930807
360.0	40.0	1.456329345703125	1.8924369812011719	2.387930671308088
360.0	60.0	0.690277099609375	1.8299407958984375	1.955803106332163
360.0	80.0	-0.380828857421875	1.4149703979492188	1.465323119901485
360.0	100.0	-0.670623779296875	1.2365875244140625	1.406728459545382
360.0	120.0	-0.67462158203125	0.7686004638671875	1.0226734337016887
360.0	140.0	-0.849029541015625	0.2393035888671875	0.8821096128950862
360.0	160.0	-0.687957763671875	-0.447845458984375	0.8208845471376185
360.0	180.0	-0.527008056640625	-0.7599029541015625	0.9247648303306142
360.0	200.0	-0.31439208984375	-1.0545806884765625	1.1004466432608266
360.0	220.0	-0.048828125	-1.5251007080078125	1.5258821564449028
360.0	240.0	0.13031005859375	-1.6113739013671875	1.616634331374296
360.0	260.0	0.23388671875	-1.40411376953125	1.4234600363181602
360.0	280.0	0.36181640625	-1.04296875	1.103945164085711
360.0	300.0	0.22314453125	-0.911865234375	0.9387713712552997
360.0	320.0	0.051483154296875	-0.89813232421875	0.8996066846032935
360.0	340.0	-0.0477294921875	-0.88458251953125	0.8858692557509437
360.0	360.0	-0.206512451171875	-0.909576416015625	0.9327253878076041
360.0	380.0	-0.400421142578125	-0.9708251953125	1.0501612501312
360.0	400.0	-0.563720703125	-1.009185791015625	1.1559571756425828
360.0	420.0	-0.775604248046875	-1.018310546875	1.2800462177066967
360.0	440.0	-0.883453369140625	-0.98779296875	1.3252263220136626
360.0	460.0	-0.900177001953125	-1.04473876953125	1.3790568267504377
360.0	480.0	-0.936553955078125	-1.09075927734375	1.437667942149347
360.0	500.0	-0.912811279296875	-1.26165771484375	1.5572426339643899
360.0	520.0	-0.939178466796875	-1.40606689453125	1.6908815169584421
360.0	540.0	-1.11962890625	-1.4254150390625	1.8125608738180683
360.0	560.0	-1.295257568359375	-1.406494140625	1.912045484815855
360.0	580.0	-1.743408203125	-1.5174560546875	2.311308079990916
360.0	600.0	-2.401885986328125	-1.22412109375	2.6958354444370536
360.0	620.0	-2.09600830078125	-0.9935302734375	2.3195588376199248
360.0	640.0	-1.69061279296875	-1.051513671875	1.9909426455550252
360.0	660.0	-1.256866455078125	-1.04962158203125	1.6375038172066765
360.0	680.0	-0.572601318359375	-1.1959228515625	1.3259350424045198
360.0	700.0	-0.270904541015625	-2.644287109375	2.6581278349901987
360.0	720.0	-0.2388916015625	-2.9761962890625	2.98576850213249
360.0	740.0	-0.228424072265625	-3.25341796875	3.261426993844226
360.0	760.0	-0.27728271484375	-3.33941650390625	3.350908576865767
360.0	780.0	-0.034515380859375	-3.636962890625	3.6371266652811562
360.0	800.0	-0.296661376953125	-3.30303955078125	3.3163350624749794
380.0	0.0	1.47564697265625	2.1336874961853027	2.594254482368116
380.0	20.0	1.32940673828125	2.060598373413086	2.4522210202794215
380.0	40.0	1.08221435546875	1.9308204650878906	2.2134262082989937
380.0	60.0	-0.618988037109375	1.6701812744140625	1.7811938916041394
380.0	80.0	-0.97869873046875	1.3534164428710938	1.6702057576403535
380.0	100.0	-1.166717529296875	1.1214447021484375	1.6182916959390856
380.0	120.0	-1.028350830078125	0.6194076538085938	1.2004879305178522
380.0	140.0	-1.056182861328125	0.0900115966796875	1.0600114735700232
380.0	160.0	-0.885009765625	-0.551025390625	1.0425311824425452
380.0	180.0	-0.654998779296875	-0.8668060302734375	1.0864511470833798
380.0	200.0	-0.492767333984375	-1.1583251953125	1.2587838986648223
380.0	220.0	-0.179412841796875	-1.782562255859375	1.7915683530962736
380.0	240.0	-0.0167236328125	-2.0175018310546875	2.0175711432818084
380.0	260.0	0.1766357421875	-1.79730224609375	1.8059611150940564
380.0	280.0	0.408843994140625	-1.038543701171875	1.1161211541712828
380.0	300.0	0.267425537109375	-0.76995849609375	0.8150782193171321
380.0	320.0	0.107147216796875	-0.74884033203125	0.7564670309696182
380.0	340.0	0.053436279296875	-0.735321044921875	0.7372601135624332
380.0	360.0	-0.10675048828125	-0.820526123046875	0.8274411068774749
380.0	380.0	-0.453948974609375	-0.958282470703125	1.0603654866157182
380.0	400.0	-0.621124267578125	-1.082855224609375	1.2483472246287417
380.0	420.0	-0.80169677734375	-1.080535888671875	1.3454648005471095
380.0	440.0	-0.8778076171875	-1.040069580078125	1.3609889581463488
380.0	460.0	-0.87896728515625	-1.08648681640625	1.397511034160209
380.0	480.0	-0.919158935546875	-1.117401123046875	1.4468719427033208
380.0	500.0	-0.961669921875	-1.143157958984375	1.4938604880739
380.0	520.0	-1.04937744140625	-1.34100341796875	1.7027868867054965
380.0	540.0	-1.272125244140625	-1.36248779296875	1.8640481814504422
380.0	560.0	-1.463958740234375	-1.31500244140625	1.9678431375526395
380.0	580.0	-1.797882080078125	-1.31353759765625	2.226603016777485
380.0	600.0	-2.111785888671875	-0.60943603515625	2.197965404764286
380.0	620.0	-1.675628662109375	-0.506103515625	1.7503920080400386
380.0	640.0	-1.1649169921875	-0.5557861328125	1.2907090392934597
380.0	660.0	-0.704925537109375	-0.571044921875	0.9072002621627518
380.0	680.0	-0.340301513671875	-0.702880859375	0.7809267716521875
380.0	700.0	-0.24066162109375	-2.4564208984375	2.468181850299521
380.0	720.0	-0.171630859375	-2.85870361328125	2.8638511659087795
380.0	740.0	-0.08905029296875	-3.11248779296875	3.1137614256807313
380.0	760.0	-0.430145263671875	-2.537109375	2.5733147744829505
380.0	780.0	-1.172515869140625	-2.1522216796875	2.450887925202513
380.0	800.0	-3.5294189453125	-1.22747802734375	3.7367767392690863
400.0	0.0	-0.239105224609375	1.919471263885498	1.934306397993268
400.0	20.0	-0.440185546875	1.8677902221679688	1.918958996358159
400.0	40.0	-0.67864990234375	1.8004112243652344	1.9240702343655502
400.0	60.0	-1.09014892578125	1.5201568603515625	1.8706420182536083
400.0	80.0	-1.21148681640625	1.294342041015625	1.7728569106012602
400.0	100.0	-1.341217041015625	1.0165481567382812	1.6829240345537602
400.0	120.0	-1.350006103515625	0.5130615234375	1.4442121057384365
400.0	140.0	-1.12457275390625	-0.23773193359375	1.1494260963970282
400.0	160.0	-0.8555908203125	-0.7226409912109375	1.1199310934076896
400.0	180.0	-0.654022216796875	-1.078704833984375	1.2614868920940703
400.0	200.0	-0.63262939453125	-1.347808837890625	1.4888950984945357
400.0	220.0	-0.435516357421875	-1.915374755859375	1.9642644814192867
400.0	240.0	-0.347198486328125	-2.043609619140625	2.072893404001429
400.0	260.0	0.02099609375	-1.332122802734375	1.3322882561659264
400.0	280.0	-1.50555419921875	0.501861572265625	1.5869966869852428
400.0	300.0	-1.322845458984375	0.153472900390625	1.3317184535441011
400.0	320.0	-1.247955322265625	0.002716064453125	1.2479582778992306
400.0	340.0	-1.264404296875	-0.178375244140625	1.276924411889048
400.0	360.0	-1.076812744140625	-0.524688720703125	1.1978413666161078
400.0	380.0	-0.640777587890625	-0.969329833984375	1.1619794508488968
400.0	400.0	-0.76123046875	-1.10137939453125	1.3388459199069054
400.0	420.0	-0.83673095703125	-1.05291748046875	1.3448992211801938
400.0	440.0	-0.87286376953125	-1.026519775390625	1.347454640953944
400.0	460.0	-0.878265380859375	-1.046875	1.3664908872147896
400.0	480.0	-0.9344482421875	-1.046844482421875	1.4032380010904892
400.0	500.0	-0.99072265625	-1.080230712890625	1.4657522896721817
400.0	520.0	-1.09814453125	-1.2725830078125	1.6808893251155448
400.0	540.0	-1.29998779296875	-1.2696533203125	1.8171372583402492
400.0	560.0	-1.51947021484375	-1.1768798828125	1.9219354808021198
400.0	580.0	-1.8619384765625	-1.112060546875	2.168753916519762
400.0	600.0	-1.968414306640625	0.02166748046875	1.9685335563046307
400.0	620.0	-2.185882568359375	-0.0830078125	2.1874580909341814
400.0	640.0	-1.914642333984375	-0.11248779296875	1.9179438914243856
400.0	660.0	-1.336029052734375	-0.17401123046875	1.3473134520517338
400.0	680.0	-0.848480224609375	-0.34283447265625	0.9151252194069752
400.0	700.0	-0.2271728515625	-2.18438720703125	2.1961682482744402
400.0	720.0	-0.143280029296875	-2.70306396484375	2.7068586894834623
400.0	740.0	0.3369140625	-2.6705322265625	2.691700848649255
400.0	760.0	-0.999420166015625	-1.53143310546875	1.8286957168332731
400.0	780.0	-2.63726806640625	-1.006103515625	2.822663128720667
400.0	800.0	-3.119293212890625	-0.89300537109375	3.2446030174410865
420.0	0.0	-0.454986572265625	1.7677602767944336	1.8253737089030166
420.0	20.0	-0.6265869140625	1.7633438110351562	1.8713611508178627
420.0	40.0	-0.87127685546875	1.7498970031738281	1.9548050748328483
420.0	60.0	-1.211822509765625	1.474822998046875	1.9088259927878788
420.0	80.0	-1.249298095703125	1.2770233154296875	1.7864865742788232
420.0	100.0	-1.4188232421875	0.8376617431640625	1.6476457715577415
420.0	120.0	-1.337890625	0.31717681884765625	1.3749736211568604
420.0	140.0	-0.972259521484375	-0.5421600341796875	1.1132053178900763
420.0	160.0	-0.820892333984375	-0.8459014892578125	1.1787338773119655
420.0	180.0	-0.5234375	-1.3645782470703125	1.4615268074119396
420.0	200.0	-0.614959716796875	-1.645904541015625	1.757036485511541
420.0	220.0	-0.428009033203125	-2.154632568359375	2.1967323999837554
420.0	240.0	-0.234649658203125	-1.978302001953125	1.992169489031138
420.0	260.0	-0.703857421875	0.173095703125	0.7248292162770895
420.0	280.0	-1.5810546875	0.912261962890625	1.8253645701072372
420.0	300.0	-1.3759765625	0.493408203125	1.4617671344849554
420.0	320.0	-1.513092041015625	0.3900146484375	1.5625488634217672
420.0	340.0	-1.69354248046875	-0.2296142578125	1.7090374017390701
420.0	360.0	-1.628387451171875	-0.531005859375	1.7127792951295908
420.0	380.0	-1.05230712890625	-0.98004150390625	1.4379957033752706
420.0	400.0	-0.974517822265625	-1.05657958984375	1.437374486898847
420.0	420.0	-0.901123046875	-0.926177978515625	1.2922184000766175
420.0	440.0	-0.937286376953125	-0.881927490234375	1.2869739121105055
420.0	460.0	-0.90460205078125	-0.865875244140625	1.2522159592870672
420.0	480.0	-1.005462646484375	-0.86663818359375	1.3274098367640785
420.0	500.0	-1.1982421875	-0.99188232421875	1.5555111330371039
420.0	520.0	-1.415313720703125	-1.18499755859375	1.8458960268345754
420.0	540.0	-1.616363525390625	-1.20989990234375	2.0190316540125433
420.0	560.0	-1.830047607421875	-1.0740966796875	2.1219702926163317
420.0	580.0	-1.993988037109375	-0.8724365234375	2.176495756844706
420.0	600.0	-1.88067626953125	0.45367431640625	1.9346223445790802
420.0	620.0	-2.561492919921875	0.32379150390625	2.5818766269540774
420.0	640.0	-2.431488037109375	0.3385009765625	2.4549372671699308
420.0	660.0	-2.1702880859375	0.26861572265625	2.186848138856559
420.0	680.0	-2.03167724609375	0.111572265625	2.034738509674346
420.0	700.0	-0.87567138671875	-1.9853515625	2.1698896755916257
420.0	720.0	0.256378173828125	-2.13458251953125	2.1499237895106478
420.0	740.0	0.489410400390625	-2.14727783203125	2.2023452562991426
420.0	760.0	-1.389892578125	-1.18438720703125	1.8260817163824417
420.0	780.0	-2.21942138671875	-0.98004150390625	2.4261724261073043
420.0	800.0	-2.81005859375	-0.87445068359375	2.942973547000687
440.0	0.0	-0.303375244140625	1.7096538543701172	1.7363619555035124
440.0	20.0	-0.434539794921875	1.7235660552978516	1.7774995865950973
440.0	40.0	-0.6103515625	1.70941162109375	1.8151080188728586
440.0	60.0	-1.111907958984375	1.4542312622070312	1.8306086073306478
440.0	80.0	-1.212432861328125	1.23956298828125	1.733929019638649
440.0	100.0	-1.263641357421875	0.6419219970703125	1.417340231034785
440.0	120.0	-1.14044189453125	0.08145904541015625	1.1433474060324624
440.0	140.0	-0.820831298828125	-0.6981201171875	1.0775600768206641
440.0	160.0	-0.749053955078125	-0.947540283203125	1.2078552959319424
440.0	180.0	-0.523468017578125	-1.5162506103515625	1.6040681652656341
440.0	200.0	-0.727508544921875	-1.7990875244140625	1.9406144911951637
440.0	220.0	-0.708587646484375	-2.20794677734375	2.318862959368862
440.0	240.0	-0.679779052734375	-1.677337646484375	1.8098511377597293
440.0	260.0	-1.213134765625	0.72650146484375	1.4140368941396608
440.0	280.0	-1.5941162109375	1.133819580078125	1.9562089188382379
440.0	300.0	-1.74658203125	0.59454345703125	1.8450015485587121
440.0	320.0	-2.011871337890625	0.394256591796875	2.050137688156847
440.0	340.0	-2.2265625	-0.470794677734375	2.2757917732053747
440.0	360.0	-2.330352783203125	-0.75860595703125	2.4507197090295434
440.0	380.0	-1.3375244140625	-1.027313232421875	1.6865183176361636
440.0	400.0	-1.26226806640625	-0.969757080078125	1.5917755701827516
440.0	420.0	-1.12017822265625	-0.7408447265625	1.3430004316413233
440.0	440.0	-1.124847412109375	-0.673614501953125	1.3111209699225754
440.0	460.0	-1.171630859375	-0.619720458984375	1.325432879448675
440.0	480.0	-1.287139892578125	-0.58245849609375	1.4127940411602182
440.0	500.0	-1.471832275390625	-0.628631591796875	1.6004586608490134
440.0	520.0	-1.615753173828125	-0.7744140625	1.7917520640237625
440.0	540.0	-1.714202880859375	-0.83270263671875	1.9057505602635774
440.0	560.0	-1.840301513671875	-0.6934814453125	1.9666281235189607
440.0	580.0	-1.9039306640625	-0.39764404296875	1.9450122772018703
440.0	600.0	-2.156707763671875	1.00921630859375	2.381156428169753
440.0	620.0	-2.914825439453125	0.8651123046875	3.0404977622430214
440.0	640.0	-2.934112548828125	0.95556640625	3.085793837239328
440.0	660.0	-2.782257080078125	0.87158203125	2.915580507693576
440.0	680.0	-2.37664794921875	0.628662109375	2.45838799262637
440.0	700.0	-0.827850341796875	-1.3675537109375	1.598605436219998
440.0	720.0	0.980438232421875	-1.29425048828125	1.6236820667885645
440.0	740.0	0.501983642578125	-1.6546630859375	1.729132009240536
440.0	760.0	-1.3187255859375	-1.0379638671875	1.6782151711246782
440.0	780.0	-1.92889404296875	-0.9293212890625	2.1410909105652465
440.0	800.0	-2.656524658203125	-0.83831787109375	2.7856597266422165
460.0	0.0	-0.32855224609375	1.6166276931762695	1.6496762339191513
460.0	20.0	-0.418365478515625	1.6530723571777344	1.7051914530863561
460.0	40.0	-0.547698974609375	1.6505012512207031	1.7390021699438065
460.0	60.0	-0.831939697265625	1.4933853149414062	1.7094804353279573
460.0	80.0	-1.097564697265625	1.2064437866210938	1.630998122304384
460.0	100.0	-1.191558837890625	0.49034881591796875	1.2885086051041377
460.0	120.0	-0.918548583984375	-0.2375335693359375	0.9487643003935019
460.0	140.0	-0.77252197265625	-0.829254150390625	1.133336950856532
460.0	160.0	-0.683685302734375	-1.040496826171875	1.2450137503050875
460.0	180.0	-0.57098388671875	-1.5648345947265625	1.6657520547024685
460.0	200.0	-0.7275390625	-1.90625	2.0403681407930723
460.0	220.0	-0.87841796875	-2.2098541259765625	2.378039820086811
460.0	240.0	-0.7191162109375	-1.4780426025390625	1.6436964621710275
460.0	260.0	-1.272430419921875	0.986907958984375	1.6103001251472546
460.0	280.0	-2.117645263671875	1.20184326171875	2.434922727416763
460.0	300.0	-2.500030517578125	0.700042724609375	2.596191904521017
460.0	320.0	-2.801666259765625	0.4647216796875	2.839947195051464
460.0	340.0	-3.19677734375	-0.482147216796875	3.2329323104850616
460.0	360.0	-3.021942138671875	-0.7623291015625	3.1166135385334246
460.0	380.0	-1.701568603515625	-0.98919677734375	1.9682088244841742
460.0	400.0	-1.587921142578125	-0.64459228515625	1.7137656692586576
460.0	420.0	-1.586761474609375	-0.476898193359375	1.6568777456813022
460.0	440.0	-1.555023193359375	-0.40618896484375	1.607198372027058
460.0	460.0	-1.63238525390625	-0.3466796875	1.668792504446155
460.0	480.0	-1.80560302734375	-0.321044921875	1.8339226085673952
460.0	500.0	-1.92120361328125	-0.345794677734375	1.9520751222313015
460.0	520.0	-2.11260986328125	-0.39007568359375	2.1483201515054393
460.0	540.0	-2.146820068359375	-0.45062255859375	2.1936036780202866
460.0	560.0	-2.246612548828125	-0.32965087890625	2.270668986557853
460.0	580.0	-2.31060791015625	0.21728515625	2.3208019634607386
460.0	600.0	-2.4622802734375	1.548828125	2.908898882008528
460.0	620.0	-3.02117919921875	1.7095947265625	3.4713452554999993
460.0	640.0	-2.9522705078125	1.91387939453125	3.518356930175047
460.0	660.0	-2.86297607421875	1.88494873046875	3.4277782480850125
460.0	680.0	-2.482269287109375	1.4544677734375	2.877001445549641
460.0	700.0	-0.4564208984375	0.10870361328125	0.46918707577137525
460.0	720.0	1.052398681640625	-0.6859130859375	1.2561925595143564
460.0	740.0	0.802825927734375	-1.51025390625	1.7103790023225682
460.0	760.0	-0.18853759765625	-0.99981689453125	1.0174380808285597
460.0	780.0	-0.6912841796875	-0.946533203125	1.1720916865605235
460.0	800.0	-1.666168212890625	-0.84210205078125	1.8668830647839532
480.0	0.0	-0.36859130859375	1.5707640647888184	1.6134309095845238
480.0	20.0	-0.45263671875	1.606832504272461	1.6693683523857983
480.0	40.0	-0.559844970703125	1.6123199462890625	1.7067518860171647
480.0	60.0	-0.682830810546875	1.6047515869140625	1.7439855422380381
480.0	80.0	-0.980712890625	1.2725143432617188	1.6065772709847623
480.0	100.0	-1.267547607421875	0.33367156982421875	1.310730198625895
480.0	120.0	-1.114410400390625	-0.380645751953125	1.1776254620968218
480.0	140.0	-0.887298583984375	-0.8334197998046875	1.2173279508198118
480.0	160.0	-0.750732421875	-1.03448486328125	1.2781854723053026
480.0	180.0	-0.68548583984375	-1.661865234375	1.7976893207255153
480.0	200.0	-0.76202392578125	-2.067352294921875	2.203321577705309
480.0	220.0	-1.022125244140625	-2.1563873291015625	2.3863667630561953
480.0	240.0	-0.823486328125	-1.454071044921875	1.6710632352753707
480.0	260.0	-0.8643798828125	1.175323486328125	1.4589509516517165
480.0	280.0	-1.5819091796875	1.323699951171875	2.0626725899938663
480.0	300.0	-2.32666015625	0.7401123046875	2.4415392084156906
480.0	320.0	-2.6878662109375	0.505126953125	2.734918281534726
480.0	340.0	-3.111328125	-0.51776123046875	3.154114676607769
480.0	360.0	-2.774017333984375	-0.7335205078125	2.869359598347214
480.0	380.0	-1.765960693359375	-0.790802001953125	1.9349379775029987
480.0	400.0	-1.8780517578125	-0.32574462890625	1.9060923294226573
480.0	420.0	-1.8826904296875	-0.220428466796875	1.8955505698902693
480.0	440.0	-1.941650390625	-0.152313232421875	1.947615352215374
480.0	460.0	-1.973663330078125	-0.146087646484375	1.9790625409396283
480.0	480.0	-2.175201416015625	-0.124603271484375	2.1787673523120796
480.0	500.0	-2.369171142578125	-0.135345458984375	2.373033985448297
480.0	520.0	-2.5255126953125	-0.19769287109375	2.5332384107039547
480.0	540.0	-2.735565185546875	-0.20465087890625	2.743209592177238
480.0	560.0	-2.780029296875	-0.0491943359375	2.7804645248899758
480.0	580.0	-2.992919921875	0.58642578125	3.049830299487322
480.0	600.0	-3.055572509765625	1.94317626953125	3.621112726345976
480.0	620.0	-3.10882568359375	2.218017578125	3.818952619219521
480.0	640.0	-2.93560791015625	2.459716796875	3.829882573004159
480.0	660.0	-2.919158935546875	2.5400390625	3.869533218620696
480.0	680.0	-2.580535888671875	1.889404296875	3.198282987756596
480.0	700.0	-0.940093994140625	0.640869140625	1.137756552705674
480.0	720.0	0.35150146484375	-0.444091796875	0.5663663159466391
480.0	740.0	4.112518310546875	-2.3792724609375	4.751183462881528
480.0	760.0	6.14276123046875	-1.50408935546875	6.3242232980647
480.0	780.0	6.337249755859375	-1.500244140625	6.512408690309551
480.0	800.0	6.299896240234375	-1.4888916015625	6.473445051819206
500.0	0.0	-0.407257080078125	1.5491557121276855	1.6017932918112738
500.0	20.0	-0.536346435546875	1.5841903686523438	1.6725210381500997
500.0	40.0	-0.5738525390625	1.5931358337402344	1.693336505640763
500.0	60.0	-0.623291015625	1.672271728515625	1.7846524659304064
500.0	80.0	-0.795867919921875	1.4467086791992188	1.6511728402657064
500.0	100.0	-1.062408447265625	0.4169464111328125	1.1412957629720215
500.0	120.0	-1.273529052734375	-0.40920257568359375	1.3376557838639214
500.0	140.0	-1.212127685546875	-0.7590789794921875	1.4301938411194912
500.0	160.0	-0.941497802734375	-0.983367919921875	1.361407572509104
500.0	180.0	-0.912353515625	-1.64764404296875	1.8833798952425145
500.0	200.0	-1.0048828125	-1.9911956787109375	2.2303922744160993
500.0	220.0	-1.203460693359375	-2.0422210693359375	2.3704397348383797
500.0	240.0	-0.795562744140625	-1.38336181640625	1.5958101375023788
500.0	260.0	-0.205413818359375	1.56964111328125	1.583024971778961
500.0	280.0	-0.8443603515625	1.873809814453125	2.0552633952930712
500.0	300.0	-2.1541748046875	0.828369140625	2.3079567851868954
500.0	320.0	-2.63677978515625	0.44140625	2.6734709859932466
500.0	340.0	-2.75006103515625	-0.55487060546875	2.8054798316683587
500.0	360.0	-2.161346435546875	-0.829376220703125	2.3150125982203598
500.0	380.0	-1.713134765625	-0.643096923828125	1.8298645793146062
500.0	400.0	-1.98309326171875	-0.0623779296875	1.9840740638359269
500.0	420.0	-2.041595458984375	0.022064208984375	2.0417146831679807
500.0	440.0	-2.137664794921875	0.07330322265625	2.1389212556567325
500.0	460.0	-2.2694091796875	0.067474365234375	2.2704120363523606
500.0	480.0	-2.5474853515625	0.0787353515625	2.5487018013120295
500.0	500.0	-2.819000244140625	0.085845947265625	2.820307058305325
500.0	520.0	-3.02947998046875	0.05810546875	3.0300371610855854
500.0	540.0	-3.1737060546875	0.05645751953125	3.1742081804871773
500.0	560.0	-3.244476318359375	0.2642822265625	3.255222216020227
500.0	580.0	-3.467376708984375	0.8255615234375	3.564302606539989
500.0	600.0	-3.462158203125	1.571044921875	3.801936555232735
500.0	620.0	-3.4830322265625	1.965576171875	3.9993753485657866
500.0	640.0	-3.302764892578125	2.30328369140625	4.026583129496347
500.0	660.0	-3.1624755859375	2.42523193359375	3.985348386700166
500.0	680.0	-2.5439453125	1.67523193359375	3.045990772199249
500.0	700.0	-1.9595947265625	1.2969970703125	2.349938912561509
500.0	720.0	-1.23016357421875	0.40570068359375	1.2953360428873606
500.0	740.0	3.878143310546875	-2.41131591796875	4.566666179324798
500.0	760.0	6.417327880859375	-1.34991455078125	6.557771452625199
500.0	780.0	6.51513671875	-1.32977294921875	6.6494588171127464
500.0	800.0	6.476470947265625	-1.31158447265625	6.607944442842167
520.0	0.0	-0.6195068359375	1.563765048980713	1.6820076837478906
520.0	20.0	-0.6424560546875	1.5657768249511719	1.6924558628687487
520.0	40.0	-0.5870361328125	1.5652999877929688	1.6717581981291803
520.0	60.0	-0.5740966796875	1.6573410034179688	1.7539572968686243
520.0	80.0	-0.636474609375	1.5966949462890625	1.718875993166491
520.0	100.0	-0.80523681640625	0.8701171875	1.185542175748709
520.0	120.0	-1.046630859375	-0.04410552978515625	1.0475597613280496
520.0	140.0	-1.2626953125	-0.4198150634765625	1.3306555300795555
520.0	160.0	-1.33538818359375	-0.807159423828125	1.560374293673273
520.0	180.0	-1.28106689453125	-1.6003570556640625	2.049945144114273
520.0	200.0	-1.2540283203125	-1.8456573486328125	2.231375825966593
520.0	220.0	-1.24871826171875	-1.8745574951171875	2.252390530003605
520.0	240.0	-1.0621337890625	-1.3743896484375	1.736972968010849
520.0	260.0	-0.3172607421875	1.3236083984375	1.3611001325940892
520.0	280.0	-0.82196044921875	2.14404296875	2.2962010434468065
520.0	300.0	-1.90869140625	1.303497314453125	2.3113217285958076
520.0	320.0	-2.35400390625	0.830657958984375	2.4962626134812713
520.0	340.0	-2.800537109375	-0.01708984375	2.8005892529512213
520.0	360.0	-2.2149658203125	-0.56689453125	2.286360206685242
520.0	380.0	-1.70751953125	-0.29815673828125	1.7333552406193986
520.0	400.0	-1.9515380859375	0.118255615234375	1.9551177180413106
520.0	420.0	-2.11279296875	0.20257568359375	2.1224822817594764
520.0	440.0	-2.31402587890625	0.28564453125	2.3315892791143287
520.0	460.0	-2.5006103515625	0.281890869140625	2.516448805846522
520.0	480.0	-2.85888671875	0.3291015625	2.8777666877433066
520.0	500.0	-3.21746826171875	0.37408447265625	3.239142048112429
520.0	520.0	-3.500732421875	0.36083984375	3.5192801653753465
520.0	540.0	-3.662841796875	0.367919921875	3.6812735700905175
520.0	560.0	-3.712646484375	0.53118896484375	3.7504540570861313
520.0	580.0	-3.637939453125	1.00311279296875	3.7737035840167668
520.0	600.0	-3.3646240234375	1.5572509765625	3.707522814912622
520.0	620.0	-3.2088623046875	1.94110107421875	3.7502894116024645
520.0	640.0	-3.2127685546875	1.97772216796875	3.7727001947761263
520.0	660.0	-3.0714111328125	1.88043212890625	3.6013318839267585
520.0	680.0	-2.74072265625	1.37701416015625	3.0672020924211822
520.0	700.0	-2.195068359375	1.040283203125	2.4290974136566166
520.0	720.0	-1.32958984375	0.57073974609375	1.4469115420005147
520.0	740.0	2.66943359375	-2.25115966796875	3.4919329263504206
520.0	760.0	6.5223388671875	-1.22149658203125	6.635733433339434
520.0	780.0	6.5894775390625	-1.17974853515625	6.694252821937075
520.0	800.0	6.542236328125	-1.16497802734375	6.6451508618865995
540.0	0.0	-0.8333740234375	1.5788416862487793	1.7852880252713554
540.0	20.0	-0.7574462890625	1.557870864868164	1.732248975297614
540.0	40.0	-0.5799560546875	1.5343856811523438	1.6403318090843793
540.0	60.0	-0.4364013671875	1.59478759765625	1.653418771794161
540.0	80.0	-0.426513671875	1.6462783813476562	1.7006311831755156
540.0	100.0	-0.563232421875	1.2665557861328125	1.386143686793575
540.0	120.0	-0.760986328125	0.81787109375	1.1171451640610506
540.0	140.0	-1.0283203125	0.276336669921875	1.064802620321536
540.0	160.0	-1.4249267578125	-0.4946136474609375	1.5083298463481571
540.0	180.0	-1.4124755859375	-1.5364990234375	2.0870832589750403
540.0	200.0	-1.2991943359375	-1.5268707275390625	2.0048042650462783
540.0	220.0	-1.128173828125	-1.5658721923828125	1.9299564527066337
540.0	240.0	-1.140625	-1.4004058837890625	1.806145628119733
540.0	260.0	-1.107666015625	-0.338592529296875	1.1582611549500474
540.0	280.0	-0.0325927734375	2.4556884765625	2.4559047584957767
540.0	300.0	-0.130859375	2.203704833984375	2.2075867301991767
540.0	320.0	-0.163818359375	2.10980224609375	2.116152634497462
540.0	340.0	-0.552734375	1.639007568359375	1.7296997133739578
540.0	360.0	-0.9488525390625	0.414337158203125	1.0353726003488766
540.0	380.0	-1.5152587890625	-0.02191162109375	1.5154172088801519
540.0	400.0	-1.782958984375	0.264678955078125	1.8024976253035063
540.0	420.0	-1.9542236328125	0.37091064453125	1.9891115386698335
540.0	440.0	-2.2117919921875	0.485321044921875	2.2644116969643155
540.0	460.0	-2.508544921875	0.52569580078125	2.563036031745143
540.0	480.0	-2.9322509765625	0.64202880859375	3.00171563953284
540.0	500.0	-3.296875	0.62030029296875	3.3547216306397343
540.0	520.0	-3.5909423828125	0.63189697265625	3.64611587593308
540.0	540.0	-3.643310546875	0.62579345703125	3.696664603643903
540.0	560.0	-1.7900390625	1.19061279296875	2.1498368933611514
540.0	580.0	-1.9412841796875	1.40185546875	2.3945319003031162
540.0	600.0	-2.1953125	1.437255859375	2.6239476705841565
540.0	620.0	-2.3587646484375	1.3863525390625	2.7360087772672665
540.0	640.0	-2.469482421875	1.236083984375	2.761566049975628
540.0	660.0	-2.40966796875	0.81842041015625	2.5448598561374802
540.0	680.0	-2.2105712890625	0.467041015625	2.2593699861473495
540.0	700.0	-1.583740234375	-0.24029541015625	1.6018661036804356
540.0	720.0	-0.3226318359375	-1.2110595703125	1.2532982822959182
540.0	740.0	3.60302734375	-3.3052978515625	4.889458040248823
540.0	760.0	6.6390380859375	-1.0694580078125	6.724623940191968
540.0	780.0	6.68603515625	-0.96710205078125	6.755616366197556
540.0	800.0	6.6087646484375	-0.97283935546875	6.679984026177464
560.0	0.0	-0.88037109375	1.5451054573059082	1.7783149712317756
560.0	20.0	-0.7979736328125	1.5085029602050781	1.7065588473918682
560.0	40.0	-0.599365234375	1.4955635070800781	1.6111948634125735
560.0	60.0	-0.48388671875	1.4464035034179688	1.5251981678727573
560.0	80.0	-0.424560546875	1.5523910522460938	1.6094003967492159
560.0	100.0	-0.482421875	1.4248275756835938	1.504282049984943
560.0	120.0	-0.5682373046875	1.3317642211914062	1.44792595642321
560.0	140.0	-0.6796875	1.2579345703125	1.4298162402363264
560.0	160.0	-0.90966796875	0.931243896484375	1.3018106652309898
560.0	180.0	-0.937744140625	-0.744140625	1.197125450005934
560.0	200.0	-0.9857177734375	-0.935882568359375	1.3592335011430239
560.0	220.0	-1.1287841796875	-1.0910797119140625	1.5699072144758288
560.0	240.0	-1.2940673828125	-1.0395355224609375	1.6598929163404872
560.0	260.0	-1.4847412109375	-0.708221435546875	1.6450027553849964
560.0	280.0	-1.3814697265625	2.656951904296875	2.9946372112754256
560.0	300.0	-1.3187255859375	2.430450439453125	2.7651630168299466
560.0	320.0	-0.9730224609375	2.280609130859375	2.4795061438213906
560.0	340.0	-0.7230224609375	1.96417236328125	2.0930204374773718
560.0	360.0	-0.5369873046875	1.0860595703125	1.2115612884468199
560.0	380.0	-1.0208740234375	0.276397705078125	1.0576291708826508
560.0	400.0	-0.9869384765625	0.54833984375	1.1290368199324958
560.0	420.0	-1.09326171875	0.6646728515625	1.279457379238726
560.0	440.0	-1.2662353515625	0.728729248046875	1.4609580016227612
560.0	460.0	-1.3363037109375	0.7110595703125	1.5137084661183378
560.0	480.0	-1.1490478515625	0.812408447265625	1.4072378798088618
560.0	500.0	-1.16943359375	0.7994384765625	1.4165722035955706
560.0	520.0	-0.913818359375	4.69647216796875	4.784549594103494
560.0	540.0	-1.832763671875	4.7623291015625	5.102822860783413
560.0	560.0	-2.658447265625	4.71356201171875	5.411562501018273
560.0	580.0	-2.947021484375	4.7451171875	5.585792043432671
560.0	600.0	-3.6953125	4.790771484375	6.050357500855374
560.0	620.0	-3.9986572265625	4.6011962890625	6.095922153868357
560.0	640.0	-4.7056884765625	4.6397705078125	6.608401804038535
560.0	660.0	-5.1524658203125	4.794677734375	7.038241158556586
560.0	680.0	-5.330810546875	4.59185791015625	7.035815528688786
560.0	700.0	-5.508544921875	4.53106689453125	7.132645677378901
560.0	720.0	-5.60107421875	4.5242919921875	7.200086835206771
560.0	740.0	-5.541748046875	4.45489501953125	7.110348869787418
560.0	760.0	-1.1956787109375	-1.2523193359375	1.7314592975152787
560.0	780.0	6.96923828125	0.164306640625	6.971174857439306
560.0	800.0	6.206787109375	-2.29241943359375	6.616599812639567
580.0	0.0	-0.997802734375	1.4784321784973145	1.7836400991070318
580.0	20.0	-0.8834228515625	1.4326114654541016	1.6830958218750849
580.0	40.0	-0.6898193359375	1.4346199035644531	1.5918495481472281
580.0	60.0	-0.5609130859375	1.3024520874023438	1.4180990550573862
580.0	80.0	-0.4974365234375	1.3277969360351562	1.4179167105983113
580.0	100.0	-0.534423828125	1.3421096801757812	1.4445993291183952
580.0	120.0	-0.5859375	1.3583984375	1.4793813128834268
580.0	140.0	-0.664794921875	1.4470367431640625	1.5924407757331651
580.0	160.0	-0.8612060546875	1.3684539794921875	1.6168927492627374
580.0	180.0	-0.9324951171875	0.6268157958984375	1.1235858603446027
580.0	200.0	-1.0072021484375	-0.31109619140625	1.0541522698949095
580.0	220.0	-1.1490478515625	-0.5146484375	1.2590369253527032
580.0	240.0	-1.3291015625	-0.4541778564453125	1.4045598914696376
580.0	260.0	-1.5501708984375	-0.332000732421875	1.5853246672814965
580.0	280.0	-1.542724609375	2.717376708984375	3.1247616547349653
580.0	300.0	-1.6905517578125	2.479766845703125	3.001201235320844
580.0	320.0	-1.7838134765625	2.3321533203125	2.9361419632930916
580.0	340.0	-1.85302734375	2.118499755859375	2.814560632187804
580.0	360.0	-1.9063720703125	1.573486328125	2.471864416844877
580.0	380.0	-1.9256591796875	0.961761474609375	2.1524749499953617
580.0	400.0	-1.6680908203125	1.4356689453125	2.2008344565972098
580.0	420.0	-1.4595947265625	1.667449951171875	2.2160338683043967
580.0	440.0	-1.216796875	1.59661865234375	2.00743262801563
580.0	460.0	-1.0577392578125	1.44219970703125	1.7885056143268776
580.0	480.0	-0.968505859375	1.71990966796875	1.9738522907289904
580.0	500.0	-1.065185546875	1.9912109375	2.2582163861975277
580.0	520.0	-2.2178955078125	4.49664306640625	5.0138667064685984
580.0	540.0	-2.5416259765625	4.5159912109375	5.182088307043989
580.0	560.0	-2.9979248046875	4.65399169921875	5.535990595273588
580.0	580.0	-3.1761474609375	4.70703125	5.678384971283322
580.0	600.0	-3.640869140625	4.748291015625	5.983493600583235
580.0	620.0	-3.88818359375	4.609619140625	6.030469325046188
580.0	640.0	-4.372314453125	4.53369140625	6.29853089570186
580.0	660.0	-4.748291015625	4.593505859375	6.606554597456798
580.0	680.0	-4.9281005859375	4.625	6.758461391849297
580.0	700.0	-5.0341796875	4.6461181640625	6.850502107179378
580.0	720.0	-5.1705322265625	4.7119140625	6.995465505476145
580.0	740.0	-5.00048828125	4.62677001953125	6.8126267962183125
580.0	760.0	-4.3641357421875	3.548095703125	5.624470099020221
580.0	780.0	6.4698486328125	-1.10113525390625	6.562883526233035
580.0	800.0	6.4197998046875	-0.790283203125	6.468259199615239
600.0	0.0	-1.0841064453125	1.4154610633850098	1.7829236682278709
600.0	20.0	-1.001220703125	1.3906974792480469	1.7136167527055142
600.0	40.0	-0.856201171875	1.40087890625	1.6418106336287142
600.0	60.0	-0.6402587890625	1.307220458984375	1.4555949454979222
600.0	80.0	-0.5079345703125	1.32318115234375	1.417323495055479
600.0	100.0	-0.5482177734375	1.3002700805664062	1.4111148108956049
600.0	120.0	-0.5963134765625	1.3337860107421875	1.4610184409450875
600.0	140.0	-0.6805419921875	1.4072723388671875	1.5631867575153187
600.0	160.0	-0.8756103515625	1.49420166015625	1.7318579875316273
600.0	180.0	-0.951416015625	1.2935333251953125	1.605746212257277
600.0	200.0	-1.0262451171875	0.2157745361328125	1.0486837898024914
600.0	220.0	-1.1656494140625	0.16314697265625	1.177011253638277
600.0	240.0	-1.33251953125	0.2277374267578125	1.3518404627429192
600.0	260.0	-1.540283203125	0.163055419921875	1.5488897364870453
600.0	280.0	-1.6376953125	2.10174560546875	2.6644662742642615
600.0	300.0	-1.9169921875	0.87738037109375	2.1082351297985342
600.0	320.0	-2.04248046875	0.7293701171875	2.168803179883165
600.0	340.0	-2.1370849609375	0.652557373046875	2.234493959576323
600.0	360.0	-2.06884765625	1.014404296875	2.304158567088989
600.0	380.0	-1.87939453125	1.40582275390625	2.347011167313219
600.0	400.0	-1.627685546875	2.105377197265625	2.661197734530793
600.0	420.0	-1.4881591796875	2.48919677734375	2.9001238491531156
600.0	440.0	-1.36962890625	2.7816162109375	3.100527710855987
600.0	460.0	-1.164306640625	2.679107666015625	2.9211689166337442
600.0	480.0	-0.91943359375	2.351043701171875	2.524433524206171
600.0	500.0	-0.995361328125	2.81170654296875	2.9826897018127854
600.0	520.0	-2.19873046875	4.5694580078125	5.070933065952594
600.0	540.0	-2.5303955078125	4.590576171875	5.241783190455726
600.0	560.0	-2.9969482421875	4.73333740234375	5.602337166823952
600.0	580.0	-3.175537109375	4.80108642578125	5.756254580961365
600.0	600.0	-3.6417236328125	4.84124755859375	6.05803837404279
600.0	620.0	-3.8787841796875	4.721923828125	6.110771747595281
600.0	640.0	-4.373779296875	4.6361083984375	6.373652517970767
600.0	660.0	-4.7532958984375	4.66278076171875	6.658479280583311
600.0	680.0	-4.9359130859375	4.69793701171875	6.814238780524642
600.0	700.0	-5.0401611328125	4.735595703125	6.91585793001633
600.0	720.0	-5.1722412109375	4.80670166015625	7.060910705700014
600.0	740.0	-5.0	4.71795654296875	6.874526452152296
600.0	760.0	-4.3734130859375	3.66375732421875	5.705248439026639
600.0	780.0	6.5748291015625	0.05908203125	6.5750945545421455
600.0	800.0	6.4373779296875	-0.70074462890625	6.475405596915817
620.0	0.0	-1.265380859375	1.341395378112793	1.844052678123642
620.0	20.0	-1.157958984375	1.336435317993164	1.7683122938763591
620.0	40.0	-1.0931396484375	1.3586997985839844	1.7438518955628717
620.0	60.0	-0.8831787109375	1.31121826171875	1.580916811637464
620.0	80.0	-0.564697265625	1.3411102294921875	1.4551493564074238
620.0	100.0	-0.5726318359375	1.2676620483398438	1.390997587463875
620.0	120.0	-0.599365234375	1.3108367919921875	1.4413645546556806
620.0	140.0	-0.6561279296875	1.391876220703125	1.5387733016512923
620.0	160.0	-0.85302734375	1.5129241943359375	1.736834841599001
620.0	180.0	-0.9632568359375	1.4923248291015625	1.7762030085362797
620.0	200.0	-1.0887451171875	1.4592132568359375	1.8206233160995624
620.0	220.0	-1.2491455078125	2.346435546875	2.658218252011435
620.0	240.0	-1.3492431640625	2.496429443359375	2.8377133543472963
620.0	260.0	-1.4678955078125	2.608489990234375	2.9931483843954423
620.0	280.0	-1.5958251953125	2.6322021484375	3.0781725429600546
620.0	300.0	-1.8934326171875	1.267425537109375	2.278476369845975
620.0	320.0	-2.0185546875	1.10308837890625	2.3002971543055564
620.0	340.0	-2.1043701171875	1.05157470703125	2.3524844217506717
620.0	360.0	-2.0050048828125	1.57830810546875	2.5516859242254566
620.0	380.0	-1.776611328125	2.069122314453125	2.7271991059308327
620.0	400.0	-1.5413818359375	2.6883544921875	3.098888161877219
620.0	420.0	-1.4071044921875	3.044403076171875	3.3538534765458996
620.0	440.0	-1.28955078125	3.273468017578125	3.5183140962013817
620.0	460.0	-1.103271484375	3.15643310546875	3.3436922581981303
620.0	480.0	-0.899658203125	2.88922119140625	3.026050887761317
620.0	500.0	-0.986083984375	3.264404296875	3.410087541060616
620.0	520.0	-2.20654296875	4.6680908203125	5.163322939699384
620.0	540.0	-2.5322265625	4.670654296875	5.3129260228943025
620.0	560.0	-2.9998779296875	4.81134033203125	5.669943860714738
620.0	580.0	-3.174560546875	4.8818359375	5.823242806756541
620.0	600.0	-3.63232421875	4.949462890625	6.139296550566016
620.0	620.0	-3.8790283203125	4.82562255859375	6.191404831522108
620.0	640.0	-4.4100341796875	4.65216064453125	6.410226215083007
620.0	660.0	-4.7789306640625	4.70013427734375	6.702942675943045
620.0	680.0	-4.941162109375	4.77410888671875	6.870749497206993
620.0	700.0	-5.0421142578125	4.8204345703125	6.975636575646695
620.0	720.0	-5.179443359375	4.88787841796875	7.121656334155593
620.0	740.0	-5.0364990234375	4.805419921875	6.961205573651738
620.0	760.0	-4.5399169921875	3.84503173828125	5.949379410017731
620.0	780.0	6.2496337890625	1.32366943359375	6.388272322531507
620.0	800.0	6.3302001953125	-0.628173828125	6.361292075598764
