# Supplementary material for: Real-time emotion detection by quantitative facial motion analysis
Source: PLoS One. 2023 Mar 10;18(3):e0282730. doi: 10.1371/journal.pone.0282730 (PMC10004542; doi:10.1371/journal.pone.0282730)
Supplement: S1 Dataset — Data from each participant is organized into folders by Study ID and subsequently by emotions. The data files (.csv) contain the pixel displacement results after DISC-processing of videos. (ZIP) [file pone.0282730.s004.zip › S1_Dataset/1/happy/result/102675_cropped_result.csv]

pos_x	pos_y	disp_x	disp_y	disp_xy_indi
0.0	0.0	1.5502262115478516	0.5091648101806641	1.6317015998326152
0.0	20.0	1.4409260749816895	0.6721553802490234	1.5899876756628797
0.0	40.0	1.1440072059631348	1.2386627197265625	1.6861310211653135
0.0	60.0	1.0988645553588867	1.2661590576171875	1.6765029287806592
0.0	80.0	1.043097972869873	1.423187255859375	1.7645156123553503
0.0	100.0	1.010068416595459	1.4002532958984375	1.7265420640338
0.0	120.0	0.8814783096313477	1.5488357543945312	1.782104431407266
0.0	140.0	0.9629273414611816	1.496063232421875	1.779166732023193
0.0	160.0	0.9125032424926758	1.6232452392578125	1.862145878907665
0.0	180.0	0.9064135551452637	1.9642791748046875	2.1633257289466283
0.0	200.0	1.394641399383545	1.8993377685546875	2.3563761567145414
0.0	220.0	1.3802638053894043	1.9034423828125	2.351216935366655
0.0	240.0	1.4087047576904297	2.0091094970703125	2.453766505916522
0.0	260.0	1.5825629234313965	1.79437255859375	2.392546401985552
0.0	280.0	2.0950722694396973	0.671478271484375	2.200047927489501
0.0	300.0	2.3519463539123535	0.585357666015625	2.423694545285126
0.0	320.0	2.306506633758545	1.163787841796875	2.5834811770722084
0.0	340.0	2.0170483589172363	2.069976806640625	2.8902055397913893
0.0	360.0	1.9492216110229492	1.70562744140625	2.5901022871224475
0.0	380.0	1.9171090126037598	1.878936767578125	2.6843454216556215
0.0	400.0	1.893876075744629	1.50897216796875	2.4215209257782977
0.0	420.0	1.8989348411560059	1.268218994140625	2.2834913943466577
0.0	440.0	1.771531581878662	0.741607666015625	1.9204963097820984
0.0	460.0	1.466963291168213	0.7608642578125	1.6525421980850115
0.0	480.0	1.3994359970092773	1.123138427734375	1.794397123710076
0.0	500.0	1.4094538688659668	2.063873291015625	2.499226514309759
0.0	520.0	2.402106285095215	2.9322509765625	3.7905422296085383
0.0	540.0	3.6395416259765625	3.512451171875	5.058021004505831
0.0	560.0	3.935192584991455	3.6427001953125	5.3623693824559915
0.0	580.0	4.67405891418457	3.6961669921875	5.9588989895285716
0.0	600.0	5.115636825561523	3.4232177734375	6.1553359011039825
0.0	620.0	5.281797409057617	3.3094482421875	6.23296330312041
0.0	640.0	4.946939945220947	3.2901611328125	5.9411594071774125
0.0	660.0	4.660557746887207	3.315673828125	5.719658333028596
0.0	680.0	4.5802083015441895	3.3245849609375	5.659608930661738
0.0	700.0	4.492712020874023	3.3837890625	5.62445461551612
0.0	720.0	4.503551483154297	3.36865234375	5.624037213112448
0.0	740.0	4.5249834060668945	4.0106201171875	6.046531943979939
0.0	760.0	4.46852445602417	3.873046875	5.913391827879611
0.0	780.0	6.393678188323975	1.4822998046875	6.563256317318892
0.0	800.0	6.234838485717773	1.4642333984375	6.404466440546576
20.0	0.0	1.3957366943359375	0.8497636318206787	1.6340682818905947
20.0	20.0	1.3482475280761719	0.8891735076904297	1.615054464636413
20.0	40.0	1.1001853942871094	1.2793693542480469	1.6873629859611556
20.0	60.0	1.0859146118164062	1.2718963623046875	1.6724027327770883
20.0	80.0	1.0944900512695312	1.309600830078125	1.7067404039482088
20.0	100.0	1.0424270629882812	1.3822250366210938	1.731242395943606
20.0	120.0	0.8942241668701172	1.5887908935546875	1.8231547833513362
20.0	140.0	0.9508934020996094	1.636749267578125	1.8929200794207077
20.0	160.0	0.9823532104492188	1.8578643798828125	2.1015893709564755
20.0	180.0	1.2881526947021484	1.7777252197265625	2.1953688350070615
20.0	200.0	1.7080821990966797	1.686279296875	2.4002255448061947
20.0	220.0	1.6612052917480469	1.7718048095703125	2.4287641516928327
20.0	240.0	1.639760971069336	1.92315673828125	2.5273202967251356
20.0	260.0	1.721456527709961	1.817291259765625	2.5031899847226473
20.0	280.0	2.0640430450439453	1.140472412109375	2.3581668758967966
20.0	300.0	2.3168067932128906	0.84814453125	2.4671730508755725
20.0	320.0	2.426218032836914	0.43402099609375	2.464732879626763
20.0	340.0	2.1422367095947266	1.16790771484375	2.4399152752353492
20.0	360.0	2.0174636840820312	0.878997802734375	2.2006355567884706
20.0	380.0	1.9410972595214844	0.9735107421875	2.1715390247647575
20.0	400.0	1.882598876953125	0.54278564453125	1.95928425385761
20.0	420.0	1.8475456237792969	0.201934814453125	1.8585484931080622
20.0	440.0	1.6704788208007812	-0.507110595703125	1.7457550363720413
20.0	460.0	1.3835372924804688	-0.168182373046875	1.3937219056497119
20.0	480.0	1.3713645935058594	0.961334228515625	1.6747550111097511
20.0	500.0	1.4055824279785156	2.129547119140625	2.5515941868726135
20.0	520.0	2.3769760131835938	2.9609375	3.796994317372153
20.0	540.0	3.3712806701660156	3.521484375	4.8750780055712095
20.0	560.0	3.4881114959716797	3.5908203125	5.006087526701105
20.0	580.0	4.464441299438477	3.820068359375	5.875726200771265
20.0	600.0	4.812644958496094	3.5509033203125	5.9808415701090265
20.0	620.0	5.45378303527832	3.5306396484375	6.496858142441505
20.0	640.0	5.645229339599609	3.5093994140625	6.647142133586318
20.0	660.0	5.535266876220703	3.4744873046875	6.535383800621101
20.0	680.0	5.482807159423828	3.47705078125	6.4923844989973
20.0	700.0	5.204736709594727	3.6104736328125	6.334414264116078
20.0	720.0	4.93212890625	3.7564697265625	6.199754862447979
20.0	740.0	4.721370697021484	3.9793701171875	6.174684428232587
20.0	760.0	4.4716949462890625	3.9456787109375	5.963592556723888
20.0	780.0	6.456399917602539	1.0614013671875	6.54306294928343
20.0	800.0	6.273199081420898	0.8544921875	6.331128146992331
40.0	0.0	1.3397598266601562	0.9304354190826416	1.631154947335152
40.0	20.0	1.3048896789550781	0.9340076446533203	1.6047141036690398
40.0	40.0	1.100189208984375	1.2413902282714844	1.6587543502320026
40.0	60.0	1.084014892578125	1.2556304931640625	1.6588237467237412
40.0	80.0	1.0880241394042969	1.304290771484375	1.6985202219890603
40.0	100.0	1.018096923828125	1.4314193725585938	1.7565542310000932
40.0	120.0	0.8753013610839844	1.6370010375976562	1.8563202497983151
40.0	140.0	0.8521270751953125	1.8182220458984375	2.007997002107328
40.0	160.0	0.9657669067382812	1.9766082763671875	2.199928634377509
40.0	180.0	1.3111190795898438	1.861480712890625	2.2768714687764677
40.0	200.0	1.7101936340332031	1.7221527099609375	2.4270501070875103
40.0	220.0	1.6856155395507812	1.7880706787109375	2.4573352435597515
40.0	240.0	1.680908203125	1.84478759765625	2.495735095678072
40.0	260.0	1.7492446899414062	1.729095458984375	2.4595991729484283
40.0	280.0	2.0123214721679688	1.364349365234375	2.4312315598814735
40.0	300.0	2.3974571228027344	0.49298095703125	2.447617388333604
40.0	320.0	2.5778160095214844	-0.561920166015625	2.63834979711188
40.0	340.0	2.34332275390625	-0.467987060546875	2.389596915342434
40.0	360.0	2.092723846435547	-0.49859619140625	2.1512998999499833
40.0	380.0	1.9317970275878906	-0.925079345703125	2.1418710399190544
40.0	400.0	1.8207359313964844	-1.578033447265625	2.4094125617185727
40.0	420.0	1.7113151550292969	-1.851959228515625	2.5215773920142004
40.0	440.0	1.5345687866210938	-2.1800537109375	2.6659961634338676
40.0	460.0	1.2348518371582031	-2.011962890625	2.3606892495593517
40.0	480.0	1.2177352905273438	-0.32012939453125	1.2591116181811122
40.0	500.0	1.4258384704589844	2.238525390625	2.654055626454281
40.0	520.0	2.373149871826172	3.044189453125	3.8599131778663187
40.0	540.0	3.35577392578125	3.5894775390625	4.913813961108772
40.0	560.0	3.485919952392578	3.6605224609375	5.054805891576511
40.0	580.0	4.464412689208984	3.896484375	5.9256705227500905
40.0	600.0	4.812004089355469	3.6258544921875	6.025131048739938
40.0	620.0	5.432353973388672	3.673583984375	6.5578722908004385
40.0	640.0	5.613361358642578	3.697021484375	6.72144282119784
40.0	660.0	5.493747711181641	3.6478271484375	6.5945361337239765
40.0	680.0	5.441078186035156	3.661865234375	6.558550817160137
40.0	700.0	5.185558319091797	3.7764892578125	6.414973592702884
40.0	720.0	4.9198150634765625	3.860595703125	6.253701259398158
40.0	740.0	4.720916748046875	4.0196533203125	6.200376420628734
40.0	760.0	4.467643737792969	3.9263916015625	5.947805610194508
40.0	780.0	6.541801452636719	-0.7872314453125	6.58899837564168
40.0	800.0	6.351741790771484	-0.5706787109375	6.377326866936509
60.0	0.0	1.3420791625976562	0.9163253307342529	1.6250626420000136
60.0	20.0	1.3040733337402344	0.9240875244140625	1.5982944073449294
60.0	40.0	1.1847419738769531	1.046875	1.5809999400034331
60.0	60.0	1.1560096740722656	1.1274566650390625	1.6147807585210046
60.0	80.0	1.0204200744628906	1.339874267578125	1.6841971919240537
60.0	100.0	0.9455490112304688	1.4761123657226562	1.7529890612545915
60.0	120.0	0.8905982971191406	1.6451568603515625	1.8707502297189018
60.0	140.0	0.8841934204101562	1.9270477294921875	2.120214837330785
60.0	160.0	1.043914794921875	2.096923828125	2.3424021089503793
60.0	180.0	1.4700584411621094	1.922027587890625	2.419764837550258
60.0	200.0	1.7280006408691406	1.781005859375	2.4815253546905867
60.0	220.0	1.6974449157714844	1.8604583740234375	2.518456790090391
60.0	240.0	1.6641731262207031	1.8519134521484375	2.4897902779719283
60.0	260.0	1.7078933715820312	1.76544189453125	2.4563560107728537
60.0	280.0	1.87652587890625	1.6112060546875	2.4733245490364855
60.0	300.0	2.492931365966797	-0.30621337890625	2.5116674598446074
60.0	320.0	2.5582427978515625	-0.98870849609375	2.7426539524714664
60.0	340.0	2.2250518798828125	-1.2783203125	2.5661174348653915
60.0	360.0	1.8906669616699219	-1.35980224609375	2.3288803551131134
60.0	380.0	1.70220947265625	-1.9136962890625	2.561201002571304
60.0	400.0	1.6357154846191406	-2.7396240234375	3.1907843763593156
60.0	420.0	1.4859123229980469	-2.918487548828125	3.2749816799949047
60.0	440.0	1.3700675964355469	-2.915985107421875	3.2218091758372096
60.0	460.0	1.2128067016601562	-2.82513427734375	3.074456664292795
60.0	480.0	1.1082839965820312	-2.6531982421875	2.875370294314574
60.0	500.0	1.6609382629394531	2.56317138671875	3.054269711566097
60.0	520.0	2.552631378173828	3.2958984375	4.168797604004368
60.0	540.0	3.3431167602539062	3.6697998046875	4.964258280868854
60.0	560.0	3.405872344970703	3.7222900390625	5.0453354264251
60.0	580.0	4.4320831298828125	3.9764404296875	5.954447023951522
60.0	600.0	4.8014984130859375	3.7127685546875	6.069517060816542
60.0	620.0	5.461639404296875	3.76611328125	6.634238029327555
60.0	640.0	5.63629150390625	3.7830810546875	6.788187105799402
60.0	660.0	5.4949798583984375	3.7484130859375	6.651721905419078
60.0	680.0	5.4343414306640625	3.7713623046875	6.614774404184147
60.0	700.0	5.166847229003906	3.8892822265625	6.4670570219938766
60.0	720.0	4.8894805908203125	3.9725341796875	6.2998450978412155
60.0	740.0	4.704559326171875	4.094482421875	6.2367992397153635
60.0	760.0	4.566154479980469	3.01611328125	5.472358363665372
60.0	780.0	5.6831207275390625	-2.92333984375	6.390913631542864
60.0	800.0	5.598846435546875	-2.94482421875	6.3260628425721865
80.0	0.0	1.2760467529296875	0.9217414855957031	1.5741355348033321
80.0	20.0	1.1044464111328125	1.028463363647461	1.5091516707836887
80.0	40.0	0.9631500244140625	1.1625480651855469	1.5096939999203374
80.0	60.0	0.8611221313476562	1.355926513671875	1.6062590188307413
80.0	80.0	0.7605056762695312	1.5341339111328125	1.712289619464487
80.0	100.0	0.8304977416992188	1.5676116943359375	1.7740160436665422
80.0	120.0	0.8111038208007812	1.7531280517578125	1.9316695819880192
80.0	140.0	0.78570556640625	2.075897216796875	2.2196131401185157
80.0	160.0	1.0122528076171875	2.22442626953125	2.443916523760497
80.0	180.0	1.7172317504882812	1.6693878173828125	2.3949406192453284
80.0	200.0	2.0800857543945312	1.3833160400390625	2.498063252254518
80.0	220.0	2.1386947631835938	1.41839599609375	2.566293531886738
80.0	240.0	2.1271438598632812	1.4915618896484375	2.597979574824574
80.0	260.0	2.2455673217773438	1.58563232421875	2.748963889221106
80.0	280.0	2.2800750732421875	1.57305908203125	2.770064478524167
80.0	300.0	2.6337738037109375	0.519134521484375	2.684448751701323
80.0	320.0	2.540435791015625	-0.18658447265625	2.5472785033658165
80.0	340.0	1.6491851806640625	-0.9873046875	1.9221296278038662
80.0	360.0	1.1102142333984375	-1.366668701171875	1.760783627480475
80.0	380.0	1.231353759765625	-2.22637939453125	2.544208578336744
80.0	400.0	1.6460800170898438	-3.07232666015625	3.485508647151712
80.0	420.0	1.6118927001953125	-3.270355224609375	3.646014450337899
80.0	440.0	1.5311126708984375	-3.34405517578125	3.6779085129534033
80.0	460.0	1.3494033813476562	-3.333526611328125	3.596288246793527
80.0	480.0	1.1926422119140625	-3.311920166015625	3.520115144665048
80.0	500.0	0.9320907592773438	-3.121917724609375	3.258091997283133
80.0	520.0	1.1395034790039062	-2.6942138671875	2.925278882569563
80.0	540.0	1.7168655395507812	-0.3153076171875	1.7455790369827011
80.0	560.0	1.6896820068359375	-0.89892578125	1.9139208041141733
80.0	580.0	3.9722442626953125	4.0181884765625	5.650182573660385
80.0	600.0	4.626960754394531	3.8321533203125	6.007841949742796
80.0	620.0	5.6282501220703125	4.048828125	6.9332682497055815
80.0	640.0	5.9734954833984375	4.082763671875	7.2354410709067185
80.0	660.0	6.089057922363281	4.0860595703125	7.332974102916047
80.0	680.0	6.040260314941406	4.0009765625	7.245174816795684
80.0	700.0	5.8484649658203125	4.12060546875	7.154294646261083
80.0	720.0	5.535728454589844	4.2359619140625	6.970485123744523
80.0	740.0	5.3558349609375	2.8004150390625	6.043781309727199
80.0	760.0	5.793739318847656	-2.7108154296875	6.39655654149896
80.0	780.0	5.643821716308594	-2.894775390625	6.342905338064301
80.0	800.0	5.592292785644531	-2.9296875	6.313224805757207
100.0	0.0	1.0931625366210938	1.0410175323486328	1.5095435847066825
100.0	20.0	0.9968032836914062	1.0828304290771484	1.4717807324847583
100.0	40.0	0.8974990844726562	1.1632919311523438	1.4692694523855743
100.0	60.0	0.8043975830078125	1.3342208862304688	1.557947638658767
100.0	80.0	0.7660751342773438	1.4960861206054688	1.6808167037563528
100.0	100.0	0.82159423828125	1.56549072265625	1.7679870743587849
100.0	120.0	0.8062820434570312	1.7707748413085938	1.945696346353336
100.0	140.0	0.7342681884765625	2.20404052734375	2.3231324582946984
100.0	160.0	1.061004638671875	2.21856689453125	2.4592214029633994
100.0	180.0	1.9698486328125	1.4256439208984375	2.431617614960861
100.0	200.0	2.2684707641601562	1.1172943115234375	2.528696539012144
100.0	220.0	2.2281951904296875	1.1979827880859375	2.5298254025138074
100.0	240.0	2.1703643798828125	1.617218017578125	2.7066354866962463
100.0	260.0	2.7162322998046875	1.76837158203125	3.2411504066670473
100.0	280.0	3.2825851440429688	1.370941162109375	3.5573648811806473
100.0	300.0	3.4770126342773438	0.87689208984375	3.5858829590708634
100.0	320.0	3.1935195922851562	0.17059326171875	3.198072770787587
100.0	340.0	2.2113723754882812	-0.96356201171875	2.412181488507896
100.0	360.0	1.4286346435546875	-1.60101318359375	2.1457493233846363
100.0	380.0	1.4895095825195312	-2.452972412109375	2.869793102470489
100.0	400.0	1.711090087890625	-3.27044677734375	3.6910230847714387
100.0	420.0	1.6108169555664062	-3.44525146484375	3.8032208613684575
100.0	440.0	1.477508544921875	-3.525909423828125	3.8229659644518335
100.0	460.0	1.1812362670898438	-3.514801025390625	3.7079840030366014
100.0	480.0	0.8280715942382812	-3.4609375	3.5586220569330735
100.0	500.0	0.7157516479492188	-3.28411865234375	3.3612104581852877
100.0	520.0	0.7784042358398438	-3.252197265625	3.3440544566307735
100.0	540.0	0.9701309204101562	-3.033447265625	3.1848008283193545
100.0	560.0	1.571380615234375	-1.8922119140625	2.459614393691506
100.0	580.0	1.164154052734375	-2.27197265625	2.552863962150265
100.0	600.0	0.8788681030273438	-1.97216796875	2.1591330759085654
100.0	620.0	7.200782775878906	8.0631103515625	10.810412625190061
100.0	640.0	6.791961669921875	7.744140625	10.300604707756886
100.0	660.0	6.515403747558594	6.7838134765625	9.405881738491695
100.0	680.0	6.428680419921875	6.7529296875	9.323625437875856
100.0	700.0	6.174873352050781	6.34619140625	8.854558502750333
100.0	720.0	5.624824523925781	5.370849609375	7.777189495664901
100.0	740.0	1.8877410888671875	-1.6478271484375	2.505773479332307
100.0	760.0	5.360343933105469	-2.737548828125	6.018925208668834
100.0	780.0	5.579154968261719	-2.8087158203125	6.24626726286613
100.0	800.0	5.5769195556640625	-2.8603515625	6.267666455024903
120.0	0.0	0.900115966796875	1.1244893074035645	1.4403766716201776
120.0	20.0	0.8703994750976562	1.1200542449951172	1.4184910144170308
120.0	40.0	0.8404541015625	1.1312599182128906	1.4092948944022556
120.0	60.0	0.7646484375	1.3024978637695312	1.5103601948195615
120.0	80.0	0.6434249877929688	1.5782623291015625	1.7043789761603698
120.0	100.0	0.6191787719726562	1.74786376953125	1.854295043541226
120.0	120.0	0.6946334838867188	1.8978195190429688	2.0209489364645226
120.0	140.0	0.9085311889648438	2.0538787841796875	2.2458510594928827
120.0	160.0	1.4826736450195312	1.8072357177734375	2.3376103347717248
120.0	180.0	2.0743255615234375	1.091094970703125	2.3437821507732277
120.0	200.0	2.3892745971679688	0.898651123046875	2.552686220753653
120.0	220.0	2.0672531127929688	0.8320465087890625	2.228415765771793
120.0	240.0	2.7231521606445312	1.5492401123046875	3.13300217293203
120.0	260.0	1.7913360595703125	2.131195068359375	2.784039744277408
120.0	280.0	0.09601593017578125	3.458740234375	3.460072696885421
120.0	300.0	0.3879852294921875	2.8077392578125	2.8344192135542676
120.0	320.0	0.8137588500976562	1.76348876953125	1.9421884837407264
120.0	340.0	0.12926483154296875	-0.049041748046875	0.13825516165888802
120.0	360.0	0.00188446044921875	-1.226165771484375	1.2261672195712365
120.0	380.0	1.7891769409179688	-2.892791748046875	3.401381810894019
120.0	400.0	1.5574722290039062	-3.410125732421875	3.7489568222432523
120.0	420.0	1.4122543334960938	-3.56304931640625	3.8327252358630592
120.0	440.0	1.1941909790039062	-3.6600341796875	3.849927569554401
120.0	460.0	0.7817535400390625	-3.66302490234375	3.745515990161308
120.0	480.0	0.48053741455078125	-3.594390869140625	3.6263703515973997
120.0	500.0	0.35897064208984375	-3.44744873046875	3.4660875163638023
120.0	520.0	0.36421966552734375	-3.4625244140625	3.4816276772130172
120.0	540.0	0.4074554443359375	-3.3211669921875	3.3460678608053906
120.0	560.0	0.6150131225585938	-3.04345703125	3.1049753367755333
120.0	580.0	0.9227218627929688	-2.65185546875	2.807802176652659
120.0	600.0	0.9865264892578125	-2.6201171875	2.7996872307885137
120.0	620.0	0.9979171752929688	-2.5306396484375	2.7202896388047675
120.0	640.0	0.9399185180664062	-2.4493408203125	2.623493334211707
120.0	660.0	0.98760986328125	-2.3739013671875	2.5711438977982333
120.0	680.0	1.2551422119140625	-1.7552490234375	2.1578417704750326
120.0	700.0	1.5381317138671875	-1.204345703125	1.953534678944723
120.0	720.0	1.67578125	-0.993408203125	1.9481023217191658
120.0	740.0	1.7868804931640625	-1.7535400390625	2.503566369291127
120.0	760.0	5.026824951171875	-2.5755615234375	5.648228594058125
120.0	780.0	5.343162536621094	-2.6090087890625	5.94611745209902
120.0	800.0	5.344429016113281	-2.637939453125	5.960003864648663
140.0	0.0	0.85333251953125	1.1426630020141602	1.4261329268555452
140.0	20.0	0.843292236328125	1.1061782836914062	1.390960887718183
140.0	40.0	0.792236328125	1.1168556213378906	1.3693081751435754
140.0	60.0	0.613250732421875	1.3153533935546875	1.4512859851703244
140.0	80.0	0.522796630859375	1.5246963500976562	1.6118359957635355
140.0	100.0	0.4077606201171875	1.890045166015625	1.9335303082438053
140.0	120.0	0.6214447021484375	2.0574188232421875	2.149224448972147
140.0	140.0	1.6076507568359375	1.274627685546875	2.051637563683641
140.0	160.0	2.232635498046875	0.962249755859375	2.4311696485005823
140.0	180.0	2.353271484375	0.70208740234375	2.4557714469596537
140.0	200.0	2.257293701171875	0.677032470703125	2.3566390940779627
140.0	220.0	1.97369384765625	0.675567626953125	2.086110980476161
140.0	240.0	3.0190582275390625	1.74237060546875	3.4857664735424896
140.0	260.0	1.5130767822265625	2.304229736328125	2.7566058888952316
140.0	280.0	0.2629852294921875	3.048309326171875	3.059632490832435
140.0	300.0	0.7312774658203125	2.393707275390625	2.502918546871749
140.0	320.0	0.9128265380859375	1.687347412109375	1.9184351898842353
140.0	340.0	-0.2581024169921875	-0.3780517578125	0.45775538144551636
140.0	360.0	-0.5959014892578125	-1.515869140625	1.6287902984727207
140.0	380.0	1.311767578125	-3.215606689453125	3.4728749704352464
140.0	400.0	1.191741943359375	-3.661376953125	3.850445435587536
140.0	420.0	1.0097503662109375	-3.750762939453125	3.884304111425645
140.0	440.0	0.7859039306640625	-3.815826416015625	3.8959178925377613
140.0	460.0	0.41827392578125	-3.792633056640625	3.8156282024473596
140.0	480.0	0.2142181396484375	-3.691131591796875	3.6973425374605706
140.0	500.0	0.123992919921875	-3.572021484375	3.5741728734110403
140.0	520.0	0.08331298828125	-3.61572265625	3.6166823721382984
140.0	540.0	0.0491790771484375	-3.5059814453125	3.506326350541931
140.0	560.0	0.0911865234375	-3.2445068359375	3.245787976825009
140.0	580.0	0.6041717529296875	-2.760986328125	2.8263172170036577
140.0	600.0	0.8390045166015625	-2.8160400390625	2.938368608680835
140.0	620.0	0.8996124267578125	-2.779541015625	2.9214980362681637
140.0	640.0	0.9292755126953125	-2.7596435546875	2.9119041068385814
140.0	660.0	0.950164794921875	-2.821533203125	2.977224001288071
140.0	680.0	0.8524322509765625	-2.346923828125	2.496936562575404
140.0	700.0	1.170135498046875	-1.813232421875	2.1580150369096334
140.0	720.0	1.5295867919921875	-1.51708984375	2.154343832410776
140.0	740.0	1.824462890625	-1.8236083984375	2.579576017511311
140.0	760.0	4.4191131591796875	-2.432373046875	5.044303693553656
140.0	780.0	4.9556121826171875	-2.442138671875	5.5246840088073155
140.0	800.0	4.9564971923828125	-2.465576171875	5.535876649404003
160.0	0.0	0.8003692626953125	1.111243724822998	1.3694720050537468
160.0	20.0	0.6033172607421875	1.178384780883789	1.3238513545440032
160.0	40.0	0.4986114501953125	1.2547416687011719	1.3501814816686215
160.0	60.0	0.4214019775390625	1.359710693359375	1.4235142416954123
160.0	80.0	0.19378662109375	1.7154617309570312	1.7263725568060408
160.0	100.0	0.3035125732421875	1.9411544799804688	1.9647393204352424
160.0	120.0	1.034759521484375	1.5687255859375	1.879262416821431
160.0	140.0	1.9115753173828125	1.114837646484375	2.212912825225165
160.0	160.0	2.5712738037109375	0.9285736083984375	2.733806489103464
160.0	180.0	2.060150146484375	0.6544189453125	2.161592649423919
160.0	200.0	2.0156097412109375	0.5037994384765625	2.077617987762361
160.0	220.0	1.9788970947265625	0.50469970703125	2.0422427636778786
160.0	240.0	2.0851287841796875	1.9001007080078125	2.8210183883105855
160.0	260.0	0.0285186767578125	2.52752685546875	2.5276877417987698
160.0	280.0	-0.2623443603515625	2.843017578125	2.8550960601941244
160.0	300.0	-0.3041229248046875	2.3760986328125	2.3954823034715136
160.0	320.0	-0.2792205810546875	1.602081298828125	1.62623141678524
160.0	340.0	-0.7004241943359375	-0.8118896484375	1.0722680883301128
160.0	360.0	-1.0464324951171875	-1.607269287109375	1.9178987272852186
160.0	380.0	1.0090484619140625	-3.4139404296875	3.559939333183363
160.0	400.0	0.9592742919921875	-3.894012451171875	4.010428921843486
160.0	420.0	0.631378173828125	-3.909454345703125	3.9601100590164897
160.0	440.0	0.351318359375	-3.94171142578125	3.957336674301088
160.0	460.0	0.0853271484375	-3.85284423828125	3.8537889727795815
160.0	480.0	-0.059356689453125	-3.76129150390625	3.7617598267220855
160.0	500.0	-0.14056396484375	-3.74749755859375	3.7501328216316168
160.0	520.0	-0.1179656982421875	-3.824462890625	3.826281786242291
160.0	540.0	-0.1429901123046875	-3.8045654296875	3.8072515389700925
160.0	560.0	-0.1889801025390625	-3.588134765625	3.593107927051795
160.0	580.0	0.3762664794921875	-2.860107421875	2.884751449995979
160.0	600.0	0.6543121337890625	-2.8065185546875	2.881782567479512
160.0	620.0	0.7328033447265625	-2.780029296875	2.8749893275498857
160.0	640.0	0.7928466796875	-2.7569580078125	2.868697145802073
160.0	660.0	0.75909423828125	-2.78369140625	2.885335666403806
160.0	680.0	0.6198883056640625	-2.555908203125	2.630005371534577
160.0	700.0	0.6376190185546875	-1.888671875	1.9933989726692092
160.0	720.0	1.1913604736328125	-1.6702880859375	2.0516339995621435
160.0	740.0	1.6289215087890625	-1.9903564453125	2.5719455789718113
160.0	760.0	0.9463958740234375	-2.88671875	3.0378957012988694
160.0	780.0	0.85467529296875	-2.8973388671875	3.020768506146501
160.0	800.0	0.7997283935546875	-2.9051513671875	3.013215885018689
180.0	0.0	0.6822509765625	1.035508632659912	1.2400582741684705
180.0	20.0	0.377227783203125	1.2280521392822266	1.2846839522684157
180.0	40.0	0.313720703125	1.2790756225585938	1.3169871403293574
180.0	60.0	0.150390625	1.4572372436523438	1.4649770388560261
180.0	80.0	0.010894775390625	1.7155227661132812	1.7155573605052603
180.0	100.0	0.2120361328125	1.9597091674804688	1.9711467075601126
180.0	120.0	1.29254150390625	1.3240890502929688	1.8503716795352134
180.0	140.0	2.0088043212890625	1.0168304443359375	2.2514970472461275
180.0	160.0	1.9742889404296875	0.779144287109375	2.122470880939985
180.0	180.0	1.59588623046875	0.53656005859375	1.6836714516430706
180.0	200.0	1.7946014404296875	0.4147186279296875	1.8418973560826324
180.0	220.0	1.9540863037109375	0.41302490234375	1.9972588345797193
180.0	240.0	1.693389892578125	1.687957763671875	2.390976942637865
180.0	260.0	-0.29376220703125	2.18804931640625	2.207681146657218
180.0	280.0	-1.0997314453125	2.48468017578125	2.7171758919380733
180.0	300.0	-1.3175201416015625	1.9683837890625	2.3686270421005173
180.0	320.0	-1.5732574462890625	0.989105224609375	1.858350918866925
180.0	340.0	-2.103302001953125	-1.107208251953125	2.3769285695226765
180.0	360.0	-1.8472137451171875	-1.5882568359375	2.4361359561921136
180.0	380.0	0.545806884765625	-3.5228271484375	3.5648585207867427
180.0	400.0	0.5539703369140625	-3.970916748046875	4.00937189022169
180.0	420.0	0.0710906982421875	-3.998199462890625	3.9988314333609316
180.0	440.0	-0.220733642578125	-4.03167724609375	4.037715289323393
180.0	460.0	-0.387451171875	-3.893157958984375	3.9123902290276074
180.0	480.0	-0.512847900390625	-3.773895263671875	3.808582207344366
180.0	500.0	-0.532318115234375	-3.770294189453125	3.8076870736486046
180.0	520.0	-0.5379638671875	-3.79345703125	3.8314124510863343
180.0	540.0	-0.547393798828125	-3.8133544921875	3.8524424011375005
180.0	560.0	-0.2549285888671875	-3.8333740234375	3.8418413539587006
180.0	580.0	-0.3257293701171875	-3.0081787109375	3.0257625120776646
180.0	600.0	-0.061981201171875	-2.805908203125	2.806592687523944
180.0	620.0	0.0885162353515625	-2.7960205078125	2.7974212775391702
180.0	640.0	0.160247802734375	-2.766357421875	2.7709949014467874
180.0	660.0	0.1810302734375	-2.737060546875	2.743040721017559
180.0	680.0	0.1802215576171875	-2.62548828125	2.631666491942139
180.0	700.0	0.2323760986328125	-1.884521484375	1.8987943217438692
180.0	720.0	0.8541717529296875	-1.74951171875	1.94689512751626
180.0	740.0	1.56072998046875	-1.832763671875	2.407260008573797
180.0	760.0	0.979766845703125	-2.8084716796875	2.9744673888859126
180.0	780.0	0.89764404296875	-2.8206787109375	2.96006642125026
180.0	800.0	0.809539794921875	-2.83251953125	2.945933056685924
200.0	0.0	0.24005126953125	1.1992440223693848	1.223033457102571
200.0	20.0	-0.0422210693359375	1.3843212127685547	1.3849649233164254
200.0	40.0	-0.1298675537109375	1.4454231262207031	1.451245532403285
200.0	60.0	-0.2660980224609375	1.5660247802734375	1.5884715200431168
200.0	80.0	-0.502410888671875	1.949493408203125	2.0131918064813146
200.0	100.0	0.1742706298828125	1.8709716796875	1.8790703229609096
200.0	120.0	2.345123291015625	1.1840667724609375	2.627092950717583
200.0	140.0	2.12335205078125	0.873443603515625	2.2959807621317956
200.0	160.0	1.3252105712890625	0.5596771240234375	1.4385484146915006
200.0	180.0	1.1590423583984375	0.4222869873046875	1.233574273486879
200.0	200.0	1.445526123046875	0.29705810546875	1.4757334754065898
200.0	220.0	1.5777740478515625	0.261474609375	1.5992935682424643
200.0	240.0	1.076141357421875	1.4963226318359375	1.8431119444293724
200.0	260.0	0.330413818359375	2.02056884765625	2.0474061051686174
200.0	280.0	-0.5701751708984375	2.09033203125	2.1666997314761485
200.0	300.0	-1.0873260498046875	1.13873291015625	1.574481050777299
200.0	320.0	-1.3567657470703125	0.049652099609375	1.3576739753780664
200.0	340.0	-1.2274627685546875	-1.295806884765625	1.7848754384533203
200.0	360.0	-1.135650634765625	-1.572021484375	1.9393178985354993
200.0	380.0	0.3608551025390625	-3.410003662109375	3.429043799753486
200.0	400.0	0.2763214111328125	-3.761932373046875	3.7720669004709504
200.0	420.0	-0.331787109375	-3.780120849609375	3.794653650018526
200.0	440.0	-0.4422607421875	-3.819549560546875	3.845068713242205
200.0	460.0	-0.5034637451171875	-3.736083984375	3.769854013214676
200.0	480.0	-0.6036376953125	-3.571319580078125	3.6219748770873026
200.0	500.0	-0.595062255859375	-3.65130615234375	3.69947776131872
200.0	520.0	-0.5914306640625	-3.66796875	3.7153445306418047
200.0	540.0	-0.6547698974609375	-3.7139892578125	3.7712650166446338
200.0	560.0	-0.475830078125	-3.8128662109375	3.8424423230228624
200.0	580.0	-0.445220947265625	-3.3294677734375	3.3591036522029154
200.0	600.0	-0.3271636962890625	-2.7724609375	2.7916976437524355
200.0	620.0	-0.2331390380859375	-2.771240234375	2.7810297099632795
200.0	640.0	-0.1882171630859375	-2.7333984375	2.739870931012547
200.0	660.0	-0.20684814453125	-2.695068359375	2.7029945646634723
200.0	680.0	-0.16656494140625	-2.6358642578125	2.6411217816146055
200.0	700.0	-0.0886383056640625	-2.0792236328125	2.0811121220340354
200.0	720.0	0.2750091552734375	-1.8974609375	1.9172866360621692
200.0	740.0	1.1840667724609375	-2.01171875	2.334314985332447
200.0	760.0	0.88238525390625	-2.7301025390625	2.8691572996450905
200.0	780.0	0.878936767578125	-2.7269287109375	2.865077666649883
200.0	800.0	0.7638702392578125	-2.74755859375	2.8517671659013932
220.0	0.0	-0.3229522705078125	1.4224786758422852	1.4586787693841892
220.0	20.0	-0.60382080078125	1.5903892517089844	1.7011577032737362
220.0	40.0	-0.7158660888671875	1.6644134521484375	1.8118323313382734
220.0	60.0	-0.817230224609375	1.7976150512695312	1.974660758856024
220.0	80.0	-0.8823089599609375	2.0208587646484375	2.2050712567814585
220.0	100.0	0.8419342041015625	1.646575927734375	1.8493419072282036
220.0	120.0	2.33319091796875	1.0948410034179688	2.5772963901067185
220.0	140.0	1.2968902587890625	0.6462860107421875	1.4490030886864984
220.0	160.0	0.9612884521484375	0.44580078125	1.0596290977493252
220.0	180.0	0.9800262451171875	0.3479766845703125	1.0399707756100844
220.0	200.0	1.2391510009765625	0.1490325927734375	1.248080893584222
220.0	220.0	1.3283843994140625	0.00335693359375	1.328388641027095
220.0	240.0	0.9839019775390625	0.7475738525390625	1.2356899960772418
220.0	260.0	0.1451416015625	1.51629638671875	1.5232271061402711
220.0	280.0	-0.76531982421875	1.275543212890625	1.4875230826086554
220.0	300.0	-1.29534912109375	0.1815185546875	1.3080054782814137
220.0	320.0	-1.539520263671875	-0.4337158203125	1.5994474217821806
220.0	340.0	-0.935760498046875	-1.401214599609375	1.6849480893675617
220.0	360.0	-0.5007476806640625	-1.79901123046875	1.8674018440183473
220.0	380.0	0.1163330078125	-3.305145263671875	3.3071919482665852
220.0	400.0	-0.07745361328125	-3.491729736328125	3.492588669421064
220.0	420.0	-0.52740478515625	-3.52801513671875	3.567218329780549
220.0	440.0	-0.64288330078125	-3.430938720703125	3.4906502895081584
220.0	460.0	-0.6506195068359375	-3.32415771484375	3.3872304698426796
220.0	480.0	-0.739501953125	-3.157318115234375	3.242764379270075
220.0	500.0	-0.801361083984375	-3.213897705078125	3.312298000728656
220.0	520.0	-0.8095550537109375	-3.265869140625	3.364711076552576
220.0	540.0	-0.955047607421875	-3.3734130859375	3.505999398290966
220.0	560.0	-1.1497039794921875	-3.4000244140625	3.589148263401948
220.0	580.0	-0.5924835205078125	-3.2598876953125	3.313292095201263
220.0	600.0	-0.4996337890625	-2.6656494140625	2.7120694537317256
220.0	620.0	-0.38818359375	-2.675537109375	2.703550503707929
220.0	640.0	-0.3912811279296875	-2.6455078125	2.674287289554446
220.0	660.0	-0.3538665771484375	-2.6055908203125	2.6295104254061283
220.0	680.0	-0.201171875	-2.730712890625	2.738113038995388
220.0	700.0	-0.1771240234375	-2.378173828125	2.3847607168136187
220.0	720.0	-0.05047607421875	-2.2852783203125	2.2858356973673453
220.0	740.0	0.40155029296875	-2.4168701171875	2.450000775742165
220.0	760.0	0.4962005615234375	-2.550537109375	2.5983561233124215
220.0	780.0	0.68658447265625	-2.47998046875	2.573266671659611
220.0	800.0	0.7436981201171875	-2.423828125	2.535355926375398
240.0	0.0	-0.449462890625	1.43046236038208	1.4994130366642984
240.0	20.0	-0.6705322265625	1.5379581451416016	1.6777749321843676
240.0	40.0	-0.7782440185546875	1.607818603515625	1.786265493768237
240.0	60.0	-0.9951324462890625	1.8012771606445312	2.0578843493055867
240.0	80.0	-0.45123291015625	1.7060928344726562	1.7647560451935052
240.0	100.0	2.2767333984375	1.4316482543945312	2.6894482132719486
240.0	120.0	1.36077880859375	0.8251571655273438	1.5914155063147228
240.0	140.0	0.8139801025390625	0.5121917724609375	0.961719303698423
240.0	160.0	0.637664794921875	0.3220672607421875	0.7143834482438217
240.0	180.0	0.730712890625	0.255584716796875	0.7741220032951408
240.0	200.0	0.9905548095703125	0.0332489013671875	0.9911126677653772
240.0	220.0	1.03582763671875	-0.269927978515625	1.0704204812016083
240.0	240.0	0.781402587890625	-0.0034637451171875	0.7814102647728675
240.0	260.0	0.0878143310546875	0.139434814453125	0.16478296095215564
240.0	280.0	-0.5433807373046875	-0.0875244140625	0.5503845462317867
240.0	300.0	-0.8478851318359375	-0.737091064453125	1.1234822802719613
240.0	320.0	-0.990692138671875	-0.95123291015625	1.3734318195638915
240.0	340.0	-0.840240478515625	-1.461578369140625	1.6858871228157404
240.0	360.0	-0.6385498046875	-1.84527587890625	1.9526364030048395
240.0	380.0	-0.36541748046875	-2.75762939453125	2.78173503637836
240.0	400.0	-0.643310546875	-2.796234130859375	2.8692810553000023
240.0	420.0	-0.89422607421875	-2.822784423828125	2.9610390364227483
240.0	440.0	-1.0028533935546875	-2.647064208984375	2.8306649140175932
240.0	460.0	-0.896759033203125	-2.6531982421875	2.8006495096634714
240.0	480.0	-0.81243896484375	-2.856353759765625	2.9696487793211515
240.0	500.0	-0.86639404296875	-2.93408203125	3.0593260701984453
240.0	520.0	-0.8558349609375	-3.0164794921875	3.135538551373695
240.0	540.0	-1.0002288818359375	-3.1717529296875	3.3257291626108114
240.0	560.0	-1.201385498046875	-3.1707763671875	3.390744739084925
240.0	580.0	-0.733123779296875	-2.90185546875	2.993031178802656
240.0	600.0	-0.5991058349609375	-2.7601318359375	2.824403574781755
240.0	620.0	-0.5920867919921875	-2.7747802734375	2.8372473165216823
240.0	640.0	-0.6414031982421875	-2.763671875	2.837125357713565
240.0	660.0	-0.6287689208984375	-2.72998046875	2.8014538574897596
240.0	680.0	-0.2175750732421875	-2.861328125	2.869588394075422
240.0	700.0	-0.1693878173828125	-2.6710205078125	2.6763861428860856
240.0	720.0	-0.062103271484375	-2.6552734375	2.6559995941682915
240.0	740.0	0.20697021484375	-2.8721923828125	2.879639865281528
240.0	760.0	0.4515533447265625	-3.0975341796875	3.130274495546047
240.0	780.0	0.79620361328125	-3.008544921875	3.112118690015207
240.0	800.0	1.232666015625	-2.7926025390625	3.0525553962631267
260.0	0.0	-0.905670166015625	1.5288901329040527	1.7770040765575474
260.0	20.0	-1.152496337890625	1.6889572143554688	2.0447064045419054
260.0	40.0	-1.1650390625	1.6852149963378906	2.0487229195362158
260.0	60.0	-1.1064453125	1.7928924560546875	2.106818594120299
260.0	80.0	0.16204833984375	1.6121444702148438	1.6202683287932325
260.0	100.0	1.398040771484375	1.3326492309570312	1.9314429765082357
260.0	120.0	0.65045166015625	0.730194091796875	0.9778909826228509
260.0	140.0	0.476043701171875	0.4635009765625	0.6644176101668352
260.0	160.0	0.4600830078125	0.248077392578125	0.5227033257844818
260.0	180.0	0.58795166015625	0.1108245849609375	0.5983053094468196
260.0	200.0	0.76165771484375	-0.08026123046875	0.7658748851459753
260.0	220.0	0.74591064453125	-0.36871337890625	0.8320650487849425
260.0	240.0	0.6746826171875	-0.586578369140625	0.8940194724269992
260.0	260.0	0.340057373046875	-0.70361328125	0.7814797927745368
260.0	280.0	-0.11328125	-0.774627685546875	0.7828669700640529
260.0	300.0	-0.28302001953125	-1.0731201171875	1.1098140012488502
260.0	320.0	-0.50177001953125	-1.20684814453125	1.3070025235090068
260.0	340.0	-0.60833740234375	-1.405303955078125	1.5313241333070418
260.0	360.0	-0.559051513671875	-1.6951904296875	1.784995570818848
260.0	380.0	-0.559844970703125	-2.23809814453125	2.3070565003431986
260.0	400.0	-0.835693359375	-2.260162353515625	2.409713106399341
260.0	420.0	-1.0001220703125	-2.30242919921875	2.510263805447797
260.0	440.0	-1.11700439453125	-2.235687255859375	2.49919913640633
260.0	460.0	-1.07305908203125	-2.228271484375	2.4731861235274053
260.0	480.0	-0.902374267578125	-2.474365234375	2.633773458722448
260.0	500.0	-0.9390869140625	-2.583953857421875	2.7493093258941994
260.0	520.0	-0.86895751953125	-2.6661376953125	2.8041714250587733
260.0	540.0	-1.0015869140625	-2.8648681640625	3.034904602105325
260.0	560.0	-1.16839599609375	-2.8863525390625	3.1138690055043172
260.0	580.0	-0.90789794921875	-2.6484375	2.799732108184971
260.0	600.0	-0.90228271484375	-2.6793212890625	2.827167605135809
260.0	620.0	-0.90789794921875	-2.7020263671875	2.850478060812272
260.0	640.0	-0.98431396484375	-2.71923828125	2.8919078151977593
260.0	660.0	-0.854278564453125	-2.6748046875	2.8079123885826753
260.0	680.0	-0.4451904296875	-2.760986328125	2.7966479976533534
260.0	700.0	-0.2366943359375	-2.84423828125	2.854070007759594
260.0	720.0	-0.121551513671875	-2.8746337890625	2.8772024940375243
260.0	740.0	0.0067138671875	-3.089599609375	3.0896069041647944
260.0	760.0	0.27691650390625	-3.4710693359375	3.482097799462453
260.0	780.0	0.513427734375	-3.4385986328125	3.4767180783039398
260.0	800.0	0.83990478515625	-3.4168701171875	3.5185851483028356
280.0	0.0	-1.102813720703125	1.6365842819213867	1.9734756685612345
280.0	20.0	-1.288818359375	1.7824363708496094	2.1995754543978694
280.0	40.0	-1.20733642578125	1.7041816711425781	2.088515361034377
280.0	60.0	-0.79327392578125	1.78533935546875	1.9536427860563372
280.0	80.0	1.19952392578125	1.5254058837890625	1.9405465103470085
280.0	100.0	0.776092529296875	1.1570053100585938	1.3931909063492351
280.0	120.0	0.104736328125	0.7119598388671875	0.7196224778235455
280.0	140.0	0.085784912109375	0.4508209228515625	0.458910182526328
280.0	160.0	0.086822509765625	0.0625762939453125	0.10702308520096121
280.0	180.0	0.247833251953125	-0.2620697021484375	0.3606963398176254
280.0	200.0	0.45819091796875	-0.4915313720703125	0.671968754510483
280.0	220.0	0.567474365234375	-0.675567626953125	0.8822804394211817
280.0	240.0	0.584747314453125	-0.993682861328125	1.1529679313221992
280.0	260.0	0.54962158203125	-1.238983154296875	1.3554199128188902
280.0	280.0	0.361419677734375	-1.522705078125	1.5650095649552056
280.0	300.0	0.10107421875	-1.57794189453125	1.5811757082034854
280.0	320.0	-0.115966796875	-1.68450927734375	1.6884963143088618
280.0	340.0	-0.24560546875	-1.768341064453125	1.7853157049976114
280.0	360.0	-0.42132568359375	-1.8333740234375	1.8811633744763232
280.0	380.0	-0.618316650390625	-1.98095703125	2.0752123360777075
280.0	400.0	-0.8355712890625	-2.050628662109375	2.214329986467702
280.0	420.0	-1.03857421875	-2.119232177734375	2.3600384384575084
280.0	440.0	-1.25079345703125	-2.09942626953125	2.443782914530275
280.0	460.0	-1.3846435546875	-2.086090087890625	2.5037990391269727
280.0	480.0	-1.404815673828125	-2.1446533203125	2.5637950272517105
280.0	500.0	-1.39105224609375	-2.2490234375	2.6444532088480566
280.0	520.0	-1.18603515625	-2.34228515625	2.625448370288406
280.0	540.0	-1.122344970703125	-2.47509765625	2.7176766991746537
280.0	560.0	-1.11346435546875	-2.50439453125	2.7407653746817413
280.0	580.0	-0.75653076171875	-2.638916015625	2.745217028023263
280.0	600.0	-1.104705810546875	-2.5787353515625	2.805396752912892
280.0	620.0	-1.213165283203125	-2.5679931640625	2.8401336051392105
280.0	640.0	-1.35028076171875	-2.6197509765625	2.947262003057743
280.0	660.0	-1.254058837890625	-2.577392578125	2.866289599929745
280.0	680.0	-0.7581787109375	-2.6307373046875	2.7378118496334443
280.0	700.0	-0.342071533203125	-3.080810546875	3.099742982823604
280.0	720.0	-0.25054931640625	-3.08935546875	3.0994986969261933
280.0	740.0	-0.087554931640625	-3.295166015625	3.2963290091531414
280.0	760.0	0.09796142578125	-3.6373291015625	3.6386480228258624
280.0	780.0	0.3349609375	-3.76953125	3.7843843190639928
280.0	800.0	0.75958251953125	-3.8076171875	3.882642689010006
300.0	0.0	0.327362060546875	0.8834598064422607	0.9421608929925359
300.0	20.0	0.091461181640625	1.1010932922363281	1.1048853270611096
300.0	40.0	-0.093994140625	1.2263870239257812	1.2299837523013737
300.0	60.0	0.386871337890625	1.5732040405273438	1.620074191268055
300.0	80.0	1.12481689453125	1.436279296875	1.8243111754453156
300.0	100.0	0.3358154296875	1.082733154296875	1.1336150520480313
300.0	120.0	-0.03662109375	0.693023681640625	0.6939905819405423
300.0	140.0	-0.187957763671875	0.44598388671875	0.48397287954728957
300.0	160.0	-0.34515380859375	-0.1118927001953125	0.3628376054707796
300.0	180.0	-0.24542236328125	-0.6207733154296875	0.6675265129926452
300.0	200.0	0.046051025390625	-1.0229949951171875	1.0240309843819875
300.0	220.0	0.308868408203125	-1.100372314453125	1.1428993498995699
300.0	240.0	0.493133544921875	-1.2550811767578125	1.348484131674893
300.0	260.0	0.5875244140625	-1.4332275390625	1.5489758280382022
300.0	280.0	0.455657958984375	-1.5811767578125	1.6455224444024625
300.0	300.0	0.20965576171875	-1.647430419921875	1.6607174735354098
300.0	320.0	-0.02374267578125	-1.707427978515625	1.7075930476759407
300.0	340.0	-0.16033935546875	-1.763153076171875	1.7704286144678298
300.0	360.0	-0.37164306640625	-1.80584716796875	1.8436926432756071
300.0	380.0	-0.5870361328125	-1.87530517578125	1.9650396748003334
300.0	400.0	-0.813140869140625	-1.943572998046875	2.106816098240112
300.0	420.0	-1.02203369140625	-2.020355224609375	2.2641528437753236
300.0	440.0	-1.2247314453125	-2.012664794921875	2.356010757584769
300.0	460.0	-1.380462646484375	-1.9952392578125	2.4262433542937982
300.0	480.0	-1.525390625	-1.99444580078125	2.5109023499713907
300.0	500.0	-1.415435791015625	-2.13818359375	2.564232352785077
300.0	520.0	-1.120758056640625	-2.254638671875	2.5178352134798523
300.0	540.0	-0.984893798828125	-2.3629150390625	2.5599576708996246
300.0	560.0	-1.035491943359375	-2.3863525390625	2.6013308143049043
300.0	580.0	-0.827880859375	-2.72998046875	2.8527495643809955
300.0	600.0	-1.376220703125	-2.5068359375	2.859756954926655
300.0	620.0	-1.57989501953125	-2.4571533203125	2.9212447196807036
300.0	640.0	-1.721405029296875	-2.5277099609375	3.0581943890981216
300.0	660.0	-1.563690185546875	-2.474609375	2.9272544397803055
300.0	680.0	-0.939727783203125	-2.5028076171875	2.673412477560399
300.0	700.0	-0.516326904296875	-3.1826171875	3.224227912891892
300.0	720.0	-0.343780517578125	-3.1553955078125	3.174067714304405
300.0	740.0	-0.216156005859375	-3.3375244140625	3.3445168011735733
300.0	760.0	-0.031036376953125	-3.6934814453125	3.6936118425684756
300.0	780.0	0.270294189453125	-3.94091796875	3.9501763739444278
300.0	800.0	0.712554931640625	-4.1038818359375	4.165282781990092
320.0	0.0	0.508544921875	0.9056780338287354	1.0386869781241765
320.0	20.0	0.29010009765625	1.127756118774414	1.1644706651922565
320.0	40.0	0.1087646484375	1.2623672485351562	1.2670441266680312
320.0	60.0	0.743194580078125	1.654815673828125	1.814043301083172
320.0	80.0	0.7298583984375	1.29278564453125	1.4845834447668584
320.0	100.0	-0.015045166015625	1.0225906372070312	1.0227013094368853
320.0	120.0	-0.26177978515625	0.62384033203125	0.6765392936003884
320.0	140.0	-0.449066162109375	0.382965087890625	0.5901886787246241
320.0	160.0	-0.50213623046875	-0.33770751953125	0.6051340039175747
320.0	180.0	-0.3680419921875	-0.875396728515625	0.9496179970436548
320.0	200.0	-0.168121337890625	-1.3065948486328125	1.3173666470379215
320.0	220.0	0.050811767578125	-1.4688568115234375	1.469735407644251
320.0	240.0	0.212158203125	-1.5082550048828125	1.5231034971095305
320.0	260.0	0.41192626953125	-1.515625	1.5706057405201765
320.0	280.0	0.388671875	-1.5755615234375	1.6227938687808479
320.0	300.0	0.23822021484375	-1.605438232421875	1.6230159545987455
320.0	320.0	0.071563720703125	-1.648162841796875	1.649715769216269
320.0	340.0	-0.094482421875	-1.694732666015625	1.697364350192319
320.0	360.0	-0.316864013671875	-1.744232177734375	1.7727799336083006
320.0	380.0	-0.54962158203125	-1.8106689453125	1.8922489035413959
320.0	400.0	-0.813232421875	-1.853363037109375	2.0239321923700815
320.0	420.0	-1.02099609375	-1.93487548828125	2.187733114117068
320.0	440.0	-1.195037841796875	-1.93829345703125	2.27708079981732
320.0	460.0	-1.336883544921875	-1.91949462890625	2.3391702039575533
320.0	480.0	-1.450531005859375	-1.92608642578125	2.411192468165534
320.0	500.0	-1.316741943359375	-2.045379638671875	2.4325680281741997
320.0	520.0	-1.1328125	-2.159423828125	2.4385191058571345
320.0	540.0	-1.129058837890625	-2.25390625	2.5208862019551757
320.0	560.0	-1.2471923828125	-2.2608642578125	2.582052678006316
320.0	580.0	-1.29425048828125	-2.533203125	2.844679665432651
320.0	600.0	-2.059844970703125	-2.2325439453125	3.037632922372692
320.0	620.0	-2.079925537109375	-2.1793212890625	3.0125622849794755
320.0	640.0	-2.14483642578125	-2.2615966796875	3.1169123880743923
320.0	660.0	-1.83697509765625	-2.2032470703125	2.868584173812894
320.0	680.0	-1.175048828125	-2.275146484375	2.560670082974739
320.0	700.0	-0.460296630859375	-3.1588134765625	3.1921741130604637
320.0	720.0	-0.2344970703125	-3.1307373046875	3.13950711847371
320.0	740.0	-0.180206298828125	-3.343017578125	3.347871090378193
320.0	760.0	-0.010833740234375	-3.6995849609375	3.699600823483851
320.0	780.0	0.250335693359375	-4.009521484375	4.017328775820373
320.0	800.0	0.39556884765625	-4.2823486328125	4.300579557011727
340.0	0.0	1.056976318359375	1.4775242805480957	1.816666435309935
340.0	20.0	0.938018798828125	1.5889339447021484	1.8451532043658836
340.0	40.0	0.854248046875	1.4786491394042969	1.7076718077695199
340.0	60.0	0.94677734375	1.6009521484375	1.8599556769517258
340.0	80.0	0.1571044921875	1.1716079711914062	1.1820943530973893
340.0	100.0	-0.363037109375	0.9825897216796875	1.0475106223489676
340.0	120.0	-0.49993896484375	0.5628585815429688	0.7528271723215118
340.0	140.0	-0.810760498046875	0.13134765625	0.8213311098427875
340.0	160.0	-0.707794189453125	-0.6967010498046875	0.9931590846498661
340.0	180.0	-0.477294921875	-1.069183349609375	1.1708814959378193
340.0	200.0	-0.26971435546875	-1.4288330078125	1.45406657267143
340.0	220.0	-0.056640625	-1.696990966796875	1.697935953382984
340.0	240.0	0.16851806640625	-1.6340484619140625	1.6427150436363012
340.0	260.0	0.356414794921875	-1.589508056640625	1.628977399525438
340.0	280.0	0.405364990234375	-1.559417724609375	1.6112431272572105
340.0	300.0	0.29534912109375	-1.54632568359375	1.5742789533854948
340.0	320.0	0.113922119140625	-1.5860595703125	1.5901456567903969
340.0	340.0	-0.06341552734375	-1.6136474609375	1.6148930792155642
340.0	360.0	-0.29534912109375	-1.638885498046875	1.6652857950031292
340.0	380.0	-0.527191162109375	-1.725433349609375	1.8041759241688324
340.0	400.0	-0.77484130859375	-1.760101318359375	1.9231057444648447
340.0	420.0	-0.981658935546875	-1.836334228515625	2.08225302606506
340.0	440.0	-1.090423583984375	-1.85595703125	2.1525798694486675
340.0	460.0	-1.11328125	-1.88104248046875	2.1857986995443084
340.0	480.0	-1.0992431640625	-1.899932861328125	2.1950126221260353
340.0	500.0	-1.0771484375	-2.0118408203125	2.282050008804444
340.0	520.0	-1.04376220703125	-2.1260986328125	2.3684879018635345
340.0	540.0	-1.207122802734375	-2.1436767578125	2.460182006044838
340.0	560.0	-1.402679443359375	-2.132568359375	2.552519819360928
340.0	580.0	-1.64990234375	-2.29345703125	2.8252651022694857
340.0	600.0	-2.334716796875	-1.8695068359375	2.990979493615311
340.0	620.0	-2.170654296875	-1.7855224609375	2.8106637178883935
340.0	640.0	-2.024322509765625	-1.8701171875	2.7559426551593393
340.0	660.0	-1.712158203125	-1.8232421875	2.501139297761725
340.0	680.0	-0.97216796875	-1.935302734375	2.1657578888561972
340.0	700.0	-0.427703857421875	-2.9437255859375	2.9746345851140488
340.0	720.0	-0.28399658203125	-3.052001953125	3.065186777422258
340.0	740.0	-0.263580322265625	-3.291748046875	3.3022840263052826
340.0	760.0	-0.12908935546875	-3.5955810546875	3.597897605897507
340.0	780.0	0.14715576171875	-4.033203125	4.035886800409148
340.0	800.0	0.319183349609375	-4.287841796875	4.299705255676962
360.0	0.0	1.31549072265625	1.7669291496276855	2.2028514387490317
360.0	20.0	1.218536376953125	1.7362251281738281	2.121157372205154
360.0	40.0	1.081878662109375	1.5664787292480469	1.903763916223371
360.0	60.0	0.442169189453125	1.4961318969726562	1.5601039212951913
360.0	80.0	-0.48748779296875	1.08551025390625	1.1899482592235489
360.0	100.0	-0.79046630859375	0.9150619506835938	1.2092044321001694
360.0	120.0	-0.83880615234375	0.3820648193359375	0.9217208294185008
360.0	140.0	-1.077178955078125	-0.13348388671875	1.0854180988341522
360.0	160.0	-0.848663330078125	-0.8874664306640625	1.2279357122320793
360.0	180.0	-0.67144775390625	-1.1779022216796875	1.3558376488590704
360.0	200.0	-0.470489501953125	-1.4698638916015625	1.5433276487130623
360.0	220.0	-0.2025146484375	-1.922088623046875	1.9327278281429066
360.0	240.0	0.001678466796875	-2.0099029541015625	2.009903654943932
360.0	260.0	0.17132568359375	-1.869537353515625	1.8773711423288344
360.0	280.0	0.58795166015625	-1.424102783203125	1.5406998058698447
360.0	300.0	0.470733642578125	-1.203155517578125	1.291964922795335
360.0	320.0	0.256591796875	-1.21380615234375	1.2406307773431546
360.0	340.0	0.1171875	-1.244873046875	1.2503766684451914
360.0	360.0	-0.17291259765625	-1.287139892578125	1.29870237910549
360.0	380.0	-0.48193359375	-1.511688232421875	1.5866509700711
360.0	400.0	-0.73736572265625	-1.680511474609375	1.8351640322440252
360.0	420.0	-0.9276123046875	-1.66998291015625	1.910316075423539
360.0	440.0	-0.992767333984375	-1.638702392578125	1.9159677739637782
360.0	460.0	-1.0159912109375	-1.686065673828125	1.9685160901460106
360.0	480.0	-1.014678955078125	-1.715545654296875	1.9931558578935389
360.0	500.0	-1.107635498046875	-1.917633056640625	2.214536731791644
360.0	520.0	-1.20330810546875	-2.005126953125	2.338479098652613
360.0	540.0	-1.403594970703125	-2.010986328125	2.4523753492662532
360.0	560.0	-1.623992919921875	-1.9769287109375	2.558437048685268
360.0	580.0	-1.9813232421875	-2.0028076171875	2.817246908152826
360.0	600.0	-2.64581298828125	-1.5418701171875	3.062301393924764
360.0	620.0	-2.255126953125	-1.2689208984375	2.587616243031852
360.0	640.0	-1.868408203125	-1.331298828125	2.294189570038141
360.0	660.0	-1.388519287109375	-1.3109130859375	1.9095755888565675
360.0	680.0	-0.733612060546875	-1.43798828125	1.6143100546029443
360.0	700.0	-0.4122314453125	-2.7413330078125	2.7721546537353867
360.0	720.0	-0.312103271484375	-2.9613037109375	2.9777051768909995
360.0	740.0	-0.287506103515625	-3.2080078125	3.220865393744323
360.0	760.0	-0.295562744140625	-3.258544921875	3.2719218119633124
360.0	780.0	-0.10552978515625	-3.432373046875	3.4339949429882823
360.0	800.0	-0.198394775390625	-3.248291015625	3.254344021318642
380.0	0.0	1.078948974609375	1.828855037689209	2.123403315126879
380.0	20.0	0.93890380859375	1.7670097351074219	2.000965708290937
380.0	40.0	0.708831787109375	1.6424407958984375	1.7888695509869252
380.0	60.0	-0.68701171875	1.368072509765625	1.5308845461615468
380.0	80.0	-1.0478515625	1.0424957275390625	1.4781035954799957
380.0	100.0	-1.29864501953125	0.8034210205078125	1.5270770193238898
380.0	120.0	-1.153289794921875	0.26171112060546875	1.1826115430349522
380.0	140.0	-1.273101806640625	-0.2811279296875	1.3037718830079146
380.0	160.0	-1.054412841796875	-0.962799072265625	1.4278545074697597
380.0	180.0	-0.788665771484375	-1.28704833984375	1.509465842013524
380.0	200.0	-0.619903564453125	-1.5976104736328125	1.7136626431952553
380.0	220.0	-0.34228515625	-2.1397552490234375	2.1669590798887826
380.0	240.0	-0.104644775390625	-2.3626708984375	2.364987167690349
380.0	260.0	0.342864990234375	-1.996795654296875	2.026018086431437
380.0	280.0	0.897979736328125	-0.877899169921875	1.2558162920608436
380.0	300.0	0.7742919921875	-0.703155517578125	1.0459234059271494
380.0	320.0	0.57928466796875	-0.720367431640625	0.9243916719184436
380.0	340.0	0.487213134765625	-0.754241943359375	0.8979184527620945
380.0	360.0	0.144012451171875	-0.96087646484375	0.9716085460632559
380.0	380.0	-0.34637451171875	-1.254119873046875	1.3010733869922604
380.0	400.0	-0.636474609375	-1.613739013671875	1.7347200156295353
380.0	420.0	-0.7747802734375	-1.57061767578125	1.751320746061207
380.0	440.0	-0.8431396484375	-1.525848388671875	1.7433008265872727
380.0	460.0	-0.88916015625	-1.541290283203125	1.7793767224955186
380.0	480.0	-0.950408935546875	-1.570648193359375	1.8358139590030393
380.0	500.0	-1.13134765625	-1.684814453125	2.029420424840861
380.0	520.0	-1.283660888671875	-1.8465576171875	2.248902023365857
380.0	540.0	-1.5147705078125	-1.853271484375	2.393563219582064
380.0	560.0	-1.71649169921875	-1.7918701171875	2.4813589563697582
380.0	580.0	-1.977264404296875	-1.7672119140625	2.651907327510507
380.0	600.0	-2.234222412109375	-0.8155517578125	2.378418477989711
380.0	620.0	-1.749114990234375	-0.715576171875	1.8898286977442895
380.0	640.0	-1.208343505859375	-0.779052734375	1.437712485544203
380.0	660.0	-0.778594970703125	-0.7855224609375	1.1060088901276999
380.0	680.0	-0.3936767578125	-0.9019775390625	0.9841467729028052
380.0	700.0	-0.34783935546875	-2.50634765625	2.530369694570891
380.0	720.0	-0.238861083984375	-2.795654296875	2.805839903679082
380.0	740.0	-0.149169921875	-3.010009765625	3.013703776874904
380.0	760.0	-0.313446044921875	-2.570556640625	2.589596467741345
380.0	780.0	-0.53466796875	-2.4364013671875	2.49437797032454
380.0	800.0	-2.06494140625	-1.778564453125	2.725302648361381
400.0	0.0	-0.34954833984375	1.7201414108276367	1.7552978422853525
400.0	20.0	-0.56805419921875	1.6634140014648438	1.7577348245737576
400.0	40.0	-0.8453369140625	1.5777168273925781	1.7899119770855807
400.0	60.0	-1.14837646484375	1.2548828125	1.701028917483456
400.0	80.0	-1.29425048828125	1.01025390625	1.641857874942176
400.0	100.0	-1.4716796875	0.7004165649414062	1.6298541244677134
400.0	120.0	-1.4267578125	0.19985198974609375	1.4406868755337705
400.0	140.0	-1.27081298828125	-0.6527557373046875	1.4286552081480355
400.0	160.0	-1.04010009765625	-1.1176910400390625	1.5267748603275277
400.0	180.0	-0.8056640625	-1.5285491943359375	1.7278765063247568
400.0	200.0	-0.75994873046875	-1.7684173583984375	1.9247914241356054
400.0	220.0	-0.593658447265625	-2.264251708984375	2.340783235083611
400.0	240.0	-0.291351318359375	-2.36334228515625	2.3812333668746772
400.0	260.0	1.088043212890625	-1.328521728515625	1.7172093687886454
400.0	280.0	-1.629974365234375	1.96160888671875	2.5504364049658594
400.0	300.0	-0.797149658203125	0.633758544921875	1.018379826408031
400.0	320.0	-0.6705322265625	0.35113525390625	0.7569078103670688
400.0	340.0	-0.829345703125	-0.012237548828125	0.8294359848072794
400.0	360.0	-0.92437744140625	-0.57501220703125	1.0886288129641408
400.0	380.0	-0.40863037109375	-1.157806396484375	1.2278006482814503
400.0	400.0	-0.72930908203125	-1.63897705078125	1.793916806911867
400.0	420.0	-0.7701416015625	-1.54241943359375	1.723999940714882
400.0	440.0	-0.819000244140625	-1.50140380859375	1.7102557692819578
400.0	460.0	-0.8836669921875	-1.481109619140625	1.7246892638943951
400.0	480.0	-0.976409912109375	-1.4647216796875	1.7603368755474076
400.0	500.0	-1.130828857421875	-1.568939208984375	1.933996935433606
400.0	520.0	-1.309722900390625	-1.73046875	2.1702295202430073
400.0	540.0	-1.511993408203125	-1.7197265625	2.289887227838473
400.0	560.0	-1.7222900390625	-1.611328125	2.358529479372671
400.0	580.0	-1.9918212890625	-1.502685546875	2.4950783355136603
400.0	600.0	-2.01788330078125	-0.1031494140625	2.0205179576517676
400.0	620.0	-2.266326904296875	-0.26708984375	2.282011091509911
400.0	640.0	-1.983978271484375	-0.31201171875	2.0083627895276934
400.0	660.0	-1.348297119140625	-0.3662109375	1.3971455086094424
400.0	680.0	-0.83514404296875	-0.528564453125	0.9883551758419236
400.0	700.0	-0.328521728515625	-2.1641845703125	2.188977245310146
400.0	720.0	-0.22161865234375	-2.575439453125	2.5849570990210764
400.0	740.0	0.280517578125	-2.5478515625	2.5632474902300806
400.0	760.0	-0.5047607421875	-1.8052978515625	1.8745356064129202
400.0	780.0	-1.259613037109375	-1.5579833984375	2.0034812884234197
400.0	800.0	-2.141204833984375	-1.2919921875	2.500800262643758
420.0	0.0	-0.49151611328125	1.6459965705871582	1.7178162881984185
420.0	20.0	-0.6693115234375	1.6190967559814453	1.751985222721889
420.0	40.0	-0.964599609375	1.5724830627441406	1.844764318015609
420.0	60.0	-1.26043701171875	1.2064590454101562	1.7447764581064469
420.0	80.0	-1.31597900390625	0.9965438842773438	1.650727249430584
420.0	100.0	-1.515655517578125	0.5032730102539062	1.5970270413537282
420.0	120.0	-1.440948486328125	0.0071868896484375	1.4409664089194214
420.0	140.0	-1.16595458984375	-0.91094970703125	1.4796213956002486
420.0	160.0	-1.04400634765625	-1.2290496826171875	1.6126104229751066
420.0	180.0	-0.698974609375	-1.76043701171875	1.894123537887689
420.0	200.0	-0.78973388671875	-2.0051116943359375	2.1550295864777906
420.0	220.0	-0.5875244140625	-2.5260772705078125	2.5935017473862794
420.0	240.0	-0.2252197265625	-2.157012939453125	2.1687389760413995
420.0	260.0	-0.936553955078125	2.181060791015625	2.3736384486433866
420.0	280.0	-1.768035888671875	2.899017333984375	3.3956225359090815
420.0	300.0	-1.14215087890625	1.8057861328125	2.1366731588252432
420.0	320.0	-1.218017578125	1.42425537109375	1.8740518089719094
420.0	340.0	-1.41815185546875	0.1412353515625	1.4251673970802312
420.0	360.0	-1.66680908203125	-0.37872314453125	1.709293344088573
420.0	380.0	-0.850677490234375	-0.957061767578125	1.2804762470859115
420.0	400.0	-0.94219970703125	-1.594635009765625	1.8521881930030728
420.0	420.0	-0.86151123046875	-1.45172119140625	1.6881042674555864
420.0	440.0	-0.9234619140625	-1.38519287109375	1.664794641045232
420.0	460.0	-0.964874267578125	-1.32293701171875	1.6374201321621031
420.0	480.0	-1.1458740234375	-1.281829833984375	1.7193356277589478
420.0	500.0	-1.340179443359375	-1.38494873046875	1.9272166267521786
420.0	520.0	-1.547210693359375	-1.55908203125	2.196496690143699
420.0	540.0	-1.71673583984375	-1.57861328125	2.3322096465675886
420.0	560.0	-1.877044677734375	-1.41943359375	2.3533143541135733
420.0	580.0	-2.031036376953125	-1.16357421875	2.340729315202112
420.0	600.0	-1.82684326171875	0.3631591796875	1.86258983479415
420.0	620.0	-2.579315185546875	0.1517333984375	2.5837743420419095
420.0	640.0	-2.39129638671875	0.14208984375	2.3955141270364173
420.0	660.0	-2.077972412109375	0.0731201171875	2.0792584969226815
420.0	680.0	-1.924346923828125	-0.0811767578125	1.9260583452366433
420.0	700.0	-0.9124755859375	-1.9544677734375	2.1569784357609425
420.0	720.0	0.195526123046875	-1.8857421875	1.895851803942235
420.0	740.0	0.46270751953125	-1.9598388671875	2.0137196016251977
420.0	760.0	-0.612884521484375	-1.5111083984375	1.6306673567909176
420.0	780.0	-1.083099365234375	-1.386962890625	1.7597642725495826
420.0	800.0	-1.7750244140625	-1.2408447265625	2.165734818936955
440.0	0.0	-0.1944580078125	1.6112589836120605	1.6229508400050128
440.0	20.0	-0.348876953125	1.5992488861083984	1.6368604485846485
440.0	40.0	-0.5498046875	1.5712661743164062	1.6646809258677435
440.0	60.0	-1.054718017578125	1.1975936889648438	1.5958260370267032
440.0	80.0	-1.243804931640625	0.9773941040039062	1.581881772609805
440.0	100.0	-1.310821533203125	0.3504486083984375	1.3568593586062605
440.0	120.0	-1.248046875	-0.23155975341796875	1.2693466514708487
440.0	140.0	-0.9979248046875	-1.03753662109375	1.4395610983633937
440.0	160.0	-0.9453125	-1.327392578125	1.629597121719839
440.0	180.0	-0.702911376953125	-1.861846923828125	1.9901151654159088
440.0	200.0	-0.92486572265625	-2.1495208740234375	2.340046280056647
440.0	220.0	-0.90252685546875	-2.5548248291015625	2.7095543235440287
440.0	240.0	-1.16064453125	-1.6000823974609375	1.9767041778133807
440.0	260.0	-1.73590087890625	2.86749267578125	3.35199434770505
440.0	280.0	-1.755767822265625	3.175933837890625	3.6289497638245214
440.0	300.0	-1.72894287109375	2.3746337890625	2.937367713389528
440.0	320.0	-1.867584228515625	1.869140625	2.64226371254379
440.0	340.0	-1.800872802734375	0.086517333984375	1.8029498331090987
440.0	360.0	-1.944976806640625	-0.356048583984375	1.977297492166326
440.0	380.0	-1.178863525390625	-0.885833740234375	1.4745916813932034
440.0	400.0	-1.23541259765625	-1.477447509765625	1.9259011995843427
440.0	420.0	-1.07794189453125	-1.233642578125	1.6382407449909544
440.0	440.0	-1.083587646484375	-1.143280029296875	1.575198848718031
440.0	460.0	-1.206787109375	-1.054412841796875	1.6025359803448502
440.0	480.0	-1.38592529296875	-0.969146728515625	1.6911635932348632
440.0	500.0	-1.57073974609375	-0.97552490234375	1.8490192495080848
440.0	520.0	-1.701751708984375	-1.09716796875	2.024780588281664
440.0	540.0	-1.77313232421875	-1.1456298828125	2.1110343596404038
440.0	560.0	-1.80816650390625	-0.9530029296875	2.043937545484575
440.0	580.0	-1.8446044921875	-0.6075439453125	1.942080167779946
440.0	600.0	-2.104705810546875	0.9033203125	2.29036550269272
440.0	620.0	-2.9207763671875	0.7230224609375	3.008936035568242
440.0	640.0	-2.94757080078125	0.78076171875	3.049223259632471
440.0	660.0	-2.76959228515625	0.7042236328125	2.857721531396762
440.0	680.0	-2.31884765625	0.4561767578125	2.3632925521958645
440.0	700.0	-0.8114013671875	-1.454345703125	1.6653809182502046
440.0	720.0	1.065399169921875	-1.033203125	1.4841105379249842
440.0	740.0	0.6563720703125	-1.5892333984375	1.7194438314162876
440.0	760.0	-0.49749755859375	-1.3448486328125	1.4339182912510713
440.0	780.0	-0.887420654296875	-1.2723388671875	1.5512451806947425
440.0	800.0	-1.6571044921875	-1.167724609375	2.0272089338220636
460.0	0.0	-0.263458251953125	1.5509777069091797	1.57319486963677
460.0	20.0	-0.36358642578125	1.5785446166992188	1.6198759816487396
460.0	40.0	-0.488311767578125	1.5711326599121094	1.6452678254307938
460.0	60.0	-0.788604736328125	1.288360595703125	1.5105530294298386
460.0	80.0	-1.07794189453125	0.9663848876953125	1.4477080089408576
460.0	100.0	-1.162261962890625	0.23503875732421875	1.1857892257171514
460.0	120.0	-1.031951904296875	-0.4876251220703125	1.141360150196262
460.0	140.0	-0.9276123046875	-1.1462249755859375	1.4745495184850994
460.0	160.0	-0.85223388671875	-1.3778228759765625	1.6200921193673135
460.0	180.0	-0.73956298828125	-1.8836669921875	2.02364887050402
460.0	200.0	-0.95220947265625	-2.25274658203125	2.445724850155833
460.0	220.0	-1.1116943359375	-2.5181884765625	2.7526600770977305
460.0	240.0	-1.73382568359375	-1.0802154541015625	2.042796350194796
460.0	260.0	-1.64398193359375	3.057861328125	3.471770801770335
460.0	280.0	-1.812591552734375	3.333587646484375	3.794508497004223
460.0	300.0	-2.211181640625	2.72442626953125	3.5088207058709955
460.0	320.0	-2.5574951171875	2.253692626953125	3.408799162640824
460.0	340.0	-2.7113037109375	0.203369140625	2.718920157029627
460.0	360.0	-2.58184814453125	-0.25457763671875	2.5943688277761825
460.0	380.0	-1.9034423828125	-0.8123779296875	2.0695532864196267
460.0	400.0	-1.6839599609375	-1.1214599609375	2.0232136797744733
460.0	420.0	-1.578460693359375	-0.94598388671875	1.8402238109567195
460.0	440.0	-1.4886474609375	-0.870361328125	1.7244129738700007
460.0	460.0	-1.600189208984375	-0.78472900390625	1.7822472090374375
460.0	480.0	-1.80804443359375	-0.685638427734375	1.933681651005514
460.0	500.0	-1.945892333984375	-0.662017822265625	2.05542321006076
460.0	520.0	-2.18023681640625	-0.6661376953125	2.279730686885955
460.0	540.0	-2.2183837890625	-0.7154541015625	2.330901372220176
460.0	560.0	-2.252410888671875	-0.58544921875	2.327252800866853
460.0	580.0	-2.266143798828125	0.01123046875	2.26617162642098
460.0	600.0	-2.4268798828125	1.450439453125	2.827281480995757
460.0	620.0	-3.017547607421875	1.589599609375	3.410633442805403
460.0	640.0	-2.97015380859375	1.742431640625	3.44352750373147
460.0	660.0	-2.85211181640625	1.735595703125	3.338687505291581
460.0	680.0	-2.412109375	1.31494140625	2.747242715675777
460.0	700.0	-0.3797607421875	0.051513671875	0.3832386719745882
460.0	720.0	1.185333251953125	-0.3863525390625	1.2467089486427099
460.0	740.0	1.086700439453125	-1.4981689453125	1.8507911913034338
460.0	760.0	0.45111083984375	-1.277099609375	1.3544313943830124
460.0	780.0	0.19696044921875	-1.260009765625	1.2753109534646125
460.0	800.0	-0.67218017578125	-1.1634521484375	1.343669263776301
480.0	0.0	-0.30755615234375	1.5040640830993652	1.535187139378788
480.0	20.0	-0.39459228515625	1.537790298461914	1.587608917066295
480.0	40.0	-0.482879638671875	1.5437545776367188	1.6175138149079915
480.0	60.0	-0.623992919921875	1.4782943725585938	1.6045938476920052
480.0	80.0	-0.943359375	1.0782928466796875	1.432704566057139
480.0	100.0	-1.21417236328125	0.10760498046875	1.2189312366075684
480.0	120.0	-1.183258056640625	-0.609588623046875	1.331051433248593
480.0	140.0	-1.0103759765625	-1.0998687744140625	1.4935096032318365
480.0	160.0	-0.884124755859375	-1.307708740234375	1.578536896372326
480.0	180.0	-0.827667236328125	-1.94781494140625	2.1163686115741913
480.0	200.0	-0.99261474609375	-2.368408203125	2.568003397737735
480.0	220.0	-1.27020263671875	-2.4383392333984375	2.7493477327281366
480.0	240.0	-1.84783935546875	-1.3104705810546875	2.26535724057575
480.0	260.0	-1.30999755859375	3.147430419921875	3.409165858648003
480.0	280.0	-1.340606689453125	3.502960205078125	3.7507274619955324
480.0	300.0	-2.2515869140625	2.735626220703125	3.5430628629726506
480.0	320.0	-2.7930908203125	2.27362060546875	3.601486774670433
480.0	340.0	-2.992767333984375	0.2891845703125	3.0067065089680383
480.0	360.0	-2.487579345703125	-0.192901611328125	2.495047501115314
480.0	380.0	-2.304718017578125	-0.67071533203125	2.4003300183872702
480.0	400.0	-2.07025146484375	-0.76873779296875	2.20837019587436
480.0	420.0	-1.973480224609375	-0.671844482421875	2.0847060237561044
480.0	440.0	-1.948394775390625	-0.600494384765625	2.038831946704909
480.0	460.0	-1.940521240234375	-0.576080322265625	2.024226079641902
480.0	480.0	-2.11224365234375	-0.478240966796875	2.16570719839716
480.0	500.0	-2.3009033203125	-0.437408447265625	2.3421106376865315
480.0	520.0	-2.494384765625	-0.4765625	2.5395013635334664
480.0	540.0	-2.7369384765625	-0.4573974609375	2.7748954325812587
480.0	560.0	-2.7545166015625	-0.2943115234375	2.770195116072427
480.0	580.0	-2.897247314453125	0.4322509765625	2.929314409182647
480.0	600.0	-3.03277587890625	1.9010009765625	3.5793203607063666
480.0	620.0	-3.0977783203125	2.123291015625	3.7556085071306327
480.0	640.0	-2.9515380859375	2.337646484375	3.7651252513894407
480.0	660.0	-2.929656982421875	2.4354248046875	3.8097485499623716
480.0	680.0	-2.38604736328125	1.9913330078125	3.107833516748441
480.0	700.0	-0.730255126953125	0.92919921875	1.181813749525252
480.0	720.0	0.674835205078125	-0.1129150390625	0.6842166031742587
480.0	740.0	4.273284912109375	-2.2366943359375	4.823252584353894
480.0	760.0	5.333099365234375	-1.61767578125	5.573044389981663
480.0	780.0	5.460968017578125	-1.6192626953125	5.6959795790927705
480.0	800.0	5.398162841796875	-1.6165771484375	5.635022958551884
500.0	0.0	-0.394317626953125	1.509293556213379	1.559953021649425
500.0	20.0	-0.5291748046875	1.5447273254394531	1.6328528665729132
500.0	40.0	-0.584320068359375	1.5522079467773438	1.6585473922460707
500.0	60.0	-0.6451416015625	1.6027069091796875	1.7276796933456544
500.0	80.0	-0.848388671875	1.330169677734375	1.5776928440383438
500.0	100.0	-1.078857421875	0.2557525634765625	1.1087572820322782
500.0	120.0	-1.303863525390625	-0.6042022705078125	1.437052704854928
500.0	140.0	-1.19989013671875	-0.9561767578125	1.534278440302074
500.0	160.0	-0.95556640625	-1.1911773681640625	1.527092230082978
500.0	180.0	-0.9742431640625	-1.905975341796875	2.140535387761722
500.0	200.0	-1.155242919921875	-2.2691497802734375	2.54629670881942
500.0	220.0	-1.368804931640625	-2.3095855712890625	2.684736942791662
500.0	240.0	-1.685302734375	-1.364715576171875	2.1685695539544
500.0	260.0	-2.400238037109375	2.62744140625	3.558734462988724
500.0	280.0	-0.813201904296875	3.9844970703125	4.066634264410922
500.0	300.0	-2.591461181640625	2.5009765625	3.6014656491662587
500.0	320.0	-3.14349365234375	1.783721923828125	3.6143071595909717
500.0	340.0	-2.734954833984375	0.189453125	2.741508787238656
500.0	360.0	-1.749237060546875	-0.285186767578125	1.772332301345414
500.0	380.0	-2.11163330078125	-0.586181640625	2.191484454148405
500.0	400.0	-2.096893310546875	-0.478271484375	2.1507452588771407
500.0	420.0	-2.122802734375	-0.39825439453125	2.159837496626408
500.0	440.0	-2.164398193359375	-0.34661865234375	2.191977196407372
500.0	460.0	-2.254638671875	-0.341094970703125	2.280294130096648
500.0	480.0	-2.47283935546875	-0.254486083984375	2.4858997656576594
500.0	500.0	-2.67474365234375	-0.202423095703125	2.68239234927093
500.0	520.0	-2.89794921875	-0.2076416015625	2.9053785827587384
500.0	540.0	-3.044219970703125	-0.1517333984375	3.047999057452139
500.0	560.0	-3.0489501953125	0.052734375	3.0494062057723257
500.0	580.0	-3.28662109375	0.7392578125	3.3687357164409217
500.0	600.0	-3.337799072265625	1.5281982421875	3.671007016370608
500.0	620.0	-3.42852783203125	1.967041015625	3.9527273435140873
500.0	640.0	-3.118988037109375	2.34423828125	3.9017354465557177
500.0	660.0	-2.84381103515625	2.5823974609375	3.8413588546155
500.0	680.0	-2.151947021484375	1.9727783203125	2.9193715564090983
500.0	700.0	-1.522918701171875	1.5802001953125	2.194610222259227
500.0	720.0	-0.727569580078125	0.6761474609375	0.9932436170382809
500.0	740.0	4.135711669921875	-2.27978515625	4.722449721848378
500.0	760.0	5.55096435546875	-1.47412109375	5.743364717195251
500.0	780.0	5.601806640625	-1.4635009765625	5.789824932357605
500.0	800.0	5.536468505859375	-1.457763671875	5.725168856847039
520.0	0.0	-0.63623046875	1.5332608222961426	1.660023481326119
520.0	20.0	-0.6522216796875	1.5341529846191406	1.6670388416801214
520.0	40.0	-0.636474609375	1.5336418151855469	1.6604689535383304
520.0	60.0	-0.64306640625	1.6017379760742188	1.726006647393232
520.0	80.0	-0.701416015625	1.5242919921875	1.6779304229979823
520.0	100.0	-0.85821533203125	0.789764404296875	1.1663024352319198
520.0	120.0	-1.0439453125	-0.1945343017578125	1.0619159147743866
520.0	140.0	-1.14630126953125	-0.5494842529296875	1.271196107902574
520.0	160.0	-1.1715087890625	-0.9361114501953125	1.4995791042947537
520.0	180.0	-1.1531982421875	-1.798065185546875	2.1360956432847424
520.0	200.0	-1.20794677734375	-2.052032470703125	2.3811704428106615
520.0	220.0	-1.228515625	-2.0886993408203125	2.423203577335662
520.0	240.0	-1.4334716796875	-1.4761505126953125	2.0576349026483625
520.0	260.0	-3.0843505859375	1.1365966796875	3.28710671400392
520.0	280.0	-2.1107177734375	2.698974609375	3.4263090142536607
520.0	300.0	-2.82086181640625	2.033599853515625	3.4774688713887203
520.0	320.0	-3.061767578125	1.6290283203125	3.468162910077552
520.0	340.0	-2.942626953125	0.529541015625	2.9898941574053883
520.0	360.0	-1.7481689453125	-0.21771240234375	1.761673452002188
520.0	380.0	-1.9869384765625	-0.487060546875	2.045764523586887
520.0	400.0	-1.9970703125	-0.302581787109375	2.019862760426844
520.0	420.0	-2.1181640625	-0.21771240234375	2.1293232929268378
520.0	440.0	-2.275390625	-0.133514404296875	2.279304409790987
520.0	460.0	-2.41876220703125	-0.12353515625	2.421914851722165
520.0	480.0	-2.703857421875	0.024383544921875	2.7039673657593353
520.0	500.0	-3.00128173828125	0.119049072265625	3.0036419151003715
520.0	520.0	-3.37750244140625	3.59423828125	4.9321467500580445
520.0	540.0	-3.36090087890625	1.496826171875	3.6791498075836446
520.0	560.0	-2.8865966796875	2.052490234375	3.541914249863715
520.0	580.0	-3.362060546875	1.1231689453125	3.5447086764031566
520.0	600.0	-2.9984130859375	1.66455078125	3.429462106115364
520.0	620.0	-2.7850341796875	2.1241455078125	3.5026289441486163
520.0	640.0	-2.79541015625	2.2030029296875	3.559148753547308
520.0	660.0	-2.6673583984375	2.1629638671875	3.43412485452608
520.0	680.0	-2.36114501953125	1.75732421875	2.9433304627687535
520.0	700.0	-1.7987060546875	1.4002685546875	2.2794945703853062
520.0	720.0	-0.8304443359375	0.8720703125	1.2042194256174923
520.0	740.0	4.086181640625	-2.6453857421875	4.8677454868912085
520.0	760.0	5.6240234375	-1.35302734375	5.784489832170552
520.0	780.0	5.6546630859375	-1.32568359375	5.807981715381181
520.0	800.0	5.58941650390625	-1.3193359375	5.743015250730105
540.0	0.0	-0.91339111328125	1.5522098541259766	1.801010482220175
540.0	20.0	-0.80242919921875	1.5263843536376953	1.7244540628235967
540.0	40.0	-0.66217041015625	1.5053825378417969	1.6445808698040683
540.0	60.0	-0.5340576171875	1.5853271484375	1.6728657166816963
540.0	80.0	-0.5191650390625	1.6157608032226562	1.6971197102784148
540.0	100.0	-0.6549072265625	1.270050048828125	1.4289613717424654
540.0	120.0	-0.83599853515625	0.820098876953125	1.1710916782059262
540.0	140.0	-1.06707763671875	0.304229736328125	1.10959921379368
540.0	160.0	-1.369384765625	-0.526397705078125	1.4670750424696595
540.0	180.0	-1.312744140625	-1.6997528076171875	2.147663098753569
540.0	200.0	-1.2386474609375	-1.68896484375	2.0944807891003387
540.0	220.0	-1.073974609375	-1.7188568115234375	2.02679308270546
540.0	240.0	-1.110107421875	-1.5195770263671875	1.8818748170813338
540.0	260.0	-1.87567138671875	-0.38409423828125	1.914594352555207
540.0	280.0	-2.52728271484375	1.724212646484375	3.059422685907367
540.0	300.0	-2.91864013671875	1.262664794921875	3.180060161695175
540.0	320.0	-3.1767578125	1.046539306640625	3.3447024859654744
540.0	340.0	-3.03643798828125	0.44195556640625	3.0684328865652177
540.0	360.0	-1.18603515625	-0.082855224609375	1.188925725226783
540.0	380.0	-1.47900390625	-0.3895263671875	1.5294388988897365
540.0	400.0	-1.64361572265625	-0.18927001953125	1.6544774957841484
540.0	420.0	-1.806640625	-0.05108642578125	1.8073627667957237
540.0	440.0	-2.10028076171875	0.09686279296875	2.102513181577609
540.0	460.0	-2.35882568359375	0.17462158203125	2.3652803855975764
540.0	480.0	-2.68341064453125	0.40093994140625	2.713198393740949
540.0	500.0	-2.98394775390625	0.399658203125	3.0105931105626444
540.0	520.0	-3.01348876953125	3.7587890625	4.817635289274251
540.0	540.0	-2.67657470703125	3.30126953125	4.249992080025446
540.0	560.0	-1.58270263671875	3.3929443359375	3.743930942611902
540.0	580.0	-1.43707275390625	1.755859375	2.2689689827750144
540.0	600.0	-1.606201171875	1.5810546875	2.2538003747888466
540.0	620.0	-1.81707763671875	1.562255859375	2.3963335552495435
540.0	640.0	-1.9730224609375	1.48583984375	2.4699266532913264
540.0	660.0	-2.0693359375	1.3411865234375	2.46595468589335
540.0	680.0	-2.0086669921875	1.19921875	2.3394163152066674
540.0	700.0	-1.45391845703125	0.606689453125	1.575420887327968
540.0	720.0	0.00323486328125	-0.6318359375	0.6318442183457503
540.0	740.0	4.081298828125	-3.2115478515625	5.193364971512228
540.0	760.0	5.72271728515625	-1.202392578125	5.847669710043156
540.0	780.0	5.7552490234375	-1.117919921875	5.862818117040925
540.0	800.0	5.67437744140625	-1.116943359375	5.783262212245961
560.0	0.0	-1.05023193359375	1.5409793853759766	1.8648336602747682
560.0	20.0	-0.90728759765625	1.499593734741211	1.752698534870142
560.0	40.0	-0.72283935546875	1.4876937866210938	1.654004092064311
560.0	60.0	-0.6011962890625	1.4764938354492188	1.5941991795575814
560.0	80.0	-0.533447265625	1.5557708740234375	1.6446850755273605
560.0	100.0	-0.5928955078125	1.4318771362304688	1.5497732790456191
560.0	120.0	-0.667724609375	1.3575820922851562	1.5129062400751538
560.0	140.0	-0.80096435546875	1.2265625	1.464923023621965
560.0	160.0	-1.04754638671875	0.8408660888671875	1.343282997634642
560.0	180.0	-1.10150146484375	-0.990203857421875	1.4811512941985663
560.0	200.0	-1.17626953125	-1.138214111328125	1.6368082885217707
560.0	220.0	-1.34197998046875	-1.3069610595703125	1.873247842441587
560.0	240.0	-1.52325439453125	-1.24627685546875	1.9681234592717605
560.0	260.0	-1.7476806640625	-0.73492431640625	1.8959170483919212
560.0	280.0	-2.0140380859375	0.927490234375	2.2173379414216003
560.0	300.0	-2.191650390625	0.56646728515625	2.263673258197615
560.0	320.0	-2.290771484375	0.35955810546875	2.3188178075980694
560.0	340.0	-2.02508544921875	0.05279541015625	2.0257735391625276
560.0	360.0	-0.6220703125	0.0828857421875	0.6275679405066995
560.0	380.0	-0.762451171875	-0.132171630859375	0.7738224147035208
560.0	400.0	-0.68463134765625	0.13629150390625	0.6980655099850159
560.0	420.0	-0.767333984375	0.33868408203125	0.8387540467849698
560.0	440.0	-0.92877197265625	0.46112060546875	1.0369424236569977
560.0	460.0	-0.98193359375	0.53094482421875	1.1162866965522207
560.0	480.0	-0.72802734375	0.653472900390625	0.9782896528087254
560.0	500.0	-0.7076416015625	0.654388427734375	0.9638365269145008
560.0	520.0	-0.5576171875	5.784423828125	5.811238762189666
560.0	540.0	-1.369140625	5.8046875	5.963970407679907
560.0	560.0	-2.1727294921875	5.7115478515625	6.1108536479701066
560.0	580.0	-2.50994873046875	5.7283935546875	6.254145452974929
560.0	600.0	-3.23687744140625	5.7208251953125	6.573067509618852
560.0	620.0	-3.53961181640625	5.4732666015625	6.518090142259638
560.0	640.0	-4.249267578125	5.550537109375	6.990331691204165
560.0	660.0	-4.6602783203125	5.694091796875	7.358048342734224
560.0	680.0	-4.8460693359375	5.5662841796875	7.380237636943208
560.0	700.0	-5.0291748046875	5.564697265625	7.500563637098075
560.0	720.0	-5.126220703125	5.5826416015625	7.579183725748023
560.0	740.0	-5.09576416015625	5.545166015625	7.5309812452810805
560.0	760.0	-0.14593505859375	-2.7958984375	2.799704469071995
560.0	780.0	6.02508544921875	0.124267578125	6.026366824327951
560.0	800.0	5.69403076171875	-1.927734375	6.01150115494924
580.0	0.0	-1.21282958984375	1.4799118041992188	1.9133986940020487
580.0	20.0	-1.0533447265625	1.4395389556884766	1.7837621808754938
580.0	40.0	-0.84735107421875	1.4444770812988281	1.6746694842198717
580.0	60.0	-0.71478271484375	1.3579940795898438	1.5346212072170997
580.0	80.0	-0.63427734375	1.3589248657226562	1.4996614749582304
580.0	100.0	-0.6829833984375	1.3570404052734375	1.5192185438856163
580.0	120.0	-0.730712890625	1.358551025390625	1.5425959344933662
580.0	140.0	-0.82330322265625	1.3854522705078125	1.6116160182535477
580.0	160.0	-1.0426025390625	1.26690673828125	1.6407537103301055
580.0	180.0	-1.1417236328125	0.4308319091796875	1.2203069235606208
580.0	200.0	-1.21429443359375	-0.487335205078125	1.308436690698218
580.0	220.0	-1.37005615234375	-0.7252044677734375	1.5501533410129191
580.0	240.0	-1.5513916015625	-0.6463623046875	1.6806546731317518
580.0	260.0	-1.75189208984375	-0.462188720703125	1.811834514518998
580.0	280.0	-1.9100341796875	1.2691650390625	2.293253248979061
580.0	300.0	-2.13140869140625	0.51800537109375	2.19345220469562
580.0	320.0	-2.25579833984375	0.35247802734375	2.2831703637271485
580.0	340.0	-2.36041259765625	0.202789306640625	2.3691076662030603
580.0	360.0	-2.25250244140625	0.355377197265625	2.2803640500756646
580.0	380.0	-2.04522705078125	0.777435302734375	2.1880035052954234
580.0	400.0	-1.66290283203125	1.494873046875	2.2360436612577352
580.0	420.0	-1.3016357421875	1.95330810546875	2.3472682335493578
580.0	440.0	-0.91473388671875	2.066650390625	2.2600402475580066
580.0	460.0	-0.66705322265625	1.756500244140625	1.8788967799009513
580.0	480.0	-0.5079345703125	2.026824951171875	2.08950159378054
580.0	500.0	-0.60223388671875	3.069427490234375	3.127949931203961
580.0	520.0	-1.683837890625	5.6046142578125	5.852094584059592
580.0	540.0	-1.9769287109375	5.568603515625	5.909110951941934
580.0	560.0	-2.4896240234375	5.699462890625	6.219493952058206
580.0	580.0	-2.69384765625	5.75048828125	6.3501913882872225
580.0	600.0	-3.17236328125	5.7802734375	6.593591570645799
580.0	620.0	-3.43243408203125	5.6278076171875	6.591951327457095
580.0	640.0	-3.95294189453125	5.565185546875	6.826202442990297
580.0	660.0	-4.32568359375	5.6383056640625	7.106477982421192
580.0	680.0	-4.50115966796875	5.6954345703125	7.2593672796779805
580.0	700.0	-4.6229248046875	5.7415771484375	7.371373135397139
580.0	720.0	-4.75457763671875	5.7901611328125	7.492127498082143
580.0	740.0	-4.65936279296875	5.724609375	7.3811119848461475
580.0	760.0	-3.41217041015625	0.1771240234375	3.4167645262184165
580.0	780.0	5.324462890625	-1.201904296875	5.458431918828824
580.0	800.0	5.484619140625	-0.951171875	5.566486778346027
600.0	0.0	-1.3251953125	1.433955192565918	1.9525291574157686
600.0	20.0	-1.21319580078125	1.4104537963867188	1.860436497915198
600.0	40.0	-1.0389404296875	1.4237823486328125	1.762541742120627
600.0	60.0	-0.8004150390625	1.385467529296875	1.6000576581777954
600.0	80.0	-0.67108154296875	1.3602523803710938	1.5167850789147896
600.0	100.0	-0.72784423828125	1.3139572143554688	1.5020788249476111
600.0	120.0	-0.78387451171875	1.3338775634765625	1.5471550033750594
600.0	140.0	-0.86572265625	1.3821258544921875	1.630873261538221
600.0	160.0	-1.0721435546875	1.4501190185546875	1.8034236800685408
600.0	180.0	-1.17279052734375	1.14288330078125	1.6375652231993314
600.0	200.0	-1.23974609375	0.037567138671875	1.2403151482088637
600.0	220.0	-1.39208984375	0.0120849609375	1.3921422985286958
600.0	240.0	-1.55706787109375	0.0565032958984375	1.5580927371757463
600.0	260.0	-1.745849609375	0.009521484375	1.7458755732352589
600.0	280.0	-1.79803466796875	2.13726806640625	2.7929990073212347
600.0	300.0	-2.07696533203125	0.782623291015625	2.2195234186869506
600.0	320.0	-2.21807861328125	0.5389404296875	2.2826146239449665
600.0	340.0	-2.3199462890625	0.44403076171875	2.3620571757447784
600.0	360.0	-2.24932861328125	0.769134521484375	2.3771931185044157
600.0	380.0	-1.95330810546875	1.5404052734375	2.487621547045285
600.0	400.0	-1.56109619140625	2.670745849609375	3.0935262584999665
600.0	420.0	-1.31329345703125	3.374114990234375	3.6206893917602776
600.0	440.0	-1.084716796875	4.0875244140625	4.229002998932461
600.0	460.0	-0.86541748046875	3.91107177734375	4.005674707591179
600.0	480.0	-0.54730224609375	3.3480224609375	3.3924613700853334
600.0	500.0	-0.58331298828125	3.846343994140625	3.8903234008960306
600.0	520.0	-1.67071533203125	5.66357421875	5.904859240657135
600.0	540.0	-1.97003173828125	5.642333984375	5.976366608656844
600.0	560.0	-2.4892578125	5.78076171875	6.29393442181103
600.0	580.0	-2.6927490234375	5.848388671875	6.438520587878821
600.0	600.0	-3.17218017578125	5.878662109375	6.679924794772834
600.0	620.0	-3.41302490234375	5.7647705078125	6.699352057607015
600.0	640.0	-3.94061279296875	5.7095947265625	6.937427558230737
600.0	660.0	-4.31988525390625	5.74853515625	7.190762480402122
600.0	680.0	-4.49639892578125	5.8028564453125	7.341031686668543
600.0	700.0	-4.61895751953125	5.8597412109375	7.461322645911618
600.0	720.0	-4.75341796875	5.9000244140625	7.576626589199769
600.0	740.0	-4.658447265625	5.822509765625	7.456725212679325
600.0	760.0	-4.0712890625	4.6363525390625	6.17018310075993
600.0	780.0	5.45367431640625	-0.712646484375	5.50003895996394
600.0	800.0	5.50238037109375	-0.85986328125	5.569161032924063
620.0	0.0	-1.519775390625	1.3590140342712402	2.038783064304676
620.0	20.0	-1.394287109375	1.3508796691894531	1.9413686986244265
620.0	40.0	-1.29754638671875	1.3824386596679688	1.8959860952632153
620.0	60.0	-1.05804443359375	1.3583908081054688	1.7218256621981645
620.0	80.0	-0.7476806640625	1.3722457885742188	1.5627171464064187
620.0	100.0	-0.776611328125	1.2743301391601562	1.4923278656327568
620.0	120.0	-0.8187255859375	1.304107666015625	1.5398079067303894
620.0	140.0	-0.86700439453125	1.3596954345703125	1.61259675521435
620.0	160.0	-1.07208251953125	1.486724853515625	1.8329516411366475
620.0	180.0	-1.20989990234375	1.3843536376953125	1.8385572517307316
620.0	200.0	-1.31976318359375	1.3243865966796875	1.8696990983135002
620.0	220.0	-1.4852294921875	2.2173919677734375	2.6688450279492995
620.0	240.0	-1.57757568359375	2.3045806884765625	2.7928188604285444
620.0	260.0	-1.68011474609375	2.482086181640625	2.9972549729932894
620.0	280.0	-1.7763671875	2.540374755859375	3.0998361706764825
620.0	300.0	-2.06939697265625	1.08685302734375	2.337445899584657
620.0	320.0	-2.20111083984375	0.89154052734375	2.374812295987628
620.0	340.0	-2.2662353515625	0.99359130859375	2.4744790072224596
620.0	360.0	-2.132568359375	1.726318359375	2.743724272831104
620.0	380.0	-1.78106689453125	2.588897705078125	3.1423861332041887
620.0	400.0	-1.4095458984375	3.610321044921875	3.8757241500405777
620.0	420.0	-1.19207763671875	4.18548583984375	4.351935294498013
620.0	440.0	-1.0035400390625	4.56011962890625	4.6692380149160995
620.0	460.0	-0.79620361328125	4.396484375	4.467998998816054
620.0	480.0	-0.54132080078125	3.942962646484375	3.9799475676105986
620.0	500.0	-0.565673828125	4.093353271484375	4.132254576499061
620.0	520.0	-1.67254638671875	5.751953125	5.990189994309297
620.0	540.0	-1.9718017578125	5.724609375	6.054680393583988
620.0	560.0	-2.49169921875	5.8638916015625	6.371325585119205
620.0	580.0	-2.67706298828125	5.9423828125	6.517559338703465
620.0	600.0	-3.14093017578125	6.0244140625	6.7940420344284735
620.0	620.0	-3.38409423828125	5.9254150390625	6.823682085114781
620.0	640.0	-3.9554443359375	5.7884521484375	7.010828636434552
620.0	660.0	-4.32861328125	5.8310546875	7.262099676211393
620.0	680.0	-4.495361328125	5.8966064453125	7.414731353279273
620.0	700.0	-4.6204833984375	5.948974609375	7.532540457125005
620.0	720.0	-4.75982666015625	5.986572265625	7.648202228385743
620.0	740.0	-4.69293212890625	5.9146728515625	7.550295815895628
620.0	760.0	-4.27606201171875	4.9053955078125	6.507504238656419
620.0	780.0	5.17962646484375	0.0933837890625	5.180468207350512
620.0	800.0	5.33599853515625	-0.7808837890625	5.392834121239986
