# Supplementary material for: Real-time emotion detection by quantitative facial motion analysis
Source: PLoS One. 2023 Mar 10;18(3):e0282730. doi: 10.1371/journal.pone.0282730 (PMC10004542; doi:10.1371/journal.pone.0282730)
Supplement: S1 Dataset — Data from each participant is organized into folders by Study ID and subsequently by emotions. The data files (.csv) contain the pixel displacement results after DISC-processing of videos. (ZIP) [file pone.0282730.s004.zip › S1_Dataset/1/happy/result/102700_cropped_result.csv]

pos_x	pos_y	disp_x	disp_y	disp_xy_indi
0.0	0.0	1.6372137069702148	0.2850155830383301	1.661837117429332
0.0	20.0	1.4834785461425781	0.4422645568847656	1.5480008188440262
0.0	40.0	1.1371402740478516	1.0369644165039062	1.5389552313036625
0.0	60.0	1.1064777374267578	1.0291519165039062	1.511107756139416
0.0	80.0	1.0753002166748047	1.0973052978515625	1.5363428890303064
0.0	100.0	1.0253934860229492	1.0985641479492188	1.5027557979717427
0.0	120.0	0.8705778121948242	1.2736892700195312	1.5427864672885918
0.0	140.0	0.9935712814331055	1.2016448974609375	1.5592095275756015
0.0	160.0	0.8387184143066406	1.477386474609375	1.6988582559636232
0.0	180.0	0.9230546951293945	1.7488555908203125	1.9775049551755575
0.0	200.0	1.325718879699707	1.7798919677734375	2.2193571062216746
0.0	220.0	1.258357048034668	1.8285064697265625	2.2196617693176632
0.0	240.0	1.2353897094726562	2.0307464599609375	2.3769978794510553
0.0	260.0	1.394486427307129	1.876922607421875	2.338253807907758
0.0	280.0	1.9294257164001465	0.75592041015625	2.072220852514763
0.0	300.0	2.2516093254089355	0.936248779296875	2.4385049376622905
0.0	320.0	2.2690863609313965	1.19171142578125	2.562992203597675
0.0	340.0	2.024639129638672	1.870574951171875	2.7564858521704227
0.0	360.0	1.9646897315979004	1.443084716796875	2.437724193033114
0.0	380.0	1.897688865661621	1.4002685546875	2.358383992504764
0.0	400.0	1.8759942054748535	0.98480224609375	2.1187708047088343
0.0	420.0	1.8603086471557617	0.80426025390625	2.0267172517881833
0.0	440.0	1.7050304412841797	0.151214599609375	1.7117227172765885
0.0	460.0	1.5009212493896484	0.661407470703125	1.6401903667474969
0.0	480.0	1.4466686248779297	0.980438232421875	1.7476009950216698
0.0	500.0	1.4615545272827148	1.883392333984375	2.3839690266301097
0.0	520.0	2.533031463623047	2.86859130859375	3.82688704973689
0.0	540.0	3.794159412384033	3.49639892578125	5.159501050953147
0.0	560.0	4.0400519371032715	3.6341552734375	5.434068844424543
0.0	580.0	4.777648448944092	3.67913818359375	6.030089756850673
0.0	600.0	5.200470447540283	3.41802978515625	6.223168042721899
0.0	620.0	5.406424522399902	3.26263427734375	6.3146028017687215
0.0	640.0	4.97421407699585	3.20709228515625	5.918466575836381
0.0	660.0	4.6042585372924805	3.24713134765625	5.634097857435792
0.0	680.0	4.469325065612793	3.29022216796875	5.549813371340317
0.0	700.0	4.343528747558594	3.38848876953125	5.508910792716409
0.0	720.0	4.346949100494385	3.3802490234375	5.506546099211294
0.0	740.0	4.326418876647949	4.306640625	6.104510936112416
0.0	760.0	4.290092945098877	4.12091064453125	5.948680695565876
0.0	780.0	7.099504470825195	6.03082275390625	9.315244860995351
0.0	800.0	6.806159019470215	6.6046142578125	9.483919553265723
20.0	0.0	1.4853687286376953	0.5892539024353027	1.5979801067441348
20.0	20.0	1.380075454711914	0.6418781280517578	1.5220432950378004
20.0	40.0	1.132101058959961	1.0046424865722656	1.5135915345707935
20.0	60.0	1.1193313598632812	0.9859695434570312	1.4916563390400113
20.0	80.0	1.144887924194336	0.969696044921875	1.5003595497423752
20.0	100.0	1.0731964111328125	1.0794219970703125	1.5221374394671496
20.0	120.0	0.8812065124511719	1.33978271484375	1.6036030183871712
20.0	140.0	0.9608650207519531	1.39324951171875	1.6924555503791485
20.0	160.0	0.9157867431640625	1.7302703857421875	1.9576774419529532
20.0	180.0	1.3186454772949219	1.56011962890625	2.0427430458305147
20.0	200.0	1.6677398681640625	1.572540283203125	2.292212732309209
20.0	220.0	1.5608348846435547	1.725799560546875	2.3269270853002775
20.0	240.0	1.4862899780273438	1.98297119140625	2.478151053655052
20.0	260.0	1.5531234741210938	1.91796875	2.4679539403810877
20.0	280.0	1.9232864379882812	1.214935302734375	2.2748842854923232
20.0	300.0	2.225841522216797	1.108367919921875	2.486533717434037
20.0	320.0	2.3751220703125	0.462921142578125	2.4198142145899078
20.0	340.0	2.120176315307617	1.0909423828125	2.3843873197549095
20.0	360.0	2.014636993408203	0.6903076171875	2.1296212859463837
20.0	380.0	1.9141311645507812	0.3978271484375	1.9550356915254623
20.0	400.0	1.8551864624023438	-0.083892822265625	1.8570823395608
20.0	420.0	1.808004379272461	-0.141937255859375	1.813567208588997
20.0	440.0	1.6203117370605469	-0.872467041015625	1.840274127111156
20.0	460.0	1.4356918334960938	0.009552001953125	1.4357236090239263
20.0	480.0	1.4366779327392578	0.964599609375	1.730461178075472
20.0	500.0	1.4694557189941406	1.996368408203125	2.478868074617136
20.0	520.0	2.516286849975586	2.94171142578125	3.8710935953464123
20.0	540.0	3.5100669860839844	3.5035400390625	4.959371235561094
20.0	560.0	3.6089935302734375	3.59649658203125	5.0950585831880275
20.0	580.0	4.5913238525390625	3.82550048828125	5.976178436487169
20.0	600.0	4.931995391845703	3.596923828125	6.104296812125099
20.0	620.0	5.6569976806640625	3.56134033203125	6.684666612449049
20.0	640.0	5.910835266113281	3.52166748046875	6.8804153498258795
20.0	660.0	5.767133712768555	3.47772216796875	6.7345662620938604
20.0	680.0	5.676624298095703	3.5068359375	6.672477929095909
20.0	700.0	5.294658660888672	3.65673828125	6.434682990861526
20.0	720.0	4.921026229858398	3.86798095703125	6.259215273411735
20.0	740.0	4.596513748168945	4.269775390625	6.273668824817979
20.0	760.0	4.296056747436523	4.2288818359375	6.028229023479201
20.0	780.0	7.197399139404297	4.36029052734375	8.415146335907734
20.0	800.0	6.894247055053711	4.193115234375	8.069253858001028
40.0	0.0	1.4962539672851562	0.5588741302490234	1.5972214085962446
40.0	20.0	1.3753280639648438	0.6242713928222656	1.5103781167063886
40.0	40.0	1.1489334106445312	0.945281982421875	1.487819212265625
40.0	60.0	1.1426773071289062	0.9378890991210938	1.4782920518211364
40.0	80.0	1.1315765380859375	0.9762725830078125	1.494514509089591
40.0	100.0	1.0390853881835938	1.1390533447265625	1.5417979653863274
40.0	120.0	0.8373184204101562	1.4144210815429688	1.6436815789779178
40.0	140.0	0.7748565673828125	1.6660308837890625	1.8374062168598537
40.0	160.0	0.8688583374023438	1.88983154296875	2.0799947286647655
40.0	180.0	1.3241386413574219	1.6792755126953125	2.1385297260206566
40.0	200.0	1.6536788940429688	1.6369781494140625	2.3268758768490994
40.0	220.0	1.5556869506835938	1.8068084716796875	2.3842648220910165
40.0	240.0	1.5244789123535156	1.9459381103515625	2.4719852514788934
40.0	260.0	1.5581893920898438	1.904052734375	2.460359932388396
40.0	280.0	1.8179702758789062	1.584320068359375	2.4114489426453716
40.0	300.0	2.2852210998535156	0.8067626953125	2.4234482709073037
40.0	320.0	2.5302696228027344	-0.704071044921875	2.626400654960258
40.0	340.0	2.292217254638672	-0.6141357421875	2.3730618728333743
40.0	360.0	2.0654373168945312	-0.665802001953125	2.170097605137905
40.0	380.0	1.8799324035644531	-1.2164306640625	2.2391626565399747
40.0	400.0	1.7941474914550781	-2.1845703125	2.8268909903551105
40.0	420.0	1.6819229125976562	-2.184112548828125	2.756666884095623
40.0	440.0	1.5001220703125	-2.675201416015625	3.067094527739676
40.0	460.0	1.2797164916992188	-1.985015869140625	2.361771009193539
40.0	480.0	1.3618011474609375	0.416595458984375	1.4240976587553005
40.0	500.0	1.4783096313476562	2.0814208984375	2.5529810658498064
40.0	520.0	2.50469970703125	3.0301513671875	3.9313277566835745
40.0	540.0	3.50189208984375	3.58935546875	5.0146506249145375
40.0	560.0	3.6068191528320312	3.68963623046875	5.159705409655053
40.0	580.0	4.591037750244141	3.9285888671875	6.042469537495108
40.0	600.0	4.931919097900391	3.69879150390625	6.1648101817982734
40.0	620.0	5.6312255859375	3.7471923828125	6.764033733913896
40.0	640.0	5.875419616699219	3.75897216796875	6.974985837394774
40.0	660.0	5.716159820556641	3.698486328125	6.80832462603493
40.0	680.0	5.616966247558594	3.7406005859375	6.748511137260458
40.0	700.0	5.281463623046875	3.861328125	6.542454653299742
40.0	720.0	4.913097381591797	3.99456787109375	6.332069042404593
40.0	740.0	4.596469879150391	4.332275390625	6.3163395578572095
40.0	760.0	4.293670654296875	4.2342529296875	6.0302989610911775
40.0	780.0	7.268146514892578	0.6976318359375	7.301550790103336
40.0	800.0	7.0819549560546875	1.2940673828125	7.199214984347026
60.0	0.0	1.4185371398925781	0.5934453010559082	1.5376686712682786
60.0	20.0	1.3148727416992188	0.6601676940917969	1.4712959291679226
60.0	40.0	1.1975631713867188	0.7767677307128906	1.4274192295673578
60.0	60.0	1.1757431030273438	0.843292236328125	1.4468979370251578
60.0	80.0	1.02154541015625	1.04888916015625	1.4641459952151576
60.0	100.0	0.9156837463378906	1.2169036865234375	1.5229350956563208
60.0	120.0	0.8152122497558594	1.447113037109375	1.6609356261830044
60.0	140.0	0.7534980773925781	1.8450775146484375	1.9930053656966322
60.0	160.0	0.9337081909179688	2.0400390625	2.243561980938611
60.0	180.0	1.3983573913574219	1.84716796875	2.3167720860585175
60.0	200.0	1.6456947326660156	1.740875244140625	2.3956121908160237
60.0	220.0	1.5609207153320312	1.9127349853515625	2.468811172151589
60.0	240.0	1.5019493103027344	1.974761962890625	2.4810353767728692
60.0	260.0	1.5685768127441406	1.796478271484375	2.3849040646101582
60.0	280.0	1.5134429931640625	2.242889404296875	2.7057462137947432
60.0	300.0	2.1546249389648438	0.341583251953125	2.1815333473555083
60.0	320.0	2.4906005859375	-1.243072509765625	2.7835805257271127
60.0	340.0	2.209461212158203	-1.66717529296875	2.7678858909855792
60.0	360.0	1.8655014038085938	-1.556549072265625	2.4295967776531997
60.0	380.0	1.6938133239746094	-2.323638916015625	2.875465421196399
60.0	400.0	1.6703033447265625	-3.481170654296875	3.8611478070312817
60.0	420.0	1.5170555114746094	-3.651611328125	3.9542031708785923
60.0	440.0	1.4050979614257812	-3.6700439453125	3.9298247851180115
60.0	460.0	1.2843818664550781	-3.49566650390625	3.7241537408397596
60.0	480.0	1.1822052001953125	-3.3392333984375	3.542328164443449
60.0	500.0	1.7327194213867188	2.4349365234375	2.988516766963275
60.0	520.0	2.6772384643554688	3.28228759765625	4.235683849008619
60.0	540.0	3.5156326293945312	3.72393798828125	5.121268097398115
60.0	560.0	3.5463104248046875	3.78076171875	5.183674064121302
60.0	580.0	4.588386535644531	4.0404052734375	6.1137685410968565
60.0	600.0	4.935661315917969	3.81622314453125	6.238935142658968
60.0	620.0	5.6664581298828125	3.8660888671875	6.859693204998759
60.0	640.0	5.899772644042969	3.8702392578125	7.055924401813757
60.0	660.0	5.7097015380859375	3.8294677734375	6.874992005945701
60.0	680.0	5.600196838378906	3.8812255859375	6.81367130683048
60.0	700.0	5.258979797363281	4.0030517578125	6.6091823915519905
60.0	720.0	4.8847198486328125	4.13128662109375	6.397500851524413
60.0	740.0	4.5835113525390625	4.40240478515625	6.355292614130455
60.0	760.0	4.355659484863281	3.30126953125	5.465359097629273
60.0	780.0	5.427215576171875	-3.17620849609375	6.288320071442033
60.0	800.0	5.317588806152344	-3.20599365234375	6.209279024990352
80.0	0.0	1.2987518310546875	0.6021213531494141	1.4315398850840255
80.0	20.0	1.1287002563476562	0.7120151519775391	1.334514835183507
80.0	40.0	0.973602294921875	0.8517723083496094	1.2936063906568966
80.0	60.0	0.873626708984375	1.0422439575195312	1.359961798594668
80.0	80.0	0.7558975219726562	1.2307662963867188	1.4443568603519985
80.0	100.0	0.7887115478515625	1.3122100830078125	1.5310000678189983
80.0	120.0	0.7072525024414062	1.5956573486328125	1.7453734489946637
80.0	140.0	0.61334228515625	2.047027587890625	2.1369395649727676
80.0	160.0	0.8600616455078125	2.2138671875	2.3750608324762474
80.0	180.0	1.6119003295898438	1.629241943359375	2.291866484447399
80.0	200.0	1.9713211059570312	1.38525390625	2.409364083647911
80.0	220.0	2.0207977294921875	1.4559478759765625	2.490664104427059
80.0	240.0	2.0137100219726562	1.5358428955078125	2.5325563078192235
80.0	260.0	2.086761474609375	1.498443603515625	2.569028354228654
80.0	280.0	1.8563232421875	1.840545654296875	2.614104872616365
80.0	300.0	2.3345794677734375	0.541351318359375	2.3965230107884925
80.0	320.0	2.3109054565429688	-0.476715087890625	2.3595637953025625
80.0	340.0	1.46954345703125	-1.33642578125	1.986351389078234
80.0	360.0	0.8168716430664062	-1.56549072265625	1.7657974073966691
80.0	380.0	1.0876312255859375	-2.80096435546875	3.0047201206561716
80.0	400.0	1.731109619140625	-3.89581298828125	4.263109118136913
80.0	420.0	1.79302978515625	-4.131805419921875	4.504083906695484
80.0	440.0	1.8145217895507812	-4.271392822265625	4.640828155281865
80.0	460.0	1.7802047729492188	-4.20098876953125	4.562612812343259
80.0	480.0	1.68426513671875	-4.132080078125	4.462155849228457
80.0	500.0	1.2375335693359375	-3.83343505859375	4.028239526603279
80.0	520.0	1.406768798828125	-2.4454345703125	2.821196322668064
80.0	540.0	2.0164871215820312	0.54052734375	2.0876757700485045
80.0	560.0	1.8218612670898438	-0.83001708984375	2.0020256856381486
80.0	580.0	4.0965728759765625	4.0389404296875	5.752820970858656
80.0	600.0	4.842781066894531	4.068359375	6.324877585062222
80.0	620.0	5.933624267578125	4.25567626953125	7.301963945394654
80.0	640.0	6.3653106689453125	4.25067138671875	7.654109167633979
80.0	660.0	6.492729187011719	4.2515869140625	7.760897086271751
80.0	680.0	6.4031524658203125	4.1600341796875	7.635852662061324
80.0	700.0	6.1698760986328125	4.27020263671875	7.503465974542713
80.0	720.0	5.746368408203125	4.45989990234375	7.2740261906127825
80.0	740.0	5.451210021972656	2.89959716796875	6.1744112626344805
80.0	760.0	5.5749969482421875	-3.069091796875	6.363954386272353
80.0	780.0	5.403053283691406	-3.2286376953125	6.294210526666652
80.0	800.0	5.3255615234375	-3.2655029296875	6.247008477960918
100.0	0.0	0.9875946044921875	0.8399100303649902	1.2964536096327546
100.0	20.0	0.918060302734375	0.8657588958740234	1.2618926995754196
100.0	40.0	0.8326568603515625	0.9258804321289062	1.2452196680464582
100.0	60.0	0.76324462890625	1.0750503540039062	1.3184368119853767
100.0	80.0	0.7569808959960938	1.20379638671875	1.4220217359731768
100.0	100.0	0.7826004028320312	1.3014450073242188	1.5186251998442517
100.0	120.0	0.6920852661132812	1.60418701171875	1.7471113256281707
100.0	140.0	0.5506362915039062	2.15966796875	2.228758861062795
100.0	160.0	0.88189697265625	2.2015533447265625	2.3716195732151
100.0	180.0	1.8140029907226562	1.41778564453125	2.3023299034216693
100.0	200.0	2.07244873046875	1.1680450439453125	2.3789436658119376
100.0	220.0	2.0412139892578125	1.29803466796875	2.4189767566453666
100.0	240.0	1.7501144409179688	1.7393646240234375	2.467446017973607
100.0	260.0	2.296722412109375	1.65380859375	2.8301972904811525
100.0	280.0	2.70782470703125	1.47235107421875	3.0822284681317806
100.0	300.0	3.1612167358398438	0.647247314453125	3.226797225891441
100.0	320.0	2.9326705932617188	-0.224273681640625	2.941233668523921
100.0	340.0	2.0662002563476562	-1.3419189453125	2.463722783740032
100.0	360.0	1.1844253540039062	-1.874664306640625	2.2174827354005835
100.0	380.0	1.3974151611328125	-3.214691162109375	3.5052829272838975
100.0	400.0	1.8114395141601562	-4.183074951171875	4.558445915066051
100.0	420.0	1.8103103637695312	-4.40484619140625	4.7623411871806836
100.0	440.0	1.7648696899414062	-4.51678466796875	4.84934106444076
100.0	460.0	1.618377685546875	-4.477752685546875	4.761240956515256
100.0	480.0	1.3553237915039062	-4.360595703125	4.566365892690678
100.0	500.0	1.2044143676757812	-4.076904296875	4.251089579736199
100.0	520.0	1.213287353515625	-3.94476318359375	4.127132512633638
100.0	540.0	1.4536972045898438	-3.42645263671875	3.7220710947413673
100.0	560.0	1.9941787719726562	-1.32171630859375	2.3924219893215035
100.0	580.0	1.2038040161132812	-2.13128662109375	2.4477595409810333
100.0	600.0	0.72967529296875	-1.65716552734375	1.810696997894877
100.0	620.0	7.904693603515625	9.26275634765625	12.177144005123163
100.0	640.0	7.361442565917969	8.76251220703125	11.44431985002519
100.0	660.0	6.998786926269531	7.515380859375	10.269565127150294
100.0	680.0	6.876228332519531	7.45770263671875	10.143956067465302
100.0	700.0	6.577972412109375	6.99658203125	9.603222436999072
100.0	720.0	5.9331817626953125	5.88323974609375	8.355546405783258
100.0	740.0	1.7187652587890625	-1.864501953125	2.535847303767948
100.0	760.0	5.176422119140625	-3.0316162109375	5.998836787740384
100.0	780.0	5.333961486816406	-3.1058349609375	6.172305561734799
100.0	800.0	5.304931640625	-3.16046142578125	6.175015476543805
120.0	0.0	0.7933731079101562	0.9352574348449707	1.2264368543825708
120.0	20.0	0.78759765625	0.9039840698242188	1.19895674093207
120.0	40.0	0.7672195434570312	0.8914375305175781	1.1761320923593972
120.0	60.0	0.7167816162109375	1.0472335815429688	1.2690445459672712
120.0	80.0	0.65350341796875	1.2588882446289062	1.4184027389150402
120.0	100.0	0.584503173828125	1.4755401611328125	1.5870925389941815
120.0	120.0	0.5891876220703125	1.71331787109375	1.811794740419038
120.0	140.0	0.747467041015625	1.9403533935546875	2.0793456348774355
120.0	160.0	1.3000640869140625	1.743072509765625	2.174504174377306
120.0	180.0	1.8805770874023438	1.037445068359375	2.1477575402092923
120.0	200.0	2.185638427734375	0.827911376953125	2.3371890349044535
120.0	220.0	1.8776931762695312	0.791107177734375	2.037543185032408
120.0	240.0	2.0717239379882812	1.5331573486328125	2.577326430800039
120.0	260.0	1.0729904174804688	1.999267578125	2.2690040292927454
120.0	280.0	-0.24723052978515625	3.123748779296875	3.1335170928234244
120.0	300.0	-0.07170867919921875	2.565582275390625	2.5665842176852554
120.0	320.0	0.40186309814453125	1.55303955078125	1.6041900747545934
120.0	340.0	-0.080718994140625	-0.268951416015625	0.28080316983945186
120.0	360.0	-0.24459075927734375	-1.627655029296875	1.645929990588688
120.0	380.0	1.6214523315429688	-3.673248291015625	4.015203689841319
120.0	400.0	1.4798049926757812	-4.354034423828125	4.598634425590762
120.0	420.0	1.47216796875	-4.501251220703125	4.735878068541765
120.0	440.0	1.4351806640625	-4.619232177734375	4.837049663825619
120.0	460.0	1.1963424682617188	-4.608154296875	4.76091601744602
120.0	480.0	1.0123291015625	-4.4520263671875	4.565670704727079
120.0	500.0	0.8680572509765625	-4.240997314453125	4.32892383995972
120.0	520.0	0.7681121826171875	-4.153076171875	4.223510153235202
120.0	540.0	0.6720733642578125	-3.91522216796875	3.9724862783273065
120.0	560.0	0.6924209594726562	-3.38116455078125	3.451336046312617
120.0	580.0	0.9117507934570312	-2.57659912109375	2.733157979369398
120.0	600.0	0.9503250122070312	-2.50140380859375	2.6758435384890524
120.0	620.0	0.9572525024414062	-2.38580322265625	2.570678776250989
120.0	640.0	0.9078216552734375	-2.2476806640625	2.4240892156403495
120.0	660.0	1.0748062133789062	-2.17462158203125	2.425734408659365
120.0	680.0	1.3121871948242188	-1.595458984375	2.0657503733712743
120.0	700.0	1.5346450805664062	-1.12237548828125	1.901279111546026
120.0	720.0	1.5950546264648438	-1.04071044921875	1.9045412834905928
120.0	740.0	1.6066970825195312	-1.91387939453125	2.4988817202476947
120.0	760.0	4.8264007568359375	-2.8370361328125	5.598474639084312
120.0	780.0	5.090446472167969	-2.87408447265625	5.845768285005066
120.0	800.0	5.06439208984375	-2.90533447265625	5.838581646057261
140.0	0.0	0.7163238525390625	0.990211009979248	1.222144715653808
140.0	20.0	0.7423553466796875	0.9204177856445312	1.1824805964051592
140.0	40.0	0.7032623291015625	0.90362548828125	1.1450401419185625
140.0	60.0	0.558135986328125	1.0723876953125	1.2089380250005062
140.0	80.0	0.5200958251953125	1.2392044067382812	1.3439223299972245
140.0	100.0	0.4181365966796875	1.5862503051757812	1.6404353824985398
140.0	120.0	0.5530548095703125	1.8417816162109375	1.9230260383576265
140.0	140.0	1.38043212890625	1.2457733154296875	1.8594472339793129
140.0	160.0	2.0434112548828125	0.88604736328125	2.2272425747007008
140.0	180.0	2.14703369140625	0.6338348388671875	2.238638040192148
140.0	200.0	2.0450592041015625	0.58734130859375	2.1277304719021943
140.0	220.0	1.777435302734375	0.620880126953125	1.882755530453109
140.0	240.0	2.2113494873046875	1.642822265625	2.7548015448369347
140.0	260.0	0.8428192138671875	2.045379638671875	2.2122210770077193
140.0	280.0	-0.119171142578125	2.72430419921875	2.7269094468104895
140.0	300.0	0.3656158447265625	2.017333984375	2.0501978807982
140.0	320.0	0.627227783203125	1.200775146484375	1.354723456811935
140.0	340.0	-0.532012939453125	-0.708770751953125	0.8862244335210764
140.0	360.0	-0.969482421875	-1.930572509765625	2.1603255268101056
140.0	380.0	1.1016998291015625	-4.0030517578125	4.151887027505464
140.0	400.0	1.1171417236328125	-4.542266845703125	4.677626933419884
140.0	420.0	1.0872955322265625	-4.625091552734375	4.751177058958624
140.0	440.0	1.0364837646484375	-4.7230224609375	4.835415159104739
140.0	460.0	0.8264923095703125	-4.707672119140625	4.77967219787224
140.0	480.0	0.6966400146484375	-4.49749755859375	4.551130804488717
140.0	500.0	0.5731353759765625	-4.287628173828125	4.325764616365585
140.0	520.0	0.376190185546875	-4.2109375	4.227707852324714
140.0	540.0	0.20947265625	-4.0133056640625	4.018768610770291
140.0	560.0	0.0811920166015625	-3.5606689453125	3.5615945139323006
140.0	580.0	0.5164642333984375	-2.6497802734375	2.699642717449542
140.0	600.0	0.7730865478515625	-2.6583251953125	2.768457269762762
140.0	620.0	0.84649658203125	-2.59716796875	2.731636491426264
140.0	640.0	0.86578369140625	-2.55096435546875	2.6938820581415825
140.0	660.0	0.914031982421875	-2.60687255859375	2.7624697286376168
140.0	680.0	0.7894744873046875	-2.19110107421875	2.3289898848100563
140.0	700.0	1.1025848388671875	-1.67340087890625	2.0039869830974433
140.0	720.0	1.43206787109375	-1.51007080078125	2.0811372397780765
140.0	740.0	1.6874847412109375	-1.87640380859375	2.523587922923407
140.0	760.0	4.172027587890625	-2.65960693359375	4.947658358793624
140.0	780.0	4.685943603515625	-2.66986083984375	5.393164595991872
140.0	800.0	4.6609954833984375	-2.69281005859375	5.382945746329264
160.0	0.0	0.667724609375	0.9574670791625977	1.1673043140694515
160.0	20.0	0.50469970703125	0.9896583557128906	1.1109209941799516
160.0	40.0	0.3932952880859375	1.0569267272949219	1.1277301496816314
160.0	60.0	0.329864501953125	1.14794921875	1.1944027789977376
160.0	80.0	0.1457061767578125	1.466552734375	1.4737731211581273
160.0	100.0	0.313446044921875	1.6469039916992188	1.6764668743974593
160.0	120.0	0.83758544921875	1.4962081909179688	1.7146977387612652
160.0	140.0	1.649871826171875	1.01690673828125	1.9380857455637839
160.0	160.0	2.291015625	0.852203369140625	2.444381962044552
160.0	180.0	1.757171630859375	0.604705810546875	1.8583113995254263
160.0	200.0	1.7509918212890625	0.4400787353515625	1.805447770368841
160.0	220.0	1.769805908203125	0.47467041015625	1.8323550286417178
160.0	240.0	1.4019317626953125	1.7316131591796875	2.227980430860703
160.0	260.0	-0.098907470703125	2.09228515625	2.0946216514743123
160.0	280.0	-0.4290008544921875	2.422271728515625	2.45996789814849
160.0	300.0	-0.4874114990234375	1.95562744140625	2.015452470032829
160.0	320.0	-0.47601318359375	1.11767578125	1.2148200290363405
160.0	340.0	-0.93408203125	-1.095245361328125	1.4394692225313124
160.0	360.0	-1.3035125732421875	-1.933380126953125	2.33175979549733
160.0	380.0	0.9759674072265625	-4.117340087890625	4.231430228577533
160.0	400.0	1.0927581787109375	-4.72711181640625	4.851773548090145
160.0	420.0	0.8662872314453125	-4.762542724609375	4.840688667028161
160.0	440.0	0.692596435546875	-4.8409423828125	4.890236494919504
160.0	460.0	0.5196075439453125	-4.739776611328125	4.768173059466068
160.0	480.0	0.370941162109375	-4.495025634765625	4.510305178471537
160.0	500.0	0.2152252197265625	-4.32470703125	4.330059214531545
160.0	520.0	0.0703125	-4.27020263671875	4.270781474893795
160.0	540.0	-0.0983428955078125	-4.14886474609375	4.150030121152907
160.0	560.0	-0.282470703125	-3.8502197265625	3.8605675283479948
160.0	580.0	0.2390899658203125	-2.75048828125	2.760860336389644
160.0	600.0	0.5498046875	-2.64239501953125	2.698988075861123
160.0	620.0	0.66021728515625	-2.60015869140625	2.6826688360874047
160.0	640.0	0.7130889892578125	-2.56231689453125	2.6596924210519153
160.0	660.0	0.70330810546875	-2.58795166015625	2.6818158189039627
160.0	680.0	0.519073486328125	-2.34625244140625	2.402985185766575
160.0	700.0	0.527740478515625	-1.69384765625	1.7741561079137087
160.0	720.0	1.152374267578125	-1.5540771484375	1.9347150270445133
160.0	740.0	1.53436279296875	-1.986328125	2.509933983317665
160.0	760.0	0.5395965576171875	-3.12945556640625	3.1756348321403993
160.0	780.0	0.3995361328125	-3.14501953125	3.1702960387583268
160.0	800.0	0.28515625	-3.1578369140625	3.170685740140425
180.0	0.0	0.6585235595703125	0.7864360809326172	1.025736314996115
180.0	20.0	0.3583221435546875	0.9675693511962891	1.0317873850440475
180.0	40.0	0.2720947265625	1.0208358764648438	1.056475947147339
180.0	60.0	0.092498779296875	1.210235595703125	1.2137653073301733
180.0	80.0	-0.061309814453125	1.4988021850585938	1.5000556267301195
180.0	100.0	0.166412353515625	1.6822891235351562	1.6904998570148693
180.0	120.0	1.08392333984375	1.1906890869140625	1.6101646836129133
180.0	140.0	1.67535400390625	0.9427032470703125	1.9223684481497332
180.0	160.0	1.702392578125	0.753997802734375	1.861895049830508
180.0	180.0	1.3353118896484375	0.5580596923828125	1.4472347642655907
180.0	200.0	1.5888671875	0.410797119140625	1.6411134063825075
180.0	220.0	1.7651519775390625	0.421051025390625	1.8146750314567508
180.0	240.0	1.21514892578125	1.5400543212890625	1.9617222597372037
180.0	260.0	-0.3563232421875	1.80712890625	1.8419232168381323
180.0	280.0	-1.2337493896484375	2.089630126953125	2.4266626514470495
180.0	300.0	-1.442779541015625	1.5841064453125	2.1426633039406497
180.0	320.0	-1.7150115966796875	0.6025390625	1.8177783414333526
180.0	340.0	-2.2917327880859375	-1.3331298828125	2.6512778912131814
180.0	360.0	-2.0884246826171875	-1.86151123046875	2.7976314475151978
180.0	380.0	0.5235748291015625	-4.089202880859375	4.1225854512062385
180.0	400.0	0.7021026611328125	-4.666259765625	4.718784626051549
180.0	420.0	0.3385162353515625	-4.6907958984375	4.70299472702178
180.0	440.0	0.15338134765625	-4.748199462890625	4.750676160001191
180.0	460.0	-0.1582794189453125	-4.48828125	4.491071247883207
180.0	480.0	-0.422271728515625	-4.11224365234375	4.13386759209158
180.0	500.0	-0.4874725341796875	-4.033111572265625	4.0624645753437
180.0	520.0	-0.5495147705078125	-4.01934814453125	4.056738343787168
180.0	540.0	-0.6332550048828125	-4.00555419921875	4.055302250645209
180.0	560.0	-0.3735809326171875	-4.0235595703125	4.040865542067496
180.0	580.0	-0.55120849609375	-2.92010498046875	2.971673586234587
180.0	600.0	-0.1751861572265625	-2.6312255859375	2.637051056346075
180.0	620.0	-0.006927490234375	-2.60772705078125	2.6077362522880305
180.0	640.0	0.0616607666015625	-2.5653076171875	2.566048561687425
180.0	660.0	0.0882568359375	-2.531005859375	2.532544161368224
180.0	680.0	0.05181884765625	-2.41357421875	2.4141304236488748
180.0	700.0	0.1290435791015625	-1.69854736328125	1.7034422181621036
180.0	720.0	0.834014892578125	-1.54290771484375	1.7538942549556584
180.0	740.0	1.5276336669921875	-1.70111083984375	2.2863601444133654
180.0	760.0	0.619354248046875	-3.00048828125	3.0637443774721627
180.0	780.0	0.48968505859375	-3.0189208984375	3.058377813095146
180.0	800.0	0.3390045166015625	-3.0401611328125	3.059003722740468
200.0	0.0	0.1380615234375	0.989290714263916	0.998877921260998
200.0	20.0	-0.0731964111328125	1.1311378479003906	1.1335036592598415
200.0	40.0	-0.1841888427734375	1.1970672607421875	1.2111546377498714
200.0	60.0	-0.3251800537109375	1.3249893188476562	1.3643088955188354
200.0	80.0	-0.565185546875	1.74615478515625	1.8353449910358712
200.0	100.0	0.057861328125	1.6816787719726562	1.6826738915772865
200.0	120.0	2.083953857421875	1.110015869140625	2.361143559720063
200.0	140.0	1.85772705078125	0.8587493896484375	2.0466070236921317
200.0	160.0	1.0587921142578125	0.59814453125	1.2160664543843034
200.0	180.0	0.907073974609375	0.4743194580078125	1.0236025320691984
200.0	200.0	1.2426605224609375	0.296783447265625	1.277609325519252
200.0	220.0	1.427764892578125	0.268951416015625	1.4528755805833597
200.0	240.0	0.8528900146484375	1.341583251953125	1.5897380284210774
200.0	260.0	0.1929473876953125	1.667755126953125	1.6788793458426008
200.0	280.0	-0.6827239990234375	1.70318603515625	1.8349263552507555
200.0	300.0	-1.1455230712890625	0.829925537109375	1.4145668962625313
200.0	320.0	-1.420623779296875	-0.17572021484375	1.431450144506776
200.0	340.0	-1.361419677734375	-1.503082275390625	2.0279841876888063
200.0	360.0	-1.216094970703125	-1.834014892578125	2.2005675640542797
200.0	380.0	0.349029541015625	-3.934844970703125	3.950294490790434
200.0	400.0	0.39422607421875	-4.3328857421875	4.3507830389994915
200.0	420.0	-0.1050872802734375	-4.309783935546875	4.3110649389185935
200.0	440.0	-0.1846923828125	-4.32147216796875	4.32541708680186
200.0	460.0	-0.34765625	-4.072235107421875	4.087048279416737
200.0	480.0	-0.5691986083984375	-3.67724609375	3.7210382811525
200.0	500.0	-0.5954742431640625	-3.726226806640625	3.773507094043816
200.0	520.0	-0.63409423828125	-3.731201171875	3.784697833119951
200.0	540.0	-0.74957275390625	-3.763427734375	3.8373490361526335
200.0	560.0	-0.5979766845703125	-3.8818359375	3.927623500407875
200.0	580.0	-0.636444091796875	-3.28521728515625	3.3462985062113857
200.0	600.0	-0.3854217529296875	-2.61492919921875	2.6431807816640553
200.0	620.0	-0.301177978515625	-2.59918212890625	2.616573315228982
200.0	640.0	-0.2425079345703125	-2.54876708984375	2.5602780662654863
200.0	660.0	-0.2266845703125	-2.497314453125	2.5075815783748254
200.0	680.0	-0.228912353515625	-2.4163818359375	2.4272004537410474
200.0	700.0	-0.1274566650390625	-1.90887451171875	1.9131249574851028
200.0	720.0	0.2924346923828125	-1.67333984375	1.698700762933338
200.0	740.0	1.2185211181640625	-1.77105712890625	2.14975279259301
200.0	760.0	0.5734710693359375	-2.87945556640625	2.936006373677217
200.0	780.0	0.5072479248046875	-2.88775634765625	2.931968141137899
200.0	800.0	0.321533203125	-2.9248046875	2.942425200533362
220.0	0.0	-0.5330352783203125	1.2661433219909668	1.3737705484382514
220.0	20.0	-0.723358154296875	1.387960433959961	1.5651457394204875
220.0	40.0	-0.86224365234375	1.4664230346679688	1.7011351012226819
220.0	60.0	-0.962127685546875	1.6129150390625	1.8780800319820699
220.0	80.0	-0.9553070068359375	1.835296630859375	2.069039680758591
220.0	100.0	0.615447998046875	1.4587249755859375	1.5832418617185753
220.0	120.0	2.1072845458984375	1.070587158203125	2.3636423208031765
220.0	140.0	1.0334625244140625	0.677459716796875	1.235716981048164
220.0	160.0	0.6953582763671875	0.462005615234375	0.8348486815108708
220.0	180.0	0.748626708984375	0.3602752685546875	0.8308069682765836
220.0	200.0	1.00872802734375	0.1237945556640625	1.01629588465214
220.0	220.0	1.1334381103515625	0.0030670166015625	1.133442259926881
220.0	240.0	0.7923126220703125	0.7303924560546875	1.0776049512476882
220.0	260.0	0.0482025146484375	1.224395751953125	1.2253442127905494
220.0	280.0	-0.7686614990234375	1.01959228515625	1.2768746720140947
220.0	300.0	-1.268951416015625	0.009246826171875	1.2689851062964894
220.0	320.0	-1.5467376708984375	-0.639190673828125	1.6736075227140847
220.0	340.0	-0.9951324462890625	-1.580474853515625	1.8676694965256808
220.0	360.0	-0.57293701171875	-2.02117919921875	2.1008146455010634
220.0	380.0	0.1663055419921875	-3.75341796875	3.757100475291111
220.0	400.0	0.0734710693359375	-3.9818115234375	3.9824892976892015
220.0	420.0	-0.3307952880859375	-3.958740234375	3.972536943299494
220.0	440.0	-0.44873046875	-3.7852783203125	3.8117831779644047
220.0	460.0	-0.558868408203125	-3.47869873046875	3.5233050896924025
220.0	480.0	-0.73675537109375	-3.15130615234375	3.236284743750936
220.0	500.0	-0.8430633544921875	-3.173187255859375	3.2832717189468146
220.0	520.0	-0.88360595703125	-3.2125244140625	3.3318272161456273
220.0	540.0	-1.08819580078125	-3.3294677734375	3.502788282953569
220.0	560.0	-1.372711181640625	-3.376953125	3.6452912636233155
220.0	580.0	-0.7791900634765625	-3.2127685546875	3.3059066745764945
220.0	600.0	-0.5621185302734375	-2.51739501953125	2.579390417605972
220.0	620.0	-0.47900390625	-2.5123291015625	2.5575852393929313
220.0	640.0	-0.4437103271484375	-2.4710693359375	2.5105900735541775
220.0	660.0	-0.3841094970703125	-2.413330078125	2.443706646003654
220.0	680.0	-0.2332305908203125	-2.48583984375	2.496757144231176
220.0	700.0	-0.2054443359375	-2.1519775390625	2.16176194429412
220.0	720.0	-0.0296783447265625	-2.01141357421875	2.011632513829789
220.0	740.0	0.3639373779296875	-2.140625	2.1713419366095557
220.0	760.0	0.375946044921875	-2.44873046875	2.477421307988812
220.0	780.0	0.5312652587890625	-2.400634765625	2.45871715598269
220.0	800.0	0.5109100341796875	-2.3956298828125	2.4495043577119273
240.0	0.0	-0.6510162353515625	1.244154453277588	1.404187466936582
240.0	20.0	-0.894927978515625	1.3609848022460938	1.6288571817918542
240.0	40.0	-1.03057861328125	1.4337539672851562	1.7657130901872562
240.0	60.0	-1.3184661865234375	1.6790008544921875	2.134806069504008
240.0	80.0	-0.6443023681640625	1.5452728271484375	1.6742143387108903
240.0	100.0	1.9094696044921875	1.3290634155273438	2.3264745287607944
240.0	120.0	1.1378936767578125	0.8803939819335938	1.4387131691307695
240.0	140.0	0.5314483642578125	0.511627197265625	0.7376989581490428
240.0	160.0	0.354461669921875	0.300567626953125	0.4647407597962946
240.0	180.0	0.4979400634765625	0.2315521240234375	0.5491454205898547
240.0	200.0	0.770111083984375	0.00213623046875	0.770114046850338
240.0	220.0	0.8375091552734375	-0.2422943115234375	0.8718532666472285
240.0	240.0	0.5994110107421875	0.012542724609375	0.5995422251514879
240.0	260.0	-0.0104217529296875	0.132965087890625	0.13337288904379735
240.0	280.0	-0.5692901611328125	-0.10760498046875	0.5793704509071063
240.0	300.0	-0.86956787109375	-0.86163330078125	1.2241569455971357
240.0	320.0	-1.0584564208984375	-1.11083984375	1.5343712567053824
240.0	340.0	-0.92388916015625	-1.641510009765625	1.8836470721488576
240.0	360.0	-0.720184326171875	-2.061981201171875	2.1841318498776228
240.0	380.0	-0.47686767578125	-3.025909423828125	3.063254906372773
240.0	400.0	-0.7275390625	-3.0665283203125	3.1516517933842216
240.0	420.0	-0.87957763671875	-3.00408935546875	3.130209206212325
240.0	440.0	-0.9532928466796875	-2.730865478515625	2.89247186905578
240.0	460.0	-0.8797454833984375	-2.6658935546875	2.8073012949244163
240.0	480.0	-0.8262176513671875	-2.8228759765625	2.9413031782671433
240.0	500.0	-0.916259765625	-2.87469482421875	3.017184497257874
240.0	520.0	-0.936248779296875	-2.94781494140625	3.0929233268079606
240.0	540.0	-1.1353607177734375	-3.108154296875	3.309028119047274
240.0	560.0	-1.402252197265625	-3.103271484375	3.405378852708064
240.0	580.0	-0.9123992919921875	-2.87554931640625	3.016828854793108
240.0	600.0	-0.761474609375	-2.66766357421875	2.7742156595939624
240.0	620.0	-0.7575531005859375	-2.67041015625	2.775784051905068
240.0	640.0	-0.76275634765625	-2.64654541015625	2.7542693865903924
240.0	660.0	-0.722930908203125	-2.60357666015625	2.7020807766137875
240.0	680.0	-0.26617431640625	-2.71221923828125	2.725248972702725
240.0	700.0	-0.1999359130859375	-2.4710693359375	2.479144617070998
240.0	720.0	-0.0629425048828125	-2.45867919921875	2.459484735385011
240.0	740.0	0.1621856689453125	-2.65765380859375	2.662597971445202
240.0	760.0	0.3675079345703125	-2.82159423828125	2.8454272310980095
240.0	780.0	0.701263427734375	-2.67919921875	2.769454612162542
240.0	800.0	1.09759521484375	-2.4566650390625	2.6907096405595037
260.0	0.0	-1.35687255859375	1.4524869918823242	1.9876673770659197
260.0	20.0	-1.59600830078125	1.597188949584961	2.2579315837374176
260.0	40.0	-1.604156494140625	1.5671958923339844	2.2426370688638086
260.0	60.0	-1.603271484375	1.6732330322265625	2.3173666591077278
260.0	80.0	-0.0980224609375	1.4319000244140625	1.4352512263590778
260.0	100.0	1.1397705078125	1.2124557495117188	1.6640690355280299
260.0	120.0	0.45953369140625	0.7196273803710938	0.8538353354817412
260.0	140.0	0.225555419921875	0.434814453125	0.4898355398524347
260.0	160.0	0.22088623046875	0.2175140380859375	0.31000497346840167
260.0	180.0	0.3677978515625	0.0773162841796875	0.37583649026317945
260.0	200.0	0.531097412109375	-0.0865478515625	0.5381031423057849
260.0	220.0	0.578521728515625	-0.3378143310546875	0.6699297818657061
260.0	240.0	0.540618896484375	-0.5601959228515625	0.7785167070882276
260.0	260.0	0.19476318359375	-0.66387939453125	0.6918587631639509
260.0	280.0	-0.19671630859375	-0.765380859375	0.7902563925488771
260.0	300.0	-0.3411865234375	-1.150482177734375	1.2000072854194668
260.0	320.0	-0.5838623046875	-1.324432373046875	1.4474171138996443
260.0	340.0	-0.708892822265625	-1.54443359375	1.6993540416767965
260.0	360.0	-0.657379150390625	-1.869903564453125	1.9820914932774425
260.0	380.0	-0.730926513671875	-2.354888916015625	2.4657159964525044
260.0	400.0	-0.994140625	-2.358795166015625	2.5597324503732946
260.0	420.0	-1.074188232421875	-2.333587646484375	2.568951471417496
260.0	440.0	-1.15179443359375	-2.22705078125	2.5072665593278636
260.0	460.0	-1.10491943359375	-2.2034912109375	2.4649990814221296
260.0	480.0	-0.9600830078125	-2.4168701171875	2.600580809212476
260.0	500.0	-1.01568603515625	-2.51458740234375	2.711967537791946
260.0	520.0	-0.9600830078125	-2.5828857421875	2.755550423978079
260.0	540.0	-1.15618896484375	-2.8016357421875	3.0308308686445975
260.0	560.0	-1.4093017578125	-2.83074951171875	3.1621629057765737
260.0	580.0	-1.118438720703125	-2.6956787109375	2.9184908573729857
260.0	600.0	-1.11224365234375	-2.59368896484375	2.822110626557933
260.0	620.0	-1.08447265625	-2.596435546875	2.8138156462764243
260.0	640.0	-1.10015869140625	-2.595947265625	2.819448767433561
260.0	660.0	-0.96795654296875	-2.5439453125	2.721873917371401
260.0	680.0	-0.47381591796875	-2.6004638671875	2.643277104026049
260.0	700.0	-0.2242431640625	-2.64727783203125	2.656758347421315
260.0	720.0	-0.104736328125	-2.67376708984375	2.675817659923901
260.0	740.0	0.00341796875	-2.8521728515625	2.852174899563584
260.0	760.0	0.244384765625	-3.153076171875	3.1625327285761786
260.0	780.0	0.4508056640625	-3.05914306640625	3.0921807915276016
260.0	800.0	0.7159423828125	-3.0169677734375	3.1007528185051556
280.0	0.0	-1.457611083984375	1.476959228515625	2.0750996686548757
280.0	20.0	-1.651885986328125	1.619852066040039	2.3135790515306422
280.0	40.0	-1.593780517578125	1.5331344604492188	2.211478603113427
280.0	60.0	-1.237823486328125	1.6106185913085938	2.0313294242870588
280.0	80.0	0.9886474609375	1.3888626098632812	1.704805898363333
280.0	100.0	0.56353759765625	1.08551025390625	1.2230728250222016
280.0	120.0	-0.064178466796875	0.6976318359375	0.7005776574469988
280.0	140.0	-0.14404296875	0.4467620849609375	0.46940892343984836
280.0	160.0	-0.09674072265625	0.102081298828125	0.14063910903617968
280.0	180.0	0.069854736328125	-0.2298583984375	0.24023856376469696
280.0	200.0	0.255828857421875	-0.484588623046875	0.547973117840874
280.0	220.0	0.415679931640625	-0.655426025390625	0.7761269743592906
280.0	240.0	0.480682373046875	-0.9272918701171875	1.044473913577264
280.0	260.0	0.44970703125	-1.21820068359375	1.2985566292865198
280.0	280.0	0.274566650390625	-1.540008544921875	1.5642931834982592
280.0	300.0	0.0517578125	-1.6234130859375	1.6242379501624453
280.0	320.0	-0.201934814453125	-1.743438720703125	1.7550943684415283
280.0	340.0	-0.354888916015625	-1.834259033203125	1.8682752322926106
280.0	360.0	-0.54620361328125	-1.9114990234375	1.9880057604956807
280.0	380.0	-0.7850341796875	-2.042083740234375	2.1877807626467605
280.0	400.0	-0.994537353515625	-2.086700439453125	2.311584580228837
280.0	420.0	-1.199249267578125	-2.119903564453125	2.4356087387689622
280.0	440.0	-1.42437744140625	-2.0888671875	2.5282834537688164
280.0	460.0	-1.57574462890625	-2.05853271484375	2.5923981317708273
280.0	480.0	-1.61248779296875	-2.094207763671875	2.643070759532704
280.0	500.0	-1.61871337890625	-2.20184326171875	2.7328276111431458
280.0	520.0	-1.43585205078125	-2.279296875	2.6938569665291228
280.0	540.0	-1.376068115234375	-2.4263916015625	2.7894335736664746
280.0	560.0	-1.4014892578125	-2.46337890625	2.8341502739835938
280.0	580.0	-1.01629638671875	-2.6007080078125	2.7922285879844524
280.0	600.0	-1.2608642578125	-2.4871826171875	2.7885221978439994
280.0	620.0	-1.37542724609375	-2.46820068359375	2.8255644964837896
280.0	640.0	-1.431640625	-2.49859619140625	2.879683629647571
280.0	660.0	-1.36163330078125	-2.45391845703125	2.806378634389001
280.0	680.0	-0.786529541015625	-2.4832763671875	2.604858966378448
280.0	700.0	-0.3448486328125	-2.827392578125	2.8483450230597036
280.0	720.0	-0.27532958984375	-2.8057861328125	2.81926270612131
280.0	740.0	-0.13995361328125	-2.989013671875	2.992288379238563
280.0	760.0	0.0272216796875	-3.31182861328125	3.311940486118888
280.0	780.0	0.240386962890625	-3.3546142578125	3.363216126068423
280.0	800.0	0.618499755859375	-3.40032958984375	3.4561225770457087
300.0	0.0	-0.476470947265625	1.0101628303527832	1.1168945820508522
300.0	20.0	-0.663665771484375	1.1760272979736328	1.3503675284229528
300.0	40.0	-0.752838134765625	1.1923561096191406	1.4101341600370787
300.0	60.0	-0.47467041015625	1.4454193115234375	1.521364185329335
300.0	80.0	0.710784912109375	1.3288421630859375	1.5069959142868454
300.0	100.0	0.0540771484375	1.038299560546875	1.039706841092702
300.0	120.0	-0.2198486328125	0.68853759765625	0.7227845078138888
300.0	140.0	-0.338226318359375	0.448974609375	0.5621167514799493
300.0	160.0	-0.460418701171875	-0.021575927734375	0.46092396449565876
300.0	180.0	-0.335479736328125	-0.5779266357421875	0.6682408621051779
300.0	200.0	-0.066314697265625	-0.9453277587890625	0.9476508906821032
300.0	220.0	0.196197509765625	-1.0283050537109375	1.046854692077982
300.0	240.0	0.40264892578125	-1.219390869140625	1.2841496210240937
300.0	260.0	0.500732421875	-1.42877197265625	1.5139756630028223
300.0	280.0	0.420196533203125	-1.591644287109375	1.6461763766996036
300.0	300.0	0.172027587890625	-1.66326904296875	1.6721415610807742
300.0	320.0	-0.109130859375	-1.732177734375	1.7356120672351971
300.0	340.0	-0.27386474609375	-1.790496826171875	1.8113201770213216
300.0	360.0	-0.507537841796875	-1.839874267578125	1.9085942421981608
300.0	380.0	-0.76806640625	-1.89996337890625	2.04933814818215
300.0	400.0	-0.980865478515625	-1.938507080078125	2.172534645628627
300.0	420.0	-1.1943359375	-1.991973876953125	2.322584392022746
300.0	440.0	-1.413116455078125	-1.974395751953125	2.4279902596474954
300.0	460.0	-1.57977294921875	-1.945159912109375	2.505859065223074
300.0	480.0	-1.7369384765625	-1.934173583984375	2.5996120334284925
300.0	500.0	-1.600555419921875	-2.125274658203125	2.66055821681122
300.0	520.0	-1.30352783203125	-2.25885009765625	2.607985539178034
300.0	540.0	-1.157806396484375	-2.395751953125	2.660853823990034
300.0	560.0	-1.244232177734375	-2.42010498046875	2.721216975656163
300.0	580.0	-1.038177490234375	-2.69757080078125	2.8904499176524303
300.0	600.0	-1.5479736328125	-2.406494140625	2.861369674953795
300.0	620.0	-1.763580322265625	-2.3489990234375	2.937347777365298
300.0	640.0	-1.83056640625	-2.3978271484375	3.016711521089637
300.0	660.0	-1.704315185546875	-2.34771728515625	2.9011147344955375
300.0	680.0	-0.966796875	-2.354736328125	2.5454821493189406
300.0	700.0	-0.50311279296875	-2.8887939453125	2.932277773493326
300.0	720.0	-0.3526611328125	-2.838623046875	2.860445887767588
300.0	740.0	-0.256988525390625	-3.00665283203125	3.0176156737636397
300.0	760.0	-0.09332275390625	-3.36920166015625	3.3704938752646143
300.0	780.0	0.169097900390625	-3.47869873046875	3.4828061900257112
300.0	800.0	0.544189453125	-3.62548828125	3.6661024860706726
320.0	0.0	-0.448211669921875	1.094902515411377	1.183091382484175
320.0	20.0	-0.5946044921875	1.2546367645263672	1.3884048087754326
320.0	40.0	-0.686676025390625	1.2488784790039062	1.4252092545185695
320.0	60.0	-0.18585205078125	1.5259780883789062	1.5372540814686873
320.0	80.0	0.3372802734375	1.2173309326171875	1.2631914274395255
320.0	100.0	-0.28948974609375	0.9425430297851562	0.9859978073454351
320.0	120.0	-0.375762939453125	0.5854568481445312	0.6956705453774664
320.0	140.0	-0.525421142578125	0.3587799072265625	0.6362314035770343
320.0	160.0	-0.565704345703125	-0.310821533203125	0.6454699313292155
320.0	180.0	-0.457061767578125	-0.7927093505859375	0.9150374713026886
320.0	200.0	-0.275115966796875	-1.2236175537109375	1.2541645477911254
320.0	220.0	-0.072601318359375	-1.39337158203125	1.3952617378254832
320.0	240.0	0.071990966796875	-1.469329833984375	1.4710924037384259
320.0	260.0	0.22576904296875	-1.49755859375	1.5144812321311554
320.0	280.0	0.316741943359375	-1.563873291015625	1.5956268765081376
320.0	300.0	0.19500732421875	-1.601409912109375	1.6132394624175026
320.0	320.0	-0.012939453125	-1.64776611328125	1.6478169174775368
320.0	340.0	-0.197296142578125	-1.69915771484375	1.7105737948972686
320.0	360.0	-0.443145751953125	-1.754058837890625	1.8091712368530266
320.0	380.0	-0.720428466796875	-1.812591552734375	1.9505141150002756
320.0	400.0	-0.962249755859375	-1.828887939453125	2.066580675349628
320.0	420.0	-1.179595947265625	-1.8804931640625	2.2198425932690093
320.0	440.0	-1.384002685546875	-1.869964599609375	2.3264202194344024
320.0	460.0	-1.537933349609375	-1.849700927734375	2.4055420407679677
320.0	480.0	-1.671722412109375	-1.8446044921875	2.4894219320450865
320.0	500.0	-1.510406494140625	-1.995880126953125	2.5029712860335804
320.0	520.0	-1.294158935546875	-2.1287841796875	2.4912987444591232
320.0	540.0	-1.290069580078125	-2.2418212890625	2.5865115916107544
320.0	560.0	-1.44012451171875	-2.25042724609375	2.6717749529506163
320.0	580.0	-1.45782470703125	-2.4716796875	2.8695737234005416
320.0	600.0	-2.15582275390625	-2.12255859375	3.0253639004526223
320.0	620.0	-2.15966796875	-2.04681396484375	2.9755021663450596
320.0	640.0	-2.181640625	-2.11688232421875	3.039859633476547
320.0	660.0	-1.9403076171875	-2.06317138671875	2.8322199456064148
320.0	680.0	-1.18121337890625	-2.12255859375	2.4290986045051977
320.0	700.0	-0.44305419921875	-2.879150390625	2.9130403353337657
320.0	720.0	-0.261749267578125	-2.81634521484375	2.828482463840102
320.0	740.0	-0.235137939453125	-3.00823974609375	3.0174154868941154
320.0	760.0	-0.061553955078125	-3.359375	3.3599388803980883
320.0	780.0	0.177947998046875	-3.5736083984375	3.5780361199115815
320.0	800.0	0.360565185546875	-3.83197021484375	3.8488963327788017
340.0	0.0	-0.09796142578125	1.5337591171264648	1.536884338624624
340.0	20.0	-0.19390869140625	1.5978126525878906	1.6095359124209796
340.0	40.0	-0.21661376953125	1.4179496765136719	1.4343998083783212
340.0	60.0	0.0284423828125	1.4912261962890625	1.4914974145598772
340.0	80.0	-0.179107666015625	1.0973587036132812	1.1118793461618872
340.0	100.0	-0.5799560546875	0.9132232666015625	1.0818159547867277
340.0	120.0	-0.61474609375	0.5284042358398438	0.8106317266393989
340.0	140.0	-0.890625	0.1216278076171875	0.8988916587724928
340.0	160.0	-0.797088623046875	-0.647186279296875	1.0267425933995804
340.0	180.0	-0.62994384765625	-1.0363616943359375	1.2127962783117434
340.0	200.0	-0.425201416015625	-1.3976593017578125	1.4609064884419634
340.0	220.0	-0.20697021484375	-1.627166748046875	1.6402768960702674
340.0	240.0	-0.01873779296875	-1.5657958984375	1.5659080114901507
340.0	260.0	0.13568115234375	-1.541351318359375	1.547311623981902
340.0	280.0	0.292327880859375	-1.52069091796875	1.5485336476552172
340.0	300.0	0.223968505859375	-1.5238037109375	1.5401751981783687
340.0	320.0	0.010345458984375	-1.56982421875	1.5698583077130386
340.0	340.0	-0.1783447265625	-1.60284423828125	1.6127357172469559
340.0	360.0	-0.426239013671875	-1.64178466796875	1.6962124255980533
340.0	380.0	-0.69720458984375	-1.719207763671875	1.8552006831523218
340.0	400.0	-0.911102294921875	-1.71954345703125	1.9460054194248508
340.0	420.0	-1.1263427734375	-1.75567626953125	2.0859163949377373
340.0	440.0	-1.24945068359375	-1.770538330078125	2.1670101497244363
340.0	460.0	-1.260009765625	-1.80328369140625	2.1998765149803567
340.0	480.0	-1.26324462890625	-1.8226318359375	2.217605420680918
340.0	500.0	-1.233154296875	-1.95477294921875	2.311234908636213
340.0	520.0	-1.1763916015625	-2.08209228515625	2.3914442255954786
340.0	540.0	-1.362518310546875	-2.1043701171875	2.5069562694006535
340.0	560.0	-1.5826416015625	-2.09033203125	2.6218776553962364
340.0	580.0	-1.83245849609375	-2.2135009765625	2.8735849932008812
340.0	600.0	-2.45233154296875	-1.792724609375	3.037728019704568
340.0	620.0	-2.2625732421875	-1.67047119140625	2.8124209637927735
340.0	640.0	-2.064361572265625	-1.74267578125	2.701575018318444
340.0	660.0	-1.793182373046875	-1.7017822265625	2.4721581198721982
340.0	680.0	-1.003326416015625	-1.79345703125	2.055030904880708
340.0	700.0	-0.44085693359375	-2.6822509765625	2.7182393450850073
340.0	720.0	-0.335052490234375	-2.73126220703125	2.7517364362833643
340.0	740.0	-0.332305908203125	-2.96630859375	2.984864132583225
340.0	760.0	-0.223052978515625	-3.255859375	3.2634909071422404
340.0	780.0	0.0244140625	-3.60247802734375	3.6025607536781763
340.0	800.0	0.264556884765625	-3.87139892578125	3.880427809896366
360.0	0.0	0.067169189453125	1.8016209602355957	1.802872647851761
360.0	20.0	-0.006561279296875	1.7154808044433594	1.7154933520126643
360.0	40.0	-0.095611572265625	1.5082588195800781	1.5112862864435035
360.0	60.0	-0.370025634765625	1.4154281616210938	1.4629955061768893
360.0	80.0	-0.7525634765625	1.0286941528320312	1.274583636458058
360.0	100.0	-0.965423583984375	0.869873046875	1.299508297085029
360.0	120.0	-0.9456787109375	0.4008026123046875	1.0271080558298982
360.0	140.0	-1.15631103515625	-0.152984619140625	1.1663873729245016
360.0	160.0	-0.988677978515625	-0.8462677001953125	1.3014043052009647
360.0	180.0	-0.85040283203125	-1.15093994140625	1.431030302072948
360.0	200.0	-0.653778076171875	-1.435455322265625	1.5773261410068964
360.0	220.0	-0.3863525390625	-1.8826141357421875	1.9218491794457608
360.0	240.0	-0.205780029296875	-1.93890380859375	1.949793168373705
360.0	260.0	-0.075164794921875	-1.796417236328125	1.7979890526286377
360.0	280.0	0.397369384765625	-1.411102294921875	1.4659850322164936
360.0	300.0	0.366363525390625	-1.267547607421875	1.319431381246318
360.0	320.0	0.13299560546875	-1.282073974609375	1.288953648291776
360.0	340.0	-0.013458251953125	-1.314483642578125	1.314552536474328
360.0	360.0	-0.3013916015625	-1.3594970703125	1.3925046433246386
360.0	380.0	-0.6326904296875	-1.53790283203125	1.6629619059340754
360.0	400.0	-0.8389892578125	-1.632476806640625	1.8354518514372264
360.0	420.0	-1.03778076171875	-1.59283447265625	1.9010814203173054
360.0	440.0	-1.123199462890625	-1.536163330078125	1.9029910168244366
360.0	460.0	-1.134735107421875	-1.6055908203125	1.9660990937100553
360.0	480.0	-1.1549072265625	-1.65203857421875	2.01569892411367
360.0	500.0	-1.23394775390625	-1.851806640625	2.2252673757625456
360.0	520.0	-1.304534912109375	-1.95611572265625	2.3512124653750877
360.0	540.0	-1.5255126953125	-1.9654541015625	2.4880110146276406
360.0	560.0	-1.759735107421875	-1.9278564453125	2.610229515200919
360.0	580.0	-2.096221923828125	-1.941162109375	2.856966343660857
360.0	600.0	-2.745697021484375	-1.47955322265625	3.1189629482346635
360.0	620.0	-2.3453369140625	-1.19085693359375	2.630350827694382
360.0	640.0	-1.948822021484375	-1.24798583984375	2.314168517604748
360.0	660.0	-1.454010009765625	-1.22296142578125	1.8999420405495375
360.0	680.0	-0.70916748046875	-1.3251953125	1.5030173424236886
360.0	700.0	-0.383392333984375	-2.494384765625	2.5236768891322185
360.0	720.0	-0.32427978515625	-2.62750244140625	2.6474377157275653
360.0	740.0	-0.322845458984375	-2.86981201171875	2.887914502368803
360.0	760.0	-0.36322021484375	-2.98419189453125	3.0062152597339318
360.0	780.0	-0.19598388671875	-3.14959716796875	3.155688831987425
360.0	800.0	-0.207672119140625	-3.0750732421875	3.0820777332646725
380.0	0.0	-0.017913818359375	1.739532470703125	1.7396247070902193
380.0	20.0	-0.12078857421875	1.6458168029785156	1.6502432634700317
380.0	40.0	-0.286590576171875	1.5386161804199219	1.56507952162199
380.0	60.0	-0.9110107421875	1.3160324096679688	1.6005879781122623
380.0	80.0	-1.161376953125	1.0154342651367188	1.5426934802687333
380.0	100.0	-1.380889892578125	0.79638671875	1.5940792644112203
380.0	120.0	-1.30010986328125	0.29460906982421875	1.3330717012313635
380.0	140.0	-1.3660888671875	-0.2644195556640625	1.3914440321016175
380.0	160.0	-1.18780517578125	-0.922119140625	1.503723659825739
380.0	180.0	-0.968963623046875	-1.23284912109375	1.5680584996006235
380.0	200.0	-0.796783447265625	-1.5207977294921875	1.7168836873431716
380.0	220.0	-0.519195556640625	-2.0919189453125	2.1553860210627542
380.0	240.0	-0.298095703125	-2.25823974609375	2.2778296246776564
380.0	260.0	0.09503173828125	-1.926971435546875	1.9293133350221627
380.0	280.0	0.5823974609375	-1.0167236328125	1.1717140214343662
380.0	300.0	0.53546142578125	-0.873291015625	1.024380855185723
380.0	320.0	0.327850341796875	-0.89105224609375	0.949452448459134
380.0	340.0	0.2164306640625	-0.923675537109375	0.9486931696817613
380.0	360.0	-0.068328857421875	-1.075592041015625	1.0777602105536912
380.0	380.0	-0.531585693359375	-1.31207275390625	1.4156688387216476
380.0	400.0	-0.74041748046875	-1.595001220703125	1.758478586570832
380.0	420.0	-0.896759033203125	-1.51873779296875	1.7637293577595723
380.0	440.0	-0.97491455078125	-1.44610595703125	1.7440415190832683
380.0	460.0	-1.00921630859375	-1.472015380859375	1.784753999580381
380.0	480.0	-1.07830810546875	-1.5087890625	1.8545060812624028
380.0	500.0	-1.236358642578125	-1.590362548828125	2.014407041735288
380.0	520.0	-1.3638916015625	-1.76708984375	2.2322201541732216
380.0	540.0	-1.614776611328125	-1.7744140625	2.3991766858007972
380.0	560.0	-1.8358154296875	-1.70904541015625	2.5081974614959734
380.0	580.0	-2.09405517578125	-1.68304443359375	2.686578799266299
380.0	600.0	-2.35821533203125	-0.763427734375	2.4787096356451688
380.0	620.0	-1.86248779296875	-0.6343994140625	1.9675678884146408
380.0	640.0	-1.307220458984375	-0.6884765625	1.4774387653974483
380.0	660.0	-0.83746337890625	-0.69384765625	1.0875520590264594
380.0	680.0	-0.38568115234375	-0.813720703125	0.9004950493853074
380.0	700.0	-0.300994873046875	-2.268310546875	2.288193752868158
380.0	720.0	-0.24664306640625	-2.46295166015625	2.4752704261297804
380.0	740.0	-0.187652587890625	-2.67584228515625	2.6824141046401224
380.0	760.0	-0.353179931640625	-2.34783935546875	2.37425476796438
380.0	780.0	-0.46844482421875	-2.302978515625	2.3501384207675224
380.0	800.0	-1.492950439453125	-1.87017822265625	2.3930038861566794
400.0	0.0	-0.41448974609375	1.5505180358886719	1.6049635289416786
400.0	20.0	-0.672393798828125	1.5076828002929688	1.6508242931946953
400.0	40.0	-0.9718017578125	1.480987548828125	1.7713618422759938
400.0	60.0	-1.266937255859375	1.2099685668945312	1.7519000950845596
400.0	80.0	-1.400421142578125	0.9971160888671875	1.7191334652253205
400.0	100.0	-1.55731201171875	0.7228317260742188	1.7168885828914275
400.0	120.0	-1.58880615234375	0.21956634521484375	1.6039059728289422
400.0	140.0	-1.407928466796875	-0.5805511474609375	1.5229255406733484
400.0	160.0	-1.148590087890625	-1.057098388671875	1.5609984603878597
400.0	180.0	-0.96392822265625	-1.4077301025390625	1.7061247492571803
400.0	200.0	-0.914886474609375	-1.6799163818359375	1.912886905016582
400.0	220.0	-0.739349365234375	-2.183258056640625	2.3050495061405236
400.0	240.0	-0.481719970703125	-2.2230987548828125	2.2746916723230273
400.0	260.0	0.33819580078125	-1.183349609375	1.2307285231414913
400.0	280.0	-1.545196533203125	1.1689453125	1.9375410885549444
400.0	300.0	-1.113006591796875	0.3431396484375	1.1647010310432058
400.0	320.0	-1.022369384765625	0.094879150390625	1.0267624905911248
400.0	340.0	-1.102294921875	-0.231597900390625	1.1263621452520314
400.0	360.0	-1.097442626953125	-0.68878173828125	1.295685379420296
400.0	380.0	-0.5701904296875	-1.22113037109375	1.3476930323017833
400.0	400.0	-0.800872802734375	-1.600494384765625	1.789686989902399
400.0	420.0	-0.873565673828125	-1.473785400390625	1.713230980602248
400.0	440.0	-0.94293212890625	-1.42877197265625	1.7118733450730825
400.0	460.0	-0.996612548828125	-1.422027587890625	1.7364904356787345
400.0	480.0	-1.095367431640625	-1.40509033203125	1.781602832133657
400.0	500.0	-1.227447509765625	-1.499847412109375	1.9380840149077705
400.0	520.0	-1.36956787109375	-1.66510009765625	2.15598573481995
400.0	540.0	-1.580902099609375	-1.65252685546875	2.2869404138706293
400.0	560.0	-1.804443359375	-1.5357666015625	2.369513640321019
400.0	580.0	-2.09027099609375	-1.41448974609375	2.523888681957887
400.0	600.0	-2.07025146484375	-0.05474853515625	2.070975260545004
400.0	620.0	-2.291961669921875	-0.19317626953125	2.300088121681663
400.0	640.0	-1.984954833984375	-0.22259521484375	1.9973968866074847
400.0	660.0	-1.335418701171875	-0.268798828125	1.362202597795552
400.0	680.0	-0.756744384765625	-0.43035888671875	0.8705577724953734
400.0	700.0	-0.25445556640625	-1.96246337890625	1.9788911412261316
400.0	720.0	-0.205841064453125	-2.251220703125	2.260611686688763
400.0	740.0	0.17181396484375	-2.2459716796875	2.252533867553076
400.0	760.0	-0.393096923828125	-1.71673583984375	1.7611664132974942
400.0	780.0	-0.904083251953125	-1.54754638671875	1.7922796504754488
400.0	800.0	-1.7650146484375	-1.2896728515625	2.1859855382084077
420.0	0.0	-0.512176513671875	1.4582257270812988	1.5455571979965215
420.0	20.0	-0.70367431640625	1.4640560150146484	1.6243822083088622
420.0	40.0	-1.010589599609375	1.4771347045898438	1.7897536909704537
420.0	60.0	-1.304962158203125	1.2035446166992188	1.7752312183847565
420.0	80.0	-1.359832763671875	1.015228271484375	1.697007244644713
420.0	100.0	-1.593292236328125	0.5690231323242188	1.6918532665286146
420.0	120.0	-1.54119873046875	0.05602264404296875	1.542216607174249
420.0	140.0	-1.25616455078125	-0.8263092041015625	1.5035745007888426
420.0	160.0	-1.11187744140625	-1.128265380859375	1.5840625664265473
420.0	180.0	-0.833343505859375	-1.64898681640625	1.8475981487974094
420.0	200.0	-0.917877197265625	-1.9179229736328125	2.126247182725642
420.0	220.0	-0.743255615234375	-2.373687744140625	2.4873323895814243
420.0	240.0	-0.357513427734375	-2.0274810791015625	2.0587606410472343
420.0	260.0	-0.83935546875	1.19659423828125	1.461627645472135
420.0	280.0	-1.5670166015625	1.7802734375	2.371690228895956
420.0	300.0	-1.3118896484375	1.148284912109375	1.743448504847649
420.0	320.0	-1.46636962890625	0.921661376953125	1.731964082290907
420.0	340.0	-1.627197265625	-0.03399658203125	1.6275523674669532
420.0	360.0	-1.76580810546875	-0.45208740234375	1.8227619934311379
420.0	380.0	-0.8653564453125	-1.005401611328125	1.3265271114851276
420.0	400.0	-0.9635009765625	-1.549774169921875	1.824865504521889
420.0	420.0	-0.931243896484375	-1.394012451171875	1.6764503895915384
420.0	440.0	-1.016204833984375	-1.33056640625	1.6742398950133315
420.0	460.0	-1.059539794921875	-1.281158447265625	1.6625256521398868
420.0	480.0	-1.215789794921875	-1.23779296875	1.735014771961067
420.0	500.0	-1.401092529296875	-1.333099365234375	1.9339633381322947
420.0	520.0	-1.56048583984375	-1.4859619140625	2.154808313144615
420.0	540.0	-1.717254638671875	-1.5037841796875	2.2826148061200513
420.0	560.0	-1.900604248046875	-1.34619140625	2.3290615728132176
420.0	580.0	-2.060791015625	-1.1260986328125	2.3483947157373057
420.0	600.0	-1.808837890625	0.4454345703125	1.8628758603273008
420.0	620.0	-2.5687255859375	0.22955322265625	2.5789621590635683
420.0	640.0	-2.382476806640625	0.24261474609375	2.394798039334976
420.0	660.0	-2.092437744140625	0.1798095703125	2.10014932675757
420.0	680.0	-1.9049072265625	0.01470947265625	1.904964018136789
420.0	700.0	-0.80743408203125	-1.7515869140625	1.9287318409619931
420.0	720.0	0.1356201171875	-1.7188720703125	1.7242140268210124
420.0	740.0	0.3499755859375	-1.78155517578125	1.8156050658403817
420.0	760.0	-0.490875244140625	-1.4093017578125	1.492343777379569
420.0	780.0	-0.819091796875	-1.3297119140625	1.5617442639906425
420.0	800.0	-1.533538818359375	-1.18426513671875	1.9375823134676233
440.0	0.0	-0.18487548828125	1.4585442543029785	1.4702143680183044
440.0	20.0	-0.340087890625	1.4795494079589844	1.518132479048368
440.0	40.0	-0.564971923828125	1.4764671325683594	1.5808695291733237
440.0	60.0	-1.05279541015625	1.2192916870117188	1.6109160107410783
440.0	80.0	-1.252838134765625	1.0157241821289062	1.612854304047469
440.0	100.0	-1.378570556640625	0.41204071044921875	1.4388308888482828
440.0	120.0	-1.302734375	-0.1593170166015625	1.31244000380416
440.0	140.0	-1.059783935546875	-0.926971435546875	1.407983676170664
440.0	160.0	-0.995574951171875	-1.1759796142578125	1.5408106751158088
440.0	180.0	-0.7930908203125	-1.7397003173828125	1.9119493308050328
440.0	200.0	-1.021697998046875	-2.0172271728515625	2.2612103542359123
440.0	220.0	-1.019561767578125	-2.383209228515625	2.5921405102326283
440.0	240.0	-1.107940673828125	-1.598846435546875	1.9452101329120377
440.0	260.0	-1.339691162109375	1.7674560546875	2.2178082232432703
440.0	280.0	-1.558258056640625	2.061065673828125	2.583826596913578
440.0	300.0	-1.64031982421875	1.5152587890625	2.2330826951898097
440.0	320.0	-1.836761474609375	1.15985107421875	2.1723137961573586
440.0	340.0	-1.86236572265625	-0.044586181640625	1.8628993565188183
440.0	360.0	-1.91290283203125	-0.404052734375	1.9551101904877615
440.0	380.0	-1.09661865234375	-0.922637939453125	1.4331201052202607
440.0	400.0	-1.2091064453125	-1.46185302734375	1.8970905802439473
440.0	420.0	-1.091278076171875	-1.196685791015625	1.6195507778245426
440.0	440.0	-1.108184814453125	-1.115142822265625	1.5721377474747722
440.0	460.0	-1.22698974609375	-1.039031982421875	1.6078219110071665
440.0	480.0	-1.403564453125	-0.9493408203125	1.6944737139264483
440.0	500.0	-1.566497802734375	-0.94622802734375	1.8300991354848701
440.0	520.0	-1.66796875	-1.03631591796875	1.9636879672727985
440.0	540.0	-1.74139404296875	-1.0670166015625	2.042297148041155
440.0	560.0	-1.813018798828125	-0.9150390625	2.0308455507017404
440.0	580.0	-1.857666015625	-0.58697509765625	1.9481947517834626
440.0	600.0	-2.031890869140625	0.98944091796875	2.259994211109375
440.0	620.0	-2.824188232421875	0.8143310546875	2.939247223147221
440.0	640.0	-2.85986328125	0.89404296875	2.996352919369367
440.0	660.0	-2.72998046875	0.82733154296875	2.852590198704946
440.0	680.0	-2.310516357421875	0.5626220703125	2.378030578423409
440.0	700.0	-0.771697998046875	-1.2705078125	1.4865086282336506
440.0	720.0	0.807037353515625	-0.97271728515625	1.2639178006544767
440.0	740.0	0.5469970703125	-1.41729736328125	1.5191897876481535
440.0	760.0	-0.372406005859375	-1.220458984375	1.2760118987461635
440.0	780.0	-0.7030029296875	-1.170654296875	1.3655199017008535
440.0	800.0	-1.47662353515625	-1.06976318359375	1.8234062447929633
460.0	0.0	-0.191741943359375	1.4102239608764648	1.4231994212594856
460.0	20.0	-0.29046630859375	1.4539566040039062	1.4826869132607368
460.0	40.0	-0.442657470703125	1.4600677490234375	1.5256944216020636
460.0	60.0	-0.6947021484375	1.3110504150390625	1.4837332192202803
460.0	80.0	-1.004852294921875	1.0167236328125	1.4294946939842785
460.0	100.0	-1.174652099609375	0.2956390380859375	1.211284440565919
460.0	120.0	-1.04071044921875	-0.41115570068359375	1.1189849191645567
460.0	140.0	-0.95654296875	-1.00421142578125	1.3868723945391206
460.0	160.0	-0.8948974609375	-1.2089385986328125	1.5041190115335465
460.0	180.0	-0.81414794921875	-1.7479400634765625	1.928245666071506
460.0	200.0	-1.02838134765625	-2.0829925537109375	2.323020915752266
460.0	220.0	-1.199127197265625	-2.3431396484375	2.6321492068843524
460.0	240.0	-1.1876220703125	-1.30291748046875	1.7629634547557655
460.0	260.0	-1.260589599609375	1.987823486328125	2.3538326940207592
460.0	280.0	-1.782684326171875	2.1947021484375	2.827486680275444
460.0	300.0	-2.1474609375	1.78009033203125	2.789320718074475
460.0	320.0	-2.4810791015625	1.4136962890625	2.8555718702073087
460.0	340.0	-2.74041748046875	0.112640380859375	2.742731452887584
460.0	360.0	-2.557373046875	-0.3009033203125	2.5750145065723045
460.0	380.0	-1.579315185546875	-0.858917236328125	1.7977695275425336
460.0	400.0	-1.5244140625	-1.1785888671875	1.9268912662125148
460.0	420.0	-1.512725830078125	-0.957733154296875	1.7904167760119414
460.0	440.0	-1.454345703125	-0.880279541015625	1.7000039689744344
460.0	460.0	-1.573394775390625	-0.804718017578125	1.7672414116473683
460.0	480.0	-1.790771484375	-0.69268798828125	1.920072696113292
460.0	500.0	-1.91827392578125	-0.65924072265625	2.0283917729917325
460.0	520.0	-2.102020263671875	-0.65631103515625	2.202097491882466
460.0	540.0	-2.151641845703125	-0.66644287109375	2.252489452275511
460.0	560.0	-2.21923828125	-0.5439453125	2.2849278001626607
460.0	580.0	-2.203704833984375	0.077880859375	2.2050805934439426
460.0	600.0	-2.284027099609375	1.5438232421875	2.756840582055542
460.0	620.0	-2.883453369140625	1.680908203125	3.3376272588983538
460.0	640.0	-2.853057861328125	1.869140625	3.410810143662588
460.0	660.0	-2.789825439453125	1.84417724609375	3.3442660925275893
460.0	680.0	-2.427276611328125	1.450927734375	2.827872528647484
460.0	700.0	-0.39666748046875	0.2095947265625	0.4486368681508858
460.0	720.0	1.08636474609375	-0.29193115234375	1.1249054001399796
460.0	740.0	0.91021728515625	-1.25555419921875	1.5507778220535173
460.0	760.0	0.463104248046875	-1.1043701171875	1.1975386842585896
460.0	780.0	0.222259521484375	-1.095703125	1.118018172046067
460.0	800.0	-0.613861083984375	-1.01580810546875	1.1868831187469484
480.0	0.0	-0.226959228515625	1.4005622863769531	1.4188323401409506
480.0	20.0	-0.304840087890625	1.444528579711914	1.476343556490048
480.0	40.0	-0.410552978515625	1.4571800231933594	1.5139112814699052
480.0	60.0	-0.45709228515625	1.5155105590820312	1.5829420746946155
480.0	80.0	-0.79229736328125	1.1489944458007812	1.395680245738065
480.0	100.0	-1.12078857421875	0.20806884765625	1.139938451612322
480.0	120.0	-1.11834716796875	-0.5076370239257812	1.2281676335761122
480.0	140.0	-1.016754150390625	-0.945770263671875	1.3886217605894449
480.0	160.0	-0.894775390625	-1.1364898681640625	1.446455052916505
480.0	180.0	-0.880340576171875	-1.7841949462890625	1.9895605385154933
480.0	200.0	-1.02618408203125	-2.177032470703125	2.40676632615426
480.0	220.0	-1.306396484375	-2.2496185302734375	2.6014333176418303
480.0	240.0	-1.358062744140625	-1.3081817626953125	1.8856494746562469
480.0	260.0	-0.87200927734375	2.1707763671875	2.3393738940394564
480.0	280.0	-1.345611572265625	2.36749267578125	2.7231768347452263
480.0	300.0	-2.03631591796875	1.88861083984375	2.777306864958971
480.0	320.0	-2.495452880859375	1.518890380859375	2.921354663449218
480.0	340.0	-2.7974853515625	0.14190673828125	2.801082257731177
480.0	360.0	-2.325164794921875	-0.245391845703125	2.338077945980773
480.0	380.0	-1.8863525390625	-0.71624755859375	2.0177553039997314
480.0	400.0	-1.780364990234375	-0.84393310546875	1.9702595222351735
480.0	420.0	-1.83148193359375	-0.704071044921875	1.9621524174685518
480.0	440.0	-1.86651611328125	-0.632598876953125	1.9708028161794622
480.0	460.0	-1.89471435546875	-0.602386474609375	1.9881679892835193
480.0	480.0	-2.07257080078125	-0.489776611328125	2.129655101948457
480.0	500.0	-2.234649658203125	-0.443756103515625	2.2782841294085148
480.0	520.0	-2.39019775390625	-0.4486083984375	2.431932317710989
480.0	540.0	-2.63372802734375	-0.3951416015625	2.663204875202315
480.0	560.0	-2.689117431640625	-0.24664306640625	2.7004046665934625
480.0	580.0	-2.826568603515625	0.483154296875	2.867564845817623
480.0	600.0	-2.8720703125	1.918701171875	3.454012458995819
480.0	620.0	-2.969696044921875	2.13824462890625	3.6593967661721316
480.0	640.0	-2.825592041015625	2.3875732421875	3.69925348807845
480.0	660.0	-2.82049560546875	2.47235107421875	3.75069530816076
480.0	680.0	-2.365203857421875	2.169677734375	3.209624706754039
480.0	700.0	-0.68902587890625	1.17218017578125	1.3596922542609016
480.0	720.0	0.676544189453125	0.0264892578125	0.6770625680557469
480.0	740.0	4.1971435546875	-2.01556396484375	4.656018912658268
480.0	760.0	5.15606689453125	-1.42547607421875	5.349486691174325
480.0	780.0	5.23052978515625	-1.427001953125	5.421694975524652
480.0	800.0	5.138702392578125	-1.4239501953125	5.33234436605689
500.0	0.0	-0.306365966796875	1.4237565994262695	1.456345755657371
500.0	20.0	-0.447174072265625	1.466531753540039	1.5331927586079463
500.0	40.0	-0.500762939453125	1.477203369140625	1.5597734820576183
500.0	60.0	-0.503875732421875	1.6122817993164062	1.6891842274099735
500.0	80.0	-0.72100830078125	1.3629913330078125	1.5419462842945857
500.0	100.0	-0.990814208984375	0.32758331298828125	1.0435629466753364
500.0	120.0	-1.194244384765625	-0.4771881103515625	1.286051376580703
500.0	140.0	-1.16534423828125	-0.7958221435546875	1.411155582445566
500.0	160.0	-0.9151611328125	-1.001190185546875	1.356429757357912
500.0	180.0	-0.987152099609375	-1.711181640625	1.9755029422846386
500.0	200.0	-1.11895751953125	-2.0558624267578125	2.3406486810860896
500.0	220.0	-1.334716796875	-2.097412109375	2.486082557843393
500.0	240.0	-1.278900146484375	-1.2679595947265625	1.8009184097390154
500.0	260.0	-0.31182861328125	2.49078369140625	2.5102271772563243
500.0	280.0	-0.603973388671875	3.01385498046875	3.0737771060244556
500.0	300.0	-1.761993408203125	2.104888916015625	2.7450278904442293
500.0	320.0	-2.413116455078125	1.435028076171875	2.8075677383048783
500.0	340.0	-2.405181884765625	-0.05267333984375	2.405758587126942
500.0	360.0	-1.426666259765625	-0.4140625	1.4855384110348302
500.0	380.0	-1.69635009765625	-0.631439208984375	1.8100605317119045
500.0	400.0	-1.812957763671875	-0.566162109375	1.899303921690806
500.0	420.0	-1.9583740234375	-0.445281982421875	2.0083587477202216
500.0	440.0	-2.05059814453125	-0.387603759765625	2.0869090600549547
500.0	460.0	-2.17694091796875	-0.366790771484375	2.207624793839009
500.0	480.0	-2.3974609375	-0.264556884765625	2.412013534811791
500.0	500.0	-2.6177978515625	-0.1956787109375	2.6251010932075363
500.0	520.0	-2.804046630859375	-0.1741943359375	2.8094521129050265
500.0	540.0	-2.973724365234375	-0.0921630859375	2.9751522036356577
500.0	560.0	-3.006500244140625	0.109130859375	3.0084802247123985
500.0	580.0	-3.178070068359375	0.77923583984375	3.2722068781632307
500.0	600.0	-3.204681396484375	1.59210205078125	3.5783755802144226
500.0	620.0	-3.271026611328125	1.9898681640625	3.8287322186810377
500.0	640.0	-2.861358642578125	2.44549560546875	3.764016742500423
500.0	660.0	-2.570770263671875	2.7139892578125	3.7382612856916793
500.0	680.0	-1.927978515625	2.16387939453125	2.8981848096331793
500.0	700.0	-1.272430419921875	1.713134765625	2.1339891983643176
500.0	720.0	-0.430206298828125	0.7220458984375	0.8404925573744306
500.0	740.0	4.175872802734375	-1.98211669921875	4.622412819506549
500.0	760.0	5.36712646484375	-1.248291015625	5.5103790204772904
500.0	780.0	5.365234375	-1.23883056640625	5.506400010074102
500.0	800.0	5.271026611328125	-1.23272705078125	5.4132557226734725
520.0	0.0	-0.5545654296875	1.4644923210144043	1.5659759174759484
520.0	20.0	-0.5894775390625	1.4722366333007812	1.5858639517600495
520.0	40.0	-0.5546875	1.4745140075683594	1.575395119064279
520.0	60.0	-0.519287109375	1.6076202392578125	1.6894087532726914
520.0	80.0	-0.59014892578125	1.5543060302734375	1.6625711985792173
520.0	100.0	-0.77508544921875	0.823699951171875	1.1310345101504113
520.0	120.0	-0.9744873046875	-0.089447021484375	0.97858381176552
520.0	140.0	-1.08099365234375	-0.4096527099609375	1.1560115134313413
520.0	160.0	-1.10089111328125	-0.743194580078125	1.328269335322897
520.0	180.0	-1.1134033203125	-1.57281494140625	1.927022001325788
520.0	200.0	-1.137451171875	-1.8037109375	2.132409040136751
520.0	220.0	-1.15380859375	-1.82647705078125	2.1603917904032883
520.0	240.0	-1.223876953125	-1.2623291015625	1.7582234093089881
520.0	260.0	-1.39508056640625	1.37005615234375	1.9553269924335785
520.0	280.0	-0.6484375	3.252227783203125	3.3162413581108
520.0	300.0	-1.5953369140625	2.516876220703125	2.9798935852998687
520.0	320.0	-2.0556640625	1.98095703125	2.8548109390137935
520.0	340.0	-2.63800048828125	0.110260009765625	2.640303741224791
520.0	360.0	-1.4547119140625	-0.527740478515625	1.547480780358607
520.0	380.0	-1.62445068359375	-0.562652587890625	1.719132908791004
520.0	400.0	-1.7548828125	-0.39251708984375	1.7982445193652938
520.0	420.0	-1.973876953125	-0.278411865234375	1.993415007664314
520.0	440.0	-2.179931640625	-0.1904296875	2.1882334024686103
520.0	460.0	-2.3553466796875	-0.1553955078125	2.3604672726736196
520.0	480.0	-2.64276123046875	0.004974365234375	2.64276591199035
520.0	500.0	-2.95928955078125	0.130950927734375	2.962185475428165
520.0	520.0	-3.2252197265625	2.9508056640625	4.371418116775289
520.0	540.0	-3.27459716796875	0.45654296875	3.3062695133313045
520.0	560.0	-3.12646484375	0.82440185546875	3.2333296829282703
520.0	580.0	-3.2230224609375	1.0992431640625	3.405320736354471
520.0	600.0	-2.74017333984375	1.769287109375	3.261736777821134
520.0	620.0	-2.4989013671875	2.25213623046875	3.3640192691959343
520.0	640.0	-2.5091552734375	2.32281494140625	3.419258609441429
520.0	660.0	-2.4095458984375	2.32373046875	3.3474818488042732
520.0	680.0	-2.14703369140625	1.95159912109375	2.9014639066318653
520.0	700.0	-1.5157470703125	1.5103759765625	2.1397954976441214
520.0	720.0	-0.533447265625	0.9609375	1.099075458787539
520.0	740.0	4.14569091796875	-2.30230712890625	4.742085121878467
520.0	760.0	5.43536376953125	-1.10302734375	5.546156203010616
520.0	780.0	5.41510009765625	-1.0777587890625	5.521310811305427
520.0	800.0	5.31903076171875	-1.07177734375	5.4259372387345355
540.0	0.0	-0.82012939453125	1.5146832466125488	1.7224626443969477
540.0	20.0	-0.73663330078125	1.4923744201660156	1.6642746257110725
540.0	40.0	-0.58062744140625	1.4723472595214844	1.5826985431011156
540.0	60.0	-0.4227294921875	1.5930938720703125	1.6482258063727442
540.0	80.0	-0.42889404296875	1.6503372192382812	1.7051577748986229
540.0	100.0	-0.5869140625	1.3016815185546875	1.4278805596082227
540.0	120.0	-0.787841796875	0.84613037109375	1.1561277186325376
540.0	140.0	-0.9942626953125	0.4060211181640625	1.073969951015983
540.0	160.0	-1.22344970703125	-0.321533203125	1.2649951724598296
540.0	180.0	-1.1617431640625	-1.4441680908203125	1.8534477747672133
540.0	200.0	-1.0711669921875	-1.438690185546875	1.7936633394092987
540.0	220.0	-0.88726806640625	-1.4497528076171875	1.6997140420841983
540.0	240.0	-0.93878173828125	-1.25750732421875	1.5692787587277686
540.0	260.0	-1.55712890625	-0.357025146484375	1.5975347839410292
540.0	280.0	0.159423828125	3.607757568359375	3.611278254168236
540.0	300.0	-0.033447265625	3.358306884765625	3.3584734406932544
540.0	320.0	-0.0137939453125	3.25775146484375	3.257780667819564
540.0	340.0	-1.27215576171875	1.20574951171875	1.7527727083350588
540.0	360.0	-0.74761962890625	-0.3720703125	0.8350876762171542
540.0	380.0	-1.19268798828125	-0.44000244140625	1.2712618871947021
540.0	400.0	-1.404296875	-0.2685546875	1.4297451987375192
540.0	420.0	-1.6297607421875	-0.13043212890625	1.6349717480820785
540.0	440.0	-1.97064208984375	0.011627197265625	1.9706763909835618
540.0	460.0	-2.28167724609375	0.127685546875	2.2852471757389234
540.0	480.0	-2.61322021484375	0.3990478515625	2.6435126402392446
540.0	500.0	-2.908447265625	0.454986572265625	2.9438203542104198
540.0	520.0	-2.823486328125	3.67437744140625	4.63391029553054
540.0	540.0	-2.4329833984375	2.42498779296875	3.4351090249248184
540.0	560.0	-1.016357421875	2.9798583984375	3.148418409890734
540.0	580.0	-1.0513916015625	1.81890869140625	2.1009172110079337
540.0	600.0	-1.25482177734375	1.7060546875	2.117829145525401
540.0	620.0	-1.4913330078125	1.67767333984375	2.2446964105227147
540.0	640.0	-1.69219970703125	1.63739013671875	2.3546945254746943
540.0	660.0	-1.76220703125	1.43572998046875	2.273036338865645
540.0	680.0	-1.69744873046875	1.24798583984375	2.1068461854203977
540.0	700.0	-1.14715576171875	0.702392578125	1.345110283749853
540.0	720.0	0.4432373046875	-0.6741943359375	0.806844043714054
540.0	740.0	4.10009765625	-2.75384521484375	4.939075243211482
540.0	760.0	5.5059814453125	-0.94915771484375	5.58719357493303
540.0	780.0	5.49639892578125	-0.86590576171875	5.564188524799192
540.0	800.0	5.38427734375	-0.871826171875	5.454404036041497
560.0	0.0	-0.95733642578125	1.5164713859558105	1.7933707080663372
560.0	20.0	-0.85162353515625	1.4758472442626953	1.7039330192322175
560.0	40.0	-0.65350341796875	1.4668159484863281	1.6058068825455585
560.0	60.0	-0.5211181640625	1.4619369506835938	1.552038591237317
560.0	80.0	-0.466064453125	1.5769424438476562	1.6443732987600241
560.0	100.0	-0.55230712890625	1.435699462890625	1.5382704938940661
560.0	120.0	-0.65478515625	1.3416900634765625	1.4929420039897998
560.0	140.0	-0.7513427734375	1.315826416015625	1.5152277453509353
560.0	160.0	-0.9486083984375	1.0252532958984375	1.3967828085771845
560.0	180.0	-0.99176025390625	-0.7122955322265625	1.2210459968642096
560.0	200.0	-1.071533203125	-0.909149169921875	1.4052528664154922
560.0	220.0	-1.23126220703125	-1.0342864990234375	1.6080283531473019
560.0	240.0	-1.42041015625	-0.969268798828125	1.7196066458233596
560.0	260.0	-1.6591796875	-0.667144775390625	1.7882839222963465
560.0	280.0	-1.60858154296875	2.44427490234375	2.926091997632213
560.0	300.0	-1.608642578125	2.384521484375	2.876399425254184
560.0	320.0	-0.98040771484375	3.251617431640625	3.3962060021550986
560.0	340.0	-1.08331298828125	1.1607666015625	1.5877487628342866
560.0	360.0	-0.23883056640625	-0.10784912109375	0.262052422943625
560.0	380.0	-0.49609375	-0.12384033203125	0.5113173541223422
560.0	400.0	-0.4547119140625	0.05584716796875	0.458128618360076
560.0	420.0	-0.58123779296875	0.23504638671875	0.6269642540725298
560.0	440.0	-0.75555419921875	0.360015869140625	0.8369429932738347
560.0	460.0	-0.80401611328125	0.469757080078125	0.9311893602803963
560.0	480.0	-0.48736572265625	0.663055419921875	0.8229020825760637
560.0	500.0	-0.39410400390625	0.75506591796875	0.8517291273479666
560.0	520.0	-0.15460205078125	5.8924560546875	5.894483874821369
560.0	540.0	-0.8919677734375	5.84185791015625	5.909560927116853
560.0	560.0	-1.70062255859375	5.75482177734375	6.000840839064791
560.0	580.0	-2.05462646484375	5.7591552734375	6.1146839144471965
560.0	600.0	-2.6795654296875	5.635986328125	6.240545872180435
560.0	620.0	-2.98712158203125	5.3802490234375	6.153858537538627
560.0	640.0	-3.603759765625	5.44354248046875	6.528341227678393
560.0	660.0	-3.963623046875	5.57037353515625	6.8366197041292125
560.0	680.0	-4.16632080078125	5.5487060546875	6.938758382905997
560.0	700.0	-4.34844970703125	5.57928466796875	7.073714177206436
560.0	720.0	-4.45086669921875	5.5789794921875	7.136891938964966
560.0	740.0	-4.46893310546875	5.576416015625	7.146172309738519
560.0	760.0	0.1754150390625	-2.7037353515625	2.7094197325660145
560.0	780.0	5.56622314453125	0.61883544921875	5.600517601786922
560.0	800.0	5.1951904296875	-1.742431640625	5.479605060856824
580.0	0.0	-1.12603759765625	1.4546022415161133	1.8395185110129118
580.0	20.0	-0.99639892578125	1.4111747741699219	1.727490973218546
580.0	40.0	-0.781494140625	1.4255867004394531	1.6257399952947749
580.0	60.0	-0.6483154296875	1.33197021484375	1.4813701595488526
580.0	80.0	-0.57061767578125	1.3720779418945312	1.4860021569794333
580.0	100.0	-0.62689208984375	1.3880691528320312	1.5230658768919016
580.0	120.0	-0.71160888671875	1.373077392578125	1.5465214947313992
580.0	140.0	-0.768798828125	1.5043792724609375	1.6894403314519495
580.0	160.0	-0.9466552734375	1.449981689453125	1.7316475121907364
580.0	180.0	-1.021484375	0.67181396484375	1.2226055503424724
580.0	200.0	-1.10308837890625	-0.2521209716796875	1.1315338952230853
580.0	220.0	-1.25830078125	-0.356903076171875	1.3079375603886094
580.0	240.0	-1.449951171875	-0.2891693115234375	1.4785050867510143
580.0	260.0	-1.662841796875	-0.121795654296875	1.6672963212458913
580.0	280.0	-1.914306640625	0.570037841796875	1.9973765432239892
580.0	300.0	-2.166748046875	-0.130462646484375	2.1706721541412777
580.0	320.0	-1.78369140625	3.141693115234375	3.612726209255439
580.0	340.0	-2.35235595703125	-0.067108154296875	2.3533129951099876
580.0	360.0	-2.13238525390625	0.611114501953125	2.2182262746560006
580.0	380.0	-1.96417236328125	0.858551025390625	2.1436144559778336
580.0	400.0	-1.60357666015625	1.519989013671875	2.2094851677893366
580.0	420.0	-1.2017822265625	2.07818603515625	2.4006536020009164
580.0	440.0	-0.7386474609375	2.222808837890625	2.3423234621533564
580.0	460.0	-0.4102783203125	1.784332275390625	1.830893216197802
580.0	480.0	-0.21942138671875	2.22650146484375	2.2372873123273513
580.0	500.0	-0.2550048828125	2.940765380859375	2.951800893610408
580.0	520.0	-1.21533203125	5.70501708984375	5.833031110974079
580.0	540.0	-1.47076416015625	5.644287109375	5.8327629977444575
580.0	560.0	-1.9385986328125	5.75750732421875	6.075117714709324
580.0	580.0	-2.1790771484375	5.80352783203125	6.199138046212864
580.0	600.0	-2.6373291015625	5.79595947265625	6.367782266898121
580.0	620.0	-2.91009521484375	5.65362548828125	6.358626842424385
580.0	640.0	-3.3724365234375	5.61285400390625	6.548088131186204
580.0	660.0	-3.6903076171875	5.68475341796875	6.777521061020723
580.0	680.0	-3.8779296875	5.7822265625	6.962218229937526
580.0	700.0	-4.0224609375	5.84375	7.094336195600923
580.0	720.0	-4.162353515625	5.88812255859375	7.210767924018662
580.0	740.0	-4.1236572265625	5.82470703125	7.136649138221265
580.0	760.0	-3.42547607421875	3.137939453125	4.645487094646106
580.0	780.0	5.04156494140625	-0.804443359375	5.105340946191463
580.0	800.0	5.1751708984375	-0.58319091796875	5.207927176414397
600.0	0.0	-1.25335693359375	1.4002785682678223	1.8792774334136273
600.0	20.0	-1.1636962890625	1.381317138671875	1.8061633621481998
600.0	40.0	-0.98553466796875	1.4084625244140625	1.7190245095539236
600.0	60.0	-0.783447265625	1.3436431884765625	1.5553670421976777
600.0	80.0	-0.6319580078125	1.368255615234375	1.507147753957369
600.0	100.0	-0.68389892578125	1.3514785766601562	1.514665667352406
600.0	120.0	-0.74957275390625	1.3951416015625	1.5837548427105053
600.0	140.0	-0.8050537109375	1.528656005859375	1.7276865056323665
600.0	160.0	-0.97509765625	1.6427154541015625	1.9103218321446116
600.0	180.0	-1.0513916015625	1.377044677734375	1.7325346589066342
600.0	200.0	-1.126708984375	0.295440673828125	1.1647996940347127
600.0	220.0	-1.28057861328125	0.3291015625	1.3221911447416634
600.0	240.0	-1.4552001953125	0.4412689208984375	1.520633377572783
600.0	260.0	-1.650390625	0.44580078125	1.709540157952132
600.0	280.0	-1.7156982421875	2.333343505859375	2.89622381292976
600.0	300.0	-1.978271484375	1.160430908203125	2.2935034245896375
600.0	320.0	-2.125732421875	0.916656494140625	2.314950854264672
600.0	340.0	-2.2408447265625	0.642608642578125	2.331165149893732
600.0	360.0	-2.14739990234375	0.9560546875	2.350609900871829
600.0	380.0	-1.90814208984375	1.5823974609375	2.4789086226431825
600.0	400.0	-1.4970703125	2.9263916015625	3.287094054976885
600.0	420.0	-1.14190673828125	4.2376708984375	4.3888273652988685
600.0	440.0	-0.9359130859375	4.980194091796875	5.067372741016547
600.0	460.0	-0.726318359375	4.668365478515625	4.724529034746386
600.0	480.0	-0.29302978515625	3.757537841796875	3.768946416112099
600.0	500.0	-0.25128173828125	3.851165771484375	3.859354908718099
600.0	520.0	-1.20599365234375	5.7847900390625	5.909163772102626
600.0	540.0	-1.46478271484375	5.74517822265625	5.928967971897694
600.0	560.0	-1.93756103515625	5.8663330078125	6.178026037781502
600.0	580.0	-2.17742919921875	5.92742919921875	6.314714152624918
600.0	600.0	-2.6368408203125	5.919921875	6.4806176031123615
600.0	620.0	-2.88824462890625	5.82281494140625	6.499779294581446
600.0	640.0	-3.354736328125	5.80474853515625	6.704428490754468
600.0	660.0	-3.6788330078125	5.8433837890625	6.904994308878841
600.0	680.0	-3.8653564453125	5.93463134765625	7.082431057334983
600.0	700.0	-4.01300048828125	6.00201416015625	7.219996322551812
600.0	720.0	-4.1595458984375	6.029296875	7.324905657282761
600.0	740.0	-4.12274169921875	5.9521484375	7.240515875302726
600.0	760.0	-3.6640625	4.767578125	6.012915697220839
600.0	780.0	5.10040283203125	-0.5279541015625	5.127654881361368
600.0	800.0	5.19281005859375	-0.5125732421875	5.218046342572959
620.0	0.0	-1.51043701171875	1.3345966339111328	2.0155813408584615
620.0	20.0	-1.37359619140625	1.3359699249267578	1.916137296060635
620.0	40.0	-1.27880859375	1.3766937255859375	1.878998944522466
620.0	60.0	-1.05279541015625	1.362213134765625	1.7216279505671537
620.0	80.0	-0.70404052734375	1.4098052978515625	1.5758248766892844
620.0	100.0	-0.7237548828125	1.3331527709960938	1.5169434535306512
620.0	120.0	-0.771240234375	1.3872146606445312	1.5871912341699492
620.0	140.0	-0.7996826171875	1.5382080078125	1.733659760025118
620.0	160.0	-0.983642578125	1.7078704833984375	1.9708816071910584
620.0	180.0	-1.09613037109375	1.6614990234375	1.9904976250470354
620.0	200.0	-1.218017578125	1.5732421875	1.9896376054827862
620.0	220.0	-1.3863525390625	2.2966766357421875	2.682666011960694
620.0	240.0	-1.494384765625	2.36053466796875	2.7937984441284276
620.0	260.0	-1.611328125	2.47662353515625	2.9546645260174387
620.0	280.0	-1.7161865234375	2.58746337890625	3.1048772794443007
620.0	300.0	-1.9735107421875	1.46630859375	2.4586186246822748
620.0	320.0	-2.10552978515625	1.322296142578125	2.486307053615284
620.0	340.0	-2.20306396484375	1.14599609375	2.4833038235550884
620.0	360.0	-2.0601806640625	1.7938232421875	2.731692917000203
620.0	380.0	-1.72637939453125	2.777008056640625	3.2698867809924286
620.0	400.0	-1.2210693359375	4.419677734375	4.585254801959972
620.0	420.0	-1.00604248046875	5.19036865234375	5.286969663213549
620.0	440.0	-0.851806640625	5.505096435546875	5.570606907481783
620.0	460.0	-0.653564453125	5.214141845703125	5.2549425954524915
620.0	480.0	-0.28900146484375	4.4013671875	4.4108451532425725
620.0	500.0	-0.23480224609375	4.18780517578125	4.1943824676668315
620.0	520.0	-1.2091064453125	5.90399169921875	6.026529381040147
620.0	540.0	-1.4674072265625	5.85736083984375	6.038373951379869
620.0	560.0	-1.93975830078125	5.97723388671875	6.284105919061891
620.0	580.0	-2.15106201171875	6.0537109375	6.4245220750703815
620.0	600.0	-2.59466552734375	6.10345458984375	6.632077135337824
620.0	620.0	-2.84588623046875	6.0343017578125	6.6717213776588915
620.0	640.0	-3.3509521484375	5.95709228515625	6.834897862805706
620.0	660.0	-3.67626953125	5.98828125	7.02669694774854
620.0	680.0	-3.859619140625	6.06787109375	7.191364232261198
620.0	700.0	-4.014892578125	6.11773681640625	7.317517760053315
620.0	720.0	-4.16650390625	6.141845703125	7.421726446170832
620.0	740.0	-4.15948486328125	6.07012939453125	7.35851786667792
620.0	760.0	-3.83575439453125	5.003173828125	6.30434454401096
620.0	780.0	4.8955078125	-0.322509765625	4.906119575710729
620.0	800.0	5.0452880859375	-0.40887451171875	5.0618287442816685
