# Supplementary material for: Real-time emotion detection by quantitative facial motion analysis
Source: PLoS One. 2023 Mar 10;18(3):e0282730. doi: 10.1371/journal.pone.0282730 (PMC10004542; doi:10.1371/journal.pone.0282730)
Supplement: S1 Dataset — Data from each participant is organized into folders by Study ID and subsequently by emotions. The data files (.csv) contain the pixel displacement results after DISC-processing of videos. (ZIP) [file pone.0282730.s004.zip › S1_Dataset/1/happy/result/102725_cropped_result.csv]

pos_x	pos_y	disp_x	disp_y	disp_xy_indi
0.0	0.0	1.4544963836669922	0.3917379379272461	1.5063261074919498
0.0	20.0	1.3969464302062988	0.4741230010986328	1.4752125097886393
0.0	40.0	1.1188292503356934	1.0543632507324219	1.5373551170441295
0.0	60.0	1.0701518058776855	1.0878982543945312	1.5260234269295934
0.0	80.0	1.0142955780029297	1.241912841796875	1.6034784146274894
0.0	100.0	0.9729175567626953	1.2476806640625	1.582174330386046
0.0	120.0	0.8675117492675781	1.362762451171875	1.6154560140843421
0.0	140.0	0.9409341812133789	1.296417236328125	1.6018910025417914
0.0	160.0	0.833775520324707	1.4751739501953125	1.6944969169719897
0.0	180.0	0.8802766799926758	1.764434814453125	1.971830937933869
0.0	200.0	1.264322280883789	1.79010009765625	2.19156774697204
0.0	220.0	1.2442846298217773	1.8030853271484375	2.1907443796547112
0.0	240.0	1.2651543617248535	1.9407806396484375	2.316731544703792
0.0	260.0	1.4360337257385254	1.70281982421875	2.2275071751199467
0.0	280.0	2.014233112335205	0.455078125	2.0650014844258786
0.0	300.0	2.303511142730713	0.497772216796875	2.356680030148223
0.0	320.0	2.3073954582214355	0.81695556640625	2.447752070390926
0.0	340.0	2.0542492866516113	1.58367919921875	2.59383498660705
0.0	360.0	1.9663190841674805	1.401123046875	2.4144474592016953
0.0	380.0	1.9253215789794922	1.469085693359375	2.421791889679475
0.0	400.0	1.9170584678649902	0.984771728515625	2.1552003448627497
0.0	420.0	1.9250822067260742	0.75579833984375	2.068132643996487
0.0	440.0	1.785874366760254	-0.04327392578125	1.786398579965809
0.0	460.0	1.5384283065795898	0.362396240234375	1.5805355704385002
0.0	480.0	1.4346284866333008	0.519866943359375	1.5259162930703554
0.0	500.0	1.474602222442627	1.632904052734375	2.2001880282987365
0.0	520.0	2.4818553924560547	2.44287109375	3.482416599107941
0.0	540.0	3.7939019203186035	3.0511474609375	4.868592466964404
0.0	560.0	4.207681179046631	3.232177734375	5.305803785581667
0.0	580.0	5.010883331298828	3.288818359375	5.993769928922073
0.0	600.0	5.4951934814453125	2.97509765625	6.248868494595105
0.0	620.0	5.710288047790527	2.8212890625	6.369227705375392
0.0	640.0	5.400840759277344	2.771728515625	6.070548564289742
0.0	660.0	5.155156135559082	2.7987060546875	5.865866548306134
0.0	680.0	5.105105400085449	2.7982177734375	5.821694242534825
0.0	700.0	5.034893989562988	2.8590087890625	5.789999027812883
0.0	720.0	5.068296432495117	2.860107421875	5.819608508508729
0.0	740.0	5.092378616333008	3.59033203125	6.230794818215846
0.0	760.0	5.069070816040039	3.4423828125	6.1274365248302844
0.0	780.0	7.0937042236328125	3.1766357421875	7.772493438461632
0.0	800.0	6.955646514892578	4.38720703125	8.223661226922392
20.0	0.0	1.3883514404296875	0.6297309398651123	1.5244936138818639
20.0	20.0	1.3487625122070312	0.6540699005126953	1.4989889089288517
20.0	40.0	1.0433082580566406	1.1456451416015625	1.5495144116156023
20.0	60.0	1.0371170043945312	1.1428298950195312	1.5432666165490132
20.0	80.0	1.0388679504394531	1.1881790161132812	1.5782952806056905
20.0	100.0	0.9886474609375	1.2804946899414062	1.6177423938891828
20.0	120.0	0.8796138763427734	1.4274215698242188	1.6766791313349723
20.0	140.0	0.9256076812744141	1.469207763671875	1.7364679762287323
20.0	160.0	0.9372482299804688	1.70458984375	1.9452662491333086
20.0	180.0	1.2602787017822266	1.609649658203125	2.0443273779704003
20.0	200.0	1.6272048950195312	1.559906005859375	2.254130102166171
20.0	220.0	1.5524845123291016	1.682373046875	2.2892328911391253
20.0	240.0	1.5184688568115234	1.8535308837890625	2.3961060924479862
20.0	260.0	1.5873908996582031	1.72869873046875	2.3469574280420913
20.0	280.0	1.9676704406738281	1.015380859375	2.2142098483853445
20.0	300.0	2.2549667358398438	0.834716796875	2.4045014266432574
20.0	320.0	2.375720977783203	0.311004638671875	2.3959912457174384
20.0	340.0	2.142770767211914	0.838531494140625	2.301000136350201
20.0	360.0	2.016244888305664	0.634857177734375	2.11383232204912
20.0	380.0	1.9434280395507812	0.495208740234375	2.005528419473708
20.0	400.0	1.8966102600097656	-0.0445556640625	1.8971335444755493
20.0	420.0	1.8722381591796875	-0.22833251953125	1.8861101410479806
20.0	440.0	1.7103614807128906	-1.003173828125	1.9828500004138887
20.0	460.0	1.4584541320800781	-0.535888671875	1.5537905663329938
20.0	480.0	1.4041748046875	0.269683837890625	1.4298378420431443
20.0	500.0	1.4678268432617188	1.662445068359375	2.217710361411532
20.0	520.0	2.4672813415527344	2.47314453125	3.493411096739982
20.0	540.0	3.5333080291748047	3.0325927734375	4.656273677366537
20.0	560.0	3.6461334228515625	3.1319580078125	4.806604820446142
20.0	580.0	4.704135894775391	3.406982421875	5.808306443317148
20.0	600.0	5.144309997558594	3.094970703125	6.0035630257525705
20.0	620.0	5.861520767211914	3.02587890625	6.59646639192115
20.0	640.0	6.117940902709961	2.958251953125	6.795620318059231
20.0	660.0	6.0545654296875	2.91455078125	6.719551234930199
20.0	680.0	6.030155181884766	2.909912109375	6.695547774596112
20.0	700.0	5.771324157714844	3.0419921875	6.523948114618477
20.0	720.0	5.519453048706055	3.2291259765625	6.3946553096614425
20.0	740.0	5.315252304077148	3.52490234375	6.37784004103048
20.0	760.0	5.07255744934082	3.5009765625	6.163414310918695
20.0	780.0	7.109674453735352	2.661865234375	7.591639965387673
20.0	800.0	6.958700180053711	3.194091796875	7.6567441254585304
40.0	0.0	1.322967529296875	0.7649044990539551	1.5281760292083042
40.0	20.0	1.2791213989257812	0.7643356323242188	1.490087417580026
40.0	40.0	1.0245094299316406	1.1440353393554688	1.535720166473384
40.0	60.0	1.0297470092773438	1.1529312133789062	1.5458425812154972
40.0	80.0	1.0299797058105469	1.2042083740234375	1.5846059454797434
40.0	100.0	0.9622955322265625	1.347503662109375	1.655831757981885
40.0	120.0	0.8614578247070312	1.4902877807617188	1.721356224968167
40.0	140.0	0.8400077819824219	1.6606597900390625	1.861022302940943
40.0	160.0	0.9302215576171875	1.8256378173828125	2.0489669559351187
40.0	180.0	1.2927894592285156	1.6893463134765625	2.1272507028437455
40.0	200.0	1.6194381713867188	1.619110107421875	2.2899994608951406
40.0	220.0	1.5383071899414062	1.765411376953125	2.341594828423772
40.0	240.0	1.528594970703125	1.844024658203125	2.395209703662717
40.0	260.0	1.5511589050292969	1.79644775390625	2.373461287058733
40.0	280.0	1.8250541687011719	1.52508544921875	2.378383557400337
40.0	300.0	2.2894668579101562	0.654266357421875	2.381118006299371
40.0	320.0	2.5136566162109375	-0.701019287109375	2.6095780549966996
40.0	340.0	2.2995147705078125	-0.642974853515625	2.3877154022280456
40.0	360.0	2.0726394653320312	-0.6611328125	2.175530038637943
40.0	380.0	1.9307746887207031	-1.0985107421875	2.221399727492974
40.0	400.0	1.8522605895996094	-1.80755615234375	2.58807429098541
40.0	420.0	1.7712211608886719	-1.965484619140625	2.64581824562047
40.0	440.0	1.6213569641113281	-2.325653076171875	2.835041558034028
40.0	460.0	1.3648262023925781	-1.97991943359375	2.4047518637604886
40.0	480.0	1.2829475402832031	-0.867950439453125	1.5489649306764806
40.0	500.0	1.4753150939941406	1.70404052734375	2.253954024685709
40.0	520.0	2.463359832763672	2.534423828125	3.53432395321103
40.0	540.0	3.524822235107422	3.0955810546875	4.691161248054458
40.0	560.0	3.6431617736816406	3.1868896484375	4.840340209172621
40.0	580.0	4.700817108154297	3.4693603515625	5.842443216096328
40.0	600.0	5.143756866455078	3.1583251953125	6.03599641654545
40.0	620.0	5.8299102783203125	3.1820068359375	6.641763422256005
40.0	640.0	6.0638427734375	3.18505859375	6.849437015302128
40.0	660.0	5.97454833984375	3.125732421875	6.742805872801786
40.0	680.0	5.959476470947266	3.135986328125	6.734223790308798
40.0	700.0	5.719841003417969	3.2637939453125	6.585509245444881
40.0	720.0	5.487552642822266	3.3597412109375	6.4343682683086625
40.0	740.0	5.3155059814453125	3.55029296875	6.392118897731533
40.0	760.0	5.070217132568359	3.470703125	6.1443373892775845
40.0	780.0	7.166542053222656	-0.46728515625	7.1817602590075635
40.0	800.0	6.9579010009765625	1.099853515625	7.044293015996944
60.0	0.0	1.2596626281738281	0.8571009635925293	1.5236049352141907
60.0	20.0	1.1794548034667969	0.8973903656005859	1.4820334347421633
60.0	40.0	1.0799217224121094	1.0207290649414062	1.4859740073613987
60.0	60.0	1.0922431945800781	1.0633392333984375	1.5243639727410483
60.0	80.0	0.9679641723632812	1.2618408203125	1.5903448980601205
60.0	100.0	0.9095001220703125	1.396026611328125	1.6661574870288225
60.0	120.0	0.8544235229492188	1.5570068359375	1.7760376808291707
60.0	140.0	0.8322257995605469	1.843963623046875	2.0230673801369914
60.0	160.0	0.9943809509277344	1.986083984375	2.2211085224632363
60.0	180.0	1.3983917236328125	1.824005126953125	2.29836770684676
60.0	200.0	1.5981101989746094	1.75701904296875	2.37509412980233
60.0	220.0	1.5510673522949219	1.8750152587890625	2.4334116281564437
60.0	240.0	1.5142250061035156	1.896453857421875	2.4268116124741743
60.0	260.0	1.586883544921875	1.734832763671875	2.3511367682576894
60.0	280.0	1.4864540100097656	2.356292724609375	2.7859757586743616
60.0	300.0	2.2010040283203125	0.306427001953125	2.222232265135268
60.0	320.0	2.5011062622070312	-1.218841552734375	2.782284540718862
60.0	340.0	2.2294082641601562	-1.658172607421875	2.7784523757498274
60.0	360.0	1.8682632446289062	-1.493804931640625	2.3920411210982935
60.0	380.0	1.7232246398925781	-2.0992431640625	2.7159390680565796
60.0	400.0	1.6930427551269531	-3.046051025390625	3.4849419822962826
60.0	420.0	1.56573486328125	-3.21380615234375	3.5749231665781145
60.0	440.0	1.4862022399902344	-3.216766357421875	3.5434986801737614
60.0	460.0	1.3515281677246094	-3.07403564453125	3.358023753936487
60.0	480.0	1.2363967895507812	-2.998748779296875	3.2436355008764437
60.0	500.0	1.7461585998535156	2.127838134765625	2.752592411456016
60.0	520.0	2.6350173950195312	2.7696533203125	3.8228649187191497
60.0	540.0	3.499584197998047	3.1494140625	4.708067384389309
60.0	560.0	3.559093475341797	3.22607421875	4.803613351541106
60.0	580.0	4.6498260498046875	3.529052734375	5.837387728722663
60.0	600.0	5.127471923828125	3.23193359375	6.061052968260175
60.0	620.0	5.8551483154296875	3.261474609375	6.7022368223807876
60.0	640.0	6.0845184326171875	3.2584228515625	6.9020782403883985
60.0	660.0	5.964027404785156	3.227783203125	6.781460557387637
60.0	680.0	5.937835693359375	3.2574462890625	6.772654505248268
60.0	700.0	5.683509826660156	3.3985595703125	6.622121344607424
60.0	720.0	5.4300384521484375	3.513916015625	6.467837610567884
60.0	740.0	5.2797393798828125	3.71630859375	6.456515893534643
60.0	760.0	5.0849456787109375	2.42626953125	5.634133153708131
60.0	780.0	6.016441345214844	-2.705810546875	6.596891478263879
60.0	800.0	5.933074951171875	-2.695556640625	6.516701924980203
80.0	0.0	1.1732864379882812	0.902719259262085	1.4803726309986673
80.0	20.0	1.0204849243164062	0.995391845703125	1.4255505628525897
80.0	40.0	0.8928375244140625	1.1206741333007812	1.4328535717411215
80.0	60.0	0.8285675048828125	1.2799530029296875	1.5247307302787776
80.0	80.0	0.7400741577148438	1.4399948120117188	1.6190413266924353
80.0	100.0	0.798919677734375	1.4949569702148438	1.6950424756522011
80.0	120.0	0.7708969116210938	1.6852035522460938	1.853157592016878
80.0	140.0	0.7242965698242188	2.0250701904296875	2.1507010013542236
80.0	160.0	0.9542999267578125	2.1451416015625	2.3478332225616225
80.0	180.0	1.6441879272460938	1.631866455078125	2.3165366535651994
80.0	200.0	1.926361083984375	1.430999755859375	2.399714009451761
80.0	220.0	1.9581756591796875	1.50164794921875	2.467670657846521
80.0	240.0	1.9470138549804688	1.6002655029296875	2.5202604292716875
80.0	260.0	2.0619888305664062	1.58221435546875	2.5990767984097753
80.0	280.0	1.8372650146484375	1.981292724609375	2.7020480370713553
80.0	300.0	2.4001998901367188	0.69561767578125	2.4989684798875764
80.0	320.0	2.4623947143554688	-0.361053466796875	2.4887240375686077
80.0	340.0	1.6722488403320312	-1.358123779296875	2.1542786226213755
80.0	360.0	1.0372085571289062	-1.5614013671875	1.8745068205894642
80.0	380.0	1.306121826171875	-2.562744140625	2.8763886655162447
80.0	400.0	1.8468399047851562	-3.466156005859375	3.9274743908600933
80.0	420.0	1.8917007446289062	-3.67608642578125	4.134264519481395
80.0	440.0	1.9047470092773438	-3.793060302734375	4.2444513932345105
80.0	460.0	1.830169677734375	-3.74993896484375	4.17271653594535
80.0	480.0	1.7058029174804688	-3.71429443359375	4.087266413229066
80.0	500.0	1.3162460327148438	-3.480865478515625	3.721414797917504
80.0	520.0	1.3328704833984375	-3.1136474609375	3.386937294447201
80.0	540.0	1.8999099731445312	-0.7969970703125	2.060306345216837
80.0	560.0	1.8786544799804688	-1.2308349609375	2.245951325433546
80.0	580.0	4.10675048828125	3.516357421875	5.406493234192907
80.0	600.0	4.9196624755859375	3.3392333984375	5.945885851824673
80.0	620.0	6.043731689453125	3.541259765625	7.004799316306953
80.0	640.0	6.455711364746094	3.560302734375	7.372378502580424
80.0	660.0	6.5945281982421875	3.5704345703125	7.499053618843778
80.0	680.0	6.5753936767578125	3.4969482421875	7.447445804628918
80.0	700.0	6.369026184082031	3.6656494140625	7.348569939814091
80.0	720.0	6.044586181640625	3.84912109375	7.166083679502493
80.0	740.0	5.9260101318359375	2.5313720703125	6.444023637524957
80.0	760.0	6.177146911621094	-2.5584716796875	6.686024327170295
80.0	780.0	5.991386413574219	-2.71875	6.579385436289756
80.0	800.0	5.9393768310546875	-2.7470703125	6.543897343562785
100.0	0.0	0.9477081298828125	1.0775961875915527	1.4350485158899078
100.0	20.0	0.8694992065429688	1.1097259521484375	1.4097945095121518
100.0	40.0	0.79541015625	1.1736068725585938	1.4177554119037645
100.0	60.0	0.7374801635742188	1.3132400512695312	1.5061462159843106
100.0	80.0	0.7406539916992188	1.4259109497070312	1.6067950622012734
100.0	100.0	0.7767715454101562	1.52154541015625	1.7083543159796897
100.0	120.0	0.74774169921875	1.744354248046875	1.8978644291491746
100.0	140.0	0.6660003662109375	2.1754302978515625	2.2750941669749936
100.0	160.0	0.9876861572265625	2.1832733154296875	2.3962901149577682
100.0	180.0	1.8746109008789062	1.46612548828125	2.379850830846748
100.0	200.0	2.0496978759765625	1.222869873046875	2.386770225469664
100.0	220.0	1.9973907470703125	1.32568359375	2.3972915524024225
100.0	240.0	1.6378860473632812	1.86962890625	2.4855950899599244
100.0	260.0	2.3653030395507812	1.7750244140625	2.9572571987275786
100.0	280.0	2.7194366455078125	1.6611328125	3.1866436715916238
100.0	300.0	3.2961349487304688	0.81903076171875	3.3963682057285847
100.0	320.0	3.1516571044921875	-0.081390380859375	3.15270786759454
100.0	340.0	2.2411422729492188	-1.368255615234375	2.6258031373696675
100.0	360.0	1.373565673828125	-1.85626220703125	2.30919727212108
100.0	380.0	1.5438232421875	-2.877349853515625	3.265353331975686
100.0	400.0	1.91607666015625	-3.73175048828125	4.1949149543683095
100.0	420.0	1.8933258056640625	-3.926849365234375	4.3594527802965235
100.0	440.0	1.8349761962890625	-4.0240478515625	4.422680041853836
100.0	460.0	1.645477294921875	-4.0018310546875	4.326921228583284
100.0	480.0	1.3712692260742188	-3.913665771484375	4.146945750943286
100.0	500.0	1.1927719116210938	-3.699981689453125	3.8874888212624663
100.0	520.0	1.2087860107421875	-3.5635986328125	3.763030538747876
100.0	540.0	1.3297195434570312	-3.285888671875	3.544745185229543
100.0	560.0	1.6156997680664062	-2.34423828125	2.847093054293764
100.0	580.0	1.3706512451171875	-2.2139892578125	2.6039265099941744
100.0	600.0	0.9405288696289062	-1.781982421875	2.0149580408725436
100.0	620.0	7.8495025634765625	8.643798828125	11.676041652680084
100.0	640.0	7.2874755859375	8.2337646484375	10.995552769256042
100.0	660.0	6.9658660888671875	7.1004638671875	9.946852642784306
100.0	680.0	6.8867645263671875	7.04443359375	9.851475539145545
100.0	700.0	6.613800048828125	6.548095703125	9.306981703171173
100.0	720.0	5.908363342285156	5.4443359375	8.034273531864162
100.0	740.0	2.2210922241210938	-1.476318359375	2.6669770464476965
100.0	760.0	5.759605407714844	-2.554931640625	6.3008515409303865
100.0	780.0	5.9252471923828125	-2.6221923828125	6.479540661445092
100.0	800.0	5.919807434082031	-2.672607421875	6.49514822679777
120.0	0.0	0.7903518676757812	1.1530756950378418	1.3979412123639525
120.0	20.0	0.7667007446289062	1.1503334045410156	1.3824243101947546
120.0	40.0	0.7430648803710938	1.1617240905761719	1.3790388968647482
120.0	60.0	0.6564407348632812	1.3480300903320312	1.4993663871210496
120.0	80.0	0.5560150146484375	1.5934677124023438	1.6876883737773571
120.0	100.0	0.5116195678710938	1.7820281982421875	1.8540170122085995
120.0	120.0	0.5808944702148438	1.940277099609375	2.0253675243754534
120.0	140.0	0.7989425659179688	2.1097564697265625	2.255965776599609
120.0	160.0	1.3047561645507812	1.915802001953125	2.3179055113659977
120.0	180.0	1.9694595336914062	1.16717529296875	2.289338118182777
120.0	200.0	2.14288330078125	0.990753173828125	2.3608347447921143
120.0	220.0	1.8212738037109375	0.9074859619140625	2.0348388238764263
120.0	240.0	1.8144073486328125	1.7685394287109375	2.5337335569625234
120.0	260.0	1.0347518920898438	2.26324462890625	2.488571423217847
120.0	280.0	0.2059783935546875	3.132415771484375	3.1391807313462254
120.0	300.0	0.35665130615234375	2.630828857421875	2.6548937137339155
120.0	320.0	0.8350677490234375	1.57598876953125	1.7835578900466602
120.0	340.0	0.30075836181640625	-0.559173583984375	0.6349257352072124
120.0	360.0	0.03461456298828125	-1.665008544921875	1.6653683144078757
120.0	380.0	1.8047637939453125	-3.3299560546875	3.7875822998432414
120.0	400.0	1.6949234008789062	-3.89453125	4.247368478490356
120.0	420.0	1.640655517578125	-4.02801513671875	4.349328277906246
120.0	440.0	1.5520477294921875	-4.122467041015625	4.4049502447680355
120.0	460.0	1.25634765625	-4.10540771484375	4.293341581852467
120.0	480.0	1.0227584838867188	-3.994384765625	4.123244423050778
120.0	500.0	0.8322296142578125	-3.821868896484375	3.911430427958856
120.0	520.0	0.7198410034179688	-3.76123046875	3.8294941845177326
120.0	540.0	0.6506271362304688	-3.5269775390625	3.5864866138675087
120.0	560.0	0.7177810668945312	-3.06640625	3.149294675007614
120.0	580.0	1.0089645385742188	-2.3365478515625	2.545086502015525
120.0	600.0	1.051300048828125	-2.19287109375	2.4318543185130026
120.0	620.0	1.061492919921875	-2.0772705078125	2.332770880663566
120.0	640.0	1.1060028076171875	-2.0140380859375	2.2977361950545783
120.0	660.0	1.2308425903320312	-2.007080078125	2.354430700229149
120.0	680.0	1.4157028198242188	-1.64306640625	2.168843399004533
120.0	700.0	1.7265243530273438	-1.1285400390625	2.0626412585235654
120.0	720.0	1.83251953125	-1.0499267578125	2.111983434874286
120.0	740.0	2.1323318481445312	-1.5755615234375	2.651270115387749
120.0	760.0	5.432518005371094	-2.3970947265625	5.937871252123514
120.0	780.0	5.7037506103515625	-2.4305419921875	6.20002462905371
120.0	800.0	5.7051239013671875	-2.4598388671875	6.212829144800092
140.0	0.0	0.7368011474609375	1.1921138763427734	1.401431919526863
140.0	20.0	0.7228240966796875	1.1689414978027344	1.3743721839538612
140.0	40.0	0.680328369140625	1.1752395629882812	1.3579523998544385
140.0	60.0	0.497314453125	1.3962020874023438	1.4821275026642207
140.0	80.0	0.40765380859375	1.6112899780273438	1.662058067864161
140.0	100.0	0.3046875	1.947235107421875	1.970928470602759
140.0	120.0	0.4534912109375	2.1573028564453125	2.2044522886251507
140.0	140.0	1.4164276123046875	1.3750152587890625	1.974065384631905
140.0	160.0	2.0240631103515625	1.056610107421875	2.2832556566867646
140.0	180.0	2.164947509765625	0.7864837646484375	2.3033789163088128
140.0	200.0	1.9787750244140625	0.7522430419921875	2.116936510968275
140.0	220.0	1.7174835205078125	0.7385711669921875	1.869555297905925
140.0	240.0	2.0878448486328125	1.7875518798828125	2.748533760977869
140.0	260.0	0.9255218505859375	2.23907470703125	2.4228178304567383
140.0	280.0	0.373291015625	2.73272705078125	2.7581050227317183
140.0	300.0	0.7974090576171875	2.06683349609375	2.215324334210466
140.0	320.0	1.067047119140625	1.254730224609375	1.64709972102924
140.0	340.0	-0.0819091796875	-0.775634765625	0.7799476927097277
140.0	360.0	-0.6267852783203125	-1.83056640625	1.9348987448469006
140.0	380.0	1.3109588623046875	-3.665283203125	3.892674414559412
140.0	400.0	1.3662261962890625	-4.093048095703125	4.315045391785057
140.0	420.0	1.30059814453125	-4.1673583984375	4.36559635726732
140.0	440.0	1.19525146484375	-4.226318359375	4.392082984075019
140.0	460.0	0.9133453369140625	-4.19329833984375	4.291613993755614
140.0	480.0	0.71539306640625	-4.042388916015625	4.105203452666886
140.0	500.0	0.5416259765625	-3.883544921875	3.921132471456222
140.0	520.0	0.3337554931640625	-3.839599609375	3.8540780855516976
140.0	540.0	0.174468994140625	-3.6463623046875	3.6505338632811473
140.0	560.0	0.091796875	-3.2576904296875	3.258983522808499
140.0	580.0	0.57965087890625	-2.4307861328125	2.4989430495492164
140.0	600.0	0.821746826171875	-2.3895263671875	2.526876353486225
140.0	620.0	0.918426513671875	-2.3282470703125	2.502846715528982
140.0	640.0	0.962188720703125	-2.2864990234375	2.4807025050233165
140.0	660.0	0.97479248046875	-2.3505859375	2.544695390326939
140.0	680.0	0.905059814453125	-1.9989013671875	2.194251567957052
140.0	700.0	1.3136138916015625	-1.57958984375	2.054430707200112
140.0	720.0	1.7596588134765625	-1.431396484375	2.2683242791379836
140.0	740.0	2.1446990966796875	-1.6129150390625	2.6835105996683994
140.0	760.0	4.7714385986328125	-2.246337890625	5.273770967664469
140.0	780.0	5.29400634765625	-2.2559814453125	5.754646426203694
140.0	800.0	5.302886962890625	-2.277099609375	5.771117116487165
160.0	0.0	0.6693115234375	1.190690040588379	1.3659138655722705
160.0	20.0	0.5020599365234375	1.2492866516113281	1.346395676521639
160.0	40.0	0.397186279296875	1.3316650390625	1.3896361814241254
160.0	60.0	0.2938385009765625	1.4755706787109375	1.504543084304205
160.0	80.0	0.063995361328125	1.83795166015625	1.839065445095044
160.0	100.0	0.20928955078125	2.0073776245117188	2.018258418403483
160.0	120.0	0.9062957763671875	1.6814727783203125	1.9101630135915715
160.0	140.0	1.7537384033203125	1.20623779296875	2.128522492356282
160.0	160.0	2.3179473876953125	1.0318450927734375	2.537239521133972
160.0	180.0	1.7843780517578125	0.747283935546875	1.9345382684044874
160.0	200.0	1.6878204345703125	0.593353271484375	1.7890796304620789
160.0	220.0	1.656097412109375	0.581573486328125	1.755245384097397
160.0	240.0	1.446990966796875	1.830230712890625	2.333136798475366
160.0	260.0	0.222198486328125	2.21600341796875	2.227115469789497
160.0	280.0	0.027862548828125	2.498870849609375	2.4990261792655715
160.0	300.0	0.0084991455078125	2.04632568359375	2.04634333356106
160.0	320.0	0.057586669921875	1.205291748046875	1.2066666575581604
160.0	340.0	-0.386138916015625	-1.06146240234375	1.129515690042014
160.0	360.0	-0.8311309814453125	-1.830413818359375	2.010271985269455
160.0	380.0	1.14678955078125	-3.807891845703125	3.976828709204536
160.0	400.0	1.2625579833984375	-4.2808837890625	4.46318481321368
160.0	420.0	1.047271728515625	-4.298919677734375	4.4246455755190075
160.0	440.0	0.8241119384765625	-4.316009521484375	4.393984373741374
160.0	460.0	0.5771026611328125	-4.201507568359375	4.240956652509865
160.0	480.0	0.4162139892578125	-4.036407470703125	4.057809674492127
160.0	500.0	0.2628173828125	-3.93585205078125	3.9446171350775456
160.0	520.0	0.123077392578125	-3.9583740234375	3.9602869787413906
160.0	540.0	-0.06646728515625	-3.8365478515625	3.8371235733717093
160.0	560.0	-0.2383575439453125	-3.557373046875	3.565349535934501
160.0	580.0	0.2946014404296875	-2.5709228515625	2.5877469577587187
160.0	600.0	0.5904693603515625	-2.442626953125	2.5129823910339493
160.0	620.0	0.7084808349609375	-2.3985595703125	2.5010064185932492
160.0	640.0	0.797454833984375	-2.361328125	2.4923492384016055
160.0	660.0	0.7425994873046875	-2.3934326171875	2.5059875681180444
160.0	680.0	0.552734375	-2.1572265625	2.2269130497759018
160.0	700.0	0.5235748291015625	-1.54443359375	1.630768446828755
160.0	720.0	1.25213623046875	-1.5257568359375	1.9737727989975193
160.0	740.0	1.78387451171875	-1.9129638671875	2.615652696885572
160.0	760.0	1.110443115234375	-2.7469482421875	2.9629054249888602
160.0	780.0	1.0427703857421875	-2.7564697265625	2.947116460345002
160.0	800.0	0.9831085205078125	-2.76513671875	2.9347032961569686
180.0	0.0	0.603851318359375	1.096266746520996	1.251573886836924
180.0	20.0	0.315277099609375	1.2878646850585938	1.3258940744113652
180.0	40.0	0.23162841796875	1.3600692749023438	1.3796521868007505
180.0	60.0	0.0199127197265625	1.5910568237304688	1.5911814267223574
180.0	80.0	-0.1906280517578125	1.9227981567382812	1.9322245743373392
180.0	100.0	0.0364990234375	2.1294021606445312	2.129714943477058
180.0	120.0	1.1670074462890625	1.4204635620117188	1.8383751278499008
180.0	140.0	1.86944580078125	1.13824462890625	2.188704739633141
180.0	160.0	1.79541015625	0.911590576171875	2.0135776636949023
180.0	180.0	1.3043212890625	0.6674041748046875	1.4651560864455322
180.0	200.0	1.5211181640625	0.4990234375	1.6008825254262684
180.0	220.0	1.6548614501953125	0.4770355224609375	1.7222454264802425
180.0	240.0	1.4330902099609375	1.5652618408203125	2.1222139807790534
180.0	260.0	0.0070953369140625	1.910430908203125	1.9104440841918773
180.0	280.0	-0.6568756103515625	2.193206787109375	2.2894631638218956
180.0	300.0	-0.8511810302734375	1.69091796875	1.8930696562300544
180.0	320.0	-1.094085693359375	0.763763427734375	1.3343005950527889
180.0	340.0	-1.596466064453125	-1.26312255859375	2.035726527060762
180.0	360.0	-1.5059814453125	-1.752655029296875	2.310796348738927
180.0	380.0	0.777099609375	-3.81842041015625	3.896693243198469
180.0	400.0	0.8817901611328125	-4.253509521484375	4.343949486081631
180.0	420.0	0.604949951171875	-4.23565673828125	4.278639088304856
180.0	440.0	0.4150390625	-4.214385986328125	4.2347735081300115
180.0	460.0	0.2701873779296875	-4.02423095703125	4.033290965789744
180.0	480.0	0.0571746826171875	-3.793060302734375	3.7934911894601475
180.0	500.0	0.0166168212890625	-3.812591552734375	3.812627763987886
180.0	520.0	-0.05853271484375	-3.87841796875	3.8788596286833914
180.0	540.0	-0.24169921875	-3.8956298828125	3.903120635620438
180.0	560.0	-0.2467803955078125	-3.8201904296875	3.8281530119214096
180.0	580.0	-0.5119171142578125	-2.7939453125	2.8404558685377896
180.0	600.0	-0.1749420166015625	-2.4892578125	2.4953975968299935
180.0	620.0	0.004547119140625	-2.465087890625	2.4650920844460336
180.0	640.0	0.07635498046875	-2.4248046875	2.426006565441313
180.0	660.0	0.083831787109375	-2.390380859375	2.391850417855664
180.0	680.0	0.005828857421875	-2.27587890625	2.2758863705142534
180.0	700.0	0.008514404296875	-1.6163330078125	1.6163554334442451
180.0	720.0	0.8147735595703125	-1.6026611328125	1.7978817146861257
180.0	740.0	1.667633056640625	-1.772705078125	2.4338207217481562
180.0	760.0	1.1350250244140625	-2.662109375	2.8939779077437744
180.0	780.0	1.083251953125	-2.6705322265625	2.8818704285685697
180.0	800.0	1.017181396484375	-2.680908203125	2.867390239736618
200.0	0.0	0.1706085205078125	1.2654576301574707	1.2769065278999974
200.0	20.0	-0.138336181640625	1.4691047668457031	1.4756035087785864
200.0	40.0	-0.242645263671875	1.548095703125	1.5669961806004766
200.0	60.0	-0.431060791015625	1.7280197143554688	1.7809731998972282
200.0	80.0	-0.7015228271484375	2.1688461303710938	2.279479724462581
200.0	100.0	0.0326080322265625	2.076812744140625	2.0770687176862017
200.0	120.0	2.2652130126953125	1.3471221923828125	2.6355128901400673
200.0	140.0	2.0110931396484375	1.0396881103515625	2.263945004444104
200.0	160.0	1.084625244140625	0.721832275390625	1.3028636743814441
200.0	180.0	0.8954925537109375	0.5528411865234375	1.0523974017776643
200.0	200.0	1.153472900390625	0.355682373046875	1.207066560895387
200.0	220.0	1.308074951171875	0.2998046875	1.341992149205902
200.0	240.0	1.02099609375	1.3515167236328125	1.6938212649839801
200.0	260.0	0.4901580810546875	1.759033203125	1.826048398624585
200.0	280.0	-0.2414093017578125	1.852325439453125	1.8679903598842278
200.0	300.0	-0.7076263427734375	0.96429443359375	1.1960764171434874
200.0	320.0	-0.9707183837890625	0.072906494140625	0.9734523807120339
200.0	340.0	-0.9444122314453125	-1.348236083984375	1.6461029740150028
200.0	360.0	-0.9236297607421875	-1.677581787109375	1.9150385341735958
200.0	380.0	0.5585784912109375	-3.66473388671875	3.707058725095706
200.0	400.0	0.5809478759765625	-3.981842041015625	4.023998816376709
200.0	420.0	0.5135650634765625	-3.989715576171875	4.02263339780947
200.0	440.0	0.4586334228515625	-3.91107177734375	3.9378708795605957
200.0	460.0	0.3078765869140625	-3.663299560546875	3.6762143113633594
200.0	480.0	0.1045379638671875	-3.355926513671875	3.3575543109613823
200.0	500.0	0.0513916015625	-3.46783447265625	3.468215250882536
200.0	520.0	-0.097259521484375	-3.5977783203125	3.5990926990882026
200.0	540.0	-0.3172607421875	-3.694580078125	3.7081769553530606
200.0	560.0	-0.3750762939453125	-3.7799072265625	3.7984708591351812
200.0	580.0	-0.6223297119140625	-3.2069091796875	3.266735489306564
200.0	600.0	-0.487701416015625	-2.5084228515625	2.5553938783335512
200.0	620.0	-0.3577117919921875	-2.49951171875	2.5249785263044995
200.0	640.0	-0.2891845703125	-2.4542236328125	2.471202410884671
200.0	660.0	-0.27423095703125	-2.4066162109375	2.42218996045757
200.0	680.0	-0.2933807373046875	-2.356689453125	2.3748805097292904
200.0	700.0	-0.2603912353515625	-1.9119873046875	1.9296370251252135
200.0	720.0	0.0873565673828125	-1.737060546875	1.739255735472671
200.0	740.0	1.210601806640625	-1.947998046875	2.2935241714161987
200.0	760.0	0.94818115234375	-2.61767578125	2.78411098798211
200.0	780.0	0.977142333984375	-2.606689453125	2.78381699217056
200.0	800.0	0.8888397216796875	-2.622802734375	2.7693194532737824
220.0	0.0	-0.404266357421875	1.5040993690490723	1.55748072210123
220.0	20.0	-0.69769287109375	1.7021522521972656	1.8395917025349031
220.0	40.0	-0.82635498046875	1.8042716979980469	1.9845047024238223
220.0	60.0	-0.9599456787109375	1.9777297973632812	2.198388240837912
220.0	80.0	-1.034759521484375	2.2228546142578125	2.4518992441431644
220.0	100.0	0.9211578369140625	1.787384033203125	2.0107892586389218
220.0	120.0	2.3481597900390625	1.311676025390625	2.6896744031835604
220.0	140.0	1.1316070556640625	0.8448638916015625	1.4122073232216386
220.0	160.0	0.7138214111328125	0.5832366943359375	0.9217950144210759
220.0	180.0	0.6963958740234375	0.4586944580078125	0.8338871741212647
220.0	200.0	0.917510986328125	0.2062530517578125	0.9404077474118445
220.0	220.0	1.0284423828125	0.0550994873046875	1.0299173210827617
220.0	240.0	0.8961181640625	0.69976806640625	1.136971024575687
220.0	260.0	0.3028106689453125	1.32318115234375	1.357388177031479
220.0	280.0	-0.3907928466796875	1.217254638671875	1.2784474585935124
220.0	300.0	-0.9009857177734375	0.210296630859375	0.9252026462254205
220.0	320.0	-1.17724609375	-0.374298095703125	1.2353167325413428
220.0	340.0	-0.6645965576171875	-1.3736572265625	1.5259825557600568
220.0	360.0	-0.26904296875	-1.83782958984375	1.857418025200321
220.0	380.0	0.33331298828125	-3.4366455078125	3.452771335394919
220.0	400.0	0.2862548828125	-3.6444091796875	3.655634025299102
220.0	420.0	0.3014373779296875	-3.6549072265625	3.6673166385781184
220.0	440.0	0.2047576904296875	-3.40057373046875	3.406732658742721
220.0	460.0	0.104095458984375	-3.091094970703125	3.092847229089617
220.0	480.0	-0.0742645263671875	-2.784881591796875	2.785871623066224
220.0	500.0	-0.24627685546875	-2.834625244140625	2.8453035979063594
220.0	520.0	-0.3803253173828125	-2.984619140625	3.0087536890924538
220.0	540.0	-0.675628662109375	-3.1988525390625	3.269423749796026
220.0	560.0	-1.1894989013671875	-3.229736328125	3.4418170180246515
220.0	580.0	-0.71197509765625	-3.193359375	3.2717659814820217
220.0	600.0	-0.5743255615234375	-2.4625244140625	2.528611544004549
220.0	620.0	-0.471435546875	-2.468017578125	2.512640491751918
220.0	640.0	-0.462890625	-2.4327392578125	2.4763860820185135
220.0	660.0	-0.416168212890625	-2.387451171875	2.4234518933760345
220.0	680.0	-0.3507232666015625	-2.5335693359375	2.5577295380353364
220.0	700.0	-0.3953399658203125	-2.2421875	2.276773698401107
220.0	720.0	-0.24774169921875	-2.200439453125	2.214341829167494
220.0	740.0	0.2791595458984375	-2.4267578125	2.442761456343211
220.0	760.0	0.4322052001953125	-2.494873046875	2.532033343994351
220.0	780.0	0.682281494140625	-2.4033203125	2.4982907280222335
220.0	800.0	0.7976531982421875	-2.3050537109375	2.439164454269685
240.0	0.0	-0.5370941162109375	1.5323162078857422	1.6237188951963788
240.0	20.0	-0.7906036376953125	1.6772537231445312	1.8542476004404733
240.0	40.0	-0.8923797607421875	1.7541885375976562	1.9681257741367262
240.0	60.0	-1.1470794677734375	1.9922103881835938	2.298846131469877
240.0	80.0	-0.544891357421875	1.897552490234375	1.974237079123916
240.0	100.0	2.482757568359375	1.6103134155273438	2.9592557239064514
240.0	120.0	1.40740966796875	1.119140625	1.7981317282160665
240.0	140.0	0.6368255615234375	0.678436279296875	0.9304958790214113
240.0	160.0	0.40966796875	0.451202392578125	0.6094353482429251
240.0	180.0	0.5180511474609375	0.363739013671875	0.6329953091868711
240.0	200.0	0.739532470703125	0.084228515625	0.7443135885288266
240.0	220.0	0.8031005859375	-0.1794281005859375	0.822900355093515
240.0	240.0	0.6518402099609375	0.032318115234375	0.6526408812618325
240.0	260.0	0.182647705078125	0.188995361328125	0.2628296611378827
240.0	280.0	-0.2691497802734375	0.074310302734375	0.2792196721467063
240.0	300.0	-0.5907135009765625	-0.670989990234375	0.8939630905304279
240.0	320.0	-0.7584228515625	-0.892913818359375	1.171537583174058
240.0	340.0	-0.6639251708984375	-1.423370361328125	1.570598554074171
240.0	360.0	-0.545806884765625	-1.8582763671875	1.9367746932219887
240.0	380.0	-0.3379974365234375	-2.71044921875	2.7314423359314945
240.0	400.0	-0.538543701171875	-2.730987548828125	2.7835808430735676
240.0	420.0	-0.322906494140625	-2.611328125	2.631217053071488
240.0	440.0	-0.3758392333984375	-2.271575927734375	2.3024578877416655
240.0	460.0	-0.245086669921875	-2.20672607421875	2.220294449484187
240.0	480.0	-0.1588897705078125	-2.43511962890625	2.440297843759351
240.0	500.0	-0.30859375	-2.507110595703125	2.526031203612881
240.0	520.0	-0.3997039794921875	-2.6751708984375	2.7048664675116205
240.0	540.0	-0.6938018798828125	-2.9434814453125	3.02414352626126
240.0	560.0	-1.26983642578125	-2.9803466796875	3.2395911592923583
240.0	580.0	-0.91998291015625	-2.8558349609375	3.000360291547076
240.0	600.0	-0.753631591796875	-2.615478515625	2.721890600639608
240.0	620.0	-0.73779296875	-2.6265869140625	2.7282406935351773
240.0	640.0	-0.744384765625	-2.6072998046875	2.7114794763778063
240.0	660.0	-0.728424072265625	-2.575439453125	2.676469690799587
240.0	680.0	-0.42095947265625	-2.70947265625	2.7419790211789477
240.0	700.0	-0.411895751953125	-2.62451171875	2.6566369477843805
240.0	720.0	-0.270233154296875	-2.6859130859375	2.699473108384587
240.0	740.0	0.0341033935546875	-2.9263916015625	2.9265903107793343
240.0	760.0	0.35504150390625	-3.1990966796875	3.2187379569457963
240.0	780.0	0.760589599609375	-3.0281982421875	3.1222557763612855
240.0	800.0	1.2759552001953125	-2.72900390625	3.0125610356029666
260.0	0.0	-1.0179443359375	1.6926770210266113	1.9751876287023369
260.0	20.0	-1.298004150390625	1.8925895690917969	2.294931382735955
260.0	40.0	-1.29937744140625	1.8848838806152344	2.289359949557648
260.0	60.0	-1.302734375	2.0059814453125	2.391877591087108
260.0	80.0	0.1376953125	1.7547531127929688	1.760147290979106
260.0	100.0	1.5284423828125	1.5029678344726562	2.1436064072112164
260.0	120.0	0.5938720703125	0.9669418334960938	1.1347513142808174
260.0	140.0	0.29693603515625	0.6189727783203125	0.686511696386799
260.0	160.0	0.25225830078125	0.3884735107421875	0.46319101768212656
260.0	180.0	0.39190673828125	0.2225189208984375	0.450672344023963
260.0	200.0	0.539337158203125	0.0320281982421875	0.5402873084769468
260.0	220.0	0.583740234375	-0.2550048828125	0.6370087530689016
260.0	240.0	0.549957275390625	-0.4755706787109375	0.7270629100735791
260.0	260.0	0.302886962890625	-0.546630859375	0.6249366437569155
260.0	280.0	-0.0333251953125	-0.613189697265625	0.6140945965202146
260.0	300.0	-0.197357177734375	-0.95819091796875	0.9783044980378417
260.0	320.0	-0.427337646484375	-1.1260986328125	1.2044565558479003
260.0	340.0	-0.561920166015625	-1.346343994140625	1.4589024722487651
260.0	360.0	-0.534149169921875	-1.64141845703125	1.7261430667274011
260.0	380.0	-0.67547607421875	-2.0032958984375	2.114110305433112
260.0	400.0	-0.919189453125	-1.99139404296875	2.193298767862614
260.0	420.0	-0.7010498046875	-1.91217041015625	2.0366311659526137
260.0	440.0	-0.6849365234375	-1.798980712890625	1.924959648016319
260.0	460.0	-0.519195556640625	-1.781402587890625	1.8555212761320696
260.0	480.0	-0.278961181640625	-2.01837158203125	2.0375581424866542
260.0	500.0	-0.390472412109375	-2.110992431640625	2.146801749361713
260.0	520.0	-0.410675048828125	-2.304443359375	2.3407505617424333
260.0	540.0	-0.70526123046875	-2.6192626953125	2.7125505470420266
260.0	560.0	-1.29217529296875	-2.7249755859375	3.01582640941323
260.0	580.0	-1.1026611328125	-2.622314453125	2.8447134591876937
260.0	600.0	-1.055755615234375	-2.5433349609375	2.7537560971563675
260.0	620.0	-1.04779052734375	-2.55615234375	2.762567608883068
260.0	640.0	-1.06146240234375	-2.56201171875	2.7731942735051387
260.0	660.0	-0.94293212890625	-2.5250244140625	2.695342147360024
260.0	680.0	-0.634429931640625	-2.624755859375	2.7003415820012333
260.0	700.0	-0.4571533203125	-2.8170166015625	2.853869599640369
260.0	720.0	-0.29669189453125	-2.9232177734375	2.9382355642836804
260.0	740.0	-0.15936279296875	-3.1343994140625	3.1384480538409654
260.0	760.0	0.1195068359375	-3.559814453125	3.561819875360549
260.0	780.0	0.436859130859375	-3.5489501953125	3.5757367617071365
260.0	800.0	0.815582275390625	-3.5057373046875	3.5993566782702886
280.0	0.0	-1.196929931640625	1.805323600769043	2.1660643030046303
280.0	20.0	-1.394195556640625	1.9886112213134766	2.428653091672489
280.0	40.0	-1.2926025390625	1.8879966735839844	2.288089325934416
280.0	60.0	-0.872314453125	1.950775146484375	2.136926806718448
280.0	80.0	1.3309326171875	1.6810531616210938	2.144136507708836
280.0	100.0	0.817626953125	1.3712844848632812	1.5965384345211442
280.0	120.0	0.034759521484375	0.9410629272460938	0.9417046550648507
280.0	140.0	-0.044403076171875	0.625274658203125	0.6268492891952261
280.0	160.0	-0.06658935546875	0.2570343017578125	0.2655198194897506
280.0	180.0	0.05804443359375	-0.1131439208984375	0.127164079470152
280.0	200.0	0.247314453125	-0.36688232421875	0.44245573625919893
280.0	220.0	0.414154052734375	-0.5566558837890625	0.6938222772103024
280.0	240.0	0.475372314453125	-0.801177978515625	0.9315927171285229
280.0	260.0	0.5037841796875	-1.021636962890625	1.1390963890943504
280.0	280.0	0.374755859375	-1.3065185546875	1.3592029605171587
280.0	300.0	0.1417236328125	-1.37579345703125	1.3830738319075992
280.0	320.0	-0.113311767578125	-1.48956298828125	1.493866611424543
280.0	340.0	-0.30157470703125	-1.56036376953125	1.5892395657001357
280.0	360.0	-0.521942138671875	-1.631378173828125	1.7128392633765022
280.0	380.0	-0.791168212890625	-1.71441650390625	1.8881660652481482
280.0	400.0	-0.997528076171875	-1.74652099609375	2.0113174420134348
280.0	420.0	-1.161407470703125	-1.766571044921875	2.114152447143156
280.0	440.0	-1.373870849609375	-1.726531982421875	2.2064527635397035
280.0	460.0	-1.486053466796875	-1.69903564453125	2.2572277305506265
280.0	480.0	-1.457244873046875	-1.741729736328125	2.2709436572559527
280.0	500.0	-1.53125	-1.86212158203125	2.410855314772449
280.0	520.0	-1.317047119140625	-1.99462890625	2.3902212424134905
280.0	540.0	-1.248504638671875	-2.1629638671875	2.4974339878250826
280.0	560.0	-1.256683349609375	-2.2205810546875	2.5515158752440654
280.0	580.0	-0.9737548828125	-2.5313720703125	2.712202634420846
280.0	600.0	-1.24481201171875	-2.4471435546875	2.74555431958063
280.0	620.0	-1.368804931640625	-2.4278564453125	2.787133627928368
280.0	640.0	-1.47186279296875	-2.4705810546875	2.875786992999754
280.0	660.0	-1.386627197265625	-2.4371337890625	2.803989317024382
280.0	680.0	-0.992401123046875	-2.51318359375	2.7020273434809767
280.0	700.0	-0.60797119140625	-3.064453125	3.1241802004529444
280.0	720.0	-0.467620849609375	-3.152099609375	3.1865971201912897
280.0	740.0	-0.289642333984375	-3.368408203125	3.3808381363969064
280.0	760.0	-0.121246337890625	-3.703857421875	3.705841399200782
280.0	780.0	0.211639404296875	-3.9053955078125	3.9111258366221344
280.0	800.0	0.689300537109375	-3.9739990234375	4.033336518162287
300.0	0.0	0.126953125	1.1747918128967285	1.1816314567564827
300.0	20.0	-0.04351806640625	1.3597183227539062	1.3604145468703408
300.0	40.0	-0.17510986328125	1.4397964477539062	1.4504059001476604
300.0	60.0	0.232208251953125	1.7449798583984375	1.7603622861477568
300.0	80.0	1.132354736328125	1.6049652099609375	1.964215001996903
300.0	100.0	0.3333740234375	1.3166351318359375	1.358184932138309
300.0	120.0	-0.09295654296875	0.9041595458984375	0.908925411307204
300.0	140.0	-0.240142822265625	0.626953125	0.6713708334690786
300.0	160.0	-0.425811767578125	0.1284942626953125	0.4447768394977633
300.0	180.0	-0.31866455078125	-0.445648193359375	0.5478589309020077
300.0	200.0	-0.0703125	-0.7965545654296875	0.79965181383095
300.0	220.0	0.202880859375	-0.9010467529296875	0.9236048365323083
300.0	240.0	0.42120361328125	-1.0673370361328125	1.1474409930545264
300.0	260.0	0.536163330078125	-1.234466552734375	1.3458747290666973
300.0	280.0	0.433380126953125	-1.372314453125	1.4391196241778077
300.0	300.0	0.190032958984375	-1.43798828125	1.4504905454751114
300.0	320.0	-0.084197998046875	-1.4984130859375	1.5007768251754967
300.0	340.0	-0.2730712890625	-1.538482666015625	1.5625289893441339
300.0	360.0	-0.527496337890625	-1.5810546875	1.6667292255653716
300.0	380.0	-0.80584716796875	-1.604644775390625	1.7956264960485753
300.0	400.0	-1.04449462890625	-1.6383056640625	1.9429396487573345
300.0	420.0	-1.240234375	-1.67437744140625	2.0836797069659676
300.0	440.0	-1.45330810546875	-1.649871826171875	2.198677214194227
300.0	460.0	-1.593170166015625	-1.6241455078125	2.2750911648612626
300.0	480.0	-1.723541259765625	-1.60369873046875	2.35423959957808
300.0	500.0	-1.666748046875	-1.803192138671875	2.455514394323454
300.0	520.0	-1.362335205078125	-1.971923828125	2.396756306953715
300.0	540.0	-1.203155517578125	-2.114501953125	2.432838200384096
300.0	560.0	-1.25433349609375	-2.1514892578125	2.4904334052339867
300.0	580.0	-1.077362060546875	-2.648681640625	2.8594096318802857
300.0	600.0	-1.554168701171875	-2.3900146484375	2.850896415418859
300.0	620.0	-1.80963134765625	-2.333984375	2.9533453365910862
300.0	640.0	-1.92352294921875	-2.3948974609375	3.071721729678013
300.0	660.0	-1.81866455078125	-2.35888671875	2.9785713522028487
300.0	680.0	-1.215667724609375	-2.4061279296875	2.6957929502614237
300.0	700.0	-0.80389404296875	-3.1878662109375	3.2876643093779596
300.0	720.0	-0.600860595703125	-3.2196044921875	3.2751925961052497
300.0	740.0	-0.461822509765625	-3.4129638671875	3.4440677097370886
300.0	760.0	-0.297576904296875	-3.7757568359375	3.787465075495703
300.0	780.0	0.05938720703125	-4.141845703125	4.142271438335976
300.0	800.0	0.532989501953125	-4.3746337890625	4.406982935932424
320.0	0.0	0.2913818359375	1.2554945945739746	1.28886386066131
320.0	20.0	0.136505126953125	1.452127456665039	1.4585293278110536
320.0	40.0	0.02215576171875	1.5135574340820312	1.5137195856704506
320.0	60.0	0.571746826171875	1.820556640625	1.9082245452151059
320.0	80.0	0.68646240234375	1.512359619140625	1.6608618989665362
320.0	100.0	-0.109710693359375	1.2422714233398438	1.2471065413525004
320.0	120.0	-0.306182861328125	0.7803955078125	0.8383108571317728
320.0	140.0	-0.4473876953125	0.54119873046875	0.7021764847800138
320.0	160.0	-0.526031494140625	-0.1650848388671875	0.5513276129957791
320.0	180.0	-0.39581298828125	-0.6443023681640625	0.7561702607970986
320.0	200.0	-0.22027587890625	-1.0794677734375	1.1017132733692714
320.0	220.0	-0.015960693359375	-1.271087646484375	1.2711878495240976
320.0	240.0	0.15594482421875	-1.3256072998046875	1.3347484787390063
320.0	260.0	0.322967529296875	-1.3262939453125	1.365050788195342
320.0	280.0	0.31146240234375	-1.3714599609375	1.4063823280063033
320.0	300.0	0.152374267578125	-1.403167724609375	1.4114168699591985
320.0	320.0	-0.05511474609375	-1.439422607421875	1.4404773785083083
320.0	340.0	-0.246002197265625	-1.470733642578125	1.49116549332079
320.0	360.0	-0.490478515625	-1.52362060546875	1.6006214179807365
320.0	380.0	-0.779876708984375	-1.550018310546875	1.7351554524730308
320.0	400.0	-1.056793212890625	-1.559539794921875	1.883872677958002
320.0	420.0	-1.261077880859375	-1.5928955078125	2.0316578256197606
320.0	440.0	-1.46636962890625	-1.57452392578125	2.1515960311908584
320.0	460.0	-1.59820556640625	-1.552581787109375	2.2281766622410495
320.0	480.0	-1.715057373046875	-1.54034423828125	2.305229308604394
320.0	500.0	-1.641693115234375	-1.72064208984375	2.3781853346511523
320.0	520.0	-1.43621826171875	-1.8782958984375	2.3644699992559777
320.0	540.0	-1.40863037109375	-1.9993896484375	2.4457715528329187
320.0	560.0	-1.48681640625	-2.0247802734375	2.512042631325313
320.0	580.0	-1.440093994140625	-2.4000244140625	2.7989262048249763
320.0	600.0	-2.20440673828125	-2.1160888671875	3.055689964903942
320.0	620.0	-2.28851318359375	-2.0550537109375	3.0757988143440707
320.0	640.0	-2.374267578125	-2.1334228515625	3.1919648488203345
320.0	660.0	-2.1190185546875	-2.0931396484375	2.978501842029137
320.0	680.0	-1.417724609375	-2.1905517578125	2.609302602551672
320.0	700.0	-0.7332763671875	-3.1650390625	3.2488715729967805
320.0	720.0	-0.507476806640625	-3.197509765625	3.2375301404844725
320.0	740.0	-0.453277587890625	-3.42333984375	3.4532182464319017
320.0	760.0	-0.306396484375	-3.805419921875	3.8177348765256722
320.0	780.0	-0.014617919921875	-4.24365234375	4.2436775205236446
320.0	800.0	0.20977783203125	-4.5595703125	4.564393516497354
340.0	0.0	0.78411865234375	1.7834787368774414	1.9482398378657932
340.0	20.0	0.69989013671875	1.8767356872558594	2.0029935205326836
340.0	40.0	0.656341552734375	1.7050666809082031	1.827029452468976
340.0	60.0	0.78533935546875	1.7681350708007812	1.9346988219988546
340.0	80.0	0.130828857421875	1.4142227172851562	1.4202612731535436
340.0	100.0	-0.44451904296875	1.1849365234375	1.2655717064386365
340.0	120.0	-0.511474609375	0.7125396728515625	0.877108352156517
340.0	140.0	-0.78802490234375	0.3419952392578125	0.8590366641703282
340.0	160.0	-0.71820068359375	-0.4682769775390625	0.8573771338259782
340.0	180.0	-0.54034423828125	-0.8243255615234375	0.985639146556525
340.0	200.0	-0.3236083984375	-1.2442169189453125	1.2856119698140065
340.0	220.0	-0.138519287109375	-1.4971923828125	1.503586586816024
340.0	240.0	0.063323974609375	-1.4553985595703125	1.4567755122048385
340.0	260.0	0.21978759765625	-1.399810791015625	1.4169604224279857
340.0	280.0	0.248748779296875	-1.362945556640625	1.3854589656745915
340.0	300.0	0.12457275390625	-1.360626220703125	1.366316977674162
340.0	320.0	-0.079620361328125	-1.389923095703125	1.3922017145180434
340.0	340.0	-0.26861572265625	-1.41162109375	1.4369511191331756
340.0	360.0	-0.500885009765625	-1.44158935546875	1.526127669236331
340.0	380.0	-0.761322021484375	-1.4820556640625	1.6661633208592708
340.0	400.0	-1.0255126953125	-1.47198486328125	1.793994349482804
340.0	420.0	-1.307159423828125	-1.485260009765625	1.9785507463574596
340.0	440.0	-1.49053955078125	-1.47796630859375	2.099069451395405
340.0	460.0	-1.562225341796875	-1.5062255859375	2.1700837620435594
340.0	480.0	-1.5955810546875	-1.519500732421875	2.20335230453695
340.0	500.0	-1.5478515625	-1.692169189453125	2.293312238939159
340.0	520.0	-1.43353271484375	-1.866943359375	2.3538253018526465
340.0	540.0	-1.556365966796875	-1.8980712890625	2.454577283559626
340.0	560.0	-1.6766357421875	-1.9075927734375	2.53968848508072
340.0	580.0	-1.85711669921875	-2.1468505859375	2.8386352130658374
340.0	600.0	-2.5220947265625	-1.7672119140625	3.0796103258300094
340.0	620.0	-2.376068115234375	-1.6768798828125	2.9081997575157557
340.0	640.0	-2.241302490234375	-1.7537841796875	2.845908607396409
340.0	660.0	-1.980560302734375	-1.72802734375	2.628440148360803
340.0	680.0	-1.25244140625	-1.8660888671875	2.2474201067736765
340.0	700.0	-0.745574951171875	-2.956787109375	3.049339603583227
340.0	720.0	-0.623748779296875	-3.1417236328125	3.2030438530633503
340.0	740.0	-0.590606689453125	-3.4007568359375	3.4516609507311715
340.0	760.0	-0.464752197265625	-3.728515625	3.7573692087326696
340.0	780.0	-0.172515869140625	-4.2550048828125	4.25850070774487
340.0	800.0	0.09967041015625	-4.5653076171875	4.566395496473222
360.0	0.0	1.041015625	2.0895166397094727	2.33447923938443
360.0	20.0	0.97412109375	2.0279541015625	2.2497799322006724
360.0	40.0	0.8587646484375	1.8067054748535156	2.000415305448259
360.0	60.0	0.3204345703125	1.7101898193359375	1.7399504395274146
360.0	80.0	-0.508087158203125	1.322113037109375	1.4163811080445485
360.0	100.0	-0.82867431640625	1.1038284301757812	1.3802674834740167
360.0	120.0	-0.83740234375	0.5865631103515625	1.022398634458836
360.0	140.0	-1.092926025390625	0.0306243896484375	1.0933549973441785
360.0	160.0	-0.8953857421875	-0.6277008056640625	1.0934916226217617
360.0	180.0	-0.747833251953125	-0.9714202880859375	1.2259330931301886
360.0	200.0	-0.534393310546875	-1.28955078125	1.3958930574294486
360.0	220.0	-0.31256103515625	-1.75909423828125	1.7866468425103597
360.0	240.0	-0.13311767578125	-1.8766632080078125	1.8813785137222059
360.0	260.0	-0.01715087890625	-1.730133056640625	1.7302180632301494
360.0	280.0	0.3603515625	-1.290191650390625	1.3395699844852735
360.0	300.0	0.263702392578125	-1.085968017578125	1.1175265039604163
360.0	320.0	0.04522705078125	-1.08416748046875	1.0851104145792387
360.0	340.0	-0.0980224609375	-1.09808349609375	1.1024498933020568
360.0	360.0	-0.375732421875	-1.135284423828125	1.195845130372161
360.0	380.0	-0.708251953125	-1.298492431640625	1.4790887140849127
360.0	400.0	-0.977996826171875	-1.430450439453125	1.7328203172094616
360.0	420.0	-1.280029296875	-1.372344970703125	1.8766474680857
360.0	440.0	-1.4405517578125	-1.319305419921875	1.9533960576319178
360.0	460.0	-1.4951171875	-1.393280029296875	2.043674299979185
360.0	480.0	-1.54962158203125	-1.4527587890625	2.1241080826303014
360.0	500.0	-1.595489501953125	-1.664703369140625	2.3058239434247314
360.0	520.0	-1.584136962890625	-1.8001708984375	2.3979376932642786
360.0	540.0	-1.74908447265625	-1.8131103515625	2.5192589464821364
360.0	560.0	-1.90875244140625	-1.786376953125	2.6142835540986136
360.0	580.0	-2.213226318359375	-1.857177734375	2.8892005595556793
360.0	600.0	-2.84149169921875	-1.449462890625	3.1898303635190444
360.0	620.0	-2.4921875	-1.1737060546875	2.7547385425782873
360.0	640.0	-2.12261962890625	-1.2376708984375	2.4571005966091812
360.0	660.0	-1.677001953125	-1.228271484375	2.078698244121506
360.0	680.0	-0.980438232421875	-1.35546875	1.6728881193376601
360.0	700.0	-0.703582763671875	-2.7327880859375	2.8219070551628906
360.0	720.0	-0.649505615234375	-3.0435791015625	3.1121104240834674
360.0	740.0	-0.6260986328125	-3.3170166015625	3.3755886350458817
360.0	760.0	-0.64501953125	-3.37646484375	3.4375230961803998
360.0	780.0	-0.45880126953125	-3.5947265625	3.623887093173096
360.0	800.0	-0.5673828125	-3.363037109375	3.4105632753188684
380.0	0.0	0.911346435546875	2.050300121307373	2.243720774298135
380.0	20.0	0.781036376953125	1.9801082611083984	2.128578527523424
380.0	40.0	0.55340576171875	1.8413314819335938	1.9226959102945205
380.0	60.0	-0.690673828125	1.6260986328125	1.7666994935448201
380.0	80.0	-1.05328369140625	1.2492523193359375	1.634025058543655
380.0	100.0	-1.303741455078125	0.9842071533203125	1.633525482609959
380.0	120.0	-1.16986083984375	0.50347900390625	1.2736033495458285
380.0	140.0	-1.257598876953125	-0.11444091796875	1.2627951769860746
380.0	160.0	-1.1259765625	-0.7381439208984375	1.3463579268748096
380.0	180.0	-0.884918212890625	-1.1050567626953125	1.4157085477894742
380.0	200.0	-0.71771240234375	-1.4002532958984375	1.5734739861696074
380.0	220.0	-0.435028076171875	-2.0477294921875	2.0934291247215127
380.0	240.0	-0.2227783203125	-2.262237548828125	2.273180350814502
380.0	260.0	0.173980712890625	-1.925994873046875	1.9338369991963589
380.0	280.0	0.60638427734375	-0.883544921875	1.0716125796111213
380.0	300.0	0.4532470703125	-0.605712890625	0.7565190100824681
380.0	320.0	0.27349853515625	-0.607421875	0.6661552243742671
380.0	340.0	0.1683349609375	-0.632843017578125	0.6548487947390731
380.0	360.0	-0.13726806640625	-0.810760498046875	0.8222986727753654
380.0	380.0	-0.584014892578125	-1.049774169921875	1.201290640348205
380.0	400.0	-0.930694580078125	-1.425201416015625	1.7021725757395283
380.0	420.0	-1.213836669921875	-1.37164306640625	1.8316124488732237
380.0	440.0	-1.364410400390625	-1.304901123046875	1.8879572774888476
380.0	460.0	-1.440093994140625	-1.337860107421875	1.9656399413399113
380.0	480.0	-1.52362060546875	-1.40509033203125	2.0726067139176814
380.0	500.0	-1.63433837890625	-1.47515869140625	2.201625558898994
380.0	520.0	-1.689605712890625	-1.665771484375	2.3726698259955024
380.0	540.0	-1.899688720703125	-1.6678466796875	2.527949719142233
380.0	560.0	-2.05877685546875	-1.61083984375	2.6140709903953105
380.0	580.0	-2.276611328125	-1.6011962890625	2.7833053543322546
380.0	600.0	-2.52508544921875	-0.7508544921875	2.634357415821628
380.0	620.0	-1.98516845703125	-0.598388671875	2.073394030429373
380.0	640.0	-1.46099853515625	-0.6512451171875	1.5995739815304788
380.0	660.0	-1.003875732421875	-0.6640625	1.203638438257854
380.0	680.0	-0.645050048828125	-0.80224609375	1.0294116574190815
380.0	700.0	-0.61773681640625	-2.5023193359375	2.5774407526363086
380.0	720.0	-0.55450439453125	-2.8828125	2.9356571723739675
380.0	740.0	-0.4620361328125	-3.145751953125	3.1795019639267537
380.0	760.0	-0.737152099609375	-2.611083984375	2.7131444472084665
380.0	780.0	-1.123260498046875	-2.407958984375	2.657062403652725
380.0	800.0	-3.249664306640625	-1.53173828125	3.59256736444855
400.0	0.0	-0.201080322265625	1.9007964134216309	1.9114027051563423
400.0	20.0	-0.450439453125	1.8564510345458984	1.9103157185654118
400.0	40.0	-0.74725341796875	1.7862358093261719	1.9362401806555671
400.0	60.0	-1.168304443359375	1.51239013671875	1.9110884851354786
400.0	80.0	-1.32147216796875	1.2083587646484375	1.7906478142892104
400.0	100.0	-1.483184814453125	0.9074325561523438	1.738755600361801
400.0	120.0	-1.517822265625	0.433349609375	1.5784727789773485
400.0	140.0	-1.32586669921875	-0.3892974853515625	1.3818375578186726
400.0	160.0	-1.10107421875	-0.9287109375	1.4404403634403098
400.0	180.0	-0.892791748046875	-1.301605224609375	1.5783704464133306
400.0	200.0	-0.87091064453125	-1.5460052490234375	1.7744344396922245
400.0	220.0	-0.645782470703125	-2.161773681640625	2.2561694196361883
400.0	240.0	-0.389007568359375	-2.2328338623046875	2.2664672829968984
400.0	260.0	0.68878173828125	-1.30108642578125	1.4721569788381836
400.0	280.0	-1.24151611328125	1.281524658203125	1.7842835282318834
400.0	300.0	-0.720123291015625	0.3875732421875	0.8177961679556252
400.0	320.0	-0.678985595703125	0.212493896484375	0.7114598338735925
400.0	340.0	-0.808319091796875	-0.06121826171875	0.8106339677876756
400.0	360.0	-0.9803466796875	-0.46136474609375	1.0834837522143357
400.0	380.0	-0.646087646484375	-0.957122802734375	1.1547784663968341
400.0	400.0	-0.992034912109375	-1.412689208984375	1.7262166920826465
400.0	420.0	-1.181884765625	-1.348724365234375	1.7932955731260056
400.0	440.0	-1.299530029296875	-1.3074951171875	1.8434537635952497
400.0	460.0	-1.395782470703125	-1.31536865234375	1.9179164207782187
400.0	480.0	-1.512786865234375	-1.319549560546875	2.0074200214118365
400.0	500.0	-1.614105224609375	-1.420562744140625	2.1501939880279695
400.0	520.0	-1.6976318359375	-1.6053466796875	2.336469946815539
400.0	540.0	-1.879638671875	-1.5797119140625	2.4553067564438913
400.0	560.0	-2.057281494140625	-1.474365234375	2.531039310336197
400.0	580.0	-2.3184814453125	-1.3636474609375	2.689775196922529
400.0	600.0	-2.3394775390625	-0.0572509765625	2.340177948382407
400.0	620.0	-2.522552490234375	-0.1741943359375	2.52855981393764
400.0	640.0	-2.2117919921875	-0.2060546875	2.2213694764593916
400.0	660.0	-1.642822265625	-0.25390625	1.6623276994089704
400.0	680.0	-1.188568115234375	-0.3961181640625	1.2528382834396625
400.0	700.0	-0.636962890625	-2.1844482421875	2.275419927580273
400.0	720.0	-0.538787841796875	-2.675537109375	2.7292473618400486
400.0	740.0	-0.02655029296875	-2.6680908203125	2.668222918628156
400.0	760.0	-1.080291748046875	-1.7110595703125	2.0235501264006706
400.0	780.0	-2.216766357421875	-1.342041015625	2.5913562416266176
400.0	800.0	-2.954376220703125	-1.1434326171875	3.167929450525112
420.0	0.0	-0.402587890625	1.8272857666015625	1.8711093721379697
420.0	20.0	-0.57568359375	1.820913314819336	1.9097478629911482
420.0	40.0	-0.861541748046875	1.7893028259277344	1.9859151005268683
420.0	60.0	-1.2667236328125	1.4734344482421875	1.9430897650886993
420.0	80.0	-1.312042236328125	1.2024688720703125	1.7797152070505429
420.0	100.0	-1.512847900390625	0.7658843994140625	1.695667326742531
420.0	120.0	-1.485107421875	0.179473876953125	1.4959127404420336
420.0	140.0	-1.22412109375	-0.7084197998046875	1.414330606654261
420.0	160.0	-1.064239501953125	-1.042755126953125	1.4899476407929453
420.0	180.0	-0.7955322265625	-1.5253448486328125	1.7203338137553847
420.0	200.0	-0.8843994140625	-1.863983154296875	2.0631518419875503
420.0	220.0	-0.661865234375	-2.3656158447265625	2.456461665342173
420.0	240.0	-0.35791015625	-2.0586700439453125	2.089550676529453
420.0	260.0	-0.982025146484375	1.656402587890625	1.9256279291437424
420.0	280.0	-1.3958740234375	2.1224365234375	2.5403151547257
420.0	300.0	-0.955810546875	1.29254150390625	1.6075563258678425
420.0	320.0	-1.03546142578125	1.044219970703125	1.4705698594409495
420.0	340.0	-1.20281982421875	0.07135009765625	1.2049341749527984
420.0	360.0	-1.5318603515625	-0.269775390625	1.5554339902664007
420.0	380.0	-1.0374755859375	-0.792572021484375	1.3055749693741021
420.0	400.0	-1.1746826171875	-1.333984375	1.7774683017895467
420.0	420.0	-1.154144287109375	-1.226806640625	1.6843703776036925
420.0	440.0	-1.253326416015625	-1.168701171875	1.7136771966226807
420.0	460.0	-1.306915283203125	-1.13348388671875	1.7299749359227574
420.0	480.0	-1.493072509765625	-1.118072509765625	1.8653020282279826
420.0	500.0	-1.711822509765625	-1.2579345703125	2.124320053129372
420.0	520.0	-1.8973388671875	-1.43896484375	2.3812842330324213
420.0	540.0	-2.066192626953125	-1.451904296875	2.5253075177014668
420.0	560.0	-2.244293212890625	-1.30859375	2.597935647387361
420.0	580.0	-2.383087158203125	-1.090087890625	2.620571695809887
420.0	600.0	-2.217437744140625	0.4071044921875	2.254498661942097
420.0	620.0	-2.834930419921875	0.2320556640625	2.8444121215150777
420.0	640.0	-2.64208984375	0.2469482421875	2.6536055051130707
420.0	660.0	-2.357666015625	0.1885986328125	2.365197346001345
420.0	680.0	-2.2427978515625	0.0455322265625	2.243259990868001
420.0	700.0	-1.2109375	-1.947509765625	2.2932867060424416
420.0	720.0	-0.111083984375	-1.9630126953125	1.966153222295422
420.0	740.0	0.0762939453125	-2.0455322265625	2.0469545319808855
420.0	760.0	-1.286346435546875	-1.4161376953125	1.9131474392553098
420.0	780.0	-1.881072998046875	-1.271484375	2.2704863223217617
420.0	800.0	-2.608184814453125	-1.1285400390625	2.8418709763307466
440.0	0.0	-0.243988037109375	1.8122835159301758	1.8286338355080072
440.0	20.0	-0.36212158203125	1.8137531280517578	1.849549255816225
440.0	40.0	-0.552581787109375	1.7826919555664062	1.8663700704539194
440.0	60.0	-1.08294677734375	1.4205169677734375	1.7862368763104894
440.0	80.0	-1.2232666015625	1.161285400390625	1.6867023921423372
440.0	100.0	-1.3377685546875	0.5788345336914062	1.457626194641284
440.0	120.0	-1.238861083984375	-0.03936767578125	1.2394864256244835
440.0	140.0	-1.05322265625	-0.8625640869140625	1.3613576927729891
440.0	160.0	-0.997772216796875	-1.10845947265625	1.4913858652720033
440.0	180.0	-0.795318603515625	-1.6941680908203125	1.8715600981672447
440.0	200.0	-1.018157958984375	-2.0162506103515625	2.2587412762833807
440.0	220.0	-0.964752197265625	-2.385711669921875	2.5733960002553578
440.0	240.0	-1.130401611328125	-1.661041259765625	2.0091953288660105
440.0	260.0	-1.46630859375	2.100830078125	2.5619422142702195
440.0	280.0	-1.42779541015625	2.426300048828125	2.8152320792798977
440.0	300.0	-1.32684326171875	1.753814697265625	2.1991768990950606
440.0	320.0	-1.44708251953125	1.384674072265625	2.0028405090614627
440.0	340.0	-1.407470703125	0.09210205078125	1.4104809704187058
440.0	360.0	-1.610321044921875	-0.189544677734375	1.6214379582875527
440.0	380.0	-1.320648193359375	-0.73052978515625	1.5092333873936854
440.0	400.0	-1.4666748046875	-1.2303466796875	1.9143897029923589
440.0	420.0	-1.35113525390625	-1.06005859375	1.7173499050955032
440.0	440.0	-1.357452392578125	-0.985748291015625	1.6776104110777035
440.0	460.0	-1.470306396484375	-0.926910400390625	1.738091996959648
440.0	480.0	-1.668212890625	-0.857696533203125	1.8757871924917489
440.0	500.0	-1.8779296875	-0.878143310546875	2.0731028881973206
440.0	520.0	-2.039459228515625	-1.0013427734375	2.272021411583318
440.0	540.0	-2.142852783203125	-1.052734375	2.3874814585223527
440.0	560.0	-2.238433837890625	-0.910888671875	2.4166721372920974
440.0	580.0	-2.29461669921875	-0.6126708984375	2.3750013528681966
440.0	600.0	-2.483551025390625	0.9755859375	2.66829413992659
440.0	620.0	-3.15289306640625	0.8292236328125	3.260114495137765
440.0	640.0	-3.131317138671875	0.9005126953125	3.258231136269986
440.0	660.0	-2.97412109375	0.83935546875	3.0902934946715384
440.0	680.0	-2.539642333984375	0.6112060546875	2.612155436770994
440.0	700.0	-1.135009765625	-1.4161376953125	1.8148534762203576
440.0	720.0	0.6727294921875	-1.1376953125	1.3217093454096949
440.0	740.0	0.208465576171875	-1.66845703125	1.6814299752223507
440.0	760.0	-1.2169189453125	-1.26611328125	1.7561134816457986
440.0	780.0	-1.707305908203125	-1.18115234375	2.076057398852791
440.0	800.0	-2.507904052734375	-1.07568359375	2.728860189087088
460.0	0.0	-0.327362060546875	1.738156795501709	1.768715625654465
460.0	20.0	-0.414215087890625	1.7686214447021484	1.8164789989693118
460.0	40.0	-0.533294677734375	1.7616157531738281	1.840568736866408
460.0	60.0	-0.820098876953125	1.4874496459960938	1.6985489740816075
460.0	80.0	-1.094879150390625	1.1557769775390625	1.59203667538453
460.0	100.0	-1.19970703125	0.38525390625	1.260046639260457
460.0	120.0	-1.02935791015625	-0.3065338134765625	1.0740301141056179
460.0	140.0	-0.972320556640625	-0.9676971435546875	1.371803567027669
460.0	160.0	-0.88818359375	-1.1593017578125	1.460428246054498
460.0	180.0	-0.79461669921875	-1.749237060546875	1.9212615627935654
460.0	200.0	-0.993499755859375	-2.1053924560546875	2.3280290287933756
460.0	220.0	-1.127166748046875	-2.3706512451171875	2.624974705378747
460.0	240.0	-1.218475341796875	-1.364898681640625	1.8296531282489934
460.0	260.0	-1.31585693359375	2.29913330078125	2.649055190902604
460.0	280.0	-1.4034423828125	2.5660400390625	2.9247584522394843
460.0	300.0	-1.63336181640625	2.05657958984375	2.626288337684157
460.0	320.0	-1.9239501953125	1.7086181640625	2.573122691324165
460.0	340.0	-2.09991455078125	0.2310791015625	2.1125905120874116
460.0	360.0	-2.0660400390625	-0.1004638671875	2.0684811895735584
460.0	380.0	-1.855804443359375	-0.6845703125	1.9780411130077018
460.0	400.0	-1.807037353515625	-0.967864990234375	2.0499138119253066
460.0	420.0	-1.800079345703125	-0.830230712890625	1.9823139729754886
460.0	440.0	-1.739471435546875	-0.758331298828125	1.8975845788438146
460.0	460.0	-1.835357666015625	-0.698822021484375	1.9638966316773983
460.0	480.0	-2.062347412109375	-0.619354248046875	2.153340784178841
460.0	500.0	-2.216583251953125	-0.60235595703125	2.296970616226974
460.0	520.0	-2.44287109375	-0.6051025390625	2.516697888793807
460.0	540.0	-2.503082275390625	-0.648193359375	2.5856479861946706
460.0	560.0	-2.636444091796875	-0.5274658203125	2.6886906926548075
460.0	580.0	-2.646575927734375	0.03369140625	2.646790367996334
460.0	600.0	-2.7628173828125	1.4822998046875	3.135342501505619
460.0	620.0	-3.202301025390625	1.6646728515625	3.6091366779254943
460.0	640.0	-3.121337890625	1.8382568359375	3.6224216240413365
460.0	660.0	-3.037841796875	1.8184814453125	3.5405306875928315
460.0	680.0	-2.64727783203125	1.4569091796875	3.021698905884201
460.0	700.0	-0.79638671875	0.1312255859375	0.8071257400219818
460.0	720.0	0.679443359375	-0.47998046875	0.8318801169521094
460.0	740.0	0.50201416015625	-1.516845703125	1.5977606529409092
460.0	760.0	-0.20703125	-1.209228515625	1.226823353819613
460.0	780.0	-0.56939697265625	-1.1781005859375	1.3084853469016697
460.0	800.0	-1.50848388671875	-1.0809326171875	1.8557852675861841
480.0	0.0	-0.37078857421875	1.7101755142211914	1.7499098423098516
480.0	20.0	-0.434112548828125	1.7461376190185547	1.7992916077172811
480.0	40.0	-0.52484130859375	1.7519340515136719	1.8288606617398464
480.0	60.0	-0.611785888671875	1.7021255493164062	1.8087325283782878
480.0	80.0	-0.94403076171875	1.261322021484375	1.5754768550990248
480.0	100.0	-1.248382568359375	0.2346343994140625	1.2702410552221761
480.0	120.0	-1.200836181640625	-0.49942779541015625	1.3005520589217046
480.0	140.0	-1.0855712890625	-0.93603515625	1.4333969573613514
480.0	160.0	-0.936279296875	-1.1138916015625	1.455119727647253
480.0	180.0	-0.909942626953125	-1.8055419921875	2.021874741396895
480.0	200.0	-1.04095458984375	-2.1754302978515625	2.4116557463550445
480.0	220.0	-1.296600341796875	-2.251800537109375	2.598418385340175
480.0	240.0	-1.40081787109375	-1.3976287841796875	1.9788018916362542
480.0	260.0	-0.9014892578125	2.4476318359375	2.6083681653950057
480.0	280.0	-1.032012939453125	2.721527099609375	2.9106288772543465
480.0	300.0	-1.596160888671875	2.146331787109375	2.674784051635181
480.0	320.0	-2.02069091796875	1.8106689453125	2.713247835248463
480.0	340.0	-2.31201171875	0.273529052734375	2.328135805816983
480.0	360.0	-1.986724853515625	-0.04986572265625	1.9873505563620908
480.0	380.0	-2.14495849609375	-0.578033447265625	2.2214791505036784
480.0	400.0	-2.072296142578125	-0.68243408203125	2.181771660569
480.0	420.0	-2.077392578125	-0.591796875	2.1600424683113526
480.0	440.0	-2.11962890625	-0.520538330078125	2.1826101010696104
480.0	460.0	-2.156158447265625	-0.51348876953125	2.2164588798688842
480.0	480.0	-2.359161376953125	-0.427276611328125	2.3975420132075707
480.0	500.0	-2.5509033203125	-0.3856201171875	2.579885777386479
480.0	520.0	-2.7384033203125	-0.4039306640625	2.7680340904816356
480.0	540.0	-2.98382568359375	-0.3853759765625	3.0086093720164486
480.0	560.0	-3.128082275390625	-0.213623046875	3.13536816462902
480.0	580.0	-3.340606689453125	0.3890380859375	3.363183564114347
480.0	600.0	-3.39532470703125	1.83056640625	3.857357027015763
480.0	620.0	-3.313751220703125	2.0528564453125	3.898097835838978
480.0	640.0	-3.123077392578125	2.280029296875	3.866800485497136
480.0	660.0	-3.08795166015625	2.3677978515625	3.891260993730147
480.0	680.0	-2.68145751953125	1.956298828125	3.319234781387712
480.0	700.0	-1.154083251953125	0.8765869140625	1.4492455866223353
480.0	720.0	0.201141357421875	-0.2672119140625	0.3344548589607563
480.0	740.0	3.970062255859375	-2.3760986328125	4.6267957625394125
480.0	760.0	5.609405517578125	-1.6820068359375	5.856157209021663
480.0	780.0	5.76214599609375	-1.68115234375	6.002382833774879
480.0	800.0	5.7220458984375	-1.6729736328125	5.961597943497303
500.0	0.0	-0.408843994140625	1.6529388427734375	1.7027507831429853
500.0	20.0	-0.536651611328125	1.7032032012939453	1.7857480496528666
500.0	40.0	-0.591094970703125	1.7133674621582031	1.812462778865533
500.0	60.0	-0.607177734375	1.7884368896484375	1.88869566351388
500.0	80.0	-0.82489013671875	1.465362548828125	1.6815858994306347
500.0	100.0	-1.096771240234375	0.3415679931640625	1.1487279257332321
500.0	120.0	-1.31536865234375	-0.5083236694335938	1.4101729129702665
500.0	140.0	-1.3123779296875	-0.8349151611328125	1.5554482172738118
500.0	160.0	-1.0872802734375	-1.031768798828125	1.4989080182724879
500.0	180.0	-1.086456298828125	-1.7653350830078125	2.0728712561472573
500.0	200.0	-1.2330322265625	-2.077117919921875	2.4155304438160687
500.0	220.0	-1.43792724609375	-2.1209869384765625	2.5624637281817155
500.0	240.0	-1.420318603515625	-1.4009552001953125	1.9949888241408429
500.0	260.0	-0.799072265625	2.442535400390625	2.5699213349541385
500.0	280.0	-0.554473876953125	3.148345947265625	3.196798943300519
500.0	300.0	-1.508087158203125	2.27532958984375	2.7297347158937817
500.0	320.0	-2.104949951171875	1.6446533203125	2.6712728877734317
500.0	340.0	-2.0816650390625	0.20745849609375	2.0919771419536497
500.0	360.0	-1.283355712890625	-0.20281982421875	1.2992835590836702
500.0	380.0	-1.983551025390625	-0.506500244140625	2.0471973934241694
500.0	400.0	-2.132965087890625	-0.431854248046875	2.176244048289712
500.0	420.0	-2.191009521484375	-0.346466064453125	2.2182338598652818
500.0	440.0	-2.2857666015625	-0.280853271484375	2.3029562559723225
500.0	460.0	-2.415283203125	-0.281219482421875	2.4315997509029703
500.0	480.0	-2.66741943359375	-0.20513916015625	2.6752959667564284
500.0	500.0	-2.956451416015625	-0.15106201171875	2.960308211427538
500.0	520.0	-3.197113037109375	-0.1356201171875	3.1999882168909126
500.0	540.0	-3.32794189453125	-0.0863037109375	3.3290607660266325
500.0	560.0	-3.479888916015625	0.109619140625	3.481615030959018
500.0	580.0	-3.695404052734375	0.778564453125	3.7765293220939613
500.0	600.0	-3.69427490234375	1.533935546875	4.000078163743007
500.0	620.0	-3.714935302734375	1.8826904296875	4.164765006280552
500.0	640.0	-3.2928466796875	2.2640380859375	3.9960865494261424
500.0	660.0	-3.01129150390625	2.4857177734375	3.9046983712805585
500.0	680.0	-2.420562744140625	1.9298095703125	3.0956887724691105
500.0	700.0	-1.783966064453125	1.4595947265625	2.3049840964591124
500.0	720.0	-0.95159912109375	0.4644775390625	1.0589052231243141
500.0	740.0	3.913543701171875	-2.4451904296875	4.614626803807368
500.0	760.0	5.852081298828125	-1.525146484375	6.0475554835731185
500.0	780.0	5.917449951171875	-1.509765625	6.107012867765686
500.0	800.0	5.8759765625	-1.49609375	6.063447622585552
520.0	0.0	-0.6328125	1.664635181427002	1.7808598898848718
520.0	20.0	-0.6451416015625	1.6701469421386719	1.7904185249270026
520.0	40.0	-0.60882568359375	1.6701240539550781	1.7776341211291884
520.0	60.0	-0.59765625	1.7604827880859375	1.8591645006052848
520.0	80.0	-0.6544189453125	1.6837615966796875	1.8064654080378222
520.0	100.0	-0.83245849609375	0.911041259765625	1.2340921054418932
520.0	120.0	-1.0623779296875	-0.0899658203125	1.0661804323432313
520.0	140.0	-1.2362060546875	-0.48870849609375	1.3293010959900127
520.0	160.0	-1.377197265625	-0.862548828125	1.6250116274491047
520.0	180.0	-1.30560302734375	-1.6696929931640625	2.1195456957636774
520.0	200.0	-1.3372802734375	-1.8770599365234375	2.3047066049773983
520.0	220.0	-1.3585205078125	-1.908599853515625	2.3427187989571
520.0	240.0	-1.3868408203125	-1.4118804931640625	1.9790740228354886
520.0	260.0	-1.979736328125	1.019073486328125	2.2266267535073805
520.0	280.0	-0.515380859375	3.3282470703125	3.3679141900074967
520.0	300.0	-1.28179931640625	2.70245361328125	2.991030762041142
520.0	320.0	-1.6412353515625	2.2664794921875	2.798317846086286
520.0	340.0	-2.19970703125	0.588897705078125	2.2771718271524812
520.0	360.0	-1.30841064453125	-0.26715087890625	1.3354055589307179
520.0	380.0	-1.94866943359375	-0.41815185546875	1.9930287342771917
520.0	400.0	-2.0985107421875	-0.266693115234375	2.115389456527981
520.0	420.0	-2.2568359375	-0.186492919921875	2.264528219734188
520.0	440.0	-2.44775390625	-0.085296630859375	2.4492396168603214
520.0	460.0	-2.6259765625	-0.078094482421875	2.6271375401725843
520.0	480.0	-2.96044921875	0.030609130859375	2.960607453832651
520.0	500.0	-3.2869873046875	0.108367919921875	3.2887731979029793
520.0	520.0	-3.58502197265625	0.1768798828125	3.5893828212342958
520.0	540.0	-3.7354736328125	0.247802734375	3.743683941868109
520.0	560.0	-3.8697509765625	0.4945068359375	3.9012189930065886
520.0	580.0	-3.774169921875	1.07470703125	3.9242010399830605
520.0	600.0	-3.37939453125	1.6192626953125	3.7473082438295773
520.0	620.0	-3.10211181640625	2.046875	3.716556872578743
520.0	640.0	-3.055419921875	2.08544921875	3.699282274033115
520.0	660.0	-2.89990234375	2.04052734375	3.545868785485184
520.0	680.0	-2.627685546875	1.662353515625	3.109364974422682
520.0	700.0	-1.9404296875	1.1190185546875	2.2399709591568926
520.0	720.0	-0.99609375	0.560302734375	1.1428656583068564
520.0	740.0	3.773193359375	-2.779541015625	4.686452430652984
520.0	760.0	5.932861328125	-1.40966796875	6.098033069841528
520.0	780.0	5.97564697265625	-1.374267578125	6.131636659008862
520.0	800.0	5.92974853515625	-1.360595703125	6.083842400781755
540.0	0.0	-0.8265380859375	1.6513824462890625	1.8466805872746035
540.0	20.0	-0.74822998046875	1.6360301971435547	1.7990116479994909
540.0	40.0	-0.60723876953125	1.616058349609375	1.726378728021173
540.0	60.0	-0.48236083984375	1.6912765502929688	1.7587178140297701
540.0	80.0	-0.44970703125	1.7553176879882812	1.8120089954854566
540.0	100.0	-0.59771728515625	1.3680953979492188	1.4929671700557883
540.0	120.0	-0.7996826171875	0.8517684936523438	1.1683329384257863
540.0	140.0	-1.055419921875	0.3349456787109375	1.1072939172495087
540.0	160.0	-1.4798583984375	-0.5319976806640625	1.5725782688495809
540.0	180.0	-1.4290771484375	-1.582244873046875	2.13207887623075
540.0	200.0	-1.32293701171875	-1.5739898681640625	2.0561144039324413
540.0	220.0	-1.15582275390625	-1.6150360107421875	1.9860180146316566
540.0	240.0	-1.186279296875	-1.4581298828125	1.8797343762736902
540.0	260.0	-1.8487548828125	-0.637908935546875	1.9557153235513618
540.0	280.0	-0.364013671875	3.358154296875	3.3778256667465754
540.0	300.0	-0.51788330078125	3.090789794921875	3.1338769391316705
540.0	320.0	-0.25347900390625	3.22747802734375	3.2374165660921688
540.0	340.0	-2.17498779296875	0.5462646484375	2.2425380633772125
540.0	360.0	-1.129150390625	-0.260406494140625	1.1587890864342836
540.0	380.0	-1.55328369140625	-0.313690185546875	1.5846424702427546
540.0	400.0	-1.7745361328125	-0.167144775390625	1.7823904910533845
540.0	420.0	-1.93035888671875	-0.07379150390625	1.931768779534134
540.0	440.0	-2.216796875	0.076507568359375	2.218116722137505
540.0	460.0	-2.52099609375	0.14404296875	2.525107855428966
540.0	480.0	-2.89764404296875	0.36846923828125	2.9209776752505054
540.0	500.0	-3.224853515625	0.415557861328125	3.251517881444069
540.0	520.0	-3.42315673828125	0.894287109375	3.5380434549104423
540.0	540.0	-3.3819580078125	0.9559326171875	3.514462567052043
540.0	560.0	-1.61285400390625	2.032958984375	2.5950376240177047
540.0	580.0	-1.69476318359375	1.6259765625	2.348621304140823
540.0	600.0	-1.9144287109375	1.548828125	2.462499918792452
540.0	620.0	-2.1143798828125	1.5103759765625	2.5984298873395306
540.0	640.0	-2.2200927734375	1.3486328125	2.597618598951946
540.0	660.0	-2.27203369140625	1.13818359375	2.5411806287564005
540.0	680.0	-2.1424560546875	0.8719482421875	2.3130956926424378
540.0	700.0	-1.4620361328125	0.083984375	1.4644463216156032
540.0	720.0	-0.02099609375	-1.0609130859375	1.0611208281181688
540.0	740.0	3.98626708984375	-3.479736328125	5.291397757194616
540.0	760.0	6.03363037109375	-1.2686767578125	6.165568600769806
540.0	780.0	6.0703125	-1.173583984375	6.182717300349236
540.0	800.0	5.9993896484375	-1.1754150390625	6.113450471528606
560.0	0.0	-0.91864013671875	1.6086888313293457	1.8525062636424254
560.0	20.0	-0.8345947265625	1.5839862823486328	1.7904080261981001
560.0	40.0	-0.6505126953125	1.57562255859375	1.7046270014030191
560.0	60.0	-0.53863525390625	1.5599899291992188	1.6503625407629785
560.0	80.0	-0.45623779296875	1.6612701416015625	1.7227801389352826
560.0	100.0	-0.5238037109375	1.5303115844726562	1.617474535553221
560.0	120.0	-0.59661865234375	1.4559402465820312	1.5734407576841964
560.0	140.0	-0.7127685546875	1.3836212158203125	1.5564211131372472
560.0	160.0	-0.99481201171875	1.0404510498046875	1.439510099200274
560.0	180.0	-1.06170654296875	-0.7902374267578125	1.3235165182314361
560.0	200.0	-1.1202392578125	-1.0055999755859375	1.5053794556997047
560.0	220.0	-1.288818359375	-1.219451904296875	1.7742930170508313
560.0	240.0	-1.477783203125	-1.193695068359375	1.8996713167450516
560.0	260.0	-1.69781494140625	-0.834686279296875	1.8918976611087528
560.0	280.0	-1.9390869140625	0.7252197265625	2.0702660969266287
560.0	300.0	-2.15460205078125	0.351409912109375	2.1830709845443614
560.0	320.0	-1.525634765625	2.1888427734375	2.6680693628377083
560.0	340.0	-1.79046630859375	0.190643310546875	1.8005872581093096
560.0	360.0	-0.71356201171875	-0.216217041015625	0.7456008002903846
560.0	380.0	-0.89312744140625	-0.06658935546875	0.8956063693691655
560.0	400.0	-0.8231201171875	0.126251220703125	0.8327461186026585
560.0	420.0	-0.91619873046875	0.251556396484375	0.9501056437706037
560.0	440.0	-1.096923828125	0.3868408203125	1.1631370104026664
560.0	460.0	-1.143310546875	0.4324951171875	1.2223792508819187
560.0	480.0	-0.93267822265625	0.595458984375	1.106553238253871
560.0	500.0	-0.90771484375	0.581024169921875	1.077745481826526
560.0	520.0	-0.63909912109375	5.3590087890625	5.39698275778531
560.0	540.0	-1.4869384765625	5.3919677734375	5.593237211389354
560.0	560.0	-2.22509765625	5.2862548828125	5.735464258968775
560.0	580.0	-2.53955078125	5.2769775390625	5.856262470067202
560.0	600.0	-3.113525390625	5.1396484375	6.009161873270077
560.0	620.0	-3.38824462890625	4.8607177734375	5.925097377961248
560.0	640.0	-3.97552490234375	4.8968505859375	6.30745145919901
560.0	660.0	-4.29888916015625	5.0322265625	6.61844031382315
560.0	680.0	-4.46142578125	4.986328125	6.690873498413207
560.0	700.0	-4.6168212890625	5.0078125	6.811257215103316
560.0	720.0	-4.68267822265625	5.017822265625	6.863382229363385
560.0	740.0	-4.64385986328125	5.0113525390625	6.83220964992752
560.0	760.0	0.25323486328125	-3.171630859375	3.181724407317654
560.0	780.0	6.083740234375	-0.0048828125	6.083742193848379
560.0	800.0	5.76898193359375	-2.23876953125	6.188153324230455
580.0	0.0	-1.17852783203125	1.5590829849243164	1.9543969926176192
580.0	20.0	-1.0198974609375	1.5219440460205078	1.832076556818528
580.0	40.0	-0.783447265625	1.5310592651367188	1.7198639746724969
580.0	60.0	-0.6470947265625	1.4553146362304688	1.5926934028781616
580.0	80.0	-0.55291748046875	1.4528350830078125	1.5544926885084498
580.0	100.0	-0.59417724609375	1.4639358520507812	1.5799223964154694
580.0	120.0	-0.6387939453125	1.4933853149414062	1.6242713453886184
580.0	140.0	-0.71844482421875	1.5714569091796875	1.7279003972611637
580.0	160.0	-0.96221923828125	1.5174713134765625	1.7968263827489936
580.0	180.0	-1.07379150390625	0.70458984375	1.2843189018997172
580.0	200.0	-1.15618896484375	-0.3922271728515625	1.220907481158827
580.0	220.0	-1.31927490234375	-0.613677978515625	1.4550212813801504
580.0	240.0	-1.5133056640625	-0.5833892822265625	1.621862228273557
580.0	260.0	-1.72723388671875	-0.4881591796875	1.7948917193364988
580.0	280.0	-1.933349609375	1.110504150390625	2.2295874461669514
580.0	300.0	-2.25732421875	-0.0784912109375	2.258688446587916
580.0	320.0	-2.2838134765625	0.50616455078125	2.339232042401112
580.0	340.0	-2.4908447265625	-0.19189453125	2.4982255628681473
580.0	360.0	-2.32452392578125	0.3004150390625	2.3438559420801437
580.0	380.0	-2.117431640625	0.7581787109375	2.2490779689549956
580.0	400.0	-1.7518310546875	1.480926513671875	2.2939170392723125
580.0	420.0	-1.39874267578125	1.87188720703125	2.3367590352663545
580.0	440.0	-1.03680419921875	2.01739501953125	2.2682252119988275
580.0	460.0	-0.7830810546875	1.691314697265625	1.8638029250425594
580.0	480.0	-0.6195068359375	1.808502197265625	1.9116665287878758
580.0	500.0	-0.6739501953125	2.22528076171875	2.325098564413418
580.0	520.0	-1.71044921875	5.1812744140625	5.456302876833469
580.0	540.0	-2.018310546875	5.1533203125	5.534463633167351
580.0	560.0	-2.44219970703125	5.2734375	5.811495717578201
580.0	580.0	-2.64239501953125	5.31103515625	5.93206084511673
580.0	600.0	-3.04571533203125	5.2923583984375	6.106180418336995
580.0	620.0	-3.27435302734375	5.1041259765625	6.06411491747108
580.0	640.0	-3.6903076171875	4.9964599609375	6.211520140088386
580.0	660.0	-3.980712890625	5.091552734375	6.462970243201618
580.0	680.0	-4.1207275390625	5.181884765625	6.620598551143586
580.0	700.0	-4.2032470703125	5.2344970703125	6.713214246037494
580.0	720.0	-4.30682373046875	5.296875	6.826830553848086
580.0	740.0	-4.18438720703125	5.2191162109375	6.689414796649808
580.0	760.0	-3.30877685546875	2.52783203125	4.163885091774167
580.0	780.0	5.6561279296875	-1.280517578125	5.79926792146027
580.0	800.0	5.78521728515625	-1.0267333984375	5.875620861486697
600.0	0.0	-1.2684326171875	1.5109648704528809	1.9727990632823764
600.0	20.0	-1.1611328125	1.4881095886230469	1.8875114717574604
600.0	40.0	-0.96807861328125	1.5021934509277344	1.7871097799247597
600.0	60.0	-0.70782470703125	1.4949493408203125	1.6540524016798748
600.0	80.0	-0.57330322265625	1.4575347900390625	1.5662325016683365
600.0	100.0	-0.62017822265625	1.4249191284179688	1.5540320300394355
600.0	120.0	-0.66278076171875	1.4815902709960938	1.6230798098721964
600.0	140.0	-0.74810791015625	1.54986572265625	1.7209733302707313
600.0	160.0	-0.97918701171875	1.67620849609375	1.9412578721786466
600.0	180.0	-1.09954833984375	1.463165283203125	1.8302620570901937
600.0	200.0	-1.17352294921875	0.162811279296875	1.1847631092371833
600.0	220.0	-1.33160400390625	0.065399169921875	1.3332090138630277
600.0	240.0	-1.51043701171875	0.1278839111328125	1.5158411068105035
600.0	260.0	-1.7138671875	-0.00225830078125	1.7138686753399686
600.0	280.0	-1.7777099609375	2.451690673828125	3.028372477974302
600.0	300.0	-2.0811767578125	1.004852294921875	2.311065735081698
600.0	320.0	-2.23626708984375	0.719696044921875	2.3492238918831094
600.0	340.0	-2.35845947265625	0.548065185546875	2.4213026518323826
600.0	360.0	-2.29620361328125	0.80682373046875	2.4338273491957843
600.0	380.0	-2.04534912109375	1.46649169921875	2.516754046591854
600.0	400.0	-1.63946533203125	2.702606201171875	3.1610009259006886
600.0	420.0	-1.34814453125	3.587677001953125	3.832612679032757
600.0	440.0	-1.17279052734375	4.148590087890625	4.31117586493193
600.0	460.0	-0.96923828125	3.85357666015625	3.973597352719756
600.0	480.0	-0.64764404296875	3.037017822265625	3.105305147509975
600.0	500.0	-0.66485595703125	3.2716064453125	3.3384790214422844
600.0	520.0	-1.69610595703125	5.2235107421875	5.491979596759724
600.0	540.0	-2.0115966796875	5.2125244140625	5.587211466279703
600.0	560.0	-2.4417724609375	5.3426513671875	5.874195807283176
600.0	580.0	-2.6397705078125	5.3968505859375	6.007860233132143
600.0	600.0	-3.04443359375	5.37939453125	6.18113755142174
600.0	620.0	-3.2489013671875	5.2427978515625	6.167843172946372
600.0	640.0	-3.6712646484375	5.162109375	6.334473720707176
600.0	660.0	-3.969482421875	5.2198486328125	6.557713812530182
600.0	680.0	-4.10845947265625	5.30126953125	6.706929094706345
600.0	700.0	-4.19482421875	5.3590087890625	6.805551074487699
600.0	720.0	-4.3055419921875	5.39697265625	6.903984769595026
600.0	740.0	-4.1834716796875	5.3065185546875	6.757260870056007
600.0	760.0	-3.57183837890625	4.07568359375	5.419338166362249
600.0	780.0	5.7396240234375	-0.9532470703125	5.818244057057098
600.0	800.0	5.7945556640625	-0.9486083984375	5.8716891298420215
620.0	0.0	-1.5081787109375	1.4471244812011719	2.0901608283136635
620.0	20.0	-1.37548828125	1.4405841827392578	1.991795872928402
620.0	40.0	-1.25738525390625	1.4646682739257812	1.9303551044783476
620.0	60.0	-0.9571533203125	1.4908676147460938	1.771673988995704
620.0	80.0	-0.64508056640625	1.480499267578125	1.6149325120432658
620.0	100.0	-0.657470703125	1.4183120727539062	1.5632903956677926
620.0	120.0	-0.69049072265625	1.4847793579101562	1.6374819631832427
620.0	140.0	-0.7342529296875	1.5628509521484375	1.7267398366244855
620.0	160.0	-0.9677734375	1.7074737548828125	1.9626645281209363
620.0	180.0	-1.12481689453125	1.686065673828125	2.0268276943747376
620.0	200.0	-1.25018310546875	1.543701171875	1.9864468543728362
620.0	220.0	-1.425048828125	2.459228515625	2.842282367148552
620.0	240.0	-1.528076171875	2.4891204833984375	2.9207426397965683
620.0	260.0	-1.64007568359375	2.62884521484375	3.0984956691146737
620.0	280.0	-1.76922607421875	2.677459716796875	3.2091979429080864
620.0	300.0	-2.06842041015625	1.318145751953125	2.4527273017078395
620.0	320.0	-2.21453857421875	1.078582763671875	2.463234027613469
620.0	340.0	-2.3072509765625	1.05621337890625	2.5375172453855694
620.0	360.0	-2.19635009765625	1.624298095703125	2.7317207132463994
620.0	380.0	-1.8658447265625	2.552703857421875	3.161909791144841
620.0	400.0	-1.43701171875	3.798492431640625	4.061224868565632
620.0	420.0	-1.194580078125	4.52532958984375	4.680345015035594
620.0	440.0	-1.07745361328125	4.703125	4.824965394114016
620.0	460.0	-0.9010009765625	4.345245361328125	4.437675068085784
620.0	480.0	-0.6396484375	3.659271240234375	3.7147565375408673
620.0	500.0	-0.65838623046875	3.593780517578125	3.6535914983745714
620.0	520.0	-1.70166015625	5.303955078125	5.570241175939938
620.0	540.0	-2.01434326171875	5.2862548828125	5.657037162869865
620.0	560.0	-2.44415283203125	5.416015625	5.941978485030934
620.0	580.0	-2.6083984375	5.490478515625	6.078576867926583
620.0	600.0	-2.9876708984375	5.544677734375	6.298383012761627
620.0	620.0	-3.18902587890625	5.4407958984375	6.3065161590840395
620.0	640.0	-3.65924072265625	5.2978515625	6.4387323165844945
620.0	660.0	-3.96270751953125	5.33935546875	6.64919301171353
620.0	680.0	-4.10174560546875	5.3995361328125	6.780804337357772
620.0	700.0	-4.1962890625	5.4388427734375	6.8694870703881845
620.0	720.0	-4.312255859375	5.4737548828125	6.968324268705333
620.0	740.0	-4.22003173828125	5.3897705078125	6.845311826278368
620.0	760.0	-3.7744140625	4.3182373046875	5.735274617208187
620.0	780.0	5.53460693359375	-0.552001953125	5.562066168757598
620.0	800.0	5.65374755859375	-0.88037109375	5.721880348191087
