# Supplementary material for: Real-time emotion detection by quantitative facial motion analysis
Source: PLoS One. 2023 Mar 10;18(3):e0282730. doi: 10.1371/journal.pone.0282730 (PMC10004542; doi:10.1371/journal.pone.0282730)
Supplement: S1 Dataset — Data from each participant is organized into folders by Study ID and subsequently by emotions. The data files (.csv) contain the pixel displacement results after DISC-processing of videos. (ZIP) [file pone.0282730.s004.zip › S1_Dataset/1/happy/result/102750_cropped_result.csv]

pos_x	pos_y	disp_x	disp_y	disp_xy_indi
0.0	0.0	1.7474327087402344	0.27386021614074707	1.768762417499843
0.0	20.0	1.6641440391540527	0.4297904968261719	1.7187481648612903
0.0	40.0	1.294229507446289	1.1398162841796875	1.7245901483036061
0.0	60.0	1.223616600036621	1.2139816284179688	1.7236557017053966
0.0	80.0	1.144719123840332	1.3904266357421875	1.8010186289617094
0.0	100.0	1.1341638565063477	1.3519973754882812	1.7647165655516899
0.0	120.0	1.0551223754882812	1.4037628173828125	1.7560846433821364
0.0	140.0	1.153935432434082	1.3250732421875	1.7570959220794193
0.0	160.0	1.0587549209594727	1.488311767578125	1.8264812893012132
0.0	180.0	1.1170616149902344	1.7614593505859375	2.085800972157033
0.0	200.0	1.370260238647461	1.8750457763671875	2.3223715863510357
0.0	220.0	1.3143815994262695	1.91876220703125	2.325778879438411
0.0	240.0	1.3473758697509766	2.0380096435546875	2.4431342659807105
0.0	260.0	1.5640387535095215	1.7548828125	2.350708597016552
0.0	280.0	2.126431941986084	0.423583984375	2.1682103670349213
0.0	300.0	2.4535903930664062	0.553253173828125	2.515192813940644
0.0	320.0	2.502793788909912	0.81884765625	2.633341647783696
0.0	340.0	2.2978429794311523	1.27764892578125	2.6291574954100825
0.0	360.0	2.1776585578918457	1.267364501953125	2.519605043567441
0.0	380.0	2.1092329025268555	1.091217041015625	2.374788004792167
0.0	400.0	2.0863285064697266	0.65679931640625	2.187270440283944
0.0	420.0	2.0828857421875	0.510833740234375	2.144612814745313
0.0	440.0	1.9277596473693848	-0.311920166015625	1.9528316486561124
0.0	460.0	1.725327491760254	0.190216064453125	1.7357814104891678
0.0	480.0	1.654500961303711	0.44073486328125	1.7121976085330939
0.0	500.0	1.680366039276123	1.40106201171875	2.187831069034791
0.0	520.0	2.649783134460449	2.24822998046875	3.475037942922287
0.0	540.0	3.9251651763916016	2.90252685546875	4.881760318642715
0.0	560.0	4.356015205383301	3.11865234375	5.357318444026628
0.0	580.0	5.073495864868164	3.17230224609375	5.983632828926405
0.0	600.0	5.584681510925293	2.84765625	6.26879683006515
0.0	620.0	5.727396011352539	2.72113037109375	6.340947529143084
0.0	640.0	5.514836311340332	2.682861328125	6.1327941793954315
0.0	660.0	5.311007499694824	2.7047119140625	5.9600559728819915
0.0	680.0	5.247671604156494	2.71484375	5.908335963025838
0.0	700.0	5.185006618499756	2.76434326171875	5.8758733225365
0.0	720.0	5.174893379211426	2.7802734375	5.8744737528968765
0.0	740.0	5.175390720367432	3.2864990234375	6.130721404494007
0.0	760.0	5.152997970581055	3.19659423828125	6.063959334380908
0.0	780.0	7.405933380126953	2.50579833984375	7.818367767689259
0.0	800.0	7.261359214782715	2.62652587890625	7.7217857933689205
20.0	0.0	1.6925392150878906	0.5010249614715576	1.7651388066177427
20.0	20.0	1.612478256225586	0.6296806335449219	1.7310643624839144
20.0	40.0	1.2139434814453125	1.2396583557128906	1.735053778714756
20.0	60.0	1.2041244506835938	1.240509033203125	1.728808362483424
20.0	80.0	1.1687870025634766	1.3383712768554688	1.7768794928393579
20.0	100.0	1.1302967071533203	1.399261474609375	1.7987504886803065
20.0	120.0	1.0424003601074219	1.4987335205078125	1.8255959783713986
20.0	140.0	1.1060123443603516	1.5265350341796875	1.885092177177408
20.0	160.0	1.1273918151855469	1.734619140625	2.0687957530819654
20.0	180.0	1.4160575866699219	1.6553497314453125	2.1783943220091055
20.0	200.0	1.708883285522461	1.6627044677734375	2.384296170925875
20.0	220.0	1.6278305053710938	1.78607177734375	2.4165853074204877
20.0	240.0	1.6169471740722656	1.9217987060546875	2.511539056103599
20.0	260.0	1.72308349609375	1.757476806640625	2.461247947767634
20.0	280.0	2.1049365997314453	0.92315673828125	2.2984726346691744
20.0	300.0	2.406475067138672	0.843292236328125	2.549953733817805
20.0	320.0	2.5694503784179688	0.27337646484375	2.583952387077345
20.0	340.0	2.3712921142578125	0.607757568359375	2.447936999401616
20.0	360.0	2.224733352661133	0.584747314453125	2.3002973529965614
20.0	380.0	2.1245803833007812	0.317108154296875	2.1481153103658253
20.0	400.0	2.0740890502929688	-0.16680908203125	2.080786067425793
20.0	420.0	2.0432205200195312	-0.287322998046875	2.0633236776219888
20.0	440.0	1.8643550872802734	-1.1171875	2.17345986887821
20.0	460.0	1.6475830078125	-0.643768310546875	1.7688887487054865
20.0	480.0	1.6295166015625	0.256927490234375	1.6496472622975902
20.0	500.0	1.6826343536376953	1.470733642578125	2.2347965937536385
20.0	520.0	2.624134063720703	2.2698974609375	3.469656188666226
20.0	540.0	3.6864051818847656	2.8839111328125	4.680440853913948
20.0	560.0	3.773906707763672	2.96954345703125	4.802141208055084
20.0	580.0	4.787471771240234	3.27923583984375	5.80286770948105
20.0	600.0	5.213415145874023	2.97271728515625	6.001395299486229
20.0	620.0	5.746103286743164	2.92681884765625	6.448563526004567
20.0	640.0	5.922842025756836	2.85003662109375	6.572881134148618
20.0	660.0	5.870208740234375	2.8018798828125	6.504604640685969
20.0	680.0	5.836729049682617	2.7901611328125	6.469343486511323
20.0	700.0	5.6389312744140625	2.88909912109375	6.335963987355806
20.0	720.0	5.444000244140625	3.02130126953125	6.226186635451456
20.0	740.0	5.304481506347656	3.215576171875	6.203019762044498
20.0	760.0	5.156909942626953	3.2633056640625	6.102694815691435
20.0	780.0	7.427196502685547	2.240966796875	7.757910806022497
20.0	800.0	7.264427185058594	1.99078369140625	7.532272036576177
40.0	0.0	1.5695266723632812	0.7236652374267578	1.7283244345665199
40.0	20.0	1.5030746459960938	0.7853679656982422	1.6958880366879405
40.0	40.0	1.1973152160644531	1.2314186096191406	1.7175434546863162
40.0	60.0	1.183685302734375	1.2583541870117188	1.7275896954657066
40.0	80.0	1.1617050170898438	1.3410110473632812	1.7742235416886112
40.0	100.0	1.1009597778320312	1.4638137817382812	1.831628570428755
40.0	120.0	1.0175933837890625	1.5662765502929688	1.8678111592794697
40.0	140.0	1.0099868774414062	1.7201080322265625	1.9947042726013746
40.0	160.0	1.1181716918945312	1.848358154296875	2.1602629004614298
40.0	180.0	1.4429512023925781	1.73236083984375	2.254591371382036
40.0	200.0	1.7186775207519531	1.6946563720703125	2.4136513086476667
40.0	220.0	1.6686897277832031	1.7748260498046875	2.4360896770592193
40.0	240.0	1.6647605895996094	1.824066162109375	2.469543517421077
40.0	260.0	1.7293624877929688	1.709381103515625	2.4315999611864165
40.0	280.0	1.9838027954101562	1.36749267578125	2.4094625436790906
40.0	300.0	2.4464683532714844	0.599365234375	2.5188183911779523
40.0	320.0	2.68548583984375	-0.684295654296875	2.7712983849616193
40.0	340.0	2.497406005859375	-0.67877197265625	2.5880046655611215
40.0	360.0	2.2794876098632812	-0.6207275390625	2.3624915748571045
40.0	380.0	2.11260986328125	-1.088043212890625	2.3763329875147075
40.0	400.0	2.0316543579101562	-1.81695556640625	2.7256094658461225
40.0	420.0	1.9493408203125	-1.9566650390625	2.7619680861346074
40.0	440.0	1.7698440551757812	-2.48968505859375	3.054648862083172
40.0	460.0	1.5493125915527344	-2.1015625	2.610925975157109
40.0	480.0	1.5139427185058594	-0.802337646484375	1.7134083733549914
40.0	500.0	1.6968421936035156	1.5303955078125	2.2850347569185616
40.0	520.0	2.624340057373047	2.3389892578125	3.515399192822209
40.0	540.0	3.6922378540039062	2.95635986328125	4.729977168207021
40.0	560.0	3.770946502685547	3.02117919921875	4.8319314233449555
40.0	580.0	4.785491943359375	3.3348388671875	5.8328452242505024
40.0	600.0	5.212894439697266	3.032470703125	6.030766701236096
40.0	620.0	5.722980499267578	3.0552978515625	6.4874764551988475
40.0	640.0	5.875541687011719	3.03778076171875	6.614385993581042
40.0	660.0	5.810092926025391	2.979736328125	6.529625440574532
40.0	680.0	5.7787017822265625	2.980712890625	6.5021568440207975
40.0	700.0	5.589393615722656	3.08013916015625	6.381894564892876
40.0	720.0	5.416233062744141	3.14251708984375	6.261868271524307
40.0	740.0	5.304450988769531	3.2393798828125	6.215366627756434
40.0	760.0	5.154315948486328	3.2279052734375	6.08164002149964
40.0	780.0	7.518405914306641	-0.88055419921875	7.569795452325171
40.0	800.0	7.298870086669922	0.094970703125	7.299487925638144
60.0	0.0	1.4601898193359375	0.8867762088775635	1.7083695013443614
60.0	20.0	1.3934097290039062	0.9345626831054688	1.6777956018347504
60.0	40.0	1.2407455444335938	1.1135406494140625	1.6671599455149189
60.0	60.0	1.2393264770507812	1.1732940673828125	1.7066191974997833
60.0	80.0	1.0942344665527344	1.3897323608398438	1.7688146037834018
60.0	100.0	1.0219306945800781	1.5271987915039062	1.837574078315188
60.0	120.0	0.9657554626464844	1.6746826171875	1.9331956657155787
60.0	140.0	0.9355850219726562	1.9586029052734375	2.170586251196926
60.0	160.0	1.1229743957519531	2.0619049072265625	2.347876346820557
60.0	180.0	1.4852104187011719	1.9188385009765625	2.4264771131515936
60.0	200.0	1.7241744995117188	1.7917938232421875	2.486624782667329
60.0	220.0	1.6815147399902344	1.86932373046875	2.5143315274836033
60.0	240.0	1.637481689453125	1.8654327392578125	2.482173561213874
60.0	260.0	1.7272567749023438	1.664642333984375	2.398843485210945
60.0	280.0	1.6397895812988281	2.156402587890625	2.709055553508929
60.0	300.0	2.3410186767578125	0.107208251953125	2.343472221771733
60.0	320.0	2.658863067626953	-1.27069091796875	2.946898067697435
60.0	340.0	2.401195526123047	-1.63214111328125	2.903381574704967
60.0	360.0	2.055217742919922	-1.502471923828125	2.545847963391499
60.0	380.0	1.9052925109863281	-2.139739990234375	2.865070117506514
60.0	400.0	1.8799819946289062	-3.195892333984375	3.7078376596810405
60.0	420.0	1.7484016418457031	-3.373931884765625	3.8000427187397343
60.0	440.0	1.6647567749023438	-3.402496337890625	3.787927724883669
60.0	460.0	1.5504302978515625	-3.26361083984375	3.6131689446304214
60.0	480.0	1.449951171875	-3.2249755859375	3.5359335303020907
60.0	500.0	1.9735298156738281	1.94378662109375	2.770040859210678
60.0	520.0	2.7912368774414062	2.57110595703125	3.794942575095232
60.0	540.0	3.6418113708496094	2.98406982421875	4.708233509147824
60.0	560.0	3.6851806640625	3.0484619140625	4.782643261656647
60.0	580.0	4.730445861816406	3.38641357421875	5.817638261977877
60.0	600.0	5.1818084716796875	3.0927734375	6.034599122798212
60.0	620.0	5.729248046875	3.119873046875	6.5236409321205056
60.0	640.0	5.8865814208984375	3.102294921875	6.654026946681091
60.0	660.0	5.801918029785156	3.0692138671875	6.563712865968629
60.0	680.0	5.764404296875	3.08544921875	6.53822252445693
60.0	700.0	5.5622711181640625	3.199462890625	6.416807834153098
60.0	720.0	5.374351501464844	3.27789306640625	6.295096267420506
60.0	740.0	5.2725067138671875	3.3955078125	6.27126784251184
60.0	760.0	5.343208312988281	2.50531005859375	5.901394205243206
60.0	780.0	6.644996643066406	-2.6483154296875	7.153289802705095
60.0	800.0	6.569007873535156	-2.645751953125	7.081798347879698
80.0	0.0	1.3778152465820312	0.9424242973327637	1.6692927873554888
80.0	20.0	1.1971817016601562	1.0662765502929688	1.6031811215500829
80.0	40.0	1.044525146484375	1.2194671630859375	1.6056565459285088
80.0	60.0	0.9692764282226562	1.3730926513671875	1.680737999673549
80.0	80.0	0.867095947265625	1.546600341796875	1.7730843180770288
80.0	100.0	0.9014968872070312	1.6171340942382812	1.8514370949054233
80.0	120.0	0.865325927734375	1.80633544921875	2.0029070663197683
80.0	140.0	0.7919921875	2.1604461669921875	2.3010387362085565
80.0	160.0	1.0560379028320312	2.232391357421875	2.469572275700745
80.0	180.0	1.6744155883789062	1.7452392578125	2.4185796719595998
80.0	200.0	2.0735855102539062	1.4264373779296875	2.516839379358539
80.0	220.0	2.1276779174804688	1.431396484375	2.5643535668887654
80.0	240.0	2.1065216064453125	1.4732208251953125	2.5705666453546963
80.0	260.0	2.2315216064453125	1.414215087890625	2.641910860504146
80.0	280.0	2.0916213989257812	1.64971923828125	2.663916973480876
80.0	300.0	2.49462890625	0.52252197265625	2.5487649149748295
80.0	320.0	2.4942474365234375	-0.407562255859375	2.527326110141887
80.0	340.0	1.7483444213867188	-1.3050537109375	2.181713410195253
80.0	360.0	1.1698532104492188	-1.534515380859375	1.9295838898820483
80.0	380.0	1.3991546630859375	-2.627288818359375	2.9766222982285346
80.0	400.0	1.9737548828125	-3.61029052734375	4.114596703111278
80.0	420.0	2.0276412963867188	-3.875274658203125	4.3736807043180645
80.0	440.0	2.026641845703125	-4.013580322265625	4.496232219762765
80.0	460.0	1.9888763427734375	-3.997528076171875	4.46495910693774
80.0	480.0	1.8884658813476562	-3.993011474609375	4.417062827420085
80.0	500.0	1.4912872314453125	-3.73681640625	4.023398372109203
80.0	520.0	1.4328079223632812	-3.3724365234375	3.6641870376663626
80.0	540.0	2.1052322387695312	-0.33050537109375	2.1310177332618303
80.0	560.0	2.020355224609375	-1.227783203125	2.3641672587789304
80.0	580.0	4.2866363525390625	3.41082763671875	5.478046767444927
80.0	600.0	4.886833190917969	3.15411376953125	5.816319481167118
80.0	620.0	5.829002380371094	3.3414306640625	6.718811474740829
80.0	640.0	6.118927001953125	3.35382080078125	6.977777699166407
80.0	660.0	6.196556091308594	3.3504638671875	7.04435344925726
80.0	680.0	6.1813812255859375	3.2860107421875	7.000524298493503
80.0	700.0	5.9908905029296875	3.420166015625	6.898427689881899
80.0	720.0	5.741340637207031	3.551513671875	6.751017825036451
80.0	740.0	5.681785583496094	2.3873291015625	6.162956080972123
80.0	760.0	6.785377502441406	-2.476806640625	7.223290038873012
80.0	780.0	6.613197326660156	-2.67431640625	7.13346669734169
80.0	800.0	6.5690460205078125	-2.7027587890625	7.103328141892653
100.0	0.0	1.1187667846679688	1.1516404151916504	1.6055886037148812
100.0	20.0	1.030670166015625	1.1997203826904297	1.5816478709743036
100.0	40.0	0.9433441162109375	1.2768287658691406	1.587510572859503
100.0	60.0	0.8790740966796875	1.4128189086914062	1.6639797283047606
100.0	80.0	0.8578414916992188	1.5396804809570312	1.7625288673723378
100.0	100.0	0.8806076049804688	1.6386032104492188	1.8602392951563849
100.0	120.0	0.8468399047851562	1.8543777465820312	2.0385913399588413
100.0	140.0	0.7439193725585938	2.2841796875	2.4022682776192106
100.0	160.0	1.0745315551757812	2.2679290771484375	2.5096056188261624
100.0	180.0	1.9233169555664062	1.5437774658203125	2.466251604265837
100.0	200.0	2.2128753662109375	1.1910400390625	2.51304471926649
100.0	220.0	2.14019775390625	1.245849609375	2.476406201535846
100.0	240.0	1.783416748046875	1.70477294921875	2.467149388586367
100.0	260.0	2.374755859375	1.66815185546875	2.90210199761134
100.0	280.0	2.6501998901367188	1.5732421875	3.0819880658773586
100.0	300.0	3.1872787475585938	0.75543212890625	3.275579874773703
100.0	320.0	3.0665206909179688	-0.10321044921875	3.0682570858153255
100.0	340.0	2.2310256958007812	-1.28955078125	2.576900633075681
100.0	360.0	1.460540771484375	-1.819915771484375	2.3335108228730674
100.0	380.0	1.5987014770507812	-2.946136474609375	3.351949662472291
100.0	400.0	1.9568939208984375	-3.8807373046875	4.346211665996315
100.0	420.0	1.9482574462890625	-4.104034423828125	4.5429952266084355
100.0	440.0	1.8820114135742188	-4.223724365234375	4.624047412635186
100.0	460.0	1.7429962158203125	-4.2432861328125	4.587320897134055
100.0	480.0	1.5226211547851562	-4.177734375	4.44655368673942
100.0	500.0	1.3867111206054688	-3.9686279296875	4.203923807148099
100.0	520.0	1.4096221923828125	-3.8717041015625	4.12033097885522
100.0	540.0	1.5359954833984375	-3.56988525390625	3.886304523718862
100.0	560.0	1.8605270385742188	-2.36737060546875	3.0109806450562298
100.0	580.0	1.3789215087890625	-2.545166015625	2.894701120062923
100.0	600.0	1.1477584838867188	-2.2386474609375	2.5157289185633367
100.0	620.0	7.0574188232421875	6.86334228515625	9.844421149558107
100.0	640.0	6.707572937011719	6.73114013671875	9.502619756965872
100.0	660.0	6.4602508544921875	5.92034912109375	8.762726448920027
100.0	680.0	6.394523620605469	5.9073486328125	8.7055557090902
100.0	700.0	6.148368835449219	5.59075927734375	8.310176209559481
100.0	720.0	5.619712829589844	4.6640625	7.3030576672352066
100.0	740.0	2.4959182739257812	-1.47894287109375	2.9011859723353957
100.0	760.0	6.3348388671875	-2.48236083984375	6.803844414183732
100.0	780.0	6.534507751464844	-2.5511474609375	7.014851739089144
100.0	800.0	6.53936767578125	-2.6007080078125	7.037543018763916
120.0	0.0	0.97308349609375	1.2259540557861328	1.5652012130293356
120.0	20.0	0.9287567138671875	1.2433547973632812	1.5519407803391414
120.0	40.0	0.8921356201171875	1.2587509155273438	1.5428414798749757
120.0	60.0	0.792633056640625	1.4485015869140625	1.6511886657108623
120.0	80.0	0.6563720703125	1.7141036987304688	1.8354769910537672
120.0	100.0	0.5824432373046875	1.9210281372070312	2.007383677482479
120.0	120.0	0.640594482421875	2.0735244750976562	2.1702223479953293
120.0	140.0	0.8236770629882812	2.2235260009765625	2.3711836245031352
120.0	160.0	1.3963851928710938	1.9589080810546875	2.4056625858359686
120.0	180.0	2.0154571533203125	1.1927337646484375	2.3419396598124496
120.0	200.0	2.2145538330078125	0.9757537841796875	2.4199884558878737
120.0	220.0	1.843109130859375	0.8862762451171875	2.0451251430942365
120.0	240.0	1.7864761352539062	1.67730712890625	2.4504808072114055
120.0	260.0	1.0090866088867188	2.1646728515625	2.3883183076227974
120.0	280.0	-0.0389404296875	3.13726806640625	3.137509725491964
120.0	300.0	0.1287994384765625	2.639312744140625	2.6424536054082375
120.0	320.0	0.6391220092773438	1.6732177734375	1.7911266454636463
120.0	340.0	0.20528411865234375	-0.34466552734375	0.40116816313114234
120.0	360.0	0.07041168212890625	-1.567138671875	1.5687196759989852
120.0	380.0	1.7993698120117188	-3.38470458984375	3.8332697375593643
120.0	400.0	1.6761474609375	-4.009246826171875	4.345518429828193
120.0	420.0	1.6415863037109375	-4.191436767578125	4.501438411123393
120.0	440.0	1.5550384521484375	-4.327728271484375	4.598627684371213
120.0	460.0	1.340301513671875	-4.36572265625	4.566830679896691
120.0	480.0	1.1693572998046875	-4.27130126953125	4.428477281154977
120.0	500.0	1.0342864990234375	-4.08538818359375	4.214278725085658
120.0	520.0	0.9391555786132812	-4.00347900390625	4.112159692370741
120.0	540.0	0.867950439453125	-3.79193115234375	3.889997407384981
120.0	560.0	0.889801025390625	-3.30657958984375	3.424210047406185
120.0	580.0	1.0318756103515625	-2.65753173828125	2.8508318461828948
120.0	600.0	1.0729141235351562	-2.5394287109375	2.7567812561781007
120.0	620.0	1.1015625	-2.41815185546875	2.657235092631664
120.0	640.0	1.1466140747070312	-2.355712890625	2.6199440947037504
120.0	660.0	1.3094406127929688	-2.2734375	2.623576334860085
120.0	680.0	1.55419921875	-1.81024169921875	2.385898200081784
120.0	700.0	1.8703231811523438	-1.26629638671875	2.258675572315065
120.0	720.0	2.0113067626953125	-1.13385009765625	2.308889546431138
120.0	740.0	2.376739501953125	-1.6739501953125	2.907060356533924
120.0	760.0	5.994964599609375	-2.33367919921875	6.433168671458557
120.0	780.0	6.301933288574219	-2.3660888671875	6.731473813442974
120.0	800.0	6.313621520996094	-2.3948974609375	6.752581029413117
140.0	0.0	0.9224700927734375	1.2557826042175293	1.558185169072275
140.0	20.0	0.8798675537109375	1.259347915649414	1.5362695351805273
140.0	40.0	0.8288421630859375	1.2638473510742188	1.5113866011468724
140.0	60.0	0.610137939453125	1.5228271484375	1.6405093200522796
140.0	80.0	0.44183349609375	1.8033828735351562	1.8567193182682038
140.0	100.0	0.2980499267578125	2.1419296264648438	2.1625670587448065
140.0	120.0	0.4663238525390625	2.3131027221679688	2.3596402562144383
140.0	140.0	1.4329071044921875	1.5345306396484375	2.099525435455362
140.0	160.0	2.1038970947265625	1.15155029296875	2.39842678905054
140.0	180.0	2.21978759765625	0.8468170166015625	2.3758274428742667
140.0	200.0	2.0178375244140625	0.79034423828125	2.1670976650621543
140.0	220.0	1.7388153076171875	0.7637176513671875	1.8991427868945683
140.0	240.0	1.9322662353515625	1.7533111572265625	2.609167073672142
140.0	260.0	0.67120361328125	2.24407958984375	2.3423081556522614
140.0	280.0	0.090789794921875	2.74072265625	2.742226005518876
140.0	300.0	0.55487060546875	2.078887939453125	2.15166364788201
140.0	320.0	0.8874664306640625	1.312164306640625	1.5840996916789307
140.0	340.0	-0.213623046875	-0.7530517578125	0.7827654540797355
140.0	360.0	-0.5414276123046875	-1.781219482421875	1.8616892071248647
140.0	380.0	1.393157958984375	-3.6566162109375	3.913020727362996
140.0	400.0	1.372711181640625	-4.17803955078125	4.397766532695158
140.0	420.0	1.314666748046875	-4.31243896484375	4.508378697927092
140.0	440.0	1.2007904052734375	-4.4259033203125	4.585904250870264
140.0	460.0	0.97686767578125	-4.475799560546875	4.581162752203622
140.0	480.0	0.833648681640625	-4.322662353515625	4.402315293899608
140.0	500.0	0.670989990234375	-4.12249755859375	4.176746782797127
140.0	520.0	0.469146728515625	-4.0704345703125	4.097381632710336
140.0	540.0	0.2794036865234375	-3.8751220703125	3.88518178208767
140.0	560.0	0.16943359375	-3.47674560546875	3.4808716936763564
140.0	580.0	0.6065216064453125	-2.73175048828125	2.798272536639319
140.0	600.0	0.84619140625	-2.70660400390625	2.835797088998558
140.0	620.0	0.9425201416015625	-2.649169921875	2.811840232355285
140.0	640.0	0.9898681640625	-2.6119384765625	2.793217067750392
140.0	660.0	1.0526123046875	-2.66448974609375	2.864873168400002
140.0	680.0	1.0350494384765625	-2.28948974609375	2.5125864437983165
140.0	700.0	1.462677001953125	-1.8486328125	2.3573008478966453
140.0	720.0	1.8978271484375	-1.61505126953125	2.492014945493087
140.0	740.0	2.43951416015625	-1.74169921875	2.9974565061393657
140.0	760.0	5.338104248046875	-2.1875	5.768926521721012
140.0	780.0	5.8959808349609375	-2.195556640625	6.29150689170879
140.0	800.0	5.910552978515625	-2.21551513671875	6.312142570702109
160.0	0.0	0.79962158203125	1.3022632598876953	1.5281636929673097
160.0	20.0	0.6120147705078125	1.3796405792236328	1.5092946058209615
160.0	40.0	0.5124053955078125	1.4509010314941406	1.5387245018313964
160.0	60.0	0.3513946533203125	1.6441879272460938	1.6813185725744864
160.0	80.0	-0.02386474609375	2.0969009399414062	2.0970367374066847
160.0	100.0	0.08319091796875	2.2724456787109375	2.2739679178749417
160.0	120.0	0.709686279296875	2.0198593139648438	2.1409078128758305
160.0	140.0	1.7123565673828125	1.3312835693359375	2.168981548064179
160.0	160.0	2.3975982666015625	1.1349334716796875	2.6526498889129195
160.0	180.0	1.8293304443359375	0.8343048095703125	2.010600504786188
160.0	200.0	1.7095794677734375	0.665191650390625	1.8344323068409782
160.0	220.0	1.646942138671875	0.6348419189453125	1.765061661864326
160.0	240.0	1.249359130859375	1.816009521484375	2.204266050181693
160.0	260.0	-0.0395660400390625	2.21649169921875	2.2168448128432434
160.0	280.0	-0.261932373046875	2.4757080078125	2.489525799825522
160.0	300.0	-0.2959136962890625	2.02117919921875	2.042726186008786
160.0	320.0	-0.258819580078125	1.23382568359375	1.2606797343208946
160.0	340.0	-0.624969482421875	-1.057952880859375	1.2287600058910273
160.0	360.0	-0.9048614501953125	-1.8084716796875	2.022212664454778
160.0	380.0	1.20404052734375	-3.782562255859375	3.969570607879167
160.0	400.0	1.2528076171875	-4.3502197265625	4.527023149383768
160.0	420.0	1.0147247314453125	-4.448577880859375	4.562840282398459
160.0	440.0	0.789703369140625	-4.54803466796875	4.616086085882462
160.0	460.0	0.5833740234375	-4.51593017578125	4.553454798694429
160.0	480.0	0.4470062255859375	-4.331085205078125	4.3540915951963175
160.0	500.0	0.28582763671875	-4.1705322265625	4.180315357805986
160.0	520.0	0.16180419921875	-4.15911865234375	4.162264835778535
160.0	540.0	-0.04376220703125	-4.03521728515625	4.0354545802409945
160.0	560.0	-0.2072296142578125	-3.74725341796875	3.752979122177996
160.0	580.0	0.298492431640625	-2.826171875	2.8418911307064083
160.0	600.0	0.6225738525390625	-2.71771240234375	2.7881102746696316
160.0	620.0	0.753448486328125	-2.682861328125	2.786652028420266
160.0	640.0	0.8241119384765625	-2.65380859375	2.7788235891112176
160.0	660.0	0.82000732421875	-2.6767578125	2.799543605402884
160.0	680.0	0.6729736328125	-2.45086669921875	2.5415823983888983
160.0	700.0	0.692535400390625	-1.831787109375	1.9583281887535147
160.0	720.0	1.4514923095703125	-1.72418212890625	2.2538043256639315
160.0	740.0	2.0618133544921875	-2.06640625	2.919093883177002
160.0	760.0	1.6649627685546875	-2.68719482421875	3.1611891819347555
160.0	780.0	1.618804931640625	-2.6942138671875	3.1431382039053632
160.0	800.0	1.594085693359375	-2.698974609375	3.1345770272596547
180.0	0.0	0.6990966796875	1.2338576316833496	1.4181469679879204
180.0	20.0	0.385345458984375	1.4397048950195312	1.490382939885947
180.0	40.0	0.2956085205078125	1.5100593566894531	1.5387214361677628
180.0	60.0	-0.007232666015625	1.79925537109375	1.7992699080091907
180.0	80.0	-0.2846221923828125	2.1452789306640625	2.164077513109903
180.0	100.0	-0.126983642578125	2.3412704467773438	2.3447115281917714
180.0	120.0	1.0548095703125	1.5733184814453125	1.8941896086929166
180.0	140.0	1.70166015625	1.236846923828125	2.103672408040727
180.0	160.0	1.7737274169921875	1.0219268798828125	2.0470572775613283
180.0	180.0	1.309661865234375	0.7842254638671875	1.5265070518759118
180.0	200.0	1.50830078125	0.615142822265625	1.6289174130398012
180.0	220.0	1.63525390625	0.5733642578125	1.7328594605572498
180.0	240.0	1.2557220458984375	1.582611083984375	2.020271194593824
180.0	260.0	-0.22991943359375	1.920440673828125	1.9341549388912702
180.0	280.0	-1.0072784423828125	2.1326904296875	2.358596686457818
180.0	300.0	-1.1957855224609375	1.63787841796875	2.027941993197782
180.0	320.0	-1.456390380859375	0.714141845703125	1.6220578032992479
180.0	340.0	-1.9490814208984375	-1.30560302734375	2.34595772559964
180.0	360.0	-1.639068603515625	-1.74761962890625	2.395980019609738
180.0	380.0	0.7714996337890625	-3.77484130859375	3.852874068796232
180.0	400.0	0.861175537109375	-4.308868408203125	4.394083552337911
180.0	420.0	0.438934326171875	-4.3690185546875	4.391012010219923
180.0	440.0	0.1280364990234375	-4.440460205078125	4.442305727655926
180.0	460.0	-0.2704315185546875	-4.216888427734375	4.2255509958096455
180.0	480.0	-0.5397796630859375	-3.874481201171875	3.9119006458389793
180.0	500.0	-0.571014404296875	-3.81744384765625	3.859913856541758
180.0	520.0	-0.6015777587890625	-3.86016845703125	3.9067628948438493
180.0	540.0	-0.6703643798828125	-3.876953125	3.934482676955502
180.0	560.0	-0.2989044189453125	-3.94586181640625	3.957166830680489
180.0	580.0	-0.4929351806640625	-2.962158203125	3.0028929905471227
180.0	600.0	-0.15887451171875	-2.7330322265625	2.737646116995958
180.0	620.0	0.0331573486328125	-2.71832275390625	2.718524968465954
180.0	640.0	0.0970916748046875	-2.6868896484375	2.6886432965711484
180.0	660.0	0.1497802734375	-2.656494140625	2.660713297122779
180.0	680.0	0.1838226318359375	-2.53460693359375	2.541264068883162
180.0	700.0	0.2559051513671875	-1.85565185546875	1.8732141509183828
180.0	720.0	1.070037841796875	-1.78857421875	2.084221369925586
180.0	740.0	1.92938232421875	-1.96343994140625	2.7527463661799874
180.0	760.0	1.660430908203125	-2.61090087890625	3.094161308075208
180.0	780.0	1.636077880859375	-2.61474609375	3.084420199489393
180.0	800.0	1.610443115234375	-2.61798095703125	3.0736543915645522
200.0	0.0	0.164093017578125	1.4491181373596191	1.4583792011827743
200.0	20.0	-0.1698760986328125	1.6816482543945312	1.6902067152851095
200.0	40.0	-0.314483642578125	1.7955589294433594	1.8228910638195002
200.0	60.0	-0.4800262451171875	1.9350433349609375	1.9936945363264789
200.0	80.0	-0.712066650390625	2.2963104248046875	2.40417979395577
200.0	100.0	-0.11395263671875	2.2071456909179688	2.21008536132723
200.0	120.0	2.2845916748046875	1.4330978393554688	2.696873845353579
200.0	140.0	1.9181976318359375	1.1531524658203125	2.238133768166788
200.0	160.0	1.148834228515625	0.8754119873046875	1.444356684522848
200.0	180.0	0.9167022705078125	0.7251129150390625	1.1688164065885733
200.0	200.0	1.2060394287109375	0.521148681640625	1.3138215449524209
200.0	220.0	1.3447418212890625	0.432037353515625	1.4124400308532077
200.0	240.0	0.9719696044921875	1.39630126953125	1.7012883786563875
200.0	260.0	0.354339599609375	1.795654296875	1.8302816465607097
200.0	280.0	-0.5137786865234375	1.7899169921875	1.8621953113589604
200.0	300.0	-0.9745025634765625	0.888214111328125	1.318552067149721
200.0	320.0	-1.2542572021484375	-0.022918701171875	1.2544665782732645
200.0	340.0	-1.171295166015625	-1.41986083984375	1.840634991097738
200.0	360.0	-0.991241455078125	-1.707611083984375	1.9744607457257008
200.0	380.0	0.5298004150390625	-3.655303955078125	3.6934990840374318
200.0	400.0	0.4916534423828125	-4.02813720703125	4.058030614235973
200.0	420.0	-0.2041168212890625	-4.007110595703125	4.012305945828334
200.0	440.0	-0.3408660888671875	-4.0390625	4.053420231045119
200.0	460.0	-0.492156982421875	-3.841644287109375	3.8730413532554366
200.0	480.0	-0.694122314453125	-3.45574951171875	3.5247709819456556
200.0	500.0	-0.6858062744140625	-3.530914306640625	3.596899510253955
200.0	520.0	-0.6998443603515625	-3.58251953125	3.6502367485553053
200.0	540.0	-0.80780029296875	-3.6483154296875	3.736675900826333
200.0	560.0	-0.591827392578125	-3.79541015625	3.841275558557531
200.0	580.0	-0.6640167236328125	-3.29840087890625	3.3645752432117755
200.0	600.0	-0.4874114990234375	-2.73895263671875	2.7819833780180763
200.0	620.0	-0.3708953857421875	-2.73248291015625	2.757539889368931
200.0	640.0	-0.3202972412109375	-2.6912841796875	2.710276897027969
200.0	660.0	-0.298187255859375	-2.6549072265625	2.671600273471076
200.0	680.0	-0.2446441650390625	-2.5960693359375	2.6075710468715196
200.0	700.0	-0.1490325927734375	-2.07208251953125	2.0774351208776043
200.0	720.0	0.3390960693359375	-1.90869140625	1.9385791261982797
200.0	740.0	1.4541473388671875	-2.1458740234375	2.5921650810853785
200.0	760.0	1.4512481689453125	-2.579345703125	2.959585360163907
200.0	780.0	1.5163421630859375	-2.5587158203125	2.9742764169911324
200.0	800.0	1.4606170654296875	-2.5665283203125	2.9530441633660907
220.0	0.0	-0.4647979736328125	1.7527179718017578	1.8133001530276327
220.0	20.0	-0.7606964111328125	1.9245338439941406	2.0694176829700677
220.0	40.0	-0.8972320556640625	2.0211029052734375	2.2113078291852286
220.0	60.0	-1.0068817138671875	2.1294403076171875	2.3554886561868447
220.0	80.0	-1.080108642578125	2.3189163208007812	2.5581257949225624
220.0	100.0	0.638641357421875	1.9499740600585938	2.0518922043594423
220.0	120.0	2.3154754638671875	1.400604248046875	2.7061261765516256
220.0	140.0	1.1967620849609375	1.011383056640625	1.5668870971642417
220.0	160.0	0.811126708984375	0.78973388671875	1.1320804520261476
220.0	180.0	0.73358154296875	0.65545654296875	0.9837505577660207
220.0	200.0	0.9412078857421875	0.363494873046875	1.0089602603247774
220.0	220.0	1.0246124267578125	0.186309814453125	1.0414134491296392
220.0	240.0	0.851470947265625	0.816436767578125	1.1796490026659787
220.0	260.0	0.2198028564453125	1.389434814453125	1.406713332316115
220.0	280.0	-0.7018280029296875	1.096710205078125	1.3020506209893594
220.0	300.0	-1.203399658203125	0.09796142578125	1.207380295641971
220.0	320.0	-1.477142333984375	-0.48016357421875	1.5532245597000236
220.0	340.0	-0.905975341796875	-1.458709716796875	1.7171561832930584
220.0	360.0	-0.447998046875	-1.86541748046875	1.9184589196649988
220.0	380.0	0.2997589111328125	-3.538238525390625	3.550913582074612
220.0	400.0	0.105224609375	-3.73919677734375	3.740677045417849
220.0	420.0	-0.4619140625	-3.70343017578125	3.732125355346789
220.0	440.0	-0.617950439453125	-3.54498291015625	3.5984394643956685
220.0	460.0	-0.71978759765625	-3.2442626953125	3.3231513089138875
220.0	480.0	-0.87969970703125	-2.91546630859375	3.0452939712113403
220.0	500.0	-0.9493560791015625	-2.958953857421875	3.107520699090979
220.0	520.0	-0.9670562744140625	-3.03106689453125	3.18159776794725
220.0	540.0	-1.161590576171875	-3.1943359375	3.3989814280538977
220.0	560.0	-1.412689208984375	-3.23712158203125	3.5319466216285607
220.0	580.0	-0.747406005859375	-3.234130859375	3.319370144041839
220.0	600.0	-0.596588134765625	-2.66021728515625	2.7262929788977592
220.0	620.0	-0.4967498779296875	-2.6654052734375	2.7112996353947296
220.0	640.0	-0.511688232421875	-2.6353759765625	2.684591474515587
220.0	660.0	-0.4508056640625	-2.60009765625	2.638888699583136
220.0	680.0	-0.3342132568359375	-2.7337646484375	2.7541183079329565
220.0	700.0	-0.3454742431640625	-2.41558837890625	2.440167959177545
220.0	720.0	-0.0930938720703125	-2.3885498046875	2.3903632858814032
220.0	740.0	0.4166412353515625	-2.6099853515625	2.6430311111233826
220.0	760.0	0.6989288330078125	-2.61920166015625	2.7108520524320245
220.0	780.0	1.0212554931640625	-2.509033203125	2.7089131393792365
220.0	800.0	1.1461944580078125	-2.41680908203125	2.6748323077450213
240.0	0.0	-0.6077728271484375	1.7614998817443848	1.863402705484106
240.0	20.0	-0.8441314697265625	1.8844833374023438	2.064905660588348
240.0	40.0	-0.9457244873046875	1.9632835388183594	2.179191836365687
240.0	60.0	-1.181243896484375	2.1367416381835938	2.4415163262466826
240.0	80.0	-0.56134033203125	2.0295181274414062	2.105717644409674
240.0	100.0	2.3797760009765625	1.7335128784179688	2.9442147874204
240.0	120.0	1.447784423828125	1.2413330078125	1.907088716909668
240.0	140.0	0.69244384765625	0.8896636962890625	1.1273774765586322
240.0	160.0	0.4873504638671875	0.6400146484375	0.8044434255099233
240.0	180.0	0.543121337890625	0.5248870849609375	0.7553060569271856
240.0	200.0	0.76605224609375	0.24468994140625	0.8041823245823507
240.0	220.0	0.8078460693359375	-0.0234527587890625	0.8081864287627838
240.0	240.0	0.666900634765625	0.186859130859375	0.6925841403297613
240.0	260.0	0.1368408203125	0.288818359375	0.31959576783159155
240.0	280.0	-0.4843597412109375	0.008758544921875	0.4844389239265099
240.0	300.0	-0.7790985107421875	-0.71673583984375	1.0586334368218397
240.0	320.0	-0.9578094482421875	-0.961212158203125	1.356955324327044
240.0	340.0	-0.832061767578125	-1.480712890625	1.6984809240990246
240.0	360.0	-0.628173828125	-1.877044677734375	1.9793683539331837
240.0	380.0	-0.416656494140625	-2.81494140625	2.845610260511844
240.0	400.0	-0.7449798583984375	-2.79852294921875	2.8959844071961727
240.0	420.0	-1.0237274169921875	-2.709197998046875	2.89616498441002
240.0	440.0	-1.1551513671875	-2.442474365234375	2.7018615260487007
240.0	460.0	-1.0622100830078125	-2.3717041015625	2.59870556350885
240.0	480.0	-0.97137451171875	-2.583984375	2.7605332260744446
240.0	500.0	-1.024993896484375	-2.659393310546875	2.850085133467365
240.0	520.0	-1.0147552490234375	-2.75885009765625	2.9395547412420338
240.0	540.0	-1.1895904541015625	-2.94805908203125	3.1790215160700783
240.0	560.0	-1.4365692138671875	-2.95184326171875	3.282850856798916
240.0	580.0	-0.9182891845703125	-2.8095703125	2.955831586437251
240.0	600.0	-0.7460479736328125	-2.76019287109375	2.859239805367571
240.0	620.0	-0.7416229248046875	-2.77081298828125	2.8683460702334944
240.0	640.0	-0.7771759033203125	-2.753173828125	2.860763624030166
240.0	660.0	-0.7311859130859375	-2.72540283203125	2.821781961162002
240.0	680.0	-0.37249755859375	-2.845703125	2.8699792171360876
240.0	700.0	-0.3720245361328125	-2.7689208984375	2.793801209336263
240.0	720.0	-0.165618896484375	-2.87615966796875	2.8809241667428203
240.0	740.0	0.1378631591796875	-3.1519775390625	3.154991070892832
240.0	760.0	0.460052490234375	-3.49188232421875	3.5220577025316024
240.0	780.0	0.8723907470703125	-3.35821533203125	3.4696794998765603
240.0	800.0	1.37725830078125	-3.0587158203125	3.35448697962905
260.0	0.0	-1.087066650390625	1.8886070251464844	2.179116884846737
260.0	20.0	-1.3394775390625	2.072366714477539	2.4675704401146
260.0	40.0	-1.3460693359375	2.073638916015625	2.472221877414258
260.0	60.0	-1.3270263671875	2.1552734375	2.5310477217160328
260.0	80.0	0.0438232421875	1.9339752197265625	1.9344716661332184
260.0	100.0	1.55670166015625	1.6326828002929688	2.255875259207768
260.0	120.0	0.61883544921875	1.12725830078125	1.2859504616780553
260.0	140.0	0.33673095703125	0.816375732421875	0.8830951669613725
260.0	160.0	0.309844970703125	0.5372161865234375	0.620165410945181
260.0	180.0	0.395111083984375	0.3560943603515625	0.5318984509861786
260.0	200.0	0.550872802734375	0.17523193359375	0.5780718600169273
260.0	220.0	0.5709228515625	-0.0987548828125	0.5794009227776281
260.0	240.0	0.51959228515625	-0.3455657958984375	0.6240127098776229
260.0	260.0	0.26092529296875	-0.460784912109375	0.5295325709892381
260.0	280.0	-0.1029052734375	-0.551055908203125	0.5605819380490399
260.0	300.0	-0.269775390625	-0.92486572265625	0.9634082033755675
260.0	320.0	-0.51934814453125	-1.10577392578125	1.2216621751391543
260.0	340.0	-0.646728515625	-1.349151611328125	1.4961510095146786
260.0	360.0	-0.622955322265625	-1.663482666015625	1.7763017518635509
260.0	380.0	-0.7718505859375	-2.026611328125	2.1686186392025313
260.0	400.0	-1.094757080078125	-1.983184814453125	2.2652847663502835
260.0	420.0	-1.23101806640625	-1.948944091796875	2.3051656237174214
260.0	440.0	-1.3392333984375	-1.862030029296875	2.2936220101607363
260.0	460.0	-1.27984619140625	-1.8394775390625	2.2409113972606134
260.0	480.0	-1.074951171875	-2.11676025390625	2.3740669734513995
260.0	500.0	-1.10528564453125	-2.27728271484375	2.531338167715444
260.0	520.0	-1.02435302734375	-2.4052734375	2.6143143333905683
260.0	540.0	-1.18927001953125	-2.65948486328125	2.9132838717464438
260.0	560.0	-1.42608642578125	-2.697021484375	3.0508437162493047
260.0	580.0	-1.08367919921875	-2.58355712890625	2.8016295338858948
260.0	600.0	-1.065887451171875	-2.6624755859375	2.867907303989951
260.0	620.0	-1.0709228515625	-2.6873779296875	2.8929009473139984
260.0	640.0	-1.1234130859375	-2.69989013671875	2.9242885822036797
260.0	660.0	-0.98895263671875	-2.6650390625	2.842615085150265
260.0	680.0	-0.602691650390625	-2.7646484375	2.8295791574758544
260.0	700.0	-0.4267578125	-2.981689453125	3.0120747376860764
260.0	720.0	-0.25262451171875	-3.131591796875	3.1417648425965825
260.0	740.0	-0.13458251953125	-3.3822021484375	3.3848787020303432
260.0	760.0	0.17645263671875	-3.86553955078125	3.8695647754830396
260.0	780.0	0.4495849609375	-3.9237060546875	3.9493791715524758
260.0	800.0	0.85186767578125	-3.8692626953125	3.9619278567861254
280.0	0.0	-1.220306396484375	1.9710569381713867	2.3182349222661283
280.0	20.0	-1.41473388671875	2.150737762451172	2.5743241623897744
280.0	40.0	-1.329925537109375	2.072021484375	2.4621078298822003
280.0	60.0	-0.93182373046875	2.14434814453125	2.3380599713478936
280.0	80.0	1.224334716796875	1.8461456298828125	2.2152311810484906
280.0	100.0	0.768218994140625	1.5221481323242188	1.7050206332172466
280.0	120.0	0.0247802734375	1.133819580078125	1.134090341251601
280.0	140.0	-0.075714111328125	0.83587646484375	0.8392985709113846
280.0	160.0	-0.045379638671875	0.426605224609375	0.429012038607316
280.0	180.0	0.07177734375	0.0771026611328125	0.10534138517015514
280.0	200.0	0.253265380859375	-0.191619873046875	0.3175870414364301
280.0	220.0	0.411468505859375	-0.448089599609375	0.6083507381373319
280.0	240.0	0.4403076171875	-0.685638427734375	0.8148440656588227
280.0	260.0	0.446929931640625	-0.901336669921875	1.006058724102201
280.0	280.0	0.2926025390625	-1.19921875	1.2343993908850508
280.0	300.0	0.056365966796875	-1.296295166015625	1.2975200498059454
280.0	320.0	-0.217132568359375	-1.4368896484375	1.4532028124213017
280.0	340.0	-0.378143310546875	-1.509918212890625	1.5565491874432267
280.0	360.0	-0.574676513671875	-1.592376708984375	1.6929018514615577
280.0	380.0	-0.836761474609375	-1.681854248046875	1.8785109733679426
280.0	400.0	-1.07257080078125	-1.712890625	2.0209904541836465
280.0	420.0	-1.267974853515625	-1.739898681640625	2.152906791183203
280.0	440.0	-1.48248291015625	-1.704803466796875	2.2592278413891744
280.0	460.0	-1.602569580078125	-1.684600830078125	2.3251041300749704
280.0	480.0	-1.6175537109375	-1.754364013671875	2.386267608679833
280.0	500.0	-1.64691162109375	-1.9058837890625	2.5188709584067372
280.0	520.0	-1.464813232421875	-2.0635986328125	2.530635715235174
280.0	540.0	-1.40216064453125	-2.23394775390625	2.637532377100814
280.0	560.0	-1.378173828125	-2.28240966796875	2.6662252329775025
280.0	580.0	-1.031494140625	-2.50189208984375	2.70618628171943
280.0	600.0	-1.241729736328125	-2.5577392578125	2.8432240237161674
280.0	620.0	-1.33306884765625	-2.5546875	2.8815795625399296
280.0	640.0	-1.4569091796875	-2.605224609375	2.984925396580428
280.0	660.0	-1.348175048828125	-2.5733642578125	2.90512987070623
280.0	680.0	-0.939453125	-2.66436767578125	2.825141993921765
280.0	700.0	-0.542724609375	-3.27996826171875	3.3245664077445594
280.0	720.0	-0.42034912109375	-3.38946533203125	3.415430956796814
280.0	740.0	-0.276214599609375	-3.6322021484375	3.642689521788998
280.0	760.0	-0.053741455078125	-4.05322265625	4.053578918083651
280.0	780.0	0.233673095703125	-4.38372802734375	4.389951541119173
280.0	800.0	0.723297119140625	-4.45013427734375	4.508531225238094
300.0	0.0	-0.0394287109375	1.3885612487792969	1.389120932409311
300.0	20.0	-0.2091064453125	1.5726203918457031	1.5864615981233716
300.0	40.0	-0.28961181640625	1.6110191345214844	1.6368438092855653
300.0	60.0	0.056610107421875	1.9168548583984375	1.917690603936936
300.0	80.0	1.01458740234375	1.7539215087890625	2.026234995252905
300.0	100.0	0.324859619140625	1.4640274047851562	1.4996366273568247
300.0	120.0	-0.115447998046875	1.1164474487304688	1.1224006174400494
300.0	140.0	-0.28973388671875	0.828765869140625	0.8779513602504235
300.0	160.0	-0.41510009765625	0.3128204345703125	0.5197737155330071
300.0	180.0	-0.38348388671875	-0.2754974365234375	0.47218505789987103
300.0	200.0	-0.114166259765625	-0.6680908203125	0.6777752422851555
300.0	220.0	0.16888427734375	-0.797088623046875	0.8147835124281074
300.0	240.0	0.320465087890625	-0.9440765380859375	0.9969846449775817
300.0	260.0	0.441558837890625	-1.1158447265625	1.2000348582923164
300.0	280.0	0.375213623046875	-1.274566650390625	1.3286479628584618
300.0	300.0	0.1417236328125	-1.34759521484375	1.3550271034807182
300.0	320.0	-0.147430419921875	-1.42913818359375	1.4367225468140965
300.0	340.0	-0.3126220703125	-1.4669189453125	1.499861243903319
300.0	360.0	-0.5360107421875	-1.52044677734375	1.6121618772553175
300.0	380.0	-0.81024169921875	-1.558502197265625	1.7565365666659685
300.0	400.0	-1.0361328125	-1.590118408203125	1.8979061508002972
300.0	420.0	-1.226959228515625	-1.6412353515625	2.049166276234835
300.0	440.0	-1.433746337890625	-1.622802734375	2.165436971169966
300.0	460.0	-1.564910888671875	-1.602691650390625	2.2399925481384138
300.0	480.0	-1.711456298828125	-1.594268798828125	2.338968932182584
300.0	500.0	-1.6551513671875	-1.823455810546875	2.4626240357228326
300.0	520.0	-1.362335205078125	-1.988525390625	2.4104336622598774
300.0	540.0	-1.217071533203125	-2.12744140625	2.450973287076051
300.0	560.0	-1.24725341796875	-2.16949462890625	2.5024683881095875
300.0	580.0	-1.133880615234375	-2.5863037109375	2.8239426578479545
300.0	600.0	-1.57220458984375	-2.50311279296875	2.955909492296672
300.0	620.0	-1.763519287109375	-2.47137451171875	3.0360652583862304
300.0	640.0	-1.882781982421875	-2.53814697265625	3.1602306953981274
300.0	660.0	-1.7410888671875	-2.50152587890625	3.0477897181862694
300.0	680.0	-1.1158447265625	-2.56378173828125	2.796084093038292
300.0	700.0	-0.717681884765625	-3.4261474609375	3.500507636302086
300.0	720.0	-0.546905517578125	-3.4752197265625	3.5179905902441715
300.0	740.0	-0.4345703125	-3.68719482421875	3.71271558677094
300.0	760.0	-0.250274658203125	-4.15362548828125	4.16115874504186
300.0	780.0	0.091064453125	-4.5870361328125	4.587939975451991
300.0	800.0	0.544403076171875	-4.832763671875	4.863330074911648
320.0	0.0	0.03668212890625	1.4905719757080078	1.491023270558568
320.0	20.0	-0.096282958984375	1.6665306091308594	1.6693096415467263
320.0	40.0	-0.16644287109375	1.6802253723144531	1.688449149695416
320.0	60.0	0.373199462890625	1.988037109375	2.022762810453553
320.0	80.0	0.663787841796875	1.6667556762695312	1.7940704510397734
320.0	100.0	-0.171661376953125	1.4127120971679688	1.4231033335011773
320.0	120.0	-0.38250732421875	0.973785400390625	1.046216927360152
320.0	140.0	-0.525421142578125	0.7146759033203125	0.8870338346730676
320.0	160.0	-0.572967529296875	0.0775146484375	0.5781870894018255
320.0	180.0	-0.466156005859375	-0.4825439453125	0.6709322476647837
320.0	200.0	-0.29132080078125	-0.8875274658203125	0.9341160589312523
320.0	220.0	-0.045654296875	-1.1537628173828125	1.1546657324084213
320.0	240.0	0.07061767578125	-1.2288055419921875	1.2308330171731092
320.0	260.0	0.20245361328125	-1.233154296875	1.249662748677382
320.0	280.0	0.25189208984375	-1.29022216796875	1.3145808714734264
320.0	300.0	0.127410888671875	-1.3236083984375	1.3297265609765192
320.0	320.0	-0.068023681640625	-1.3707275390625	1.372414371685273
320.0	340.0	-0.239654541015625	-1.397369384765625	1.4177713131918248
320.0	360.0	-0.463775634765625	-1.446929931640625	1.519438734032999
320.0	380.0	-0.7567138671875	-1.479217529296875	1.661535547550221
320.0	400.0	-1.01751708984375	-1.49554443359375	1.8088654402628583
320.0	420.0	-1.219879150390625	-1.556854248046875	1.9778524442483958
320.0	440.0	-1.410675048828125	-1.5467529296875	2.0934298934722166
320.0	460.0	-1.533416748046875	-1.53338623046875	2.168557182778867
320.0	480.0	-1.6512451171875	-1.536956787109375	2.2558472028214
320.0	500.0	-1.579925537109375	-1.75152587890625	2.358814873466898
320.0	520.0	-1.3697509765625	-1.90887451171875	2.349472204407496
320.0	540.0	-1.37054443359375	-2.01824951171875	2.439615366406718
320.0	560.0	-1.4603271484375	-2.03875732421875	2.5078051773451615
320.0	580.0	-1.51171875	-2.341064453125	2.7867321996896326
320.0	600.0	-2.2193603515625	-2.20941162109375	3.1316225956382
320.0	620.0	-2.2584228515625	-2.19598388671875	3.150050635654621
320.0	640.0	-2.316619873046875	-2.28497314453125	3.253894575339642
320.0	660.0	-2.05072021484375	-2.2470703125	3.042166726017436
320.0	680.0	-1.336700439453125	-2.35992431640625	2.712196682395966
320.0	700.0	-0.636566162109375	-3.440185546875	3.498584438836699
320.0	720.0	-0.44677734375	-3.4775390625	3.506121493345843
320.0	740.0	-0.425994873046875	-3.71649169921875	3.740826403647207
320.0	760.0	-0.2584228515625	-4.20367431640625	4.211610158671294
320.0	780.0	0.041839599609375	-4.67071533203125	4.670902724845302
320.0	800.0	0.235260009765625	-5.0650634765625	5.070524163614874
340.0	0.0	0.354705810546875	2.0896553993225098	2.1195461542399667
340.0	20.0	0.2930908203125	2.170368194580078	2.1900685671905897
340.0	40.0	0.33929443359375	1.8845863342285156	1.914885470159659
340.0	60.0	0.564910888671875	1.9195632934570312	2.000961656236234
340.0	80.0	0.055999755859375	1.58428955078125	1.5852789512798575
340.0	100.0	-0.5120849609375	1.382568359375	1.4743562241070642
340.0	120.0	-0.58197021484375	0.8805313110351562	1.0554736949249715
340.0	140.0	-0.880462646484375	0.52386474609375	1.0245236669077677
340.0	160.0	-0.81329345703125	-0.26513671875	0.8554202048580325
340.0	180.0	-0.6376953125	-0.6053619384765625	0.8792715099106613
340.0	200.0	-0.48382568359375	-1.0126190185546875	1.122267601262559
340.0	220.0	-0.189239501953125	-1.3558502197265625	1.3689928441858397
340.0	240.0	-0.026275634765625	-1.365814208984375	1.3660669319055896
340.0	260.0	0.09442138671875	-1.3231201171875	1.3264849199203719
340.0	280.0	0.20367431640625	-1.289398193359375	1.3053853562078799
340.0	300.0	0.132965087890625	-1.280792236328125	1.2876756063683745
340.0	320.0	-0.069488525390625	-1.31744384765625	1.3192751596571004
340.0	340.0	-0.23455810546875	-1.325927734375	1.3465147090269418
340.0	360.0	-0.452178955078125	-1.355377197265625	1.4288152974696084
340.0	380.0	-0.735626220703125	-1.41009521484375	1.5904447338751524
340.0	400.0	-0.96710205078125	-1.418304443359375	1.716646111077716
340.0	420.0	-1.172576904296875	-1.48638916015625	1.8932219447070766
340.0	440.0	-1.302764892578125	-1.492462158203125	1.9810703316647855
340.0	460.0	-1.294891357421875	-1.54290771484375	2.014276009897906
340.0	480.0	-1.2894287109375	-1.56939697265625	2.031165492610719
340.0	500.0	-1.303009033203125	-1.761260986328125	2.1908612011194277
340.0	520.0	-1.2464599609375	-1.90838623046875	2.2793859784738166
340.0	540.0	-1.418060302734375	-1.925048828125	2.3909638250832117
340.0	560.0	-1.58868408203125	-1.9188232421875	2.4911442646419384
340.0	580.0	-1.828643798828125	-2.1112060546875	2.793050151419003
340.0	600.0	-2.459747314453125	-1.8594970703125	3.0835184782096134
340.0	620.0	-2.357086181640625	-1.8271484375	2.9823357759212614
340.0	640.0	-2.230224609375	-1.9248046875	2.9459760510370487
340.0	660.0	-1.959625244140625	-1.903564453125	2.73197524232455
340.0	680.0	-1.197052001953125	-2.06121826171875	2.3836011029161
340.0	700.0	-0.652069091796875	-3.2454833984375	3.3103408570735167
340.0	720.0	-0.54254150390625	-3.44366455078125	3.4861406772774224
340.0	740.0	-0.525726318359375	-3.72430419921875	3.7612271840629514
340.0	760.0	-0.39984130859375	-4.130859375	4.150165327801213
340.0	780.0	-0.062225341796875	-4.7047119140625	4.705123397689307
340.0	800.0	0.20703125	-5.07232666015625	5.076549978657594
360.0	0.0	0.53436279296875	2.362926959991455	2.422595181363123
360.0	20.0	0.502227783203125	2.2636566162109375	2.3187009342165448
360.0	40.0	0.472686767578125	1.9358444213867188	1.9927183453909225
360.0	60.0	0.1444091796875	1.8292465209960938	1.8349378315774976
360.0	80.0	-0.5592041015625	1.494476318359375	1.5956718626776982
360.0	100.0	-0.90155029296875	1.309600830078125	1.589920521564947
360.0	120.0	-0.87591552734375	0.7421798706054688	1.1480674942588653
360.0	140.0	-1.19451904296875	0.2528839111328125	1.220993864245356
360.0	160.0	-0.96270751953125	-0.4289703369140625	1.0539550835373281
360.0	180.0	-0.828399658203125	-0.72637939453125	1.1017590564686273
360.0	200.0	-0.644683837890625	-1.0958251953125	1.2713969126590894
360.0	220.0	-0.341705322265625	-1.5970458984375	1.6331926184564687
360.0	240.0	-0.170440673828125	-1.74310302734375	1.7514160520076123
360.0	260.0	-0.07025146484375	-1.60955810546875	1.6110904888282485
360.0	280.0	0.318939208984375	-1.211700439453125	1.2529725352131527
360.0	300.0	0.2630615234375	-0.98681640625	1.0212776237426449
360.0	320.0	0.05322265625	-0.98822021484375	0.9896523855193464
360.0	340.0	-0.06500244140625	-0.99298095703125	0.9951062749352303
360.0	360.0	-0.311737060546875	-1.029693603515625	1.0758479967167291
360.0	380.0	-0.6634521484375	-1.221343994140625	1.3899100349625906
360.0	400.0	-0.887451171875	-1.3826904296875	1.6429858206362324
360.0	420.0	-1.092926025390625	-1.39984130859375	1.7759625520324496
360.0	440.0	-1.189483642578125	-1.35577392578125	1.8036059086699696
360.0	460.0	-1.186767578125	-1.433074951171875	1.860677591675933
360.0	480.0	-1.20428466796875	-1.491729736328125	1.917174788001913
360.0	500.0	-1.322235107421875	-1.71343994140625	2.164297140437327
360.0	520.0	-1.3966064453125	-1.82403564453125	2.297306160617028
360.0	540.0	-1.599639892578125	-1.8277587890625	2.428898922747213
360.0	560.0	-1.79180908203125	-1.79754638671875	2.5380608343487956
360.0	580.0	-2.12158203125	-1.86041259765625	2.821745089273826
360.0	600.0	-2.746551513671875	-1.5504150390625	3.1539391260143943
360.0	620.0	-2.45391845703125	-1.3350830078125	2.7935931041417437
360.0	640.0	-2.12030029296875	-1.41461181640625	2.548882092894757
360.0	660.0	-1.656219482421875	-1.41058349609375	2.1755019589524274
360.0	680.0	-0.967437744140625	-1.55670166015625	1.8328272825122192
360.0	700.0	-0.63775634765625	-3.06829833984375	3.133877448347933
360.0	720.0	-0.583831787109375	-3.38873291015625	3.4386582109909343
360.0	740.0	-0.5594482421875	-3.677490234375	3.719800634390259
360.0	760.0	-0.60430908203125	-3.709228515625	3.758133266363913
360.0	780.0	-0.405914306640625	-3.9747314453125	3.9954044209180544
360.0	800.0	-0.9324951171875	-3.39227294921875	3.5181050162807543
380.0	0.0	0.531341552734375	2.2798027992248535	2.3409025287302447
380.0	20.0	0.451385498046875	2.154775619506836	2.2015464651621808
380.0	40.0	0.294281005859375	1.9740371704101562	1.9958517130715252
380.0	60.0	-0.740814208984375	1.7459487915039062	1.8966135280512728
380.0	80.0	-1.190643310546875	1.438140869140625	1.8670513256047823
380.0	100.0	-1.446441650390625	1.1527023315429688	1.8495718729288007
380.0	120.0	-1.2373046875	0.6480712890625	1.3967531225727055
380.0	140.0	-1.34869384765625	0.048919677734375	1.349580760671793
380.0	160.0	-1.13970947265625	-0.5217437744140625	1.253456919164843
380.0	180.0	-0.928131103515625	-0.886322021484375	1.2833526682409948
380.0	200.0	-0.7789306640625	-1.21844482421875	1.4461468698172768
380.0	220.0	-0.509918212890625	-1.819671630859375	1.889767559249546
380.0	240.0	-0.292510986328125	-2.0915374755859375	2.1118929160596775
380.0	260.0	0.06085205078125	-1.798492431640625	1.7995216027469334
380.0	280.0	0.575439453125	-0.844879150390625	1.0222286158084126
380.0	300.0	0.435455322265625	-0.519012451171875	0.677491890845121
380.0	320.0	0.2601318359375	-0.52044677734375	0.5818362485405231
380.0	340.0	0.187103271484375	-0.541839599609375	0.573234494692184
380.0	360.0	-0.086944580078125	-0.716766357421875	0.722020339835925
380.0	380.0	-0.57659912109375	-0.9990234375	1.153479247806566
380.0	400.0	-0.865234375	-1.357025146484375	1.609393603775217
380.0	420.0	-1.019256591796875	-1.34332275390625	1.6862384235580843
380.0	440.0	-1.110321044921875	-1.290924072265625	1.7027324461439235
380.0	460.0	-1.11419677734375	-1.34832763671875	1.7491203144960519
380.0	480.0	-1.1746826171875	-1.39666748046875	1.8249820004924435
380.0	500.0	-1.349517822265625	-1.506622314453125	2.0226490429683164
380.0	520.0	-1.49066162109375	-1.69232177734375	2.255221733372077
380.0	540.0	-1.7298583984375	-1.69647216796875	2.42289659196123
380.0	560.0	-1.9254150390625	-1.638427734375	2.528174937265466
380.0	580.0	-2.1658935546875	-1.63873291015625	2.7159787261806794
380.0	600.0	-2.3787841796875	-0.87554931640625	2.5347979759718493
380.0	620.0	-1.9376220703125	-0.77099609375	2.085381083624731
380.0	640.0	-1.427215576171875	-0.84356689453125	1.6578749670637754
380.0	660.0	-0.987060546875	-0.86541748046875	1.3127208152147407
380.0	680.0	-0.63543701171875	-1.00177001953125	1.1863066078774473
380.0	700.0	-0.56683349609375	-2.8563232421875	2.9120238110555303
380.0	720.0	-0.47735595703125	-3.25341796875	3.2882513877589403
380.0	740.0	-0.353973388671875	-3.477294921875	3.495264958996029
380.0	760.0	-0.700927734375	-2.777099609375	2.8641895763386276
380.0	780.0	-1.7479248046875	-2.219482421875	2.8251271376442424
380.0	800.0	-3.980316162109375	-1.37646484375	4.211599721771861
400.0	0.0	-0.319915771484375	2.0742712020874023	2.0987965886797033
400.0	20.0	-0.55096435546875	2.012460708618164	2.0865185895958414
400.0	40.0	-0.850860595703125	1.9090423583984375	2.0900733191636474
400.0	60.0	-1.2158203125	1.6449432373046875	2.0454968311493475
400.0	80.0	-1.426116943359375	1.39349365234375	1.993899218932344
400.0	100.0	-1.572784423828125	1.0503005981445312	1.8912382690446825
400.0	120.0	-1.54083251953125	0.609100341796875	1.6568548758482409
400.0	140.0	-1.36163330078125	-0.2322235107421875	1.3812939602915337
400.0	160.0	-1.15399169921875	-0.6962890625	1.3477816219339493
400.0	180.0	-0.92706298828125	-1.120086669921875	1.4539738417102408
400.0	200.0	-0.9010009765625	-1.3515167236328125	1.624315306221594
400.0	220.0	-0.7120361328125	-1.9558868408203125	2.081463136479876
400.0	240.0	-0.4688720703125	-2.04937744140625	2.102329402273573
400.0	260.0	0.5438232421875	-1.13543701171875	1.2589523129666704
400.0	280.0	-1.65399169921875	1.66064453125	2.3438064767072944
400.0	300.0	-1.028076171875	0.648590087890625	1.2155697089377981
400.0	320.0	-0.91143798828125	0.407806396484375	0.9985115239674218
400.0	340.0	-1.0115966796875	0.07177734375	1.0141399456833264
400.0	360.0	-1.08990478515625	-0.35235595703125	1.1454462716172678
400.0	380.0	-0.698516845703125	-0.913665771484375	1.1500917031755258
400.0	400.0	-1.01898193359375	-1.358612060546875	1.6982788086924605
400.0	420.0	-1.05560302734375	-1.304473876953125	1.6780792135624607
400.0	440.0	-1.102874755859375	-1.277618408203125	1.6877919078166488
400.0	460.0	-1.11444091796875	-1.29833984375	1.7110420536947082
400.0	480.0	-1.201995849609375	-1.296966552734375	1.7683088704719692
400.0	500.0	-1.344879150390625	-1.403289794921875	1.9436877778304023
400.0	520.0	-1.51617431640625	-1.5985107421875	2.203184320618407
400.0	540.0	-1.725067138671875	-1.58233642578125	2.340864198812001
400.0	560.0	-1.930633544921875	-1.48931884765625	2.43832247964902
400.0	580.0	-2.188140869140625	-1.4114990234375	2.6038989911992565
400.0	600.0	-2.19464111328125	-0.20257568359375	2.2039706267751935
400.0	620.0	-2.4771728515625	-0.3438720703125	2.500926495772975
400.0	640.0	-2.17388916015625	-0.390625	2.208705949480339
400.0	660.0	-1.56658935546875	-0.45184326171875	1.6304491840681918
400.0	680.0	-1.118682861328125	-0.6002197265625	1.2695334042017339
400.0	700.0	-0.509857177734375	-2.51715087890625	2.568268461213852
400.0	720.0	-0.426177978515625	-3.0667724609375	3.0962430454562693
400.0	740.0	0.197418212890625	-2.96435546875	2.970921960585461
400.0	760.0	-1.503265380859375	-1.59088134765625	2.1887691215865708
400.0	780.0	-2.986602783203125	-1.1446533203125	3.19844140298663
400.0	800.0	-3.478912353515625	-1.0352783203125	3.629687639997786
420.0	0.0	-0.50201416015625	1.936354637145996	2.0003718398823223
420.0	20.0	-0.683349609375	1.929738998413086	2.0471588337569964
420.0	40.0	-0.96942138671875	1.8906211853027344	2.1246708665916283
420.0	60.0	-1.30645751953125	1.6165313720703125	2.0784621543889785
420.0	80.0	-1.41741943359375	1.3689956665039062	1.9705905169861397
420.0	100.0	-1.567047119140625	0.8960189819335938	1.8051278873232905
420.0	120.0	-1.587921142578125	0.40048980712890625	1.6376463722857773
420.0	140.0	-1.28173828125	-0.4600372314453125	1.3617956072544706
420.0	160.0	-1.118438720703125	-0.8427581787109375	1.4004094114765937
420.0	180.0	-0.8385009765625	-1.3271942138671875	1.5698816417229702
420.0	200.0	-0.92889404296875	-1.619110107421875	1.8666444982959411
420.0	220.0	-0.743743896484375	-2.1678466796875	2.2918800601667355
420.0	240.0	-0.423004150390625	-1.8849945068359375	1.9318739094592468
420.0	260.0	-1.188751220703125	2.033477783203125	2.355453535840575
420.0	280.0	-1.78753662109375	2.546661376953125	3.1113937938833853
420.0	300.0	-1.230804443359375	1.59521484375	2.0148424195240473
420.0	320.0	-1.304962158203125	1.316253662109375	1.8534966785399154
420.0	340.0	-1.453948974609375	0.156280517578125	1.4623239110888324
420.0	360.0	-1.665863037109375	-0.210205078125	1.6790729088627474
420.0	380.0	-1.10174560546875	-0.77593994140625	1.347563049300194
420.0	400.0	-1.20135498046875	-1.301483154296875	1.7711894845034548
420.0	420.0	-1.18902587890625	-1.217742919921875	1.7019636775585532
420.0	440.0	-1.234588623046875	-1.157684326171875	1.6924662676759048
420.0	460.0	-1.22674560546875	-1.138427734375	1.6735956760613018
420.0	480.0	-1.381988525390625	-1.1063232421875	1.7702664772614365
420.0	500.0	-1.584869384765625	-1.223663330078125	2.002289417677988
420.0	520.0	-1.801849365234375	-1.44439697265625	2.3093167278686697
420.0	540.0	-1.998687744140625	-1.46490478515625	2.4780433265283355
420.0	560.0	-2.191802978515625	-1.3489990234375	2.573674156117144
420.0	580.0	-2.347198486328125	-1.1688232421875	2.622115273152334
420.0	600.0	-2.133026123046875	0.2493896484375	2.1475557357955024
420.0	620.0	-2.842803955078125	0.0521240234375	2.8432817730269266
420.0	640.0	-2.654144287109375	0.050048828125	2.654616127049638
420.0	660.0	-2.39556884765625	-0.02325439453125	2.3956817131509998
420.0	680.0	-2.272125244140625	-0.168701171875	2.2783795141400596
420.0	700.0	-1.142181396484375	-2.30548095703125	2.5729012390118524
420.0	720.0	0.0460205078125	-2.29925537109375	2.2997158843306664
420.0	740.0	0.353668212890625	-2.2423095703125	2.270029386136725
420.0	760.0	-1.606719970703125	-1.34808349609375	2.0973502751559163
420.0	780.0	-2.387176513671875	-1.1640625	2.655871459866395
420.0	800.0	-3.0013427734375	-1.0546875	3.18126141118924
440.0	0.0	-0.2510986328125	1.9102849960327148	1.9267172313206773
440.0	20.0	-0.384368896484375	1.9171791076660156	1.95532994132849
440.0	40.0	-0.581787109375	1.8880615234375	1.9756650922967818
440.0	60.0	-1.15472412109375	1.5947265625	1.9688932436723936
440.0	80.0	-1.357574462890625	1.320526123046875	1.8938842794484512
440.0	100.0	-1.4249267578125	0.760284423828125	1.6150692462695546
440.0	120.0	-1.3426513671875	0.139404296875	1.3498689757890119
440.0	140.0	-1.094573974609375	-0.6560516357421875	1.2761253600850366
440.0	160.0	-1.029052734375	-0.9356689453125	1.3908364049545405
440.0	180.0	-0.8394775390625	-1.4459228515625	1.671949589928196
440.0	200.0	-1.041778564453125	-1.8067626953125	2.0855920057688424
440.0	220.0	-1.0191650390625	-2.1822357177734375	2.408495402688869
440.0	240.0	-1.14935302734375	-1.4335479736328125	1.8374090927637714
440.0	260.0	-1.656768798828125	2.49688720703125	2.996552782349529
440.0	280.0	-1.728790283203125	2.769378662109375	3.264685898741907
440.0	300.0	-1.6710205078125	2.019775390625	2.62141224650079
440.0	320.0	-1.8175048828125	1.60845947265625	2.427028198069586
440.0	340.0	-1.78509521484375	0.1123046875	1.788624406881592
440.0	360.0	-1.955047607421875	-0.206298828125	1.9659019186550855
440.0	380.0	-1.3818359375	-0.71136474609375	1.554191223804693
440.0	400.0	-1.448760986328125	-1.177734375	1.867074356731162
440.0	420.0	-1.370391845703125	-1.035675048828125	1.7177300770303687
440.0	440.0	-1.351959228515625	-0.963165283203125	1.6599641918837647
440.0	460.0	-1.455108642578125	-0.91510009765625	1.7189384370698189
440.0	480.0	-1.628082275390625	-0.840179443359375	1.8320898974899633
440.0	500.0	-1.807037353515625	-0.85101318359375	1.9974001691326462
440.0	520.0	-1.96551513671875	-1.011962890625	2.21072808021987
440.0	540.0	-2.0797119140625	-1.087890625	2.3470636245011334
440.0	560.0	-2.19482421875	-0.964599609375	2.397437331322333
440.0	580.0	-2.272430419921875	-0.667236328125	2.3683632177003684
440.0	600.0	-2.528564453125	0.7689208984375	2.642891889892824
440.0	620.0	-3.200225830078125	0.62506103515625	3.2606972661027314
440.0	640.0	-3.193450927734375	0.678955078125	3.2648290653507828
440.0	660.0	-3.04364013671875	0.60821533203125	3.1038155827889025
440.0	680.0	-2.569732666015625	0.36029052734375	2.594867094646932
440.0	700.0	-1.052581787109375	-1.7926025390625	2.0787862520248894
440.0	720.0	1.03289794921875	-1.3878173828125	1.7300044108431738
440.0	740.0	0.527984619140625	-1.80462646484375	1.8802777549243945
440.0	760.0	-1.339874267578125	-1.25128173828125	1.8332945866592645
440.0	780.0	-1.94598388671875	-1.1434326171875	2.2570537072513956
440.0	800.0	-2.751129150390625	-1.04095458984375	2.9414788899881317
460.0	0.0	-0.2745361328125	1.854715347290039	1.8749237605014377
460.0	20.0	-0.359161376953125	1.890310287475586	1.924128342297077
460.0	40.0	-0.48724365234375	1.8844947814941406	1.9464652471153772
460.0	60.0	-0.810791015625	1.65142822265625	1.8397274922128548
460.0	80.0	-1.1458740234375	1.2935256958007812	1.7280729160789887
460.0	100.0	-1.27520751953125	0.6040420532226562	1.4110354424784963
460.0	120.0	-1.0953369140625	-0.10628509521484375	1.1004814749793788
460.0	140.0	-1.028961181640625	-0.7891998291015625	1.296764235926179
460.0	160.0	-0.948394775390625	-0.9862213134765625	1.3682416194311844
460.0	180.0	-0.86114501953125	-1.5104827880859375	1.73871475457228
460.0	200.0	-1.04290771484375	-1.9244232177734375	2.1888492919308273
460.0	220.0	-1.181243896484375	-2.1640167236328125	2.4654219766896053
460.0	240.0	-1.39666748046875	-1.0561370849609375	1.751029866458226
460.0	260.0	-1.487701416015625	2.686676025390625	3.0710720552640347
460.0	280.0	-1.835845947265625	2.90301513671875	3.43479653343685
460.0	300.0	-2.163421630859375	2.34466552734375	3.1902742183054396
460.0	320.0	-2.467010498046875	1.9163818359375	3.1238854234085913
460.0	340.0	-2.67529296875	0.2269287109375	2.6849002045683084
460.0	360.0	-2.572479248046875	-0.119110107421875	2.575235270673704
460.0	380.0	-1.96771240234375	-0.647125244140625	2.0713916046806493
460.0	400.0	-1.84326171875	-0.888214111328125	2.046103142896666
460.0	420.0	-1.8193359375	-0.78594970703125	1.9818426263105533
460.0	440.0	-1.729217529296875	-0.718780517578125	1.8726555198640955
460.0	460.0	-1.813751220703125	-0.6630859375	1.9311593541477436
460.0	480.0	-2.036041259765625	-0.59967041015625	2.122514690711223
460.0	500.0	-2.181396484375	-0.56976318359375	2.25457772263954
460.0	520.0	-2.404571533203125	-0.59393310546875	2.4768368521286543
460.0	540.0	-2.511383056640625	-0.67547607421875	2.6006369958192135
460.0	560.0	-2.639404296875	-0.57421875	2.7011446120513014
460.0	580.0	-2.716552734375	-0.03680419921875	2.7168020369030246
460.0	600.0	-2.8687744140625	1.26568603515625	3.1355745531511747
460.0	620.0	-3.280670166015625	1.40240478515625	3.567847519109265
460.0	640.0	-3.209197998046875	1.57867431640625	3.5764737365104207
460.0	660.0	-3.111724853515625	1.54351806640625	3.473511132170059
460.0	680.0	-2.65374755859375	1.1278076171875	2.8834573217109414
460.0	700.0	-0.585052490234375	-0.11956787109375	0.5971456205376835
460.0	720.0	1.148895263671875	-0.75726318359375	1.376011575574206
460.0	740.0	0.818878173828125	-1.64715576171875	1.8394791564286235
460.0	760.0	-0.119140625	-1.223876953125	1.2296622645734576
460.0	780.0	-0.5977783203125	-1.17578125	1.319014961282546
460.0	800.0	-1.6336669921875	-1.06744384765625	1.9514876912914754
480.0	0.0	-0.3114013671875	1.844801902770996	1.8708994820550173
480.0	20.0	-0.384918212890625	1.8804912567138672	1.919481543852978
480.0	40.0	-0.478607177734375	1.8885002136230469	1.948203759218516
480.0	60.0	-0.6002197265625	1.836334228515625	1.931938694413681
480.0	80.0	-0.983184814453125	1.3934860229492188	1.705419501332753
480.0	100.0	-1.28179931640625	0.42282867431640625	1.3497383358872561
480.0	120.0	-1.243255615234375	-0.236236572265625	1.2655007873911481
480.0	140.0	-1.120941162109375	-0.7628631591796875	1.3559016515015863
480.0	160.0	-0.97589111328125	-0.94915771484375	1.36134633089039
480.0	180.0	-0.958587646484375	-1.6450347900390625	1.9039510856194062
480.0	200.0	-1.09332275390625	-2.017547607421875	2.2947446464526022
480.0	220.0	-1.34375	-2.0825653076171875	2.4784556326451903
480.0	240.0	-1.510650634765625	-1.1394805908203125	1.8922159911527
480.0	260.0	-1.06787109375	2.80157470703125	2.998194375277236
480.0	280.0	-1.4339599609375	3.037261962890625	3.358749975927665
480.0	300.0	-2.18096923828125	2.37542724609375	3.224791686266515
480.0	320.0	-2.631134033203125	1.974334716796875	3.289508150868324
480.0	340.0	-2.90521240234375	0.278289794921875	2.9185106326154786
480.0	360.0	-2.4891357421875	-0.05694580078125	2.489787052593441
480.0	380.0	-2.273712158203125	-0.508758544921875	2.3299361011392
480.0	400.0	-2.142181396484375	-0.571319580078125	2.217058230634548
480.0	420.0	-2.11785888671875	-0.530029296875	2.1831759708276817
480.0	440.0	-2.1309814453125	-0.458770751953125	2.1798056159010573
480.0	460.0	-2.127593994140625	-0.4599609375	2.176745338327186
480.0	480.0	-2.34033203125	-0.40557861328125	2.375215364560842
480.0	500.0	-2.541778564453125	-0.358551025390625	2.5669431447778615
480.0	520.0	-2.703643798828125	-0.38330078125	2.7306792707765286
480.0	540.0	-2.9989013671875	-0.37548828125	3.0223171341662898
480.0	560.0	-3.0953369140625	-0.22369384765625	3.103409342809488
480.0	580.0	-3.39910888671875	0.38214111328125	3.420522336461233
480.0	600.0	-3.407073974609375	1.65948486328125	3.7897286287965413
480.0	620.0	-3.382781982421875	1.8399658203125	3.8508035733488564
480.0	640.0	-3.21240234375	2.05596923828125	3.81399243928056
480.0	660.0	-3.176239013671875	2.1292724609375	3.8239110194770647
480.0	680.0	-2.67498779296875	1.79168701171875	3.2195810349319505
480.0	700.0	-1.058013916015625	0.83990478515625	1.3508639807956553
480.0	720.0	0.58477783203125	-0.512451171875	0.7775418422125138
480.0	740.0	4.357421875	-2.52685546875	5.037074940546378
480.0	760.0	6.16485595703125	-1.740478515625	6.405834405781646
480.0	780.0	6.338287353515625	-1.741455078125	6.573169126446045
480.0	800.0	6.30157470703125	-1.7314453125	6.535116422717671
500.0	0.0	-0.370025634765625	1.81260347366333	1.8499865737675163
500.0	20.0	-0.508392333984375	1.8555927276611328	1.923976906359056
500.0	40.0	-0.557586669921875	1.8659019470214844	1.9474324045709859
500.0	60.0	-0.593048095703125	1.9332504272460938	2.0221679599539466
500.0	80.0	-0.8175048828125	1.6382293701171875	1.8308767578777214
500.0	100.0	-1.070220947265625	0.550872802734375	1.2036750893652977
500.0	120.0	-1.342987060546875	-0.3057861328125	1.3773595768051128
500.0	140.0	-1.329345703125	-0.69097900390625	1.4982029175836544
500.0	160.0	-1.075225830078125	-0.8866424560546875	1.3936446572013548
500.0	180.0	-1.11114501953125	-1.631378173828125	1.973838392693761
500.0	200.0	-1.25299072265625	-1.9283294677734375	2.2996609070352134
500.0	220.0	-1.447479248046875	-1.966888427734375	2.4420987409770616
500.0	240.0	-1.47076416015625	-1.1937408447265625	1.8942450789611693
500.0	260.0	-1.211334228515625	2.707366943359375	2.9660017496907565
500.0	280.0	-0.81170654296875	3.54388427734375	3.6356544504535235
500.0	300.0	-2.3160400390625	2.273406982421875	3.24536912696617
500.0	320.0	-2.919677734375	1.599029541015625	3.3288757179633146
500.0	340.0	-2.70648193359375	0.191497802734375	2.713248212995165
500.0	360.0	-1.834686279296875	-0.168853759765625	1.8424400493984052
500.0	380.0	-2.189483642578125	-0.412750244140625	2.2280487842853263
500.0	400.0	-2.226654052734375	-0.293670654296875	2.2459364914782367
500.0	420.0	-2.2608642578125	-0.26715087890625	2.276593240865493
500.0	440.0	-2.326995849609375	-0.225860595703125	2.3379312848735796
500.0	460.0	-2.421051025390625	-0.23577880859375	2.4325048230428825
500.0	480.0	-2.68646240234375	-0.2027587890625	2.6941030725918123
500.0	500.0	-2.91204833984375	-0.16070556640625	2.916479352346026
500.0	520.0	-3.111358642578125	-0.14129638671875	3.1145653423303497
500.0	540.0	-3.302337646484375	-0.105712890625	3.304029229082614
500.0	560.0	-3.40924072265625	0.0693359375	3.4099457147067187
500.0	580.0	-3.71356201171875	0.7342529296875	3.7854550822371786
500.0	600.0	-3.7015380859375	1.365966796875	3.9455353872207
500.0	620.0	-3.726287841796875	1.70770263671875	4.098959547907174
500.0	640.0	-3.3563232421875	2.07330322265625	3.9450591832220723
500.0	660.0	-3.056976318359375	2.30731201171875	3.829986022224058
500.0	680.0	-2.44561767578125	1.83489990234375	3.057434131377941
500.0	700.0	-1.8353271484375	1.49822998046875	2.369202147594653
500.0	720.0	-0.90118408203125	0.3824462890625	0.978977994504567
500.0	740.0	4.28009033203125	-2.568359375	4.991557184836989
500.0	760.0	6.432525634765625	-1.5731201171875	6.622091281839666
500.0	780.0	6.509918212890625	-1.55670166015625	6.693456147406831
500.0	800.0	6.47222900390625	-1.5408935546875	6.653127176439871
520.0	0.0	-0.65911865234375	1.8250408172607422	1.9404152603335192
520.0	20.0	-0.65374755859375	1.8274803161621094	1.9408941692754018
520.0	40.0	-0.619384765625	1.8295860290527344	1.931585495284454
520.0	60.0	-0.6121826171875	1.90338134765625	1.9994069399179997
520.0	80.0	-0.68646240234375	1.8202362060546875	1.9453766924850096
520.0	100.0	-0.853515625	1.0986328125	1.3912163666449588
520.0	120.0	-1.1080322265625	0.11309051513671875	1.11378852558057
520.0	140.0	-1.29150390625	-0.3080291748046875	1.3277290056294866
520.0	160.0	-1.39111328125	-0.7081298828125	1.5609753656615426
520.0	180.0	-1.3631591796875	-1.54620361328125	2.0612977860780552
520.0	200.0	-1.3748779296875	-1.75054931640625	2.225918289316159
520.0	220.0	-1.3763427734375	-1.78436279296875	2.253501721083183
520.0	240.0	-1.4345703125	-1.2589874267578125	1.9086752794125579
520.0	260.0	-2.41796875	1.0933837890625	2.653688185556327
520.0	280.0	-1.5279541015625	3.01666259765625	3.38155244888791
520.0	300.0	-2.4874267578125	2.02960205078125	3.2103857026869935
520.0	320.0	-2.8658447265625	1.505706787109375	3.237316624229599
520.0	340.0	-2.91937255859375	0.409149169921875	2.9479042011432424
520.0	360.0	-1.87384033203125	-0.110137939453125	1.8770743074406953
520.0	380.0	-2.1280517578125	-0.2509765625	2.142800391742821
520.0	400.0	-2.20220947265625	-0.129638671875	2.20602192797407
520.0	420.0	-2.3323974609375	-0.097564697265625	2.3344371454250443
520.0	440.0	-2.53271484375	-0.033050537109375	2.5329304802451262
520.0	460.0	-2.6630859375	-0.0347900390625	2.663313172972383
520.0	480.0	-2.9722900390625	0.02398681640625	2.9723868260493056
520.0	500.0	-3.27392578125	0.089935302734375	3.2751608173968108
520.0	520.0	-3.5811767578125	3.09454345703125	4.7329722350919585
520.0	540.0	-3.67626953125	0.62689208984375	3.7293365842607664
520.0	560.0	-3.750244140625	0.58538818359375	3.79565678635244
520.0	580.0	-3.78033447265625	0.9564208984375	3.8994447887002073
520.0	600.0	-3.36376953125	1.50830078125	3.6864504209449507
520.0	620.0	-3.0970458984375	1.9212646484375	3.6445783221607697
520.0	640.0	-3.0888671875	2.00921630859375	3.6848406582555584
520.0	660.0	-2.9488525390625	1.98260498046875	3.5533721738251463
520.0	680.0	-2.6649169921875	1.6246337890625	3.1210923606668945
520.0	700.0	-2.1226806640625	1.32171630859375	2.500541381778655
520.0	720.0	-1.150390625	0.78863525390625	1.3947559477527478
520.0	740.0	3.8116455078125	-2.74761962890625	4.6987290943805355
520.0	760.0	6.523681640625	-1.44000244140625	6.680720708088586
520.0	780.0	6.5762939453125	-1.401123046875	6.723896775504375
520.0	800.0	6.5328369140625	-1.38751220703125	6.678558846817057
540.0	0.0	-0.90234375	1.859205722808838	2.066608371919846
540.0	20.0	-0.77294921875	1.825613021850586	1.982501803357733
540.0	40.0	-0.615966796875	1.8014068603515625	1.9038071780971206
540.0	60.0	-0.5001220703125	1.8504180908203125	1.9168122485128145
540.0	80.0	-0.4957275390625	1.8921966552734375	1.9560557188416046
540.0	100.0	-0.63818359375	1.4985427856445312	1.6287752391717332
540.0	120.0	-0.8411865234375	1.050079345703125	1.3454595495536723
540.0	140.0	-1.0938720703125	0.508941650390625	1.2064732527959698
540.0	160.0	-1.4927978515625	-0.345428466796875	1.5322422299699403
540.0	180.0	-1.4537353515625	-1.45855712890625	2.059304584238521
540.0	200.0	-1.2821044921875	-1.4490509033203125	1.9348231054287057
540.0	220.0	-1.104248046875	-1.485870361328125	1.851262941805033
540.0	240.0	-1.1414794921875	-1.31610107421875	1.7421531128590222
540.0	260.0	-1.8487548828125	-0.457183837890625	1.9044452416258815
540.0	280.0	-2.14208984375	1.728546142578125	2.752529866453517
540.0	300.0	-2.2635498046875	1.58404541015625	2.762762671627424
540.0	320.0	-2.275390625	1.54571533203125	2.750752330547839
540.0	340.0	-2.943359375	0.279876708984375	2.9566358217799356
540.0	360.0	-1.296875	0.006561279296875	1.2968915976329756
540.0	380.0	-1.6807861328125	-0.1590576171875	1.6882953976837596
540.0	400.0	-1.8565673828125	-0.024505615234375	1.8567291057397874
540.0	420.0	-2.005859375	0.04132080078125	2.006284935110812
540.0	440.0	-2.2955322265625	0.147613525390625	2.300273452454129
540.0	460.0	-2.5438232421875	0.205718994140625	2.5521279341058816
540.0	480.0	-2.92578125	0.369384765625	2.9490067866872396
540.0	500.0	-3.2403564453125	0.365570068359375	3.2609126586829245
540.0	520.0	-3.0821533203125	3.49530029296875	4.660128026990331
540.0	540.0	-2.8604736328125	2.81072998046875	4.010300790105576
540.0	560.0	-1.59521484375	2.71282958984375	3.1470867133353897
540.0	580.0	-1.5889892578125	1.48480224609375	2.1747470132060336
540.0	600.0	-1.8043212890625	1.36297607421875	2.261256087456022
540.0	620.0	-2.0015869140625	1.28057861328125	2.3761800772120725
540.0	640.0	-2.1854248046875	1.25689697265625	2.521085396573437
540.0	660.0	-2.2821044921875	1.08056640625	2.5249999349660204
540.0	680.0	-2.2615966796875	0.95306396484375	2.4542107616619266
540.0	700.0	-1.7373046875	0.42559814453125	1.7886758671816185
540.0	720.0	-0.3199462890625	-0.70428466796875	0.7735518867023189
540.0	740.0	4.271240234375	-3.593994140625	5.582140003850731
540.0	760.0	6.6201171875	-1.30645751953125	6.747798368843919
540.0	780.0	6.665283203125	-1.21075439453125	6.774358005135025
540.0	800.0	6.5975341796875	-1.213134765625	6.708140816330023
560.0	0.0	-0.9921875	1.7941770553588867	2.0502456782377414
560.0	20.0	-0.8531494140625	1.7478008270263672	1.9449091633465148
560.0	40.0	-0.662841796875	1.7354774475097656	1.857751656842079
560.0	60.0	-0.561767578125	1.6875762939453125	1.7786220958142356
560.0	80.0	-0.5068359375	1.7756195068359375	1.8465392767547084
560.0	100.0	-0.57421875	1.6096878051757812	1.7090412525691667
560.0	120.0	-0.6697998046875	1.4991989135742188	1.6420198417867948
560.0	140.0	-0.781494140625	1.4231109619140625	1.6235694939703615
560.0	160.0	-1.017822265625	1.1480712890625	1.5342848005411638
560.0	180.0	-1.067138671875	-0.714752197265625	1.284389212235597
560.0	200.0	-1.1551513671875	-0.88555908203125	1.4555375532370096
560.0	220.0	-1.324462890625	-1.0608978271484375	1.696969695749163
560.0	240.0	-1.5113525390625	-1.0088958740234375	1.817156399970069
560.0	260.0	-1.75830078125	-0.6326904296875	1.868667658296283
560.0	280.0	-2.0606689453125	0.380035400390625	2.09541962568966
560.0	300.0	-2.28076171875	0.092254638671875	2.2826267623227263
560.0	320.0	-2.353759765625	0.0992431640625	2.3558510648782938
560.0	340.0	-2.17626953125	-0.16387939453125	2.1824311051208523
560.0	360.0	-0.7413330078125	0.080810546875	0.7457244618212311
560.0	380.0	-0.9224853515625	0.075225830078125	0.9255474862795167
560.0	400.0	-0.8521728515625	0.245697021484375	0.8868853337982628
560.0	420.0	-0.9248046875	0.363128662109375	0.9935422161475159
560.0	440.0	-1.095458984375	0.429473876953125	1.1766385160418023
560.0	460.0	-1.1307373046875	0.495025634765625	1.2343489098658702
560.0	480.0	-0.8018798828125	0.5828857421875	0.9913461226558873
560.0	500.0	-0.730712890625	0.540771484375	0.9090517734643523
560.0	520.0	-0.4693603515625	5.58245849609375	5.602155121042987
560.0	540.0	-1.3330078125	5.5775146484375	5.734594971026369
560.0	560.0	-2.05029296875	5.478271484375	5.849372591502609
560.0	580.0	-2.3814697265625	5.4176025390625	5.91792322777088
560.0	600.0	-2.9493408203125	5.2183837890625	5.994175560017566
560.0	620.0	-3.218505859375	4.85858154296875	5.8279151140444565
560.0	640.0	-3.8681640625	4.93524169921875	6.270510652580384
560.0	660.0	-4.2205810546875	5.156494140625	6.663537818718147
560.0	680.0	-4.3702392578125	5.1123046875	6.725670999116744
560.0	700.0	-4.509033203125	5.19207763671875	6.876703469875567
560.0	720.0	-4.5640869140625	5.21697998046875	6.931649837933843
560.0	740.0	-4.4385986328125	5.27337646484375	6.892724944691538
560.0	760.0	0.74658203125	-2.89013671875	2.985008372258341
560.0	780.0	6.5877685546875	0.18035888671875	6.590237010771909
560.0	800.0	6.312255859375	-2.231689453125	6.695148381432885
580.0	0.0	-1.2127685546875	1.7150816917419434	2.1005505889140625
580.0	20.0	-1.0030517578125	1.6698932647705078	1.9479877680767534
580.0	40.0	-0.7733154296875	1.6765022277832031	1.8462601316051879
580.0	60.0	-0.6502685546875	1.56048583984375	1.690551758914297
580.0	80.0	-0.5924072265625	1.5480499267578125	1.6575297577474566
580.0	100.0	-0.640380859375	1.5231170654296875	1.65226306623885
580.0	120.0	-0.7149658203125	1.5081253051757812	1.6690170940786284
580.0	140.0	-0.794677734375	1.589202880859375	1.7768169568200096
580.0	160.0	-1.001220703125	1.5575408935546875	1.8515875705624225
580.0	180.0	-1.089111328125	0.783843994140625	1.341855019068949
580.0	200.0	-1.184814453125	-0.2747039794921875	1.2162432177334996
580.0	220.0	-1.3458251953125	-0.4426422119140625	1.4167489488635954
580.0	240.0	-1.54736328125	-0.4077911376953125	1.6001958430590937
580.0	260.0	-1.787841796875	-0.334014892578125	1.8187754779293692
580.0	280.0	-2.0537109375	0.68548583984375	2.165091095412251
580.0	300.0	-2.2852783203125	0.140228271484375	2.289576591733462
580.0	320.0	-2.4014892578125	0.11962890625	2.4044670367046836
580.0	340.0	-2.509521484375	0.03326416015625	2.5097419359150464
580.0	360.0	-2.3746337890625	0.389923095703125	2.406434219487421
580.0	380.0	-2.1309814453125	1.0328369140625	2.3680865717528783
580.0	400.0	-1.772705078125	1.6806640625	2.44276789421123
580.0	420.0	-1.424560546875	2.07806396484375	2.5194687125850415
580.0	440.0	-1.004150390625	2.17510986328125	2.3957088563378726
580.0	460.0	-0.7305908203125	1.797454833984375	1.9402594741267696
580.0	480.0	-0.534912109375	2.2127685546875	2.276505137567192
580.0	500.0	-0.5191650390625	2.827056884765625	2.874331742768306
580.0	520.0	-1.56787109375	5.35791015625	5.582599843179136
580.0	540.0	-1.841552734375	5.36627197265625	5.673463788374791
580.0	560.0	-2.242919921875	5.4736328125	5.915348336490457
580.0	580.0	-2.4552001953125	5.49176025390625	6.015599611464095
580.0	600.0	-2.8406982421875	5.4351806640625	6.132760826427689
580.0	620.0	-3.0477294921875	5.220947265625	6.045406967937447
580.0	640.0	-3.4638671875	5.0928955078125	6.159217527100005
580.0	660.0	-3.7744140625	5.24517822265625	6.462050456521144
580.0	680.0	-3.9088134765625	5.4022216796875	6.668044831211189
580.0	700.0	-3.952392578125	5.49346923828125	6.767541013068185
580.0	720.0	-4.043701171875	5.611328125	6.916539777507194
580.0	740.0	-3.7708740234375	5.52960205078125	6.692980632023368
580.0	760.0	-2.4300537109375	0.93109130859375	2.602324357757875
580.0	780.0	6.1962890625	-1.2523193359375	6.32157431857129
580.0	800.0	6.35302734375	-1.01507568359375	6.433609801181488
600.0	0.0	-1.2998046875	1.6507759094238281	2.1010838462043915
600.0	20.0	-1.126220703125	1.6402263641357422	1.9896521298340888
600.0	40.0	-0.921875	1.6566162109375	1.8958456651230657
600.0	60.0	-0.6900634765625	1.595672607421875	1.738493218785178
600.0	80.0	-0.597900390625	1.5573043823242188	1.6681372294615764
600.0	100.0	-0.6654052734375	1.460205078125	1.6046691397607393
600.0	120.0	-0.730712890625	1.4896011352539062	1.6591723450790967
600.0	140.0	-0.8111572265625	1.5631103515625	1.7610479883769237
600.0	160.0	-1.015380859375	1.6781005859375	1.9613821315870332
600.0	180.0	-1.1156005859375	1.4741058349609375	1.848662402930826
600.0	200.0	-1.2110595703125	0.3595733642578125	1.2633124265711861
600.0	220.0	-1.3702392578125	0.30548095703125	1.4038782848805944
600.0	240.0	-1.5555419921875	0.476837158203125	1.6269863444116206
600.0	260.0	-1.7738037109375	0.400604248046875	1.818478311250604
600.0	280.0	-1.8448486328125	2.602996826171875	3.190463752348709
600.0	300.0	-2.1318359375	1.15887451171875	2.426461332543314
600.0	320.0	-2.2882080078125	0.833160400390625	2.435169837977696
600.0	340.0	-2.39794921875	0.694915771484375	2.496611380483847
600.0	360.0	-2.317626953125	1.0745849609375	2.554628648575859
600.0	380.0	-2.0667724609375	1.6846923828125	2.666408976506813
600.0	400.0	-1.6951904296875	2.740875244140625	3.2227422634841623
600.0	420.0	-1.3994140625	3.632080078125	3.8923470313212385
600.0	440.0	-1.151611328125	4.30633544921875	4.457660109548941
600.0	460.0	-0.9061279296875	4.15435791015625	4.252029805944163
600.0	480.0	-0.5662841796875	3.488922119140625	3.534579936229064
600.0	500.0	-0.4959716796875	3.635284423828125	3.6689618080840556
600.0	520.0	-1.55224609375	5.405517578125	5.6239744152138975
600.0	540.0	-1.8330078125	5.42279052734375	5.724209530069208
600.0	560.0	-2.2415771484375	5.537353515625	5.973855712134479
600.0	580.0	-2.4510498046875	5.57000732421875	6.085443840584609
600.0	600.0	-2.8388671875	5.51641845703125	6.204034131219718
600.0	620.0	-3.0137939453125	5.37310791015625	6.160620306347888
600.0	640.0	-3.430419921875	5.2891845703125	6.304225111719021
600.0	660.0	-3.751220703125	5.4033203125	6.577805649533035
600.0	680.0	-3.8817138671875	5.54510498046875	6.768743738031088
600.0	700.0	-3.93017578125	5.63671875	6.871599518170832
600.0	720.0	-4.0377197265625	5.71673583984375	6.998874856205529
600.0	740.0	-3.769287109375	5.61285400390625	6.7610395193392385
600.0	760.0	-2.9720458984375	4.4285888671875	5.333428182416656
600.0	780.0	6.33203125	-0.859619140625	6.390114616961532
600.0	800.0	6.3739013671875	-0.97186279296875	6.44756821809523
620.0	0.0	-1.58251953125	1.551093578338623	2.2159105026040726
620.0	20.0	-1.3521728515625	1.5686054229736328	2.07096460459491
620.0	40.0	-1.2276611328125	1.5999717712402344	2.0166956948890635
620.0	60.0	-0.8984375	1.5980148315429688	1.833259758800578
620.0	80.0	-0.64599609375	1.5779953002929688	1.7051041378423064
620.0	100.0	-0.681884765625	1.4297332763671875	1.5840151751618776
620.0	120.0	-0.7354736328125	1.4588088989257812	1.6337211720937777
620.0	140.0	-0.79248046875	1.5337982177734375	1.726430498512811
620.0	160.0	-1.0015869140625	1.672393798828125	1.9493787125081696
620.0	180.0	-1.1400146484375	1.6562042236328125	2.0106331910697297
620.0	200.0	-1.2952880859375	1.6395721435546875	2.0894898993515487
620.0	220.0	-1.47412109375	2.5153656005859375	2.9154926005136335
620.0	240.0	-1.5816650390625	2.6582489013671875	3.0932105517427098
620.0	260.0	-1.7197265625	2.719573974609375	3.2176920382691536
620.0	280.0	-1.8360595703125	2.83843994140625	3.380511210853536
620.0	300.0	-2.1094970703125	1.5655517578125	2.626962161137238
620.0	320.0	-2.2410888671875	1.396453857421875	2.6405610552570424
620.0	340.0	-2.3363037109375	1.291015625	2.6692763764238565
620.0	360.0	-2.2110595703125	1.94952392578125	2.947783567473032
620.0	380.0	-1.9083251953125	2.657318115234375	3.2715507968878095
620.0	400.0	-1.52978515625	3.734344482421875	4.035538543698665
620.0	420.0	-1.2587890625	4.51812744140625	4.690205270631321
620.0	440.0	-1.04736328125	4.8748779296875	4.986121205131806
620.0	460.0	-0.8343505859375	4.64251708984375	4.716895783218613
620.0	480.0	-0.5650634765625	4.229583740234375	4.2671624468960525
620.0	500.0	-0.4884033203125	3.95831298828125	3.988330417165598
620.0	520.0	-1.55615234375	5.473388671875	5.690306992629501
620.0	540.0	-1.8349609375	5.4893798828125	5.787950685689837
620.0	560.0	-2.2420654296875	5.6048583984375	6.036662576087483
620.0	580.0	-2.40478515625	5.66204833984375	6.15156752791089
620.0	600.0	-2.7608642578125	5.7008056640625	6.334157928996849
620.0	620.0	-2.927734375	5.6123046875	6.330054697701365
620.0	640.0	-3.3948974609375	5.4747314453125	6.441895153491197
620.0	660.0	-3.7298583984375	5.55780029296875	6.69335399997029
620.0	680.0	-3.8682861328125	5.65057373046875	6.847818710273587
620.0	700.0	-3.931640625	5.71136474609375	6.9337929928050865
620.0	720.0	-4.0447998046875	5.7889404296875	7.062027807823369
620.0	740.0	-3.806640625	5.6920166015625	6.84759562476958
620.0	760.0	-3.1854248046875	4.72308349609375	5.696880628676676
620.0	780.0	6.079833984375	-0.1328125	6.0812844397970265
620.0	800.0	6.238525390625	-0.90899658203125	6.304401148056594
