# Supplementary material for: Real-time emotion detection by quantitative facial motion analysis
Source: PLoS One. 2023 Mar 10;18(3):e0282730. doi: 10.1371/journal.pone.0282730 (PMC10004542; doi:10.1371/journal.pone.0282730)
Supplement: S1 Dataset — Data from each participant is organized into folders by Study ID and subsequently by emotions. The data files (.csv) contain the pixel displacement results after DISC-processing of videos. (ZIP) [file pone.0282730.s004.zip › S1_Dataset/1/happy/result/102775_cropped_result.csv]

pos_x	pos_y	disp_x	disp_y	disp_xy_indi
0.0	0.0	1.6347503662109375	0.2952728271484375	1.6612028179241165
0.0	20.0	1.6403484344482422	0.37134742736816406	1.681856681828078
0.0	40.0	1.4302377700805664	0.6895370483398438	1.5877787692239291
0.0	60.0	1.2473540306091309	0.8384246826171875	1.5029464481805652
0.0	80.0	1.1076674461364746	1.08367919921875	1.5496089113224314
0.0	100.0	1.0637731552124023	1.0608596801757812	1.5023436979510416
0.0	120.0	0.7985415458679199	1.410888671875	1.6211956837169068
0.0	140.0	0.8492779731750488	1.431915283203125	1.664828656045722
0.0	160.0	0.8322830200195312	1.51678466796875	1.7301244910115292
0.0	180.0	0.7395734786987305	1.9016571044921875	2.0404089476034337
0.0	200.0	1.1599035263061523	1.8720245361328125	2.2022379649394654
0.0	220.0	1.1098051071166992	1.9058380126953125	2.2054219338749506
0.0	240.0	1.1214356422424316	2.044464111328125	2.331834342786896
0.0	260.0	1.3157854080200195	1.83734130859375	2.259892547052493
0.0	280.0	1.774184226989746	0.807403564453125	1.9492640116697415
0.0	300.0	2.0620570182800293	0.763519287109375	2.198872631242186
0.0	320.0	2.108639717102051	1.0382080078125	2.3503696143428625
0.0	340.0	1.8158278465270996	2.063995361328125	2.7490557687699355
0.0	360.0	1.7877140045166016	1.67047119140625	2.446711131961229
0.0	380.0	1.8148603439331055	1.73291015625	2.5093217564942503
0.0	400.0	1.8189506530761719	1.375244140625	2.2803240832499285
0.0	420.0	1.835658073425293	1.0736083984375	2.1265642608976085
0.0	440.0	1.750378131866455	0.5975341796875	1.8495595963393867
0.0	460.0	1.501176357269287	0.843231201171875	1.7217924713083308
0.0	480.0	1.4629273414611816	1.242462158203125	1.9193406735026088
0.0	500.0	1.4563932418823242	1.953857421875	2.4369325185602757
0.0	520.0	2.4713754653930664	2.923828125	3.828376626651016
0.0	540.0	3.5926451683044434	3.4798583984375	5.001651105236876
0.0	560.0	3.945377826690674	3.6385498046875	5.367033713005152
0.0	580.0	4.65705680847168	3.6783447265625	5.934509082035563
0.0	600.0	5.168924331665039	3.4373779296875	6.207523320776298
0.0	620.0	5.387468338012695	3.2799072265625	6.3073454406704395
0.0	640.0	4.996723175048828	3.2110595703125	5.9395408957398
0.0	660.0	4.646643161773682	3.2576904296875	5.674842694607107
0.0	680.0	4.535501956939697	3.3182373046875	5.619739923841991
0.0	700.0	4.431999206542969	3.4459228515625	5.614000468980933
0.0	720.0	4.489133834838867	3.4407958984375	5.656093970382691
0.0	740.0	4.467418670654297	4.4935302734375	6.3363746651543496
0.0	760.0	4.417724609375	4.2247314453125	6.11266280022788
0.0	780.0	6.158768653869629	3.445068359375	7.056835504151551
0.0	800.0	5.947935104370117	3.870849609375	7.096577252746351
20.0	0.0	1.5194244384765625	0.5479917526245117	1.61522307598186
20.0	20.0	1.5715370178222656	0.4882011413574219	1.6456211449809428
20.0	40.0	1.3462295532226562	0.7848167419433594	1.558291156493119
20.0	60.0	1.2283134460449219	0.8599472045898438	1.499420927030378
20.0	80.0	1.1851272583007812	0.9376373291015625	1.5111883996683664
20.0	100.0	1.0816059112548828	1.0702285766601562	1.5215980262741962
20.0	120.0	0.8322391510009766	1.4106979370117188	1.6378921435637774
20.0	140.0	0.8300457000732422	1.5648956298828125	1.7714045829895562
20.0	160.0	0.8590202331542969	1.783233642578125	1.979352920777624
20.0	180.0	1.0733375549316406	1.7697601318359375	2.0698078246693794
20.0	200.0	1.4651298522949219	1.702239990234375	2.2459355441416533
20.0	220.0	1.39361572265625	1.8140411376953125	2.287555470734121
20.0	240.0	1.35821533203125	1.9964141845703125	2.4146259512641506
20.0	260.0	1.4553260803222656	1.891326904296875	2.3864390750621247
20.0	280.0	1.7648124694824219	1.260986328125	2.1690204176445214
20.0	300.0	2.040271759033203	1.018951416015625	2.2805637107760632
20.0	320.0	2.216583251953125	0.34197998046875	2.2428088683346377
20.0	340.0	1.9625816345214844	1.063507080078125	2.2322127993400005
20.0	360.0	1.8657112121582031	0.791412353515625	2.0266257277726374
20.0	380.0	1.8415565490722656	0.80267333984375	2.0088840220199056
20.0	400.0	1.8122081756591797	0.39520263671875	1.8548001498801494
20.0	420.0	1.7951374053955078	0.10943603515625	1.7984700581440982
20.0	440.0	1.669546127319336	-0.502593994140625	1.7435552742007403
20.0	460.0	1.4429244995117188	0.240875244140625	1.462891655089655
20.0	480.0	1.4561042785644531	1.2652587890625	1.9290203403161954
20.0	500.0	1.4554252624511719	2.024505615234375	2.4933683403573923
20.0	520.0	2.4565773010253906	2.9783935546875	3.860777150071891
20.0	540.0	3.4011306762695312	3.5045166015625	4.88357722245577
20.0	560.0	3.4681549072265625	3.5692138671875	4.97668424658861
20.0	580.0	4.464103698730469	3.8035888671875	5.864768546465559
20.0	600.0	4.924489974975586	3.5821533203125	6.08953396606513
20.0	620.0	5.661991119384766	3.522705078125	6.668402695056711
20.0	640.0	6.021495819091797	3.4918212890625	6.960691618947796
20.0	660.0	5.915489196777344	3.4593505859375	6.8527453559588505
20.0	680.0	5.839138031005859	3.4927978515625	6.804055391971659
20.0	700.0	5.438756942749023	3.677978515625	6.565638053053167
20.0	720.0	5.0815277099609375	3.8739013671875	6.389760220055056
20.0	740.0	4.746028900146484	4.3365478515625	6.42887529743088
20.0	760.0	4.42243766784668	4.29443359375	6.164423315859945
20.0	780.0	6.234514236450195	2.3182373046875	6.65157063898031
20.0	800.0	6.039337158203125	1.9326171875	6.341025351145776
40.0	0.0	1.50360107421875	0.5696330070495605	1.6078861754216633
40.0	20.0	1.5031852722167969	0.5457630157470703	1.5991945572590043
40.0	40.0	1.2993583679199219	0.8040313720703125	1.5280047825699998
40.0	60.0	1.2296409606933594	0.8557662963867188	1.4981164328069863
40.0	80.0	1.1702919006347656	0.9488601684570312	1.5066249539867704
40.0	100.0	1.06561279296875	1.1108932495117188	1.5393552014883913
40.0	120.0	0.8202247619628906	1.4471435546875	1.6634281252914578
40.0	140.0	0.7165870666503906	1.7524261474609375	1.8932761093922341
40.0	160.0	0.8480148315429688	1.9056854248046875	2.0858490100747638
40.0	180.0	1.1091728210449219	1.852264404296875	2.1589691453029167
40.0	200.0	1.4665107727050781	1.7596282958984375	2.2906212227661045
40.0	220.0	1.3978843688964844	1.8858642578125	2.347459202563447
40.0	240.0	1.3822898864746094	1.98846435546875	2.4217175358038228
40.0	260.0	1.4785614013671875	1.868804931640625	2.382976225256396
40.0	280.0	1.689239501953125	1.617919921875	2.339058564585087
40.0	300.0	2.0837554931640625	0.81787109375	2.238515151005958
40.0	320.0	2.332141876220703	-0.506500244140625	2.386509632944467
40.0	340.0	2.1304855346679688	-0.352294921875	2.159416663223745
40.0	360.0	1.954498291015625	-0.688873291015625	2.0723440787325105
40.0	380.0	1.845733642578125	-1.078643798828125	2.137803808607114
40.0	400.0	1.7702674865722656	-1.993011474609375	2.6656972281074087
40.0	420.0	1.6808967590332031	-2.087860107421875	2.6804055183296445
40.0	440.0	1.5373420715332031	-2.578460693359375	3.001979379027329
40.0	460.0	1.2863883972167969	-1.911224365234375	2.303817198208126
40.0	480.0	1.424560546875	1.006927490234375	1.7444987022931535
40.0	500.0	1.4646110534667969	2.095794677734375	2.5568419718779754
40.0	520.0	2.4522743225097656	3.043701171875	3.9086783158139244
40.0	540.0	3.39666748046875	3.571044921875	4.928459374583821
40.0	560.0	3.4671897888183594	3.637451171875	5.025182191668389
40.0	580.0	4.464027404785156	3.8798828125	5.914476418873086
40.0	600.0	4.924705505371094	3.658447265625	6.134896960014194
40.0	620.0	5.630714416503906	3.6929931640625	6.733731755129341
40.0	640.0	5.981269836425781	3.7205810546875	7.0440267064113575
40.0	660.0	5.841583251953125	3.671875	6.899765278987703
40.0	680.0	5.778728485107422	3.720458984375	6.872810048226895
40.0	700.0	5.422870635986328	3.87255859375	6.663650350721423
40.0	720.0	5.066059112548828	3.9881591796875	6.447508710685446
40.0	740.0	4.746128082275391	4.365966796875	6.448829184028526
40.0	760.0	4.419673919677734	4.2674560546875	6.143671437745393
40.0	780.0	6.368022918701172	-0.1578369140625	6.3699786800698295
40.0	800.0	6.192634582519531	-0.0296630859375	6.192705626080105
60.0	0.0	1.4674263000488281	0.5697469711303711	1.574151059202142
60.0	20.0	1.4650611877441406	0.5614128112792969	1.5689450686696444
60.0	40.0	1.3179817199707031	0.7065010070800781	1.4953994406786761
60.0	60.0	1.2759666442871094	0.7708282470703125	1.4907270252513696
60.0	80.0	1.1379776000976562	0.943817138671875	1.478439653680456
60.0	100.0	0.9990425109863281	1.1391143798828125	1.5151460356063609
60.0	120.0	0.8255271911621094	1.4449539184570312	1.664147520447731
60.0	140.0	0.7201957702636719	1.889862060546875	2.022439258766543
60.0	160.0	0.8848190307617188	2.064422607421875	2.2460510722672002
60.0	180.0	1.2730674743652344	1.903778076171875	2.290212164320014
60.0	200.0	1.4930152893066406	1.8148651123046875	2.3500702180922377
60.0	220.0	1.4129104614257812	1.9656524658203125	2.420765496365125
60.0	240.0	1.3645057678222656	2.0129241943359375	2.431818209193116
60.0	260.0	1.5184593200683594	1.9793701171875	2.4947193765065685
60.0	280.0	1.7122726440429688	1.904327392578125	2.5609256970207666
60.0	300.0	2.080547332763672	0.9666748046875	2.294152868029427
60.0	320.0	2.286510467529297	0.003753662109375	2.286513548636936
60.0	340.0	2.0640602111816406	-0.783172607421875	2.2076466855906034
60.0	360.0	1.7635002136230469	-1.3250732421875	2.2058449856256503
60.0	380.0	1.6200675964355469	-2.231536865234375	2.757603270581269
60.0	400.0	1.5812606811523438	-3.51904296875	3.8579850644691702
60.0	420.0	1.4486427307128906	-3.758209228515625	4.02774159629777
60.0	440.0	1.356170654296875	-3.81524658203125	4.049111671129502
60.0	460.0	1.2411613464355469	-3.660552978515625	3.8652463823675345
60.0	480.0	1.1374549865722656	-3.470672607421875	3.652310528198098
60.0	500.0	1.67950439453125	2.332977294921875	2.8746335540153236
60.0	520.0	2.604450225830078	3.2586669921875	4.171579022959852
60.0	540.0	3.40673828125	3.6737060546875	5.010187810170573
60.0	560.0	3.4291458129882812	3.7181396484375	5.058023670567191
60.0	580.0	4.460044860839844	3.968994140625	5.970336225793274
60.0	600.0	4.937934875488281	3.748291015625	6.199426293809659
60.0	620.0	5.6891937255859375	3.7784423828125	6.829608487130152
60.0	640.0	6.00787353515625	3.8057861328125	7.111859988999979
60.0	660.0	5.829002380371094	3.7835693359375	6.949292458244826
60.0	680.0	5.7494354248046875	3.847900390625	6.918261712321318
60.0	700.0	5.3905487060546875	4.0050048828125	6.715510365095108
60.0	720.0	5.0247650146484375	4.1187744140625	6.497119833154596
60.0	740.0	4.725372314453125	4.458740234375	6.496884483183806
60.0	760.0	4.338172912597656	3.0179443359375	5.284669548270097
60.0	780.0	5.10675048828125	-3.05810546875	5.952386883222514
60.0	800.0	5.021171569824219	-3.0860595703125	5.89371933545604
80.0	0.0	1.3956680297851562	0.6029672622680664	1.5203482392963221
80.0	20.0	1.1868515014648438	0.7320632934570312	1.3944651849926226
80.0	40.0	1.0554885864257812	0.847869873046875	1.3538609521275136
80.0	60.0	0.9483261108398438	1.0107650756835938	1.3859900615524934
80.0	80.0	0.8389663696289062	1.1742172241210938	1.443139168199295
80.0	100.0	0.8599853515625	1.2638473510742188	1.5286873230714633
80.0	120.0	0.7158584594726562	1.5991973876953125	1.752108906092905
80.0	140.0	0.5879745483398438	2.0789947509765625	2.1605400352882937
80.0	160.0	0.8262252807617188	2.22613525390625	2.374516031374399
80.0	180.0	1.4696426391601562	1.7335968017578125	2.2727092550307764
80.0	200.0	1.861236572265625	1.453399658203125	2.3614766872455153
80.0	220.0	1.911956787109375	1.51116943359375	2.4370498174640702
80.0	240.0	1.7697601318359375	1.9449920654296875	2.6296473259394304
80.0	260.0	1.9676513671875	2.6522216796875	3.3024130179308617
80.0	280.0	2.123992919921875	2.72021484375	3.4512193091769885
80.0	300.0	2.499114990234375	2.2008056640625	3.3300332288708083
80.0	320.0	2.8153076171875	1.55633544921875	3.2168520341925717
80.0	340.0	1.575714111328125	-0.145477294921875	1.5824154334359763
80.0	360.0	1.0397262573242188	-1.195953369140625	1.584719265778087
80.0	380.0	1.4531784057617188	-2.904266357421875	3.247536074291508
80.0	400.0	2.1518783569335938	-4.181304931640625	4.702540950847896
80.0	420.0	2.1819229125976562	-4.45343017578125	4.959216463018897
80.0	440.0	2.148834228515625	-4.584197998046875	5.062841082528398
80.0	460.0	2.0013961791992188	-4.500823974609375	4.925748990410673
80.0	480.0	1.8080291748046875	-4.4207763671875	4.776215362149034
80.0	500.0	1.3420257568359375	-3.222320556640625	3.4906135423102653
80.0	520.0	1.4570770263671875	-1.8487548828125	2.3539260985617423
80.0	540.0	2.0156173706054688	0.8681640625	2.1946348726161733
80.0	560.0	1.8193817138671875	-0.6456298828125	1.9305407963404417
80.0	580.0	4.1117401123046875	4.145263671875	5.838631488671123
80.0	600.0	4.888236999511719	3.96875	6.2964940662161615
80.0	620.0	6.0079498291015625	4.130615234375	7.290915125239926
80.0	640.0	6.4946746826171875	4.154296875	7.709668070589254
80.0	660.0	6.677909851074219	4.171630859375	7.873816355869871
80.0	680.0	6.5964813232421875	4.0869140625	7.75992476781465
80.0	700.0	6.363044738769531	4.24560546875	7.649412012949918
80.0	720.0	5.9174041748046875	4.46728515625	7.41433131410025
80.0	740.0	5.62774658203125	2.927978515625	6.343862370790053
80.0	760.0	5.140510559082031	-3.0164794921875	5.960201115299854
80.0	780.0	5.082183837890625	-3.1409912109375	5.974480592428375
80.0	800.0	5.0274810791015625	-3.1763916015625	5.946850393880864
100.0	0.0	1.1454849243164062	0.803584098815918	1.399243765648414
100.0	20.0	1.0278396606445312	0.8616008758544922	1.34119738937529
100.0	40.0	0.9520492553710938	0.9099845886230469	1.316992686458095
100.0	60.0	0.8619613647460938	1.0502166748046875	1.3586509700260634
100.0	80.0	0.823486328125	1.1836166381835938	1.4419008560902609
100.0	100.0	0.85284423828125	1.2754592895507812	1.534320596899784
100.0	120.0	0.7035751342773438	1.6271743774414062	1.7727702683019055
100.0	140.0	0.5225753784179688	2.228118896484375	2.288580093201772
100.0	160.0	0.8737640380859375	2.235992431640625	2.400651109304807
100.0	180.0	1.7645339965820312	1.468109130859375	2.2954138287477543
100.0	200.0	2.0565872192382812	1.2042694091796875	2.3832364129939436
100.0	220.0	2.0670928955078125	1.257781982421875	2.41968769760975
100.0	240.0	1.8865966796875	2.3702392578125	3.029402774654346
100.0	260.0	3.2715988159179688	3.586181640625	4.854282395150871
100.0	280.0	4.066337585449219	3.30828857421875	5.242125012735133
100.0	300.0	4.531425476074219	2.93255615234375	5.3975644907554035
100.0	320.0	4.752677917480469	2.109893798828125	5.19996146424566
100.0	340.0	3.0839157104492188	-0.244659423828125	3.093605395460678
100.0	360.0	1.7637863159179688	-1.6505126953125	2.415602269747074
100.0	380.0	1.9241714477539062	-3.37432861328125	3.884395622327871
100.0	400.0	2.2986679077148438	-4.5439453125	5.0922797598864165
100.0	420.0	2.2465286254882812	-4.763153076171875	5.26635719375204
100.0	440.0	2.1538848876953125	-4.87200927734375	5.326884127514491
100.0	460.0	1.8556137084960938	-4.79730224609375	5.143676805120513
100.0	480.0	1.5212783813476562	-4.67755126953125	4.918716681477919
100.0	500.0	1.3634567260742188	-4.360748291015625	4.568932030734613
100.0	520.0	1.4665985107421875	-4.089599609375	4.3446215205367835
100.0	540.0	1.9121322631835938	-3.2730712890625	3.790678759166077
100.0	560.0	2.3769302368164062	-0.84521484375	2.5227337320429664
100.0	580.0	1.3450088500976562	-2.3017578125	2.6659215731611097
100.0	600.0	0.7155532836914062	-1.543701171875	1.701478712723084
100.0	620.0	8.256271362304688	9.6971435546875	12.735800325391013
100.0	640.0	7.5773162841796875	9.249267578125	11.956783547520168
100.0	660.0	7.20697021484375	7.901123046875	10.694305263994677
100.0	680.0	7.1022491455078125	7.8524169921875	10.587841873774911
100.0	700.0	6.806175231933594	7.3345947265625	10.006013246578517
100.0	720.0	6.00054931640625	6.1630859375	8.601756818908203
100.0	740.0	1.5772171020507812	-1.8048095703125	2.39686281878898
100.0	760.0	4.793342590332031	-2.9130859375	5.609117833273896
100.0	780.0	5.0001068115234375	-2.9803466796875	5.8209564899393795
100.0	800.0	4.993537902832031	-3.0323486328125	5.842136511409158
120.0	0.0	0.9757537841796875	0.8995866775512695	1.3271592360258477
120.0	20.0	0.9123916625976562	0.9164981842041016	1.2932236726982425
120.0	40.0	0.8897018432617188	0.9078598022460938	1.2711328767826031
120.0	60.0	0.7852706909179688	1.079498291015625	1.334903224327681
120.0	80.0	0.6654434204101562	1.3185577392578125	1.4769595314441901
120.0	100.0	0.6271896362304688	1.488922119140625	1.615628644417125
120.0	120.0	0.5596389770507812	1.785919189453125	1.871550997405989
120.0	140.0	0.69866943359375	2.0627593994140625	2.177869444505174
120.0	160.0	1.3160552978515625	1.7355804443359375	2.17812787176614
120.0	180.0	1.92596435546875	1.02581787109375	2.182118466809598
120.0	200.0	2.2185134887695312	0.895660400390625	2.3924902617733372
120.0	220.0	1.9472122192382812	0.7902069091796875	2.101442929528705
120.0	240.0	2.6813278198242188	3.362091064453125	4.30036919380637
120.0	260.0	2.2407913208007812	5.068145751953125	5.541412013775606
120.0	280.0	1.9559402465820312	5.315216064453125	5.663675843480093
120.0	300.0	2.2230300903320312	4.611572265625	5.119420039770456
120.0	320.0	2.1145095825195312	3.72552490234375	4.283770135353942
120.0	340.0	0.5670852661132812	1.212554931640625	1.3386094132676536
120.0	360.0	0.3482818603515625	-1.2320556640625	1.2803364454698747
120.0	380.0	2.2529296875	-3.911468505859375	4.513898320647976
120.0	400.0	2.0771636962890625	-4.763671875	5.196843152707926
120.0	420.0	2.0164718627929688	-4.9263916015625	5.3231093343441
120.0	440.0	1.9108810424804688	-5.028076171875	5.378941935798192
120.0	460.0	1.5021591186523438	-4.96429443359375	5.186588593783035
120.0	480.0	1.235321044921875	-4.80096435546875	4.9573457440961635
120.0	500.0	1.066650390625	-4.528472900390625	4.652398291783792
120.0	520.0	0.9360885620117188	-4.3846435546875	4.48345412573741
120.0	540.0	0.859039306640625	-4.085205078125	4.174547767206874
120.0	560.0	0.886749267578125	-3.48779296875	3.5987531252382787
120.0	580.0	0.9941177368164062	-2.6014404296875	2.784916943800238
120.0	600.0	1.0038528442382812	-2.4620361328125	2.658823509027934
120.0	620.0	1.0135726928710938	-2.298828125	2.512357528701872
120.0	640.0	0.9698333740234375	-2.1444091796875	2.3535223609087934
120.0	660.0	1.0493698120117188	-2.0694580078125	2.3203089122918077
120.0	680.0	1.2246322631835938	-1.5875244140625	2.004983278053624
120.0	700.0	1.420074462890625	-1.1375732421875	1.8195286096940266
120.0	720.0	1.497589111328125	-1.016845703125	1.8101790879170876
120.0	740.0	1.4581222534179688	-1.8304443359375	2.3402237014606895
120.0	760.0	4.4586029052734375	-2.7596435546875	5.2435457865685695
120.0	780.0	4.768409729003906	-2.790771484375	5.525046318508085
120.0	800.0	4.767059326171875	-2.819091796875	5.538242787965346
140.0	0.0	0.9246368408203125	0.9502606391906738	1.325876528865805
140.0	20.0	0.8786773681640625	0.9246387481689453	1.2755511483038058
140.0	40.0	0.829925537109375	0.9251060485839844	1.242818409210677
140.0	60.0	0.598052978515625	1.1740570068359375	1.3176028310579677
140.0	80.0	0.4533538818359375	1.4185333251953125	1.489216752815178
140.0	100.0	0.3296661376953125	1.7719345092773438	1.8023406080735367
140.0	120.0	0.37811279296875	2.0696792602539062	2.103934771928965
140.0	140.0	1.366943359375	1.294403076171875	1.8825550380646572
140.0	160.0	2.0646820068359375	0.89306640625	2.2495509319249396
140.0	180.0	2.2057342529296875	0.5887908935546875	2.282966997326114
140.0	200.0	2.124847412109375	0.6082000732421875	2.2101773353827765
140.0	220.0	1.830902099609375	0.5753326416015625	1.9191691292969073
140.0	240.0	4.301300048828125	3.805511474609375	5.743091475279882
140.0	260.0	2.580108642578125	5.199615478515625	5.804563870948928
140.0	280.0	1.8331451416015625	5.6585693359375	5.94809448813564
140.0	300.0	2.4314117431640625	4.991058349609375	5.551794891204246
140.0	320.0	2.4867706298828125	4.11151123046875	4.805054917887871
140.0	340.0	0.39068603515625	0.22332763671875	0.45001201249354733
140.0	360.0	-0.5095672607421875	-1.81781005859375	1.887880346405701
140.0	380.0	1.61090087890625	-4.373260498046875	4.6605159612899225
140.0	400.0	1.6440277099609375	-5.016265869140625	5.278801983501991
140.0	420.0	1.572540283203125	-5.10650634765625	5.343153565166374
140.0	440.0	1.4669647216796875	-5.1683349609375	5.372492137090719
140.0	460.0	1.1114044189453125	-5.08221435546875	5.2023189576749145
140.0	480.0	0.9499969482421875	-4.854400634765625	4.946483571637772
140.0	500.0	0.7743377685546875	-4.5665283203125	4.631714572383142
140.0	520.0	0.5239410400390625	-4.438232421875	4.469051492656987
140.0	540.0	0.3331146240234375	-4.1673583984375	4.180650831361768
140.0	560.0	0.1964874267578125	-3.672119140625	3.6773721992502195
140.0	580.0	0.5655364990234375	-2.682373046875	2.7413421337602424
140.0	600.0	0.7935638427734375	-2.6434326171875	2.759978183639882
140.0	620.0	0.8763580322265625	-2.5733642578125	2.7184935173795965
140.0	640.0	0.9340972900390625	-2.5277099609375	2.694782995693898
140.0	660.0	0.9567413330078125	-2.593505859375	2.7643492219504435
140.0	680.0	0.797698974609375	-2.1251220703125	2.26990472659584
140.0	700.0	0.9689178466796875	-1.6326904296875	1.8985467686648005
140.0	720.0	1.22442626953125	-1.4632568359375	1.9079675724278014
140.0	740.0	1.4851226806640625	-1.841552734375	2.3657780644233832
140.0	760.0	3.8388824462890625	-2.6094970703125	4.641820052134272
140.0	780.0	4.3741455078125	-2.61669921875	5.097083845192576
140.0	800.0	4.3754119873046875	-2.6368408203125	5.108537909256997
160.0	0.0	0.8089447021484375	0.983062744140625	1.2731079648055463
160.0	20.0	0.6299591064453125	1.022064208984375	1.2006097297124627
160.0	40.0	0.5128631591796875	1.1075935363769531	1.2205703838237985
160.0	60.0	0.374481201171875	1.2544326782226562	1.3091361710013196
160.0	80.0	0.02197265625	1.6748580932617188	1.6750022179647885
160.0	100.0	0.212860107421875	1.8135299682617188	1.8259792909874424
160.0	120.0	0.7626953125	1.5728530883789062	1.7480191581709097
160.0	140.0	1.69744873046875	1.011505126953125	1.9759743961960714
160.0	160.0	2.3458099365234375	0.7811279296875	2.4724451663949947
160.0	180.0	1.825439453125	0.5012969970703125	1.8930208335612717
160.0	200.0	1.7076873779296875	0.38409423828125	1.7503498406379294
160.0	220.0	1.63958740234375	0.367340087890625	1.6802337903089017
160.0	240.0	3.8277435302734375	3.9180145263671875	5.47744998720887
160.0	260.0	0.9933929443359375	5.24456787109375	5.337819938548438
160.0	280.0	0.571868896484375	5.691558837890625	5.720216432962754
160.0	300.0	0.6354522705078125	5.164154052734375	5.203103561189841
160.0	320.0	0.6000823974609375	3.2628173828125	3.3175406790762763
160.0	340.0	-0.464996337890625	-0.753082275390625	0.8850731652011676
160.0	360.0	-1.2218780517578125	-2.07568359375	2.408619595272442
160.0	380.0	1.34747314453125	-4.597564697265625	4.7909586745009705
160.0	400.0	1.5755157470703125	-5.315887451171875	5.544448508444563
160.0	420.0	1.3352203369140625	-5.326507568359375	5.491310974976614
160.0	440.0	1.098297119140625	-5.319183349609375	5.431387306082509
160.0	460.0	0.7670440673828125	-5.093475341796875	5.150907459739494
160.0	480.0	0.6102142333984375	-4.829803466796875	4.868199147377308
160.0	500.0	0.3712005615234375	-4.564239501953125	4.5793091278122535
160.0	520.0	0.197540283203125	-4.503662109375	4.507992298008953
160.0	540.0	0.0325469970703125	-4.34765625	4.347778073359122
160.0	560.0	-0.18475341796875	-3.953857421875	3.9581715902632566
160.0	580.0	0.2752838134765625	-2.7957763671875	2.8092964730135432
160.0	600.0	0.573822021484375	-2.6500244140625	2.711438936702745
160.0	620.0	0.6719970703125	-2.609375	2.6945162744235898
160.0	640.0	0.7610015869140625	-2.5733642578125	2.6835288369370285
160.0	660.0	0.707244873046875	-2.607666015625	2.701872935483209
160.0	680.0	0.4962005615234375	-2.3834228515625	2.4345265425964233
160.0	700.0	0.3657379150390625	-1.638427734375	1.6787524127358138
160.0	720.0	0.8881988525390625	-1.505615234375	1.7480773540189214
160.0	740.0	1.3430633544921875	-1.92822265625	2.3498642059182084
160.0	760.0	0.52520751953125	-3.010009765625	3.0554871506406367
160.0	780.0	0.42694091796875	-3.0234375	3.053432963705319
160.0	800.0	0.3537750244140625	-3.0350341796875	3.0555832896143653
180.0	0.0	0.7997589111328125	0.7569146156311035	1.1011512390640639
180.0	20.0	0.4751434326171875	0.9585762023925781	1.0698736455080202
180.0	40.0	0.3770294189453125	1.0410842895507812	1.1072523112189447
180.0	60.0	0.0634002685546875	1.3307647705078125	1.3322741716619433
180.0	80.0	-0.2324371337890625	1.6991424560546875	1.7149670863114634
180.0	100.0	0.0157318115234375	1.8712844848632812	1.871350612040364
180.0	120.0	1.0290374755859375	1.2322235107421875	1.6053949378847814
180.0	140.0	1.702362060546875	0.8626861572265625	1.9084716374784656
180.0	160.0	1.709381103515625	0.6321868896484375	1.8225377967273166
180.0	180.0	1.338653564453125	0.4183502197265625	1.4025014338560655
180.0	200.0	1.552581787109375	0.31146240234375	1.583514772187958
180.0	220.0	1.724884033203125	0.298309326171875	1.7504894692857187
180.0	240.0	3.1425933837890625	3.695831298828125	4.851294895719325
180.0	260.0	0.029693603515625	4.87371826171875	4.873808716466064
180.0	280.0	-1.0027313232421875	5.27764892578125	5.372061828610223
180.0	300.0	-1.418548583984375	4.65478515625	4.866138606325287
180.0	320.0	-2.2899322509765625	1.08880615234375	2.5356041787795247
180.0	340.0	-2.62109375	-1.287445068359375	2.9202135624525716
180.0	360.0	-2.570159912109375	-2.112762451171875	3.3270838806522236
180.0	380.0	0.7898101806640625	-4.680877685546875	4.747042871992128
180.0	400.0	1.04840087890625	-5.325531005859375	5.427745839412616
180.0	420.0	0.7138214111328125	-5.2669677734375	5.315119051669569
180.0	440.0	0.4223175048828125	-5.18414306640625	5.201316314924371
180.0	460.0	-0.0766143798828125	-4.7279052734375	4.72852598996801
180.0	480.0	-0.37713623046875	-4.268768310546875	4.285395503971763
180.0	500.0	-0.43603515625	-4.169036865234375	4.191777074364669
180.0	520.0	-0.4976043701171875	-4.182373046875	4.211870654754986
180.0	540.0	-0.55731201171875	-4.1591796875	4.196352267305332
180.0	560.0	-0.3299560546875	-4.153564453125	4.166649573012893
180.0	580.0	-0.5400390625	-2.9644775390625	3.013265548973727
180.0	600.0	-0.17889404296875	-2.6751708984375	2.6811457279410615
180.0	620.0	-0.0182647705078125	-2.65478515625	2.6548479857963696
180.0	640.0	0.0694122314453125	-2.6162109375	2.6171315838850835
180.0	660.0	0.0767669677734375	-2.591064453125	2.592201413391537
180.0	680.0	-0.0219879150390625	-2.5006103515625	2.5007070197744667
180.0	700.0	-0.002227783203125	-1.71142578125	1.7114272312152723
180.0	720.0	0.63970947265625	-1.56591796875	1.6915458297841839
180.0	740.0	1.330291748046875	-1.701416015625	2.1597436406080375
180.0	760.0	0.606414794921875	-2.9005126953125	2.963226754598629
180.0	780.0	0.519073486328125	-2.91552734375	2.96137417027345
180.0	800.0	0.4122161865234375	-2.9332275390625	2.9620509753119673
200.0	0.0	0.3571624755859375	0.8874154090881348	0.9565935094143891
200.0	20.0	-0.08489990234375	1.185079574584961	1.1881168257021066
200.0	40.0	-0.2183837890625	1.2873954772949219	1.3057865806802864
200.0	60.0	-0.4330902099609375	1.4539947509765625	1.5171248682397256
200.0	80.0	-0.698272705078125	1.848724365234375	1.9762000276460794
200.0	100.0	0.0813446044921875	1.7323150634765625	1.734223867852071
200.0	120.0	2.1007843017578125	1.0254592895507812	2.3377043091541867
200.0	140.0	1.86431884765625	0.74090576171875	2.0061470817151887
200.0	160.0	1.1057891845703125	0.4668121337890625	1.2002846699701593
200.0	180.0	0.9310455322265625	0.3331298828125	0.9888484726699602
200.0	200.0	1.2470855712890625	0.197784423828125	1.2626722062460989
200.0	220.0	1.4624786376953125	0.1528778076171875	1.4704473434220535
200.0	240.0	1.4771270751953125	2.71588134765625	3.0915879238381994
200.0	260.0	0.5922393798828125	4.1561279296875	4.1981122961412645
200.0	280.0	-0.755279541015625	4.541839599609375	4.604210478861345
200.0	300.0	-2.226715087890625	1.8994140625	2.9267787520519053
200.0	320.0	-2.66619873046875	-1.00762939453125	2.850251334018912
200.0	340.0	-1.911834716796875	-1.37884521484375	2.357186057749217
200.0	360.0	-1.990966796875	-1.846588134765625	2.7154809013719627
200.0	380.0	0.4826202392578125	-4.49041748046875	4.51627849498241
200.0	400.0	0.5741424560546875	-4.904815673828125	4.938305008206211
200.0	420.0	0.123687744140625	-4.78961181640625	4.791208616821957
200.0	440.0	0.00872802734375	-4.681976318359375	4.681984453641353
200.0	460.0	-0.2440185546875	-4.28887939453125	4.295815582152767
200.0	480.0	-0.4921722412109375	-3.80767822265625	3.839355019050629
200.0	500.0	-0.5269622802734375	-3.83990478515625	3.8758944779104665
200.0	520.0	-0.58831787109375	-3.885009765625	3.9293025839772
200.0	540.0	-0.681915283203125	-3.9249267578125	3.983724200752173
200.0	560.0	-0.566192626953125	-4.05517578125	4.09451153468306
200.0	580.0	-0.65081787109375	-3.4073486328125	3.468946325163336
200.0	600.0	-0.4498138427734375	-2.6798095703125	2.717298626630697
200.0	620.0	-0.37127685546875	-2.6761474609375	2.7017793648055335
200.0	640.0	-0.270843505859375	-2.627685546875	2.6416069991431286
200.0	660.0	-0.2497711181640625	-2.5833740234375	2.5954203814489443
200.0	680.0	-0.272369384765625	-2.551025390625	2.56552443476398
200.0	700.0	-0.196868896484375	-1.9495849609375	1.9594996510121274
200.0	720.0	0.165557861328125	-1.6951904296875	1.7032557055097843
200.0	740.0	1.072601318359375	-1.7730712890625	2.0722585225410524
200.0	760.0	0.62939453125	-2.7708740234375	2.8414574305676528
200.0	780.0	0.5990447998046875	-2.7757568359375	2.8396620722238763
200.0	800.0	0.45526123046875	-2.806884765625	2.843565521570697
220.0	0.0	-0.44464111328125	1.2864651679992676	1.361138621924811
220.0	20.0	-0.780426025390625	1.4728260040283203	1.6668176922654254
220.0	40.0	-0.9273834228515625	1.5701942443847656	1.8236090529713118
220.0	60.0	-1.05267333984375	1.6895370483398438	1.9906422576974263
220.0	80.0	-1.129547119140625	1.8847885131835938	2.1973403090526755
220.0	100.0	0.687530517578125	1.5146636962890625	1.663401432444162
220.0	120.0	2.0901336669921875	0.9609909057617188	2.3004700099872935
220.0	140.0	1.165313720703125	0.5811309814453125	1.3021786687143024
220.0	160.0	0.8062591552734375	0.3642578125	0.8847245782894936
220.0	180.0	0.80755615234375	0.2629241943359375	0.8492797366918887
220.0	200.0	1.037109375	0.011077880859375	1.0371685374890742
220.0	220.0	1.1749725341796875	-0.1345977783203125	1.182656762550065
220.0	240.0	0.890960693359375	1.0541534423828125	1.3802356455326574
220.0	260.0	-0.4470672607421875	2.031829833984375	2.0804330342254462
220.0	280.0	-1.561859130859375	2.295257568359375	2.776258498367865
220.0	300.0	-2.278411865234375	0.42913818359375	2.318473680734575
220.0	320.0	-2.4203948974609375	-0.808929443359375	2.551994965510052
220.0	340.0	-1.491241455078125	-1.39849853515625	2.044406816212884
220.0	360.0	-1.0728912353515625	-2.018157958984375	2.285619642527203
220.0	380.0	0.26495361328125	-4.2652587890625	4.273480192403575
220.0	400.0	0.1966400146484375	-4.51129150390625	4.515575082819203
220.0	420.0	-0.1380767822265625	-4.40423583984375	4.40639972435028
220.0	440.0	-0.300567626953125	-4.088043212890625	4.099077726615261
220.0	460.0	-0.4893951416015625	-3.645172119140625	3.6778781087446832
220.0	480.0	-0.6747283935546875	-3.275787353515625	3.344553959875934
220.0	500.0	-0.7898101806640625	-3.290924072265625	3.3843731134285364
220.0	520.0	-0.84857177734375	-3.36474609375	3.470099470722736
220.0	540.0	-1.0278167724609375	-3.488525390625	3.63678659241745
220.0	560.0	-1.353302001953125	-3.539306640625	3.789210710011065
220.0	580.0	-0.75933837890625	-3.33154296875	3.416983073751981
220.0	600.0	-0.5349273681640625	-2.5985107421875	2.6529993152043523
220.0	620.0	-0.4783935546875	-2.608642578125	2.6521456395856524
220.0	640.0	-0.44097900390625	-2.5740966796875	2.611596484578803
220.0	660.0	-0.384857177734375	-2.52685546875	2.555995619559128
220.0	680.0	-0.264129638671875	-2.6475830078125	2.6607255118261297
220.0	700.0	-0.2661285400390625	-2.26611328125	2.2816866137313783
220.0	720.0	-0.1311798095703125	-2.1163330078125	2.1203946666589233
220.0	740.0	0.2773590087890625	-2.2559814453125	2.272967289986974
220.0	760.0	0.377655029296875	-2.5257568359375	2.553834551304809
220.0	780.0	0.5332794189453125	-2.4920654296875	2.5484852451042745
220.0	800.0	0.5373687744140625	-2.4686279296875	2.526438017238591
240.0	0.0	-0.6340789794921875	1.3055424690246582	1.4513777215669443
240.0	20.0	-0.858642578125	1.4097557067871094	1.6506599376576536
240.0	40.0	-0.9747161865234375	1.4889411926269531	1.7796116203745598
240.0	60.0	-1.219146728515625	1.6725387573242188	2.069711245657711
240.0	80.0	-0.6401824951171875	1.5764236450195312	1.701453830002781
240.0	100.0	2.0761566162109375	1.3153839111328125	2.4577756465356035
240.0	120.0	1.33282470703125	0.7995834350585938	1.5542700438768797
240.0	140.0	0.6807098388671875	0.4666290283203125	0.8252929993655292
240.0	160.0	0.5196533203125	0.2270660400390625	0.5670966053952596
240.0	180.0	0.6283721923828125	0.1317596435546875	0.6420375501710477
240.0	200.0	0.87628173828125	-0.1485137939453125	0.8887778304150256
240.0	220.0	0.933319091796875	-0.3905792236328125	1.0117493054339866
240.0	240.0	0.5915069580078125	-0.0528411865234375	0.5938625029119626
240.0	260.0	-0.3876953125	0.2431640625	0.45764223649700053
240.0	280.0	-1.01123046875	0.52423095703125	1.139036942876852
240.0	300.0	-1.29510498046875	-0.396514892578125	1.3544448938481046
240.0	320.0	-1.45147705078125	-0.6351318359375	1.5843541516864135
240.0	340.0	-1.0580596923828125	-1.376373291015625	1.7360569543843871
240.0	360.0	-0.864654541015625	-2.0008544921875	2.179689467379663
240.0	380.0	-0.368133544921875	-3.378082275390625	3.398082130585582
240.0	400.0	-0.696624755859375	-3.417938232421875	3.488206962198101
240.0	420.0	-0.7649078369140625	-3.274749755859375	3.3628960677477955
240.0	440.0	-0.8742218017578125	-2.892333984375	3.0215657589798104
240.0	460.0	-0.8238525390625	-2.7890625	2.9081957697214915
240.0	480.0	-0.7649993896484375	-2.937255859375	3.035242337869458
240.0	500.0	-0.8575439453125	-2.996673583984375	3.11695912502745
240.0	520.0	-0.8897857666015625	-3.0985107421875	3.223738129857644
240.0	540.0	-1.0609130859375	-3.2596435546875	3.4279458396435016
240.0	560.0	-1.37939453125	-3.2840576171875	3.5619887290458467
240.0	580.0	-0.881744384765625	-3.018798828125	3.1449355358662894
240.0	600.0	-0.7051849365234375	-2.7755126953125	2.863696303126507
240.0	620.0	-0.706329345703125	-2.7794189453125	2.867764079934654
240.0	640.0	-0.70416259765625	-2.7601318359375	2.8485386982966743
240.0	660.0	-0.66748046875	-2.7147216796875	2.795575785831613
240.0	680.0	-0.260101318359375	-2.8426513671875	2.8545261412685026
240.0	700.0	-0.20623779296875	-2.5926513671875	2.6008412367977853
240.0	720.0	-0.1183624267578125	-2.5428466796875	2.545599909739498
240.0	740.0	0.0928955078125	-2.7420654296875	2.7436385323251016
240.0	760.0	0.345733642578125	-2.9207763671875	2.941167512864806
240.0	780.0	0.651275634765625	-2.7755126953125	2.85089997619703
240.0	800.0	0.9677734375	-2.53662109375	2.7149644564133824
260.0	0.0	-1.09503173828125	1.433727741241455	1.8040703267468763
260.0	20.0	-1.341888427734375	1.6014575958251953	2.0893374508952944
260.0	40.0	-1.3516845703125	1.593170166015625	2.0893162411428152
260.0	60.0	-1.317718505859375	1.6718292236328125	2.128707357453569
260.0	80.0	-0.0135498046875	1.4632186889648438	1.4632814250659596
260.0	100.0	1.39385986328125	1.1693878173828125	1.819426609102374
260.0	120.0	0.644317626953125	0.698211669921875	0.9500761761130524
260.0	140.0	0.37939453125	0.4003448486328125	0.5515579825995058
260.0	160.0	0.3720703125	0.1074371337890625	0.3872712940054511
260.0	180.0	0.48944091796875	-0.0647430419921875	0.4937044395875885
260.0	200.0	0.673187255859375	-0.220001220703125	0.70822427137337
260.0	220.0	0.71099853515625	-0.4707489013671875	0.8527153365178484
260.0	240.0	0.66131591796875	-0.660919189453125	0.9349614528664945
260.0	260.0	0.22906494140625	-0.682373046875	0.7197942223183788
260.0	280.0	-0.297149658203125	-0.6455078125	0.7106182205437525
260.0	300.0	-0.3516845703125	-0.9674072265625	1.0293487159370414
260.0	320.0	-0.608551025390625	-1.10455322265625	1.2610995885275234
260.0	340.0	-0.71661376953125	-1.394134521484375	1.567528742535924
260.0	360.0	-0.640899658203125	-1.759063720703125	1.8721798912975227
260.0	380.0	-0.63818359375	-2.47344970703125	2.5544533177462143
260.0	400.0	-0.926513671875	-2.48455810546875	2.651689379173541
260.0	420.0	-0.944976806640625	-2.45184326171875	2.627644676345025
260.0	440.0	-1.044677734375	-2.338104248046875	2.5608754447324698
260.0	460.0	-1.00994873046875	-2.3138427734375	2.5246514251207794
260.0	480.0	-0.85906982421875	-2.520233154296875	2.6626257932537967
260.0	500.0	-0.9310302734375	-2.617828369140625	2.778460498249808
260.0	520.0	-0.888092041015625	-2.7242431640625	2.865346103048733
260.0	540.0	-1.04827880859375	-2.9552001953125	3.135617428023031
260.0	560.0	-1.33697509765625	-3.0003662109375	3.2847678474267235
260.0	580.0	-1.063629150390625	-2.7916259765625	2.987387246839488
260.0	600.0	-1.066162109375	-2.705810546875	2.9082834041831163
260.0	620.0	-1.03875732421875	-2.7138671875	2.905871967242751
260.0	640.0	-1.01434326171875	-2.7137451171875	2.8971200896154152
260.0	660.0	-0.85675048828125	-2.6549072265625	2.789722886027203
260.0	680.0	-0.4471435546875	-2.7330322265625	2.7693686121438854
260.0	700.0	-0.2415771484375	-2.767578125	2.77810154541293
260.0	720.0	-0.16143798828125	-2.7725830078125	2.7772790207811147
260.0	740.0	-0.06634521484375	-2.96533203125	2.9660741297361257
260.0	760.0	0.17669677734375	-3.2576904296875	3.262478917449306
260.0	780.0	0.403533935546875	-3.1680908203125	3.193687380268501
260.0	800.0	0.62603759765625	-3.088134765625	3.150952142502482
280.0	0.0	-1.17730712890625	1.4789552688598633	1.8903335057766468
280.0	20.0	-1.370391845703125	1.6448917388916016	2.1409443345036916
280.0	40.0	-1.30743408203125	1.5700416564941406	2.043138439260483
280.0	60.0	-0.966949462890625	1.6748275756835938	1.9339179589772293
280.0	80.0	1.12841796875	1.3526229858398438	1.7615095952109288
280.0	100.0	0.79693603515625	1.0479888916015625	1.3165818474560689
280.0	120.0	0.17547607421875	0.6892471313476562	0.7112337595293109
280.0	140.0	0.085052490234375	0.41571044921875	0.42432193401322466
280.0	160.0	0.12078857421875	-0.0040740966796875	0.12085726260988174
280.0	180.0	0.244873046875	-0.317535400390625	0.40098820380041167
280.0	200.0	0.40478515625	-0.536956787109375	0.6724385577457316
280.0	220.0	0.553375244140625	-0.7888641357421875	0.9636030227681754
280.0	240.0	0.573638916015625	-1.0369110107421875	1.185008881893282
280.0	260.0	0.54766845703125	-1.2720947265625	1.3849786035080511
280.0	280.0	0.440887451171875	-1.580078125	1.6404354987942524
280.0	300.0	0.27490234375	-1.61767578125	1.6408675241597175
280.0	320.0	0.02801513671875	-1.7601318359375	1.7603547732676175
280.0	340.0	-0.15850830078125	-1.865966796875	1.8726870983847
280.0	360.0	-0.37701416015625	-1.938446044921875	1.9747690361233594
280.0	380.0	-0.6396484375	-2.119384765625	2.2138071073062187
280.0	400.0	-0.85009765625	-2.185272216796875	2.344798645228641
280.0	420.0	-1.01080322265625	-2.22454833984375	2.4434276071195242
280.0	440.0	-1.2200927734375	-2.17706298828125	2.4956421279379173
280.0	460.0	-1.365966796875	-2.153411865234375	2.550107439206658
280.0	480.0	-1.394622802734375	-2.177490234375	2.5858144718260774
280.0	500.0	-1.440185546875	-2.263763427734375	2.6830503659408502
280.0	520.0	-1.272552490234375	-2.3487548828125	2.671336620483699
280.0	540.0	-1.228668212890625	-2.4876708984375	2.7745507881998988
280.0	560.0	-1.265106201171875	-2.533935546875	2.8321940357186404
280.0	580.0	-0.977081298828125	-2.7271728515625	2.896922440594362
280.0	600.0	-1.2432861328125	-2.603515625	2.8851436736604645
280.0	620.0	-1.342254638671875	-2.5765380859375	2.9052015460760447
280.0	640.0	-1.422210693359375	-2.6204833984375	2.9815459912254085
280.0	660.0	-1.299713134765625	-2.5653076171875	2.875770749465697
280.0	680.0	-0.79217529296875	-2.60302734375	2.720899308519208
280.0	700.0	-0.4132080078125	-2.9864501953125	3.0149005998212353
280.0	720.0	-0.3389892578125	-2.9532470703125	2.9726388908210217
280.0	740.0	-0.199920654296875	-3.12158203125	3.127977404943547
280.0	760.0	-0.045074462890625	-3.4033203125	3.4036187883897893
280.0	780.0	0.208282470703125	-3.45654296875	3.462812568190381
280.0	800.0	0.57586669921875	-3.4500732421875	3.4978032865967843
300.0	0.0	0.065216064453125	0.8694949150085449	0.8719372352918935
300.0	20.0	-0.113067626953125	1.0459938049316406	1.0520871295763399
300.0	40.0	-0.23223876953125	1.1055831909179688	1.129711927047664
300.0	60.0	0.075775146484375	1.4173812866210938	1.419405362991276
300.0	80.0	0.987518310546875	1.2704544067382812	1.609113673195922
300.0	100.0	0.377349853515625	1.0031661987304688	1.071790713816649
300.0	120.0	0.00714111328125	0.6728744506835938	0.6729123433863015
300.0	140.0	-0.12054443359375	0.3882904052734375	0.4065715180602895
300.0	160.0	-0.257965087890625	-0.1266021728515625	0.28735708924812486
300.0	180.0	-0.1793212890625	-0.691192626953125	0.714075186703332
300.0	200.0	0.06976318359375	-1.073822021484375	1.076085793796166
300.0	220.0	0.30499267578125	-1.192413330078125	1.2308005858091757
300.0	240.0	0.466033935546875	-1.3282318115234375	1.4076176235839553
300.0	260.0	0.572418212890625	-1.5008544921875	1.6063084439696802
300.0	280.0	0.5234375	-1.677703857421875	1.7574632427491874
300.0	300.0	0.3297119140625	-1.743560791015625	1.7744616587128021
300.0	320.0	0.07159423828125	-1.81756591796875	1.8189754261992264
300.0	340.0	-0.113311767578125	-1.873565673828125	1.8769890492005314
300.0	360.0	-0.351531982421875	-1.9228515625	1.9547206619039317
300.0	380.0	-0.61492919921875	-1.991546630859375	2.084321449042623
300.0	400.0	-0.83203125	-2.047882080078125	2.2104517671466324
300.0	420.0	-1.0087890625	-2.107391357421875	2.3363975915832564
300.0	440.0	-1.21337890625	-2.07928466796875	2.4074287321917467
300.0	460.0	-1.3662109375	-2.051513671875	2.464800330987213
300.0	480.0	-1.516265869140625	-2.0352783203125	2.537995277193172
300.0	500.0	-1.43133544921875	-2.190277099609375	2.616492870478247
300.0	520.0	-1.168212890625	-2.3096923828125	2.5883199688300715
300.0	540.0	-1.06414794921875	-2.4326171875	2.6551906219228183
300.0	560.0	-1.146636962890625	-2.459228515625	2.71340767610217
300.0	580.0	-1.035675048828125	-2.7882080078125	2.9743447516377266
300.0	600.0	-1.54510498046875	-2.5421142578125	2.9748435757940173
300.0	620.0	-1.727386474609375	-2.473876953125	3.0172721474647326
300.0	640.0	-1.83734130859375	-2.54296875	3.137277983816792
300.0	660.0	-1.707672119140625	-2.483642578125	3.0140710878089174
300.0	680.0	-0.996185302734375	-2.4957275390625	2.6871994914071675
300.0	700.0	-0.597503662109375	-3.07275390625	3.1303078434251077
300.0	720.0	-0.45623779296875	-2.9931640625	3.0277357924321104
300.0	740.0	-0.3419189453125	-3.1484375	3.1669492033453683
300.0	760.0	-0.210205078125	-3.48388671875	3.4902224633900025
300.0	780.0	0.051513671875	-3.626220703125	3.626586583298738
300.0	800.0	0.498748779296875	-3.802978515625	3.835543760036568
320.0	0.0	0.18096923828125	0.9582428932189941	0.9751816792827911
320.0	20.0	0.016815185546875	1.1373405456542969	1.1374648422057667
320.0	40.0	-0.08404541015625	1.1727409362792969	1.1757486698242845
320.0	60.0	0.41815185546875	1.47222900390625	1.5304604582199266
320.0	80.0	0.6339111328125	1.1764907836914062	1.3364033404681561
320.0	100.0	-0.1273193359375	0.9441604614257812	0.9527062455045154
320.0	120.0	-0.28204345703125	0.5271987915039062	0.5979022306508964
320.0	140.0	-0.382843017578125	0.2529144287109375	0.4588403691465087
320.0	160.0	-0.417633056640625	-0.39190673828125	0.5727200550960649
320.0	180.0	-0.28558349609375	-0.950103759765625	0.9920963096201424
320.0	200.0	-0.095947265625	-1.3478546142578125	1.3512653103506325
320.0	220.0	0.080047607421875	-1.5730133056640625	1.5750487228178525
320.0	240.0	0.21002197265625	-1.644927978515625	1.6582814246990536
320.0	260.0	0.337493896484375	-1.643035888671875	1.677339876598653
320.0	280.0	0.385955810546875	-1.690948486328125	1.7344361248285485
320.0	300.0	0.264434814453125	-1.71820068359375	1.7384301424552235
320.0	320.0	0.0792236328125	-1.75897216796875	1.7607553696310838
320.0	340.0	-0.093902587890625	-1.7947998046875	1.7972545826673652
320.0	360.0	-0.314727783203125	-1.850860595703125	1.877428699643872
320.0	380.0	-0.571929931640625	-1.903411865234375	1.9874809622789982
320.0	400.0	-0.8048095703125	-1.9407958984375	2.101049062696636
320.0	420.0	-0.99188232421875	-2.00946044921875	2.2409287900493426
320.0	440.0	-1.17724609375	-1.989044189453125	2.3113210838926888
320.0	460.0	-1.320648193359375	-1.969146728515625	2.37100200106351
320.0	480.0	-1.4541015625	-1.9581298828125	2.4389924132781218
320.0	500.0	-1.34149169921875	-2.0897216796875	2.4832512312749904
320.0	520.0	-1.17999267578125	-2.20263671875	2.4987979569551357
320.0	540.0	-1.198577880859375	-2.3028564453125	2.596100295482182
320.0	560.0	-1.33209228515625	-2.309326171875	2.6659814748568005
320.0	580.0	-1.418975830078125	-2.526123046875	2.8973764088048584
320.0	600.0	-2.152923583984375	-2.23291015625	3.101768483359215
320.0	620.0	-2.233978271484375	-2.1700439453125	3.114442107673822
320.0	640.0	-2.28106689453125	-2.2490234375	3.2033377280191293
320.0	660.0	-2.017578125	-2.18994140625	2.9776609701721823
320.0	680.0	-1.22808837890625	-2.24560546875	2.559481390376669
320.0	700.0	-0.56353759765625	-3.0535888671875	3.105153715000856
320.0	720.0	-0.372161865234375	-2.9747314453125	2.9979212173880962
320.0	740.0	-0.314666748046875	-3.1593017578125	3.174933504696366
320.0	760.0	-0.190704345703125	-3.5147705078125	3.5199403219456147
320.0	780.0	0.058868408203125	-3.74853515625	3.7489973735822466
320.0	800.0	0.28778076171875	-4.0206298828125	4.03091582911133
340.0	0.0	0.637603759765625	1.4765801429748535	1.608361735771807
340.0	20.0	0.544525146484375	1.5473613739013672	1.6403764374666434
340.0	40.0	0.522491455078125	1.3609733581542969	1.4578222807446182
340.0	60.0	0.6461181640625	1.4236373901367188	1.5633976143408892
340.0	80.0	0.033111572265625	1.0993118286132812	1.0998103803597137
340.0	100.0	-0.43646240234375	0.9147796630859375	1.013568577184247
340.0	120.0	-0.501251220703125	0.4258880615234375	0.6577487569008126
340.0	140.0	-0.731414794921875	0.055328369140625	0.7335044857820364
340.0	160.0	-0.65643310546875	-0.7542572021484375	0.9999041698823623
340.0	180.0	-0.48162841796875	-1.0873260498046875	1.1892198583857179
340.0	200.0	-0.2772216796875	-1.501800537109375	1.5271727842489748
340.0	220.0	-0.052032470703125	-1.8098602294921875	1.8106080272397407
340.0	240.0	0.1065673828125	-1.8103485107421875	1.8134823785815957
340.0	260.0	0.219696044921875	-1.756011962890625	1.7697017731723332
340.0	280.0	0.33660888671875	-1.7095947265625	1.742417766125089
340.0	300.0	0.273406982421875	-1.6697998046875	1.6920350959041743
340.0	320.0	0.082977294921875	-1.686737060546875	1.688776818556811
340.0	340.0	-0.093292236328125	-1.696258544921875	1.6988220897373507
340.0	360.0	-0.31341552734375	-1.709228515625	1.7377259310391273
340.0	380.0	-0.56463623046875	-1.784271240234375	1.871480144560843
340.0	400.0	-0.77813720703125	-1.81756591796875	1.977130086546654
340.0	420.0	-0.9840087890625	-1.885650634765625	2.1269583008005237
340.0	440.0	-1.10516357421875	-1.886077880859375	2.186018366447765
340.0	460.0	-1.12835693359375	-1.915252685546875	2.2229220002248407
340.0	480.0	-1.133880615234375	-1.915863037109375	2.2262561457672034
340.0	500.0	-1.1148681640625	-2.062469482421875	2.3445066408866593
340.0	520.0	-1.086395263671875	-2.1822509765625	2.4377190144962704
340.0	540.0	-1.264801025390625	-2.2003173828125	2.537935818521821
340.0	560.0	-1.45343017578125	-2.1905517578125	2.628873576178008
340.0	580.0	-1.72052001953125	-2.3216552734375	2.8896837796354062
340.0	600.0	-2.39715576171875	-1.887451171875	3.0510371469639157
340.0	620.0	-2.289337158203125	-1.796875	2.9102962717830914
340.0	640.0	-2.129547119140625	-1.881103515625	2.8413942649933097
340.0	660.0	-1.86175537109375	-1.8353271484375	2.614298912440609
340.0	680.0	-1.089996337890625	-1.930908203125	2.217317862984554
340.0	700.0	-0.593658447265625	-2.86572265625	2.926567391083689
340.0	720.0	-0.4833984375	-2.8980712890625	2.9381101486952157
340.0	740.0	-0.445648193359375	-3.1075439453125	3.1393361852934536
340.0	760.0	-0.35107421875	-3.4072265625	3.425265822571511
340.0	780.0	-0.098724365234375	-3.78515625	3.786443494521606
340.0	800.0	0.1917724609375	-4.0477294921875	4.052269823037269
360.0	0.0	0.858306884765625	1.791116714477539	1.9861494891666351
360.0	20.0	0.78472900390625	1.6938934326171875	1.866835442837781
360.0	40.0	0.69354248046875	1.4556961059570312	1.6124677749069005
360.0	60.0	0.200225830078125	1.3598556518554688	1.3745172886921926
360.0	80.0	-0.537506103515625	1.0285720825195312	1.160548723774713
360.0	100.0	-0.8411865234375	0.8470535278320312	1.193773197146576
360.0	120.0	-0.8123779296875	0.28200531005859375	0.859933076201045
360.0	140.0	-1.062591552734375	-0.23291015625	1.0878179759623618
360.0	160.0	-0.819244384765625	-0.913238525390625	1.22685205555831
360.0	180.0	-0.681396484375	-1.2216033935546875	1.3987909136332486
360.0	200.0	-0.481353759765625	-1.5783538818359375	1.6501219404477585
360.0	220.0	-0.207855224609375	-2.029876708984375	2.040490933102779
360.0	240.0	-0.05938720703125	-2.173187255859375	2.1739985486169426
360.0	260.0	0.027252197265625	-2.034912109375	2.035094586287531
360.0	280.0	0.659912109375	-1.49273681640625	1.6320990151196184
360.0	300.0	0.60321044921875	-1.006378173828125	1.1733114994767238
360.0	320.0	0.345672607421875	-0.9840087890625	1.042958699313681
360.0	340.0	0.189117431640625	-1.015350341796875	1.0328125287472927
360.0	360.0	-0.1597900390625	-1.03704833984375	1.0492864793545533
360.0	380.0	-0.532928466796875	-1.368988037109375	1.4690612636888387
360.0	400.0	-0.747711181640625	-1.699310302734375	1.8565364300572216
360.0	420.0	-0.958099365234375	-1.720458984375	1.969246939969482
360.0	440.0	-1.033233642578125	-1.698028564453125	1.9876802473873914
360.0	460.0	-1.049896240234375	-1.74798583984375	2.039052871200876
360.0	480.0	-1.074951171875	-1.78302001953125	2.0819895321457924
360.0	500.0	-1.15203857421875	-1.97991943359375	2.290692873348622
360.0	520.0	-1.23260498046875	-2.075927734375	2.4142889214474077
360.0	540.0	-1.44317626953125	-2.0810546875	2.532498046850946
360.0	560.0	-1.65484619140625	-2.0479736328125	2.633004352048625
360.0	580.0	-2.004058837890625	-2.065673828125	2.87806535539555
360.0	600.0	-2.67864990234375	-1.5838623046875	3.111878066302756
360.0	620.0	-2.373870849609375	-1.268798828125	2.691674808901794
360.0	640.0	-1.988555908203125	-1.3350830078125	2.3951620483381135
360.0	660.0	-1.5692138671875	-1.3140869140625	2.0467673484506865
360.0	680.0	-0.857757568359375	-1.4488525390625	1.6837225798882787
360.0	700.0	-0.528594970703125	-2.684814453125	2.7363554759499964
360.0	720.0	-0.46624755859375	-2.810791015625	2.8491986451303903
360.0	740.0	-0.441436767578125	-3.0225830078125	3.0546480089998393
360.0	760.0	-0.4581298828125	-3.14501953125	3.1782118937336077
360.0	780.0	-0.309112548828125	-3.343505859375	3.3577644347866302
360.0	800.0	-0.2283935546875	-3.3074951171875	3.3153714069530653
380.0	0.0	0.790374755859375	1.7581787109375	1.9276629981129003
380.0	20.0	0.6668701171875	1.6609554290771484	1.789829235032919
380.0	40.0	0.4713134765625	1.5133934020996094	1.5850854811990613
380.0	60.0	-0.630340576171875	1.2982025146484375	1.4431420619634845
380.0	80.0	-1.02484130859375	0.986663818359375	1.4226050745936665
380.0	100.0	-1.296966552734375	0.6944351196289062	1.4711772069624045
380.0	120.0	-1.09405517578125	0.184234619140625	1.1094589323375754
380.0	140.0	-1.1807861328125	-0.4364013671875	1.2588494924832825
380.0	160.0	-0.99273681640625	-1.008758544921875	1.4153162857118953
380.0	180.0	-0.76861572265625	-1.39141845703125	1.5895960026628193
380.0	200.0	-0.61322021484375	-1.69097900390625	1.7987353956446146
380.0	220.0	-0.3734130859375	-2.244964599609375	2.2758082929475076
380.0	240.0	-0.165557861328125	-2.5129241943359375	2.5183719764813266
380.0	260.0	0.29949951171875	-2.352508544921875	2.3714966606449623
380.0	280.0	1.559814453125	0.364898681640625	1.6019276438218766
380.0	300.0	1.5609130859375	-0.003509521484375	1.56091703129666
380.0	320.0	1.315460205078125	-0.011444091796875	1.3155099841435025
380.0	340.0	1.10882568359375	-0.115814208984375	1.114857536907664
380.0	360.0	0.51123046875	-0.54425048828125	0.7467028767674085
380.0	380.0	-0.39141845703125	-1.05950927734375	1.1294991444362408
380.0	400.0	-0.716033935546875	-1.60595703125	1.758352235212291
380.0	420.0	-0.88555908203125	-1.62200927734375	1.8480067596080985
380.0	440.0	-0.942626953125	-1.587890625	1.8466028836002102
380.0	460.0	-0.967987060546875	-1.632568359375	1.8979669115710522
380.0	480.0	-1.027557373046875	-1.65679931640625	1.949578962172913
380.0	500.0	-1.185150146484375	-1.748809814453125	2.1125616291222156
380.0	520.0	-1.3316650390625	-1.90869140625	2.3273234971859695
380.0	540.0	-1.575286865234375	-1.9111328125	2.476682727923402
380.0	560.0	-1.787994384765625	-1.849609375	2.5725432474579115
380.0	580.0	-2.056365966796875	-1.823974609375	2.748731410131796
380.0	600.0	-2.361358642578125	-0.874755859375	2.5181764140721556
380.0	620.0	-1.891937255859375	-0.71533203125	2.0226533304155097
380.0	640.0	-1.385406494140625	-0.7734375	1.5866810392808215
380.0	660.0	-0.94195556640625	-0.768798828125	1.2158667390837257
380.0	680.0	-0.546722412109375	-0.890869140625	1.045252707062086
380.0	700.0	-0.498291015625	-2.4525146484375	2.502623031351927
380.0	720.0	-0.4012451171875	-2.6455078125	2.6757632985870305
380.0	740.0	-0.28125	-2.817138671875	2.831143207093848
380.0	760.0	-0.4033203125	-2.54296875	2.574753840263504
380.0	780.0	-0.49652099609375	-2.49658203125	2.545477349795575
380.0	800.0	-1.292449951171875	-2.1263427734375	2.488324831374325
400.0	0.0	-0.326904296875	1.5930614471435547	1.6262568043487027
400.0	20.0	-0.55865478515625	1.5475692749023438	1.6453163311654515
400.0	40.0	-0.83367919921875	1.4635658264160156	1.684353269199431
400.0	60.0	-1.08563232421875	1.215423583984375	1.629678505685716
400.0	80.0	-1.249908447265625	0.955047607421875	1.5730184547513146
400.0	100.0	-1.42767333984375	0.6061859130859375	1.5510359526859587
400.0	120.0	-1.39923095703125	0.1419830322265625	1.4064161733124505
400.0	140.0	-1.1728515625	-0.7052154541015625	1.3685428836402476
400.0	160.0	-0.988494873046875	-1.1850738525390625	1.5432181148534168
400.0	180.0	-0.75250244140625	-1.588592529296875	1.7578071988873551
400.0	200.0	-0.75457763671875	-1.810943603515625	1.961862417436608
400.0	220.0	-0.57965087890625	-2.394775390625	2.4639286339015403
400.0	240.0	-0.306121826171875	-2.4935455322265625	2.5122658883457887
400.0	260.0	1.341064453125	-1.496368408203125	2.00937111567371
400.0	280.0	-0.185394287109375	2.720611572265625	2.726921041914934
400.0	300.0	0.231719970703125	1.63720703125	1.6535238153704033
400.0	320.0	0.519744873046875	1.190399169921875	1.2989168244384246
400.0	340.0	0.005096435546875	0.66448974609375	0.6645092898666051
400.0	360.0	-0.42083740234375	-0.033782958984375	0.4221911978347906
400.0	380.0	-0.308502197265625	-0.844879150390625	0.899441151205849
400.0	400.0	-0.78759765625	-1.535430908203125	1.7256471661367994
400.0	420.0	-0.900238037109375	-1.554443359375	1.796308069614891
400.0	440.0	-0.932464599609375	-1.550048828125	1.808906188583686
400.0	460.0	-0.96673583984375	-1.56695556640625	1.841175692629558
400.0	480.0	-1.04766845703125	-1.5557861328125	1.875654468954747
400.0	500.0	-1.180999755859375	-1.658111572265625	2.035704892517844
400.0	520.0	-1.351287841796875	-1.8153076171875	2.263033489899567
400.0	540.0	-1.567108154296875	-1.796630859375	2.3840533576500147
400.0	560.0	-1.799713134765625	-1.6956787109375	2.4727097804179476
400.0	580.0	-2.09576416015625	-1.600341796875	2.636915107056072
400.0	600.0	-2.15509033203125	-0.2093505859375	2.165234861867631
400.0	620.0	-2.361785888671875	-0.3026123046875	2.381093612371819
400.0	640.0	-2.019439697265625	-0.3358154296875	2.047170899975984
400.0	660.0	-1.442138671875	-0.3839111328125	1.4923644684911141
400.0	680.0	-0.947113037109375	-0.5328369140625	1.0867098426213837
400.0	700.0	-0.49456787109375	-2.1441650390625	2.2004638360709534
400.0	720.0	-0.38616943359375	-2.4534912109375	2.483696026809577
400.0	740.0	0.063079833984375	-2.4154052734375	2.416228817890636
400.0	760.0	-0.4818115234375	-1.8980712890625	1.9582688687921648
400.0	780.0	-0.845916748046875	-1.782470703125	1.9730121520469994
400.0	800.0	-1.605621337890625	-1.5538330078125	2.234371700692909
420.0	0.0	-0.427734375	1.5137066841125488	1.5729795361299677
420.0	20.0	-0.60003662109375	1.5184898376464844	1.6327447239814468
420.0	40.0	-0.87738037109375	1.4872283935546875	1.7267439330068204
420.0	60.0	-1.12615966796875	1.2148284912109375	1.6565155781994108
420.0	80.0	-1.201751708984375	0.9543685913085938	1.534609584918332
420.0	100.0	-1.3941650390625	0.47441864013671875	1.4726741670353682
420.0	120.0	-1.41680908203125	-0.0792236328125	1.419022325026017
420.0	140.0	-1.079193115234375	-0.9393310546875	1.4307342905898377
420.0	160.0	-0.921539306640625	-1.3143310546875	1.6052105204613007
420.0	180.0	-0.634796142578125	-1.7833099365234375	1.8929237893627133
420.0	200.0	-0.763763427734375	-2.0789794921875	2.214834147849621
420.0	220.0	-0.59710693359375	-2.578155517578125	2.6463980356258316
420.0	240.0	-0.29656982421875	-2.2018585205078125	2.22174134519975
420.0	260.0	2.13226318359375	-0.783782958984375	2.2717530699668167
420.0	280.0	0.552215576171875	1.567474365234375	1.6619019009056288
420.0	300.0	0.348297119140625	1.470458984375	1.5111454291135633
420.0	320.0	0.0447998046875	1.0606689453125	1.061614635378756
420.0	340.0	-0.6614990234375	0.59429931640625	0.8892539769321823
420.0	360.0	-1.134124755859375	0.063079833984375	1.135877646275594
420.0	380.0	-0.69287109375	-0.70391845703125	0.9877102544286847
420.0	400.0	-0.912933349609375	-1.468658447265625	1.7292787327535344
420.0	420.0	-0.968780517578125	-1.49853515625	1.7844167970953848
420.0	440.0	-1.034515380859375	-1.4593505859375	1.788833755805928
420.0	460.0	-1.052490234375	-1.431976318359375	1.7771583693629593
420.0	480.0	-1.205169677734375	-1.39910888671875	1.8466021848318488
420.0	500.0	-1.40423583984375	-1.497802734375	2.053117464979271
420.0	520.0	-1.60400390625	-1.6400146484375	2.294008844436925
420.0	540.0	-1.79296875	-1.6470947265625	2.4346782080485623
420.0	560.0	-2.001861572265625	-1.514892578125	2.510448023316159
420.0	580.0	-2.16619873046875	-1.319091796875	2.536221620534637
420.0	600.0	-2.05792236328125	0.2718505859375	2.0758003744020392
420.0	620.0	-2.697052001953125	0.131591796875	2.700260339716182
420.0	640.0	-2.543701171875	0.1414794921875	2.5476326459102934
420.0	660.0	-2.239166259765625	0.075439453125	2.240436709652959
420.0	680.0	-2.030029296875	-0.096923828125	2.032341795719709
420.0	700.0	-1.06549072265625	-1.89404296875	2.1731703217966722
420.0	720.0	-0.066192626953125	-1.8597412109375	1.8609188148659883
420.0	740.0	0.212127685546875	-1.9381103515625	1.9496845616173892
420.0	760.0	-0.52532958984375	-1.6649169921875	1.7458292496232484
420.0	780.0	-0.731781005859375	-1.6165771484375	1.774492918381721
420.0	800.0	-1.361236572265625	-1.486083984375	2.015294175620359
440.0	0.0	-0.15020751953125	1.5155253410339355	1.522950871906168
440.0	20.0	-0.27838134765625	1.5327224731445312	1.5577979183466635
440.0	40.0	-0.482879638671875	1.4998741149902344	1.5756887720173738
440.0	60.0	-0.94354248046875	1.206756591796875	1.5318400322143075
440.0	80.0	-1.1182861328125	0.9166183471679688	1.445943660453503
440.0	100.0	-1.210968017578125	0.336181640625	1.256766340689633
440.0	120.0	-1.11407470703125	-0.319427490234375	1.1589634913853832
440.0	140.0	-0.8902587890625	-1.12701416015625	1.4362178207694425
440.0	160.0	-0.83404541015625	-1.380340576171875	1.612752880149098
440.0	180.0	-0.6409912109375	-1.8910675048828125	1.9967488676653429
440.0	200.0	-0.871826171875	-2.2516021728515625	2.4144964731297693
440.0	220.0	-0.91082763671875	-2.5603179931640625	2.7175053284088175
440.0	240.0	-3.264984130859375	-0.32000732421875	3.2806289126198336
440.0	260.0	0.034942626953125	0.160186767578125	0.16395361443259948
440.0	280.0	-0.197265625	2.10809326171875	2.117302748052493
440.0	300.0	-0.50091552734375	1.73822021484375	1.8089571252037788
440.0	320.0	-0.48663330078125	0.905181884765625	1.0276994764701906
440.0	340.0	-1.598114013671875	0.22882080078125	1.614412388321089
440.0	360.0	-1.85101318359375	-0.14794921875	1.8569164701640741
440.0	380.0	-1.280120849609375	-0.7685546875	1.4931127543768592
440.0	400.0	-1.22265625	-1.39056396484375	1.851636153780227
440.0	420.0	-1.204803466796875	-1.351043701171875	1.8102128261842494
440.0	440.0	-1.2012939453125	-1.265167236328125	1.7446361451381824
440.0	460.0	-1.31109619140625	-1.208282470703125	1.7829525378227045
440.0	480.0	-1.469635009765625	-1.109130859375	1.8411948091244268
440.0	500.0	-1.673370361328125	-1.114959716796875	2.0107967416552044
440.0	520.0	-1.811492919921875	-1.1922607421875	2.168638346126105
440.0	540.0	-1.880889892578125	-1.213134765625	2.238178444085854
440.0	560.0	-2.002197265625	-1.0611572265625	2.2660204213470903
440.0	580.0	-2.037139892578125	-0.66455078125	2.1427941298205013
440.0	600.0	-2.283905029296875	0.882080078125	2.448323395116047
440.0	620.0	-2.9891357421875	0.69384765625	3.0686083254965
440.0	640.0	-3.027374267578125	0.758056640625	3.1208404038639737
440.0	660.0	-2.892913818359375	0.6904296875	2.9741626575955737
440.0	680.0	-2.39794921875	0.4476318359375	2.439371787212542
440.0	700.0	-1.03106689453125	-1.3983154296875	1.7373499883156684
440.0	720.0	0.599945068359375	-1.1319580078125	1.2811178776754226
440.0	740.0	0.434112548828125	-1.6260986328125	1.6830479698109417
440.0	760.0	-0.372650146484375	-1.524658203125	1.5695383932963156
440.0	780.0	-0.5919189453125	-1.4947509765625	1.6076842102087119
440.0	800.0	-1.311370849609375	-1.3978271484375	1.916667483449888
460.0	0.0	-0.158843994140625	1.4701180458068848	1.4786745697013932
460.0	20.0	-0.2493896484375	1.5070552825927734	1.527550595410366
460.0	40.0	-0.388763427734375	1.4972305297851562	1.5468795240950475
460.0	60.0	-0.624603271484375	1.2945404052734375	1.4373462031238333
460.0	80.0	-0.937042236328125	0.9171676635742188	1.3111997085757017
460.0	100.0	-1.083404541015625	0.1718292236328125	1.096946070500976
460.0	120.0	-0.890899658203125	-0.5452194213867188	1.0444933788414905
460.0	140.0	-0.820953369140625	-1.2210540771484375	1.4713726562717433
460.0	160.0	-0.736328125	-1.4058074951171875	1.586970012632147
460.0	180.0	-0.65570068359375	-1.940185546875	2.047990073893903
460.0	200.0	-0.86077880859375	-2.340850830078125	2.4940975855009206
460.0	220.0	-1.058807373046875	-2.5439605712890625	2.7555051154900436
460.0	240.0	-5.455657958984375	1.1424102783203125	5.573984661751542
460.0	260.0	-0.763336181640625	0.823028564453125	1.1225231151773494
460.0	280.0	-1.725555419921875	2.679718017578125	3.1872292294333953
460.0	300.0	-2.155029296875	2.31146240234375	3.160223047165864
460.0	320.0	-2.2440185546875	1.315582275390625	2.60122586430009
460.0	340.0	-2.793609619140625	0.146087646484375	2.7974267290869963
460.0	360.0	-2.9111328125	-0.03497314453125	2.9113428813612052
460.0	380.0	-2.783172607421875	-0.765045166015625	2.886406740005184
460.0	400.0	-1.824310302734375	-1.130279541015625	2.146075469665799
460.0	420.0	-1.725555419921875	-1.12921142578125	2.062197844857928
460.0	440.0	-1.60882568359375	-1.05084228515625	1.9216111959663709
460.0	460.0	-1.691162109375	-0.964080810546875	1.9466589556084084
460.0	480.0	-1.875335693359375	-0.8448486328125	2.056855166304336
460.0	500.0	-1.98040771484375	-0.803497314453125	2.1371997219132393
460.0	520.0	-2.14935302734375	-0.7562255859375	2.2785073124697797
460.0	540.0	-2.186431884765625	-0.76220703125	2.315479204226784
460.0	560.0	-2.310394287109375	-0.6363525390625	2.396427824049564
460.0	580.0	-2.372039794921875	-0.07666015625	2.373278232371688
460.0	600.0	-2.54852294921875	1.3868408203125	2.901430110062912
460.0	620.0	-3.060302734375	1.4947509765625	3.405838121220333
460.0	640.0	-3.020843505859375	1.6551513671875	3.4445640558995865
460.0	660.0	-2.9482421875	1.632568359375	3.3700758810725855
460.0	680.0	-2.52215576171875	1.20458984375	2.795050335510389
460.0	700.0	-0.69140625	-0.0101318359375	0.6914804817480584
460.0	720.0	0.771026611328125	-0.4744873046875	0.9053288008705677
460.0	740.0	0.780426025390625	-1.524169921875	1.7123547330665607
460.0	760.0	0.402374267578125	-1.4395751953125	1.4947514155096342
460.0	780.0	0.242431640625	-1.43896484375	1.4592439555895345
460.0	800.0	-0.513092041015625	-1.366943359375	1.4600676663404988
480.0	0.0	-0.181549072265625	1.4886555671691895	1.4996851213852627
480.0	20.0	-0.263916015625	1.5217819213867188	1.5444972902413356
480.0	40.0	-0.36444091796875	1.5280380249023438	1.570897001154869
480.0	60.0	-0.43218994140625	1.5079193115234375	1.5686327790525274
480.0	80.0	-0.783599853515625	1.0482330322265625	1.3087479590358881
480.0	100.0	-1.108795166015625	0.0227203369140625	1.109027922952847
480.0	120.0	-1.032989501953125	-0.6553421020507812	1.2233317546216569
480.0	140.0	-0.9124755859375	-1.166778564453125	1.481210286691015
480.0	160.0	-0.775848388671875	-1.3434906005859375	1.551421192348328
480.0	180.0	-0.760589599609375	-2.0166015625	2.155267593806252
480.0	200.0	-0.914581298828125	-2.381988525390625	2.551534496584113
480.0	220.0	-1.199188232421875	-2.4222259521484375	2.7028190801532586
480.0	240.0	-4.581024169921875	0.112701416015625	4.582410288765109
480.0	260.0	-3.89263916015625	1.22821044921875	4.08180603884507
480.0	280.0	-3.327880859375	2.81597900390625	4.35941839751994
480.0	300.0	-3.81915283203125	2.56329345703125	4.599608863943926
480.0	320.0	-3.985321044921875	1.783660888671875	4.366260413314228
480.0	340.0	-3.5318603515625	0.3690185546875	3.551086064381267
480.0	360.0	-3.301544189453125	0.1231689453125	3.3038408896315037
480.0	380.0	-3.504241943359375	-0.561614990234375	3.5489608330967877
480.0	400.0	-2.261993408203125	-0.780426025390625	2.3928391002868117
480.0	420.0	-2.028778076171875	-0.858001708984375	2.202749966513622
480.0	440.0	-1.999725341796875	-0.808929443359375	2.157143548064972
480.0	460.0	-2.00970458984375	-0.770233154296875	2.152248045745924
480.0	480.0	-2.173858642578125	-0.63916015625	2.265874467672279
480.0	500.0	-2.302490234375	-0.57763671875	2.3738419193873272
480.0	520.0	-2.43035888671875	-0.541748046875	2.490007081224003
480.0	540.0	-2.63092041015625	-0.478759765625	2.6741266084009627
480.0	560.0	-2.716827392578125	-0.3228759765625	2.7359459017502594
480.0	580.0	-2.93896484375	0.380859375	2.9635398118337895
480.0	600.0	-3.054595947265625	1.7620849609375	3.5264004041818184
480.0	620.0	-3.095550537109375	1.916748046875	3.640927931585198
480.0	640.0	-2.982421875	2.1519775390625	3.677750340780082
480.0	660.0	-2.9757080078125	2.2880859375	3.7536882402704532
480.0	680.0	-2.44927978515625	1.83837890625	3.062451382294908
480.0	700.0	-0.97393798828125	1.027587890625	1.4158008609887427
480.0	720.0	0.420654296875	-0.200439453125	0.46596782276081006
480.0	740.0	3.82574462890625	-2.2701416015625	4.4485800944514615
480.0	760.0	4.846832275390625	-1.7452392578125	5.1514700011528936
480.0	780.0	4.9281005859375	-1.7493896484375	5.2293918888507305
480.0	800.0	4.86322021484375	-1.747314453125	5.167593120221871
500.0	0.0	-0.24005126953125	1.472053050994873	1.4914975014886478
500.0	20.0	-0.38311767578125	1.5137081146240234	1.5614388908230263
500.0	40.0	-0.43438720703125	1.5251121520996094	1.5857677390192777
500.0	60.0	-0.456207275390625	1.61309814453125	1.6763683073863866
500.0	80.0	-0.6805419921875	1.2994461059570312	1.4668665874637077
500.0	100.0	-0.951995849609375	0.14731597900390625	0.963326577720845
500.0	120.0	-1.16082763671875	-0.7198257446289062	1.3658952759273302
500.0	140.0	-1.101959228515625	-1.0667266845703125	1.5336948721584494
500.0	160.0	-0.873291015625	-1.2579193115234375	1.5313386928680877
500.0	180.0	-0.9044189453125	-1.967498779296875	2.165415681843758
500.0	200.0	-1.059967041015625	-2.269683837890625	2.5049939824321608
500.0	220.0	-1.2972412109375	-2.2946014404296875	2.6359117075077814
500.0	240.0	-3.166961669921875	-0.8065032958984375	3.268041276521671
500.0	260.0	-4.896087646484375	0.98828125	4.9948347391238554
500.0	280.0	-3.633636474609375	3.4605712890625	5.017854887927244
500.0	300.0	-4.44580078125	3.047271728515625	5.389898846358224
500.0	320.0	-4.49932861328125	2.015960693359375	4.930320018767685
500.0	340.0	-3.4473876953125	0.478668212890625	3.480460483876226
500.0	360.0	-2.65692138671875	0.0511474609375	2.6574136520240574
500.0	380.0	-3.35333251953125	-0.507049560546875	3.3914507579200643
500.0	400.0	-2.36688232421875	-0.493316650390625	2.4177454899661748
500.0	420.0	-2.203765869140625	-0.585601806640625	2.280244171559243
500.0	440.0	-2.20062255859375	-0.568084716796875	2.2727648120405877
500.0	460.0	-2.3055419921875	-0.540008544921875	2.367938577397764
500.0	480.0	-2.497894287109375	-0.438446044921875	2.5360817817809598
500.0	500.0	-2.708892822265625	-0.362030029296875	2.732977508988122
500.0	520.0	-2.86456298828125	-0.29443359375	2.879654884697009
500.0	540.0	-2.969512939453125	-0.22265625	2.9778487038873553
500.0	560.0	-3.051910400390625	-0.02685546875	3.0520285562579925
500.0	580.0	-3.288848876953125	0.6837158203125	3.3591657086814615
500.0	600.0	-3.377532958984375	1.4398193359375	3.671622067855739
500.0	620.0	-3.46026611328125	1.747314453125	3.8764093402041593
500.0	640.0	-3.11895751953125	2.141845703125	3.7835696140860886
500.0	660.0	-2.84027099609375	2.4730224609375	3.7660296631270382
500.0	680.0	-2.133819580078125	1.845947265625	2.821472542448925
500.0	700.0	-1.562042236328125	1.510009765625	2.172580364533344
500.0	720.0	-0.717315673828125	0.5009765625	0.8749395933970604
500.0	740.0	3.79241943359375	-2.2933349609375	4.431910468788573
500.0	760.0	5.058074951171875	-1.5941162109375	5.303331849474073
500.0	780.0	5.061370849609375	-1.5869140625	5.30431627253087
500.0	800.0	4.992218017578125	-1.5814208984375	5.236710111610775
520.0	0.0	-0.49468994140625	1.507981300354004	1.5870493818233482
520.0	20.0	-0.5101318359375	1.5088443756103516	1.5927478896071268
520.0	40.0	-0.4813232421875	1.51318359375	1.5878906296921245
520.0	60.0	-0.460205078125	1.6191787719726562	1.6833088277374761
520.0	80.0	-0.5430908203125	1.5186004638671875	1.612791061472422
520.0	100.0	-0.72601318359375	0.7614898681640625	1.0521225984021318
520.0	120.0	-0.95562744140625	-0.28797149658203125	0.9980738397595393
520.0	140.0	-1.0667724609375	-0.6867218017578125	1.268696305828998
520.0	160.0	-1.14410400390625	-1.0518035888671875	1.5541122100119438
520.0	180.0	-1.08880615234375	-1.8343048095703125	2.1331134455987995
520.0	200.0	-1.1005859375	-2.0399322509765625	2.3178897718392606
520.0	220.0	-1.132080078125	-2.0782012939453125	2.366543031817397
520.0	240.0	-1.688720703125	-1.46417236328125	2.235079041680539
520.0	260.0	-2.539306640625	1.709808349609375	3.061294302662872
520.0	280.0	-3.41650390625	4.394927978515625	5.56667682533852
520.0	300.0	-4.380859375	4.175323486328125	6.051880292851854
520.0	320.0	-4.7274169921875	3.80780029296875	6.070240068494491
520.0	340.0	-3.9298095703125	1.47747802734375	4.19837404005447
520.0	360.0	-2.6322021484375	0.255218505859375	2.644546206057304
520.0	380.0	-2.9375	-0.31793212890625	2.954655155613064
520.0	400.0	-2.2601318359375	-0.355865478515625	2.2879764322687786
520.0	420.0	-2.23779296875	-0.414703369140625	2.275894605504289
520.0	440.0	-2.3558349609375	-0.368743896484375	2.3845189083691225
520.0	460.0	-2.520751953125	-0.33197021484375	2.5425173810078285
520.0	480.0	-2.7890625	-0.208404541015625	2.7968378718871394
520.0	500.0	-3.07830810546875	-0.078704833984375	3.079314086462619
520.0	520.0	-3.33917236328125	4.2757568359375	5.425142264656988
520.0	540.0	-3.17138671875	1.939697265625	3.7175420915084465
520.0	560.0	-3.1051025390625	1.149658203125	3.311098875313902
520.0	580.0	-3.4222412109375	0.9254150390625	3.545155553760937
520.0	600.0	-3.061767578125	1.5504150390625	3.431939319948504
520.0	620.0	-2.7845458984375	1.946044921875	3.3971733394780697
520.0	640.0	-2.8018798828125	2.0301513671875	3.4600643709911907
520.0	660.0	-2.6953125	2.063232421875	3.394353767557593
520.0	680.0	-2.42083740234375	1.7137451171875	2.966037096071193
520.0	700.0	-1.860595703125	1.373046875	2.3123741244518543
520.0	720.0	-0.94293212890625	0.895751953125	1.3005739353266024
520.0	740.0	3.77374267578125	-2.568359375	4.564822412992976
520.0	760.0	5.1220703125	-1.47314453125	5.329705347966774
520.0	780.0	5.10662841796875	-1.452880859375	5.30928588331277
520.0	800.0	5.0360107421875	-1.447509765625	5.239913044794506
540.0	0.0	-0.7249755859375	1.5331573486328125	1.6959248379194807
540.0	20.0	-0.6268310546875	1.5020904541015625	1.6276341429890446
540.0	40.0	-0.48236083984375	1.482330322265625	1.5588377606803343
540.0	60.0	-0.3707275390625	1.581207275390625	1.6240860063332796
540.0	80.0	-0.3756103515625	1.61541748046875	1.6585104076866413
540.0	100.0	-0.5211181640625	1.2565460205078125	1.3603205661056113
540.0	120.0	-0.72869873046875	0.786773681640625	1.0723873674699416
540.0	140.0	-0.95379638671875	0.212738037109375	0.9772333496923307
540.0	160.0	-1.23370361328125	-0.6274261474609375	1.3840838760497451
540.0	180.0	-1.16583251953125	-1.710235595703125	2.0697998107079356
540.0	200.0	-1.04833984375	-1.687347412109375	1.9864938250963629
540.0	220.0	-0.8970947265625	-1.735137939453125	1.9533260396963645
540.0	240.0	-0.98724365234375	-1.5677947998046875	1.8527359669925036
540.0	260.0	-1.5201416015625	-0.009429931640625	1.5201708497441166
540.0	280.0	-4.1474609375	3.62652587890625	5.509366767466577
540.0	300.0	-5.22064208984375	3.704132080078125	6.401226311958672
540.0	320.0	-6.05194091796875	3.63702392578125	7.0607316838476235
540.0	340.0	-5.54779052734375	1.15667724609375	5.667087610661764
540.0	360.0	-2.3099365234375	0.185455322265625	2.317369288410281
540.0	380.0	-1.92681884765625	-0.299163818359375	1.9499050904848472
540.0	400.0	-1.81500244140625	-0.273101806640625	1.8354341336863662
540.0	420.0	-1.908203125	-0.26318359375	1.9262670558048098
540.0	440.0	-2.13067626953125	-0.171234130859375	2.1375459043292544
540.0	460.0	-2.40179443359375	-0.074676513671875	2.402955073016578
540.0	480.0	-2.7197265625	0.143341064453125	2.7235012824536398
540.0	500.0	-3.00848388671875	0.220703125	3.016568442126106
540.0	520.0	-2.818115234375	3.8004150390625	4.731271281944092
540.0	540.0	-2.42205810546875	3.074951171875	3.914293062058883
540.0	560.0	-1.40234375	2.8763427734375	3.199986834890136
540.0	580.0	-1.4034423828125	1.5748291015625	2.1094400254576042
540.0	600.0	-1.62353515625	1.4842529296875	2.199743885743438
540.0	620.0	-1.86688232421875	1.520751953125	2.407890386918371
540.0	640.0	-2.07781982421875	1.5382080078125	2.585230956261923
540.0	660.0	-2.2347412109375	1.492431640625	2.6872700798023694
540.0	680.0	-2.16094970703125	1.288330078125	2.515849364830894
540.0	700.0	-1.6375732421875	0.7938232421875	1.819835559429905
540.0	720.0	-0.17376708984375	-0.4324951171875	0.46609765919149954
540.0	740.0	3.7470703125	-2.96240234375	4.776647733826971
540.0	760.0	5.189208984375	-1.3359375	5.3584157068507166
540.0	780.0	5.1837158203125	-1.267333984375	5.336388772729167
540.0	800.0	5.09759521484375	-1.2730712890625	5.254159065105771
560.0	0.0	-0.86578369140625	1.4817638397216797	1.716160096556195
560.0	20.0	-0.75555419921875	1.4385356903076172	1.6248837128379061
560.0	40.0	-0.54840087890625	1.4331779479980469	1.5345170427900239
560.0	60.0	-0.44573974609375	1.4377365112304688	1.505247553385449
560.0	80.0	-0.39483642578125	1.5476760864257812	1.597246715951526
560.0	100.0	-0.46624755859375	1.4203872680664062	1.4949537709172753
560.0	120.0	-0.5738525390625	1.3123931884765625	1.4323695814098245
560.0	140.0	-0.69647216796875	1.1870880126953125	1.3763180703020639
560.0	160.0	-0.93182373046875	0.82135009765625	1.242139866353475
560.0	180.0	-0.98529052734375	-0.9901275634765625	1.3968357151896422
560.0	200.0	-1.07452392578125	-1.146728515625	1.5714922703035688
560.0	220.0	-1.25958251953125	-1.321380615234375	1.825539606205756
560.0	240.0	-1.455078125	-1.2540283203125	1.9208954625380597
560.0	260.0	-1.71832275390625	-0.25531005859375	1.7371863206378018
560.0	280.0	-1.99346923828125	2.551177978515625	3.2376579007110524
560.0	300.0	-2.1539306640625	2.289093017578125	3.143145581851666
560.0	320.0	-2.4266357421875	1.858062744140625	3.056298118054793
560.0	340.0	-2.44854736328125	0.635101318359375	2.529572666442571
560.0	360.0	-0.7843017578125	0.169097900390625	0.8023237172265912
560.0	380.0	-0.8719482421875	-0.189208984375	0.8922408737678913
560.0	400.0	-0.77227783203125	-0.082794189453125	0.7767032429789948
560.0	420.0	-0.819091796875	0.0535888671875	0.8208429438049375
560.0	440.0	-0.96630859375	0.165130615234375	0.9803164889171179
560.0	460.0	-0.991455078125	0.2115478515625	1.0137729851601687
560.0	480.0	-0.70330810546875	0.38787841796875	0.8031761689343022
560.0	500.0	-0.63446044921875	0.62359619140625	0.8896135518073218
560.0	520.0	-0.37408447265625	5.9058837890625	5.917719368354141
560.0	540.0	-1.16595458984375	5.8726806640625	5.98730559497603
560.0	560.0	-1.92083740234375	5.7840576171875	6.094664785300946
560.0	580.0	-2.27783203125	5.7481689453125	6.183038491425031
560.0	600.0	-2.7667236328125	5.4898681640625	6.147634676780181
560.0	620.0	-3.02447509765625	5.116943359375	5.943951460046986
560.0	640.0	-3.52069091796875	5.1611328125	6.247604056606964
560.0	660.0	-3.77532958984375	5.319091796875	6.5227180726697584
560.0	680.0	-3.9163818359375	5.4033203125	6.673373740795302
560.0	700.0	-4.0394287109375	5.501953125	6.825574884245536
560.0	720.0	-4.10418701171875	5.5562744140625	6.907715714440372
560.0	740.0	-4.0706787109375	5.6136474609375	6.934224036139143
560.0	760.0	0.6051025390625	-2.7611083984375	2.8266355744421636
560.0	780.0	4.6383056640625	-0.383056640625	4.654096241291232
560.0	800.0	4.81158447265625	-2.1566162109375	5.272792298088855
580.0	0.0	-1.10955810546875	1.4099326133728027	1.794165311130405
580.0	20.0	-0.94964599609375	1.3670196533203125	1.664503004040809
580.0	40.0	-0.69354248046875	1.3802680969238281	1.544713951384033
580.0	60.0	-0.5535888671875	1.3141632080078125	1.4260033559411158
580.0	80.0	-0.49224853515625	1.328277587890625	1.4165556716401975
580.0	100.0	-0.5458984375	1.34368896484375	1.4503465580018486
580.0	120.0	-0.6236572265625	1.3401336669921875	1.478142950343287
580.0	140.0	-0.7081298828125	1.389312744140625	1.5593709731695016
580.0	160.0	-0.916259765625	1.27911376953125	1.57342428909294
580.0	180.0	-1.01019287109375	0.472991943359375	1.1154420716879527
580.0	200.0	-1.10528564453125	-0.5506439208984375	1.234854276272818
580.0	220.0	-1.28125	-0.6894073486328125	1.4549515644339932
580.0	240.0	-1.4840087890625	-0.6337890625	1.6136823298776548
580.0	260.0	-1.731201171875	-0.533294677734375	1.811480254046724
580.0	280.0	-1.82049560546875	2.21319580078125	2.865735490607392
580.0	300.0	-2.093994140625	0.954925537109375	2.301454809983342
580.0	320.0	-2.23846435546875	0.71356201171875	2.3494453420482535
580.0	340.0	-2.3875732421875	0.3270263671875	2.4098656044778894
580.0	360.0	-2.30908203125	0.292266845703125	2.327505045351971
580.0	380.0	-2.0865478515625	0.747802734375	2.2165041994994756
580.0	400.0	-1.7545166015625	1.370574951171875	2.2263881516793544
580.0	420.0	-1.37115478515625	1.846923828125	2.300259348802388
580.0	440.0	-0.938232421875	2.1480712890625	2.344032922198845
580.0	460.0	-0.64599609375	1.606109619140625	1.731155412386855
580.0	480.0	-0.46356201171875	2.378662109375	2.4234114733748906
580.0	500.0	-0.4580078125	3.024505615234375	3.0589876385652985
580.0	520.0	-1.4136962890625	5.7412109375	5.91270160134762
580.0	540.0	-1.68310546875	5.6900634765625	5.933773368291604
580.0	560.0	-2.132080078125	5.800537109375	6.17996733136786
580.0	580.0	-2.35595703125	5.827392578125	6.285621512044982
580.0	600.0	-2.7039794921875	5.762939453125	6.365765958198216
580.0	620.0	-2.92108154296875	5.5732421875	6.292356145451597
580.0	640.0	-3.2569580078125	5.4564208984375	6.354549904246521
580.0	660.0	-3.49627685546875	5.6099853515625	6.610286491131249
580.0	680.0	-3.60845947265625	5.7828369140625	6.81631737380578
580.0	700.0	-3.66351318359375	5.869384765625	6.91888765433549
580.0	720.0	-3.75177001953125	5.970947265625	7.051807536251126
580.0	740.0	-3.60546875	5.9248046875	6.935612120948557
580.0	760.0	-2.2220458984375	-1.3306884765625	2.590023126618591
580.0	780.0	4.645263671875	-1.269775390625	4.815683141972536
580.0	800.0	4.862548828125	-1.0345458984375	4.971384748927975
600.0	0.0	-1.24407958984375	1.3549981117248535	1.8394982763361623
600.0	20.0	-1.130126953125	1.3351268768310547	1.7492143114599314
600.0	40.0	-0.92828369140625	1.34954833984375	1.6379839233966358
600.0	60.0	-0.64971923828125	1.3324356079101562	1.4824033654237552
600.0	80.0	-0.53094482421875	1.3285675048828125	1.4307319879681244
600.0	100.0	-0.58563232421875	1.2955780029296875	1.4217902731574485
600.0	120.0	-0.650634765625	1.3369903564453125	1.4868990589369753
600.0	140.0	-0.737060546875	1.3944549560546875	1.5772643640890245
600.0	160.0	-0.93890380859375	1.4786834716796875	1.7515836181040694
600.0	180.0	-1.0406494140625	1.2285003662109375	1.6100199852079575
600.0	200.0	-1.12994384765625	0.0791473388671875	1.1327124083835085
600.0	220.0	-1.303955078125	0.1987762451171875	1.3190188934927594
600.0	240.0	-1.4827880859375	0.3265533447265625	1.5183206495171895
600.0	260.0	-1.7066650390625	0.216339111328125	1.7203221113060332
600.0	280.0	-1.749755859375	2.46533203125	3.0231618533787428
600.0	300.0	-2.05023193359375	1.060577392578125	2.308305739536117
600.0	320.0	-2.21697998046875	0.710052490234375	2.3279121058766923
600.0	340.0	-2.33709716796875	0.56146240234375	2.403593809646956
600.0	360.0	-2.2655029296875	0.862396240234375	2.4240938099819966
600.0	380.0	-2.013916015625	1.557525634765625	2.545926908012667
600.0	400.0	-1.66644287109375	2.63482666015625	3.117586145031011
600.0	420.0	-1.35675048828125	3.61419677734375	3.8604650280521073
600.0	440.0	-1.08282470703125	4.608184814453125	4.733695874294598
600.0	460.0	-0.86004638671875	4.369659423828125	4.453493377962734
600.0	480.0	-0.53485107421875	3.819183349609375	3.8564526613879804
600.0	500.0	-0.44903564453125	3.76727294921875	3.79393970484178
600.0	520.0	-1.40399169921875	5.8062744140625	5.973609902133883
600.0	540.0	-1.6771240234375	5.7635498046875	6.002603713481718
600.0	560.0	-2.13189697265625	5.8812255859375	6.255701327166026
600.0	580.0	-2.352783203125	5.92236328125	6.372595674919711
600.0	600.0	-2.702392578125	5.859375	6.452534466155922
600.0	620.0	-2.88934326171875	5.7413330078125	6.4273796519761355
600.0	640.0	-3.2220458984375	5.687744140625	6.53697278416026
600.0	660.0	-3.47174072265625	5.796875	6.756977387188353
600.0	680.0	-3.57952880859375	5.9560546875	6.948928977334803
600.0	700.0	-3.64263916015625	6.0408935546875	7.05416295460835
600.0	720.0	-3.74603271484375	6.095947265625	7.154951723524104
600.0	740.0	-3.60205078125	6.0194091796875	7.014845451127906
600.0	760.0	-2.95306396484375	4.5716552734375	5.4424827716408615
600.0	780.0	4.70501708984375	-1.013671875	4.812973767421527
600.0	800.0	4.88775634765625	-0.9681396484375	4.982715774849159
620.0	0.0	-1.50799560546875	1.2728943824768066	1.973400834867076
620.0	20.0	-1.364990234375	1.2727127075195312	1.866278643670557
620.0	40.0	-1.25079345703125	1.3059501647949219	1.8083113960488302
620.0	60.0	-0.90875244140625	1.33721923828125	1.6167826975172965
620.0	80.0	-0.59674072265625	1.3522415161132812	1.4780583912608625
620.0	100.0	-0.6180419921875	1.2771987915039062	1.418877252311183
620.0	120.0	-0.6715087890625	1.3075637817382812	1.4699139760890434
620.0	140.0	-0.7332763671875	1.38531494140625	1.567415617364807
620.0	160.0	-0.94720458984375	1.5227813720703125	1.7933375706055483
620.0	180.0	-1.08599853515625	1.4858856201171875	1.840448014596598
620.0	200.0	-1.229736328125	1.4661712646484375	1.9136116674997454
620.0	220.0	-1.40997314453125	2.241851806640625	2.6483813530602376
620.0	240.0	-1.51666259765625	2.3118438720703125	2.7649389729175686
620.0	260.0	-1.6544189453125	2.38592529296875	2.9034017204370706
620.0	280.0	-1.7669677734375	2.512359619140625	3.0715022331515733
620.0	300.0	-2.029296875	1.458892822265625	2.4992827118481267
620.0	320.0	-2.1781005859375	1.230133056640625	2.5014694680329974
620.0	340.0	-2.2633056640625	1.245391845703125	2.5833221592208027
620.0	360.0	-2.14068603515625	1.843841552734375	2.8252943869096008
620.0	380.0	-1.85003662109375	2.618865966796875	3.2064145788458034
620.0	400.0	-1.50250244140625	3.65606689453125	3.952763428757041
620.0	420.0	-1.205322265625	4.56085205078125	4.717432902874922
620.0	440.0	-0.99981689453125	5.09527587890625	5.192443558167385
620.0	460.0	-0.80126953125	4.8223876953125	4.888502423606948
620.0	480.0	-0.528564453125	4.36962890625	4.401481246062842
620.0	500.0	-0.44427490234375	4.005889892578125	4.0304508457878665
620.0	520.0	-1.408203125	5.8917236328125	6.05767640326727
620.0	540.0	-1.67913818359375	5.846923828125	6.083257621661146
620.0	560.0	-2.13330078125	5.965576171875	6.335540330999767
620.0	580.0	-2.306884765625	6.0355224609375	6.461365853931642
620.0	600.0	-2.62493896484375	6.0718994140625	6.615003179413257
620.0	620.0	-2.80218505859375	6.0107421875	6.631837056743655
620.0	640.0	-3.17462158203125	5.917724609375	6.715481125094545
620.0	660.0	-3.44384765625	5.987548828125	6.907302487124745
620.0	680.0	-3.56463623046875	6.0830078125	7.050504627507629
620.0	700.0	-3.64385986328125	6.1300048828125	7.131246354357501
620.0	720.0	-3.7518310546875	6.1820068359375	7.231420661425768
620.0	740.0	-3.6375732421875	6.1131591796875	7.113554262706937
620.0	760.0	-3.12701416015625	4.830078125	5.753944060505039
620.0	780.0	4.478271484375	-0.90234375	4.568275356294794
620.0	800.0	4.74005126953125	-0.8897705078125	4.822839163227168
