# Supplementary material for: Real-time emotion detection by quantitative facial motion analysis
Source: PLoS One. 2023 Mar 10;18(3):e0282730. doi: 10.1371/journal.pone.0282730 (PMC10004542; doi:10.1371/journal.pone.0282730)
Supplement: S1 Dataset — Data from each participant is organized into folders by Study ID and subsequently by emotions. The data files (.csv) contain the pixel displacement results after DISC-processing of videos. (ZIP) [file pone.0282730.s004.zip › S1_Dataset/1/happy/result/102800_cropped_result.csv]

pos_x	pos_y	disp_x	disp_y	disp_xy_indi
0.0	0.0	1.750246524810791	0.27422380447387695	1.771598598032968
0.0	20.0	1.7879371643066406	0.31049537658691406	1.8146974079418092
0.0	40.0	1.3959617614746094	0.9195709228515625	1.6716219433990953
0.0	60.0	1.2856407165527344	1.0126190185546875	1.6365418811618866
0.0	80.0	1.224940299987793	1.1178131103515625	1.658307838794721
0.0	100.0	1.1134700775146484	1.166229248046875	1.612422485740154
0.0	120.0	0.9494209289550781	1.3589324951171875	1.6577387087907878
0.0	140.0	1.0143232345581055	1.3373260498046875	1.678479248501639
0.0	160.0	0.8464202880859375	1.59857177734375	1.8088280823238667
0.0	180.0	0.8584041595458984	1.92156982421875	2.104587439493493
0.0	200.0	1.310744285583496	1.912200927734375	2.318310369691253
0.0	220.0	1.2713937759399414	1.940704345703125	2.320080923358023
0.0	240.0	1.236943244934082	2.12591552734375	2.4595823671081463
0.0	260.0	1.4112987518310547	1.941680908203125	2.4003934919509353
0.0	280.0	2.015080451965332	0.593536376953125	2.1006748103072614
0.0	300.0	2.316295623779297	0.548828125	2.380428055524917
0.0	320.0	2.293250560760498	1.039215087890625	2.5177303535779716
0.0	340.0	1.9956307411193848	2.096527099609375	2.8944719612214596
0.0	360.0	1.9585847854614258	1.573028564453125	2.512065529883016
0.0	380.0	1.9512944221496582	1.659881591796875	2.561787817267171
0.0	400.0	1.9430036544799805	1.278472900390625	2.3258882514763637
0.0	420.0	1.9656744003295898	1.1356201171875	2.270134114688391
0.0	440.0	1.8745980262756348	0.649169921875	1.9838193838108598
0.0	460.0	1.5844635963439941	0.7745361328125	1.7636414344110558
0.0	480.0	1.5739340782165527	1.339202880859375	2.0665751471150133
0.0	500.0	1.5924067497253418	2.077362060546875	2.6174782496078906
0.0	520.0	2.644566059112549	3.060546875	4.044833348245925
0.0	540.0	3.8035049438476562	3.587646484375	5.228561671695368
0.0	560.0	4.145963668823242	3.7552490234375	5.593827846048766
0.0	580.0	4.791584014892578	3.8018798828125	6.116663143831649
0.0	600.0	5.244056224822998	3.51690673828125	6.314171259545697
0.0	620.0	5.411576747894287	3.36114501953125	6.3704363069314045
0.0	640.0	5.039005756378174	3.32257080078125	6.035814422181693
0.0	660.0	4.712188243865967	3.34942626953125	5.781295216528442
0.0	680.0	4.606575012207031	3.37322998046875	5.709572124443601
0.0	700.0	4.4825334548950195	3.4573974609375	5.660980778729968
0.0	720.0	4.491392135620117	3.45086669921875	5.664016621770027
0.0	740.0	4.459891319274902	4.30328369140625	6.197489903861613
0.0	760.0	4.427526950836182	4.17724609375	6.0870666028991645
0.0	780.0	6.789215087890625	5.79339599609375	8.925070233740282
0.0	800.0	6.507526397705078	7.0443115234375	9.59011077392033
20.0	0.0	1.6375885009765625	0.5772552490234375	1.7363524184496002
20.0	20.0	1.6880989074707031	0.5097770690917969	1.7633917833469692
20.0	40.0	1.3187255859375	1.0064430236816406	1.6589046780703363
20.0	60.0	1.2712821960449219	1.019287109375	1.6294491809562035
20.0	80.0	1.2696380615234375	1.024932861328125	1.6317071359466593
20.0	100.0	1.141571044921875	1.1793441772460938	1.6413522288065676
20.0	120.0	0.9683818817138672	1.3992996215820312	1.7017058793432271
20.0	140.0	0.9901504516601562	1.5246429443359375	1.8179477507992818
20.0	160.0	0.9171104431152344	1.8837738037109375	2.095159972035213
20.0	180.0	1.2407283782958984	1.7724761962890625	2.163580082899663
20.0	200.0	1.6640682220458984	1.69793701171875	2.3774173262991494
20.0	220.0	1.5958938598632812	1.789093017578125	2.39744260358744
20.0	240.0	1.5200920104980469	2.0082550048828125	2.5186837604226655
20.0	260.0	1.5911445617675781	1.896087646484375	2.4752554170414807
20.0	280.0	1.982351303100586	1.07855224609375	2.256765746917137
20.0	300.0	2.2710723876953125	0.8482666015625	2.4243197019944547
20.0	320.0	2.399137496948242	0.36431884765625	2.4266414963938647
20.0	340.0	2.121440887451172	1.136138916015625	2.4065167930922016
20.0	360.0	2.018705368041992	0.75018310546875	2.1535891099957514
20.0	380.0	1.9704170227050781	0.622039794921875	2.066271218846256
20.0	400.0	1.9262657165527344	0.1259765625	1.9303807150574561
20.0	420.0	1.9033660888671875	0.018310546875	1.9034541613541514
20.0	440.0	1.7775993347167969	-0.46075439453125	1.836342562504463
20.0	460.0	1.5262908935546875	0.1197509765625	1.5309814460455224
20.0	480.0	1.5610027313232422	1.335479736328125	2.0543212147426364
20.0	500.0	1.6014060974121094	2.198455810546875	2.719873055816392
20.0	520.0	2.6412887573242188	3.14483642578125	4.106872586833917
20.0	540.0	3.6256656646728516	3.64105224609375	5.138357030294019
20.0	560.0	3.7152233123779297	3.7305908203125	5.264996878388089
20.0	580.0	4.633998870849609	3.9503173828125	6.089248965183313
20.0	600.0	5.015722274780273	3.68194580078125	6.222073192884963
20.0	620.0	5.664953231811523	3.650634765625	6.739349323977925
20.0	640.0	5.915346145629883	3.62115478515625	6.93571063415122
20.0	660.0	5.783571243286133	3.57855224609375	6.801156703398983
20.0	680.0	5.694583892822266	3.59136962890625	6.732475140973118
20.0	700.0	5.334072113037109	3.725341796875	6.506189115805352
20.0	720.0	4.989063262939453	3.90545654296875	6.335877449148577
20.0	740.0	4.690988540649414	4.23675537109375	6.321033899845488
20.0	760.0	4.430828094482422	4.285400390625	6.164162076943113
20.0	780.0	6.8392181396484375	4.91180419921875	8.420256840094558
20.0	800.0	6.536155700683594	5.53466796875	8.564688019296785
40.0	0.0	1.5960960388183594	0.647097110748291	1.7222825656292418
40.0	20.0	1.602752685546875	0.598480224609375	1.7108462088324035
40.0	40.0	1.2910614013671875	0.9904899597167969	1.6272399646026359
40.0	60.0	1.2661399841308594	1.0045089721679688	1.6162143219823422
40.0	80.0	1.2425460815429688	1.0488204956054688	1.6260212780772234
40.0	100.0	1.1097412109375	1.2450637817382812	1.667845729031753
40.0	120.0	0.9371795654296875	1.4685516357421875	1.7421106292942572
40.0	140.0	0.868682861328125	1.7363128662109375	1.941492282481406
40.0	160.0	0.8971977233886719	2.0275726318359375	2.2172087254527764
40.0	180.0	1.2637710571289062	1.884521484375	2.2690391159933023
40.0	200.0	1.6962318420410156	1.717132568359375	2.413658368384872
40.0	220.0	1.6693229675292969	1.7447967529296875	2.414737020661836
40.0	240.0	1.6144142150878906	1.8400421142578125	2.4478742288198165
40.0	260.0	1.6312484741210938	1.744903564453125	2.388652346735208
40.0	280.0	1.8668022155761719	1.40411376953125	2.335912239333353
40.0	300.0	2.2405624389648438	0.8753662109375	2.4054908119032934
40.0	320.0	2.4748802185058594	-0.34539794921875	2.498866110714243
40.0	340.0	2.2639389038085938	-0.262664794921875	2.279125304731929
40.0	360.0	2.0761489868164062	-0.68292236328125	2.185584034012062
40.0	380.0	1.9483680725097656	-1.16009521484375	2.267588819314204
40.0	400.0	1.8695869445800781	-2.120697021484375	2.827138341198918
40.0	420.0	1.7742576599121094	-2.19940185546875	2.8258377104137056
40.0	440.0	1.6391639709472656	-2.4998779296875	2.9893558147183263
40.0	460.0	1.3731842041015625	-2.115325927734375	2.5219513553872
40.0	480.0	1.4983329772949219	0.98175048828125	1.791322341760393
40.0	500.0	1.6124916076660156	2.292755126953125	2.803008251319138
40.0	520.0	2.6445693969726562	3.25762939453125	4.195938103394562
40.0	540.0	3.608795166015625	3.73492431640625	5.193559684796203
40.0	560.0	3.71392822265625	3.83135986328125	5.335970506384488
40.0	580.0	4.634502410888672	4.0574951171875	6.159697981438158
40.0	600.0	5.015533447265625	3.7896728515625	6.286270442997982
40.0	620.0	5.64300537109375	3.833740234375	6.822101861073213
40.0	640.0	5.882366180419922	3.85113525390625	7.030894297628689
40.0	660.0	5.735260009765625	3.7919921875	6.875493591712368
40.0	680.0	5.647438049316406	3.81781005859375	6.8168343213229345
40.0	700.0	5.317230224609375	3.92840576171875	6.6109990992439664
40.0	720.0	4.981616973876953	4.04669189453125	6.418116777037007
40.0	740.0	4.691219329833984	4.30206298828125	6.3651618012229205
40.0	760.0	4.429115295410156	4.293212890625	6.168366009265733
40.0	780.0	7.015266418457031	0.9378662109375	7.077680124980869
40.0	800.0	6.762508392333984	2.37579345703125	7.167699373359633
60.0	0.0	1.5269317626953125	0.6980571746826172	1.6789295479720678
60.0	20.0	1.5136680603027344	0.6822776794433594	1.6603294337712795
60.0	40.0	1.3312149047851562	0.8463478088378906	1.5774782839224288
60.0	60.0	1.309906005859375	0.899749755859375	1.589151776060256
60.0	80.0	1.1483001708984375	1.1110687255859375	1.5978319672169974
60.0	100.0	1.0089988708496094	1.3124618530273438	1.6554862841557327
60.0	120.0	0.9037361145019531	1.5242843627929688	1.7720558070529986
60.0	140.0	0.8392524719238281	1.931304931640625	2.105773836528903
60.0	160.0	0.9491920471191406	2.2013092041015625	2.3972333541765347
60.0	180.0	1.3741340637207031	2.0054931640625	2.4311000094975506
60.0	200.0	1.7493934631347656	1.7405853271484375	2.467795528390284
60.0	220.0	1.7025337219238281	1.793701171875	2.4730517520410995
60.0	240.0	1.6214370727539062	1.7950897216796875	2.41896781495348
60.0	260.0	1.5007286071777344	1.854248046875	2.385460578534337
60.0	280.0	1.5480270385742188	1.92340087890625	2.4689792735327285
60.0	300.0	1.8349838256835938	1.330657958984375	2.2666751519194057
60.0	320.0	2.224212646484375	-0.324737548828125	2.2477936676661243
60.0	340.0	2.216930389404297	-1.493865966796875	2.673278114640946
60.0	360.0	1.8917617797851562	-1.528900146484375	2.4323441963208756
60.0	380.0	1.7367019653320312	-2.21435546875	2.8141613063879567
60.0	400.0	1.7012176513671875	-3.366058349609375	3.7715368631763733
60.0	420.0	1.5673179626464844	-3.542205810546875	3.873461965775109
60.0	440.0	1.4758071899414062	-3.527496337890625	3.82377264958503
60.0	460.0	1.3587265014648438	-3.36968994140625	3.63331088774376
60.0	480.0	1.2532501220703125	-3.25421142578125	3.4871948428722033
60.0	500.0	1.8278579711914062	2.577484130859375	3.1598242368334146
60.0	520.0	2.784637451171875	3.4910888671875	4.465636260721365
60.0	540.0	3.6202354431152344	3.87255859375	5.3012087985302685
60.0	560.0	3.6609573364257812	3.935546875	5.375047704388494
60.0	580.0	4.617668151855469	4.1737060546875	6.224361926462454
60.0	600.0	5.017280578613281	3.91094970703125	6.361496051673525
60.0	620.0	5.6798095703125	3.9581298828125	6.922934993499994
60.0	640.0	5.9094390869140625	3.96856689453125	7.118356096622107
60.0	660.0	5.7317352294921875	3.92742919921875	6.948200404124646
60.0	680.0	5.633575439453125	3.96246337890625	6.8875458808767736
60.0	700.0	5.295478820800781	4.076416015625	6.682758672434134
60.0	720.0	4.9497528076171875	4.18890380859375	6.484363343780594
60.0	740.0	4.67724609375	4.39434814453125	6.417704156226343
60.0	760.0	4.35992431640625	3.09820556640625	5.3486276535669575
60.0	780.0	5.1282196044921875	-3.25994873046875	6.076668662777561
60.0	800.0	5.0084991455078125	-3.28253173828125	5.988328506634903
80.0	0.0	1.4332199096679688	0.7582406997680664	1.6214340160035583
80.0	20.0	1.2253875732421875	0.8622417449951172	1.4983442633348993
80.0	40.0	1.0435104370117188	1.009796142578125	1.4521027104575106
80.0	60.0	0.9359207153320312	1.1842117309570312	1.5094055151362966
80.0	80.0	0.8044967651367188	1.3736495971679688	1.5918945508152127
80.0	100.0	0.8470840454101562	1.445159912109375	1.6751234436770361
80.0	120.0	0.781402587890625	1.676483154296875	1.849644768868705
80.0	140.0	0.6900482177734375	2.128326416015625	2.2373957799107007
80.0	160.0	0.896209716796875	2.3631439208984375	2.5273782952617867
80.0	180.0	1.7185134887695312	1.68975830078125	2.4100978665070767
80.0	200.0	2.168792724609375	1.2841949462890625	2.5204798238416677
80.0	220.0	2.1729354858398438	1.313812255859375	2.5392422628154914
80.0	240.0	1.9643173217773438	1.4414520263671875	2.4364577740959494
80.0	260.0	1.4017257690429688	2.022918701171875	2.4611044681504293
80.0	280.0	1.13092041015625	2.160980224609375	2.439019578695662
80.0	300.0	1.1673126220703125	1.527435302734375	1.9224144614738832
80.0	320.0	1.4064865112304688	0.37042236328125	1.4544473292258204
80.0	340.0	0.6353836059570312	-0.051055908203125	0.637431590432578
80.0	360.0	0.9792022705078125	-1.676025390625	1.9411074665219694
80.0	380.0	1.3067779541015625	-2.76806640625	3.06102274587035
80.0	400.0	1.8980331420898438	-3.787841796875	4.2367765207318495
80.0	420.0	1.9614410400390625	-4.055450439453125	4.504878380201852
80.0	440.0	1.9747695922851562	-4.1575927734375	4.602748375954719
80.0	460.0	1.93243408203125	-4.120635986328125	4.551257234349463
80.0	480.0	1.8118972778320312	-4.0789794921875	4.463299837911555
80.0	500.0	1.3743743896484375	-3.697235107421875	3.9444204140119696
80.0	520.0	1.5252532958984375	-2.48382568359375	2.9147534446551404
80.0	540.0	2.1297225952148438	0.4560546875	2.1780046397010664
80.0	560.0	1.9847030639648438	-0.7332763671875	2.1158309201793832
80.0	580.0	4.3122711181640625	4.31005859375	6.096908009648018
80.0	600.0	4.951271057128906	4.127197265625	6.445839150222791
80.0	620.0	5.961883544921875	4.356689453125	7.384090898288078
80.0	640.0	6.3235321044921875	4.36749267578125	7.685183833165363
80.0	660.0	6.4338836669921875	4.37274169921875	7.779185626302751
80.0	680.0	6.35186767578125	4.26904296875	7.653166066385109
80.0	700.0	6.1274261474609375	4.37255859375	7.527590573906432
80.0	720.0	5.724388122558594	4.56463623046875	7.321510998024784
80.0	740.0	5.4567108154296875	2.98193359375	6.218329428452799
80.0	760.0	5.2439422607421875	-3.225341796875	6.156440541470919
80.0	780.0	5.106819152832031	-3.34246826171875	6.103416743130787
80.0	800.0	5.0172576904296875	-3.374267578125	6.04636720857751
100.0	0.0	1.144378662109375	0.9669704437255859	1.4982103862041871
100.0	20.0	1.0243072509765625	1.0123348236083984	1.4401483046871977
100.0	40.0	0.9198226928710938	1.0743598937988281	1.4143277440975481
100.0	60.0	0.799468994140625	1.2522430419921875	1.4856861407477928
100.0	80.0	0.76019287109375	1.40802001953125	1.6001292374875664
100.0	100.0	0.8075485229492188	1.4813079833984375	1.6871300953386525
100.0	120.0	0.7565841674804688	1.7097091674804688	1.86963232745074
100.0	140.0	0.6083450317382812	2.2586822509765625	2.3391727573048557
100.0	160.0	0.9439163208007812	2.318511962890625	2.503292979805005
100.0	180.0	2.0180435180664062	1.3556365966796875	2.431100619692061
100.0	200.0	2.3790435791015625	0.9390411376953125	2.557664287890121
100.0	220.0	2.2316665649414062	1.0457305908203125	2.464525943392517
100.0	240.0	1.1316757202148438	1.7542724609375	2.0876210870096847
100.0	260.0	0.3511199951171875	2.383880615234375	2.40959997482182
100.0	280.0	0.821502685546875	2.06011962890625	2.2178727528344706
100.0	300.0	1.5662002563476562	1.125030517578125	1.9283871261926553
100.0	320.0	2.4376678466796875	-0.36578369140625	2.46495887179376
100.0	340.0	1.9213104248046875	-1.484527587890625	2.428014807959689
100.0	360.0	1.1978225708007812	-1.942626953125	2.282231011560292
100.0	380.0	1.528594970703125	-3.073974609375	3.4330631342200904
100.0	400.0	1.91021728515625	-4.022796630859375	4.453293478961751
100.0	420.0	1.9184722900390625	-4.2244873046875	4.639701382105704
100.0	440.0	1.8601837158203125	-4.319671630859375	4.703174083005472
100.0	460.0	1.714569091796875	-4.308502197265625	4.637126087825075
100.0	480.0	1.4673538208007812	-4.221282958984375	4.4690443111733105
100.0	500.0	1.3045806884765625	-3.975830078125	4.184394291037763
100.0	520.0	1.3537368774414062	-3.856201171875	4.086917054616467
100.0	540.0	1.6417465209960938	-3.37127685546875	3.74977856351839
100.0	560.0	2.1469192504882812	-1.19403076171875	2.4566179450716024
100.0	580.0	1.4521865844726562	-2.03863525390625	2.5029741458096924
100.0	600.0	1.0348892211914062	-1.556884765625	1.8694613859540845
100.0	620.0	7.76837158203125	8.89794921875	11.811904898701329
100.0	640.0	7.279022216796875	8.5194091796875	11.205556532522877
100.0	660.0	6.941314697265625	7.41241455078125	10.15508440137793
100.0	680.0	6.8184051513671875	7.36279296875	10.03500718030959
100.0	700.0	6.5269927978515625	6.93487548828125	9.523346734272058
100.0	720.0	5.896461486816406	5.89361572265625	8.336843788379994
100.0	740.0	1.6296234130859375	-1.9554443359375	2.5454734371876504
100.0	760.0	4.853485107421875	-3.089599609375	5.753428841501047
100.0	780.0	5.0203704833984375	-3.1544189453125	5.929121239536656
100.0	800.0	4.981803894042969	-3.2052001953125	5.923822948969101
120.0	0.0	0.9364013671875	1.0819602012634277	1.4309036996208433
120.0	20.0	0.8803024291992188	1.0771484375	1.391107876213321
120.0	40.0	0.847412109375	1.0622901916503906	1.358884739185782
120.0	60.0	0.742767333984375	1.240325927734375	1.4457218679415464
120.0	80.0	0.622772216796875	1.500152587890625	1.6242853877841275
120.0	100.0	0.5667037963867188	1.6895370483398438	1.7820461920365676
120.0	120.0	0.5866775512695312	1.8807830810546875	1.970161299778568
120.0	140.0	0.790924072265625	2.088348388671875	2.233105434268086
120.0	160.0	1.3559112548828125	1.8397979736328125	2.2854653606872466
120.0	180.0	2.1416244506835938	0.893402099609375	2.320500506216761
120.0	200.0	2.408782958984375	0.680206298828125	2.5029814127274252
120.0	220.0	1.9332733154296875	0.6114501953125	2.0276629536242434
120.0	240.0	0.948028564453125	1.33935546875	1.6409238954593797
120.0	260.0	-0.3160858154296875	2.064849853515625	2.0889028604220323
120.0	280.0	-0.3694000244140625	2.168121337890625	2.1993650251501555
120.0	300.0	-0.45951080322265625	1.90087890625	1.9556305362988498
120.0	320.0	-0.43993377685546875	1.4786376953125	1.5426960692298983
120.0	340.0	-0.4240875244140625	0.616302490234375	0.7481169613320767
120.0	360.0	-0.228851318359375	-1.746063232421875	1.7609968022487579
120.0	380.0	1.7511444091796875	-3.530853271484375	3.941247463247289
120.0	400.0	1.6469650268554688	-4.10943603515625	4.427184017716652
120.0	420.0	1.6352081298828125	-4.279388427734375	4.581164802041259
120.0	440.0	1.5831680297851562	-4.3951416015625	4.671583319209794
120.0	460.0	1.3579635620117188	-4.417022705078125	4.621055573451507
120.0	480.0	1.135589599609375	-4.315338134765625	4.462253573711768
120.0	500.0	0.9731521606445312	-4.121063232421875	4.234405187672355
120.0	520.0	0.8541641235351562	-4.04400634765625	4.133229208478357
120.0	540.0	0.7613143920898438	-3.8236083984375	3.8986639747745526
120.0	560.0	0.8455657958984375	-3.28216552734375	3.3893350474801154
120.0	580.0	1.084320068359375	-2.430419921875	2.661332562325453
120.0	600.0	1.1270751953125	-2.30035400390625	2.561625858546916
120.0	620.0	1.1517257690429688	-2.1585693359375	2.4466086375076985
120.0	640.0	1.128662109375	-2.0408935546875	2.332193100646643
120.0	660.0	1.1719970703125	-2.010009765625	2.326739433354958
120.0	680.0	1.3272552490234375	-1.5418701171875	2.0344458592786543
120.0	700.0	1.5162887573242188	-1.1143798828125	1.8817476235683213
120.0	720.0	1.5639419555664062	-1.03570556640625	1.8757932883624906
120.0	740.0	1.537872314453125	-1.90301513671875	2.4467361660265077
120.0	760.0	4.5050811767578125	-2.8939208984375	5.354487330790023
120.0	780.0	4.778297424316406	-2.9256591796875	5.602821424150384
120.0	800.0	4.745391845703125	-2.95477294921875	5.59011868842698
140.0	0.0	0.8748016357421875	1.144620418548584	1.4406365969444004
140.0	20.0	0.836395263671875	1.0978584289550781	1.3801630943915497
140.0	40.0	0.77886962890625	1.0878105163574219	1.3378974618147537
140.0	60.0	0.5499420166015625	1.3172454833984375	1.4274354224122983
140.0	80.0	0.42547607421875	1.5540313720703125	1.6112241914492649
140.0	100.0	0.30145263671875	1.9187774658203125	1.9423132228156474
140.0	120.0	0.39849853515625	2.1698455810546875	2.2061348390667854
140.0	140.0	1.5482940673828125	1.2129669189453125	1.9668511040616414
140.0	160.0	2.1942138671875	0.848724365234375	2.3526384216662826
140.0	180.0	2.2542266845703125	0.5027618408203125	2.3096119617836006
140.0	200.0	2.1205902099609375	0.4299163818359375	2.1637307905451353
140.0	220.0	1.7872161865234375	0.417999267578125	1.8354468352603481
140.0	240.0	1.0508575439453125	1.22674560546875	1.615303797495587
140.0	260.0	-0.09368896484375	1.56353759765625	1.566342057603693
140.0	280.0	-0.4282379150390625	1.846282958984375	1.8952964086161042
140.0	300.0	-0.3394927978515625	1.350189208984375	1.39221631216235
140.0	320.0	-0.0411834716796875	0.551239013671875	0.5527752966020942
140.0	340.0	-0.77593994140625	-0.999267578125	1.2651555182511507
140.0	360.0	-1.040679931640625	-1.974395751953125	2.2318721525773113
140.0	380.0	1.1784210205078125	-3.7962646484375	3.9749592931942046
140.0	400.0	1.2817840576171875	-4.229400634765625	4.419366481716294
140.0	420.0	1.254150390625	-4.36566162109375	4.5422345373390565
140.0	440.0	1.1947784423828125	-4.468841552734375	4.625801589976388
140.0	460.0	0.9670562744140625	-4.511688232421875	4.6141660724834805
140.0	480.0	0.797607421875	-4.378387451171875	4.450444278047915
140.0	500.0	0.6187591552734375	-4.18267822265625	4.228198198585012
140.0	520.0	0.4154510498046875	-4.11181640625	4.132751351520011
140.0	540.0	0.261444091796875	-3.9156494140625	3.924367891391363
140.0	560.0	0.21136474609375	-3.5185546875	3.524897465859042
140.0	580.0	0.7025299072265625	-2.52783203125	2.6236392756553375
140.0	600.0	0.9529571533203125	-2.4749755859375	2.6520994489368275
140.0	620.0	1.0432891845703125	-2.40106201171875	2.6179287818350367
140.0	640.0	1.051483154296875	-2.34967041015625	2.574212085305705
140.0	660.0	1.042449951171875	-2.4345703125	2.6483644966666864
140.0	680.0	0.9172821044921875	-2.06317138671875	2.25789340541058
140.0	700.0	1.1313629150390625	-1.663818359375	2.0120322011635405
140.0	720.0	1.42333984375	-1.4566650390625	2.0366073128694273
140.0	740.0	1.517425537109375	-1.9246826171875	2.450914816466578
140.0	760.0	3.886138916015625	-2.7279052734375	4.748004091765214
140.0	780.0	4.375518798828125	-2.73699951171875	5.16103972916766
140.0	800.0	4.3440399169921875	-2.7574462890625	5.145307846716856
160.0	0.0	0.8075714111328125	1.108759880065918	1.3716851153682579
160.0	20.0	0.5772705078125	1.1812000274658203	1.3147147006386428
160.0	40.0	0.42572021484375	1.2787513732910156	1.3477547165639105
160.0	60.0	0.28570556640625	1.4223098754882812	1.4507215627359393
160.0	80.0	-0.0619659423828125	1.8769912719726562	1.8780138479459942
160.0	100.0	0.051605224609375	2.1098785400390625	2.1105095481718035
160.0	120.0	0.8886871337890625	1.5741806030273438	1.8077083262268143
160.0	140.0	1.845550537109375	1.0318450927734375	2.114417432889099
160.0	160.0	2.4221649169921875	0.7967376708984375	2.549837995115854
160.0	180.0	1.8179779052734375	0.4325714111328125	1.8687326426730573
160.0	200.0	1.726409912109375	0.2382659912109375	1.7427741870928748
160.0	220.0	1.63677978515625	0.22454833984375	1.6521107777696762
160.0	240.0	0.8916168212890625	1.126220703125	1.4364378260659183
160.0	260.0	-0.1357421875	1.23260498046875	1.2400568452065626
160.0	280.0	-0.6291351318359375	1.430938720703125	1.5631367939235896
160.0	300.0	-0.7634735107421875	1.03057861328125	1.2825693274664358
160.0	320.0	-0.8957366943359375	0.250732421875	0.9301671747375176
160.0	340.0	-1.32000732421875	-1.37774658203125	1.908036944162753
160.0	360.0	-1.532196044921875	-1.98431396484375	2.507015482829765
160.0	380.0	1.0252532958984375	-3.871795654296875	4.005239806726031
160.0	400.0	1.1686859130859375	-4.37628173828125	4.529643321086051
160.0	420.0	1.022064208984375	-4.482025146484375	4.597082189933648
160.0	440.0	0.8461761474609375	-4.547607421875	4.625661826811858
160.0	460.0	0.628326416015625	-4.51904296875	4.562515034328309
160.0	480.0	0.4717254638671875	-4.37786865234375	4.403210062038239
160.0	500.0	0.3040313720703125	-4.2281494140625	4.2390662347786
160.0	520.0	0.1601715087890625	-4.1986083984375	4.201662456178229
160.0	540.0	-0.00927734375	-4.06207275390625	4.06208334812748
160.0	560.0	-0.130767822265625	-3.78790283203125	3.7901593750461813
160.0	580.0	0.4124603271484375	-2.634521484375	2.666613390258297
160.0	600.0	0.71612548828125	-2.5186767578125	2.618504979050249
160.0	620.0	0.8290252685546875	-2.47576904296875	2.610883997810813
160.0	640.0	0.8682861328125	-2.43414306640625	2.5843709633425513
160.0	660.0	0.7897796630859375	-2.48248291015625	2.605086047608021
160.0	680.0	0.62872314453125	-2.23187255859375	2.3187384307577847
160.0	700.0	0.554229736328125	-1.65545654296875	1.7457683025786634
160.0	720.0	1.0726318359375	-1.52239990234375	1.8623212714574549
160.0	740.0	1.343994140625	-2.01220703125	2.4197721765997455
160.0	760.0	0.4582977294921875	-3.11212158203125	3.1456855453465757
160.0	780.0	0.3212738037109375	-3.1263427734375	3.142807024616016
160.0	800.0	0.223419189453125	-3.13629150390625	3.144239261203005
180.0	0.0	0.7891998291015625	0.897392749786377	1.1950523493232799
180.0	20.0	0.3945465087890625	1.1457767486572266	1.2118049782704985
180.0	40.0	0.264129638671875	1.2346343994140625	1.262571410353275
180.0	60.0	-0.0282440185546875	1.49908447265625	1.499350519639482
180.0	80.0	-0.3227081298828125	1.9074172973632812	1.9345235287721643
180.0	100.0	-0.1835784912109375	2.2137603759765625	2.2213590580271294
180.0	120.0	1.1163330078125	1.3222198486328125	1.7304521699400655
180.0	140.0	1.8406829833984375	0.9499359130859375	2.071350304594321
180.0	160.0	1.743194580078125	0.6421051025390625	1.8576938140394532
180.0	180.0	1.2368927001953125	0.3621826171875	1.2888288482142376
180.0	200.0	1.465057373046875	0.189605712890625	1.4772756793096447
180.0	220.0	1.5739593505859375	0.1620025634765625	1.5822745867484203
180.0	240.0	0.9684906005859375	0.9137420654296875	1.3315023866140914
180.0	260.0	-0.332244873046875	0.982757568359375	1.037400160899142
180.0	280.0	-1.3573150634765625	1.11859130859375	1.758849253688861
180.0	300.0	-1.576263427734375	0.662567138671875	1.709854264801757
180.0	320.0	-1.9586944580078125	-0.14703369140625	1.9642054083621363
180.0	340.0	-2.4940643310546875	-1.578643798828125	2.9516898771750664
180.0	360.0	-2.0857391357421875	-1.871307373046875	2.8021597075802376
180.0	380.0	0.5857086181640625	-3.80621337890625	3.851014784593353
180.0	400.0	0.769317626953125	-4.310211181640625	4.378329594888975
180.0	420.0	0.535888671875	-4.380523681640625	4.413180757011691
180.0	440.0	0.3830718994140625	-4.425628662109375	4.442176621320309
180.0	460.0	0.2302703857421875	-4.31927490234375	4.325408666538512
180.0	480.0	0.0040740966796875	-4.0672607421875	4.067262782659041
180.0	500.0	-0.06268310546875	-4.03216552734375	4.032652726383777
180.0	520.0	-0.13531494140625	-4.038818359375	4.041084492236254
180.0	540.0	-0.286865234375	-4.02655029296875	4.036755990210425
180.0	560.0	-0.168731689453125	-4.0205078125	4.024046899999954
180.0	580.0	-0.412445068359375	-2.85980224609375	2.889390908336362
180.0	600.0	-0.0764007568359375	-2.5635986328125	2.5647368336348317
180.0	620.0	0.133514404296875	-2.53900146484375	2.542509495485407
180.0	640.0	0.16363525390625	-2.49835205078125	2.5037051475690664
180.0	660.0	0.1788330078125	-2.4739990234375	2.480454073885056
180.0	680.0	0.118743896484375	-2.362548828125	2.3655310351435053
180.0	700.0	0.1725616455078125	-1.70794677734375	1.716641988225636
180.0	720.0	0.7627105712890625	-1.600830078125	1.7732412003407156
180.0	740.0	1.304046630859375	-1.769775390625	2.198327216025303
180.0	760.0	0.5334014892578125	-2.98651123046875	3.0337709996732483
180.0	780.0	0.4045867919921875	-3.00250244140625	3.0296388205370324
180.0	800.0	0.2720489501953125	-3.0179443359375	3.0301812893158075
200.0	0.0	0.117431640625	1.1802458763122559	1.186073572242449
200.0	20.0	-0.2021484375	1.3854408264160156	1.4001108078591435
200.0	40.0	-0.357513427734375	1.4838333129882812	1.5262952374112162
200.0	60.0	-0.5375823974609375	1.6207504272460938	1.7075792167504982
200.0	80.0	-0.8557586669921875	2.1310958862304688	2.2964957157462047
200.0	100.0	-0.0897369384765625	1.98028564453125	1.9823178231715757
200.0	120.0	2.3166046142578125	1.215911865234375	2.616313934301143
200.0	140.0	1.9356536865234375	0.798004150390625	2.093696687247806
200.0	160.0	1.0417633056640625	0.4700927734375	1.142916445181482
200.0	180.0	0.8040313720703125	0.3044586181640625	0.8597450188559628
200.0	200.0	1.1191864013671875	0.1260223388671875	1.1262592201171058
200.0	220.0	1.29888916015625	0.055328369140625	1.3000670285808997
200.0	240.0	0.838165283203125	0.718994140625	1.1042977932695768
200.0	260.0	0.219207763671875	0.87762451171875	0.9045865504326266
200.0	280.0	-0.71307373046875	0.762725830078125	1.044138322710638
200.0	300.0	-1.1353607177734375	0.068084716796875	1.137400320082743
200.0	320.0	-1.4297332763671875	-0.58978271484375	1.5466030170280014
200.0	340.0	-1.4396209716796875	-1.690582275390625	2.22049025486826
200.0	360.0	-1.1835174560546875	-1.858489990234375	2.203338061348627
200.0	380.0	0.4209136962890625	-3.643646240234375	3.6678776238715787
200.0	400.0	0.5276641845703125	-4.031280517578125	4.0656674855530435
200.0	420.0	0.336029052734375	-4.075408935546875	4.089238745318849
200.0	440.0	0.267822265625	-4.0687255859375	4.077530706153782
200.0	460.0	0.1506805419921875	-3.933319091796875	3.9362042253456377
200.0	480.0	-0.0355224609375	-3.66259765625	3.66276991316668
200.0	500.0	-0.0916595458984375	-3.734161376953125	3.7352861552339958
200.0	520.0	-0.1680145263671875	-3.77490234375	3.7786395152117427
200.0	540.0	-0.3505096435546875	-3.8199462890625	3.8359935690179667
200.0	560.0	-0.3126373291015625	-3.94525146484375	3.957619388015921
200.0	580.0	-0.4864501953125	-3.33123779296875	3.366567840668427
200.0	600.0	-0.3301544189453125	-2.56085205078125	2.5820467010376964
200.0	620.0	-0.2196197509765625	-2.5546875	2.564110188286622
200.0	640.0	-0.1769256591796875	-2.51080322265625	2.5170291042769404
200.0	660.0	-0.156097412109375	-2.46337890625	2.4683196790174264
200.0	680.0	-0.1412506103515625	-2.44329833984375	2.4473778850859778
200.0	700.0	-0.045623779296875	-1.93988037109375	1.9404168066145364
200.0	720.0	0.2773590087890625	-1.75726318359375	1.7790171208199468
200.0	740.0	1.0142822265625	-1.8519287109375	2.1114943489186073
200.0	760.0	0.5529022216796875	-2.8367919921875	2.890171218747682
200.0	780.0	0.4755706787109375	-2.84576416015625	2.8852280890216266
200.0	800.0	0.2987060546875	-2.87445068359375	2.889929417740085
220.0	0.0	-0.5853729248046875	1.4847941398620605	1.5960185145740353
220.0	20.0	-0.85595703125	1.6321792602539062	1.843006125043892
220.0	40.0	-1.0451507568359375	1.7450714111328125	2.034112665136275
220.0	60.0	-1.1287384033203125	1.8444366455078125	2.1624053557143723
220.0	80.0	-1.223663330078125	2.14599609375	2.470354464397396
220.0	100.0	0.762847900390625	1.69146728515625	1.8555318633438338
220.0	120.0	2.331695556640625	1.149505615234375	2.599647539247002
220.0	140.0	1.1324310302734375	0.6363372802734375	1.2989708128329729
220.0	160.0	0.7217254638671875	0.4018707275390625	0.826067628494836
220.0	180.0	0.6695098876953125	0.2783660888671875	0.7250732164085258
220.0	200.0	0.9056549072265625	0.017730712890625	0.9058284546000768
220.0	220.0	1.019927978515625	-0.1859130859375	1.0367336962218279
220.0	240.0	0.7779388427734375	0.302886962890625	0.8348229485254834
220.0	260.0	0.104034423828125	0.595611572265625	0.6046290650952696
220.0	280.0	-0.8098907470703125	0.215972900390625	0.8381928870452479
220.0	300.0	-1.1841583251953125	-0.50714111328125	1.288185952380134
220.0	320.0	-1.4942169189453125	-0.945709228515625	1.7683467266806137
220.0	340.0	-1.0748748779296875	-1.7681884765625	2.06926230619822
220.0	360.0	-0.4666748046875	-2.063720703125	2.1158280917496253
220.0	380.0	0.34130859375	-3.54608154296875	3.562469068715016
220.0	400.0	0.2788848876953125	-3.7808837890625	3.7911553657137866
220.0	420.0	0.1353302001953125	-3.78228759765625	3.78470787967436
220.0	440.0	0.0291290283203125	-3.59149169921875	3.5916098237208436
220.0	460.0	-0.0394439697265625	-3.4010009765625	3.4012296995832063
220.0	480.0	-0.2081298828125	-3.117645263671875	3.124584778529016
220.0	500.0	-0.36279296875	-3.168548583984375	3.1892505181066957
220.0	520.0	-0.4445343017578125	-3.258544921875	3.288727071880039
220.0	540.0	-0.72314453125	-3.40277099609375	3.478762490445939
220.0	560.0	-1.1289215087890625	-3.4566650390625	3.6363439008547482
220.0	580.0	-0.5773162841796875	-3.30938720703125	3.359365680904825
220.0	600.0	-0.423736572265625	-2.5321044921875	2.5673149090112686
220.0	620.0	-0.3546600341796875	-2.5352783203125	2.5599648242292137
220.0	640.0	-0.3538665771484375	-2.50201416015625	2.5269144053657886
220.0	660.0	-0.3081817626953125	-2.44940185546875	2.468713318397206
220.0	680.0	-0.20501708984375	-2.567138671875	2.5753122078233814
220.0	700.0	-0.18145751953125	-2.26885986328125	2.276104547379809
220.0	720.0	-0.070159912109375	-2.18328857421875	2.184415576666065
220.0	740.0	0.34368896484375	-2.3668212890625	2.3916448563519714
220.0	760.0	0.34979248046875	-2.5433349609375	2.5672762809871936
220.0	780.0	0.454193115234375	-2.50921630859375	2.549991739053119
220.0	800.0	0.437408447265625	-2.4735107421875	2.51188804317714
240.0	0.0	-0.7047882080078125	1.4671916961669922	1.6276909692715749
240.0	20.0	-0.9303131103515625	1.5632591247558594	1.8191375908447536
240.0	40.0	-1.053863525390625	1.6281166076660156	1.939430849065429
240.0	60.0	-1.2673187255859375	1.7990798950195312	2.200632913705567
240.0	80.0	-0.60174560546875	1.7253646850585938	1.8272879001811106
240.0	100.0	2.405059814453125	1.454498291015625	2.8106721597626203
240.0	120.0	1.2815399169921875	0.885833740234375	1.5578979344559016
240.0	140.0	0.60064697265625	0.5295562744140625	0.8007537908323755
240.0	160.0	0.3973388671875	0.3021240234375	0.499156389236789
240.0	180.0	0.4775543212890625	0.195587158203125	0.5160547124441665
240.0	200.0	0.71417236328125	-0.1306610107421875	0.7260264900145833
240.0	220.0	0.7604827880859375	-0.432830810546875	0.8750294746656399
240.0	240.0	0.580230712890625	-0.269805908203125	0.639892888132753
240.0	260.0	0.0533447265625	-0.239471435546875	0.24534104486389757
240.0	280.0	-0.574005126953125	-0.669036865234375	0.8815283391990937
240.0	300.0	-0.7592010498046875	-1.151458740234375	1.3792184252273725
240.0	320.0	-0.9224395751953125	-1.342864990234375	1.6291657840390819
240.0	340.0	-0.8355560302734375	-1.762939453125	1.950925266408475
240.0	360.0	-0.52410888671875	-2.041015625	2.1072339468202643
240.0	380.0	-0.2879180908203125	-2.928314208984375	2.9424345249404276
240.0	400.0	-0.466064453125	-3.010650634765625	3.0465116640317276
240.0	420.0	-0.423065185546875	-2.893951416015625	2.924711772035093
240.0	440.0	-0.4593658447265625	-2.637969970703125	2.6776673702371614
240.0	460.0	-0.3528289794921875	-2.590789794921875	2.614704581829624
240.0	480.0	-0.2911376953125	-2.763336181640625	2.778630599845194
240.0	500.0	-0.4325103759765625	-2.835845947265625	2.8686386077633164
240.0	520.0	-0.484619140625	-2.94744873046875	2.987023557021598
240.0	540.0	-0.76776123046875	-3.15985107421875	3.2517866040458863
240.0	560.0	-1.2168121337890625	-3.21282958984375	3.43553572857449
240.0	580.0	-0.79217529296875	-3.0728759765625	3.1733434201367277
240.0	600.0	-0.6385040283203125	-2.770751953125	2.843370144727427
240.0	620.0	-0.644073486328125	-2.763916015625	2.837968004967505
240.0	640.0	-0.6461029052734375	-2.736328125	2.811572615435851
240.0	660.0	-0.6020050048828125	-2.68475341796875	2.7514198046097658
240.0	680.0	-0.182373046875	-2.8121337890625	2.8180412303253273
240.0	700.0	-0.1321563720703125	-2.58270263671875	2.5860816337449153
240.0	720.0	-0.0610504150390625	-2.5888671875	2.5895869299350815
240.0	740.0	0.1398773193359375	-2.8040771484375	2.807563769329913
240.0	760.0	0.40234375	-2.98699951171875	3.0139752116054495
240.0	780.0	0.6721343994140625	-2.83160400390625	2.9102827845097132
240.0	800.0	0.9869537353515625	-2.57110595703125	2.7540267823690425
260.0	0.0	-1.154510498046875	1.5760178565979004	1.953644485165068
260.0	20.0	-1.41363525390625	1.7359771728515625	2.2387454915082
260.0	40.0	-1.4381103515625	1.7199287414550781	2.2419447493090607
260.0	60.0	-1.31060791015625	1.7804183959960938	2.2107878140982766
260.0	80.0	0.01580810546875	1.6211090087890625	1.6211860826492337
260.0	100.0	1.45733642578125	1.3161163330078125	1.9636679097848495
260.0	120.0	0.56329345703125	0.775054931640625	0.9581282094765139
260.0	140.0	0.27252197265625	0.481689453125	0.5534373991991465
260.0	160.0	0.2530517578125	0.21826171875	0.3341756574074483
260.0	180.0	0.33984375	0.0089111328125	0.3399605605096928
260.0	200.0	0.52459716796875	-0.184722900390625	0.5561697030309702
260.0	220.0	0.543212890625	-0.498870849609375	0.7375312665447804
260.0	240.0	0.507568359375	-0.6652374267578125	0.8367595075037899
260.0	260.0	0.299530029296875	-0.835845947265625	0.8878945241474107
260.0	280.0	0.028961181640625	-0.9595947265625	0.9600316605657234
260.0	300.0	-0.08758544921875	-1.2110595703125	1.2142225882268651
260.0	320.0	-0.305572509765625	-1.3614501953125	1.3953211791701965
260.0	340.0	-0.46649169921875	-1.557403564453125	1.6257676242351782
260.0	360.0	-0.47674560546875	-1.871063232421875	1.930845408637046
260.0	380.0	-0.5755615234375	-2.343597412109375	2.413238466730434
260.0	400.0	-0.82244873046875	-2.36907958984375	2.50777989808992
260.0	420.0	-0.68292236328125	-2.347686767578125	2.444998182602816
260.0	440.0	-0.69573974609375	-2.252838134765625	2.3578238814103263
260.0	460.0	-0.590118408203125	-2.235626220703125	2.312199025688647
260.0	480.0	-0.4091796875	-2.42852783203125	2.462757691615844
260.0	500.0	-0.52362060546875	-2.50372314453125	2.557891343066181
260.0	520.0	-0.5177001953125	-2.60345458984375	2.654428242316053
260.0	540.0	-0.814300537109375	-2.8902587890625	3.002778918350408
260.0	560.0	-1.259521484375	-2.96490478515625	3.221343625669983
260.0	580.0	-1.053955078125	-2.88775634765625	3.0740784033811566
260.0	600.0	-1.02142333984375	-2.71966552734375	2.9051482268207107
260.0	620.0	-0.998382568359375	-2.71002197265625	2.8880766688375044
260.0	640.0	-1.0054931640625	-2.70428466796875	2.885164131966719
260.0	660.0	-0.835479736328125	-2.63763427734375	2.7667925420662822
260.0	680.0	-0.4110107421875	-2.69781494140625	2.7289439877484343
260.0	700.0	-0.203857421875	-2.72686767578125	2.7344771291188663
260.0	720.0	-0.121490478515625	-2.76666259765625	2.769328775288334
260.0	740.0	-0.03863525390625	-2.987060546875	2.9873103945759594
260.0	760.0	0.223907470703125	-3.310546875	3.3181101800586634
260.0	780.0	0.4412841796875	-3.24688720703125	3.276737441789571
260.0	800.0	0.625457763671875	-3.20635986328125	3.2667936860166695
280.0	0.0	-1.2606201171875	1.6465463638305664	2.073711167955047
280.0	20.0	-1.484375	1.8112831115722656	2.341818876619605
280.0	40.0	-1.418548583984375	1.7187042236328125	2.2285027021427064
280.0	60.0	-0.95263671875	1.7806167602539062	2.01943377331565
280.0	80.0	1.207122802734375	1.5191116333007812	1.94032100831565
280.0	100.0	0.69183349609375	1.1169815063476562	1.3138802349681573
280.0	120.0	0.070953369140625	0.7423477172851562	0.7457308589235717
280.0	140.0	-0.0330810546875	0.4777984619140625	0.4789422996423277
280.0	160.0	-0.02374267578125	0.0511474609375	0.05638951510348926
280.0	180.0	0.0865478515625	-0.299102783203125	0.3113727758329879
280.0	200.0	0.270355224609375	-0.52130126953125	0.5872367164001911
280.0	220.0	0.409271240234375	-0.80322265625	0.9014818820122172
280.0	240.0	0.45147705078125	-1.0263824462890625	1.1212905303410243
280.0	260.0	0.454559326171875	-1.252655029296875	1.3325797549987708
280.0	280.0	0.3895263671875	-1.532562255859375	1.581289935090674
280.0	300.0	0.194183349609375	-1.615509033203125	1.627137550923834
280.0	320.0	-0.021636962890625	-1.753173828125	1.7533073403672266
280.0	340.0	-0.1873779296875	-1.856719970703125	1.8661509955364777
280.0	360.0	-0.41937255859375	-1.955780029296875	2.000237202408243
280.0	380.0	-0.661163330078125	-2.078765869140625	2.18137674135945
280.0	400.0	-0.880218505859375	-2.146270751953125	2.3197548919544806
280.0	420.0	-1.0491943359375	-2.2064208984375	2.443174561022007
280.0	440.0	-1.2730712890625	-2.17529296875	2.520438455294722
280.0	460.0	-1.41845703125	-2.150054931640625	2.5758021194522565
280.0	480.0	-1.43023681640625	-2.175537109375	2.6035627638433487
280.0	500.0	-1.526336669921875	-2.2666015625	2.7326152808391524
280.0	520.0	-1.337615966796875	-2.344482421875	2.6992247592801166
280.0	540.0	-1.328521728515625	-2.4854736328125	2.8182528563889204
280.0	560.0	-1.34381103515625	-2.5494384765625	2.8819203049329856
280.0	580.0	-1.049285888671875	-2.78131103515625	2.972657388675637
280.0	600.0	-1.237396240234375	-2.6119384765625	2.8902200713256767
280.0	620.0	-1.312896728515625	-2.56915283203125	2.8851766140188406
280.0	640.0	-1.4105224609375	-2.6065673828125	2.96374208289979
280.0	660.0	-1.27288818359375	-2.54486083984375	2.8454456631787632
280.0	680.0	-0.760833740234375	-2.58074951171875	2.6905642572731088
280.0	700.0	-0.3411865234375	-2.982421875	3.001874161961804
280.0	720.0	-0.273773193359375	-2.97265625	2.9852364968401166
280.0	740.0	-0.1666259765625	-3.1634521484375	3.167837387164821
280.0	760.0	-0.010406494140625	-3.4622802734375	3.46229591267915
280.0	780.0	0.250457763671875	-3.52789306640625	3.536772339207149
280.0	800.0	0.557281494140625	-3.60260009765625	3.6454478637534278
300.0	0.0	-0.589080810546875	1.3395977020263672	1.4633995369101656
300.0	20.0	-0.784393310546875	1.5113277435302734	1.7027578847255396
300.0	40.0	-0.786865234375	1.4292716979980469	1.6315558475780851
300.0	60.0	-0.465057373046875	1.65020751953125	1.7144862839179382
300.0	80.0	0.7315673828125	1.36285400390625	1.546790829930934
300.0	100.0	0.118194580078125	1.0606765747070312	1.067241657213625
300.0	120.0	-0.165069580078125	0.7298431396484375	0.7482773381300928
300.0	140.0	-0.30755615234375	0.4612884521484375	0.554416651021588
300.0	160.0	-0.4541015625	-0.0838775634765625	0.46178314685543276
300.0	180.0	-0.354583740234375	-0.6508941650390625	0.7412103904563785
300.0	200.0	-0.0880126953125	-1.0431976318359375	1.0469037843108024
300.0	220.0	0.198699951171875	-1.16888427734375	1.1856526154051725
300.0	240.0	0.4010009765625	-1.2856597900390625	1.3467452910358977
300.0	260.0	0.49835205078125	-1.449493408203125	1.532770663518254
300.0	280.0	0.46173095703125	-1.6153564453125	1.6800511665106006
300.0	300.0	0.25653076171875	-1.6959228515625	1.7152149574207554
300.0	320.0	0.019256591796875	-1.761474609375	1.7615798635884892
300.0	340.0	-0.142669677734375	-1.824859619140625	1.8304281648059553
300.0	360.0	-0.388458251953125	-1.88385009765625	1.923484079463602
300.0	380.0	-0.6566162109375	-1.93804931640625	2.046260003344798
300.0	400.0	-0.89764404296875	-2.005035400390625	2.1968003515788315
300.0	420.0	-1.102264404296875	-2.076446533203125	2.350875798980291
300.0	440.0	-1.322540283203125	-2.063720703125	2.4511336032949624
300.0	460.0	-1.495849609375	-2.038665771484375	2.528581456407786
300.0	480.0	-1.66229248046875	-2.0294189453125	2.6233104174337143
300.0	500.0	-1.593963623046875	-2.190826416015625	2.709324715996329
300.0	520.0	-1.321868896484375	-2.32080078125	2.670852606517894
300.0	540.0	-1.22100830078125	-2.44207763671875	2.7303121532781836
300.0	560.0	-1.28790283203125	-2.481689453125	2.7959750082048256
300.0	580.0	-1.11932373046875	-2.83367919921875	3.046739801439482
300.0	600.0	-1.540985107421875	-2.52978515625	2.962169481660164
300.0	620.0	-1.719970703125	-2.45355224609375	2.996367441406343
300.0	640.0	-1.8092041015625	-2.5106201171875	3.094581208166486
300.0	660.0	-1.65997314453125	-2.44720458984375	2.9570798340791007
300.0	680.0	-0.931365966796875	-2.45623779296875	2.626889160150362
300.0	700.0	-0.516357421875	-3.07232666015625	3.1154158781505004
300.0	720.0	-0.382080078125	-3.0234375	3.0474841267029196
300.0	740.0	-0.29632568359375	-3.19091796875	3.204647624006254
300.0	760.0	-0.16925048828125	-3.529541015625	3.5335966816775506
300.0	780.0	0.132904052734375	-3.69549560546875	3.697884700375617
300.0	800.0	0.465576171875	-3.8751220703125	3.902990165455303
320.0	0.0	-0.5794677734375	1.433194637298584	1.545907425699881
320.0	20.0	-0.726898193359375	1.58416748046875	1.742976646339196
320.0	40.0	-0.721038818359375	1.45025634765625	1.6196112038073611
320.0	60.0	-0.23260498046875	1.6700592041015625	1.6861799495140524
320.0	80.0	0.44403076171875	1.27410888671875	1.3492652713859592
320.0	100.0	-0.337432861328125	1.0220794677734375	1.076339804312801
320.0	120.0	-0.45074462890625	0.6194686889648438	0.7661019364912579
320.0	140.0	-0.56744384765625	0.327178955078125	0.655010373115528
320.0	160.0	-0.57757568359375	-0.32177734375	0.661161348862434
320.0	180.0	-0.411224365234375	-0.91021728515625	0.998799772106316
320.0	200.0	-0.240966796875	-1.2926025390625	1.314871218479977
320.0	220.0	-0.032501220703125	-1.5057525634765625	1.5061032872161964
320.0	240.0	0.11181640625	-1.5715789794921875	1.5755517755657447
320.0	260.0	0.236328125	-1.547882080078125	1.5658192477080484
320.0	280.0	0.3310546875	-1.60870361328125	1.6424142356603806
320.0	300.0	0.219482421875	-1.6455078125	1.6600808698706973
320.0	320.0	0.0347900390625	-1.681793212890625	1.682153012583261
320.0	340.0	-0.12237548828125	-1.731292724609375	1.7356123583385281
320.0	360.0	-0.36090087890625	-1.795806884765625	1.8317128082117355
320.0	380.0	-0.6348876953125	-1.84661865234375	1.9527116614705473
320.0	400.0	-0.893951416015625	-1.8988037109375	2.098715003726414
320.0	420.0	-1.11083984375	-1.965606689453125	2.257780949535494
320.0	440.0	-1.316253662109375	-1.958221435546875	2.3594819121263897
320.0	460.0	-1.477935791015625	-1.9368896484375	2.4363570576968647
320.0	480.0	-1.623687744140625	-1.934478759765625	2.5255830935561834
320.0	500.0	-1.5250244140625	-2.06048583984375	2.5634549654096275
320.0	520.0	-1.322845458984375	-2.187255859375	2.556170632552892
320.0	540.0	-1.35821533203125	-2.28485107421875	2.658061948022155
320.0	560.0	-1.493865966796875	-2.30377197265625	2.745724099167728
320.0	580.0	-1.53033447265625	-2.5718994140625	2.992756287146535
320.0	600.0	-2.240081787109375	-2.2332763671875	3.163145545999635
320.0	620.0	-2.227264404296875	-2.15557861328125	3.0995525297506137
320.0	640.0	-2.248870849609375	-2.22601318359375	3.1642621243752824
320.0	660.0	-1.931121826171875	-2.159912109375	2.8973180404888517
320.0	680.0	-1.1309814453125	-2.21319580078125	2.4854284705532987
320.0	700.0	-0.4375	-3.0482177734375	3.0794541471339154
320.0	720.0	-0.279510498046875	-2.9931640625	3.0061864918131604
320.0	740.0	-0.270172119140625	-3.18743896484375	3.1988685700674124
320.0	760.0	-0.159332275390625	-3.55511474609375	3.558683412706781
320.0	780.0	0.071014404296875	-3.80133056640625	3.8019938349124267
320.0	800.0	0.206024169921875	-4.06951904296875	4.074730813155305
340.0	0.0	-0.3359375	1.8596796989440918	1.8897784490704295
340.0	20.0	-0.412872314453125	1.8988933563232422	1.9432600255062182
340.0	40.0	-0.3504638671875	1.5462417602539062	1.5854616057656887
340.0	60.0	-0.09625244140625	1.5552902221679688	1.5582657692601585
340.0	80.0	-0.11663818359375	1.207672119140625	1.2132915615059956
340.0	100.0	-0.578643798828125	1.0195999145507812	1.1723534585073752
340.0	120.0	-0.614410400390625	0.5426101684570312	0.8197108850205272
340.0	140.0	-0.844329833984375	0.151641845703125	0.8578392144943787
340.0	160.0	-0.7825927734375	-0.6817474365234375	1.0378974015975166
340.0	180.0	-0.561981201171875	-1.041259765625	1.1832348752382231
340.0	200.0	-0.38946533203125	-1.4458160400390625	1.497353420702156
340.0	220.0	-0.1483154296875	-1.7225494384765625	1.7289227960436258
340.0	240.0	0.004730224609375	-1.703369140625	1.7033757084854786
340.0	260.0	0.107452392578125	-1.6160888671875	1.6196571375813278
340.0	280.0	0.221923828125	-1.584747314453125	1.600210684927471
340.0	300.0	0.143646240234375	-1.5845947265625	1.5910922945521282
340.0	320.0	-0.023406982421875	-1.612335205078125	1.6125051008788833
340.0	340.0	-0.174224853515625	-1.64044189453125	1.649667817748718
340.0	360.0	-0.385589599609375	-1.676727294921875	1.7204923018900569
340.0	380.0	-0.623291015625	-1.73773193359375	1.846132162980299
340.0	400.0	-0.853485107421875	-1.778533935546875	1.9727188822746096
340.0	420.0	-1.1248779296875	-1.82073974609375	2.1401970889858646
340.0	440.0	-1.285308837890625	-1.825897216796875	2.2329172521762475
340.0	460.0	-1.353240966796875	-1.850494384765625	2.2925074879411955
340.0	480.0	-1.401763916015625	-1.861236572265625	2.3300522857186174
340.0	500.0	-1.342742919921875	-1.9967041015625	2.406197377231725
340.0	520.0	-1.257110595703125	-2.13232421875	2.4753047537014234
340.0	540.0	-1.438385009765625	-2.15570068359375	2.591524044566251
340.0	560.0	-1.617706298828125	-2.16046142578125	2.6989937461129734
340.0	580.0	-1.84466552734375	-2.32244873046875	2.965899359962557
340.0	600.0	-2.49835205078125	-1.92291259765625	3.1526743929349865
340.0	620.0	-2.28045654296875	-1.79925537109375	2.9047894820070335
340.0	640.0	-2.10089111328125	-1.86968994140625	2.812380476902056
340.0	660.0	-1.764068603515625	-1.8135986328125	2.530035185298603
340.0	680.0	-0.945587158203125	-1.9088134765625	2.1301887151295493
340.0	700.0	-0.4427490234375	-2.844970703125	2.8792160390277104
340.0	720.0	-0.358245849609375	-2.895751953125	2.917827867230964
340.0	740.0	-0.372711181640625	-3.12164306640625	3.1438144122963374
340.0	760.0	-0.304534912109375	-3.430419921875	3.4439109095750933
340.0	780.0	-0.090087890625	-3.8187255859375	3.8197880737982004
340.0	800.0	0.11981201171875	-4.075927734375	4.077688292893342
360.0	0.0	-0.1865234375	2.0807266235351562	2.089070193800301
360.0	20.0	-0.24029541015625	1.9583892822265625	1.9730763961088864
360.0	40.0	-0.277740478515625	1.6157722473144531	1.639469343598009
360.0	60.0	-0.471282958984375	1.4979171752929688	1.5703068144368266
360.0	80.0	-0.71685791015625	1.1596145629882812	1.363301580006452
360.0	100.0	-0.977447509765625	0.9816818237304688	1.3853168725565284
360.0	120.0	-0.92730712890625	0.39325714111328125	1.0072485742640411
360.0	140.0	-1.15283203125	-0.12249755859375	1.1593219329148527
360.0	160.0	-0.921966552734375	-0.847320556640625	1.2521878653248024
360.0	180.0	-0.781463623046875	-1.161102294921875	1.3995870581776588
360.0	200.0	-0.572845458984375	-1.5307464599609375	1.63442241925457
360.0	220.0	-0.30462646484375	-1.975982666015625	1.9993260813277602
360.0	240.0	-0.172760009765625	-2.0845794677734375	2.0917259807242456
360.0	260.0	-0.09222412109375	-1.91839599609375	1.9206114876101428
360.0	280.0	0.23052978515625	-1.589324951171875	1.6059569677490333
360.0	300.0	0.18377685546875	-1.388916015625	1.401021638328833
360.0	320.0	0.006622314453125	-1.38201904296875	1.3820349091745026
360.0	340.0	-0.105621337890625	-1.401824951171875	1.4057983712986137
360.0	360.0	-0.303497314453125	-1.387664794921875	1.4204661921164574
360.0	380.0	-0.560546875	-1.52923583984375	1.628734187316913
360.0	400.0	-0.787017822265625	-1.689971923828125	1.8642430517212774
360.0	420.0	-1.086029052734375	-1.65435791015625	1.9789793324538987
360.0	440.0	-1.215850830078125	-1.63372802734375	2.036506937952868
360.0	460.0	-1.261199951171875	-1.697784423828125	2.1149698027700863
360.0	480.0	-1.31463623046875	-1.7431640625	2.1833207201995286
360.0	500.0	-1.345855712890625	-1.90350341796875	2.331234192898484
360.0	520.0	-1.376129150390625	-2.0089111328125	2.4350473051037067
360.0	540.0	-1.59002685546875	-2.02008056640625	2.570780211508568
360.0	560.0	-1.807037353515625	-1.99359130859375	2.69068584243893
360.0	580.0	-2.1090087890625	-2.0311279296875	2.928036669698572
360.0	600.0	-2.743927001953125	-1.60369873046875	3.1782046834894926
360.0	620.0	-2.343902587890625	-1.2733154296875	2.6674353834724154
360.0	640.0	-1.947174072265625	-1.3260498046875	2.355821502621804
360.0	660.0	-1.41143798828125	-1.29156494140625	1.913190317933151
360.0	680.0	-0.702911376953125	-1.4276123046875	1.5912766247090082
360.0	700.0	-0.37823486328125	-2.637451171875	2.6644343294264536
360.0	720.0	-0.351654052734375	-2.7840576171875	2.8061784313589633
360.0	740.0	-0.3681640625	-3.01190185546875	3.0343199508114833
360.0	760.0	-0.4332275390625	-3.09820556640625	3.1283484192642006
360.0	780.0	-0.338348388671875	-3.277587890625	3.295005616518505
360.0	800.0	-0.394073486328125	-3.133544921875	3.1582269851984046
380.0	0.0	-0.213226318359375	1.987837791442871	1.9992409929594694
380.0	20.0	-0.2808837890625	1.8402767181396484	1.861589133585857
380.0	40.0	-0.416015625	1.6624870300292969	1.7137479760045737
380.0	60.0	-0.785400390625	1.456298828125	1.6545875771297665
380.0	80.0	-1.129302978515625	1.13824462890625	1.6034107560192394
380.0	100.0	-1.418853759765625	0.8521804809570312	1.6551004693749582
380.0	120.0	-1.1983642578125	0.31363677978515625	1.238727138653427
380.0	140.0	-1.302154541015625	-0.3091888427734375	1.3383587669915682
380.0	160.0	-1.101837158203125	-0.91168212890625	1.4301081872935943
380.0	180.0	-0.89263916015625	-1.30926513671875	1.5846071653478102
380.0	200.0	-0.712799072265625	-1.626434326171875	1.7757733906027808
380.0	220.0	-0.441986083984375	-2.218231201171875	2.2618358384923214
380.0	240.0	-0.2860107421875	-2.4556732177734375	2.4722728605751416
380.0	260.0	-0.036712646484375	-2.211151123046875	2.211455879587776
380.0	280.0	0.314239501953125	-1.4852294921875	1.5181083983205175
380.0	300.0	0.163330078125	-1.03778076171875	1.050554912326751
380.0	320.0	0.01043701171875	-1.037322998046875	1.037375502646257
380.0	340.0	-0.06658935546875	-1.049468994140625	1.051579436811256
380.0	360.0	-0.20892333984375	-1.10565185546875	1.1252177511188475
380.0	380.0	-0.533905029296875	-1.313232421875	1.4176155946419942
380.0	400.0	-0.75262451171875	-1.611602783203125	1.7786813054810986
380.0	420.0	-1.013214111328125	-1.55950927734375	1.8597505266878318
380.0	440.0	-1.118988037109375	-1.526702880859375	1.8928697561158843
380.0	460.0	-1.157562255859375	-1.58673095703125	1.9640940675516414
380.0	480.0	-1.23809814453125	-1.62615966796875	2.043840082105241
380.0	500.0	-1.348907470703125	-1.6689453125	2.145910021560649
380.0	520.0	-1.44525146484375	-1.82293701171875	2.326338570657137
380.0	540.0	-1.6983642578125	-1.8348388671875	2.50021495491026
380.0	560.0	-1.905853271484375	-1.77838134765625	2.6067061418808515
380.0	580.0	-2.125579833984375	-1.7708740234375	2.7666016044105017
380.0	600.0	-2.4110107421875	-0.88824462890625	2.569426262752897
380.0	620.0	-1.84051513671875	-0.68621826171875	1.9642788679836531
380.0	640.0	-1.309356689453125	-0.733154296875	1.5006432498238622
380.0	660.0	-0.7481689453125	-0.72479248046875	1.0416721703463436
380.0	680.0	-0.3668212890625	-0.85260009765625	0.9281620465376298
380.0	700.0	-0.321929931640625	-2.38580322265625	2.4074251594022784
380.0	720.0	-0.275238037109375	-2.59820556640625	2.612743413038533
380.0	740.0	-0.210723876953125	-2.79168701171875	2.7996287117611365
380.0	760.0	-0.41375732421875	-2.432861328125	2.4677944333413993
380.0	780.0	-0.667236328125	-2.31689453125	2.4110588102545094
380.0	800.0	-1.9415283203125	-1.762939453125	2.6224964697707702
400.0	0.0	-0.40283203125	1.760704517364502	1.806198782766937
400.0	20.0	-0.682098388671875	1.7075366973876953	1.8387332010801474
400.0	40.0	-0.97711181640625	1.6330490112304688	1.9030492833454242
400.0	60.0	-1.229248046875	1.3591232299804688	1.8325574247533267
400.0	80.0	-1.3802490234375	1.1067047119140625	1.7691474461087071
400.0	100.0	-1.539520263671875	0.7468338012695312	1.7111058906376944
400.0	120.0	-1.482177734375	0.277191162109375	1.5078745891580485
400.0	140.0	-1.29052734375	-0.588592529296875	1.418415309601008
400.0	160.0	-1.1146240234375	-1.0870819091796875	1.5569630024152004
400.0	180.0	-0.892608642578125	-1.5127716064453125	1.7564817454423756
400.0	200.0	-0.859771728515625	-1.7421722412109375	1.94277418739304
400.0	220.0	-0.649017333984375	-2.3714599609375	2.4586674940182283
400.0	240.0	-0.51995849609375	-2.4599609375	2.5143119638751976
400.0	260.0	-0.029449462890625	-1.631134033203125	1.6313998605915228
400.0	280.0	-1.337554931640625	0.1275634765625	1.3436240678511489
400.0	300.0	-1.2723388671875	-0.09765625	1.2760810852449906
400.0	320.0	-1.240814208984375	-0.238006591796875	1.263434619976944
400.0	340.0	-1.2862548828125	-0.44757080078125	1.3618998660955097
400.0	360.0	-1.176910400390625	-0.7188720703125	1.3790921448630622
400.0	380.0	-0.664306640625	-1.2213134765625	1.3902913078961736
400.0	400.0	-0.853057861328125	-1.55511474609375	1.7737219591277387
400.0	420.0	-0.9945068359375	-1.4671630859375	1.7724591299841206
400.0	440.0	-1.07391357421875	-1.46734619140625	1.8183495841904873
400.0	460.0	-1.127838134765625	-1.50543212890625	1.8810488438567479
400.0	480.0	-1.22283935546875	-1.521148681640625	1.951724724683335
400.0	500.0	-1.31036376953125	-1.5880126953125	2.058843735928936
400.0	520.0	-1.430694580078125	-1.72686767578125	2.2425340468146873
400.0	540.0	-1.6435546875	-1.7171630859375	2.376956262641284
400.0	560.0	-1.84967041015625	-1.62139892578125	2.4597185007094167
400.0	580.0	-2.121124267578125	-1.522705078125	2.6110915176332865
400.0	600.0	-2.124359130859375	-0.177490234375	2.1317608918835367
400.0	620.0	-2.265869140625	-0.2412109375	2.278671911181227
400.0	640.0	-1.923309326171875	-0.2615966796875	1.9410181830583753
400.0	660.0	-1.26751708984375	-0.3033447265625	1.3033102455590713
400.0	680.0	-0.801788330078125	-0.452880859375	0.9208504759393389
400.0	700.0	-0.338836669921875	-2.05438232421875	2.0821376090321646
400.0	720.0	-0.25775146484375	-2.37750244140625	2.3914333937038217
400.0	740.0	0.149261474609375	-2.35418701171875	2.3589140454768214
400.0	760.0	-0.60772705078125	-1.66180419921875	1.7694421055214966
400.0	780.0	-1.313201904296875	-1.44720458984375	1.954200697552264
400.0	800.0	-2.26361083984375	-1.1810302734375	2.5531875256302627
420.0	0.0	-0.556610107421875	1.6926116943359375	1.7817825791849478
420.0	20.0	-0.752685546875	1.6853885650634766	1.845825058807373
420.0	40.0	-1.069488525390625	1.6544952392578125	1.9700660401796128
420.0	60.0	-1.318115234375	1.356231689453125	1.891240906539497
420.0	80.0	-1.382080078125	1.0964889526367188	1.7642089914758894
420.0	100.0	-1.53826904296875	0.610137939453125	1.6548534538490407
420.0	120.0	-1.530181884765625	0.07372283935546875	1.5319568066716218
420.0	140.0	-1.2012939453125	-0.81842041015625	1.4535883567244188
420.0	160.0	-1.03814697265625	-1.21026611328125	1.5945197401701368
420.0	180.0	-0.7413330078125	-1.7077789306640625	1.86174206175088
420.0	200.0	-0.836700439453125	-2.0284576416015625	2.1942442956865187
420.0	220.0	-0.646026611328125	-2.5595855712890625	2.6398539124912306
420.0	240.0	-0.43798828125	-2.33636474609375	2.37706414749414
420.0	260.0	-0.829864501953125	0.0909423828125	0.8348326829931394
420.0	280.0	-1.431243896484375	0.697906494140625	1.5923355694662589
420.0	300.0	-1.3580322265625	0.397003173828125	1.4148720961316277
420.0	320.0	-1.5096435546875	0.289764404296875	1.5372010513290164
420.0	340.0	-1.630950927734375	-0.29779052734375	1.657914390688882
420.0	360.0	-1.66290283203125	-0.52911376953125	1.7450522083551312
420.0	380.0	-0.910400390625	-1.053497314453125	1.3923668564031892
420.0	400.0	-0.9920654296875	-1.478271484375	1.7803034568009213
420.0	420.0	-0.994232177734375	-1.363677978515625	1.6876359952107265
420.0	440.0	-1.063262939453125	-1.330841064453125	1.7034277258660628
420.0	460.0	-1.07574462890625	-1.325775146484375	1.7073096513685828
420.0	480.0	-1.219573974609375	-1.321441650390625	1.7982126445255597
420.0	500.0	-1.389312744140625	-1.403228759765625	1.974649552012946
420.0	520.0	-1.577423095703125	-1.53973388671875	2.204323947328899
420.0	540.0	-1.772430419921875	-1.5579833984375	2.3598351347649893
420.0	560.0	-1.952362060546875	-1.42608642578125	2.417734499332046
420.0	580.0	-2.11737060546875	-1.24005126953125	2.4537696371031177
420.0	600.0	-1.878570556640625	0.3753662109375	1.9157053866893634
420.0	620.0	-2.504119873046875	0.2386474609375	2.5154659507137467
420.0	640.0	-2.300201416015625	0.2567138671875	2.3144823533236645
420.0	660.0	-2.008056640625	0.1982421875	2.017818484617223
420.0	680.0	-1.85345458984375	0.02642822265625	1.8536429989525038
420.0	700.0	-0.885162353515625	-1.777099609375	1.98534516236399
420.0	720.0	0.05413818359375	-1.76800537109375	1.7688340609393463
420.0	740.0	0.316314697265625	-1.8287353515625	1.8558900758829076
420.0	760.0	-0.6767578125	-1.38458251953125	1.5411261759412465
420.0	780.0	-1.10540771484375	-1.287109375	1.6966368967015222
420.0	800.0	-1.86993408203125	-1.133056640625	2.186428782742869
440.0	0.0	-0.281005859375	1.703442096710205	1.7264643841815972
440.0	20.0	-0.436126708984375	1.7071990966796875	1.7620258970836618
440.0	40.0	-0.673797607421875	1.6743507385253906	1.8048417136602213
440.0	60.0	-1.119842529296875	1.357208251953125	1.7595628802607992
440.0	80.0	-1.271087646484375	1.0558319091796875	1.6524057690189815
440.0	100.0	-1.33428955078125	0.47942352294921875	1.4178065875432622
440.0	120.0	-1.212158203125	-0.1827545166015625	1.2258575458598358
440.0	140.0	-1.013031005859375	-1.0102386474609375	1.430669054553205
440.0	160.0	-0.947723388671875	-1.272247314453125	1.5864403079123055
440.0	180.0	-0.741363525390625	-1.828094482421875	1.9727010197799664
440.0	200.0	-0.9373779296875	-2.1975860595703125	2.3891550540479782
440.0	220.0	-0.949493408203125	-2.54949951171875	2.7205671269930707
440.0	240.0	-1.009674072265625	-2.0134429931640625	2.2524196809047177
440.0	260.0	-1.303192138671875	0.57049560546875	1.422594455969561
440.0	280.0	-1.477508544921875	0.951690673828125	1.757483040876522
440.0	300.0	-1.56597900390625	0.613922119140625	1.6820198004320064
440.0	320.0	-1.754058837890625	0.41876220703125	1.8033535961701723
440.0	340.0	-1.850006103515625	-0.2896728515625	1.872547180707983
440.0	360.0	-1.888031005859375	-0.50555419921875	1.9545449924302267
440.0	380.0	-1.096466064453125	-0.977630615234375	1.4690130871918285
440.0	400.0	-1.19598388671875	-1.340484619140625	1.7964622098567713
440.0	420.0	-1.1502685546875	-1.185333251953125	1.6517059865752866
440.0	440.0	-1.176483154296875	-1.121734619140625	1.6255464213989361
440.0	460.0	-1.280517578125	-1.085357666015625	1.678608510363867
440.0	480.0	-1.43988037109375	-1.040069580078125	1.7762320272039243
440.0	500.0	-1.59600830078125	-1.033447265625	1.9013825882737125
440.0	520.0	-1.71942138671875	-1.11138916015625	2.0473387043717617
440.0	540.0	-1.812957763671875	-1.15155029296875	2.1477625404347056
440.0	560.0	-1.9154052734375	-1.002197265625	2.161753159067522
440.0	580.0	-1.98626708984375	-0.64202880859375	2.087452500839401
440.0	600.0	-2.0931396484375	1.037841796875	2.3363110202200796
440.0	620.0	-2.76959228515625	0.84234619140625	2.8948555287222253
440.0	640.0	-2.7900390625	0.91357421875	2.935802415599618
440.0	660.0	-2.662750244140625	0.84490966796875	2.793583936397477
440.0	680.0	-2.217498779296875	0.60833740234375	2.2994293273056843
440.0	700.0	-0.846435546875	-1.219970703125	1.4848507169062104
440.0	720.0	0.751708984375	-0.9759521484375	1.2318883850535591
440.0	740.0	0.490478515625	-1.42425537109375	1.5063440962738557
440.0	760.0	-0.598419189453125	-1.194580078125	1.336086482739372
440.0	780.0	-0.994384765625	-1.1339111328125	1.5081629617595087
440.0	800.0	-1.80450439453125	-1.0235595703125	2.0745867790624963
460.0	0.0	-0.282073974609375	1.668745994567871	1.6924180693724125
460.0	20.0	-0.393035888671875	1.6973686218261719	1.742279382918873
460.0	40.0	-0.552032470703125	1.6851425170898438	1.7732583431678788
460.0	60.0	-0.80670166015625	1.4509429931640625	1.6601214226407472
460.0	80.0	-1.06732177734375	1.068206787109375	1.5100468590142344
460.0	100.0	-1.167999267578125	0.32410430908203125	1.2121327865496327
460.0	120.0	-0.954681396484375	-0.43060302734375	1.0472991625848647
460.0	140.0	-0.9326171875	-1.1098785400390625	1.4496914127012173
460.0	160.0	-0.85491943359375	-1.2964935302734375	1.5529915363507745
460.0	180.0	-0.76397705078125	-1.888916015625	2.0375634096157698
460.0	200.0	-0.928863525390625	-2.271820068359375	2.454374435941162
460.0	220.0	-1.109283447265625	-2.5168304443359375	2.7504445553244192
460.0	240.0	-1.0478515625	-1.793609619140625	2.0772646347799477
460.0	260.0	-1.200408935546875	0.80352783203125	1.444520193486274
460.0	280.0	-1.661224365234375	1.061981201171875	1.9716669250385093
460.0	300.0	-1.926727294921875	0.79278564453125	2.083455578401372
460.0	320.0	-2.207794189453125	0.569580078125	2.2800825968328127
460.0	340.0	-2.4805908203125	-0.193878173828125	2.4881558560720367
460.0	360.0	-2.370513916015625	-0.433837890625	2.409886209215216
460.0	380.0	-1.429443359375	-0.9246826171875	1.7024530126232589
460.0	400.0	-1.47808837890625	-1.1131591796875	1.8503698590228532
460.0	420.0	-1.561065673828125	-0.973541259765625	1.839757761899783
460.0	440.0	-1.542633056640625	-0.89959716796875	1.7857748492063028
460.0	460.0	-1.653045654296875	-0.84332275390625	1.8557352188407172
460.0	480.0	-1.843231201171875	-0.7764892578125	2.0001092041365442
460.0	500.0	-1.947540283203125	-0.73809814453125	2.08271506108238
460.0	520.0	-2.110595703125	-0.72247314453125	2.2308253330591765
460.0	540.0	-2.175323486328125	-0.74371337890625	2.298943640051861
460.0	560.0	-2.257781982421875	-0.58856201171875	2.33323481925572
460.0	580.0	-2.331207275390625	-0.0570068359375	2.3319041876067264
460.0	600.0	-2.37103271484375	1.552001953125	2.833814778238539
460.0	620.0	-2.828216552734375	1.6956787109375	3.2975953602416674
460.0	640.0	-2.793426513671875	1.86224365234375	3.357258272456797
460.0	660.0	-2.74444580078125	1.83746337890625	3.3027646634671703
460.0	680.0	-2.357666015625	1.44293212890625	2.764171154227427
460.0	700.0	-0.54327392578125	0.10845947265625	0.5539945989291258
460.0	720.0	0.84771728515625	-0.30859375	0.902138957196587
460.0	740.0	0.79296875	-1.27252197265625	1.499370404326268
460.0	760.0	0.2369384765625	-1.0904541015625	1.11589873612718
460.0	780.0	-0.018402099609375	-1.079345703125	1.0795025632783064
460.0	800.0	-0.876983642578125	-0.9957275390625	1.3268660977646007
480.0	0.0	-0.32403564453125	1.6802268028259277	1.7111870756470262
480.0	20.0	-0.409332275390625	1.7060565948486328	1.7544748549075813
480.0	40.0	-0.521575927734375	1.7114028930664062	1.7891174670177583
480.0	60.0	-0.59747314453125	1.66693115234375	1.77077204210201
480.0	80.0	-0.922454833984375	1.204833984375	1.5174148577913946
480.0	100.0	-1.16839599609375	0.170074462890625	1.1807093319760968
480.0	120.0	-1.102325439453125	-0.554107666015625	1.2337571397981082
480.0	140.0	-1.022613525390625	-1.043243408203125	1.4608542812584404
480.0	160.0	-0.88909912109375	-1.2186126708984375	1.508480722052457
480.0	180.0	-0.857025146484375	-1.9572601318359375	2.1366701489422733
480.0	200.0	-0.96697998046875	-2.3268890380859375	2.5198140562731695
480.0	220.0	-1.244140625	-2.400634765625	2.7038737346079587
480.0	240.0	-1.15411376953125	-1.7060699462890625	2.0597701946218163
480.0	260.0	-0.842010498046875	1.0294189453125	1.3299191869393592
480.0	280.0	-1.22332763671875	1.243438720703125	1.7443251872583008
480.0	300.0	-1.679412841796875	0.909423828125	1.9098374779948646
480.0	320.0	-2.009979248046875	0.675628662109375	2.120493024426816
480.0	340.0	-2.36572265625	-0.1922607421875	2.373522251692839
480.0	360.0	-2.076385498046875	-0.407623291015625	2.116018308965633
480.0	380.0	-1.59783935546875	-0.803009033203125	1.788271263900029
480.0	400.0	-1.716827392578125	-0.8570556640625	1.9188644316908414
480.0	420.0	-1.8270263671875	-0.75506591796875	1.9769041167634673
480.0	440.0	-1.894805908203125	-0.66973876953125	2.0096864056799264
480.0	460.0	-1.93927001953125	-0.639862060546875	2.0421047145482105
480.0	480.0	-2.142730712890625	-0.562835693359375	2.2154184538556354
480.0	500.0	-2.284912109375	-0.4942626953125	2.3377593887194825
480.0	520.0	-2.429351806640625	-0.492919921875	2.4788546245815475
480.0	540.0	-2.67608642578125	-0.4451904296875	2.712864367589358
480.0	560.0	-2.7066650390625	-0.26953125	2.7200519716376315
480.0	580.0	-2.94964599609375	0.3173828125	2.9666721005096437
480.0	600.0	-2.8770751953125	1.87322998046875	3.4331548522036424
480.0	620.0	-2.888580322265625	2.08056640625	3.5598669706881214
480.0	640.0	-2.769500732421875	2.31683349609375	3.6107965541563387
480.0	660.0	-2.7674560546875	2.4232177734375	3.67842322091
480.0	680.0	-2.322418212890625	2.01922607421875	3.0774827853898628
480.0	700.0	-0.7740478515625	0.9879150390625	1.2550403184417556
480.0	720.0	0.5224609375	-0.042236328125	0.5241653733573609
480.0	740.0	3.79559326171875	-1.9698486328125	4.276310541178932
480.0	760.0	4.86248779296875	-1.37689208984375	5.053673848186524
480.0	780.0	4.943939208984375	-1.37994384765625	5.132911447202005
480.0	800.0	4.850341796875	-1.37664794921875	5.041921768790229
500.0	0.0	-0.379364013671875	1.6684203147888184	1.71100654635488
500.0	20.0	-0.50677490234375	1.7014598846435547	1.7753271644113306
500.0	40.0	-0.5775146484375	1.7125778198242188	1.807331170016653
500.0	60.0	-0.605804443359375	1.7829437255859375	1.8830526684615663
500.0	80.0	-0.831939697265625	1.4637222290039062	1.6836289447400765
500.0	100.0	-1.085968017578125	0.3287353515625	1.1346336265814985
500.0	120.0	-1.270782470703125	-0.5829544067382812	1.398114418844867
500.0	140.0	-1.247222900390625	-0.922698974609375	1.5514310687246131
500.0	160.0	-1.003082275390625	-1.117828369140625	1.501903563501473
500.0	180.0	-1.023284912109375	-1.8942108154296875	2.152939066634607
500.0	200.0	-1.13623046875	-2.206878662109375	2.4822032768066173
500.0	220.0	-1.33538818359375	-2.25665283203125	2.6221639165384905
500.0	240.0	-1.132232666015625	-1.634765625	1.988569701739039
500.0	260.0	-0.298675537109375	1.383087158203125	1.4149689620814903
500.0	280.0	-0.741363525390625	1.6982421875	1.8530100928447208
500.0	300.0	-1.33538818359375	1.10980224609375	1.7363532550482195
500.0	320.0	-1.73126220703125	0.747589111328125	1.8857779054997676
500.0	340.0	-1.955474853515625	-0.10546875	1.958317022332829
500.0	360.0	-1.331634521484375	-0.52392578125	1.4309957103595186
500.0	380.0	-1.481353759765625	-0.721893310546875	1.647889229706924
500.0	400.0	-1.784027099609375	-0.619781494140625	1.8886190173298119
500.0	420.0	-1.94573974609375	-0.521942138671875	2.0145289165584943
500.0	440.0	-2.07598876953125	-0.436492919921875	2.121380550575921
500.0	460.0	-2.21990966796875	-0.404144287109375	2.256397912324923
500.0	480.0	-2.49285888671875	-0.342041015625	2.5162149124155566
500.0	500.0	-2.703460693359375	-0.268829345703125	2.716793871027083
500.0	520.0	-2.888946533203125	-0.22662353515625	2.8978216470985703
500.0	540.0	-3.0220947265625	-0.161376953125	3.0264003465035456
500.0	560.0	-3.079315185546875	0.0394287109375	3.0795676052306074
500.0	580.0	-3.315277099609375	0.67169189453125	3.382636877995232
500.0	600.0	-3.251495361328125	1.544921875	3.599861897988842
500.0	620.0	-3.273406982421875	1.932861328125	3.8014663205570325
500.0	640.0	-2.915924072265625	2.30987548828125	3.7199647802876696
500.0	660.0	-2.640045166015625	2.606689453125	3.710076600777345
500.0	680.0	-2.03472900390625	2.072509765625	2.9043792534633477
500.0	700.0	-1.3858642578125	1.5660400390625	2.0911961039149505
500.0	720.0	-0.664276123046875	0.72235107421875	0.9813530669820975
500.0	740.0	3.732086181640625	-1.9599609375	4.215437598128903
500.0	760.0	5.09320068359375	-1.19342041015625	5.231151448652328
500.0	780.0	5.09002685546875	-1.1846923828125	5.226075911359024
500.0	800.0	4.994384765625	-1.177490234375	5.131311960810371
520.0	0.0	-0.6478271484375	1.6929044723510742	1.8126239452128319
520.0	20.0	-0.64801025390625	1.688863754272461	1.8089162693897454
520.0	40.0	-0.61883544921875	1.6908531188964844	1.80053924780654
520.0	60.0	-0.606201171875	1.7955398559570312	1.8951103490596055
520.0	80.0	-0.67657470703125	1.720703125	1.848938230060482
520.0	100.0	-0.8656005859375	0.9247055053710938	1.2666272719466265
520.0	120.0	-1.0718994140625	-0.1207122802734375	1.0786750244982701
520.0	140.0	-1.1837158203125	-0.5333099365234375	1.2983076028633307
520.0	160.0	-1.23980712890625	-0.897705078125	1.5306848546249392
520.0	180.0	-1.1973876953125	-1.7642822265625	2.132235697067778
520.0	200.0	-1.2000732421875	-1.9864349365234375	2.3207971784831374
520.0	220.0	-1.20263671875	-2.006591796875	2.3393900308780937
520.0	240.0	-1.1925048828125	-1.5458526611328125	1.9523648084984149
520.0	260.0	-0.0406494140625	1.31890869140625	1.3195349601774753
520.0	280.0	-0.635986328125	1.922332763671875	2.024806623815783
520.0	300.0	-1.1654052734375	1.50152587890625	1.9007233929167917
520.0	320.0	-1.4552001953125	1.208160400390625	1.8913643650839924
520.0	340.0	-1.890869140625	0.57373046875	1.9759941188525894
520.0	360.0	-1.36456298828125	-0.356109619140625	1.4102645885902176
520.0	380.0	-1.4423828125	-0.654083251953125	1.5837591604410644
520.0	400.0	-1.7255859375	-0.455657958984375	1.784732754023291
520.0	420.0	-1.9833984375	-0.344390869140625	2.0130758636039716
520.0	440.0	-2.2181396484375	-0.2303466796875	2.2300679569944704
520.0	460.0	-2.41552734375	-0.1905517578125	2.42303163842517
520.0	480.0	-2.7587890625	-0.091033935546875	2.7602906131041314
520.0	500.0	-3.036865234375	0.008880615234375	3.036878219007549
520.0	520.0	-3.44281005859375	4.458251953125	5.6328457796301485
520.0	540.0	-3.21136474609375	1.9256591796875	3.744466158048235
520.0	560.0	-2.826416015625	1.74432373046875	3.3213390025798204
520.0	580.0	-3.33935546875	1.00469970703125	3.4872218810937756
520.0	600.0	-2.92822265625	1.699462890625	3.3856553340804325
520.0	620.0	-2.66021728515625	2.17413330078125	3.435638457959461
520.0	640.0	-2.68206787109375	2.266357421875	3.5113906118290594
520.0	660.0	-2.5833740234375	2.29302978515625	3.4542447713770046
520.0	680.0	-2.36810302734375	1.99560546875	3.09682952953816
520.0	700.0	-1.742431640625	1.51312255859375	2.307727865147107
520.0	720.0	-0.8470458984375	1.07049560546875	1.3650815343369411
520.0	740.0	3.72021484375	-2.2281494140625	4.336432669262248
520.0	760.0	5.166259765625	-1.04388427734375	5.27066735341941
520.0	780.0	5.1407470703125	-1.0198974609375	5.240941830601949
520.0	800.0	5.0435791015625	-1.0118408203125	5.1440754270683735
540.0	0.0	-0.860595703125	1.6974992752075195	1.903189100842916
540.0	20.0	-0.7679443359375	1.6679840087890625	1.8362758933979717
540.0	40.0	-0.6041259765625	1.6408271789550781	1.7485085149221533
540.0	60.0	-0.485595703125	1.7434921264648438	1.8098530277175453
540.0	80.0	-0.4840087890625	1.799957275390625	1.8638966444310665
540.0	100.0	-0.6533203125	1.3755722045898438	1.5228349617621932
540.0	120.0	-0.8612060546875	0.8829498291015625	1.2334002875550532
540.0	140.0	-1.0853271484375	0.3662567138671875	1.1454601693591384
540.0	160.0	-1.348388671875	-0.495147705078125	1.436427255479706
540.0	180.0	-1.2935791015625	-1.6451873779296875	2.092842182415675
540.0	200.0	-1.171630859375	-1.6407928466796875	2.0161646848298465
540.0	220.0	-0.989013671875	-1.6604156494140625	1.9326479689728269
540.0	240.0	-1.017822265625	-1.4775390625	1.7941805498932897
540.0	260.0	-0.6209716796875	-0.121002197265625	0.6326510560467155
540.0	280.0	0.045166015625	2.16650390625	2.166974652543021
540.0	300.0	-0.043701171875	1.960235595703125	1.960722668580346
540.0	320.0	-0.0867919921875	1.8363037109375	1.8383536571374695
540.0	340.0	-0.404052734375	1.280303955078125	1.3425486320966566
540.0	360.0	-0.4859619140625	0.19940185546875	0.5252809551884295
540.0	380.0	-1.2249755859375	-0.5098876953125	1.3268574331758534
540.0	400.0	-1.57470703125	-0.3267822265625	1.6082564652024047
540.0	420.0	-1.7791748046875	-0.20123291015625	1.790518826978582
540.0	440.0	-2.082275390625	-0.042816162109375	2.082715541340265
540.0	460.0	-2.364013671875	0.047332763671875	2.364487477515738
540.0	480.0	-2.7041015625	0.24652099609375	2.7153154258446652
540.0	500.0	-2.98193359375	0.297637939453125	2.9967509573764537
540.0	520.0	-2.92626953125	4.63006591796875	5.477277040122939
540.0	540.0	-2.4107666015625	3.6710205078125	4.391831870186876
540.0	560.0	-1.38134765625	3.62274169921875	3.8771611736792324
540.0	580.0	-1.2484130859375	1.76702880859375	2.1635447865806334
540.0	600.0	-1.47998046875	1.72955322265625	2.2763340128114087
540.0	620.0	-1.7635498046875	1.8052978515625	2.5237290358652804
540.0	640.0	-1.964111328125	1.78656005859375	2.655095130542681
540.0	660.0	-2.089111328125	1.68817138671875	2.685946531901949
540.0	680.0	-2.02294921875	1.468994140625	2.5000534647946666
540.0	700.0	-1.436767578125	0.8306884765625	1.6596217697550564
540.0	720.0	-0.0743408203125	-0.2275390625	0.23937540084167863
540.0	740.0	3.7352294921875	-2.6136474609375	4.558847706314868
540.0	760.0	5.2525634765625	-0.85888671875	5.32232181204439
540.0	780.0	5.2274169921875	-0.78265380859375	5.285682112491907
540.0	800.0	5.11083984375	-0.78753662109375	5.171160202316912
560.0	0.0	-0.947998046875	1.6522092819213867	1.9048610994363864
560.0	20.0	-0.846923828125	1.6137981414794922	1.8225324172942898
560.0	40.0	-0.6541748046875	1.6044044494628906	1.732644889336603
560.0	60.0	-0.5501708984375	1.6084823608398438	1.6999716240633087
560.0	80.0	-0.50439453125	1.6994705200195312	1.7727419134127684
560.0	100.0	-0.5931396484375	1.5275802612304688	1.6386934115475988
560.0	120.0	-0.6905517578125	1.4207077026367188	1.5796430313679217
560.0	140.0	-0.782470703125	1.385833740234375	1.5914759051964718
560.0	160.0	-0.990478515625	1.045654296875	1.4402918449008362
560.0	180.0	-1.0294189453125	-0.8912506103515625	1.361628075290875
560.0	200.0	-1.105224609375	-1.083892822265625	1.548013271043586
560.0	220.0	-1.2685546875	-1.2725372314453125	1.7968255342666755
560.0	240.0	-1.4622802734375	-1.21044921875	1.898275772709786
560.0	260.0	-1.6568603515625	-0.7716064453125	1.8277206381248758
560.0	280.0	-1.550048828125	2.426971435546875	2.8797294523152943
560.0	300.0	-1.4744873046875	2.188629150390625	2.638979039254423
560.0	320.0	-1.0491943359375	2.02996826171875	2.2850776569186384
560.0	340.0	-0.6314697265625	1.646636962890625	1.763566642665533
560.0	360.0	-0.092529296875	0.863494873046875	0.8684382917389241
560.0	380.0	-0.7374267578125	-0.2413330078125	0.7759122655285736
560.0	400.0	-0.693115234375	-0.040069580078125	0.6942724964812796
560.0	420.0	-0.7431640625	0.14630126953125	0.7574278086114606
560.0	440.0	-0.9193115234375	0.295318603515625	0.9655810451264026
560.0	460.0	-0.93212890625	0.39654541015625	1.0129721418591973
560.0	480.0	-0.5966796875	0.55908203125	0.8176792568860504
560.0	500.0	-0.5328369140625	0.77642822265625	0.9416772068627293
560.0	520.0	-0.2666015625	6.20562744140625	6.211351570685862
560.0	540.0	-1.08056640625	6.1962890625	6.289803009981566
560.0	560.0	-1.8548583984375	6.07293701171875	6.349886898721707
560.0	580.0	-2.218994140625	6.04827880859375	6.442484888815209
560.0	600.0	-2.747802734375	5.83563232421875	6.450195693969715
560.0	620.0	-3.0494384765625	5.52447509765625	6.310221876207195
560.0	640.0	-3.6185302734375	5.6063232421875	6.672677246478765
560.0	660.0	-3.92529296875	5.76873779296875	6.977554056726766
560.0	680.0	-4.1058349609375	5.802490234375	7.108218739351926
560.0	700.0	-4.268798828125	5.8765869140625	7.2633957067980255
560.0	720.0	-4.3653564453125	5.92034912109375	7.355737258104515
560.0	740.0	-4.3480224609375	5.94256591796875	7.363381628723365
560.0	760.0	0.3359375	-2.42205810546875	2.4452442557284786
560.0	780.0	4.8184814453125	0.3455810546875	4.830858071210514
560.0	800.0	4.8099365234375	-1.8157958984375	5.14126483506544
580.0	0.0	-1.1549072265625	1.5944771766662598	1.9687986613353567
580.0	20.0	-1.0028076171875	1.5561199188232422	1.8512515547185167
580.0	40.0	-0.7822265625	1.5641708374023438	1.7488592864094343
580.0	60.0	-0.653564453125	1.5008544921875	1.6369821932776114
580.0	80.0	-0.60009765625	1.49163818359375	1.6078251359496794
580.0	100.0	-0.6572265625	1.4872283935546875	1.6259751071436557
580.0	120.0	-0.73046875	1.4729537963867188	1.6441342648994972
580.0	140.0	-0.7926025390625	1.592437744140625	1.7787851904859127
580.0	160.0	-0.981201171875	1.4864501953125	1.781092339782933
580.0	180.0	-1.06298828125	0.6149139404296875	1.228032263505155
580.0	200.0	-1.143310546875	-0.4338836669921875	1.2228712291481059
580.0	220.0	-1.301025390625	-0.6053619384765625	1.4349669486113732
580.0	240.0	-1.492431640625	-0.561248779296875	1.5944755859532191
580.0	260.0	-1.713134765625	-0.445648193359375	1.77015056914306
580.0	280.0	-1.70263671875	2.524017333984375	3.0446075770597036
580.0	300.0	-1.8526611328125	2.272674560546875	2.9321328297318026
580.0	320.0	-1.955810546875	2.141510009765625	2.90021723620729
580.0	340.0	-2.01171875	1.9307861328125	2.7883592702093845
580.0	360.0	-2.035888671875	1.41339111328125	2.478410200788272
580.0	380.0	-2.0003662109375	0.864013671875	2.178987058944447
580.0	400.0	-1.6341552734375	1.56243896484375	2.2609022483437005
580.0	420.0	-1.2706298828125	1.993865966796875	2.364318462611783
580.0	440.0	-0.837890625	2.234100341796875	2.386056377514958
580.0	460.0	-0.5343017578125	1.80096435546875	1.8785502330442212
580.0	480.0	-0.3380126953125	2.46868896484375	2.491721851919617
580.0	500.0	-0.355712890625	3.494384765625	3.5124431028543195
580.0	520.0	-1.310546875	6.02374267578125	6.164658055042511
580.0	540.0	-1.6292724609375	6.04095458984375	6.256809179487865
580.0	560.0	-2.0706787109375	6.12200927734375	6.462716759677213
580.0	580.0	-2.3121337890625	6.1474609375	6.567894536045238
580.0	600.0	-2.6875	6.090087890625	6.656712909953175
580.0	620.0	-2.94189453125	5.91851806640625	6.609356968372629
580.0	640.0	-3.3470458984375	5.84051513671875	6.731592182276652
580.0	660.0	-3.63330078125	5.9891357421875	7.005042576985502
580.0	680.0	-3.7896728515625	6.1368408203125	7.2126580104510465
580.0	700.0	-3.8828125	6.22747802734375	7.338781608087643
580.0	720.0	-4.004150390625	6.30804443359375	7.471589183496068
580.0	740.0	-3.8857421875	6.2623291015625	7.369922531749833
580.0	760.0	-2.53857421875	-0.217041015625	2.547835525807289
580.0	780.0	4.7073974609375	-0.75372314453125	4.76735665058142
580.0	800.0	4.8775634765625	-0.5167236328125	4.904857671798786
600.0	0.0	-1.2552490234375	1.565929889678955	2.0069346103525003
600.0	20.0	-1.1390380859375	1.5507774353027344	1.9241409550914637
600.0	40.0	-0.9647216796875	1.5660667419433594	1.839362106677247
600.0	60.0	-0.7176513671875	1.5503311157226562	1.7083764377923105
600.0	80.0	-0.625244140625	1.5095977783203125	1.6339570642142094
600.0	100.0	-0.6781005859375	1.469024658203125	1.6179783221840733
600.0	120.0	-0.741943359375	1.5122833251953125	1.6844823549638184
600.0	140.0	-0.8148193359375	1.61346435546875	1.8075391493922939
600.0	160.0	-1.0006103515625	1.66949462890625	1.9463898354648401
600.0	180.0	-1.094482421875	1.411590576171875	1.786191402546382
600.0	200.0	-1.1673583984375	0.17364501953125	1.1802026195575797
600.0	220.0	-1.319580078125	0.078033447265625	1.3218853208491794
600.0	240.0	-1.495361328125	0.1700897216796875	1.505003659488188
600.0	260.0	-1.7000732421875	0.125946044921875	1.7047320713336103
600.0	280.0	-1.751708984375	2.306182861328125	2.8960255102163157
600.0	300.0	-2.0198974609375	1.119171142578125	2.3092270999365536
600.0	320.0	-2.1712646484375	0.852874755859375	2.3327634948139533
600.0	340.0	-2.2623291015625	0.737457275390625	2.3794907431639976
600.0	360.0	-2.1741943359375	1.073516845703125	2.4247802845682935
600.0	380.0	-1.8958740234375	1.6810302734375	2.533811574083292
600.0	400.0	-1.519287109375	2.8116455078125	3.195869800588762
600.0	420.0	-1.2215576171875	3.8057861328125	3.997025281483309
600.0	440.0	-0.9781494140625	4.62860107421875	4.7308270080916905
600.0	460.0	-0.751220703125	4.4818115234375	4.544333512895019
600.0	480.0	-0.403076171875	3.953125	3.973621479954829
600.0	500.0	-0.3505859375	4.087799072265625	4.102805351803624
600.0	520.0	-1.2984619140625	6.1148681640625	6.251209163524761
600.0	540.0	-1.62451171875	6.1456298828125	6.356713378851847
600.0	560.0	-2.07080078125	6.23345947265625	6.568426970962952
600.0	580.0	-2.310302734375	6.27349853515625	6.685378268659764
600.0	600.0	-2.6865234375	6.21661376953125	6.772273985875229
600.0	620.0	-2.91259765625	6.111083984375	6.769680389152624
600.0	640.0	-3.319091796875	6.08306884765625	6.929653451754197
600.0	660.0	-3.6141357421875	6.189697265625	7.167588813753395
600.0	680.0	-3.7672119140625	6.3258056640625	7.362588057533822
600.0	700.0	-3.8673095703125	6.415771484375	7.491208650968817
600.0	720.0	-4.0003662109375	6.45697021484375	7.595748427705448
600.0	740.0	-3.8831787109375	6.39129638671875	7.478485568881067
600.0	760.0	-3.233154296875	5.014404296875	5.966367166033259
600.0	780.0	4.7701416015625	-0.45526123046875	4.7918173678600455
600.0	800.0	4.9017333984375	-0.41510009765625	4.919278239785982
620.0	0.0	-1.5537109375	1.5113420486450195	2.1675268084408215
620.0	20.0	-1.38134765625	1.519491195678711	2.053527414273422
620.0	40.0	-1.29150390625	1.5512123107910156	2.0184751603645292
620.0	60.0	-0.9730224609375	1.5788345336914062	1.8545865291933479
620.0	80.0	-0.6796875	1.5688400268554688	1.7097468021669517
620.0	100.0	-0.6915283203125	1.471282958984375	1.6256952245707206
620.0	120.0	-0.745849609375	1.5237960815429688	1.6965394595854664
620.0	140.0	-0.80078125	1.625640869140625	1.8121696514873682
620.0	160.0	-1.0028076171875	1.73052978515625	2.000089111615332
620.0	180.0	-1.1341552734375	1.6852569580078125	2.0313540308818245
620.0	200.0	-1.2574462890625	1.5480194091796875	1.9943759076648717
620.0	220.0	-1.422607421875	2.3537139892578125	2.7502329755862065
620.0	240.0	-1.5238037109375	2.3450775146484375	2.7966705739462037
620.0	260.0	-1.645263671875	2.525390625	3.0140488315270373
620.0	280.0	-1.7427978515625	2.601776123046875	3.1315464783182914
620.0	300.0	-2.024658203125	1.3525390625	2.434872225614669
620.0	320.0	-2.1553955078125	1.23016357421875	2.481739755581345
620.0	340.0	-2.210693359375	1.330657958984375	2.580274352272096
620.0	360.0	-2.0863037109375	1.914703369140625	2.8317401303915664
620.0	380.0	-1.7264404296875	2.743896484375	3.2418458436861313
620.0	400.0	-1.34912109375	3.8604736328125	4.089423479567962
620.0	420.0	-1.0672607421875	4.765838623046875	4.8838778928982185
620.0	440.0	-0.875	5.198974609375	5.272092752306804
620.0	460.0	-0.682373046875	4.99432373046875	5.040724402288302
620.0	480.0	-0.397216796875	4.57183837890625	4.589061706553941
620.0	500.0	-0.3404541015625	4.215576171875	4.229301532895356
620.0	520.0	-1.30419921875	6.22344970703125	6.358636792437154
620.0	540.0	-1.62744140625	6.25653076171875	6.4647306752184175
620.0	560.0	-2.0731201171875	6.34722900390625	6.677210723671692
620.0	580.0	-2.2755126953125	6.41143798828125	6.803270912149852
620.0	600.0	-2.6219482421875	6.44012451171875	6.953403217932266
620.0	620.0	-2.8406982421875	6.379638671875	6.983506002492599
620.0	640.0	-3.2877197265625	6.30694580078125	7.112430409812137
620.0	660.0	-3.595703125	6.38751220703125	7.330033639630039
620.0	680.0	-3.756103515625	6.4769287109375	7.487250439691262
620.0	700.0	-3.868896484375	6.53631591796875	7.595510896990465
620.0	720.0	-4.0067138671875	6.57489013671875	7.699541306041167
620.0	740.0	-3.918212890625	6.51251220703125	7.600342591159359
620.0	760.0	-3.4066162109375	5.28912353515625	6.2912527988283795
620.0	780.0	4.55224609375	-0.24188232421875	4.558667739244833
620.0	800.0	4.755615234375	-0.30609130859375	4.765455712375913
