# Supplementary material for: Real-time emotion detection by quantitative facial motion analysis
Source: PLoS One. 2023 Mar 10;18(3):e0282730. doi: 10.1371/journal.pone.0282730 (PMC10004542; doi:10.1371/journal.pone.0282730)
Supplement: S1 Dataset — Data from each participant is organized into folders by Study ID and subsequently by emotions. The data files (.csv) contain the pixel displacement results after DISC-processing of videos. (ZIP) [file pone.0282730.s004.zip › S1_Dataset/1/happy/result/102825_cropped_result.csv]

pos_x	pos_y	disp_x	disp_y	disp_xy_indi
0.0	0.0	1.7439889907836914	-0.6393008232116699	1.8574722454275965
0.0	20.0	1.765993595123291	-0.5262851715087891	1.8427450881135248
0.0	40.0	1.4822134971618652	-0.011951446533203125	1.4822616800831905
0.0	60.0	1.2780675888061523	0.2972602844238281	1.312181556893903
0.0	80.0	1.1231799125671387	0.6160354614257812	1.2810280269097942
0.0	100.0	1.0270109176635742	0.7243499755859375	1.2567554703010149
0.0	120.0	0.886500358581543	0.925811767578125	1.2817996390822306
0.0	140.0	0.9614205360412598	0.8875274658203125	1.3084473431159884
0.0	160.0	0.9305472373962402	0.9937286376953125	1.3614017652410901
0.0	180.0	0.9196023941040039	1.287322998046875	1.5820458478003128
0.0	200.0	1.3880438804626465	1.195770263671875	1.832084151334678
0.0	220.0	1.4229669570922852	1.1446533203125	1.8262163575762067
0.0	240.0	1.470716953277588	1.214202880859375	1.9071698908448917
0.0	260.0	1.7019381523132324	0.93206787109375	1.940449430061143
0.0	280.0	2.2486982345581055	-0.222991943359375	2.2597276731739004
0.0	300.0	2.607689380645752	-0.2716064453125	2.6217959430642037
0.0	320.0	2.6290059089660645	0.239044189453125	2.639851168889978
0.0	340.0	2.3572912216186523	1.2401123046875	2.663587886997105
0.0	360.0	2.337158679962158	0.80902099609375	2.473221718213509
0.0	380.0	2.3360719680786133	0.862457275390625	2.4901937257805677
0.0	400.0	2.339475631713867	0.464691162109375	2.3851800995995163
0.0	420.0	2.398693561553955	0.09991455078125	2.400773566935919
0.0	440.0	2.3262414932250977	-0.406402587890625	2.361474655431713
0.0	460.0	2.055870532989502	-0.450103759765625	2.10456576114164
0.0	480.0	2.013937473297119	-0.217315673828125	2.0256283589152666
0.0	500.0	2.020832061767578	0.221221923828125	2.032904661180651
0.0	520.0	2.8984837532043457	0.7777099609375	3.0010066396012784
0.0	540.0	4.204546928405762	1.4276123046875	4.4403031164168825
0.0	560.0	4.633685111999512	1.62591552734375	4.910665842757317
0.0	580.0	5.446209907531738	1.68756103515625	5.701672088455675
0.0	600.0	6.024374961853027	1.3760986328125	6.179542145517749
0.0	620.0	6.177393913269043	1.24835205078125	6.302267719034409
0.0	640.0	6.017137050628662	1.20635986328125	6.1368756224795815
0.0	660.0	5.89305305480957	1.195556640625	6.013104854211586
0.0	680.0	5.853914260864258	1.1697998046875	5.9696518957638425
0.0	700.0	5.805057048797607	1.20355224609375	5.928509538566342
0.0	720.0	5.795914649963379	1.2042236328125	5.919694349160626
0.0	740.0	5.768023490905762	1.5416259765625	5.970486214978892
0.0	760.0	5.691797733306885	1.5096435546875	5.888597889063822
0.0	780.0	6.794015884399414	-1.29437255859375	6.916216607214676
0.0	800.0	6.670181751251221	-0.7681884765625	6.714271228528694
20.0	0.0	1.677764892578125	-0.3753633499145508	1.7192418908422284
20.0	20.0	1.6843852996826172	-0.28585052490234375	1.7084684253371045
20.0	40.0	1.2148590087890625	0.4323921203613281	1.289513612563477
20.0	60.0	1.1360244750976562	0.5596847534179688	1.2664117147394989
20.0	80.0	1.07147216796875	0.7130889892578125	1.2870697391098829
20.0	100.0	0.9725189208984375	0.8921127319335938	1.3197189768975368
20.0	120.0	0.8631572723388672	1.0553131103515625	1.3633511057946015
20.0	140.0	0.9048042297363281	1.12030029296875	1.440049804893781
20.0	160.0	0.9651145935058594	1.3005828857421875	1.6195561185965295
20.0	180.0	1.2881546020507812	1.16082763671875	1.734030876586298
20.0	200.0	1.7418041229248047	0.9829864501953125	2.000035990652526
20.0	220.0	1.7271385192871094	1.0502777099609375	2.021408106456007
20.0	240.0	1.7213821411132812	1.207366943359375	2.102591594119197
20.0	260.0	1.8306350708007812	1.116851806640625	2.144430628498439
20.0	280.0	2.2128124237060547	0.541839599609375	2.278185456501009
20.0	300.0	2.5217247009277344	0.424407958984375	2.5571893912884813
20.0	320.0	2.6870193481445312	-0.18914794921875	2.693668488139682
20.0	340.0	2.4494247436523438	0.544189453125	2.509148009924651
20.0	360.0	2.3807926177978516	0.19073486328125	2.3884206658442024
20.0	380.0	2.3555221557617188	-0.022216796875	2.3556269255439664
20.0	400.0	2.3264846801757812	-0.371185302734375	2.3559094838424115
20.0	420.0	2.3397560119628906	-0.954620361328125	2.5270057834873927
20.0	440.0	2.2259521484375	-1.496673583984375	2.6823301034977325
20.0	460.0	1.9629287719726562	-1.389068603515625	2.4047039212990295
20.0	480.0	1.9186515808105469	-0.995269775390625	2.161431427168791
20.0	500.0	2.0004024505615234	0.1787109375	2.0083693792215307
20.0	520.0	2.8589916229248047	0.77154541015625	2.9612692244859105
20.0	540.0	3.8939971923828125	1.3670654296875	4.126994308613945
20.0	560.0	4.0448760986328125	1.48272705078125	4.308074066263191
20.0	580.0	5.1334075927734375	1.8089599609375	5.442812660180302
20.0	600.0	5.564058303833008	1.50860595703125	5.764948980003485
20.0	620.0	6.100854873657227	1.4617919921875	6.273536962340354
20.0	640.0	6.292695999145508	1.38140869140625	6.442539321599412
20.0	660.0	6.292499542236328	1.30682373046875	6.426767364045524
20.0	680.0	6.291816711425781	1.273193359375	6.419344114513049
20.0	700.0	6.147438049316406	1.33685302734375	6.291118389197683
20.0	720.0	6.001558303833008	1.4190673828125	6.167045833401049
20.0	740.0	5.874542236328125	1.534423828125	6.071630997575596
20.0	760.0	5.694942474365234	1.561279296875	5.905079409218788
20.0	780.0	6.825883865356445	-0.79486083984375	6.872008025173614
20.0	800.0	6.67249870300293	-0.43798828125	6.686858206668369
40.0	0.0	1.4775657653808594	0.03533005714416504	1.4779880933090546
40.0	20.0	1.4518013000488281	0.08254432678222656	1.4541459970399804
40.0	40.0	1.1157913208007812	0.5936470031738281	1.263885689432244
40.0	60.0	1.0771827697753906	0.6764259338378906	1.2719570603874348
40.0	80.0	1.0335006713867188	0.81610107421875	1.3168692422172354
40.0	100.0	0.9360275268554688	1.01019287109375	1.377184507551475
40.0	120.0	0.8225555419921875	1.1875076293945312	1.4445663672992948
40.0	140.0	0.8043556213378906	1.3721160888671875	1.5905000870499981
40.0	160.0	0.9552574157714844	1.4412384033203125	1.729070520710968
40.0	180.0	1.318450927734375	1.259857177734375	1.823609869772715
40.0	200.0	1.6786613464355469	1.1589813232421875	2.039887649759421
40.0	220.0	1.561126708984375	1.4529571533203125	2.132651188283975
40.0	240.0	1.5559425354003906	1.642730712890625	2.262635933715881
40.0	260.0	1.6525306701660156	1.690093994140625	2.363741805880996
40.0	280.0	2.0095443725585938	1.586578369140625	2.560370970524943
40.0	300.0	2.5616073608398438	0.2427978515625	2.573088235531816
40.0	320.0	2.7619285583496094	-0.76153564453125	2.864993176138257
40.0	340.0	2.5950279235839844	-0.700347900390625	2.687872226457605
40.0	360.0	2.4293060302734375	-0.979583740234375	2.619372461650778
40.0	380.0	2.3450241088867188	-1.306793212890625	2.6845570533175396
40.0	400.0	2.282024383544922	-2.090850830078125	3.095043211448261
40.0	420.0	2.241302490234375	-2.341827392578125	3.241541668613882
40.0	440.0	2.115192413330078	-2.73529052734375	3.4577237041709346
40.0	460.0	1.8608474731445312	-2.51312255859375	3.1270654474796626
40.0	480.0	1.7564010620117188	-2.318023681640625	2.908294771731822
40.0	500.0	1.9408988952636719	-0.06085205078125	1.9418525932006336
40.0	520.0	2.834583282470703	0.77264404296875	2.937999523893338
40.0	540.0	3.886730194091797	1.415771484375	4.136554181638897
40.0	560.0	4.039348602294922	1.51947021484375	4.315683823527768
40.0	580.0	5.130718231201172	1.85589599609375	5.45606263859726
40.0	600.0	5.562431335449219	1.5609130859375	5.777291062724666
40.0	620.0	6.069068908691406	1.5921630859375	6.274438676938896
40.0	640.0	6.2277679443359375	1.58587646484375	6.4265152089016
40.0	660.0	6.2117767333984375	1.5072021484375	6.39201286777841
40.0	680.0	6.213066101074219	1.49078369140625	6.389415183792679
40.0	700.0	6.068267822265625	1.56640625	6.267176629295161
40.0	720.0	5.957820892333984	1.55975341796875	6.158608650498627
40.0	740.0	5.875129699707031	1.55645751953125	6.0778046199664075
40.0	760.0	5.692539215087891	1.53094482421875	5.8948108341248435
40.0	780.0	6.9424285888671875	-2.06756591796875	7.243765839441968
40.0	800.0	6.6788177490234375	-0.95806884765625	6.747184778966696
60.0	0.0	1.2659492492675781	0.42175865173339844	1.33435672218231
60.0	20.0	1.2566299438476562	0.4261760711669922	1.3269306158989236
60.0	40.0	1.1197013854980469	0.6090469360351562	1.2746251852917616
60.0	60.0	1.1050376892089844	0.6977386474609375	1.3068846600725523
60.0	80.0	0.9759635925292969	0.9117660522460938	1.3355980937284682
60.0	100.0	0.8710403442382812	1.1127548217773438	1.4131293552536057
60.0	120.0	0.7253036499023438	1.4056625366210938	1.5817561605448893
60.0	140.0	0.6776275634765625	1.7118682861328125	1.8411062282906099
60.0	160.0	0.8561515808105469	1.7886505126953125	1.9829942475684599
60.0	180.0	1.24652099609375	1.6018829345703125	2.0297397689778243
60.0	200.0	1.5117530822753906	1.5434112548828125	2.1604433997372117
60.0	220.0	1.5026702880859375	1.75128173828125	2.307597391559817
60.0	240.0	1.4902114868164062	1.910003662109375	2.422569764673618
60.0	260.0	1.7828445434570312	1.9991455078125	2.6786409665241457
60.0	280.0	2.0747909545898438	2.420684814453125	3.188176983194596
60.0	300.0	2.548381805419922	1.375732421875	2.896012693824624
60.0	320.0	2.6865196228027344	0.70361328125	2.777131493691924
60.0	340.0	2.528606414794922	-0.2802734375	2.544091900995342
60.0	360.0	2.2085342407226562	-1.27398681640625	2.549640347347314
60.0	380.0	2.121051788330078	-2.123138427734375	3.001096045130948
60.0	400.0	2.0830421447753906	-3.125640869140625	3.756154339181581
60.0	420.0	1.9838294982910156	-3.344970703125	3.8890112474836247
60.0	440.0	1.9084281921386719	-3.36456298828125	3.8681238690949047
60.0	460.0	1.7841300964355469	-3.25152587890625	3.708846281824602
60.0	480.0	1.7355613708496094	-3.137786865234375	3.585788572074871
60.0	500.0	2.0678672790527344	-0.105072021484375	2.070535006580611
60.0	520.0	2.9964447021484375	0.99969482421875	3.1588084137223635
60.0	540.0	3.8204727172851562	1.42559814453125	4.077786391317129
60.0	560.0	3.915325164794922	1.5234375	4.201265638171744
60.0	580.0	5.076164245605469	1.89251708984375	5.41747767726956
60.0	600.0	5.523956298828125	1.61395263671875	5.7549054123360115
60.0	620.0	6.064628601074219	1.6451416015625	6.283805451966114
60.0	640.0	6.233085632324219	1.6427001953125	6.445915018953192
60.0	660.0	6.1978607177734375	1.59564208984375	6.399964933950811
60.0	680.0	6.190834045410156	1.60076904296875	6.394441938647701
60.0	700.0	6.030731201171875	1.695556640625	6.2645535469301805
60.0	720.0	5.8961639404296875	1.72119140625	6.142251140206837
60.0	740.0	5.826324462890625	1.798828125	6.097691314765675
60.0	760.0	5.642578125	0.39752197265625	5.656563587150155
60.0	780.0	6.341072082519531	-2.85968017578125	6.956074026594662
60.0	800.0	6.268089294433594	-2.8358154296875	6.879737825981941
80.0	0.0	1.076934814453125	0.6401591300964355	1.2528337106044887
80.0	20.0	0.9859542846679688	0.7057476043701172	1.2125120752096803
80.0	40.0	0.8842926025390625	0.8225593566894531	1.2077157373250857
80.0	60.0	0.8316650390625	0.9657020568847656	1.2744595716892304
80.0	80.0	0.7237777709960938	1.173675537109375	1.3789012032038603
80.0	100.0	0.7452011108398438	1.2815170288085938	1.4824340088932604
80.0	120.0	0.6059646606445312	1.6136627197265625	1.7236880642927734
80.0	140.0	0.5312957763671875	1.9743194580078125	2.0445568038706763
80.0	160.0	0.7504348754882812	2.0506134033203125	2.183613480501077
80.0	180.0	1.3753662109375	1.595458984375	2.106447622185627
80.0	200.0	1.7012252807617188	1.502655029296875	2.269832503286086
80.0	220.0	1.8720626831054688	1.5898895263671875	2.4560878232522807
80.0	240.0	1.8716354370117188	2.2104949951171875	2.896430101438007
80.0	260.0	2.5604934692382812	3.2733154296875	4.155805662954195
80.0	280.0	2.6900711059570312	4.171142578125	4.963357025456879
80.0	300.0	3.2492218017578125	3.873016357421875	5.055462196661715
80.0	320.0	4.009071350097656	3.56341552734375	5.363821707578317
80.0	340.0	2.5114593505859375	0.53265380859375	2.567323148622893
80.0	360.0	1.2412490844726562	-0.81219482421875	1.4833609547887978
80.0	380.0	1.5179290771484375	-2.318359375	2.7710826178414636
80.0	400.0	2.1229476928710938	-3.426788330078125	4.03110222716149
80.0	420.0	2.118743896484375	-3.698394775390625	4.2622998033369806
80.0	440.0	2.0092926025390625	-3.787109375	4.2871265645920795
80.0	460.0	1.8732376098632812	-3.816009521484375	4.250993743945727
80.0	480.0	1.7543792724609375	-3.806182861328125	4.191046958160755
80.0	500.0	1.632354736328125	-3.633087158203125	3.982951704993838
80.0	520.0	1.840484619140625	-3.38433837890625	3.8524187072839053
80.0	540.0	2.0668869018554688	-3.01904296875	3.658776012851909
80.0	560.0	2.287353515625	-2.37994384765625	3.30092696426911
80.0	580.0	4.474769592285156	1.8704833984375	4.84997639663021
80.0	600.0	5.170440673828125	1.64080810546875	5.424546801397162
80.0	620.0	6.112510681152344	1.83526611328125	6.382083400721112
80.0	640.0	6.3851470947265625	1.87005615234375	6.653361062967631
80.0	660.0	6.4437408447265625	1.87823486328125	6.711897069803926
80.0	680.0	6.459419250488281	1.82904052734375	6.713381138014174
80.0	700.0	6.280021667480469	1.99591064453125	6.5895623105770325
80.0	720.0	6.078239440917969	2.11102294921875	6.434392946755662
80.0	740.0	6.0751800537109375	1.12225341796875	6.1779661231791945
80.0	760.0	6.4735260009765625	-2.6632080078125	6.999943983932745
80.0	780.0	6.315895080566406	-2.82586669921875	6.919252363548854
80.0	800.0	6.27130126953125	-2.84588623046875	6.886819879305389
100.0	0.0	0.948455810546875	0.8235116004943848	1.256081120274066
100.0	20.0	0.8693389892578125	0.8642120361328125	1.2258110464670389
100.0	40.0	0.8021469116210938	0.9272575378417969	1.2260694145551834
100.0	60.0	0.7392730712890625	1.0660018920898438	1.297260462618163
100.0	80.0	0.6800308227539062	1.2440567016601562	1.4177866542046802
100.0	100.0	0.6853790283203125	1.38897705078125	1.5488710921371975
100.0	120.0	0.5291213989257812	1.7778549194335938	1.8549225238147835
100.0	140.0	0.42205810546875	2.240814208984375	2.280215201154957
100.0	160.0	0.7349777221679688	2.2478485107421875	2.364955640034097
100.0	180.0	1.494964599609375	1.700927734375	2.2645251845919687
100.0	200.0	1.7295074462890625	1.61041259765625	2.363181064044663
100.0	220.0	1.9398117065429688	1.672454833984375	2.561244742026589
100.0	240.0	1.7620315551757812	3.5091705322265625	3.926707657272494
100.0	260.0	6.183807373046875	5.447662353515625	8.241146688711487
100.0	280.0	6.846717834472656	5.93988037109375	9.064200126199264
100.0	300.0	7.107444763183594	5.45428466796875	8.959073183144831
100.0	320.0	7.443687438964844	4.796478271484375	8.855206745063875
100.0	340.0	5.7937469482421875	1.5208740234375	5.990038522032444
100.0	360.0	2.361236572265625	-1.190399169921875	2.6443313585773263
100.0	380.0	1.8309555053710938	-2.499542236328125	3.09840433995257
100.0	400.0	2.2270355224609375	-3.67303466796875	4.295447693826938
100.0	420.0	2.1147918701171875	-3.913726806640625	4.448550569672236
100.0	440.0	1.9297027587890625	-3.98126220703125	4.424274121074943
100.0	460.0	1.6389541625976562	-3.98822021484375	4.311852412732202
100.0	480.0	1.2776947021484375	-3.939300537109375	4.1413273806315285
100.0	500.0	1.0903778076171875	-3.796966552734375	3.9504276687376048
100.0	520.0	1.1629638671875	-3.72674560546875	3.9039874185586645
100.0	540.0	1.3319320678710938	-3.48773193359375	3.733405559811707
100.0	560.0	1.580810546875	-3.0655517578125	3.449140409571426
100.0	580.0	1.5391769409179688	-2.57684326171875	3.00153075128657
100.0	600.0	1.3068618774414062	-2.26251220703125	2.612824038023819
100.0	620.0	7.185127258300781	5.66485595703125	9.149680143692967
100.0	640.0	6.844993591308594	5.806640625	8.976135728305144
100.0	660.0	6.589813232421875	4.8990478515625	8.211352403234292
100.0	680.0	6.539710998535156	4.8724365234375	8.155271768573344
100.0	700.0	6.292938232421875	4.50677490234375	7.740290150729007
100.0	720.0	5.727348327636719	3.46832275390625	6.695653933063368
100.0	740.0	2.9238052368164062	-2.0029296875	3.5440604390873314
100.0	760.0	6.119682312011719	-2.70147705078125	6.689431205704029
100.0	780.0	6.26806640625	-2.75775146484375	6.847908411698249
100.0	800.0	6.26580810546875	-2.79730224609375	6.8618693568559745
120.0	0.0	0.8151473999023438	0.9224185943603516	1.230983893797672
120.0	20.0	0.7745895385742188	0.9432621002197266	1.2205459200618183
120.0	40.0	0.7358932495117188	0.9753684997558594	1.2218357438677723
120.0	60.0	0.6031875610351562	1.2027359008789062	1.3455143555720743
120.0	80.0	0.41886138916015625	1.5368804931640625	1.5929364436779603
120.0	100.0	0.32939910888671875	1.78790283203125	1.8179934845099772
120.0	120.0	0.32727813720703125	2.029205322265625	2.055428232511377
120.0	140.0	0.5532379150390625	2.2347869873046875	2.302247829679318
120.0	160.0	1.03955078125	2.079254150390625	2.324642692697982
120.0	180.0	1.65155029296875	1.4484710693359375	2.196744593462872
120.0	200.0	2.0027542114257812	1.386077880859375	2.435618263027135
120.0	220.0	1.8606491088867188	1.2724761962890625	2.2541541155216565
120.0	240.0	2.7242279052734375	5.3518218994140625	6.0052822850319405
120.0	260.0	4.572380065917969	7.089752197265625	8.436305215308225
120.0	280.0	4.7646636962890625	7.93524169921875	9.255813360464602
120.0	300.0	5.1678009033203125	6.95489501953125	8.664682966448272
120.0	320.0	5.0413970947265625	5.590087890625	7.527600367423186
120.0	340.0	2.7135467529296875	2.8580322265625	3.9410257787034397
120.0	360.0	1.3479461669921875	-0.76092529296875	1.5478908781269138
120.0	380.0	2.2636489868164062	-3.03509521484375	3.7862791363926633
120.0	400.0	1.996185302734375	-3.83209228515625	4.320843325649147
120.0	420.0	1.8759765625	-4.0302734375	4.445491203912947
120.0	440.0	1.6301498413085938	-4.0882568359375	4.401276231016196
120.0	460.0	1.1921157836914062	-4.080657958984375	4.251224461252158
120.0	480.0	0.9029312133789062	-4.01800537109375	4.11820979774369
120.0	500.0	0.7219390869140625	-3.920501708984375	3.9864181536015155
120.0	520.0	0.6673660278320312	-3.8785400390625	3.9355368439026512
120.0	540.0	0.6712875366210938	-3.69818115234375	3.758612881419602
120.0	560.0	0.8220443725585938	-3.2772216796875	3.378748124419607
120.0	580.0	1.1695938110351562	-2.63128662109375	2.8795171409732405
120.0	600.0	1.2440643310546875	-2.52288818359375	2.8129452263987504
120.0	620.0	1.26446533203125	-2.3880615234375	2.7021677252960323
120.0	640.0	1.4522705078125	-2.406982421875	2.8111659515363403
120.0	660.0	1.756927490234375	-2.48651123046875	3.0445906629937096
120.0	680.0	1.971160888671875	-2.27679443359375	3.0115225620727433
120.0	700.0	2.282470703125	-1.81201171875	2.914285329117803
120.0	720.0	2.398193359375	-1.74249267578125	2.9643906817593475
120.0	740.0	2.8573684692382812	-2.001708984375	3.4887524170001964
120.0	760.0	5.8266754150390625	-2.55181884765625	6.360968937471264
120.0	780.0	6.068824768066406	-2.582275390625	6.595360510125566
120.0	800.0	6.075309753417969	-2.60595703125	6.610627855861863
140.0	0.0	0.757904052734375	0.9967305660247803	1.2521542933677419
140.0	20.0	0.6755218505859375	1.0484466552734375	1.2472249835427078
140.0	40.0	0.603851318359375	1.0873794555664062	1.2437968061834896
140.0	60.0	0.346588134765625	1.3964767456054688	1.4388435064930294
140.0	80.0	0.121185302734375	1.766754150390625	1.7709054479337176
140.0	100.0	-0.0172271728515625	2.1395416259765625	2.1396109797743352
140.0	120.0	0.165191650390625	2.324371337890625	2.330233979188835
140.0	140.0	1.1377716064453125	1.6107330322265625	1.9720509956740275
140.0	160.0	1.806427001953125	1.302001953125	2.226743721070449
140.0	180.0	2.0716094970703125	1.0574951171875	2.325910968035388
140.0	200.0	2.016448974609375	1.1336517333984375	2.313273161526862
140.0	220.0	1.63970947265625	1.0691375732421875	1.9574734494334352
140.0	240.0	4.6929168701171875	5.599639892578125	7.306123163236633
140.0	260.0	4.998809814453125	7.195404052734375	8.761389104655674
140.0	280.0	4.81451416015625	8.449676513671875	9.725049089029994
140.0	300.0	5.5065155029296875	7.42755126953125	9.246092733988789
140.0	320.0	5.52545166015625	5.740692138671875	7.967820422156396
140.0	340.0	2.7994842529296875	2.438720703125	3.7127443690956943
140.0	360.0	0.8241119384765625	-1.32171630859375	1.5575925293677697
140.0	380.0	1.4835357666015625	-3.61834716796875	3.9106667716303263
140.0	400.0	1.5156707763671875	-4.093841552734375	4.365409094372269
140.0	420.0	1.4064178466796875	-4.191009521484375	4.420698131362491
140.0	440.0	1.137939453125	-4.203399658203125	4.354707210084344
140.0	460.0	0.7492218017578125	-4.157623291015625	4.2245904817182955
140.0	480.0	0.4858245849609375	-4.068267822265625	4.097173245181897
140.0	500.0	0.3412933349609375	-4.001800537109375	4.016327760442073
140.0	520.0	0.2531890869140625	-3.98388671875	3.991924110196112
140.0	540.0	0.176788330078125	-3.7950439453125	3.7991594676329234
140.0	560.0	0.1689453125	-3.465576171875	3.4696917329473957
140.0	580.0	0.7379302978515625	-2.70672607421875	2.8055137079228363
140.0	600.0	1.0331268310546875	-2.70843505859375	2.8987879390643307
140.0	620.0	1.120513916015625	-2.6580810546875	2.8846050560299035
140.0	640.0	1.1947021484375	-2.6240234375	2.8831947946731753
140.0	660.0	1.22943115234375	-2.70068359375	2.9673545173948623
140.0	680.0	1.2409515380859375	-2.51959228515625	2.808612825452584
140.0	700.0	1.7618865966796875	-2.24169921875	2.851220750293441
140.0	720.0	2.2594451904296875	-2.11676025390625	3.0960889103953555
140.0	740.0	2.70343017578125	-2.10723876953125	3.427679965682359
140.0	760.0	5.2648468017578125	-2.42401123046875	5.79607128073992
140.0	780.0	5.701568603515625	-2.43121337890625	6.198280651468426
140.0	800.0	5.7077178955078125	-2.4488525390625	6.2108713022226585
160.0	0.0	0.5998992919921875	1.1223583221435547	1.2726222392436897
160.0	20.0	0.38287353515625	1.2365303039550781	1.294449433744819
160.0	40.0	0.258514404296875	1.3404350280761719	1.3651358033992573
160.0	60.0	0.0652313232421875	1.5950393676757812	1.5963726726449194
160.0	80.0	-0.2964630126953125	2.0735855102539062	2.0946711403538583
160.0	100.0	-0.1944427490234375	2.284576416015625	2.2928361003923916
160.0	120.0	0.480255126953125	2.0183792114257812	2.07472880832183
160.0	140.0	1.5431976318359375	1.446533203125	2.1151636434675964
160.0	160.0	2.3053741455078125	1.2959136962890625	2.64464407038177
160.0	180.0	1.806121826171875	1.0256195068359375	2.0770102127280983
160.0	200.0	1.5714569091796875	0.924560546875	1.823263289337658
160.0	220.0	1.382965087890625	0.877471923828125	1.637849019730132
160.0	240.0	3.903594970703125	5.66552734375	6.880134720924995
160.0	260.0	1.9610595703125	7.07244873046875	7.339297356247618
160.0	280.0	2.5373077392578125	8.4566650390625	8.829106078567612
160.0	300.0	2.519287109375	7.548919677734375	7.9582030534755965
160.0	320.0	2.2636871337890625	4.413330078125	4.960016312288192
160.0	340.0	1.1768798828125	0.956512451171875	1.5165626686080573
160.0	360.0	-0.6585540771484375	-2.076263427734375	2.178201848744998
160.0	380.0	0.8798065185546875	-3.854736328125	3.953865408616981
160.0	400.0	1.2237396240234375	-4.37396240234375	4.541925336740107
160.0	420.0	1.0066375732421875	-4.374786376953125	4.489106263816615
160.0	440.0	0.6590576171875	-4.34033203125	4.390084177355557
160.0	460.0	0.2317047119140625	-4.196746826171875	4.203138231905641
160.0	480.0	0.044097900390625	-4.122589111328125	4.122824954525729
160.0	500.0	-0.05645751953125	-4.0848388671875	4.085229004890335
160.0	520.0	-0.070709228515625	-4.08551025390625	4.086122101671753
160.0	540.0	-0.13092041015625	-3.96307373046875	3.965235623128464
160.0	560.0	-0.2006988525390625	-3.7164306640625	3.721845900919936
160.0	580.0	0.4525604248046875	-2.8096923828125	2.8459062219500457
160.0	600.0	0.794403076171875	-2.75604248046875	2.8682479672405727
160.0	620.0	0.9221954345703125	-2.72705078125	2.8787584794592553
160.0	640.0	1.02374267578125	-2.70001220703125	2.8875794334240426
160.0	660.0	0.9768524169921875	-2.7435302734375	2.912249818585542
160.0	680.0	0.7630767822265625	-2.625	2.733662593586349
160.0	700.0	0.81072998046875	-2.12786865234375	2.2770832446043925
160.0	720.0	1.689788818359375	-2.18292236328125	2.760531886207035
160.0	740.0	2.2938995361328125	-2.3809814453125	3.3062135026027484
160.0	760.0	2.022247314453125	-2.85711669921875	3.5003714136884847
160.0	780.0	2.0106048583984375	-2.857666015625	3.4941074616378733
160.0	800.0	1.983154296875	-2.8602294921875	3.4804904414741524
180.0	0.0	0.395660400390625	1.1954717636108398	1.2592457623625666
180.0	20.0	0.078765869140625	1.417367935180664	1.4195548336784236
180.0	40.0	-0.0076751708984375	1.4932136535644531	1.4932333787588674
180.0	60.0	-0.2928466796875	1.8118438720703125	1.8353575658608696
180.0	80.0	-0.5639801025390625	2.163848876953125	2.2361385284349606
180.0	100.0	-0.3574066162109375	2.389434814453125	2.4160170160476917
180.0	120.0	0.8856658935546875	1.6788406372070312	1.8981332830293383
180.0	140.0	1.840728759765625	1.4146270751953125	2.3215193578568196
180.0	160.0	1.797210693359375	1.1889801025390625	2.1549106618509932
180.0	180.0	1.2970428466796875	0.9513702392578125	1.6085476300900805
180.0	200.0	1.3954010009765625	0.8369598388671875	1.627158789240614
180.0	220.0	1.509674072265625	0.7997894287109375	1.7084434245092353
180.0	240.0	2.5062408447265625	4.9829254150390625	5.577704623195632
180.0	260.0	-1.1901702880859375	6.11846923828125	6.233150979595834
180.0	280.0	-2.34173583984375	7.51995849609375	7.876134999260823
180.0	300.0	-3.0886383056640625	6.701934814453125	7.379404910993448
180.0	320.0	-4.44598388671875	2.734466552734375	5.219586195186912
180.0	340.0	-3.59716796875	-0.4012451171875	3.619477177641518
180.0	360.0	-2.5923309326171875	-2.306640625	3.469981359763232
180.0	380.0	0.184234619140625	-4.00927734375	4.0135080931769584
180.0	400.0	0.5803680419921875	-4.45440673828125	4.492055927324508
180.0	420.0	0.2498321533203125	-4.414093017578125	4.421157458479015
180.0	440.0	-0.107879638671875	-4.342498779296875	4.3438385863927795
180.0	460.0	-0.4115447998046875	-4.096649169921875	4.117268942353398
180.0	480.0	-0.6133880615234375	-3.91131591796875	3.9591207514011497
180.0	500.0	-0.6150054931640625	-3.87957763671875	3.928021689852312
180.0	520.0	-0.6062774658203125	-3.8724365234375	3.9196092909388573
180.0	540.0	-0.6522064208984375	-3.85272216796875	3.9075364769914787
180.0	560.0	-0.2991180419921875	-3.948486328125	3.9597999806095365
180.0	580.0	-0.4337158203125	-2.98895263671875	3.0202561608806153
180.0	600.0	-0.0626983642578125	-2.79791259765625	2.798615012645389
180.0	620.0	0.1402435302734375	-2.78851318359375	2.7920376112903114
180.0	640.0	0.239593505859375	-2.7584228515625	2.768808710632098
180.0	660.0	0.2605438232421875	-2.74163818359375	2.7539903800792214
180.0	680.0	0.2295074462890625	-2.72723388671875	2.7368738262421206
180.0	700.0	0.2630157470703125	-2.158203125	2.1741706492285098
180.0	720.0	1.1190338134765625	-2.2216796875	2.4875886536069416
180.0	740.0	2.0509796142578125	-2.32012939453125	3.096694654864937
180.0	760.0	1.9188385009765625	-2.8140869140625	3.406027943621101
180.0	780.0	1.9236907958984375	-2.8131103515625	3.407957765039417
180.0	800.0	1.928375244140625	-2.808837890625	3.407081064199253
200.0	0.0	-0.07269287109375	1.4216899871826172	1.423547214939906
200.0	20.0	-0.41754150390625	1.6530628204345703	1.704980233254154
200.0	40.0	-0.55828857421875	1.7726325988769531	1.8584704632316504
200.0	60.0	-0.752655029296875	1.978271484375	2.116612307206293
200.0	80.0	-1.006134033203125	2.376373291015625	2.58059212411067
200.0	100.0	-0.31292724609375	2.3415985107421875	2.362415511051739
200.0	120.0	2.33258056640625	1.58428955078125	2.819735001643019
200.0	140.0	1.9472503662109375	1.3134918212890625	2.348839022432548
200.0	160.0	1.0209503173828125	1.0174560546875	1.4413730862564067
200.0	180.0	0.77490234375	0.8614349365234375	1.1586819202060512
200.0	200.0	1.0543365478515625	0.71234130859375	1.2724211944417643
200.0	220.0	1.28985595703125	0.651153564453125	1.444897696859197
200.0	240.0	0.6156158447265625	3.3473358154296875	3.4034746847210027
200.0	260.0	-0.89862060546875	4.6058349609375	4.69267883835738
200.0	280.0	-2.44366455078125	5.56475830078125	6.0776666067545
200.0	300.0	-4.1922149658203125	4.32342529296875	6.0221817129284405
200.0	320.0	-4.4572296142578125	0.882843017578125	4.543820818199514
200.0	340.0	-2.9568939208984375	-0.939422607421875	3.1025371061087164
200.0	360.0	-2.5713348388671875	-1.677337646484375	3.0700528389403803
200.0	380.0	0.1056976318359375	-3.85162353515625	3.853073558335638
200.0	400.0	0.2015533447265625	-4.10760498046875	4.112546951262945
200.0	420.0	-0.1252899169921875	-4.105712890625	4.107624119067396
200.0	440.0	-0.2480621337890625	-4.065826416015625	4.073386707322354
200.0	460.0	-0.4290771484375	-3.832122802734375	3.856069550014369
200.0	480.0	-0.6273193359375	-3.48345947265625	3.5394942360285917
200.0	500.0	-0.643646240234375	-3.5101318359375	3.5686560479023206
200.0	520.0	-0.6805267333984375	-3.55523681640625	3.6197825149586538
200.0	540.0	-0.7742156982421875	-3.588134765625	3.6707112449348847
200.0	560.0	-0.573577880859375	-3.74176025390625	3.7854671287865775
200.0	580.0	-0.6366424560546875	-3.35369873046875	3.413591772839724
200.0	600.0	-0.446868896484375	-2.81195068359375	2.847236986555303
200.0	620.0	-0.352081298828125	-2.81231689453125	2.834270198172784
200.0	640.0	-0.2845306396484375	-2.772705078125	2.787265888852176
200.0	660.0	-0.270263671875	-2.74322509765625	2.7565061924012615
200.0	680.0	-0.276336669921875	-2.74627685546875	2.760144655996645
200.0	700.0	-0.1685333251953125	-2.35302734375	2.359055141817709
200.0	720.0	0.26104736328125	-2.28399658203125	2.2988662667946835
200.0	740.0	1.4456939697265625	-2.62255859375	2.9946359765012716
200.0	760.0	1.643218994140625	-2.80657958984375	3.252238868353928
200.0	780.0	1.735809326171875	-2.7833251953125	3.280233705040942
200.0	800.0	1.7261505126953125	-2.77728271484375	3.2699992156953432
220.0	0.0	-0.6458892822265625	1.7086758613586426	1.8266762614335479
220.0	20.0	-0.9413604736328125	1.9020404815673828	2.1222435145004623
220.0	40.0	-1.0814971923828125	2.017719268798828	2.289285308740259
220.0	60.0	-1.1825103759765625	2.1574478149414062	2.460266624471356
220.0	80.0	-1.27777099609375	2.3782577514648438	2.699779370774773
220.0	100.0	0.9139404296875	1.9841384887695312	2.184511993932286
220.0	120.0	2.3653717041015625	1.52581787109375	2.814800787678125
220.0	140.0	1.0677490234375	1.13641357421875	1.5593344056745395
220.0	160.0	0.6494293212890625	0.899200439453125	1.1091978514506171
220.0	180.0	0.610382080078125	0.7721710205078125	0.9842836829860461
220.0	200.0	0.816497802734375	0.4955596923828125	0.9551167837414491
220.0	220.0	0.9796600341796875	0.349945068359375	1.0402861786248985
220.0	240.0	0.7438812255859375	1.4444427490234375	1.6247381736715678
220.0	260.0	-1.31146240234375	2.373291015625	2.711539023803195
220.0	280.0	-3.0558319091796875	3.1175537109375	4.365461006324641
220.0	300.0	-4.153106689453125	2.022247314453125	4.619283426549314
220.0	320.0	-4.29449462890625	0.20635986328125	4.299449791645215
220.0	340.0	-2.2451934814453125	-0.894439697265625	2.4167987382422114
220.0	360.0	-1.7609100341796875	-1.7071533203125	2.4525856983046896
220.0	380.0	-0.0955963134765625	-3.3502197265625	3.351583337976071
220.0	400.0	-0.118133544921875	-3.641510009765625	3.64342567999665
220.0	420.0	-0.344635009765625	-3.74237060546875	3.7582058270713024
220.0	440.0	-0.5281219482421875	-3.516265869140625	3.5557050573266618
220.0	460.0	-0.647216796875	-3.230224609375	3.294425687304087
220.0	480.0	-0.8422088623046875	-2.8223876953125	2.9453672216543665
220.0	500.0	-0.9611663818359375	-2.790924072265625	2.951795723068134
220.0	520.0	-0.9922332763671875	-2.87078857421875	3.037425540255314
220.0	540.0	-1.20159912109375	-3.0374755859375	3.2665116535808703
220.0	560.0	-1.56005859375	-3.06182861328125	3.436361051030728
220.0	580.0	-0.873687744140625	-3.27313232421875	3.38773161364757
220.0	600.0	-0.652587890625	-2.75201416015625	2.828330407270497
220.0	620.0	-0.5598602294921875	-2.7564697265625	2.812751114126984
220.0	640.0	-0.54461669921875	-2.72247314453125	2.7764126803776485
220.0	660.0	-0.4930267333984375	-2.69281005859375	2.737572167360928
220.0	680.0	-0.4263153076171875	-2.82537841796875	2.8573603108870143
220.0	700.0	-0.4237823486328125	-2.6312255859375	2.665134061000475
220.0	720.0	-0.162261962890625	-2.7540283203125	2.758804257950246
220.0	740.0	0.3211212158203125	-2.99859619140625	3.0157416922485227
220.0	760.0	0.7530059814453125	-2.9427490234375	3.037563138937984
220.0	780.0	1.0503997802734375	-2.836669921875	3.0249026338163025
220.0	800.0	1.2432403564453125	-2.68731689453125	2.9609658349138965
240.0	0.0	-0.7860107421875	1.7515015602111816	1.9197839988541283
240.0	20.0	-1.033843994140625	1.9131488800048828	2.174619976291163
240.0	40.0	-1.1155853271484375	1.9890823364257812	2.2805655358331474
240.0	60.0	-1.2870635986328125	2.17913818359375	2.530844904398907
240.0	80.0	-0.6329345703125	2.1110687255859375	2.2039095567748928
240.0	100.0	2.56719970703125	1.7910690307617188	3.1302464134210037
240.0	120.0	1.3916168212890625	1.3360366821289062	1.92914265757841
240.0	140.0	0.538330078125	0.9903411865234375	1.1271978259111035
240.0	160.0	0.3118743896484375	0.72979736328125	0.7936433874044754
240.0	180.0	0.4150390625	0.61053466796875	0.7382479286747716
240.0	200.0	0.65350341796875	0.320892333984375	0.728037504052352
240.0	220.0	0.7376251220703125	0.0578765869140625	0.7398922354113905
240.0	240.0	0.3797149658203125	0.4993743896484375	0.6273422003218583
240.0	260.0	-0.973052978515625	0.600921630859375	1.143651566445314
240.0	280.0	-1.8084259033203125	1.41656494140625	2.2971853388486485
240.0	300.0	-1.9661102294921875	0.398956298828125	2.0061793446470477
240.0	320.0	-2.1195831298828125	0.341888427734375	2.1469793528356305
240.0	340.0	-1.069549560546875	-0.87469482421875	1.3816755400531209
240.0	360.0	-0.8613739013671875	-1.635040283203125	1.8480589075171507
240.0	380.0	-0.5753631591796875	-2.347503662109375	2.416984941731776
240.0	400.0	-0.9918670654296875	-2.38507080078125	2.583091752188337
240.0	420.0	-1.0787811279296875	-2.41107177734375	2.64140792712538
240.0	440.0	-1.2384033203125	-2.04132080078125	2.387599923660417
240.0	460.0	-1.093963623046875	-2.045867919921875	2.3199853349353967
240.0	480.0	-0.9430084228515625	-2.3780517578125	2.5582015261515485
240.0	500.0	-1.032928466796875	-2.41241455078125	2.624249451241334
240.0	520.0	-1.0170745849609375	-2.5670166015625	2.761161882988926
240.0	540.0	-1.222991943359375	-2.791259765625	3.047431766704362
240.0	560.0	-1.623931884765625	-2.82305908203125	3.2568109166787007
240.0	580.0	-1.105926513671875	-2.88958740234375	3.093992373847442
240.0	600.0	-0.8284149169921875	-2.8311767578125	2.949886965406111
240.0	620.0	-0.8149871826171875	-2.839599609375	2.9542393351576908
240.0	640.0	-0.80694580078125	-2.81256103515625	2.9260316303617926
240.0	660.0	-0.7777252197265625	-2.79083251953125	2.8971714946602445
240.0	680.0	-0.5044708251953125	-2.91632080078125	2.959631366664205
240.0	700.0	-0.5030364990234375	-2.9659423828125	3.008298512035208
240.0	720.0	-0.3204345703125	-3.2330322265625	3.248872987951827
240.0	740.0	-0.079833984375	-3.54620361328125	3.547102131587161
240.0	760.0	0.2211151123046875	-3.9219970703125	3.92822516060744
240.0	780.0	0.6263580322265625	-3.88690185546875	3.9370458999840405
240.0	800.0	1.1007843017578125	-3.57342529296875	3.7391301666865293
260.0	0.0	-1.23724365234375	1.9290642738342285	2.2917375128597257
260.0	20.0	-1.49761962890625	2.1281871795654297	2.602315358320731
260.0	40.0	-1.48443603515625	2.1241226196289062	2.5914179990286352
260.0	60.0	-1.36834716796875	2.2096633911132812	2.5990356431019457
260.0	80.0	0.150421142578125	2.0190811157226562	2.0246765351537896
260.0	100.0	1.697021484375	1.7172012329101562	2.414262204636955
260.0	120.0	0.601165771484375	1.2154541015625	1.3559974033196036
260.0	140.0	0.13580322265625	0.9121246337890625	0.9221788670581507
260.0	160.0	0.108062744140625	0.629150390625	0.6383633531890692
260.0	180.0	0.248016357421875	0.4430389404296875	0.5077357740851786
260.0	200.0	0.43133544921875	0.2623443603515625	0.5048512980680662
260.0	220.0	0.52947998046875	-0.0275421142578125	0.5301958296469129
260.0	240.0	0.52337646484375	-0.225677490234375	0.5699589928677566
260.0	260.0	0.098419189453125	-0.262451171875	0.2802979744328719
260.0	280.0	-0.27978515625	-0.270294189453125	0.3890227274979686
260.0	300.0	-0.32373046875	-0.612518310546875	0.6928059592355515
260.0	320.0	-0.553466796875	-0.725433349609375	0.9124576921526555
260.0	340.0	-0.566802978515625	-1.0	1.1494631862109304
260.0	360.0	-0.555267333984375	-1.284149169921875	1.3990571477967424
260.0	380.0	-0.81878662109375	-1.547637939453125	1.7508839831687406
260.0	400.0	-1.2130126953125	-1.504058837890625	1.9322507049620123
260.0	420.0	-1.30340576171875	-1.50372314453125	1.989987405759289
260.0	440.0	-1.42474365234375	-1.379241943359375	1.9829782684678
260.0	460.0	-1.33172607421875	-1.36859130859375	1.9095906647007983
260.0	480.0	-1.04766845703125	-1.745361328125	2.035656002759922
260.0	500.0	-1.092254638671875	-1.89447021484375	2.186787047389469
260.0	520.0	-1.02215576171875	-2.12542724609375	2.3584408789818117
260.0	540.0	-1.21221923828125	-2.46051025390625	2.742915636915757
260.0	560.0	-1.6103515625	-2.55126953125	3.0169866383414403
260.0	580.0	-1.26287841796875	-2.5234375	2.821807703401758
260.0	600.0	-1.19061279296875	-2.71539306640625	2.9649482841810215
260.0	620.0	-1.165283203125	-2.721435546875	2.96042165565652
260.0	640.0	-1.1414794921875	-2.71771240234375	2.947700142982266
260.0	660.0	-0.990966796875	-2.6873779296875	2.864265233786873
260.0	680.0	-0.7076416015625	-2.8033447265625	2.89127969802434
260.0	700.0	-0.560638427734375	-3.14691162109375	3.196461824834979
260.0	720.0	-0.390228271484375	-3.459228515625	3.48116934767311
260.0	740.0	-0.2921142578125	-3.7266845703125	3.7381156517987253
260.0	760.0	-0.053009033203125	-4.2977294921875	4.298056391628588
260.0	780.0	0.198516845703125	-4.490478515625	4.494864429247852
260.0	800.0	0.494415283203125	-4.46923828125	4.49650278403731
280.0	0.0	-1.349945068359375	2.0309395790100098	2.438660956586043
280.0	20.0	-1.563690185546875	2.2371177673339844	2.7294363706261797
280.0	40.0	-1.431640625	2.134063720703125	2.569790427869879
280.0	60.0	-0.910552978515625	2.2097549438476562	2.390004945296732
280.0	80.0	1.36083984375	1.9038848876953125	2.3402270714467255
280.0	100.0	0.857330322265625	1.5673980712890625	1.7865475071647978
280.0	120.0	-0.053924560546875	1.1832351684570312	1.1844633055117042
280.0	140.0	-0.282440185546875	0.903656005859375	0.9467664101231476
280.0	160.0	-0.230255126953125	0.494598388671875	0.545568501258105
280.0	180.0	-0.06304931640625	0.16229248046875	0.1741093493066786
280.0	200.0	0.131195068359375	-0.0845947265625	0.1561038555705951
280.0	220.0	0.34893798828125	-0.32373046875	0.47598228545068827
280.0	240.0	0.39886474609375	-0.511016845703125	0.6482524988527257
280.0	260.0	0.42108154296875	-0.7191162109375	0.8333293410543339
280.0	280.0	0.40460205078125	-0.998016357421875	1.076912006237288
280.0	300.0	0.321533203125	-1.01904296875	1.0685654743021769
280.0	320.0	0.039825439453125	-1.134674072265625	1.1353727651742802
280.0	340.0	-0.17822265625	-1.1947021484375	1.2079224059027898
280.0	360.0	-0.492889404296875	-1.2105712890625	1.3070664905698453
280.0	380.0	-0.940582275390625	-1.291290283203125	1.5975373586473063
280.0	400.0	-1.228607177734375	-1.262481689453125	1.7616286820396752
280.0	420.0	-1.465789794921875	-1.236968994140625	1.9179760205389382
280.0	440.0	-1.702728271484375	-1.175750732421875	2.0692204694770306
280.0	460.0	-1.84234619140625	-1.143768310546875	2.1685122635577523
280.0	480.0	-1.828826904296875	-1.24761962890625	2.213856947571875
280.0	500.0	-1.844818115234375	-1.45281982421875	2.3481991653051733
280.0	520.0	-1.593170166015625	-1.691162109375	2.323407079714606
280.0	540.0	-1.489288330078125	-1.89453125	2.4098191607117436
280.0	560.0	-1.481353759765625	-1.96929931640625	2.4642541993816054
280.0	580.0	-1.092132568359375	-2.4366455078125	2.670205025389264
280.0	600.0	-1.351715087890625	-2.61151123046875	2.9405993582423915
280.0	620.0	-1.433868408203125	-2.5765380859375	2.94864835481097
280.0	640.0	-1.50885009765625	-2.614501953125	3.0186502083036575
280.0	660.0	-1.388763427734375	-2.587646484375	2.93676321590809
280.0	680.0	-1.02099609375	-2.69012451171875	2.8773604070402445
280.0	700.0	-0.700042724609375	-3.4337158203125	3.5043493191950574
280.0	720.0	-0.5997314453125	-3.66314697265625	3.711916425483913
280.0	740.0	-0.47119140625	-3.9366455078125	3.9647445309255662
280.0	760.0	-0.31793212890625	-4.439208984375	4.4505794280685045
280.0	780.0	-0.0511474609375	-4.88720703125	4.887474667868856
280.0	800.0	0.32379150390625	-4.9981689453125	5.008645899231462
300.0	0.0	-0.8031005859375	1.787703037261963	1.9598093531180023
300.0	20.0	-0.93536376953125	1.953460693359375	2.16585180976257
300.0	40.0	-0.868011474609375	1.8515243530273438	2.0448927477759966
300.0	60.0	-0.543182373046875	2.0380477905273438	2.1091908132888837
300.0	80.0	1.025238037109375	1.7800750732421875	2.0542103833624403
300.0	100.0	0.118743896484375	1.477935791015625	1.4826983224234367
300.0	120.0	-0.32696533203125	1.133270263671875	1.1794947303287229
300.0	140.0	-0.571929931640625	0.860015869140625	1.0328267724454836
300.0	160.0	-0.660797119140625	0.3593292236328125	0.7521770560320948
300.0	180.0	-0.488677978515625	-0.18902587890625	0.5239627368261964
300.0	200.0	-0.200103759765625	-0.555999755859375	0.5909122127592419
300.0	220.0	0.075042724609375	-0.6379547119140625	0.6423531933213635
300.0	240.0	0.235504150390625	-0.7299041748046875	0.7669565237016515
300.0	260.0	0.366424560546875	-0.906982421875	0.9782045144867259
300.0	280.0	0.388153076171875	-1.08251953125	1.1500049330674236
300.0	300.0	0.143310546875	-1.149444580078125	1.158343971157354
300.0	320.0	-0.121246337890625	-1.208648681640625	1.2147149089739158
300.0	340.0	-0.312225341796875	-1.2337646484375	1.2726585841435571
300.0	360.0	-0.626678466796875	-1.238677978515625	1.3881819171875267
300.0	380.0	-0.956695556640625	-1.2100830078125	1.5425846083416177
300.0	400.0	-1.24169921875	-1.1658935546875	1.7032688368857734
300.0	420.0	-1.496124267578125	-1.149444580078125	1.8866930504740718
300.0	440.0	-1.7249755859375	-1.09967041015625	2.045682229246184
300.0	460.0	-1.880584716796875	-1.06378173828125	2.1606088178452527
300.0	480.0	-2.041015625	-1.050048828125	2.2952880697073357
300.0	500.0	-1.845733642578125	-1.4193115234375	2.328342302993095
300.0	520.0	-1.440704345703125	-1.6566162109375	2.1954512707115112
300.0	540.0	-1.25494384765625	-1.81378173828125	2.205603829995955
300.0	560.0	-1.2872314453125	-1.8602294921875	2.262171204264936
300.0	580.0	-1.203338623046875	-2.449951171875	2.7295209444677346
300.0	600.0	-1.710205078125	-2.55645751953125	3.075756241709087
300.0	620.0	-1.87298583984375	-2.48736572265625	3.1136898038341014
300.0	640.0	-1.935211181640625	-2.5445556640625	3.196843106106312
300.0	660.0	-1.809967041015625	-2.51898193359375	3.1018140936127305
300.0	680.0	-1.195556640625	-2.59283447265625	2.8551963651449874
300.0	700.0	-0.8416748046875	-3.560791015625	3.658913654871
300.0	720.0	-0.70367431640625	-3.7164306640625	3.782461424040414
300.0	740.0	-0.615386962890625	-3.98486328125	4.03210075324889
300.0	760.0	-0.44610595703125	-4.50201416015625	4.524062557386464
300.0	780.0	-0.140167236328125	-5.1234130859375	5.125330087252477
300.0	800.0	0.209869384765625	-5.3753662109375	5.3794615957687135
320.0	0.0	-0.795623779296875	1.8893041610717773	2.049996929564963
320.0	20.0	-0.87322998046875	2.023334503173828	2.203727095291778
320.0	40.0	-0.793212890625	1.859649658203125	2.0217525914682706
320.0	60.0	-0.305511474609375	1.9836654663085938	2.0070540459447734
320.0	80.0	0.47967529296875	1.6707611083984375	1.7382551792016705
320.0	100.0	-0.409271240234375	1.405426025390625	1.463805062475285
320.0	120.0	-0.618194580078125	0.988800048828125	1.1661432482334542
320.0	140.0	-0.78717041015625	0.7465057373046875	1.0848539396869856
320.0	160.0	-0.753814697265625	0.112701416015625	0.7621930247552734
320.0	180.0	-0.543060302734375	-0.4168701171875	0.6846131659629918
320.0	200.0	-0.368560791015625	-0.794281005859375	0.8756251326584018
320.0	220.0	-0.1800537109375	-0.98529052734375	1.0016070896792264
320.0	240.0	-0.053924560546875	-1.0380096435546875	1.0394093891930662
320.0	260.0	0.095458984375	-1.0357666015625	1.0401561760669582
320.0	280.0	0.116668701171875	-1.096832275390625	1.1030197759658293
320.0	300.0	-0.04693603515625	-1.131378173828125	1.13235134283086
320.0	320.0	-0.248992919921875	-1.16265869140625	1.1890217436505166
320.0	340.0	-0.424102783203125	-1.175262451171875	1.2494418753408103
320.0	360.0	-0.669952392578125	-1.201934814453125	1.376039064313082
320.0	380.0	-0.960357666015625	-1.17572021484375	1.5180925104443446
320.0	400.0	-1.23577880859375	-1.113006591796875	1.663109418274301
320.0	420.0	-1.488128662109375	-1.09088134765625	1.8451420079917302
320.0	440.0	-1.703521728515625	-1.0390625	1.9954040088240559
320.0	460.0	-1.85772705078125	-0.9949951171875	2.107407193313947
320.0	480.0	-1.987548828125	-0.990936279296875	2.2208793424695084
320.0	500.0	-1.801544189453125	-1.386688232421875	2.2734259874668497
320.0	520.0	-1.500640869140625	-1.6142578125	2.204030694739167
320.0	540.0	-1.4437255859375	-1.747802734375	2.266971099458329
320.0	560.0	-1.518310546875	-1.77685546875	2.3371953862650514
320.0	580.0	-1.5592041015625	-2.19451904296875	2.6920310659949305
320.0	600.0	-2.310760498046875	-2.265625	3.2361506021751896
320.0	620.0	-2.382659912109375	-2.220458984375	3.256916694983879
320.0	640.0	-2.428497314453125	-2.3004150390625	3.345072279974076
320.0	660.0	-2.15606689453125	-2.26971435546875	3.130531537792672
320.0	680.0	-1.476806640625	-2.38934326171875	2.8088999761676976
320.0	700.0	-0.80291748046875	-3.56671142578125	3.655968664422714
320.0	720.0	-0.643829345703125	-3.72015380859375	3.7754550170784844
320.0	740.0	-0.62890625	-4.03509521484375	4.083811511828624
320.0	760.0	-0.45709228515625	-4.5302734375	4.553274730967529
320.0	780.0	-0.17205810546875	-5.21087646484375	5.2137162872101115
320.0	800.0	-0.065216064453125	-5.58612060546875	5.586501280220502
340.0	0.0	-0.59332275390625	2.2518224716186523	2.328676949254583
340.0	20.0	-0.601837158203125	2.297637939453125	2.375152219502661
340.0	40.0	-0.45880126953125	1.8914337158203125	1.9462836654160465
340.0	60.0	-0.129119873046875	1.86834716796875	1.8728035352573664
340.0	80.0	-0.074981689453125	1.5654144287109375	1.5672091715433636
340.0	100.0	-0.734283447265625	1.3555068969726562	1.541613157918915
340.0	120.0	-0.799530029296875	0.9017181396484375	1.2051323044041682
340.0	140.0	-1.04052734375	0.5653533935546875	1.1841966106585646
340.0	160.0	-0.947601318359375	-0.2088165283203125	0.9703363339874342
340.0	180.0	-0.695953369140625	-0.5191192626953125	0.8682372376945785
340.0	200.0	-0.52728271484375	-0.886016845703125	1.0310445733539897
340.0	220.0	-0.312957763671875	-1.184814453125	1.2254500602539435
340.0	240.0	-0.183563232421875	-1.236083984375	1.24963957872882
340.0	260.0	-0.064422607421875	-1.15625	1.158043321662464
340.0	280.0	-0.01171875	-1.126556396484375	1.126617345668627
340.0	300.0	-0.12689208984375	-1.101409912109375	1.108695358048231
340.0	320.0	-0.330596923828125	-1.1009521484375	1.1495172722468185
340.0	340.0	-0.50439453125	-1.0849609375	1.1964756909589873
340.0	360.0	-0.73687744140625	-1.0823974609375	1.309416903471682
340.0	380.0	-0.98480224609375	-1.101287841796875	1.477386332142312
340.0	400.0	-1.21563720703125	-1.056304931640625	1.610451467051101
340.0	420.0	-1.439300537109375	-1.0723876953125	1.794882003135858
340.0	440.0	-1.5504150390625	-1.06915283203125	1.8833147829270644
340.0	460.0	-1.55364990234375	-1.0777587890625	1.8908707059061998
340.0	480.0	-1.543426513671875	-1.106658935546875	1.8991733472042673
340.0	500.0	-1.479034423828125	-1.462860107421875	2.0802650121450714
340.0	520.0	-1.36932373046875	-1.67071533203125	2.1601706412941417
340.0	540.0	-1.4915771484375	-1.71051025390625	2.269503848522705
340.0	560.0	-1.625823974609375	-1.719970703125	2.3667705457063075
340.0	580.0	-1.8734130859375	-2.00701904296875	2.745505787537346
340.0	600.0	-2.54412841796875	-1.89593505859375	3.1728786855978375
340.0	620.0	-2.503875732421875	-1.85516357421875	3.1162518464526046
340.0	640.0	-2.384368896484375	-1.948486328125	3.0792554303617234
340.0	660.0	-2.093109130859375	-1.9317626953125	2.8483000096000954
340.0	680.0	-1.355194091796875	-2.0997314453125	2.4990844661346037
340.0	700.0	-0.831268310546875	-3.40216064453125	3.5022427179332882
340.0	720.0	-0.774566650390625	-3.72479248046875	3.8044753276179746
340.0	740.0	-0.78057861328125	-4.07672119140625	4.150778076936043
340.0	760.0	-0.659149169921875	-4.47991943359375	4.528151472698284
340.0	780.0	-0.302703857421875	-5.21966552734375	5.228435506213956
340.0	800.0	-0.08587646484375	-5.6005859375	5.6012442912746465
360.0	0.0	-0.462432861328125	2.3289241790771484	2.3743908657014092
360.0	20.0	-0.440765380859375	2.1794910430908203	2.2236131245963677
360.0	40.0	-0.423858642578125	1.8676567077636719	1.9151495312227733
360.0	60.0	-0.57666015625	1.7744293212890625	1.8657803600790306
360.0	80.0	-0.73162841796875	1.463775634765625	1.6364349210747626
360.0	100.0	-1.044830322265625	1.2751235961914062	1.64851769413913
360.0	120.0	-1.01348876953125	0.7634735107421875	1.2688779640181984
360.0	140.0	-1.247467041015625	0.3101043701171875	1.28543328834524
360.0	160.0	-1.039764404296875	-0.364959716796875	1.1019553581372026
360.0	180.0	-0.888946533203125	-0.6435699462890625	1.0974553360662844
360.0	200.0	-0.734039306640625	-0.989654541015625	1.2321646863330797
360.0	220.0	-0.501434326171875	-1.440887451171875	1.525645119419331
360.0	240.0	-0.3680419921875	-1.6401519775390625	1.6809382550940535
360.0	260.0	-0.26422119140625	-1.456298828125	1.4800740234145002
360.0	280.0	0.23431396484375	-0.972015380859375	0.9998584573568371
360.0	300.0	0.257843017578125	-0.582122802734375	0.636671013300525
360.0	320.0	-0.0428466796875	-0.55828857421875	0.5599303260794578
360.0	340.0	-0.203582763671875	-0.57281494140625	0.6079168518494319
360.0	360.0	-0.556304931640625	-0.59295654296875	0.8130637360115943
360.0	380.0	-0.947357177734375	-0.865447998046875	1.2831546514462642
360.0	400.0	-1.14776611328125	-1.097625732421875	1.5881276079935782
360.0	420.0	-1.35723876953125	-1.14654541015625	1.7767001590220746
360.0	440.0	-1.372650146484375	-1.180633544921875	1.8105424579496525
360.0	460.0	-1.371002197265625	-1.209930419921875	1.8285455001064361
360.0	480.0	-1.37603759765625	-1.279876708984375	1.8792455561645631
360.0	500.0	-1.446624755859375	-1.513763427734375	2.0938488243928504
360.0	520.0	-1.492950439453125	-1.65496826171875	2.2288609113086575
360.0	540.0	-1.686798095703125	-1.6746826171875	2.376941245377694
360.0	560.0	-1.8701171875	-1.65252685546875	2.495632846199205
360.0	580.0	-2.238677978515625	-1.802978515625	2.874440922909381
360.0	600.0	-2.877899169921875	-1.5821533203125	3.2841304421738315
360.0	620.0	-2.6373291015625	-1.36981201171875	2.971849548243893
360.0	640.0	-2.324920654296875	-1.4453125	2.737550779699339
360.0	660.0	-1.8477783203125	-1.44580078125	2.3461936450514895
360.0	680.0	-1.152984619140625	-1.59820556640625	1.9706939296772532
360.0	700.0	-0.80548095703125	-3.2364501953125	3.3351775723157977
360.0	720.0	-0.81988525390625	-3.6806640625	3.7708751995461105
360.0	740.0	-0.82073974609375	-4.0372314453125	4.119812067781502
360.0	760.0	-0.908416748046875	-4.10308837890625	4.202446339127673
360.0	780.0	-0.6783447265625	-4.43072509765625	4.482351666152059
360.0	800.0	-1.70220947265625	-3.559326171875	3.945417580763158
380.0	0.0	-0.375885009765625	2.114655017852783	2.1478024548585606
380.0	20.0	-0.37799072265625	2.0065536499023438	2.0418458649835967
380.0	40.0	-0.480010986328125	1.853179931640625	1.9143370669846131
380.0	60.0	-0.751800537109375	1.6942214965820312	1.853534603690636
380.0	80.0	-1.122833251953125	1.39569091796875	1.7912865907475783
380.0	100.0	-1.378997802734375	1.1094207763671875	1.7698727069994067
380.0	120.0	-1.223602294921875	0.6552963256835938	1.3880258825369567
380.0	140.0	-1.353546142578125	0.096221923828125	1.3569619813072535
380.0	160.0	-1.195404052734375	-0.4539947509765625	1.2787111023245397
380.0	180.0	-1.0137939453125	-0.7978973388671875	1.2901233766286166
380.0	200.0	-0.880279541015625	-1.126861572265625	1.4299332408821175
380.0	220.0	-0.6337890625	-1.6878662109375	1.802936749242508
380.0	240.0	-0.457183837890625	-2.0299835205078125	2.080829198940099
380.0	260.0	0.116973876953125	-1.8978271484375	1.9014286137627827
380.0	280.0	1.69720458984375	2.04827880859375	2.660065694211503
380.0	300.0	2.096923828125	0.653167724609375	2.1962963409862963
380.0	320.0	1.813751220703125	0.876434326171875	2.0144057730989613
380.0	340.0	1.523193359375	0.592010498046875	1.6341953493514192
380.0	360.0	0.63922119140625	-0.192291259765625	0.6675175354438839
380.0	380.0	-0.792144775390625	-0.849884033203125	1.1618073054823999
380.0	400.0	-1.057861328125	-1.15032958984375	1.5627951736591967
380.0	420.0	-1.263427734375	-1.268310546875	1.7902126363374566
380.0	440.0	-1.25421142578125	-1.27581787109375	1.7890661085500514
380.0	460.0	-1.24383544921875	-1.30487060546875	1.8027240281722523
380.0	480.0	-1.30120849609375	-1.353546142578125	1.8775597754518178
380.0	500.0	-1.465576171875	-1.45257568359375	2.063465442437946
380.0	520.0	-1.59552001953125	-1.62457275390625	2.277042108846373
380.0	540.0	-1.832550048828125	-1.64459228515625	2.4623004418339
380.0	560.0	-2.046051025390625	-1.58831787109375	2.5901888846448653
380.0	580.0	-2.2957763671875	-1.5887451171875	2.791899026742149
380.0	600.0	-2.564239501953125	-0.9420166015625	2.7317978514151027
380.0	620.0	-2.1710205078125	-0.84820556640625	2.330833054559033
380.0	640.0	-1.68115234375	-0.906005859375	1.90974339117012
380.0	660.0	-1.216033935546875	-0.92864990234375	1.530074891475799
380.0	680.0	-0.826568603515625	-1.04718017578125	1.334092192041847
380.0	700.0	-0.731658935546875	-3.0533447265625	3.139783243663902
380.0	720.0	-0.7249755859375	-3.55609130859375	3.629238900273917
380.0	740.0	-0.638763427734375	-3.87481689453125	3.927114039947881
380.0	760.0	-1.09588623046875	-3.08404541015625	3.2729654324537005
380.0	780.0	-2.70953369140625	-2.3004150390625	3.5543610082278505
380.0	800.0	-4.7872314453125	-1.5594482421875	5.034825094385155
400.0	0.0	-0.23638916015625	1.8489999771118164	1.8640495568516613
400.0	20.0	-0.47015380859375	1.8158111572265625	1.875690476183018
400.0	40.0	-0.774932861328125	1.7632293701171875	1.9260059063279242
400.0	60.0	-1.155364990234375	1.5763092041015625	1.9543845495691423
400.0	80.0	-1.347625732421875	1.3336410522460938	1.8959677135757516
400.0	100.0	-1.4976806640625	1.0034713745117188	1.8027762398509497
400.0	120.0	-1.502532958984375	0.5939254760742188	1.6156586161576116
400.0	140.0	-1.361785888671875	-0.186737060546875	1.3745295691135697
400.0	160.0	-1.208526611328125	-0.613677978515625	1.3554103554286667
400.0	180.0	-1.00848388671875	-1.0405120849609375	1.449035937691372
400.0	200.0	-1.02886962890625	-1.2614288330078125	1.6278130771157775
400.0	220.0	-0.86798095703125	-1.8253173828125	2.0211814588913977
400.0	240.0	-0.597076416015625	-2.0100860595703125	2.0968896521851046
400.0	260.0	2.76312255859375	-0.35272216796875	2.7855446866970643
400.0	280.0	0.5672607421875	5.117919921875	5.149261022355744
400.0	300.0	1.119903564453125	4.66497802734375	4.797520608530494
400.0	320.0	1.986083984375	4.229156494140625	4.672290042893602
400.0	340.0	1.744964599609375	3.1854248046875	3.632056255099624
400.0	360.0	0.83050537109375	1.2535400390625	1.5036960467289862
400.0	380.0	-0.19580078125	-0.526824951171875	0.5620342294872785
400.0	400.0	-0.9151611328125	-1.06671142578125	1.4054868070896025
400.0	420.0	-1.202056884765625	-1.31866455078125	1.7843253491724975
400.0	440.0	-1.239013671875	-1.312774658203125	1.8051404882483528
400.0	460.0	-1.245086669921875	-1.320281982421875	1.8147686708572475
400.0	480.0	-1.30517578125	-1.3331298828125	1.8656685408746159
400.0	500.0	-1.410308837890625	-1.436737060546875	2.013252194679365
400.0	520.0	-1.56427001953125	-1.59442138671875	2.2336338671390257
400.0	540.0	-1.787261962890625	-1.58697509765625	2.3901454525983796
400.0	560.0	-2.029754638671875	-1.490478515625	2.518219628775397
400.0	580.0	-2.3485107421875	-1.4072265625	2.7378439152690293
400.0	600.0	-2.465240478515625	-0.28851318359375	2.4820657674645425
400.0	620.0	-2.66802978515625	-0.423095703125	2.7013687102066877
400.0	640.0	-2.370452880859375	-0.4583740234375	2.4143640168244707
400.0	660.0	-1.767425537109375	-0.52557373046875	1.8439145249672504
400.0	680.0	-1.28271484375	-0.66778564453125	1.4461310581750895
400.0	700.0	-0.6949462890625	-2.78277587890625	2.8682384728094337
400.0	720.0	-0.686981201171875	-3.38055419921875	3.4496506873332953
400.0	740.0	-0.135498046875	-3.30633544921875	3.309110730010027
400.0	760.0	-2.325286865234375	-1.76873779296875	2.9215393863351338
400.0	780.0	-3.770477294921875	-1.3365478515625	4.0003573829143955
400.0	800.0	-4.092498779296875	-1.27606201171875	4.286826392134176
420.0	0.0	-0.44970703125	1.742264747619629	1.7993673512525945
420.0	20.0	-0.62030029296875	1.7479705810546875	1.8547704994661143
420.0	40.0	-0.906768798828125	1.7307853698730469	1.9539313322363148
420.0	60.0	-1.26226806640625	1.5384674072265625	1.9900257874126643
420.0	80.0	-1.360748291015625	1.283203125	1.8703599042728942
420.0	100.0	-1.510498046875	0.8470077514648438	1.731769753938069
420.0	120.0	-1.538177490234375	0.35990142822265625	1.5797211872670534
420.0	140.0	-1.2745361328125	-0.4239959716796875	1.343210682597948
420.0	160.0	-1.12445068359375	-0.7944793701171875	1.3768031120593296
420.0	180.0	-0.832489013671875	-1.2818450927734375	1.528451765595406
420.0	200.0	-1.00225830078125	-1.545440673828125	1.8419849559123027
420.0	220.0	-0.859893798828125	-2.05615234375	2.228717076250748
420.0	240.0	-0.587738037109375	-1.7046356201171875	1.8031135842307575
420.0	260.0	3.381591796875	3.073699951171875	4.569769629918589
420.0	280.0	1.245574951171875	5.496612548828125	5.635974314253183
420.0	300.0	1.914306640625	5.82598876953125	6.132431414785266
420.0	320.0	1.988800048828125	5.451751708984375	5.803182086634264
420.0	340.0	1.345184326171875	3.492034912109375	3.7421689831926632
420.0	360.0	1.134490966796875	2.17572021484375	2.453737599464018
420.0	380.0	-0.30615234375	-0.312164306640625	0.43723656288563095
420.0	400.0	-0.883270263671875	-0.9368896484375	1.2876057517875283
420.0	420.0	-1.219207763671875	-1.321014404296875	1.7976503073060683
420.0	440.0	-1.3154296875	-1.250640869140625	1.8150641438586035
420.0	460.0	-1.27679443359375	-1.227996826171875	1.771490962648182
420.0	480.0	-1.380157470703125	-1.195709228515625	1.8260764505066809
420.0	500.0	-1.589935302734375	-1.3282470703125	2.071746738063026
420.0	520.0	-1.85052490234375	-1.48699951171875	2.37394396775622
420.0	540.0	-2.089935302734375	-1.50201416015625	2.57368920169575
420.0	560.0	-2.323150634765625	-1.37677001953125	2.7004674703636042
420.0	580.0	-2.50531005859375	-1.19744873046875	2.776771858074091
420.0	600.0	-2.420928955078125	0.11529541015625	2.4236728403682624
420.0	620.0	-2.910003662109375	-0.0543212890625	2.910510628040273
420.0	640.0	-2.708770751953125	-0.04669189453125	2.7091731431659394
420.0	660.0	-2.423095703125	-0.12548828125	2.4263429467480306
420.0	680.0	-2.2933349609375	-0.2572021484375	2.3077127612029775
420.0	700.0	-1.235015869140625	-2.55377197265625	2.8367261914668056
420.0	720.0	-0.158172607421875	-2.683837890625	2.688494819949089
420.0	740.0	0.0836181640625	-2.65863037109375	2.659945008353232
420.0	760.0	-2.353546142578125	-1.55023193359375	2.818226125274228
420.0	780.0	-3.15692138671875	-1.3634033203125	3.438752863431943
420.0	800.0	-3.64398193359375	-1.2850341796875	3.863925099600505
440.0	0.0	-0.162078857421875	1.6974773406982422	1.7051976067914114
440.0	20.0	-0.305419921875	1.7120647430419922	1.7390937332546437
440.0	40.0	-0.50335693359375	1.6903953552246094	1.7637473343883008
440.0	60.0	-1.092529296875	1.49200439453125	1.8492423794167014
440.0	80.0	-1.285125732421875	1.2197113037109375	1.7717911311814085
440.0	100.0	-1.3375244140625	0.6754531860351562	1.4984020037153838
440.0	120.0	-1.258758544921875	0.0811920166015625	1.2613743369728372
440.0	140.0	-1.075775146484375	-0.64984130859375	1.256815774944091
440.0	160.0	-1.008514404296875	-0.9194183349609375	1.3647092651318167
440.0	180.0	-0.84454345703125	-1.4120941162109375	1.6453763836435247
440.0	200.0	-1.085693359375	-1.746063232421875	2.056080465888069
440.0	220.0	-1.198638916015625	-2.040740966796875	2.366719025264756
440.0	240.0	-4.83367919921875	1.3603363037109375	5.021450931768023
440.0	260.0	-1.5714111328125	4.8331298828125	5.082172509120705
440.0	280.0	-0.288909912109375	6.19036865234375	6.1971068240942255
440.0	300.0	0.663909912109375	6.9315185546875	6.963241044612356
440.0	320.0	1.540618896484375	6.1614990234375	6.351187038658679
440.0	340.0	1.145233154296875	4.8681640625	5.001057919792299
440.0	360.0	2.795379638671875	3.813140869140625	4.728021849802708
440.0	380.0	0.195159912109375	-0.088043212890625	0.2141004405194975
440.0	400.0	-0.917633056640625	-0.737030029296875	1.176972255715898
440.0	420.0	-1.42547607421875	-1.247467041015625	1.8942428715955033
440.0	440.0	-1.4964599609375	-1.12152099609375	1.8700806825824872
440.0	460.0	-1.499786376953125	-1.056793212890625	1.8347128034942883
440.0	480.0	-1.62957763671875	-0.974700927734375	1.8988325815142624
440.0	500.0	-1.834503173828125	-1.018646240234375	2.0983426930625733
440.0	520.0	-2.016876220703125	-1.1102294921875	2.302259588960514
440.0	540.0	-2.173126220703125	-1.14996337890625	2.458636480639813
440.0	560.0	-2.34185791015625	-1.0269775390625	2.5571431983954804
440.0	580.0	-2.43890380859375	-0.73895263671875	2.5483921964420415
440.0	600.0	-2.685333251953125	0.63800048828125	2.7600832047408024
440.0	620.0	-3.18780517578125	0.476318359375	3.223194225952792
440.0	640.0	-3.128662109375	0.548583984375	3.176392762639969
440.0	660.0	-2.971221923828125	0.463134765625	3.00710051906607
440.0	680.0	-2.546661376953125	0.23193359375	2.557201079456713
440.0	700.0	-1.127471923828125	-1.96490478515625	2.2654014553166117
440.0	720.0	0.69464111328125	-1.79034423828125	1.9203798498754052
440.0	740.0	0.0994873046875	-2.1329345703125	2.135253522424949
440.0	760.0	-2.01397705078125	-1.478759765625	2.4985663900534734
440.0	780.0	-2.6610107421875	-1.36444091796875	2.990430936949502
440.0	800.0	-3.36395263671875	-1.28045654296875	3.599409159920349
460.0	0.0	-0.2197265625	1.5901198387145996	1.6052292246722306
460.0	20.0	-0.317596435546875	1.6268749237060547	1.6575854467434437
460.0	40.0	-0.4488525390625	1.6300544738769531	1.6907235698449121
460.0	60.0	-0.747528076171875	1.5000076293945312	1.6759537919963743
460.0	80.0	-1.090545654296875	1.1747360229492188	1.6029019145663115
460.0	100.0	-1.21929931640625	0.4833831787109375	1.311621180238196
460.0	120.0	-1.068572998046875	-0.1555328369140625	1.0798327257095994
460.0	140.0	-1.001495361328125	-0.80975341796875	1.2879027745423273
460.0	160.0	-0.899688720703125	-0.9948577880859375	1.341335831429128
460.0	180.0	-0.833282470703125	-1.4885101318359375	1.7058786851823151
460.0	200.0	-1.07598876953125	-1.875457763671875	2.162196488637072
460.0	220.0	-1.36187744140625	-2.0222930908203125	2.4381098233243734
460.0	240.0	-5.78717041015625	2.60382080078125	6.345961244663346
460.0	260.0	1.128997802734375	4.271148681640625	4.417844168738808
460.0	280.0	0.86090087890625	5.68841552734375	5.753192290809253
460.0	300.0	0.80621337890625	6.825042724609375	6.872495049475903
460.0	320.0	1.174957275390625	6.01104736328125	6.124803262359031
460.0	340.0	-2.005767822265625	4.1278076171875	4.589324599693002
460.0	360.0	-3.289031982421875	2.35491943359375	4.045167106574397
460.0	380.0	-2.86029052734375	0.207122802734375	2.867779935110944
460.0	400.0	-1.7525634765625	-0.56060791015625	1.8400434691361491
460.0	420.0	-1.968353271484375	-1.0992431640625	2.2544955389402257
460.0	440.0	-1.94781494140625	-0.96075439453125	2.1718729365634037
460.0	460.0	-1.9964599609375	-0.857086181640625	2.1726594529253473
460.0	480.0	-2.178375244140625	-0.7900390625	2.317213935863628
460.0	500.0	-2.29949951171875	-0.7757568359375	2.426828521527331
460.0	520.0	-2.48919677734375	-0.773681640625	2.606661442799717
460.0	540.0	-2.55950927734375	-0.8052978515625	2.6832056146594327
460.0	560.0	-2.687103271484375	-0.69195556640625	2.7747660257222817
460.0	580.0	-2.73822021484375	-0.1732177734375	2.743693558328553
460.0	600.0	-2.864501953125	1.08319091796875	3.0624620820880253
460.0	620.0	-3.228912353515625	1.225830078125	3.4537710357117994
460.0	640.0	-3.13690185546875	1.40826416015625	3.4385114796411362
460.0	660.0	-3.04730224609375	1.364501953125	3.3388495861793404
460.0	680.0	-2.65826416015625	0.9617919921875	2.826908590918216
460.0	700.0	-0.763671875	-0.5421142578125	0.9365268822567846
460.0	720.0	0.76458740234375	-1.21063232421875	1.431860510058873
460.0	740.0	0.377532958984375	-1.98345947265625	2.0190697399518687
460.0	760.0	-0.732635498046875	-1.46600341796875	1.6388779071347719
460.0	780.0	-1.29638671875	-1.4029541015625	1.9102090816563597
460.0	800.0	-2.23834228515625	-1.3050537109375	2.591011650678214
480.0	0.0	-0.228729248046875	1.535489559173584	1.5524320452899625
480.0	20.0	-0.3092041015625	1.568948745727539	1.5991270565977835
480.0	40.0	-0.413238525390625	1.5825119018554688	1.6355763505202778
480.0	60.0	-0.54522705078125	1.5821914672851562	1.6735000376616593
480.0	80.0	-0.902923583984375	1.1911239624023438	1.4946729716979057
480.0	100.0	-1.244903564453125	0.2859039306640625	1.2773119988308483
480.0	120.0	-1.193878173828125	-0.3161468505859375	1.2350279045748667
480.0	140.0	-1.09930419921875	-0.81072998046875	1.3659256288871795
480.0	160.0	-0.937530517578125	-0.9815673828125	1.3573643572717267
480.0	180.0	-0.9285888671875	-1.609832763671875	1.8584506480549845
480.0	200.0	-1.10992431640625	-1.9582061767578125	2.250889472817875
480.0	220.0	-1.467193603515625	-1.9499053955078125	2.4402434554010473
480.0	240.0	-4.450592041015625	1.665740966796875	4.7521008495208745
480.0	260.0	-0.501312255859375	4.357757568359375	4.386498034020787
480.0	280.0	0.2364501953125	5.190277099609375	5.195660214601492
480.0	300.0	-1.744537353515625	6.053985595703125	6.300329528746272
480.0	320.0	-2.115570068359375	5.375885009765625	5.7771771958596565
480.0	340.0	-4.5048828125	1.583587646484375	4.775114552390951
480.0	360.0	-7.235504150390625	2.622100830078125	7.695968624768188
480.0	380.0	-6.531524658203125	0.8929443359375	6.59228063327088
480.0	400.0	-2.926300048828125	-0.34014892578125	2.946002930664127
480.0	420.0	-2.4696044921875	-0.8701171875	2.6184060548004373
480.0	440.0	-2.418792724609375	-0.808349609375	2.5502916177566752
480.0	460.0	-2.4091796875	-0.7305908203125	2.517520548751785
480.0	480.0	-2.56982421875	-0.6263427734375	2.6450523218098025
480.0	500.0	-2.716217041015625	-0.57672119140625	2.7767683278445685
480.0	520.0	-2.880401611328125	-0.589111328125	2.9400281630397456
480.0	540.0	-3.10955810546875	-0.5787353515625	3.162955298203655
480.0	560.0	-3.1793212890625	-0.396484375	3.203948145445737
480.0	580.0	-3.360504150390625	0.138916015625	3.363374169519315
480.0	600.0	-3.391998291015625	1.31683349609375	3.6386402491435463
480.0	620.0	-3.3187255859375	1.5894775390625	3.6797253106638794
480.0	640.0	-3.13525390625	1.8504638671875	3.6406089573617217
480.0	660.0	-3.108795166015625	1.919921875	3.6538619829360868
480.0	680.0	-2.70947265625	1.3360595703125	3.0209762081800733
480.0	700.0	-1.13775634765625	0.18536376953125	1.1527572310278187
480.0	720.0	0.349029541015625	-1.0633544921875	1.1191712990230378
480.0	740.0	3.944000244140625	-2.87237548828125	4.879106359924966
480.0	760.0	5.83251953125	-2.00360107421875	6.167065862063032
480.0	780.0	6.02764892578125	-1.99951171875	6.3506376597858605
480.0	800.0	6.00299072265625	-1.98809814453125	6.323640711535216
500.0	0.0	-0.271514892578125	1.4414138793945312	1.4667632080887845
500.0	20.0	-0.419677734375	1.4876651763916016	1.5457286559349244
500.0	40.0	-0.467437744140625	1.5049858093261719	1.575906193566238
500.0	60.0	-0.491485595703125	1.6094207763671875	1.682793310595813
500.0	80.0	-0.6961669921875	1.324981689453125	1.4967381061486502
500.0	100.0	-0.945709228515625	0.35936737060546875	1.011687131456908
500.0	120.0	-1.19219970703125	-0.411041259765625	1.26106901423955
500.0	140.0	-1.2694091796875	-0.763214111328125	1.4811804229077805
500.0	160.0	-1.055511474609375	-0.941253662109375	1.4142358111242859
500.0	180.0	-1.094970703125	-1.5915679931640625	1.9318513187008823
500.0	200.0	-1.281036376953125	-1.8643798828125	2.2620712956299895
500.0	220.0	-1.55072021484375	-1.8460693359375	2.4109552417690727
500.0	240.0	-3.896392822265625	1.158477783203125	4.064965903864177
500.0	260.0	-2.859588623046875	3.582550048828125	4.583875210497939
500.0	280.0	-2.502166748046875	4.438323974609375	5.095052319517812
500.0	300.0	-4.20343017578125	5.350006103515625	6.803777667613987
500.0	320.0	-4.857452392578125	4.50579833984375	6.625485825620763
500.0	340.0	-5.568267822265625	1.776397705078125	5.844757937424406
500.0	360.0	-7.806976318359375	2.76068115234375	8.280714924469391
500.0	380.0	-6.35028076171875	0.266357421875	6.355864380935387
500.0	400.0	-3.231414794921875	-0.1654052734375	3.2356452959681654
500.0	420.0	-2.808563232421875	-0.62042236328125	2.8762738637639327
500.0	440.0	-2.722564697265625	-0.611083984375	2.790301447291437
500.0	460.0	-2.7958984375	-0.55841064453125	2.851117416161731
500.0	480.0	-2.9805908203125	-0.4705810546875	3.017510259661422
500.0	500.0	-3.174957275390625	-0.381744384765625	3.197824647452694
500.0	520.0	-3.353118896484375	-0.33905029296875	3.3702168231617957
500.0	540.0	-3.4656982421875	-0.3232421875	3.4807398376898715
500.0	560.0	-3.541717529296875	-0.12872314453125	3.5440559681340775
500.0	580.0	-3.703704833984375	0.368408203125	3.721982549852836
500.0	600.0	-3.70147705078125	1.0379638671875	3.8442556297737394
500.0	620.0	-3.72332763671875	1.4156494140625	3.9833694222214855
500.0	640.0	-3.47686767578125	1.78411865234375	3.9079007408752577
500.0	660.0	-3.25140380859375	1.95733642578125	3.7951011330698505
500.0	680.0	-2.603118896484375	1.2730712890625	2.897747141534141
500.0	700.0	-1.934814453125	0.78826904296875	2.0892283389146966
500.0	720.0	-1.029998779296875	-0.31451416015625	1.0769478363838445
500.0	740.0	3.868927001953125	-2.9141845703125	4.843662648893856
500.0	760.0	6.110687255859375	-1.85540771484375	6.386159763678316
500.0	780.0	6.2083740234375	-1.83697509765625	6.474440942992895
500.0	800.0	6.183441162109375	-1.81878662109375	6.445380468082405
520.0	0.0	-0.446044921875	1.4402599334716797	1.507748237702277
520.0	20.0	-0.486083984375	1.449026107788086	1.5283829038946244
520.0	40.0	-0.4522705078125	1.4548072814941406	1.5234870654276487
520.0	60.0	-0.4476318359375	1.5503616333007812	1.6136900119154989
520.0	80.0	-0.503173828125	1.4839706420898438	1.5669565303142619
520.0	100.0	-0.66552734375	0.8582382202148438	1.0860476453252286
520.0	120.0	-0.9268798828125	-0.02515411376953125	0.9272211422320159
520.0	140.0	-1.15679931640625	-0.43389892578125	1.2354970401551313
520.0	160.0	-1.33404541015625	-0.7944183349609375	1.5526679127492349
520.0	180.0	-1.298095703125	-1.491790771484375	1.9774964375081778
520.0	200.0	-1.3836669921875	-1.6665191650390625	2.1660610500887776
520.0	220.0	-1.4390869140625	-1.6815643310546875	2.2132848315798235
520.0	240.0	-1.896484375	-1.0755157470703125	2.180226388890693
520.0	260.0	-2.4642333984375	1.73126220703125	3.0115967644207524
520.0	280.0	-3.4547119140625	2.2117919921875	4.102079743967702
520.0	300.0	-4.4901123046875	4.04541015625	6.043711760251042
520.0	320.0	-5.01153564453125	3.8436279296875	6.315771146762766
520.0	340.0	-5.94891357421875	2.176239013671875	6.334476218137664
520.0	360.0	-7.2772216796875	2.961395263671875	7.856705243485464
520.0	380.0	-4.999267578125	0.191619873046875	5.002938585815171
520.0	400.0	-3.14599609375	-0.153533935546875	3.149740321241542
520.0	420.0	-2.919677734375	-0.461944580078125	2.955995748926018
520.0	440.0	-2.937744140625	-0.426849365234375	2.9685924301556637
520.0	460.0	-3.0826416015625	-0.373382568359375	3.105172102482962
520.0	480.0	-3.31005859375	-0.264251708984375	3.3205898361224007
520.0	500.0	-3.534912109375	-0.11370849609375	3.536740482858463
520.0	520.0	-3.76580810546875	-0.06402587890625	3.7663523468183184
520.0	540.0	-3.853515625	-0.0675048828125	3.8541068461217667
520.0	560.0	-3.8880615234375	0.1282958984375	3.890177662728403
520.0	580.0	-3.7901611328125	0.603515625	3.837909915865884
520.0	600.0	-3.4571533203125	1.1280517578125	3.63653816815548
520.0	620.0	-3.260986328125	1.51702880859375	3.5965828557564947
520.0	640.0	-3.25946044921875	1.58953857421875	3.6263914983011243
520.0	660.0	-3.09326171875	1.47216796875	3.425718404787192
520.0	680.0	-2.727294921875	0.943359375	2.885838613173916
520.0	700.0	-2.1036376953125	0.47808837890625	2.157280707554048
520.0	720.0	-1.17144775390625	-0.09375	1.1751931341834831
520.0	740.0	3.4814453125	-3.126220703125	4.679072274348366
520.0	760.0	6.2142333984375	-1.7347412109375	6.451823292618993
520.0	780.0	6.2808837890625	-1.69549560546875	6.505705689613691
520.0	800.0	6.2484130859375	-1.68060302734375	6.470478547065277
540.0	0.0	-0.5943603515625	1.4209036827087402	1.540205019808973
540.0	20.0	-0.563232421875	1.4122123718261719	1.5203863141287743
540.0	40.0	-0.425537109375	1.3977699279785156	1.4611100584885095
540.0	60.0	-0.3170166015625	1.4804534912109375	1.5140152130361473
540.0	80.0	-0.2877197265625	1.56085205078125	1.5871489424377392
540.0	100.0	-0.40625	1.2626190185546875	1.326365654152731
540.0	120.0	-0.6033935546875	0.8344345092773438	1.029740128435975
540.0	140.0	-0.9044189453125	0.317626953125	0.9585721203913902
540.0	160.0	-1.331298828125	-0.4542694091796875	1.4066688543802555
540.0	180.0	-1.3262939453125	-1.3829345703125	1.9161324732747513
540.0	200.0	-1.27099609375	-1.3334197998046875	1.8421290489102362
540.0	220.0	-1.150634765625	-1.3766632080078125	1.7942023163922347
540.0	240.0	-1.2510986328125	-1.221771240234375	1.7487060223174018
540.0	260.0	-1.7740478515625	0.119842529296875	1.7780911144994214
540.0	280.0	-3.8382568359375	0.47991943359375	3.8681440254160515
540.0	300.0	-5.1558837890625	2.935333251953125	5.932901393613347
540.0	320.0	-6.1627197265625	3.48504638671875	7.079877311489514
540.0	340.0	-5.2724609375	-0.522064208984375	5.298244556054945
540.0	360.0	-5.5560302734375	1.048797607421875	5.654153236399579
540.0	380.0	-2.8446044921875	-0.216339111328125	2.852819189514742
540.0	400.0	-2.5272216796875	-0.299530029296875	2.5449101470843907
540.0	420.0	-2.580810546875	-0.323272705078125	2.600978339146592
540.0	440.0	-2.741455078125	-0.2587890625	2.7536426282738615
540.0	460.0	-3.030517578125	-0.16229248046875	3.034860069351026
540.0	480.0	-3.2352294921875	0.030609130859375	3.235374288395665
540.0	500.0	-3.4439697265625	0.10638427734375	3.4456124407636057
540.0	520.0	-3.6851806640625	0.165771484375	3.6889072517226587
540.0	540.0	-3.6815185546875	0.1470947265625	3.6844559608021963
540.0	560.0	-1.51904296875	0.90313720703125	1.7672431512480167
540.0	580.0	-1.703857421875	1.0977783203125	2.0268811890751404
540.0	600.0	-1.9681396484375	1.0069580078125	2.210777715024603
540.0	620.0	-2.156982421875	0.8875732421875	2.3324578085197962
540.0	640.0	-2.28515625	0.7176513671875	2.3951957272298543
540.0	660.0	-2.269287109375	0.26397705078125	2.284589212115541
540.0	680.0	-2.2269287109375	0.10235595703125	2.22927975488442
540.0	700.0	-1.5623779296875	-0.66632080078125	1.6985311903902045
540.0	720.0	-0.2484130859375	-1.6868896484375	1.7050823285902015
540.0	740.0	3.9925537109375	-4.03656005859375	5.6775260669903735
540.0	760.0	6.3304443359375	-1.59765625	6.52893796750798
540.0	780.0	6.3858642578125	-1.49664306640625	6.5589025596839825
540.0	800.0	6.3243408203125	-1.49932861328125	6.4996363822966945
560.0	0.0	-0.675048828125	1.3760199546813965	1.5326845194084555
560.0	20.0	-0.6353759765625	1.357706069946289	1.4990224828072953
560.0	40.0	-0.4588623046875	1.3512649536132812	1.4270499604171634
560.0	60.0	-0.347412109375	1.3491134643554688	1.3931268116885849
560.0	80.0	-0.2667236328125	1.4676361083984375	1.4916759845809704
560.0	100.0	-0.31591796875	1.4022140502929688	1.4373616127537767
560.0	120.0	-0.3997802734375	1.3369979858398438	1.3954884023773044
560.0	140.0	-0.5184326171875	1.277099609375	1.3783162883858184
560.0	160.0	-0.7991943359375	1.0018463134765625	1.281564521364867
560.0	180.0	-0.897705078125	-0.6572265625	1.1125741151703012
560.0	200.0	-0.978271484375	-0.75018310546875	1.2327975457762737
560.0	220.0	-1.1666259765625	-0.9134368896484375	1.4816825302881245
560.0	240.0	-1.354736328125	-0.85211181640625	1.6004390230186112
560.0	260.0	-1.6025390625	0.110565185546875	1.606348687892325
560.0	280.0	-2.0302734375	2.16986083984375	2.97158312946239
560.0	300.0	-2.1505126953125	3.8560791015625	4.415206777740686
560.0	320.0	-2.7125244140625	3.24041748046875	4.225883829994922
560.0	340.0	-2.8319091796875	1.012481689453125	3.0074621815537737
560.0	360.0	-1.4710693359375	0.000640869140625	1.4710694755343314
560.0	380.0	-1.3045654296875	-0.245635986328125	1.327489358946098
560.0	400.0	-1.2196044921875	-0.19012451171875	1.2343348197795536
560.0	420.0	-1.195556640625	-0.029266357421875	1.195914796555039
560.0	440.0	-1.2806396484375	0.081817626953125	1.2832505730489132
560.0	460.0	-1.251953125	0.0523681640625	1.2530479048322705
560.0	480.0	-0.8231201171875	0.212310791015625	0.8500603503872205
560.0	500.0	-0.7279052734375	0.2288818359375	0.7630419267119221
560.0	520.0	-0.2772216796875	4.0509033203125	4.060378008290312
560.0	540.0	-1.0115966796875	4.0396728515625	4.164406871333044
560.0	560.0	-1.7122802734375	3.9573974609375	4.31194832977365
560.0	580.0	-2.0474853515625	3.90606689453125	4.410164945828672
560.0	600.0	-2.5345458984375	3.69647216796875	4.481944823383476
560.0	620.0	-2.7777099609375	3.33056640625	4.336858910955306
560.0	640.0	-3.296142578125	3.39697265625	4.733284179366236
560.0	660.0	-3.5662841796875	3.6085205078125	5.073440953198601
560.0	680.0	-3.6959228515625	3.6568603515625	5.19927623381675
560.0	700.0	-3.8076171875	3.76104736328125	5.351955335705844
560.0	720.0	-3.853759765625	3.79205322265625	5.4065822822378005
560.0	740.0	-3.7640380859375	3.86016845703125	5.391556661025372
560.0	760.0	0.665771484375	-3.3773193359375	3.4423157272836273
560.0	780.0	6.20263671875	-0.171142578125	6.2049973446273965
560.0	800.0	6.0662841796875	-2.63238525390625	6.612809983184903
580.0	0.0	-0.9246826171875	1.3292841911315918	1.6192697129635616
580.0	20.0	-0.7823486328125	1.2948837280273438	1.5128758218616556
580.0	40.0	-0.5797119140625	1.3006401062011719	1.4239840550950713
580.0	60.0	-0.434326171875	1.2323226928710938	1.3066210020280005
580.0	80.0	-0.337158203125	1.2521438598632812	1.2967420328376016
580.0	100.0	-0.37060546875	1.3053436279296875	1.3569341916408642
580.0	120.0	-0.4228515625	1.351165771484375	1.4157868433982772
580.0	140.0	-0.4970703125	1.4727020263671875	1.554326270135993
580.0	160.0	-0.7486572265625	1.4503021240234375	1.6321347658300611
580.0	180.0	-0.8985595703125	0.731903076171875	1.1589182086368468
580.0	200.0	-0.99853515625	-0.1436614990234375	1.0088166754018657
580.0	220.0	-1.176513671875	-0.3294219970703125	1.2217623632534227
580.0	240.0	-1.3768310546875	-0.3052215576171875	1.410256697337813
580.0	260.0	-1.6058349609375	-0.181488037109375	1.6160581144819501
580.0	280.0	-1.8353271484375	1.385467529296875	2.2995534385022913
580.0	300.0	-2.0224609375	1.09619140625	2.300431229758832
580.0	320.0	-2.1474609375	0.877410888671875	2.3197927376488505
580.0	340.0	-2.294189453125	0.286285400390625	2.311982823748223
580.0	360.0	-2.2076416015625	0.17132568359375	2.2142795511877686
580.0	380.0	-1.9959716796875	0.5491943359375	2.0701491165470114
580.0	400.0	-1.671142578125	1.1854248046875	2.0488898174354495
580.0	420.0	-1.345458984375	1.568328857421875	2.0663773333197426
580.0	440.0	-0.9869384765625	1.522705078125	1.8145738649796461
580.0	460.0	-0.6939697265625	1.149444580078125	1.3426901444697537
580.0	480.0	-0.431640625	1.320556640625	1.3893104297633327
580.0	500.0	-0.3743896484375	1.451019287109375	1.4985408170685754
580.0	520.0	-1.173828125	3.94232177734375	4.113365223653232
580.0	540.0	-1.4420166015625	3.94012451171875	4.195711268310628
580.0	560.0	-1.871826171875	4.0220947265625	4.436324966361018
580.0	580.0	-2.083984375	4.036865234375	4.5430465324217915
580.0	600.0	-2.441162109375	3.97845458984375	4.6676946523628775
580.0	620.0	-2.6444091796875	3.7462158203125	4.585524275584546
580.0	640.0	-2.9942626953125	3.6351318359375	4.709542711685118
580.0	660.0	-3.2349853515625	3.813720703125	5.000959490564605
580.0	680.0	-3.3450927734375	3.97772216796875	5.197299232144884
580.0	700.0	-3.388671875	4.06298828125	5.290649378856139
580.0	720.0	-3.4627685546875	4.1668701171875	5.417893745436757
580.0	740.0	-3.27734375	4.10986328125	5.256610908772979
580.0	760.0	-2.6456298828125	2.66680908203125	3.75649146902197
580.0	780.0	5.9476318359375	-1.60528564453125	6.160459922472947
580.0	800.0	6.1202392578125	-1.358154296875	6.269123676159956
600.0	0.0	-1.048583984375	1.2786216735839844	1.6536026597845261
600.0	20.0	-0.9368896484375	1.2630500793457031	1.5725958528129627
600.0	40.0	-0.7596435546875	1.2725334167480469	1.4820255149351238
600.0	60.0	-0.4951171875	1.2666091918945312	1.3599411290014092
600.0	80.0	-0.3367919921875	1.2686004638671875	1.3125456117505663
600.0	100.0	-0.370849609375	1.2899093627929688	1.3421607940163327
600.0	120.0	-0.42529296875	1.3536911010742188	1.4189269559761415
600.0	140.0	-0.5050048828125	1.456146240234375	1.5412306137023015
600.0	160.0	-0.752197265625	1.580596923828125	1.7504534732544759
600.0	180.0	-0.9119873046875	1.3978118896484375	1.669011360882156
600.0	200.0	-1.0103759765625	0.3675384521484375	1.0751484212992617
600.0	220.0	-1.189697265625	0.438690185546875	1.2680018386148948
600.0	240.0	-1.373046875	0.4691314697265625	1.4509796886362918
600.0	260.0	-1.5872802734375	0.378173828125	1.6317089540486507
600.0	280.0	-1.667724609375	2.4703369140625	2.9805821313452903
600.0	300.0	-1.9842529296875	0.87548828125	2.1688106002091345
600.0	320.0	-2.14111328125	0.480010986328125	2.1942599276614523
600.0	340.0	-2.2333984375	0.333770751953125	2.2582009422296316
600.0	360.0	-2.148681640625	0.648406982421875	2.2443850845192284
600.0	380.0	-1.89794921875	1.357421875	2.3334106761738815
600.0	400.0	-1.5584716796875	2.34930419921875	2.819231135762875
600.0	420.0	-1.332763671875	2.952178955078125	3.2390769654140517
600.0	440.0	-1.1434326171875	3.408782958984375	3.5954470391747573
600.0	460.0	-0.8779296875	3.03082275390625	3.155415519672443
600.0	480.0	-0.3963623046875	2.16650390625	2.202462769804224
600.0	500.0	-0.3116455078125	2.269012451171875	2.2903144819244172
600.0	520.0	-1.153076171875	3.995361328125	4.158424797976112
600.0	540.0	-1.432861328125	3.99798583984375	4.246996863811801
600.0	560.0	-1.8699951171875	4.08624267578125	4.493802503858063
600.0	580.0	-2.078125	4.11456298828125	4.609580468997035
600.0	600.0	-2.4381103515625	4.05755615234375	4.733724116994867
600.0	620.0	-2.6107177734375	3.90216064453125	4.694965919819972
600.0	640.0	-2.9600830078125	3.85455322265625	4.860007403227899
600.0	660.0	-3.2105712890625	3.9791259765625	5.1128476937521725
600.0	680.0	-3.3162841796875	4.1253662109375	5.293050834328953
600.0	700.0	-3.3677978515625	4.20819091796875	5.3898917587520865
600.0	720.0	-3.4581298828125	4.26300048828125	5.489247257091538
600.0	740.0	-3.2750244140625	4.1822509765625	5.311968386922442
600.0	760.0	-2.690673828125	3.01922607421875	4.0441874012710155
600.0	780.0	5.9647216796875	-1.32672119140625	6.110490474246768
600.0	800.0	6.1346435546875	-1.281494140625	6.267063010336269
620.0	0.0	-1.2833251953125	1.209031105041504	1.76314485221202
620.0	20.0	-1.1368408203125	1.2091941833496094	1.6596860015603332
620.0	40.0	-1.0233154296875	1.2357521057128906	1.6044493558259656
620.0	60.0	-0.709228515625	1.2613983154296875	1.4471111904565226
620.0	80.0	-0.3760986328125	1.2737350463867188	1.3281005797744416
620.0	100.0	-0.3868408203125	1.2690505981445312	1.3267008859991918
620.0	120.0	-0.4329833984375	1.335784912109375	1.4042065213997326
620.0	140.0	-0.4801025390625	1.4474639892578125	1.5250083436533717
620.0	160.0	-0.732666015625	1.59716796875	1.7571980568088543
620.0	180.0	-0.9300537109375	1.5848236083984375	1.8375706176813067
620.0	200.0	-1.0718994140625	1.5154571533203125	1.8562270166704384
620.0	220.0	-1.26953125	2.5296478271484375	2.830340566808767
620.0	240.0	-1.3802490234375	2.6490631103515625	2.9870759497082875
620.0	260.0	-1.509765625	2.811767578125	3.1914619151458736
620.0	280.0	-1.652587890625	2.714996337890625	3.1784039785716183
620.0	300.0	-1.983154296875	1.062286376953125	2.2497451659852437
620.0	320.0	-2.1259765625	0.76812744140625	2.2604858129483203
620.0	340.0	-2.182861328125	0.806243896484375	2.3269965187859536
620.0	360.0	-2.029296875	1.528472900390625	2.540526562371135
620.0	380.0	-1.708251953125	2.4371337890625	2.9761965394015086
620.0	400.0	-1.3824462890625	3.264129638671875	3.5448131178101425
620.0	420.0	-1.19677734375	3.718780517578125	3.9066103655767788
620.0	440.0	-1.02734375	4.002899169921875	4.132630753554604
620.0	460.0	-0.7890625	3.584747314453125	3.6705630273004632
620.0	480.0	-0.3597412109375	2.61956787109375	2.6441538476634485
620.0	500.0	-0.2813720703125	2.534759521484375	2.5503286207286386
620.0	520.0	-1.15380859375	4.072998046875	4.233271472615348
620.0	540.0	-1.432373046875	4.06072998046875	4.30595175538367
620.0	560.0	-1.8695068359375	4.14971923828125	4.5513981990349475
620.0	580.0	-2.0230712890625	4.20892333984375	4.669887913142078
620.0	600.0	-2.3541259765625	4.25347900390625	4.861480510111878
620.0	620.0	-2.5194091796875	4.15521240234375	4.859342828334399
620.0	640.0	-2.914306640625	4.0653076171875	5.001990525576161
620.0	660.0	-3.1826171875	4.1474609375	5.22785657705515
620.0	680.0	-3.301025390625	4.229736328125	5.365392626361214
620.0	700.0	-3.369140625	4.27581787109375	5.443686895642519
620.0	720.0	-3.464599609375	4.327392578125	5.543444504862724
620.0	740.0	-3.311279296875	4.2532958984375	5.3902779688600715
620.0	760.0	-2.8568115234375	3.1900634765625	4.282274753556025
620.0	780.0	5.7335205078125	-1.21173095703125	5.860166322361028
620.0	800.0	5.989990234375	-1.22430419921875	6.113828896864266
