# Supplementary material for: Real-time emotion detection by quantitative facial motion analysis
Source: PLoS One. 2023 Mar 10;18(3):e0282730. doi: 10.1371/journal.pone.0282730 (PMC10004542; doi:10.1371/journal.pone.0282730)
Supplement: S1 Dataset — Data from each participant is organized into folders by Study ID and subsequently by emotions. The data files (.csv) contain the pixel displacement results after DISC-processing of videos. (ZIP) [file pone.0282730.s004.zip › S1_Dataset/1/neutral/result/100001_cropped_result.csv]

pos_x	pos_y	disp_x	disp_y	disp_xy_indi
0.0	0.0	0.004701867699623108	-0.05824244022369385	0.058431921096908236
0.0	20.0	-0.00960751622915268	-0.06998634338378906	0.07064271107713142
0.0	40.0	-0.01468978077173233	-0.07458114624023438	0.07601405813156395
0.0	60.0	-0.023556843400001526	-0.0723419189453125	0.07608073414250391
0.0	80.0	-0.024335123598575592	-0.08824920654296875	0.09154299916444462
0.0	100.0	-0.03472878038883209	-0.07796478271484375	0.08534984200962839
0.0	120.0	-0.030063509941101074	-0.0936279296875	0.09833617771474609
0.0	140.0	-0.027192696928977966	-0.0919342041015625	0.09587147985745813
0.0	160.0	-0.030671261250972748	-0.0710296630859375	0.07736885229100413
0.0	180.0	-0.019807912409305573	-0.0776214599609375	0.0801089535600244
0.0	200.0	-0.0031646117568016052	-0.0919952392578125	0.09204965406601728
0.0	220.0	-0.001891694962978363	-0.095428466796875	0.09544721465310149
0.0	240.0	-0.03654191642999649	-0.0547332763671875	0.06581066173701472
0.0	260.0	-0.06461386382579803	-0.03350830078125	0.07278569653266699
0.0	280.0	-0.08248302340507507	0.004974365234375	0.08263288364523606
0.0	300.0	-0.08452075719833374	-0.046875	0.09664897320913288
0.0	320.0	-0.08551575243473053	-0.070953369140625	0.11111851558981481
0.0	340.0	-0.09097979962825775	-0.072052001953125	0.1160552236043301
0.0	360.0	-0.0780419260263443	-0.0711669921875	0.10561857315319631
0.0	380.0	-0.08029994368553162	-0.048431396484375	0.09377462941183122
0.0	400.0	-0.08447089791297913	-0.0487060546875	0.0975069861981524
0.0	420.0	-0.10134978592395782	-0.035552978515625	0.10740481082411799
0.0	440.0	-0.13976508378982544	-0.080718994140625	0.16139961171530487
0.0	460.0	-0.1502470225095749	-0.06427001953125	0.1634160432256881
0.0	480.0	-0.16067473590373993	-0.05712890625	0.17052883242155228
0.0	500.0	-0.15992633998394012	-0.039337158203125	0.1646931881899081
0.0	520.0	-0.16032090783119202	0.005126953125	0.16040286511207807
0.0	540.0	-0.1416577845811844	0.0128173828125	0.14223646942543045
0.0	560.0	-0.1459960788488388	0.0069580078125	0.14616179019140116
0.0	580.0	-0.17130815982818604	0.0078125	0.17148621163221647
0.0	600.0	-0.17573925852775574	-0.0267333984375	0.17776096753759948
0.0	620.0	-0.17702996730804443	-0.0284423828125	0.17930024669570335
0.0	640.0	-0.17985478043556213	-0.02392578125	0.1814392048426886
0.0	660.0	-0.18928000330924988	-0.0079345703125	0.18944623791142873
0.0	680.0	-0.1926341950893402	-0.0128173828125	0.193060141976225
0.0	700.0	-0.2013973891735077	-0.020263671875	0.2024142405162319
0.0	720.0	-0.1992177665233612	-0.0528564453125	0.20611046142694883
0.0	740.0	-0.03164006769657135	-0.0052490234375	0.03207251363537074
0.0	760.0	0.08494299650192261	-0.045654296875	0.09643457615335005
0.0	780.0	0.1026231050491333	-0.0511474609375	0.11466282941859815
0.0	800.0	0.10211201012134552	-0.06884765625	0.12315381594631948
20.0	0.0	-0.0081939697265625	-0.05215764790773392	0.05279736144114555
20.0	20.0	-0.03166961669921875	-0.028833389282226562	0.04282906675817082
20.0	40.0	-0.016597747802734375	-0.045619964599609375	0.04854550856869033
20.0	60.0	-0.021814346313476562	-0.0417938232421875	0.04714434606910462
20.0	80.0	-0.026803970336914062	-0.05019378662109375	0.05690227623905795
20.0	100.0	-0.033451080322265625	-0.05182647705078125	0.06168434564962023
20.0	120.0	-0.03562164306640625	-0.055389404296875	0.06585504964019936
20.0	140.0	-0.03594017028808594	-0.053924560546875	0.06480396647204709
20.0	160.0	-0.03653907775878906	-0.0433349609375	0.056683534142795686
20.0	180.0	-0.027620315551757812	-0.0515899658203125	0.05851842790540161
20.0	200.0	-0.020687103271484375	-0.0614776611328125	0.06486492935420483
20.0	220.0	-0.030742645263671875	-0.0535888671875	0.06178087830589236
20.0	240.0	-0.0449371337890625	-0.0417938232421875	0.06136831148382131
20.0	260.0	-0.05606651306152344	-0.039398193359375	0.0685249700974811
20.0	280.0	-0.06998825073242188	-0.01702880859375	0.0720301017818726
20.0	300.0	-0.07447624206542969	-0.066131591796875	0.09959968908474054
20.0	320.0	-0.0795135498046875	-0.074371337890625	0.10887378243720586
20.0	340.0	-0.0849609375	-0.07574462890625	0.11382271174517163
20.0	360.0	-0.07460212707519531	-0.06756591796875	0.10065103394950022
20.0	380.0	-0.07360267639160156	-0.056793212890625	0.09296678440414445
20.0	400.0	-0.07639312744140625	-0.061676025390625	0.09818269719387401
20.0	420.0	-0.08793067932128906	-0.04931640625	0.10081623029710252
20.0	440.0	-0.11658859252929688	-0.104095458984375	0.15629703928459462
20.0	460.0	-0.13190269470214844	-0.067047119140625	0.14796498590796858
20.0	480.0	-0.14545440673828125	-0.05535888671875	0.15563287177946936
20.0	500.0	-0.14957809448242188	-0.029754638671875	0.15250883538826912
20.0	520.0	-0.1511688232421875	0.0069580078125	0.15132887032270656
20.0	540.0	-0.1379108428955078	0.0133056640625	0.13855122260122263
20.0	560.0	-0.13751983642578125	0.009521484375	0.13784906265650484
20.0	580.0	-0.13941192626953125	0.01318359375	0.14003389707619457
20.0	600.0	-0.13538169860839844	0.00927734375	0.13569920200631577
20.0	620.0	-0.13487625122070312	0.00244140625	0.13489834545993423
20.0	640.0	-0.13662338256835938	0.010009765625	0.13698957650962978
20.0	660.0	-0.13332176208496094	0.0018310546875	0.13333433543805415
20.0	680.0	-0.13887786865234375	-0.0023193359375	0.13889723438790502
20.0	700.0	-0.1434326171875	0.003173828125	0.14346772758436988
20.0	720.0	-0.14252471923828125	-0.0081787109375	0.1427591920212148
20.0	740.0	-0.14291954040527344	0.021728515625	0.14456183251785534
20.0	760.0	-0.12947845458984375	0.0208740234375	0.1311502766197751
20.0	780.0	0.10253524780273438	-0.03662109375	0.10887874700516366
20.0	800.0	0.08904075622558594	-0.030517578125	0.09412533582325058
40.0	0.0	-0.045558929443359375	-0.02891271933913231	0.053958886122754915
40.0	20.0	-0.05218505859375	-0.00829315185546875	0.05283991586037004
40.0	40.0	-0.035678863525390625	-0.019866943359375	0.04083719800510392
40.0	60.0	-0.03265380859375	-0.024402618408203125	0.04076467834846284
40.0	80.0	-0.037868499755859375	-0.02251434326171875	0.044055861429167655
40.0	100.0	-0.043910980224609375	-0.0273895263671875	0.0517528775905736
40.0	120.0	-0.041950225830078125	-0.03612518310546875	0.055361090140984386
40.0	140.0	-0.040470123291015625	-0.0403594970703125	0.0571552262086204
40.0	160.0	-0.040561676025390625	-0.0208587646484375	0.04561071830883235
40.0	180.0	-0.028656005859375	-0.0313568115234375	0.04247842158942487
40.0	200.0	-0.02581787109375	-0.0409698486328125	0.04842613927218502
40.0	220.0	-0.039630889892578125	-0.0174407958984375	0.04329883133813897
40.0	240.0	-0.044544219970703125	-0.020721435546875	0.04912805129375357
40.0	260.0	-0.0561370849609375	-0.015380859375	0.05820604043417694
40.0	280.0	-0.06557464599609375	0.0101318359375	0.06635275651378345
40.0	300.0	-0.07281875610351562	-0.020751953125	0.07571799521227099
40.0	320.0	-0.08309173583984375	-0.04388427734375	0.09396843279985861
40.0	340.0	-0.08792877197265625	-0.04022216796875	0.0966917356175062
40.0	360.0	-0.07631301879882812	-0.038299560546875	0.08538461908490333
40.0	380.0	-0.07477188110351562	-0.024383544921875	0.0786472597533784
40.0	400.0	-0.07525634765625	-0.0411376953125	0.08576612290515673
40.0	420.0	-0.0852508544921875	-0.02874755859375	0.08996738473885531
40.0	440.0	-0.11318206787109375	-0.0806884765625	0.13899931919816724
40.0	460.0	-0.12865447998046875	-0.057159423828125	0.1407805915295431
40.0	480.0	-0.14276123046875	-0.047607421875	0.15048998485791598
40.0	500.0	-0.14775848388671875	-0.02325439453125	0.14957719219692805
40.0	520.0	-0.15008544921875	0.0123291015625	0.1505909984445698
40.0	540.0	-0.13144302368164062	0.017578125	0.13261319298277968
40.0	560.0	-0.11717605590820312	0.011962890625	0.11778513841019188
40.0	580.0	-0.11042022705078125	0.00830078125	0.11073179087916186
40.0	600.0	-0.10515213012695312	0.0067138671875	0.10536624925870272
40.0	620.0	-0.09415054321289062	-0.0047607421875	0.09427083034246717
40.0	640.0	-0.09267425537109375	0.0164794921875	0.09412805783263868
40.0	660.0	-0.09417724609375	0.0206298828125	0.09641029896572374
40.0	680.0	-0.1009368896484375	0.0255126953125	0.10411125450213972
40.0	700.0	-0.1089324951171875	0.0341796875	0.11416890789551126
40.0	720.0	-0.11344528198242188	0.0306396484375	0.11751008493080417
40.0	740.0	-0.12397384643554688	0.0347900390625	0.12876281069468326
40.0	760.0	-0.126495361328125	0.0284423828125	0.12965355983383448
40.0	780.0	0.1043548583984375	-0.0262451171875	0.10760456610917378
40.0	800.0	0.076446533203125	0.0015869140625	0.07646300239343373
60.0	0.0	-0.02447509765625	-0.023507719859480858	0.033935870377445825
60.0	20.0	-0.036899566650390625	-0.0067119598388671875	0.037505045312133486
60.0	40.0	-0.036708831787109375	-0.007122039794921875	0.037393338738533934
60.0	60.0	-0.035400390625	-0.0107421875	0.03699435428126492
60.0	80.0	-0.026256561279296875	-0.0235137939453125	0.035246354647198434
60.0	100.0	-0.02141571044921875	-0.03437042236328125	0.040496402154699136
60.0	120.0	-0.021484375	-0.0354461669921875	0.041448873610493535
60.0	140.0	-0.0133819580078125	-0.0522308349609375	0.05391787199843432
60.0	160.0	-0.028659820556640625	-0.0196380615234375	0.03474246356747254
60.0	180.0	-0.039459228515625	-0.0149688720703125	0.04220305493806929
60.0	200.0	-0.047821044921875	-0.0131988525390625	0.049609092369926534
60.0	220.0	-0.056697845458984375	0.006988525390625	0.05712692155915883
60.0	240.0	-0.049335479736328125	-0.009033203125	0.05015564095404577
60.0	260.0	-0.08061599731445312	0.054931640625	0.09755216125108691
60.0	280.0	-0.15801239013671875	0.34814453125	0.3823251627554755
60.0	300.0	-0.15127944946289062	0.34869384765625	0.38009587109453763
60.0	320.0	-0.15876388549804688	0.369659423828125	0.4023109008756515
60.0	340.0	-0.15332412719726562	0.327301025390625	0.3614336027579033
60.0	360.0	-0.08444976806640625	0.024017333984375	0.08779860852078934
60.0	380.0	-0.07384872436523438	0.03009033203125	0.07974372810524494
60.0	400.0	-0.07435989379882812	0.020599365234375	0.07716040211035823
60.0	420.0	-0.0745086669921875	0.0125732421875	0.07556207961708188
60.0	440.0	-0.0887298583984375	-0.020843505859375	0.09114515625043697
60.0	460.0	-0.1046142578125	-0.009552001953125	0.10504943445336924
60.0	480.0	-0.11520004272460938	-0.01043701171875	0.1156718680465097
60.0	500.0	-0.12118148803710938	0.0029296875	0.12121689697288798
60.0	520.0	-0.13942718505859375	0.0194091796875	0.14077164554520563
60.0	540.0	-0.1262969970703125	0.020263671875	0.12791226628762462
60.0	560.0	-0.1129302978515625	0.013916015625	0.11378447901061843
60.0	580.0	-0.108154296875	0.0093994140625	0.10856196809769045
60.0	600.0	-0.10390472412109375	0.006103515625	0.10408383446849573
60.0	620.0	-0.09193038940429688	-0.0029296875	0.09197705999255094
60.0	640.0	-0.08540725708007812	0.019287109375	0.08755793596234306
60.0	660.0	-0.08618927001953125	0.020263671875	0.08853929446498505
60.0	680.0	-0.09265518188476562	0.02490234375	0.09594326164115
60.0	700.0	-0.09851837158203125	0.0311279296875	0.10331900863735156
60.0	720.0	-0.1077117919921875	0.030517578125	0.11195156411941615
60.0	740.0	-0.1253814697265625	0.037841796875	0.1309676087493456
60.0	760.0	-0.13498687744140625	0.0291748046875	0.1381036795669652
60.0	780.0	0.13813018798828125	0.03662109375	0.14290225100089993
60.0	800.0	0.07748031616210938	0.0926513671875	0.12077862076664636
80.0	0.0	-0.0055694580078125	-0.050741467624902725	0.05104620847065763
80.0	20.0	-0.01081085205078125	-0.03513145446777344	0.036757225345299384
80.0	40.0	-0.016448974609375	-0.027530670166015625	0.03207033778259603
80.0	60.0	-0.02249908447265625	-0.021770477294921875	0.031307546754040474
80.0	80.0	-0.024993896484375	-0.013885498046875	0.028591990442804475
80.0	100.0	-0.03142547607421875	-0.015594482421875	0.035082024293040213
80.0	120.0	-0.02906036376953125	-0.02269744873046875	0.03687382433772963
80.0	140.0	-0.01802825927734375	-0.0458526611328125	0.04926951050631278
80.0	160.0	-0.0311126708984375	-0.017242431640625	0.03557105198495127
80.0	180.0	-0.03220367431640625	-0.019317626953125	0.03755326018573175
80.0	200.0	-0.05291748046875	0.00830078125	0.053564565792330376
80.0	220.0	-0.05455780029296875	0.0251922607421875	0.060093290591461394
80.0	240.0	-0.09808349609375	0.1164703369140625	0.1522685508791881
80.0	260.0	-0.17591094970703125	0.373077392578125	0.4124698814213252
80.0	280.0	-0.1888275146484375	0.6041259765625	0.6329486755226684
80.0	300.0	-0.1659698486328125	0.598663330078125	0.6212437311035249
80.0	320.0	-0.16358184814453125	0.610443115234375	0.6319808683650391
80.0	340.0	-0.11219024658203125	0.417999267578125	0.4327932983815552
80.0	360.0	-0.05214691162109375	0.059722900390625	0.0792850882744459
80.0	380.0	-0.059967041015625	0.0185546875	0.06277198767278529
80.0	400.0	-0.05727386474609375	0.004364013671875	0.05743988334147409
80.0	420.0	-0.0558929443359375	-0.00579833984375	0.056192899653637975
80.0	440.0	-0.063690185546875	-0.01434326171875	0.0652852884785533
80.0	460.0	-0.07538604736328125	-0.004791259765625	0.07553815133560379
80.0	480.0	-0.10160064697265625	-0.014801025390625	0.10267308224591414
80.0	500.0	-0.110595703125	0.020294189453125	0.11244226818804602
80.0	520.0	-0.1368560791015625	0.0257568359375	0.13925875550414926
80.0	540.0	-0.1268157958984375	0.0252685546875	0.12930872339231153
80.0	560.0	-0.1105804443359375	0.0220947265625	0.11276618115111026
80.0	580.0	-0.10509490966796875	0.015625	0.1062500854734645
80.0	600.0	-0.1016998291015625	0.010009765625	0.10219124545260445
80.0	620.0	-0.088470458984375	0.0	0.088470458984375
80.0	640.0	-0.08342742919921875	0.021728515625	0.0862105813346397
80.0	660.0	-0.08477020263671875	0.021484375	0.08745036091527
80.0	680.0	-0.09081268310546875	0.024658203125	0.094100852249956
80.0	700.0	-0.0970611572265625	0.0303955078125	0.10170916938673344
80.0	720.0	-0.1059112548828125	0.0286865234375	0.10972743748845278
80.0	740.0	-0.12238311767578125	0.025390625	0.12498924485704659
80.0	760.0	-0.05280303955078125	0.0323486328125	0.061924107023350126
80.0	780.0	0.06676483154296875	-0.040771484375	0.0782295127755623
80.0	800.0	0.063446044921875	-0.0389404296875	0.07444298274838074
100.0	0.0	-0.0003204345703125	-0.042045798152685165	0.04204701916438542
100.0	20.0	0.006622314453125	-0.04079437255859375	0.04132839074008828
100.0	40.0	-0.003570556640625	-0.030849456787109375	0.03105539983293791
100.0	60.0	-0.0185546875	-0.017612457275390625	0.02558271055811163
100.0	80.0	-0.01873016357421875	-0.01214599609375	0.022323625346846804
100.0	100.0	-0.03386688232421875	-0.0069732666015625	0.03457733600870587
100.0	120.0	-0.03215789794921875	-0.01593017578125	0.0358873362195342
100.0	140.0	-0.00746917724609375	-0.05438232421875	0.05489285742395642
100.0	160.0	-0.02880859375	-0.0176239013671875	0.03377183698368942
100.0	180.0	-0.0238189697265625	-0.0200958251953125	0.031163849395019504
100.0	200.0	-0.03357696533203125	0.0028839111328125	0.03370058670602618
100.0	220.0	-0.01895904541015625	0.013641357421875	0.02335662722174824
100.0	240.0	-0.15502166748046875	0.2863006591796875	0.32557608148503264
100.0	260.0	-0.17586517333984375	0.538726806640625	0.5667055067555447
100.0	280.0	-0.05988311767578125	0.620452880859375	0.6233359969946138
100.0	300.0	0.0393829345703125	0.594207763671875	0.5955114456862273
100.0	320.0	0.11429595947265625	0.563629150390625	0.5751011958967159
100.0	340.0	0.21620941162109375	0.323822021484375	0.3893677070222524
100.0	360.0	0.3111114501953125	-0.026123046875	0.31220625877881414
100.0	380.0	0.17272186279296875	-0.045562744140625	0.1786303600743647
100.0	400.0	0.13262176513671875	-0.05535888671875	0.14371199993987413
100.0	420.0	0.1045684814453125	-0.059539794921875	0.12033102048564866
100.0	440.0	0.0731048583984375	-0.056671142578125	0.09249831740397103
100.0	460.0	0.0480194091796875	-0.05389404296875	0.07218331888659406
100.0	480.0	0.0082550048828125	-0.04510498046875	0.045854164136985176
100.0	500.0	-0.03271484375	-0.0052490234375	0.03313326498602784
100.0	520.0	-0.0419158935546875	0.018798828125	0.04593841607370877
100.0	540.0	-0.03997802734375	0.0186767578125	0.044125547619088
100.0	560.0	-0.03363800048828125	0.004150390625	0.0338930792226038
100.0	580.0	-0.0651397705078125	0.0006103515625	0.06514262990423648
100.0	600.0	-0.06629180908203125	0.0260009765625	0.07120852992143677
100.0	620.0	-0.06908416748046875	0.010498046875	0.06987725799327814
100.0	640.0	-0.06359100341796875	0.03076171875	0.07064063318061507
100.0	660.0	-0.05498504638671875	0.03564453125	0.06552776460540859
100.0	680.0	-0.05738067626953125	0.030517578125	0.06499126544209018
100.0	700.0	-0.05617523193359375	0.0352783203125	0.06633412822118341
100.0	720.0	-0.06024932861328125	0.0345458984375	0.06945070695972227
100.0	740.0	-0.069976806640625	0.01318359375	0.07120786902993557
100.0	760.0	0.04334259033203125	-0.0328369140625	0.05437686145630602
100.0	780.0	0.063934326171875	-0.0341796875	0.07249723512417117
100.0	800.0	0.0622711181640625	-0.0347900390625	0.07133049120378263
120.0	0.0	0.00518035888671875	-0.03639805316925049	0.036764852681695756
120.0	20.0	0.01326751708984375	-0.04114723205566406	0.043233340324013415
120.0	40.0	0.00359344482421875	-0.032398223876953125	0.03259689795188923
120.0	60.0	-0.01338958740234375	-0.01424407958984375	0.019549292932656306
120.0	80.0	-0.00283050537109375	-0.0242156982421875	0.024380561970809313
120.0	100.0	-0.01560211181640625	-0.014251708984375	0.021131424516746586
120.0	120.0	-0.0155181884765625	-0.019439697265625	0.024874002560369438
120.0	140.0	0.0240631103515625	-0.076446533203125	0.08014428063541383
120.0	160.0	0.00131988525390625	-0.0565185546875	0.056533964313918474
120.0	180.0	-0.01610565185546875	-0.0568084716796875	0.0590473917821221
120.0	200.0	-0.03546142578125	-0.0092620849609375	0.036651042771832926
120.0	220.0	-0.0221405029296875	0.0079803466796875	0.023534821076598395
120.0	240.0	-0.22965240478515625	0.373748779296875	0.4386665898487249
120.0	260.0	-0.1956329345703125	0.606689453125	0.637451439422411
120.0	280.0	0.0558013916015625	0.61578369140625	0.6183068412257612
120.0	300.0	0.144317626953125	0.583526611328125	0.6011080465086672
120.0	320.0	0.20745849609375	0.515380859375	0.5555685896553134
120.0	340.0	0.2612152099609375	0.26165771484375	0.36972712323034923
120.0	360.0	0.390106201171875	-0.050872802734375	0.39340931642603744
120.0	380.0	0.23169708251953125	-0.075439453125	0.24366913866113932
120.0	400.0	0.13861846923828125	-0.070709228515625	0.1556112946133384
120.0	420.0	0.10332489013671875	-0.0711669921875	0.12546224013136656
120.0	440.0	0.071197509765625	-0.068572998046875	0.0988500958925331
120.0	460.0	0.023681640625	-0.051910400390625	0.05705707468322093
120.0	480.0	0.00226593017578125	-0.04266357421875	0.04272370541842439
120.0	500.0	-0.012481689453125	-0.017547607421875	0.021533952211252223
120.0	520.0	-0.00151824951171875	0.0079345703125	0.008078520138233274
120.0	540.0	-0.003265380859375	0.0166015625	0.016919650989254444
120.0	560.0	0.0162811279296875	0.0167236328125	0.023339987598757998
120.0	580.0	0.02747344970703125	0.0123291015625	0.030113073309498244
120.0	600.0	0.01018524169921875	0.0133056640625	0.016756486642957362
120.0	620.0	-0.0419921875	0.0211181640625	0.04700341119967595
120.0	640.0	-0.0335540771484375	0.0513916015625	0.061375669482638215
120.0	660.0	-0.03105926513671875	0.0489501953125	0.05797240353793251
120.0	680.0	-0.03156280517578125	0.0423583984375	0.05282465890807366
120.0	700.0	-0.0284576416015625	0.0408935546875	0.049820880968751785
120.0	720.0	-0.0104522705078125	0.0146484375	0.017995184910411265
120.0	740.0	0.0330963134765625	0.0198974609375	0.03861702885383896
120.0	760.0	0.051177978515625	-0.0323486328125	0.06054436001630314
120.0	780.0	0.058807373046875	-0.0361328125	0.06902091903064227
120.0	800.0	0.0605621337890625	-0.0380859375	0.07154236985408166
140.0	0.0	0.000457763671875	-0.02037905715405941	0.020384197753841295
140.0	20.0	0.0139312744140625	-0.033359527587890625	0.03615160422010548
140.0	40.0	0.00909423828125	-0.03026580810546875	0.03160259973788883
140.0	60.0	0.0033416748046875	-0.026515960693359375	0.026725698531414713
140.0	80.0	0.01397705078125	-0.03668975830078125	0.03926189390122932
140.0	100.0	-0.0033416748046875	-0.024444580078125	0.024671933156851508
140.0	120.0	-0.0157318115234375	-0.01331329345703125	0.02060906782176215
140.0	140.0	0.011383056640625	-0.0419769287109375	0.04349294796270777
140.0	160.0	0.0103607177734375	-0.0509796142578125	0.05202177950297532
140.0	180.0	0.0024871826171875	-0.04638671875	0.046453350296430086
140.0	200.0	-0.0022735595703125	-0.0072021484375	0.007552484044044267
140.0	220.0	-0.0114593505859375	-0.0006561279296875	0.011478119171342583
140.0	240.0	-0.1963653564453125	0.435516357421875	0.4777382659929106
140.0	260.0	-0.12762451171875	0.655364990234375	0.6676760340287434
140.0	280.0	0.0937957763671875	0.701690673828125	0.7079318112655283
140.0	300.0	0.1777191162109375	0.53167724609375	0.5605932378120795
140.0	320.0	0.278472900390625	0.429168701171875	0.5115984072664037
140.0	340.0	0.3173370361328125	0.084747314453125	0.32845837150021734
140.0	360.0	0.4913482666015625	-0.153350830078125	0.5147228343273786
140.0	380.0	0.311859130859375	-0.144378662109375	0.34365871962291
140.0	400.0	0.1713714599609375	-0.116943359375	0.20747030291358232
140.0	420.0	0.1175689697265625	-0.101226806640625	0.15514293095472914
140.0	440.0	0.0640869140625	-0.08624267578125	0.10744734375480887
140.0	460.0	0.01812744140625	-0.060333251953125	0.0629976620453195
140.0	480.0	0.0184478759765625	-0.05010986328125	0.0533977764154295
140.0	500.0	0.0027313232421875	-0.021728515625	0.021899509536041733
140.0	520.0	0.0372314453125	-0.0130615234375	0.039456101107002955
140.0	540.0	0.031494140625	-0.0086669921875	0.03266492992929055
140.0	560.0	0.0215301513671875	0.010498046875	0.02395321285514123
140.0	580.0	0.0370330810546875	-0.00146484375	0.037062040683359145
140.0	600.0	0.023162841796875	-0.0079345703125	0.024484171338868422
140.0	620.0	0.02203369140625	-0.0137939453125	0.025995316583378933
140.0	640.0	0.010833740234375	-0.0078125	0.013356836590896651
140.0	660.0	0.003143310546875	-0.0203857421875	0.02062665473917942
140.0	680.0	0.0175323486328125	0.0205078125	0.0269806156734356
140.0	700.0	0.0200042724609375	0.0501708984375	0.0540119428156159
140.0	720.0	0.018951416015625	0.025634765625	0.031879419342986305
140.0	740.0	0.0418243408203125	0.013427734375	0.04392697958543491
140.0	760.0	0.04815673828125	-0.0361328125	0.06020507936253357
140.0	780.0	0.0554046630859375	-0.037841796875	0.06709454733728372
140.0	800.0	0.05694580078125	-0.0391845703125	0.06912492153480587
160.0	0.0	0.002655029296875	-0.014033515006303787	0.01428246211265474
160.0	20.0	0.0151519775390625	-0.028949737548828125	0.03267521579867964
160.0	40.0	0.01885986328125	-0.032176971435546875	0.03729680862689785
160.0	60.0	0.0239105224609375	-0.0382232666015625	0.0450858203213507
160.0	80.0	0.04681396484375	-0.06255340576171875	0.07813114536970574
160.0	100.0	0.0604705810546875	-0.08158111572265625	0.10154885334480622
160.0	120.0	0.060577392578125	-0.084991455078125	0.10437034026897303
160.0	140.0	0.047821044921875	-0.0736846923828125	0.08784239425795322
160.0	160.0	0.05108642578125	-0.074493408203125	0.09032768548358015
160.0	180.0	0.0082244873046875	-0.056304931640625	0.05690243859871403
160.0	200.0	-0.0407867431640625	-0.0171661376953125	0.044251945734686375
160.0	220.0	-0.04095458984375	-0.000640869140625	0.04095960378867447
160.0	240.0	-0.14874267578125	0.441192626953125	0.46559136340396756
160.0	260.0	-0.07861328125	0.627197265625	0.6321047840321796
160.0	280.0	0.082794189453125	0.651947021484375	0.657183229114642
160.0	300.0	0.1455841064453125	0.439666748046875	0.46314315431364667
160.0	320.0	0.24676513671875	0.28192138671875	0.3746634502980593
160.0	340.0	0.254150390625	-0.17669677734375	0.3095386440793893
160.0	360.0	0.375701904296875	-0.223419189453125	0.4371133206711843
160.0	380.0	0.2600250244140625	-0.1988525390625	0.3273459112515947
160.0	400.0	0.1554412841796875	-0.163726806640625	0.22576195436823931
160.0	420.0	0.10565185546875	-0.128082275390625	0.1660342851137365
160.0	440.0	0.074920654296875	-0.09686279296875	0.12245613541990773
160.0	460.0	0.0093536376953125	-0.05572509765625	0.056504663939658736
160.0	480.0	0.014923095703125	-0.038360595703125	0.04116107491384597
160.0	500.0	0.0056915283203125	-0.0191650390625	0.01999230394146883
160.0	520.0	0.0288543701171875	-0.010986328125	0.03087513693135318
160.0	540.0	0.057098388671875	-0.013427734375	0.05865603156854425
160.0	560.0	0.0431671142578125	0.00146484375	0.04319196129558084
160.0	580.0	0.0393829345703125	0.0020751953125	0.03943757055086605
160.0	600.0	0.0199737548828125	0.017578125	0.026607167504909296
160.0	620.0	0.017486572265625	0.0189208984375	0.025763940057435226
160.0	640.0	0.00762939453125	0.0244140625	0.025578391440185866
160.0	660.0	0.0058746337890625	0.02490234375	0.025585895458216015
160.0	680.0	0.0111236572265625	0.042236328125	0.043676574540326786
160.0	700.0	-0.0082244873046875	0.052978515625	0.0536131076254057
160.0	720.0	0.0010223388671875	0.006103515625	0.006188544234630739
160.0	740.0	0.041351318359375	0.0172119140625	0.044790417677816635
160.0	760.0	0.0234832763671875	-0.0364990234375	0.043400955989803744
160.0	780.0	0.0296478271484375	-0.0372314453125	0.0475938459748874
160.0	800.0	0.03582763671875	-0.037353515625	0.05175813638837707
180.0	0.0	-0.0146331787109375	0.007424116134643555	0.016408760451871715
180.0	20.0	0.0019989013671875	-0.015010833740234375	0.015143339666424404
180.0	40.0	0.007659912109375	-0.019695281982421875	0.021132401328066375
180.0	60.0	0.020172119140625	-0.03301239013671875	0.03868762454794162
180.0	80.0	0.05731201171875	-0.0696868896484375	0.09022709834702457
180.0	100.0	0.0840606689453125	-0.0927581787109375	0.12518097212157941
180.0	120.0	0.0875091552734375	-0.088592529296875	0.12452505171204808
180.0	140.0	0.08197021484375	-0.067596435546875	0.10624685510721416
180.0	160.0	0.082733154296875	-0.072845458984375	0.11023264359777818
180.0	180.0	0.0250244140625	-0.0611724853515625	0.06609307273276509
180.0	200.0	-0.0171966552734375	-0.0229644775390625	0.02868958314851493
180.0	220.0	-0.01104736328125	-0.011077880859375	0.01564492504943433
180.0	240.0	-0.0167388916015625	0.405303955078125	0.40564946258317613
180.0	260.0	-9.1552734375e-05	0.59033203125	0.5903320383493125
180.0	280.0	0.038299560546875	0.657135009765625	0.6582501632341247
180.0	300.0	0.056488037109375	0.410186767578125	0.41405806674023493
180.0	320.0	0.11273193359375	0.252166748046875	0.2762183152369187
180.0	340.0	0.0951385498046875	-0.203399658203125	0.22455013831233123
180.0	360.0	0.264892578125	-0.295440673828125	0.3968038176451
180.0	380.0	0.230865478515625	-0.264923095703125	0.35140164457096046
180.0	400.0	0.114227294921875	-0.208251953125	0.23752210609866656
180.0	420.0	0.0937652587890625	-0.153289794921875	0.1796933081196135
180.0	440.0	0.046630859375	-0.09918212890625	0.10959713381483577
180.0	460.0	0.0197601318359375	-0.0458984375	0.04997128550592867
180.0	480.0	0.0193328857421875	-0.029022216796875	0.034871901854147416
180.0	500.0	0.017333984375	-0.0289306640625	0.03372610765282548
180.0	520.0	0.034454345703125	-0.021240234375	0.04047529486162368
180.0	540.0	0.05694580078125	-0.0076904296875	0.05746274389024766
180.0	560.0	0.050445556640625	0.0096435546875	0.051359053065582395
180.0	580.0	0.0334014892578125	0.003662109375	0.03360164474715824
180.0	600.0	0.0093994140625	0.017578125	0.019933375610617178
180.0	620.0	-0.0001983642578125	0.0155029296875	0.015504198698234823
180.0	640.0	-0.015045166015625	0.0185546875	0.023887935211323177
180.0	660.0	-0.0185089111328125	0.0181884765625	0.02594996090530701
180.0	680.0	-0.0237884521484375	0.031005859375	0.03908009430900566
180.0	700.0	0.006927490234375	0.0155029296875	0.01698031065213266
180.0	720.0	0.0149078369140625	-0.0140380859375	0.02047709594266042
180.0	740.0	0.0361785888671875	0.0032958984375	0.0363284081530047
180.0	760.0	-0.0032196044921875	-0.046142578125	0.04625476590696187
180.0	780.0	-0.008453369140625	-0.04833984375	0.04907341381646568
180.0	800.0	-0.0065155029296875	-0.0484619140625	0.048897943648254796
200.0	0.0	0.0366973876953125	-0.026783816516399384	0.04543204915964304
200.0	20.0	0.0211334228515625	-0.022233963012695312	0.030675245274860433
200.0	40.0	0.0229949951171875	-0.02297210693359375	0.0325036536009099
200.0	60.0	0.042999267578125	-0.042789459228515625	0.06066197188786392
200.0	80.0	0.0385894775390625	-0.04842376708984375	0.06191937496381277
200.0	100.0	0.0732879638671875	-0.066253662109375	0.09879612032211292
200.0	120.0	0.1001739501953125	-0.06298828125	0.11833149991681019
200.0	140.0	0.0880279541015625	-0.0489044189453125	0.10070036194416301
200.0	160.0	0.0902557373046875	-0.054656982421875	0.10551532516121964
200.0	180.0	0.0286712646484375	-0.0496978759765625	0.05737525854514758
200.0	200.0	0.0091705322265625	-0.014801025390625	0.01741174930707272
200.0	220.0	-0.001861572265625	-0.00445556640625	0.00482882214423432
200.0	240.0	0.025970458984375	0.34197998046875	0.34296468007838027
200.0	260.0	0.0235443115234375	0.54119873046875	0.5417106242876352
200.0	280.0	-0.04180908203125	0.6612548828125	0.6625752933694924
200.0	300.0	-0.0955047607421875	0.335968017578125	0.34927878286520325
200.0	320.0	-0.0834503173828125	0.210113525390625	0.22607885576357856
200.0	340.0	-0.030120849609375	-0.13983154296875	0.14303889677361176
200.0	360.0	0.1717681884765625	-0.257171630859375	0.3092596939327699
200.0	380.0	0.1883087158203125	-0.280914306640625	0.33819080432394716
200.0	400.0	0.1183319091796875	-0.23516845703125	0.263261550387763
200.0	420.0	0.0963897705078125	-0.163116455078125	0.1894675850265758
200.0	440.0	0.047332763671875	-0.09503173828125	0.10616695247379745
200.0	460.0	0.0294647216796875	-0.03839111328125	0.04839470428296072
200.0	480.0	0.024871826171875	-0.03436279296875	0.042419444571294665
200.0	500.0	0.0186767578125	-0.02801513671875	0.0336700039761957
200.0	520.0	0.0295562744140625	-0.0196533203125	0.03549403268924357
200.0	540.0	0.042205810546875	-0.011962890625	0.04386845331242507
200.0	560.0	0.0462646484375	0.0081787109375	0.0469820072756013
200.0	580.0	0.0204010009765625	0.00341796875	0.020685341457700925
200.0	600.0	0.0083465576171875	0.0133056640625	0.015706868567640548
200.0	620.0	-0.0011138916015625	0.0107421875	0.01079978457123973
200.0	640.0	-0.01702880859375	0.0145263671875	0.022382932466248708
200.0	660.0	-0.0061492919921875	0.0107421875	0.012377737446332329
200.0	680.0	-0.0112457275390625	0.0113525390625	0.015979566046936854
200.0	700.0	-0.0021514892578125	-0.003173828125	0.0038343305795827775
200.0	720.0	0.004364013671875	-0.0286865234375	0.029016568409419966
200.0	740.0	0.032379150390625	-0.005859375	0.03290503996972707
200.0	760.0	0.004974365234375	-0.0506591796875	0.050902817172484384
200.0	780.0	0.0030059814453125	-0.05224609375	0.05233249694581133
200.0	800.0	0.0	-0.052734375	0.052734375
220.0	0.0	0.04827880859375	-0.03468151390552521	0.05944451838488632
220.0	20.0	0.0264434814453125	-0.025865554809570312	0.03699033166322617
220.0	40.0	0.031219482421875	-0.030475616455078125	0.04362819364822237
220.0	60.0	0.0335235595703125	-0.039958953857421875	0.052158863481136755
220.0	80.0	0.01220703125	-0.03545379638671875	0.03749644370029494
220.0	100.0	0.06829833984375	-0.07106781005859375	0.09856620542527103
220.0	120.0	0.0605316162109375	-0.06159210205078125	0.08635776511780562
220.0	140.0	0.049560546875	-0.0556182861328125	0.0744959163907692
220.0	160.0	0.0789337158203125	-0.0536651611328125	0.09544883976567019
220.0	180.0	0.0439453125	-0.048797607421875	0.06566884330351865
220.0	200.0	0.0406646728515625	-0.0162811279296875	0.04380286228989442
220.0	220.0	0.022918701171875	-0.0113525390625	0.025576297749504186
220.0	240.0	0.0504150390625	0.247039794921875	0.2521315855634027
220.0	260.0	0.013885498046875	0.463409423828125	0.4636174081597072
220.0	280.0	-0.0697784423828125	0.55902099609375	0.5633591262196965
220.0	300.0	-0.1700286865234375	0.2708740234375	0.3198163391918941
220.0	320.0	-0.1963348388671875	0.19219970703125	0.27475097149219113
220.0	340.0	-0.0836944580078125	-0.083343505859375	0.11811393766255177
220.0	360.0	0.12017822265625	-0.23248291015625	0.26170806008897435
220.0	380.0	0.130584716796875	-0.2325439453125	0.26670030889075297
220.0	400.0	0.08685302734375	-0.18890380859375	0.20791367742406539
220.0	420.0	0.0823516845703125	-0.130950927734375	0.15469306844865982
220.0	440.0	0.039337158203125	-0.061553955078125	0.07304999247951717
220.0	460.0	0.0287322998046875	-0.028564453125	0.040515096376496106
220.0	480.0	0.020599365234375	-0.02587890625	0.03307645139302985
220.0	500.0	0.011322021484375	-0.02069091796875	0.02358606064781041
220.0	520.0	0.017242431640625	-0.0147705078125	0.022703950095099082
220.0	540.0	0.028045654296875	-0.0018310546875	0.02810536401131355
220.0	560.0	0.033203125	0.0240478515625	0.040996910548694504
220.0	580.0	-0.0101470947265625	0.0018310546875	0.01031097922888259
220.0	600.0	0.001800537109375	0.010498046875	0.010651334285991299
220.0	620.0	0.0045166015625	0.0074462890625	0.008709013174676254
220.0	640.0	-0.003082275390625	0.0078125	0.008398546173812018
220.0	660.0	0.0085906982421875	0.005615234375	0.010263086932034876
220.0	680.0	0.0143280029296875	-0.00634765625	0.015671132946321963
220.0	700.0	0.0378265380859375	-0.042724609375	0.057063466682398624
220.0	720.0	0.026824951171875	-0.057373046875	0.06333438649812932
220.0	740.0	0.0367889404296875	-0.0130615234375	0.039038820838332926
220.0	760.0	0.0244293212890625	-0.049072265625	0.05481677655804652
220.0	780.0	0.016448974609375	-0.048095703125	0.05083075274661982
220.0	800.0	0.015625	-0.04638671875	0.04894760771878031
240.0	0.0	0.0554962158203125	-0.04484553635120392	0.07135090820025948
240.0	20.0	0.038360595703125	-0.03582572937011719	0.052488267142281324
240.0	40.0	0.0338897705078125	-0.03276824951171875	0.04714100891086713
240.0	60.0	0.0072021484375	-0.018413543701171875	0.019771938037297966
240.0	80.0	-0.0197296142578125	-0.011474609375	0.02282376697810675
240.0	100.0	-0.022705078125	-0.0277252197265625	0.035835853297340695
240.0	120.0	-0.0387115478515625	-0.03704071044921875	0.05357796345183975
240.0	140.0	-0.025146484375	-0.0422210693359375	0.049142287007140406
240.0	160.0	0.01123046875	-0.0421600341796875	0.04363017201865178
240.0	180.0	0.0079803466796875	-0.03778076171875	0.038614400023527035
240.0	200.0	0.037445068359375	-0.0345916748046875	0.05097761381461002
240.0	220.0	0.011383056640625	-0.0563812255859375	0.05751883671508013
240.0	240.0	0.0059967041015625	0.0693359375	0.06959477486913514
240.0	260.0	-0.0354461669921875	0.273590087890625	0.27587672418389697
240.0	280.0	-0.064300537109375	0.386871337890625	0.3921785194956963
240.0	300.0	-0.1112213134765625	0.20263671875	0.2311532399885807
240.0	320.0	-0.1206817626953125	0.1807861328125	0.2173653920580427
240.0	340.0	-0.08612060546875	0.0277099609375	0.09046878257974884
240.0	360.0	0.0483245849609375	-0.144805908203125	0.1526565313446455
240.0	380.0	0.083740234375	-0.137420654296875	0.160925023164706
240.0	400.0	0.06353759765625	-0.093048095703125	0.11267197712787956
240.0	420.0	0.073394775390625	-0.06268310546875	0.09651924557230403
240.0	440.0	0.0455474853515625	-0.028350830078125	0.05365019094066225
240.0	460.0	0.0404815673828125	-0.020751953125	0.04549066779320113
240.0	480.0	0.030548095703125	-0.023529052734375	0.038559077707646015
240.0	500.0	0.0212249755859375	-0.023193359375	0.03143933058640949
240.0	520.0	0.0261993408203125	-0.016845703125	0.03114776353439405
240.0	540.0	0.02508544921875	-0.009033203125	0.02666230524924645
240.0	560.0	0.036468505859375	-0.0003662109375	0.03647034452902815
240.0	580.0	-0.0154571533203125	-0.0118408203125	0.019471225293765167
240.0	600.0	0.0226287841796875	0.0015869140625	0.02268435958303949
240.0	620.0	0.0256805419921875	-0.0001220703125	0.02568083211606858
240.0	640.0	0.025604248046875	0.00048828125	0.0256089034639323
240.0	660.0	0.03582763671875	0.0009765625	0.03584094344694527
240.0	680.0	0.016387939453125	-0.005859375	0.017403931593462322
240.0	700.0	0.0436248779296875	-0.027099609375	0.05135677951992048
240.0	720.0	0.033935546875	-0.036376953125	0.04974840761636265
240.0	740.0	0.0438690185546875	-0.028076171875	0.052084183934339
240.0	760.0	0.0663909912109375	-0.04345703125	0.07934908492877694
240.0	780.0	0.04095458984375	-0.0269775390625	0.0490414726852539
240.0	800.0	0.0397796630859375	-0.029052734375	0.049259343985633884
260.0	0.0	0.028167724609375	-0.023159919306635857	0.03646645817678863
260.0	20.0	0.014373779296875	-0.017522811889648438	0.0226639464302949
260.0	40.0	0.0137939453125	-0.020374298095703125	0.02460457173325341
260.0	60.0	-0.01690673828125	-0.01384735107421875	0.02185376240109129
260.0	80.0	-0.072265625	-0.0195770263671875	0.07487042485536048
260.0	100.0	-0.0709228515625	-0.04303741455078125	0.08295944747267912
260.0	120.0	-0.074371337890625	-0.0364990234375	0.08284488283251228
260.0	140.0	-0.0450439453125	-0.03729248046875	0.05847808229437411
260.0	160.0	-0.011566162109375	-0.0341644287109375	0.03606915988881738
260.0	180.0	-0.011383056640625	-0.0287933349609375	0.030961752480381705
260.0	200.0	0.031005859375	-0.03607177734375	0.04756612698464477
260.0	220.0	0.010955810546875	-0.0525665283203125	0.053696086304210605
260.0	240.0	0.02435302734375	-0.0531158447265625	0.05843255001984538
260.0	260.0	-0.076751708984375	0.05084228515625	0.09206390602147853
260.0	280.0	-0.08843994140625	0.110809326171875	0.14177563261225787
260.0	300.0	-0.070953369140625	0.06817626953125	0.09839910731100888
260.0	320.0	-0.063934326171875	0.08209228515625	0.10405162826802263
260.0	340.0	-0.044189453125	0.050323486328125	0.06697134494471166
260.0	360.0	0.04998779296875	-0.04876708984375	0.06983558188856878
260.0	380.0	0.068267822265625	-0.05889892578125	0.09016417811457142
260.0	400.0	0.06036376953125	-0.04144287109375	0.07322087295652138
260.0	420.0	0.071746826171875	-0.02459716796875	0.07584607925146922
260.0	440.0	0.0517578125	-0.018890380859375	0.055097346976033225
260.0	460.0	0.047027587890625	-0.00555419921875	0.04735444173223904
260.0	480.0	0.040863037109375	-0.010528564453125	0.04219761215099458
260.0	500.0	0.03558349609375	-0.00750732421875	0.036366813321754655
260.0	520.0	0.0439453125	0.0018310546875	0.04398344293016716
260.0	540.0	0.033294677734375	-0.007080078125	0.034039140290142315
260.0	560.0	0.05316162109375	-0.0169677734375	0.055803792816812865
260.0	580.0	0.02728271484375	-0.0462646484375	0.05371000115705499
260.0	600.0	0.0330810546875	-0.0205078125	0.038922057406726614
260.0	620.0	0.046783447265625	-0.01611328125	0.049480589837805254
260.0	640.0	0.052703857421875	-0.013427734375	0.054387504425105634
260.0	660.0	0.0369873046875	-0.0133056640625	0.03930777790959524
260.0	680.0	0.018951416015625	-0.0145263671875	0.023878264439932906
260.0	700.0	0.023956298828125	-0.0130615234375	0.027285667447412478
260.0	720.0	0.005340576171875	-0.0179443359375	0.018722204626738088
260.0	740.0	0.016845703125	-0.0166015625	0.023651418376432334
260.0	760.0	0.047332763671875	-0.03076171875	0.0564506320360691
260.0	780.0	0.029876708984375	-0.0308837890625	0.042970061282176786
260.0	800.0	0.04449462890625	-0.0318603515625	0.05472525927934005
280.0	0.0	0.0360107421875	-0.03140890598297119	0.04778381449760699
280.0	20.0	0.03216552734375	-0.030445098876953125	0.04428910921354121
280.0	40.0	0.032684326171875	-0.034420013427734375	0.04746580349762266
280.0	60.0	0.01275634765625	-0.041507720947265625	0.04342367215889495
280.0	80.0	-0.042388916015625	-0.03423309326171875	0.054486006233208574
280.0	100.0	-0.06707763671875	-0.05123138427734375	0.0844041710032476
280.0	120.0	-0.080230712890625	-0.0464324951171875	0.09269813317292609
280.0	140.0	-0.06463623046875	-0.047149658203125	0.0800058282744506
280.0	160.0	-0.033966064453125	-0.0403289794921875	0.05272684440885043
280.0	180.0	-0.027313232421875	-0.0343475341796875	0.043883547823257915
280.0	200.0	0.01092529296875	-0.041961669921875	0.0433606246390133
280.0	220.0	0.021087646484375	-0.065093994140625	0.06842453439687914
280.0	240.0	0.027923583984375	-0.056671142578125	0.06317709192138093
280.0	260.0	0.0235595703125	-0.046905517578125	0.05248981741806143
280.0	280.0	0.043701171875	-0.033416748046875	0.0550133754034109
280.0	300.0	0.05596923828125	-0.0203857421875	0.0595662162498052
280.0	320.0	0.053131103515625	-0.013458251953125	0.054809111527389785
280.0	340.0	0.059173583984375	-0.01910400390625	0.06218099393549364
280.0	360.0	0.049468994140625	-0.013031005859375	0.0511565098007307
280.0	380.0	0.052154541015625	-0.02850341796875	0.05943518305222733
280.0	400.0	0.055328369140625	-0.0235595703125	0.060135528475859394
280.0	420.0	0.06878662109375	-0.021392822265625	0.07203646358604615
280.0	440.0	0.0697021484375	-0.01409912109375	0.07111381520084202
280.0	460.0	0.0728759765625	-0.001617431640625	0.07289392323815576
280.0	480.0	0.072174072265625	-0.0015869140625	0.07219151614729684
280.0	500.0	0.070098876953125	0.003021240234375	0.07016395401232149
280.0	520.0	0.067138671875	0.0067138671875	0.06747353017109972
280.0	540.0	0.052520751953125	0.002197265625	0.05256669441717341
280.0	560.0	0.076080322265625	-0.0155029296875	0.0776437780181833
280.0	580.0	0.05926513671875	-0.048095703125	0.07632531093536576
280.0	600.0	0.04925537109375	-0.015380859375	0.05160099240030708
280.0	620.0	0.070770263671875	-0.0084228515625	0.07126973164416027
280.0	640.0	0.07586669921875	-0.0054931640625	0.07606530682095368
280.0	660.0	0.064208984375	-0.00732421875	0.06462536541302374
280.0	680.0	0.037017822265625	-0.005859375	0.03747867981506322
280.0	700.0	0.031890869140625	-0.005126953125	0.032300358866279105
280.0	720.0	0.01275634765625	-0.0107421875	0.016676900125990775
280.0	740.0	0.006591796875	0.0008544921875	0.006646949897491202
280.0	760.0	0.031280517578125	-0.0069580078125	0.032045040999727215
280.0	780.0	0.017364501953125	-0.0133056640625	0.021876165665495082
280.0	800.0	0.031494140625	-0.014404296875	0.03463184462558138
300.0	0.0	0.083099365234375	-0.0588308721780777	0.10181638386619989
300.0	20.0	0.078399658203125	-0.0560150146484375	0.09635449274648013
300.0	40.0	0.071533203125	-0.050823211669921875	0.08774963244235381
300.0	60.0	0.055877685546875	-0.044429779052734375	0.07138852154758661
300.0	80.0	-0.03289794921875	-0.040740966796875	0.052365078423922226
300.0	100.0	-0.043365478515625	-0.04749298095703125	0.06431289114224353
300.0	120.0	-0.04559326171875	-0.05135345458984375	0.06867257685907512
300.0	140.0	-0.041259765625	-0.054168701171875	0.0680927047933758
300.0	160.0	-0.023223876953125	-0.041778564453125	0.047799549249943875
300.0	180.0	-0.00726318359375	-0.03570556640625	0.036436812543191095
300.0	200.0	0.017333984375	-0.026885986328125	0.03198942442665808
300.0	220.0	0.030364990234375	-0.0367279052734375	0.04765471285936247
300.0	240.0	0.04351806640625	-0.0418701171875	0.06038980722798979
300.0	260.0	0.030181884765625	-0.036834716796875	0.04762082033639752
300.0	280.0	0.03033447265625	-0.034210205078125	0.0457221867676968
300.0	300.0	0.03411865234375	-0.026947021484375	0.04347671106044068
300.0	320.0	0.037384033203125	-0.0238037109375	0.04431909964031771
300.0	340.0	0.040679931640625	-0.02630615234375	0.04844450938360824
300.0	360.0	0.040924072265625	-0.024658203125	0.047778726146223874
300.0	380.0	0.04962158203125	-0.0328369140625	0.059502641356767375
300.0	400.0	0.048858642578125	-0.021575927734375	0.05341055712287545
300.0	420.0	0.060638427734375	-0.01904296875	0.06355826914659096
300.0	440.0	0.0672607421875	-0.0101318359375	0.068019567324982
300.0	460.0	0.071441650390625	-0.001434326171875	0.07145604734452932
300.0	480.0	0.087005615234375	-0.00665283203125	0.08725959692978265
300.0	500.0	0.096282958984375	-0.006683349609375	0.09651463802340023
300.0	520.0	0.095367431640625	-0.0096435546875	0.09585376969498949
300.0	540.0	0.084136962890625	-0.0096435546875	0.08468781890844286
300.0	560.0	0.08740234375	-0.013671875	0.08846519009762421
300.0	580.0	0.075897216796875	-0.031982421875	0.08236056596759352
300.0	600.0	0.06939697265625	-0.0181884765625	0.07174092621033633
300.0	620.0	0.058746337890625	-0.0157470703125	0.060820246949402475
300.0	640.0	0.05242919921875	-0.01318359375	0.05406133622917967
300.0	660.0	0.05340576171875	-0.010986328125	0.0545240753285195
300.0	680.0	0.035888671875	0.001220703125	0.03590942613118178
300.0	700.0	0.041961669921875	0.00390625	0.042143095895945865
300.0	720.0	0.02490234375	0.0028076171875	0.02506011649044572
300.0	740.0	0.02947998046875	-0.0018310546875	0.029536790782116077
300.0	760.0	0.0325927734375	-0.0068359375	0.03330193570728452
300.0	780.0	0.0362548828125	-0.0279541015625	0.04578043601708783
300.0	800.0	0.05889892578125	-0.0421142578125	0.07240645115791074
320.0	0.0	0.083770751953125	-0.055457115173339844	0.10046407569943137
320.0	20.0	0.079498291015625	-0.05420875549316406	0.09622145003336131
320.0	40.0	0.083953857421875	-0.06198883056640625	0.10435930859776303
320.0	60.0	0.08868408203125	-0.062744140625	0.10863560000522506
320.0	80.0	0.00982666015625	-0.0629119873046875	0.06367480974805965
320.0	100.0	0.02093505859375	-0.0660858154296875	0.06932251928003243
320.0	120.0	-0.00482177734375	-0.0591583251953125	0.05935450258124523
320.0	140.0	-0.00927734375	-0.0640869140625	0.064754935418931
320.0	160.0	0.002593994140625	-0.0565948486328125	0.05665426460005068
320.0	180.0	0.011199951171875	-0.04998779296875	0.05122712515981154
320.0	200.0	0.023834228515625	-0.0456695556640625	0.05151484022578285
320.0	220.0	0.038177490234375	-0.042510986328125	0.057137594621980974
320.0	240.0	0.049774169921875	-0.036865234375	0.06193959555030504
320.0	260.0	0.030853271484375	-0.03204345703125	0.044482665160735506
320.0	280.0	0.020294189453125	-0.03253173828125	0.03834277143294518
320.0	300.0	0.02093505859375	-0.02789306640625	0.03487549041758722
320.0	320.0	0.02349853515625	-0.0289306640625	0.03727149685197451
320.0	340.0	0.024688720703125	-0.03009033203125	0.038922500070110895
320.0	360.0	0.030059814453125	-0.033355712890625	0.04490207152680274
320.0	380.0	0.040771484375	-0.032684326171875	0.05225494345466639
320.0	400.0	0.043701171875	-0.024078369140625	0.049895493621373195
320.0	420.0	0.062042236328125	-0.0234375	0.06632160654601872
320.0	440.0	0.065704345703125	-0.01312255859375	0.06700195958568796
320.0	460.0	0.063812255859375	0.000762939453125	0.06381681654917827
320.0	480.0	0.06756591796875	-0.000701904296875	0.06756956371475123
320.0	500.0	0.041259765625	-0.009185791015625	0.042269930399903295
320.0	520.0	0.03118896484375	-0.0087890625	0.03240369034004584
320.0	540.0	0.03594970703125	-0.0140380859375	0.03859338404987753
320.0	560.0	0.039337158203125	-0.018310546875	0.043389954394528425
320.0	580.0	0.047454833984375	-0.01806640625	0.050777517695084616
320.0	600.0	0.058837890625	-0.0391845703125	0.07069178116142441
320.0	620.0	0.037872314453125	-0.0364990234375	0.05259744208540521
320.0	640.0	0.035308837890625	-0.035888671875	0.05034591147390075
320.0	660.0	0.03070068359375	-0.032958984375	0.04504249797863174
320.0	680.0	0.030975341796875	-0.0157470703125	0.03474826647273285
320.0	700.0	0.045196533203125	-0.00634765625	0.0456401068518616
320.0	720.0	0.02398681640625	-0.004150390625	0.0243432352748609
320.0	740.0	0.02734375	-0.00927734375	0.028874725472602576
320.0	760.0	0.0416259765625	-0.0067138671875	0.042163941198531105
320.0	780.0	0.04925537109375	-0.048828125	0.06935616319115878
320.0	800.0	0.10113525390625	-0.0595703125	0.11737530282827521
340.0	0.0	0.110565185546875	-0.04146090894937515	0.11808330629654334
340.0	20.0	0.102142333984375	-0.04187202453613281	0.11039167917252693
340.0	40.0	0.10504150390625	-0.055118560791015625	0.11862450542177033
340.0	60.0	0.106475830078125	-0.053348541259765625	0.11909311166213882
340.0	80.0	0.0333251953125	-0.06143951416015625	0.06989551160734365
340.0	100.0	0.03314208984375	-0.06316375732421875	0.07133062707227517
340.0	120.0	0.027008056640625	-0.05709075927734375	0.06315686754713869
340.0	140.0	0.0318603515625	-0.063018798828125	0.0706148072816586
340.0	160.0	0.017242431640625	-0.060760498046875	0.06315963562106677
340.0	180.0	0.02227783203125	-0.053436279296875	0.05789419439897424
340.0	200.0	0.019775390625	-0.053558349609375	0.0570925817182178
340.0	220.0	0.01470947265625	-0.040924072265625	0.04348733466915469
340.0	240.0	0.013153076171875	-0.035186767578125	0.037564771067852054
340.0	260.0	-0.0015869140625	-0.03125	0.03129026679722882
340.0	280.0	0.012176513671875	-0.01544189453125	0.019665187309446292
340.0	300.0	0.031097412109375	-0.001190185546875	0.031120179651414177
340.0	320.0	0.029541015625	-0.00518798828125	0.029993112985531888
340.0	340.0	0.028472900390625	-0.003936767578125	0.02874376794400187
340.0	360.0	0.027252197265625	-0.00762939453125	0.028299998528586643
340.0	380.0	0.0242919921875	-0.02130126953125	0.03230858969501022
340.0	400.0	0.03759765625	-0.01715087890625	0.041324767425238045
340.0	420.0	0.051910400390625	-0.020904541015625	0.05596150019244434
340.0	440.0	0.046661376953125	-0.006622314453125	0.04712896294082539
340.0	460.0	0.029998779296875	0.0050048828125	0.03041341170058818
340.0	480.0	0.024261474609375	-0.00189208984375	0.024335142370616403
340.0	500.0	0.001434326171875	0.003875732421875	0.004132625481857586
340.0	520.0	0.00494384765625	0.0001220703125	0.0049453544675182246
340.0	540.0	0.0142822265625	-0.0030517578125	0.014604630133239779
340.0	560.0	0.02593994140625	-0.009765625	0.027717286876610205
340.0	580.0	0.030426025390625	-0.0018310546875	0.03048107252607055
340.0	600.0	0.0489501953125	-0.041015625	0.06386237636725181
340.0	620.0	0.02105712890625	-0.0400390625	0.04523858091997732
340.0	640.0	0.00408935546875	-0.0390625	0.03927596891739013
340.0	660.0	0.0240478515625	-0.0362548828125	0.04350535245829117
340.0	680.0	0.02996826171875	-0.021484375	0.036873772245108336
340.0	700.0	0.0494384765625	-0.010986328125	0.050644470285422356
340.0	720.0	0.048187255859375	-0.01123046875	0.04947863231336934
340.0	740.0	0.047454833984375	-0.0147705078125	0.04970039405803254
340.0	760.0	0.053466796875	-0.0079345703125	0.05405234291052069
340.0	780.0	0.07275390625	-0.0372314453125	0.08172705423965473
340.0	800.0	0.0989990234375	-0.0274658203125	0.10273839558323467
360.0	0.0	0.1124267578125	-0.027684364467859268	0.11578514545579584
360.0	20.0	0.104736328125	-0.0319366455078125	0.10949724999012234
360.0	40.0	0.10498046875	-0.049022674560546875	0.11586251093446498
360.0	60.0	0.105438232421875	-0.05861663818359375	0.12063635906390607
360.0	80.0	0.03839111328125	-0.0683135986328125	0.07836214224444589
360.0	100.0	0.038421630859375	-0.06549072265625	0.07592928599645814
360.0	120.0	0.04150390625	-0.060943603515625	0.0737339612626264
360.0	140.0	0.045745849609375	-0.055908203125	0.07223856264592904
360.0	160.0	0.033294677734375	-0.047088623046875	0.0576703908941718
360.0	180.0	0.021240234375	-0.0389862060546875	0.04439675459809516
360.0	200.0	0.02337646484375	-0.03460693359375	0.041762410866152136
360.0	220.0	0.01153564453125	-0.02294921875	0.02568536034371933
360.0	240.0	0.009979248046875	-0.02459716796875	0.02654441680775751
360.0	260.0	0.0455322265625	0.020843505859375	0.05007629571212941
360.0	280.0	0.1280517578125	0.146636962890625	0.19467832844119473
360.0	300.0	0.156707763671875	0.06988525390625	0.17158459111639732
360.0	320.0	0.13861083984375	0.058349609375	0.15039162821249327
360.0	340.0	0.129241943359375	0.051483154296875	0.13911863678049657
360.0	360.0	0.069244384765625	-0.012481689453125	0.07036033963231113
360.0	380.0	0.002685546875	-0.039306640625	0.03939827609478266
360.0	400.0	0.0262451171875	-0.015533447265625	0.030497445141184545
360.0	420.0	0.03265380859375	-0.015899658203125	0.03631900806263108
360.0	440.0	0.038543701171875	-0.003570556640625	0.038708729955278944
360.0	460.0	0.0120849609375	0.001739501953125	0.012209510551444171
360.0	480.0	0.014617919921875	-0.003692626953125	0.015077104385700035
360.0	500.0	9.1552734375e-05	-0.004364013671875	0.004364973909599399
360.0	520.0	0.0040283203125	-0.0068359375	0.0079345703125
360.0	540.0	0.01959228515625	-0.0084228515625	0.021326088860541745
360.0	560.0	0.026275634765625	-0.014404296875	0.029964858598025387
360.0	580.0	0.035614013671875	-0.0086669921875	0.03665344081254426
360.0	600.0	0.0474853515625	-0.0458984375	0.06604184414411539
360.0	620.0	0.011444091796875	-0.0484619140625	0.04979482253865794
360.0	640.0	0.000579833984375	-0.0499267578125	0.049930124705606996
360.0	660.0	0.015655517578125	-0.047119140625	0.049651874525313805
360.0	680.0	0.026885986328125	-0.0263671875	0.03765746722094146
360.0	700.0	0.04620361328125	-0.02783203125	0.053938815742879245
360.0	720.0	0.04083251953125	-0.029541015625	0.05039807789416583
360.0	740.0	0.053253173828125	-0.0262451171875	0.05936924034341441
360.0	760.0	0.04986572265625	-0.019775390625	0.053643791536405985
360.0	780.0	0.06451416015625	-0.0260009765625	0.0695566506012901
360.0	800.0	0.074493408203125	-0.0181884765625	0.07668173540930084
380.0	0.0	0.122161865234375	-0.0479075163602829	0.13121985917288728
380.0	20.0	0.10052490234375	-0.04097747802734375	0.10855602100621556
380.0	40.0	0.092010498046875	-0.05930328369140625	0.10946602764062191
380.0	60.0	0.07733154296875	-0.053981781005859375	0.09430906753060486
380.0	80.0	0.05841064453125	-0.0612640380859375	0.08464682957530806
380.0	100.0	0.049591064453125	-0.0592041015625	0.07722952359957178
380.0	120.0	0.04278564453125	-0.0491943359375	0.0651973470801235
380.0	140.0	0.043426513671875	-0.0484619140625	0.0650724150796225
380.0	160.0	0.026885986328125	-0.0446014404296875	0.05207825601188165
380.0	180.0	0.0162353515625	-0.03509521484375	0.03866860154294362
380.0	200.0	0.015716552734375	-0.0377655029296875	0.040905296006564056
380.0	220.0	-0.000579833984375	-0.0231170654296875	0.023124336131657684
380.0	240.0	-0.037811279296875	0.055999755859375	0.06756970843784878
380.0	260.0	-0.00830078125	0.352386474609375	0.3524842272456798
380.0	280.0	0.04107666015625	0.455169677734375	0.4570193951446775
380.0	300.0	0.179046630859375	0.190826416015625	0.26167234678403006
380.0	320.0	0.16973876953125	0.158233642578125	0.2320541650682543
380.0	340.0	0.17999267578125	0.074981689453125	0.19498619717338728
380.0	360.0	0.082489013671875	-0.047027587890625	0.09495278510591061
380.0	380.0	-0.03143310546875	-0.072967529296875	0.07944998710572503
380.0	400.0	-0.00286865234375	-0.014495849609375	0.014776969316030933
380.0	420.0	0.008575439453125	-0.0240478515625	0.025531105079613113
380.0	440.0	0.01885986328125	-0.01104736328125	0.021857234007425386
380.0	460.0	0.00091552734375	0.00238037109375	0.002550364064425803
380.0	480.0	0.00433349609375	-0.010650634765625	0.011498487261604738
380.0	500.0	-0.015899658203125	-0.008331298828125	0.017950199752084017
380.0	520.0	-0.00982666015625	-0.011474609375	0.015107280037626535
380.0	540.0	0.00091552734375	-0.013427734375	0.013458909345214811
380.0	560.0	0.008209228515625	-0.0203857421875	0.021976576561352042
380.0	580.0	0.026885986328125	-0.0069580078125	0.027771750639002495
380.0	600.0	0.008026123046875	-0.0469970703125	0.04767749226964068
380.0	620.0	-0.030731201171875	-0.049072265625	0.05790072520303013
380.0	640.0	-0.047637939453125	-0.0513916015625	0.0700747457112643
380.0	660.0	-0.045562744140625	-0.0496826171875	0.06741161698271099
380.0	680.0	-0.006378173828125	-0.028564453125	0.02926788485203707
380.0	700.0	0.03338623046875	-0.0321044921875	0.046317802231212776
380.0	720.0	0.025360107421875	-0.042236328125	0.04926502270304669
380.0	740.0	0.02520751953125	-0.041259765625	0.0483506701127118
380.0	760.0	0.01873779296875	-0.0380859375	0.04244577152784059
380.0	780.0	0.026153564453125	-0.043701171875	0.050929376167905833
380.0	800.0	0.011138916015625	-0.0352783203125	0.036995071753876854
400.0	0.0	0.123870849609375	-0.023846566677093506	0.12614533731071262
400.0	20.0	0.10015869140625	-0.027349472045898438	0.10382560900568702
400.0	40.0	0.0638427734375	-0.043247222900390625	0.07711175013438631
400.0	60.0	0.069976806640625	-0.0484771728515625	0.08512807853640118
400.0	80.0	0.049560546875	-0.0575408935546875	0.07594209792744042
400.0	100.0	0.048248291015625	-0.0549468994140625	0.07312358949851643
400.0	120.0	0.048980712890625	-0.04755401611328125	0.06826781587084833
400.0	140.0	0.049774169921875	-0.0460205078125	0.06778904875222885
400.0	160.0	0.032073974609375	-0.0420989990234375	0.05292509391600759
400.0	180.0	0.0106201171875	-0.0321807861328125	0.033887901752720696
400.0	200.0	0.017547607421875	-0.0359954833984375	0.040044891700683025
400.0	220.0	-0.00634765625	-0.0208587646484375	0.021803229176593775
400.0	240.0	-0.086883544921875	0.1508941650390625	0.17412007184993722
400.0	260.0	-0.083740234375	0.554931640625	0.5612143553223974
400.0	280.0	0.00811767578125	0.6046142578125	0.6046687501518908
400.0	300.0	0.23590087890625	0.267303466796875	0.35651138555503287
400.0	320.0	0.2216796875	0.234710693359375	0.3228482513927189
400.0	340.0	0.19110107421875	-0.059356689453125	0.20010706421911975
400.0	360.0	0.040374755859375	-0.147491455078125	0.1529177891279059
400.0	380.0	-0.1348876953125	-0.196746826171875	0.23854560141705367
400.0	400.0	-0.053131103515625	-0.060150146484375	0.080255556087288
400.0	420.0	-0.03741455078125	-0.065093994140625	0.07508046805489732
400.0	440.0	0.003753662109375	-0.034027099609375	0.034233514091569474
400.0	460.0	-0.004364013671875	-0.021636962890625	0.0220726703970905
400.0	480.0	-0.001861572265625	-0.03289794921875	0.0329505768401647
400.0	500.0	-0.00640869140625	-0.01177978515625	0.013410244735572518
400.0	520.0	-0.002471923828125	-0.015625	0.01581932465094677
400.0	540.0	0.012542724609375	-0.023193359375	0.026367629012190717
400.0	560.0	0.023162841796875	-0.025390625	0.034368605994390934
400.0	580.0	0.041900634765625	-0.0152587890625	0.04459253118422604
400.0	600.0	0.001922607421875	-0.040283203125	0.04032905743144338
400.0	620.0	-0.019775390625	-0.04296875	0.04730094661773523
400.0	640.0	-0.033905029296875	-0.044677734375	0.05608610309608797
400.0	660.0	-0.0411376953125	-0.046142578125	0.06181785738478658
400.0	680.0	-0.001495361328125	-0.0283203125	0.028359763849498253
400.0	700.0	0.034027099609375	-0.0333251953125	0.047627850575504664
400.0	720.0	0.0234375	-0.0457763671875	0.05142754319559536
400.0	740.0	0.027862548828125	-0.036376953125	0.045821439805598614
400.0	760.0	0.02398681640625	-0.0357666015625	0.043065266150782947
400.0	780.0	0.02197265625	-0.0357666015625	0.04197674844495809
400.0	800.0	0.009857177734375	-0.0299072265625	0.03148977855666445
420.0	0.0	0.039215087890625	-0.03991631418466568	0.05595654793103651
420.0	20.0	0.04449462890625	-0.03350830078125	0.055700791940075836
420.0	40.0	0.030731201171875	-0.037540435791015625	0.04851485385781986
420.0	60.0	0.05718994140625	-0.0387420654296875	0.06907703693564524
420.0	80.0	0.044281005859375	-0.048370361328125	0.0655781925256512
420.0	100.0	0.043975830078125	-0.04734039306640625	0.0646141350382559
420.0	120.0	0.0499267578125	-0.04441070556640625	0.06682059498817754
420.0	140.0	0.053192138671875	-0.0429229736328125	0.06835045926671669
420.0	160.0	0.052154541015625	-0.03778076171875	0.06440094801009902
420.0	180.0	0.02276611328125	-0.02398681640625	0.03307058020721517
420.0	200.0	0.030609130859375	-0.0240020751953125	0.0388975385551294
420.0	220.0	0.0052490234375	-0.0088958740234375	0.010329028109570348
420.0	240.0	-0.072296142578125	0.1857147216796875	0.19929046660650973
420.0	260.0	-0.107666015625	0.61688232421875	0.626207451931139
420.0	280.0	0.00054931640625	0.668701171875	0.6687013974978013
420.0	300.0	0.09429931640625	0.270233154296875	0.28621376409237326
420.0	320.0	0.080078125	0.22552490234375	0.23931984389238098
420.0	340.0	0.11224365234375	-0.133758544921875	0.17461381912976381
420.0	360.0	-0.065673828125	-0.216766357421875	0.22649659028457825
420.0	380.0	-0.325439453125	-0.337188720703125	0.4686225250878463
420.0	400.0	-0.123779296875	-0.10711669921875	0.16369270474394862
420.0	420.0	-0.086456298828125	-0.094085693359375	0.12777640354139097
420.0	440.0	-0.00274658203125	-0.0506591796875	0.05073358058983022
420.0	460.0	0.01751708984375	-0.032012939453125	0.03649214612794727
420.0	480.0	0.033843994140625	-0.032012939453125	0.04658588017650956
420.0	500.0	0.03350830078125	-0.025177001953125	0.04191285779560229
420.0	520.0	0.0252685546875	-0.0244140625	0.03513611110736481
420.0	540.0	0.0152587890625	-0.032958984375	0.0363197645185836
420.0	560.0	0.010162353515625	-0.029541015625	0.031240118967971776
420.0	580.0	0.02301025390625	-0.0260009765625	0.03472063604016735
420.0	600.0	-0.01055908203125	-0.0435791015625	0.04484007478068426
420.0	620.0	-0.0093994140625	-0.052001953125	0.0528446034475898
420.0	640.0	-0.015838623046875	-0.05615234375	0.05834336027894831
420.0	660.0	-0.025909423828125	-0.055419921875	0.061177332270511066
420.0	680.0	0.0037841796875	-0.0274658203125	0.027725282709935083
420.0	700.0	0.023040771484375	-0.0355224609375	0.042340552448585284
420.0	720.0	-6.103515625e-05	-0.0587158203125	0.058715852035545614
420.0	740.0	0.014862060546875	-0.037841796875	0.04065565685642944
420.0	760.0	0.01263427734375	-0.0355224609375	0.037702389779097664
420.0	780.0	0.00927734375	-0.03466796875	0.03588784145510344
420.0	800.0	0.008514404296875	-0.030517578125	0.03168308152857171
440.0	0.0	-0.006439208984375	-0.04405020922422409	0.0445183596400673
440.0	20.0	-0.00164794921875	-0.040863037109375	0.040896253354430125
440.0	40.0	-0.00433349609375	-0.041217803955078125	0.04144498222069591
440.0	60.0	0.02398681640625	-0.037578582763671875	0.044581579647128715
440.0	80.0	0.027801513671875	-0.043731689453125	0.051820698807252846
440.0	100.0	0.03900146484375	-0.0416107177734375	0.05703127294370111
440.0	120.0	0.044586181640625	-0.03609466552734375	0.057365080605030296
440.0	140.0	0.05194091796875	-0.035247802734375	0.0627715425733495
440.0	160.0	0.0526123046875	-0.0323944091796875	0.06178553512458524
440.0	180.0	0.027557373046875	-0.01812744140625	0.032985041172956864
440.0	200.0	0.041534423828125	-0.020843505859375	0.046471067334892556
440.0	220.0	0.02496337890625	-0.0148162841796875	0.029029167458097478
440.0	240.0	-0.05560302734375	0.2180328369140625	0.2250111433298004
440.0	260.0	-0.1064453125	0.666961669921875	0.6754024531330922
440.0	280.0	0.028900146484375	0.718536376953125	0.7191173363726824
440.0	300.0	0.003753662109375	0.3310546875	0.33107596725669175
440.0	320.0	-0.028289794921875	0.290283203125	0.2916584483830903
440.0	340.0	-0.040802001953125	-0.146728515625	0.15229596403351825
440.0	360.0	-0.167449951171875	-0.2503662109375	0.30120213433284976
440.0	380.0	-0.508270263671875	-0.357696533203125	0.621518680973156
440.0	400.0	-0.22271728515625	-0.11346435546875	0.24995429396053437
440.0	420.0	-0.141632080078125	-0.11737060546875	0.18394429900205492
440.0	440.0	-0.03875732421875	-0.064697265625	0.07541794454868889
440.0	460.0	0.003021240234375	-0.04583740234375	0.045936862607024266
440.0	480.0	0.012542724609375	-0.037933349609375	0.03995320954834156
440.0	500.0	0.03228759765625	-0.023651123046875	0.04002330051095614
440.0	520.0	0.01922607421875	-0.029541015625	0.035246468390767574
440.0	540.0	-0.00360107421875	-0.044921875	0.045065980395910296
440.0	560.0	-0.0029296875	-0.0367431640625	0.03685977718559145
440.0	580.0	0.0015869140625	-0.0328369140625	0.03287523720659321
440.0	600.0	-0.0162353515625	-0.05126953125	0.05377872697408054
440.0	620.0	-0.003173828125	-0.05224609375	0.05234240629834312
440.0	640.0	-0.0029296875	-0.0545654296875	0.054644022416264
440.0	660.0	-0.00982666015625	-0.0556640625	0.056524783094058284
440.0	680.0	0.015350341796875	-0.0255126953125	0.029774663984491027
440.0	700.0	0.057952880859375	-0.0081787109375	0.05852715363401927
440.0	720.0	0.020965576171875	-0.0540771484375	0.057999080745733386
440.0	740.0	0.01202392578125	-0.0357666015625	0.037733600126725726
440.0	760.0	0.017791748046875	-0.0352783203125	0.03951083626848248
440.0	780.0	0.008819580078125	-0.0343017578125	0.03541744742047151
440.0	800.0	0.00701904296875	-0.0316162109375	0.03238598089052813
460.0	0.0	0.000213623046875	-0.03459147736430168	0.03459213698300745
460.0	20.0	0.01910400390625	-0.03603935241699219	0.04078967869309803
460.0	40.0	0.01055908203125	-0.036869049072265625	0.03835128410934629
460.0	60.0	0.026885986328125	-0.03832244873046875	0.04681310006328923
460.0	80.0	0.0313720703125	-0.0403289794921875	0.05109435763931008
460.0	100.0	0.01214599609375	-0.03369903564453125	0.03582108631073014
460.0	120.0	0.0340576171875	-0.03005218505859375	0.04542086651844349
460.0	140.0	0.04046630859375	-0.0282440185546875	0.049348218968085736
460.0	160.0	0.0423583984375	-0.0236358642578125	0.04850657684689511
460.0	180.0	0.01275634765625	-0.014801025390625	0.01953956903672752
460.0	200.0	0.020416259765625	-0.0117340087890625	0.023548049283948644
460.0	220.0	0.009368896484375	-0.0097808837890625	0.013544072837595043
460.0	240.0	-0.028472900390625	0.1945343017578125	0.1966069699096502
460.0	260.0	-0.070556640625	0.689483642578125	0.6930843620505984
460.0	280.0	0.0218505859375	0.75250244140625	0.7528196148003709
460.0	300.0	-0.08856201171875	0.378326416015625	0.38855386624623844
460.0	320.0	-0.143890380859375	0.342254638671875	0.371271705623081
460.0	340.0	-0.20977783203125	-0.101959228515625	0.23324327019494642
460.0	360.0	-0.300811767578125	-0.22723388671875	0.3769919876957408
460.0	380.0	-0.532562255859375	-0.29913330078125	0.6108218136267828
460.0	400.0	-0.239990234375	-0.101654052734375	0.2606316539346104
460.0	420.0	-0.13525390625	-0.116455078125	0.17848082355531544
460.0	440.0	-0.042572021484375	-0.083038330078125	0.09331527889595426
460.0	460.0	0.001983642578125	-0.0543212890625	0.05435749518961881
460.0	480.0	-0.00872802734375	-0.051025390625	0.051766484811575586
460.0	500.0	0.011322021484375	-0.038909912109375	0.040523689748737546
460.0	520.0	-0.006439208984375	-0.044189453125	0.04465614380833871
460.0	540.0	-0.0262451171875	-0.0762939453125	0.08068192032625617
460.0	560.0	-0.0133056640625	-0.06103515625	0.06246864008929615
460.0	580.0	-0.015777587890625	-0.0509033203125	0.05329240375966702
460.0	600.0	-0.00341796875	-0.0440673828125	0.04419973685803341
460.0	620.0	0.01715087890625	-0.0404052734375	0.04389463257410858
460.0	640.0	0.031341552734375	-0.035400390625	0.04728086911430666
460.0	660.0	0.03826904296875	-0.040771484375	0.05591809714113046
460.0	680.0	0.03289794921875	-0.0372314453125	0.04968355445071469
460.0	700.0	0.058441162109375	-0.0078125	0.05896104294315229
460.0	720.0	0.02899169921875	-0.0504150390625	0.05815664009607046
460.0	740.0	0.052520751953125	-0.0345458984375	0.0628637294835086
460.0	760.0	0.067535400390625	-0.0347900390625	0.0759695802534956
460.0	780.0	0.0665283203125	-0.03466796875	0.07501923393939434
460.0	800.0	0.06646728515625	-0.032470703125	0.07397463455451563
480.0	0.0	-0.004302978515625	-0.03683723136782646	0.037087696598099865
480.0	20.0	0.03167724609375	-0.043060302734375	0.053456875999818985
480.0	40.0	0.019256591796875	-0.0431671142578125	0.04726749497253385
480.0	60.0	0.025726318359375	-0.034046173095703125	0.04267300503585955
480.0	80.0	0.02325439453125	-0.0448760986328125	0.050543358550030545
480.0	100.0	-0.004913330078125	-0.0327911376953125	0.0331571941486241
480.0	120.0	-0.010955810546875	-0.0284271240234375	0.03046524519814201
480.0	140.0	0.005950927734375	-0.023681640625	0.024417895969788304
480.0	160.0	0.015899658203125	-0.01434326171875	0.021413273633631064
480.0	180.0	0.00830078125	-0.005279541015625	0.009837505918474368
480.0	200.0	0.019378662109375	-0.001495361328125	0.019436271521332947
480.0	220.0	0.010711669921875	-0.00531005859375	0.011955609343912998
480.0	240.0	0.026580810546875	0.1792144775390625	0.181174966396928
480.0	260.0	-0.028076171875	0.65814208984375	0.6587406787583816
480.0	280.0	0.0452880859375	0.74884033203125	0.750208540077061
480.0	300.0	-0.12774658203125	0.42572021484375	0.444473723123511
480.0	320.0	-0.183837890625	0.3966064453125	0.4371419020099383
480.0	340.0	-0.21319580078125	0.076263427734375	0.22642561666153121
480.0	360.0	-0.299560546875	-0.150177001953125	0.33509648335916326
480.0	380.0	-0.526702880859375	-0.261505126953125	0.5880483450604508
480.0	400.0	-0.25762939453125	-0.082366943359375	0.2704759107294122
480.0	420.0	-0.16583251953125	-0.095123291015625	0.19117757459421253
480.0	440.0	-0.06988525390625	-0.075653076171875	0.10299192515827904
480.0	460.0	-0.02239990234375	-0.058624267578125	0.06275795068420523
480.0	480.0	-0.03900146484375	-0.05706787109375	0.0691220382449124
480.0	500.0	-0.0242919921875	-0.043792724609375	0.050078973762948856
480.0	520.0	-0.02825927734375	-0.0465087890625	0.05442108245938426
480.0	540.0	-0.0267333984375	-0.064453125	0.06977735961100673
480.0	560.0	-0.025421142578125	-0.048828125	0.05504925322829534
480.0	580.0	-0.028778076171875	-0.04443359375	0.05293885077798987
480.0	600.0	0.001495361328125	-0.0540771484375	0.05409781962919634
480.0	620.0	0.02801513671875	-0.043701171875	0.05190992495292731
480.0	640.0	0.0257568359375	-0.0772705078125	0.08145026688177832
480.0	660.0	0.052398681640625	-0.080322265625	0.09590249315220449
480.0	680.0	0.039825439453125	-0.056396484375	0.06904077836680395
480.0	700.0	0.03155517578125	-0.026611328125	0.041278225533106463
480.0	720.0	0.047271728515625	-0.0667724609375	0.08181184423116812
480.0	740.0	0.0533447265625	-0.0357666015625	0.06422545943283334
480.0	760.0	0.069061279296875	-0.03271484375	0.07641806919641381
480.0	780.0	0.068756103515625	-0.032470703125	0.07603780856970581
480.0	800.0	0.06878662109375	-0.0296630859375	0.07490993197721275
500.0	0.0	-0.00616455078125	-0.02783702313899994	0.02851142829771648
500.0	20.0	0.0296630859375	-0.03620147705078125	0.04680219661504951
500.0	40.0	0.027862548828125	-0.035579681396484375	0.04519109818841523
500.0	60.0	0.04388427734375	-0.0259857177734375	0.051000856131872094
500.0	80.0	0.04193115234375	-0.03726959228515625	0.05610030343925556
500.0	100.0	0.02899169921875	-0.01847076416015625	0.034375685480446526
500.0	120.0	0.034881591796875	-0.0108642578125	0.03653433377112938
500.0	140.0	0.02850341796875	-0.002349853515625	0.028600116213857517
500.0	160.0	0.045867919921875	0.0127716064453125	0.047612813497560566
500.0	180.0	0.042877197265625	0.00921630859375	0.04385652048955264
500.0	200.0	0.02484130859375	0.0034942626953125	0.02508586224218275
500.0	220.0	0.023834228515625	-0.0034942626953125	0.024089008296708365
500.0	240.0	0.013946533203125	0.1262054443359375	0.1269736979394445
500.0	260.0	0.155059814453125	0.634674072265625	0.6533412003421102
500.0	280.0	0.088348388671875	0.77362060546875	0.7786490088523532
500.0	300.0	-0.075042724609375	0.6055908203125	0.6102226250833094
500.0	320.0	-0.1007080078125	0.59783935546875	0.6062623176355701
500.0	340.0	-0.168487548828125	0.430694580078125	0.4624779729011775
500.0	360.0	-0.31573486328125	0.129547119140625	0.34127842001636277
500.0	380.0	-0.45538330078125	-0.14111328125	0.47674616807643877
500.0	400.0	-0.239776611328125	-0.04742431640625	0.24442153981717493
500.0	420.0	-0.151763916015625	-0.07049560546875	0.1673377321311704
500.0	440.0	-0.08001708984375	-0.070037841796875	0.10633923993816605
500.0	460.0	-0.04595947265625	-0.057708740234375	0.0737737882061045
500.0	480.0	-0.05755615234375	-0.067230224609375	0.08850205519446411
500.0	500.0	-0.03717041015625	-0.063568115234375	0.07363792953115013
500.0	520.0	-0.02789306640625	-0.0726318359375	0.07780364223605081
500.0	540.0	-0.007965087890625	-0.09375	0.09408775225875779
500.0	560.0	-0.01385498046875	-0.0667724609375	0.06819473603907715
500.0	580.0	-0.019500732421875	-0.0521240234375	0.05565242478367512
500.0	600.0	0.013397216796875	-0.0589599609375	0.06046290111840479
500.0	620.0	0.009490966796875	-0.06103515625	0.06176867125980045
500.0	640.0	0.025970458984375	-0.0972900390625	0.10069665555837433
500.0	660.0	0.034820556640625	-0.0953369140625	0.10149678983949928
500.0	680.0	0.005950927734375	-0.0445556640625	0.04495131523048138
500.0	700.0	0.010223388671875	-0.0081787109375	0.013092325558715846
500.0	720.0	0.013916015625	0.0186767578125	0.02329113078538747
500.0	740.0	0.066680908203125	-0.02490234375	0.07117914190994962
500.0	760.0	0.075927734375	-0.0225830078125	0.07921498020690274
500.0	780.0	0.07415771484375	-0.022216796875	0.07741416365389443
500.0	800.0	0.071929931640625	-0.0220947265625	0.07524687374035302
520.0	0.0	0.0208740234375	-0.03712952509522438	0.04259491153020741
520.0	20.0	0.0482177734375	-0.04088592529296875	0.06321876748507758
520.0	40.0	0.040283203125	-0.04071807861328125	0.05727738105017863
520.0	60.0	0.05255126953125	-0.03148651123046875	0.061262029992586106
520.0	80.0	0.0458984375	-0.03594207763671875	0.05829665093112403
520.0	100.0	0.03497314453125	-0.02156829833984375	0.041089078009614775
520.0	120.0	0.0435791015625	-0.01351165771484375	0.045625683416227164
520.0	140.0	0.04425048828125	0.001800537109375	0.04428710474857529
520.0	160.0	0.02593994140625	0.024261474609375	0.03551759719323692
520.0	180.0	0.0477294921875	0.0074920654296875	0.04831392624160597
520.0	200.0	0.0438232421875	0.00860595703125	0.04466026256358107
520.0	220.0	0.0264892578125	-0.0041961669921875	0.026819556239494644
520.0	240.0	0.0400390625	0.049041748046875	0.06331050131986063
520.0	260.0	0.1785888671875	0.472381591796875	0.505013219383279
520.0	280.0	0.072509765625	0.725311279296875	0.7289266890341318
520.0	300.0	-0.06378173828125	0.707244873046875	0.7101150755963911
520.0	320.0	-0.0789794921875	0.702545166015625	0.7069706291481404
520.0	340.0	-0.20758056640625	0.567718505859375	0.6044782820290079
520.0	360.0	-0.201904296875	0.250030517578125	0.32137299951454107
520.0	380.0	-0.228271484375	-0.070648193359375	0.23895404956541227
520.0	400.0	-0.148681640625	-0.038482666015625	0.15358107254024433
520.0	420.0	-0.1160888671875	-0.052032470703125	0.12721636330420932
520.0	440.0	-0.07525634765625	-0.072357177734375	0.10439865436030436
520.0	460.0	-0.0592041015625	-0.06146240234375	0.08533904466120898
520.0	480.0	-0.05084228515625	-0.0960693359375	0.10869340029358576
520.0	500.0	-0.05889892578125	-0.085418701171875	0.10375662855006072
520.0	520.0	-0.0406494140625	-0.0753173828125	0.08558669883427707
520.0	540.0	0.0185546875	-0.092529296875	0.0943713261981866
520.0	560.0	-0.01251220703125	-0.061279296875	0.06254364516309588
520.0	580.0	-0.0128173828125	-0.0546875	0.056169457522858186
520.0	600.0	-0.00238037109375	-0.074951171875	0.07498896140086053
520.0	620.0	-0.0068359375	-0.068115234375	0.0684573969375486
520.0	640.0	0.01007080078125	-0.10009765625	0.10060299108435489
520.0	660.0	0.02142333984375	-0.1025390625	0.10475313278580127
520.0	680.0	-0.0030517578125	-0.045654296875	0.04575618044479663
520.0	700.0	-0.001953125	-0.0318603515625	0.03192016132402405
520.0	720.0	0.06011962890625	-0.0780029296875	0.09848262191705844
520.0	740.0	0.069580078125	-0.0169677734375	0.07161907991106443
520.0	760.0	0.07708740234375	-0.0177001953125	0.07909339109058253
520.0	780.0	0.0760498046875	-0.0162353515625	0.0777634839327873
520.0	800.0	0.0736083984375	-0.01611328125	0.07535140445390089
540.0	0.0	0.02435302734375	-0.04068300873041153	0.047414946379429515
540.0	20.0	0.041748046875	-0.042675018310546875	0.05969972031494543
540.0	40.0	0.04437255859375	-0.042724609375	0.06159802109160744
540.0	60.0	0.0570068359375	-0.0254364013671875	0.06242427298829919
540.0	80.0	0.0477294921875	-0.0330963134765625	0.05808158391620804
540.0	100.0	0.0384521484375	-0.03125	0.049549270624899555
540.0	120.0	0.03631591796875	-0.03028106689453125	0.047284129580484564
540.0	140.0	0.03326416015625	-0.0255584716796875	0.041949252979070296
540.0	160.0	0.017578125	-0.0115509033203125	0.02103363606300231
540.0	180.0	0.0146484375	-0.02301025390625	0.02727725253799399
540.0	200.0	0.0135498046875	-0.0160675048828125	0.021018133129005547
540.0	220.0	0.00543212890625	-0.029052734375	0.02955620745492262
540.0	240.0	0.006591796875	-0.0134429931640625	0.014972169223271919
540.0	260.0	0.042236328125	0.1505126953125	0.15632651363001776
540.0	280.0	0.096923828125	0.5589599609375	0.5673010368311132
540.0	300.0	0.0994873046875	0.661041259765625	0.6684858045661912
540.0	320.0	0.10638427734375	0.65533447265625	0.6639133117490544
540.0	340.0	0.08050537109375	0.591644287109375	0.5970963718229269
540.0	360.0	0.0350341796875	0.353240966796875	0.3549740474597643
540.0	380.0	-0.07318115234375	-0.03460693359375	0.08095134903830428
540.0	400.0	-0.06231689453125	-0.007476806640625	0.06276382701493138
540.0	420.0	-0.05859375	-0.01226806640625	0.05986428812247465
540.0	440.0	-0.03387451171875	-0.053070068359375	0.0629596275390227
540.0	460.0	-0.03741455078125	-0.083953857421875	0.09191353973259463
540.0	480.0	-0.01812744140625	-0.134735107421875	0.1359490834979082
540.0	500.0	-0.01837158203125	-0.109710693359375	0.11123826348755071
540.0	520.0	-0.01544189453125	-0.07763671875	0.07915751515163201
540.0	540.0	-0.028076171875	-0.1087646484375	0.11232996117193093
540.0	560.0	-0.04266357421875	-0.091064453125	0.10056299114522256
540.0	580.0	-0.03790283203125	-0.090576171875	0.09818690130317125
540.0	600.0	-0.04925537109375	-0.081787109375	0.09547367617045673
540.0	620.0	-0.052978515625	-0.092529296875	0.1066226706569023
540.0	640.0	-0.065673828125	-0.0936279296875	0.11436450899715123
540.0	660.0	-0.09002685546875	-0.0933837890625	0.1297126314792075
540.0	680.0	-0.10247802734375	-0.105712890625	0.14723097952727063
540.0	700.0	-0.11248779296875	-0.10107421875	0.15122665526587306
540.0	720.0	-0.1220703125	-0.1029052734375	0.15965793589763805
540.0	740.0	-0.1209716796875	-0.0972900390625	0.15524013330063163
540.0	760.0	-0.026611328125	-0.0927734375	0.09651462837385233
540.0	780.0	0.05828857421875	0.001953125	0.0583212875519767
540.0	800.0	0.07208251953125	0.0111083984375	0.07293343634999855
560.0	0.0	0.04473876953125	-0.03781865909695625	0.05858163940230843
560.0	20.0	0.04949951171875	-0.03863334655761719	0.06279121854714734
560.0	40.0	0.050048828125	-0.038387298583984375	0.06307511307371363
560.0	60.0	0.058837890625	-0.026885986328125	0.06468967177251395
560.0	80.0	0.05377197265625	-0.02628326416015625	0.059851775397702714
560.0	100.0	0.04638671875	-0.01972198486328125	0.050405201748818504
560.0	120.0	0.0478515625	-0.0257720947265625	0.05435046366210979
560.0	140.0	0.0435791015625	-0.0241851806640625	0.04984035570446937
560.0	160.0	0.02862548828125	-0.0138397216796875	0.03179554175527118
560.0	180.0	0.02001953125	-0.0365753173828125	0.041695748861522955
560.0	200.0	0.01654052734375	-0.0215301513671875	0.027150257138807123
560.0	220.0	0.00732421875	-0.0364227294921875	0.03715184253787309
560.0	240.0	0.00799560546875	-0.042144775390625	0.04289652432934556
560.0	260.0	0.01470947265625	-0.05316162109375	0.05515910208787314
560.0	280.0	0.07110595703125	0.376861572265625	0.3835110191061645
560.0	300.0	0.09014892578125	0.507080078125	0.5150311004694468
560.0	320.0	0.093994140625	0.49053955078125	0.499463661693724
560.0	340.0	0.10369873046875	0.479736328125	0.49081602584235995
560.0	360.0	0.08587646484375	0.318511962890625	0.32988579496319437
560.0	380.0	0.0137939453125	-0.0606689453125	0.06221731151870319
560.0	400.0	0.010009765625	-0.053955078125	0.054875731096198484
560.0	420.0	0.00384521484375	-0.065155029296875	0.06526839602649383
560.0	440.0	0.0003662109375	-0.08111572265625	0.0811165493132962
560.0	460.0	-0.00726318359375	-0.118743896484375	0.11896582193305977
560.0	480.0	0.00543212890625	-0.150787353515625	0.15088516827276358
560.0	500.0	-0.00091552734375	-0.1199951171875	0.11999860973844244
560.0	520.0	-0.0350341796875	-0.093505859375	0.09985359024007756
560.0	540.0	-0.03289794921875	-0.095703125	0.10119962054061803
560.0	560.0	-0.04132080078125	-0.0914306640625	0.1003343157056123
560.0	580.0	-0.03826904296875	-0.0924072265625	0.10001807422019902
560.0	600.0	-0.04791259765625	-0.084716796875	0.09732703985496376
560.0	620.0	-0.04998779296875	-0.10302734375	0.11451381142057615
560.0	640.0	-0.06219482421875	-0.098388671875	0.11639813964547555
560.0	660.0	-0.08538818359375	-0.1134033203125	0.14195582043487837
560.0	680.0	-0.099853515625	-0.119384765625	0.15563883463328906
560.0	700.0	-0.10906982421875	-0.1109619140625	0.15559168656301228
560.0	720.0	-0.1192626953125	-0.1204833984375	0.16952828611252926
560.0	740.0	-0.12542724609375	-0.1053466796875	0.16379840348380337
560.0	760.0	-0.09796142578125	-0.0390625	0.10546240964128097
560.0	780.0	0.0301513671875	-0.002685546875	0.0302707301744321
560.0	800.0	0.05084228515625	-0.0155029296875	0.053153351623439586
580.0	0.0	0.0513916015625	-0.034349001944065094	0.06181383862625051
580.0	20.0	0.05810546875	-0.03902244567871094	0.06999283367177794
580.0	40.0	0.0606689453125	-0.039188385009765625	0.07222499875392688
580.0	60.0	0.06146240234375	-0.043567657470703125	0.07533769096109542
580.0	80.0	0.0557861328125	-0.04615020751953125	0.07240120350014694
580.0	100.0	0.04510498046875	-0.05043792724609375	0.0676641985688781
580.0	120.0	0.0457763671875	-0.04415130615234375	0.06359884926508351
580.0	140.0	0.04388427734375	-0.036346435546875	0.05698151608150057
580.0	160.0	0.03302001953125	-0.009674072265625	0.03440798401599062
580.0	180.0	0.0235595703125	-0.0429229736328125	0.04896360912752193
580.0	200.0	0.01934814453125	-0.0250244140625	0.031631819359208335
580.0	220.0	0.01239013671875	-0.03271484375	0.034982516911969484
580.0	240.0	0.01129150390625	-0.039215087890625	0.040808346924793494
580.0	260.0	0.01641845703125	-0.048553466796875	0.05125431561617271
580.0	280.0	0.01336669921875	-0.065032958984375	0.06639242729610006
580.0	300.0	0.0167236328125	-0.0706787109375	0.07263029721978294
580.0	320.0	0.01153564453125	-0.107208251953125	0.1078270855657153
580.0	340.0	0.01861572265625	-0.103485107421875	0.10514614870803128
580.0	360.0	0.0242919921875	-0.078857421875	0.08251420404517812
580.0	380.0	0.01837158203125	-0.084014892578125	0.08600010000717924
580.0	400.0	0.0137939453125	-0.090911865234375	0.09195237989131876
580.0	420.0	-0.00030517578125	-0.076202392578125	0.07620300366053914
580.0	440.0	-0.005859375	-0.080474853515625	0.08068788213698465
580.0	460.0	-0.0113525390625	-0.1041259765625	0.10474301474685502
580.0	480.0	-0.01611328125	-0.106903076171875	0.10811061709032703
580.0	500.0	-0.009765625	-0.098724365234375	0.09920618792480082
580.0	520.0	-0.0301513671875	-0.0980224609375	0.10255490135297857
580.0	540.0	-0.0352783203125	-0.0928955078125	0.09936868347630252
580.0	560.0	-0.04180908203125	-0.0904541015625	0.09964910350713074
580.0	580.0	-0.03924560546875	-0.091552734375	0.099609842486313
580.0	600.0	-0.0489501953125	-0.0836181640625	0.09689230610484541
580.0	620.0	-0.05267333984375	-0.105224609375	0.11767199814916257
580.0	640.0	-0.06524658203125	-0.101318359375	0.12050944532775132
580.0	660.0	-0.08782958984375	-0.116943359375	0.14625247400995223
580.0	680.0	-0.1026611328125	-0.1239013671875	0.16090636090993254
580.0	700.0	-0.11083984375	-0.1104736328125	0.15649247428970983
580.0	720.0	-0.118896484375	-0.11572265625	0.16591596416948637
580.0	740.0	-0.1253662109375	-0.10009765625	0.1604251465063034
580.0	760.0	-0.0948486328125	-0.0196533203125	0.09686338908847954
580.0	780.0	0.03448486328125	-0.0157470703125	0.037910104443978035
580.0	800.0	0.05322265625	-0.0189208984375	0.05648585252953038
600.0	0.0	0.04119873046875	-0.027333181351423264	0.049441260046913266
600.0	20.0	0.04815673828125	-0.033710479736328125	0.05878322793061128
600.0	40.0	0.0550537109375	-0.0313568115234375	0.06335740459414503
600.0	60.0	0.05975341796875	-0.045551300048828125	0.0751358229813616
600.0	80.0	0.05975341796875	-0.0432281494140625	0.07375055159598908
600.0	100.0	0.049560546875	-0.055572509765625	0.07446174620702604
600.0	120.0	0.0430908203125	-0.045318603515625	0.06253474729948608
600.0	140.0	0.0400390625	-0.0462188720703125	0.06114990319968478
600.0	160.0	0.03131103515625	-0.0318756103515625	0.044681488984148254
600.0	180.0	0.0172119140625	-0.0277557373046875	0.03265931626690471
600.0	200.0	0.01458740234375	-0.0394287109375	0.042040641685533
600.0	220.0	0.01129150390625	-0.054656982421875	0.05581114394034593
600.0	240.0	0.00909423828125	-0.058929443359375	0.05962704474114024
600.0	260.0	0.014892578125	-0.072784423828125	0.07429240361706814
600.0	280.0	0.0130615234375	-0.077056884765625	0.07815604189242935
600.0	300.0	0.01409912109375	-0.09588623046875	0.0969172554766305
600.0	320.0	0.00933837890625	-0.120086669921875	0.12044921591078148
600.0	340.0	0.015380859375	-0.114532470703125	0.11556062339947683
600.0	360.0	0.02093505859375	-0.089874267578125	0.09228033729364103
600.0	380.0	0.01898193359375	-0.072235107421875	0.07468751265912767
600.0	400.0	0.01409912109375	-0.0860595703125	0.08720685098080516
600.0	420.0	0.00164794921875	-0.075439453125	0.07545745042357746
600.0	440.0	-0.00189208984375	-0.074554443359375	0.0745784488213792
600.0	460.0	-0.00634765625	-0.097747802734375	0.09795369150402884
600.0	480.0	-0.01409912109375	-0.10894775390625	0.10985626198279749
600.0	500.0	-0.00982666015625	-0.100250244140625	0.10073070385975345
600.0	520.0	-0.0311279296875	-0.0933837890625	0.09843515665807333
600.0	540.0	-0.03680419921875	-0.0877685546875	0.09517283368727715
600.0	560.0	-0.04266357421875	-0.0875244140625	0.09736890480077681
600.0	580.0	-0.04376220703125	-0.0916748046875	0.10158445047711416
600.0	600.0	-0.0552978515625	-0.0887451171875	0.10456360844983971
600.0	620.0	-0.05975341796875	-0.1162109375	0.13067307662092081
600.0	640.0	-0.0721435546875	-0.115478515625	0.13616159537072733
600.0	660.0	-0.09088134765625	-0.12646484375	0.15573302814922751
600.0	680.0	-0.1029052734375	-0.12451171875	0.16153223643386402
600.0	700.0	-0.11016845703125	-0.10791015625	0.1542131341570678
600.0	720.0	-0.1195068359375	-0.1121826171875	0.16391102292045434
600.0	740.0	-0.12750244140625	-0.096435546875	0.1598645904058636
600.0	760.0	-0.10321044921875	-0.0174560546875	0.10467621827898237
600.0	780.0	0.0311279296875	-0.0146484375	0.03440239421641102
600.0	800.0	0.05194091796875	-0.0174560546875	0.054795737103258385
620.0	0.0	0.05389404296875	-0.008684303611516953	0.054589238836372116
620.0	20.0	0.05615234375	-0.021192550659179688	0.06001841310847915
620.0	40.0	0.05926513671875	-0.0196990966796875	0.06245326925220012
620.0	60.0	0.051513671875	-0.053813934326171875	0.07449562348022
620.0	80.0	0.053466796875	-0.05926513671875	0.07981888747887081
620.0	100.0	0.0450439453125	-0.0634765625	0.07783463879361102
620.0	120.0	0.04278564453125	-0.05574798583984375	0.07027410122622631
620.0	140.0	0.0489501953125	-0.0276336669921875	0.05621157507637559
620.0	160.0	0.05096435546875	0.001922607421875	0.05100060732622463
620.0	180.0	0.0455322265625	0.021270751953125	0.05025563196687712
620.0	200.0	0.0372314453125	0.01910400390625	0.04184666635835755
620.0	220.0	0.03729248046875	0.001495361328125	0.03732244907577412
620.0	240.0	0.03338623046875	-0.019561767578125	0.038695001430327836
620.0	260.0	0.03173828125	-0.0660400390625	0.07327076672234724
620.0	280.0	0.0211181640625	-0.093902587890625	0.09624797590561175
620.0	300.0	0.02325439453125	-0.08154296875	0.08479400107070374
620.0	320.0	0.01348876953125	-0.11474609375	0.11553619750688945
620.0	340.0	0.02252197265625	-0.100311279296875	0.10280852107925946
620.0	360.0	0.0244140625	-0.08551025390625	0.08892721726707324
620.0	380.0	0.02142333984375	-0.065887451171875	0.06928286737705808
620.0	400.0	0.01861572265625	-0.073699951171875	0.07601465603915589
620.0	420.0	0.00726318359375	-0.0611572265625	0.0615870132149098
620.0	440.0	0.0029296875	-0.06060791015625	0.06067867699905567
620.0	460.0	-0.00469970703125	-0.09088134765625	0.09100278346290161
620.0	480.0	-0.01806640625	-0.1080322265625	0.10953244729686892
620.0	500.0	-0.0115966796875	-0.091033935546875	0.09176960499493864
620.0	520.0	-0.03497314453125	-0.10498046875	0.11065269837366565
620.0	540.0	-0.0428466796875	-0.08984375	0.09953761788542925
620.0	560.0	-0.04864501953125	-0.0849609375	0.09790147509652038
620.0	580.0	-0.04986572265625	-0.0908203125	0.10360945641507681
620.0	600.0	-0.04998779296875	-0.100341796875	0.11210377177414849
620.0	620.0	-0.05078125	-0.129638671875	0.1392297403469403
620.0	640.0	-0.04864501953125	-0.1297607421875	0.13857917642361184
620.0	660.0	-0.06219482421875	-0.15771484375	0.16953515298806948
620.0	680.0	-0.08197021484375	-0.144287109375	0.16594543095042943
620.0	700.0	-0.09783935546875	-0.11328125	0.1496836032439857
620.0	720.0	-0.11151123046875	-0.1187744140625	0.16291751273741223
620.0	740.0	-0.13311767578125	-0.0950927734375	0.16359386041486307
620.0	760.0	-0.10833740234375	-0.0123291015625	0.10903668874250542
620.0	780.0	0.03643798828125	-0.014404296875	0.03918176563718954
620.0	800.0	0.05511474609375	-0.0162353515625	0.05745626055824119
