# Supplementary material for: Real-time emotion detection by quantitative facial motion analysis
Source: PLoS One. 2023 Mar 10;18(3):e0282730. doi: 10.1371/journal.pone.0282730 (PMC10004542; doi:10.1371/journal.pone.0282730)
Supplement: S1 Dataset — Data from each participant is organized into folders by Study ID and subsequently by emotions. The data files (.csv) contain the pixel displacement results after DISC-processing of videos. (ZIP) [file pone.0282730.s004.zip › S1_Dataset/1/neutral/result/100002_cropped_result.csv]

pos_x	pos_y	disp_x	disp_y	disp_xy_indi
0.0	0.0	0.08357346057891846	-0.6619719862937927	0.6672266735906811
0.0	20.0	0.04661083221435547	-0.626129150390625	0.627861674772876
0.0	40.0	-0.01789414882659912	-0.5173149108886719	0.5176243015836708
0.0	60.0	-0.008892714977264404	-0.51287841796875	0.5129555068403054
0.0	80.0	0.0009978413581848145	-0.5211257934570312	0.5211267487796002
0.0	100.0	0.005912661552429199	-0.5512008666992188	0.5512325779710443
0.0	120.0	0.05284082889556885	-0.681304931640625	0.6833509808847921
0.0	140.0	0.07121008634567261	-0.7536163330078125	0.7569732186633159
0.0	160.0	0.038439273834228516	-0.6505126953125	0.6516474081400434
0.0	180.0	0.022493600845336914	-0.59332275390625	0.5937489809522926
0.0	200.0	-0.006648540496826172	-0.503662109375	0.5037059891551939
0.0	220.0	-0.006425440311431885	-0.485992431640625	0.48603490604601984
0.0	240.0	-0.065937340259552	-0.4311065673828125	0.43611994368647644
0.0	260.0	-0.09018862247467041	-0.420684814453125	0.43024376896747596
0.0	280.0	-0.049375832080841064	-0.453369140625	0.4560499429500309
0.0	300.0	-0.03838324546813965	-0.472869873046875	0.4744251156589785
0.0	320.0	-0.03614014387130737	-0.45245361328125	0.4538946818043782
0.0	340.0	-0.028648018836975098	-0.42584228515625	0.4268048275387482
0.0	360.0	-0.0005156993865966797	-0.439910888671875	0.4399111909441906
0.0	380.0	-0.003210604190826416	-0.44073486328125	0.4407465572081219
0.0	400.0	0.006662428379058838	-0.487579345703125	0.48762486227446766
0.0	420.0	-0.005801558494567871	-0.501129150390625	0.5011627315076367
0.0	440.0	-0.025629520416259766	-0.572418212890625	0.5729916951978138
0.0	460.0	-0.020537376403808594	-0.532958984375	0.5333545376722534
0.0	480.0	-0.006831526756286621	-0.54205322265625	0.5420962700017848
0.0	500.0	0.002833425998687744	-0.506988525390625	0.5069964429664674
0.0	520.0	0.01101994514465332	-0.5048828125	0.5050030629104157
0.0	540.0	0.04096025228500366	-0.494384765625	0.4960786618565017
0.0	560.0	0.011158585548400879	-0.489990234375	0.4901172755721924
0.0	580.0	-0.014048099517822266	-0.470703125	0.4709127105789652
0.0	600.0	-0.18421173095703125	-0.629150390625	0.65556401353779
0.0	620.0	-0.23681610822677612	-0.5849609375	0.6310793670502586
0.0	640.0	-0.3258720636367798	-0.4345703125	0.5431794900078989
0.0	660.0	-0.36602962017059326	-0.4075927734375	0.5478225550310082
0.0	680.0	-0.37590861320495605	-0.3828125	0.5365190543102111
0.0	700.0	-0.39243578910827637	-0.31689453125	0.5044085571331961
0.0	720.0	-0.42836248874664307	-0.4957275390625	0.6551642654710194
0.0	740.0	-0.07892566919326782	-0.48583984375	0.4922089140117533
0.0	760.0	0.17654302716255188	-0.5955810546875	0.6211958090186961
0.0	780.0	0.20531156659126282	-0.6142578125	0.6476615625413042
0.0	800.0	0.18199461698532104	-0.609375	0.6359716434218068
20.0	0.0	0.08326148986816406	-0.6887490749359131	0.6937634783700728
20.0	20.0	0.050891876220703125	-0.6283111572265625	0.6303688550052624
20.0	40.0	0.013336181640625	-0.5395050048828125	0.5396698101935621
20.0	60.0	-0.008386611938476562	-0.4762382507324219	0.4763120896224278
20.0	80.0	-0.016183853149414062	-0.45621490478515625	0.4565018690552
20.0	100.0	-0.01374053955078125	-0.48067474365234375	0.4808710966697759
20.0	120.0	0.014490127563476562	-0.55242919921875	0.5526192033817456
20.0	140.0	0.023967742919921875	-0.591400146484375	0.5918856189859791
20.0	160.0	0.0115203857421875	-0.5422210693359375	0.5423434403765351
20.0	180.0	-0.0033855438232421875	-0.509246826171875	0.5092580798309507
20.0	200.0	-0.05766105651855469	-0.43310546875	0.4369269326786725
20.0	220.0	-0.07615470886230469	-0.4080352783203125	0.4150811101891259
20.0	240.0	-0.1322307586669922	-0.3561248779296875	0.3798814317890296
20.0	260.0	-0.13660812377929688	-0.35687255859375	0.3821253754460036
20.0	280.0	-0.09715652465820312	-0.399139404296875	0.4107939317299177
20.0	300.0	-0.07257652282714844	-0.419677734375	0.425906976223462
20.0	320.0	-0.04160308837890625	-0.43548583984375	0.43746855163209086
20.0	340.0	-0.028638839721679688	-0.428985595703125	0.4299404894417006
20.0	360.0	0.01163482666015625	-0.44659423828125	0.446745769825996
20.0	380.0	0.0334625244140625	-0.496337890625	0.49746461402821024
20.0	400.0	0.04554939270019531	-0.54443359375	0.5463356890949892
20.0	420.0	0.031000137329101562	-0.564697265625	0.5655475314407932
20.0	440.0	0.009286880493164062	-0.633758544921875	0.6338265846513433
20.0	460.0	-0.005336761474609375	-0.54510498046875	0.5451311041895089
20.0	480.0	-0.010007858276367188	-0.533233642578125	0.5333275492644416
20.0	500.0	-0.001171112060546875	-0.4906005859375	0.4906019837155947
20.0	520.0	-0.018707275390625	-0.4947509765625	0.49510452528944643
20.0	540.0	-0.04152679443359375	-0.487060546875	0.48882762910672717
20.0	560.0	-0.059635162353515625	-0.4892578125	0.49287884888805616
20.0	580.0	-0.07852745056152344	-0.485107421875	0.491422192467843
20.0	600.0	-0.13428688049316406	-0.522705078125	0.5396791314941201
20.0	620.0	-0.16245651245117188	-0.5250244140625	0.549584164436594
20.0	640.0	-0.2274799346923828	-0.5133056640625	0.5614533154646919
20.0	660.0	-0.2933464050292969	-0.5029296875	0.5822288071819016
20.0	680.0	-0.34527587890625	-0.485595703125	0.5958343892793925
20.0	700.0	-0.3682670593261719	-0.4735107421875	0.5998608588261976
20.0	720.0	-0.39072418212890625	-0.487060546875	0.62441441593102
20.0	740.0	-0.39900779724121094	-0.408935546875	0.5713453454411251
20.0	760.0	-0.3619842529296875	-0.4385986328125	0.5686838841342862
20.0	780.0	0.20780181884765625	-0.5975341796875	0.6326363029507615
20.0	800.0	0.17921829223632812	-0.5780029296875	0.6051500499871407
40.0	0.0	0.03438568115234375	-0.5970075130462646	0.5979969445590809
40.0	20.0	0.01318359375	-0.5169792175292969	0.517147288981939
40.0	40.0	-0.007106781005859375	-0.4706459045410156	0.4706995578896331
40.0	60.0	-0.00650787353515625	-0.4539642333984375	0.4540108783090782
40.0	80.0	-0.011455535888671875	-0.43595123291015625	0.4361017160919938
40.0	100.0	-0.018787384033203125	-0.43865203857421875	0.43905418429178983
40.0	120.0	-0.001239776611328125	-0.49091339111328125	0.4909149566069335
40.0	140.0	-0.002899169921875	-0.495391845703125	0.49540032900209574
40.0	160.0	-0.011104583740234375	-0.4652252197265625	0.46535772997735003
40.0	180.0	-0.01399993896484375	-0.4572601318359375	0.4574743997838986
40.0	200.0	-0.057598114013671875	-0.3989410400390625	0.4030775312087996
40.0	220.0	-0.10626602172851562	-0.2731170654296875	0.29306210741569705
40.0	240.0	-0.14235687255859375	-0.1824798583984375	0.23143979322013208
40.0	260.0	-0.15431594848632812	-0.129302978515625	0.20132727636921743
40.0	280.0	-0.12241363525390625	-0.04022216796875	0.12885232202868033
40.0	300.0	-0.051494598388671875	-0.239959716796875	0.24542281749757308
40.0	320.0	-0.009479522705078125	-0.51068115234375	0.5107691266216631
40.0	340.0	0.000102996826171875	-0.49395751953125	0.4939575302693658
40.0	360.0	0.034801483154296875	-0.476898193359375	0.478166320498605
40.0	380.0	0.0394439697265625	-0.435455322265625	0.43723810954358644
40.0	400.0	0.050800323486328125	-0.4813232421875	0.48399662843474683
40.0	420.0	0.038570404052734375	-0.509185791015625	0.5106445396173339
40.0	440.0	0.01680755615234375	-0.58868408203125	0.5889239699492539
40.0	460.0	0.000278472900390625	-0.5340576171875	0.5340576897893584
40.0	480.0	-0.00626373291015625	-0.526092529296875	0.5261298164255216
40.0	500.0	0.001125335693359375	-0.490966796875	0.4909680865536173
40.0	520.0	-0.017391204833984375	-0.483642578125	0.48395516050660553
40.0	540.0	-0.03275299072265625	-0.4744873046875	0.4756164008009888
40.0	560.0	-0.036952972412109375	-0.4779052734375	0.47933179797449466
40.0	580.0	-0.04572296142578125	-0.4813232421875	0.48349007504956115
40.0	600.0	-0.08637619018554688	-0.5125732421875	0.5198001297013837
40.0	620.0	-0.10471343994140625	-0.518310546875	0.5287823063475404
40.0	640.0	-0.15312957763671875	-0.501220703125	0.5240905082028477
40.0	660.0	-0.21591567993164062	-0.4788818359375	0.5253069518207553
40.0	680.0	-0.267822265625	-0.4556884765625	0.5285648055218586
40.0	700.0	-0.3049583435058594	-0.431396484375	0.5283015407936525
40.0	720.0	-0.34008026123046875	-0.418701171875	0.5394119533418611
40.0	740.0	-0.37938690185546875	-0.380615234375	0.5374033661392783
40.0	760.0	-0.3577156066894531	-0.416015625	0.5486615126955272
40.0	780.0	0.21078872680664062	-0.57275390625	0.6103105147983265
40.0	800.0	0.17694473266601562	-0.544677734375	0.5726982388152864
60.0	0.0	0.01714324951171875	-0.4735534191131592	0.4738636214751924
60.0	20.0	0.008365631103515625	-0.4517498016357422	0.45182725356234604
60.0	40.0	-0.000537872314453125	-0.44464111328125	0.4446414386071276
60.0	60.0	-0.02019500732421875	-0.40613555908203125	0.4066373453972217
60.0	80.0	-0.0096893310546875	-0.41796875	0.41808104371383525
60.0	100.0	-0.027225494384765625	-0.40044403076171875	0.4013684707562208
60.0	120.0	-0.02565765380859375	-0.4165496826171875	0.41733913462248096
60.0	140.0	-0.015781402587890625	-0.4369659423828125	0.4372508290102381
60.0	160.0	-0.028873443603515625	-0.40673828125	0.407761824083287
60.0	180.0	-0.032257080078125	-0.4083251953125	0.4095973441590629
60.0	200.0	-0.13246917724609375	-0.2577056884765625	0.2897590460942265
60.0	220.0	-0.18780899047851562	-0.0871124267578125	0.20702848064987198
60.0	240.0	-0.20083236694335938	0.0186614990234375	0.20169752392598653
60.0	260.0	-0.1827239990234375	0.138336181640625	0.2291832432138641
60.0	280.0	-0.1057586669921875	0.42413330078125	0.4371200664297656
60.0	300.0	0.060832977294921875	-0.2470703125	0.25444919030213503
60.0	320.0	0.1309814453125	-0.75994873046875	0.7711538186102798
60.0	340.0	0.1086883544921875	-0.69451904296875	0.70297216121867
60.0	360.0	0.07869338989257812	-0.654571533203125	0.6592848714271207
60.0	380.0	0.0684967041015625	-0.47216796875	0.4771104580558657
60.0	400.0	0.0679931640625	-0.250640869140625	0.2596996643101372
60.0	420.0	0.06607818603515625	-0.34197998046875	0.348305374220817
60.0	440.0	0.049591064453125	-0.435699462890625	0.4385125946159051
60.0	460.0	0.021625518798828125	-0.440704345703125	0.44123461263248376
60.0	480.0	-0.000946044921875	-0.4659423828125	0.4659433432317544
60.0	500.0	0.004177093505859375	-0.45794677734375	0.4579658273164962
60.0	520.0	-0.023593902587890625	-0.47412109375	0.4747077877789906
60.0	540.0	-0.03795623779296875	-0.4661865234375	0.4677291423699609
60.0	560.0	-0.0377349853515625	-0.4671630859375	0.46868462528882965
60.0	580.0	-0.045375823974609375	-0.4688720703125	0.47106261125301024
60.0	600.0	-0.08613204956054688	-0.50048828125	0.5078456947046806
60.0	620.0	-0.10260009765625	-0.505859375	0.5161593623237524
60.0	640.0	-0.13926315307617188	-0.4957275390625	0.5149174873605282
60.0	660.0	-0.19280624389648438	-0.48291015625	0.5199773713296282
60.0	680.0	-0.24380874633789062	-0.4630126953125	0.5232814355692353
60.0	700.0	-0.2736320495605469	-0.4486083984375	0.5254750171943138
60.0	720.0	-0.3224220275878906	-0.421630859375	0.5307810711123632
60.0	740.0	-0.3860511779785156	-0.3636474609375	0.5303536441516077
60.0	760.0	-0.38348388671875	-0.4110107421875	0.562129630571489
60.0	780.0	0.2533302307128906	-0.50341796875	0.5635653085964593
60.0	800.0	0.23737335205078125	-0.52001953125	0.5716348669782957
80.0	0.0	0.01857757568359375	-0.4592718183994293	0.45964739691876644
80.0	20.0	0.039764404296875	-0.47510719299316406	0.47676834278602115
80.0	40.0	0.022186279296875	-0.46733856201171875	0.46786489773461315
80.0	60.0	-0.0066680908203125	-0.4182891845703125	0.41834233035121476
80.0	80.0	0.00213623046875	-0.43215179443359375	0.4321570743523594
80.0	100.0	-0.03682708740234375	-0.3884124755859375	0.39015443808489014
80.0	120.0	-0.046875	-0.36952972412109375	0.3724909161765044
80.0	140.0	-0.02735137939453125	-0.398773193359375	0.39971009206275626
80.0	160.0	-0.0393829345703125	-0.3743743896484375	0.37644016677290115
80.0	180.0	-0.05832672119140625	-0.3529052734375	0.357692798955943
80.0	200.0	-0.20435333251953125	-0.1007232666015625	0.22782770013044407
80.0	220.0	-0.20584869384765625	0.042236328125	0.21013707947972624
80.0	240.0	-0.240631103515625	0.31787109375	0.39867952069421464
80.0	260.0	-0.0464630126953125	1.12396240234375	1.1249223499562353
80.0	280.0	0.17462921142578125	1.84161376953125	1.8498747626826768
80.0	300.0	0.43549346923828125	1.733917236328125	1.7877705513250175
80.0	320.0	0.5946044921875	1.54693603515625	1.6572765608052549
80.0	340.0	0.41226959228515625	-0.2890625	0.5035110183791601
80.0	360.0	0.11092376708984375	-0.22735595703125	0.2529719614957308
80.0	380.0	0.1133270263671875	-0.447845458984375	0.46196165429411423
80.0	400.0	0.1212921142578125	-0.252593994140625	0.28020617919140245
80.0	420.0	0.11737823486328125	-0.31988525390625	0.34074070154046115
80.0	440.0	0.099517822265625	-0.375030517578125	0.3880099045944689
80.0	460.0	0.0578155517578125	-0.418914794921875	0.42288561506570177
80.0	480.0	-0.00043487548828125	-0.468475341796875	0.4684755436395684
80.0	500.0	0.00110626220703125	-0.452911376953125	0.45291272800578963
80.0	520.0	-0.02924346923828125	-0.4656982421875	0.46661550903245563
80.0	540.0	-0.04285430908203125	-0.4554443359375	0.45745604700828757
80.0	560.0	-0.03777313232421875	-0.450927734375	0.45250705094413
80.0	580.0	-0.0456390380859375	-0.456298828125	0.4585755579461884
80.0	600.0	-0.08681488037109375	-0.48828125	0.4959389101042686
80.0	620.0	-0.098876953125	-0.4920654296875	0.5019014235413439
80.0	640.0	-0.1371307373046875	-0.4833984375	0.5024727738805045
80.0	660.0	-0.189788818359375	-0.4735107421875	0.5101296095515383
80.0	680.0	-0.2392730712890625	-0.458251953125	0.5169588525085705
80.0	700.0	-0.26882171630859375	-0.446044921875	0.520789004770236
80.0	720.0	-0.3152313232421875	-0.42626953125	0.5301664836870728
80.0	740.0	-0.3759307861328125	-0.39599609375	0.5460191042698902
80.0	760.0	-0.125762939453125	-0.362548828125	0.3837420614354142
80.0	780.0	0.2100830078125	-0.5311279296875	0.5711670052319872
80.0	800.0	0.19808197021484375	-0.53466796875	0.5701809394669777
100.0	0.0	0.05677032470703125	-0.47884154319763184	0.4821950780122411
100.0	20.0	0.05826568603515625	-0.4789085388183594	0.48243992239685496
100.0	40.0	0.03265380859375	-0.46825408935546875	0.4693912690003901
100.0	60.0	-0.006134033203125	-0.4101104736328125	0.4101563445159258
100.0	80.0	0.00463104248046875	-0.4219512939453125	0.42197670672275195
100.0	100.0	-0.0314788818359375	-0.38287353515625	0.3841654121920467
100.0	120.0	-0.0329742431640625	-0.3701629638671875	0.3716287401845873
100.0	140.0	-0.0086822509765625	-0.401702880859375	0.40179669731437717
100.0	160.0	-0.03896331787109375	-0.35467529296875	0.3568090575952249
100.0	180.0	-0.0585784912109375	-0.3103179931640625	0.315798506193302
100.0	200.0	-0.19551849365234375	-0.0141448974609375	0.19602948626230193
100.0	220.0	-0.1123504638671875	0.1134185791015625	0.15964460785316112
100.0	240.0	-0.1498260498046875	1.297393798828125	1.3060162764827052
100.0	260.0	0.830078125	3.19940185546875	3.3053293219254862
100.0	280.0	3.3162002563476562	3.411285400390625	4.757525851019465
100.0	300.0	4.945648193359375	3.847381591796875	6.265922211883603
100.0	320.0	6.106880187988281	3.7742919921875	7.1790852949895
100.0	340.0	4.05950927734375	0.6358642578125	4.109007048814034
100.0	360.0	0.7361526489257812	0.18414306640625	0.7588342318490522
100.0	380.0	0.935150146484375	-0.439361572265625	1.0332203964563755
100.0	400.0	0.8299713134765625	-0.41998291015625	0.9301817166647187
100.0	420.0	0.6713485717773438	-0.441375732421875	0.803443490233399
100.0	440.0	0.5360107421875	-0.447967529296875	0.6985573870805041
100.0	460.0	0.4427947998046875	-0.512939453125	0.6776238759859686
100.0	480.0	0.326507568359375	-0.525238037109375	0.6184514433829555
100.0	500.0	0.220123291015625	-0.505035400390625	0.550921971694058
100.0	520.0	0.10736846923828125	-0.4700927734375	0.4821983034237392
100.0	540.0	0.05519866943359375	-0.44775390625	0.4511434956522957
100.0	560.0	0.0487823486328125	-0.4488525390625	0.4514956471118923
100.0	580.0	-0.00032806396484375	-0.4495849609375	0.44958508063228525
100.0	600.0	-0.023223876953125	-0.4349365234375	0.43555611335467775
100.0	620.0	-0.06201171875	-0.446044921875	0.45033490381359953
100.0	640.0	-0.0926971435546875	-0.4559326171875	0.4652604774087756
100.0	660.0	-0.11936187744140625	-0.458740234375	0.47401462047152854
100.0	680.0	-0.1555938720703125	-0.470703125	0.4957528465985832
100.0	700.0	-0.1689453125	-0.4805908203125	0.5094212943962633
100.0	720.0	-0.2014312744140625	-0.473388671875	0.5144622366818091
100.0	740.0	-0.26551055908203125	-0.479248046875	0.5478818735982739
100.0	760.0	0.1681365966796875	-0.554931640625	0.5798439797995509
100.0	780.0	0.2125091552734375	-0.538818359375	0.5792109852848067
100.0	800.0	0.1994476318359375	-0.5391845703125	0.5748907363212934
120.0	0.0	0.08270263671875	-0.494886577129364	0.5017493899777572
120.0	20.0	0.07428741455078125	-0.49110984802246094	0.4966965902694363
120.0	40.0	0.0457763671875	-0.47638702392578125	0.47858131216936134
120.0	60.0	-0.00183868408203125	-0.4065284729003906	0.4065326309632194
120.0	80.0	0.00931549072265625	-0.4217987060546875	0.42190156055271066
120.0	100.0	-0.0225982666015625	-0.3889923095703125	0.3896481727895578
120.0	120.0	-0.00691986083984375	-0.3964996337890625	0.39656001319964607
120.0	140.0	0.0164794921875	-0.4241485595703125	0.4244685786348959
120.0	160.0	-0.00292205810546875	-0.3831329345703125	0.38314407730778133
120.0	180.0	-0.03623199462890625	-0.2967681884765625	0.29897176309218504
120.0	200.0	-0.07215118408203125	0.002410888671875	0.07219145204681324
120.0	220.0	0.21810150146484375	0.0844268798828125	0.23387210818728704
120.0	240.0	0.25982666015625	2.9711151123046875	2.9824545099453315
120.0	260.0	4.912994384765625	4.548309326171875	6.695119980349913
120.0	280.0	4.6372222900390625	5.96063232421875	7.552017496785647
120.0	300.0	4.917510986328125	6.088653564453125	7.82646896937473
120.0	320.0	4.887138366699219	4.7369384765625	6.806078720232508
120.0	340.0	2.36041259765625	2.5526123046875	3.4766905541356934
120.0	360.0	-0.2454986572265625	0.8707275390625	0.9046745481010742
120.0	380.0	0.679443359375	-0.1806640625	0.7030524746260334
120.0	400.0	0.8418197631835938	-0.425811767578125	0.9433854859464867
120.0	420.0	0.6919326782226562	-0.45855712890625	0.8300876289062024
120.0	440.0	0.5352554321289062	-0.447540283203125	0.6977038646252689
120.0	460.0	0.40734100341796875	-0.47735595703125	0.6275311966578062
120.0	480.0	0.30963134765625	-0.510040283203125	0.5966679662436635
120.0	500.0	0.2417449951171875	-0.50341796875	0.5584534841189416
120.0	520.0	0.22019195556640625	-0.4835205078125	0.5312970720523652
120.0	540.0	0.17787933349609375	-0.4459228515625	0.48009191498154385
120.0	560.0	0.1316986083984375	-0.4439697265625	0.46309139654939174
120.0	580.0	0.1150054931640625	-0.447021484375	0.46157823925174113
120.0	600.0	0.10968780517578125	-0.44384765625	0.4572003461972643
120.0	620.0	-0.04978179931640625	-0.4261474609375	0.4290453192923296
120.0	640.0	-0.0702667236328125	-0.5020751953125	0.5069683562099069
120.0	660.0	-0.06764984130859375	-0.548095703125	0.5522548332184753
120.0	680.0	-0.079833984375	-0.5667724609375	0.5723674410187373
120.0	700.0	-0.081634521484375	-0.5870361328125	0.5926850903518984
120.0	720.0	-0.02573394775390625	-0.6142578125	0.6147966300202742
120.0	740.0	0.1509857177734375	-0.4664306640625	0.4902593715058845
120.0	760.0	0.2107696533203125	-0.5343017578125	0.5743711475712304
120.0	780.0	0.20835113525390625	-0.5380859375	0.5770153132256071
120.0	800.0	0.1985626220703125	-0.5401611328125	0.575500794338914
140.0	0.0	0.069793701171875	-0.4627116620540619	0.46794576921273834
140.0	20.0	0.070343017578125	-0.4741535186767578	0.4793429872184915
140.0	40.0	0.044219970703125	-0.4568824768066406	0.4590174325904799
140.0	60.0	0.00872802734375	-0.40770721435546875	0.4078006266532819
140.0	80.0	0.0197296142578125	-0.4273223876953125	0.4277776065952787
140.0	100.0	-0.0182952880859375	-0.38649749755859375	0.386930269150919
140.0	120.0	0.0075225830078125	-0.4111480712890625	0.4112168841132687
140.0	140.0	0.0137939453125	-0.407073974609375	0.4073076156071211
140.0	160.0	-0.0206756591796875	-0.3301544189453125	0.3308011838425484
140.0	180.0	0.013702392578125	-0.2512969970703125	0.25167029284149073
140.0	200.0	0.1234893798828125	-0.0503082275390625	0.13334370889533434
140.0	220.0	0.32818603515625	-0.0159454345703125	0.32857317382162454
140.0	240.0	1.628173828125	4.3684234619140625	4.661981719954772
140.0	260.0	6.03466796875	5.53387451171875	8.187855922310046
140.0	280.0	4.8831024169921875	7.737274169921875	9.14932242274668
140.0	300.0	4.7182769775390625	7.327667236328125	8.715322413033944
140.0	320.0	5.266693115234375	5.40399169921875	7.545938156073261
140.0	340.0	2.0265045166015625	4.28363037109375	4.738798340503984
140.0	360.0	-1.12371826171875	3.330108642578125	3.5145933339568223
140.0	380.0	0.0155181884765625	0.186767578125	0.18741115871866354
140.0	400.0	0.784271240234375	-0.4952392578125	0.9275469264341512
140.0	420.0	0.679840087890625	-0.50067138671875	0.8443070428357262
140.0	440.0	0.479736328125	-0.45318603515625	0.6599428209955007
140.0	460.0	0.3399658203125	-0.449493408203125	0.5635788170245686
140.0	480.0	0.2631378173828125	-0.50128173828125	0.5661491782836587
140.0	500.0	0.2044219970703125	-0.48931884765625	0.5303030148489213
140.0	520.0	0.19073486328125	-0.4622802734375	0.5000828324191572
140.0	540.0	0.175048828125	-0.4434814453125	0.47677865363751315
140.0	560.0	0.111328125	-0.4285888671875	0.4428118883827309
140.0	580.0	0.0988922119140625	-0.44189453125	0.452824962127656
140.0	600.0	0.095733642578125	-0.454833984375	0.46479983182410245
140.0	620.0	0.086090087890625	-0.462890625	0.4708282425109035
140.0	640.0	0.082275390625	-0.4549560546875	0.4623356482030256
140.0	660.0	0.13623046875	-0.47021484375	0.489551570213682
140.0	680.0	0.1497344970703125	-0.42333984375	0.4490401350872479
140.0	700.0	0.1411285400390625	-0.4036865234375	0.4276447988911037
140.0	720.0	0.120880126953125	-0.45068359375	0.46661301607179656
140.0	740.0	0.1557769775390625	-0.4615478515625	0.4871271764264083
140.0	760.0	0.1971588134765625	-0.519287109375	0.5554553984745573
140.0	780.0	0.1954803466796875	-0.5208740234375	0.556347296416528
140.0	800.0	0.18536376953125	-0.521484375	0.5534488959461162
160.0	0.0	0.096923828125	-0.4817085564136505	0.4913627598633495
160.0	20.0	0.071044921875	-0.455047607421875	0.4605602088159568
160.0	40.0	0.063507080078125	-0.452911376953125	0.45734217451884435
160.0	60.0	0.046783447265625	-0.43096923828125	0.43350106722218845
160.0	80.0	0.040863037109375	-0.4181671142578125	0.42015892617973566
160.0	100.0	0.063751220703125	-0.44438934326171875	0.4489388672700552
160.0	120.0	0.054931640625	-0.44329833984375	0.4466888214965526
160.0	140.0	0.0081634521484375	-0.386077880859375	0.38616417757198246
160.0	160.0	0.0009002685546875	-0.327423095703125	0.32742433337076265
160.0	180.0	0.1143035888671875	-0.2665557861328125	0.2900298218266541
160.0	200.0	0.09185791015625	-0.13043212890625	0.1595318648712235
160.0	220.0	0.111175537109375	-0.069061279296875	0.13087956429358633
160.0	240.0	2.756317138671875	4.7910308837890625	5.527319522006749
160.0	260.0	2.8941192626953125	5.897613525390625	6.569457481525738
160.0	280.0	2.006622314453125	8.930206298828125	9.152874829936808
160.0	300.0	2.1254119873046875	8.71142578125	8.966956856035699
160.0	320.0	2.4581451416015625	5.910369873046875	6.4011678288730645
160.0	340.0	-0.10772705078125	5.087249755859375	5.0883902362103965
160.0	360.0	-1.9305877685546875	4.067230224609375	4.502169569448601
160.0	380.0	-1.2228851318359375	0.650665283203125	1.3852123867592294
160.0	400.0	0.521820068359375	-0.60321044921875	0.7975957809500179
160.0	420.0	0.5732574462890625	-0.599029541015625	0.829132372263469
160.0	440.0	0.41436767578125	-0.489166259765625	0.6410804944977238
160.0	460.0	0.27294921875	-0.454071044921875	0.5297941013758825
160.0	480.0	0.22222900390625	-0.504241943359375	0.551040531739729
160.0	500.0	0.1669921875	-0.4854736328125	0.5133917011816623
160.0	520.0	0.151275634765625	-0.449462890625	0.47423750138798965
160.0	540.0	0.179046630859375	-0.43896484375	0.4740757640615635
160.0	560.0	0.1152191162109375	-0.428955078125	0.4441597728179066
160.0	580.0	0.0917510986328125	-0.4417724609375	0.45119970228614187
160.0	600.0	0.086822509765625	-0.4349365234375	0.4435176745315806
160.0	620.0	0.071624755859375	-0.439697265625	0.44549275083890744
160.0	640.0	0.069427490234375	-0.4342041015625	0.4397196586621322
160.0	660.0	0.076171875	-0.42822265625	0.43494459172039523
160.0	680.0	0.1136474609375	-0.4119873046875	0.42737487595928186
160.0	700.0	0.11669921875	-0.3907470703125	0.40780139849522606
160.0	720.0	0.1404571533203125	-0.4327392578125	0.454963160234935
160.0	740.0	0.1869049072265625	-0.442626953125	0.48047066921726955
160.0	760.0	0.1591033935546875	-0.5098876953125	0.5341342075468586
160.0	780.0	0.1581268310546875	-0.5108642578125	0.5347769484651654
160.0	800.0	0.1484375	-0.510986328125	0.5321096869414427
180.0	0.0	0.07379150390625	-0.4540948271751404	0.4600514081230126
180.0	20.0	0.0684356689453125	-0.4441394805908203	0.4493810398798286
180.0	40.0	0.067291259765625	-0.4459495544433594	0.45099791435113706
180.0	60.0	0.0735015869140625	-0.4519538879394531	0.4578916903618947
180.0	80.0	0.0963897705078125	-0.46283721923828125	0.4727676801249992
180.0	100.0	0.1088714599609375	-0.4702606201171875	0.48269871102689693
180.0	120.0	0.0572357177734375	-0.44272613525390625	0.4464105265626032
180.0	140.0	0.0327606201171875	-0.395843505859375	0.3971968521545755
180.0	160.0	0.0490570068359375	-0.341461181640625	0.34496714117016003
180.0	180.0	0.1869964599609375	-0.2853851318359375	0.3411925402334259
180.0	200.0	0.1649627685546875	-0.173095703125	0.2391126041210825
180.0	220.0	0.2185821533203125	-0.08868408203125	0.23588773634055266
180.0	240.0	2.3152008056640625	4.4306793212890625	4.999107322177234
180.0	260.0	0.5732574462890625	5.33709716796875	5.367795663032071
180.0	280.0	-0.50701904296875	9.870697021484375	9.883710234515855
180.0	300.0	-1.3638763427734375	9.58416748046875	9.680724403269197
180.0	320.0	-2.6908111572265625	5.9739990234375	6.552032433977045
180.0	340.0	-2.7880706787109375	6.3863525390625	6.968417098787766
180.0	360.0	-4.68450927734375	3.658111572265625	5.9436022279980465
180.0	380.0	-2.28594970703125	1.125030517578125	2.547795071931485
180.0	400.0	0.285552978515625	-0.7420654296875	0.7951110648685749
180.0	420.0	0.3708953857421875	-0.6959228515625	0.7885886142290716
180.0	440.0	0.2403564453125	-0.554107666015625	0.6039921575157613
180.0	460.0	0.141510009765625	-0.454315185546875	0.47584385115535405
180.0	480.0	0.1200103759765625	-0.495269775390625	0.5096024340184376
180.0	500.0	0.1047515869140625	-0.469970703125	0.4815032261125789
180.0	520.0	0.1136474609375	-0.42919921875	0.4439906696690269
180.0	540.0	0.145050048828125	-0.411376953125	0.4362000850841846
180.0	560.0	0.1282501220703125	-0.422119140625	0.44117191965608893
180.0	580.0	0.096649169921875	-0.44091796875	0.45138643888935504
180.0	600.0	0.0924072265625	-0.4285888671875	0.43843758118806114
180.0	620.0	0.075469970703125	-0.4307861328125	0.43734701176694857
180.0	640.0	0.06439208984375	-0.4293212890625	0.4341233816286935
180.0	660.0	0.077606201171875	-0.424072265625	0.43111484424994007
180.0	680.0	0.104339599609375	-0.4007568359375	0.41411688397997126
180.0	700.0	0.1101837158203125	-0.410400390625	0.42493403235928745
180.0	720.0	0.139190673828125	-0.4403076171875	0.46178441012453153
180.0	740.0	0.1660003662109375	-0.446533203125	0.4763906202637053
180.0	760.0	0.094696044921875	-0.5159912109375	0.5246086833903851
180.0	780.0	0.0848388671875	-0.517333984375	0.5242442987529488
180.0	800.0	0.0695343017578125	-0.518310546875	0.5229539579377979
200.0	0.0	0.1169891357421875	-0.4626750648021698	0.4772364963740682
200.0	20.0	0.1081695556640625	-0.45681190490722656	0.46944410661710273
200.0	40.0	0.1072235107421875	-0.4580116271972656	0.47039508065430174
200.0	60.0	0.13092041015625	-0.4800453186035156	0.497577794629776
200.0	80.0	0.1176605224609375	-0.46443939208984375	0.4791116231845815
200.0	100.0	0.1573638916015625	-0.4794158935546875	0.5045819986610974
200.0	120.0	0.094024658203125	-0.43775177001953125	0.447735690453025
200.0	140.0	0.0747833251953125	-0.39398193359375	0.4010165953243555
200.0	160.0	0.06793212890625	-0.351531982421875	0.3580356250475486
200.0	180.0	0.1413421630859375	-0.311492919921875	0.3420605885325981
200.0	200.0	0.1652374267578125	-0.2130889892578125	0.2696485203824779
200.0	220.0	0.2424468994140625	-0.1045379638671875	0.2640240233861115
200.0	240.0	-0.154876708984375	1.3358306884765625	1.3447789495904514
200.0	260.0	-1.06085205078125	3.931854248046875	4.072454407544797
200.0	280.0	-0.629364013671875	8.175537109375	8.199725976425853
200.0	300.0	-2.545379638671875	7.939605712890625	8.33764333496767
200.0	320.0	-3.36968994140625	4.946197509765625	5.984954478258471
200.0	340.0	-3.0835723876953125	5.13934326171875	5.993435394824148
200.0	360.0	-4.5293426513671875	3.244842529296875	5.571709602395631
200.0	380.0	-1.9009552001953125	0.905120849609375	2.1054392476505224
200.0	400.0	0.317626953125	-0.840728759765625	0.8987278391418154
200.0	420.0	0.3692474365234375	-0.737701416015625	0.824952755356686
200.0	440.0	0.25347900390625	-0.593841552734375	0.6456774699300558
200.0	460.0	0.17169189453125	-0.474365234375	0.5044804081739731
200.0	480.0	0.144866943359375	-0.45294189453125	0.47554473091376626
200.0	500.0	0.1012420654296875	-0.437255859375	0.44882362055738434
200.0	520.0	0.103851318359375	-0.403076171875	0.4162397105735886
200.0	540.0	0.1134490966796875	-0.393310546875	0.4093456776619837
200.0	560.0	0.1067657470703125	-0.3897705078125	0.4041286595972823
200.0	580.0	0.0631866455078125	-0.4248046875	0.4294782586959468
200.0	600.0	0.05517578125	-0.41455078125	0.41820654833650467
200.0	620.0	0.02496337890625	-0.4150390625	0.4157891216557931
200.0	640.0	0.0094757080078125	-0.41357421875	0.4136827570215154
200.0	660.0	0.0311737060546875	-0.4149169921875	0.41608642173844845
200.0	680.0	0.05859375	-0.3890380859375	0.3934257996738091
200.0	700.0	0.090423583984375	-0.40087890625	0.41095051042281916
200.0	720.0	0.117279052734375	-0.4229736328125	0.4389317375912522
200.0	740.0	0.1715545654296875	-0.421142578125	0.4547439279743498
200.0	760.0	0.09661865234375	-0.50146484375	0.5106879218249971
200.0	780.0	0.0930023193359375	-0.50244140625	0.5109763185474854
200.0	800.0	0.0788116455078125	-0.50341796875	0.5095497293964791
220.0	0.0	0.144744873046875	-0.48206445574760437	0.5033261544650645
220.0	20.0	0.1365966796875	-0.47103309631347656	0.4904394261520074
220.0	40.0	0.130096435546875	-0.4709320068359375	0.4885714252844979
220.0	60.0	0.127655029296875	-0.4668693542480469	0.48400702519774885
220.0	80.0	0.1137237548828125	-0.43834686279296875	0.45285876887290566
220.0	100.0	0.198272705078125	-0.4532012939453125	0.49467512410945297
220.0	120.0	0.1082916259765625	-0.41887664794921875	0.4326484975749037
220.0	140.0	0.1141815185546875	-0.3831939697265625	0.3998437665066896
220.0	160.0	0.1002197265625	-0.3575592041015625	0.37133889916086776
220.0	180.0	0.1411590576171875	-0.3274993896484375	0.35662547548860213
220.0	200.0	0.161865234375	-0.272552490234375	0.3169940283857612
220.0	220.0	0.1971893310546875	-0.188201904296875	0.272586846826411
220.0	240.0	0.0427398681640625	0.5189056396484375	0.5206628075728432
220.0	260.0	-2.7623291015625	1.276336669921875	3.042942220997032
220.0	280.0	-0.611328125	6.11407470703125	6.144561139705202
220.0	300.0	-2.201995849609375	6.4058837890625	6.773782757121064
220.0	320.0	-3.3491363525390625	4.9403076171875	5.968530276403018
220.0	340.0	-2.4223480224609375	3.843841552734375	4.54344448898056
220.0	360.0	-1.6255645751953125	1.35205078125	2.1143560492993254
220.0	380.0	-0.8215179443359375	0.34893798828125	0.8925522127762108
220.0	400.0	0.2753143310546875	-0.7578125	0.8062740018382957
220.0	420.0	0.3166961669921875	-0.6614990234375	0.7334012681992783
220.0	440.0	0.2307586669921875	-0.539703369140625	0.5869661736878481
220.0	460.0	0.1736297607421875	-0.4747314453125	0.505487130384033
220.0	480.0	0.1362152099609375	-0.418365478515625	0.4399821099071077
220.0	500.0	0.0945281982421875	-0.4088134765625	0.4195998556744652
220.0	520.0	0.0919036865234375	-0.38720703125	0.39796428564135844
220.0	540.0	0.0937042236328125	-0.376708984375	0.3881882796214643
220.0	560.0	0.071319580078125	-0.370361328125	0.3771657405876547
220.0	580.0	0.0240936279296875	-0.419189453125	0.419881293365221
220.0	600.0	0.0399322509765625	-0.4034423828125	0.40541378974756515
220.0	620.0	0.019561767578125	-0.4039306640625	0.40440406046521443
220.0	640.0	0.020538330078125	-0.40576171875	0.4062811777640605
220.0	660.0	0.042449951171875	-0.404541015625	0.40676213156757973
220.0	680.0	0.0709228515625	-0.3961181640625	0.4024172595379106
220.0	700.0	0.109283447265625	-0.429931640625	0.4436035250725165
220.0	720.0	0.1138458251953125	-0.4376220703125	0.4521879568708131
220.0	740.0	0.1497802734375	-0.4063720703125	0.4330962824142915
220.0	760.0	0.1046905517578125	-0.484619140625	0.49579816769273033
220.0	780.0	0.116455078125	-0.4803466796875	0.494261790863815
220.0	800.0	0.1067352294921875	-0.4786376953125	0.49039418082682373
240.0	0.0	0.1298370361328125	-0.4783179461956024	0.49562658686205735
240.0	20.0	0.1120758056640625	-0.4676799774169922	0.4809215606437364
240.0	40.0	0.09906005859375	-0.4655494689941406	0.4759718513623715
240.0	60.0	0.0751953125	-0.4508094787597656	0.4570377677628231
240.0	80.0	0.076385498046875	-0.43915557861328125	0.44574921933642797
240.0	100.0	0.10369873046875	-0.449859619140625	0.4616569111734153
240.0	120.0	0.0580596923828125	-0.4226226806640625	0.4265921449010342
240.0	140.0	0.0635223388671875	-0.3979339599609375	0.40297211321051835
240.0	160.0	0.0732574462890625	-0.3734893798828125	0.3806060566018921
240.0	180.0	0.0973358154296875	-0.359283447265625	0.37223494790848605
240.0	200.0	0.1615447998046875	-0.34539794921875	0.3813088848538082
240.0	220.0	0.161285400390625	-0.3072662353515625	0.34702380288142487
240.0	240.0	-0.161468505859375	0.159759521484375	0.22714573095124527
240.0	260.0	-1.49041748046875	0.20916748046875	1.5050233556235801
240.0	280.0	-0.7299346923828125	3.402069091796875	3.479494038003745
240.0	300.0	-1.2226104736328125	3.00067138671875	3.2401859732597567
240.0	320.0	-1.3972930908203125	3.57666015625	3.8399122196946713
240.0	340.0	-0.635345458984375	1.62335205078125	1.7432543512143477
240.0	360.0	-0.23760986328125	0.014068603515625	0.23802599171816127
240.0	380.0	0.0694122314453125	-0.181243896484375	0.19408093128140247
240.0	400.0	0.2450103759765625	-0.5543212890625	0.6060545980718967
240.0	420.0	0.23968505859375	-0.494293212890625	0.5493402475905311
240.0	440.0	0.1828765869140625	-0.4256591796875	0.46328132197787997
240.0	460.0	0.1607513427734375	-0.420013427734375	0.44972466430099456
240.0	480.0	0.135711669921875	-0.39324951171875	0.41600821604869687
240.0	500.0	0.098541259765625	-0.393035888671875	0.4052006782574369
240.0	520.0	0.1024017333984375	-0.378662109375	0.39226407951701253
240.0	540.0	0.0985107421875	-0.3673095703125	0.3802902664669259
240.0	560.0	0.0869140625	-0.3707275390625	0.38077941446405866
240.0	580.0	0.067138671875	-0.4224853515625	0.4277867150181596
240.0	600.0	0.099761962890625	-0.3984375	0.4107370091019805
240.0	620.0	0.1005401611328125	-0.3948974609375	0.40749518850594574
240.0	640.0	0.0960845947265625	-0.3984375	0.4098593548401912
240.0	660.0	0.1170806884765625	-0.396240234375	0.41317576278346824
240.0	680.0	0.0956878662109375	-0.402099609375	0.4133282758287048
240.0	700.0	0.105255126953125	-0.4306640625	0.4433397979867388
240.0	720.0	0.1001129150390625	-0.4483642578125	0.4594051626194165
240.0	740.0	0.1238861083984375	-0.4451904296875	0.4621063584711319
240.0	760.0	0.1252593994140625	-0.481201171875	0.4972368499572864
240.0	780.0	0.1693572998046875	-0.48828125	0.5168176410482689
240.0	800.0	0.220306396484375	-0.46533203125	0.514848334598823
260.0	0.0	0.1259765625	-0.4551323652267456	0.4722452373250663
260.0	20.0	0.113006591796875	-0.4543800354003906	0.4682218559187576
260.0	40.0	0.097137451171875	-0.4515266418457031	0.4618571128786762
260.0	60.0	0.08953857421875	-0.4636383056640625	0.47220507700804026
260.0	80.0	0.046783447265625	-0.4394073486328125	0.4418908337707103
260.0	100.0	0.079345703125	-0.43491363525390625	0.44209231019569706
260.0	120.0	0.0926513671875	-0.43119049072265625	0.441032328895919
260.0	140.0	0.107391357421875	-0.404052734375	0.4180807527318463
260.0	160.0	0.125030517578125	-0.3844451904296875	0.40426567349995535
260.0	180.0	0.111053466796875	-0.3763885498046875	0.39242988279650715
260.0	200.0	0.152069091796875	-0.3808135986328125	0.4100536618341546
260.0	220.0	0.195068359375	-0.3668365478515625	0.41547649472491927
260.0	240.0	0.22943115234375	-0.3680572509765625	0.4337104952179568
260.0	260.0	-0.083343505859375	-0.171417236328125	0.1906043254475195
260.0	280.0	-0.259857177734375	-0.112274169921875	0.2830746227617739
260.0	300.0	-0.1641845703125	0.06781005859375	0.17763664367237988
260.0	320.0	-0.16552734375	0.166900634765625	0.23506408363273879
260.0	340.0	-0.003509521484375	0.026458740234375	0.026690479123451946
260.0	360.0	0.09820556640625	-0.020477294921875	0.10031775954680121
260.0	380.0	0.2347412109375	-0.31756591796875	0.3949070123050979
260.0	400.0	0.220489501953125	-0.384674072265625	0.44338444080161
260.0	420.0	0.218994140625	-0.379608154296875	0.43824740094695636
260.0	440.0	0.176971435546875	-0.370697021484375	0.4107738681280845
260.0	460.0	0.1630859375	-0.362640380859375	0.39762428099914426
260.0	480.0	0.146148681640625	-0.350830078125	0.3800541814827017
260.0	500.0	0.10784912109375	-0.361907958984375	0.37763580828217336
260.0	520.0	0.108642578125	-0.3558349609375	0.37205070784375466
260.0	540.0	0.08807373046875	-0.3695068359375	0.379858241720809
260.0	560.0	0.077850341796875	-0.4002685546875	0.4077690419704645
260.0	580.0	0.087066650390625	-0.4190673828125	0.42801644004355927
260.0	600.0	0.102752685546875	-0.4100341796875	0.42271283739566745
260.0	620.0	0.116973876953125	-0.4010009765625	0.4177136233037217
260.0	640.0	0.1280517578125	-0.39794921875	0.41804405674833667
260.0	660.0	0.11285400390625	-0.398681640625	0.4143465660158336
260.0	680.0	0.09600830078125	-0.3970947265625	0.4085361865032884
260.0	700.0	0.10430908203125	-0.408935546875	0.42202922421576133
260.0	720.0	0.078704833984375	-0.428955078125	0.43611570705689207
260.0	740.0	0.106475830078125	-0.4356689453125	0.4484913960161687
260.0	760.0	0.12152099609375	-0.4735107421875	0.4888555773012867
260.0	780.0	0.140899658203125	-0.4998779296875	0.5193560034026936
260.0	800.0	0.190643310546875	-0.482421875	0.5187251076772628
280.0	0.0	0.129791259765625	-0.44773101806640625	0.46616395790572285
280.0	20.0	0.118316650390625	-0.44598960876464844	0.46141690572160615
280.0	40.0	0.1141357421875	-0.4535713195800781	0.4677113528559092
280.0	60.0	0.09423828125	-0.46555328369140625	0.47499548798783875
280.0	80.0	0.07843017578125	-0.44049072265625	0.44741856154981224
280.0	100.0	0.0999755859375	-0.4353790283203125	0.44671021488733154
280.0	120.0	0.0755615234375	-0.4344329833984375	0.4409552821870523
280.0	140.0	0.081787109375	-0.4044342041015625	0.41262108126849567
280.0	160.0	0.11285400390625	-0.385986328125	0.402146082533564
280.0	180.0	0.085723876953125	-0.3777313232421875	0.387336463088835
280.0	200.0	0.1488037109375	-0.3684234619140625	0.3973391393727954
280.0	220.0	0.20440673828125	-0.384735107421875	0.43566411091309915
280.0	240.0	0.20098876953125	-0.38720703125	0.4362634187358876
280.0	260.0	0.146942138671875	-0.409820556640625	0.43536752378042193
280.0	280.0	0.190216064453125	-0.40802001953125	0.4501805054800985
280.0	300.0	0.315032958984375	-0.3228759765625	0.4511038256184921
280.0	320.0	0.2987060546875	-0.29022216796875	0.4164783474413203
280.0	340.0	0.293914794921875	-0.28741455078125	0.4110876192185257
280.0	360.0	0.278533935546875	-0.202056884765625	0.34410483567136885
280.0	380.0	0.187652587890625	-0.300201416015625	0.3540259650362316
280.0	400.0	0.1822509765625	-0.332611083984375	0.3792697610504242
280.0	420.0	0.165069580078125	-0.34625244140625	0.38358665181019674
280.0	440.0	0.145294189453125	-0.336273193359375	0.3663196173575095
280.0	460.0	0.135955810546875	-0.331298828125	0.35811017290556835
280.0	480.0	0.12518310546875	-0.33612060546875	0.35867516127476584
280.0	500.0	0.0928955078125	-0.35198974609375	0.3640416964124918
280.0	520.0	0.1016845703125	-0.35986328125	0.3739536509136585
280.0	540.0	0.09173583984375	-0.3681640625	0.37942092882225414
280.0	560.0	0.099822998046875	-0.387451171875	0.4001037884429204
280.0	580.0	0.145263671875	-0.4119873046875	0.43684673924647605
280.0	600.0	0.140106201171875	-0.4052734375	0.4288080068630719
280.0	620.0	0.1463623046875	-0.3980712890625	0.4241257778175208
280.0	640.0	0.15106201171875	-0.3968505859375	0.4246293901079538
280.0	660.0	0.1220703125	-0.402099609375	0.42022048623713626
280.0	680.0	0.106292724609375	-0.416748046875	0.43008961610228585
280.0	700.0	0.091278076171875	-0.426025390625	0.43569406772048486
280.0	720.0	0.06439208984375	-0.4375	0.4422132870396881
280.0	740.0	0.08319091796875	-0.44384765625	0.4515766499622201
280.0	760.0	0.086029052734375	-0.4752197265625	0.48294387502950187
280.0	780.0	0.097686767578125	-0.4854736328125	0.4952043545002696
280.0	800.0	0.141204833984375	-0.4781494140625	0.4985636040756154
300.0	0.0	0.223419189453125	-0.4950824975967407	0.543160025814233
300.0	20.0	0.1990966796875	-0.4821510314941406	0.5216407816049765
300.0	40.0	0.176788330078125	-0.4702110290527344	0.5023470170058179
300.0	60.0	0.163360595703125	-0.4767303466796875	0.5039429607344614
300.0	80.0	0.037109375	-0.4264068603515625	0.4280185933668858
300.0	100.0	0.075775146484375	-0.42397308349609375	0.43069136090002336
300.0	120.0	0.091064453125	-0.4342193603515625	0.4436656258119119
300.0	140.0	0.104156494140625	-0.4215087890625	0.4341868659098305
300.0	160.0	0.115020751953125	-0.415863037109375	0.4314763481509684
300.0	180.0	0.065765380859375	-0.4208831787109375	0.4259902997034106
300.0	200.0	0.094085693359375	-0.3849334716796875	0.396264930714656
300.0	220.0	0.118743896484375	-0.3720245361328125	0.39051551625655834
300.0	240.0	0.099945068359375	-0.362884521484375	0.37639632386927474
300.0	260.0	0.083221435546875	-0.3870849609375	0.3959300118941081
300.0	280.0	0.123565673828125	-0.401519775390625	0.4201030894653556
300.0	300.0	0.121978759765625	-0.38916015625	0.40782894091332517
300.0	320.0	0.13482666015625	-0.373138427734375	0.39674993956013443
300.0	340.0	0.149139404296875	-0.370758056640625	0.39962995192798
300.0	360.0	0.14752197265625	-0.331634521484375	0.36296582243588965
300.0	380.0	0.1649169921875	-0.337860107421875	0.37596152263136295
300.0	400.0	0.1529541015625	-0.33929443359375	0.37217693353094194
300.0	420.0	0.13494873046875	-0.335693359375	0.3618026967610941
300.0	440.0	0.1173095703125	-0.320343017578125	0.3411468660239491
300.0	460.0	0.10693359375	-0.321441650390625	0.33876175710687717
300.0	480.0	0.121185302734375	-0.3382568359375	0.35930984492116397
300.0	500.0	0.1357421875	-0.363922119140625	0.38841376168602526
300.0	520.0	0.158172607421875	-0.3785400390625	0.410257400801099
300.0	540.0	0.15655517578125	-0.382080078125	0.41291004972500267
300.0	560.0	0.143707275390625	-0.3857421875	0.4116416113775211
300.0	580.0	0.17724609375	-0.3988037109375	0.43641789331689285
300.0	600.0	0.175445556640625	-0.41015625	0.44610457603459
300.0	620.0	0.151885986328125	-0.4090576171875	0.4363456050219627
300.0	640.0	0.13653564453125	-0.4091796875	0.431358318443219
300.0	660.0	0.11212158203125	-0.4097900390625	0.42485188627571796
300.0	680.0	0.12481689453125	-0.417724609375	0.4359737451245448
300.0	700.0	0.133514404296875	-0.4259033203125	0.4463403795400561
300.0	720.0	0.110260009765625	-0.4317626953125	0.4456190018581237
300.0	740.0	0.1197509765625	-0.4500732421875	0.4657319182972544
300.0	760.0	0.10589599609375	-0.46044921875	0.4724695175735392
300.0	780.0	0.08380126953125	-0.4749755859375	0.4823115798026424
300.0	800.0	0.10833740234375	-0.4825439453125	0.4945560149309121
320.0	0.0	0.2451171875	-0.4954594373703003	0.5527770705150538
320.0	20.0	0.21588134765625	-0.4788169860839844	0.5252337217167508
320.0	40.0	0.19512939453125	-0.4670982360839844	0.5062175844070431
320.0	60.0	0.20257568359375	-0.4711799621582031	0.5128815304949875
320.0	80.0	0.057647705078125	-0.43801116943359375	0.4417884589363543
320.0	100.0	0.110931396484375	-0.43470001220703125	0.4486311127627761
320.0	120.0	0.12091064453125	-0.429931640625	0.4466101203191285
320.0	140.0	0.135711669921875	-0.4295654296875	0.45049319166397006
320.0	160.0	0.13909912109375	-0.4301910400390625	0.4521204445929691
320.0	180.0	0.100341796875	-0.431060791015625	0.4425854513550124
320.0	200.0	0.103424072265625	-0.4255218505859375	0.4379102465689586
320.0	220.0	0.106536865234375	-0.3908233642578125	0.40508394895843775
320.0	240.0	0.0692138671875	-0.382049560546875	0.3882684974667777
320.0	260.0	0.051483154296875	-0.403167724609375	0.4064415448044856
320.0	280.0	0.02459716796875	-0.403106689453125	0.4038564395350668
320.0	300.0	0.00335693359375	-0.39544677734375	0.39546102553185974
320.0	320.0	0.01708984375	-0.392486572265625	0.39285846327681306
320.0	340.0	0.02880859375	-0.3800048828125	0.38109532407941504
320.0	360.0	0.059051513671875	-0.364471435546875	0.3692241982813958
320.0	380.0	0.110076904296875	-0.3438720703125	0.3610608336563083
320.0	400.0	0.1328125	-0.3291015625	0.3548901218633613
320.0	420.0	0.135833740234375	-0.327423095703125	0.35448087196050143
320.0	440.0	0.123931884765625	-0.31610107421875	0.3395276147588114
320.0	460.0	0.10113525390625	-0.306732177734375	0.3229751823907742
320.0	480.0	0.099395751953125	-0.325897216796875	0.34071764178315816
320.0	500.0	0.0865478515625	-0.363250732421875	0.373418833503498
320.0	520.0	0.086395263671875	-0.3714599609375	0.3813746768790789
320.0	540.0	0.09515380859375	-0.383056640625	0.39469815963189697
320.0	560.0	0.0947265625	-0.3887939453125	0.4001672819643376
320.0	580.0	0.1165771484375	-0.3826904296875	0.40005274216310815
320.0	600.0	0.154571533203125	-0.4317626953125	0.4585971913785337
320.0	620.0	0.148681640625	-0.4268798828125	0.4520317075260931
320.0	640.0	0.13641357421875	-0.4281005859375	0.4493092197041646
320.0	660.0	0.12933349609375	-0.428466796875	0.4475611122921143
320.0	680.0	0.123870849609375	-0.4271240234375	0.44472341829544626
320.0	700.0	0.152252197265625	-0.443603515625	0.4690040625059344
320.0	720.0	0.12542724609375	-0.4442138671875	0.46158201206755883
320.0	740.0	0.126068115234375	-0.4608154296875	0.47774891932564634
320.0	760.0	0.1273193359375	-0.4627685546875	0.47996348664364424
320.0	780.0	0.097503662109375	-0.4893798828125	0.4989986310866147
320.0	800.0	0.1214599609375	-0.5003662109375	0.5148969480963057
340.0	0.0	0.274322509765625	-0.4894229471683502	0.5610594091351335
340.0	20.0	0.240631103515625	-0.4665546417236328	0.5249538662520877
340.0	40.0	0.220855712890625	-0.4569587707519531	0.5075318355370058
340.0	60.0	0.2213134765625	-0.44861602783203125	0.5002359396684429
340.0	80.0	0.06707763671875	-0.43816375732421875	0.44326841482362517
340.0	100.0	0.08929443359375	-0.43489837646484375	0.4439708253056563
340.0	120.0	0.102081298828125	-0.42659759521484375	0.43864119712302974
340.0	140.0	0.126312255859375	-0.431884765625	0.44997692914108983
340.0	160.0	0.1142578125	-0.4367218017578125	0.4514208456062649
340.0	180.0	0.087738037109375	-0.42999267578125	0.43885266819437846
340.0	200.0	0.05499267578125	-0.433746337890625	0.43721857236754014
340.0	220.0	0.030426025390625	-0.4090118408203125	0.4101419619501175
340.0	240.0	-0.02197265625	-0.405364990234375	0.40596006322099665
340.0	260.0	-0.011505126953125	-0.41680908203125	0.4169678390594901
340.0	280.0	0.036041259765625	-0.357208251953125	0.35902187630964844
340.0	300.0	-0.004180908203125	-0.265411376953125	0.2654443049107605
340.0	320.0	0.014923095703125	-0.259521484375	0.2599501868388788
340.0	340.0	0.0130615234375	-0.249969482421875	0.2503104982552039
340.0	360.0	0.014678955078125	-0.21588134765625	0.21637982343107753
340.0	380.0	0.076751708984375	-0.3189697265625	0.3280739418109555
340.0	400.0	0.103973388671875	-0.33428955078125	0.35008565996544716
340.0	420.0	0.12152099609375	-0.336395263671875	0.35767181313669033
340.0	440.0	0.114044189453125	-0.33233642578125	0.35135961214840356
340.0	460.0	0.082305908203125	-0.325958251953125	0.33618900122026324
340.0	480.0	0.06658935546875	-0.334625244140625	0.34118645383121005
340.0	500.0	0.045684814453125	-0.3681640625	0.37098770759705824
340.0	520.0	0.04791259765625	-0.38232421875	0.38531470937010376
340.0	540.0	0.05889892578125	-0.3907470703125	0.39516117776925785
340.0	560.0	0.065155029296875	-0.39697265625	0.40228406338414313
340.0	580.0	0.0743408203125	-0.4232177734375	0.42969738342015823
340.0	600.0	0.085784912109375	-0.448974609375	0.45709654451663384
340.0	620.0	0.06915283203125	-0.4398193359375	0.4452225987553257
340.0	640.0	0.068145751953125	-0.4385986328125	0.4438610190298885
340.0	660.0	0.099609375	-0.4346923828125	0.4459590735292866
340.0	680.0	0.11676025390625	-0.4248046875	0.4405587127889138
340.0	700.0	0.164031982421875	-0.456787109375	0.48534622131878036
340.0	720.0	0.1470947265625	-0.45751953125	0.4805839989613849
340.0	740.0	0.134674072265625	-0.4688720703125	0.4878300155379297
340.0	760.0	0.124359130859375	-0.462890625	0.4793046256202727
340.0	780.0	0.084442138671875	-0.472900390625	0.48038032249120877
340.0	800.0	0.08062744140625	-0.4652099609375	0.47214520230876916
360.0	0.0	0.288543701171875	-0.4628995656967163	0.5454662917249542
360.0	20.0	0.258392333984375	-0.4419212341308594	0.5119189149051192
360.0	40.0	0.24072265625	-0.4379081726074219	0.4997108812787923
360.0	60.0	0.245269775390625	-0.43921661376953125	0.5030591382047852
360.0	80.0	0.09527587890625	-0.44373321533203125	0.4538465153444072
360.0	100.0	0.086334228515625	-0.442535400390625	0.4508782314686294
360.0	120.0	0.080352783203125	-0.4375457763671875	0.4448627610682347
360.0	140.0	0.097625732421875	-0.4416656494140625	0.4523265739521094
360.0	160.0	0.08343505859375	-0.436798095703125	0.4446953849686534
360.0	180.0	0.052825927734375	-0.4295501708984375	0.4327862381821703
360.0	200.0	0.025238037109375	-0.4295806884765625	0.430321422228933
360.0	220.0	-0.009002685546875	-0.4133758544921875	0.413473875141105
360.0	240.0	-0.049530029296875	-0.4412841796875	0.4440551216286319
360.0	260.0	0.1302490234375	-0.36956787109375	0.3918484649085524
360.0	280.0	0.436981201171875	0.044647216796875	0.43925612590528756
360.0	300.0	0.475921630859375	0.075164794921875	0.48182065658862605
360.0	320.0	0.445465087890625	0.046539306640625	0.4478895528944523
360.0	340.0	0.343902587890625	0.02618408203125	0.34489795028339654
360.0	360.0	0.083984375	-0.127288818359375	0.15249858531627952
360.0	380.0	-0.063385009765625	-0.297515869140625	0.30419295168279276
360.0	400.0	-0.031005859375	-0.272003173828125	0.27376466150355394
360.0	420.0	0.02557373046875	-0.32989501953125	0.3308847829707678
360.0	440.0	0.09417724609375	-0.40435791015625	0.41518028997982637
360.0	460.0	0.087738037109375	-0.411224365234375	0.4204800134586907
360.0	480.0	0.071624755859375	-0.36529541015625	0.3722510474574088
360.0	500.0	0.049163818359375	-0.3770751953125	0.38026672738438955
360.0	520.0	0.0506591796875	-0.38232421875	0.38566586668955843
360.0	540.0	0.055450439453125	-0.3837890625	0.3877741555727684
360.0	560.0	0.064697265625	-0.3922119140625	0.39751216548921076
360.0	580.0	0.07501220703125	-0.4163818359375	0.4230847013334118
360.0	600.0	0.07135009765625	-0.460693359375	0.4661858082436437
360.0	620.0	0.03009033203125	-0.458740234375	0.45972603876241425
360.0	640.0	0.03240966796875	-0.45849609375	0.45964013593446496
360.0	660.0	0.069793701171875	-0.453857421875	0.4591924652194227
360.0	680.0	0.11676025390625	-0.43505859375	0.45045414515573
360.0	700.0	0.18218994140625	-0.4583740234375	0.49325441722491914
360.0	720.0	0.159271240234375	-0.4630126953125	0.48964077034734554
360.0	740.0	0.12420654296875	-0.4896240234375	0.5051326059990322
360.0	760.0	0.09039306640625	-0.459716796875	0.46851941238686656
360.0	780.0	0.030731201171875	-0.446044921875	0.4471023138566173
360.0	800.0	-0.016387939453125	-0.4296875	0.429999897925301
380.0	0.0	0.222442626953125	-0.450697660446167	0.5026023312893162
380.0	20.0	0.190338134765625	-0.4334583282470703	0.47340757056980215
380.0	40.0	0.1783447265625	-0.44040679931640625	0.4751473354410969
380.0	60.0	0.1754150390625	-0.441131591796875	0.4747288881146198
380.0	80.0	0.11199951171875	-0.44434356689453125	0.458241307681655
380.0	100.0	0.09490966796875	-0.4462890625	0.45626940767606505
380.0	120.0	0.070587158203125	-0.43917083740234375	0.4448073418097647
380.0	140.0	0.06243896484375	-0.43341064453125	0.4378851574599813
380.0	160.0	0.055755615234375	-0.431488037109375	0.43507541277192974
380.0	180.0	0.0098876953125	-0.414093017578125	0.4142110497385966
380.0	200.0	-0.01580810546875	-0.4098358154296875	0.41014057566574413
380.0	220.0	-0.036651611328125	-0.3761749267578125	0.37795623573926324
380.0	240.0	-0.048370361328125	-0.0978240966796875	0.10912949072643113
380.0	260.0	0.868438720703125	0.162139892578125	0.8834450500069182
380.0	280.0	2.08843994140625	1.748504638671875	2.7237565714134595
380.0	300.0	1.683685302734375	4.291046142578125	4.609541538632486
380.0	320.0	2.197021484375	4.063323974609375	4.6192537411838135
380.0	340.0	1.76727294921875	2.600067138671875	3.143819778969795
380.0	360.0	0.757232666015625	1.51422119140625	1.693005353501546
380.0	380.0	0.05413818359375	-0.351959228515625	0.35609864007061937
380.0	400.0	-0.059814453125	-0.1768798828125	0.1867197411802152
380.0	420.0	-0.083099365234375	-0.388427734375	0.3972173326203825
380.0	440.0	-0.005615234375	-0.4241943359375	0.4242314998895565
380.0	460.0	0.04071044921875	-0.452423095703125	0.4542510299396045
380.0	480.0	0.03680419921875	-0.46710205078125	0.46854975714878233
380.0	500.0	0.029296875	-0.426788330078125	0.42779268995114933
380.0	520.0	0.032867431640625	-0.4195556640625	0.4208410903293267
380.0	540.0	0.042694091796875	-0.4195556640625	0.42172235027478133
380.0	560.0	0.0516357421875	-0.4215087890625	0.42465975689743557
380.0	580.0	0.070159912109375	-0.4173583984375	0.4232144208477663
380.0	600.0	0.062042236328125	-0.4495849609375	0.45384565238610397
380.0	620.0	0.049072265625	-0.4464111328125	0.44910019678520524
380.0	640.0	0.066009521484375	-0.44775390625	0.4525934350923906
380.0	660.0	0.09783935546875	-0.4432373046875	0.45390731184370686
380.0	680.0	0.120391845703125	-0.4320068359375	0.4484686196475012
380.0	700.0	0.174591064453125	-0.46533203125	0.4970069809309787
380.0	720.0	0.1365966796875	-0.47509765625	0.4943444506372987
380.0	740.0	0.08770751953125	-0.4993896484375	0.5070331645453328
380.0	760.0	0.05267333984375	-0.43408203125	0.4372661553155254
380.0	780.0	-0.016754150390625	-0.41259765625	0.4129376799207174
380.0	800.0	-0.085845947265625	-0.3905029296875	0.3998275437691268
400.0	0.0	0.27362060546875	-0.44160696864128113	0.5195045240319153
400.0	20.0	0.24920654296875	-0.4269084930419922	0.494322528810715
400.0	40.0	0.21563720703125	-0.4391212463378906	0.48921045986526146
400.0	60.0	0.195098876953125	-0.44185638427734375	0.4830120455175195
400.0	80.0	0.12872314453125	-0.4484100341796875	0.46652031755438217
400.0	100.0	0.092437744140625	-0.44504547119140625	0.4545439560370245
400.0	120.0	0.06854248046875	-0.43747711181640625	0.44281406367913995
400.0	140.0	0.039886474609375	-0.4275360107421875	0.4293925608788631
400.0	160.0	0.019866943359375	-0.42120361328125	0.4216718858065183
400.0	180.0	-0.02447509765625	-0.403656005859375	0.404397331187567
400.0	200.0	-0.070770263671875	-0.400299072265625	0.40650679880772816
400.0	220.0	-0.12457275390625	-0.3343353271484375	0.35678912819092434
400.0	240.0	-0.133331298828125	0.356414794921875	0.380537437430796
400.0	260.0	0.5015869140625	4.300933837890625	4.3300832913780445
400.0	280.0	4.061004638671875	4.904510498046875	6.367572685157704
400.0	300.0	3.93829345703125	7.139404296875	8.153603440683902
400.0	320.0	5.06195068359375	7.040740966796875	8.671526860055675
400.0	340.0	4.132049560546875	4.7423095703125	6.289939080109851
400.0	360.0	3.409637451171875	5.190338134765625	6.210091585607747
400.0	380.0	0.625335693359375	-0.1358642578125	0.6399248596047756
400.0	400.0	0.009368896484375	-0.01220703125	0.015387911920511204
400.0	420.0	-0.163055419921875	-0.512664794921875	0.5379705028328107
400.0	440.0	-0.065704345703125	-0.474212646484375	0.47874282775827626
400.0	460.0	-0.000762939453125	-0.493133544921875	0.49313413510304077
400.0	480.0	0.009307861328125	-0.49920654296875	0.49929330941372935
400.0	500.0	0.009002685546875	-0.462615966796875	0.46270355637542193
400.0	520.0	0.012664794921875	-0.441162109375	0.4413438611543301
400.0	540.0	0.030487060546875	-0.4351806640625	0.43624725928613844
400.0	560.0	0.05316162109375	-0.4329833984375	0.4362347777055405
400.0	580.0	0.090850830078125	-0.42578125	0.4353659910666505
400.0	600.0	0.080841064453125	-0.4412841796875	0.4486279136928331
400.0	620.0	0.051055908203125	-0.439453125	0.4424090356612436
400.0	640.0	0.045623779296875	-0.440673828125	0.4430292902638289
400.0	660.0	0.058380126953125	-0.4378662109375	0.441740939809552
400.0	680.0	0.08624267578125	-0.4296875	0.4382569415105251
400.0	700.0	0.13433837890625	-0.46533203125	0.48433531706288996
400.0	720.0	0.09002685546875	-0.5008544921875	0.5088811816622715
400.0	740.0	0.075408935546875	-0.4837646484375	0.48960672241930125
400.0	760.0	0.013336181640625	-0.4056396484375	0.4058588155076225
400.0	780.0	-0.059295654296875	-0.3857421875	0.39027299398725973
400.0	800.0	-0.10009765625	-0.36962890625	0.3829426446901865
420.0	0.0	0.107330322265625	-0.44931623339653015	0.4619576557123911
420.0	20.0	0.1180419921875	-0.42766571044921875	0.44365738111027614
420.0	40.0	0.112091064453125	-0.4373893737792969	0.45152394291474746
420.0	60.0	0.1732177734375	-0.430877685546875	0.4643920508975975
420.0	80.0	0.12744140625	-0.43968963623046875	0.45778629100865337
420.0	100.0	0.080596923828125	-0.4335784912109375	0.4410058641008185
420.0	120.0	0.043243408203125	-0.42608642578125	0.4282751855852295
420.0	140.0	0.0054931640625	-0.4165802001953125	0.41661641595859394
420.0	160.0	-0.012969970703125	-0.4080352783203125	0.40824136058706106
420.0	180.0	-0.0654296875	-0.385711669921875	0.391221850514857
420.0	200.0	-0.09039306640625	-0.378662109375	0.38930181033569466
420.0	220.0	-0.200439453125	-0.2568359375	0.32579237738251793
420.0	240.0	-2.008026123046875	1.78302001953125	2.6853918337717277
420.0	260.0	-3.1383056640625	7.12969970703125	7.789838275184425
420.0	280.0	-0.379852294921875	7.375091552734375	7.384867173969438
420.0	300.0	0.178955078125	8.362701416015625	8.36461594416722
420.0	320.0	1.753753662109375	7.7177734375	7.91452327938598
420.0	340.0	2.40155029296875	5.800018310546875	6.2775517689890314
420.0	360.0	4.126678466796875	6.637115478515625	7.8154191853973325
420.0	380.0	0.938262939453125	0.59161376953125	1.1092088152598651
420.0	400.0	0.00244140625	-0.01568603515625	0.01587489097287443
420.0	420.0	-0.360321044921875	-0.72161865234375	0.8065759324601757
420.0	440.0	-0.1868896484375	-0.566619873046875	0.5966454736480862
420.0	460.0	-0.063201904296875	-0.56805419921875	0.571559317968666
420.0	480.0	-0.014251708984375	-0.531036376953125	0.531227582921366
420.0	500.0	0.02496337890625	-0.495941162109375	0.4965690350402594
420.0	520.0	0.0472412109375	-0.4285888671875	0.43118458818458005
420.0	540.0	0.052734375	-0.41064453125	0.4140167211021469
420.0	560.0	0.0906982421875	-0.402099609375	0.41220173094666884
420.0	580.0	0.119140625	-0.4173583984375	0.4340305533850188
420.0	600.0	0.11871337890625	-0.4359130859375	0.45178876128440065
420.0	620.0	0.091827392578125	-0.4447021484375	0.45408399096711766
420.0	640.0	0.0703125	-0.4483642578125	0.4538439768687076
420.0	660.0	0.05914306640625	-0.4462890625	0.45019088130598894
420.0	680.0	0.06170654296875	-0.436767578125	0.44110499288302346
420.0	700.0	0.0994873046875	-0.464111328125	0.47465466255787997
420.0	720.0	0.05047607421875	-0.5224609375	0.5248935751958826
420.0	740.0	0.047454833984375	-0.464111328125	0.46653112025076743
420.0	760.0	-0.01531982421875	-0.3873291015625	0.3876319516388024
420.0	780.0	-0.075836181640625	-0.373291015625	0.38091640656733844
420.0	800.0	-0.08837890625	-0.361328125	0.37197962979975385
440.0	0.0	9.1552734375e-05	-0.4584720730781555	0.4584720822192827
440.0	20.0	0.01007080078125	-0.45249366760253906	0.4526057227309137
440.0	40.0	0.00555419921875	-0.4560203552246094	0.45605417825971123
440.0	60.0	0.051788330078125	-0.4302940368652344	0.4333993415939398
440.0	80.0	0.08416748046875	-0.42967987060546875	0.4378458130118293
440.0	100.0	0.056732177734375	-0.42424774169921875	0.42802416558807954
440.0	120.0	0.028778076171875	-0.413421630859375	0.414422034320787
440.0	140.0	-0.0068359375	-0.401123046875	0.4011812916572598
440.0	160.0	-0.0208740234375	-0.39892578125	0.3994715306506737
440.0	180.0	-0.049591064453125	-0.375030517578125	0.3782950737037297
440.0	200.0	-0.065338134765625	-0.369171142578125	0.37490852799994995
440.0	220.0	-0.199615478515625	-0.2374420166015625	0.31020162880107294
440.0	240.0	-4.734619140625	4.430572509765625	6.484334288966253
440.0	260.0	-0.763580322265625	6.437255859375	6.482385202038602
440.0	280.0	-0.0477294921875	7.075653076171875	7.075814056259887
440.0	300.0	0.18682861328125	8.65283203125	8.654848761923375
440.0	320.0	1.14227294921875	8.14208984375	8.221825497674699
440.0	340.0	-0.952972412109375	7.274932861328125	7.33708419980808
440.0	360.0	2.161865234375	7.504241943359375	7.809437139517378
440.0	380.0	-1.326263427734375	0.1217041015625	1.331835788707778
440.0	400.0	-0.4293212890625	0.2366943359375	0.4902458341558659
440.0	420.0	-0.67462158203125	-0.87969970703125	1.1085963438029252
440.0	440.0	-0.398284912109375	-0.60302734375	0.7226844736979986
440.0	460.0	-0.2178955078125	-0.581390380859375	0.6208810089547565
440.0	480.0	-0.12994384765625	-0.578125	0.5925486639666911
440.0	500.0	-0.007904052734375	-0.5450439453125	0.5451012533203746
440.0	520.0	0.0064697265625	-0.4959716796875	0.4960138752230966
440.0	540.0	0.036895751953125	-0.4691162109375	0.4705648901868302
440.0	560.0	0.079071044921875	-0.43017578125	0.4373824789804514
440.0	580.0	0.104339599609375	-0.4456787109375	0.4577294675128054
440.0	600.0	0.12884521484375	-0.4373779296875	0.4559611197962561
440.0	620.0	0.098114013671875	-0.4423828125	0.45313233439494804
440.0	640.0	0.080322265625	-0.44921875	0.4563432389185749
440.0	660.0	0.0675048828125	-0.4427490234375	0.44786561260984226
440.0	680.0	0.045135498046875	-0.4482421875	0.4505089031736494
440.0	700.0	0.09893798828125	-0.453125	0.4638005941675159
440.0	720.0	0.0555419921875	-0.5272216796875	0.5301392387181553
440.0	740.0	0.00848388671875	-0.416015625	0.41610212277516345
440.0	760.0	-0.018707275390625	-0.369140625	0.36961434384765335
440.0	780.0	-0.062103271484375	-0.3619384765625	0.3672278273026778
440.0	800.0	-0.061492919921875	-0.3548583984375	0.3601470007401778
460.0	0.0	0.00799560546875	-0.46484678983688354	0.4649155490284958
460.0	20.0	0.01861572265625	-0.46172332763671875	0.46209844883308054
460.0	40.0	0.013397216796875	-0.4638710021972656	0.46406442666659775
460.0	60.0	0.056793212890625	-0.43950653076171875	0.44316076046130426
460.0	80.0	0.0723876953125	-0.4321441650390625	0.43816498925628894
460.0	100.0	0.05987548828125	-0.4140167236328125	0.4183239433077752
460.0	120.0	0.043701171875	-0.40219879150390625	0.40456601477441345
460.0	140.0	0.00433349609375	-0.393310546875	0.39333441938318353
460.0	160.0	-0.010284423828125	-0.3889923095703125	0.3891282388600477
460.0	180.0	-0.0225830078125	-0.3641357421875	0.36483534776704535
460.0	200.0	-0.053741455078125	-0.3561553955078125	0.36018718708921404
460.0	220.0	-0.172698974609375	-0.2552337646484375	0.3081707488515799
460.0	240.0	-3.589691162109375	2.94525146484375	4.6433165765959155
460.0	260.0	-1.85723876953125	6.4244384765625	6.687506679337722
460.0	280.0	-1.225006103515625	5.931304931640625	6.05648562664479
460.0	300.0	-1.737701416015625	7.6090087890625	7.8049100547830195
460.0	320.0	-1.58856201171875	7.196014404296875	7.36927083040948
460.0	340.0	-2.9906005859375	5.4617919921875	6.226946573605174
460.0	360.0	-4.608795166015625	6.804840087890625	8.21868855134761
460.0	380.0	-4.686279296875	1.0018310546875	4.792168518578569
460.0	400.0	-1.009735107421875	-0.093109130859375	1.014018884148443
460.0	420.0	-0.727935791015625	-0.9697265625	1.212542832999977
460.0	440.0	-0.473388671875	-0.72467041015625	0.8655888388926951
460.0	460.0	-0.32586669921875	-0.633331298828125	0.7122482992152688
460.0	480.0	-0.23675537109375	-0.611175537109375	0.655430120533587
460.0	500.0	-0.09014892578125	-0.567596435546875	0.5747108337808077
460.0	520.0	-0.052978515625	-0.5360107421875	0.5386225383867843
460.0	540.0	-0.02081298828125	-0.53662109375	0.5370245606475013
460.0	560.0	0.06353759765625	-0.484375	0.4885244793671321
460.0	580.0	0.094207763671875	-0.49560546875	0.5044798146516499
460.0	600.0	0.13482666015625	-0.477783203125	0.4964423606797409
460.0	620.0	0.088165283203125	-0.4835205078125	0.49149282663895016
460.0	640.0	0.063323974609375	-0.497802734375	0.501814196801521
460.0	660.0	0.066558837890625	-0.485595703125	0.49013596664070025
460.0	680.0	-0.00628662109375	-0.5050048828125	0.5050440112200552
460.0	700.0	0.022430419921875	-0.4561767578125	0.45672788190146213
460.0	720.0	0.028076171875	-0.5291748046875	0.5299190932049989
460.0	740.0	0.13592529296875	-0.3973388671875	0.419945068605986
460.0	760.0	0.1864013671875	-0.3721923828125	0.4162603025908377
460.0	780.0	0.19000244140625	-0.3720703125	0.41777654934687647
460.0	800.0	0.1864013671875	-0.363037109375	0.4080948571995547
480.0	0.0	-0.030426025390625	-0.45822739601135254	0.4592364200239522
480.0	20.0	0.026275634765625	-0.4729766845703125	0.4737059775107988
480.0	40.0	0.023162841796875	-0.47223663330078125	0.4728043517897901
480.0	60.0	0.046173095703125	-0.45227813720703125	0.4546289345854178
480.0	80.0	0.05755615234375	-0.44261932373046875	0.4463458036234176
480.0	100.0	0.034149169921875	-0.412750244140625	0.4141605121743243
480.0	120.0	0.025970458984375	-0.3914794921875	0.39233997698837925
480.0	140.0	0.014556884765625	-0.387359619140625	0.38763304481796923
480.0	160.0	0.009246826171875	-0.382171630859375	0.3822834801923401
480.0	180.0	0.022705078125	-0.351409912109375	0.352142651352234
480.0	200.0	0.023040771484375	-0.344482421875	0.34525210518034594
480.0	220.0	-0.09942626953125	-0.2843170166015625	0.3012005129512796
480.0	240.0	-1.932891845703125	1.8680419921875	2.6880572486019485
480.0	260.0	-2.267486572265625	5.96942138671875	6.385568654992296
480.0	280.0	-3.48040771484375	5.17706298828125	6.2382063965674845
480.0	300.0	-3.64678955078125	7.047821044921875	7.935417790446259
480.0	320.0	-3.62823486328125	6.561920166015625	7.498192081314804
480.0	340.0	-4.660980224609375	5.255859375	7.024869708683219
480.0	360.0	-4.397796630859375	6.184539794921875	7.588751391458965
480.0	380.0	-6.324066162109375	0.9844970703125	6.400238066212123
480.0	400.0	-1.557159423828125	-0.56005859375	1.6548145212228365
480.0	420.0	-1.019256591796875	-0.949188232421875	1.3927822157428436
480.0	440.0	-0.675811767578125	-0.766143798828125	1.0216153217722708
480.0	460.0	-0.410186767578125	-0.682647705078125	0.7964050938715934
480.0	480.0	-0.295684814453125	-0.63720703125	0.7024687254053503
480.0	500.0	-0.12921142578125	-0.581268310546875	0.5954564983258154
480.0	520.0	-0.0589599609375	-0.549560546875	0.5527142767066006
480.0	540.0	-0.01861572265625	-0.5478515625	0.5481677477412419
480.0	560.0	0.0220947265625	-0.5	0.500487938857543
480.0	580.0	0.055999755859375	-0.5162353515625	0.5192638162429264
480.0	600.0	0.10467529296875	-0.5228271484375	0.5332027232689095
480.0	620.0	0.06634521484375	-0.5404052734375	0.5444626223091191
480.0	640.0	0.047119140625	-0.5809326171875	0.5828403890650998
480.0	660.0	0.073272705078125	-0.5682373046875	0.5729419898628312
480.0	680.0	0.01641845703125	-0.526123046875	0.5263791657962162
480.0	700.0	0.008270263671875	-0.4678955078125	0.4679685924208158
480.0	720.0	0.059600830078125	-0.5484619140625	0.5516907921318813
480.0	740.0	0.1534423828125	-0.3790283203125	0.4089095651144552
480.0	760.0	0.19976806640625	-0.356201171875	0.40839509693532705
480.0	780.0	0.201080322265625	-0.35498046875	0.40797601546710727
480.0	800.0	0.195892333984375	-0.344970703125	0.3967097081348058
500.0	0.0	-0.061431884765625	-0.44191402196884155	0.4461635118188564
500.0	20.0	0.01202392578125	-0.4652576446533203	0.4654129893971034
500.0	40.0	0.03656005859375	-0.46964263916015625	0.47106352692783926
500.0	60.0	0.06402587890625	-0.4553718566894531	0.4598508900007889
500.0	80.0	0.0687255859375	-0.45722198486328125	0.4623582481201901
500.0	100.0	0.060211181640625	-0.42790985107421875	0.4321252446235008
500.0	120.0	0.0565185546875	-0.38053131103515625	0.3847056351317183
500.0	140.0	0.048583984375	-0.3704071044921875	0.37357974596602067
500.0	160.0	0.049530029296875	-0.35870361328125	0.3621070366385799
500.0	180.0	0.04571533203125	-0.332489013671875	0.33561709699481
500.0	200.0	0.00225830078125	-0.3135833740234375	0.3135915056029766
500.0	220.0	-0.111724853515625	-0.31610107421875	0.335264570176056
500.0	240.0	-0.779083251953125	0.62310791015625	0.9976142446723312
500.0	260.0	-2.39398193359375	4.27593994140625	4.900490983655266
500.0	280.0	-4.091705322265625	3.68927001953125	5.509334417265751
500.0	300.0	-4.434417724609375	5.6876220703125	7.212011187667115
500.0	320.0	-4.2789306640625	5.2998046875	6.811547353832411
500.0	340.0	-5.018341064453125	3.96673583984375	6.396775770829975
500.0	360.0	-4.41265869140625	4.182525634765625	6.079891233592482
500.0	380.0	-5.013031005859375	-0.2978515625	5.021871704752238
500.0	400.0	-1.603668212890625	-0.58355712890625	1.7065434831064565
500.0	420.0	-1.01800537109375	-0.829437255859375	1.3131264588695386
500.0	440.0	-0.76171875	-0.7508544921875	1.069578385411612
500.0	460.0	-0.451568603515625	-0.681304931640625	0.8173681016279559
500.0	480.0	-0.325408935546875	-0.677337646484375	0.7514501065797665
500.0	500.0	-0.160980224609375	-0.642242431640625	0.6621102428711911
500.0	520.0	-0.057037353515625	-0.6304931640625	0.6330678396709226
500.0	540.0	0.010833740234375	-0.6282958984375	0.6283892948808495
500.0	560.0	0.029876708984375	-0.5638427734375	0.5646337670538568
500.0	580.0	0.045867919921875	-0.556640625	0.5585272164168459
500.0	600.0	0.055999755859375	-0.55029296875	0.5531349962820994
500.0	620.0	0.0439453125	-0.572021484375	0.5737070411606441
500.0	640.0	0.0577392578125	-0.61328125	0.6159932739034581
500.0	660.0	0.0665283203125	-0.613525390625	0.6171218861336563
500.0	680.0	0.03326416015625	-0.56640625	0.5673821854711013
500.0	700.0	0.030731201171875	-0.4842529296875	0.48522706708961844
500.0	720.0	0.05609130859375	-0.4920654296875	0.49525207924177694
500.0	740.0	0.18511962890625	-0.344970703125	0.3915023154732863
500.0	760.0	0.216400146484375	-0.3271484375	0.3922437042925614
500.0	780.0	0.214202880859375	-0.32470703125	0.38899554022076405
500.0	800.0	0.20233154296875	-0.32275390625	0.3809306200343429
520.0	0.0	-0.0416259765625	-0.44789591431617737	0.4498260463622647
520.0	20.0	0.03729248046875	-0.4673728942871094	0.46885834898594014
520.0	40.0	0.05499267578125	-0.4728507995605469	0.4760378903350343
520.0	60.0	0.06781005859375	-0.46721649169921875	0.4721116967013357
520.0	80.0	0.04949951171875	-0.477294921875	0.479854815655795
520.0	100.0	0.033935546875	-0.4787445068359375	0.47994575127538147
520.0	120.0	0.03411865234375	-0.442474365234375	0.4437878393188763
520.0	140.0	0.04656982421875	-0.4071502685546875	0.40980494105356935
520.0	160.0	0.07647705078125	-0.3532562255859375	0.3614397601418813
520.0	180.0	0.07421875	-0.316131591796875	0.32472697175256093
520.0	200.0	0.01068115234375	-0.283843994140625	0.28404489086250706
520.0	220.0	-0.04876708984375	-0.306915283203125	0.31076553881581337
520.0	240.0	-0.09307861328125	-0.148223876953125	0.17502555798904235
520.0	260.0	-0.4482421875	1.835479736328125	1.889419731326512
520.0	280.0	-1.72900390625	2.566375732421875	3.094469083347202
520.0	300.0	-2.8402099609375	4.476959228515625	5.301882359690737
520.0	320.0	-3.24847412109375	4.20928955078125	5.317020090025242
520.0	340.0	-3.30072021484375	0.87738037109375	3.4153404299218515
520.0	360.0	-3.66046142578125	0.134246826171875	3.6629223387849383
520.0	380.0	-1.78204345703125	-0.8111572265625	1.957972147133982
520.0	400.0	-1.07684326171875	-0.87896728515625	1.3900269417115716
520.0	420.0	-0.82330322265625	-0.795654296875	1.1449427743655214
520.0	440.0	-0.65570068359375	-0.7689208984375	1.0105358650336183
520.0	460.0	-0.4532470703125	-0.715850830078125	0.8472752313566146
520.0	480.0	-0.21929931640625	-0.67279052734375	0.707629340728414
520.0	500.0	-0.12652587890625	-0.640380859375	0.6527606323047236
520.0	520.0	-0.04290771484375	-0.6505126953125	0.6519262525438334
520.0	540.0	0.03826904296875	-0.6553955078125	0.6565118363826724
520.0	560.0	0.0372314453125	-0.5933837890625	0.5945506720559881
520.0	580.0	0.02410888671875	-0.6007080078125	0.6011916076168063
520.0	600.0	0.015869140625	-0.5792236328125	0.579440977522893
520.0	620.0	0.01580810546875	-0.5926513671875	0.5928621587078434
520.0	640.0	0.028564453125	-0.62646484375	0.6271157217268932
520.0	660.0	0.056640625	-0.64794921875	0.6504201338205375
520.0	680.0	0.04669189453125	-0.5919189453125	0.5937576701271149
520.0	700.0	0.0577392578125	-0.572021484375	0.5749281698432568
520.0	720.0	0.1839599609375	-0.7032470703125	0.726909698058322
520.0	740.0	0.20709228515625	-0.319091796875	0.38040345608860315
520.0	760.0	0.2218017578125	-0.3055419921875	0.3775604968195444
520.0	780.0	0.21636962890625	-0.3004150390625	0.37022292204555857
520.0	800.0	0.20166015625	-0.300537109375	0.36192454010505437
540.0	0.0	-0.0059814453125	-0.4647779166698456	0.46481640409089303
540.0	20.0	0.0491943359375	-0.4716224670410156	0.4741812249617075
540.0	40.0	0.0655517578125	-0.475372314453125	0.47987068080976714
540.0	60.0	0.07244873046875	-0.46227264404296875	0.4679153940372243
540.0	80.0	0.05560302734375	-0.4703826904296875	0.4736576528524173
540.0	100.0	0.03662109375	-0.49378204345703125	0.4951381735920265
540.0	120.0	0.02703857421875	-0.4885711669921875	0.4893187812785146
540.0	140.0	0.0306396484375	-0.484161376953125	0.48512990733361266
540.0	160.0	0.01861572265625	-0.4818267822265625	0.4821862640109294
540.0	180.0	0.02764892578125	-0.3737945556640625	0.37481573198166457
540.0	200.0	0.00537109375	-0.294921875	0.29497077991148024
540.0	220.0	0.00030517578125	-0.3220672607421875	0.3220674053272601
540.0	240.0	-0.00250244140625	-0.3042755126953125	0.30428580288765855
540.0	260.0	-0.0487060546875	0.13323974609375	0.14186299624055848
540.0	280.0	-0.0521240234375	1.090667724609375	1.0919125419757318
540.0	300.0	0.14874267578125	3.373870849609375	3.3771480413867634
540.0	320.0	-0.01153564453125	2.72161865234375	2.7216430992839897
540.0	340.0	-0.37664794921875	0.26983642578125	0.463330739676411
540.0	360.0	-0.62017822265625	-1.66717529296875	1.778790174625018
540.0	380.0	-0.51226806640625	-0.8345947265625	0.9792685686090065
540.0	400.0	-0.4927978515625	-0.9981689453125	1.1131895462547627
540.0	420.0	-0.37139892578125	-0.6494140625	0.7481148218316627
540.0	440.0	-0.232177734375	-0.632476806640625	0.6737458061300498
540.0	460.0	-0.11785888671875	-0.730224609375	0.7396747239939016
540.0	480.0	-0.01776123046875	-0.6678466796875	0.6680828158824191
540.0	500.0	0.0220947265625	-0.659698486328125	0.6600683826737128
540.0	520.0	0.0579833984375	-0.65966796875	0.6622113737237627
540.0	540.0	0.027099609375	-0.671630859375	0.6721773576170791
540.0	560.0	-0.004638671875	-0.66455078125	0.6645669703925626
540.0	580.0	-0.006103515625	-0.674560546875	0.6745881590298511
540.0	600.0	-0.02911376953125	-0.653564453125	0.6542125846885698
540.0	620.0	-0.048583984375	-0.651611328125	0.6534200230162653
540.0	640.0	-0.09246826171875	-0.6292724609375	0.6360300382211713
540.0	660.0	-0.13079833984375	-0.6427001953125	0.6558747950337829
540.0	680.0	-0.1617431640625	-0.68798828125	0.7067451635902986
540.0	700.0	-0.19903564453125	-0.683837890625	0.712214468013968
540.0	720.0	-0.2174072265625	-0.718505859375	0.7506774088233943
540.0	740.0	-0.2371826171875	-0.68408203125	0.7240330236771235
540.0	760.0	-0.06201171875	-0.5771484375	0.5804703025745765
540.0	780.0	0.179443359375	-0.2816162109375	0.33392755125413043
540.0	800.0	0.19940185546875	-0.2236328125	0.29962098523140934
560.0	0.0	0.08734130859375	-0.4616573452949524	0.46984679274381724
560.0	20.0	0.09771728515625	-0.4627666473388672	0.47297107491638785
560.0	40.0	0.09552001953125	-0.46277618408203125	0.47253134360037585
560.0	60.0	0.08514404296875	-0.4585609436035156	0.46639859246315374
560.0	80.0	0.06121826171875	-0.46537017822265625	0.4693794609341702
560.0	100.0	0.04150390625	-0.48486328125	0.4866363896571293
560.0	120.0	0.02685546875	-0.5005645751953125	0.5012844603039734
560.0	140.0	0.026123046875	-0.51287841796875	0.5135432651648362
560.0	160.0	0.01495361328125	-0.5170440673828125	0.5172602615375818
560.0	180.0	0.0255126953125	-0.4177398681640625	0.41851821355328944
560.0	200.0	0.0113525390625	-0.2805938720703125	0.2808234341834322
560.0	220.0	0.0096435546875	-0.2895965576171875	0.2897570781374215
560.0	240.0	0.01641845703125	-0.279052734375	0.2795353185081472
560.0	260.0	0.0191650390625	-0.233154296875	0.23394064391110575
560.0	280.0	-0.0013427734375	-0.00762939453125	0.0077466574351731194
560.0	300.0	0.01422119140625	0.30694580078125	0.30727506716662845
560.0	320.0	-0.02166748046875	0.086700439453125	0.08936691731971433
560.0	340.0	-0.03515625	-0.179290771484375	0.18270507013633988
560.0	360.0	-0.2191162109375	-1.523651123046875	1.5393260404013214
560.0	380.0	-0.02557373046875	-0.654205322265625	0.6547049865174074
560.0	400.0	-0.020263671875	-0.597686767578125	0.598030173599832
560.0	420.0	-0.0308837890625	-0.572906494140625	0.5737383196679118
560.0	440.0	-0.0361328125	-0.6214599609375	0.6225094884317822
560.0	460.0	-0.02056884765625	-0.64013671875	0.6404670921959399
560.0	480.0	0.0201416015625	-0.660186767578125	0.6604939456185467
560.0	500.0	0.05377197265625	-0.67926025390625	0.6813852930465463
560.0	520.0	0.01800537109375	-0.6622314453125	0.6624761735707227
560.0	540.0	0.01690673828125	-0.6727294921875	0.6729419049651777
560.0	560.0	0.00030517578125	-0.6636962890625	0.6636963592242999
560.0	580.0	-0.006591796875	-0.6708984375	0.6709308200000822
560.0	600.0	-0.025390625	-0.6529541015625	0.6534475821251328
560.0	620.0	-0.04730224609375	-0.646484375	0.6482125805664792
560.0	640.0	-0.09942626953125	-0.624755859375	0.6326179470235535
560.0	660.0	-0.13812255859375	-0.6585693359375	0.6728977719012329
560.0	680.0	-0.16998291015625	-0.6988525390625	0.7192281008826691
560.0	700.0	-0.203857421875	-0.693359375	0.7227067671980887
560.0	720.0	-0.2227783203125	-0.7320556640625	0.7652030288016682
560.0	740.0	-0.24493408203125	-0.7159423828125	0.7566810424794131
560.0	760.0	-0.2408447265625	-0.424560546875	0.48811662569079173
560.0	780.0	0.14312744140625	-0.2757568359375	0.31068842438971045
560.0	800.0	0.176513671875	-0.2574462890625	0.3121468694554656
580.0	0.0	0.14080810546875	-0.44385626912117004	0.4656557851072648
580.0	20.0	0.1439208984375	-0.44339942932128906	0.4661719413794678
580.0	40.0	0.12115478515625	-0.44718170166015625	0.4633033091463195
580.0	60.0	0.08184814453125	-0.4704551696777344	0.47752192142320987
580.0	80.0	0.04364013671875	-0.49549102783203125	0.497409107470776
580.0	100.0	0.0164794921875	-0.5155868530273438	0.5158501494401234
580.0	120.0	0.01177978515625	-0.5215301513671875	0.5216631692226402
580.0	140.0	0.02001953125	-0.5163726806640625	0.5167606089551133
580.0	160.0	0.01934814453125	-0.5056304931640625	0.5060005398358141
580.0	180.0	0.02838134765625	-0.457366943359375	0.4582466822276869
580.0	200.0	0.02154541015625	-0.2871856689453125	0.2879927310651567
580.0	220.0	0.02081298828125	-0.2977447509765625	0.2984713004884903
580.0	240.0	0.027587890625	-0.2820892333984375	0.28343504954125753
580.0	260.0	0.03570556640625	-0.25555419921875	0.2580365017022353
580.0	280.0	0.0223388671875	-0.288970947265625	0.28983311293020575
580.0	300.0	0.02166748046875	-0.23223876953125	0.2332473489308136
580.0	320.0	0.014892578125	-0.322906494140625	0.32324973757359604
580.0	340.0	0.03106689453125	-0.3675537109375	0.3688643142942173
580.0	360.0	0.02899169921875	-0.41436767578125	0.4153806559722607
580.0	380.0	0.03558349609375	-0.4569091796875	0.4582926834207132
580.0	400.0	0.02056884765625	-0.521697998046875	0.5221033218243524
580.0	420.0	0.00286865234375	-0.560821533203125	0.5608288698618975
580.0	440.0	0.000244140625	-0.582305908203125	0.5823059593829614
580.0	460.0	0.00830078125	-0.58453369140625	0.5845926268422973
580.0	480.0	0.029052734375	-0.542022705078125	0.5428007684177247
580.0	500.0	0.0465087890625	-0.593597412109375	0.595416623149713
580.0	520.0	0.02545166015625	-0.6549072265625	0.6554016039105298
580.0	540.0	0.01641845703125	-0.6602783203125	0.6604824191498085
580.0	560.0	0.0008544921875	-0.6524658203125	0.652466379848772
580.0	580.0	-0.00714111328125	-0.660400390625	0.6604389990275773
580.0	600.0	-0.02545166015625	-0.64208984375	0.6425940821791067
580.0	620.0	-0.05108642578125	-0.64208984375	0.6441189256232133
580.0	640.0	-0.10479736328125	-0.6270751953125	0.6357718049166008
580.0	660.0	-0.14239501953125	-0.6622314453125	0.6773675728494742
580.0	680.0	-0.17572021484375	-0.700927734375	0.7226183520509316
580.0	700.0	-0.20721435546875	-0.6829833984375	0.7137255156245756
580.0	720.0	-0.22235107421875	-0.7066650390625	0.7408208134491341
580.0	740.0	-0.2432861328125	-0.6854248046875	0.7273206344520682
580.0	760.0	-0.2386474609375	-0.2650146484375	0.3566305854779807
580.0	780.0	0.1474609375	-0.251953125	0.2919333918647275
580.0	800.0	0.1767578125	-0.253173828125	0.30877226482838804
600.0	0.0	0.16162109375	-0.4360436201095581	0.4650327048533199
600.0	20.0	0.15509033203125	-0.4348297119140625	0.4616599283594256
600.0	40.0	0.1343994140625	-0.43845367431640625	0.45859004243648877
600.0	60.0	0.0924072265625	-0.4598121643066406	0.46900567370270724
600.0	80.0	0.06268310546875	-0.46954345703125	0.47370901379651176
600.0	100.0	0.03564453125	-0.4999847412109375	0.5012537022823875
600.0	120.0	0.02398681640625	-0.5047149658203125	0.5052846366992632
600.0	140.0	0.024658203125	-0.5043487548828125	0.50495117935618
600.0	160.0	0.0159912109375	-0.5180511474609375	0.5182978971719272
600.0	180.0	0.02508544921875	-0.462005615234375	0.46268614445496403
600.0	200.0	0.026611328125	-0.458740234375	0.45951144209802475
600.0	220.0	0.02496337890625	-0.430419921875	0.43114322380538245
600.0	240.0	0.0272216796875	-0.4069976806640625	0.40790701380453737
600.0	260.0	0.03204345703125	-0.36785888671875	0.36925187024099376
600.0	280.0	0.02117919921875	-0.30615234375	0.306884043350523
600.0	300.0	0.026123046875	-0.218109130859375	0.2196679460965241
600.0	320.0	0.02447509765625	-0.262847900390625	0.2639849411330936
600.0	340.0	0.04144287109375	-0.3087158203125	0.3114851028150672
600.0	360.0	0.042236328125	-0.359344482421875	0.3618181372741393
600.0	380.0	0.04620361328125	-0.443511962890625	0.4459121383269785
600.0	400.0	0.03570556640625	-0.4976806640625	0.4989598489398542
600.0	420.0	0.02191162109375	-0.526458740234375	0.5269145322612778
600.0	440.0	0.016357421875	-0.57257080078125	0.5728044056723713
600.0	460.0	0.02618408203125	-0.566314697265625	0.5669196966862906
600.0	480.0	0.0423583984375	-0.537933349609375	0.5395984827074221
600.0	500.0	0.05499267578125	-0.584747314453125	0.5873275203408431
600.0	520.0	0.02740478515625	-0.6373291015625	0.6379180244733046
600.0	540.0	0.01702880859375	-0.6448974609375	0.6451222484504444
600.0	560.0	0.00103759765625	-0.6378173828125	0.6378182267908965
600.0	580.0	-0.01251220703125	-0.64990234375	0.6500227778597731
600.0	600.0	-0.0335693359375	-0.6412353515625	0.6421134451238096
600.0	620.0	-0.060546875	-0.6475830078125	0.650407315518322
600.0	640.0	-0.11279296875	-0.6396484375	0.649517033953406
600.0	660.0	-0.14752197265625	-0.66748046875	0.6835882595386722
600.0	680.0	-0.1767578125	-0.6923828125	0.714588891129155
600.0	700.0	-0.206787109375	-0.667724609375	0.6990114895827282
600.0	720.0	-0.22381591796875	-0.6895751953125	0.7249879413662456
600.0	740.0	-0.24853515625	-0.6663818359375	0.7112204125020914
600.0	760.0	-0.25616455078125	-0.255859375	0.3620556543576557
600.0	780.0	0.1480712890625	-0.24755859375	0.28846206680273917
600.0	800.0	0.1832275390625	-0.24951171875	0.30956167215028263
620.0	0.0	0.1729736328125	-0.41214650869369507	0.44697273102143004
620.0	20.0	0.1650390625	-0.41592979431152344	0.4474767993392564
620.0	40.0	0.14617919921875	-0.41764068603515625	0.44248401204580373
620.0	60.0	0.090087890625	-0.4646453857421875	0.4732981750744114
620.0	80.0	0.0491943359375	-0.499481201171875	0.5018979507952096
620.0	100.0	0.01922607421875	-0.5302581787109375	0.5306066132453547
620.0	120.0	0.00701904296875	-0.5810775756835938	0.5811199668971285
620.0	140.0	0.0147705078125	-0.5848388671875	0.5850253571206956
620.0	160.0	0.0279541015625	-0.5443267822265625	0.5450441061448974
620.0	180.0	0.03485107421875	-0.456024169921875	0.4573539558450719
620.0	200.0	0.06146240234375	-0.390716552734375	0.39552124024190993
620.0	220.0	0.05743408203125	-0.3670806884765625	0.37154663991375225
620.0	240.0	0.0760498046875	-0.31365966796875	0.32274751757879316
620.0	260.0	0.07366943359375	-0.26104736328125	0.2712432696346895
620.0	280.0	0.04010009765625	-0.218505859375	0.2221549648629264
620.0	300.0	0.03802490234375	-0.1927490234375	0.19646393876322862
620.0	320.0	0.02392578125	-0.287994384765625	0.28898651986719676
620.0	340.0	0.04705810546875	-0.295867919921875	0.29958686775158394
620.0	360.0	0.05029296875	-0.336181640625	0.339922753282279
620.0	380.0	0.0526123046875	-0.419403076171875	0.4226901878527131
620.0	400.0	0.0543212890625	-0.44122314453125	0.4445544575363698
620.0	420.0	0.04296875	-0.465911865234375	0.4678890676674728
620.0	440.0	0.03289794921875	-0.525726318359375	0.5267546268221119
620.0	460.0	0.03753662109375	-0.531341552734375	0.5326657897643816
620.0	480.0	0.047607421875	-0.513092041015625	0.5152959432900321
620.0	500.0	0.04876708984375	-0.576385498046875	0.5784448732684667
620.0	520.0	0.017333984375	-0.6173095703125	0.6175528905395198
620.0	540.0	0.0057373046875	-0.62646484375	0.6264911149567798
620.0	560.0	-0.0048828125	-0.606689453125	0.6067091019516864
620.0	580.0	-0.0191650390625	-0.6142578125	0.6145567174309888
620.0	600.0	-0.03668212890625	-0.6160888671875	0.6171799339361834
620.0	620.0	-0.069091796875	-0.6226806640625	0.6265021035820488
620.0	640.0	-0.11700439453125	-0.6507568359375	0.6611917179298382
620.0	660.0	-0.1566162109375	-0.6905517578125	0.7080892371349484
620.0	680.0	-0.1920166015625	-0.702880859375	0.7286369999878887
620.0	700.0	-0.22613525390625	-0.6611328125	0.698737253066848
620.0	720.0	-0.2503662109375	-0.6649169921875	0.7104912709378439
620.0	740.0	-0.28228759765625	-0.6304931640625	0.6908023724047851
620.0	760.0	-0.25775146484375	-0.23046875	0.34576243629934905
620.0	780.0	0.15576171875	-0.236572265625	0.2832457411699241
620.0	800.0	0.1890869140625	-0.2379150390625	0.30390364736506564
