# Supplementary material for: Real-time emotion detection by quantitative facial motion analysis
Source: PLoS One. 2023 Mar 10;18(3):e0282730. doi: 10.1371/journal.pone.0282730 (PMC10004542; doi:10.1371/journal.pone.0282730)
Supplement: S1 Dataset — Data from each participant is organized into folders by Study ID and subsequently by emotions. The data files (.csv) contain the pixel displacement results after DISC-processing of videos. (ZIP) [file pone.0282730.s004.zip › S1_Dataset/1/neutral/result/100003_cropped_result.csv]

pos_x	pos_y	disp_x	disp_y	disp_xy_indi
0.0	0.0	-0.06470715999603271	-1.0023200511932373	1.004406541983258
0.0	20.0	-0.03344225883483887	-1.0613346099853516	1.0618613558411167
0.0	40.0	0.011059880256652832	-1.0719528198242188	1.0720098734994867
0.0	60.0	0.05402183532714844	-1.1125411987304688	1.1138519998477094
0.0	80.0	0.0799945592880249	-1.141326904296875	1.1441268426129916
0.0	100.0	0.05083894729614258	-1.09698486328125	1.0981622780037397
0.0	120.0	0.09488344192504883	-1.214691162109375	1.2183913520942966
0.0	140.0	0.09035766124725342	-1.1851806640625	1.1886200879228408
0.0	160.0	0.0316014289855957	-1.025482177734375	1.0259689796308502
0.0	180.0	0.048201560974121094	-1.0155029296875	1.0166462465795256
0.0	200.0	0.021495461463928223	-0.8971099853515625	0.8973674724888505
0.0	220.0	0.011865735054016113	-0.896881103515625	0.8969595919057767
0.0	240.0	-0.013363957405090332	-0.885498046875	0.8855988857134841
0.0	260.0	-0.03310704231262207	-0.88800048828125	0.8886174336790992
0.0	280.0	0.004548192024230957	-0.90863037109375	0.90864175411691
0.0	300.0	0.023074746131896973	-0.850067138671875	0.8503802585660372
0.0	320.0	0.03758800029754639	-0.8497314453125	0.8505623944892218
0.0	340.0	0.06133580207824707	-0.793426513671875	0.7957937629901908
0.0	360.0	0.10564315319061279	-0.858917236328125	0.8653896779356681
0.0	380.0	0.1085820198059082	-0.91302490234375	0.9194588230719987
0.0	400.0	0.1048274040222168	-0.893798828125	0.8999250689872242
0.0	420.0	0.10088002681732178	-0.921356201171875	0.9268624651201127
0.0	440.0	0.11109089851379395	-0.992767333984375	0.9989635464615542
0.0	460.0	0.12296044826507568	-0.940338134765625	0.9483433342055203
0.0	480.0	0.14249706268310547	-0.919921875	0.9308929417375709
0.0	500.0	0.14475882053375244	-0.907623291015625	0.919094747301037
0.0	520.0	0.14135825634002686	-0.91693115234375	0.9277633829667616
0.0	540.0	0.18961143493652344	-0.8896484375	0.9096300559045303
0.0	560.0	0.20577001571655273	-0.9161376953125	0.9389619673557015
0.0	580.0	0.24543404579162598	-0.8966064453125	0.9295918397929077
0.0	600.0	0.09052813053131104	-0.963623046875	0.9678660645389694
0.0	620.0	0.03771162033081055	-0.9434814453125	0.9442348245838739
0.0	640.0	-0.07376611232757568	-0.8563232421875	0.8594945808080678
0.0	660.0	-0.12268424034118652	-0.8294677734375	0.838491627864857
0.0	680.0	-0.15712809562683105	-0.862060546875	0.8762634449260899
0.0	700.0	-0.1814286708831787	-0.85247802734375	0.8715705076024132
0.0	720.0	-0.18837451934814453	-0.93194580078125	0.9507933188308855
0.0	740.0	0.19930636882781982	-0.92364501953125	0.9449037785723021
0.0	760.0	0.542198657989502	-1.07403564453125	1.2031342196319057
0.0	780.0	0.5789013504981995	-1.1021728515625	1.244954524603229
0.0	800.0	0.567284882068634	-1.15118408203125	1.2833693654383977
20.0	0.0	-0.030986785888671875	-1.0123729705810547	1.012847082467447
20.0	20.0	-0.020200729370117188	-1.0170860290527344	1.0172866164269263
20.0	40.0	0.015352249145507812	-1.0330047607421875	1.0331188350184357
20.0	60.0	0.04424285888671875	-1.0398674011230469	1.0408081679545322
20.0	80.0	0.06116676330566406	-1.0450439453125	1.0468324701534657
20.0	100.0	0.030254364013671875	-1.00567626953125	1.0061312467268686
20.0	120.0	0.06231117248535156	-1.0565338134765625	1.0583696807995904
20.0	140.0	0.042938232421875	-0.9916229248046875	0.9925521229646924
20.0	160.0	0.0026111602783203125	-0.88433837890625	0.8843422338464523
20.0	180.0	0.021757125854492188	-0.89697265625	0.8972364897760394
20.0	200.0	-0.021921157836914062	-0.8249969482421875	0.8252881325754258
20.0	220.0	-0.05005836486816406	-0.80712890625	0.8086797333911587
20.0	240.0	-0.0635528564453125	-0.8108673095703125	0.813354018427496
20.0	260.0	-0.06955909729003906	-0.8299560546875	0.8328658479780796
20.0	280.0	-0.018093109130859375	-0.849609375	0.8498020067556394
20.0	300.0	0.019979476928710938	-0.79937744140625	0.7996270839132124
20.0	320.0	0.048725128173828125	-0.815460205078125	0.8169146125401441
20.0	340.0	0.07141304016113281	-0.774200439453125	0.7774870691879495
20.0	360.0	0.11378860473632812	-0.835784912109375	0.8434952672525887
20.0	380.0	0.1258563995361328	-0.90167236328125	0.910413578550646
20.0	400.0	0.12378692626953125	-0.901763916015625	0.9102205025943404
20.0	420.0	0.11505317687988281	-0.92425537109375	0.9313888685752043
20.0	440.0	0.11497879028320312	-0.9735107421875	0.9802771482440289
20.0	460.0	0.11918067932128906	-0.918853759765625	0.9265507358795355
20.0	480.0	0.13120269775390625	-0.878570556640625	0.8883132166604978
20.0	500.0	0.12932205200195312	-0.90301513671875	0.9122283323144369
20.0	520.0	0.13121986389160156	-0.97650146484375	0.9852785207857319
20.0	540.0	0.13035011291503906	-0.96527099609375	0.9740324675475576
20.0	560.0	0.10912704467773438	-0.97015380859375	0.97627205440341
20.0	580.0	0.09003829956054688	-0.967529296875	0.9717097486900019
20.0	600.0	0.047809600830078125	-1.0067138671875	1.007848484802722
20.0	620.0	0.016374588012695312	-1.00433349609375	1.0044669723333266
20.0	640.0	-0.04414176940917969	-1.0006103515625	1.0015835319435933
20.0	660.0	-0.11142730712890625	-0.995849609375	1.0020641143491467
20.0	680.0	-0.1709766387939453	-0.97784423828125	0.9926793869891292
20.0	700.0	-0.2012653350830078	-0.9752197265625	0.9957716857707457
20.0	720.0	-0.23225021362304688	-0.974365234375	1.0016625038837181
20.0	740.0	-0.2488422393798828	-0.90869140625	0.9421478291076181
20.0	760.0	-0.1930522918701172	-0.90301513671875	0.9234205567018138
20.0	780.0	0.5791873931884766	-1.0703125	1.2169744796357536
20.0	800.0	0.5636405944824219	-1.10101318359375	1.2368996524357756
40.0	0.0	-0.041439056396484375	-0.9906288385391235	0.9914951795850567
40.0	20.0	-0.029392242431640625	-0.9496002197265625	0.9500549885242938
40.0	40.0	-0.028881072998046875	-0.9092216491699219	0.9096802315631526
40.0	60.0	0.01287078857421875	-0.9443130493164062	0.944400758315966
40.0	80.0	0.02582550048828125	-0.9437484741210938	0.9441017629902844
40.0	100.0	0.00521087646484375	-0.912078857421875	0.9120937426545173
40.0	120.0	0.0532684326171875	-1.003662109375	1.0050747015563402
40.0	140.0	0.036449432373046875	-0.954620361328125	0.9553159662554359
40.0	160.0	-0.001708984375	-0.8515777587890625	0.8515794736205169
40.0	180.0	0.03160858154296875	-0.8768768310546875	0.8774463398223674
40.0	200.0	-0.011409759521484375	-0.8043975830078125	0.8044784982590577
40.0	220.0	-0.077423095703125	-0.656280517578125	0.6608316377874677
40.0	240.0	-0.07729339599609375	-0.5924835205078125	0.5975039674662759
40.0	260.0	-0.09429550170898438	-0.5345458984375	0.5427991886313972
40.0	280.0	-0.057529449462890625	-0.38287353515625	0.38717151429120855
40.0	300.0	0.029815673828125	-0.539276123046875	0.5400997234717801
40.0	320.0	0.06317901611328125	-0.798187255859375	0.8006837599785334
40.0	340.0	0.08667755126953125	-0.75823974609375	0.7631779022288294
40.0	360.0	0.12372970581054688	-0.78851318359375	0.7981616883821945
40.0	380.0	0.12810134887695312	-0.79156494140625	0.801863462222575
40.0	400.0	0.12833023071289062	-0.799652099609375	0.8098840216503259
40.0	420.0	0.12281417846679688	-0.82421875	0.8333185887066463
40.0	440.0	0.12366867065429688	-0.880859375	0.8894982735378364
40.0	460.0	0.1259002685546875	-0.868011474609375	0.8770945203771849
40.0	480.0	0.13634872436523438	-0.850555419921875	0.8614148228318943
40.0	500.0	0.1324462890625	-0.8763427734375	0.8862949148238168
40.0	520.0	0.13354110717773438	-0.946533203125	0.9559070728498287
40.0	540.0	0.13758087158203125	-0.93743896484375	0.9474810336004583
40.0	560.0	0.13167953491210938	-0.94403076171875	0.953170278064708
40.0	580.0	0.10852432250976562	-0.94244384765625	0.9486716684719327
40.0	600.0	0.07135009765625	-0.9619140625	0.9645566339364476
40.0	620.0	0.032344818115234375	-0.9639892578125	0.964531739465738
40.0	640.0	-0.025867462158203125	-0.9715576171875	0.971901913319219
40.0	660.0	-0.07851791381835938	-0.96746826171875	0.9706492158465317
40.0	680.0	-0.13653564453125	-0.9522705078125	0.9620088888763141
40.0	700.0	-0.17257308959960938	-0.94927978515625	0.9648386299067067
40.0	720.0	-0.20402908325195312	-0.93670654296875	0.9586693978912121
40.0	740.0	-0.23995590209960938	-0.9061279296875	0.9373615417287997
40.0	760.0	-0.1903228759765625	-0.87530517578125	0.8957577506611009
40.0	780.0	0.578643798828125	-1.03790283203125	1.1883059095454893
40.0	800.0	0.5544700622558594	-1.05242919921875	1.1895563329688241
60.0	0.0	-0.051525115966796875	-0.906414806842804	0.907878097345271
60.0	20.0	-0.04204559326171875	-0.8841934204101562	0.8851925421112298
60.0	40.0	-0.060821533203125	-0.8455047607421875	0.8476895418364453
60.0	60.0	-0.02616119384765625	-0.8471527099609375	0.8475565597986336
60.0	80.0	-0.001552581787109375	-0.854095458984375	0.854096870131214
60.0	100.0	-0.016819000244140625	-0.833740234375	0.8339098615467335
60.0	120.0	0.01837921142578125	-0.8814773559570312	0.8816689426749886
60.0	140.0	0.01137542724609375	-0.860595703125	0.8606708805241666
60.0	160.0	-0.017993927001953125	-0.7767791748046875	0.7769875596296268
60.0	180.0	0.023410797119140625	-0.8141937255859375	0.8145302254706467
60.0	200.0	-0.1082000732421875	-0.606658935546875	0.6162323587158355
60.0	220.0	-0.18804550170898438	-0.368011474609375	0.41327177033660345
60.0	240.0	-0.16920089721679688	-0.256805419921875	0.30753531068841444
60.0	260.0	-0.17394256591796875	-0.03314208984375	0.17707177741621644
60.0	280.0	-0.07911300659179688	0.434722900390625	0.4418629515313894
60.0	300.0	0.1335296630859375	-0.31219482421875	0.339552321730864
60.0	320.0	0.19392776489257812	-0.743988037109375	0.7688473043186741
60.0	340.0	0.19363784790039062	-0.701629638671875	0.7278597158809661
60.0	360.0	0.153900146484375	-0.742767333984375	0.7585437149711071
60.0	380.0	0.14770126342773438	-0.676910400390625	0.6928371766693422
60.0	400.0	0.1448516845703125	-0.52203369140625	0.5417574969357537
60.0	420.0	0.13949203491210938	-0.636322021484375	0.6514320707716826
60.0	440.0	0.13536453247070312	-0.699005126953125	0.7119913792720853
60.0	460.0	0.134124755859375	-0.743682861328125	0.7556809170327937
60.0	480.0	0.13623428344726562	-0.758575439453125	0.7707116693860887
60.0	500.0	0.12697219848632812	-0.82135009765625	0.8311064445114013
60.0	520.0	0.13275146484375	-0.9139404296875	0.9235312991098534
60.0	540.0	0.13442230224609375	-0.913818359375	0.9236521798122694
60.0	560.0	0.12961196899414062	-0.91925048828125	0.928342998418071
60.0	580.0	0.10696029663085938	-0.915771484375	0.9219967009972174
60.0	600.0	0.0695037841796875	-0.94158935546875	0.9441510950834896
60.0	620.0	0.030780792236328125	-0.9422607421875	0.9427633655580993
60.0	640.0	-0.019561767578125	-0.959228515625	0.9594279587019139
60.0	660.0	-0.06492233276367188	-0.96044921875	0.9626409564780434
60.0	680.0	-0.12155532836914062	-0.9483642578125	0.9561226194119579
60.0	700.0	-0.15457534790039062	-0.9522705078125	0.9647345014189155
60.0	720.0	-0.1901702880859375	-0.92913818359375	0.9483999697820438
60.0	740.0	-0.25421142578125	-0.915283203125	0.9499298873709028
60.0	760.0	-0.23226547241210938	-0.90264892578125	0.9320527522028272
60.0	780.0	0.6289100646972656	-1.06292724609375	1.2350474484674514
60.0	800.0	0.6293487548828125	-1.06982421875	1.2412105841865007
80.0	0.0	-0.0759124755859375	-0.8481766581535339	0.8515669952423487
80.0	20.0	-0.0320281982421875	-0.8717632293701172	0.8723513819353165
80.0	40.0	-0.0496063232421875	-0.8393516540527344	0.8408162620136872
80.0	60.0	-0.0474853515625	-0.8024101257324219	0.8038139514159575
80.0	80.0	-0.01844024658203125	-0.8233718872070312	0.8235783553110623
80.0	100.0	-0.04189300537109375	-0.7896804809570312	0.7907909242673127
80.0	120.0	0.01029205322265625	-0.8377838134765625	0.8378470292856982
80.0	140.0	0.01898193359375	-0.8306732177734375	0.8308900700628419
80.0	160.0	-0.00167083740234375	-0.76116943359375	0.7611712674129623
80.0	180.0	-0.0200347900390625	-0.7141571044921875	0.7144380747892531
80.0	200.0	-0.25655364990234375	-0.3177032470703125	0.4083566192401372
80.0	220.0	-0.26670074462890625	-0.092926025390625	0.2824261556239297
80.0	240.0	-0.26023101806640625	0.2346038818359375	0.35037003886800705
80.0	260.0	0.0044097900390625	1.099029541015625	1.0990383879888836
80.0	280.0	0.6545639038085938	1.104461669921875	1.2838572679607974
80.0	300.0	1.0048141479492188	1.18707275390625	1.555246988418715
80.0	320.0	1.1129226684570312	1.066925048828125	1.5417282269526027
80.0	340.0	0.7790069580078125	-0.800811767578125	1.1172069314662287
80.0	360.0	0.26253509521484375	-0.289764404296875	0.39100906155355264
80.0	380.0	0.23532867431640625	-0.607147216796875	0.6511584506245072
80.0	400.0	0.2120208740234375	-0.492462158203125	0.5361639938337356
80.0	420.0	0.19680023193359375	-0.564483642578125	0.5978060839665189
80.0	440.0	0.17755889892578125	-0.61297607421875	0.6381746078875015
80.0	460.0	0.167083740234375	-0.709014892578125	0.7284360604392661
80.0	480.0	0.14310455322265625	-0.737548828125	0.7513036583310485
80.0	500.0	0.13352203369140625	-0.805328369140625	0.8163221886141451
80.0	520.0	0.13372039794921875	-0.8939208984375	0.9038670906117805
80.0	540.0	0.1303558349609375	-0.897216796875	0.9066369859557893
80.0	560.0	0.12683868408203125	-0.89569091796875	0.9046271454645629
80.0	580.0	0.103057861328125	-0.894775390625	0.9006908029116587
80.0	600.0	0.06557464599609375	-0.92071533203125	0.9230475376896512
80.0	620.0	0.02858734130859375	-0.92022705078125	0.9206709841591899
80.0	640.0	-0.02144622802734375	-0.93798828125	0.9382334232262939
80.0	660.0	-0.0639190673828125	-0.94207763671875	0.9442435706853787
80.0	680.0	-0.1187744140625	-0.9332275390625	0.9407555480041243
80.0	700.0	-0.15021514892578125	-0.9385986328125	0.9505429945480051
80.0	720.0	-0.18447113037109375	-0.92242431640625	0.9406892246847132
80.0	740.0	-0.24456024169921875	-0.92364501953125	0.9554736175975052
80.0	760.0	0.1002197265625	-0.80169677734375	0.8079367032110972
80.0	780.0	0.49633026123046875	-0.97637939453125	1.0952901215104223
80.0	800.0	0.475494384765625	-0.9796142578125	1.0889164357530725
100.0	0.0	-0.0731201171875	-0.8100671768188477	0.8133605488937682
100.0	20.0	-0.04642486572265625	-0.8285579681396484	0.8298575629137023
100.0	40.0	-0.0662994384765625	-0.7998619079589844	0.8026049385258568
100.0	60.0	-0.0830078125	-0.7476997375488281	0.7522932901911472
100.0	80.0	-0.03096771240234375	-0.7933502197265625	0.7939543880800831
100.0	100.0	-0.03678131103515625	-0.7708663940429688	0.7717433914885663
100.0	120.0	0.0039215087890625	-0.808013916015625	0.808023432027864
100.0	140.0	0.0187225341796875	-0.81072998046875	0.8109461353980111
100.0	160.0	-0.0223236083984375	-0.7145843505859375	0.7149329602097338
100.0	180.0	-0.09938812255859375	-0.559539794921875	0.5682981444690243
100.0	200.0	-0.34656524658203125	-0.0661468505859375	0.35282130885322455
100.0	220.0	-0.2554931640625	0.16552734375	0.30442742716712995
100.0	240.0	-0.2166595458984375	1.454559326171875	1.4706067428726473
100.0	260.0	0.70220947265625	3.162933349609375	3.239945295457834
100.0	280.0	2.703948974609375	1.857330322265625	3.280398753703339
100.0	300.0	3.782684326171875	4.660675048828125	6.002548843802558
100.0	320.0	5.8386993408203125	5.430633544921875	7.973844160235782
100.0	340.0	1.323516845703125	0.956634521484375	1.6330482076643018
100.0	360.0	-0.8633575439453125	2.34759521484375	2.5013175610954628
100.0	380.0	0.8143157958984375	-0.4635009765625	0.9369863236590473
100.0	400.0	0.9268264770507812	-0.6402587890625	1.1264717641974615
100.0	420.0	0.7491378784179688	-0.67431640625	1.0079236958314306
100.0	440.0	0.615570068359375	-0.66229248046875	0.9041890503348374
100.0	460.0	0.552459716796875	-0.761962890625	0.9411690524942312
100.0	480.0	0.417633056640625	-0.773162841796875	0.8787480582820146
100.0	500.0	0.32942962646484375	-0.786895751953125	0.8530702217488549
100.0	520.0	0.22446441650390625	-0.76910400390625	0.8011898920362539
100.0	540.0	0.18306732177734375	-0.789306640625	0.8102583644970611
100.0	560.0	0.18840789794921875	-0.7967529296875	0.8187263077337001
100.0	580.0	0.12522125244140625	-0.8177490234375	0.8272809845487682
100.0	600.0	0.09654998779296875	-0.8255615234375	0.83118814303578
100.0	620.0	0.04018402099609375	-0.85882568359375	0.8597652646761711
100.0	640.0	-0.0060882568359375	-0.90423583984375	0.9042563358524132
100.0	660.0	-0.02805328369140625	-0.92236328125	0.9227897969332653
100.0	680.0	-0.0723876953125	-0.93505859375	0.9378563600991268
100.0	700.0	-0.08911895751953125	-0.96636962890625	0.9704702201828613
100.0	720.0	-0.09577178955078125	-0.98077392578125	0.9854388510537445
100.0	740.0	-0.1351165771484375	-0.971435546875	0.9807871895333055
100.0	760.0	0.4409942626953125	-0.9854736328125	1.0796454143369703
100.0	780.0	0.4932708740234375	-0.96002197265625	1.0793323599071065
100.0	800.0	0.47295379638671875	-0.96173095703125	1.071733048491486
120.0	0.0	-0.05321502685546875	-0.7876350283622742	0.7894306663580207
120.0	20.0	-0.0426025390625	-0.8037242889404297	0.8048526007707071
120.0	40.0	-0.05542755126953125	-0.7965469360351562	0.7984730645092117
120.0	60.0	-0.0764923095703125	-0.7410354614257812	0.744972904550173
120.0	80.0	-0.000701904296875	-0.8173980712890625	0.8173983726535803
120.0	100.0	-0.0120697021484375	-0.7934417724609375	0.7935335682854924
120.0	120.0	0.00057220458984375	-0.78204345703125	0.7820436663661955
120.0	140.0	-0.00494384765625	-0.733856201171875	0.733872853856895
120.0	160.0	-0.0541229248046875	-0.629669189453125	0.6319909644417152
120.0	180.0	-0.10422515869140625	-0.438018798828125	0.4502481003081326
120.0	200.0	-0.2006988525390625	0.03057861328125	0.20301497728172815
120.0	220.0	0.20420074462890625	0.1952056884765625	0.2824946104275417
120.0	240.0	0.6261215209960938	2.598388671875	2.6727610909287773
120.0	260.0	6.6219329833984375	3.17578125	7.344084897689548
120.0	280.0	4.807762145996094	5.052276611328125	6.974243744654052
120.0	300.0	4.9166107177734375	7.63262939453125	9.079101961338859
120.0	320.0	4.763496398925781	6.019378662109375	7.676185082476616
120.0	340.0	-0.96002197265625	3.35418701171875	3.4888698309861828
120.0	360.0	-1.5742568969726562	5.921539306640625	6.1272271491887675
120.0	380.0	0.3126983642578125	-0.038787841796875	0.3150948487055461
120.0	400.0	1.0274658203125	0.918182373046875	1.3779495208767372
120.0	420.0	0.7680206298828125	-0.68206787109375	1.0271671084609126
120.0	440.0	0.6053695678710938	-0.6583251953125	0.8943513719381639
120.0	460.0	0.4979248046875	-0.716552734375	0.8725691561494563
120.0	480.0	0.34328460693359375	-0.7567138671875	0.8309393468547589
120.0	500.0	0.2859649658203125	-0.7900390625	0.8402009771194576
120.0	520.0	0.23271942138671875	-0.76434326171875	0.7989862018992736
120.0	540.0	0.16138458251953125	-0.7491455078125	0.7663315048663025
120.0	560.0	0.189056396484375	-0.76788330078125	0.7908141909894921
120.0	580.0	0.22142791748046875	-0.766845703125	0.7981745767944585
120.0	600.0	0.21844482421875	-0.78094482421875	0.8109210563932934
120.0	620.0	0.04046630859375	-0.76556396484375	0.7666327063193216
120.0	640.0	0.0081329345703125	-0.91156005859375	0.9115963388738274
120.0	660.0	0.00179290771484375	-1.00836181640625	1.0083634103358698
120.0	680.0	-0.0226898193359375	-1.038330078125	1.0385779600206073
120.0	700.0	-0.0379180908203125	-1.0623779296875	1.0630543951739047
120.0	720.0	0.05231475830078125	-1.104736328125	1.1059743164355929
120.0	740.0	0.34991455078125	-0.8604736328125	0.9288999222811816
120.0	760.0	0.49553680419921875	-0.93017578125	1.0539372411771124
120.0	780.0	0.48627471923828125	-0.93505859375	1.05394386772541
120.0	800.0	0.46929168701171875	-0.9381103515625	1.0489450506137212
140.0	0.0	-0.069305419921875	-0.7481477856636047	0.7513510167850327
140.0	20.0	-0.055328369140625	-0.7742099761962891	0.7761844598248665
140.0	40.0	-0.0506744384765625	-0.7886466979980469	0.7902730622880534
140.0	60.0	-0.0543975830078125	-0.7607917785644531	0.7627340476000503
140.0	80.0	0.0150909423828125	-0.8415374755859375	0.8416727745136786
140.0	100.0	-0.000823974609375	-0.8052978515625	0.8052982731046523
140.0	120.0	0.0008697509765625	-0.7591094970703125	0.7591099953294674
140.0	140.0	-0.0120697021484375	-0.6640625	0.6641721776890402
140.0	160.0	-0.05950927734375	-0.563720703125	0.5668530543462915
140.0	180.0	-0.0419464111328125	-0.3779144287109375	0.38023521251304065
140.0	200.0	0.1307373046875	-0.0778656005859375	0.15216863865974803
140.0	220.0	0.4156036376953125	0.0017242431640625	0.4156072144225427
140.0	240.0	1.91217041015625	2.806732177734375	3.3961951055566093
140.0	260.0	9.532135009765625	5.0391845703125	10.782160218531121
140.0	280.0	6.682708740234375	8.683868408203125	10.957562075470674
140.0	300.0	5.5813140869140625	10.375762939453125	11.781660473486507
140.0	320.0	5.71734619140625	7.37127685546875	9.328653169260653
140.0	340.0	-1.8718719482421875	6.74359130859375	6.998566162290471
140.0	360.0	-2.708526611328125	7.932769775390625	8.382419263770075
140.0	380.0	-1.2592315673828125	0.85577392578125	1.522502266776778
140.0	400.0	0.593109130859375	-0.59149169921875	0.8376400607381714
140.0	420.0	0.728515625	-0.70709228515625	1.0152411120500529
140.0	440.0	0.5153045654296875	-0.650177001953125	0.8296197496572951
140.0	460.0	0.4099273681640625	-0.682373046875	0.7960360684487768
140.0	480.0	0.262847900390625	-0.76043701171875	0.8045827909739943
140.0	500.0	0.2234954833984375	-0.7825927734375	0.8138806301516823
140.0	520.0	0.22491455078125	-0.75048828125	0.7834661546274418
140.0	540.0	0.21630859375	-0.73931884765625	0.7703127716907385
140.0	560.0	0.229644775390625	-0.74835205078125	0.7827946823865841
140.0	580.0	0.2583160400390625	-0.78460693359375	0.8260358447336591
140.0	600.0	0.24102783203125	-0.8031005859375	0.8384896940015663
140.0	620.0	0.24945068359375	-0.80584716796875	0.8435729379660326
140.0	640.0	0.2455902099609375	-0.803466796875	0.8401627490606983
140.0	660.0	0.3066558837890625	-0.83612060546875	0.8905815504219028
140.0	680.0	0.30474853515625	-0.783935546875	0.8410865658979969
140.0	700.0	0.3001861572265625	-0.76885986328125	0.8253830737029401
140.0	720.0	0.2711334228515625	-0.8565673828125	0.8984547925663595
140.0	740.0	0.3623809814453125	-0.83624267578125	0.9113845448058974
140.0	760.0	0.4722442626953125	-0.89801025390625	1.0146117778586088
140.0	780.0	0.46392822265625	-0.900146484375	1.0126663266395597
140.0	800.0	0.44366455078125	-0.90118408203125	1.004475476717294
160.0	0.0	-0.0365447998046875	-0.7544595003128052	0.755344067299805
160.0	20.0	-0.03839111328125	-0.7633152008056641	0.7642800359553853
160.0	40.0	-0.0456085205078125	-0.7705955505371094	0.7719440651047861
160.0	60.0	-0.034942626953125	-0.7754325866699219	0.7762194816210111
160.0	80.0	0.0170745849609375	-0.8294143676757812	0.8295901004463616
160.0	100.0	0.0281524658203125	-0.8141098022460938	0.8145964224356363
160.0	120.0	0.00457763671875	-0.744781494140625	0.7447955617297076
160.0	140.0	-0.0363616943359375	-0.626495361328125	0.6275496877384595
160.0	160.0	-0.0735321044921875	-0.5562896728515625	0.5611284795056729
160.0	180.0	0.056396484375	-0.4145050048828125	0.418323992286792
160.0	200.0	0.076171875	-0.2080078125	0.22151614975448355
160.0	220.0	0.222198486328125	-0.090179443359375	0.2398009577360288
160.0	240.0	3.084991455078125	3.5452880859375	4.699599971294943
160.0	260.0	2.3809051513671875	4.7200927734375	5.286585394152233
160.0	280.0	1.1432647705078125	10.230621337890625	10.29430266189931
160.0	300.0	1.0047760009765625	12.727630615234375	12.767229765692706
160.0	320.0	-0.04656982421875	7.6878662109375	7.688007259739177
160.0	340.0	-4.2412109375	8.6234130859375	9.609949191701679
160.0	360.0	-3.3626556396484375	8.865386962890625	9.481694940919082
160.0	380.0	-4.025634765625	2.09844970703125	4.539738587093775
160.0	400.0	0.3576202392578125	-0.708160400390625	0.7933368693110294
160.0	420.0	0.6363067626953125	-0.803070068359375	1.02460130340856
160.0	440.0	0.4423065185546875	-0.668853759765625	0.8018730624659869
160.0	460.0	0.3120880126953125	-0.697662353515625	0.7642850824012402
160.0	480.0	0.1903839111328125	-0.786773681640625	0.8094806110961338
160.0	500.0	0.1850128173828125	-0.77911376953125	0.8007796254083389
160.0	520.0	0.2158966064453125	-0.7423095703125	0.7730684593566928
160.0	540.0	0.252716064453125	-0.72491455078125	0.7677021005357856
160.0	560.0	0.2621307373046875	-0.7340087890625	0.7794109479991262
160.0	580.0	0.253082275390625	-0.767333984375	0.8079926247768038
160.0	600.0	0.2243804931640625	-0.760986328125	0.7933768318433039
160.0	620.0	0.2337493896484375	-0.76361083984375	0.7985864335736579
160.0	640.0	0.2296142578125	-0.75653076171875	0.7906083106175505
160.0	660.0	0.24017333984375	-0.74981689453125	0.7873427515994474
160.0	680.0	0.308929443359375	-0.7508544921875	0.8119235613113354
160.0	700.0	0.326263427734375	-0.7625732421875	0.8294370223093127
160.0	720.0	0.3520355224609375	-0.83148193359375	0.9029347789110499
160.0	740.0	0.39886474609375	-0.80804443359375	0.9011264574621455
160.0	760.0	0.3890533447265625	-0.87677001953125	0.9592122664935817
160.0	780.0	0.3766021728515625	-0.8778076171875	0.9551834427945842
160.0	800.0	0.356689453125	-0.8773193359375	0.9470568003981744
180.0	0.0	-0.0076446533203125	-0.7723725438117981	0.7724103748388519
180.0	20.0	-0.0262298583984375	-0.7674541473388672	0.7679022553289121
180.0	40.0	-0.0360107421875	-0.7733535766601562	0.7741915319130989
180.0	60.0	-0.0063934326171875	-0.8071327209472656	0.8071580422719996
180.0	80.0	0.0244903564453125	-0.833831787109375	0.8341913609914889
180.0	100.0	0.0294952392578125	-0.8138046264648438	0.8143389584162478
180.0	120.0	-0.00146484375	-0.7340621948242188	0.7340636563932049
180.0	140.0	0.0197296142578125	-0.63226318359375	0.6325709375294332
180.0	160.0	0.0001068115234375	-0.5812225341796875	0.581222543994088
180.0	180.0	0.148193359375	-0.4724578857421875	0.4951542442136852
180.0	200.0	0.1405487060546875	-0.2853240966796875	0.318062539321635
180.0	220.0	0.3607025146484375	-0.1315460205078125	0.38394095846255855
180.0	240.0	1.470245361328125	2.614532470703125	2.9995668792123733
180.0	260.0	-0.8914642333984375	3.34814453125	3.464791520649972
180.0	280.0	-1.2247772216796875	9.693450927734375	9.770520463677451
180.0	300.0	-2.7823333740234375	12.809661865234375	13.108349099175092
180.0	320.0	-5.4440765380859375	6.61627197265625	8.568140064722003
180.0	340.0	-5.3189849853515625	10.282562255859375	11.576816825881767
180.0	360.0	-8.304397583007812	8.04168701171875	11.559919948300335
180.0	380.0	-6.05126953125	3.384002685546875	6.933205399786094
180.0	400.0	-0.0010528564453125	-0.762786865234375	0.7627875918502994
180.0	420.0	0.417755126953125	-0.887786865234375	0.9811650545032166
180.0	440.0	0.2660369873046875	-0.73687744140625	0.783430942883657
180.0	460.0	0.236480712890625	-0.732757568359375	0.7699719355646687
180.0	480.0	0.2023162841796875	-0.79705810546875	0.8223341792347616
180.0	500.0	0.202423095703125	-0.763580322265625	0.7899557064958214
180.0	520.0	0.22161865234375	-0.6983642578125	0.7326851053874809
180.0	540.0	0.238311767578125	-0.66705322265625	0.7083449021644039
180.0	560.0	0.259979248046875	-0.71502685546875	0.7608236414942343
180.0	580.0	0.2440032958984375	-0.75146484375	0.7900867166340112
180.0	600.0	0.21771240234375	-0.7408447265625	0.772172000923209
180.0	620.0	0.2140350341796875	-0.7413330078125	0.7716123536651213
180.0	640.0	0.2186737060546875	-0.7347412109375	0.7665917014745175
180.0	660.0	0.236572265625	-0.72210693359375	0.7598716078437949
180.0	680.0	0.28375244140625	-0.69317626953125	0.7490051993446157
180.0	700.0	0.2953948974609375	-0.70867919921875	0.7677788437117075
180.0	720.0	0.3620452880859375	-0.78631591796875	0.865661315686607
180.0	740.0	0.3489990234375	-0.81292724609375	0.884675661359516
180.0	760.0	0.2855224609375	-0.8753662109375	0.9207546247241346
180.0	780.0	0.2673492431640625	-0.876708984375	0.916566561196862
180.0	800.0	0.2255096435546875	-0.879638671875	0.9080852341020507
200.0	0.0	0.022674560546875	-0.7880751490592957	0.7884012787031899
200.0	20.0	-0.0022125244140625	-0.7790737152099609	0.7790768569244848
200.0	40.0	-0.012664794921875	-0.7854232788085938	0.7855253808279241
200.0	60.0	0.0236053466796875	-0.8228836059570312	0.8232221093633935
200.0	80.0	-0.00048828125	-0.8041152954101562	0.804115443659144
200.0	100.0	0.0283660888671875	-0.8029937744140625	0.8034946401472529
200.0	120.0	0.0190887451171875	-0.7017135620117188	0.7019731499860399
200.0	140.0	0.0716400146484375	-0.6229400634765625	0.6270459428008541
200.0	160.0	0.0352630615234375	-0.5845489501953125	0.5856116107817942
200.0	180.0	0.0642852783203125	-0.5120849609375	0.5161042571293913
200.0	200.0	0.166778564453125	-0.3404083251953125	0.3790684864550505
200.0	220.0	0.3927764892578125	-0.1632232666015625	0.42534128094246537
200.0	240.0	-0.34283447265625	0.4167633056640625	0.5396546382544357
200.0	260.0	-3.049652099609375	2.489959716796875	3.937039156513819
200.0	280.0	-1.2120513916015625	8.99957275390625	9.08082476038025
200.0	300.0	-3.5085906982421875	11.59796142578125	12.117050710536018
200.0	320.0	-6.047149658203125	7.088348388671875	9.317333409720472
200.0	340.0	-4.4417266845703125	9.19677734375	10.213209556791503
200.0	360.0	-9.797027587890625	8.148284912109375	12.742695812378136
200.0	380.0	-6.4466705322265625	3.911407470703125	7.54046877541115
200.0	400.0	0.3759307861328125	-1.022430419921875	1.0893520640931729
200.0	420.0	0.5244293212890625	-0.97119140625	1.103738583452422
200.0	440.0	0.409820556640625	-0.825408935546875	0.921549130283273
200.0	460.0	0.3341522216796875	-0.77630615234375	0.8451680007076868
200.0	480.0	0.2938079833984375	-0.755035400390625	0.8101861433964962
200.0	500.0	0.253204345703125	-0.713226318359375	0.7568383063002402
200.0	520.0	0.23175048828125	-0.67840576171875	0.7168979469574419
200.0	540.0	0.2408599853515625	-0.66363525390625	0.705992409853511
200.0	560.0	0.25152587890625	-0.6663818359375	0.7122710291925362
200.0	580.0	0.2149200439453125	-0.73321533203125	0.7640650158299038
200.0	600.0	0.1815032958984375	-0.7257080078125	0.7480612000533
200.0	620.0	0.1614990234375	-0.7210693359375	0.7389336382927857
200.0	640.0	0.183258056640625	-0.715087890625	0.738196590782029
200.0	660.0	0.2071075439453125	-0.7054443359375	0.7352178220536822
200.0	680.0	0.2070159912109375	-0.65692138671875	0.6887679790361428
200.0	700.0	0.2389984130859375	-0.68475341796875	0.7252637347044742
200.0	720.0	0.273681640625	-0.7369384765625	0.7861170133341792
200.0	740.0	0.3215484619140625	-0.7869873046875	0.8501425945678732
200.0	760.0	0.272064208984375	-0.8526611328125	0.895013933533657
200.0	780.0	0.2611236572265625	-0.85369873046875	0.8927413325075358
200.0	800.0	0.230987548828125	-0.85736083984375	0.8879317864629049
220.0	0.0	0.024383544921875	-0.7892774343490601	0.7896539910844445
220.0	20.0	0.0125274658203125	-0.7851638793945312	0.7852638122986116
220.0	40.0	-0.0036773681640625	-0.785430908203125	0.7854395168295264
220.0	60.0	-0.0018157958984375	-0.7832069396972656	0.7832090445753938
220.0	80.0	-0.0146331787109375	-0.769683837890625	0.7698229278407004
220.0	100.0	0.0671844482421875	-0.7782821655273438	0.7811765992805589
220.0	120.0	0.0792388916015625	-0.687530517578125	0.6920816530897843
220.0	140.0	0.0516510009765625	-0.63897705078125	0.6410612274400823
220.0	160.0	0.0619354248046875	-0.6039886474609375	0.6071558968728128
220.0	180.0	0.0905914306640625	-0.5478973388671875	0.5553362055975707
220.0	200.0	0.1192779541015625	-0.4312896728515625	0.4474796221539728
220.0	220.0	0.2418670654296875	-0.2954864501953125	0.38185326971049444
220.0	240.0	0.1429290771484375	0.2182769775390625	0.26090910298050624
220.0	260.0	-5.21636962890625	0.4427490234375	5.235125481125585
220.0	280.0	-1.897247314453125	7.084014892578125	7.333676729340356
220.0	300.0	-3.92431640625	9.7655029296875	10.524509809302192
220.0	320.0	-7.2025909423828125	7.973419189453125	10.744893198819348
220.0	340.0	-5.4500579833984375	7.9219970703125	9.615673122795142
220.0	360.0	-7.05169677734375	6.139739990234375	9.350017892350978
220.0	380.0	-4.578125	3.003143310546875	5.47522586377105
220.0	400.0	0.3955535888671875	-0.94219970703125	1.0218624807651395
220.0	420.0	0.4781494140625	-0.883636474609375	1.0047090531235383
220.0	440.0	0.39111328125	-0.7696533203125	0.8633283455546895
220.0	460.0	0.3364715576171875	-0.759857177734375	0.8310210825483225
220.0	480.0	0.272216796875	-0.654815673828125	0.7091442386368703
220.0	500.0	0.2289581298828125	-0.62841796875	0.6688280561454572
220.0	520.0	0.2032012939453125	-0.60772705078125	0.6407986689376979
220.0	540.0	0.1837310791015625	-0.5950927734375	0.6228101784856765
220.0	560.0	0.1387939453125	-0.5958251953125	0.6117772655342695
220.0	580.0	0.1368408203125	-0.7122802734375	0.7253058651575883
220.0	600.0	0.1378021240234375	-0.703369140625	0.7167409388118707
220.0	620.0	0.1213836669921875	-0.69805908203125	0.7085340334936506
220.0	640.0	0.1596832275390625	-0.6925048828125	0.710676963096769
220.0	660.0	0.2021636962890625	-0.6829833984375	0.7122755665039291
220.0	680.0	0.1841888427734375	-0.650634765625	0.6762034664523073
220.0	700.0	0.2117919921875	-0.70660400390625	0.7376618915811591
220.0	720.0	0.2073211669921875	-0.72344970703125	0.7525699601276973
220.0	740.0	0.261322021484375	-0.7484130859375	0.7927240037460528
220.0	760.0	0.2472076416015625	-0.83367919921875	0.8695588682063008
220.0	780.0	0.262969970703125	-0.82391357421875	0.8648622915086066
220.0	800.0	0.2277984619140625	-0.83209228515625	0.8627106758739935
240.0	0.0	0.0328521728515625	-0.7938515543937683	0.7945310287675813
240.0	20.0	0.01031494140625	-0.7916202545166016	0.7916874543512379
240.0	40.0	-0.0121612548828125	-0.7886238098144531	0.7887175727258696
240.0	60.0	-0.0248260498046875	-0.7704505920410156	0.7708504702763411
240.0	80.0	-0.031097412109375	-0.7632064819335938	0.7638397627155536
240.0	100.0	0.071685791015625	-0.744537353515625	0.7479804298332856
240.0	120.0	0.033477783203125	-0.6902008056640625	0.6910122387537839
240.0	140.0	0.0155181884765625	-0.6578521728515625	0.6580351780103524
240.0	160.0	0.033660888671875	-0.624298095703125	0.6252049005923807
240.0	180.0	0.0442962646484375	-0.603668212890625	0.6052912276882636
240.0	200.0	0.100372314453125	-0.5495758056640625	0.5586664189657191
240.0	220.0	0.1546173095703125	-0.4795074462890625	0.5038193162885083
240.0	240.0	-0.1010284423828125	-0.07525634765625	0.12597723616930018
240.0	260.0	-1.9267730712890625	-0.42156982421875	1.972352804377684
240.0	280.0	-1.2042694091796875	3.304473876953125	3.5170744111195047
240.0	300.0	-1.6915283203125	5.6123046875	5.861674842888652
240.0	320.0	-2.513092041015625	8.153076171875	8.531604929379466
240.0	340.0	-1.9691009521484375	5.836578369140625	6.159789413516677
240.0	360.0	-1.1632232666015625	1.613250732421875	1.9888856914420512
240.0	380.0	0.007354736328125	-0.080810546875	0.08114454160750934
240.0	400.0	0.316162109375	-0.72637939453125	0.7922029438243933
240.0	420.0	0.3511810302734375	-0.688507080078125	0.7728972217194332
240.0	440.0	0.3098907470703125	-0.627197265625	0.6995775047321585
240.0	460.0	0.308807373046875	-0.648101806640625	0.7179122128916278
240.0	480.0	0.2734832763671875	-0.59429931640625	0.6542054569731649
240.0	500.0	0.2346343994140625	-0.5858154296875	0.6310570648113751
240.0	520.0	0.2103424072265625	-0.58062744140625	0.6175533612505346
240.0	540.0	0.17041015625	-0.58453369140625	0.6088671922038225
240.0	560.0	0.0789031982421875	-0.615234375	0.6202733678584682
240.0	580.0	0.09405517578125	-0.69549560546875	0.701826555010271
240.0	600.0	0.1509857177734375	-0.689697265625	0.7060304562709472
240.0	620.0	0.1339111328125	-0.680908203125	0.6939511312578454
240.0	640.0	0.1917266845703125	-0.674072265625	0.7008084908597674
240.0	660.0	0.23583984375	-0.6705322265625	0.7107980717186058
240.0	680.0	0.1708526611328125	-0.65301513671875	0.6749958522835318
240.0	700.0	0.205352783203125	-0.72418212890625	0.752734695225654
240.0	720.0	0.203857421875	-0.7471923828125	0.7745026180630659
240.0	740.0	0.2160491943359375	-0.75146484375	0.7819057908504192
240.0	760.0	0.2660980224609375	-0.783935546875	0.8278665950573358
240.0	780.0	0.327850341796875	-0.776611328125	0.8429774620880467
240.0	800.0	0.347991943359375	-0.78399658203125	0.8577581438142788
260.0	0.0	-0.011627197265625	-0.7540429830551147	0.7541326222959127
260.0	20.0	-0.021484375	-0.7616920471191406	0.7619949822759253
260.0	40.0	-0.039398193359375	-0.7633857727050781	0.7644017632165117
260.0	60.0	-0.009063720703125	-0.7636489868164062	0.7637027733999059
260.0	80.0	0.01177978515625	-0.7595977783203125	0.759689112839905
260.0	100.0	0.06890869140625	-0.7300186157226562	0.7332636545288094
260.0	120.0	0.040374755859375	-0.7069320678710938	0.7080840836335787
260.0	140.0	0.024169921875	-0.6745758056640625	0.675008668618976
260.0	160.0	0.05352783203125	-0.643890380859375	0.6461114852447654
260.0	180.0	0.037200927734375	-0.6262664794921875	0.627370394870396
260.0	200.0	0.09417724609375	-0.6150360107421875	0.6222046674459032
260.0	220.0	0.167724609375	-0.5936279296875	0.6168676223429658
260.0	240.0	0.23248291015625	-0.6179351806640625	0.6602213197232021
260.0	260.0	-0.07025146484375	-0.488128662109375	0.4931580467612599
260.0	280.0	-0.075775146484375	-0.606903076171875	0.6116152521737936
260.0	300.0	0.03118896484375	-0.101776123046875	0.10644778415015183
260.0	320.0	-0.06640625	0.40130615234375	0.40676334390897073
260.0	340.0	-0.027374267578125	0.422393798828125	0.42327989772004687
260.0	360.0	0.1282958984375	0.135528564453125	0.18662215661225806
260.0	380.0	0.285430908203125	-0.429534912109375	0.5157238060032417
260.0	400.0	0.24908447265625	-0.575836181640625	0.6273996992387684
260.0	420.0	0.295745849609375	-0.595367431640625	0.6647766438583153
260.0	440.0	0.274871826171875	-0.587310791015625	0.6484508355044819
260.0	460.0	0.294891357421875	-0.594390869140625	0.6635219800427591
260.0	480.0	0.27044677734375	-0.562469482421875	0.6241100688432705
260.0	500.0	0.23541259765625	-0.55902099609375	0.6065670327415692
260.0	520.0	0.1954345703125	-0.57177734375	0.604254914832339
260.0	540.0	0.116302490234375	-0.6048583984375	0.6159382691431783
260.0	560.0	0.051361083984375	-0.65106201171875	0.653084760235083
260.0	580.0	0.0882568359375	-0.73492431640625	0.7402047148829117
260.0	600.0	0.165771484375	-0.715087890625	0.7340510039162148
260.0	620.0	0.167205810546875	-0.6983642578125	0.718101956320021
260.0	640.0	0.221527099609375	-0.685791015625	0.7206827131084185
260.0	660.0	0.2344970703125	-0.68414306640625	0.7232154667157583
260.0	680.0	0.206787109375	-0.665283203125	0.6966797319887584
260.0	700.0	0.221282958984375	-0.71112060546875	0.7447540959666634
260.0	720.0	0.20416259765625	-0.741943359375	0.7695208345473229
260.0	740.0	0.21820068359375	-0.76556396484375	0.7960525878282554
260.0	760.0	0.254638671875	-0.81134033203125	0.8503610924747457
260.0	780.0	0.296600341796875	-0.810546875	0.8631094944016597
260.0	800.0	0.313018798828125	-0.81146240234375	0.8697424899573967
280.0	0.0	0.005462646484375	-0.7571420669555664	0.7571617727146298
280.0	20.0	-0.007904052734375	-0.7598915100097656	0.7599326161144483
280.0	40.0	-0.016876220703125	-0.7693901062011719	0.7695751700421936
280.0	60.0	0.013916015625	-0.76690673828125	0.7670329854133139
280.0	80.0	0.075408935546875	-0.7523269653320312	0.7560967995739806
280.0	100.0	0.097442626953125	-0.7343902587890625	0.7408266448716542
280.0	120.0	0.01483154296875	-0.7268905639648438	0.7270418603133952
280.0	140.0	-0.007080078125	-0.6953582763671875	0.6953943198061098
280.0	160.0	0.028594970703125	-0.664825439453125	0.6654401079688189
280.0	180.0	0.026397705078125	-0.64849853515625	0.6490355837187924
280.0	200.0	0.084930419921875	-0.62188720703125	0.6276598397995803
280.0	220.0	0.1378173828125	-0.627349853515625	0.642309481256009
280.0	240.0	0.17425537109375	-0.6563568115234375	0.6790943957862071
280.0	260.0	0.09674072265625	-0.661163330078125	0.6682033496324672
280.0	280.0	0.16851806640625	-0.66259765625	0.6836914455902563
280.0	300.0	0.436981201171875	-0.5316162109375	0.6881630373023235
280.0	320.0	0.420196533203125	-0.471160888671875	0.6313142716032926
280.0	340.0	0.37725830078125	-0.454742431640625	0.5908591241935632
280.0	360.0	0.36016845703125	-0.34088134765625	0.49590463863550677
280.0	380.0	0.180877685546875	-0.475616455078125	0.5088494369357957
280.0	400.0	0.156219482421875	-0.539520263671875	0.5616819754992393
280.0	420.0	0.143218994140625	-0.572418212890625	0.5900629548883316
280.0	440.0	0.105743408203125	-0.564666748046875	0.5744825538937155
280.0	460.0	0.11199951171875	-0.569366455078125	0.5802775635792486
280.0	480.0	0.076446533203125	-0.55963134765625	0.5648285737445716
280.0	500.0	0.073516845703125	-0.557220458984375	0.5620492563049031
280.0	520.0	0.07977294921875	-0.554931640625	0.5606361112110166
280.0	540.0	0.06048583984375	-0.55999755859375	0.5632546515143609
280.0	560.0	0.064239501953125	-0.59735107421875	0.6007953224530631
280.0	580.0	0.092681884765625	-0.71630859375	0.722279677994481
280.0	600.0	0.185638427734375	-0.70489501953125	0.7289297733058049
280.0	620.0	0.2210693359375	-0.692626953125	0.7270514063579467
280.0	640.0	0.25762939453125	-0.68359375	0.730529479189992
280.0	660.0	0.263336181640625	-0.685546875	0.7343844104985684
280.0	680.0	0.25836181640625	-0.70306396484375	0.7490325539244276
280.0	700.0	0.250274658203125	-0.732666015625	0.774233101197891
280.0	720.0	0.232940673828125	-0.7674560546875	0.8020287734239987
280.0	740.0	0.234588623046875	-0.77789306640625	0.8124958121897905
280.0	760.0	0.2547607421875	-0.80963134765625	0.8487673149147541
280.0	780.0	0.279052734375	-0.7940673828125	0.84167299885933
280.0	800.0	0.2900390625	-0.79058837890625	0.8421120131179054
300.0	0.0	0.124176025390625	-0.8215574026107788	0.8308888319543009
300.0	20.0	0.09820556640625	-0.8143882751464844	0.8202881176569842
300.0	40.0	0.0740966796875	-0.8103370666503906	0.8137176903129681
300.0	60.0	0.07037353515625	-0.7959213256835938	0.7990264020220591
300.0	80.0	0.0672607421875	-0.7465591430664062	0.7495829250561009
300.0	100.0	0.0626220703125	-0.7315826416015625	0.7342579146205671
300.0	120.0	0.01708984375	-0.7287445068359375	0.728944866915841
300.0	140.0	0.0068359375	-0.7120513916015625	0.7120842045174332
300.0	160.0	0.00518798828125	-0.7032928466796875	0.7033119815652402
300.0	180.0	0.014190673828125	-0.7132568359375	0.7133979879669342
300.0	200.0	0.036651611328125	-0.6806182861328125	0.6816044248912377
300.0	220.0	0.059173583984375	-0.6569061279296875	0.6595658981126381
300.0	240.0	0.0517578125	-0.6334075927734375	0.6355187249309229
300.0	260.0	0.0269775390625	-0.6226806640625	0.6232647888427395
300.0	280.0	0.138153076171875	-0.645111083984375	0.6597382686605706
300.0	300.0	0.201629638671875	-0.631591796875	0.662995255692484
300.0	320.0	0.22039794921875	-0.603668212890625	0.6426434215600372
300.0	340.0	0.210296630859375	-0.59600830078125	0.6320210182825863
300.0	360.0	0.189453125	-0.559173583984375	0.5903961243082448
300.0	380.0	0.154632568359375	-0.53997802734375	0.5616827407099709
300.0	400.0	0.10272216796875	-0.54949951171875	0.5590183871496042
300.0	420.0	0.087371826171875	-0.55303955078125	0.5598987236428881
300.0	440.0	0.04705810546875	-0.536865234375	0.5389236914172838
300.0	460.0	0.05059814453125	-0.547149658203125	0.5494842315315352
300.0	480.0	0.05242919921875	-0.55755615234375	0.5600157890158869
300.0	500.0	0.126739501953125	-0.568511962890625	0.5824678131065076
300.0	520.0	0.148345947265625	-0.581787109375	0.6004021658064316
300.0	540.0	0.14581298828125	-0.58740234375	0.6052296597115026
300.0	560.0	0.1300048828125	-0.59381103515625	0.607875657538965
300.0	580.0	0.162933349609375	-0.71368408203125	0.732046614198658
300.0	600.0	0.24188232421875	-0.6905517578125	0.7316889974486416
300.0	620.0	0.260223388671875	-0.68621826171875	0.7339017064486065
300.0	640.0	0.265106201171875	-0.68017578125	0.7300139665094295
300.0	660.0	0.250701904296875	-0.6812744140625	0.725938201277686
300.0	680.0	0.284332275390625	-0.69879150390625	0.7544232292025271
300.0	700.0	0.265777587890625	-0.7432861328125	0.7893744367892339
300.0	720.0	0.235443115234375	-0.76763916015625	0.8029342069663367
300.0	740.0	0.238189697265625	-0.783203125	0.8186216872849483
300.0	760.0	0.21710205078125	-0.81982421875	0.8480831622561978
300.0	780.0	0.234405517578125	-0.8077392578125	0.8410640018943606
300.0	800.0	0.260894775390625	-0.81781005859375	0.858416784413747
320.0	0.0	0.134124755859375	-0.8119391202926636	0.8229426378527007
320.0	20.0	0.10870361328125	-0.8042869567871094	0.8115996453906749
320.0	40.0	0.090179443359375	-0.8068962097167969	0.8119198391836104
320.0	60.0	0.102294921875	-0.7951087951660156	0.8016621777231139
320.0	80.0	0.10540771484375	-0.75750732421875	0.7648059444026516
320.0	100.0	0.089447021484375	-0.7509231567382812	0.7562316820777952
320.0	120.0	0.034210205078125	-0.7313461303710938	0.7321458191782975
320.0	140.0	0.00787353515625	-0.7274932861328125	0.727535891846014
320.0	160.0	0.00836181640625	-0.71795654296875	0.7180052350542093
320.0	180.0	0.02154541015625	-0.7229461669921875	0.7232671464040772
320.0	200.0	0.032379150390625	-0.7127227783203125	0.7134578951253143
320.0	220.0	0.03326416015625	-0.6801605224609375	0.6809734507785425
320.0	240.0	0.009765625	-0.658782958984375	0.6588553365343939
320.0	260.0	-0.02337646484375	-0.631591796875	0.6320242534811321
320.0	280.0	0.048431396484375	-0.644134521484375	0.6459526932626967
320.0	300.0	0.111541748046875	-0.6431884765625	0.6527886165828432
320.0	320.0	0.118896484375	-0.637939453125	0.6489245871826392
320.0	340.0	0.106414794921875	-0.622283935546875	0.6313171984176987
320.0	360.0	0.10211181640625	-0.621734619140625	0.6300640917301364
320.0	380.0	0.105438232421875	-0.579345703125	0.5888621779208187
320.0	400.0	0.073516845703125	-0.54083251953125	0.5458063216789056
320.0	420.0	0.079345703125	-0.538421630859375	0.5442367069407114
320.0	440.0	0.04058837890625	-0.52392578125	0.5254956144066858
320.0	460.0	0.026123046875	-0.5323486328125	0.5329891935446454
320.0	480.0	0.020538330078125	-0.542999267578125	0.5433875482496615
320.0	500.0	0.049713134765625	-0.5797119140625	0.5818395819074469
320.0	520.0	0.08831787109375	-0.59808349609375	0.6045691975731603
320.0	540.0	0.098968505859375	-0.61065673828125	0.6186246173248622
320.0	560.0	0.09942626953125	-0.62164306640625	0.6295440295037878
320.0	580.0	0.185760498046875	-0.7064208984375	0.7304364779937184
320.0	600.0	0.267059326171875	-0.71807861328125	0.7661315673872856
320.0	620.0	0.30267333984375	-0.714111328125	0.7756069491750455
320.0	640.0	0.269805908203125	-0.713134765625	0.7624673252306204
320.0	660.0	0.247802734375	-0.7149658203125	0.7566916937424732
320.0	680.0	0.268402099609375	-0.72406005859375	0.772206355532966
320.0	700.0	0.248382568359375	-0.75469970703125	0.79452221369692
320.0	720.0	0.207183837890625	-0.7711181640625	0.7984662582916133
320.0	740.0	0.215972900390625	-0.78729248046875	0.8163784315535142
320.0	760.0	0.20196533203125	-0.8079833984375	0.8328428228021809
320.0	780.0	0.23358154296875	-0.8338623046875	0.865959976208145
320.0	800.0	0.285919189453125	-0.83099365234375	0.8788061408144218
340.0	0.0	0.174072265625	-0.7904332876205444	0.809373792408948
340.0	20.0	0.1551513671875	-0.7990398406982422	0.8139635211501942
340.0	40.0	0.131103515625	-0.7986602783203125	0.8093493510072851
340.0	60.0	0.13970947265625	-0.7868728637695312	0.7991793543922108
340.0	80.0	0.102813720703125	-0.7649917602539062	0.7718698429276727
340.0	100.0	0.069427490234375	-0.759033203125	0.7622017973256437
340.0	120.0	0.03118896484375	-0.7355804443359375	0.7362413609798623
340.0	140.0	0.00994873046875	-0.733551025390625	0.7336184867419695
340.0	160.0	-0.0081787109375	-0.7265777587890625	0.7266237890955238
340.0	180.0	0.01434326171875	-0.719024658203125	0.7191677052404768
340.0	200.0	0.01751708984375	-0.7161407470703125	0.7163549525556582
340.0	220.0	0.0184326171875	-0.679168701171875	0.6794187854540619
340.0	240.0	-0.029510498046875	-0.6725311279296875	0.6731782732154629
340.0	260.0	-0.03338623046875	-0.63818359375	0.6390562883788701
340.0	280.0	0.139007568359375	-0.5816650390625	0.5980445817234414
340.0	300.0	0.15869140625	-0.421417236328125	0.45030595098448045
340.0	320.0	0.15496826171875	-0.41741943359375	0.4452573926189862
340.0	340.0	0.12591552734375	-0.400726318359375	0.42004321474357115
340.0	360.0	0.0760498046875	-0.347808837890625	0.3560260671746297
340.0	380.0	0.092437744140625	-0.545196533203125	0.5529773922670924
340.0	400.0	0.069183349609375	-0.5445556640625	0.5489327892608742
340.0	420.0	0.08477783203125	-0.562042236328125	0.5684001726078545
340.0	440.0	0.053192138671875	-0.55853271484375	0.5610598873268501
340.0	460.0	0.014007568359375	-0.56201171875	0.5621862538195608
340.0	480.0	0.00262451171875	-0.551605224609375	0.5516114682257076
340.0	500.0	0.04730224609375	-0.589691162109375	0.5915853016729024
340.0	520.0	0.091827392578125	-0.618408203125	0.6251887520741143
340.0	540.0	0.123291015625	-0.63861083984375	0.6504033204864377
340.0	560.0	0.132293701171875	-0.64691162109375	0.6603001354504608
340.0	580.0	0.1729736328125	-0.7391357421875	0.7591057390294319
340.0	600.0	0.197052001953125	-0.726806640625	0.7530454065528401
340.0	620.0	0.23773193359375	-0.719970703125	0.7582046462588646
340.0	640.0	0.227020263671875	-0.7178955078125	0.7529356946346846
340.0	660.0	0.23138427734375	-0.71942138671875	0.7557154328649235
340.0	680.0	0.24993896484375	-0.7276611328125	0.769389504966851
340.0	700.0	0.2705078125	-0.77947998046875	0.8250839451686707
340.0	720.0	0.228790283203125	-0.79693603515625	0.8291272748008776
340.0	740.0	0.21990966796875	-0.81439208984375	0.8435607494817409
340.0	760.0	0.20489501953125	-0.82098388671875	0.8461657705677633
340.0	780.0	0.21160888671875	-0.83966064453125	0.8659147295854154
340.0	800.0	0.263519287109375	-0.837890625	0.8783524999346924
360.0	0.0	0.2113037109375	-0.7933942675590515	0.8210503772921137
360.0	20.0	0.190399169921875	-0.7965641021728516	0.8190031823975901
360.0	40.0	0.1595458984375	-0.7893218994140625	0.8052850145152661
360.0	60.0	0.152496337890625	-0.786102294921875	0.8007571112088173
360.0	80.0	0.076324462890625	-0.771209716796875	0.7749773228407774
360.0	100.0	0.0316162109375	-0.7657089233398438	0.7663613638984595
360.0	120.0	-0.002197265625	-0.7492904663085938	0.7492936880003572
360.0	140.0	-0.0233154296875	-0.7367706298828125	0.7371394510670481
360.0	160.0	-0.024017333984375	-0.7249603271484375	0.7253580552188599
360.0	180.0	-0.02764892578125	-0.7104644775390625	0.7110022763266726
360.0	200.0	-0.03466796875	-0.7110137939453125	0.7118584713535115
360.0	220.0	-0.032257080078125	-0.6862640380859375	0.6870217239543329
360.0	240.0	-0.061767578125	-0.683441162109375	0.6862266795839702
360.0	260.0	0.072235107421875	-0.618377685546875	0.6225824224362262
360.0	280.0	0.381927490234375	-0.4649658203125	0.6017157317667576
360.0	300.0	0.486114501953125	0.677886962890625	0.8341690736692474
360.0	320.0	0.642059326171875	1.393646240234375	1.5344347562681482
360.0	340.0	0.577880859375	0.942169189453125	1.1052733006757862
360.0	360.0	0.13336181640625	0.1326904296875	0.1881279463711538
360.0	380.0	0.032623291015625	-0.503082275390625	0.5041389242350751
360.0	400.0	-0.056732177734375	-0.527099609375	0.5301438844255042
360.0	420.0	-0.01092529296875	-0.59326171875	0.593362308341756
360.0	440.0	0.0447998046875	-0.668304443359375	0.6698043382316378
360.0	460.0	0.024749755859375	-0.6854248046875	0.6858714991133515
360.0	480.0	0.03875732421875	-0.582366943359375	0.5836551952123263
360.0	500.0	0.053680419921875	-0.60626220703125	0.6086340864241758
360.0	520.0	0.094757080078125	-0.6297607421875	0.636849665639767
360.0	540.0	0.120880126953125	-0.64129638671875	0.6525895039844942
360.0	560.0	0.130279541015625	-0.65069580078125	0.6636096623479756
360.0	580.0	0.16937255859375	-0.72515869140625	0.7446758968347359
360.0	600.0	0.164581298828125	-0.73748779296875	0.7556290417274011
360.0	620.0	0.168701171875	-0.73907470703125	0.7580841034907184
360.0	640.0	0.179962158203125	-0.73883056640625	0.7604321036366802
360.0	660.0	0.204345703125	-0.73828125	0.7660394053096832
360.0	680.0	0.247802734375	-0.7406005859375	0.7809580161920967
360.0	700.0	0.274383544921875	-0.79376220703125	0.839848064256277
360.0	720.0	0.231964111328125	-0.8038330078125	0.8366330458409693
360.0	740.0	0.208404541015625	-0.83197021484375	0.857675283019797
360.0	760.0	0.177703857421875	-0.77423095703125	0.7943627859914759
360.0	780.0	0.148529052734375	-0.7598876953125	0.7742675177182068
360.0	800.0	0.11383056640625	-0.74072265625	0.7494180751292454
380.0	0.0	0.143768310546875	-0.8351901173591614	0.847473810363431
380.0	20.0	0.139739990234375	-0.8169155120849609	0.8287811645758711
380.0	40.0	0.105010986328125	-0.7991981506347656	0.8060676095884484
380.0	60.0	0.128936767578125	-0.7698783874511719	0.7806006799240647
380.0	80.0	0.0743408203125	-0.7647705078125	0.7683752255145428
380.0	100.0	0.03662109375	-0.7596206665039062	0.760502900380587
380.0	120.0	-0.011199951171875	-0.746978759765625	0.7470627192192391
380.0	140.0	-0.041107177734375	-0.728240966796875	0.7294002370321336
380.0	160.0	-0.04339599609375	-0.720977783203125	0.7222826152895147
380.0	180.0	-0.0631103515625	-0.704437255859375	0.7072586259050001
380.0	200.0	-0.06536865234375	-0.707061767578125	0.7100770408060949
380.0	220.0	-0.0455322265625	-0.660400390625	0.6619681711331682
380.0	240.0	0.0533447265625	-0.324310302734375	0.3286682709232667
380.0	260.0	0.90008544921875	-0.4351806640625	0.9997679862194015
380.0	280.0	3.637664794921875	-1.51019287109375	3.9386911110312255
380.0	300.0	2.7994384765625	10.941986083984375	11.294419650702125
380.0	320.0	4.748382568359375	11.1689453125	12.136411183258208
380.0	340.0	5.79168701171875	9.916168212890625	11.483641864323971
380.0	360.0	4.740234375	9.316650390625	10.453219429011552
380.0	380.0	0.88311767578125	0.007904052734375	0.8831530463780922
380.0	400.0	2.827362060546875	3.14190673828125	4.226766396842508
380.0	420.0	-0.1011962890625	-0.693450927734375	0.70079588904023
380.0	440.0	-0.046112060546875	-0.7008056640625	0.7023210810661746
380.0	460.0	-0.01129150390625	-0.744903564453125	0.7449891397835513
380.0	480.0	0.00714111328125	-0.747955322265625	0.7479894114253026
380.0	500.0	0.04376220703125	-0.695526123046875	0.6969015128444354
380.0	520.0	0.10284423828125	-0.7001953125	0.7077078585084549
380.0	540.0	0.14715576171875	-0.7154541015625	0.730430961590231
380.0	560.0	0.168182373046875	-0.7225341796875	0.7418496824966408
380.0	580.0	0.174346923828125	-0.71978759765625	0.7406018063629642
380.0	600.0	0.157867431640625	-0.74151611328125	0.7581347322399489
380.0	620.0	0.14532470703125	-0.741455078125	0.7555626402562984
380.0	640.0	0.15032958984375	-0.7406005859375	0.7557037868593477
380.0	660.0	0.2008056640625	-0.73779296875	0.7646315318220405
380.0	680.0	0.220733642578125	-0.7305908203125	0.7632078928383138
380.0	700.0	0.254730224609375	-0.79058837890625	0.830612708902985
380.0	720.0	0.226226806640625	-0.8099365234375	0.8409374174341624
380.0	740.0	0.187652587890625	-0.83416748046875	0.8550139643383792
380.0	760.0	0.164581298828125	-0.72564697265625	0.744076967019631
380.0	780.0	0.11224365234375	-0.70745849609375	0.7163073091813982
380.0	800.0	0.01806640625	-0.67449951171875	0.6747414218377453
400.0	0.0	0.1617431640625	-0.8441247940063477	0.8594809590544794
400.0	20.0	0.160064697265625	-0.8242321014404297	0.8396304332000138
400.0	40.0	0.109832763671875	-0.8092498779296875	0.8166692114344805
400.0	60.0	0.11376953125	-0.7666282653808594	0.7750241309286505
400.0	80.0	0.062225341796875	-0.766021728515625	0.7685449119731415
400.0	100.0	0.01654052734375	-0.7505416870117188	0.7507239259456209
400.0	120.0	-0.012725830078125	-0.7444686889648438	0.7445774476843967
400.0	140.0	-0.04107666015625	-0.724090576171875	0.7252547514566933
400.0	160.0	-0.0635986328125	-0.7152862548828125	0.718108078578635
400.0	180.0	-0.0927734375	-0.7014923095703125	0.7076004318058727
400.0	200.0	-0.114715576171875	-0.7065277099609375	0.7157800418837423
400.0	220.0	-0.146209716796875	-0.58917236328125	0.6070431244485318
400.0	240.0	0.054351806640625	-0.0120391845703125	0.055669209175431424
400.0	260.0	-0.007171630859375	5.422515869140625	5.422520611613301
400.0	280.0	11.21966552734375	4.317840576171875	12.021840199682492
400.0	300.0	4.301483154296875	14.515899658203125	15.139818367923752
400.0	320.0	6.881072998046875	14.469818115234375	16.022634049756448
400.0	340.0	7.38140869140625	11.79754638671875	13.916439739256171
400.0	360.0	6.73529052734375	12.988677978515625	14.631127575047085
400.0	380.0	5.243377685546875	2.994110107421875	6.038021603858066
400.0	400.0	5.47027587890625	5.717529296875	7.9129046153714935
400.0	420.0	0.8447265625	0.478912353515625	0.9710406828464714
400.0	440.0	-0.111175537109375	-0.766937255859375	0.7749533885832531
400.0	460.0	-0.048126220703125	-0.782562255859375	0.7840406988255647
400.0	480.0	-0.003753662109375	-0.7794189453125	0.7794279840314186
400.0	500.0	0.062286376953125	-0.72528076171875	0.7279503939646417
400.0	520.0	0.11151123046875	-0.7091064453125	0.7178208030590812
400.0	540.0	0.166168212890625	-0.71624755859375	0.7352703177517581
400.0	560.0	0.20208740234375	-0.7169189453125	0.7448570952431293
400.0	580.0	0.197662353515625	-0.7137451171875	0.7406095451088475
400.0	600.0	0.1815185546875	-0.7298583984375	0.7520919275365155
400.0	620.0	0.1951904296875	-0.729248046875	0.7549185503831477
400.0	640.0	0.191009521484375	-0.72869873046875	0.7533169831382125
400.0	660.0	0.218719482421875	-0.7286376953125	0.7607569276853182
400.0	680.0	0.238189697265625	-0.7200927734375	0.7584641944353081
400.0	700.0	0.248382568359375	-0.79156494140625	0.8296197663558165
400.0	720.0	0.216400146484375	-0.8272705078125	0.8551055586854822
400.0	740.0	0.21417236328125	-0.8056640625	0.8336452379744513
400.0	760.0	0.144927978515625	-0.67938232421875	0.6946685982664657
400.0	780.0	0.07159423828125	-0.658935546875	0.6628135408171197
400.0	800.0	-0.008270263671875	-0.63262939453125	0.6326834501440498
420.0	0.0	0.014556884765625	-0.8593572378158569	0.8594805204776772
420.0	20.0	0.0311279296875	-0.8197650909423828	0.820355869324041
420.0	40.0	0.016937255859375	-0.8131980895996094	0.8133744547036748
420.0	60.0	0.0838623046875	-0.7559127807617188	0.7605504705582748
420.0	80.0	0.066253662109375	-0.75799560546875	0.7608855930117485
420.0	100.0	0.01983642578125	-0.7405624389648438	0.7408280568346024
420.0	120.0	-0.005096435546875	-0.7345809936523438	0.7345986726713765
420.0	140.0	-0.030181884765625	-0.7172393798828125	0.7178741353626601
420.0	160.0	-0.054840087890625	-0.70867919921875	0.7107978915593238
420.0	180.0	-0.11138916015625	-0.68597412109375	0.6949590202383573
420.0	200.0	-0.163787841796875	-0.675994873046875	0.6955541140027416
420.0	220.0	-0.37579345703125	-0.4217529296875	0.5648860558090342
420.0	240.0	-1.520294189453125	1.208709716796875	1.9422341779415055
420.0	260.0	-4.43951416015625	7.400909423828125	8.630338711657602
420.0	280.0	1.312744140625	6.125732421875	6.264814034203715
420.0	300.0	-1.777740478515625	15.734039306640625	15.834151512217671
420.0	320.0	0.611328125	15.364471435546875	15.376628517661207
420.0	340.0	2.785614013671875	12.34222412109375	12.652673302052555
420.0	360.0	5.17327880859375	13.584716796875	14.536414416311297
420.0	380.0	5.23193359375	5.482025146484375	7.577976566082586
420.0	400.0	4.87677001953125	5.553619384765625	7.390911587500106
420.0	420.0	0.63201904296875	0.232452392578125	0.6734108593499435
420.0	440.0	-0.214599609375	-0.82623291015625	0.8536473593757369
420.0	460.0	-0.0694580078125	-0.820892333984375	0.8238256119128586
420.0	480.0	0.009429931640625	-0.79632568359375	0.7963815153315652
420.0	500.0	0.0740966796875	-0.768646240234375	0.7722094020193956
420.0	520.0	0.119293212890625	-0.71270751953125	0.7226222242902269
420.0	540.0	0.14019775390625	-0.70037841796875	0.7142725940120946
420.0	560.0	0.183013916015625	-0.696044921875	0.7197031518086808
420.0	580.0	0.195098876953125	-0.70458984375	0.731102195116401
420.0	600.0	0.211639404296875	-0.72467041015625	0.7549426738548853
420.0	620.0	0.237579345703125	-0.7291259765625	0.7668563328309576
420.0	640.0	0.2205810546875	-0.728271484375	0.7609437276440458
420.0	660.0	0.2261962890625	-0.726318359375	0.7607253908940057
420.0	680.0	0.2281494140625	-0.70574951171875	0.7417105422119307
420.0	700.0	0.2073974609375	-0.777099609375	0.80429939058419
420.0	720.0	0.1705322265625	-0.8388671875	0.8560253492511328
420.0	740.0	0.167572021484375	-0.75384521484375	0.772245421046431
420.0	760.0	0.1024169921875	-0.64019775390625	0.6483381867477358
420.0	780.0	0.0367431640625	-0.62506103515625	0.6261400464560037
420.0	800.0	-0.014739990234375	-0.6038818359375	0.6040617013909715
440.0	0.0	-0.0093994140625	-0.8341081142425537	0.8341610727131705
440.0	20.0	-0.01055908203125	-0.8261566162109375	0.8262240911051002
440.0	40.0	-0.0277099609375	-0.8246421813964844	0.8251076107232983
440.0	60.0	0.039520263671875	-0.7534332275390625	0.7544690050629139
440.0	80.0	0.068084716796875	-0.7500228881835938	0.7531068061441022
440.0	100.0	0.02764892578125	-0.7280960083007812	0.7286207932802826
440.0	120.0	0.01416015625	-0.7177810668945312	0.7179207268335941
440.0	140.0	-0.0068359375	-0.70501708984375	0.7050502301348849
440.0	160.0	-0.0404052734375	-0.698699951171875	0.6998672787672957
440.0	180.0	-0.09075927734375	-0.671478271484375	0.677584175951301
440.0	200.0	-0.169097900390625	-0.660003662109375	0.6813214615101331
440.0	220.0	-0.4996337890625	-0.3290557861328125	0.5982571634008522
440.0	240.0	-5.088134765625	4.703704833984375	6.929210240598112
440.0	260.0	-4.1602783203125	8.160614013671875	9.159887378270541
440.0	280.0	-6.36248779296875	6.884429931640625	9.374253378234753
440.0	300.0	-3.02691650390625	15.857452392578125	16.143761021041588
440.0	320.0	-0.661865234375	15.464263916015625	15.47842123902361
440.0	340.0	-3.46630859375	13.541412353515625	13.978023601176623
440.0	360.0	2.069549560546875	14.61676025390625	14.762544350610204
440.0	380.0	-1.57177734375	3.159576416015625	3.5289385297803
440.0	400.0	2.8291015625	4.088043212890625	4.971510128864372
440.0	420.0	-0.236602783203125	-0.712646484375	0.7508967230661698
440.0	440.0	-0.4910888671875	-0.864227294921875	0.994010609985368
440.0	460.0	-0.261077880859375	-0.834381103515625	0.8742731185264557
440.0	480.0	-0.15081787109375	-0.848297119140625	0.8615996939318947
440.0	500.0	0.06744384765625	-0.813629150390625	0.8164196635015901
440.0	520.0	0.11962890625	-0.772216796875	0.7814280879175359
440.0	540.0	0.1640625	-0.738037109375	0.756052431198297
440.0	560.0	0.21905517578125	-0.71728515625	0.7499887768581216
440.0	580.0	0.20184326171875	-0.72515869140625	0.7527256007492297
440.0	600.0	0.24127197265625	-0.73876953125	0.7771695986673585
440.0	620.0	0.25543212890625	-0.74029541015625	0.7831237876453438
440.0	640.0	0.2305908203125	-0.73968505859375	0.7747942386977532
440.0	660.0	0.232635498046875	-0.73193359375	0.7680143622428605
440.0	680.0	0.215240478515625	-0.69482421875	0.7273988991971208
440.0	700.0	0.224945068359375	-0.7161865234375	0.7506819700330472
440.0	720.0	0.17462158203125	-0.821533203125	0.8398865999335381
440.0	740.0	0.101043701171875	-0.66387939453125	0.6715248915935211
440.0	760.0	0.090118408203125	-0.6021728515625	0.6088788636962017
440.0	780.0	0.0396728515625	-0.5948486328125	0.5961701360433954
440.0	800.0	-0.005035400390625	-0.5791015625	0.5791234539776776
460.0	0.0	0.006744384765625	-0.8559995889663696	0.8560261579160187
460.0	20.0	0.010284423828125	-0.8531436920166016	0.8532056777830269
460.0	40.0	-0.008514404296875	-0.8518638610839844	0.8519064108817614
460.0	60.0	0.05194091796875	-0.7909317016601562	0.7926353610901212
460.0	80.0	0.071929931640625	-0.7673873901367188	0.7707511411646885
460.0	100.0	0.05133056640625	-0.7195281982421875	0.7213568153925178
460.0	120.0	0.0416259765625	-0.706695556640625	0.7079204275202013
460.0	140.0	0.0115966796875	-0.693603515625	0.6937004539908663
460.0	160.0	-0.027801513671875	-0.6836700439453125	0.6842350861733363
460.0	180.0	-0.07196044921875	-0.6428985595703125	0.646913335887696
460.0	200.0	-0.188079833984375	-0.6187286376953125	0.6466831921860096
460.0	220.0	-0.52386474609375	-0.341094970703125	0.6251240286845762
460.0	240.0	-4.140716552734375	2.6856842041015625	4.935426345742492
460.0	260.0	-5.8602294921875	8.62750244140625	10.429577559881078
460.0	280.0	-6.322174072265625	5.2611083984375	8.224910125961092
460.0	300.0	-3.66571044921875	14.380706787109375	14.840557967755968
460.0	320.0	-1.86114501953125	14.53753662109375	14.65618749175132
460.0	340.0	-3.214447021484375	10.859710693359375	11.325457429940467
460.0	360.0	-5.10174560546875	14.519561767578125	15.389784993476553
460.0	380.0	-8.138336181640625	4.303680419921875	9.206203395657726
460.0	400.0	-1.084136962890625	3.426788330078125	3.594194097911983
460.0	420.0	0.320281982421875	0.070465087890625	0.32794188033174376
460.0	440.0	-0.504119873046875	-0.96923828125	1.092501575395318
460.0	460.0	-0.335418701171875	-0.87628173828125	0.9382832141422102
460.0	480.0	-0.22735595703125	-0.86529541015625	0.8946657912511624
460.0	500.0	0.01239013671875	-0.826904296875	0.8269971170918599
460.0	520.0	0.088653564453125	-0.80462646484375	0.8094956469414736
460.0	540.0	0.1171875	-0.79632568359375	0.8049021707681644
460.0	560.0	0.1737060546875	-0.76617431640625	0.785618785770606
460.0	580.0	0.189727783203125	-0.7607421875	0.7840442000049852
460.0	600.0	0.224029541015625	-0.7652587890625	0.7973771061957293
460.0	620.0	0.262542724609375	-0.75177001953125	0.7962957016782962
460.0	640.0	0.23931884765625	-0.76104736328125	0.7977885684821877
460.0	660.0	0.227783203125	-0.7484130859375	0.782308976574075
460.0	680.0	0.188812255859375	-0.73358154296875	0.7574905597742576
460.0	700.0	0.180145263671875	-0.6915283203125	0.714607398378744
460.0	720.0	0.14935302734375	-0.80364990234375	0.8174102350190275
460.0	740.0	0.405242919921875	-0.64410400390625	0.7609808092158893
460.0	760.0	0.482879638671875	-0.61053466796875	0.7784120542717671
460.0	780.0	0.4718017578125	-0.61029052734375	0.771395765117023
460.0	800.0	0.46044921875	-0.59771728515625	0.7545060874651994
480.0	0.0	-0.018157958984375	-0.8574696779251099	0.8576619147633116
480.0	20.0	0.0084228515625	-0.8638019561767578	0.8638430204170416
480.0	40.0	0.01092529296875	-0.8603172302246094	0.8603865983659883
480.0	60.0	0.0364990234375	-0.8255729675292969	0.8263793943625535
480.0	80.0	0.04730224609375	-0.7974853515625	0.7988869685019765
480.0	100.0	0.0546875	-0.7314834594726562	0.7335248967406186
480.0	120.0	0.052581787109375	-0.6995010375976562	0.7014745511676196
480.0	140.0	0.02777099609375	-0.6854705810546875	0.6860329042513121
480.0	160.0	-0.01373291015625	-0.6700592041015625	0.6701999178025756
480.0	180.0	-0.045623779296875	-0.611968994140625	0.613667319503669
480.0	200.0	-0.1414794921875	-0.5868682861328125	0.6036810680964723
480.0	220.0	-0.450836181640625	-0.3857879638671875	0.5933680272319103
480.0	240.0	-2.664825439453125	1.5836029052734375	3.0998536714411236
480.0	260.0	-4.699310302734375	8.704254150390625	9.891792437974923
480.0	280.0	-8.77496337890625	5.3201904296875	10.261793630222947
480.0	300.0	-5.379547119140625	13.140106201171875	14.198659027708558
480.0	320.0	-3.917327880859375	13.221405029296875	13.789525324494491
480.0	340.0	-5.02801513671875	9.55517578125	10.797329319126069
480.0	360.0	-1.453369140625	12.14556884765625	12.232216663061484
480.0	380.0	-10.899871826171875	4.8206787109375	11.918311502098836
480.0	400.0	-3.641082763671875	3.456695556640625	5.020580430907113
480.0	420.0	-2.6572265625	2.1636962890625	3.4267236007239337
480.0	440.0	-0.696624755859375	-0.987060546875	1.2081285418668446
480.0	460.0	-0.4210205078125	-0.913055419921875	1.0054493860197076
480.0	480.0	-0.29241943359375	-0.877777099609375	0.9252036325814638
480.0	500.0	-0.04296875	-0.824462890625	0.8255818381567591
480.0	520.0	0.03497314453125	-0.81121826171875	0.8119717907565472
480.0	540.0	0.091552734375	-0.795654296875	0.800904278492249
480.0	560.0	0.10711669921875	-0.76641845703125	0.7738677138437048
480.0	580.0	0.18145751953125	-0.76300048828125	0.784280929585732
480.0	600.0	0.221343994140625	-0.77764892578125	0.8085363414905091
480.0	620.0	0.26019287109375	-0.7828369140625	0.8249448249349206
480.0	640.0	0.22412109375	-0.83599853515625	0.8655193905667811
480.0	660.0	0.23321533203125	-0.8126220703125	0.845425348717094
480.0	680.0	0.19482421875	-0.7779541015625	0.8019782168796509
480.0	700.0	0.1693115234375	-0.71435546875	0.7341458490666275
480.0	720.0	0.210906982421875	-0.8250732421875	0.8516029651240619
480.0	740.0	0.44085693359375	-0.60882568359375	0.7516804832514152
480.0	760.0	0.509002685546875	-0.57861328125	0.7706341954084457
480.0	780.0	0.49017333984375	-0.57666015625	0.7568400352120987
480.0	800.0	0.4775390625	-0.5628662109375	0.7381476326782584
500.0	0.0	-0.033782958984375	-0.8379441499710083	0.8386248784697337
500.0	20.0	0.007537841796875	-0.8530979156494141	0.8531312166040635
500.0	40.0	0.03057861328125	-0.8544197082519531	0.8549667183227408
500.0	60.0	0.045684814453125	-0.8390007019042969	0.8402435837705154
500.0	80.0	0.054656982421875	-0.8154754638671875	0.8173050947454504
500.0	100.0	0.059356689453125	-0.75885009765625	0.7611679757423685
500.0	120.0	0.05517578125	-0.7005767822265625	0.7027461808017688
500.0	140.0	0.042083740234375	-0.6685333251953125	0.6698565877027827
500.0	160.0	0.04644775390625	-0.634521484375	0.6362192294927818
500.0	180.0	0.020599365234375	-0.5641937255859375	0.5645696536642749
500.0	200.0	-0.050445556640625	-0.536285400390625	0.538652749790545
500.0	220.0	-0.238800048828125	-0.4666900634765625	0.5242376166091792
500.0	240.0	-1.184234619140625	0.412384033203125	1.2539825453378597
500.0	260.0	-4.251495361328125	6.86981201171875	8.07895598971487
500.0	280.0	-7.08392333984375	4.607391357421875	8.450445254850706
500.0	300.0	-5.182464599609375	11.084869384765625	12.236513743853623
500.0	320.0	-3.92706298828125	11.56768798828125	12.216105316677439
500.0	340.0	-4.671051025390625	7.677398681640625	8.986721771517132
500.0	360.0	-0.501800537109375	9.477935791015625	9.491210177720133
500.0	380.0	-9.98382568359375	2.74090576171875	10.353228466280905
500.0	400.0	-2.247283935546875	1.411468505859375	2.6537762584664044
500.0	420.0	-2.73834228515625	2.31610107421875	3.5864805390064505
500.0	440.0	-0.73590087890625	-0.988677978515625	1.2324910745221378
500.0	460.0	-0.4227294921875	-0.92462158203125	1.0166736415994433
500.0	480.0	-0.288543701171875	-0.91455078125	0.9589893633252402
500.0	500.0	-0.047515869140625	-0.86907958984375	0.8703775567552106
500.0	520.0	0.046966552734375	-0.87457275390625	0.8758329515101113
500.0	540.0	0.11761474609375	-0.86407470703125	0.8720426181270259
500.0	560.0	0.105712890625	-0.81793212890625	0.8247352197774772
500.0	580.0	0.189910888671875	-0.8018798828125	0.8240615827081919
500.0	600.0	0.174102783203125	-0.79901123046875	0.8177595768526714
500.0	620.0	0.15313720703125	-0.82867431640625	0.8427052431596102
500.0	640.0	0.167022705078125	-0.8858642578125	0.9014721666703336
500.0	660.0	0.154998779296875	-0.8575439453125	0.8714391772956098
500.0	680.0	0.1260986328125	-0.8226318359375	0.8322403515181679
500.0	700.0	0.150238037109375	-0.72320556640625	0.7386458955923757
500.0	720.0	0.253936767578125	-0.8485107421875	0.8856942822078105
500.0	740.0	0.487518310546875	-0.560302734375	0.7427067101262659
500.0	760.0	0.53369140625	-0.5360107421875	0.7563954209575156
500.0	780.0	0.508026123046875	-0.5333251953125	0.736563850357289
500.0	800.0	0.487396240234375	-0.52801513671875	0.7185785131763438
520.0	0.0	0.018798828125	-0.8732472658157349	0.8734495882382279
520.0	20.0	0.0322265625	-0.8749923706054688	0.8755856325616269
520.0	40.0	0.063232421875	-0.8792152404785156	0.8814861191566615
520.0	60.0	0.081298828125	-0.8652229309082031	0.8690340727634789
520.0	80.0	0.072998046875	-0.8404464721679688	0.8436106847516507
520.0	100.0	0.057861328125	-0.8407974243164062	0.8427860001385238
520.0	120.0	0.0560302734375	-0.7954254150390625	0.7973963772375354
520.0	140.0	0.0557861328125	-0.7149658203125	0.717138910413666
520.0	160.0	0.0574951171875	-0.62744140625	0.6300701602023238
520.0	180.0	0.0733642578125	-0.5306396484375	0.5356871762682514
520.0	200.0	0.0299072265625	-0.494720458984375	0.49562362205444904
520.0	220.0	-0.042724609375	-0.49884033203125	0.5006666247187784
520.0	240.0	-0.148193359375	-0.309722900390625	0.34335047224261817
520.0	260.0	-0.8941650390625	5.8612060546875	5.929019103746171
520.0	280.0	0.098876953125	5.157562255859375	5.158509966543103
520.0	300.0	-0.9813232421875	7.893585205078125	7.954349922871488
520.0	320.0	-0.8465576171875	7.846893310546875	7.892426396636428
520.0	340.0	0.0494384765625	3.8189697265625	3.81928971608147
520.0	360.0	-1.89208984375	3.054718017578125	3.5932305998555574
520.0	380.0	-2.545654296875	-0.035400390625	2.5459004275215777
520.0	400.0	-0.9423828125	-0.981781005859375	1.3608744647327526
520.0	420.0	-0.68115234375	-0.970794677734375	1.185921929012828
520.0	440.0	-0.52880859375	-1.011810302734375	1.1416648446647029
520.0	460.0	-0.33056640625	-0.98431396484375	1.0383391210618347
520.0	480.0	-0.0963134765625	-0.92041015625	0.9254356495703548
520.0	500.0	0.0130615234375	-0.890625	0.8907207721949165
520.0	520.0	0.087646484375	-0.91278076171875	0.9169790756539424
520.0	540.0	0.1871337890625	-0.8924560546875	0.9118644990113751
520.0	560.0	0.194091796875	-0.836181640625	0.8584121164874613
520.0	580.0	0.1923828125	-0.8472900390625	0.8688564650389285
520.0	600.0	0.1650390625	-0.81890869140625	0.8353737708424749
520.0	620.0	0.14892578125	-0.843994140625	0.8570326701650616
520.0	640.0	0.149658203125	-0.8848876953125	0.8974540718488448
520.0	660.0	0.1434326171875	-0.86273193359375	0.8745737847178284
520.0	680.0	0.151611328125	-0.873046875	0.8861133340397784
520.0	700.0	0.201171875	-0.86114501953125	0.8843307457928241
520.0	720.0	0.422119140625	-1.11724853515625	1.1943319715182938
520.0	740.0	0.524658203125	-0.5211181640625	0.7394797975754472
520.0	760.0	0.54833984375	-0.503662109375	0.7445482554299948
520.0	780.0	0.51513671875	-0.5015869140625	0.718996016236014
520.0	800.0	0.4906005859375	-0.50006103515625	0.7005354907524376
540.0	0.0	0.048828125	-0.8878133893013	0.8891551045873141
540.0	20.0	0.044189453125	-0.8826694488525391	0.88377489424917
540.0	40.0	0.0784912109375	-0.8818855285644531	0.8853716483408761
540.0	60.0	0.09228515625	-0.8579788208007812	0.8629276951209678
540.0	80.0	0.07763671875	-0.8416748046875	0.8452478553323918
540.0	100.0	0.0638427734375	-0.8635406494140625	0.8658974263217629
540.0	120.0	0.043701171875	-0.8621902465820312	0.8632970599535436
540.0	140.0	0.048828125	-0.7980194091796875	0.7995118280666729
540.0	160.0	0.070556640625	-0.7232208251953125	0.7266543893299442
540.0	180.0	0.0628662109375	-0.5724945068359375	0.5759358652098006
540.0	200.0	0.057861328125	-0.5076904296875	0.510977010919931
540.0	220.0	0.043701171875	-0.53179931640625	0.533591890262027
540.0	240.0	0.03271484375	-0.4757843017578125	0.47690770889214623
540.0	260.0	-0.0140380859375	0.061126708984375	0.06271795921463888
540.0	280.0	0.074951171875	1.80230712890625	1.8038649242866622
540.0	300.0	0.47705078125	5.671844482421875	5.691871158122845
540.0	320.0	0.2498779296875	4.76910400390625	4.775645713389922
540.0	340.0	-0.345703125	0.889678955078125	0.9544837839081762
540.0	360.0	-0.8681640625	-2.257415771484375	2.4186018284874633
540.0	380.0	-0.4617919921875	-0.372894287109375	0.5935503292959318
540.0	400.0	-0.3336181640625	-1.246795654296875	1.2906589336327416
540.0	420.0	-0.2435302734375	-0.871978759765625	0.9053474203657628
540.0	440.0	-0.089599609375	-0.876251220703125	0.8808202380644244
540.0	460.0	0.022705078125	-1.002655029296875	1.0029120740857493
540.0	480.0	0.103271484375	-0.916656494140625	0.9224554882134951
540.0	500.0	0.190673828125	-0.91265869140625	0.932363875174929
540.0	520.0	0.2274169921875	-1.05279541015625	1.0770778356189845
540.0	540.0	0.231689453125	-1.1162109375	1.140003008629359
540.0	560.0	0.2080078125	-1.13153076171875	1.150490814729457
540.0	580.0	0.196044921875	-1.13848876953125	1.1552446882551568
540.0	600.0	0.1324462890625	-1.09881591796875	1.106769371218744
540.0	620.0	0.097412109375	-1.09906005859375	1.1033685383628555
540.0	640.0	0.01708984375	-1.0499267578125	1.0500658358074828
540.0	660.0	-0.0428466796875	-1.08050537109375	1.081354564850348
540.0	680.0	-0.0906982421875	-1.1368408203125	1.1404530774497916
540.0	700.0	-0.1435546875	-1.12542724609375	1.1345459155774105
540.0	720.0	-0.1767578125	-1.15283203125	1.1663039983451082
540.0	740.0	-0.207763671875	-1.08935546875	1.1089910191911
540.0	760.0	0.102783203125	-0.9249267578125	0.9306201664278386
540.0	780.0	0.4644775390625	-0.53558349609375	0.7089351631718941
540.0	800.0	0.4884033203125	-0.46917724609375	0.6772481757409095
560.0	0.0	0.155029296875	-0.8741297721862793	0.8877707708141744
560.0	20.0	0.1427001953125	-0.8733959197998047	0.8849767106908365
560.0	40.0	0.1317138671875	-0.8716583251953125	0.8815536164589103
560.0	60.0	0.1153564453125	-0.8720512390136719	0.8796479255590932
560.0	80.0	0.08251953125	-0.8671722412109375	0.8710896446201849
560.0	100.0	0.06298828125	-0.8639907836914062	0.8662837859953973
560.0	120.0	0.0439453125	-0.8719863891601562	0.8730930382102987
560.0	140.0	0.04541015625	-0.824981689453125	0.8262305188163784
560.0	160.0	0.068115234375	-0.7618560791015625	0.7648950061400371
560.0	180.0	0.064208984375	-0.6643524169921875	0.6674480711170199
560.0	200.0	0.06005859375	-0.555511474609375	0.5587486314130083
560.0	220.0	0.047607421875	-0.5686187744140625	0.5706082519853133
560.0	240.0	0.0477294921875	-0.5677337646484375	0.5697365460863153
560.0	260.0	0.048828125	-0.516326904296875	0.5186305601213738
560.0	280.0	0.034423828125	-0.400421142578125	0.40189811067775705
560.0	300.0	0.0740966796875	0.000518798828125	0.07409849588848642
560.0	320.0	0.056396484375	-0.123504638671875	0.13577171731745172
560.0	340.0	0.0146484375	-0.581939697265625	0.5821240314355685
560.0	360.0	-0.2073974609375	-2.143524169921875	2.1535342054034308
560.0	380.0	0.056884765625	-0.9814453125	0.9830924564802813
560.0	400.0	0.066162109375	-0.94439697265625	0.9467117125499395
560.0	420.0	0.0657958984375	-0.86456298828125	0.867063008642972
560.0	440.0	0.0828857421875	-0.8753662109375	0.8792815530358
560.0	460.0	0.107421875	-0.864105224609375	0.8707567389493658
560.0	480.0	0.1732177734375	-0.9656982421875	0.9811103363020249
560.0	500.0	0.2449951171875	-0.998260498046875	1.0278845408928532
560.0	520.0	0.2296142578125	-1.0579833984375	1.0826133098942332
560.0	540.0	0.2198486328125	-1.13421630859375	1.1553268178440066
560.0	560.0	0.2078857421875	-1.14398193359375	1.1627171393738645
560.0	580.0	0.192626953125	-1.14715576171875	1.163216009481793
560.0	600.0	0.1383056640625	-1.1112060546875	1.1197800465653638
560.0	620.0	0.0999755859375	-1.10284423828125	1.1073664848159785
560.0	640.0	0.005126953125	-1.0548095703125	1.0548220301411926
560.0	660.0	-0.057861328125	-1.11297607421875	1.1144791048179277
560.0	680.0	-0.1109619140625	-1.16033935546875	1.1656328608194124
560.0	700.0	-0.1650390625	-1.1490478515625	1.1608397207759888
560.0	720.0	-0.2008056640625	-1.17791748046875	1.1949110868652235
560.0	740.0	-0.2413330078125	-1.14630126953125	1.1714299898793712
560.0	760.0	-0.229736328125	-0.65509033203125	0.6942061103023878
560.0	780.0	0.438720703125	-0.46893310546875	0.6421636183676713
560.0	800.0	0.48974609375	-0.43603515625	0.655726996416455
580.0	0.0	0.2440185546875	-0.8705295324325562	0.9040833600221947
580.0	20.0	0.2353515625	-0.8686904907226562	0.9000075147703828
580.0	40.0	0.1976318359375	-0.8735008239746094	0.8955791601306656
580.0	60.0	0.143310546875	-0.88055419921875	0.8921399052880583
580.0	80.0	0.0869140625	-0.9018402099609375	0.9060186634736846
580.0	100.0	0.0555419921875	-0.8984603881835938	0.900175528456073
580.0	120.0	0.0386962890625	-0.8787765502929688	0.8796281192254026
580.0	140.0	0.04296875	-0.825592041015625	0.8267094602488276
580.0	160.0	0.0704345703125	-0.767425537109375	0.7706510129122774
580.0	180.0	0.0667724609375	-0.752960205078125	0.7559150957422017
580.0	200.0	0.0665283203125	-0.60296630859375	0.6066254088832547
580.0	220.0	0.0543212890625	-0.6063232421875	0.608751736311424
580.0	240.0	0.0506591796875	-0.6125640869140625	0.6146552798630054
580.0	260.0	0.0528564453125	-0.597930908203125	0.6002625882026026
580.0	280.0	0.057373046875	-0.697357177734375	0.6997132983196572
580.0	300.0	0.058837890625	-0.75164794921875	0.7539473038203347
580.0	320.0	0.064697265625	-0.83563232421875	0.8381331144028268
580.0	340.0	0.082763671875	-0.904449462890625	0.9082283062674125
580.0	360.0	0.0921630859375	-0.92449951171875	0.9290820101464295
580.0	380.0	0.0931396484375	-0.93212890625	0.9367706720312514
580.0	400.0	0.0921630859375	-0.92230224609375	0.9268956076922035
580.0	420.0	0.0863037109375	-0.916473388671875	0.9205280021081885
580.0	440.0	0.1016845703125	-0.893341064453125	0.8991095646682223
580.0	460.0	0.1278076171875	-0.843109130859375	0.8527413403545048
580.0	480.0	0.1541748046875	-0.85125732421875	0.865106295455359
580.0	500.0	0.2003173828125	-0.894439697265625	0.9165966538786144
580.0	520.0	0.2457275390625	-1.06756591796875	1.0954811785978673
580.0	540.0	0.227783203125	-1.1278076171875	1.1505803792052216
580.0	560.0	0.2098388671875	-1.12762451171875	1.1469827329177553
580.0	580.0	0.1939697265625	-1.13079833984375	1.147313880425105
580.0	600.0	0.1397705078125	-1.0908203125	1.0997384911954122
580.0	620.0	0.0968017578125	-1.09234619140625	1.0966270023099602
580.0	640.0	-0.0020751953125	-1.05780029296875	1.0578023285285196
580.0	660.0	-0.0635986328125	-1.11572265625	1.1175338168329292
580.0	680.0	-0.1187744140625	-1.1605224609375	1.1665846492116727
580.0	700.0	-0.1695556640625	-1.12957763671875	1.1422323584064635
580.0	720.0	-0.1993408203125	-1.13385009765625	1.1512396825153084
580.0	740.0	-0.2381591796875	-1.09271240234375	1.118364962391648
580.0	760.0	-0.2196044921875	-0.4251708984375	0.47853571012734325
580.0	780.0	0.44580078125	-0.41314697265625	0.6078065132738663
580.0	800.0	0.4888916015625	-0.41387939453125	0.6405553460052459
600.0	0.0	0.336669921875	-0.8436897993087769	0.9083826912447214
600.0	20.0	0.2996826171875	-0.84088134765625	0.8926875779804158
600.0	40.0	0.25341796875	-0.8496055603027344	0.8865947636788181
600.0	60.0	0.152099609375	-0.8533287048339844	0.8667780394458969
600.0	80.0	0.0992431640625	-0.8715362548828125	0.8771685409248869
600.0	100.0	0.0672607421875	-0.8733978271484375	0.8759838879267273
600.0	120.0	0.04443359375	-0.8495254516601562	0.8506866857262623
600.0	140.0	0.0501708984375	-0.8070068359375	0.8085648720417434
600.0	160.0	0.07470703125	-0.7745513916015625	0.7781458724108903
600.0	180.0	0.0692138671875	-0.7505340576171875	0.7537187347110118
600.0	200.0	0.077880859375	-0.8276824951171875	0.8313385236956132
600.0	220.0	0.0621337890625	-0.77081298828125	0.7733131775977529
600.0	240.0	0.050537109375	-0.7917327880859375	0.7933440660610709
600.0	260.0	0.04638671875	-0.78961181640625	0.7909731653379709
600.0	280.0	0.0511474609375	-0.77227783203125	0.773969710393915
600.0	300.0	0.0545654296875	-0.80987548828125	0.8117115821742195
600.0	320.0	0.0673828125	-0.82049560546875	0.8232578466154701
600.0	340.0	0.0843505859375	-0.89190673828125	0.8958865168867638
600.0	360.0	0.0933837890625	-0.91693115234375	0.9216741670450066
600.0	380.0	0.0926513671875	-0.92218017578125	0.9268228268906901
600.0	400.0	0.0855712890625	-0.9329833984375	0.9368993901544631
600.0	420.0	0.082275390625	-0.91680908203125	0.9204934181174136
600.0	440.0	0.09912109375	-0.900421142578125	0.9058604888325201
600.0	460.0	0.1302490234375	-0.851318359375	0.8612245683417096
600.0	480.0	0.16162109375	-0.839141845703125	0.8545644593329362
600.0	500.0	0.20556640625	-0.862060546875	0.8862313094542328
600.0	520.0	0.24365234375	-1.02484130859375	1.0534069358111413
600.0	540.0	0.23291015625	-1.10693359375	1.1311715704775689
600.0	560.0	0.2115478515625	-1.10479736328125	1.1248687511945168
600.0	580.0	0.1846923828125	-1.115234375	1.1304242510892093
600.0	600.0	0.1236572265625	-1.09393310546875	1.100899972259802
600.0	620.0	0.0775146484375	-1.10809326171875	1.1108011511467242
600.0	640.0	-0.0218505859375	-1.08673095703125	1.0869506065483696
600.0	660.0	-0.0728759765625	-1.127197265625	1.1295506113461296
600.0	680.0	-0.1202392578125	-1.14288330078125	1.1491908972507336
600.0	700.0	-0.1688232421875	-1.1036376953125	1.116475458582671
600.0	720.0	-0.2010498046875	-1.10467529296875	1.1228216807937383
600.0	740.0	-0.2474365234375	-1.0582275390625	1.0867706094485219
600.0	760.0	-0.2613525390625	-0.400390625	0.47813994004089033
600.0	780.0	0.4384765625	-0.39385986328125	0.5893956971048748
600.0	800.0	0.4864501953125	-0.3955078125	0.6269451509247875
620.0	0.0	0.3583984375	-0.8143624663352966	0.8897391002862292
620.0	20.0	0.3138427734375	-0.8239593505859375	0.8817064692157712
620.0	40.0	0.2606201171875	-0.8369674682617188	0.8766056059661366
620.0	60.0	0.126953125	-0.87689208984375	0.8860343295707029
620.0	80.0	0.06591796875	-0.9319229125976562	0.9342513011115504
620.0	100.0	0.031494140625	-0.931793212890625	0.9323253040021712
620.0	120.0	0.0198974609375	-0.91796875	0.9181843687017993
620.0	140.0	0.0279541015625	-0.8646392822265625	0.8650910473259054
620.0	160.0	0.0609130859375	-0.7660369873046875	0.7684549888947766
620.0	180.0	0.0615234375	-0.7017059326171875	0.7043978628814637
620.0	200.0	0.0836181640625	-0.7549896240234375	0.7596060358792804
620.0	220.0	0.0682373046875	-0.7852630615234375	0.7882223071850839
620.0	240.0	0.0797119140625	-0.846038818359375	0.8497856620433384
620.0	260.0	0.06640625	-0.876373291015625	0.8788856212526291
620.0	280.0	0.06298828125	-0.8758544921875	0.8781165156514553
620.0	300.0	0.076171875	-0.793548583984375	0.7971960296468004
620.0	320.0	0.0706787109375	-0.806549072265625	0.8096399731685232
620.0	340.0	0.0831298828125	-0.876220703125	0.8801552692572426
620.0	360.0	0.0938720703125	-0.897979736328125	0.9028729547620107
620.0	380.0	0.0970458984375	-0.890106201171875	0.8953808998231803
620.0	400.0	0.09521484375	-0.888702392578125	0.8937884587778143
620.0	420.0	0.0948486328125	-0.86785888671875	0.8730265233102077
620.0	440.0	0.1124267578125	-0.8475341796875	0.8549584560730387
620.0	460.0	0.14111328125	-0.80517578125	0.8174478557416917
620.0	480.0	0.1727294921875	-0.79254150390625	0.8111458024827177
620.0	500.0	0.202880859375	-0.830780029296875	0.8551936039162448
620.0	520.0	0.235107421875	-0.9830322265625	1.0107560824853519
620.0	540.0	0.222900390625	-1.0966796875	1.1191027303674472
620.0	560.0	0.2105712890625	-1.09527587890625	1.1153338149143068
620.0	580.0	0.185302734375	-1.10345458984375	1.1189053289774298
620.0	600.0	0.1524658203125	-1.098876953125	1.109403616576423
620.0	620.0	0.09228515625	-1.0987548828125	1.1026236178172484
620.0	640.0	-0.0184326171875	-1.1170654296875	1.117217496989418
620.0	660.0	-0.089599609375	-1.19451904296875	1.197874715492038
620.0	680.0	-0.1507568359375	-1.18218994140625	1.1917636851087547
620.0	700.0	-0.2247314453125	-1.12091064453125	1.14321690659984
620.0	720.0	-0.2779541015625	-1.08697509765625	1.1219506876419438
620.0	740.0	-0.33642578125	-0.999267578125	1.0543803862845116
620.0	760.0	-0.294677734375	-0.3570556640625	0.46295109285484565
620.0	780.0	0.44482421875	-0.37237548828125	0.5801138593924879
620.0	800.0	0.485107421875	-0.37225341796875	0.611475116376477
