# Supplementary material for: Real-time emotion detection by quantitative facial motion analysis
Source: PLoS One. 2023 Mar 10;18(3):e0282730. doi: 10.1371/journal.pone.0282730 (PMC10004542; doi:10.1371/journal.pone.0282730)
Supplement: S1 Dataset — Data from each participant is organized into folders by Study ID and subsequently by emotions. The data files (.csv) contain the pixel displacement results after DISC-processing of videos. (ZIP) [file pone.0282730.s004.zip › S1_Dataset/1/neutral/result/100004_cropped_result.csv]

pos_x	pos_y	disp_x	disp_y	disp_xy_indi
0.0	0.0	-0.25807833671569824	-0.8064586520195007	0.8467467066951317
0.0	20.0	-0.20244193077087402	-0.8773174285888672	0.9003713710686393
0.0	40.0	-0.20794284343719482	-0.8041267395019531	0.8305781355891736
0.0	60.0	-0.1552811861038208	-0.8705368041992188	0.8842774305743636
0.0	80.0	-0.14780306816101074	-0.87176513671875	0.884205971793942
0.0	100.0	-0.18105673789978027	-0.8324050903320312	0.8518684034224927
0.0	120.0	-0.1597539186477661	-0.9343948364257812	0.9479530710232863
0.0	140.0	-0.19184517860412598	-0.857513427734375	0.8787114721559097
0.0	160.0	-0.23386704921722412	-0.7579498291015625	0.7932097705806828
0.0	180.0	-0.23333001136779785	-0.733306884765625	0.7695335479688733
0.0	200.0	-0.24721717834472656	-0.60504150390625	0.653598924966883
0.0	220.0	-0.2025606632232666	-0.667877197265625	0.6979188870584003
0.0	240.0	-0.20865631103515625	-0.67333984375	0.7049283660884093
0.0	260.0	-0.23199200630187988	-0.673004150390625	0.7118671768181045
0.0	280.0	-0.18545222282409668	-0.78411865234375	0.805750946573305
0.0	300.0	-0.18846356868743896	-0.719696044921875	0.7439629787822741
0.0	320.0	-0.18749821186065674	-0.68353271484375	0.708782443146422
0.0	340.0	-0.17059814929962158	-0.60113525390625	0.6248738448946216
0.0	360.0	-0.12581729888916016	-0.64337158203125	0.6555585292444587
0.0	380.0	-0.10132479667663574	-0.689239501953125	0.6966475475261169
0.0	400.0	-0.09865689277648926	-0.68572998046875	0.6927905806273523
0.0	420.0	-0.09811675548553467	-0.729278564453125	0.7358492524137121
0.0	440.0	-0.08811295032501221	-0.743072509765625	0.7482784553789872
0.0	460.0	-0.09193480014801025	-0.665283203125	0.6716053512580991
0.0	480.0	-0.08148837089538574	-0.647216796875	0.6523265568320202
0.0	500.0	-0.08948683738708496	-0.638458251953125	0.6446990255557881
0.0	520.0	-0.09178924560546875	-0.6177978515625	0.6245794192927444
0.0	540.0	-0.05629396438598633	-0.6253662109375	0.6278948225687296
0.0	560.0	-0.01622474193572998	-0.684326171875	0.684518481681812
0.0	580.0	0.08291375637054443	-0.627197265625	0.6326540136622472
0.0	600.0	-0.03767192363739014	-0.7974853515625	0.7983746362374656
0.0	620.0	-0.06581199169158936	-0.8892822265625	0.8917141339747685
0.0	640.0	-0.20554912090301514	-0.7615966796875	0.7888472245086667
0.0	660.0	-0.26247966289520264	-0.7694091796875	0.8129489893105045
0.0	680.0	-0.30371415615081787	-0.7738037109375	0.8312728022178095
0.0	700.0	-0.35130274295806885	-0.7005615234375	0.783709171396465
0.0	720.0	-0.3979417085647583	-0.77685546875	0.8728470786696954
0.0	740.0	0.017227530479431152	-0.750244140625	0.7504419087101709
0.0	760.0	0.3726959228515625	-0.8948974609375	0.9694037943512301
0.0	780.0	0.3810553550720215	-0.9158935546875	0.9920000943282057
0.0	800.0	0.3860158920288086	-0.998046875	1.070096179600723
20.0	0.0	-0.2488250732421875	-0.7956403493881226	0.8336410994237471
20.0	20.0	-0.2134571075439453	-0.8206214904785156	0.8479289872366718
20.0	40.0	-0.21089744567871094	-0.7759475708007812	0.8040972361757242
20.0	60.0	-0.17430877685546875	-0.7901878356933594	0.8091850007054042
20.0	80.0	-0.1699676513671875	-0.7810745239257812	0.7993537479971953
20.0	100.0	-0.20461463928222656	-0.739044189453125	0.766846441325134
20.0	120.0	-0.19502830505371094	-0.7695999145507812	0.7939269917622735
20.0	140.0	-0.22407913208007812	-0.7021636962890625	0.7370517714652614
20.0	160.0	-0.2561836242675781	-0.631439208984375	0.6814290307770023
20.0	180.0	-0.25139808654785156	-0.60809326171875	0.6580109519359607
20.0	200.0	-0.2099895477294922	-0.613433837890625	0.6483800456714088
20.0	220.0	-0.16900062561035156	-0.6788482666015625	0.6995685674218334
20.0	240.0	-0.1842784881591797	-0.6671142578125	0.6920982547116815
20.0	260.0	-0.2107830047607422	-0.667572021484375	0.7000584825317824
20.0	280.0	-0.18160438537597656	-0.752899169921875	0.7744916480226463
20.0	300.0	-0.18126487731933594	-0.68353271484375	0.7071590542524795
20.0	320.0	-0.1857166290283203	-0.633575439453125	0.6602336736155338
20.0	340.0	-0.16641616821289062	-0.5589599609375	0.5832071492822363
20.0	360.0	-0.12227821350097656	-0.60797119140625	0.6201458949932068
20.0	380.0	-0.09637451171875	-0.64398193359375	0.6511534207114116
20.0	400.0	-0.10130119323730469	-0.619720458984375	0.6279453630970661
20.0	420.0	-0.10676765441894531	-0.6605224609375	0.6690958477176903
20.0	440.0	-0.10715675354003906	-0.657928466796875	0.6665976576998507
20.0	460.0	-0.11469650268554688	-0.58990478515625	0.600951697957945
20.0	480.0	-0.10032081604003906	-0.57147216796875	0.5802109141457463
20.0	500.0	-0.10101699829101562	-0.66192626953125	0.6695900389337375
20.0	520.0	-0.07252693176269531	-0.7802734375	0.7836369013127044
20.0	540.0	-0.06163978576660156	-0.77685546875	0.7792970438261233
20.0	560.0	-0.0770416259765625	-0.7816162109375	0.7854039173147833
20.0	580.0	-0.1042022705078125	-0.7794189453125	0.7863536135168664
20.0	600.0	-0.14014053344726562	-0.8287353515625	0.840500834053307
20.0	620.0	-0.17233657836914062	-0.8343505859375	0.8519629079356874
20.0	640.0	-0.2440948486328125	-0.836669921875	0.8715496849287447
20.0	660.0	-0.3050251007080078	-0.857666015625	0.9102918797946036
20.0	680.0	-0.3566436767578125	-0.855224609375	0.9266087872732226
20.0	700.0	-0.3975486755371094	-0.8699951171875	0.9565231065433818
20.0	720.0	-0.4361114501953125	-0.8670654296875	0.9705646069946233
20.0	740.0	-0.43931007385253906	-0.8294677734375	0.9386213976677109
20.0	760.0	-0.3902854919433594	-0.7943115234375	0.8850161362862669
20.0	780.0	0.3913154602050781	-0.882568359375	0.9654297998121827
20.0	800.0	0.3975563049316406	-0.9620361328125	1.0409440601817803
40.0	0.0	-0.2548484802246094	-0.7529587149620056	0.7949179670318365
40.0	20.0	-0.22541046142578125	-0.7376365661621094	0.7713090041349262
40.0	40.0	-0.24674224853515625	-0.664794921875	0.7091079081232786
40.0	60.0	-0.19520187377929688	-0.7119827270507812	0.7382568490340038
40.0	80.0	-0.19038009643554688	-0.710723876953125	0.7357805449929271
40.0	100.0	-0.21366119384765625	-0.6724090576171875	0.7055388341700547
40.0	120.0	-0.19983291625976562	-0.72186279296875	0.7490120735298778
40.0	140.0	-0.23356246948242188	-0.65106201171875	0.691688636782471
40.0	160.0	-0.2711830139160156	-0.561920166015625	0.6239346921045515
40.0	180.0	-0.24501419067382812	-0.5646514892578125	0.6155186901732689
40.0	200.0	-0.2040252685546875	-0.580596923828125	0.615401574719706
40.0	220.0	-0.22009658813476562	-0.498321533203125	0.5447631215147349
40.0	240.0	-0.23461151123046875	-0.41766357421875	0.47904636772553205
40.0	260.0	-0.26386260986328125	-0.3646240234375	0.45008238729327404
40.0	280.0	-0.245361328125	-0.2926025390625	0.38186179071109716
40.0	300.0	-0.21282577514648438	-0.344482421875	0.404923387256858
40.0	320.0	-0.19937896728515625	-0.510284423828125	0.5478523211571682
40.0	340.0	-0.17479705810546875	-0.446563720703125	0.4795551773993742
40.0	360.0	-0.13028717041015625	-0.494537353515625	0.511411713588693
40.0	380.0	-0.10048675537109375	-0.521148681640625	0.5307480912643695
40.0	400.0	-0.09871292114257812	-0.5333251953125	0.5423836324554947
40.0	420.0	-0.10184097290039062	-0.573272705078125	0.5822483818344959
40.0	440.0	-0.1019439697265625	-0.590057373046875	0.5987990284315676
40.0	460.0	-0.11046981811523438	-0.54388427734375	0.5549898087858426
40.0	480.0	-0.09746170043945312	-0.543243408203125	0.5519168267127728
40.0	500.0	-0.0977325439453125	-0.614471435546875	0.6221951424184055
40.0	520.0	-0.06981658935546875	-0.735595703125	0.7389014782805575
40.0	540.0	-0.0547027587890625	-0.7391357421875	0.7411572283923302
40.0	560.0	-0.0528106689453125	-0.7442626953125	0.7461339868872605
40.0	580.0	-0.09063720703125	-0.74658203125	0.7520637158404876
40.0	600.0	-0.1301422119140625	-0.7728271484375	0.7837083620096971
40.0	620.0	-0.20502853393554688	-0.79345703125	0.8195186149001273
40.0	640.0	-0.2831916809082031	-0.8055419921875	0.8538708504879527
40.0	660.0	-0.33670806884765625	-0.813720703125	0.8806325603345373
40.0	680.0	-0.3891181945800781	-0.8079833984375	0.8967999450846724
40.0	700.0	-0.4189262390136719	-0.8214111328125	0.9220712786126974
40.0	720.0	-0.4414787292480469	-0.8231201171875	0.9340397184794842
40.0	740.0	-0.45330810546875	-0.8048095703125	0.9236918766289213
40.0	760.0	-0.3896141052246094	-0.76416015625	0.8577528171856956
40.0	780.0	0.39667510986328125	-0.848876953125	0.9369862455403652
40.0	800.0	0.3993072509765625	-0.91162109375	0.9952383127936775
60.0	0.0	-0.25274658203125	-0.69936203956604	0.7436316945332889
60.0	20.0	-0.23404312133789062	-0.6832809448242188	0.7222527481466995
60.0	40.0	-0.257904052734375	-0.6237754821777344	0.6749891499741906
60.0	60.0	-0.21546173095703125	-0.6306037902832031	0.666396952143797
60.0	80.0	-0.21361160278320312	-0.6100311279296875	0.6463496684355734
60.0	100.0	-0.22281265258789062	-0.5998001098632812	0.6398481460043909
60.0	120.0	-0.23749542236328125	-0.5864410400390625	0.6327062265266643
60.0	140.0	-0.2640838623046875	-0.535308837890625	0.5969052171438717
60.0	160.0	-0.2945518493652344	-0.4624786376953125	0.5483131243085395
60.0	180.0	-0.2635650634765625	-0.477691650390625	0.5455784595622554
60.0	200.0	-0.2555351257324219	-0.433990478515625	0.5036327391317068
60.0	220.0	-0.27872467041015625	-0.2973785400390625	0.4075799773921856
60.0	240.0	-0.280609130859375	-0.190673828125	0.33926095126538786
60.0	260.0	-0.2774925231933594	-0.075836181640625	0.2876686059931583
60.0	280.0	-0.240081787109375	0.231903076171875	0.33379380048109
60.0	300.0	-0.16760635375976562	0.01336669921875	0.16813850977289002
60.0	320.0	-0.15637588500976562	-0.12396240234375	0.1995497296601055
60.0	340.0	-0.14081192016601562	-0.153289794921875	0.20814840400068133
60.0	360.0	-0.14874267578125	-0.2337646484375	0.2770745287060397
60.0	380.0	-0.1043701171875	-0.304656982421875	0.3220388148967996
60.0	400.0	-0.09522247314453125	-0.3411865234375	0.35422530000993535
60.0	420.0	-0.09846878051757812	-0.440460205078125	0.45133279627574474
60.0	440.0	-0.11013412475585938	-0.461334228515625	0.47429821403400424
60.0	460.0	-0.11770248413085938	-0.457366943359375	0.4722694100282941
60.0	480.0	-0.10422515869140625	-0.46173095703125	0.47334803304254136
60.0	500.0	-0.097076416015625	-0.54473876953125	0.5533210257859889
60.0	520.0	-0.059337615966796875	-0.691162109375	0.6937045582265714
60.0	540.0	-0.049716949462890625	-0.6993408203125	0.7011058108582869
60.0	560.0	-0.04941558837890625	-0.7042236328125	0.705955257354507
60.0	580.0	-0.09081649780273438	-0.70947265625	0.7152615509305562
60.0	600.0	-0.13250350952148438	-0.74365234375	0.7553648048462268
60.0	620.0	-0.21043014526367188	-0.7694091796875	0.7976661781867661
60.0	640.0	-0.28240203857421875	-0.794921875	0.8435945108548243
60.0	660.0	-0.3276519775390625	-0.805419921875	0.8695154219094618
60.0	680.0	-0.37824249267578125	-0.803466796875	0.8880463259009413
60.0	700.0	-0.4061698913574219	-0.8209228515625	0.9159084609625605
60.0	720.0	-0.4277610778808594	-0.8114013671875	0.9172522654229527
60.0	740.0	-0.4654426574707031	-0.8140869140625	0.9377496313202125
60.0	760.0	-0.4276771545410156	-0.8038330078125	0.910524712989818
60.0	780.0	0.5414237976074219	-0.8199462890625	0.9825739898669247
60.0	800.0	0.5359001159667969	-0.8148193359375	0.9752535488327406
80.0	0.0	-0.301361083984375	-0.5900237560272217	0.6625304035413832
80.0	20.0	-0.233978271484375	-0.6308612823486328	0.6728534677724246
80.0	40.0	-0.245330810546875	-0.5996627807617188	0.6479063645577684
80.0	60.0	-0.22548675537109375	-0.5845413208007812	0.626524407003674
80.0	80.0	-0.20763397216796875	-0.59912109375	0.6340803981944602
80.0	100.0	-0.2225494384765625	-0.5757522583007812	0.6172672966427776
80.0	120.0	-0.2314453125	-0.5592727661132812	0.605270980300744
80.0	140.0	-0.25112152099609375	-0.5173492431640625	0.575075871263801
80.0	160.0	-0.2906494140625	-0.4275970458984375	0.5170264166906223
80.0	180.0	-0.29187774658203125	-0.399200439453125	0.4945236190611856
80.0	200.0	-0.3567352294921875	-0.20745849609375	0.4126730565015411
80.0	220.0	-0.3280181884765625	-0.0883636474609375	0.3397117398089835
80.0	240.0	-0.3409271240234375	0.1744842529296875	0.38298310460818435
80.0	260.0	-0.1327972412109375	0.88983154296875	0.8996862131517757
80.0	280.0	-0.2173919677734375	2.54974365234375	2.5589943259647243
80.0	300.0	0.01380157470703125	2.4752197265625	2.475258204355362
80.0	320.0	0.108367919921875	2.644317626953125	2.6465372316072187
80.0	340.0	0.077850341796875	0.81829833984375	0.8219932169482469
80.0	360.0	-0.10459136962890625	0.371124267578125	0.3855808301591901
80.0	380.0	-0.0488433837890625	-0.28924560546875	0.29334058093443094
80.0	400.0	-0.06075286865234375	-0.331695556640625	0.3372133647182789
80.0	420.0	-0.0724639892578125	-0.38775634765625	0.3944692825643981
80.0	440.0	-0.100616455078125	-0.399505615234375	0.41198107679392854
80.0	460.0	-0.11872100830078125	-0.43389892578125	0.4498477026795589
80.0	480.0	-0.1223297119140625	-0.453369140625	0.469582938454996
80.0	500.0	-0.09978485107421875	-0.530242919921875	0.5395503411463846
80.0	520.0	-0.0567626953125	-0.6663818359375	0.6687950021094452
80.0	540.0	-0.0524139404296875	-0.6746826171875	0.6767154905027234
80.0	560.0	-0.052276611328125	-0.67236328125	0.674392486661305
80.0	580.0	-0.0970306396484375	-0.682373046875	0.6892372016454538
80.0	600.0	-0.1381072998046875	-0.7156982421875	0.728901639543786
80.0	620.0	-0.217529296875	-0.7406005859375	0.7718861463259333
80.0	640.0	-0.28757476806640625	-0.7664794921875	0.8186513660725518
80.0	660.0	-0.32900238037109375	-0.77880859375	0.8454498163632768
80.0	680.0	-0.37652587890625	-0.781005859375	0.8670305011152758
80.0	700.0	-0.402252197265625	-0.7999267578125	0.8953712347788717
80.0	720.0	-0.42174530029296875	-0.7969970703125	0.9017058436130457
80.0	740.0	-0.4553375244140625	-0.8134765625	0.9322426609399204
80.0	760.0	-0.0654449462890625	-0.629638671875	0.6330307244639016
80.0	780.0	0.34368896484375	-0.7584228515625	0.8326627926883501
80.0	800.0	0.31219482421875	-0.7579345703125	0.8197136214213901
100.0	0.0	-0.28881072998046875	-0.540351390838623	0.6126918175829391
100.0	20.0	-0.25431060791015625	-0.5650882720947266	0.6196762384944552
100.0	40.0	-0.26800537109375	-0.54327392578125	0.6057833254298683
100.0	60.0	-0.27263641357421875	-0.5028076171875	0.571966881828296
100.0	80.0	-0.24376678466796875	-0.5236282348632812	0.5775887582470728
100.0	100.0	-0.22662353515625	-0.5301513671875	0.5765576283577311
100.0	120.0	-0.24974822998046875	-0.4978485107421875	0.5569805364881174
100.0	140.0	-0.264190673828125	-0.4674072265625	0.5369043002068496
100.0	160.0	-0.3126373291015625	-0.364837646484375	0.48046707258668253
100.0	180.0	-0.339324951171875	-0.2876129150390625	0.444817503460759
100.0	200.0	-0.4681854248046875	0.0125732421875	0.46835422323136067
100.0	220.0	-0.37017059326171875	0.12713623046875	0.391394799676153
100.0	240.0	-0.35555267333984375	1.1143035888671875	1.1696538768718734
100.0	260.0	0.6674041748046875	2.867523193359375	2.944166706727164
100.0	280.0	3.6463241577148438	4.23779296875	5.590578602356093
100.0	300.0	5.2470855712890625	3.972381591796875	6.581164220962469
100.0	320.0	6.2425537109375	4.152069091796875	7.49727647729457
100.0	340.0	4.704078674316406	1.835174560546875	5.049378361921081
100.0	360.0	0.19547271728515625	0.573974609375	0.6063467946728394
100.0	380.0	0.40819549560546875	-0.3369140625	0.529277477456625
100.0	400.0	0.4301910400390625	-0.4676513671875	0.6354227979559973
100.0	420.0	0.3431854248046875	-0.492767333984375	0.6004963623873524
100.0	440.0	0.2330322265625	-0.44403076171875	0.5014651891898476
100.0	460.0	0.1855010986328125	-0.4609375	0.496864203279156
100.0	480.0	0.118316650390625	-0.454315185546875	0.469468974031457
100.0	500.0	0.07891082763671875	-0.432891845703125	0.44002530472072865
100.0	520.0	0.04764556884765625	-0.4329833984375	0.435596973765089
100.0	540.0	0.004608154296875	-0.4632568359375	0.46327975471506155
100.0	560.0	0.0233154296875	-0.443115234375	0.44372820532024326
100.0	580.0	-0.0729827880859375	-0.535400390625	0.5403517980336509
100.0	600.0	-0.12668609619140625	-0.6029052734375	0.6160715345696187
100.0	620.0	-0.2360687255859375	-0.6815185546875	0.7212461324562562
100.0	640.0	-0.30710601806640625	-0.7318115234375	0.7936385903977442
100.0	660.0	-0.3438568115234375	-0.74755859375	0.8228495354076238
100.0	680.0	-0.387908935546875	-0.74951171875	0.8439438125969576
100.0	700.0	-0.39948272705078125	-0.78369140625	0.8796355321620606
100.0	720.0	-0.38555145263671875	-0.8055419921875	0.8930553307649478
100.0	740.0	-0.39020538330078125	-0.7498779296875	0.8453266531875834
100.0	760.0	0.2934417724609375	-0.7593994140625	0.8141225607385444
100.0	780.0	0.33927154541015625	-0.7259521484375	0.8013187276895616
100.0	800.0	0.30744171142578125	-0.7254638671875	0.7879201917193492
120.0	0.0	-0.26534271240234375	-0.5132298469543457	0.5777643384891578
120.0	20.0	-0.24962615966796875	-0.5325431823730469	0.588145781828443
120.0	40.0	-0.2617950439453125	-0.5251960754394531	0.5868283928810294
120.0	60.0	-0.269805908203125	-0.48699951171875	0.5567438841295107
120.0	80.0	-0.22284698486328125	-0.523406982421875	0.5688722597478527
120.0	100.0	-0.224273681640625	-0.5103912353515625	0.557492508828894
120.0	120.0	-0.2605133056640625	-0.452301025390625	0.5219611096599325
120.0	140.0	-0.28504180908203125	-0.391143798828125	0.48398585132879024
120.0	160.0	-0.32137298583984375	-0.303436279296875	0.4419888817845394
120.0	180.0	-0.3868408203125	-0.1751861572265625	0.42465987559911733
120.0	200.0	-0.3997039794921875	0.095977783203125	0.4110656955894971
120.0	220.0	-0.131683349609375	0.164276123046875	0.2105401367142543
120.0	240.0	-0.6301803588867188	3.38885498046875	3.44695015388596
120.0	260.0	4.453575134277344	5.03955078125	6.725429618504006
120.0	280.0	5.099708557128906	6.55718994140625	8.30685062435416
120.0	300.0	5.588813781738281	6.182342529296875	8.334038555016447
120.0	320.0	5.740470886230469	5.15667724609375	7.7164970171730545
120.0	340.0	3.830535888671875	3.517730712890625	5.200714812678851
120.0	360.0	0.595672607421875	0.647857666015625	0.8800826158083048
120.0	380.0	0.4424285888671875	-0.28582763671875	0.5267262041699051
120.0	400.0	0.47663116455078125	-0.49346923828125	0.6860678947093436
120.0	420.0	0.3763427734375	-0.516998291015625	0.6394694019511069
120.0	440.0	0.24683380126953125	-0.466033935546875	0.5273656743953623
120.0	460.0	0.1502838134765625	-0.44244384765625	0.4672705671470494
120.0	480.0	0.0744171142578125	-0.447357177734375	0.45350452187924817
120.0	500.0	0.00807952880859375	-0.435333251953125	0.4354082211463765
120.0	520.0	0.0020751953125	-0.42138671875	0.42139182855683927
120.0	540.0	0.01670074462890625	-0.4132080078125	0.41354536944757947
120.0	560.0	0.047271728515625	-0.4083251953125	0.41105240717437264
120.0	580.0	0.05254364013671875	-0.412353515625	0.41568769042048154
120.0	600.0	0.0344085693359375	-0.4256591796875	0.4270476400777569
120.0	620.0	-0.29778289794921875	-0.4605712890625	0.5484528845942264
120.0	640.0	-0.332763671875	-0.7664794921875	0.835597075906648
120.0	660.0	-0.34033966064453125	-0.9232177734375	0.9839523066686361
120.0	680.0	-0.36969757080078125	-0.975341796875	1.0430570044764345
120.0	700.0	-0.37332916259765625	-1.0205078125	1.0866512131403536
120.0	720.0	-0.2367706298828125	-1.0318603515625	1.0586765872077222
120.0	740.0	0.26361846923828125	-0.5989990234375	0.6544421497753742
120.0	760.0	0.3581390380859375	-0.69189453125	0.7790902470027319
120.0	780.0	0.33324432373046875	-0.695556640625	0.7712657256848076
120.0	800.0	0.30454254150390625	-0.6976318359375	0.7612071584655424
140.0	0.0	-0.28851318359375	-0.458741694688797	0.541926009297718
140.0	20.0	-0.2577056884765625	-0.49590492248535156	0.5588684228137976
140.0	40.0	-0.2588653564453125	-0.5023574829101562	0.5651321203076203
140.0	60.0	-0.2592315673828125	-0.4783935546875	0.5441152439458866
140.0	80.0	-0.2282867431640625	-0.5062789916992188	0.5553676750950061
140.0	100.0	-0.2569122314453125	-0.45394134521484375	0.5216000762669344
140.0	120.0	-0.3010711669921875	-0.3626708984375	0.4713534005048665
140.0	140.0	-0.308746337890625	-0.313507080078125	0.4400124889363754
140.0	160.0	-0.3199310302734375	-0.241485595703125	0.40083806838163005
140.0	180.0	-0.3322601318359375	-0.1340484619140625	0.3582817122728432
140.0	200.0	-0.18292236328125	0.058868408203125	0.1921615998912565
140.0	220.0	-0.0254669189453125	0.0471649169921875	0.05360124397294389
140.0	240.0	0.9039154052734375	5.1025390625	5.181984942493467
140.0	260.0	4.8333587646484375	6.313018798828125	7.950821548881674
140.0	280.0	5.3626556396484375	8.110198974609375	9.722828956492455
140.0	300.0	5.8774871826171875	7.050201416015625	9.178790529705864
140.0	320.0	6.6077423095703125	5.596954345703125	8.65957021898724
140.0	340.0	4.600494384765625	3.87652587890625	6.015978845881185
140.0	360.0	0.8780517578125	1.302734375	1.5710161492499883
140.0	380.0	0.300323486328125	-0.36029052734375	0.4690452649093869
140.0	400.0	0.41851806640625	-0.597564697265625	0.7295484489234312
140.0	420.0	0.3712310791015625	-0.56878662109375	0.6792133202655523
140.0	440.0	0.2126922607421875	-0.501983642578125	0.5451839828861679
140.0	460.0	0.1110992431640625	-0.41290283203125	0.4275883423703857
140.0	480.0	0.057373046875	-0.430908203125	0.4347108763628272
140.0	500.0	0.0222625732421875	-0.427581787109375	0.42816095902710544
140.0	520.0	0.0462493896484375	-0.4202880859375	0.42282511896038105
140.0	540.0	0.071807861328125	-0.419921875	0.4260173119158831
140.0	560.0	0.06854248046875	-0.40087890625	0.4066964090141506
140.0	580.0	0.0718231201171875	-0.432861328125	0.43877954597896524
140.0	600.0	0.0508880615234375	-0.4403076171875	0.4432385278368152
140.0	620.0	0.0312347412109375	-0.43798828125	0.43910060757284697
140.0	640.0	0.0220794677734375	-0.4420166015625	0.4425677111516611
140.0	660.0	0.1304931640625	-0.4952392578125	0.5121429374166145
140.0	680.0	0.149444580078125	-0.4996337890625	0.5215051348622349
140.0	700.0	0.170745849609375	-0.4912109375	0.5200407005979977
140.0	720.0	0.1462249755859375	-0.579833984375	0.5979876193712507
140.0	740.0	0.2506103515625	-0.5455322265625	0.6003423677606959
140.0	760.0	0.3211669921875	-0.64306640625	0.7188063993302061
140.0	780.0	0.300506591796875	-0.6451416015625	0.711696492741113
140.0	800.0	0.2703399658203125	-0.64599609375	0.7002818363059166
160.0	0.0	-0.2619171142578125	-0.4465460479259491	0.5176909769924757
160.0	20.0	-0.2576141357421875	-0.45556068420410156	0.5233551183725095
160.0	40.0	-0.275360107421875	-0.45398712158203125	0.530968450401457
160.0	60.0	-0.273651123046875	-0.44637298583984375	0.5235778639633204
160.0	80.0	-0.2569580078125	-0.4564666748046875	0.5238217664303547
160.0	100.0	-0.2614593505859375	-0.4240570068359375	0.49818203204800005
160.0	120.0	-0.3022613525390625	-0.33034515380859375	0.4477609249181609
160.0	140.0	-0.3073883056640625	-0.278289794921875	0.41464777874321523
160.0	160.0	-0.253173828125	-0.243743896484375	0.35143715557813854
160.0	180.0	-0.133819580078125	-0.13787841796875	0.19214093305136995
160.0	200.0	-0.194183349609375	-0.0001068115234375	0.19418337898547933
160.0	220.0	-0.2876129150390625	0.008056640625	0.2877257346075032
160.0	240.0	2.2306365966796875	5.2794952392578125	5.731388104795613
160.0	260.0	2.678741455078125	6.953643798828125	7.451766090272487
160.0	280.0	3.6575927734375	8.76416015625	9.49676198189163
160.0	300.0	4.42132568359375	7.992950439453125	9.134296772492103
160.0	320.0	5.224273681640625	5.908172607421875	7.886668438559662
160.0	340.0	4.66241455078125	3.6939697265625	5.9484049781514505
160.0	360.0	0.291778564453125	1.05810546875	1.0975982478452595
160.0	380.0	-0.159820556640625	-0.2930908203125	0.3338335502557725
160.0	400.0	0.3075714111328125	-0.718353271484375	0.7814292006308273
160.0	420.0	0.315948486328125	-0.6583251953125	0.7302160699383948
160.0	440.0	0.190460205078125	-0.536590576171875	0.5693896171821772
160.0	460.0	0.0809326171875	-0.40789794921875	0.4158495226661687
160.0	480.0	0.01123046875	-0.42486572265625	0.4250141241377306
160.0	500.0	-0.005340576171875	-0.3927001953125	0.3927365085554477
160.0	520.0	0.0117034912109375	-0.373779296875	0.37396247736757476
160.0	540.0	0.07025146484375	-0.37548828125	0.38200355714151635
160.0	560.0	0.0792999267578125	-0.374267578125	0.38257639553342465
160.0	580.0	0.0781707763671875	-0.4354248046875	0.44238606534903013
160.0	600.0	0.050567626953125	-0.421142578125	0.4241676036727017
160.0	620.0	0.0277862548828125	-0.4202880859375	0.42120559248592604
160.0	640.0	0.00262451171875	-0.41552734375	0.415535632004877
160.0	660.0	-0.010589599609375	-0.4171142578125	0.41724865930325
160.0	680.0	0.0765380859375	-0.4136962890625	0.4207168860208248
160.0	700.0	0.23016357421875	-0.4757080078125	0.5284632244481045
160.0	720.0	0.27557373046875	-0.535888671875	0.6025923577082726
160.0	740.0	0.2777557373046875	-0.51513671875	0.5852470321242024
160.0	760.0	0.2112579345703125	-0.614990234375	0.6502637182678516
160.0	780.0	0.186492919921875	-0.6162109375	0.6438132715901528
160.0	800.0	0.1502532958984375	-0.61669921875	0.6347393002920205
180.0	0.0	-0.2647552490234375	-0.4330953359603882	0.5076090148097292
180.0	20.0	-0.291748046875	-0.4109210968017578	0.5039574095616978
180.0	40.0	-0.305511474609375	-0.4133644104003906	0.5140110863625972
180.0	60.0	-0.285858154296875	-0.4305000305175781	0.5167641247742065
180.0	80.0	-0.2555999755859375	-0.44779205322265625	0.5156055376437437
180.0	100.0	-0.2646331787109375	-0.4102935791015625	0.4882330799184188
180.0	120.0	-0.26153564453125	-0.3442535400390625	0.4323325030457492
180.0	140.0	-0.20989990234375	-0.2808990478515625	0.35065972692601893
180.0	160.0	-0.1362457275390625	-0.2379150390625	0.2741650307474667
180.0	180.0	-0.0374908447265625	-0.161865234375	0.16615028599910656
180.0	200.0	-0.1562347412109375	-0.0462188720703125	0.1629278321733292
180.0	220.0	-0.1934814453125	-0.0106353759765625	0.19377352993217822
180.0	240.0	2.510406494140625	5.0102081298828125	5.603956305197896
180.0	260.0	1.2749481201171875	6.877197265625	6.99437881010961
180.0	280.0	0.512115478515625	9.6358642578125	9.649463314522924
180.0	300.0	-0.0074920654296875	9.103668212890625	9.103671295770711
180.0	320.0	-0.885040283203125	7.007354736328125	7.063024614400864
180.0	340.0	-0.0922393798828125	5.273345947265625	5.274152593805375
180.0	360.0	-1.401275634765625	0.56536865234375	1.5110311438354913
180.0	380.0	-0.5052642822265625	-0.31463623046875	0.5952209274021771
180.0	400.0	0.1441497802734375	-0.8538818359375	0.8659638265521695
180.0	420.0	0.226470947265625	-0.74798583984375	0.7815189738977228
180.0	440.0	0.175750732421875	-0.600921630859375	0.626095141637049
180.0	460.0	0.1730499267578125	-0.44158935546875	0.47428623848282836
180.0	480.0	0.13427734375	-0.440093994140625	0.4601229495723987
180.0	500.0	0.1163482666015625	-0.4063720703125	0.4226998683123236
180.0	520.0	0.11083984375	-0.364501953125	0.3809818168816776
180.0	540.0	0.0643157958984375	-0.328857421875	0.3350876385728384
180.0	560.0	0.07012939453125	-0.35205078125	0.3589678043447003
180.0	580.0	0.0627288818359375	-0.4095458984375	0.41432204327475275
180.0	600.0	0.0390472412109375	-0.3919677734375	0.3939078857546983
180.0	620.0	0.01715087890625	-0.390625	0.39100133410546933
180.0	640.0	-0.008453369140625	-0.39013671875	0.39022829057725206
180.0	660.0	-0.017913818359375	-0.38427734375	0.38469466048772805
180.0	680.0	0.0380706787109375	-0.34130859375	0.34342529427098695
180.0	700.0	0.148956298828125	-0.39599609375	0.42308496218352226
180.0	720.0	0.2469482421875	-0.4754638671875	0.5357698417421316
180.0	740.0	0.2248382568359375	-0.5020751953125	0.550119753767403
180.0	760.0	0.0948944091796875	-0.605224609375	0.6126187857768347
180.0	780.0	0.061767578125	-0.6085205078125	0.6116473184244421
180.0	800.0	0.0030364990234375	-0.6131591796875	0.613166698346679
200.0	0.0	-0.3356781005859375	-0.3536837100982666	0.4876186563308027
200.0	20.0	-0.3275909423828125	-0.35826873779296875	0.48546092943822594
200.0	40.0	-0.3359222412109375	-0.3646049499511719	0.49576256582065154
200.0	60.0	-0.2833709716796875	-0.40332794189453125	0.4929224445118812
200.0	80.0	-0.291839599609375	-0.394012451171875	0.49032250976130953
200.0	100.0	-0.270172119140625	-0.37168121337890625	0.45949961734451106
200.0	120.0	-0.2003021240234375	-0.31093597412109375	0.3698677072832042
200.0	140.0	-0.120269775390625	-0.262908935546875	0.289112309082305
200.0	160.0	-0.1263275146484375	-0.2316436767578125	0.26385115868445436
200.0	180.0	-0.1151123046875	-0.1837615966796875	0.21683903501154023
200.0	200.0	-0.1299896240234375	-0.0662384033203125	0.14589320898581615
200.0	220.0	-0.0934600830078125	0.0015106201171875	0.09347229048742549
200.0	240.0	0.2184295654296875	2.6549224853515625	2.663892805328157
200.0	260.0	1.2270660400390625	6.273040771484375	6.391927063673554
200.0	280.0	0.8648223876953125	9.018951416015625	9.060320215461994
200.0	300.0	-0.2933502197265625	8.16180419921875	8.167074270373599
200.0	320.0	-1.2546844482421875	5.988983154296875	6.118999288046417
200.0	340.0	-1.37799072265625	3.60009765625	3.8548101855037475
200.0	360.0	-1.826324462890625	0.66278076171875	1.9428688534888854
200.0	380.0	-0.3040771484375	-0.44671630859375	0.5403872431557835
200.0	400.0	0.3058929443359375	-0.937835693359375	0.9864614950079748
200.0	420.0	0.4800262451171875	-0.7996826171875	0.9326936711660243
200.0	440.0	0.392822265625	-0.629180908203125	0.7417398112667725
200.0	460.0	0.289764404296875	-0.410064697265625	0.5021120053743702
200.0	480.0	0.225616455078125	-0.3382568359375	0.4065962024668558
200.0	500.0	0.165802001953125	-0.318115234375	0.35873054817386996
200.0	520.0	0.1200714111328125	-0.3013916015625	0.3244287922855085
200.0	540.0	0.063812255859375	-0.2921142578125	0.29900291573028187
200.0	560.0	0.02667236328125	-0.2945556640625	0.29576080571013347
200.0	580.0	0.0126495361328125	-0.3839111328125	0.3841194718596707
200.0	600.0	-0.005126953125	-0.36767578125	0.3677115252016773
200.0	620.0	-0.022064208984375	-0.365966796875	0.36663132126572834
200.0	640.0	-0.0321502685546875	-0.3687744140625	0.3701732138273632
200.0	660.0	-0.0222015380859375	-0.36328125	0.3639590291433142
200.0	680.0	0.0462188720703125	-0.3323974609375	0.33559537567306963
200.0	700.0	0.10821533203125	-0.380859375	0.39593487041687087
200.0	720.0	0.15594482421875	-0.4283447265625	0.4558486513904804
200.0	740.0	0.19873046875	-0.4561767578125	0.4975852023301326
200.0	760.0	0.071990966796875	-0.5762939453125	0.5807731146533864
200.0	780.0	0.0428924560546875	-0.5799560546875	0.581540014233839
200.0	800.0	-0.0005950927734375	-0.5849609375	0.5849612401999708
220.0	0.0	-0.3556365966796875	-0.3399048149585724	0.4919478347649597
220.0	20.0	-0.3352203369140625	-0.35240745544433594	0.48637813369181104
220.0	40.0	-0.3626556396484375	-0.34902191162109375	0.5033243564148867
220.0	60.0	-0.351287841796875	-0.3481178283691406	0.4945595719655547
220.0	80.0	-0.35260009765625	-0.3365936279296875	0.4874649723108994
220.0	100.0	-0.2624969482421875	-0.35162353515625	0.4387980837609028
220.0	120.0	-0.1065216064453125	-0.2859649658203125	0.30516030920862325
220.0	140.0	-0.1666259765625	-0.262359619140625	0.31080023458971295
220.0	160.0	-0.1906890869140625	-0.2451171875	0.3105555722830119
220.0	180.0	-0.164703369140625	-0.2005615234375	0.2595228785480075
220.0	200.0	-0.158447265625	-0.1122283935546875	0.19416680536050732
220.0	220.0	-0.0990142822265625	-0.0264129638671875	0.10247669366783221
220.0	240.0	-0.22186279296875	0.8397979736328125	0.8686102321649639
220.0	260.0	-1.176605224609375	2.90277099609375	3.1321684677458173
220.0	280.0	0.6458892822265625	7.409515380859375	7.437613269328192
220.0	300.0	-0.545440673828125	6.8944091796875	6.915951378199918
220.0	320.0	-1.5452880859375	5.63763427734375	5.845582564092442
220.0	340.0	-0.723724365234375	3.05633544921875	3.1408539181224393
220.0	360.0	-0.5721282958984375	0.2098388671875	0.6093957147455037
220.0	380.0	-0.3550872802734375	-0.17523193359375	0.3959712201195829
220.0	400.0	0.2308502197265625	-0.74908447265625	0.7838490741989138
220.0	420.0	0.3951568603515625	-0.61737060546875	0.7330043715966196
220.0	440.0	0.3270721435546875	-0.4400634765625	0.5482992344456922
220.0	460.0	0.28228759765625	-0.336639404296875	0.43933173834346606
220.0	480.0	0.1987457275390625	-0.229888916015625	0.3038894172587627
220.0	500.0	0.135711669921875	-0.22216796875	0.2603387479640419
220.0	520.0	0.0910186767578125	-0.2210693359375	0.23907331681011662
220.0	540.0	0.00799560546875	-0.2252197265625	0.22536160928538643
220.0	560.0	-0.0807952880859375	-0.2254638671875	0.23950330683318816
220.0	580.0	-0.04449462890625	-0.359619140625	0.3623612814655678
220.0	600.0	-0.0380401611328125	-0.34326171875	0.3453630863572632
220.0	620.0	-0.043731689453125	-0.34423828125	0.3470049782645469
220.0	640.0	-0.0337982177734375	-0.349365234375	0.35099627706652303
220.0	660.0	-0.0197296142578125	-0.3399658203125	0.3405378344024539
220.0	680.0	0.0526123046875	-0.330810546875	0.3349681664401364
220.0	700.0	0.1037445068359375	-0.4019775390625	0.41514920764632995
220.0	720.0	0.0786285400390625	-0.38232421875	0.39032583254439146
220.0	740.0	0.125518798828125	-0.38720703125	0.4070433071660727
220.0	760.0	0.0453643798828125	-0.5333251953125	0.5352510541019685
220.0	780.0	0.0288543701171875	-0.5361328125	0.5369087141349261
220.0	800.0	-0.020782470703125	-0.5489501953125	0.5493434517878211
240.0	0.0	-0.325714111328125	-0.34946689009666443	0.47772040943642374
240.0	20.0	-0.330718994140625	-0.3580474853515625	0.4874146641741138
240.0	40.0	-0.3553466796875	-0.3581581115722656	0.5045279929299683
240.0	60.0	-0.33697509765625	-0.36202239990234375	0.49458309157460256
240.0	80.0	-0.2954864501953125	-0.3716278076171875	0.4747836029639021
240.0	100.0	-0.09539794921875	-0.36165618896484375	0.3740266938758756
240.0	120.0	-0.1321258544921875	-0.3139190673828125	0.34059128334674904
240.0	140.0	-0.2067108154296875	-0.2860107421875	0.35289021786137814
240.0	160.0	-0.2144927978515625	-0.2569122314453125	0.33468052676605053
240.0	180.0	-0.2082061767578125	-0.2381591796875	0.3163378050589723
240.0	200.0	-0.163818359375	-0.1936187744140625	0.253623115417188
240.0	220.0	-0.1400909423828125	-0.14892578125	0.2044611465746667
240.0	240.0	-0.441375732421875	0.271270751953125	0.5180736994252463
240.0	260.0	-1.50164794921875	0.5068359375	1.584875146796864
240.0	280.0	0.3957672119140625	5.8768310546875	5.890142182610334
240.0	300.0	-0.35003662109375	4.5546875	4.568118196671686
240.0	320.0	-0.7645111083984375	4.81805419921875	4.8783320409207525
240.0	340.0	-0.22412109375	2.295074462890625	2.3059915556819344
240.0	360.0	-0.1715240478515625	0.061492919921875	0.18221382546860498
240.0	380.0	0.0086669921875	-0.1605224609375	0.16075626649997007
240.0	400.0	0.101898193359375	-0.41448974609375	0.4268313383841045
240.0	420.0	0.255706787109375	-0.311920166015625	0.4033362752605006
240.0	440.0	0.242706298828125	-0.205902099609375	0.31827978590290035
240.0	460.0	0.2598114013671875	-0.220703125	0.34089856800102203
240.0	480.0	0.203887939453125	-0.1673583984375	0.2637785536809355
240.0	500.0	0.1470184326171875	-0.18048095703125	0.23278272139514652
240.0	520.0	0.1082763671875	-0.1917724609375	0.22022817364121988
240.0	540.0	0.0014495849609375	-0.2158203125	0.21582518060726055
240.0	560.0	-0.1044921875	-0.262939453125	0.2829412894192172
240.0	580.0	-0.0841064453125	-0.333740234375	0.3441750109810189
240.0	600.0	-0.058746337890625	-0.3079833984375	0.31353613177538464
240.0	620.0	-0.04931640625	-0.3077392578125	0.3116657804835227
240.0	640.0	-0.028106689453125	-0.3126220703125	0.31388301138877855
240.0	660.0	-0.0026702880859375	-0.3046875	0.30469920100766906
240.0	680.0	0.0530548095703125	-0.32666015625	0.33094058454625436
240.0	700.0	0.0693511962890625	-0.38427734375	0.39048516661491733
240.0	720.0	0.051605224609375	-0.3863525390625	0.3897837652430186
240.0	740.0	0.0616607666015625	-0.39306640625	0.3978734093404363
240.0	760.0	0.0821990966796875	-0.4569091796875	0.46424421372555713
240.0	780.0	0.1194915771484375	-0.477294921875	0.4920250801098287
240.0	800.0	0.1587982177734375	-0.479248046875	0.5048718296771194
260.0	0.0	-0.382965087890625	-0.2992393374443054	0.48601074022821866
260.0	20.0	-0.374664306640625	-0.32051658630371094	0.4930560057095791
260.0	40.0	-0.389495849609375	-0.3305778503417969	0.5108705628625829
260.0	60.0	-0.303619384765625	-0.3671760559082031	0.47644830447569075
260.0	80.0	-0.232086181640625	-0.35420989990234375	0.4234721347353962
260.0	100.0	-0.129425048828125	-0.337432861328125	0.361402516826112
260.0	120.0	-0.174224853515625	-0.31429290771484375	0.3593526560669787
260.0	140.0	-0.212646484375	-0.29022216796875	0.35978804051486823
260.0	160.0	-0.2000732421875	-0.26318359375	0.3305978013517075
260.0	180.0	-0.23223876953125	-0.24737548828125	0.33930735075411483
260.0	200.0	-0.174072265625	-0.2244415283203125	0.2840337185873857
260.0	220.0	-0.11468505859375	-0.22509765625	0.2526294074606023
260.0	240.0	-0.061737060546875	-0.221466064453125	0.22991016147470347
260.0	260.0	-0.3583984375	-0.009246826171875	0.3585177036028964
260.0	280.0	-0.521484375	0.13897705078125	0.5396856251680183
260.0	300.0	-0.247711181640625	0.319854736328125	0.4045588731709256
260.0	320.0	-0.209197998046875	0.4033203125	0.45434686844075195
260.0	340.0	-0.08233642578125	0.27105712890625	0.2832865230492455
260.0	360.0	0.0283203125	0.177642822265625	0.17988610953209835
260.0	380.0	0.09075927734375	-0.126861572265625	0.1559843099214345
260.0	400.0	0.06744384765625	-0.199462890625	0.2105566843469002
260.0	420.0	0.1959228515625	-0.167724609375	0.25790949644085953
260.0	440.0	0.188507080078125	-0.159637451171875	0.24702031304375235
260.0	460.0	0.228851318359375	-0.167236328125	0.28344473069640347
260.0	480.0	0.20086669921875	-0.123748779296875	0.23592624108501042
260.0	500.0	0.15045166015625	-0.142333984375	0.20711027292685047
260.0	520.0	0.120208740234375	-0.1494140625	0.19176731551932763
260.0	540.0	-0.009613037109375	-0.195068359375	0.1953050826571607
260.0	560.0	-0.131256103515625	-0.2540283203125	0.28593452437733813
260.0	580.0	-0.10394287109375	-0.3426513671875	0.35806993714451213
260.0	600.0	-0.060882568359375	-0.31494140625	0.32077215667941245
260.0	620.0	-0.020355224609375	-0.306396484375	0.30707188214855774
260.0	640.0	0.019256591796875	-0.3057861328125	0.30639186566887733
260.0	660.0	0.01654052734375	-0.2994384765625	0.29989496543103256
260.0	680.0	0.0753173828125	-0.3326416015625	0.3410617880147081
260.0	700.0	0.05609130859375	-0.352783203125	0.3572145340084783
260.0	720.0	0.028289794921875	-0.3690185546875	0.3701013458505294
260.0	740.0	0.026885986328125	-0.38134765625	0.3822942468677815
260.0	760.0	0.050262451171875	-0.4482421875	0.4510514079931358
260.0	780.0	0.079071044921875	-0.477783203125	0.4842819626348086
260.0	800.0	0.1339111328125	-0.47705078125	0.4954892929038551
280.0	0.0	-0.3267822265625	-0.32916155457496643	0.4638253470945219
280.0	20.0	-0.34173583984375	-0.3343696594238281	0.4781071567932444
280.0	40.0	-0.350830078125	-0.350250244140625	0.49573881957918225
280.0	60.0	-0.261260986328125	-0.4046897888183594	0.481696095220828
280.0	80.0	-0.180023193359375	-0.36170196533203125	0.40402557081496815
280.0	100.0	-0.14263916015625	-0.3510589599609375	0.37893049940448903
280.0	120.0	-0.23895263671875	-0.33852386474609375	0.41436308908670244
280.0	140.0	-0.2393798828125	-0.3070526123046875	0.38933794448840836
280.0	160.0	-0.206329345703125	-0.2744903564453125	0.3433900911205132
280.0	180.0	-0.245391845703125	-0.2562713623046875	0.3548128648669418
280.0	200.0	-0.211639404296875	-0.2135009765625	0.30062252817158813
280.0	220.0	-0.139373779296875	-0.25323486328125	0.2890552651943351
280.0	240.0	-0.11083984375	-0.2956695556640625	0.31576250111295445
280.0	260.0	-0.091796875	-0.3026123046875	0.31622914667697216
280.0	280.0	0.07012939453125	-0.311737060546875	0.3195279751378989
280.0	300.0	0.36834716796875	-0.1802978515625	0.4101060246188195
280.0	320.0	0.339935302734375	-0.14483642578125	0.3695045335015509
280.0	340.0	0.255828857421875	-0.127685546875	0.2859230721200195
280.0	360.0	0.190887451171875	-0.017791748046875	0.1917148020197148
280.0	380.0	0.008209228515625	-0.131988525390625	0.1322435717440111
280.0	400.0	0.001708984375	-0.145843505859375	0.14585351839756058
280.0	420.0	-0.004364013671875	-0.144012451171875	0.14407855741872208
280.0	440.0	-0.010467529296875	-0.133880615234375	0.13428919653164845
280.0	460.0	-0.01434326171875	-0.128509521484375	0.1293074872885387
280.0	480.0	-0.039154052734375	-0.126739501953125	0.13264969355732562
280.0	500.0	-0.044158935546875	-0.14813232421875	0.1545742445140261
280.0	520.0	-0.040863037109375	-0.1619873046875	0.1670618887769533
280.0	540.0	-0.077789306640625	-0.1710205078125	0.18788078752249937
280.0	560.0	-0.079010009765625	-0.2152099609375	0.2292551175653107
280.0	580.0	-0.076690673828125	-0.3533935546875	0.36161922507919697
280.0	600.0	-0.068115234375	-0.29443359375	0.30220990434216616
280.0	620.0	-0.006988525390625	-0.28466796875	0.28475373907885104
280.0	640.0	0.0440673828125	-0.281494140625	0.284922595513502
280.0	660.0	0.037994384765625	-0.2791748046875	0.28174837150553705
280.0	680.0	0.0889892578125	-0.3289794921875	0.3408028671915261
280.0	700.0	0.0662841796875	-0.352294921875	0.3584763652680008
280.0	720.0	0.0272216796875	-0.3707275390625	0.37172560856678455
280.0	740.0	0.004852294921875	-0.374755859375	0.37478727153133634
280.0	760.0	0.018524169921875	-0.4208984375	0.421305874111952
280.0	780.0	0.02679443359375	-0.45166015625	0.4524542390290805
280.0	800.0	0.04779052734375	-0.44677734375	0.4493260835875204
300.0	0.0	-0.259368896484375	-0.3753245770931244	0.45622446518534615
300.0	20.0	-0.29376220703125	-0.36492347717285156	0.468471320863717
300.0	40.0	-0.310516357421875	-0.37828826904296875	0.4894102805643493
300.0	60.0	-0.2518310546875	-0.40282440185546875	0.4750646049067798
300.0	80.0	-0.22613525390625	-0.3734893798828125	0.4366136392103343
300.0	100.0	-0.18646240234375	-0.3596343994140625	0.4050989122791074
300.0	120.0	-0.24896240234375	-0.35907745361328125	0.43694266840647344
300.0	140.0	-0.22589111328125	-0.3465423583984375	0.4136645999161563
300.0	160.0	-0.198333740234375	-0.3162841796875	0.3733255346690758
300.0	180.0	-0.20001220703125	-0.326263427734375	0.38269139948331127
300.0	200.0	-0.1611328125	-0.2767486572265625	0.3202399140345649
300.0	220.0	-0.1444091796875	-0.295196533203125	0.3286259338414428
300.0	240.0	-0.148529052734375	-0.2811279296875	0.3179525001577291
300.0	260.0	-0.122772216796875	-0.27044677734375	0.29700921971016114
300.0	280.0	0.013275146484375	-0.291351318359375	0.29165359628149196
300.0	300.0	0.0950927734375	-0.259674072265625	0.27653798901244786
300.0	320.0	0.09759521484375	-0.2347412109375	0.25422089228228584
300.0	340.0	0.06170654296875	-0.2193603515625	0.22787422250613998
300.0	360.0	0.0208740234375	-0.163848876953125	0.16517317982429713
300.0	380.0	-0.021240234375	-0.150299072265625	0.15179248558546138
300.0	400.0	-0.062957763671875	-0.130859375	0.1452165831850973
300.0	420.0	-0.063995361328125	-0.119110107421875	0.13521325364611222
300.0	440.0	-0.079833984375	-0.10369873046875	0.13086975113454677
300.0	460.0	-0.094451904296875	-0.1025390625	0.13941098078589412
300.0	480.0	-0.078887939453125	-0.141387939453125	0.16190693751028848
300.0	500.0	-0.011749267578125	-0.1795654296875	0.17994940629932316
300.0	520.0	0.01123046875	-0.208251953125	0.20855454780158098
300.0	540.0	-0.00433349609375	-0.215576171875	0.21561972328308487
300.0	560.0	-0.018096923828125	-0.2264404296875	0.22716242393736819
300.0	580.0	-0.032684326171875	-0.320556640625	0.3222185982001891
300.0	600.0	-0.02142333984375	-0.2783203125	0.2791436114980217
300.0	620.0	0.01611328125	-0.27001953125	0.270499880016815
300.0	640.0	0.04632568359375	-0.2666015625	0.27059649311820294
300.0	660.0	0.0411376953125	-0.2655029296875	0.2686710175070427
300.0	680.0	0.09979248046875	-0.301513671875	0.31759885624109385
300.0	700.0	0.08538818359375	-0.3436279296875	0.35407809302293386
300.0	720.0	0.0484619140625	-0.376708984375	0.37981339631909394
300.0	740.0	0.028350830078125	-0.3953857421875	0.39640087624938336
300.0	760.0	0.030975341796875	-0.4410400390625	0.4421264387657503
300.0	780.0	0.013641357421875	-0.471435546875	0.4716328672703395
300.0	800.0	0.0399169921875	-0.461669921875	0.46339236401710976
320.0	0.0	-0.23565673828125	-0.39037802815437317	0.4559924376160795
320.0	20.0	-0.26800537109375	-0.3825664520263672	0.46710166896634114
320.0	40.0	-0.27813720703125	-0.4067955017089844	0.49279091524277185
320.0	60.0	-0.20892333984375	-0.4231224060058594	0.4718914413248606
320.0	80.0	-0.195770263671875	-0.39530181884765625	0.44112302606236814
320.0	100.0	-0.177459716796875	-0.385986328125	0.42482631343296906
320.0	120.0	-0.2391357421875	-0.35870361328125	0.4311080901265842
320.0	140.0	-0.22479248046875	-0.3553314208984375	0.42046650039330824
320.0	160.0	-0.195556640625	-0.330657958984375	0.38415763109984946
320.0	180.0	-0.19091796875	-0.338958740234375	0.3890278889397269
320.0	200.0	-0.1593017578125	-0.3199310302734375	0.35739741769349087
320.0	220.0	-0.151611328125	-0.314208984375	0.34887430498360783
320.0	240.0	-0.18707275390625	-0.318603515625	0.36946503951345383
320.0	260.0	-0.174346923828125	-0.274444580078125	0.3251410115359002
320.0	280.0	-0.097625732421875	-0.2781982421875	0.2948305370668419
320.0	300.0	-0.0201416015625	-0.26104736328125	0.2618232418819907
320.0	320.0	-0.027435302734375	-0.248260498046875	0.2497718373368167
320.0	340.0	-0.05950927734375	-0.22064208984375	0.2285263352451809
320.0	360.0	-0.06744384765625	-0.199798583984375	0.21087471813577086
320.0	380.0	-0.07708740234375	-0.164276123046875	0.1814638041137108
320.0	400.0	-0.0928955078125	-0.1112060546875	0.14490121452528093
320.0	420.0	-0.097503662109375	-0.100372314453125	0.13993414748879623
320.0	440.0	-0.11859130859375	-0.0899658203125	0.14885478594415122
320.0	460.0	-0.157989501953125	-0.08636474609375	0.18005430318444043
320.0	480.0	-0.16387939453125	-0.12451171875	0.20581453801422336
320.0	500.0	-0.117034912109375	-0.17108154296875	0.2072825728251591
320.0	520.0	-0.077484130859375	-0.19970703125	0.21421178507664143
320.0	540.0	-0.06427001953125	-0.21630859375	0.22565469891107917
320.0	560.0	-0.07037353515625	-0.2288818359375	0.23945632017657964
320.0	580.0	-0.01361083984375	-0.302734375	0.30304019002088295
320.0	600.0	0.01361083984375	-0.318603515625	0.3188941127237407
320.0	620.0	0.03509521484375	-0.3128662109375	0.3148284295474556
320.0	640.0	0.0489501953125	-0.3114013671875	0.31522521013931626
320.0	660.0	0.048187255859375	-0.31005859375	0.3137807246876143
320.0	680.0	0.092742919921875	-0.3277587890625	0.3406274695372522
320.0	700.0	0.07342529296875	-0.3717041015625	0.3788868073263202
320.0	720.0	0.0360107421875	-0.3939208984375	0.39556345607083293
320.0	740.0	0.018524169921875	-0.422119140625	0.42252540012794854
320.0	760.0	0.011810302734375	-0.4410400390625	0.44119814064310053
320.0	780.0	-0.0008544921875	-0.474853515625	0.4748542844476826
320.0	800.0	0.025299072265625	-0.4595947265625	0.4602905123305937
340.0	0.0	-0.210113525390625	-0.39862316846847534	0.4506086150884416
340.0	20.0	-0.23931884765625	-0.4003410339355469	0.4664187542285345
340.0	40.0	-0.248260498046875	-0.4275360107421875	0.49438883014468105
340.0	60.0	-0.172607421875	-0.4316596984863281	0.4648907585483303
340.0	80.0	-0.15777587890625	-0.41436767578125	0.44338899253025527
340.0	100.0	-0.1456298828125	-0.40491485595703125	0.4303069873272869
340.0	120.0	-0.196136474609375	-0.36811065673828125	0.417103071526071
340.0	140.0	-0.18951416015625	-0.3648529052734375	0.4111365459141242
340.0	160.0	-0.20196533203125	-0.3468017578125	0.4013246249164546
340.0	180.0	-0.19488525390625	-0.33636474609375	0.38874349461414326
340.0	200.0	-0.194427490234375	-0.3364715576171875	0.38860668811045224
340.0	220.0	-0.201507568359375	-0.3306884765625	0.3872469091385176
340.0	240.0	-0.2559814453125	-0.3387908935546875	0.42462426908957995
340.0	260.0	-0.238311767578125	-0.292755126953125	0.3774891560343828
340.0	280.0	-0.07611083984375	-0.209320068359375	0.22272797525163826
340.0	300.0	-0.07666015625	-0.088958740234375	0.11743269144646827
340.0	320.0	-0.082977294921875	-0.0701904296875	0.10868269361893688
340.0	340.0	-0.11688232421875	-0.038604736328125	0.123092661770477
340.0	360.0	-0.159637451171875	-0.00439453125	0.15969792647858644
340.0	380.0	-0.10882568359375	-0.12908935546875	0.16884043089551828
340.0	400.0	-0.102508544921875	-0.108612060546875	0.1493471843666231
340.0	420.0	-0.088623046875	-0.1236572265625	0.1521353151590317
340.0	440.0	-0.115264892578125	-0.116943359375	0.1642003190099127
340.0	460.0	-0.163848876953125	-0.111358642578125	0.19810906530404632
340.0	480.0	-0.182769775390625	-0.1322021484375	0.22557082889378735
340.0	500.0	-0.12652587890625	-0.177825927734375	0.21824495093263943
340.0	520.0	-0.088775634765625	-0.2117919921875	0.22964529449302834
340.0	540.0	-0.0462646484375	-0.2432861328125	0.24764603795317797
340.0	560.0	-0.044342041015625	-0.2562255859375	0.26003416600602036
340.0	580.0	-0.026031494140625	-0.35546875	0.3564206376092101
340.0	600.0	-0.037567138671875	-0.3519287109375	0.35392811062435026
340.0	620.0	-0.001251220703125	-0.336181640625	0.33618396905052533
340.0	640.0	0.005218505859375	-0.33203125	0.3320722568658316
340.0	660.0	0.020050048828125	-0.3302001953125	0.33080836362223875
340.0	680.0	0.06231689453125	-0.33935546875	0.34502975163679894
340.0	700.0	0.073974609375	-0.399658203125	0.4064467027265538
340.0	720.0	0.0411376953125	-0.427490234375	0.42946502821721877
340.0	740.0	0.022491455078125	-0.4573974609375	0.45795010953552917
340.0	760.0	0.015655517578125	-0.4666748046875	0.46693732830087087
340.0	780.0	-0.0059814453125	-0.47265625	0.47269409595645356
340.0	800.0	0.014984130859375	-0.454345703125	0.45459272115351945
360.0	0.0	-0.19110107421875	-0.40676021575927734	0.4494146122369566
360.0	20.0	-0.21929931640625	-0.4100780487060547	0.4650335430985747
360.0	40.0	-0.235748291015625	-0.42440032958984375	0.4854821278613208
360.0	60.0	-0.160186767578125	-0.4454841613769531	0.4734088492464579
360.0	80.0	-0.141876220703125	-0.43016815185546875	0.4529608160445575
360.0	100.0	-0.132568359375	-0.41852569580078125	0.43901950748560964
360.0	120.0	-0.17083740234375	-0.39592742919921875	0.4312121835382932
360.0	140.0	-0.204010009765625	-0.376983642578125	0.4286452505931238
360.0	160.0	-0.21478271484375	-0.35546875	0.4153187291974853
360.0	180.0	-0.222198486328125	-0.3411407470703125	0.4071230485224349
360.0	200.0	-0.218994140625	-0.352325439453125	0.4148393049289326
360.0	220.0	-0.222930908203125	-0.3314666748046875	0.3994600685154232
360.0	240.0	-0.26776123046875	-0.3415679931640625	0.43401010414074936
360.0	260.0	-0.002593994140625	-0.171173095703125	0.17119274954913477
360.0	280.0	0.361480712890625	0.237823486328125	0.4326988750172322
360.0	300.0	0.47528076171875	0.25341796875	0.5386208957563113
360.0	320.0	0.43829345703125	0.274200439453125	0.5169981000668098
360.0	340.0	0.283355712890625	0.277374267578125	0.39651852963292344
360.0	360.0	-0.04058837890625	0.020263671875	0.04536554750132512
360.0	380.0	-0.20849609375	-0.070587158203125	0.22012080322450622
360.0	400.0	-0.1995849609375	-0.060272216796875	0.2084871620748695
360.0	420.0	-0.15557861328125	-0.201171875	0.254312461750368
360.0	440.0	-0.126434326171875	-0.278106689453125	0.3054979043350592
360.0	460.0	-0.147674560546875	-0.289947509765625	0.32538797496527105
360.0	480.0	-0.153656005859375	-0.195587158203125	0.24872576181535866
360.0	500.0	-0.125732421875	-0.205963134765625	0.24130780093696927
360.0	520.0	-0.084136962890625	-0.2330322265625	0.24775602342049072
360.0	540.0	-0.045623779296875	-0.25439453125	0.2584532970717092
360.0	560.0	-0.041473388671875	-0.2689208984375	0.2721001499160936
360.0	580.0	-0.01373291015625	-0.356689453125	0.3569537207986089
360.0	600.0	-0.057342529296875	-0.377685546875	0.38201379292432724
360.0	620.0	-0.054534912109375	-0.369384765625	0.37338875413516864
360.0	640.0	-0.068572998046875	-0.3695068359375	0.37581585632551384
360.0	660.0	-0.056060791015625	-0.3668212890625	0.3710804096132963
360.0	680.0	0.025299072265625	-0.362060546875	0.36294336012789297
360.0	700.0	0.057373046875	-0.4215087890625	0.42539549335254606
360.0	720.0	0.038818359375	-0.4417724609375	0.44347465797646385
360.0	740.0	0.034515380859375	-0.477294921875	0.4785412771783956
360.0	760.0	0.021087646484375	-0.4202880859375	0.42081678200287753
360.0	780.0	-0.015045166015625	-0.4005126953125	0.40079517977006807
360.0	800.0	-0.067718505859375	-0.373046875	0.3791434649088546
380.0	0.0	-0.102325439453125	-0.46349871158599854	0.4746594054700231
380.0	20.0	-0.110107421875	-0.44524192810058594	0.4586545746972187
380.0	40.0	-0.135040283203125	-0.4413337707519531	0.46153155395240064
380.0	60.0	-0.0594482421875	-0.4287376403808594	0.4328395289001811
380.0	80.0	-0.108154296875	-0.414520263671875	0.42839748006626555
380.0	100.0	-0.137969970703125	-0.4053802490234375	0.42821590245357
380.0	120.0	-0.171142578125	-0.3866119384765625	0.42279850167648075
380.0	140.0	-0.20855712890625	-0.36505126953125	0.4204265755206199
380.0	160.0	-0.23321533203125	-0.3579254150390625	0.4272001800389735
380.0	180.0	-0.232177734375	-0.3411712646484375	0.41267945449382654
380.0	200.0	-0.2445068359375	-0.3470916748046875	0.4245659236666203
380.0	220.0	-0.240875244140625	-0.296966552734375	0.38237418412171087
380.0	240.0	-0.23504638671875	-0.056488037109375	0.24173891338799863
380.0	260.0	1.225006103515625	0.60687255859375	1.3670897029912334
380.0	280.0	3.35321044921875	4.4190673828125	5.5472675120808015
380.0	300.0	3.108917236328125	5.242279052734375	6.094822068696979
380.0	320.0	3.78143310546875	5.15325927734375	6.3918164484491
380.0	340.0	3.56378173828125	4.01043701171875	5.365085768472909
380.0	360.0	1.90570068359375	2.16357421875	2.883183742928875
380.0	380.0	0.039520263671875	-0.198150634765625	0.20205327341746937
380.0	400.0	-0.052032470703125	-0.07720947265625	0.0931057499584627
380.0	420.0	-0.180206298828125	-0.356719970703125	0.39965416003811327
380.0	440.0	-0.160308837890625	-0.35870361328125	0.39289592220697234
380.0	460.0	-0.16705322265625	-0.371246337890625	0.40710026111148434
380.0	480.0	-0.1861572265625	-0.378204345703125	0.42153652286625276
380.0	500.0	-0.137939453125	-0.282440185546875	0.3143242770455016
380.0	520.0	-0.08270263671875	-0.2982177734375	0.3094730465068866
380.0	540.0	-0.021881103515625	-0.326416015625	0.3271485869563886
380.0	560.0	-0.016357421875	-0.337158203125	0.33755476471955703
380.0	580.0	-0.0128173828125	-0.3570556640625	0.3572856455852586
380.0	600.0	-0.067535400390625	-0.3778076171875	0.38379633389444795
380.0	620.0	-0.0762939453125	-0.372314453125	0.38005107301139746
380.0	640.0	-0.0965576171875	-0.37109375	0.38345005506061713
380.0	660.0	-0.069610595703125	-0.3677978515625	0.3743272560850127
380.0	680.0	-0.007904052734375	-0.3590087890625	0.35909578760234767
380.0	700.0	0.028656005859375	-0.43896484375	0.43989919381634973
380.0	720.0	0.024566650390625	-0.4599609375	0.4606165263397462
380.0	740.0	0.0128173828125	-0.4859619140625	0.4861309157227617
380.0	760.0	-0.009368896484375	-0.3741455078125	0.37426279168200577
380.0	780.0	-0.063812255859375	-0.353271484375	0.35898850353511075
380.0	800.0	-0.1754150390625	-0.3165283203125	0.3618848069332989
400.0	0.0	-0.134429931640625	-0.4956219792366028	0.5135295053093937
400.0	20.0	-0.123870849609375	-0.47178077697753906	0.4877715540173277
400.0	40.0	-0.1298828125	-0.4611320495605469	0.4790744327500903
400.0	60.0	-0.079132080078125	-0.4224739074707031	0.42982099598676543
400.0	80.0	-0.126251220703125	-0.4189910888671875	0.43759902111309684
400.0	100.0	-0.142913818359375	-0.401092529296875	0.4257928798557122
400.0	120.0	-0.163116455078125	-0.3926849365234375	0.425215753811721
400.0	140.0	-0.190277099609375	-0.3690185546875	0.41518678728905556
400.0	160.0	-0.21734619140625	-0.3616943359375	0.42197412191753103
400.0	180.0	-0.22467041015625	-0.34246826171875	0.40958674720312893
400.0	200.0	-0.25531005859375	-0.328216552734375	0.4158236783878244
400.0	220.0	-0.286041259765625	-0.2379150390625	0.37205264157161505
400.0	240.0	-0.167755126953125	0.3135223388671875	0.3555812700182767
400.0	260.0	1.08837890625	6.653289794921875	6.741723350804415
400.0	280.0	4.36590576171875	6.97052001953125	8.224918386397212
400.0	300.0	5.528411865234375	7.054840087890625	8.96292956668593
400.0	320.0	6.72076416015625	6.860443115234375	9.603871648132719
400.0	340.0	6.13616943359375	3.856048583984375	7.247184694749965
400.0	360.0	5.094085693359375	3.9833984375	6.466619840625093
400.0	380.0	0.530426025390625	-0.2611083984375	0.5912100846114622
400.0	400.0	0.10052490234375	-0.067626953125	0.12115552311055168
400.0	420.0	-0.15240478515625	-0.497100830078125	0.519938894297093
400.0	440.0	-0.129638671875	-0.4227294921875	0.4421610665929504
400.0	460.0	-0.127655029296875	-0.409393310546875	0.42883410455013493
400.0	480.0	-0.13763427734375	-0.39239501953125	0.4158329540246496
400.0	500.0	-0.11260986328125	-0.329559326171875	0.34826761373271864
400.0	520.0	-0.0775146484375	-0.3212890625	0.3305074619498297
400.0	540.0	-0.023162841796875	-0.34130859375	0.34209366174734895
400.0	560.0	-0.003326416015625	-0.3468017578125	0.3468177104263116
400.0	580.0	0.001068115234375	-0.3485107421875	0.3485123789626934
400.0	600.0	-0.034942626953125	-0.36376953125	0.36544392051890806
400.0	620.0	0.0023193359375	-0.35986328125	0.3598707552875165
400.0	640.0	-0.01824951171875	-0.357421875	0.35788747031223156
400.0	660.0	-0.014434814453125	-0.3587646484375	0.35905492175540377
400.0	680.0	0.0155029296875	-0.3558349609375	0.3561725147372937
400.0	700.0	0.0299072265625	-0.4586181640625	0.45959227866525226
400.0	720.0	0.001434326171875	-0.4974365234375	0.4974385913267625
400.0	740.0	0.036163330078125	-0.4534912109375	0.4549308352265205
400.0	760.0	-0.0428466796875	-0.3131103515625	0.31602836932122974
400.0	780.0	-0.132415771484375	-0.2874755859375	0.3165061595734136
400.0	800.0	-0.210235595703125	-0.2584228515625	0.33313867369361627
420.0	0.0	-0.151092529296875	-0.5274161100387573	0.5486316665466382
420.0	20.0	-0.154876708984375	-0.48972320556640625	0.5136298405039055
420.0	40.0	-0.169464111328125	-0.4812164306640625	0.5101836318124011
420.0	60.0	-0.101409912109375	-0.4093360900878906	0.42171080721564735
420.0	80.0	-0.138885498046875	-0.4079437255859375	0.43093765768689
420.0	100.0	-0.14166259765625	-0.387176513671875	0.41227896419029697
420.0	120.0	-0.1522216796875	-0.3810272216796875	0.4103086441056605
420.0	140.0	-0.176788330078125	-0.3626251220703125	0.40342420949705177
420.0	160.0	-0.193328857421875	-0.3574981689453125	0.4064246398919471
420.0	180.0	-0.20849609375	-0.3349609375	0.3945496809780584
420.0	200.0	-0.2337646484375	-0.31195068359375	0.389819368238311
420.0	220.0	-0.35247802734375	-0.159637451171875	0.386942987501769
420.0	240.0	-2.222747802734375	2.0147705078125	2.999984665579398
420.0	260.0	-2.11029052734375	7.9151611328125	8.19164829983456
420.0	280.0	0.755218505859375	8.4090576171875	8.442902640725617
420.0	300.0	2.444305419921875	8.042327880859375	8.405573551466164
420.0	320.0	4.23468017578125	7.5098876953125	8.621538690243222
420.0	340.0	5.619476318359375	5.0206298828125	7.535598085937949
420.0	360.0	6.6234130859375	5.4007568359375	8.54621409209328
420.0	380.0	0.30401611328125	-0.361602783203125	0.4724218135891738
420.0	400.0	0.056365966796875	-0.203155517578125	0.2108299943921222
420.0	420.0	-0.259033203125	-0.695159912109375	0.7418527507026658
420.0	440.0	-0.117584228515625	-0.49310302734375	0.506928640314577
420.0	460.0	-0.061798095703125	-0.47332763671875	0.4773447981431133
420.0	480.0	-0.033111572265625	-0.401458740234375	0.402821916395413
420.0	500.0	-0.047332763671875	-0.376953125	0.37991321241052306
420.0	520.0	-0.0413818359375	-0.3397216796875	0.3422327804218271
420.0	540.0	-0.046600341796875	-0.3372802734375	0.3404843237296841
420.0	560.0	-0.01904296875	-0.333740234375	0.3342830816830152
420.0	580.0	-0.021514892578125	-0.3443603515625	0.3450317990140863
420.0	600.0	-0.0145263671875	-0.3472900390625	0.3475937090565634
420.0	620.0	0.02825927734375	-0.349365234375	0.3505062820348441
420.0	640.0	0.012847900390625	-0.35302734375	0.3532610564152637
420.0	660.0	0.005035400390625	-0.3543701171875	0.3544058904879776
420.0	680.0	0.022186279296875	-0.3427734375	0.3434906992112091
420.0	700.0	0.005584716796875	-0.46240234375	0.4624360675457684
420.0	720.0	-0.017822265625	-0.5108642578125	0.5111750415095836
420.0	740.0	-0.010986328125	-0.3807373046875	0.3808957791658663
420.0	760.0	-0.093170166015625	-0.26171875	0.27780817831183735
420.0	780.0	-0.179443359375	-0.2415771484375	0.300930951998925
420.0	800.0	-0.22412109375	-0.2188720703125	0.3132654590384587
440.0	0.0	-0.207061767578125	-0.5491127967834473	0.5868555522306294
440.0	20.0	-0.22186279296875	-0.5323810577392578	0.5767605131624957
440.0	40.0	-0.237884521484375	-0.5241127014160156	0.5755720366274265
440.0	60.0	-0.145050048828125	-0.406036376953125	0.43116708602844633
440.0	80.0	-0.148345947265625	-0.39539337158203125	0.4223060955765875
440.0	100.0	-0.1492919921875	-0.3769073486328125	0.40539764230287406
440.0	120.0	-0.141204833984375	-0.36806488037109375	0.3942214622558524
440.0	140.0	-0.14434814453125	-0.357147216796875	0.3852149027430905
440.0	160.0	-0.163970947265625	-0.3562164306640625	0.3921436178522242
440.0	180.0	-0.164581298828125	-0.321807861328125	0.3614516614106709
440.0	200.0	-0.197845458984375	-0.29150390625	0.3523029278898301
440.0	220.0	-0.35736083984375	-0.115386962890625	0.37552752370359327
440.0	240.0	-4.058197021484375	4.432830810546875	6.009904496755195
440.0	260.0	2.552215576171875	6.45556640625	6.941767928471671
440.0	280.0	5.484283447265625	7.299652099609375	9.130294940760857
440.0	300.0	5.77105712890625	7.94622802734375	9.820775949365864
440.0	320.0	7.346923828125	7.6953125	10.639319724913204
440.0	340.0	5.49859619140625	6.636688232421875	8.618595637951366
440.0	360.0	5.491546630859375	6.269683837890625	8.334627755695504
440.0	380.0	-1.659088134765625	-0.8406982421875	1.8599319808361898
440.0	400.0	-0.4154052734375	-0.210174560546875	0.46554794285954715
440.0	420.0	-0.52642822265625	-0.889862060546875	1.033915451286878
440.0	440.0	-0.333099365234375	-0.552947998046875	0.6455282144597481
440.0	460.0	-0.21087646484375	-0.51092529296875	0.5527327911569933
440.0	480.0	-0.131683349609375	-0.437164306640625	0.45656668249547433
440.0	500.0	-0.0628662109375	-0.41162109375	0.41639414656979096
440.0	520.0	-0.05560302734375	-0.388671875	0.39262898907977417
440.0	540.0	-0.056488037109375	-0.374267578125	0.37850643108410076
440.0	560.0	-0.009185791015625	-0.36474609375	0.36486174321579196
440.0	580.0	0.0074462890625	-0.37451171875	0.3745857374512295
440.0	600.0	0.04205322265625	-0.357421875	0.3598873021715156
440.0	620.0	0.062042236328125	-0.3642578125	0.36950371182963787
440.0	640.0	0.0445556640625	-0.36669921875	0.36939616163667793
440.0	660.0	0.025054931640625	-0.3653564453125	0.3662145296556408
440.0	680.0	0.00701904296875	-0.3792724609375	0.3793374046805622
440.0	700.0	0.01617431640625	-0.445068359375	0.44536215940284335
440.0	720.0	-0.01104736328125	-0.5068359375	0.5069563213699695
440.0	740.0	-0.09716796875	-0.285888671875	0.3019502390418865
440.0	760.0	-0.137176513671875	-0.216064453125	0.2559321078086441
440.0	780.0	-0.20880126953125	-0.2047119140625	0.29241227388226043
440.0	800.0	-0.2230224609375	-0.19140625	0.29389687072454723
460.0	0.0	-0.161407470703125	-0.545211136341095	0.56860140238055
460.0	20.0	-0.16400146484375	-0.5416393280029297	0.5659237069697302
460.0	40.0	-0.188690185546875	-0.53851318359375	0.5706140858986833
460.0	60.0	-0.124664306640625	-0.44956207275390625	0.46652679088019827
460.0	80.0	-0.11944580078125	-0.4142608642578125	0.4311372901755354
460.0	100.0	-0.1329345703125	-0.36859893798828125	0.391837692253129
460.0	120.0	-0.131591796875	-0.361114501953125	0.3843437062391484
460.0	140.0	-0.133575439453125	-0.3516693115234375	0.3761830707148635
460.0	160.0	-0.144622802734375	-0.35015869140625	0.37884939519297556
460.0	180.0	-0.14166259765625	-0.3020172119140625	0.3335905991886766
460.0	200.0	-0.156951904296875	-0.2682647705078125	0.31080522414854084
460.0	220.0	-0.299896240234375	-0.1329803466796875	0.3280572015819251
460.0	240.0	-2.386199951171875	2.4693145751953125	3.433870218608249
460.0	260.0	2.09515380859375	6.3453369140625	6.682287784481383
460.0	280.0	4.211181640625	6.439300537109375	7.694065389477409
460.0	300.0	3.534759521484375	7.252471923828125	8.068015485894884
460.0	320.0	4.45733642578125	7.160614013671875	8.434586004386368
460.0	340.0	2.020660400390625	4.50103759765625	4.93380258109523
460.0	360.0	-3.86614990234375	5.739837646484375	6.920466116916684
460.0	380.0	-3.795135498046875	-0.221466064453125	3.8015918595030502
460.0	400.0	-0.85430908203125	-0.2747802734375	0.8974119490576579
460.0	420.0	-0.489837646484375	-0.9095458984375	1.0330608216740342
460.0	440.0	-0.364593505859375	-0.631195068359375	0.7289277322451289
460.0	460.0	-0.25421142578125	-0.51348876953125	0.5729696025379123
460.0	480.0	-0.17828369140625	-0.428436279296875	0.4640503421388555
460.0	500.0	-0.101959228515625	-0.401580810546875	0.41432213515450333
460.0	520.0	-0.085113525390625	-0.3924560546875	0.40157946544276707
460.0	540.0	-0.093048095703125	-0.411376953125	0.42176882966429174
460.0	560.0	-0.042999267578125	-0.396484375	0.39880922335296587
460.0	580.0	0.010009765625	-0.3978271484375	0.39795305683180787
460.0	600.0	0.062774658203125	-0.3916015625	0.3966011112754988
460.0	620.0	0.076019287109375	-0.3851318359375	0.39256268679690765
460.0	640.0	0.065399169921875	-0.40478515625	0.4100342353350598
460.0	660.0	0.049041748046875	-0.40283203125	0.4058062819283286
460.0	680.0	-0.01007080078125	-0.453369140625	0.45348097942408416
460.0	700.0	-0.001373291015625	-0.4527587890625	0.45276087176516805
460.0	720.0	-0.022247314453125	-0.4951171875	0.49561675956154505
460.0	740.0	0.21258544921875	-0.25830078125	0.3345323105679003
460.0	760.0	0.297943115234375	-0.2216796875	0.3713650276556231
460.0	780.0	0.2947998046875	-0.220947265625	0.36840822334870926
460.0	800.0	0.281951904296875	-0.2054443359375	0.3488613643059869
480.0	0.0	-0.165374755859375	-0.5463610887527466	0.570840826481984
480.0	20.0	-0.154022216796875	-0.5557174682617188	0.5766669296901271
480.0	40.0	-0.168548583984375	-0.5524330139160156	0.5775732507894307
480.0	60.0	-0.157958984375	-0.5133934020996094	0.5371441390019933
480.0	80.0	-0.157745361328125	-0.4665374755859375	0.49248432984881857
480.0	100.0	-0.15740966796875	-0.38396453857421875	0.4149777951319141
480.0	120.0	-0.15423583984375	-0.353790283203125	0.38594851830426075
480.0	140.0	-0.1571044921875	-0.3513946533203125	0.3849156061367152
480.0	160.0	-0.1478271484375	-0.3457794189453125	0.3760535498852798
480.0	180.0	-0.12298583984375	-0.280670166015625	0.3064331230355345
480.0	200.0	-0.13543701171875	-0.259613037109375	0.29281754247390734
480.0	220.0	-0.282623291015625	-0.1678619384765625	0.32871500576276086
480.0	240.0	-1.395599365234375	1.773895263671875	2.25707819862762
480.0	260.0	-0.125274658203125	5.394744873046875	5.396199216601761
480.0	280.0	0.64288330078125	5.13092041015625	5.171038889215723
480.0	300.0	0.167755126953125	6.528289794921875	6.530444810968098
480.0	320.0	0.20965576171875	6.290679931640625	6.294172665312572
480.0	340.0	-0.814422607421875	4.634918212890625	4.705927222521091
480.0	360.0	-4.553741455078125	5.834625244140625	7.401311571556766
480.0	380.0	-5.224517822265625	0.12481689453125	5.226008585175839
480.0	400.0	-1.4017333984375	-0.35931396484375	1.4470532283322817
480.0	420.0	-0.774932861328125	-0.831787109375	1.1368336443335116
480.0	440.0	-0.511962890625	-0.621795654296875	0.8054413927031467
480.0	460.0	-0.33447265625	-0.552734375	0.6460551424495987
480.0	480.0	-0.237030029296875	-0.44989013671875	0.5085119171713609
480.0	500.0	-0.14422607421875	-0.408843994140625	0.43353727870785436
480.0	520.0	-0.116546630859375	-0.4013671875	0.4179458533905218
480.0	540.0	-0.10321044921875	-0.399658203125	0.41277000394049945
480.0	560.0	-0.0986328125	-0.38525390625	0.3976795242183635
480.0	580.0	-0.02178955078125	-0.4031982421875	0.40378658599108835
480.0	600.0	0.026214599609375	-0.41552734375	0.4163534299565821
480.0	620.0	0.062835693359375	-0.40283203125	0.4077032864240297
480.0	640.0	0.02862548828125	-0.4588623046875	0.45975431835107766
480.0	660.0	0.0323486328125	-0.4403076171875	0.441494316835644
480.0	680.0	-0.01995849609375	-0.42041015625	0.42088364311823007
480.0	700.0	-0.0318603515625	-0.4239501953125	0.4251456810402676
480.0	720.0	-0.01611328125	-0.4681396484375	0.4684168744524771
480.0	740.0	0.245635986328125	-0.210693359375	0.32361818469318704
480.0	760.0	0.3248291015625	-0.179931640625	0.3713345398961765
480.0	780.0	0.31536865234375	-0.1773681640625	0.3618243392918931
480.0	800.0	0.300567626953125	-0.1611328125	0.34103472203925667
500.0	0.0	-0.18194580078125	-0.5116647481918335	0.5430516448406566
500.0	20.0	-0.153717041015625	-0.5279369354248047	0.5498602881499388
500.0	40.0	-0.14599609375	-0.5283699035644531	0.5481693300276551
500.0	60.0	-0.137542724609375	-0.5151176452636719	0.5331643175935168
500.0	80.0	-0.142669677734375	-0.48804473876953125	0.5084705537053748
500.0	100.0	-0.146820068359375	-0.4193115234375	0.4442727609932086
500.0	120.0	-0.165679931640625	-0.3690948486328125	0.40457489669493946
500.0	140.0	-0.172149658203125	-0.3590240478515625	0.3981629964664896
500.0	160.0	-0.1622314453125	-0.340667724609375	0.37732418480493884
500.0	180.0	-0.110198974609375	-0.2615966796875	0.28386024171849455
500.0	200.0	-0.1085205078125	-0.253997802734375	0.27620931267749343
500.0	220.0	-0.198974609375	-0.2314300537109375	0.3052061023907963
500.0	240.0	-0.67620849609375	0.5950469970703125	0.9007435033969258
500.0	260.0	-2.035125732421875	1.76422119140625	2.693364653917579
500.0	280.0	-2.180389404296875	1.671295166015625	2.747239612104717
500.0	300.0	-2.0220947265625	4.26129150390625	4.7167226295867195
500.0	320.0	-2.010589599609375	4.246185302734375	4.698144331884111
500.0	340.0	-2.87457275390625	3.65753173828125	4.651957322894829
500.0	360.0	-4.648406982421875	4.443756103515625	6.430758569699287
500.0	380.0	-4.326751708984375	-0.080413818359375	4.327498900448427
500.0	400.0	-1.452392578125	-0.302947998046875	1.4836514720490097
500.0	420.0	-0.793701171875	-0.69671630859375	1.0561132348835753
500.0	440.0	-0.575439453125	-0.58355712890625	0.8195544441402931
500.0	460.0	-0.37164306640625	-0.51904296875	0.6383761996007165
500.0	480.0	-0.27490234375	-0.45745849609375	0.5337036389679188
500.0	500.0	-0.17822265625	-0.430694580078125	0.46611279376292397
500.0	520.0	-0.1226806640625	-0.4454345703125	0.4620200231205326
500.0	540.0	-0.089935302734375	-0.45166015625	0.460527149494683
500.0	560.0	-0.111297607421875	-0.418212890625	0.432769198652991
500.0	580.0	-0.01983642578125	-0.426513671875	0.4269747019251494
500.0	600.0	-0.020355224609375	-0.43017578125	0.43065710018870695
500.0	620.0	-0.02557373046875	-0.451416015625	0.4521398399310091
500.0	640.0	-0.01885986328125	-0.51171875	0.5120661808248519
500.0	660.0	-0.01513671875	-0.523681640625	0.5239003540581054
500.0	680.0	-0.05694580078125	-0.4644775390625	0.4679553488530439
500.0	700.0	-0.033660888671875	-0.4588623046875	0.4600952837068692
500.0	720.0	0.011688232421875	-0.4708251953125	0.47097025311393237
500.0	740.0	0.293304443359375	-0.158447265625	0.3333662137625709
500.0	760.0	0.351318359375	-0.1328125	0.3755845441311339
500.0	780.0	0.335601806640625	-0.1282958984375	0.35928875598373067
500.0	800.0	0.30999755859375	-0.122802734375	0.33343514797342866
520.0	0.0	-0.09808349609375	-0.5455226898193359	0.5542701302737647
520.0	20.0	-0.1175537109375	-0.5432682037353516	0.5558409989781365
520.0	40.0	-0.11676025390625	-0.54364013671875	0.5560373684779047
520.0	60.0	-0.1201171875	-0.5300636291503906	0.5435030723749342
520.0	80.0	-0.1297607421875	-0.49582672119140625	0.5125251092975557
520.0	100.0	-0.1488037109375	-0.4717559814453125	0.4946678182560506
520.0	120.0	-0.16131591796875	-0.4423370361328125	0.47083423720547507
520.0	140.0	-0.15386962890625	-0.40289306640625	0.43127564927546985
520.0	160.0	-0.1676025390625	-0.34906005859375	0.387212519949535
520.0	180.0	-0.06640625	-0.2367706298828125	0.24590673275485217
520.0	200.0	-0.0733642578125	-0.2315521240234375	0.24289648096286687
520.0	220.0	-0.10308837890625	-0.237030029296875	0.2584771724040558
520.0	240.0	-0.14117431640625	-0.1762237548828125	0.22579858147864784
520.0	260.0	-0.5023193359375	0.309967041015625	0.5902578095821123
520.0	280.0	-1.66973876953125	-0.38653564453125	1.7138953769028382
520.0	300.0	-3.07928466796875	2.267059326171875	3.823813810159994
520.0	320.0	-3.69183349609375	2.749267578125	4.603054070832658
520.0	340.0	-3.52423095703125	0.08221435546875	3.525189787620312
520.0	360.0	-6.04180908203125	1.350555419921875	6.190917292776221
520.0	380.0	-1.54541015625	-0.317657470703125	1.5777194997001704
520.0	400.0	-0.9462890625	-0.43206787109375	1.0402622914624053
520.0	420.0	-0.654052734375	-0.58148193359375	0.8751606814975983
520.0	440.0	-0.51605224609375	-0.569732666015625	0.7687036044039836
520.0	460.0	-0.36541748046875	-0.51348876953125	0.6302385671052244
520.0	480.0	-0.17584228515625	-0.46099853515625	0.49339655315494474
520.0	500.0	-0.12078857421875	-0.461395263671875	0.4769438845405584
520.0	520.0	-0.082763671875	-0.4847412109375	0.4917559018083937
520.0	540.0	-0.0103759765625	-0.467529296875	0.4676444208221215
520.0	560.0	-0.0206298828125	-0.3961181640625	0.39665500370612133
520.0	580.0	-0.0260009765625	-0.409912109375	0.41073591052459196
520.0	600.0	-0.05157470703125	-0.3968505859375	0.4001878783325356
520.0	620.0	-0.06146240234375	-0.421875	0.42632867898707566
520.0	640.0	-0.0479736328125	-0.4949951171875	0.49731442316174124
520.0	660.0	-0.005126953125	-0.555419921875	0.5554435842315375
520.0	680.0	-0.0157470703125	-0.535400390625	0.5356319151290645
520.0	700.0	0.0264892578125	-0.597900390625	0.5984868903234094
520.0	720.0	0.28631591796875	-0.8592529296875	0.9056999514512738
520.0	740.0	0.33770751953125	-0.114013671875	0.3564344064794668
520.0	760.0	0.37225341796875	-0.091552734375	0.3833464625648138
520.0	780.0	0.34649658203125	-0.0867919921875	0.35720124757230876
520.0	800.0	0.31304931640625	-0.0863037109375	0.3247278938188156
540.0	0.0	-0.10498046875	-0.5481228828430176	0.5580856506980896
540.0	20.0	-0.1402587890625	-0.5415153503417969	0.5593848429883294
540.0	40.0	-0.123779296875	-0.5393409729003906	0.5533624484765923
540.0	60.0	-0.1240234375	-0.5118560791015625	0.5266673131707923
540.0	80.0	-0.13232421875	-0.47907257080078125	0.49701129460150845
540.0	100.0	-0.14752197265625	-0.492889404296875	0.5144926600880907
540.0	120.0	-0.167236328125	-0.49317169189453125	0.5207555156989191
540.0	140.0	-0.15966796875	-0.4611663818359375	0.48802488868950183
540.0	160.0	-0.1671142578125	-0.4279327392578125	0.45940570794551266
540.0	180.0	-0.17138671875	-0.3414306640625	0.3820318124529047
540.0	200.0	-0.1776123046875	-0.3247833251953125	0.3701760920174741
540.0	220.0	-0.19476318359375	-0.326629638671875	0.38028886197533107
540.0	240.0	-0.2122802734375	-0.291351318359375	0.36048371003478874
540.0	260.0	-0.2581787109375	-0.034637451171875	0.26049184210841075
540.0	280.0	-0.3450927734375	0.149688720703125	0.3761591888875292
540.0	300.0	-0.10455322265625	2.598663330078125	2.60076574867106
540.0	320.0	-0.17279052734375	2.43389892578125	2.4400247021821015
540.0	340.0	-0.46405029296875	0.65496826171875	0.8026992576695606
540.0	360.0	-0.6556396484375	-0.78961181640625	1.0263284899152054
540.0	380.0	-0.3975830078125	-0.3321533203125	0.518071497281845
540.0	400.0	-0.35546875	-0.512359619140625	0.6235947494587241
540.0	420.0	-0.27374267578125	-0.412506103515625	0.4950720533230714
540.0	440.0	-0.1822509765625	-0.43304443359375	0.46983284253499846
540.0	460.0	-0.1044921875	-0.55755615234375	0.5672631490453987
540.0	480.0	-0.01519775390625	-0.48785400390625	0.4880906686786322
540.0	500.0	0.02093505859375	-0.5447998046875	0.5452018927570427
540.0	520.0	0.055908203125	-0.73876953125	0.7408820064490775
540.0	540.0	0.01324462890625	-0.8297119140625	0.8298176188368873
540.0	560.0	-0.04150390625	-0.8551025390625	0.8561091791034267
540.0	580.0	-0.05841064453125	-0.842529296875	0.844551608539844
540.0	600.0	-0.14862060546875	-0.7994384765625	0.8131358817433091
540.0	620.0	-0.19183349609375	-0.79052734375	0.8134700802365022
540.0	640.0	-0.2984619140625	-0.723876953125	0.7829925653615011
540.0	660.0	-0.38934326171875	-0.7618408203125	0.8555639140007122
540.0	680.0	-0.4521484375	-0.8460693359375	0.959307839406837
540.0	700.0	-0.5380859375	-0.8465576171875	1.0030933532595216
540.0	720.0	-0.588134765625	-0.881591796875	1.0597672380546894
540.0	740.0	-0.6671142578125	-0.812255859375	1.0510951498631047
540.0	760.0	-0.22515869140625	-0.65771484375	0.6951872064450423
540.0	780.0	0.2803955078125	-0.174072265625	0.3300345352554037
540.0	800.0	0.31463623046875	-0.05029296875	0.3186304132208237
560.0	0.0	-0.074462890625	-0.5290431976318359	0.5342578282447048
560.0	20.0	-0.0965576171875	-0.5274887084960938	0.5362534018799365
560.0	40.0	-0.10272216796875	-0.52215576171875	0.5321639627861775
560.0	60.0	-0.11260986328125	-0.5057601928710938	0.5181451090198843
560.0	80.0	-0.122802734375	-0.47158050537109375	0.4873075872752578
560.0	100.0	-0.14019775390625	-0.46433258056640625	0.4850362415075966
560.0	120.0	-0.16094970703125	-0.47159576416015625	0.49830449824103223
560.0	140.0	-0.162353515625	-0.451812744140625	0.4800973024332453
560.0	160.0	-0.1744384765625	-0.4293212890625	0.4634064645079226
560.0	180.0	-0.18316650390625	-0.4274749755859375	0.4650643212561421
560.0	200.0	-0.18975830078125	-0.379241943359375	0.42406681586559297
560.0	220.0	-0.20709228515625	-0.35711669921875	0.41281902988129404
560.0	240.0	-0.215087890625	-0.3397369384765625	0.4020994753278591
560.0	260.0	-0.21905517578125	-0.27587890625	0.3522702669119984
560.0	280.0	-0.24237060546875	-0.139801025390625	0.27979963741141384
560.0	300.0	-0.24951171875	-0.005523681640625	0.2495728527954234
560.0	320.0	-0.26055908203125	-0.076080322265625	0.2714392209409116
560.0	340.0	-0.2930908203125	-0.346282958984375	0.45366740750733736
560.0	360.0	-0.44244384765625	-1.463043212890625	1.5284802913725088
560.0	380.0	-0.2275390625	-0.535125732421875	0.5814925403334311
560.0	400.0	-0.2216796875	-0.497314453125	0.5444846638217788
560.0	420.0	-0.19891357421875	-0.39813232421875	0.4450572520432647
560.0	440.0	-0.16912841796875	-0.356353759765625	0.394452055215471
560.0	460.0	-0.124755859375	-0.37298583984375	0.3932969122334198
560.0	480.0	-0.0382080078125	-0.500762939453125	0.5022184518620699
560.0	500.0	0.02001953125	-0.65216064453125	0.6524678443470492
560.0	520.0	0.05078125	-0.7733154296875	0.7749809605044018
560.0	540.0	0.01092529296875	-0.8536376953125	0.8537076062006766
560.0	560.0	-0.0362548828125	-0.8592529296875	0.8600174496510521
560.0	580.0	-0.058349609375	-0.8455810546875	0.847591881131857
560.0	600.0	-0.14483642578125	-0.7994384765625	0.8124527481901076
560.0	620.0	-0.20037841796875	-0.7811279296875	0.8064194646246697
560.0	640.0	-0.32647705078125	-0.7220458984375	0.7924251031720534
560.0	660.0	-0.41729736328125	-0.79931640625	0.9016894180935576
560.0	680.0	-0.48834228515625	-0.873046875	1.0003444573840021
560.0	700.0	-0.57257080078125	-0.872802734375	1.043849574909986
560.0	720.0	-0.6226806640625	-0.922119140625	1.112670175256039
560.0	740.0	-0.70477294921875	-0.8856201171875	1.131825031494575
560.0	760.0	-0.69854736328125	-0.2845458984375	0.7542776591314306
560.0	780.0	0.233642578125	-0.067626953125	0.24323293177912336
560.0	800.0	0.28778076171875	0.005615234375	0.2878355392798293
580.0	0.0	0.01385498046875	-0.5212835073471069	0.5214675977622106
580.0	20.0	-0.02203369140625	-0.5169849395751953	0.5174542601086151
580.0	40.0	-0.05987548828125	-0.5183334350585938	0.5217802449274594
580.0	60.0	-0.11474609375	-0.506988525390625	0.5198115340280978
580.0	80.0	-0.12640380859375	-0.48792266845703125	0.5040302106235651
580.0	100.0	-0.1402587890625	-0.4642791748046875	0.4850027629473882
580.0	120.0	-0.15875244140625	-0.46260833740234375	0.48908977855461827
580.0	140.0	-0.15802001953125	-0.43609619140625	0.46384287720271533
580.0	160.0	-0.16607666015625	-0.4060821533203125	0.4387301816537316
580.0	180.0	-0.17877197265625	-0.4391937255859375	0.474184085352369
580.0	200.0	-0.18414306640625	-0.3745880126953125	0.4174025013826824
580.0	220.0	-0.203857421875	-0.3371734619140625	0.3940098880391652
580.0	240.0	-0.2137451171875	-0.3293304443359375	0.39261369905799787
580.0	260.0	-0.21771240234375	-0.291961669921875	0.3641981697343587
580.0	280.0	-0.22039794921875	-0.29681396484375	0.3696941786748847
580.0	300.0	-0.23419189453125	-0.344207763671875	0.41632298523637806
580.0	320.0	-0.24481201171875	-0.448455810546875	0.5109261542483767
580.0	340.0	-0.254150390625	-0.5245361328125	0.5828641142502536
580.0	360.0	-0.27325439453125	-0.56475830078125	0.6273913471127609
580.0	380.0	-0.25262451171875	-0.5479736328125	0.603402225865024
580.0	400.0	-0.2313232421875	-0.48590087890625	0.5381543519270312
580.0	420.0	-0.2049560546875	-0.4222412109375	0.4693555417453083
580.0	440.0	-0.1624755859375	-0.33258056640625	0.3701461186840084
580.0	460.0	-0.13983154296875	-0.29473876953125	0.3262266124549263
580.0	480.0	-0.1134033203125	-0.278167724609375	0.30039573244681184
580.0	500.0	-0.0628662109375	-0.40008544921875	0.4049944779305111
580.0	520.0	0.04681396484375	-0.7569580078125	0.7584042278995158
580.0	540.0	0.019287109375	-0.84765625	0.8478756458066865
580.0	560.0	-0.03106689453125	-0.841796875	0.8423699488322108
580.0	580.0	-0.05377197265625	-0.8277587890625	0.8295034887892642
580.0	600.0	-0.14276123046875	-0.777099609375	0.790104152511382
580.0	620.0	-0.208740234375	-0.7799072265625	0.807358512366929
580.0	640.0	-0.3394775390625	-0.7413330078125	0.8153647208459901
580.0	660.0	-0.42913818359375	-0.815673828125	0.9216742236312325
580.0	680.0	-0.50335693359375	-0.8831787109375	1.016549476439847
580.0	700.0	-0.57989501953125	-0.8514404296875	1.0301597152789383
580.0	720.0	-0.6214599609375	-0.867919921875	1.0674724698257774
580.0	740.0	-0.70098876953125	-0.8211669921875	1.0796761014615455
580.0	760.0	-0.68280029296875	0.007080078125	0.6828369992790864
580.0	780.0	0.2515869140625	0.017822265625	0.252217383380884
580.0	800.0	0.29852294921875	0.0218505859375	0.29932156507019747
600.0	0.0	0.10296630859375	-0.5233796238899231	0.533411934070265
600.0	20.0	0.0369873046875	-0.5154361724853516	0.5167615587622545
600.0	40.0	-0.013427734375	-0.52105712890625	0.5212301177354106
600.0	60.0	-0.108642578125	-0.4733123779296875	0.4856210630554466
600.0	80.0	-0.1197509765625	-0.45986175537109375	0.47519799077927094
600.0	100.0	-0.131103515625	-0.44428253173828125	0.46322251652635743
600.0	120.0	-0.1494140625	-0.4481048583984375	0.47235847213005255
600.0	140.0	-0.1563720703125	-0.4130706787109375	0.44167817467533077
600.0	160.0	-0.166259765625	-0.3915557861328125	0.42539187030285935
600.0	180.0	-0.184814453125	-0.40667724609375	0.44670209824254165
600.0	200.0	-0.18499755859375	-0.5077362060546875	0.5403888892496367
600.0	220.0	-0.20794677734375	-0.4063262939453125	0.45644596543181715
600.0	240.0	-0.2218017578125	-0.4010772705078125	0.45832193563772605
600.0	260.0	-0.2265625	-0.347015380859375	0.41442760641543547
600.0	280.0	-0.2259521484375	-0.3055419921875	0.38001352919788045
600.0	300.0	-0.2379150390625	-0.35247802734375	0.4252579518036697
600.0	320.0	-0.25457763671875	-0.480255126953125	0.5435575039331773
600.0	340.0	-0.26641845703125	-0.577239990234375	0.6357552992879362
600.0	360.0	-0.28204345703125	-0.59906005859375	0.6621340237870923
600.0	380.0	-0.25408935546875	-0.518829345703125	0.5777069244221136
600.0	400.0	-0.23089599609375	-0.442962646484375	0.4995286450170464
600.0	420.0	-0.20361328125	-0.373321533203125	0.42523797508515576
600.0	440.0	-0.163330078125	-0.33636474609375	0.3739223941341726
600.0	460.0	-0.13360595703125	-0.31207275390625	0.33947010985485465
600.0	480.0	-0.0941162109375	-0.293487548828125	0.30820902400541916
600.0	500.0	-0.03778076171875	-0.381683349609375	0.3835486479249814
600.0	520.0	0.046630859375	-0.69384765625	0.6954128321577545
600.0	540.0	0.028076171875	-0.821044921875	0.8215248232183123
600.0	560.0	-0.0311279296875	-0.814208984375	0.8148037912550474
600.0	580.0	-0.07318115234375	-0.8154296875	0.8187069416553806
600.0	600.0	-0.172607421875	-0.79443359375	0.8129686691163899
600.0	620.0	-0.24481201171875	-0.8228759765625	0.8585207009067803
600.0	640.0	-0.37188720703125	-0.802490234375	0.8844719729990014
600.0	660.0	-0.44476318359375	-0.8438720703125	0.9539047963680405
600.0	680.0	-0.50604248046875	-0.8612060546875	0.9988767995450563
600.0	700.0	-0.5792236328125	-0.81689453125	1.0014073556723393
600.0	720.0	-0.62408447265625	-0.829833984375	1.0383187712038713
600.0	740.0	-0.71337890625	-0.776611328125	1.0545305205893867
600.0	760.0	-0.73583984375	0.0390625	0.7368759424464029
600.0	780.0	0.2445068359375	0.0440673828125	0.2484462256668653
600.0	800.0	0.300537109375	0.0460205078125	0.3040401967681265
620.0	0.0	0.12127685546875	-0.4969032406806946	0.5114889111910095
620.0	20.0	0.04937744140625	-0.4990806579589844	0.501517332570471
620.0	40.0	-0.00946044921875	-0.5085906982421875	0.5086786789692451
620.0	60.0	-0.12835693359375	-0.4687232971191406	0.48598048485904094
620.0	80.0	-0.148681640625	-0.4803619384765625	0.5028457240505307
620.0	100.0	-0.1458740234375	-0.4044189453125	0.4299231489947002
620.0	120.0	-0.1600341796875	-0.4089508056640625	0.4391488359560308
620.0	140.0	-0.17230224609375	-0.39141845703125	0.4276639714935965
620.0	160.0	-0.17266845703125	-0.3318939208984375	0.3741229353874083
620.0	180.0	-0.19842529296875	-0.296356201171875	0.3566505220278797
620.0	200.0	-0.2008056640625	-0.32086181640625	0.3785171329637533
620.0	220.0	-0.224853515625	-0.3267822265625	0.3966682834385265
620.0	240.0	-0.21478271484375	-0.3783416748046875	0.43505636127939507
620.0	260.0	-0.2191162109375	-0.37139892578125	0.43121813037843554
620.0	280.0	-0.225341796875	-0.397674560546875	0.45708202931749997
620.0	300.0	-0.2271728515625	-0.3768310546875	0.4400103956316615
620.0	320.0	-0.26336669921875	-0.51507568359375	0.578502357892298
620.0	340.0	-0.2784423828125	-0.587158203125	0.6498345297406729
620.0	360.0	-0.28936767578125	-0.5816650390625	0.6496675068484049
620.0	380.0	-0.2589111328125	-0.492034912109375	0.5559975984019467
620.0	400.0	-0.23583984375	-0.420989990234375	0.4825484470781805
620.0	420.0	-0.21392822265625	-0.363189697265625	0.42151161389546365
620.0	440.0	-0.17010498046875	-0.314666748046875	0.3577022039443835
620.0	460.0	-0.14263916015625	-0.293548583984375	0.3263689647765424
620.0	480.0	-0.11358642578125	-0.2872314453125	0.308875022133657
620.0	500.0	-0.04974365234375	-0.354339599609375	0.3578141735591647
620.0	520.0	0.03411865234375	-0.6246337890625	0.625564907005124
620.0	540.0	0.0196533203125	-0.7987060546875	0.7989478173158604
620.0	560.0	-0.035888671875	-0.7872314453125	0.7880490754120324
620.0	580.0	-0.08050537109375	-0.785888671875	0.7900013413636674
620.0	600.0	-0.15606689453125	-0.777099609375	0.792616350108554
620.0	620.0	-0.2550048828125	-0.8145751953125	0.8535574023325053
620.0	640.0	-0.41021728515625	-0.857421875	0.9505001277061881
620.0	660.0	-0.5093994140625	-0.9464111328125	1.0747938385377254
620.0	680.0	-0.583984375	-0.9228515625	1.0921047370343342
620.0	700.0	-0.68536376953125	-0.8375244140625	1.0822063762225846
620.0	720.0	-0.7547607421875	-0.8070068359375	1.1049542122627891
620.0	740.0	-0.83013916015625	-0.69677734375	1.0838033456251321
620.0	760.0	-0.77752685546875	0.0958251953125	0.7834095219180076
620.0	780.0	0.2554931640625	0.07275390625	0.26564993460812547
620.0	800.0	0.30389404296875	0.076171875	0.31329497904196946
