# Supplementary material for: Real-time emotion detection by quantitative facial motion analysis
Source: PLoS One. 2023 Mar 10;18(3):e0282730. doi: 10.1371/journal.pone.0282730 (PMC10004542; doi:10.1371/journal.pone.0282730)
Supplement: S1 Dataset — Data from each participant is organized into folders by Study ID and subsequently by emotions. The data files (.csv) contain the pixel displacement results after DISC-processing of videos. (ZIP) [file pone.0282730.s004.zip › S1_Dataset/1/neutral/result/100005_cropped_result.csv]

pos_x	pos_y	disp_x	disp_y	disp_xy_indi
0.0	0.0	-0.41304636001586914	-0.4584316611289978	0.6170631113977332
0.0	20.0	-0.38174712657928467	-0.5234279632568359	0.6478485173022626
0.0	40.0	-0.3529331684112549	-0.4623374938964844	0.5816509087307342
0.0	60.0	-0.2969743013381958	-0.5071296691894531	0.5876854915918154
0.0	80.0	-0.2778381109237671	-0.5221099853515625	0.5914328809641008
0.0	100.0	-0.2823905944824219	-0.49195098876953125	0.5672391234774405
0.0	120.0	-0.2565000057220459	-0.575592041015625	0.6301574808061414
0.0	140.0	-0.27271580696105957	-0.513763427734375	0.5816586379000971
0.0	160.0	-0.3183635473251343	-0.38079833984375	0.49634939699086883
0.0	180.0	-0.31562912464141846	-0.345306396484375	0.46782288504831876
0.0	200.0	-0.32356905937194824	-0.28179931640625	0.42907783782185394
0.0	220.0	-0.29130661487579346	-0.336151123046875	0.4448113323602144
0.0	240.0	-0.2965536117553711	-0.339263916015625	0.4506040938067612
0.0	260.0	-0.3081185817718506	-0.365997314453125	0.4784256416832152
0.0	280.0	-0.258602499961853	-0.441253662109375	0.5114489684332687
0.0	300.0	-0.24740660190582275	-0.348541259765625	0.427423720008138
0.0	320.0	-0.2336481809616089	-0.3095703125	0.38784694255339486
0.0	340.0	-0.21110236644744873	-0.244964599609375	0.3233757322086714
0.0	360.0	-0.17090559005737305	-0.29302978515625	0.33922732157297836
0.0	380.0	-0.17606377601623535	-0.36688232421875	0.406941141996293
0.0	400.0	-0.17552578449249268	-0.37451171875	0.41360407215449907
0.0	420.0	-0.19106316566467285	-0.385009765625	0.4298111828471005
0.0	440.0	-0.17525899410247803	-0.447113037109375	0.4802351329994316
0.0	460.0	-0.15770840644836426	-0.359832763671875	0.39287601005434514
0.0	480.0	-0.1383373737335205	-0.385711669921875	0.40976910728532134
0.0	500.0	-0.12427878379821777	-0.4246826171875	0.44249354960675846
0.0	520.0	-0.10289418697357178	-0.42578125	0.43803754013156776
0.0	540.0	-0.03874838352203369	-0.4376220703125	0.43933417082008236
0.0	560.0	0.013631105422973633	-0.432861328125	0.4330759014551504
0.0	580.0	0.10884654521942139	-0.325439453125	0.3431594499012123
0.0	600.0	-0.10032105445861816	-0.506103515625	0.5159506589739697
0.0	620.0	-0.13373911380767822	-0.5643310546875	0.5799618003340989
0.0	640.0	-0.2646394968032837	-0.4815673828125	0.5494917719649459
0.0	660.0	-0.3156193494796753	-0.4920654296875	0.5845887108553478
0.0	680.0	-0.34735798835754395	-0.499267578125	0.6082151647588233
0.0	700.0	-0.3780789375305176	-0.4239501953125	0.5680470500845083
0.0	720.0	-0.37352681159973145	-0.3232421875	0.4939714473161849
0.0	740.0	0.010948777198791504	-0.3214111328125	0.32159756220774327
0.0	760.0	0.3555169105529785	-0.4727783203125	0.5915332736597692
0.0	780.0	0.3867022395133972	-0.5047607421875	0.6358632155568937
0.0	800.0	0.44250255823135376	-0.6875	0.8175969447357865
20.0	0.0	-0.3904075622558594	-0.43603193759918213	0.5852708050749326
20.0	20.0	-0.3656444549560547	-0.4503326416015625	0.5800821972203177
20.0	40.0	-0.337127685546875	-0.42083740234375	0.5392209153710823
20.0	60.0	-0.3010272979736328	-0.4265403747558594	0.5220671656235194
20.0	80.0	-0.2958717346191406	-0.4182586669921875	0.5123284062597162
20.0	100.0	-0.3095664978027344	-0.384735107421875	0.49381425601613815
20.0	120.0	-0.2913055419921875	-0.41350555419921875	0.5058119830025433
20.0	140.0	-0.3115215301513672	-0.3441314697265625	0.4641897588314645
20.0	160.0	-0.3415088653564453	-0.2483673095703125	0.4222731646461117
20.0	180.0	-0.32684326171875	-0.2484893798828125	0.410577020357321
20.0	200.0	-0.303802490234375	-0.2656097412109375	0.4035399456048294
20.0	220.0	-0.28670501708984375	-0.299530029296875	0.4146299618636772
20.0	240.0	-0.2964134216308594	-0.3036651611328125	0.4243506175425347
20.0	260.0	-0.30890464782714844	-0.334564208984375	0.45536281291136976
20.0	280.0	-0.27710533142089844	-0.382720947265625	0.472506812837427
20.0	300.0	-0.26354026794433594	-0.292755126953125	0.3939023193451807
20.0	320.0	-0.243499755859375	-0.261260986328125	0.35714063627753134
20.0	340.0	-0.21974945068359375	-0.214874267578125	0.30734471191640317
20.0	360.0	-0.17359352111816406	-0.259429931640625	0.3121515657581455
20.0	380.0	-0.17256736755371094	-0.32965087890625	0.37208762181518573
20.0	400.0	-0.16784095764160156	-0.341461181640625	0.3804817020954645
20.0	420.0	-0.18294715881347656	-0.353729248046875	0.39823867697868204
20.0	440.0	-0.17987442016601562	-0.380889892578125	0.4212266816077015
20.0	460.0	-0.173492431640625	-0.281951904296875	0.3310536212960237
20.0	480.0	-0.16412734985351562	-0.292388916015625	0.33530443656285036
20.0	500.0	-0.1508312225341797	-0.42401123046875	0.45003953299102367
20.0	520.0	-0.13642501831054688	-0.552978515625	0.5695586224120055
20.0	540.0	-0.14097976684570312	-0.558837890625	0.5763463218049268
20.0	560.0	-0.15632247924804688	-0.55419921875	0.5758241846096483
20.0	580.0	-0.18757057189941406	-0.5400390625	0.5716860226282886
20.0	600.0	-0.22772979736328125	-0.556884765625	0.6016489863635875
20.0	620.0	-0.2650146484375	-0.5521240234375	0.6124326094708419
20.0	640.0	-0.32765769958496094	-0.55712890625	0.646337517305494
20.0	660.0	-0.3811511993408203	-0.5693359375	0.6851420629971201
20.0	680.0	-0.4318084716796875	-0.576416015625	0.7202180081637418
20.0	700.0	-0.4655475616455078	-0.587890625	0.7498999394032303
20.0	720.0	-0.4992656707763672	-0.567138671875	0.7555875085997087
20.0	740.0	-0.49907493591308594	-0.54833984375	0.7414528817803767
20.0	760.0	-0.43817901611328125	-0.469482421875	0.6421951374867445
20.0	780.0	0.40029335021972656	-0.4764404296875	0.6222782731792443
20.0	800.0	0.449188232421875	-0.6322021484375	0.7755318334119362
40.0	0.0	-0.3953895568847656	-0.39137381315231323	0.5563329608381236
40.0	20.0	-0.3657684326171875	-0.3625831604003906	0.5150272754963269
40.0	40.0	-0.34931182861328125	-0.33339691162109375	0.4828791301015584
40.0	60.0	-0.3064308166503906	-0.3604316711425781	0.4730864983865603
40.0	80.0	-0.3083534240722656	-0.34560394287109375	0.46316726942340897
40.0	100.0	-0.3209381103515625	-0.29888916015625	0.43856128503886455
40.0	120.0	-0.30322265625	-0.33489990234375	0.45177640913748357
40.0	140.0	-0.3270530700683594	-0.2713623046875	0.4249720120742668
40.0	160.0	-0.34761810302734375	-0.197235107421875	0.39967490933513394
40.0	180.0	-0.31976318359375	-0.2197113037109375	0.3879710692311607
40.0	200.0	-0.2969932556152344	-0.241729736328125	0.3829337531560789
40.0	220.0	-0.3322601318359375	-0.1398468017578125	0.3604912248162547
40.0	240.0	-0.3372917175292969	-0.0981292724609375	0.3512763254584287
40.0	260.0	-0.35309600830078125	-0.08294677734375	0.3627078148450334
40.0	280.0	-0.3255805969238281	-0.023956298828125	0.32646076233878196
40.0	300.0	-0.2869224548339844	-0.0418701171875	0.2899613798443765
40.0	320.0	-0.2561225891113281	-0.156707763671875	0.3002600603612316
40.0	340.0	-0.22760009765625	-0.119781494140625	0.25719527754547733
40.0	360.0	-0.18338775634765625	-0.154205322265625	0.23960457131130156
40.0	380.0	-0.1786041259765625	-0.201629638671875	0.2693583950924914
40.0	400.0	-0.1663360595703125	-0.2513427734375	0.30139819918611493
40.0	420.0	-0.17861557006835938	-0.26605224609375	0.3204486222819101
40.0	440.0	-0.17428970336914062	-0.300262451171875	0.34718070263804357
40.0	460.0	-0.16918182373046875	-0.2412109375	0.2946272320244622
40.0	480.0	-0.1610260009765625	-0.258544921875	0.3045896413502169
40.0	500.0	-0.14705276489257812	-0.375946044921875	0.40368297506205575
40.0	520.0	-0.13384628295898438	-0.51318359375	0.5303510425709574
40.0	540.0	-0.13165664672851562	-0.525390625	0.541635284546426
40.0	560.0	-0.13290786743164062	-0.5235595703125	0.540165830917725
40.0	580.0	-0.17833709716796875	-0.515625	0.5455944105755643
40.0	600.0	-0.21768569946289062	-0.512939453125	0.5572198366200023
40.0	620.0	-0.29693603515625	-0.52294921875	0.6013708459557622
40.0	640.0	-0.3763084411621094	-0.5428466796875	0.6605229447472661
40.0	660.0	-0.42673492431640625	-0.5465087890625	0.6933790825759666
40.0	680.0	-0.4772148132324219	-0.5477294921875	0.7264582400802072
40.0	700.0	-0.5019454956054688	-0.5601806640625	0.7521646474995506
40.0	720.0	-0.5194892883300781	-0.548583984375	0.7555220106670892
40.0	740.0	-0.5206947326660156	-0.532958984375	0.7450961573194194
40.0	760.0	-0.4358367919921875	-0.4420166015625	0.6207514682309686
40.0	780.0	0.4184837341308594	-0.4462890625	0.6118027157828222
40.0	800.0	0.4521598815917969	-0.5771484375	0.7331772483034367
60.0	0.0	-0.3957252502441406	-0.3171459138393402	0.5071291791504191
60.0	20.0	-0.36817169189453125	-0.3077201843261719	0.4798354994726993
60.0	40.0	-0.3583030700683594	-0.2861595153808594	0.4585502788827196
60.0	60.0	-0.31763458251953125	-0.2807159423828125	0.42390230987838157
60.0	80.0	-0.3189277648925781	-0.2520294189453125	0.4064895413578158
60.0	100.0	-0.3290863037109375	-0.22013092041015625	0.3959234994424427
60.0	120.0	-0.3321876525878906	-0.21001434326171875	0.39300720210640433
60.0	140.0	-0.3447265625	-0.1772918701171875	0.38764521163393223
60.0	160.0	-0.35052490234375	-0.1287994384765625	0.37343942281844494
60.0	180.0	-0.3219451904296875	-0.1588287353515625	0.3589920233294668
60.0	200.0	-0.33412933349609375	-0.1167755126953125	0.35394764000879697
60.0	220.0	-0.3804206848144531	0.0308837890625	0.3816722492683408
60.0	240.0	-0.37526702880859375	0.0913543701171875	0.3862265706167016
60.0	260.0	-0.3675575256347656	0.160247802734375	0.4009711871593102
60.0	280.0	-0.335418701171875	0.361663818359375	0.4932610086010353
60.0	300.0	-0.2759437561035156	0.2274169921875	0.3575799838751128
60.0	320.0	-0.252899169921875	0.165191650390625	0.3020699778295617
60.0	340.0	-0.23097991943359375	0.09881591796875	0.25122959384904514
60.0	360.0	-0.20085525512695312	0.01263427734375	0.2012522260152971
60.0	380.0	-0.18532180786132812	-0.004669189453125	0.1853806187257454
60.0	400.0	-0.1594390869140625	-0.072296142578125	0.17506443004695887
60.0	420.0	-0.16700363159179688	-0.129669189453125	0.21143394159471898
60.0	440.0	-0.17728805541992188	-0.1314697265625	0.22071552640672068
60.0	460.0	-0.16526412963867188	-0.11639404296875	0.20213808593097682
60.0	480.0	-0.17261505126953125	-0.1396484375	0.22203072314653732
60.0	500.0	-0.15731430053710938	-0.287261962890625	0.32751675449853673
60.0	520.0	-0.13628768920898438	-0.4781494140625	0.49719331893966234
60.0	540.0	-0.13726043701171875	-0.4952392578125	0.5139088927497985
60.0	560.0	-0.13653564453125	-0.494384765625	0.5128920731593052
60.0	580.0	-0.18219375610351562	-0.48974609375	0.5225378465781125
60.0	600.0	-0.22104263305664062	-0.4892578125	0.5368734047435185
60.0	620.0	-0.303436279296875	-0.5057373046875	0.5897828388026464
60.0	640.0	-0.3777618408203125	-0.5394287109375	0.6585494230227857
60.0	660.0	-0.4182929992675781	-0.5458984375	0.6877311519054575
60.0	680.0	-0.4669075012207031	-0.5506591796875	0.7219613195111434
60.0	700.0	-0.48947906494140625	-0.5672607421875	0.7492492940557414
60.0	720.0	-0.5035324096679688	-0.5506591796875	0.7461705031426407
60.0	740.0	-0.536285400390625	-0.5838623046875	0.7927781666438173
60.0	760.0	-0.4786224365234375	-0.5316162109375	0.715328758316885
60.0	780.0	0.60302734375	-0.3507080078125	0.6975944982968209
60.0	800.0	0.5992050170898438	-0.2562255859375	0.6516887319838015
80.0	0.0	-0.4478912353515625	-0.2046683132648468	0.49243850089064545
80.0	20.0	-0.355316162109375	-0.2619190216064453	0.44141947049876856
80.0	40.0	-0.33074951171875	-0.2639427185058594	0.4231559974222921
80.0	60.0	-0.3120880126953125	-0.2402191162109375	0.3938326439761862
80.0	80.0	-0.30077362060546875	-0.23857879638671875	0.3839070368428506
80.0	100.0	-0.33975982666015625	-0.16979217529296875	0.3798238046816677
80.0	120.0	-0.3315887451171875	-0.1751708984375	0.3750145857800628
80.0	140.0	-0.34095001220703125	-0.1475372314453125	0.37150255111711206
80.0	160.0	-0.33852386474609375	-0.1136322021484375	0.357086382221074
80.0	180.0	-0.33583831787109375	-0.1062164306640625	0.3522347312425329
80.0	200.0	-0.4125823974609375	0.0673065185546875	0.41803636460787413
80.0	220.0	-0.40406036376953125	0.180328369140625	0.44247383909840754
80.0	240.0	-0.4136810302734375	0.3829193115234375	0.563701333993167
80.0	260.0	-0.27820587158203125	0.960357666015625	0.9998426644516109
80.0	280.0	-0.28952789306640625	1.719207763671875	1.7434166844254766
80.0	300.0	-0.0903472900390625	1.50091552734375	1.5036322865112233
80.0	320.0	-0.0294036865234375	1.62432861328125	1.6245947250638717
80.0	340.0	-0.13025665283203125	0.612579345703125	0.6262749000152193
80.0	360.0	-0.12549591064453125	0.144775390625	0.19159628733125678
80.0	380.0	-0.13002777099609375	0.00201416015625	0.13004336996305357
80.0	400.0	-0.12413787841796875	-0.049346923828125	0.13358642052773614
80.0	420.0	-0.13358306884765625	-0.085418701171875	0.15855847751743754
80.0	440.0	-0.1536407470703125	-0.077606201171875	0.1721284451235567
80.0	460.0	-0.16243743896484375	-0.10089111328125	0.19121960756310363
80.0	480.0	-0.19031524658203125	-0.12274169921875	0.2264628397964784
80.0	500.0	-0.16468048095703125	-0.262786865234375	0.3101235195014217
80.0	520.0	-0.14510345458984375	-0.4603271484375	0.4826552559772938
80.0	540.0	-0.14260101318359375	-0.4710693359375	0.4921802192506163
80.0	560.0	-0.14321136474609375	-0.4716796875	0.4929413987408
80.0	580.0	-0.19118499755859375	-0.4713134765625	0.5086138972549902
80.0	600.0	-0.22899627685546875	-0.4688720703125	0.5218048611624814
80.0	620.0	-0.313507080078125	-0.4864501953125	0.5787231477819781
80.0	640.0	-0.384735107421875	-0.518310546875	0.6454974251573613
80.0	660.0	-0.42006683349609375	-0.526611328125	0.6736287074590953
80.0	680.0	-0.4649200439453125	-0.53662109375	0.7100090460829056
80.0	700.0	-0.48358154296875	-0.5550537109375	0.7361628425324975
80.0	720.0	-0.49550628662109375	-0.5474853515625	0.7384217563537383
80.0	740.0	-0.5241317749023438	-0.599365234375	0.7962115307125863
80.0	760.0	-0.09942626953125	-0.3021240234375	0.31806368640724114
80.0	780.0	0.33687591552734375	-0.3828125	0.509932145112108
80.0	800.0	0.31066131591796875	-0.3798828125	0.4907355748677633
100.0	0.0	-0.40288543701171875	-0.18909549713134766	0.44505480830059024
100.0	20.0	-0.33290863037109375	-0.2352123260498047	0.40761868762523285
100.0	40.0	-0.32854461669921875	-0.22796630859375	0.39988773801643057
100.0	60.0	-0.32513427734375	-0.19117355346679688	0.37717320404419613
100.0	80.0	-0.30178070068359375	-0.1951904296875	0.3594035268979308
100.0	100.0	-0.323699951171875	-0.15009307861328125	0.3568046953674894
100.0	120.0	-0.33304595947265625	-0.131103515625	0.3579214200495645
100.0	140.0	-0.34116363525390625	-0.1134033203125	0.3595176477971003
100.0	160.0	-0.34564971923828125	-0.0774078369140625	0.35421137986408163
100.0	180.0	-0.3680267333984375	-0.01971435546875	0.3685543817504722
100.0	200.0	-0.4596099853515625	0.19818115234375	0.5005168406548975
100.0	220.0	-0.39046478271484375	0.29205322265625	0.4876041749251654
100.0	240.0	-0.3563995361328125	1.0499725341796875	1.108811504218548
100.0	260.0	0.7987823486328125	1.81854248046875	1.9862401651755979
100.0	280.0	1.72705078125	2.298431396484375	2.874976745186185
100.0	300.0	2.49664306640625	2.05859375	3.2358978396379365
100.0	320.0	2.9525680541992188	2.004547119140625	3.5687346871871464
100.0	340.0	1.7344131469726562	0.427886962890625	1.786414346506251
100.0	360.0	0.3068695068359375	0.081329345703125	0.31746394550913953
100.0	380.0	0.222564697265625	-0.095367431640625	0.24213630765886512
100.0	400.0	0.25200653076171875	-0.17620849609375	0.3075007734009432
100.0	420.0	0.1962432861328125	-0.172515869140625	0.2612913172257168
100.0	440.0	0.14969635009765625	-0.1396484375	0.20472098897951688
100.0	460.0	0.10187530517578125	-0.13995361328125	0.17310572398143348
100.0	480.0	0.06148529052734375	-0.1295166015625	0.14337011903298136
100.0	500.0	0.04644012451171875	-0.123443603515625	0.131890137666115
100.0	520.0	-0.01160430908203125	-0.1226806640625	0.12322826511838626
100.0	540.0	-0.0463714599609375	-0.1492919921875	0.15632789651953163
100.0	560.0	-0.05295562744140625	-0.1917724609375	0.19894968020014
100.0	580.0	-0.16895294189453125	-0.329345703125	0.3701536015517308
100.0	600.0	-0.2173309326171875	-0.373291015625	0.4319478170087221
100.0	620.0	-0.3317413330078125	-0.4447021484375	0.5548083568681429
100.0	640.0	-0.40918731689453125	-0.500244140625	0.6462804813213767
100.0	660.0	-0.44571685791015625	-0.5145263671875	0.6807355580226939
100.0	680.0	-0.48923492431640625	-0.520263671875	0.7141604157636696
100.0	700.0	-0.4990081787109375	-0.5528564453125	0.744754598202643
100.0	720.0	-0.4807586669921875	-0.57080078125	0.7462857547640283
100.0	740.0	-0.476104736328125	-0.4871826171875	0.6811920598801308
100.0	760.0	0.26340484619140625	-0.4014892578125	0.480183024622852
100.0	780.0	0.3323516845703125	-0.3614501953125	0.4910233048727615
100.0	800.0	0.3062744140625	-0.3602294921875	0.4728311577624637
120.0	0.0	-0.35657501220703125	-0.17980386316776276	0.3993434218069656
120.0	20.0	-0.31517791748046875	-0.2141857147216797	0.38106776307916934
120.0	40.0	-0.32088470458984375	-0.20924758911132812	0.38308164559087726
120.0	60.0	-0.3272247314453125	-0.16345596313476562	0.3657784531021076
120.0	80.0	-0.285797119140625	-0.18959808349609375	0.34296855041602914
120.0	100.0	-0.31231689453125	-0.15008544921875	0.3465075535638984
120.0	120.0	-0.3245697021484375	-0.127105712890625	0.3485704430988942
120.0	140.0	-0.3383941650390625	-0.07806396484375	0.34728172071044927
120.0	160.0	-0.33984375	-0.0451812744140625	0.3428339568533743
120.0	180.0	-0.3565216064453125	0.042572021484375	0.3590543592210132
120.0	200.0	-0.376129150390625	0.2611083984375	0.45787632992781974
120.0	220.0	-0.15247344970703125	0.304046630859375	0.3401360119165562
120.0	240.0	0.2564849853515625	1.56634521484375	1.5872056828825634
120.0	260.0	3.5477371215820312	3.270111083984375	4.824941987780643
120.0	280.0	4.318763732910156	3.050262451171875	5.28732647012922
120.0	300.0	4.480003356933594	2.71832275390625	5.2402012053489635
120.0	320.0	4.547615051269531	2.06280517578125	4.993592679400583
120.0	340.0	3.364959716796875	-0.190185546875	3.3703300191384593
120.0	360.0	1.767791748046875	-0.51666259765625	1.8417458848276356
120.0	380.0	0.32617950439453125	-0.145843505859375	0.3573001501376897
120.0	400.0	0.27472686767578125	-0.193634033203125	0.3361085994696582
120.0	420.0	0.2118377685546875	-0.177703857421875	0.27650298575032317
120.0	440.0	0.14644622802734375	-0.141448974609375	0.20360331559549902
120.0	460.0	0.06587982177734375	-0.11004638671875	0.128258949579619
120.0	480.0	0.02494049072265625	-0.106170654296875	0.10906069828913367
120.0	500.0	-0.0167083740234375	-0.121490478515625	0.12263403333684586
120.0	520.0	-0.0103759765625	-0.113037109375	0.11351232966282236
120.0	540.0	-0.028717041015625	-0.10205078125	0.10601429336852856
120.0	560.0	-0.03073883056640625	-0.1307373046875	0.13430234004492417
120.0	580.0	-0.01410675048828125	-0.1678466796875	0.1684384406584698
120.0	600.0	-0.03652191162109375	-0.183837890625	0.18743057396782534
120.0	620.0	-0.3971405029296875	-0.22998046875	0.45892438927748747
120.0	640.0	-0.45217132568359375	-0.565673828125	0.7241862934328781
120.0	660.0	-0.449615478515625	-0.7376708984375	0.8638937625208455
120.0	680.0	-0.4722137451171875	-0.8048095703125	0.9331153548968053
120.0	700.0	-0.46930694580078125	-0.8446044921875	0.9662327657454813
120.0	720.0	-0.305694580078125	-0.8519287109375	0.9051141943471949
120.0	740.0	0.2822418212890625	-0.2647705078125	0.38699336879571494
120.0	760.0	0.3401641845703125	-0.32470703125	0.47026197869652836
120.0	780.0	0.32672882080078125	-0.3284912109375	0.4633122036003953
120.0	800.0	0.302764892578125	-0.3284912109375	0.4467360024007789
140.0	0.0	-0.3646697998046875	-0.13596980273723602	0.3891938464904009
140.0	20.0	-0.32452392578125	-0.17624664306640625	0.369294811223569
140.0	40.0	-0.3188323974609375	-0.18532943725585938	0.3687832669526408
140.0	60.0	-0.306060791015625	-0.16746139526367188	0.34887895709080224
140.0	80.0	-0.2639923095703125	-0.20552825927734375	0.33456509811073054
140.0	100.0	-0.3097076416015625	-0.13230133056640625	0.3367825193445221
140.0	120.0	-0.3285675048828125	-0.08399200439453125	0.3391331037618238
140.0	140.0	-0.3259429931640625	-0.0348052978515625	0.32779603956009606
140.0	160.0	-0.321197509765625	-0.0002899169921875	0.32119764060699624
140.0	180.0	-0.2934417724609375	0.0940704345703125	0.30815145705523456
140.0	200.0	-0.1666412353515625	0.247711181640625	0.2985466979038448
140.0	220.0	-0.079437255859375	0.2284698486328125	0.24188581883353158
140.0	240.0	1.45123291015625	2.3289337158203125	2.744086225359033
140.0	260.0	4.011505126953125	3.76837158203125	5.503889330630832
140.0	280.0	4.7570953369140625	3.8154296875	6.098152158215296
140.0	300.0	5.1664276123046875	2.931427001953125	5.94013792272235
140.0	320.0	5.4473724365234375	1.90203857421875	5.769888837751676
140.0	340.0	3.972442626953125	-0.5450439453125	4.009660001391148
140.0	360.0	2.462158203125	-0.9207763671875	2.628697802256231
140.0	380.0	0.339813232421875	-0.362701416015625	0.4970164485293648
140.0	400.0	0.2476654052734375	-0.281494140625	0.3749361334620382
140.0	420.0	0.1895904541015625	-0.2203369140625	0.29067661754090607
140.0	440.0	0.1024169921875	-0.168792724609375	0.19743410082807566
140.0	460.0	0.0192413330078125	-0.090240478515625	0.09226902437246484
140.0	480.0	-0.0088348388671875	-0.0830078125	0.08347665130947889
140.0	500.0	-0.025543212890625	-0.101837158203125	0.10499172593906675
140.0	520.0	0.007171630859375	-0.0938720703125	0.09414562057758227
140.0	540.0	0.032958984375	-0.10546875	0.11049865102160294
140.0	560.0	0.0121917724609375	-0.1221923828125	0.1227990950012899
140.0	580.0	0.020355224609375	-0.1947021484375	0.19576327994564352
140.0	600.0	-0.003204345703125	-0.2291259765625	0.2291483819866604
140.0	620.0	-0.0153045654296875	-0.234130859375	0.23463053730209035
140.0	640.0	-0.0234375	-0.24462890625	0.245749095988818
140.0	660.0	0.078582763671875	-0.311279296875	0.32104524822726177
140.0	680.0	0.1159210205078125	-0.2911376953125	0.3133669424611453
140.0	700.0	0.123260498046875	-0.287109375	0.31244990573154974
140.0	720.0	0.12469482421875	-0.3380126953125	0.360279587791712
140.0	740.0	0.258514404296875	-0.225830078125	0.3432621759164731
140.0	760.0	0.3096923828125	-0.2838134765625	0.42007078147685634
140.0	780.0	0.299713134765625	-0.2850341796875	0.4136090506035424
140.0	800.0	0.27545166015625	-0.2850341796875	0.3963812567124741
160.0	0.0	-0.3348541259765625	-0.13185636699199677	0.3598796843388853
160.0	20.0	-0.3143768310546875	-0.1467571258544922	0.3469444420841164
160.0	40.0	-0.3297119140625	-0.1415557861328125	0.3588146971104109
160.0	60.0	-0.3163604736328125	-0.13891983032226562	0.3455179713617579
160.0	80.0	-0.2920989990234375	-0.14963531494140625	0.32819590598925513
160.0	100.0	-0.3081817626953125	-0.10469818115234375	0.3254807336765095
160.0	120.0	-0.3181304931640625	-0.06499481201171875	0.32470191910311874
160.0	140.0	-0.32257080078125	-0.0045928955078125	0.32260349689022677
160.0	160.0	-0.2820587158203125	0.0096435546875	0.2822235236779787
160.0	180.0	-0.1345672607421875	0.0898895263671875	0.16182853461047336
160.0	200.0	-0.1923675537109375	0.2044219970703125	0.2807020281489702
160.0	220.0	-0.288543701171875	0.1955413818359375	0.3485597502527683
160.0	240.0	2.1838226318359375	2.753265380859375	3.5141928724470373
160.0	260.0	3.7778778076171875	4.21185302734375	5.657920700507489
160.0	280.0	4.4798583984375	4.402984619140625	6.281353741546476
160.0	300.0	4.996124267578125	3.46502685546875	6.080104341720026
160.0	320.0	5.429779052734375	2.098602294921875	5.821222565214661
160.0	340.0	4.4696197509765625	-0.573089599609375	4.50621042645594
160.0	360.0	2.7727203369140625	-1.037628173828125	2.96051520750337
160.0	380.0	0.3341217041015625	-0.4488525390625	0.5595586787590603
160.0	400.0	0.238250732421875	-0.376495361328125	0.4455470442065072
160.0	420.0	0.1619415283203125	-0.273162841796875	0.3175578635985309
160.0	440.0	0.088653564453125	-0.18756103515625	0.2074574568414653
160.0	460.0	-0.00115966796875	-0.076904296875	0.0769130399063506
160.0	480.0	-0.0351715087890625	-0.0706787109375	0.07894628053484079
160.0	500.0	-0.0354156494140625	-0.073486328125	0.08157517174186611
160.0	520.0	-0.023712158203125	-0.0455322265625	0.05133663509024387
160.0	540.0	0.03204345703125	-0.062255859375	0.07001839161986899
160.0	560.0	0.0218353271484375	-0.080322265625	0.08323729853144171
160.0	580.0	0.0211334228515625	-0.1739501953125	0.1752292555787413
160.0	600.0	-0.005584716796875	-0.1732177734375	0.173307778522334
160.0	620.0	-0.026214599609375	-0.1722412109375	0.17422468245887612
160.0	640.0	-0.0438995361328125	-0.1707763671875	0.17632849135189677
160.0	660.0	-0.0636749267578125	-0.1693115234375	0.1808891601681535
160.0	680.0	0.0192413330078125	-0.137451171875	0.13879140299646922
160.0	700.0	0.1352081298828125	-0.19970703125	0.24117242113702797
160.0	720.0	0.2261505126953125	-0.278564453125	0.35880664561457476
160.0	740.0	0.264373779296875	-0.198486328125	0.3305908613864847
160.0	760.0	0.2219696044921875	-0.2615966796875	0.34307918640154
160.0	780.0	0.2054443359375	-0.2620849609375	0.33301036307960635
160.0	800.0	0.175567626953125	-0.261962890625	0.3153546379848525
180.0	0.0	-0.328887939453125	-0.10771520435810089	0.3460777975652727
180.0	20.0	-0.344085693359375	-0.09522056579589844	0.35701809551490926
180.0	40.0	-0.3597869873046875	-0.09344482421875	0.3717238375555924
180.0	60.0	-0.3321075439453125	-0.10941696166992188	0.34966768830772
180.0	80.0	-0.312530517578125	-0.118682861328125	0.33430666459208025
180.0	100.0	-0.326446533203125	-0.07436370849609375	0.33480934900571546
180.0	120.0	-0.313201904296875	-0.04653167724609375	0.31663958982180906
180.0	140.0	-0.255218505859375	0.0077362060546875	0.2553357292217688
180.0	160.0	-0.1665802001953125	0.0270233154296875	0.16875788181274015
180.0	180.0	-0.0151519775390625	0.0886688232421875	0.08995411407211204
180.0	200.0	-0.1480255126953125	0.1824188232421875	0.23492164540921845
180.0	220.0	-0.214752197265625	0.1952056884765625	0.2902133130027337
180.0	240.0	1.6761322021484375	2.659454345703125	3.143583397328311
180.0	260.0	3.1660614013671875	4.404693603515625	5.42450647875718
180.0	280.0	3.652740478515625	5.1109619140625	6.282073279609524
180.0	300.0	3.8613128662109375	4.07269287109375	5.612179992928236
180.0	320.0	4.0831756591796875	2.25836181640625	4.666103466225241
180.0	340.0	4.179443359375	-0.75396728515625	4.246906340067988
180.0	360.0	2.5470123291015625	-1.36273193359375	2.8886519567839124
180.0	380.0	0.2281646728515625	-0.5355224609375	0.5821025889875571
180.0	400.0	0.1333770751953125	-0.44000244140625	0.45977341444576425
180.0	420.0	0.14141845703125	-0.306304931640625	0.3373750007580103
180.0	440.0	0.1334991455078125	-0.194580078125	0.23597336429022492
180.0	460.0	0.209381103515625	-0.11053466796875	0.2367664658104747
180.0	480.0	0.1906890869140625	-0.113983154296875	0.2221586985278409
180.0	500.0	0.1731109619140625	-0.116180419921875	0.20848332093487768
180.0	520.0	0.1630859375	-0.07470703125	0.17938272918105128
180.0	540.0	0.0933990478515625	-0.04931640625	0.10561955342167235
180.0	560.0	0.0373382568359375	-0.0426025390625	0.056649110832547686
180.0	580.0	0.02880859375	-0.15087890625	0.15360462045475334
180.0	600.0	0.00189208984375	-0.139892578125	0.1399053730863688
180.0	620.0	-0.0193939208984375	-0.141357421875	0.14268162070484613
180.0	640.0	-0.0429534912109375	-0.1424560546875	0.148790893284287
180.0	660.0	-0.059478759765625	-0.137451171875	0.14976831278033323
180.0	680.0	-0.016754150390625	-0.064697265625	0.06683141278368643
180.0	700.0	0.0536346435546875	-0.11328125	0.12533681259231416
180.0	720.0	0.1990814208984375	-0.232421875	0.3060283322267016
180.0	740.0	0.209686279296875	-0.19580078125	0.2868907137979154
180.0	760.0	0.1380157470703125	-0.245849609375	0.2819403782171269
180.0	780.0	0.12078857421875	-0.24658203125	0.27457708898809174
180.0	800.0	0.0745697021484375	-0.2491455078125	0.2600656158388786
200.0	0.0	-0.3939208984375	-0.026076555252075195	0.3947830555629531
200.0	20.0	-0.380859375	-0.039737701416015625	0.3829268186471392
200.0	40.0	-0.388458251953125	-0.044895172119140625	0.3910439744965837
200.0	60.0	-0.34747314453125	-0.07093429565429688	0.35463962055924625
200.0	80.0	-0.3593902587890625	-0.056976318359375	0.3638786321924635
200.0	100.0	-0.3338775634765625	-0.0384979248046875	0.3360897463584889
200.0	120.0	-0.2873077392578125	-0.0096588134765625	0.28747005011863447
200.0	140.0	-0.17510986328125	0.0298919677734375	0.17764288321164542
200.0	160.0	-0.1678314208984375	0.039764404296875	0.1724778063690335
200.0	180.0	-0.1124420166015625	0.0863800048828125	0.14179108695888035
200.0	200.0	-0.1452178955078125	0.1748199462890625	0.22726691531375315
200.0	220.0	-0.1673583984375	0.21014404296875	0.2686435413755872
200.0	240.0	0.1681365966796875	1.674652099609375	1.6830714690318755
200.0	260.0	1.6255950927734375	3.574615478515625	3.9268861996361153
200.0	280.0	2.079437255859375	4.948883056640625	5.368007340658228
200.0	300.0	1.242340087890625	3.210845947265625	3.442809984743883
200.0	320.0	0.8651580810546875	1.25457763671875	1.5239631070892212
200.0	340.0	2.052093505859375	-0.33697509765625	2.0795768736044984
200.0	360.0	1.202728271484375	-0.85986328125	1.4784857650548446
200.0	380.0	0.256103515625	-0.56634521484375	0.6215592595174638
200.0	400.0	0.271209716796875	-0.50494384765625	0.5731692592689697
200.0	420.0	0.512603759765625	-0.3668212890625	0.630333620105519
200.0	440.0	0.4304351806640625	-0.207733154296875	0.4779409044509932
200.0	460.0	0.3673095703125	-0.061004638671875	0.3723410887649111
200.0	480.0	0.3243560791015625	-0.015350341796875	0.32471910791239245
200.0	500.0	0.2418670654296875	-0.02593994140625	0.24325410150648727
200.0	520.0	0.19036865234375	-0.016357421875	0.19107011552195252
200.0	540.0	0.129058837890625	-0.01123046875	0.12954654401420113
200.0	560.0	0.03759765625	0.0008544921875	0.0376073651349262
200.0	580.0	0.0172271728515625	-0.129150390625	0.13029427801345575
200.0	600.0	-0.00262451171875	-0.11376953125	0.1137997992204142
200.0	620.0	-0.025482177734375	-0.1134033203125	0.11623103905577784
200.0	640.0	-0.0380096435546875	-0.114501953125	0.12064588792244058
200.0	660.0	-0.0468292236328125	-0.116943359375	0.12597112958119558
200.0	680.0	-0.0163421630859375	-0.0604248046875	0.06259571323860684
200.0	700.0	0.01275634765625	-0.1080322265625	0.10878274854763711
200.0	720.0	0.1038055419921875	-0.179931640625	0.20772815371609105
200.0	740.0	0.1669921875	-0.17333984375	0.24069294156104698
200.0	760.0	0.0998687744140625	-0.2310791015625	0.2517366149011683
200.0	780.0	0.09552001953125	-0.2288818359375	0.24801404991123194
200.0	800.0	0.06768798828125	-0.2314453125	0.24114020078739523
220.0	0.0	-0.3702545166015625	-0.0311947762966156	0.3715663078537297
220.0	20.0	-0.3561248779296875	-0.04251289367675781	0.3586534187892347
220.0	40.0	-0.3824920654296875	-0.034915924072265625	0.3840824154663795
220.0	60.0	-0.37286376953125	-0.0284576416015625	0.37394816217568994
220.0	80.0	-0.3727264404296875	-0.015716552734375	0.3730576489300786
220.0	100.0	-0.279754638671875	-0.020355224609375	0.2804941942845332
220.0	120.0	-0.16058349609375	0.00887298583984375	0.16082844616362332
220.0	140.0	-0.1646728515625	0.027069091796875	0.16688284445212698
220.0	160.0	-0.197967529296875	0.035003662109375	0.20103830236294862
220.0	180.0	-0.1701507568359375	0.0697174072265625	0.1838798437084301
220.0	200.0	-0.16693115234375	0.1389923095703125	0.21722079030908126
220.0	220.0	-0.165679931640625	0.1989288330078125	0.2588870803077904
220.0	240.0	-0.1154327392578125	1.0328521728515625	1.0392826026912776
220.0	260.0	0.5847930908203125	2.42779541015625	2.497233171461353
220.0	280.0	1.8516998291015625	4.483917236328125	4.851216964776489
220.0	300.0	0.7305908203125	2.7119140625	2.808601222870585
220.0	320.0	0.38330078125	1.81610107421875	1.85610953359045
220.0	340.0	0.9630889892578125	0.45513916015625	1.0652192527068647
220.0	360.0	0.285980224609375	-0.31005859375	0.4218068520375838
220.0	380.0	0.098724365234375	-0.303558349609375	0.31920866515258917
220.0	400.0	0.2089691162109375	-0.3648681640625	0.42047219726911755
220.0	420.0	0.448333740234375	-0.215789794921875	0.49756243650919724
220.0	440.0	0.3813629150390625	-0.04510498046875	0.38402100493355507
220.0	460.0	0.3643341064453125	0.02386474609375	0.36511486853512753
220.0	480.0	0.296905517578125	0.113311767578125	0.3177930821147832
220.0	500.0	0.21392822265625	0.089599609375	0.23193398726580514
220.0	520.0	0.1702880859375	0.0848388671875	0.19025158500763048
220.0	540.0	0.0844268798828125	0.07666015625	0.11403805331125774
220.0	560.0	-0.04962158203125	0.067138671875	0.08348594291509792
220.0	580.0	-0.0362396240234375	-0.10302734375	0.10921512674323448
220.0	600.0	-0.0394744873046875	-0.07470703125	0.08449482626857346
220.0	620.0	-0.05413818359375	-0.074951171875	0.09245875344317796
220.0	640.0	-0.0509796142578125	-0.0806884765625	0.09544396953109438
220.0	660.0	-0.054931640625	-0.0838623046875	0.10025154008419639
220.0	680.0	-0.02642822265625	-0.053466796875	0.05964184203091682
220.0	700.0	0.00946044921875	-0.1221923828125	0.12255806181894806
220.0	720.0	-0.0009002685546875	-0.123291015625	0.12329430245276768
220.0	740.0	0.0835723876953125	-0.130859375	0.1552691856437917
220.0	760.0	0.0472259521484375	-0.21484375	0.2199730153232187
220.0	780.0	0.0578765869140625	-0.20703125	0.21496892284556746
220.0	800.0	0.0415802001953125	-0.2073974609375	0.21152451359500654
240.0	0.0	-0.329193115234375	-0.05048567056655884	0.3330419043457859
240.0	20.0	-0.3410491943359375	-0.05187225341796875	0.34497142436997597
240.0	40.0	-0.3699188232421875	-0.044342041015625	0.37256697705287317
240.0	60.0	-0.3571014404296875	-0.031734466552734375	0.35850873786331106
240.0	80.0	-0.306884765625	-0.04715728759765625	0.3104868260430372
240.0	100.0	-0.129974365234375	-0.03946685791015625	0.1358343420913105
240.0	120.0	-0.1320343017578125	-0.00594329833984375	0.13216799777491325
240.0	140.0	-0.176300048828125	0.012664794921875	0.17675436132444486
240.0	160.0	-0.2249603271484375	0.0257415771484375	0.2264283056175199
240.0	180.0	-0.2330474853515625	0.0474853515625	0.23783605496581245
240.0	200.0	-0.196136474609375	0.0819091796875	0.2125526532162635
240.0	220.0	-0.2036895751953125	0.1354217529296875	0.24459863901869158
240.0	240.0	-0.373382568359375	0.472442626953125	0.602176534013916
240.0	260.0	-0.365966796875	0.938232421875	1.007080817944804
240.0	280.0	1.3800201416015625	3.829010009765625	4.070107276978256
240.0	300.0	0.369140625	1.798004150390625	1.8355063949350066
240.0	320.0	0.2274169921875	1.70867919921875	1.723746818467967
240.0	340.0	0.3165283203125	0.9097900390625	0.9632798621050883
240.0	360.0	0.0021514892578125	0.00067138671875	0.002253811472283446
240.0	380.0	0.047576904296875	-0.037322998046875	0.0604695626384137
240.0	400.0	0.0931243896484375	-0.086944580078125	0.12740295111321207
240.0	420.0	0.321197509765625	0.054351806640625	0.3257636553772361
240.0	440.0	0.296051025390625	0.174835205078125	0.34382198674539494
240.0	460.0	0.340789794921875	0.15057373046875	0.3725723186579612
240.0	480.0	0.30126953125	0.17755126953125	0.349696702546297
240.0	500.0	0.2265167236328125	0.14105224609375	0.2668437037170556
240.0	520.0	0.193572998046875	0.12451171875	0.23016010444674068
240.0	540.0	0.0876007080078125	0.093994140625	0.12848650713324844
240.0	560.0	-0.0697784423828125	0.0372314453125	0.07908989531810724
240.0	580.0	-0.063995361328125	-0.0758056640625	0.09920637567955944
240.0	600.0	-0.040130615234375	-0.02392578125	0.04672161477851876
240.0	620.0	-0.038543701171875	-0.0269775390625	0.04704683319731001
240.0	640.0	-0.033294677734375	-0.032470703125	0.046506796566392006
240.0	660.0	-0.03961181640625	-0.038818359375	0.055461347112823606
240.0	680.0	-0.0431060791015625	-0.0609130859375	0.07462263794546145
240.0	700.0	-0.028961181640625	-0.1356201171875	0.1386779226408173
240.0	720.0	-0.034149169921875	-0.1552734375	0.15898429544901438
240.0	740.0	-0.0021820068359375	-0.150634765625	0.15065056843148902
240.0	760.0	0.0429534912109375	-0.2099609375	0.2143095837406414
240.0	780.0	0.101226806640625	-0.1744384765625	0.20168204800652026
240.0	800.0	0.179931640625	-0.151611328125	0.23529001277961326
260.0	0.0	-0.335357666015625	-0.034416377544403076	0.33711904603378073
260.0	20.0	-0.35125732421875	-0.03675651550292969	0.3531752387260935
260.0	40.0	-0.37744140625	-0.032665252685546875	0.3788522586510316
260.0	60.0	-0.333587646484375	-0.02901458740234375	0.3348470757959708
260.0	80.0	-0.277099609375	-0.03863525390625	0.2797800499681455
260.0	100.0	-0.14654541015625	-0.03952789306640625	0.1517827775741793
260.0	120.0	-0.13677978515625	-0.02642822265625	0.13930958538506327
260.0	140.0	-0.182373046875	-0.0095367431640625	0.18262222673225798
260.0	160.0	-0.212493896484375	0.0037994384765625	0.21252786117553968
260.0	180.0	-0.25	0.029266357421875	0.2517072102200192
260.0	200.0	-0.2049560546875	0.0649566650390625	0.2150031457585271
260.0	220.0	-0.18243408203125	0.08343505859375	0.20060808380802442
260.0	240.0	-0.1260986328125	0.1089019775390625	0.1666148430035577
260.0	260.0	-0.316070556640625	0.277099609375	0.4203388993311137
260.0	280.0	-0.424072265625	0.42205810546875	0.5983062183064715
260.0	300.0	-0.235809326171875	0.417236328125	0.4792621326757064
260.0	320.0	-0.207550048828125	0.463348388671875	0.507709318462228
260.0	340.0	-0.171051025390625	0.389739990234375	0.42562391060074967
260.0	360.0	0.00103759765625	0.236785888671875	0.23678816204157216
260.0	380.0	0.025848388671875	0.11749267578125	0.12030240254945138
260.0	400.0	0.032928466796875	0.10516357421875	0.11019828160209867
260.0	420.0	0.224945068359375	0.169708251953125	0.2817821402434676
260.0	440.0	0.218505859375	0.19354248046875	0.2918963897125207
260.0	460.0	0.29364013671875	0.1829833984375	0.34598765006274873
260.0	480.0	0.287567138671875	0.21441650390625	0.35870502699475554
260.0	500.0	0.235595703125	0.1885986328125	0.30178598315645366
260.0	520.0	0.222503662109375	0.180419921875	0.2864598189300971
260.0	540.0	0.107818603515625	0.1290283203125	0.168146242023795
260.0	560.0	-0.06011962890625	0.0230712890625	0.06439451963351107
260.0	580.0	-0.07281494140625	-0.1031494140625	0.12626090968083786
260.0	600.0	-0.05303955078125	-0.0377197265625	0.0650843431174239
260.0	620.0	-0.038330078125	-0.0281982421875	0.047585037055081804
260.0	640.0	-0.009002685546875	-0.0264892578125	0.027977296626246866
260.0	660.0	-0.024322509765625	-0.034912109375	0.04254926394558296
260.0	680.0	-0.015960693359375	-0.0601806640625	0.06226119224296525
260.0	700.0	-0.012451171875	-0.109619140625	0.11032401222047862
260.0	720.0	-0.041900634765625	-0.139892578125	0.14603286139845897
260.0	740.0	-0.029510498046875	-0.134765625	0.1379588459527523
260.0	760.0	0.009063720703125	-0.209716796875	0.20991256733338828
260.0	780.0	0.047271728515625	-0.181884765625	0.18792733777531181
260.0	800.0	0.130828857421875	-0.169921875	0.21445193759401876
280.0	0.0	-0.3233642578125	-0.03133624792098999	0.3248790600583465
280.0	20.0	-0.34759521484375	-0.026712417602539062	0.34862011794565895
280.0	40.0	-0.359649658203125	-0.0351715087890625	0.3613653437673897
280.0	60.0	-0.31396484375	-0.04618072509765625	0.3173430044628481
280.0	80.0	-0.2110595703125	-0.04296112060546875	0.21538755791404193
280.0	100.0	-0.099822998046875	-0.0396881103515625	0.107423354268726
280.0	120.0	-0.142333984375	-0.04144287109375	0.1482446446673738
280.0	140.0	-0.18951416015625	-0.02587890625	0.19127293245105295
280.0	160.0	-0.220245361328125	-0.0114593505859375	0.22054327444383282
280.0	180.0	-0.263641357421875	0.005401611328125	0.26369668702543264
280.0	200.0	-0.229888916015625	0.054595947265625	0.23628294725745655
280.0	220.0	-0.182586669921875	0.0471649169921875	0.18858001333131694
280.0	240.0	-0.152191162109375	0.036712646484375	0.15655659754890164
280.0	260.0	-0.113616943359375	0.0191650390625	0.11522199677402999
280.0	280.0	-0.0018310546875	0.00439453125	0.0047607421875
280.0	300.0	0.178863525390625	0.085968017578125	0.19845065069552068
280.0	320.0	0.163299560546875	0.106475830078125	0.19494575877825154
280.0	340.0	0.11322021484375	0.119354248046875	0.16451216847424957
280.0	360.0	0.0626220703125	0.1961669921875	0.20591991772073526
280.0	380.0	-0.031707763671875	0.140777587890625	0.14430423254144045
280.0	400.0	-0.023223876953125	0.167724609375	0.1693248152242613
280.0	420.0	-0.0341796875	0.184783935546875	0.18791847666951036
280.0	440.0	-0.0484619140625	0.20379638671875	0.20947917403460287
280.0	460.0	-0.035003662109375	0.21954345703125	0.2223164093950323
280.0	480.0	-0.043548583984375	0.2054443359375	0.21000917678959774
280.0	500.0	-0.04071044921875	0.1728515625	0.17758097683672042
280.0	520.0	-0.017059326171875	0.151123046875	0.15208285868638144
280.0	540.0	-0.05487060546875	0.1297607421875	0.14088517862982627
280.0	560.0	-0.05224609375	0.0633544921875	0.08211848751937524
280.0	580.0	-0.070892333984375	-0.103515625	0.12546396947686933
280.0	600.0	-0.084259033203125	-0.0433349609375	0.09474968873711392
280.0	620.0	-0.042266845703125	-0.029296875	0.05142755225030063
280.0	640.0	-0.01458740234375	-0.0267333984375	0.030454341220203244
280.0	660.0	-0.008544921875	-0.0318603515625	0.032986325826559554
280.0	680.0	0.018707275390625	-0.0606689453125	0.06348766083162774
280.0	700.0	0.011932373046875	-0.113037109375	0.11366516450692139
280.0	720.0	-0.0283203125	-0.1519775390625	0.15459370129339478
280.0	740.0	-0.037689208984375	-0.1492919921875	0.15397589228570963
280.0	760.0	-0.014312744140625	-0.223388671875	0.2238467184635759
280.0	780.0	-0.017181396484375	-0.20849609375	0.2092028238197613
280.0	800.0	0.029754638671875	-0.2052001953125	0.20734622899580785
300.0	0.0	-0.3739013671875	0.00028327107429504395	0.3739014744918549
300.0	20.0	-0.397430419921875	0.0028591156005859375	0.3974407040318032
300.0	40.0	-0.399505615234375	-0.020839691162109375	0.4000487836896003
300.0	60.0	-0.37603759765625	-0.052013397216796875	0.3796177924453964
300.0	80.0	-0.242828369140625	-0.0435791015625	0.24670783318024245
300.0	100.0	-0.167388916015625	-0.037750244140625	0.1715929198351807
300.0	120.0	-0.1961669921875	-0.051788330078125	0.2028879492630637
300.0	140.0	-0.221405029296875	-0.0538177490234375	0.22785200703065966
300.0	160.0	-0.237213134765625	-0.058319091796875	0.24427686704505383
300.0	180.0	-0.2452392578125	-0.0707855224609375	0.25525062930871245
300.0	200.0	-0.215118408203125	-0.0275726318359375	0.2168782598007612
300.0	220.0	-0.185028076171875	-0.0177154541015625	0.18587422168200124
300.0	240.0	-0.17095947265625	0.020263671875	0.1721562014240578
300.0	260.0	-0.140960693359375	0.0313720703125	0.1444095698631091
300.0	280.0	-0.030914306640625	0.013946533203125	0.03391460074151632
300.0	300.0	0.0240478515625	0.03619384765625	0.043454502332161936
300.0	320.0	0.010009765625	0.056182861328125	0.05706758550072673
300.0	340.0	-0.012115478515625	0.07110595703125	0.07213072816069821
300.0	360.0	-0.044586181640625	0.1168212890625	0.12504055810622003
300.0	380.0	-0.073089599609375	0.14642333984375	0.16365171560988004
300.0	400.0	-0.095733642578125	0.189422607421875	0.21224008698588956
300.0	420.0	-0.106658935546875	0.205596923828125	0.23161654435635695
300.0	440.0	-0.128570556640625	0.229339599609375	0.2629202160045298
300.0	460.0	-0.125091552734375	0.24249267578125	0.2728563621634052
300.0	480.0	-0.128936767578125	0.18817138671875	0.22810778332435916
300.0	500.0	-0.039520263671875	0.143280029296875	0.14863047478901453
300.0	520.0	-0.0020751953125	0.108154296875	0.10817420380160261
300.0	540.0	-0.014404296875	0.0875244140625	0.08870178592027943
300.0	560.0	-0.0306396484375	0.07421875	0.08029452601476701
300.0	580.0	-0.030975341796875	-0.0655517578125	0.07250175688727747
300.0	600.0	-0.019134521484375	-0.032470703125	0.037689208984375
300.0	620.0	-0.000946044921875	-0.022705078125	0.022724778847253036
300.0	640.0	0.0108642578125	-0.0205078125	0.023207810567815818
300.0	660.0	0.015716552734375	-0.0255126953125	0.02996510724093691
300.0	680.0	0.025909423828125	-0.04052734375	0.04810159908502082
300.0	700.0	0.0289306640625	-0.1033935546875	0.10736484747818666
300.0	720.0	-0.001190185546875	-0.1378173828125	0.13782252191468258
300.0	740.0	-0.009979248046875	-0.142333984375	0.1426833855066658
300.0	760.0	0.0008544921875	-0.2037353515625	0.20373714347951866
300.0	780.0	-0.00823974609375	-0.2177734375	0.21792926259742146
300.0	800.0	0.014251708984375	-0.2161865234375	0.21665577334788025
320.0	0.0	-0.372589111328125	-0.009948134422302246	0.3727218953305079
320.0	20.0	-0.390625	-0.017850875854492188	0.39103266410080434
320.0	40.0	-0.384368896484375	-0.0555572509765625	0.38836330506458633
320.0	60.0	-0.36126708984375	-0.0973968505859375	0.37416581445694846
320.0	80.0	-0.246856689453125	-0.06740570068359375	0.25589402809054146
320.0	100.0	-0.216766357421875	-0.064300537109375	0.22610221755326101
320.0	120.0	-0.245330810546875	-0.05523681640625	0.2514722897066085
320.0	140.0	-0.25189208984375	-0.0606842041015625	0.25909881812407387
320.0	160.0	-0.234893798828125	-0.057647705078125	0.24186433103846078
320.0	180.0	-0.22747802734375	-0.0643310546875	0.23639952944413825
320.0	200.0	-0.20928955078125	-0.04193115234375	0.21344867674242488
320.0	220.0	-0.211029052734375	-0.0124969482421875	0.21139875783300038
320.0	240.0	-0.211700439453125	0.0058746337890625	0.21178193357036346
320.0	260.0	-0.197479248046875	0.037689208984375	0.20104360194501858
320.0	280.0	-0.121856689453125	0.03448486328125	0.12664224634774074
320.0	300.0	-0.058319091796875	0.04608154296875	0.0743278216443418
320.0	320.0	-0.06854248046875	0.053375244140625	0.08687340396162854
320.0	340.0	-0.09063720703125	0.078033447265625	0.11960067805235367
320.0	360.0	-0.101715087890625	0.0989990234375	0.14193930303540397
320.0	380.0	-0.108123779296875	0.144378662109375	0.1803772428049958
320.0	400.0	-0.1207275390625	0.2064208984375	0.23913328082856253
320.0	420.0	-0.14117431640625	0.219696044921875	0.2611446721016657
320.0	440.0	-0.169647216796875	0.23651123046875	0.291063120825652
320.0	460.0	-0.19775390625	0.25311279296875	0.3212050644083544
320.0	480.0	-0.21893310546875	0.200927734375	0.29715931604319823
320.0	500.0	-0.160430908203125	0.13995361328125	0.21289690034699235
320.0	520.0	-0.10882568359375	0.1005859375	0.14819095867292612
320.0	540.0	-0.089202880859375	0.072265625	0.11480189245065812
320.0	560.0	-0.08978271484375	0.0552978515625	0.1054456650229985
320.0	580.0	-0.042205810546875	-0.0750732421875	0.08612387669201692
320.0	600.0	-0.0167236328125	-0.078125	0.07989490296287571
320.0	620.0	0.010406494140625	-0.0596923828125	0.06059270324166853
320.0	640.0	0.013519287109375	-0.0577392578125	0.05930086859974359
320.0	660.0	0.026763916015625	-0.0609130859375	0.06653353469432305
320.0	680.0	0.0311279296875	-0.052734375	0.061236119351821834
320.0	700.0	0.029815673828125	-0.125	0.1285067095751235
320.0	720.0	-0.014190673828125	-0.156982421875	0.15762251108720704
320.0	740.0	-0.029052734375	-0.1761474609375	0.17852727906231136
320.0	760.0	-0.028594970703125	-0.2222900390625	0.22412169421080225
320.0	780.0	-0.038818359375	-0.245361328125	0.2484130559447924
320.0	800.0	-0.004974365234375	-0.239990234375	0.2400417815815663
340.0	0.0	-0.40264892578125	-0.037537574768066406	0.40439488986912625
340.0	20.0	-0.413238525390625	-0.06188011169433594	0.4178459370274189
340.0	40.0	-0.40985107421875	-0.08780670166015625	0.4191514283581758
340.0	60.0	-0.3555908203125	-0.10673904418945312	0.371265477852432
340.0	80.0	-0.22528076171875	-0.0881805419921875	0.24192401614270576
340.0	100.0	-0.209014892578125	-0.08136749267578125	0.22429421344249711
340.0	120.0	-0.2298583984375	-0.06450653076171875	0.238738299908425
340.0	140.0	-0.220062255859375	-0.065521240234375	0.2296092972328597
340.0	160.0	-0.220794677734375	-0.061431884765625	0.22918151361242806
340.0	180.0	-0.21356201171875	-0.051483154296875	0.21967987624203394
340.0	200.0	-0.216705322265625	-0.049560546875	0.2223003475138927
340.0	220.0	-0.22589111328125	-0.0218505859375	0.2269454629756995
340.0	240.0	-0.25579833984375	-0.015411376953125	0.2562621727965521
340.0	260.0	-0.238525390625	0.030487060546875	0.24046584546167396
340.0	280.0	-0.080535888671875	0.11248779296875	0.13834570080471964
340.0	300.0	-0.0379638671875	0.174468994140625	0.17855163154749268
340.0	320.0	-0.06475830078125	0.187957763671875	0.19880080091540692
340.0	340.0	-0.1019287109375	0.21929931640625	0.24182980025139372
340.0	360.0	-0.140716552734375	0.229888916015625	0.2695367543031659
340.0	380.0	-0.151397705078125	0.167388916015625	0.22569961078346784
340.0	400.0	-0.132110595703125	0.2235107421875	0.2596348616234762
340.0	420.0	-0.1375732421875	0.209259033203125	0.2504311081776525
340.0	440.0	-0.168853759765625	0.22369384765625	0.2802686740722998
340.0	460.0	-0.2117919921875	0.242095947265625	0.3216617721103805
340.0	480.0	-0.240753173828125	0.191253662109375	0.3074736638780017
340.0	500.0	-0.1688232421875	0.11468505859375	0.2040929929403534
340.0	520.0	-0.1256103515625	0.072265625	0.14491473691897408
340.0	540.0	-0.083404541015625	0.04052734375	0.09272962338679985
340.0	560.0	-0.075103759765625	0.029296875	0.08061564125961126
340.0	580.0	-0.05029296875	-0.0760498046875	0.09117541060338238
340.0	600.0	-0.042510986328125	-0.0928955078125	0.10216045874178659
340.0	620.0	-0.01043701171875	-0.068115234375	0.0689102051047485
340.0	640.0	0.001312255859375	-0.0657958984375	0.06580898317584218
340.0	660.0	0.038818359375	-0.0682373046875	0.07850601744822724
340.0	680.0	0.048309326171875	-0.051025390625	0.07026650328296154
340.0	700.0	0.046142578125	-0.1634521484375	0.16984034369035014
340.0	720.0	0.00128173828125	-0.201171875	0.20117595816607223
340.0	740.0	-0.026092529296875	-0.2281494140625	0.22963661559553247
340.0	760.0	-0.024017333984375	-0.2554931640625	0.2566195417624787
340.0	780.0	-0.058380126953125	-0.25537109375	0.2619592234416156
340.0	800.0	-0.014251708984375	-0.236572265625	0.23700115626705467
360.0	0.0	-0.397796630859375	-0.06557148694992065	0.40316470508204644
360.0	20.0	-0.405059814453125	-0.09453964233398438	0.41594614706406136
360.0	40.0	-0.406494140625	-0.10071182250976562	0.4187843807446689
360.0	60.0	-0.324920654296875	-0.13065338134765625	0.35020527929528056
360.0	80.0	-0.2171630859375	-0.112548828125	0.24459567577168817
360.0	100.0	-0.1983642578125	-0.1058197021484375	0.22482479431834915
360.0	120.0	-0.225372314453125	-0.08969879150390625	0.24256659563760938
360.0	140.0	-0.239227294921875	-0.072235107421875	0.2498951967923505
360.0	160.0	-0.22491455078125	-0.05609130859375	0.2318033434894561
360.0	180.0	-0.2275390625	-0.042205810546875	0.23142030033533706
360.0	200.0	-0.230560302734375	-0.048126220703125	0.23552958692302872
360.0	220.0	-0.235260009765625	-0.040069580078125	0.23864794874995102
360.0	240.0	-0.2535400390625	-0.0525360107421875	0.2589258268935667
360.0	260.0	0.040771484375	0.1563720703125	0.1615999328958967
360.0	280.0	0.7344970703125	0.993927001953125	1.2358708797884885
360.0	300.0	0.76666259765625	0.61663818359375	0.9838771204326424
360.0	320.0	0.644134521484375	0.614837646484375	0.8904687604303422
360.0	340.0	0.499603271484375	0.623870849609375	0.7992610749124553
360.0	360.0	0.083160400390625	0.27410888671875	0.2864460402437457
360.0	380.0	-0.235809326171875	0.16876220703125	0.28997710397838694
360.0	400.0	-0.1788330078125	0.222808837890625	0.2857009326646248
360.0	420.0	-0.18292236328125	0.10711669921875	0.21197777770303602
360.0	440.0	-0.197784423828125	0.0677490234375	0.20906603857575315
360.0	460.0	-0.210662841796875	0.041229248046875	0.21465946009539372
360.0	480.0	-0.22161865234375	0.105926513671875	0.24563235406871353
360.0	500.0	-0.173370361328125	0.071685791015625	0.1876063293723868
360.0	520.0	-0.122894287109375	0.041748046875	0.12979177640358688
360.0	540.0	-0.09234619140625	0.0250244140625	0.09567674935119404
360.0	560.0	-0.082061767578125	0.0145263671875	0.08333756080971103
360.0	580.0	-0.049224853515625	-0.061279296875	0.0786017711577107
360.0	600.0	-0.06085205078125	-0.0992431640625	0.11641382090379183
360.0	620.0	-0.054931640625	-0.083251953125	0.0997415301711446
360.0	640.0	-0.064483642578125	-0.085693359375	0.10724500921309241
360.0	660.0	-0.043426513671875	-0.090087890625	0.10000845027774158
360.0	680.0	-0.006103515625	-0.06982421875	0.07009047315457693
360.0	700.0	0.01788330078125	-0.183837890625	0.18470566444016306
360.0	720.0	-0.008270263671875	-0.209228515625	0.20939190292808174
360.0	740.0	-0.03912353515625	-0.25439453125	0.2573853696949956
360.0	760.0	-0.052276611328125	-0.1898193359375	0.19688632351614807
360.0	780.0	-0.12005615234375	-0.1591796875	0.19937816487314594
360.0	800.0	-0.182891845703125	-0.127197265625	0.2227747104300048
380.0	0.0	-0.15106201171875	-0.12608115375041962	0.19676429735994463
380.0	20.0	-0.156341552734375	-0.13394546508789062	0.20587391463953533
380.0	40.0	-0.163421630859375	-0.11764144897460938	0.2013607209700627
380.0	60.0	-0.100799560546875	-0.116729736328125	0.15422834612896782
380.0	80.0	-0.1522216796875	-0.108978271484375	0.18721031868624655
380.0	100.0	-0.156494140625	-0.10001373291015625	0.18572335022980108
380.0	120.0	-0.195220947265625	-0.08681488037109375	0.21365402337689607
380.0	140.0	-0.22509765625	-0.06402587890625	0.23402621224760475
380.0	160.0	-0.225006103515625	-0.054962158203125	0.23162164288690618
380.0	180.0	-0.227569580078125	-0.0374603271484375	0.230632152760629
380.0	200.0	-0.2354736328125	-0.038604736328125	0.2386171775394222
380.0	220.0	-0.229248046875	-0.0107421875	0.22949958951659882
380.0	240.0	-0.198089599609375	0.1877593994140625	0.2729342073499252
380.0	260.0	0.621368408203125	0.842742919921875	1.0470502985966497
380.0	280.0	2.59100341796875	1.867279052734375	3.1937485456288397
380.0	300.0	3.144073486328125	0.6986083984375	3.2207532941532326
380.0	320.0	2.985748291015625	0.74310302734375	3.0768319691770905
380.0	340.0	2.44537353515625	0.54779052734375	2.505978090145666
380.0	360.0	1.32354736328125	0.09136962890625	1.3266974153646396
380.0	380.0	-0.092010498046875	-0.005035400390625	0.09214817962351668
380.0	400.0	-0.05548095703125	0.120849609375	0.1329765568782464
380.0	420.0	-0.146514892578125	-0.0311279296875	0.1497850518369889
380.0	440.0	-0.176025390625	-0.039031982421875	0.18030095339865898
380.0	460.0	-0.208404541015625	-0.038909912109375	0.21200574043240578
380.0	480.0	-0.22357177734375	-0.0535888671875	0.22990455913505248
380.0	500.0	-0.163787841796875	-0.023345947265625	0.16544331468574816
380.0	520.0	-0.1094970703125	-0.0367431640625	0.11549748270998966
380.0	540.0	-0.05413818359375	-0.0623779296875	0.08259509086458636
380.0	560.0	-0.0416259765625	-0.0667724609375	0.07868470921616069
380.0	580.0	-0.03692626953125	-0.07080078125	0.07985173765864381
380.0	600.0	-0.0623779296875	-0.1080322265625	0.12474761756502617
380.0	620.0	-0.068145751953125	-0.0931396484375	0.11540726848997829
380.0	640.0	-0.07940673828125	-0.0938720703125	0.12295281887464751
380.0	660.0	-0.06024169921875	-0.0943603515625	0.11195060639300236
380.0	680.0	-0.0020751953125	-0.0684814453125	0.06851288045086085
380.0	700.0	0.00457763671875	-0.19140625	0.19146098113451562
380.0	720.0	-0.014373779296875	-0.221435546875	0.22190157041153538
380.0	740.0	-0.0440673828125	-0.2554931640625	0.259265676692097
380.0	760.0	-0.081756591796875	-0.11767578125	0.14328897304063107
380.0	780.0	-0.1768798828125	-0.081298828125	0.1946689302335173
380.0	800.0	-0.29376220703125	-0.0382080078125	0.2962365374846105
400.0	0.0	-0.092315673828125	-0.16726145148277283	0.19104600698906202
400.0	20.0	-0.108795166015625	-0.1622905731201172	0.19538325995853256
400.0	40.0	-0.124969482421875	-0.14558792114257812	0.19186770004200518
400.0	60.0	-0.09765625	-0.11727142333984375	0.15260842013537573
400.0	80.0	-0.14556884765625	-0.120147705078125	0.18874787533508458
400.0	100.0	-0.14447021484375	-0.10280609130859375	0.17731535575677082
400.0	120.0	-0.171417236328125	-0.09273529052734375	0.19489408154062327
400.0	140.0	-0.200164794921875	-0.0695648193359375	0.21190849255128474
400.0	160.0	-0.2181396484375	-0.058746337890625	0.22591157216042648
400.0	180.0	-0.22198486328125	-0.037017822265625	0.22505021371081757
400.0	200.0	-0.23797607421875	-0.024139404296875	0.2391972465150383
400.0	220.0	-0.23675537109375	0.0196685791015625	0.23757095518100207
400.0	240.0	-0.1572265625	0.5074615478515625	0.5312602135521444
400.0	260.0	1.01434326171875	1.217041015625	1.5843235421806254
400.0	280.0	3.93707275390625	1.7882080078125	4.324144973142747
400.0	300.0	5.38250732421875	0.32916259765625	5.392562759112248
400.0	320.0	5.4852294921875	0.17572021484375	5.488043383198448
400.0	340.0	4.42315673828125	-0.1927490234375	4.427354482920804
400.0	360.0	2.898162841796875	-0.34991455078125	2.9192101757873794
400.0	380.0	-0.013214111328125	-0.300262451171875	0.30055307737891274
400.0	400.0	-0.00640869140625	0.006011962890625	0.008787207937609915
400.0	420.0	-0.11810302734375	-0.1507568359375	0.19150965680519835
400.0	440.0	-0.12823486328125	-0.11029052734375	0.169139529922852
400.0	460.0	-0.15826416015625	-0.090576171875	0.18235017768429151
400.0	480.0	-0.17498779296875	-0.082672119140625	0.19353399435570953
400.0	500.0	-0.142974853515625	-0.058624267578125	0.15452706393019322
400.0	520.0	-0.09613037109375	-0.0560302734375	0.11126742464936942
400.0	540.0	-0.037078857421875	-0.0716552734375	0.08068035621583873
400.0	560.0	-0.01727294921875	-0.0672607421875	0.06944323015475921
400.0	580.0	0.000946044921875	-0.061767578125	0.06177482260939471
400.0	600.0	-0.024688720703125	-0.0975341796875	0.10061038285023297
400.0	620.0	-0.010833740234375	-0.0885009765625	0.08916161046090458
400.0	640.0	-0.0386962890625	-0.08984375	0.09782281022987971
400.0	660.0	-0.043365478515625	-0.09423828125	0.10373725646961768
400.0	680.0	-0.004241943359375	-0.06884765625	0.06897821289785862
400.0	700.0	-0.029388427734375	-0.2020263671875	0.20415271911898983
400.0	720.0	-0.04229736328125	-0.2381591796875	0.24188605129268811
400.0	740.0	-0.034088134765625	-0.205810546875	0.2086144341525437
400.0	760.0	-0.13104248046875	-0.0521240234375	0.14102852727982298
400.0	780.0	-0.231781005859375	-0.0216064453125	0.23278589552682458
400.0	800.0	-0.315643310546875	0.009521484375	0.3157868872478627
420.0	0.0	-0.1676025390625	-0.19530831277370453	0.25736345532866167
420.0	20.0	-0.176116943359375	-0.17633628845214844	0.24922211852748663
420.0	40.0	-0.18682861328125	-0.16538238525390625	0.24951205199922974
420.0	60.0	-0.126495361328125	-0.10759735107421875	0.16606705391413912
420.0	80.0	-0.142974853515625	-0.11589813232421875	0.1840494113385222
420.0	100.0	-0.134063720703125	-0.095672607421875	0.1647007256197304
420.0	120.0	-0.169097900390625	-0.086456298828125	0.18991785467295008
420.0	140.0	-0.191741943359375	-0.068695068359375	0.20367617744873595
420.0	160.0	-0.203765869140625	-0.05938720703125	0.21224365664397807
420.0	180.0	-0.2237548828125	-0.035400390625	0.22653793333311353
420.0	200.0	-0.21527099609375	-0.017120361328125	0.2159507085684159
420.0	220.0	-0.237274169921875	0.0405426025390625	0.2407129708444379
420.0	240.0	-0.836456298828125	1.123199462890625	1.400441420869518
420.0	260.0	0.7386474609375	1.495697021484375	1.668145572672435
420.0	280.0	3.727508544921875	2.24810791015625	4.3529655555922675
420.0	300.0	4.88018798828125	0.46881103515625	4.902654239047342
420.0	320.0	5.178680419921875	0.04290771484375	5.178858171805376
420.0	340.0	4.555084228515625	-0.400665283203125	4.572671538393724
420.0	360.0	3.188812255859375	-0.5513916015625	3.2361329239375527
420.0	380.0	-0.71112060546875	-0.94940185546875	1.1861940813752812
420.0	400.0	-0.139373779296875	-0.201751708984375	0.24521175019482644
420.0	420.0	-0.189453125	-0.281982421875	0.33971542917382497
420.0	440.0	-0.099212646484375	-0.17962646484375	0.20520432767048682
420.0	460.0	-0.083740234375	-0.15234375	0.17384201165783383
420.0	480.0	-0.0660400390625	-0.1043701171875	0.12350873702337421
420.0	500.0	-0.076690673828125	-0.1005859375	0.12648711505511445
420.0	520.0	-0.043304443359375	-0.0653076171875	0.07836044714889243
420.0	540.0	-0.03765869140625	-0.0611572265625	0.0718218866310829
420.0	560.0	-0.028594970703125	-0.0540771484375	0.06117197342446936
420.0	580.0	-0.004974365234375	-0.0614013671875	0.06160253405485167
420.0	600.0	-0.003662109375	-0.0928955078125	0.09296766328577218
420.0	620.0	0.012664794921875	-0.093505859375	0.09435964586554162
420.0	640.0	-0.011627197265625	-0.0989990234375	0.09967947811777723
420.0	660.0	-0.0343017578125	-0.1007080078125	0.106389442270321
420.0	680.0	-0.019378662109375	-0.0667724609375	0.069527649786249
420.0	700.0	-0.05926513671875	-0.1907958984375	0.19978846636096126
420.0	720.0	-0.08697509765625	-0.2412109375	0.2564125269598643
420.0	740.0	-0.09210205078125	-0.1380615234375	0.16596316462394695
420.0	760.0	-0.199249267578125	-0.001708984375	0.19925659652320987
420.0	780.0	-0.28643798828125	0.019287109375	0.28708659620165605
420.0	800.0	-0.332733154296875	0.042236328125	0.3354031296541979
440.0	0.0	-0.27410888671875	-0.23386573791503906	0.36031772805225426
440.0	20.0	-0.2794189453125	-0.22532081604003906	0.3589490453260727
440.0	40.0	-0.289794921875	-0.21585464477539062	0.3613506945000209
440.0	60.0	-0.2083740234375	-0.10909652709960938	0.2352058372335338
440.0	80.0	-0.16571044921875	-0.10517120361328125	0.1962675088998334
440.0	100.0	-0.147216796875	-0.0842437744140625	0.16961662303460254
440.0	120.0	-0.16326904296875	-0.07599639892578125	0.180089513969076
440.0	140.0	-0.177581787109375	-0.065582275390625	0.1893048492732586
440.0	160.0	-0.191925048828125	-0.06158447265625	0.2015635672437521
440.0	180.0	-0.198333740234375	-0.0316619873046875	0.20084509940608145
440.0	200.0	-0.17315673828125	-0.006134033203125	0.17326535249592848
440.0	220.0	-0.18109130859375	0.0570526123046875	0.18986590694220426
440.0	240.0	-2.0098876953125	2.3170318603515625	3.0672928112022197
440.0	260.0	2.821014404296875	2.00921630859375	3.463390310659419
440.0	280.0	4.627716064453125	3.104461669921875	5.572561191517922
440.0	300.0	4.745025634765625	0.948272705078125	4.8388520743849055
440.0	320.0	4.841064453125	0.36669921875	4.854932888963792
440.0	340.0	3.954498291015625	-0.401611328125	3.9748394171996213
440.0	360.0	2.955169677734375	-0.660369873046875	3.028054853107624
440.0	380.0	-1.704833984375	-1.11956787109375	2.039581116863296
440.0	400.0	-0.438507080078125	-0.256103515625	0.5078163742871312
440.0	420.0	-0.35638427734375	-0.3846435546875	0.5243666821037191
440.0	440.0	-0.214996337890625	-0.226593017578125	0.3123584814304556
440.0	460.0	-0.1524658203125	-0.1844482421875	0.23930520347376943
440.0	480.0	-0.09112548828125	-0.12445068359375	0.15424599593327507
440.0	500.0	-0.0601806640625	-0.124053955078125	0.1378807314222293
440.0	520.0	-0.03790283203125	-0.11181640625	0.11806580107149653
440.0	540.0	-0.014068603515625	-0.0975341796875	0.09854360360872437
440.0	560.0	-0.014190673828125	-0.0927734375	0.09385246895666964
440.0	580.0	0.010345458984375	-0.096435546875	0.09698888195395237
440.0	600.0	0.04058837890625	-0.124267578125	0.13072814339418387
440.0	620.0	0.026123046875	-0.1302490234375	0.1328428458158582
440.0	640.0	0.0054931640625	-0.1397705078125	0.1398784104341398
440.0	660.0	-0.018585205078125	-0.137451171875	0.13870196284698624
440.0	680.0	-0.043487548828125	-0.1180419921875	0.1257977695456973
440.0	700.0	-0.059539794921875	-0.15625	0.16720959804789595
440.0	720.0	-0.088714599609375	-0.2281494140625	0.24479059483753413
440.0	740.0	-0.17828369140625	-0.0328369140625	0.18128247997693267
440.0	760.0	-0.236907958984375	0.045166015625	0.24117493650373384
440.0	780.0	-0.288360595703125	0.0526123046875	0.2931209439101741
440.0	800.0	-0.30999755859375	0.0670166015625	0.31715881072275504
460.0	0.0	-0.257965087890625	-0.26023364067077637	0.36642534615823813
460.0	20.0	-0.262359619140625	-0.25431060791015625	0.36538535144590434
460.0	40.0	-0.270721435546875	-0.24827194213867188	0.36732690197951584
460.0	60.0	-0.211456298828125	-0.163177490234375	0.2670967233667962
460.0	80.0	-0.169189453125	-0.125244140625	0.2105021753085496
460.0	100.0	-0.128875732421875	-0.0795745849609375	0.15146309444541328
460.0	120.0	-0.155029296875	-0.07167816162109375	0.17079766316591255
460.0	140.0	-0.167724609375	-0.066986083984375	0.18060642302409424
460.0	160.0	-0.17828369140625	-0.060516357421875	0.18827454458064985
460.0	180.0	-0.193511962890625	-0.0206146240234375	0.19460689223511668
460.0	200.0	-0.15155029296875	0.0063018798828125	0.15168126116620784
460.0	220.0	-0.132110595703125	0.0478515625	0.14050972041366375
460.0	240.0	-0.8665771484375	1.243499755859375	1.5156673767738071
460.0	260.0	0.641387939453125	2.30548095703125	2.3930359236981076
460.0	280.0	2.428802490234375	3.681732177734375	4.41069533805424
460.0	300.0	2.06103515625	1.505462646484375	2.552309482656482
460.0	320.0	1.970977783203125	0.923004150390625	2.1763938254641837
460.0	340.0	2.06060791015625	-0.23773193359375	2.0742761223252635
460.0	360.0	0.918212890625	-0.382965087890625	0.9948754550460034
460.0	380.0	-2.147064208984375	-0.77325439453125	2.282062022856432
460.0	400.0	-0.669525146484375	-0.210906982421875	0.7019584581791325
460.0	420.0	-0.396240234375	-0.389251708984375	0.5554486621505281
460.0	440.0	-0.2734375	-0.270660400390625	0.3847403263837357
460.0	460.0	-0.2025146484375	-0.1981201171875	0.283308601468704
460.0	480.0	-0.14678955078125	-0.132781982421875	0.19793490615463533
460.0	500.0	-0.1153564453125	-0.131378173828125	0.17483516246324374
460.0	520.0	-0.07806396484375	-0.1361083984375	0.15690595505699423
460.0	540.0	-0.061126708984375	-0.1383056640625	0.15121154474123188
460.0	560.0	-0.04949951171875	-0.126708984375	0.13603443821966063
460.0	580.0	0.019134521484375	-0.1187744140625	0.12030582424939454
460.0	600.0	0.039642333984375	-0.135498046875	0.14117802715248726
460.0	620.0	0.02978515625	-0.1429443359375	0.14601451540668745
460.0	640.0	0.013763427734375	-0.1728515625	0.17339865801583002
460.0	660.0	-0.023223876953125	-0.1904296875	0.19184059617839377
460.0	680.0	-0.105133056640625	-0.2269287109375	0.25009917921967734
460.0	700.0	-0.136627197265625	-0.200439453125	0.2425756900468575
460.0	720.0	-0.1539306640625	-0.220947265625	0.2692811607333245
460.0	740.0	0.16021728515625	-0.01611328125	0.1610255144238972
460.0	760.0	0.2547607421875	0.0240478515625	0.2558932100011602
460.0	780.0	0.2647705078125	0.023681640625	0.26582746643261074
460.0	800.0	0.257659912109375	0.038818359375	0.26056764060945387
480.0	0.0	-0.2777099609375	-0.2662876844406128	0.38474920830152615
480.0	20.0	-0.241241455078125	-0.2739849090576172	0.36505502330405176
480.0	40.0	-0.226226806640625	-0.26981353759765625	0.3521049745655074
480.0	60.0	-0.20294189453125	-0.22615432739257812	0.30386048172528524
480.0	80.0	-0.1795654296875	-0.1774749755859375	0.25247001900836785
480.0	100.0	-0.159759521484375	-0.09902191162109375	0.18795862227099927
480.0	120.0	-0.184600830078125	-0.0731048583984375	0.19854920495179118
480.0	140.0	-0.19927978515625	-0.068878173828125	0.2108474225638496
480.0	160.0	-0.1820068359375	-0.059783935546875	0.191574025581374
480.0	180.0	-0.158416748046875	-0.0112457275390625	0.15881540369129785
480.0	200.0	-0.089935302734375	0.0039825439453125	0.09002343769374742
480.0	220.0	-0.089080810546875	0.027130126953125	0.09312053799340356
480.0	240.0	-0.425384521484375	1.0713958740234375	1.1527537074297078
480.0	260.0	-0.349212646484375	2.226715087890625	2.2539320209590117
480.0	280.0	1.293548583984375	3.80975341796875	4.023367873418059
480.0	300.0	-0.1842041015625	2.279022216796875	2.286454332735773
480.0	320.0	-0.536407470703125	1.68658447265625	1.7698305450046015
480.0	340.0	-0.3165283203125	0.70550537109375	0.7732580463221721
480.0	360.0	-0.88348388671875	0.13507080078125	0.8937493492670958
480.0	380.0	-2.435577392578125	-0.518035888671875	2.490059922409442
480.0	400.0	-0.898468017578125	-0.17138671875	0.9146683475307635
480.0	420.0	-0.550140380859375	-0.333953857421875	0.6435678810654306
480.0	440.0	-0.361175537109375	-0.25201416015625	0.44040765834111645
480.0	460.0	-0.253662109375	-0.21209716796875	0.3306503809054794
480.0	480.0	-0.192718505859375	-0.139617919921875	0.2379781209774988
480.0	500.0	-0.152191162109375	-0.129425048828125	0.19978236430767507
480.0	520.0	-0.110687255859375	-0.1390380859375	0.17771679141499933
480.0	540.0	-0.08587646484375	-0.126220703125	0.15266444612754212
480.0	560.0	-0.089996337890625	-0.114990234375	0.14602087123196114
480.0	580.0	-0.033935546875	-0.1234130859375	0.12799379329608948
480.0	600.0	-0.00518798828125	-0.1412353515625	0.14133060444712375
480.0	620.0	0.004730224609375	-0.1505126953125	0.15058700632886157
480.0	640.0	-0.0479736328125	-0.238525390625	0.24330193467795816
480.0	660.0	-0.051971435546875	-0.268798828125	0.2737769897456254
480.0	680.0	-0.116851806640625	-0.2520751953125	0.2778421292875021
480.0	700.0	-0.141082763671875	-0.23486328125	0.27398012169646674
480.0	720.0	-0.16607666015625	-0.2445068359375	0.2955757937802453
480.0	740.0	0.183837890625	0.01806640625	0.1847234827092633
480.0	760.0	0.280853271484375	0.05810546875	0.28680098605502263
480.0	780.0	0.283721923828125	0.0606689453125	0.29013591812470146
480.0	800.0	0.274658203125	0.0777587890625	0.2854532497981414
500.0	0.0	-0.290618896484375	-0.23806560039520264	0.37567881639150774
500.0	20.0	-0.24029541015625	-0.25477027893066406	0.35021390487610393
500.0	40.0	-0.215545654296875	-0.2560997009277344	0.3347342018699956
500.0	60.0	-0.20257568359375	-0.24709701538085938	0.3195212709564166
500.0	80.0	-0.19281005859375	-0.21250152587890625	0.2869366083227945
500.0	100.0	-0.180419921875	-0.1416473388671875	0.22938028864210838
500.0	120.0	-0.194305419921875	-0.09539031982421875	0.21645763864364528
500.0	140.0	-0.219635009765625	-0.08526611328125	0.23560527920408988
500.0	160.0	-0.176666259765625	-0.05908203125	0.18628379896330563
500.0	180.0	-0.15093994140625	-0.00958251953125	0.1512438117487422
500.0	200.0	-0.114959716796875	-0.0202789306640625	0.11673462003576984
500.0	220.0	-0.12078857421875	-0.0178375244140625	0.12209855420528432
500.0	240.0	-0.33892822265625	0.6504669189453125	0.7334708942794747
500.0	260.0	-0.052642822265625	2.40045166015625	2.4010288293735638
500.0	280.0	-0.1318359375	4.657073974609375	4.6589396561235334
500.0	300.0	-1.417388916015625	4.5926513671875	4.806395522610802
500.0	320.0	-1.716796875	4.385009765625	4.709108424599755
500.0	340.0	-1.31549072265625	2.9869384765625	3.26378879588802
500.0	360.0	-1.0433349609375	1.06427001953125	1.4903752934034775
500.0	380.0	-2.115234375	-0.147064208984375	2.120340619510422
500.0	400.0	-0.89044189453125	-0.084869384765625	0.8944772663443702
500.0	420.0	-0.545257568359375	-0.263458251953125	0.6055708599126735
500.0	440.0	-0.407440185546875	-0.22418212890625	0.46504315038435995
500.0	460.0	-0.281524658203125	-0.19586181640625	0.3429547846325255
500.0	480.0	-0.202728271484375	-0.1533203125	0.2541768484424577
500.0	500.0	-0.144775390625	-0.160125732421875	0.21587071110797604
500.0	520.0	-0.095855712890625	-0.1756591796875	0.20011113187990154
500.0	540.0	-0.0584716796875	-0.1700439453125	0.17981624137690702
500.0	560.0	-0.104827880859375	-0.135498046875	0.17131434648740607
500.0	580.0	-0.049407958984375	-0.1287841796875	0.13793662076759736
500.0	600.0	-0.106201171875	-0.1575927734375	0.19003728883391938
500.0	620.0	-0.123291015625	-0.1923828125	0.2284990614406417
500.0	640.0	-0.105194091796875	-0.2735595703125	0.29308810187131273
500.0	660.0	-0.095947265625	-0.323974609375	0.337883745244719
500.0	680.0	-0.14117431640625	-0.2806396484375	0.3141477357675773
500.0	700.0	-0.125701904296875	-0.2757568359375	0.30305577260649896
500.0	720.0	-0.171630859375	-0.221435546875	0.28016219107800994
500.0	740.0	0.236297607421875	0.0703125	0.2465368267207813
500.0	760.0	0.311279296875	0.1041259765625	0.32823317878923924
500.0	780.0	0.306304931640625	0.1092529296875	0.3252059559612489
500.0	800.0	0.2861328125	0.114501953125	0.30819260805314563
520.0	0.0	-0.2373046875	-0.27209246158599854	0.3610371481737035
520.0	20.0	-0.21942138671875	-0.2742176055908203	0.35119943075913707
520.0	40.0	-0.19561767578125	-0.2769508361816406	0.33906937452351577
520.0	60.0	-0.17840576171875	-0.26345062255859375	0.31817423896500174
520.0	80.0	-0.17938232421875	-0.22673797607421875	0.2891161151446832
520.0	100.0	-0.18780517578125	-0.20951080322265625	0.28136375160497984
520.0	120.0	-0.1904296875	-0.18161773681640625	0.2631510368736195
520.0	140.0	-0.193359375	-0.1429595947265625	0.24046890365445098
520.0	160.0	-0.17315673828125	-0.0727996826171875	0.18783782846211927
520.0	180.0	-0.12054443359375	0.0020751953125	0.12056229471117007
520.0	200.0	-0.122802734375	-0.0186309814453125	0.12420799104563436
520.0	220.0	-0.142578125	-0.022979736328125	0.1444181083182638
520.0	240.0	-0.1544189453125	0.021728515625	0.15594017783333047
520.0	260.0	-0.54779052734375	0.291107177734375	0.6203368849069163
520.0	280.0	-3.73760986328125	2.525115966796875	4.510647197007299
520.0	300.0	-4.88165283203125	3.591094970703125	6.060239059730895
520.0	320.0	-5.75872802734375	3.813629150390625	6.907004834921108
520.0	340.0	-6.289794921875	2.28118896484375	6.690690790387001
520.0	360.0	-2.30072021484375	0.61871337890625	2.3824608605868556
520.0	380.0	-1.0235595703125	-0.010528564453125	1.0236137184737968
520.0	400.0	-0.6534423828125	-0.083160400390625	0.6587128356490458
520.0	420.0	-0.46856689453125	-0.215667724609375	0.515817314646227
520.0	440.0	-0.36883544921875	-0.21124267578125	0.4250447701967634
520.0	460.0	-0.27154541015625	-0.19183349609375	0.33247105137211097
520.0	480.0	-0.1654052734375	-0.167144775390625	0.23515161156436207
520.0	500.0	-0.1280517578125	-0.15997314453125	0.20491134583055023
520.0	520.0	-0.09375	-0.1895751953125	0.21148952025519496
520.0	540.0	-0.07281494140625	-0.1982421875	0.21119180996615558
520.0	560.0	-0.09765625	-0.14111328125	0.17160915275475286
520.0	580.0	-0.105224609375	-0.159423828125	0.19101878282554016
520.0	600.0	-0.13470458984375	-0.1533203125	0.20408930581995366
520.0	620.0	-0.13525390625	-0.203857421875	0.24464559593298532
520.0	640.0	-0.1163330078125	-0.2816162109375	0.3046983081172222
520.0	660.0	-0.0802001953125	-0.3731689453125	0.3816898388401331
520.0	680.0	-0.08599853515625	-0.380615234375	0.390209821361991
520.0	700.0	-0.03570556640625	-0.4759521484375	0.477289571512581
520.0	720.0	0.1302490234375	-0.667236328125	0.6798302182722942
520.0	740.0	0.27667236328125	0.103515625	0.29540325188252853
520.0	760.0	0.32867431640625	0.1312255859375	0.3539024733874517
520.0	780.0	0.31134033203125	0.13671875	0.3400364964983781
520.0	800.0	0.28424072265625	0.1370849609375	0.31557102993047875
540.0	0.0	-0.22283935546875	-0.28030839562416077	0.358092411261561
540.0	20.0	-0.21539306640625	-0.2768707275390625	0.3507870761928053
540.0	40.0	-0.19195556640625	-0.27639007568359375	0.3365091579893881
540.0	60.0	-0.16876220703125	-0.24530410766601562	0.2977495386392373
540.0	80.0	-0.17022705078125	-0.21114349365234375	0.27121729983428344
540.0	100.0	-0.182861328125	-0.23546600341796875	0.29813168917320715
540.0	120.0	-0.1905517578125	-0.2368316650390625	0.3039723835656923
540.0	140.0	-0.18505859375	-0.2026824951171875	0.27445742283213304
540.0	160.0	-0.17828369140625	-0.167022705078125	0.24429829846532558
540.0	180.0	-0.182373046875	-0.099273681640625	0.20764198056499825
540.0	200.0	-0.19036865234375	-0.0899505615234375	0.21055005892556114
540.0	220.0	-0.197998046875	-0.077606201171875	0.21266393447560455
540.0	240.0	-0.1951904296875	-0.070220947265625	0.20743742496587392
540.0	260.0	-0.2265625	0.13714599609375	0.2648388012561545
540.0	280.0	-0.235595703125	0.5753173828125	0.6216875632479613
540.0	300.0	-0.02099609375	2.39569091796875	2.395782922217852
540.0	320.0	-0.045166015625	2.55328369140625	2.553683139657026
540.0	340.0	-0.2257080078125	1.471221923828125	1.4884347664386293
540.0	360.0	-0.22943115234375	0.264434814453125	0.3500920232747951
540.0	380.0	-0.3955078125	-0.0545654296875	0.39925407432550597
540.0	400.0	-0.3533935546875	-0.14044189453125	0.380277438502725
540.0	420.0	-0.28680419921875	-0.132171630859375	0.3157942189045508
540.0	440.0	-0.20477294921875	-0.140838623046875	0.2485306389029017
540.0	460.0	-0.15460205078125	-0.22552490234375	0.2734287396798774
540.0	480.0	-0.101806640625	-0.19915771484375	0.2236702650267405
540.0	500.0	-0.06280517578125	-0.201416015625	0.2109808082626568
540.0	520.0	-0.03936767578125	-0.4356689453125	0.43744398933591916
540.0	540.0	-0.0994873046875	-0.573486328125	0.5820517952384294
540.0	560.0	-0.16448974609375	-0.59521484375	0.617525373397987
540.0	580.0	-0.17724609375	-0.5814208984375	0.6078375102685778
540.0	600.0	-0.27996826171875	-0.5318603515625	0.6010471371980775
540.0	620.0	-0.32196044921875	-0.5377197265625	0.6267384104996191
540.0	640.0	-0.4290771484375	-0.53759765625	0.6878360555515751
540.0	660.0	-0.52783203125	-0.588134765625	0.7902589169065254
540.0	680.0	-0.5902099609375	-0.669677734375	0.8926455432631019
540.0	700.0	-0.6771240234375	-0.68310546875	0.9618367972542666
540.0	720.0	-0.7276611328125	-0.6837158203125	0.9984778651284992
540.0	740.0	-0.80377197265625	-0.6162109375	1.01280072251275
540.0	760.0	-0.31341552734375	-0.42822265625	0.5306636751332868
540.0	780.0	0.240478515625	0.0941162109375	0.258239767732306
540.0	800.0	0.2828369140625	0.21728515625	0.35666449091966657
560.0	0.0	-0.17718505859375	-0.25637295842170715	0.31164344818842094
560.0	20.0	-0.17718505859375	-0.2547626495361328	0.3103200808641636
560.0	40.0	-0.176513671875	-0.25189971923828125	0.3075882717385695
560.0	60.0	-0.16143798828125	-0.22862625122070312	0.27987887881640705
560.0	80.0	-0.16375732421875	-0.20116424560546875	0.2593906608675458
560.0	100.0	-0.1815185546875	-0.2218780517578125	0.2866685464917305
560.0	120.0	-0.1873779296875	-0.23583221435546875	0.30120976388851917
560.0	140.0	-0.184326171875	-0.2093048095703125	0.27889897982487644
560.0	160.0	-0.18145751953125	-0.19012451171875	0.2628196365394471
560.0	180.0	-0.1856689453125	-0.175537109375	0.2555117101449302
560.0	200.0	-0.19293212890625	-0.1380462646484375	0.2372331712633887
560.0	220.0	-0.1990966796875	-0.1034088134765625	0.22434988425942518
560.0	240.0	-0.19000244140625	-0.113861083984375	0.22150682650074774
560.0	260.0	-0.19091796875	-0.09326171875	0.21247922010359055
560.0	280.0	-0.19317626953125	0.04913330078125	0.19932674771758788
560.0	300.0	-0.1229248046875	0.53680419921875	0.5506988795215979
560.0	320.0	-0.148681640625	0.485198974609375	0.5074684967768252
560.0	340.0	-0.15081787109375	0.3060302734375	0.34117526068207527
560.0	360.0	-0.25872802734375	-0.576873779296875	0.6322369408484828
560.0	380.0	-0.17352294921875	-0.262664794921875	0.3148063029815692
560.0	400.0	-0.17059326171875	-0.27288818359375	0.3218229663789366
560.0	420.0	-0.167724609375	-0.22998046875	0.2846446215835916
560.0	440.0	-0.15008544921875	-0.230224609375	0.2748254224577219
560.0	460.0	-0.12591552734375	-0.2364501953125	0.2678869442312821
560.0	480.0	-0.08258056640625	-0.32568359375	0.33599010876198737
560.0	500.0	-0.0450439453125	-0.3743896484375	0.3770895992552305
560.0	520.0	-0.07000732421875	-0.5103759765625	0.5151549891987796
560.0	540.0	-0.1080322265625	-0.6192626953125	0.6286153416690954
560.0	560.0	-0.16436767578125	-0.614013671875	0.6356331662925955
560.0	580.0	-0.181640625	-0.5963134765625	0.6233643228325197
560.0	600.0	-0.279296875	-0.5374755859375	0.6057117712770856
560.0	620.0	-0.3359375	-0.5281982421875	0.6259771457139749
560.0	640.0	-0.4664306640625	-0.51904296875	0.6978274627632522
560.0	660.0	-0.56231689453125	-0.6009521484375	0.8230089760062863
560.0	680.0	-0.63140869140625	-0.6712646484375	0.921560179166436
560.0	700.0	-0.7149658203125	-0.67919921875	0.9861479113022227
560.0	720.0	-0.76348876953125	-0.6962890625	1.0333119372955444
560.0	740.0	-0.83941650390625	-0.679931640625	1.0802440015816777
560.0	760.0	-0.836669921875	-0.0594482421875	0.8387792627798462
560.0	780.0	0.1827392578125	0.1610107421875	0.24355306494814008
560.0	800.0	0.2529296875	0.2130126953125	0.3306778419899701
580.0	0.0	-0.10308837890625	-0.2562704384326935	0.27622771671214225
580.0	20.0	-0.114013671875	-0.2516613006591797	0.27628341901730225
580.0	40.0	-0.145263671875	-0.2526435852050781	0.2914280623273662
580.0	60.0	-0.15484619140625	-0.22035598754882812	0.26932156289766385
580.0	80.0	-0.1551513671875	-0.19918060302734375	0.25247744327461563
580.0	100.0	-0.17303466796875	-0.201873779296875	0.2658834689984674
580.0	120.0	-0.18365478515625	-0.21680450439453125	0.28413601186147924
580.0	140.0	-0.175048828125	-0.1882781982421875	0.2570812559508379
580.0	160.0	-0.17816162109375	-0.1731719970703125	0.24845543624576474
580.0	180.0	-0.182861328125	-0.19671630859375	0.2685806608644606
580.0	200.0	-0.1884765625	-0.1433563232421875	0.23680044346524132
580.0	220.0	-0.19793701171875	-0.096466064453125	0.22019255709315663
580.0	240.0	-0.19085693359375	-0.1153564453125	0.223010041424024
580.0	260.0	-0.1905517578125	-0.102783203125	0.21650487119247147
580.0	280.0	-0.17401123046875	-0.07305908203125	0.18872609198650128
580.0	300.0	-0.18505859375	-0.209747314453125	0.27971524635068723
580.0	320.0	-0.204833984375	-0.254852294921875	0.3269658290737491
580.0	340.0	-0.19549560546875	-0.287994384765625	0.3480794412402491
580.0	360.0	-0.201171875	-0.330963134765625	0.38730700983187083
580.0	380.0	-0.19390869140625	-0.322845458984375	0.37660293545021134
580.0	400.0	-0.18060302734375	-0.335723876953125	0.381219064373969
580.0	420.0	-0.16949462890625	-0.312896728515625	0.35585501534170927
580.0	440.0	-0.1387939453125	-0.264007568359375	0.2982679255408454
580.0	460.0	-0.11456298828125	-0.222137451171875	0.24993944365999332
580.0	480.0	-0.0992431640625	-0.218902587890625	0.24034880610968112
580.0	500.0	-0.064208984375	-0.2689208984375	0.2764800956504847
580.0	520.0	-0.0614013671875	-0.512451171875	0.5161165870697773
580.0	540.0	-0.094970703125	-0.6224365234375	0.6296401036790925
580.0	560.0	-0.1571044921875	-0.6044921875	0.6245739557602665
580.0	580.0	-0.17596435546875	-0.5863037109375	0.6121400949575319
580.0	600.0	-0.276123046875	-0.521240234375	0.5898604232755732
580.0	620.0	-0.34442138671875	-0.5343017578125	0.6356921110339455
580.0	640.0	-0.48126220703125	-0.5546875	0.7343647149562945
580.0	660.0	-0.57568359375	-0.630126953125	0.853505464052522
580.0	680.0	-0.64813232421875	-0.691162109375	0.9475128342839997
580.0	700.0	-0.7232666015625	-0.666259765625	0.9833700484692668
580.0	720.0	-0.76177978515625	-0.6475830078125	0.9998360831057193
580.0	740.0	-0.83575439453125	-0.621337890625	1.041415470551797
580.0	760.0	-0.81573486328125	0.2242431640625	0.845995486868128
580.0	780.0	0.20294189453125	0.2315673828125	0.3079104826707982
580.0	800.0	0.2642822265625	0.2325439453125	0.35202525730171064
600.0	0.0	-0.01312255859375	-0.25010913610458374	0.2504531523200049
600.0	20.0	-0.053955078125	-0.24127197265625	0.24723129908026026
600.0	40.0	-0.0970458984375	-0.243804931640625	0.26240951029989634
600.0	60.0	-0.15625	-0.18703842163085938	0.2437158871845722
600.0	80.0	-0.14642333984375	-0.1669464111328125	0.22206057426099837
600.0	100.0	-0.16192626953125	-0.17414093017578125	0.23779230502014428
600.0	120.0	-0.174560546875	-0.1973114013671875	0.26344482085397397
600.0	140.0	-0.16943359375	-0.1756591796875	0.24405714515155144
600.0	160.0	-0.17950439453125	-0.171844482421875	0.24850020884271457
600.0	180.0	-0.18603515625	-0.174774169921875	0.2552549506529547
600.0	200.0	-0.1903076171875	-0.179412841796875	0.2615453248697337
600.0	220.0	-0.2003173828125	-0.1099090576171875	0.22848863167157335
600.0	240.0	-0.194091796875	-0.1599884033203125	0.25153114083776834
600.0	260.0	-0.19451904296875	-0.148101806640625	0.24448272578588345
600.0	280.0	-0.1781005859375	-0.1053466796875	0.2069244829218175
600.0	300.0	-0.19232177734375	-0.266143798828125	0.328359844827781
600.0	320.0	-0.2169189453125	-0.316436767578125	0.38364835032980354
600.0	340.0	-0.2103271484375	-0.357330322265625	0.4146353441040761
600.0	360.0	-0.21514892578125	-0.39105224609375	0.44633050471572366
600.0	380.0	-0.20257568359375	-0.337493896484375	0.39362296394860036
600.0	400.0	-0.1866455078125	-0.326995849609375	0.3765140518604093
600.0	420.0	-0.16973876953125	-0.27899169921875	0.32656946904900386
600.0	440.0	-0.14404296875	-0.26568603515625	0.30222085653270453
600.0	460.0	-0.11328125	-0.2244873046875	0.25145017710755535
600.0	480.0	-0.08868408203125	-0.218109130859375	0.23544948369014837
600.0	500.0	-0.04827880859375	-0.261199951171875	0.2656242794840521
600.0	520.0	-0.0499267578125	-0.48681640625	0.48936989541637427
600.0	540.0	-0.080078125	-0.6083984375	0.6136457975542219
600.0	560.0	-0.15484619140625	-0.586181640625	0.6062889235330279
600.0	580.0	-0.19683837890625	-0.5830078125	0.6153401147710716
600.0	600.0	-0.3092041015625	-0.549560546875	0.6305743184626392
600.0	620.0	-0.38525390625	-0.58984375	0.7045113353913806
600.0	640.0	-0.52099609375	-0.636962890625	0.8228965024449396
600.0	660.0	-0.59344482421875	-0.6690673828125	0.894330991376007
600.0	680.0	-0.65093994140625	-0.67529296875	0.9379463742459697
600.0	700.0	-0.722412109375	-0.6376953125	0.963604985124148
600.0	720.0	-0.7640380859375	-0.6162109375	0.9815651360239256
600.0	740.0	-0.84771728515625	-0.5823974609375	1.028499585833232
600.0	760.0	-0.8663330078125	0.2457275390625	0.9005081364869313
600.0	780.0	0.20379638671875	0.2462158203125	0.31961726707387944
600.0	800.0	0.274169921875	0.2462158203125	0.36849881442563814
620.0	0.0	0.0045166015625	-0.22867321968078613	0.22871781978860206
620.0	20.0	-0.04180908203125	-0.22662925720214844	0.23045350845733145
620.0	40.0	-0.08660888671875	-0.22865676879882812	0.24450974863220076
620.0	60.0	-0.172119140625	-0.182342529296875	0.25074647865896393
620.0	80.0	-0.180419921875	-0.19488525390625	0.26557788010202327
620.0	100.0	-0.17987060546875	-0.158660888671875	0.23984726870624112
620.0	120.0	-0.18768310546875	-0.22977447509765625	0.2966837668036413
620.0	140.0	-0.17626953125	-0.2130126953125	0.2764875331934348
620.0	160.0	-0.1761474609375	-0.1634674072265625	0.2403113006500171
620.0	180.0	-0.18218994140625	-0.1440887451171875	0.2322815989678447
620.0	200.0	-0.1851806640625	-0.170074462890625	0.2514303109614333
620.0	220.0	-0.1968994140625	-0.205291748046875	0.28445400519995745
620.0	240.0	-0.17523193359375	-0.2844696044921875	0.3341095425619358
620.0	260.0	-0.18743896484375	-0.311798095703125	0.363801344178099
620.0	280.0	-0.1900634765625	-0.280181884765625	0.33856463736462783
620.0	300.0	-0.1868896484375	-0.25921630859375	0.3195635075130804
620.0	320.0	-0.21954345703125	-0.317047119140625	0.3856399943997017
620.0	340.0	-0.2132568359375	-0.34765625	0.40785211319562426
620.0	360.0	-0.21478271484375	-0.37762451171875	0.4344328330668344
620.0	380.0	-0.2015380859375	-0.319854736328125	0.3780537692377706
620.0	400.0	-0.1861572265625	-0.309967041015625	0.3615716796396312
620.0	420.0	-0.1695556640625	-0.2598876953125	0.3103074884538209
620.0	440.0	-0.1416015625	-0.237884521484375	0.27683939037696836
620.0	460.0	-0.11114501953125	-0.195831298828125	0.22517351746444858
620.0	480.0	-0.09014892578125	-0.194366455078125	0.21425486617379336
620.0	500.0	-0.048583984375	-0.232818603515625	0.23783377741758222
620.0	520.0	-0.0606689453125	-0.4486083984375	0.45269218689302543
620.0	540.0	-0.08294677734375	-0.609619140625	0.6152362672080354
620.0	560.0	-0.1600341796875	-0.5797119140625	0.6013957448920456
620.0	580.0	-0.20281982421875	-0.5748291015625	0.6095608067283161
620.0	600.0	-0.28472900390625	-0.546630859375	0.6163407353781643
620.0	620.0	-0.39697265625	-0.5791015625	0.7021010678670999
620.0	640.0	-0.568115234375	-0.6141357421875	0.8366107992137997
620.0	660.0	-0.6573486328125	-0.6676025390625	0.9369100144747946
620.0	680.0	-0.7332763671875	-0.645263671875	0.9767596617987994
620.0	700.0	-0.83380126953125	-0.5595703125	1.0041630802331223
620.0	720.0	-0.90020751953125	-0.515869140625	1.0375425526067747
620.0	740.0	-0.97021484375	-0.441650390625	1.0660074627187428
620.0	760.0	-0.9071044921875	0.2978515625	0.954753430488958
620.0	780.0	0.216064453125	0.2674560546875	0.34382639382864183
620.0	800.0	0.27801513671875	0.2701416015625	0.3876453290567265
