# Supplementary material for: Real-time emotion detection by quantitative facial motion analysis
Source: PLoS One. 2023 Mar 10;18(3):e0282730. doi: 10.1371/journal.pone.0282730 (PMC10004542; doi:10.1371/journal.pone.0282730)
Supplement: S1 Dataset — Data from each participant is organized into folders by Study ID and subsequently by emotions. The data files (.csv) contain the pixel displacement results after DISC-processing of videos. (ZIP) [file pone.0282730.s004.zip › S1_Dataset/1/neutral/result/100006_cropped_result.csv]

pos_x	pos_y	disp_x	disp_y	disp_xy_indi
0.0	0.0	-0.4993245601654053	-0.2667018473148346	0.566087353458387
0.0	20.0	-0.43462324142456055	-0.36481285095214844	0.5674379069168946
0.0	40.0	-0.4140282869338989	-0.3255653381347656	0.5266993561570236
0.0	60.0	-0.34054243564605713	-0.3800849914550781	0.5103271021660086
0.0	80.0	-0.2950711250305176	-0.40550994873046875	0.5015030282522357
0.0	100.0	-0.30657315254211426	-0.37030029296875	0.4807383954214106
0.0	120.0	-0.26326310634613037	-0.47443389892578125	0.5425817796543968
0.0	140.0	-0.27108609676361084	-0.4284210205078125	0.5069834737656498
0.0	160.0	-0.306787371635437	-0.3307647705078125	0.4511361488553822
0.0	180.0	-0.28518247604370117	-0.3202056884765625	0.42878984080218785
0.0	200.0	-0.27715766429901123	-0.250335693359375	0.3734760102729524
0.0	220.0	-0.23958265781402588	-0.2971649169921875	0.3817156504732368
0.0	240.0	-0.26354682445526123	-0.2669525146484375	0.3751274100323469
0.0	260.0	-0.2918461561203003	-0.2730712890625	0.39967750468652863
0.0	280.0	-0.23770356178283691	-0.34161376953125	0.41617658609969516
0.0	300.0	-0.22711944580078125	-0.288330078125	0.36703879442427145
0.0	320.0	-0.2267850637435913	-0.25262451171875	0.33948580096717096
0.0	340.0	-0.2046133279800415	-0.21063232421875	0.29365386085127615
0.0	360.0	-0.18174302577972412	-0.23297119140625	0.2954760623888457
0.0	380.0	-0.18048489093780518	-0.287353515625	0.33933293208717386
0.0	400.0	-0.1790093183517456	-0.30328369140625	0.35217230659118853
0.0	420.0	-0.18579208850860596	-0.32415771484375	0.37362671778810413
0.0	440.0	-0.16546106338500977	-0.37774658203125	0.41239525183104386
0.0	460.0	-0.14521467685699463	-0.29437255859375	0.3282415355004789
0.0	480.0	-0.12035775184631348	-0.328582763671875	0.3499323091852852
0.0	500.0	-0.0978325605392456	-0.31060791015625	0.3256508617419862
0.0	520.0	-0.06618797779083252	-0.31640625	0.32325495115017533
0.0	540.0	0.00017547607421875	-0.3280029296875	0.32800297662587713
0.0	560.0	0.07948112487792969	-0.3128662109375	0.32280414365099047
0.0	580.0	0.17134690284729004	-0.2362060546875	0.2918099747890618
0.0	600.0	-0.03007817268371582	-0.443115234375	0.44413489775878073
0.0	620.0	-0.06793880462646484	-0.43896484375	0.44419119219378367
0.0	640.0	-0.20698201656341553	-0.33935546875	0.3974967790450512
0.0	660.0	-0.25360727310180664	-0.3411865234375	0.42511750463313325
0.0	680.0	-0.28151559829711914	-0.3409423828125	0.4421456100454354
0.0	700.0	-0.31724071502685547	-0.2890625	0.42918387688379034
0.0	720.0	-0.32045841217041016	-0.188720703125	0.37189931126418463
0.0	740.0	0.04552292823791504	-0.140625	0.14780976835227894
0.0	760.0	0.3617287278175354	-0.27001953125	0.4513958570755411
0.0	780.0	0.43624037504196167	-0.311279296875	0.5359108745675402
0.0	800.0	0.4712061285972595	-0.4178466796875	0.6297865220481345
20.0	0.0	-0.4504966735839844	-0.25997114181518555	0.5201271455009114
20.0	20.0	-0.4252433776855469	-0.28395652770996094	0.5113347630413079
20.0	40.0	-0.3801860809326172	-0.2829322814941406	0.4739115234370042
20.0	60.0	-0.33655357360839844	-0.2933158874511719	0.4464331055598948
20.0	80.0	-0.31484031677246094	-0.29952239990234375	0.43455505187334215
20.0	100.0	-0.3315410614013672	-0.26425933837890625	0.4239722553606573
20.0	120.0	-0.2976970672607422	-0.3133544921875	0.43222052430412516
20.0	140.0	-0.31024932861328125	-0.2616729736328125	0.4058662230770508
20.0	160.0	-0.33167076110839844	-0.186798095703125	0.3806560420281519
20.0	180.0	-0.29761314392089844	-0.1990966796875	0.3580685287721729
20.0	200.0	-0.28104209899902344	-0.1981964111328125	0.3438989368923721
20.0	220.0	-0.2779674530029297	-0.2134552001953125	0.3504697239696417
20.0	240.0	-0.3024482727050781	-0.1943817138671875	0.3595263666940583
20.0	260.0	-0.3151283264160156	-0.220733642578125	0.3847456342514705
20.0	280.0	-0.27248382568359375	-0.27325439453125	0.3858955809410198
20.0	300.0	-0.2572021484375	-0.23614501953125	0.34916674442203144
20.0	320.0	-0.2386932373046875	-0.211395263671875	0.31884544694552786
20.0	340.0	-0.20909881591796875	-0.191314697265625	0.2834142343075491
20.0	360.0	-0.185577392578125	-0.202056884765625	0.2743464111616636
20.0	380.0	-0.17441749572753906	-0.255157470703125	0.3090740973803567
20.0	400.0	-0.16904449462890625	-0.27716064453125	0.3246445194998989
20.0	420.0	-0.17599105834960938	-0.296539306640625	0.34483099193941114
20.0	440.0	-0.17000198364257812	-0.325469970703125	0.3671939218885635
20.0	460.0	-0.16190147399902344	-0.229736328125	0.281053140426173
20.0	480.0	-0.14606666564941406	-0.252044677734375	0.29131081405976444
20.0	500.0	-0.12443161010742188	-0.30810546875	0.3322833210794407
20.0	520.0	-0.11564254760742188	-0.411376953125	0.4273221225019169
20.0	540.0	-0.12518310546875	-0.42919921875	0.44708251953125
20.0	560.0	-0.1339244842529297	-0.425048828125	0.4456481501956998
20.0	580.0	-0.16463279724121094	-0.427490234375	0.45809590525724864
20.0	600.0	-0.187896728515625	-0.4532470703125	0.490650677502578
20.0	620.0	-0.21428680419921875	-0.4344482421875	0.484421417356544
20.0	640.0	-0.26936912536621094	-0.4307861328125	0.508071272484586
20.0	660.0	-0.3086986541748047	-0.443603515625	0.5404432793218871
20.0	680.0	-0.350494384765625	-0.441650390625	0.5638274392856817
20.0	700.0	-0.3793315887451172	-0.4638671875	0.5992205118811061
20.0	720.0	-0.40166664123535156	-0.4459228515625	0.6001527140877728
20.0	740.0	-0.4021320343017578	-0.4259033203125	0.5857506391502122
20.0	760.0	-0.34798622131347656	-0.3580322265625	0.49928096847499925
20.0	780.0	0.4438056945800781	-0.2960205078125	0.5334713071827537
20.0	800.0	0.4729652404785156	-0.3857421875	0.6103221722321623
40.0	0.0	-0.43718719482421875	-0.24747392535209656	0.5023703684010876
40.0	20.0	-0.40407562255859375	-0.2274932861328125	0.46371360124717154
40.0	40.0	-0.3862266540527344	-0.20623016357421875	0.4378377652380155
40.0	60.0	-0.3383903503417969	-0.23390579223632812	0.4113635239616516
40.0	80.0	-0.3247718811035156	-0.229766845703125	0.39783109247503484
40.0	100.0	-0.3391532897949219	-0.19408416748046875	0.3907603076635406
40.0	120.0	-0.3073921203613281	-0.2484893798828125	0.3952681211213193
40.0	140.0	-0.3180885314941406	-0.2098388671875	0.38106779455975043
40.0	160.0	-0.3375053405761719	-0.1457366943359375	0.36762622185231053
40.0	180.0	-0.291717529296875	-0.175140380859375	0.34025471327615736
40.0	200.0	-0.2726020812988281	-0.1838226318359375	0.3287896815648927
40.0	220.0	-0.3013153076171875	-0.1121368408203125	0.32150518763093144
40.0	240.0	-0.3142547607421875	-0.0697021484375	0.3218919758955367
40.0	260.0	-0.3305015563964844	-0.064422607421875	0.3367217710922945
40.0	280.0	-0.2977409362792969	-0.04052734375	0.3004864900921554
40.0	300.0	-0.2719917297363281	-0.050811767578125	0.2766971932806207
40.0	320.0	-0.250732421875	-0.140228271484375	0.28728159617838134
40.0	340.0	-0.219024658203125	-0.111968994140625	0.24598548036390083
40.0	360.0	-0.19443511962890625	-0.117645263671875	0.2272562954233217
40.0	380.0	-0.18033218383789062	-0.152252197265625	0.2360093813812357
40.0	400.0	-0.16907501220703125	-0.186248779296875	0.2515451600456344
40.0	420.0	-0.17296600341796875	-0.208221435546875	0.270690606707337
40.0	440.0	-0.16563034057617188	-0.24407958984375	0.2949716188003041
40.0	460.0	-0.15821075439453125	-0.18310546875	0.24198813089125656
40.0	480.0	-0.143402099609375	-0.21368408203125	0.25734228002004467
40.0	500.0	-0.12176513671875	-0.2674560546875	0.2938698516505885
40.0	520.0	-0.11354827880859375	-0.37939453125	0.39602199681684525
40.0	540.0	-0.115631103515625	-0.4022216796875	0.41851264223542284
40.0	560.0	-0.11397171020507812	-0.40087890625	0.4167654594652328
40.0	580.0	-0.15673446655273438	-0.4097900390625	0.4387408906409516
40.0	600.0	-0.1836700439453125	-0.4093017578125	0.4486230199078904
40.0	620.0	-0.2509117126464844	-0.4110107421875	0.4815459663798582
40.0	640.0	-0.3194084167480469	-0.4266357421875	0.5329538377771315
40.0	660.0	-0.3578834533691406	-0.4342041015625	0.5626844302174352
40.0	680.0	-0.39771270751953125	-0.4332275390625	0.588099905054121
40.0	700.0	-0.4155998229980469	-0.4515380859375	0.6136854698688157
40.0	720.0	-0.4256134033203125	-0.4449462890625	0.6157304355287213
40.0	740.0	-0.42447662353515625	-0.4180908203125	0.5958022641425474
40.0	760.0	-0.3450927734375	-0.3388671875	0.4836527608139396
40.0	780.0	0.4635200500488281	-0.280517578125	0.5417941937990695
40.0	800.0	0.4881706237792969	-0.3626708984375	0.6081453267883683
60.0	0.0	-0.4380226135253906	-0.1777154952287674	0.4727013932748874
60.0	20.0	-0.4090919494628906	-0.17285537719726562	0.4441117027746029
60.0	40.0	-0.3955421447753906	-0.16062164306640625	0.4269108812326855
60.0	60.0	-0.3556365966796875	-0.15398788452148438	0.38754310402497516
60.0	80.0	-0.3385276794433594	-0.1498870849609375	0.3702257797444597
60.0	100.0	-0.3475990295410156	-0.12192535400390625	0.36836242654053863
60.0	120.0	-0.33647918701171875	-0.13179779052734375	0.36137086335225865
60.0	140.0	-0.3361053466796875	-0.1191864013671875	0.3566121174855577
60.0	160.0	-0.34645843505859375	-0.0732269287109375	0.35411245433009914
60.0	180.0	-0.2972145080566406	-0.1136474609375	0.3182015229015906
60.0	200.0	-0.2889556884765625	-0.10302734375	0.30677357034650965
60.0	220.0	-0.32866668701171875	0.0052490234375	0.3287085995198582
60.0	240.0	-0.3387565612792969	0.063873291015625	0.3447256954666141
60.0	260.0	-0.34481048583984375	0.122314453125	0.36586212784104466
60.0	280.0	-0.18998336791992188	-0.090789794921875	0.21056226382747817
60.0	300.0	-0.16420364379882812	-0.226226806640625	0.2795378412301761
60.0	320.0	-0.15753173828125	-0.280609130859375	0.32180387332592203
60.0	340.0	-0.14596939086914062	-0.297332763671875	0.33123078876134543
60.0	360.0	-0.20302963256835938	0.001953125	0.2030390267857602
60.0	380.0	-0.18695449829101562	0.011688232421875	0.18731951101898897
60.0	400.0	-0.16172027587890625	-0.01800537109375	0.16271951640345172
60.0	420.0	-0.16386032104492188	-0.076446533203125	0.18081558907273831
60.0	440.0	-0.17040252685546875	-0.084930419921875	0.1903948460091154
60.0	460.0	-0.1662750244140625	-0.072021484375	0.18120286409291508
60.0	480.0	-0.16469573974609375	-0.109466552734375	0.1977564483349677
60.0	500.0	-0.14269638061523438	-0.201080322265625	0.24656754255808983
60.0	520.0	-0.12928390502929688	-0.361328125	0.3837607874909054
60.0	540.0	-0.1242523193359375	-0.3834228515625	0.4030530014286939
60.0	560.0	-0.12255096435546875	-0.3856201171875	0.4046252755873718
60.0	580.0	-0.1622467041015625	-0.392822265625	0.42500979443134956
60.0	600.0	-0.18741226196289062	-0.3927001953125	0.43512848600444765
60.0	620.0	-0.2571563720703125	-0.401123046875	0.4764757060235584
60.0	640.0	-0.3209190368652344	-0.4287109375	0.5355203975150139
60.0	660.0	-0.3505134582519531	-0.4384765625	0.5613567317468992
60.0	680.0	-0.3886299133300781	-0.440673828125	0.5875598968014122
60.0	700.0	-0.4043312072753906	-0.462890625	0.6146148842077171
60.0	720.0	-0.4105415344238281	-0.45458984375	0.6125326746612957
60.0	740.0	-0.43975067138671875	-0.483642578125	0.6536748399322607
60.0	760.0	-0.3874168395996094	-0.471435546875	0.6101993792709722
60.0	780.0	0.6518211364746094	-0.380126953125	0.7545643076949421
60.0	800.0	0.6493949890136719	-0.38671875	0.7558209069334014
80.0	0.0	-0.462677001953125	-0.09801822155714035	0.4729456415842699
80.0	20.0	-0.38304901123046875	-0.14243698120117188	0.40867448980618154
80.0	40.0	-0.36019134521484375	-0.14637374877929688	0.38879696436492844
80.0	60.0	-0.34098052978515625	-0.12680435180664062	0.36379536188586586
80.0	80.0	-0.3202667236328125	-0.13787841796875	0.3486850045643799
80.0	100.0	-0.3487548828125	-0.08705902099609375	0.3594568700447369
80.0	120.0	-0.33995819091796875	-0.08753204345703125	0.35104619383206775
80.0	140.0	-0.3330535888671875	-0.0871429443359375	0.34426528405409956
80.0	160.0	-0.338653564453125	-0.0459747314453125	0.34176002201585176
80.0	180.0	-0.31711578369140625	-0.05023193359375	0.32106956788020513
80.0	200.0	-0.37285614013671875	0.0790252685546875	0.38113868120120387
80.0	220.0	-0.365020751953125	0.149169921875	0.394324504626099
80.0	240.0	-0.36871337890625	0.295440673828125	0.47247724552244885
80.0	260.0	-0.2335662841796875	0.5169677734375	0.5672820179403124
80.0	280.0	-0.12160491943359375	0.623626708984375	0.6353723542845826
80.0	300.0	-0.0403289794921875	0.554534912109375	0.555999456236275
80.0	320.0	-0.00408935546875	0.5533447265625	0.5533598370343458
80.0	340.0	-0.097412109375	-0.07757568359375	0.12452753004024683
80.0	360.0	-0.16778564453125	0.03680419921875	0.17177476994861737
80.0	380.0	-0.15442657470703125	0.004791259765625	0.1545008839647463
80.0	400.0	-0.1382598876953125	-0.004669189453125	0.13833870707675996
80.0	420.0	-0.139892578125	-0.0416259765625	0.1459542919521075
80.0	440.0	-0.1528472900390625	-0.0560302734375	0.1627933832001974
80.0	460.0	-0.16451263427734375	-0.069366455078125	0.1785388247048148
80.0	480.0	-0.183349609375	-0.10479736328125	0.21118609473321717
80.0	500.0	-0.14949798583984375	-0.19183349609375	0.24320719149260558
80.0	520.0	-0.13665008544921875	-0.3480224609375	0.3738888593824006
80.0	540.0	-0.13101959228515625	-0.3658447265625	0.3885981182612172
80.0	560.0	-0.1294097900390625	-0.364990234375	0.38725284369139457
80.0	580.0	-0.17220306396484375	-0.37841796875	0.41575720596491894
80.0	600.0	-0.1964569091796875	-0.3775634765625	0.4256166068169773
80.0	620.0	-0.26840972900390625	-0.38818359375	0.4719430951720932
80.0	640.0	-0.3281097412109375	-0.4146728515625	0.528781217613186
80.0	660.0	-0.3521881103515625	-0.42578125	0.5525632433708986
80.0	680.0	-0.387359619140625	-0.431640625	0.5799664677299547
80.0	700.0	-0.39919281005859375	-0.4547119140625	0.6050767095111651
80.0	720.0	-0.40393829345703125	-0.4542236328125	0.607852986770949
80.0	740.0	-0.42794036865234375	-0.4962158203125	0.6552580403556382
80.0	760.0	0.0030517578125	-0.204345703125	0.20436848977128738
80.0	780.0	0.43509674072265625	-0.262451171875	0.5081237953550681
80.0	800.0	0.4145355224609375	-0.2530517578125	0.48566952911826633
100.0	0.0	-0.433258056640625	-0.06859219819307327	0.4386541157871072
100.0	20.0	-0.371337890625	-0.11019325256347656	0.3873427189509861
100.0	40.0	-0.36643218994140625	-0.10434722900390625	0.3809998609265474
100.0	60.0	-0.3635406494140625	-0.07252883911132812	0.3707050529453776
100.0	80.0	-0.32330322265625	-0.101470947265625	0.3388529576658584
100.0	100.0	-0.3390045166015625	-0.06262969970703125	0.3447412675640269
100.0	120.0	-0.35330963134765625	-0.03670501708984375	0.3552111398627336
100.0	140.0	-0.34833526611328125	-0.0348968505859375	0.3500789165302985
100.0	160.0	-0.35933685302734375	0.0023040771484375	0.35934423985240227
100.0	180.0	-0.3719329833984375	0.0592193603515625	0.3766179453771562
100.0	200.0	-0.40962982177734375	0.190673828125	0.45183304396776963
100.0	220.0	-0.340179443359375	0.22906494140625	0.41011315641630297
100.0	240.0	-0.24871063232421875	0.6493377685546875	0.6953391376175324
100.0	260.0	0.5020599365234375	0.946624755859375	1.0715234987006768
100.0	280.0	1.004791259765625	0.845184326171875	1.3129897261243129
100.0	300.0	1.3777999877929688	0.708465576171875	1.5492760499610299
100.0	320.0	1.61065673828125	0.60504150390625	1.7205494325999273
100.0	340.0	0.8522796630859375	-0.168304443359375	0.8687387465540997
100.0	360.0	0.122894287109375	-0.0478515625	0.13188168120634836
100.0	380.0	0.040924072265625	-0.0576171875	0.07067191794632613
100.0	400.0	0.101593017578125	-0.0860595703125	0.1331442483286505
100.0	420.0	0.077606201171875	-0.09222412109375	0.1205321989007261
100.0	440.0	0.07132720947265625	-0.08306884765625	0.10948974500880644
100.0	460.0	0.07573699951171875	-0.09808349609375	0.12392120601822255
100.0	480.0	0.04868316650390625	-0.1064453125	0.11704979818038866
100.0	500.0	0.0545501708984375	-0.09552001953125	0.10999906943378712
100.0	520.0	0.0010833740234375	-0.0672607421875	0.06726946661664564
100.0	540.0	-0.042449951171875	-0.0804443359375	0.09095762496305587
100.0	560.0	-0.04891204833984375	-0.12109375	0.1305989462509622
100.0	580.0	-0.1555633544921875	-0.276123046875	0.31692884734021204
100.0	600.0	-0.19390869140625	-0.2972412109375	0.3548984616513231
100.0	620.0	-0.29364013671875	-0.3634033203125	0.4672114115754833
100.0	640.0	-0.35544586181640625	-0.41015625	0.5427429502964274
100.0	660.0	-0.3824920654296875	-0.4256591796875	0.57226385292879
100.0	680.0	-0.41442108154296875	-0.4285888671875	0.5961822287726366
100.0	700.0	-0.414825439453125	-0.4639892578125	0.6223874810621377
100.0	720.0	-0.3936767578125	-0.4879150390625	0.6269309969886021
100.0	740.0	-0.3751983642578125	-0.3756103515625	0.5309020142574739
100.0	760.0	0.3695068359375	-0.2783203125	0.4625986361357329
100.0	780.0	0.43326568603515625	-0.2349853515625	0.4928866706906024
100.0	800.0	0.413787841796875	-0.2322998046875	0.47453511701112944
120.0	0.0	-0.3985595703125	-0.06043601781129837	0.4031156699218876
120.0	20.0	-0.359527587890625	-0.0907745361328125	0.3708100630573264
120.0	40.0	-0.359588623046875	-0.08694076538085938	0.36994955670977253
120.0	60.0	-0.370391845703125	-0.037380218505859375	0.3722732868457168
120.0	80.0	-0.32250213623046875	-0.07407379150390625	0.3308996138725157
120.0	100.0	-0.3371429443359375	-0.0419158935546875	0.3397385863395457
120.0	120.0	-0.35219573974609375	-0.01087188720703125	0.3523635012692725
120.0	140.0	-0.35031890869140625	0.0132904052734375	0.3505709238643017
120.0	160.0	-0.35953521728515625	0.0622711181640625	0.364888016555336
120.0	180.0	-0.35816192626953125	0.1237030029296875	0.3789226812463506
120.0	200.0	-0.34828948974609375	0.2569580078125	0.43281980828811795
120.0	220.0	-0.19622039794921875	0.2667236328125	0.3311252646235969
120.0	240.0	0.1479339599609375	0.8773956298828125	0.8897794939462145
120.0	260.0	2.1116409301757812	1.306976318359375	2.483387709308771
120.0	280.0	3.4850540161132812	0.57220458984375	3.531716238299103
120.0	300.0	3.5072784423828125	0.49066162109375	3.541433452546801
120.0	320.0	3.3878173828125	0.183563232421875	3.3927867719006017
120.0	340.0	2.4952774047851562	-0.765716552734375	2.6101209102190572
120.0	360.0	1.4665756225585938	-0.621826171875	1.5929569500497633
120.0	380.0	0.10666656494140625	-0.105133056640625	0.1497688741861943
120.0	400.0	0.11124420166015625	-0.092864990234375	0.14491093407412733
120.0	420.0	0.08428192138671875	-0.088958740234375	0.12254427663797297
120.0	440.0	0.0674285888671875	-0.075592041015625	0.10129546515776575
120.0	460.0	0.068511962890625	-0.08843994140625	0.11187275045813128
120.0	480.0	0.03159332275390625	-0.099334716796875	0.10423782424699707
120.0	500.0	0.01031494140625	-0.10614013671875	0.10664017366306805
120.0	520.0	0.0099334716796875	-0.09130859375	0.09184733611931101
120.0	540.0	-0.03066253662109375	-0.0655517578125	0.07236866797412103
120.0	560.0	-0.02162933349609375	-0.1075439453125	0.10969743953649617
120.0	580.0	-0.04102325439453125	-0.146728515625	0.15235538946369537
120.0	600.0	-0.042724609375	-0.1536865234375	0.1595147006785004
120.0	620.0	-0.34295654296875	-0.2113037109375	0.4028255808920712
120.0	640.0	-0.38721466064453125	-0.4931640625	0.627013545275988
120.0	660.0	-0.381072998046875	-0.6446533203125	0.7488621590321975
120.0	680.0	-0.3980712890625	-0.7032470703125	0.8080947921370331
120.0	700.0	-0.39182281494140625	-0.7452392578125	0.8419659551867482
120.0	720.0	-0.25019073486328125	-0.7607421875	0.8008271222016109
120.0	740.0	0.3676300048828125	-0.1453857421875	0.39533382668517875
120.0	760.0	0.44464874267578125	-0.205810546875	0.48996988230720845
120.0	780.0	0.42714691162109375	-0.20849609375	0.4753157952524272
120.0	800.0	0.4103851318359375	-0.208251953125	0.4602008609426725
140.0	0.0	-0.40283203125	-0.02687070518732071	0.4037272348978514
140.0	20.0	-0.36517333984375	-0.05932426452636719	0.369960722907491
140.0	40.0	-0.36065673828125	-0.060398101806640625	0.3656791128428248
140.0	60.0	-0.354736328125	-0.03148651123046875	0.35613096310356684
140.0	80.0	-0.3041839599609375	-0.07303619384765625	0.3128292938796967
140.0	100.0	-0.326873779296875	-0.0245819091796875	0.3277967935333422
140.0	120.0	-0.3287200927734375	0.0086212158203125	0.32883312600040426
140.0	140.0	-0.321533203125	0.0483856201171875	0.325153454457964
140.0	160.0	-0.329986572265625	0.09197998046875	0.342565985881039
140.0	180.0	-0.3087921142578125	0.1577911376953125	0.346771701502575
140.0	200.0	-0.231231689453125	0.264251708984375	0.3511368108138326
140.0	220.0	-0.2013397216796875	0.249053955078125	0.3202585768814174
140.0	240.0	0.4007110595703125	1.1570281982421875	1.224452369342934
140.0	260.0	2.4457550048828125	1.8428955078125	3.062348999807961
140.0	280.0	3.6214599609375	1.4827880859375	3.9132636962606586
140.0	300.0	3.832061767578125	0.81658935546875	3.9181010152877445
140.0	320.0	3.8201446533203125	0.379669189453125	3.8389652076714325
140.0	340.0	2.8656463623046875	-0.989776611328125	3.031762987788174
140.0	360.0	1.812896728515625	-0.9451904296875	2.0444998157582446
140.0	380.0	0.131103515625	-0.272979736328125	0.3028300980005245
140.0	400.0	0.086181640625	-0.150909423828125	0.17378414594246885
140.0	420.0	0.0725860595703125	-0.101531982421875	0.12480977324897634
140.0	440.0	0.0410308837890625	-0.070220947265625	0.08132966776886058
140.0	460.0	0.0356903076171875	-0.069000244140625	0.07768417953016771
140.0	480.0	0.001495361328125	-0.0791015625	0.07911569563268124
140.0	500.0	-0.02276611328125	-0.086883544921875	0.089816737260525
140.0	520.0	0.0128631591796875	-0.0777587890625	0.0788155450437815
140.0	540.0	0.01019287109375	-0.0596923828125	0.06055638023336476
140.0	560.0	0.0167999267578125	-0.08984375	0.09140096800981029
140.0	580.0	0.00738525390625	-0.1688232421875	0.16898470072157143
140.0	600.0	-0.021148681640625	-0.1881103515625	0.18929545979791448
140.0	620.0	-0.0251922607421875	-0.2060546875	0.20758897909577237
140.0	640.0	-0.0276031494140625	-0.2117919921875	0.21358319646527701
140.0	660.0	0.0814971923828125	-0.2520751953125	0.2649220573265204
140.0	680.0	0.1270904541015625	-0.199462890625	0.2365109474426545
140.0	700.0	0.151397705078125	-0.1856689453125	0.2395709130015141
140.0	720.0	0.138427734375	-0.2674560546875	0.3011560705567772
140.0	740.0	0.3190155029296875	-0.1163330078125	0.3395648094490721
140.0	760.0	0.4065399169921875	-0.1690673828125	0.44029363388434667
140.0	780.0	0.39532470703125	-0.17041015625	0.43048954150187324
140.0	800.0	0.3784332275390625	-0.1697998046875	0.41478148630037115
160.0	0.0	-0.3745269775390625	-0.01914370059967041	0.3750159172317826
160.0	20.0	-0.362091064453125	-0.02085113525390625	0.36269092737229286
160.0	40.0	-0.36407470703125	-0.020244598388671875	0.36463712929953956
160.0	60.0	-0.3568878173828125	-0.005748748779296875	0.35693411480103043
160.0	80.0	-0.32708740234375	-0.0187530517578125	0.32762454993820805
160.0	100.0	-0.3036346435546875	-0.01242828369140625	0.3038888925283321
160.0	120.0	-0.3128662109375	0.030029296875	0.3143040321363936
160.0	140.0	-0.3103485107421875	0.08184814453125	0.32095999265189123
160.0	160.0	-0.2633056640625	0.1011505126953125	0.28206612513011675
160.0	180.0	-0.16912841796875	0.1620330810546875	0.23422028332466666
160.0	200.0	-0.249542236328125	0.229034423828125	0.3387153598671353
160.0	220.0	-0.363372802734375	0.2128143310546875	0.4211053707438189
160.0	240.0	0.683868408203125	1.231414794921875	1.408566078283429
160.0	260.0	2.5512542724609375	2.0687255859375	3.284588849865785
160.0	280.0	3.7255706787109375	1.964691162109375	4.211874671039175
160.0	300.0	4.0598297119140625	1.271697998046875	4.254342850309158
160.0	320.0	4.1416778564453125	0.894012451171875	4.23706900220185
160.0	340.0	3.7003631591796875	-0.773681640625	3.7803797151681033
160.0	360.0	2.2809600830078125	-0.940521240234375	2.4672574052188017
160.0	380.0	0.2191925048828125	-0.334991455078125	0.40033064980358574
160.0	400.0	0.1339263916015625	-0.203033447265625	0.2432259424403129
160.0	420.0	0.0902862548828125	-0.12646484375	0.15538650046087046
160.0	440.0	0.033172607421875	-0.062774658203125	0.07100056053078035
160.0	460.0	0.0109710693359375	-0.05096435546875	0.052131851019497244
160.0	480.0	-0.03424072265625	-0.0675048828125	0.07569237934925543
160.0	500.0	-0.0498046875	-0.06719970703125	0.08364393296622587
160.0	520.0	-0.023284912109375	-0.03662109375	0.043396908177744734
160.0	540.0	0.00738525390625	-0.02099609375	0.022257087141370722
160.0	560.0	0.0371856689453125	-0.066650390625	0.076322005643035
160.0	580.0	0.0180816650390625	-0.166748046875	0.16772554291822117
160.0	600.0	-0.0255889892578125	-0.1529541015625	0.15507982962341688
160.0	620.0	-0.037322998046875	-0.1575927734375	0.1619521176858464
160.0	640.0	-0.0486297607421875	-0.153564453125	0.16108039884921668
160.0	660.0	-0.060455322265625	-0.1414794921875	0.153854777955946
160.0	680.0	0.0421295166015625	-0.08642578125	0.09614734439262575
160.0	700.0	0.152496337890625	-0.18212890625	0.23754172593856634
160.0	720.0	0.1971435546875	-0.266357421875	0.3313787219220933
160.0	740.0	0.3166961669921875	-0.1060791015625	0.3339898770559532
160.0	760.0	0.307525634765625	-0.15478515625	0.3442825302470886
160.0	780.0	0.29852294921875	-0.154296875	0.336040885674684
160.0	800.0	0.2794036865234375	-0.1529541015625	0.3185300256297338
180.0	0.0	-0.3685150146484375	0.0011022835969924927	0.3685166631924075
180.0	20.0	-0.3877105712890625	0.025087356567382812	0.3885213797834428
180.0	40.0	-0.3840179443359375	0.017406463623046875	0.3844122351693032
180.0	60.0	-0.355560302734375	0.00757598876953125	0.35564100506887064
180.0	80.0	-0.3289337158203125	0.00081634521484375	0.328934728818451
180.0	100.0	-0.2883148193359375	-0.0073089599609375	0.28840744779638555
180.0	120.0	-0.2849884033203125	0.03601837158203125	0.2872554840529287
180.0	140.0	-0.2314453125	0.0870513916015625	0.24727490260435095
180.0	160.0	-0.1892547607421875	0.106292724609375	0.2170610692143275
180.0	180.0	-0.134735107421875	0.1386566162109375	0.19333702798753116
180.0	200.0	-0.25494384765625	0.193817138671875	0.3202521642405029
180.0	220.0	-0.3082122802734375	0.19049072265625	0.3623279248546161
180.0	240.0	0.4478759765625	1.1727294921875	1.2553435196105347
180.0	260.0	2.3550872802734375	2.19818115234375	3.2215580820815624
180.0	280.0	3.6048126220703125	2.369537353515625	4.313859213041528
180.0	300.0	3.8568572998046875	1.50836181640625	4.14131665056526
180.0	320.0	3.8820648193359375	1.08514404296875	4.030876437639379
180.0	340.0	3.83856201171875	-0.7332763671875	3.907972946232611
180.0	360.0	2.2294464111328125	-1.11724853515625	2.4937272484018305
180.0	380.0	0.2143707275390625	-0.397308349609375	0.45145180639239035
180.0	400.0	0.0997314453125	-0.232269287109375	0.25277536058409145
180.0	420.0	0.1248016357421875	-0.133056640625	0.18242674666379394
180.0	440.0	0.109283447265625	-0.0562744140625	0.12292144452590988
180.0	460.0	0.2363128662109375	-0.08428955078125	0.2508953947519431
180.0	480.0	0.2149658203125	-0.098388671875	0.23641200192873554
180.0	500.0	0.186859130859375	-0.11541748046875	0.2196304386538335
180.0	520.0	0.1817779541015625	-0.0771484375	0.1974717853417069
180.0	540.0	0.07183837890625	-0.0211181640625	0.0748780978474254
180.0	560.0	0.032501220703125	-0.03466796875	0.0475204945728074
180.0	580.0	0.0226287841796875	-0.150634765625	0.1523249634444386
180.0	600.0	-0.02740478515625	-0.1304931640625	0.13333974694929776
180.0	620.0	-0.04571533203125	-0.1326904296875	0.14034472456555255
180.0	640.0	-0.0576324462890625	-0.1300048828125	0.14220678050062707
180.0	660.0	-0.0736083984375	-0.1170654296875	0.13828416810485847
180.0	680.0	0.003662109375	-0.0269775390625	0.027224963892412718
180.0	700.0	0.074615478515625	-0.1085205078125	0.13169726743557958
180.0	720.0	0.165679931640625	-0.2353515625	0.28781973128962784
180.0	740.0	0.1870574951171875	-0.1583251953125	0.24506606038017156
180.0	760.0	0.19122314453125	-0.1578369140625	0.24794915294308295
180.0	780.0	0.181976318359375	-0.1573486328125	0.240570099329895
180.0	800.0	0.150543212890625	-0.156494140625	0.21714896959780702
200.0	0.0	-0.418487548828125	0.09154576063156128	0.42838353704803295
200.0	20.0	-0.4165191650390625	0.08543586730957031	0.4251911361585238
200.0	40.0	-0.408416748046875	0.071929931640625	0.41470248992622355
200.0	60.0	-0.3570709228515625	0.0382232666015625	0.35911093279898987
200.0	80.0	-0.3561553955078125	0.03546905517578125	0.35791719660333304
200.0	100.0	-0.2891693115234375	0.01493072509765625	0.2895545152106605
200.0	120.0	-0.2401885986328125	0.0506744384765625	0.2454759899218439
200.0	140.0	-0.207550048828125	0.0870361328125	0.22506068333565551
200.0	160.0	-0.2133941650390625	0.09979248046875	0.23557505986590452
200.0	180.0	-0.210418701171875	0.12493896484375	0.24471570186460578
200.0	200.0	-0.221588134765625	0.185333251953125	0.2888766445187795
200.0	220.0	-0.2310943603515625	0.2028045654296875	0.3074642989770068
200.0	240.0	0.069549560546875	0.904541015625	0.9072108852522494
200.0	260.0	1.4348602294921875	1.955322265625	2.4253059684557856
200.0	280.0	2.1092987060546875	2.6202392578125	3.363747136683401
200.0	300.0	1.77899169921875	1.43243408203125	2.2840050055229577
200.0	320.0	1.737884521484375	1.0672607421875	2.0394332795729277
200.0	340.0	2.0080108642578125	-0.332061767578125	2.0352819579764656
200.0	360.0	1.2218475341796875	-0.746337890625	1.4317582350954219
200.0	380.0	0.2633819580078125	-0.423736572265625	0.49892157548000504
200.0	400.0	0.2682952880859375	-0.306732177734375	0.4075131782737687
200.0	420.0	0.4916534423828125	-0.200469970703125	0.5309532150393115
200.0	440.0	0.4267120361328125	-0.094757080078125	0.43710646987380875
200.0	460.0	0.3952484130859375	-0.035888671875	0.3968744194526819
200.0	480.0	0.3504180908203125	-0.015106201171875	0.3507435468943056
200.0	500.0	0.26361083984375	-0.044219970703125	0.26729399673788495
200.0	520.0	0.2125701904296875	-0.03955078125	0.2162182928357334
200.0	540.0	0.1229095458984375	-0.0252685546875	0.1254801033190334
200.0	560.0	0.0498199462890625	0.0025634765625	0.049885854310932266
200.0	580.0	0.036407470703125	-0.13525390625	0.1400682800597005
200.0	600.0	-0.0257415771484375	-0.1109619140625	0.11390862639195767
200.0	620.0	-0.048980712890625	-0.111083984375	0.12140330234346627
200.0	640.0	-0.04803466796875	-0.1087646484375	0.11889944523252002
200.0	660.0	-0.04559326171875	-0.10546875	0.11490170904175853
200.0	680.0	0.0129852294921875	-0.045654296875	0.04746505038568284
200.0	700.0	0.0423736572265625	-0.1094970703125	0.11741011555132198
200.0	720.0	0.08648681640625	-0.1925048828125	0.21104051582277455
200.0	740.0	0.1438140869140625	-0.143798828125	0.20337304286716273
200.0	760.0	0.14892578125	-0.1500244140625	0.21139113778897947
200.0	780.0	0.1484375	-0.1474609375	0.20923293119064434
200.0	800.0	0.137359619140625	-0.1441650390625	0.1991261496096123
220.0	0.0	-0.39141845703125	0.09196272492408752	0.40207654903039036
220.0	20.0	-0.3915557861328125	0.088897705078125	0.401520529515294
220.0	40.0	-0.3984222412109375	0.08810806274414062	0.40804817486673295
220.0	60.0	-0.373382568359375	0.07727432250976562	0.38129498196801204
220.0	80.0	-0.3643951416015625	0.07166290283203125	0.37137500032330656
220.0	100.0	-0.2310028076171875	0.03726959228515625	0.233989999008772
220.0	120.0	-0.18768310546875	0.05580902099609375	0.19580499202762008
220.0	140.0	-0.2571868896484375	0.0679931640625	0.2660228685024421
220.0	160.0	-0.278717041015625	0.081787109375	0.29046913814108344
220.0	180.0	-0.248748779296875	0.1127471923828125	0.2731078259440625
220.0	200.0	-0.205291748046875	0.164154052734375	0.2628521539673236
220.0	220.0	-0.1885223388671875	0.19720458984375	0.27281921213029764
220.0	240.0	0.0030364990234375	0.6429595947265625	0.6429667649087819
220.0	260.0	1.0345001220703125	1.604766845703125	1.9093106430414746
220.0	280.0	1.8538360595703125	2.5018310546875	3.113818678401482
220.0	300.0	1.1781768798828125	1.344146728515625	1.7874090712731814
220.0	320.0	1.022796630859375	1.1319580078125	1.52559558191158
220.0	340.0	1.116851806640625	0.241241455078125	1.142609030965815
220.0	360.0	0.4282684326171875	-0.282989501953125	0.5133194995244776
220.0	380.0	0.1326751708984375	-0.222808837890625	0.25931926117259474
220.0	400.0	0.230377197265625	-0.212890625	0.3136814805385478
220.0	420.0	0.4593048095703125	-0.10980224609375	0.4722472248109601
220.0	440.0	0.3965301513671875	0.00482177734375	0.39655946651169144
220.0	460.0	0.3877105712890625	0.04547119140625	0.39036792431909034
220.0	480.0	0.318115234375	0.109283447265625	0.33636315819025103
220.0	500.0	0.2301177978515625	0.06939697265625	0.24035419842787206
220.0	520.0	0.1873321533203125	0.0615234375	0.19717623850109697
220.0	540.0	0.0833892822265625	0.0511474609375	0.09782553424650632
220.0	560.0	-0.03216552734375	0.0865478515625	0.09233174838259083
220.0	580.0	-0.02484130859375	-0.1204833984375	0.12301764065246616
220.0	600.0	-0.045745849609375	-0.0821533203125	0.09403111609914976
220.0	620.0	-0.062255859375	-0.0804443359375	0.10172061350063284
220.0	640.0	-0.0425567626953125	-0.080810546875	0.09133138856571553
220.0	660.0	-0.020233154296875	-0.07275390625	0.07551497472312985
220.0	680.0	-0.01177978515625	-0.0146484375	0.018797341820555747
220.0	700.0	0.0339813232421875	-0.0997314453125	0.10536171749459199
220.0	720.0	0.0300445556640625	-0.135498046875	0.1387890342642049
220.0	740.0	0.0845947265625	-0.117431640625	0.1447289120461537
220.0	760.0	0.1073760986328125	-0.148193359375	0.1830051865944006
220.0	780.0	0.1102447509765625	-0.1441650390625	0.1814868138619895
220.0	800.0	0.10296630859375	-0.1365966796875	0.17105763241396985
240.0	0.0	-0.3481903076171875	0.06538227200508118	0.354275784962927
240.0	20.0	-0.374542236328125	0.07392120361328125	0.3817672473344318
240.0	40.0	-0.3884124755859375	0.0760040283203125	0.3957788062942625
240.0	60.0	-0.3707275390625	0.07535552978515625	0.37830855672128144
240.0	80.0	-0.34173583984375	0.04659271240234375	0.34489747039188423
240.0	100.0	-0.12890625	0.03031158447265625	0.13242210329965867
240.0	120.0	-0.1993560791015625	0.05162811279296875	0.205932776180267
240.0	140.0	-0.2657470703125	0.0577392578125	0.27194728767247367
240.0	160.0	-0.2864227294921875	0.0693817138671875	0.29470629818329824
240.0	180.0	-0.278961181640625	0.0818023681640625	0.29070770251161665
240.0	200.0	-0.2165679931640625	0.1010894775390625	0.23899953584103473
240.0	220.0	-0.2035675048828125	0.12664794921875	0.2397486852634003
240.0	240.0	-0.1908111572265625	0.308349609375	0.36261326413116085
240.0	260.0	0.4144134521484375	0.83038330078125	0.9280489941473722
240.0	280.0	1.4847412109375	2.31732177734375	2.7521694503078384
240.0	300.0	0.800384521484375	1.06085205078125	1.3289177761917987
240.0	320.0	0.6580352783203125	0.99261474609375	1.1909216857866225
240.0	340.0	0.470794677734375	0.6593017578125	0.8101397635208795
240.0	360.0	0.0593109130859375	-0.016998291015625	0.061698673474715075
240.0	380.0	0.0095672607421875	0.00872802734375	0.012950325842319558
240.0	400.0	0.0948638916015625	-0.008575439453125	0.09525070126569785
240.0	420.0	0.327362060546875	0.094940185546875	0.34085122490196645
240.0	440.0	0.315826416015625	0.1739501953125	0.3605620549954356
240.0	460.0	0.3669891357421875	0.153564453125	0.39782290911456825
240.0	480.0	0.326812744140625	0.169525146484375	0.368164834039421
240.0	500.0	0.251556396484375	0.130096435546875	0.28320611425992603
240.0	520.0	0.22125244140625	0.1134033203125	0.248622114636099
240.0	540.0	0.101654052734375	0.076904296875	0.12746692635802132
240.0	560.0	-0.0537109375	0.0634765625	0.08315130061487501
240.0	580.0	-0.0750732421875	-0.0877685546875	0.11549593449327863
240.0	600.0	-0.034881591796875	-0.035888671875	0.05004719987407121
240.0	620.0	-0.0451507568359375	-0.0377197265625	0.05883339710409152
240.0	640.0	-0.0243377685546875	-0.0379638671875	0.04509525684649855
240.0	660.0	-0.0028228759765625	-0.0360107421875	0.03612121511900791
240.0	680.0	-0.0302276611328125	-0.0350341796875	0.046272078448414015
240.0	700.0	0.0217437744140625	-0.119140625	0.12110854739100896
240.0	720.0	0.016632080078125	-0.14892578125	0.14985164132784137
240.0	740.0	0.05133056640625	-0.156005859375	0.1642335386177827
240.0	760.0	0.117706298828125	-0.182373046875	0.21705921083954674
240.0	780.0	0.1375274658203125	-0.1640625	0.21408014331368339
240.0	800.0	0.189361572265625	-0.113037109375	0.2205338820833779
260.0	0.0	-0.373687744140625	0.0976773202419281	0.3862426556072664
260.0	20.0	-0.38299560546875	0.09021759033203125	0.39347788681664514
260.0	40.0	-0.392608642578125	0.08818435668945312	0.40239039127664394
260.0	60.0	-0.324951171875	0.06351089477539062	0.3310995286286384
260.0	80.0	-0.26214599609375	0.02564239501953125	0.26339714442324935
260.0	100.0	-0.1392822265625	0.028533935546875	0.14217497710216379
260.0	120.0	-0.19573974609375	0.032318115234375	0.19838978999219709
260.0	140.0	-0.24530029296875	0.0387115478515625	0.2483360981968155
260.0	160.0	-0.257659912109375	0.050689697265625	0.26259869709709444
260.0	180.0	-0.28155517578125	0.0644378662109375	0.2888348240967998
260.0	200.0	-0.20556640625	0.0813140869140625	0.22106453381130078
260.0	220.0	-0.16778564453125	0.087188720703125	0.18908700518178007
260.0	240.0	-0.0943603515625	0.1345672607421875	0.164353958305404
260.0	260.0	-0.158782958984375	0.267364501953125	0.310959490880205
260.0	280.0	-0.199432373046875	0.3770751953125	0.42656649462782226
260.0	300.0	-0.078857421875	0.34466552734375	0.35357151854174707
260.0	320.0	-0.074432373046875	0.355712890625	0.36341689382055753
260.0	340.0	-0.098785400390625	0.318084716796875	0.3330712272023572
260.0	360.0	0.02197265625	0.170745849609375	0.17215383464073047
260.0	380.0	0.004730224609375	0.12030029296875	0.12039325360344
260.0	400.0	0.046234130859375	0.126373291015625	0.13456523896772768
260.0	420.0	0.240814208984375	0.182586669921875	0.3022075036823705
260.0	440.0	0.25299072265625	0.203460693359375	0.3246545232896182
260.0	460.0	0.325958251953125	0.19940185546875	0.3821123944348275
260.0	480.0	0.319183349609375	0.214263916015625	0.38443079529898655
260.0	500.0	0.269287109375	0.186798095703125	0.32773323882977917
260.0	520.0	0.249755859375	0.165771484375	0.29976353067715833
260.0	540.0	0.1090087890625	0.0946044921875	0.14433615636744443
260.0	560.0	-0.05841064453125	0.052734375	0.07869382250975403
260.0	580.0	-0.075592041015625	-0.0762939453125	0.10740075770801001
260.0	600.0	-0.00311279296875	-0.038818359375	0.03894296476429279
260.0	620.0	0.0032958984375	-0.03125	0.031423326471115606
260.0	640.0	0.02593994140625	-0.0289306640625	0.0388569669847881
260.0	660.0	0.007354736328125	-0.0361328125	0.03687373435951935
260.0	680.0	-0.044097900390625	-0.0421142578125	0.060977336199273265
260.0	700.0	0.001373291015625	-0.1058349609375	0.10584387032254512
260.0	720.0	-0.010589599609375	-0.135009765625	0.13542443071323693
260.0	740.0	0.0128173828125	-0.1456298828125	0.14619284548207087
260.0	760.0	0.0870361328125	-0.1845703125	0.20406246267087633
260.0	780.0	0.083831787109375	-0.176025390625	0.19496847610481907
260.0	800.0	0.104522705078125	-0.1534423828125	0.18565979834101537
280.0	0.0	-0.343994140625	0.0799119621515274	0.3531542021259827
280.0	20.0	-0.355224609375	0.0783843994140625	0.3637700333687818
280.0	40.0	-0.352783203125	0.0644683837890625	0.35862537684261675
280.0	60.0	-0.28662109375	0.031070709228515625	0.28830026076021725
280.0	80.0	-0.190338134765625	0.016998291015625	0.1910956499858359
280.0	100.0	-0.130889892578125	0.02036285400390625	0.1324643718223791
280.0	120.0	-0.229766845703125	0.0172119140625	0.23041061904794782
280.0	140.0	-0.259368896484375	0.0251312255859375	0.26058358152994543
280.0	160.0	-0.25457763671875	0.042022705078125	0.25802263633136324
280.0	180.0	-0.277557373046875	0.050018310546875	0.2820282374561912
280.0	200.0	-0.202728271484375	0.0746917724609375	0.21605002414348146
280.0	220.0	-0.14990234375	0.05914306640625	0.16114780471876514
280.0	240.0	-0.1070556640625	0.0734405517578125	0.12982461188216504
280.0	260.0	-0.0634765625	0.078643798828125	0.10106493497219994
280.0	280.0	-0.007080078125	0.060333251953125	0.060747253415239816
280.0	300.0	0.09930419921875	0.114471435546875	0.15154218402358977
280.0	320.0	0.0816650390625	0.12384033203125	0.14834286785245152
280.0	340.0	0.034332275390625	0.119110107421875	0.12395935956412617
280.0	360.0	0.002716064453125	0.15631103515625	0.1563346305772715
280.0	380.0	-0.051055908203125	0.13958740234375	0.14863158700465345
280.0	400.0	-0.019378662109375	0.167266845703125	0.16838565917744405
280.0	420.0	-0.022308349609375	0.183624267578125	0.18497441473321913
280.0	440.0	-0.027191162109375	0.203369140625	0.20517886503100005
280.0	460.0	-0.01385498046875	0.219268798828125	0.2197060914570149
280.0	480.0	-0.021209716796875	0.199127197265625	0.20025357119778606
280.0	500.0	-0.038848876953125	0.160675048828125	0.1653048896930741
280.0	520.0	-0.02862548828125	0.137939453125	0.14087835642058028
280.0	540.0	-0.04400634765625	0.112548828125	0.12084617224535302
280.0	560.0	-0.065155029296875	0.074951171875	0.09931191272003792
280.0	580.0	-0.079315185546875	-0.0740966796875	0.10854131286771496
280.0	600.0	-0.01812744140625	-0.037353515625	0.04151974544098441
280.0	620.0	0.01763916015625	-0.025390625	0.030916400322619424
280.0	640.0	0.035308837890625	-0.0230712890625	0.042178174595303056
280.0	660.0	0.02276611328125	-0.0274658203125	0.03567446144475408
280.0	680.0	0.00140380859375	-0.0350341796875	0.03506229349235335
280.0	700.0	0.02850341796875	-0.0994873046875	0.10348994458344599
280.0	720.0	0.0072021484375	-0.1395263671875	0.1397121257538402
280.0	740.0	0.013946533203125	-0.16455078125	0.16514074421041955
280.0	760.0	0.077789306640625	-0.23681640625	0.24926529340603001
280.0	780.0	0.052337646484375	-0.2255859375	0.2315777287160346
280.0	800.0	0.07196044921875	-0.21630859375	0.22796428225023946
300.0	0.0	-0.352264404296875	0.0842912495136261	0.36220881446922376
300.0	20.0	-0.36663818359375	0.08452415466308594	0.37625508686319925
300.0	40.0	-0.3631591796875	0.06140899658203125	0.368314613683071
300.0	60.0	-0.312347412109375	0.0159454345703125	0.31275415702282816
300.0	80.0	-0.220977783203125	0.0197906494140625	0.22186223309431835
300.0	100.0	-0.19256591796875	0.02248382568359375	0.19387407041819074
300.0	120.0	-0.245941162109375	0.0195465087890625	0.24671668209821315
300.0	140.0	-0.246826171875	0.0178070068359375	0.24746767185820892
300.0	160.0	-0.2568359375	0.022003173828125	0.2577767220871865
300.0	180.0	-0.2593994140625	0.01727294921875	0.2599738655916818
300.0	200.0	-0.210723876953125	0.0263824462890625	0.21236898500099075
300.0	220.0	-0.175750732421875	0.038848876953125	0.17999320872561983
300.0	240.0	-0.156890869140625	0.080413818359375	0.17629840329065738
300.0	260.0	-0.125640869140625	0.094818115234375	0.15740426606356916
300.0	280.0	-0.068023681640625	0.079345703125	0.10451297464116949
300.0	300.0	-0.028533935546875	0.097900390625	0.10197387882355366
300.0	320.0	-0.036834716796875	0.1051025390625	0.11137028364375447
300.0	340.0	-0.055633544921875	0.105499267578125	0.11926938743908724
300.0	360.0	-0.06817626953125	0.122650146484375	0.1403248451267141
300.0	380.0	-0.087066650390625	0.14996337890625	0.17340593018470513
300.0	400.0	-0.091339111328125	0.18548583984375	0.20675548370177002
300.0	420.0	-0.1004638671875	0.2005615234375	0.2243165470798766
300.0	440.0	-0.112060546875	0.222442626953125	0.24907486515449767
300.0	460.0	-0.1092529296875	0.232513427734375	0.2569021150595889
300.0	480.0	-0.108734130859375	0.1827392578125	0.2126422995539858
300.0	500.0	-0.05804443359375	0.14227294921875	0.15365789387669046
300.0	520.0	-0.037109375	0.1134033203125	0.11932065525628871
300.0	540.0	-0.043182373046875	0.0936279296875	0.10310628768182337
300.0	560.0	-0.065887451171875	0.0814208984375	0.10474024500780921
300.0	580.0	-0.07110595703125	-0.0595703125	0.09276141038534089
300.0	600.0	-0.026275634765625	-0.0400390625	0.04789087082331483
300.0	620.0	-0.00177001953125	-0.031005859375	0.03105634049148872
300.0	640.0	0.01275634765625	-0.026611328125	0.02951079785609889
300.0	660.0	0.005401611328125	-0.0294189453125	0.029910729650745635
300.0	680.0	0.035186767578125	-0.0322265625	0.04771435783035747
300.0	700.0	0.0633544921875	-0.1070556640625	0.12439737492487071
300.0	720.0	0.032470703125	-0.143798828125	0.14741929836882
300.0	740.0	0.032440185546875	-0.1759033203125	0.17886962776077345
300.0	760.0	0.05755615234375	-0.23583984375	0.24276149318341525
300.0	780.0	0.021636962890625	-0.2388916015625	0.2398694550379988
300.0	800.0	0.0599365234375	-0.2305908203125	0.23825304458530147
320.0	0.0	-0.344512939453125	0.0632828027009964	0.35027685988133134
320.0	20.0	-0.35595703125	0.05987739562988281	0.3609580454896815
320.0	40.0	-0.345123291015625	0.020572662353515625	0.34573591140893584
320.0	60.0	-0.2886962890625	-0.020412445068359375	0.2894170265069547
320.0	80.0	-0.206939697265625	0.00296783447265625	0.20696097783361386
320.0	100.0	-0.1912841796875	0.00241851806640625	0.19129946844766016
320.0	120.0	-0.225006103515625	0.01662445068359375	0.22561941179742356
320.0	140.0	-0.2314453125	0.0096435546875	0.23164613276554707
320.0	160.0	-0.237579345703125	0.013275146484375	0.23794994225447208
320.0	180.0	-0.244293212890625	0.0077362060546875	0.24441567615139748
320.0	200.0	-0.21575927734375	0.0091094970703125	0.21595149616701262
320.0	220.0	-0.1943359375	0.0384979248046875	0.1981124600278117
320.0	240.0	-0.197052001953125	0.07037353515625	0.2092413102714718
320.0	260.0	-0.185821533203125	0.09588623046875	0.20910239452351168
320.0	280.0	-0.150360107421875	0.09344482421875	0.17703134490024888
320.0	300.0	-0.10504150390625	0.104248046875	0.14799112412620877
320.0	320.0	-0.10760498046875	0.1072998046875	0.15196078411108477
320.0	340.0	-0.116241455078125	0.113494873046875	0.16245972450612498
320.0	360.0	-0.11505126953125	0.1182861328125	0.16501031433364619
320.0	380.0	-0.10791015625	0.15191650390625	0.18634169147294194
320.0	400.0	-0.10882568359375	0.19537353515625	0.2236377598910735
320.0	420.0	-0.134307861328125	0.218017578125	0.2560669170080847
320.0	440.0	-0.159637451171875	0.23504638671875	0.2841318703105883
320.0	460.0	-0.1953125	0.246185302734375	0.31425177157601814
320.0	480.0	-0.214752197265625	0.194915771484375	0.29001838597537744
320.0	500.0	-0.18804931640625	0.140838623046875	0.23494268054697443
320.0	520.0	-0.14794921875	0.107421875	0.18283443482356102
320.0	540.0	-0.12152099609375	0.0823974609375	0.14682198084947648
320.0	560.0	-0.131011962890625	0.07275390625	0.14985748328024293
320.0	580.0	-0.088653564453125	-0.04443359375	0.09916551186669904
320.0	600.0	-0.050811767578125	-0.0697021484375	0.08625674014949022
320.0	620.0	-0.00677490234375	-0.0521240234375	0.05256246874986371
320.0	640.0	0.006500244140625	-0.050537109375	0.050953435584545646
320.0	660.0	0.021240234375	-0.05322265625	0.05730443869902746
320.0	680.0	0.054473876953125	-0.051513671875	0.07497373980501018
320.0	700.0	0.057098388671875	-0.13232421875	0.1441177465016795
320.0	720.0	0.007537841796875	-0.1719970703125	0.17216216557373396
320.0	740.0	-0.004486083984375	-0.2054443359375	0.2054933091813824
320.0	760.0	0.008026123046875	-0.25537109375	0.2554971901493926
320.0	780.0	-0.01031494140625	-0.271484375	0.2716802603895892
320.0	800.0	0.0650634765625	-0.2608642578125	0.2688557549811152
340.0	0.0	-0.354339599609375	0.040709853172302246	0.35667049779403204
340.0	20.0	-0.3599853515625	0.028881072998046875	0.36114203537818085
340.0	40.0	-0.35382080078125	-0.006122589111328125	0.3538737700973486
340.0	60.0	-0.270355224609375	-0.01947784423828125	0.2710559608083843
340.0	80.0	-0.186279296875	-0.0075531005859375	0.1864323624607747
340.0	100.0	-0.19378662109375	-0.00677490234375	0.19390501235579236
340.0	120.0	-0.21710205078125	0.0117340087890625	0.2174189214757682
340.0	140.0	-0.211883544921875	0.0050048828125	0.21194264663023127
340.0	160.0	-0.23236083984375	0.0028533935546875	0.23237835903472331
340.0	180.0	-0.226165771484375	0.0088348388671875	0.22633826580790906
340.0	200.0	-0.228851318359375	-0.0062408447265625	0.22893639740706384
340.0	220.0	-0.239349365234375	0.022796630859375	0.2404325373501616
340.0	240.0	-0.273712158203125	0.0365753173828125	0.2761450694650658
340.0	260.0	-0.261810302734375	0.0626220703125	0.269195390577344
340.0	280.0	-0.145782470703125	0.14031982421875	0.20234174515677283
340.0	300.0	-0.0863037109375	0.185333251953125	0.20444252199849244
340.0	320.0	-0.099517822265625	0.193511962890625	0.21760210644723813
340.0	340.0	-0.1170654296875	0.2158203125	0.24552540014327776
340.0	360.0	-0.135833740234375	0.2176513671875	0.2565597837242767
340.0	380.0	-0.143951416015625	0.172576904296875	0.22473272585361548
340.0	400.0	-0.12481689453125	0.20135498046875	0.23690311378282025
340.0	420.0	-0.149505615234375	0.20794677734375	0.25611284855364075
340.0	440.0	-0.18115234375	0.2159423828125	0.2818639465076342
340.0	460.0	-0.230255126953125	0.223419189453125	0.32083260075012804
340.0	480.0	-0.266510009765625	0.17236328125	0.31739043153274193
340.0	500.0	-0.21221923828125	0.105438232421875	0.23696882907446562
340.0	520.0	-0.166839599609375	0.0714111328125	0.18148003164916265
340.0	540.0	-0.12939453125	0.049072265625	0.1383872536434544
340.0	560.0	-0.118316650390625	0.0406494140625	0.12510477458227545
340.0	580.0	-0.087371826171875	-0.0433349609375	0.09752822590441698
340.0	600.0	-0.0721435546875	-0.07763671875	0.10598185024434563
340.0	620.0	-0.03082275390625	-0.0679931640625	0.07465328202828922
340.0	640.0	0.00384521484375	-0.063720703125	0.06383661710914026
340.0	660.0	0.053466796875	-0.0628662109375	0.08252792767124809
340.0	680.0	0.10260009765625	-0.0704345703125	0.1244500250469181
340.0	700.0	0.079681396484375	-0.163330078125	0.18173012784351078
340.0	720.0	0.026336669921875	-0.20458984375	0.2062780268187167
340.0	740.0	0.003936767578125	-0.244140625	0.2441723631256306
340.0	760.0	-0.0028076171875	-0.26513671875	0.26515158370974923
340.0	780.0	-0.011016845703125	-0.2750244140625	0.27524498037142825
340.0	800.0	0.078643798828125	-0.2625732421875	0.2740977099630242
360.0	0.0	-0.337493896484375	0.033289894461631775	0.33913175498244424
360.0	20.0	-0.341339111328125	0.010637283325195312	0.3415048180023447
360.0	40.0	-0.33929443359375	-0.01232147216796875	0.33951808691745666
360.0	60.0	-0.25006103515625	-0.031887054443359375	0.2520859090558
360.0	80.0	-0.1990966796875	-0.02352142333984375	0.2004812839606708
360.0	100.0	-0.19732666015625	-0.022979736328125	0.19866021013310725
360.0	120.0	-0.213531494140625	-0.01031494140625	0.21378048789855014
360.0	140.0	-0.228271484375	-0.0050201416015625	0.22832667912547058
360.0	160.0	-0.234405517578125	0.0003509521484375	0.23440578030091144
360.0	180.0	-0.24114990234375	0.0087127685546875	0.24130724758342365
360.0	200.0	-0.249053955078125	-0.00091552734375	0.24905563782089707
360.0	220.0	-0.26763916015625	0.0181427001953125	0.2682533832396524
360.0	240.0	-0.28460693359375	0.004058837890625	0.2846358740824136
360.0	260.0	0.003326416015625	0.180023193359375	0.18005392300868073
360.0	280.0	0.50433349609375	0.78564453125	0.9335896340283437
360.0	300.0	0.551666259765625	0.51123046875	0.7521251586951062
360.0	320.0	0.46685791015625	0.51177978515625	0.692730002793324
360.0	340.0	0.3660888671875	0.532379150390625	0.646102637704932
360.0	360.0	0.027496337890625	0.265289306640625	0.2667104512673978
360.0	380.0	-0.200531005859375	0.181732177734375	0.27062754614977974
360.0	400.0	-0.1663818359375	0.21484375	0.2717365493340851
360.0	420.0	-0.186065673828125	0.14501953125	0.2359048524746448
360.0	440.0	-0.20648193359375	0.09783935546875	0.2284892303351609
360.0	460.0	-0.224639892578125	0.05029296875	0.23020092103030348
360.0	480.0	-0.244354248046875	0.0921630859375	0.26115710395866454
360.0	500.0	-0.215057373046875	0.063873291015625	0.22434230766172814
360.0	520.0	-0.164031982421875	0.043212890625	0.16962855058455967
360.0	540.0	-0.1424560546875	0.0377197265625	0.14736521057928753
360.0	560.0	-0.130340576171875	0.02685546875	0.13307848059922603
360.0	580.0	-0.081268310546875	-0.0333251953125	0.08783568148400504
360.0	600.0	-0.081573486328125	-0.08349609375	0.116729736328125
360.0	620.0	-0.075408935546875	-0.0816650390625	0.11115613417797687
360.0	640.0	-0.037689208984375	-0.08154296875	0.08983168832005424
360.0	660.0	-0.007232666015625	-0.0850830078125	0.08538986869714411
360.0	680.0	0.063079833984375	-0.0914306640625	0.1110793940675139
360.0	700.0	0.05523681640625	-0.1932373046875	0.20097701811298593
360.0	720.0	0.01019287109375	-0.2261962890625	0.22642582848866835
360.0	740.0	-0.025970458984375	-0.28173828125	0.28293271967300493
360.0	760.0	-0.040985107421875	-0.1966552734375	0.20088074970280384
360.0	780.0	-0.092376708984375	-0.1678466796875	0.19158800652677122
360.0	800.0	-0.138153076171875	-0.1312255859375	0.19054245422055446
380.0	0.0	-0.160552978515625	-0.051711149513721466	0.16867513715503302
380.0	20.0	-0.163482666015625	-0.04536247253417969	0.16965947071115894
380.0	40.0	-0.16192626953125	-0.041629791259765625	0.1671919743427856
380.0	60.0	-0.111114501953125	-0.033199310302734375	0.11596821439027276
380.0	80.0	-0.163909912109375	-0.02904510498046875	0.16646344166521815
380.0	100.0	-0.18170166015625	-0.026336669921875	0.183600417990023
380.0	120.0	-0.216705322265625	-0.01885986328125	0.2175244610181481
380.0	140.0	-0.232757568359375	-0.0067291259765625	0.2328548190718362
380.0	160.0	-0.24029541015625	-0.006500244140625	0.2403833133061614
380.0	180.0	-0.249237060546875	0.0075225830078125	0.2493505596648142
380.0	200.0	-0.26171875	0.008056640625	0.2618427267649856
380.0	220.0	-0.271392822265625	0.04107666015625	0.2744837991337434
380.0	240.0	-0.25115966796875	0.1934967041015625	0.3170522879784033
380.0	260.0	0.39666748046875	0.95880126953125	1.03761503676275
380.0	280.0	2.06878662109375	0.996246337890625	2.296167426251182
380.0	300.0	2.563720703125	0.315338134765625	2.583041227481514
380.0	320.0	2.39141845703125	0.364776611328125	2.4190792076328864
380.0	340.0	2.1864013671875	0.24713134765625	2.2003238037692916
380.0	360.0	1.0799560546875	0.012481689453125	1.080028181404446
380.0	380.0	-0.136077880859375	0.0654296875	0.1509908396742197
380.0	400.0	-0.1229248046875	0.14007568359375	0.1863644406578583
380.0	420.0	-0.172393798828125	0.051849365234375	0.1800221612735489
380.0	440.0	-0.204376220703125	0.022125244140625	0.2055703432335869
380.0	460.0	-0.22821044921875	-0.0145263671875	0.22867230806612712
380.0	480.0	-0.248504638671875	-0.032928466796875	0.25067676271850975
380.0	500.0	-0.20904541015625	-0.01129150390625	0.20935014107437247
380.0	520.0	-0.154205322265625	-0.015869140625	0.1550197117763457
380.0	540.0	-0.114349365234375	-0.0244140625	0.11692657429882394
380.0	560.0	-0.09320068359375	-0.0340576171875	0.09922846724016549
380.0	580.0	-0.0579833984375	-0.04052734375	0.07074277408889576
380.0	600.0	-0.065887451171875	-0.0849609375	0.10751519484614776
380.0	620.0	-0.04241943359375	-0.0843505859375	0.09441625757471082
380.0	640.0	-0.033599853515625	-0.0838623046875	0.09034288186553793
380.0	660.0	-0.031097412109375	-0.085693359375	0.09116140016955204
380.0	680.0	0.022430419921875	-0.093017578125	0.0956838208795621
380.0	700.0	0.001983642578125	-0.20751953125	0.20752901167812052
380.0	720.0	-0.01324462890625	-0.2449951171875	0.24535286352635285
380.0	740.0	-0.043731689453125	-0.2877197265625	0.2910242287432858
380.0	760.0	-0.0712890625	-0.1090087890625	0.1302499386756152
380.0	780.0	-0.14544677734375	-0.0728759765625	0.1626827372514381
380.0	800.0	-0.272705078125	-0.01953125	0.27340360158879556
400.0	0.0	-0.15875244140625	-0.07889328896999359	0.1772751778928673
400.0	20.0	-0.16473388671875	-0.06928825378417969	0.17871238218413085
400.0	40.0	-0.1630859375	-0.059673309326171875	0.17366037791099873
400.0	60.0	-0.156890869140625	-0.041614532470703125	0.1623160932639026
400.0	80.0	-0.188995361328125	-0.04503631591796875	0.1942872006978628
400.0	100.0	-0.191436767578125	-0.0361175537109375	0.19481404894622847
400.0	120.0	-0.2120361328125	-0.031982421875	0.21443459825100664
400.0	140.0	-0.221038818359375	-0.016693115234375	0.22166826411991614
400.0	160.0	-0.231597900390625	-0.012786865234375	0.23195062273653833
400.0	180.0	-0.24169921875	0.0049896240234375	0.24175071601187786
400.0	200.0	-0.25762939453125	0.0184478759765625	0.25828904168505695
400.0	220.0	-0.2664794921875	0.0512847900390625	0.27136958091477126
400.0	240.0	-0.292449951171875	0.475738525390625	0.5584390015760704
400.0	260.0	0.780517578125	1.43316650390625	1.6319233798438513
400.0	280.0	3.0888671875	1.560516357421875	3.4606808295182896
400.0	300.0	4.27618408203125	-0.156524658203125	4.279047823060996
400.0	320.0	4.258026123046875	-0.252166748046875	4.265486435726896
400.0	340.0	3.7327880859375	-0.415435791015625	3.7558346330707537
400.0	360.0	2.23529052734375	-0.432708740234375	2.2767873408616626
400.0	380.0	-0.180328369140625	-0.210723876953125	0.2773497305480452
400.0	400.0	-0.109466552734375	0.018768310546875	0.11106383591579953
400.0	420.0	-0.160064697265625	-0.050537109375	0.16785322974169098
400.0	440.0	-0.1683349609375	-0.035125732421875	0.17196068199446876
400.0	460.0	-0.189300537109375	-0.049774169921875	0.19573492621734515
400.0	480.0	-0.213043212890625	-0.04901123046875	0.21860812260943346
400.0	500.0	-0.20318603515625	-0.055023193359375	0.21050443389624846
400.0	520.0	-0.154754638671875	-0.04443359375	0.16100727450647262
400.0	540.0	-0.110595703125	-0.04736328125	0.12031080566798535
400.0	560.0	-0.076263427734375	-0.052490234375	0.09258150525098774
400.0	580.0	-0.02313232421875	-0.0450439453125	0.05063656221621743
400.0	600.0	-0.027435302734375	-0.08349609375	0.08788795996970002
400.0	620.0	-0.001953125	-0.0865478515625	0.08656988683918998
400.0	640.0	-0.01202392578125	-0.0867919921875	0.08762091473539904
400.0	660.0	-0.032440185546875	-0.0904541015625	0.09609531792857934
400.0	680.0	0.00048828125	-0.095703125	0.09570437060732769
400.0	700.0	-0.026031494140625	-0.2176513671875	0.21920254634876243
400.0	720.0	-0.02813720703125	-0.26171875	0.2632269107083885
400.0	740.0	-0.023712158203125	-0.2362060546875	0.23739327437331553
400.0	760.0	-0.127044677734375	-0.0340576171875	0.13153049619431037
400.0	780.0	-0.22564697265625	-0.0003662109375	0.2256472698247891
400.0	800.0	-0.335418701171875	0.04150390625	0.33797674377068665
420.0	0.0	-0.25732421875	-0.11015554517507553	0.27991069591588663
420.0	20.0	-0.251220703125	-0.088104248046875	0.2662220881191579
420.0	40.0	-0.24700927734375	-0.08644485473632812	0.2616988651184152
420.0	60.0	-0.2021484375	-0.045566558837890625	0.20722041904218405
420.0	80.0	-0.2099609375	-0.05298614501953125	0.21654359108481994
420.0	100.0	-0.197021484375	-0.03992462158203125	0.20102597024712196
420.0	120.0	-0.216644287109375	-0.0350341796875	0.21945874528827813
420.0	140.0	-0.229156494140625	-0.021453857421875	0.23015856882831984
420.0	160.0	-0.23358154296875	-0.0165557861328125	0.23416752821460415
420.0	180.0	-0.2589111328125	0.005767822265625	0.2589753703886527
420.0	200.0	-0.26300048828125	0.0274810791015625	0.26443234776547714
420.0	220.0	-0.25006103515625	0.0540313720703125	0.25583180113351006
420.0	240.0	-0.3094482421875	0.6529998779296875	0.7226112752850736
420.0	260.0	-0.05841064453125	3.75390625	3.754360656248094
420.0	280.0	1.910980224609375	3.547332763671875	4.029319440683258
420.0	300.0	3.657196044921875	0.021820068359375	3.6572611372959702
420.0	320.0	3.83074951171875	-0.344696044921875	3.846226356432786
420.0	340.0	3.743896484375	-0.549224853515625	3.7839673393720967
420.0	360.0	2.537261962890625	-0.555633544921875	2.597388477793423
420.0	380.0	-0.68133544921875	-0.662994384765625	0.9506732080966969
420.0	400.0	-0.22625732421875	-0.14276123046875	0.2675315788604779
420.0	420.0	-0.184661865234375	-0.1363525390625	0.22954742294486571
420.0	440.0	-0.118865966796875	-0.083892822265625	0.14548925627085849
420.0	460.0	-0.0911865234375	-0.087615966796875	0.12645765969038347
420.0	480.0	-0.08111572265625	-0.05029296875	0.09544183133057614
420.0	500.0	-0.095306396484375	-0.049835205078125	0.10754932299189829
420.0	520.0	-0.08795166015625	-0.0343017578125	0.09440394649201854
420.0	540.0	-0.094635009765625	-0.0299072265625	0.09924831118966532
420.0	560.0	-0.070343017578125	-0.0433349609375	0.08261996708696423
420.0	580.0	-0.02557373046875	-0.0577392578125	0.06314932765142171
420.0	600.0	0.00994873046875	-0.0772705078125	0.07790833469880779
420.0	620.0	0.033233642578125	-0.0826416015625	0.08907361735006368
420.0	640.0	0.01263427734375	-0.0831298828125	0.08408449548174014
420.0	660.0	-0.024169921875	-0.08642578125	0.08974185638884709
420.0	680.0	-0.02105712890625	-0.081298828125	0.0839815582867615
420.0	700.0	-0.058013916015625	-0.210693359375	0.2185344506849913
420.0	720.0	-0.059661865234375	-0.261474609375	0.2681949095546997
420.0	740.0	-0.086151123046875	-0.1519775390625	0.17469741950507314
420.0	760.0	-0.197723388671875	0.0181884765625	0.19855820080659967
420.0	780.0	-0.2906494140625	0.0438232421875	0.29393461594493914
420.0	800.0	-0.357696533203125	0.0731201171875	0.36509363374762926
440.0	0.0	-0.317626953125	-0.1325104832649231	0.34415971514193
440.0	20.0	-0.32513427734375	-0.1250782012939453	0.34836310760867206
440.0	40.0	-0.332275390625	-0.12445068359375	0.3548167243267262
440.0	60.0	-0.2908935546875	-0.060466766357421875	0.2971115783547531
440.0	80.0	-0.253753662109375	-0.0538330078125	0.2594010673919048
440.0	100.0	-0.221527099609375	-0.04030609130859375	0.22516402212147182
440.0	120.0	-0.21649169921875	-0.0328369140625	0.21896784868050773
440.0	140.0	-0.21649169921875	-0.0231170654296875	0.2177224254520011
440.0	160.0	-0.221221923828125	-0.0203704833984375	0.22215781817460928
440.0	180.0	-0.229095458984375	0.0063323974609375	0.2291829587575497
440.0	200.0	-0.22174072265625	0.0309295654296875	0.2238874406968495
440.0	220.0	-0.15814208984375	0.037322998046875	0.16248669718889522
440.0	240.0	-0.32891845703125	0.89630126953125	0.9547477767133834
440.0	260.0	0.50115966796875	4.429962158203125	4.4582200187866725
440.0	280.0	2.8045654296875	4.29864501953125	5.132634435973309
440.0	300.0	3.534271240234375	1.05584716796875	3.6886157893789178
440.0	320.0	3.626129150390625	0.56378173828125	3.669695145885018
440.0	340.0	3.646453857421875	-0.492218017578125	3.6795250116197624
440.0	360.0	2.83526611328125	-0.657684326171875	2.9105467881504876
440.0	380.0	-1.1199951171875	-0.765228271484375	1.3564524945617544
440.0	400.0	-0.3992919921875	-0.20806884765625	0.45025186328327654
440.0	420.0	-0.295013427734375	-0.2164306640625	0.36588953919198075
440.0	440.0	-0.209197998046875	-0.128570556640625	0.2455487536553596
440.0	460.0	-0.153961181640625	-0.11480712890625	0.19205395674099981
440.0	480.0	-0.1016845703125	-0.068572998046875	0.12264586377360828
440.0	500.0	-0.089111328125	-0.072784423828125	0.11505825112608634
440.0	520.0	-0.092498779296875	-0.0762939453125	0.11990325376218416
440.0	540.0	-0.080047607421875	-0.07666015625	0.11083500805359754
440.0	560.0	-0.047576904296875	-0.08544921875	0.09780148673440171
440.0	580.0	-0.002410888671875	-0.092529296875	0.0925606998913149
440.0	600.0	0.061065673828125	-0.0992431640625	0.11652562865404006
440.0	620.0	0.066162109375	-0.105224609375	0.12429659341699917
440.0	640.0	0.02935791015625	-0.106689453125	0.110654987672739
440.0	660.0	-0.0096435546875	-0.1077880859375	0.10821861954895141
440.0	680.0	-0.03753662109375	-0.1148681640625	0.12084574067059697
440.0	700.0	-0.066314697265625	-0.1884765625	0.19980253673376597
440.0	720.0	-0.051788330078125	-0.255859375	0.26104798583339317
440.0	740.0	-0.179412841796875	-0.0386962890625	0.18353847168601753
440.0	760.0	-0.238677978515625	0.0623779296875	0.24669451461352732
440.0	780.0	-0.299407958984375	0.07421875	0.3084696885510012
440.0	800.0	-0.33673095703125	0.0927734375	0.349277322666027
460.0	0.0	-0.310028076171875	-0.15768854320049286	0.34782622769355337
460.0	20.0	-0.315185546875	-0.15346145629882812	0.3505600483914988
460.0	40.0	-0.326873779296875	-0.15240478515625	0.3606572973479739
460.0	60.0	-0.29248046875	-0.10639190673828125	0.3112299189018094
460.0	80.0	-0.2620849609375	-0.07328033447265625	0.2721369768517966
460.0	100.0	-0.226287841796875	-0.04410552978515625	0.2305460585278283
460.0	120.0	-0.2037353515625	-0.033447265625	0.2064626190236014
460.0	140.0	-0.202850341796875	-0.0272216796875	0.20466871038856393
460.0	160.0	-0.203155517578125	-0.017364501953125	0.20389627326294107
460.0	180.0	-0.20709228515625	0.01800537109375	0.20787353838202016
460.0	200.0	-0.20758056640625	0.044525146484375	0.21230209659585234
460.0	220.0	-0.11773681640625	0.0399932861328125	0.12434396194902281
460.0	240.0	-0.132598876953125	0.7027130126953125	0.7151140051631995
460.0	260.0	0.984039306640625	4.474761962890625	4.581683967881953
460.0	280.0	2.020843505859375	4.76055908203125	5.17172420462308
460.0	300.0	1.926544189453125	2.119171142578125	2.863993513514211
460.0	320.0	1.743011474609375	1.81268310546875	2.5147383644172168
460.0	340.0	2.3082275390625	-0.29669189453125	2.327217319540027
460.0	360.0	1.7266845703125	-0.564300537109375	1.8165557248642805
460.0	380.0	-1.325927734375	-0.5389404296875	1.4312725608829953
460.0	400.0	-0.542510986328125	-0.166961669921875	0.5676216781535182
460.0	420.0	-0.350494384765625	-0.232452392578125	0.4205715498788865
460.0	440.0	-0.261199951171875	-0.174591064453125	0.3141774248399543
460.0	460.0	-0.19415283203125	-0.1278076171875	0.23244377642109784
460.0	480.0	-0.13916015625	-0.07763671875	0.15935184086100485
460.0	500.0	-0.121856689453125	-0.0733642578125	0.14223701026404595
460.0	520.0	-0.113861083984375	-0.1004638671875	0.15184641930702394
460.0	540.0	-0.105743408203125	-0.1236572265625	0.16270457295215207
460.0	560.0	-0.073577880859375	-0.1348876953125	0.15365023559524474
460.0	580.0	-0.01629638671875	-0.1290283203125	0.13005337236208891
460.0	600.0	0.043121337890625	-0.1455078125	0.15176288505432614
460.0	620.0	0.03839111328125	-0.1522216796875	0.15698827136400229
460.0	640.0	0.017852783203125	-0.16796875	0.16891483903038323
460.0	660.0	-0.001434326171875	-0.180908203125	0.18091388904526812
460.0	680.0	-0.065948486328125	-0.19970703125	0.21031429142989633
460.0	700.0	-0.08624267578125	-0.20263671875	0.2202258815663509
460.0	720.0	-0.0894775390625	-0.2373046875	0.253613376433803
460.0	740.0	0.241546630859375	-0.0269775390625	0.24304847766111165
460.0	760.0	0.344390869140625	0.025146484375	0.34530771266199256
460.0	780.0	0.3607177734375	0.0257568359375	0.36163617998095665
460.0	800.0	0.3623046875	0.041259765625	0.36464647926985744
480.0	0.0	-0.339111328125	-0.17066949605941772	0.37963741879308605
480.0	20.0	-0.30328369140625	-0.1806926727294922	0.35303093271146774
480.0	40.0	-0.299041748046875	-0.17807769775390625	0.3480483206571499
480.0	60.0	-0.2911376953125	-0.15764236450195312	0.3310774421757555
480.0	80.0	-0.274993896484375	-0.12006378173828125	0.30006158499374225
480.0	100.0	-0.26556396484375	-0.06740570068359375	0.27398494102446347
480.0	120.0	-0.2711181640625	-0.04177093505859375	0.27431709735320897
480.0	140.0	-0.2537841796875	-0.0363922119140625	0.2563801921905343
480.0	160.0	-0.233428955078125	-0.0284271240234375	0.2351535210221382
480.0	180.0	-0.189849853515625	0.024810791015625	0.19146420613452866
480.0	200.0	-0.17071533203125	0.03765869140625	0.17481962598338638
480.0	220.0	-0.09674072265625	0.023529052734375	0.09956095491019801
480.0	240.0	0.00616455078125	0.6130523681640625	0.613083361214362
480.0	260.0	0.883270263671875	4.282745361328125	4.372879393336221
480.0	280.0	1.82427978515625	4.95751953125	5.282518020532912
480.0	300.0	0.332244873046875	2.933746337890625	2.9524996580444487
480.0	320.0	-0.058135986328125	2.742767333984375	2.7433833930528375
480.0	340.0	0.696929931640625	0.3756103515625	0.7917035214128526
480.0	360.0	0.244842529296875	-0.102386474609375	0.26538812018518704
480.0	380.0	-1.450714111328125	-0.412017822265625	1.5080882330523833
480.0	400.0	-0.6668701171875	-0.135345458984375	0.6804661244069106
480.0	420.0	-0.432861328125	-0.210418701171875	0.48129508535720344
480.0	440.0	-0.312744140625	-0.17303466796875	0.3574211714690742
480.0	460.0	-0.215057373046875	-0.144775390625	0.25924811943858744
480.0	480.0	-0.156219482421875	-0.09002685546875	0.18030352573854377
480.0	500.0	-0.149932861328125	-0.08062744140625	0.17023703243935215
480.0	520.0	-0.1474609375	-0.11181640625	0.18506117041411996
480.0	540.0	-0.136932373046875	-0.1207275390625	0.18255304291174115
480.0	560.0	-0.1373291015625	-0.13427734375	0.19206688205028763
480.0	580.0	-0.0679931640625	-0.1292724609375	0.14606313537668394
480.0	600.0	0.01007080078125	-0.1531982421875	0.1535288977284587
480.0	620.0	0.0179443359375	-0.16845703125	0.1694100663177998
480.0	640.0	-0.05792236328125	-0.2491455078125	0.25578992206737466
480.0	660.0	-0.050689697265625	-0.287109375	0.29154971895333964
480.0	680.0	-0.0987548828125	-0.25439453125	0.2728902790669133
480.0	700.0	-0.1337890625	-0.2177734375	0.2555871345064053
480.0	720.0	-0.133056640625	-0.22265625	0.25938364497106
480.0	740.0	0.28167724609375	0.00830078125	0.2817995279206822
480.0	760.0	0.377410888671875	0.053955078125	0.3812481204459496
480.0	780.0	0.386810302734375	0.057373046875	0.3910420396954524
480.0	800.0	0.385772705078125	0.0738525390625	0.3927782803430863
500.0	0.0	-0.35211181640625	-0.1490100622177124	0.3823437326477776
500.0	20.0	-0.30255126953125	-0.16707611083984375	0.34561784894350994
500.0	40.0	-0.2786865234375	-0.16936111450195312	0.32611250428498434
500.0	60.0	-0.271270751953125	-0.17905044555664062	0.3250336642860942
500.0	80.0	-0.256378173828125	-0.14328765869140625	0.2937024364024058
500.0	100.0	-0.242828369140625	-0.0958251953125	0.2610518816560693
500.0	120.0	-0.246063232421875	-0.0575714111328125	0.25270849160589165
500.0	140.0	-0.242523193359375	-0.04656982421875	0.24695393871123836
500.0	160.0	-0.202545166015625	-0.0298614501953125	0.20473458546143156
500.0	180.0	-0.1475830078125	0.031707763671875	0.15095074187315513
500.0	200.0	-0.1407470703125	0.0309295654296875	0.14410543299688994
500.0	220.0	-0.114532470703125	0.013092041015625	0.11527830838157278
500.0	240.0	-0.08563232421875	0.382293701171875	0.3917669829207101
500.0	260.0	0.82855224609375	3.346343994140625	3.447392775943587
500.0	280.0	1.712554931640625	5.055908203125	5.338075697506855
500.0	300.0	0.632720947265625	4.12603759765625	4.174269044321613
500.0	320.0	0.449798583984375	4.13287353515625	4.157278247092593
500.0	340.0	0.274932861328125	2.478118896484375	2.493323353147563
500.0	360.0	-0.040313720703125	0.775482177734375	0.7765293323890465
500.0	380.0	-1.327728271484375	-0.125762939453125	1.3336711288165373
500.0	400.0	-0.65985107421875	-0.077545166015625	0.6643919723476716
500.0	420.0	-0.429107666015625	-0.176055908203125	0.463820085643781
500.0	440.0	-0.350982666015625	-0.16229248046875	0.3866880927312546
500.0	460.0	-0.23828125	-0.141754150390625	0.27725835109971064
500.0	480.0	-0.162506103515625	-0.11407470703125	0.19854790974496947
500.0	500.0	-0.15667724609375	-0.12445068359375	0.20008931028536525
500.0	520.0	-0.12530517578125	-0.1624755859375	0.20518212179257703
500.0	540.0	-0.113922119140625	-0.1806640625	0.21358312833296234
500.0	560.0	-0.148590087890625	-0.176025390625	0.23035614244909447
500.0	580.0	-0.074493408203125	-0.1468505859375	0.1646643934064207
500.0	600.0	-0.103240966796875	-0.18115234375	0.2085062801722567
500.0	620.0	-0.100555419921875	-0.216552734375	0.23876029661766196
500.0	640.0	-0.097625732421875	-0.2777099609375	0.29436984566156793
500.0	660.0	-0.079254150390625	-0.332763671875	0.3420714569704296
500.0	680.0	-0.113037109375	-0.273681640625	0.29610644793899266
500.0	700.0	-0.13641357421875	-0.2288818359375	0.26644991659457334
500.0	720.0	-0.144134521484375	-0.2177734375	0.26115135527907213
500.0	740.0	0.334686279296875	0.052490234375	0.33877740517090016
500.0	760.0	0.40789794921875	0.0888671875	0.41746630282098474
500.0	780.0	0.40972900390625	0.0948486328125	0.42056404956725474
500.0	800.0	0.398193359375	0.1014404296875	0.4109113191742624
520.0	0.0	-0.308349609375	-0.17645598948001862	0.3552691906499739
520.0	20.0	-0.28021240234375	-0.18355941772460938	0.3349821640963191
520.0	40.0	-0.255859375	-0.18817138671875	0.3176042987036668
520.0	60.0	-0.2447509765625	-0.19261932373046875	0.3114566493152467
520.0	80.0	-0.24090576171875	-0.1569671630859375	0.28753134840663624
520.0	100.0	-0.24395751953125	-0.1508331298828125	0.2868203347151063
520.0	120.0	-0.23590087890625	-0.11277008056640625	0.261469531188043
520.0	140.0	-0.22479248046875	-0.0803985595703125	0.23873748691036026
520.0	160.0	-0.21484375	-0.0423431396484375	0.2189766617458344
520.0	180.0	-0.1395263671875	0.0475006103515625	0.1473903494951825
520.0	200.0	-0.1571044921875	0.0353240966796875	0.16102674706932435
520.0	220.0	-0.16033935546875	0.0206756591796875	0.1616669162031885
520.0	240.0	-0.1768798828125	0.0535736083984375	0.18481510885366723
520.0	260.0	-0.6392822265625	0.791900634765625	1.0177368916084881
520.0	280.0	-1.5732421875	2.986541748046875	3.375577371851617
520.0	300.0	-2.33380126953125	2.728912353515625	3.5907646816292296
520.0	320.0	-2.61822509765625	2.755096435546875	3.8007445364244328
520.0	340.0	-3.1328125	2.19287109375	3.8240290001463864
520.0	360.0	-1.17327880859375	0.5447998046875	1.2935957598425822
520.0	380.0	-0.75823974609375	-0.008941650390625	0.7582924671048913
520.0	400.0	-0.50494384765625	-0.0682373046875	0.5095337270847857
520.0	420.0	-0.374755859375	-0.155670166015625	0.4058018663377819
520.0	440.0	-0.31396484375	-0.168060302734375	0.35611541453036216
520.0	460.0	-0.23516845703125	-0.153533935546875	0.2808502671299617
520.0	480.0	-0.1514892578125	-0.15106201171875	0.2139362676525368
520.0	500.0	-0.15301513671875	-0.14739990234375	0.21246261618460033
520.0	520.0	-0.1505126953125	-0.184326171875	0.23797102573280954
520.0	540.0	-0.10882568359375	-0.2073974609375	0.23421514940961616
520.0	560.0	-0.16644287109375	-0.18603515625	0.24962433514962556
520.0	580.0	-0.1689453125	-0.177734375	0.24521832450362122
520.0	600.0	-0.177001953125	-0.1849365234375	0.25599064262432264
520.0	620.0	-0.16741943359375	-0.217041015625	0.27410959342639496
520.0	640.0	-0.139404296875	-0.289306640625	0.32114154246521276
520.0	660.0	-0.0845947265625	-0.3623046875	0.3720496665052353
520.0	680.0	-0.08740234375	-0.3306884765625	0.34204391271329515
520.0	700.0	-0.07720947265625	-0.371826171875	0.3797578238286517
520.0	720.0	0.085693359375	-0.5408935546875	0.5476396528224124
520.0	740.0	0.37615966796875	0.0814208984375	0.3848707036249056
520.0	760.0	0.42315673828125	0.1082763671875	0.43678987722261675
520.0	780.0	0.4111328125	0.1131591796875	0.42642137547466835
520.0	800.0	0.3922119140625	0.1142578125	0.40851564627301
540.0	0.0	-0.28887939453125	-0.18748611211776733	0.34438691441716773
540.0	20.0	-0.2803955078125	-0.18846893310546875	0.3378493444530319
540.0	40.0	-0.244873046875	-0.1890716552734375	0.30937178267205223
540.0	60.0	-0.2296142578125	-0.17374801635742188	0.2879428425554699
540.0	80.0	-0.2288818359375	-0.14017486572265625	0.2683950219405818
540.0	100.0	-0.232421875	-0.16534423828125	0.2852343687414306
540.0	120.0	-0.2359619140625	-0.1552581787109375	0.2824590712734786
540.0	140.0	-0.220458984375	-0.1199951171875	0.25099998394521533
540.0	160.0	-0.19268798828125	-0.0799560546875	0.2086183872746255
540.0	180.0	-0.17730712890625	-0.0175323486328125	0.17817183057251232
540.0	200.0	-0.17962646484375	-0.0067901611328125	0.17975475838061286
540.0	220.0	-0.16546630859375	-0.0201873779296875	0.16669321974009063
540.0	240.0	-0.158447265625	-0.017120361328125	0.15936951639521552
540.0	260.0	-0.1546630859375	0.11083984375	0.19027911370992592
540.0	280.0	0.00732421875	1.429718017578125	1.4297367778608137
540.0	300.0	0.09423828125	2.27880859375	2.2807563352102753
540.0	320.0	0.10040283203125	2.3760986328125	2.378218964169054
540.0	340.0	0.0189208984375	2.002410888671875	2.00250027901855
540.0	360.0	-0.038330078125	0.579803466796875	0.5810690621593474
540.0	380.0	-0.283203125	-0.02557373046875	0.28435545660291783
540.0	400.0	-0.30865478515625	-0.111541748046875	0.3281910083430126
540.0	420.0	-0.27972412109375	-0.123748779296875	0.30587471994124915
540.0	440.0	-0.234130859375	-0.150909423828125	0.2785514557704064
540.0	460.0	-0.20526123046875	-0.19622802734375	0.2839676239446406
540.0	480.0	-0.167236328125	-0.198089599609375	0.2592440528115065
540.0	500.0	-0.14727783203125	-0.213623046875	0.2594717055171595
540.0	520.0	-0.11474609375	-0.4259033203125	0.44108990499000966
540.0	540.0	-0.1470947265625	-0.5064697265625	0.5273978029028848
540.0	560.0	-0.19573974609375	-0.533935546875	0.5686837578281545
540.0	580.0	-0.2066650390625	-0.5196533203125	0.5592405669141951
540.0	600.0	-0.28497314453125	-0.4757080078125	0.5545338599228782
540.0	620.0	-0.31524658203125	-0.4759521484375	0.5708860263525967
540.0	640.0	-0.39312744140625	-0.47216796875	0.6144035936582122
540.0	660.0	-0.4600830078125	-0.5103759765625	0.6871390045179523
540.0	680.0	-0.50634765625	-0.5750732421875	0.766222671858456
540.0	700.0	-0.57666015625	-0.588134765625	0.8236743521216672
540.0	720.0	-0.61334228515625	-0.5921630859375	0.8525525667709374
540.0	740.0	-0.67169189453125	-0.548095703125	0.8669365034205608
540.0	760.0	-0.19671630859375	-0.406005859375	0.45115192996770365
540.0	780.0	0.3328857421875	0.029541015625	0.3341939391369616
540.0	800.0	0.3836669921875	0.1357421875	0.4069721149679525
560.0	0.0	-0.212890625	-0.17582917213439941	0.27611286820131886
560.0	20.0	-0.22430419921875	-0.1770801544189453	0.28577920651475364
560.0	40.0	-0.21630859375	-0.17539596557617188	0.2784836664339584
560.0	60.0	-0.21435546875	-0.16873550415039062	0.27280017841621496
560.0	80.0	-0.216552734375	-0.13860321044921875	0.2571107479513833
560.0	100.0	-0.2215576171875	-0.1522674560546875	0.26883667143298917
560.0	120.0	-0.21990966796875	-0.14482879638671875	0.2633166199254265
560.0	140.0	-0.20709228515625	-0.1197967529296875	0.23924564067864257
560.0	160.0	-0.17791748046875	-0.0951690673828125	0.2017716066320094
560.0	180.0	-0.173095703125	-0.0648040771484375	0.18482881500296097
560.0	200.0	-0.174560546875	-0.03631591796875	0.17829815036396773
560.0	220.0	-0.16314697265625	-0.037628173828125	0.16743002763106377
560.0	240.0	-0.15020751953125	-0.0484466552734375	0.15782704879365306
560.0	260.0	-0.1248779296875	-0.038818359375	0.13077217726872503
560.0	280.0	-0.0093994140625	0.73968505859375	0.7397447768599368
560.0	300.0	0.1005859375	1.574432373046875	1.577642173663207
560.0	320.0	0.0999755859375	1.381500244140625	1.3851130070662656
560.0	340.0	0.0994873046875	1.0355224609375	1.0402905800304258
560.0	360.0	-0.1846923828125	-0.94085693359375	0.9588133529318379
560.0	380.0	-0.037353515625	-0.265777587890625	0.2683896632780518
560.0	400.0	-0.05755615234375	-0.33575439453125	0.34065191048879095
560.0	420.0	-0.07672119140625	-0.3282470703125	0.33709387472858915
560.0	440.0	-0.08349609375	-0.369384765625	0.3787039777284429
560.0	460.0	-0.11328125	-0.34710693359375	0.36512445131820254
560.0	480.0	-0.1298828125	-0.348541259765625	0.37195504397967105
560.0	500.0	-0.12457275390625	-0.39202880859375	0.4113453023716476
560.0	520.0	-0.122314453125	-0.484375	0.4995797894913963
560.0	540.0	-0.147705078125	-0.547607421875	0.5671778192035515
560.0	560.0	-0.1904296875	-0.550537109375	0.5825414789354733
560.0	580.0	-0.20538330078125	-0.534912109375	0.5729862694653454
560.0	600.0	-0.2843017578125	-0.48046875	0.5582810306842244
560.0	620.0	-0.33026123046875	-0.46240234375	0.5682327057255909
560.0	640.0	-0.430908203125	-0.4517822265625	0.6243308896396096
560.0	660.0	-0.49725341796875	-0.5186767578125	0.7185308210344851
560.0	680.0	-0.55145263671875	-0.577880859375	0.7987780030622089
560.0	700.0	-0.6199951171875	-0.5897216796875	0.8556667603861846
560.0	720.0	-0.65478515625	-0.60986328125	0.894805466379343
560.0	740.0	-0.72235107421875	-0.604736328125	0.942070645429041
560.0	760.0	-0.714599609375	-0.0548095703125	0.7166984656860537
560.0	780.0	0.28717041015625	0.139892578125	0.3194319612746478
560.0	800.0	0.36761474609375	0.198486328125	0.41777676335348934
580.0	0.0	-0.13409423828125	-0.17455720901489258	0.2201169778987926
580.0	20.0	-0.15399169921875	-0.1722126007080078	0.23102082865164714
580.0	40.0	-0.17041015625	-0.17402267456054688	0.24356418582040223
580.0	60.0	-0.1964111328125	-0.1613616943359375	0.2541946684957299
580.0	80.0	-0.206787109375	-0.14687347412109375	0.2536389678343369
580.0	100.0	-0.2144775390625	-0.15328216552734375	0.2636210102231198
580.0	120.0	-0.2138671875	-0.13326263427734375	0.2519883004897196
580.0	140.0	-0.19976806640625	-0.1077728271484375	0.22698515948682393
580.0	160.0	-0.17303466796875	-0.080963134765625	0.19103932974686735
580.0	180.0	-0.17108154296875	-0.0624542236328125	0.18212474953763316
580.0	200.0	-0.168212890625	-0.0290374755859375	0.1707007661401147
580.0	220.0	-0.15887451171875	-0.025115966796875	0.1608475124520518
580.0	240.0	-0.1458740234375	-0.039154052734375	0.15103731512235816
580.0	260.0	-0.119384765625	-0.0394287109375	0.12572726637260953
580.0	280.0	-0.09246826171875	-0.042572021484375	0.10179762491607225
580.0	300.0	-0.1046142578125	-0.215545654296875	0.23959146901325215
580.0	320.0	-0.09808349609375	-0.244232177734375	0.26319143004066076
580.0	340.0	-0.07928466796875	-0.28448486328125	0.29532642281222726
580.0	360.0	-0.065185546875	-0.309295654296875	0.3160901094440078
580.0	380.0	-0.04345703125	-0.30584716796875	0.30891908927673645
580.0	400.0	-0.0623779296875	-0.417205810546875	0.4218432107622139
580.0	420.0	-0.068359375	-0.434661865234375	0.4400044786583616
580.0	440.0	-0.06256103515625	-0.41485595703125	0.4195465983703549
580.0	460.0	-0.07135009765625	-0.42376708984375	0.42973175687886656
580.0	480.0	-0.0670166015625	-0.414764404296875	0.42014370869587997
580.0	500.0	-0.0771484375	-0.399566650390625	0.40694642093655936
580.0	520.0	-0.08660888671875	-0.517822265625	0.5250152360033653
580.0	540.0	-0.13079833984375	-0.5538330078125	0.5690687183886686
580.0	560.0	-0.18292236328125	-0.543701171875	0.573647588059643
580.0	580.0	-0.20001220703125	-0.528564453125	0.565141808813365
580.0	600.0	-0.281982421875	-0.4698486328125	0.5479706415514118
580.0	620.0	-0.33990478515625	-0.470947265625	0.5807982351658627
580.0	640.0	-0.4453125	-0.4820556640625	0.656262817711767
580.0	660.0	-0.50970458984375	-0.5450439453125	0.7462383474665456
580.0	680.0	-0.56707763671875	-0.599365234375	0.8251155859901819
580.0	700.0	-0.62762451171875	-0.580322265625	0.8548020002844708
580.0	720.0	-0.65386962890625	-0.571533203125	0.8684444103570013
580.0	740.0	-0.71990966796875	-0.5560302734375	0.9096370677439749
580.0	760.0	-0.69036865234375	0.181396484375	0.7138021859608831
580.0	780.0	0.310791015625	0.1876220703125	0.3630331894766203
580.0	800.0	0.38262939453125	0.1884765625	0.426530969767926
600.0	0.0	-0.0618896484375	-0.17721645534038544	0.1877125478680852
600.0	20.0	-0.1055908203125	-0.17290687561035156	0.2025986400931661
600.0	40.0	-0.1304931640625	-0.17438888549804688	0.21780713774413696
600.0	60.0	-0.18927001953125	-0.13394546508789062	0.23187179196912047
600.0	80.0	-0.1932373046875	-0.12042999267578125	0.22769286123806876
600.0	100.0	-0.19830322265625	-0.133270263671875	0.23892494908448836
600.0	120.0	-0.20599365234375	-0.1223602294921875	0.239594262383928
600.0	140.0	-0.195556640625	-0.097564697265625	0.21854351933898303
600.0	160.0	-0.17193603515625	-0.0834808349609375	0.19113097601128531
600.0	180.0	-0.17144775390625	-0.042266845703125	0.17658091223342867
600.0	200.0	-0.16632080078125	-0.052093505859375	0.17428810092842537
600.0	220.0	-0.15447998046875	-0.05938720703125	0.16550197800811303
600.0	240.0	-0.1439208984375	-0.0899200439453125	0.16970220773515035
600.0	260.0	-0.12091064453125	-0.098541259765625	0.1559800110179464
600.0	280.0	-0.0948486328125	-0.0792236328125	0.12358255193355686
600.0	300.0	-0.10504150390625	-0.238037109375	0.260183364153999
600.0	320.0	-0.10272216796875	-0.268707275390625	0.2876724589529788
600.0	340.0	-0.08685302734375	-0.320068359375	0.33164318631893874
600.0	360.0	-0.0703125	-0.337677001953125	0.3449197084892378
600.0	380.0	-0.0528564453125	-0.3353271484375	0.3394673773579701
600.0	400.0	-0.06927490234375	-0.42431640625	0.42993420974336427
600.0	420.0	-0.07275390625	-0.429656982421875	0.43577316739159744
600.0	440.0	-0.06622314453125	-0.415283203125	0.4205301935287963
600.0	460.0	-0.0731201171875	-0.4339599609375	0.4400770378404107
600.0	480.0	-0.06427001953125	-0.42279052734375	0.4276475948981281
600.0	500.0	-0.06201171875	-0.41455078125	0.4191632182066008
600.0	520.0	-0.06634521484375	-0.5103759765625	0.5146701127759303
600.0	540.0	-0.11431884765625	-0.54345703125	0.5553506493599484
600.0	560.0	-0.1746826171875	-0.5281982421875	0.556333892368099
600.0	580.0	-0.209228515625	-0.5242919921875	0.5644985959438503
600.0	600.0	-0.30535888671875	-0.490478515625	0.5777657172140086
600.0	620.0	-0.3701171875	-0.511474609375	0.6313422277324866
600.0	640.0	-0.475830078125	-0.546142578125	0.724352109743228
600.0	660.0	-0.52423095703125	-0.578125	0.7804143847565217
600.0	680.0	-0.5692138671875	-0.5892333984375	0.8192682249622247
600.0	700.0	-0.6265869140625	-0.5592041015625	0.8398335478406954
600.0	720.0	-0.65582275390625	-0.5478515625	0.8545436320486328
600.0	740.0	-0.7314453125	-0.526123046875	0.9010092705578873
600.0	760.0	-0.73748779296875	0.192138671875	0.762105972951142
600.0	780.0	0.318603515625	0.19091796875	0.3714268043103992
600.0	800.0	0.39996337890625	0.1904296875	0.44298326192696286
620.0	0.0	-0.05133056640625	-0.16823504865169525	0.1758916104947155
620.0	20.0	-0.0958251953125	-0.17171287536621094	0.1966412459867224
620.0	40.0	-0.12689208984375	-0.173919677734375	0.21528970427808009
620.0	60.0	-0.21099853515625	-0.15247726440429688	0.2603261377547424
620.0	80.0	-0.2203369140625	-0.1663818359375	0.2761001105188455
620.0	100.0	-0.209228515625	-0.148529052734375	0.25658809648308245
620.0	120.0	-0.21368408203125	-0.178131103515625	0.2781934164448043
620.0	140.0	-0.193603515625	-0.149322509765625	0.24449853411639258
620.0	160.0	-0.16253662109375	-0.1276397705078125	0.2066641338303778
620.0	180.0	-0.16571044921875	-0.0242462158203125	0.16747486964283656
620.0	200.0	-0.13787841796875	-0.035247802734375	0.14231256353241178
620.0	220.0	-0.13916015625	-0.08538818359375	0.16326876916595032
620.0	240.0	-0.11334228515625	-0.1059722900390625	0.1551663618847973
620.0	260.0	-0.1064453125	-0.184295654296875	0.21282737781106997
620.0	280.0	-0.10882568359375	-0.24346923828125	0.26668389414979504
620.0	300.0	-0.0953369140625	-0.2279052734375	0.24704238673471027
620.0	320.0	-0.102294921875	-0.2890625	0.3066290592029111
620.0	340.0	-0.0826416015625	-0.31494140625	0.3256036297087957
620.0	360.0	-0.0706787109375	-0.3505859375	0.35763945497182015
620.0	380.0	-0.05328369140625	-0.3392333984375	0.34339256017760794
620.0	400.0	-0.05755615234375	-0.392913818359375	0.3971070124416854
620.0	420.0	-0.05548095703125	-0.3829345703125	0.386932838789269
620.0	440.0	-0.04608154296875	-0.362030029296875	0.36495102509114413
620.0	460.0	-0.05560302734375	-0.39019775390625	0.39413954864143264
620.0	480.0	-0.047607421875	-0.38287353515625	0.3858219933345278
620.0	500.0	-0.04876708984375	-0.38372802734375	0.3868144620111225
620.0	520.0	-0.06646728515625	-0.4937744140625	0.49822793175293517
620.0	540.0	-0.1116943359375	-0.5380859375	0.5495562762954973
620.0	560.0	-0.1834716796875	-0.5169677734375	0.5485595100080564
620.0	580.0	-0.219970703125	-0.51220703125	0.5574434079754154
620.0	600.0	-0.3023681640625	-0.477294921875	0.5650105743136046
620.0	620.0	-0.39788818359375	-0.495361328125	0.6353722153551394
620.0	640.0	-0.53851318359375	-0.5079345703125	0.7402661525578621
620.0	660.0	-0.611572265625	-0.5616455078125	0.8303410820425884
620.0	680.0	-0.67236328125	-0.553955078125	0.8711708274234976
620.0	700.0	-0.7615966796875	-0.4808349609375	0.9006840523573134
620.0	720.0	-0.81402587890625	-0.4525146484375	0.9313472169817264
620.0	740.0	-0.87322998046875	-0.390869140625	0.956717975101534
620.0	760.0	-0.77984619140625	0.234375	0.8143044411495208
620.0	780.0	0.33184814453125	0.2049560546875	0.39003868446847534
620.0	800.0	0.4029541015625	0.207275390625	0.45313915690964945
