# Supplementary material for: Real-time emotion detection by quantitative facial motion analysis
Source: PLoS One. 2023 Mar 10;18(3):e0282730. doi: 10.1371/journal.pone.0282730 (PMC10004542; doi:10.1371/journal.pone.0282730)
Supplement: S1 Dataset — Data from each participant is organized into folders by Study ID and subsequently by emotions. The data files (.csv) contain the pixel displacement results after DISC-processing of videos. (ZIP) [file pone.0282730.s004.zip › S1_Dataset/1/neutral/result/100007_cropped_result.csv]

pos_x	pos_y	disp_x	disp_y	disp_xy_indi
0.0	0.0	-0.40075230598449707	-0.2927360534667969	0.49628299159975986
0.0	20.0	-0.3681488037109375	-0.3526878356933594	0.5098257066094848
0.0	40.0	-0.32996511459350586	-0.3259696960449219	0.46382455690522056
0.0	60.0	-0.2546250820159912	-0.38149261474609375	0.4586616917701562
0.0	80.0	-0.21525275707244873	-0.398406982421875	0.45283757912721295
0.0	100.0	-0.23217201232910156	-0.3671112060546875	0.43436675853461865
0.0	120.0	-0.2017686367034912	-0.4384765625	0.48267201971836093
0.0	140.0	-0.2042454481124878	-0.3920135498046875	0.4420303454573488
0.0	160.0	-0.23501551151275635	-0.3059234619140625	0.3857738394462322
0.0	180.0	-0.2171841859817505	-0.2729339599609375	0.34880068397369035
0.0	200.0	-0.19934558868408203	-0.239471435546875	0.3115850320068092
0.0	220.0	-0.18635344505310059	-0.2691192626953125	0.3273419985837864
0.0	240.0	-0.23865532875061035	-0.2160797119140625	0.3219422430218286
0.0	260.0	-0.2458592653274536	-0.244384765625	0.34665644666865986
0.0	280.0	-0.18726575374603271	-0.3050537109375	0.3579472434351319
0.0	300.0	-0.19409096240997314	-0.233856201171875	0.3039079211138961
0.0	320.0	-0.19232141971588135	-0.23370361328125	0.3026630260574361
0.0	340.0	-0.19006967544555664	-0.144805908203125	0.23894608717137658
0.0	360.0	-0.1665564775466919	-0.199951171875	0.26023360918018923
0.0	380.0	-0.16800928115844727	-0.2415771484375	0.29425607419826033
0.0	400.0	-0.16538965702056885	-0.26068115234375	0.3087205886180039
0.0	420.0	-0.16810274124145508	-0.290374755859375	0.33552351698991717
0.0	440.0	-0.1475358009338379	-0.343719482421875	0.3740453116315598
0.0	460.0	-0.12422096729278564	-0.318145751953125	0.34153706709663983
0.0	480.0	-0.09851729869842529	-0.318939208984375	0.3338081442541712
0.0	500.0	-0.07559609413146973	-0.257171630859375	0.268052265737122
0.0	520.0	-0.04466557502746582	-0.2386474609375	0.2427913182229747
0.0	540.0	0.0185927152633667	-0.2279052734375	0.2286624208773411
0.0	560.0	0.10235977172851562	-0.193115234375	0.2185658175836858
0.0	580.0	0.188071608543396	-0.0869140625	0.20718345542140734
0.0	600.0	-0.007997512817382812	-0.272216796875	0.27233425181594256
0.0	620.0	-0.024141907691955566	-0.2919921875	0.2929885138841488
0.0	640.0	-0.14331257343292236	-0.21746826171875	0.2604437339598354
0.0	660.0	-0.18249428272247314	-0.2620849609375	0.3193629439618831
0.0	680.0	-0.2028040885925293	-0.251953125	0.3234344996241312
0.0	700.0	-0.23279404640197754	-0.2540283203125	0.3445627019295562
0.0	720.0	-0.22215425968170166	-0.1292724609375	0.2570289560566327
0.0	740.0	0.0996137261390686	-0.08184814453125	0.12892638674265927
0.0	760.0	0.4063020348548889	-0.20574951171875	0.4554274970834846
0.0	780.0	0.4807318449020386	-0.2381591796875	0.5364912875083253
0.0	800.0	0.5135311484336853	-0.355224609375	0.6244187405237298
20.0	0.0	-0.37056922912597656	-0.2648236155509949	0.45547019762935276
20.0	20.0	-0.35172080993652344	-0.28285789489746094	0.4513492182869348
20.0	40.0	-0.3086223602294922	-0.2782096862792969	0.41550979624221523
20.0	60.0	-0.26360511779785156	-0.2899360656738281	0.3918553053202643
20.0	80.0	-0.24390220642089844	-0.29163360595703125	0.38018212269974444
20.0	100.0	-0.26543617248535156	-0.25244903564453125	0.36631527030896094
20.0	120.0	-0.24337196350097656	-0.2791595458984375	0.37035113700992267
20.0	140.0	-0.24902725219726562	-0.2324676513671875	0.3406696071989645
20.0	160.0	-0.26484107971191406	-0.165435791015625	0.3122655896059282
20.0	180.0	-0.24065399169921875	-0.1662750244140625	0.29250936303760383
20.0	200.0	-0.22170066833496094	-0.178619384765625	0.2847034789991488
20.0	220.0	-0.21561050415039062	-0.20257568359375	0.29584590090697677
20.0	240.0	-0.2612133026123047	-0.1671142578125	0.3100960570949753
20.0	260.0	-0.2626762390136719	-0.205780029296875	0.3336828239508147
20.0	280.0	-0.22565078735351562	-0.24267578125	0.3313756367607
20.0	300.0	-0.22747039794921875	-0.1866455078125	0.294243653338117
20.0	320.0	-0.20356369018554688	-0.20184326171875	0.2866685861115953
20.0	340.0	-0.19704246520996094	-0.1292724609375	0.23566311177792787
20.0	360.0	-0.16711997985839844	-0.176849365234375	0.24332033546679338
20.0	380.0	-0.16300201416015625	-0.2110595703125	0.2666754560149188
20.0	400.0	-0.15836143493652344	-0.230499267578125	0.2796573911578359
20.0	420.0	-0.16498565673828125	-0.249359130859375	0.29899873423194434
20.0	440.0	-0.1591205596923828	-0.273345947265625	0.3162868309041004
20.0	460.0	-0.14827346801757812	-0.232666015625	0.27589580668211056
20.0	480.0	-0.13563919067382812	-0.2313232421875	0.2681574769100945
20.0	500.0	-0.11900138854980469	-0.22906494140625	0.2581319001174212
20.0	520.0	-0.11671257019042969	-0.3046875	0.32627641149293335
20.0	540.0	-0.1417827606201172	-0.3206787109375	0.35062399640868586
20.0	560.0	-0.14944076538085938	-0.3165283203125	0.35003245552015555
20.0	580.0	-0.16880416870117188	-0.303955078125	0.3476830983652621
20.0	600.0	-0.18396377563476562	-0.322265625	0.37107654709296706
20.0	620.0	-0.19344329833984375	-0.3212890625	0.3750292939954514
20.0	640.0	-0.2239093780517578	-0.3262939453125	0.3957311566292471
20.0	660.0	-0.2486248016357422	-0.35040283203125	0.4296468744026105
20.0	680.0	-0.26349449157714844	-0.36798095703125	0.4525917938155028
20.0	700.0	-0.2798500061035156	-0.38818359375	0.4785420863130042
20.0	720.0	-0.2936992645263672	-0.3675537109375	0.470483781237203
20.0	740.0	-0.27691650390625	-0.327392578125	0.4287990792282493
20.0	760.0	-0.2071819305419922	-0.29010009765625	0.3564862115191451
20.0	780.0	0.49009132385253906	-0.22320556640625	0.5385259794942758
20.0	800.0	0.5202693939208984	-0.33062744140625	0.6164371397487843
40.0	0.0	-0.3575897216796875	-0.22939017415046692	0.4248414540128328
40.0	20.0	-0.3311729431152344	-0.20807456970214844	0.3911144906652533
40.0	40.0	-0.33814239501953125	-0.15512466430664062	0.3720268011659814
40.0	60.0	-0.28765869140625	-0.18880462646484375	0.3440853233081663
40.0	80.0	-0.2741889953613281	-0.19149017333984375	0.3344369771167324
40.0	100.0	-0.2876434326171875	-0.159332275390625	0.328824449074202
40.0	120.0	-0.2531776428222656	-0.2193145751953125	0.33495940308959693
40.0	140.0	-0.25923919677734375	-0.1814422607421875	0.31642732993374373
40.0	160.0	-0.2733650207519531	-0.1220245361328125	0.2993633611334958
40.0	180.0	-0.24024581909179688	-0.140045166015625	0.2780839839246992
40.0	200.0	-0.22105026245117188	-0.155975341796875	0.27053932390390856
40.0	220.0	-0.24059677124023438	-0.115264892578125	0.2667823116180538
40.0	240.0	-0.2694358825683594	-0.0730438232421875	0.2791614137541696
40.0	260.0	-0.27454376220703125	-0.084503173828125	0.28725435375955094
40.0	280.0	-0.24605941772460938	-0.059661865234375	0.25318920832890673
40.0	300.0	-0.23395538330078125	-0.058197021484375	0.24108507769057022
40.0	320.0	-0.21344375610351562	-0.12921142578125	0.24950717338786182
40.0	340.0	-0.2016143798828125	-0.074981689453125	0.21510604809901535
40.0	360.0	-0.1730804443359375	-0.108673095703125	0.20436898478298052
40.0	380.0	-0.16765975952148438	-0.12481689453125	0.2090192625650257
40.0	400.0	-0.15845870971679688	-0.15570068359375	0.22215279776917765
40.0	420.0	-0.16273880004882812	-0.17822265625	0.24134463375459195
40.0	440.0	-0.15628814697265625	-0.19757080078125	0.25191309256466005
40.0	460.0	-0.14524078369140625	-0.18017578125	0.2314264405731154
40.0	480.0	-0.13329696655273438	-0.19329833984375	0.2348027458921864
40.0	500.0	-0.11648178100585938	-0.198455810546875	0.23011456721840565
40.0	520.0	-0.11470413208007812	-0.2811279296875	0.3036279808690628
40.0	540.0	-0.133331298828125	-0.2999267578125	0.3282275053969621
40.0	560.0	-0.13124465942382812	-0.2984619140625	0.3260439767471986
40.0	580.0	-0.15777206420898438	-0.29254150390625	0.33237412016054196
40.0	600.0	-0.17802810668945312	-0.3033447265625	0.35172720950291747
40.0	620.0	-0.232330322265625	-0.31549072265625	0.39180578699939084
40.0	640.0	-0.2826576232910156	-0.34051513671875	0.44254478907689637
40.0	660.0	-0.30481719970703125	-0.35552978515625	0.4683107444533869
40.0	680.0	-0.3242301940917969	-0.366455078125	0.48930005420437483
40.0	700.0	-0.3279457092285156	-0.39178466796875	0.5109242744837809
40.0	720.0	-0.3232688903808594	-0.3828125	0.5010470892484279
40.0	740.0	-0.30226898193359375	-0.339111328125	0.4542719783366267
40.0	760.0	-0.20535659790039062	-0.27740478515625	0.3451445307821173
40.0	780.0	0.5088920593261719	-0.2152099609375	0.5525273344658637
40.0	800.0	0.5441246032714844	-0.33782958984375	0.6404689029604378
60.0	0.0	-0.3818016052246094	-0.12688052654266357	0.4023321187375326
60.0	20.0	-0.3473663330078125	-0.13392066955566406	0.37228767779975186
60.0	40.0	-0.3544464111328125	-0.09963226318359375	0.3681831694035126
60.0	60.0	-0.3113365173339844	-0.09610366821289062	0.3258317695830591
60.0	80.0	-0.29669952392578125	-0.0959014892578125	0.3118135711280886
60.0	100.0	-0.31200408935546875	-0.0628662109375	0.3182745862493164
60.0	120.0	-0.2873649597167969	-0.09651947021484375	0.3031412677343525
60.0	140.0	-0.28704833984375	-0.0853118896484375	0.299457622915898
60.0	160.0	-0.295623779296875	-0.046051025390625	0.2991890971029784
60.0	180.0	-0.26293182373046875	-0.07379150390625	0.2730903330016945
60.0	200.0	-0.24929046630859375	-0.08154296875	0.26228799504536915
60.0	220.0	-0.2719573974609375	-0.011566162109375	0.27220323682804853
60.0	240.0	-0.2916526794433594	0.038055419921875	0.29412497413841143
60.0	260.0	-0.29499053955078125	0.087249755859375	0.3076230458239135
60.0	280.0	-0.3973045349121094	0.62664794921875	0.741982847323166
60.0	300.0	-0.35874176025390625	0.600860595703125	0.6998064775484615
60.0	320.0	-0.3453102111816406	0.64910888671875	0.7352424693688228
60.0	340.0	-0.2919120788574219	0.431976318359375	0.5213599537806695
60.0	360.0	-0.18236923217773438	-0.02349853515625	0.18387690991417574
60.0	380.0	-0.17228317260742188	-0.01385498046875	0.1728393822236939
60.0	400.0	-0.15425491333007812	-0.010284423828125	0.15459737274593777
60.0	420.0	-0.15365982055664062	-0.035308837890625	0.15766437291501664
60.0	440.0	-0.16588973999023438	-0.036041259765625	0.1697597662566747
60.0	460.0	-0.159454345703125	-0.024383544921875	0.16130792177251801
60.0	480.0	-0.16353225708007812	-0.04754638671875	0.17030401638162762
60.0	500.0	-0.15384292602539062	-0.13629150390625	0.2055310680288534
60.0	520.0	-0.14346694946289062	-0.27325439453125	0.30862716944369567
60.0	540.0	-0.14679336547851562	-0.29010009765625	0.3251251433043511
60.0	560.0	-0.14282608032226562	-0.29052734375	0.3237366625618003
60.0	580.0	-0.16366958618164062	-0.28076171875	0.3249844244826567
60.0	600.0	-0.18204116821289062	-0.29150390625	0.34367646745641856
60.0	620.0	-0.23904800415039062	-0.30755615234375	0.3895314302245419
60.0	640.0	-0.2858772277832031	-0.3419189453125	0.4456841421103311
60.0	660.0	-0.3012886047363281	-0.35723876953125	0.4673268254660382
60.0	680.0	-0.320281982421875	-0.3675537109375	0.4875205418113308
60.0	700.0	-0.3238945007324219	-0.3944091796875	0.510358940968483
60.0	720.0	-0.31369781494140625	-0.39007568359375	0.5005650387613423
60.0	740.0	-0.3157615661621094	-0.40606689453125	0.5143886560757357
60.0	760.0	-0.24149322509765625	-0.41162109375	0.47723254560854667
60.0	780.0	0.7623291015625	-0.4007568359375	0.8612500801972239
60.0	800.0	0.7392082214355469	-0.30218505859375	0.7985891335819769
80.0	0.0	-0.4020538330078125	-0.05974918603897095	0.4064692483676884
80.0	20.0	-0.3310699462890625	-0.10541343688964844	0.3474468333612074
80.0	40.0	-0.3242034912109375	-0.08786392211914062	0.3358987533819065
80.0	60.0	-0.29944610595703125	-0.0758056640625	0.30889232602443556
80.0	80.0	-0.2866058349609375	-0.08050537109375	0.2976978659792484
80.0	100.0	-0.313934326171875	-0.03160858154296875	0.31552157386801255
80.0	120.0	-0.2771148681640625	-0.07489013671875	0.28705606200764827
80.0	140.0	-0.2727203369140625	-0.0675506591796875	0.2809616944035789
80.0	160.0	-0.2630462646484375	-0.0447540283203125	0.2668262738119902
80.0	180.0	-0.26268768310546875	-0.0366363525390625	0.265230166426607
80.0	200.0	-0.2967071533203125	0.0434417724609375	0.2998705094303061
80.0	220.0	-0.291351318359375	0.0936431884765625	0.30603045184720246
80.0	240.0	-0.31017303466796875	0.2186279296875	0.3794805437365391
80.0	260.0	-0.3314208984375	0.609649658203125	0.6939110300811674
80.0	280.0	-0.6193389892578125	1.818634033203125	1.921200283765218
80.0	300.0	-0.5457000732421875	1.684234619140625	1.7704335125184156
80.0	320.0	-0.48792266845703125	1.644012451171875	1.7148893462851726
80.0	340.0	-0.3046417236328125	0.71759033203125	0.7795783888761223
80.0	360.0	-0.1470489501953125	-0.0001220703125	0.14704900086265357
80.0	380.0	-0.1430206298828125	0.00946044921875	0.14333318063692366
80.0	400.0	-0.1287689208984375	0.034393310546875	0.1332829126321969
80.0	420.0	-0.13306427001953125	0.01812744140625	0.13429335086953392
80.0	440.0	-0.15615081787109375	0.00445556640625	0.15621437191824572
80.0	460.0	-0.1680755615234375	-0.018218994140625	0.16906012578048957
80.0	480.0	-0.1953887939453125	-0.04833984375	0.20127970909452894
80.0	500.0	-0.17572784423828125	-0.141143798828125	0.22539265114077667
80.0	520.0	-0.154541015625	-0.26739501953125	0.3088414188228711
80.0	540.0	-0.1569671630859375	-0.27935791015625	0.32043647147931636
80.0	560.0	-0.150909423828125	-0.27734375	0.3157423156059371
80.0	580.0	-0.17462921142578125	-0.27374267578125	0.32470049896338127
80.0	600.0	-0.19152069091796875	-0.2821044921875	0.3409737813411221
80.0	620.0	-0.25232696533203125	-0.30108642578125	0.39283830417030396
80.0	640.0	-0.29430389404296875	-0.331787109375	0.44350588270762903
80.0	660.0	-0.3043670654296875	-0.3460693359375	0.4608723204907211
80.0	680.0	-0.3208770751953125	-0.36029052734375	0.48246384473816867
80.0	700.0	-0.32039642333984375	-0.385986328125	0.5016366350142147
80.0	720.0	-0.30965423583984375	-0.387939453125	0.49636958515251683
80.0	740.0	-0.30713653564453125	-0.41326904296875	0.5149020813747318
80.0	760.0	0.08370208740234375	-0.15777587890625	0.17860366009729267
80.0	780.0	0.45557403564453125	-0.1898193359375	0.4935373159642522
80.0	800.0	0.43546295166015625	-0.1788330078125	0.47075389212606755
100.0	0.0	-0.38147735595703125	-0.03914918005466461	0.3834809400829721
100.0	20.0	-0.32183074951171875	-0.07897186279296875	0.33137831317735045
100.0	40.0	-0.32471466064453125	-0.05919647216796875	0.33006640718895675
100.0	60.0	-0.314178466796875	-0.032764434814453125	0.31588228375068084
100.0	80.0	-0.28563690185546875	-0.04705810546875	0.2894873140431178
100.0	100.0	-0.30437469482421875	-0.00801849365234375	0.3044802967185052
100.0	120.0	-0.27667999267578125	-0.04212188720703125	0.2798679540943411
100.0	140.0	-0.26117706298828125	-0.05426025390625	0.26675388166839364
100.0	160.0	-0.26883697509765625	-0.0203704833984375	0.2696076330031178
100.0	180.0	-0.2952117919921875	0.033203125	0.29707313853831385
100.0	200.0	-0.3184814453125	0.1267852783203125	0.3427899324762879
100.0	220.0	-0.27928924560546875	0.167266845703125	0.32554674070299777
100.0	240.0	-0.315826416015625	0.5877532958984375	0.6672332889572813
100.0	260.0	-0.3233184814453125	1.46484375	1.500100680740518
100.0	280.0	-0.3304901123046875	1.93408203125	1.9621154445993465
100.0	300.0	0.01548004150390625	1.61456298828125	1.6146371960327939
100.0	320.0	0.20824432373046875	1.4456787109375	1.4606000936683086
100.0	340.0	0.26187896728515625	0.313323974609375	0.40835340891359806
100.0	360.0	0.03984832763671875	-0.068389892578125	0.07915217383174489
100.0	380.0	-0.0284881591796875	-0.020843505859375	0.03529910692860392
100.0	400.0	0.0148162841796875	-0.01031494140625	0.018053262672094172
100.0	420.0	0.0037078857421875	-0.012939453125	0.013460232681911172
100.0	440.0	0.00930023193359375	-0.012603759765625	0.015663622641273776
100.0	460.0	0.0263671875	-0.039215087890625	0.04725517638237741
100.0	480.0	0.00122833251953125	-0.046478271484375	0.04649449990002908
100.0	500.0	4.57763671875e-05	-0.07421875	0.07421876411688821
100.0	520.0	-0.03582763671875	-0.06488037109375	0.07411532976458672
100.0	540.0	-0.0855560302734375	-0.090087890625	0.1242403410869888
100.0	560.0	-0.08721923828125	-0.11962890625	0.14804820409897837
100.0	580.0	-0.161895751953125	-0.21832275390625	0.2717996677217924
100.0	600.0	-0.1960906982421875	-0.24267578125	0.3119985524684473
100.0	620.0	-0.28061676025390625	-0.2943115234375	0.40665100388847
100.0	640.0	-0.3282470703125	-0.33489990234375	0.46893931777852943
100.0	660.0	-0.34421539306640625	-0.35089111328125	0.49153719106860627
100.0	680.0	-0.3634490966796875	-0.35247802734375	0.5062963614696655
100.0	700.0	-0.35619354248046875	-0.385009765625	0.5245058239251523
100.0	720.0	-0.32122802734375	-0.40997314453125	0.5208314744598277
100.0	740.0	-0.2788848876953125	-0.3140869140625	0.4200325822720558
100.0	760.0	0.3964996337890625	-0.2222900390625	0.45456003020642766
100.0	780.0	0.45660400390625	-0.18133544921875	0.49129396650741053
100.0	800.0	0.43755340576171875	-0.17755126953125	0.4722048667748331
120.0	0.0	-0.35605621337890625	-0.028028838336467743	0.3571577282717218
120.0	20.0	-0.31832122802734375	-0.05593109130859375	0.3231976039326505
120.0	40.0	-0.3165740966796875	-0.052173614501953125	0.3208445803481158
120.0	60.0	-0.31501007080078125	-0.013965606689453125	0.31531949333353576
120.0	80.0	-0.27658843994140625	-0.03629302978515625	0.27895940407200315
120.0	100.0	-0.296539306640625	-0.00327301025390625	0.2965573687822051
120.0	120.0	-0.27791595458984375	-0.01773834228515625	0.27848146545615826
120.0	140.0	-0.2627716064453125	-0.0140533447265625	0.26314713308689835
120.0	160.0	-0.2516326904296875	0.0071868896484375	0.2517353020053043
120.0	180.0	-0.2671051025390625	0.0669097900390625	0.27535805019188114
120.0	200.0	-0.265045166015625	0.1826934814453125	0.32190968949514237
120.0	220.0	-0.15175628662109375	0.19873046875	0.25004753495809207
120.0	240.0	-0.28936004638671875	0.8410186767578125	0.8894052232252664
120.0	260.0	0.6669692993164062	1.37298583984375	1.526413496612915
120.0	280.0	2.7385025024414062	0.2362060546875	2.7486704524458507
120.0	300.0	2.949249267578125	-0.01416015625	2.9492832607830555
120.0	320.0	2.99664306640625	-0.353607177734375	3.017433960103505
120.0	340.0	2.3257064819335938	-1.08770751953125	2.567492607224558
120.0	360.0	1.3007431030273438	-0.596466064453125	1.4309802186324598
120.0	380.0	0.0068359375	-0.0494384765625	0.049908846974507114
120.0	400.0	0.00472259521484375	0.002655029296875	0.00541775655881008
120.0	420.0	-0.00414276123046875	0.00244140625	0.004808631311528678
120.0	440.0	-0.0015106201171875	0.00836181640625	0.008497172868094614
120.0	460.0	0.01670074462890625	-0.016082763671875	0.023185559266175212
120.0	480.0	-0.01665496826171875	-0.0316162109375	0.035734755656690216
120.0	500.0	-0.06488800048828125	-0.0625	0.09009274447682893
120.0	520.0	-0.07042694091796875	-0.0618896484375	0.09375650692501511
120.0	540.0	-0.07770538330078125	-0.053955078125	0.094600618652291
120.0	560.0	-0.04608154296875	-0.09136962890625	0.10233238826904505
120.0	580.0	-0.037017822265625	-0.12237548828125	0.1278517864457269
120.0	600.0	-0.04230499267578125	-0.12799072265625	0.1348011034501091
120.0	620.0	-0.35164642333984375	-0.1690673828125	0.3901781477463506
120.0	640.0	-0.367950439453125	-0.3818359375	0.5302699398044846
120.0	660.0	-0.3610076904296875	-0.50909423828125	0.6241021518954595
120.0	680.0	-0.37517547607421875	-0.56036376953125	0.6743620630275613
120.0	700.0	-0.3632049560546875	-0.6029052734375	0.7038555312288411
120.0	720.0	-0.2244873046875	-0.63543701171875	0.6739248814429641
120.0	740.0	0.3729095458984375	-0.09747314453125	0.3854381186740471
120.0	760.0	0.46360015869140625	-0.1513671875	0.48768548531851674
120.0	780.0	0.44753265380859375	-0.15362548828125	0.4731662148490899
120.0	800.0	0.43318939208984375	-0.1534423828125	0.45956241606809645
140.0	0.0	-0.3592071533203125	-0.006180303171277046	0.35926031668383773
140.0	20.0	-0.3184661865234375	-0.03898811340332031	0.32084386381156027
140.0	40.0	-0.30859375	-0.043792724609375	0.31168558719930417
140.0	60.0	-0.2935638427734375	-0.028232574462890625	0.2949183074085266
140.0	80.0	-0.2532196044921875	-0.05425262451171875	0.2589662436797302
140.0	100.0	-0.283233642578125	-0.004913330078125	0.28327625580081656
140.0	120.0	-0.28790283203125	0.025360107421875	0.2890176045504204
140.0	140.0	-0.25775146484375	0.0355682373046875	0.26019399903545326
140.0	160.0	-0.2415313720703125	0.060791015625	0.2490641509227828
140.0	180.0	-0.2311248779296875	0.1114959716796875	0.25661266706616537
140.0	200.0	-0.164337158203125	0.2015838623046875	0.2600822083648825
140.0	220.0	-0.14080810546875	0.1940155029296875	0.23972679854942835
140.0	240.0	-0.0183258056640625	0.8535308837890625	0.8537275939870839
140.0	260.0	1.30413818359375	1.311676025390625	1.8496676451437846
140.0	280.0	2.9809417724609375	0.68267822265625	3.0581143547113556
140.0	300.0	3.2594451904296875	0.10894775390625	3.2612654848227915
140.0	320.0	3.29296875	-0.1671142578125	3.297206448440981
140.0	340.0	2.5918731689453125	-1.08807373046875	2.8109982153738198
140.0	360.0	1.5938262939453125	-0.8482666015625	1.805502279865036
140.0	380.0	0.038787841796875	-0.14984130859375	0.15478021331018646
140.0	400.0	0.005096435546875	-0.030548095703125	0.0309703052353498
140.0	420.0	0.0019989013671875	-0.002471923828125	0.0031789957671875266
140.0	440.0	-0.0076904296875	0.01580810546875	0.017579502475596545
140.0	460.0	0.001678466796875	-0.016876220703125	0.016959483365031988
140.0	480.0	-0.03045654296875	-0.04248046875	0.052270366698800204
140.0	500.0	-0.09100341796875	-0.068359375	0.11381839145052805
140.0	520.0	-0.065704345703125	-0.060791015625	0.08951317570612025
140.0	540.0	-0.041595458984375	-0.063720703125	0.0760954020612626
140.0	560.0	-0.03204345703125	-0.09173583984375	0.09717122748196462
140.0	580.0	-0.013458251953125	-0.14996337890625	0.15056606376807924
140.0	600.0	-0.0337677001953125	-0.158935546875	0.16248312416043653
140.0	620.0	-0.0506744384765625	-0.1719970703125	0.1793066951092401
140.0	640.0	-0.0576324462890625	-0.174072265625	0.18336480721524026
140.0	660.0	0.0413665771484375	-0.19927978515625	0.20352795011226046
140.0	680.0	0.0598907470703125	-0.20013427734375	0.208903400050227
140.0	700.0	0.1089935302734375	-0.16009521484375	0.19367515962903764
140.0	720.0	0.1043548583984375	-0.22845458984375	0.2511601801481158
140.0	740.0	0.3236083984375	-0.0654296875	0.3301566893849516
140.0	760.0	0.4248199462890625	-0.11993408203125	0.44142515877294597
140.0	780.0	0.4151611328125	-0.121337890625	0.4325293630488949
140.0	800.0	0.4016876220703125	-0.12115478515625	0.41956099400535235
160.0	0.0	-0.335113525390625	0.0002851039171218872	0.3351136466692704
160.0	20.0	-0.3123321533203125	-0.015048980712890625	0.31269449278521066
160.0	40.0	-0.316253662109375	-0.012237548828125	0.31649034171505375
160.0	60.0	-0.29925537109375	-0.01090240478515625	0.2994539022262983
160.0	80.0	-0.2707977294921875	-0.022430419921875	0.27172510748179973
160.0	100.0	-0.2654571533203125	-0.0023956298828125	0.26546796283442436
160.0	120.0	-0.26123046875	0.0190277099609375	0.2619225296718522
160.0	140.0	-0.240142822265625	0.0341339111328125	0.2425565892218191
160.0	160.0	-0.192626953125	0.057464599609375	0.20101572893305322
160.0	180.0	-0.1633758544921875	0.10003662109375	0.19156981858034666
160.0	200.0	-0.227386474609375	0.173248291015625	0.2858663659389027
160.0	220.0	-0.2869720458984375	0.1725311279296875	0.3348431651263396
160.0	240.0	0.1533660888671875	0.8263702392578125	0.8404813677562593
160.0	260.0	1.750518798828125	1.256103515625	2.1545561276086884
160.0	280.0	3.2254486083984375	1.009490966796875	3.379732347015649
160.0	300.0	3.46490478515625	0.5052490234375	3.5015484782997404
160.0	320.0	3.56365966796875	0.29217529296875	3.575616958082691
160.0	340.0	3.4400634765625	-0.748565673828125	3.5205663309775925
160.0	360.0	2.050567626953125	-0.81231689453125	2.205603393597558
160.0	380.0	0.13446044921875	-0.180938720703125	0.2254294414085958
160.0	400.0	0.0687103271484375	-0.05126953125	0.08573023907257016
160.0	420.0	0.043121337890625	-0.00299072265625	0.04322492571982118
160.0	440.0	0.0141143798828125	0.0333251953125	0.036190943094821584
160.0	460.0	0.0063934326171875	-0.001068115234375	0.0064820406342772155
160.0	480.0	-0.0326080322265625	-0.02618408203125	0.04181973119841599
160.0	500.0	-0.0751495361328125	-0.04010009765625	0.08517905031765545
160.0	520.0	-0.066650390625	-0.02056884765625	0.06975207569937335
160.0	540.0	-0.0129852294921875	-0.0343017578125	0.036677333245373506
160.0	560.0	-0.0076141357421875	-0.0673828125	0.06781163973471378
160.0	580.0	-0.0070037841796875	-0.1427001953125	0.14287196623222237
160.0	600.0	-0.037200927734375	-0.13067626953125	0.1358683055127357
160.0	620.0	-0.057342529296875	-0.13360595703125	0.14539160024017614
160.0	640.0	-0.073638916015625	-0.1298828125	0.1493058436058898
160.0	660.0	-0.067596435546875	-0.1124267578125	0.1311832838850795
160.0	680.0	-0.0089874267578125	-0.08123779296875	0.08173342551343686
160.0	700.0	0.1363525390625	-0.1358642578125	0.1924866526794314
160.0	720.0	0.19482421875	-0.19989013671875	0.2791281837596992
160.0	740.0	0.320831298828125	-0.05926513671875	0.32625922015788883
160.0	760.0	0.3179931640625	-0.1099853515625	0.33647649241634514
160.0	780.0	0.311676025390625	-0.109619140625	0.3303911330448519
160.0	800.0	0.3009185791015625	-0.10797119140625	0.31970262654877957
180.0	0.0	-0.345916748046875	0.03748583048582077	0.3479419262844547
180.0	20.0	-0.3381195068359375	0.029672622680664062	0.3394190116061955
180.0	40.0	-0.3384246826171875	0.025623321533203125	0.3393933122660757
180.0	60.0	-0.30303955078125	0.001789093017578125	0.30304483198287235
180.0	80.0	-0.271697998046875	-0.011260986328125	0.2719312632923289
180.0	100.0	-0.25506591796875	0.00276947021484375	0.255080952786585
180.0	120.0	-0.251129150390625	0.0263214111328125	0.2525047858159122
180.0	140.0	-0.1785736083984375	0.051300048828125	0.18579620186162718
180.0	160.0	-0.1096038818359375	0.0711517333984375	0.1306735630458911
180.0	180.0	-0.1360626220703125	0.0870513916015625	0.16152703149757094
180.0	200.0	-0.217803955078125	0.1551361083984375	0.26740563751851915
180.0	220.0	-0.2385711669921875	0.163482666015625	0.2892106218789182
180.0	240.0	0.218841552734375	0.7721099853515625	0.8025244262218953
180.0	260.0	1.837890625	1.296966552734375	2.249436415721631
180.0	280.0	3.3312835693359375	1.2877197265625	3.5715084087127367
180.0	300.0	3.523529052734375	0.67523193359375	3.5876447914485565
180.0	320.0	3.560455322265625	0.480987548828125	3.592797117007486
180.0	340.0	3.7118988037109375	-0.633209228515625	3.7655207682428258
180.0	360.0	2.0687713623046875	-0.932403564453125	2.269182971136723
180.0	380.0	0.1683807373046875	-0.228271484375	0.28365461969450817
180.0	400.0	0.08685302734375	-0.07080078125	0.11205444651768415
180.0	420.0	0.1147613525390625	0.00067138671875	0.11476331642437448
180.0	440.0	0.1064453125	0.056976318359375	0.12073485580813649
180.0	460.0	0.2605438232421875	-0.040313720703125	0.263644229799527
180.0	480.0	0.24432373046875	-0.084930419921875	0.2586643800338045
180.0	500.0	0.218292236328125	-0.12359619140625	0.25085358074236125
180.0	520.0	0.211578369140625	-0.10443115234375	0.23594760407355295
180.0	540.0	0.106201171875	-0.072998046875	0.12886971620667126
180.0	560.0	0.0228729248046875	-0.0596923828125	0.06392457473425173
180.0	580.0	-0.000762939453125	-0.13385009765625	0.13385227199863586
180.0	600.0	-0.03546142578125	-0.11309814453125	0.11852722478338307
180.0	620.0	-0.0648193359375	-0.11285400390625	0.13014442941997315
180.0	640.0	-0.0821075439453125	-0.11279296875	0.13951309104227425
180.0	660.0	-0.0749969482421875	-0.09454345703125	0.1206772866493988
180.0	680.0	-0.0352020263671875	-0.0504150390625	0.06148868858602828
180.0	700.0	0.0481109619140625	-0.10009765625	0.11105946804770649
180.0	720.0	0.146453857421875	-0.18499755859375	0.2359509038749266
180.0	740.0	0.1788330078125	-0.118408203125	0.21448017915545703
180.0	760.0	0.1874237060546875	-0.115966796875	0.22039950900290456
180.0	780.0	0.179443359375	-0.11572265625	0.2135220185211377
180.0	800.0	0.1614227294921875	-0.11328125	0.1972053224390012
200.0	0.0	-0.3702545166015625	0.0958898514509201	0.3824699604872731
200.0	20.0	-0.3506011962890625	0.069244384765625	0.35737373107279674
200.0	40.0	-0.3487701416015625	0.061664581298828125	0.35417951981944656
200.0	60.0	-0.2916717529296875	0.0136871337890625	0.2919927209511161
200.0	80.0	-0.29473876953125	0.01520538330078125	0.29513072687559827
200.0	100.0	-0.248046875	0.00872802734375	0.24820038408225495
200.0	120.0	-0.2042999267578125	0.02764129638671875	0.20616134783025158
200.0	140.0	-0.1126708984375	0.0586700439453125	0.1270311198535947
200.0	160.0	-0.0901031494140625	0.0716552734375	0.11512191687830674
200.0	180.0	-0.1599884033203125	0.080596923828125	0.17914282940586698
200.0	200.0	-0.1726531982421875	0.151763916015625	0.2298726018203426
200.0	220.0	-0.16558837890625	0.1770477294921875	0.24241577866784708
200.0	240.0	0.1592864990234375	0.599334716796875	0.6201405417557652
200.0	260.0	1.2442474365234375	1.1429443359375	1.6895187002062921
200.0	280.0	2.060028076171875	1.5367431640625	2.570076891244544
200.0	300.0	1.9196929931640625	0.757598876953125	2.0637774217109346
200.0	320.0	1.9550323486328125	0.5850830078125	2.0407041946915414
200.0	340.0	2.01043701171875	-0.28094482421875	2.0299721604849466
200.0	360.0	1.185150146484375	-0.630157470703125	1.3422664815880994
200.0	380.0	0.2224578857421875	-0.247650146484375	0.3328935355073999
200.0	400.0	0.2683868408203125	-0.1512451171875	0.3080691185409021
200.0	420.0	0.468841552734375	-0.073028564453125	0.4744950714143024
200.0	440.0	0.416015625	0.00927734375	0.4161190567027618
200.0	460.0	0.419708251953125	-0.01824951171875	0.4201048219617583
200.0	480.0	0.376251220703125	0.00164794921875	0.37625482962643714
200.0	500.0	0.29840087890625	-0.036376953125	0.3006099919342019
200.0	520.0	0.2429351806640625	-0.04901123046875	0.24782978577310197
200.0	540.0	0.150177001953125	-0.051513671875	0.15876646467586936
200.0	560.0	0.043243408203125	-0.04437255859375	0.061958988929596615
200.0	580.0	0.0098876953125	-0.122802734375	0.12320015458013696
200.0	600.0	-0.0432586669921875	-0.0958251953125	0.10513695985056704
200.0	620.0	-0.0793914794921875	-0.092041015625	0.12155062967027329
200.0	640.0	-0.091796875	-0.09307861328125	0.13072985317105698
200.0	660.0	-0.0758819580078125	-0.08380126953125	0.11305186564647497
200.0	680.0	-0.039642333984375	-0.067138671875	0.07796868541195015
200.0	700.0	0.003082275390625	-0.1153564453125	0.11539761651229828
200.0	720.0	0.0737457275390625	-0.1595458984375	0.17576497386707826
200.0	740.0	0.1320343017578125	-0.1168212890625	0.17629597391573432
200.0	760.0	0.1383514404296875	-0.1202392578125	0.18329920945893413
200.0	780.0	0.1425018310546875	-0.1165771484375	0.18411138854442874
200.0	800.0	0.1363677978515625	-0.113037109375	0.1771258433621145
220.0	0.0	-0.3447418212890625	0.09396018087863922	0.3573170006261198
220.0	20.0	-0.33624267578125	0.07869720458984375	0.34532938917327977
220.0	40.0	-0.3419189453125	0.07759857177734375	0.3506138951974036
220.0	60.0	-0.29962158203125	0.04351043701171875	0.30276434821137677
220.0	80.0	-0.3109130859375	0.05081939697265625	0.31503897872460745
220.0	100.0	-0.193023681640625	0.03830718994140625	0.19678816650222727
220.0	120.0	-0.102386474609375	0.04309844970703125	0.11108765255457374
220.0	140.0	-0.1590728759765625	0.051544189453125	0.16721538008758188
220.0	160.0	-0.1586761474609375	0.0560150146484375	0.1682729973558142
220.0	180.0	-0.1876983642578125	0.072967529296875	0.20138256199767837
220.0	200.0	-0.1708984375	0.1341705322265625	0.21727403815895827
220.0	220.0	-0.159149169921875	0.1639862060546875	0.22851681352371486
220.0	240.0	0.0988311767578125	0.4457550048828125	0.4565798132609568
220.0	260.0	1.04266357421875	0.95721435546875	1.4154174830480488
220.0	280.0	1.8223114013671875	1.56353759765625	2.401139034466251
220.0	300.0	1.4320068359375	0.80682373046875	1.6436569320327281
220.0	320.0	1.3368682861328125	0.711669921875	1.5144936091543113
220.0	340.0	1.20758056640625	0.179473876953125	1.2208446653324185
220.0	360.0	0.4528045654296875	-0.21429443359375	0.5009531702097855
220.0	380.0	0.1334991455078125	-0.08807373046875	0.1599343735724066
220.0	400.0	0.2510223388671875	-0.088623046875	0.2662071731711254
220.0	420.0	0.444976806640625	0.00042724609375	0.4449770117515205
220.0	440.0	0.3961944580078125	0.086944580078125	0.40562224860215174
220.0	460.0	0.4132537841796875	0.052642822265625	0.4165932751196566
220.0	480.0	0.343597412109375	0.111602783203125	0.3612677162810751
220.0	500.0	0.2653045654296875	0.0648193359375	0.27310814478739703
220.0	520.0	0.216522216796875	0.04058837890625	0.22029363783112363
220.0	540.0	0.1160430908203125	0.029296875	0.11968419198831949
220.0	560.0	-0.0246429443359375	0.0118408203125	0.027340075552511313
220.0	580.0	-0.0343017578125	-0.11083984375	0.11602621062308215
220.0	600.0	-0.064239501953125	-0.0755615234375	0.09917790800062992
220.0	620.0	-0.1001129150390625	-0.072021484375	0.12332757181261988
220.0	640.0	-0.10430908203125	-0.076904296875	0.12959419536399067
220.0	660.0	-0.0694732666015625	-0.06329345703125	0.09398189440130726
220.0	680.0	-0.0652923583984375	-0.05230712890625	0.08366079009694485
220.0	700.0	-0.0369415283203125	-0.1319580078125	0.13703135531871624
220.0	720.0	-0.0127105712890625	-0.1435546875	0.14411629653067343
220.0	740.0	0.0469512939453125	-0.1448974609375	0.1523144713718085
220.0	760.0	0.0684051513671875	-0.13787841796875	0.1539146610142554
220.0	780.0	0.0872802734375	-0.1239013671875	0.1515565733389894
220.0	800.0	0.0954132080078125	-0.113037109375	0.1479225079499324
240.0	0.0	-0.3069610595703125	0.06862898170948029	0.3145393921641757
240.0	20.0	-0.3265228271484375	0.07108116149902344	0.3341701485307427
240.0	40.0	-0.33544921875	0.06955718994140625	0.3425848523103878
240.0	60.0	-0.311737060546875	0.05675506591796875	0.3168613773020609
240.0	80.0	-0.316650390625	0.05152130126953125	0.3208144547358658
240.0	100.0	-0.181793212890625	0.0410308837890625	0.1863660529109517
240.0	120.0	-0.1721038818359375	0.03763580322265625	0.1761709392244159
240.0	140.0	-0.2232666015625	0.05078125	0.22896879858362934
240.0	160.0	-0.2041168212890625	0.0479583740234375	0.20967518301440208
240.0	180.0	-0.2261199951171875	0.0558013916015625	0.23290351542316365
240.0	200.0	-0.173980712890625	0.0887603759765625	0.19531434356296218
240.0	220.0	-0.1766510009765625	0.092559814453125	0.19943143031533023
240.0	240.0	-0.0880584716796875	0.221405029296875	0.23827396297647044
240.0	260.0	0.6194610595703125	0.61187744140625	0.8707043169904656
240.0	280.0	1.44146728515625	1.6009521484375	2.1542691836821084
240.0	300.0	1.015838623046875	0.792999267578125	1.288710963115164
240.0	320.0	0.8752593994140625	0.736846923828125	1.1441251703452888
240.0	340.0	0.5882110595703125	0.5318603515625	0.7930117805966163
240.0	360.0	0.1190185546875	-0.003265380859375	0.11906334058835323
240.0	380.0	0.0424652099609375	0.049530029296875	0.0652419945983858
240.0	400.0	0.1140594482421875	0.032257080078125	0.11853302049841984
240.0	420.0	0.334747314453125	0.12249755859375	0.3564567524890061
240.0	440.0	0.3318939208984375	0.178680419921875	0.37693536208850964
240.0	460.0	0.3958892822265625	0.133087158203125	0.41766076600567414
240.0	480.0	0.3539276123046875	0.15814208984375	0.3876514869465173
240.0	500.0	0.2864990234375	0.116058349609375	0.3091136214156424
240.0	520.0	0.2516632080078125	0.0877685546875	0.266528965511661
240.0	540.0	0.129974365234375	0.0540771484375	0.14077525919425657
240.0	560.0	-0.050994873046875	-0.003173828125	0.05109354423049882
240.0	580.0	-0.06170654296875	-0.0970458984375	0.11500262539914363
240.0	600.0	-0.061737060546875	-0.05194091796875	0.08068037930255983
240.0	620.0	-0.087615966796875	-0.0484619140625	0.10012549501676503
240.0	640.0	-0.08245849609375	-0.05218505859375	0.09758424011322783
240.0	660.0	-0.04937744140625	-0.04730224609375	0.06837860926738229
240.0	680.0	-0.0701751708984375	-0.0560302734375	0.08979947746009398
240.0	700.0	-0.0197296142578125	-0.1319580078125	0.1334247859455127
240.0	720.0	-0.0070037841796875	-0.15435791015625	0.15451672213919304
240.0	740.0	0.0318756103515625	-0.179931640625	0.1827332751123582
240.0	760.0	0.1015472412109375	-0.21075439453125	0.23394284988386824
240.0	780.0	0.134490966796875	-0.1458740234375	0.19841131737832504
240.0	800.0	0.2263031005859375	-0.1082763671875	0.2508722085567297
260.0	0.0	-0.3292236328125	0.1021513044834137	0.34470725175128375
260.0	20.0	-0.335784912109375	0.09819984436035156	0.3498495628590923
260.0	40.0	-0.3436279296875	0.09395217895507812	0.35624032055864263
260.0	60.0	-0.2720947265625	0.071197509765625	0.2812554454938569
260.0	80.0	-0.24810791015625	0.05220794677734375	0.25354132757561987
260.0	100.0	-0.2021484375	0.03668212890625	0.20544967599094954
260.0	120.0	-0.195068359375	0.03000640869140625	0.1973627355703448
260.0	140.0	-0.200439453125	0.0462188720703125	0.2056991942242385
260.0	160.0	-0.180908203125	0.044830322265625	0.18638008410867307
260.0	180.0	-0.226959228515625	0.0425262451171875	0.2309090144021554
260.0	200.0	-0.174560546875	0.062103271484375	0.18527871128211426
260.0	220.0	-0.156158447265625	0.042694091796875	0.1618896109290864
260.0	240.0	-0.11248779296875	0.0826568603515625	0.13959104602429936
260.0	260.0	-0.060516357421875	0.129180908203125	0.14265320381889898
260.0	280.0	-0.079681396484375	0.21978759765625	0.23378561339228254
260.0	300.0	0.032012939453125	0.2181396484375	0.22047615406856486
260.0	320.0	0.048370361328125	0.23541259765625	0.2403305702366572
260.0	340.0	-0.008819580078125	0.238006591796875	0.23816994506343311
260.0	360.0	0.0633544921875	0.144683837890625	0.15794684114314111
260.0	380.0	0.012664794921875	0.119903564453125	0.1205705677144213
260.0	400.0	0.050811767578125	0.117156982421875	0.12770119128110327
260.0	420.0	0.2420654296875	0.1629638671875	0.2918096884246634
260.0	440.0	0.2633056640625	0.170318603515625	0.3135893802903835
260.0	460.0	0.351043701171875	0.152008056640625	0.38254167016954915
260.0	480.0	0.3414306640625	0.185821533203125	0.3887216749348045
260.0	500.0	0.296234130859375	0.153717041015625	0.33374179987620467
260.0	520.0	0.27581787109375	0.13116455078125	0.3054171530813808
260.0	540.0	0.133880615234375	0.07147216796875	0.15176392828893162
260.0	560.0	-0.079071044921875	-0.022705078125	0.08226634012583474
260.0	580.0	-0.05865478515625	-0.07373046875	0.09421552867664953
260.0	600.0	-0.063079833984375	-0.064697265625	0.09035929191205583
260.0	620.0	-0.07672119140625	-0.05352783203125	0.09354875740895847
260.0	640.0	-0.06695556640625	-0.052978515625	0.08538015571905525
260.0	660.0	-0.052978515625	-0.0552978515625	0.0765805164859617
260.0	680.0	-0.070892333984375	-0.056640625	0.0907407483887079
260.0	700.0	-0.02825927734375	-0.12005615234375	0.12333720635548986
260.0	720.0	-0.021392822265625	-0.14935302734375	0.15087736616614023
260.0	740.0	-0.00323486328125	-0.16864013671875	0.1686711595174678
260.0	760.0	0.0615234375	-0.2445068359375	0.25212839225677053
260.0	780.0	0.0765380859375	-0.18475341796875	0.19997975910104446
260.0	800.0	0.13055419921875	-0.1739501953125	0.2174926881136604
280.0	0.0	-0.27752685546875	0.07049822062253952	0.2863409761408882
280.0	20.0	-0.28460693359375	0.06991386413574219	0.2930683453531415
280.0	40.0	-0.281829833984375	0.05496978759765625	0.2871406151560448
280.0	60.0	-0.211883544921875	0.02996063232421875	0.21399129911734086
280.0	80.0	-0.171875	0.01812744140625	0.17282829559113586
280.0	100.0	-0.16448974609375	0.01204681396484375	0.16493029526648492
280.0	120.0	-0.203338623046875	0.0111541748046875	0.2036443253276964
280.0	140.0	-0.199951171875	0.0292510986328125	0.20207943464245023
280.0	160.0	-0.19329833984375	0.0335235595703125	0.19618378432636618
280.0	180.0	-0.225006103515625	0.0323638916015625	0.22732172817150992
280.0	200.0	-0.18218994140625	0.051513671875	0.1893325992523685
280.0	220.0	-0.14678955078125	0.00750732421875	0.1469814006447299
280.0	240.0	-0.132537841796875	0.0252838134765625	0.13492794644583853
280.0	260.0	-0.093536376953125	0.02978515625	0.09816419584733534
280.0	280.0	-0.0401611328125	0.022735595703125	0.04615001517615373
280.0	300.0	0.063018798828125	0.057037353515625	0.08499781586491542
280.0	320.0	0.07666015625	0.067047119140625	0.10184348649438302
280.0	340.0	0.0390625	0.076629638671875	0.08601151335276064
280.0	360.0	0.018798828125	0.105987548828125	0.10764179692604296
280.0	380.0	-0.043609619140625	0.113861083984375	0.12192680315536557
280.0	400.0	-0.027069091796875	0.13641357421875	0.1390733582029357
280.0	420.0	-0.027069091796875	0.145050048828125	0.14755423543819096
280.0	440.0	-0.035858154296875	0.15283203125	0.15698228245754192
280.0	460.0	-0.017059326171875	0.1611328125	0.162033341857775
280.0	480.0	-0.0264892578125	0.141143798828125	0.14360798281116308
280.0	500.0	-0.061798095703125	0.093658447265625	0.11220922144253767
280.0	520.0	-0.05938720703125	0.072265625	0.09353694946711259
280.0	540.0	-0.084136962890625	0.05914306640625	0.10284420658643104
280.0	560.0	-0.103790283203125	0.02154541015625	0.10600296027086192
280.0	580.0	-0.0908203125	-0.06256103515625	0.1102824205502364
280.0	600.0	-0.071014404296875	-0.06951904296875	0.09937777896960129
280.0	620.0	-0.042999267578125	-0.05743408203125	0.07174685213322983
280.0	640.0	-0.024322509765625	-0.0523681640625	0.05774087883446043
280.0	660.0	-0.019989013671875	-0.05572509765625	0.05920174977458863
280.0	680.0	-0.026153564453125	-0.05743408203125	0.06310849952562743
280.0	700.0	-0.002777099609375	-0.11474609375	0.11477969468997633
280.0	720.0	-0.00860595703125	-0.16070556640625	0.16093583059833927
280.0	740.0	-0.00323486328125	-0.18707275390625	0.18710072045429638
280.0	760.0	0.045379638671875	-0.2672119140625	0.2710378545940305
280.0	780.0	0.033416748046875	-0.20867919921875	0.21133785093212024
280.0	800.0	0.05242919921875	-0.20733642578125	0.2138626063304737
300.0	0.0	-0.2283935546875	0.04750639945268631	0.2332819620368241
300.0	20.0	-0.239959716796875	0.050716400146484375	0.24526071623693585
300.0	40.0	-0.24444580078125	0.0383148193359375	0.24743034353193646
300.0	60.0	-0.175750732421875	0.018474578857421875	0.17671907087460764
300.0	80.0	-0.16522216796875	0.02233123779296875	0.16672447021856135
300.0	100.0	-0.181182861328125	0.0173187255859375	0.1820087017012307
300.0	120.0	-0.20098876953125	0.0099639892578125	0.2012355996329072
300.0	140.0	-0.182464599609375	0.01361083984375	0.18297154169941768
300.0	160.0	-0.19342041015625	0.012298583984375	0.1938110167999557
300.0	180.0	-0.207183837890625	-0.0045623779296875	0.2072340656732432
300.0	200.0	-0.1700439453125	0.0147705078125	0.17068424425962583
300.0	220.0	-0.147552490234375	-0.0109710693359375	0.1479597977044416
300.0	240.0	-0.14447021484375	0.0279541015625	0.14714983782242455
300.0	260.0	-0.128143310546875	0.042144775390625	0.13489584919721984
300.0	280.0	-0.0986328125	0.035308837890625	0.10476232975094908
300.0	300.0	-0.047943115234375	0.0487060546875	0.06834341271547903
300.0	320.0	-0.03125	0.0545654296875	0.06288043111319694
300.0	340.0	-0.044647216796875	0.06500244140625	0.07885867965214813
300.0	360.0	-0.044403076171875	0.081329345703125	0.0926611873765049
300.0	380.0	-0.079498291015625	0.108154296875	0.1342286489797563
300.0	400.0	-0.10101318359375	0.144195556640625	0.17605687096686778
300.0	420.0	-0.109619140625	0.15594482421875	0.19061779610513904
300.0	440.0	-0.12908935546875	0.166259765625	0.21049078687918202
300.0	460.0	-0.114898681640625	0.170562744140625	0.2056534870395686
300.0	480.0	-0.12762451171875	0.138275146484375	0.1881702211475682
300.0	500.0	-0.100860595703125	0.093994140625	0.1378686267336464
300.0	520.0	-0.09576416015625	0.0733642578125	0.1206361831906616
300.0	540.0	-0.11651611328125	0.06396484375	0.13291917051400448
300.0	560.0	-0.135589599609375	0.055419921875	0.14647835083336283
300.0	580.0	-0.097747802734375	-0.06768798828125	0.11889615930281737
300.0	600.0	-0.06195068359375	-0.0782470703125	0.09980226054665417
300.0	620.0	-0.03863525390625	-0.07025146484375	0.08017450440815364
300.0	640.0	-0.01763916015625	-0.0635986328125	0.06599943989638882
300.0	660.0	-0.017669677734375	-0.067626953125	0.06989722669897294
300.0	680.0	0.00372314453125	-0.061279296875	0.06139229618360077
300.0	700.0	0.0135498046875	-0.131591796875	0.13228755879469792
300.0	720.0	0.0013427734375	-0.1728515625	0.17285677799610827
300.0	740.0	0.007080078125	-0.20184326171875	0.20196739788272738
300.0	760.0	0.031494140625	-0.274658203125	0.2764579704721154
300.0	780.0	0.020111083984375	-0.2451171875	0.2459408288734035
300.0	800.0	0.03973388671875	-0.24078369140625	0.24404009465864146
320.0	0.0	-0.21337890625	0.04426416754722595	0.21792171567123636
320.0	20.0	-0.22015380859375	0.04196357727050781	0.22411747200000134
320.0	40.0	-0.2154541015625	0.017765045166015625	0.21618526015863024
320.0	60.0	-0.124725341796875	-0.00372314453125	0.12478089874475128
320.0	80.0	-0.12579345703125	0.0095367431640625	0.1261544422604699
320.0	100.0	-0.1488037109375	0.00521087646484375	0.14889492141205798
320.0	120.0	-0.186859130859375	0.014495849609375	0.18742055501310054
320.0	140.0	-0.17315673828125	0.0095367431640625	0.1734191612319083
320.0	160.0	-0.17144775390625	0.0116729736328125	0.17184467007425747
320.0	180.0	-0.184906005859375	0.0021820068359375	0.18491887993576886
320.0	200.0	-0.1749267578125	0.0066680908203125	0.17505380325483066
320.0	220.0	-0.163604736328125	0.0260772705078125	0.16566995438561855
320.0	240.0	-0.18402099609375	0.024139404296875	0.18559751572460215
320.0	260.0	-0.17205810546875	0.051788330078125	0.17968311770941733
320.0	280.0	-0.156524658203125	0.048675537109375	0.16391850578409764
320.0	300.0	-0.097564697265625	0.05413818359375	0.11157873038963849
320.0	320.0	-0.0850830078125	0.0538330078125	0.10068322078957656
320.0	340.0	-0.099395751953125	0.068145751953125	0.12051289978912627
320.0	360.0	-0.090240478515625	0.077239990234375	0.11878282726949768
320.0	380.0	-0.110015869140625	0.105743408203125	0.15259475692558983
320.0	400.0	-0.119537353515625	0.155242919921875	0.1959324962107848
320.0	420.0	-0.1641845703125	0.17779541015625	0.2420078118601328
320.0	440.0	-0.19952392578125	0.185821533203125	0.27265259793576485
320.0	460.0	-0.22552490234375	0.195526123046875	0.29848274049080237
320.0	480.0	-0.264404296875	0.161834716796875	0.31000017381718975
320.0	500.0	-0.2364501953125	0.09722900390625	0.2556602707968545
320.0	520.0	-0.202911376953125	0.07000732421875	0.2146486718833414
320.0	540.0	-0.186126708984375	0.05377197265625	0.19373842375919836
320.0	560.0	-0.18572998046875	0.04217529296875	0.19045834447963195
320.0	580.0	-0.128021240234375	-0.05621337890625	0.13981910427121605
320.0	600.0	-0.045074462890625	-0.09637451171875	0.10639433121132823
320.0	620.0	-0.027984619140625	-0.08941650390625	0.09369338332701119
320.0	640.0	-0.025848388671875	-0.08734130859375	0.0910859121039087
320.0	660.0	-0.0318603515625	-0.09027099609375	0.09572844267741915
320.0	680.0	-0.011322021484375	-0.08404541015625	0.08480459385448963
320.0	700.0	-0.001007080078125	-0.1573486328125	0.15735185559200346
320.0	720.0	-0.026031494140625	-0.1954345703125	0.19716061969983992
320.0	740.0	-0.021759033203125	-0.2314453125	0.23246588610838656
320.0	760.0	-0.00323486328125	-0.2984619140625	0.29847944399288123
320.0	780.0	-0.00738525390625	-0.3065185546875	0.30660751188282015
320.0	800.0	0.02490234375	-0.301025390625	0.30205365835423514
340.0	0.0	-0.177734375	0.053770989179611206	0.18569013795566658
340.0	20.0	-0.180633544921875	0.03870964050292969	0.1847347120032104
340.0	40.0	-0.175323486328125	0.003879547119140625	0.17536640426289712
340.0	60.0	-0.0792236328125	-0.014469146728515625	0.08053409342049578
340.0	80.0	-0.1201171875	-0.0049591064453125	0.12021951368079184
340.0	100.0	-0.16290283203125	-0.00860595703125	0.16312999472882164
340.0	120.0	-0.180755615234375	0.00586700439453125	0.1808508064104854
340.0	140.0	-0.16015625	0.0072784423828125	0.16032155231777923
340.0	160.0	-0.173492431640625	0.006011962890625	0.1735965654452161
340.0	180.0	-0.160400390625	0.0119171142578125	0.16084247860837741
340.0	200.0	-0.164276123046875	0.0133514404296875	0.16481779504913754
340.0	220.0	-0.18768310546875	0.030548095703125	0.19015292327356217
340.0	240.0	-0.22198486328125	0.02880859375	0.2238464085033481
340.0	260.0	-0.227996826171875	0.054107666015625	0.23432923903368655
340.0	280.0	-0.1630859375	0.103302001953125	0.19305006246509568
340.0	300.0	-0.092376708984375	0.129730224609375	0.15925886958026167
340.0	320.0	-0.093231201171875	0.13275146484375	0.16221901334341798
340.0	340.0	-0.11090087890625	0.148712158203125	0.18551094560593992
340.0	360.0	-0.11566162109375	0.13958740234375	0.1812794899791759
340.0	380.0	-0.132904052734375	0.1143798828125	0.17534607159963056
340.0	400.0	-0.1263427734375	0.153289794921875	0.19864606119193493
340.0	420.0	-0.179107666015625	0.161712646484375	0.2413100413545717
340.0	440.0	-0.22808837890625	0.17547607421875	0.28777797208143874
340.0	460.0	-0.285247802734375	0.187774658203125	0.3415049505176892
340.0	480.0	-0.32684326171875	0.153106689453125	0.36092682926910125
340.0	500.0	-0.26019287109375	0.082763671875	0.27303874367979625
340.0	520.0	-0.2149658203125	0.0484619140625	0.22036075198915794
340.0	540.0	-0.171173095703125	0.02557373046875	0.1730729452649358
340.0	560.0	-0.16009521484375	0.0189208984375	0.16120942346385542
340.0	580.0	-0.14056396484375	-0.06024169921875	0.15292903758723303
340.0	600.0	-0.075439453125	-0.1146240234375	0.13722163764071474
340.0	620.0	-0.060211181640625	-0.1121826171875	0.12731977848550283
340.0	640.0	-0.048431396484375	-0.1119384765625	0.1219664818733413
340.0	660.0	-0.02398681640625	-0.11163330078125	0.11418126468306512
340.0	680.0	0.01226806640625	-0.1058349609375	0.10654362679198748
340.0	700.0	0.011474609375	-0.1990966796875	0.19942706567288154
340.0	720.0	-0.019561767578125	-0.23431396484375	0.23512910681491284
340.0	740.0	-0.017852783203125	-0.275634765625	0.2762123203067641
340.0	760.0	-0.022613525390625	-0.30328369140625	0.3041255809753496
340.0	780.0	-0.029510498046875	-0.3072509765625	0.3086649187931543
340.0	800.0	0.0260009765625	-0.29132080078125	0.29247881931865155
360.0	0.0	-0.165557861328125	0.04369062930345535	0.17122580569667242
360.0	20.0	-0.16656494140625	0.018304824829101562	0.1675677365058429
360.0	40.0	-0.166839599609375	-0.000431060791015625	0.1668401564708632
360.0	60.0	-0.06695556640625	-0.01922607421875	0.06966125036666107
360.0	80.0	-0.1419677734375	-0.01418304443359375	0.14267448070417718
360.0	100.0	-0.156280517578125	-0.0130157470703125	0.15682158603420954
360.0	120.0	-0.17352294921875	-0.001708984375	0.1735313646957428
360.0	140.0	-0.1845703125	0.0069427490234375	0.18470084466604395
360.0	160.0	-0.16326904296875	0.014129638671875	0.16387930644510698
360.0	180.0	-0.17303466796875	0.0236358642578125	0.17464149105601823
360.0	200.0	-0.179656982421875	0.028411865234375	0.18188970674293306
360.0	220.0	-0.190887451171875	0.04736328125	0.19667561980495082
360.0	240.0	-0.211456298828125	0.0428619384765625	0.21575660380173287
360.0	260.0	0.014068603515625	0.18597412109375	0.18650549407851943
360.0	280.0	0.3284912109375	0.610809326171875	0.6935376764111125
360.0	300.0	0.393890380859375	0.37908935546875	0.5466794047366845
360.0	320.0	0.331756591796875	0.381134033203125	0.5052975237089127
360.0	340.0	0.25146484375	0.3880615234375	0.4624135742112739
360.0	360.0	0.00543212890625	0.1785888671875	0.17867146248846968
360.0	380.0	-0.16387939453125	0.121673583984375	0.20411006097576828
360.0	400.0	-0.143402099609375	0.150177001953125	0.2076470420882658
360.0	420.0	-0.220306396484375	0.09771728515625	0.2410053446507743
360.0	440.0	-0.263153076171875	0.07513427734375	0.27366896267331486
360.0	460.0	-0.290802001953125	0.04473876953125	0.29422331967251614
360.0	480.0	-0.312103271484375	0.0859375	0.32371855982859477
360.0	500.0	-0.251800537109375	0.048553466796875	0.2564389783682757
360.0	520.0	-0.196380615234375	0.02227783203125	0.19764019793514737
360.0	540.0	-0.166229248046875	0.01312255859375	0.1667464076083077
360.0	560.0	-0.15167236328125	0.00689697265625	0.15182909475835168
360.0	580.0	-0.1207275390625	-0.04925537109375	0.13038876588751996
360.0	600.0	-0.100311279296875	-0.1087646484375	0.14795979691763786
360.0	620.0	-0.0997314453125	-0.1126708984375	0.1504695734653143
360.0	640.0	-0.10821533203125	-0.12005615234375	0.1616293222228547
360.0	660.0	-0.0733642578125	-0.1204833984375	0.14106226860301213
360.0	680.0	-0.00146484375	-0.11492919921875	0.11493853400959593
360.0	700.0	0.00604248046875	-0.21990966796875	0.21999266723311733
360.0	720.0	-0.01409912109375	-0.24627685546875	0.24668010611962976
360.0	740.0	-0.0322265625	-0.29931640625	0.30104627946709694
360.0	760.0	-0.063629150390625	-0.196044921875	0.20611229990567673
360.0	780.0	-0.117767333984375	-0.1612548828125	0.19968045018143474
360.0	800.0	-0.19793701171875	-0.11090087890625	0.22688778184452177
380.0	0.0	-0.115447998046875	-0.012671435251832008	0.11614131704252637
380.0	20.0	-0.114715576171875	-0.021757125854492188	0.11676059241839032
380.0	40.0	-0.09649658203125	-0.02933502197265625	0.10085699706936542
380.0	60.0	-0.068084716796875	-0.022281646728515625	0.07163798184095532
380.0	80.0	-0.153533935546875	-0.021240234375	0.15499618356855402
380.0	100.0	-0.166595458984375	-0.01895904541015625	0.16767078563983334
380.0	120.0	-0.194122314453125	-0.01043701171875	0.19440268563539773
380.0	140.0	-0.2060546875	0.00311279296875	0.20607819807245248
380.0	160.0	-0.181243896484375	0.0035552978515625	0.1812787636642863
380.0	180.0	-0.177978515625	0.0196990966796875	0.17906536916465463
380.0	200.0	-0.187164306640625	0.02825927734375	0.1892856688612661
380.0	220.0	-0.19915771484375	0.0650634765625	0.2095162317439473
380.0	240.0	-0.19207763671875	0.1782989501953125	0.26207696229964705
380.0	260.0	0.2293701171875	1.02178955078125	1.0472175212172283
380.0	280.0	1.691253662109375	0.674102783203125	1.8206464544003516
380.0	300.0	2.18896484375	0.10986328125	2.1917201070712653
380.0	320.0	2.026214599609375	0.162567138671875	2.032725677076506
380.0	340.0	1.929962158203125	0.06304931640625	1.9309917525446243
380.0	360.0	0.9312744140625	-0.081207275390625	0.9348083524786358
380.0	380.0	-0.117523193359375	0.038787841796875	0.1237586265625328
380.0	400.0	-0.10272216796875	0.10284423828125	0.1453574254720089
380.0	420.0	-0.207244873046875	0.034912109375	0.21016491806490278
380.0	440.0	-0.249420166015625	0.027374267578125	0.2509178545673877
380.0	460.0	-0.294036865234375	-0.001983642578125	0.2940435562203936
380.0	480.0	-0.315338134765625	-0.01348876953125	0.31562649784346475
380.0	500.0	-0.24774169921875	-0.01922607421875	0.24848660217737792
380.0	520.0	-0.182586669921875	-0.03985595703125	0.18688603303627743
380.0	540.0	-0.124298095703125	-0.0537109375	0.1354063565810414
380.0	560.0	-0.097564697265625	-0.05889892578125	0.1139647033546714
380.0	580.0	-0.09381103515625	-0.05438232421875	0.10843406985131757
380.0	600.0	-0.101226806640625	-0.10516357421875	0.1459665842757205
380.0	620.0	-0.116363525390625	-0.10919189453125	0.15957236562969873
380.0	640.0	-0.1265869140625	-0.114990234375	0.17101754533814414
380.0	660.0	-0.11395263671875	-0.11627197265625	0.16280164323658147
380.0	680.0	-0.039337158203125	-0.11236572265625	0.11905237353181573
380.0	700.0	-0.022735595703125	-0.23016357421875	0.23128376123093033
380.0	720.0	-0.031005859375	-0.26153564453125	0.263367151854514
380.0	740.0	-0.04931640625	-0.304443359375	0.3084118463888027
380.0	760.0	-0.106201171875	-0.10064697265625	0.1463164447780605
380.0	780.0	-0.1966552734375	-0.0552978515625	0.20428203288151942
380.0	800.0	-0.34765625	0.0074462890625	0.34773598517390286
400.0	0.0	-0.114532470703125	-0.03502834960818291	0.11976924530794737
400.0	20.0	-0.131683349609375	-0.0367279052734375	0.13670933980573338
400.0	40.0	-0.11932373046875	-0.039325714111328125	0.12563703452145314
400.0	60.0	-0.123382568359375	-0.025634765625	0.12601745666218045
400.0	80.0	-0.178863525390625	-0.033203125	0.1819192354450963
400.0	100.0	-0.186737060546875	-0.02643585205078125	0.1885990033254101
400.0	120.0	-0.19775390625	-0.02121734619140625	0.19888887152513027
400.0	140.0	-0.201934814453125	-0.0085296630859375	0.20211487931514993
400.0	160.0	-0.196319580078125	-0.0057220458984375	0.19640295143229178
400.0	180.0	-0.185211181640625	0.011810302734375	0.1855873515501371
400.0	200.0	-0.198211669921875	0.0302276611328125	0.20050331067286264
400.0	220.0	-0.201568603515625	0.0595703125	0.21018687888302373
400.0	240.0	-0.214935302734375	0.351287841796875	0.4118256089121021
400.0	260.0	-0.179901123046875	2.697357177734375	2.703349803179137
400.0	280.0	2.01751708984375	1.85467529296875	2.74047361785519
400.0	300.0	3.672882080078125	0.187835693359375	3.677682017502167
400.0	320.0	3.691619873046875	0.13348388671875	3.6940323814347065
400.0	340.0	3.31988525390625	-0.45758056640625	3.35127111315346
400.0	360.0	1.83819580078125	-0.464752197265625	1.8960375541832095
400.0	380.0	-0.1727294921875	-0.1436767578125	0.22467418233269126
400.0	400.0	-0.109527587890625	0.030975341796875	0.11382339086748301
400.0	420.0	-0.173614501953125	-0.011474609375	0.17399328133218386
400.0	440.0	-0.192230224609375	0.00799560546875	0.19239643697372014
400.0	460.0	-0.23590087890625	-0.01177978515625	0.23619480944141985
400.0	480.0	-0.259521484375	-0.022918701171875	0.26053151002442887
400.0	500.0	-0.225677490234375	-0.0325927734375	0.22801889938957828
400.0	520.0	-0.174530029296875	-0.04681396484375	0.1806994145833348
400.0	540.0	-0.120086669921875	-0.05517578125	0.13215587436611817
400.0	560.0	-0.08331298828125	-0.05426025390625	0.0994244897916123
400.0	580.0	-0.062957763671875	-0.0521240234375	0.08173489968108306
400.0	600.0	-0.0791015625	-0.09979248046875	0.12734047411584135
400.0	620.0	-0.05419921875	-0.10382080078125	0.1171166682755719
400.0	640.0	-0.064971923828125	-0.11065673828125	0.12832094378149164
400.0	660.0	-0.062835693359375	-0.113525390625	0.12975491773536849
400.0	680.0	-0.014923095703125	-0.1163330078125	0.11728626301518782
400.0	700.0	-0.032867431640625	-0.24517822265625	0.24737143919120666
400.0	720.0	-0.01715087890625	-0.261474609375	0.2620364936322147
400.0	740.0	-0.0184326171875	-0.24127197265625	0.24197505277573383
400.0	760.0	-0.161834716796875	-0.01666259765625	0.16269025084920977
400.0	780.0	-0.26593017578125	0.0228271484375	0.26690810609053106
400.0	800.0	-0.39154052734375	0.06719970703125	0.39726538381503573
420.0	0.0	-0.233489990234375	-0.06602469086647034	0.24264549314516745
420.0	20.0	-0.233795166015625	-0.05233192443847656	0.2395804874519377
420.0	40.0	-0.2279052734375	-0.055400848388671875	0.2345422513382317
420.0	60.0	-0.173583984375	-0.020740509033203125	0.17481867276254165
420.0	80.0	-0.192474365234375	-0.03829193115234375	0.19624640955633155
420.0	100.0	-0.184112548828125	-0.02777099609375	0.18619521707076095
420.0	120.0	-0.1865234375	-0.0238494873046875	0.18804199206962485
420.0	140.0	-0.19024658203125	-0.0160675048828125	0.19092387668317531
420.0	160.0	-0.18646240234375	-0.009918212890625	0.18672599828290184
420.0	180.0	-0.193328857421875	0.0120697021484375	0.19370525243782025
420.0	200.0	-0.201263427734375	0.0377655029296875	0.2047759765082863
420.0	220.0	-0.189239501953125	0.0590057373046875	0.19822529135893985
420.0	240.0	0.020233154296875	0.381591796875	0.38212783198177597
420.0	260.0	0.294830322265625	2.540679931640625	2.5577293511958343
420.0	280.0	1.73193359375	2.325469970703125	2.8995524754350943
420.0	300.0	2.965118408203125	0.556182861328125	3.0168305470974293
420.0	320.0	3.210540771484375	0.36639404296875	3.2313799900485973
420.0	340.0	3.448974609375	-0.494537353515625	3.484249280711079
420.0	360.0	2.261322021484375	-0.48370361328125	2.312476263737969
420.0	380.0	-0.51275634765625	-0.4464111328125	0.6798543752604058
420.0	400.0	-0.170623779296875	-0.06658935546875	0.18315735399729996
420.0	420.0	-0.1539306640625	-0.0499267578125	0.16182499956555
420.0	440.0	-0.1112060546875	-0.024139404296875	0.11379585861957907
420.0	460.0	-0.108428955078125	-0.037933349609375	0.11487287456976568
420.0	480.0	-0.12152099609375	-0.039031982421875	0.12763560687911019
420.0	500.0	-0.121673583984375	-0.050750732421875	0.1318335992111249
420.0	520.0	-0.105316162109375	-0.04278564453125	0.11367543876934294
420.0	540.0	-0.120147705078125	-0.0447998046875	0.12822828679966933
420.0	560.0	-0.08197021484375	-0.04632568359375	0.09415511182064823
420.0	580.0	-0.05181884765625	-0.055419921875	0.07587200216847285
420.0	600.0	-0.06103515625	-0.09442138671875	0.11243081680906554
420.0	620.0	-0.028106689453125	-0.10198974609375	0.1057917496796513
420.0	640.0	-0.046783447265625	-0.10736083984375	0.11711123289424825
420.0	660.0	-0.055877685546875	-0.109130859375	0.12260448690811225
420.0	680.0	-0.042724609375	-0.10089111328125	0.1095646338257759
420.0	700.0	-0.0723876953125	-0.22845458984375	0.23964865543818803
420.0	720.0	-0.06085205078125	-0.25054931640625	0.2578331476670969
420.0	740.0	-0.108612060546875	-0.15130615234375	0.18625286959751283
420.0	760.0	-0.244873046875	0.033935546875	0.2472133297934221
420.0	780.0	-0.339508056640625	0.06280517578125	0.34526831686212905
420.0	800.0	-0.4202880859375	0.0927734375	0.43040560624435853
440.0	0.0	-0.274566650390625	-0.0781174749135971	0.28546310688704446
440.0	20.0	-0.2772216796875	-0.07616233825683594	0.2874935850719239
440.0	40.0	-0.279815673828125	-0.07790374755859375	0.2904579232927908
440.0	60.0	-0.23944091796875	-0.031291961669921875	0.24147699696424405
440.0	80.0	-0.190673828125	-0.04058074951171875	0.19494436632735737
440.0	100.0	-0.189208984375	-0.02857208251953125	0.19135413156689848
440.0	120.0	-0.187774658203125	-0.02339935302734375	0.1892269853519806
440.0	140.0	-0.187286376953125	-0.0205230712890625	0.1884074930764803
440.0	160.0	-0.189727783203125	-0.0165252685546875	0.1904460979384365
440.0	180.0	-0.18212890625	0.0095367431640625	0.18237841967184215
440.0	200.0	-0.167999267578125	0.0325775146484375	0.17112874792814795
440.0	220.0	-0.11260986328125	0.0376434326171875	0.11873503833084215
440.0	240.0	0.121429443359375	0.501129150390625	0.515631200651975
440.0	260.0	0.648406982421875	2.709564208984375	2.7860670877533735
440.0	280.0	2.603607177734375	2.634857177734375	3.704219578130907
440.0	300.0	3.09735107421875	1.135498046875	3.298930052520208
440.0	320.0	3.261962890625	0.997955322265625	3.411204585634361
440.0	340.0	3.697357177734375	-0.474151611328125	3.727635959997832
440.0	360.0	2.726470947265625	-0.568359375	2.785081005183495
440.0	380.0	-0.819427490234375	-0.50946044921875	0.9648892999043865
440.0	400.0	-0.313812255859375	-0.11639404296875	0.3347024128478327
440.0	420.0	-0.25360107421875	-0.101531982421875	0.273170731044561
440.0	440.0	-0.186767578125	-0.050048828125	0.19335721717940546
440.0	460.0	-0.150665283203125	-0.05682373046875	0.16102473073122342
440.0	480.0	-0.133209228515625	-0.0447998046875	0.1405408163551292
440.0	500.0	-0.105560302734375	-0.053375244140625	0.11828733744760772
440.0	520.0	-0.092742919921875	-0.05926513671875	0.11006182637921037
440.0	540.0	-0.101654052734375	-0.061279296875	0.1186958241170155
440.0	560.0	-0.072174072265625	-0.0701904296875	0.10067667618231911
440.0	580.0	-0.02880859375	-0.08050537109375	0.08550467735039374
440.0	600.0	-0.014556884765625	-0.10736083984375	0.1083432177205155
440.0	620.0	0.00848388671875	-0.1114501953125	0.11177263694237055
440.0	640.0	-0.0079345703125	-0.11260986328125	0.1128890548913659
440.0	660.0	-0.02978515625	-0.1131591796875	0.11701348418188746
440.0	680.0	-0.0426025390625	-0.12030029296875	0.12762106731625042
440.0	700.0	-0.0491943359375	-0.1881103515625	0.1944365887720183
440.0	720.0	-0.047119140625	-0.22357177734375	0.2284831570113689
440.0	740.0	-0.204010009765625	-0.0355224609375	0.20707952413415148
440.0	760.0	-0.267608642578125	0.07415771484375	0.2776936301994585
440.0	780.0	-0.32843017578125	0.08697509765625	0.33975145029273535
440.0	800.0	-0.390716552734375	0.10662841796875	0.4050049926842286
460.0	0.0	-0.271209716796875	-0.09643661975860596	0.28784497931266245
460.0	20.0	-0.270843505859375	-0.0958251953125	0.2872954450089247
460.0	40.0	-0.280029296875	-0.09657669067382812	0.29621523304822656
460.0	60.0	-0.25238037109375	-0.06947708129882812	0.2617688227028248
460.0	80.0	-0.2265625	-0.063446044921875	0.235278488227204
460.0	100.0	-0.210296630859375	-0.03368377685546875	0.21297715786922608
460.0	120.0	-0.19140625	-0.02582550048828125	0.19314064568218858
460.0	140.0	-0.1834716796875	-0.0255584716796875	0.18524333381245867
460.0	160.0	-0.184814453125	-0.0184478759765625	0.18573288941902416
460.0	180.0	-0.186126708984375	0.01983642578125	0.18718075644982649
460.0	200.0	-0.175018310546875	0.0485687255859375	0.18163240385934576
460.0	220.0	-0.091400146484375	0.0440826416015625	0.10147544564049481
460.0	240.0	0.229278564453125	0.4172821044921875	0.47612289888968234
460.0	260.0	1.057891845703125	2.793365478515625	2.986976038365221
460.0	280.0	2.034210205078125	2.967529296875	3.5978106240122503
460.0	300.0	2.098236083984375	1.696441650390625	2.6982418233572307
460.0	320.0	2.08544921875	1.652496337890625	2.6607973599518835
460.0	340.0	2.702423095703125	-0.247650146484375	2.7137467058005607
460.0	360.0	1.94097900390625	-0.499298095703125	2.0041701729088937
460.0	380.0	-0.90521240234375	-0.3623046875	0.9750252201565947
460.0	400.0	-0.389007568359375	-0.094635009765625	0.40035318571757833
460.0	420.0	-0.286468505859375	-0.125152587890625	0.3126137794548145
460.0	440.0	-0.21795654296875	-0.08831787109375	0.23517036585722448
460.0	460.0	-0.181671142578125	-0.06805419921875	0.1939994280325247
460.0	480.0	-0.160186767578125	-0.052032470703125	0.168425587469956
460.0	500.0	-0.126068115234375	-0.047515869140625	0.13472537808051108
460.0	520.0	-0.11810302734375	-0.07525634765625	0.14004228979246564
460.0	540.0	-0.120513916015625	-0.10150146484375	0.15756316612345708
460.0	560.0	-0.087249755859375	-0.11175537109375	0.14178075633111256
460.0	580.0	-0.03668212890625	-0.122314453125	0.12769653098014278
460.0	600.0	-0.024169921875	-0.1397705078125	0.14184491523353146
460.0	620.0	0.003875732421875	-0.14154052734375	0.1415935810075895
460.0	640.0	-0.00634765625	-0.15118408203125	0.15131728057132104
460.0	660.0	-0.0184326171875	-0.153564453125	0.1546667470400837
460.0	680.0	-0.068634033203125	-0.20745849609375	0.21851695155115117
460.0	700.0	-0.08233642578125	-0.1971435546875	0.213646596427967
460.0	720.0	-0.100006103515625	-0.19293212890625	0.2173108996453601
460.0	740.0	0.255340576171875	-0.0218505859375	0.2562737948866352
460.0	760.0	0.37139892578125	0.0318603515625	0.3727629864580878
460.0	780.0	0.392730712890625	0.03228759765625	0.39405570901839554
460.0	800.0	0.394744873046875	0.045654296875	0.3973761814954994
480.0	0.0	-0.30615234375	-0.11505933851003647	0.3270594884145472
480.0	20.0	-0.263946533203125	-0.12481498718261719	0.29197012418284385
480.0	40.0	-0.2662353515625	-0.12483596801757812	0.2940497939677798
480.0	60.0	-0.25799560546875	-0.10888671875	0.2800322302188241
480.0	80.0	-0.247650146484375	-0.0968017578125	0.2658969262126253
480.0	100.0	-0.250213623046875	-0.05002593994140625	0.2551655380831527
480.0	120.0	-0.2442626953125	-0.0299224853515625	0.2460886414504775
480.0	140.0	-0.22705078125	-0.027069091796875	0.22865868231261852
480.0	160.0	-0.210845947265625	-0.0195770263671875	0.2117528593424898
480.0	180.0	-0.171356201171875	0.0308837890625	0.17411707586251582
480.0	200.0	-0.144775390625	0.04522705078125	0.15167531062434356
480.0	220.0	-0.082489013671875	0.028900146484375	0.08740512481186165
480.0	240.0	0.284088134765625	0.36865234375	0.46541445923711916
480.0	260.0	1.057220458984375	2.680328369140625	2.8812974968432497
480.0	280.0	1.87493896484375	3.192535400390625	3.7023882028545683
480.0	300.0	1.1434326171875	2.07208251953125	2.366635611537025
480.0	320.0	0.985321044921875	2.078948974609375	2.3006273928203385
480.0	340.0	1.3516845703125	0.208404541015625	1.367656254450226
480.0	360.0	0.614471435546875	-0.08770751953125	0.620699407189472
480.0	380.0	-1.008453369140625	-0.28375244140625	1.0476133092582802
480.0	400.0	-0.481109619140625	-0.075164794921875	0.4869457998846327
480.0	420.0	-0.347900390625	-0.121124267578125	0.36838264073292704
480.0	440.0	-0.2471923828125	-0.09539794921875	0.26496196488489576
480.0	460.0	-0.198150634765625	-0.082855224609375	0.21477584199134245
480.0	480.0	-0.177825927734375	-0.0595703125	0.18753848326660535
480.0	500.0	-0.1566162109375	-0.04925537109375	0.16417895452829062
480.0	520.0	-0.1490478515625	-0.079833984375	0.16908201298950984
480.0	540.0	-0.147491455078125	-0.10052490234375	0.17849085498221762
480.0	560.0	-0.138275146484375	-0.11529541015625	0.18003624006952956
480.0	580.0	-0.0565185546875	-0.12664794921875	0.13868687776887548
480.0	600.0	-0.025390625	-0.15277099609375	0.15486659124991162
480.0	620.0	0.007537841796875	-0.171630859375	0.17179630656319636
480.0	640.0	-0.065704345703125	-0.245849609375	0.25447807660801713
480.0	660.0	-0.066497802734375	-0.2642822265625	0.2725198213806336
480.0	680.0	-0.119659423828125	-0.23626708984375	0.2648405472243884
480.0	700.0	-0.169525146484375	-0.1630859375	0.23523562294177025
480.0	720.0	-0.194122314453125	-0.154052734375	0.24782194805354155
480.0	740.0	0.286224365234375	0.00994873046875	0.28639721453212624
480.0	760.0	0.40313720703125	0.056884765625	0.4071307950194484
480.0	780.0	0.4178466796875	0.05963134765625	0.4220802593691972
480.0	800.0	0.41827392578125	0.07464599609375	0.4248824563585637
500.0	0.0	-0.320770263671875	-0.10118075460195541	0.33634967988381576
500.0	20.0	-0.267578125	-0.11844635009765625	0.2926219247253565
500.0	40.0	-0.251220703125	-0.12174606323242188	0.279166519466809
500.0	60.0	-0.243316650390625	-0.12921524047851562	0.2754987672009337
500.0	80.0	-0.229888916015625	-0.11092376708984375	0.25525084879827725
500.0	100.0	-0.23004150390625	-0.0711822509765625	0.2408028371376458
500.0	120.0	-0.22442626953125	-0.0333709716796875	0.22689374651267888
500.0	140.0	-0.2430419921875	-0.0326995849609375	0.24523187562608248
500.0	160.0	-0.21478271484375	-0.0171356201171875	0.21546518064980288
500.0	180.0	-0.170196533203125	0.037017822265625	0.17417571323135678
500.0	200.0	-0.15228271484375	0.033905029296875	0.1560114619244523
500.0	220.0	-0.135467529296875	0.0128173828125	0.1360725424028002
500.0	240.0	0.074615478515625	0.250732421875	0.2615993444437862
500.0	260.0	1.51214599609375	2.647674560546875	3.0490598702008866
500.0	280.0	1.849609375	3.5955810546875	4.0434215660645085
500.0	300.0	1.30279541015625	3.214874267578125	3.4688171524397444
500.0	320.0	1.2081298828125	3.26593017578125	3.482223101241948
500.0	340.0	1.049346923828125	2.196014404296875	2.4338463859551425
500.0	360.0	0.3414306640625	0.583251953125	0.6758385452060921
500.0	380.0	-0.930511474609375	-0.091827392578125	0.9350314831102804
500.0	400.0	-0.45196533203125	-0.04925537109375	0.4546413453918386
500.0	420.0	-0.3126220703125	-0.10638427734375	0.3302274569329837
500.0	440.0	-0.25616455078125	-0.09307861328125	0.2725507389960998
500.0	460.0	-0.210784912109375	-0.08343505859375	0.22669734929085394
500.0	480.0	-0.18267822265625	-0.07049560546875	0.19580848659660313
500.0	500.0	-0.17529296875	-0.08154296875	0.19333101315037884
500.0	520.0	-0.14794921875	-0.120849609375	0.1910329799140071
500.0	540.0	-0.12432861328125	-0.15472412109375	0.19848717270562355
500.0	560.0	-0.145111083984375	-0.15264892578125	0.21061557691037458
500.0	580.0	-0.06292724609375	-0.14813232421875	0.16094416354559815
500.0	600.0	-0.12286376953125	-0.17999267578125	0.217928587382019
500.0	620.0	-0.1243896484375	-0.2196044921875	0.2523864450150495
500.0	640.0	-0.11944580078125	-0.27886962890625	0.3033736462690582
500.0	660.0	-0.107330322265625	-0.3165283203125	0.3342304229681905
500.0	680.0	-0.131378173828125	-0.28753662109375	0.3161289816331679
500.0	700.0	-0.150299072265625	-0.21746826171875	0.26435252217234906
500.0	720.0	-0.166961669921875	-0.18359375	0.24815894959111115
500.0	740.0	0.3524169921875	0.05224609375	0.35626870574696595
500.0	760.0	0.436981201171875	0.0906982421875	0.44629445583999483
500.0	780.0	0.4432373046875	0.09613037109375	0.45354201185034865
500.0	800.0	0.433197021484375	0.10162353515625	0.444957303929925
520.0	0.0	-0.28570556640625	-0.12390858680009842	0.3114177396332997
520.0	20.0	-0.24822998046875	-0.13080596923828125	0.2805856817299881
520.0	40.0	-0.2352294921875	-0.13437271118164062	0.2709039303980172
520.0	60.0	-0.22296142578125	-0.13714218139648438	0.2617628226173344
520.0	80.0	-0.21942138671875	-0.11289215087890625	0.2467597671413332
520.0	100.0	-0.23236083984375	-0.11479949951171875	0.25917269335528764
520.0	120.0	-0.22430419921875	-0.08451080322265625	0.23969657829953103
520.0	140.0	-0.22198486328125	-0.0614166259765625	0.2303242963135679
520.0	160.0	-0.2373046875	-0.0352630615234375	0.23991039622633778
520.0	180.0	-0.1702880859375	0.0447235107421875	0.1760631268192291
520.0	200.0	-0.170654296875	0.0326690673828125	0.1737531496277503
520.0	220.0	-0.17974853515625	0.0145721435546875	0.18033824679916366
520.0	240.0	-0.18701171875	0.0355682373046875	0.1903640786881592
520.0	260.0	-0.00885009765625	0.965606689453125	0.965647245605324
520.0	280.0	0.06964111328125	3.1104736328125	3.1112531406301294
520.0	300.0	-0.318359375	3.0413818359375	3.057998718708193
520.0	320.0	-0.24603271484375	3.246063232421875	3.2553738042895377
520.0	340.0	-2.13934326171875	1.02276611328125	2.3712528574443206
520.0	360.0	-0.82269287109375	0.37322998046875	0.9033959145741036
520.0	380.0	-0.583740234375	0.00152587890625	0.5837422286717113
520.0	400.0	-0.4180908203125	-0.036956787109375	0.41972102418514473
520.0	420.0	-0.32330322265625	-0.104705810546875	0.3398356669659541
520.0	440.0	-0.2777099609375	-0.1070556640625	0.297630202788243
520.0	460.0	-0.25616455078125	-0.105010986328125	0.2768530012959319
520.0	480.0	-0.18804931640625	-0.104461669921875	0.2151157499666742
520.0	500.0	-0.18902587890625	-0.097412109375	0.21264971655087447
520.0	520.0	-0.20037841796875	-0.14227294921875	0.24575008131648723
520.0	540.0	-0.1414794921875	-0.1873779296875	0.23479125887393373
520.0	560.0	-0.16815185546875	-0.1639404296875	0.2348435883385057
520.0	580.0	-0.16400146484375	-0.18060302734375	0.2439547785074584
520.0	600.0	-0.17767333984375	-0.17425537109375	0.24886291416411005
520.0	620.0	-0.172119140625	-0.20611572265625	0.2685306122132013
520.0	640.0	-0.15020751953125	-0.279541015625	0.31734126479294705
520.0	660.0	-0.101806640625	-0.35137939453125	0.3658306588798918
520.0	680.0	-0.09625244140625	-0.36981201171875	0.38213277337612966
520.0	700.0	-0.08270263671875	-0.38775634765625	0.3964778824448448
520.0	720.0	0.07037353515625	-0.5595703125	0.5639781636568348
520.0	740.0	0.39202880859375	0.0843505859375	0.4010007582479547
520.0	760.0	0.45086669921875	0.11151123046875	0.4644518650894465
520.0	780.0	0.44366455078125	0.11578369140625	0.45852382360743926
520.0	800.0	0.42901611328125	0.1170654296875	0.4447011808876488
540.0	0.0	-0.271484375	-0.14696115255355835	0.3087091612327222
540.0	20.0	-0.2537841796875	-0.14719390869140625	0.2933810774666821
540.0	40.0	-0.2313232421875	-0.1474151611328125	0.2743021547635925
540.0	60.0	-0.21697998046875	-0.13109970092773438	0.2535102433976989
540.0	80.0	-0.21502685546875	-0.10720062255859375	0.24026760507760672
540.0	100.0	-0.2232666015625	-0.12688446044921875	0.25680272910691093
540.0	120.0	-0.223876953125	-0.1161346435546875	0.2522065533924679
540.0	140.0	-0.21484375	-0.09124755859375	0.23341798101984848
540.0	160.0	-0.20538330078125	-0.0636138916015625	0.21500936594599024
540.0	180.0	-0.21002197265625	-0.0017242431640625	0.21002905040234657
540.0	200.0	-0.21514892578125	-0.010345458984375	0.21539751341745617
540.0	220.0	-0.22442626953125	-0.0247955322265625	0.2257918706997924
540.0	240.0	-0.23272705078125	-0.02435302734375	0.23399775662630604
540.0	260.0	-0.24920654296875	0.030303955078125	0.251042288771857
540.0	280.0	-0.22503662109375	0.496124267578125	0.5447758894382377
540.0	300.0	0.18975830078125	3.27911376953125	3.2845997208556224
540.0	320.0	0.233154296875	3.364532470703125	3.3726013213196353
540.0	340.0	-0.0723876953125	1.57830810546875	1.5799672320086293
540.0	360.0	-0.1348876953125	0.480194091796875	0.4987795666858692
540.0	380.0	-0.2969970703125	-0.015869140625	0.29742072792323015
540.0	400.0	-0.30609130859375	-0.0684814453125	0.3136584090196263
540.0	420.0	-0.28717041015625	-0.105194091796875	0.30583106679714245
540.0	440.0	-0.2442626953125	-0.1181640625	0.2713429748267515
540.0	460.0	-0.215087890625	-0.157867431640625	0.2668050349343493
540.0	480.0	-0.18609619140625	-0.177032470703125	0.25685071177468916
540.0	500.0	-0.16094970703125	-0.182037353515625	0.2429864322722934
540.0	520.0	-0.1640625	-0.3260498046875	0.3649999712917891
540.0	540.0	-0.1778564453125	-0.4107666015625	0.4476182705145132
540.0	560.0	-0.2197265625	-0.41131591796875	0.4663266522970158
540.0	580.0	-0.22125244140625	-0.41168212890625	0.4673701082536284
540.0	600.0	-0.271240234375	-0.38507080078125	0.47101038880062723
540.0	620.0	-0.29229736328125	-0.3828125	0.48164630045025886
540.0	640.0	-0.3385009765625	-0.39276123046875	0.5185019723135995
540.0	660.0	-0.37164306640625	-0.41534423828125	0.5573413721241876
540.0	680.0	-0.4013671875	-0.46893310546875	0.6172470142546062
540.0	700.0	-0.4422607421875	-0.47552490234375	0.649398565465979
540.0	720.0	-0.4637451171875	-0.47698974609375	0.6652659254717832
540.0	740.0	-0.48846435546875	-0.4375	0.6557466557775963
540.0	760.0	-0.07891845703125	-0.31842041015625	0.3280543864426564
540.0	780.0	0.37847900390625	0.08013916015625	0.38687031598252186
540.0	800.0	0.4248046875	0.1658935546875	0.45604790758080144
560.0	0.0	-0.1800537109375	-0.13401705026626587	0.22445469160709391
560.0	20.0	-0.19329833984375	-0.1337871551513672	0.23508137116718938
560.0	40.0	-0.19915771484375	-0.13327407836914062	0.23963675708648763
560.0	60.0	-0.20452880859375	-0.13341903686523438	0.24419801994042784
560.0	80.0	-0.20770263671875	-0.11376190185546875	0.23681671312154964
560.0	100.0	-0.219482421875	-0.12345123291015625	0.25181886430359646
560.0	120.0	-0.21685791015625	-0.11556243896484375	0.245727553393671
560.0	140.0	-0.21136474609375	-0.1025238037109375	0.23491740297098945
560.0	160.0	-0.19573974609375	-0.078521728515625	0.21090213382023246
560.0	180.0	-0.2039794921875	-0.0607757568359375	0.2128410812133113
560.0	200.0	-0.21075439453125	-0.0557708740234375	0.21800872735643387
560.0	220.0	-0.22161865234375	-0.0522613525390625	0.2276973342748485
560.0	240.0	-0.2352294921875	-0.060455322265625	0.24287395905084122
560.0	260.0	-0.2352294921875	-0.056121826171875	0.24183170463703735
560.0	280.0	-0.2259521484375	0.133514404296875	0.2624508897646785
560.0	300.0	-0.22613525390625	0.180023193359375	0.289042389982077
560.0	320.0	-0.21954345703125	0.167999267578125	0.27644725253114516
560.0	340.0	-0.22296142578125	0.109771728515625	0.24851887205545564
560.0	360.0	-0.1932373046875	0.06689453125	0.20448846968483805
560.0	380.0	-0.25286865234375	-0.18548583984375	0.3136041328182484
560.0	400.0	-0.2559814453125	-0.18499755859375	0.31583317911505815
560.0	420.0	-0.26031494140625	-0.151123046875	0.3010017342410552
560.0	440.0	-0.2518310546875	-0.165740966796875	0.3014779397895996
560.0	460.0	-0.22442626953125	-0.149871826171875	0.2698679579642718
560.0	480.0	-0.17205810546875	-0.288787841796875	0.3361583097696566
560.0	500.0	-0.14691162109375	-0.324371337890625	0.3560895803830092
560.0	520.0	-0.1737060546875	-0.36285400390625	0.4022894748634292
560.0	540.0	-0.18768310546875	-0.4478759765625	0.4856107890689899
560.0	560.0	-0.21832275390625	-0.43450927734375	0.4862747546099806
560.0	580.0	-0.2242431640625	-0.4305419921875	0.4854393923710174
560.0	600.0	-0.27203369140625	-0.39801025390625	0.4820938616852827
560.0	620.0	-0.30352783203125	-0.3756103515625	0.48292057423399926
560.0	640.0	-0.36370849609375	-0.3724365234375	0.5205697207108658
560.0	660.0	-0.3966064453125	-0.4149169921875	0.5739797756622954
560.0	680.0	-0.43255615234375	-0.46240234375	0.6331830323341922
560.0	700.0	-0.4718017578125	-0.46881103515625	0.6651170463604429
560.0	720.0	-0.49261474609375	-0.4833984375	0.6901763089576831
560.0	740.0	-0.53619384765625	-0.481689453125	0.7207833041325773
560.0	760.0	-0.504150390625	-0.03656005859375	0.5054742864396947
560.0	780.0	0.33087158203125	0.1292724609375	0.3552286206834968
560.0	800.0	0.4053955078125	0.1627197265625	0.43683318002085136
580.0	0.0	-0.11175537109375	-0.13391165435314178	0.17441787219174842
580.0	20.0	-0.13134765625	-0.13132476806640625	0.1857374531699613
580.0	40.0	-0.1575927734375	-0.132659912109375	0.205995472087593
580.0	60.0	-0.194091796875	-0.12937164306640625	0.2332566132907444
580.0	80.0	-0.20843505859375	-0.12674713134765625	0.24394673384950252
580.0	100.0	-0.22210693359375	-0.12435150146484375	0.2545481994966366
580.0	120.0	-0.2244873046875	-0.118072509765625	0.25364476641202766
580.0	140.0	-0.210693359375	-0.0963897705078125	0.23169522986732305
580.0	160.0	-0.19677734375	-0.0652313232421875	0.2073076181553211
580.0	180.0	-0.2066650390625	-0.0587158203125	0.21484409679038063
580.0	200.0	-0.21234130859375	-0.0561370849609375	0.21963652620458576
580.0	220.0	-0.22174072265625	-0.04217529296875	0.22571597954313263
580.0	240.0	-0.2364501953125	-0.0554656982421875	0.24286856228176754
580.0	260.0	-0.23455810546875	-0.057586669921875	0.2415237656914537
580.0	280.0	-0.24163818359375	-0.069671630859375	0.2514819037566955
580.0	300.0	-0.2530517578125	-0.147491455078125	0.29289745893923136
580.0	320.0	-0.255859375	-0.202789306640625	0.3264774458721093
580.0	340.0	-0.25872802734375	-0.223419189453125	0.3418425461364919
580.0	360.0	-0.26202392578125	-0.191925048828125	0.32479495385472995
580.0	380.0	-0.27294921875	-0.2186279296875	0.34971337929178203
580.0	400.0	-0.26763916015625	-0.1962890625	0.3319037753721276
580.0	420.0	-0.28076171875	-0.199920654296875	0.34466710131653805
580.0	440.0	-0.25042724609375	-0.163909912109375	0.29929962391189646
580.0	460.0	-0.223388671875	-0.12042236328125	0.25377951907180724
580.0	480.0	-0.21209716796875	-0.14208984375	0.255293424038426
580.0	500.0	-0.15673828125	-0.2142333984375	0.2654483712801507
580.0	520.0	-0.14385986328125	-0.3824462890625	0.4086083996701209
580.0	540.0	-0.17218017578125	-0.4522705078125	0.48393659209553347
580.0	560.0	-0.210205078125	-0.42962646484375	0.47829392026626816
580.0	580.0	-0.21905517578125	-0.42486572265625	0.47801260686803215
580.0	600.0	-0.26953125	-0.38818359375	0.4725818417832276
580.0	620.0	-0.309814453125	-0.37811279296875	0.4888294994901306
580.0	640.0	-0.3736572265625	-0.3861083984375	0.5373075639764907
580.0	660.0	-0.404296875	-0.424560546875	0.5862658280145319
580.0	680.0	-0.4425048828125	-0.46923828125	0.6449768491220119
580.0	700.0	-0.47711181640625	-0.455322265625	0.6595104630924018
580.0	720.0	-0.4920654296875	-0.45123291015625	0.6676372715042371
580.0	740.0	-0.53485107421875	-0.44281005859375	0.6943676400760271
580.0	760.0	-0.48492431640625	0.175048828125	0.515551825590798
580.0	780.0	0.34857177734375	0.1837158203125	0.3940225711728652
580.0	800.0	0.41436767578125	0.183837890625	0.45331770400217614
600.0	0.0	-0.05633544921875	-0.14345186948776245	0.15411723361847757
600.0	20.0	-0.093994140625	-0.1383075714111328	0.1672240496503953
600.0	40.0	-0.12567138671875	-0.14302444458007812	0.1903924609517232
600.0	60.0	-0.1898193359375	-0.1122894287109375	0.2205454513155558
600.0	80.0	-0.20257568359375	-0.11013031005859375	0.23057665271461703
600.0	100.0	-0.21612548828125	-0.11077880859375	0.24286245308457918
600.0	120.0	-0.22119140625	-0.10077667236328125	0.2430670193413098
600.0	140.0	-0.211669921875	-0.0896453857421875	0.2298705092251596
600.0	160.0	-0.19488525390625	-0.0825042724609375	0.21162990612012317
600.0	180.0	-0.207275390625	-0.0502471923828125	0.21327885010263373
600.0	200.0	-0.21112060546875	-0.0923919677734375	0.23045213334343317
600.0	220.0	-0.219970703125	-0.0708465576171875	0.2310981284206178
600.0	240.0	-0.23712158203125	-0.08447265625	0.25171864118283627
600.0	260.0	-0.23724365234375	-0.09149169921875	0.25427402856630155
600.0	280.0	-0.2420654296875	-0.067962646484375	0.2514251251704056
600.0	300.0	-0.2529296875	-0.138519287109375	0.2883765242181428
600.0	320.0	-0.2578125	-0.1942138671875	0.3227790441837479
600.0	340.0	-0.2650146484375	-0.248931884765625	0.3635929690456323
600.0	360.0	-0.2681884765625	-0.2196044921875	0.3466283196016222
600.0	380.0	-0.2799072265625	-0.2213134765625	0.3568300861615945
600.0	400.0	-0.272705078125	-0.191375732421875	0.3331557152371417
600.0	420.0	-0.279296875	-0.175201416015625	0.32970028898781045
600.0	440.0	-0.25018310546875	-0.164703369140625	0.2995309434236481
600.0	460.0	-0.21478271484375	-0.119903564453125	0.245984713679969
600.0	480.0	-0.1922607421875	-0.127197265625	0.2305283873386641
600.0	500.0	-0.13421630859375	-0.156585693359375	0.20623553732896993
600.0	520.0	-0.12939453125	-0.339599609375	0.3634155189381155
600.0	540.0	-0.1552734375	-0.442138671875	0.4686111880444761
600.0	560.0	-0.20330810546875	-0.4169921875	0.46391450740985407
600.0	580.0	-0.22723388671875	-0.4224853515625	0.4797177415503818
600.0	600.0	-0.2889404296875	-0.40380859375	0.4965359526704483
600.0	620.0	-0.3338623046875	-0.4073486328125	0.5266848651190407
600.0	640.0	-0.394775390625	-0.42779541015625	0.582113839376694
600.0	660.0	-0.41436767578125	-0.4437255859375	0.607118576843052
600.0	680.0	-0.44415283203125	-0.4588623046875	0.6386128348729799
600.0	700.0	-0.47674560546875	-0.43756103515625	0.6471058891872133
600.0	720.0	-0.493896484375	-0.43206787109375	0.6562136713826298
600.0	740.0	-0.54534912109375	-0.4195556640625	0.6880644004195036
600.0	760.0	-0.52801513671875	0.18359375	0.5590229419649813
600.0	780.0	0.35888671875	0.1859130859375	0.404182325711981
600.0	800.0	0.43115234375	0.18511962890625	0.4692138324127986
620.0	0.0	-0.04376220703125	-0.13228023052215576	0.13933122460970712
620.0	20.0	-0.0877685546875	-0.1354198455810547	0.1613748858067121
620.0	40.0	-0.123779296875	-0.14234542846679688	0.18863598633417053
620.0	60.0	-0.21502685546875	-0.13239669799804688	0.25251818590660896
620.0	80.0	-0.2427978515625	-0.1603851318359375	0.2909882939868833
620.0	100.0	-0.2470703125	-0.12567138671875	0.2771949436022621
620.0	120.0	-0.2506103515625	-0.1292572021484375	0.2819804472255512
620.0	140.0	-0.239501953125	-0.1326904296875	0.2738027313255715
620.0	160.0	-0.2078857421875	-0.07904052734375	0.2224047813506396
620.0	180.0	-0.20782470703125	-0.0522613525390625	0.2142950251915267
620.0	200.0	-0.2030029296875	-0.119537353515625	0.23558303917563245
620.0	220.0	-0.2110595703125	-0.1256256103515625	0.24561745906327534
620.0	240.0	-0.2393798828125	-0.1488494873046875	0.28188454758321635
620.0	260.0	-0.244140625	-0.164337158203125	0.29429805697909317
620.0	280.0	-0.26019287109375	-0.156341552734375	0.303550673330507
620.0	300.0	-0.26055908203125	-0.1448974609375	0.29813807105953777
620.0	320.0	-0.274169921875	-0.238616943359375	0.36346553030392686
620.0	340.0	-0.27557373046875	-0.270263671875	0.38598359195673193
620.0	360.0	-0.2750244140625	-0.228759765625	0.35772819108818693
620.0	380.0	-0.281494140625	-0.21331787109375	0.35319040945951097
620.0	400.0	-0.27142333984375	-0.176239013671875	0.3236214136177814
620.0	420.0	-0.27899169921875	-0.160552978515625	0.32189070682951415
620.0	440.0	-0.2496337890625	-0.148529052734375	0.290478756792767
620.0	460.0	-0.21246337890625	-0.098419189453125	0.2341517119921844
620.0	480.0	-0.18975830078125	-0.102783203125	0.21580685707368605
620.0	500.0	-0.12603759765625	-0.12261962890625	0.17584382109151636
620.0	520.0	-0.12847900390625	-0.301513671875	0.32774586003836476
620.0	540.0	-0.14984130859375	-0.44024658203125	0.46504781555371866
620.0	560.0	-0.20025634765625	-0.40765380859375	0.45418524022430606
620.0	580.0	-0.2310791015625	-0.40679931640625	0.4678495858793983
620.0	600.0	-0.28472900390625	-0.39013671875	0.4829878517959452
620.0	620.0	-0.35321044921875	-0.37811279296875	0.5174233331073697
620.0	640.0	-0.43646240234375	-0.3919677734375	0.5866329040151335
620.0	660.0	-0.47955322265625	-0.423095703125	0.6395164324416012
620.0	680.0	-0.527099609375	-0.4246826171875	0.6768968337527531
620.0	700.0	-0.5782470703125	-0.37322998046875	0.6882370904315553
620.0	720.0	-0.613525390625	-0.3594970703125	0.7110918003358142
620.0	740.0	-0.6690673828125	-0.322265625	0.7426346987585546
620.0	760.0	-0.56109619140625	0.21990966796875	0.6026518050057803
620.0	780.0	0.3685302734375	0.19830322265625	0.4184957951470633
620.0	800.0	0.43377685546875	0.19970703125	0.4775408450290355
