# Supplementary material for: Real-time emotion detection by quantitative facial motion analysis
Source: PLoS One. 2023 Mar 10;18(3):e0282730. doi: 10.1371/journal.pone.0282730 (PMC10004542; doi:10.1371/journal.pone.0282730)
Supplement: S1 Dataset — Data from each participant is organized into folders by Study ID and subsequently by emotions. The data files (.csv) contain the pixel displacement results after DISC-processing of videos. (ZIP) [file pone.0282730.s004.zip › S1_Dataset/1/neutral/result/100008_cropped_result.csv]

pos_x	pos_y	disp_x	disp_y	disp_xy_indi
0.0	0.0	-0.39771831035614014	-0.1993321180343628	0.4448743054758368
0.0	20.0	-0.3433406352996826	-0.266265869140625	0.4344885555652785
0.0	40.0	-0.3044586181640625	-0.2709236145019531	0.4075471200599672
0.0	60.0	-0.25161707401275635	-0.3243522644042969	0.4105064474023956
0.0	80.0	-0.21479737758636475	-0.35150909423828125	0.4119424192168078
0.0	100.0	-0.226904034614563	-0.32843780517578125	0.3991952314257414
0.0	120.0	-0.19169199466705322	-0.42563629150390625	0.46681053272674966
0.0	140.0	-0.21047759056091309	-0.377593994140625	0.43229392840912967
0.0	160.0	-0.2470242977142334	-0.2935943603515625	0.383690828782046
0.0	180.0	-0.255196213722229	-0.2523956298828125	0.3589270977261305
0.0	200.0	-0.2609025239944458	-0.192291259765625	0.3241080924767591
0.0	220.0	-0.24758100509643555	-0.2250823974609375	0.3346019123246678
0.0	240.0	-0.2960270643234253	-0.1703033447265625	0.3415190361268311
0.0	260.0	-0.294772744178772	-0.2169189453125	0.36598469851370985
0.0	280.0	-0.26369690895080566	-0.286956787109375	0.38971817696682387
0.0	300.0	-0.2671487331390381	-0.247344970703125	0.364071394303264
0.0	320.0	-0.2615445852279663	-0.29541015625	0.3945538372360841
0.0	340.0	-0.25302255153656006	-0.2139892578125	0.33137865659275006
0.0	360.0	-0.22460782527923584	-0.265380859375	0.34767179307398705
0.0	380.0	-0.23616325855255127	-0.286285400390625	0.37112318058426325
0.0	400.0	-0.24000632762908936	-0.27471923828125	0.364792676987672
0.0	420.0	-0.24569404125213623	-0.27587890625	0.3694248676260204
0.0	440.0	-0.2375195026397705	-0.27130126953125	0.36058271309577766
0.0	460.0	-0.2233332395553589	-0.168548583984375	0.2797969997219935
0.0	480.0	-0.1929936408996582	-0.19207763671875	0.27228728202978253
0.0	500.0	-0.1889861822128296	-0.17529296875	0.257766176913437
0.0	520.0	-0.16723406314849854	-0.146484375	0.22231712483813887
0.0	540.0	-0.09498965740203857	-0.1497802734375	0.17736167941347683
0.0	560.0	-0.030532240867614746	-0.1204833984375	0.12429186228972282
0.0	580.0	0.05166959762573242	-0.0479736328125	0.07050685614912687
0.0	600.0	-0.07186365127563477	-0.221923828125	0.23326930759172024
0.0	620.0	-0.08251047134399414	-0.2540283203125	0.26709242857519977
0.0	640.0	-0.16829752922058105	-0.1956787109375	0.2580972999779618
0.0	660.0	-0.20323288440704346	-0.2117919921875	0.29352930562238033
0.0	680.0	-0.22751176357269287	-0.194580078125	0.29937102292487827
0.0	700.0	-0.25826776027679443	-0.193115234375	0.322483689116369
0.0	720.0	-0.2860109806060791	-0.1544189453125	0.32503460077148066
0.0	740.0	0.019585847854614258	-0.0438232421875	0.04800085407582221
0.0	760.0	0.3683621883392334	-0.16162109375	0.4022587223951957
0.0	780.0	0.4852168560028076	-0.2130126953125	0.5299149042191069
0.0	800.0	0.505134642124176	-0.2105712890625	0.5472670960795673
20.0	0.0	-0.36173439025878906	-0.17637832462787628	0.4024438873860981
20.0	20.0	-0.33343505859375	-0.2009735107421875	0.3893190084229868
20.0	40.0	-0.29912567138671875	-0.21092605590820312	0.3660136177023277
20.0	60.0	-0.2593879699707031	-0.22922515869140625	0.3461593453059194
20.0	80.0	-0.23823165893554688	-0.2408294677734375	0.33875235182537095
20.0	100.0	-0.2575397491455078	-0.2141265869140625	0.3349282275553923
20.0	120.0	-0.23454856872558594	-0.249755859375	0.34262373003539276
20.0	140.0	-0.25704002380371094	-0.18975830078125	0.3194961448161771
20.0	160.0	-0.2793903350830078	-0.1391448974609375	0.31212219053955487
20.0	180.0	-0.2773914337158203	-0.1237640380859375	0.30374914752515064
20.0	200.0	-0.2803325653076172	-0.119903564453125	0.30489869127386254
20.0	220.0	-0.27390098571777344	-0.148956298828125	0.3117847477631669
20.0	240.0	-0.3017864227294922	-0.1299285888671875	0.3285673190517925
20.0	260.0	-0.29955291748046875	-0.18682861328125	0.35303948945076297
20.0	280.0	-0.27439117431640625	-0.242095947265625	0.36592480679119954
20.0	300.0	-0.2733192443847656	-0.212066650390625	0.34594171988784295
20.0	320.0	-0.2622871398925781	-0.261871337890625	0.3706361306748908
20.0	340.0	-0.2536296844482422	-0.197540283203125	0.32148122856752576
20.0	360.0	-0.22169876098632812	-0.246429443359375	0.33147822127145016
20.0	380.0	-0.23186302185058594	-0.250885009765625	0.34161930423613807
20.0	400.0	-0.23115921020507812	-0.236968994140625	0.33104211914294995
20.0	420.0	-0.2385120391845703	-0.230560302734375	0.3317318887790992
20.0	440.0	-0.23772239685058594	-0.2166748046875	0.3216518443142426
20.0	460.0	-0.2308330535888672	-0.101165771484375	0.2520285935150804
20.0	480.0	-0.21331214904785156	-0.11968994140625	0.2445971279578818
20.0	500.0	-0.21167373657226562	-0.143310546875	0.2556241060621562
20.0	520.0	-0.22617149353027344	-0.192138671875	0.29676727197520186
20.0	540.0	-0.2584877014160156	-0.2281494140625	0.3447724567310987
20.0	560.0	-0.2720832824707031	-0.229736328125	0.3561012399029103
20.0	580.0	-0.28943824768066406	-0.2327880859375	0.3714361212576105
20.0	600.0	-0.2845001220703125	-0.2628173828125	0.38731549951742816
20.0	620.0	-0.28157806396484375	-0.2789306640625	0.39634394338823553
20.0	640.0	-0.27793121337890625	-0.289306640625	0.40117837887901436
20.0	660.0	-0.27286338806152344	-0.3001708984375	0.4056562544978069
20.0	680.0	-0.2681732177734375	-0.3125	0.4117925748856571
20.0	700.0	-0.2777137756347656	-0.331787109375	0.432674967065042
20.0	720.0	-0.2869415283203125	-0.3111572265625	0.4232661813999125
20.0	740.0	-0.26683616638183594	-0.26708984375	0.3775427450286315
20.0	760.0	-0.2092761993408203	-0.234619140625	0.31439253928513045
20.0	780.0	0.5049705505371094	-0.2020263671875	0.5438840960615873
20.0	800.0	0.5259819030761719	-0.19287109375	0.5602287221911715
40.0	0.0	-0.3511161804199219	-0.14925095438957214	0.3815211914676212
40.0	20.0	-0.3188056945800781	-0.1330547332763672	0.3454571361890376
40.0	40.0	-0.3294410705566406	-0.08638763427734375	0.34057927465649107
40.0	60.0	-0.2849235534667969	-0.1260528564453125	0.3115617979441145
40.0	80.0	-0.2730522155761719	-0.1270751953125	0.30117373340775627
40.0	100.0	-0.2857551574707031	-0.1073760986328125	0.30526322506766157
40.0	120.0	-0.24544143676757812	-0.1885833740234375	0.3095241312734708
40.0	140.0	-0.2639617919921875	-0.1427001953125	0.3000652818537201
40.0	160.0	-0.2839164733886719	-0.08941650390625	0.2976640304643422
40.0	180.0	-0.2714576721191406	-0.0930023193359375	0.28694720621432535
40.0	200.0	-0.2760276794433594	-0.0892333984375	0.2900928803255805
40.0	220.0	-0.283599853515625	-0.0739288330078125	0.29307737760526825
40.0	240.0	-0.3048095703125	-0.049560546875	0.30881243815727366
40.0	260.0	-0.3082389831542969	-0.085693359375	0.31992908991988805
40.0	280.0	-0.29084014892578125	-0.082672119140625	0.30236182217729196
40.0	300.0	-0.28220367431640625	-0.08453369140625	0.2945926998084769
40.0	320.0	-0.2710914611816406	-0.18707275390625	0.32937333768789684
40.0	340.0	-0.2572021484375	-0.141143798828125	0.29338458907805637
40.0	360.0	-0.2281341552734375	-0.1712646484375	0.28526614346386314
40.0	380.0	-0.23479843139648438	-0.16900634765625	0.28929820071053813
40.0	400.0	-0.22992706298828125	-0.1614990234375	0.28097755936316915
40.0	420.0	-0.23527908325195312	-0.163421630859375	0.2864661872693134
40.0	440.0	-0.23406219482421875	-0.1563720703125	0.281491270592443
40.0	460.0	-0.22787857055664062	-0.076690673828125	0.24043731484765357
40.0	480.0	-0.21120452880859375	-0.101898193359375	0.2345007351783032
40.0	500.0	-0.20904541015625	-0.12091064453125	0.24149403195184158
40.0	520.0	-0.22333908081054688	-0.1683349609375	0.27967303068249116
40.0	540.0	-0.24731063842773438	-0.20654296875	0.32221506764829766
40.0	560.0	-0.23975753784179688	-0.21142578125	0.3196631632345734
40.0	580.0	-0.2666587829589844	-0.225830078125	0.34943687658160855
40.0	600.0	-0.26964569091796875	-0.2386474609375	0.360085280513581
40.0	620.0	-0.31707000732421875	-0.2542724609375	0.40643311126899173
40.0	640.0	-0.3503570556640625	-0.26318359375	0.4381959270380728
40.0	660.0	-0.3479881286621094	-0.2720947265625	0.44173666127329575
40.0	680.0	-0.3527946472167969	-0.276611328125	0.4483055765344667
40.0	700.0	-0.3427391052246094	-0.3096923828125	0.4619301529693097
40.0	720.0	-0.3239479064941406	-0.308837890625	0.4475746740015971
40.0	740.0	-0.2966156005859375	-0.2681884765625	0.3998823245304436
40.0	760.0	-0.20626068115234375	-0.21728515625	0.29959357088565125
40.0	780.0	0.5256156921386719	-0.1854248046875	0.5573636281780617
40.0	800.0	0.5392990112304688	-0.1619873046875	0.5631015098488746
60.0	0.0	-0.3500213623046875	-0.08055803179740906	0.359172034764264
60.0	20.0	-0.3207435607910156	-0.08122062683105469	0.33086737828279383
60.0	40.0	-0.3424797058105469	-0.03702545166015625	0.34447530094727735
60.0	60.0	-0.2936134338378906	-0.057659149169921875	0.2992213662375678
60.0	80.0	-0.27011871337890625	-0.0636444091796875	0.27751527910604706
60.0	100.0	-0.289215087890625	-0.03591156005859375	0.29143611171133876
60.0	120.0	-0.25270843505859375	-0.092742919921875	0.2691891571839379
60.0	140.0	-0.2583351135253906	-0.07562255859375	0.2691761546802421
60.0	160.0	-0.2720298767089844	-0.0460357666015625	0.27589770863292573
60.0	180.0	-0.25337982177734375	-0.06396484375	0.26132897910465347
60.0	200.0	-0.27455902099609375	-0.0418853759765625	0.2777355589963796
60.0	220.0	-0.30194091796875	0.0148773193359375	0.3023072155513905
60.0	240.0	-0.31879425048828125	0.0468902587890625	0.3222242550052529
60.0	260.0	-0.350860595703125	0.1331787109375	0.37528619301024907
60.0	280.0	-0.4685401916503906	0.686920166015625	0.8314981813995257
60.0	300.0	-0.4244422912597656	0.644866943359375	0.7720133633866082
60.0	320.0	-0.42134857177734375	0.67425537109375	0.7950817092523119
60.0	340.0	-0.3799552917480469	0.54095458984375	0.6610581608303184
60.0	360.0	-0.23683547973632812	-0.05609130859375	0.24338709777162795
60.0	380.0	-0.23299789428710938	-0.016754150390625	0.23359948693766147
60.0	400.0	-0.21823501586914062	0.011138916015625	0.2185191012278039
60.0	420.0	-0.22235488891601562	-0.022613525390625	0.2235018303178882
60.0	440.0	-0.23558425903320312	-0.008941650390625	0.23575388907912317
60.0	460.0	-0.23469161987304688	0.019439697265625	0.2354953465960928
60.0	480.0	-0.23834991455078125	-0.018890380859375	0.2390973196323559
60.0	500.0	-0.23389434814453125	-0.059600830078125	0.24136864966262025
60.0	520.0	-0.24249649047851562	-0.155517578125	0.28808030998362644
60.0	540.0	-0.260040283203125	-0.1954345703125	0.32529312959482093
60.0	560.0	-0.24803924560546875	-0.201171875	0.31936435407156144
60.0	580.0	-0.2718925476074219	-0.2138671875	0.3459259043980579
60.0	600.0	-0.27378082275390625	-0.2276611328125	0.3560695582344503
60.0	620.0	-0.3243598937988281	-0.24755859375	0.40803749588078864
60.0	640.0	-0.354278564453125	-0.2667236328125	0.44345777423748517
60.0	660.0	-0.3463859558105469	-0.2744140625	0.44191210447388746
60.0	680.0	-0.3512115478515625	-0.279541015625	0.4488794167267495
60.0	700.0	-0.34295654296875	-0.311279296875	0.4631565513172306
60.0	720.0	-0.31565093994140625	-0.308837890625	0.4416065653628722
60.0	740.0	-0.3074455261230469	-0.3194580078125	0.4433691129167755
60.0	760.0	-0.23777389526367188	-0.3270263671875	0.4043299025606605
60.0	780.0	0.7626953125	-0.2811279296875	0.8128573383810056
60.0	800.0	0.7478790283203125	-0.070068359375	0.751154189222718
80.0	0.0	-0.3708343505859375	-0.022394612431526184	0.37150993827951934
80.0	20.0	-0.3015289306640625	-0.06527519226074219	0.30851344663092056
80.0	40.0	-0.3154144287109375	-0.032138824462890625	0.31704757667722927
80.0	60.0	-0.28028106689453125	-0.03786468505859375	0.2828271748508675
80.0	80.0	-0.2518157958984375	-0.05869293212890625	0.25856537924836714
80.0	100.0	-0.29073333740234375	-0.0052642822265625	0.29078099343744246
80.0	120.0	-0.232330322265625	-0.07881927490234375	0.24533621163656294
80.0	140.0	-0.2266693115234375	-0.0779266357421875	0.23969050324242036
80.0	160.0	-0.23242950439453125	-0.049896240234375	0.23772486050603517
80.0	180.0	-0.23535919189453125	-0.044281005859375	0.23948853143556748
80.0	200.0	-0.29967498779296875	0.0531158447265625	0.30434584155156824
80.0	220.0	-0.30523681640625	0.099822998046875	0.32114505294164064
80.0	240.0	-0.34427642822265625	0.2343597412109375	0.4164741856708617
80.0	260.0	-0.498687744140625	0.808807373046875	0.9501888406264579
80.0	280.0	-0.5518875122070312	1.3214111328125	1.4320290527956758
80.0	300.0	-0.5171432495117188	1.2635498046875	1.3652821134993893
80.0	320.0	-0.49448394775390625	1.264129638671875	1.357401236906381
80.0	340.0	-0.36165618896484375	0.723175048828125	0.8085649944587855
80.0	360.0	-0.20172119140625	-0.01226806640625	0.2020939002436865
80.0	380.0	-0.2050933837890625	0.029144287109375	0.20715377270318144
80.0	400.0	-0.19458770751953125	0.06787109375	0.20608459739759283
80.0	420.0	-0.199462890625	0.051727294921875	0.2060610535167074
80.0	440.0	-0.2167510986328125	0.040283203125	0.22046263904013583
80.0	460.0	-0.21958160400390625	0.03668212890625	0.2226244806799626
80.0	480.0	-0.243408203125	-0.00250244140625	0.24342106638812708
80.0	500.0	-0.23334503173828125	-0.0452880859375	0.23769921027387084
80.0	520.0	-0.24959564208984375	-0.146484375	0.2894056956408806
80.0	540.0	-0.268707275390625	-0.18310546875	0.32516336284091174
80.0	560.0	-0.2570343017578125	-0.186767578125	0.31772434675171524
80.0	580.0	-0.2819061279296875	-0.2034912109375	0.3476776350200275
80.0	600.0	-0.28237152099609375	-0.216796875	0.3559979787574826
80.0	620.0	-0.33748626708984375	-0.239990234375	0.41411627964812586
80.0	640.0	-0.36229705810546875	-0.2562255859375	0.44374622161872274
80.0	660.0	-0.34911346435546875	-0.2635498046875	0.437422805241218
80.0	680.0	-0.35114288330078125	-0.2716064453125	0.44392723010430224
80.0	700.0	-0.33869171142578125	-0.3035888671875	0.4548387358929692
80.0	720.0	-0.3113861083984375	-0.30419921875	0.43531422351174537
80.0	740.0	-0.29613494873046875	-0.3135986328125	0.43132355646482673
80.0	760.0	0.11429595947265625	-0.1077880859375	0.15710454424314074
80.0	780.0	0.5150375366210938	-0.1856689453125	0.5474820740281645
80.0	800.0	0.49489593505859375	-0.175537109375	0.5251050021712329
100.0	0.0	-0.34568023681640625	-0.00199706107378006	0.34568600547083056
100.0	20.0	-0.28629302978515625	-0.040210723876953125	0.2891030979050085
100.0	40.0	-0.30258941650390625	-0.01214599609375	0.3028330896736416
100.0	60.0	-0.2750091552734375	-0.01528167724609375	0.2754334132665524
100.0	80.0	-0.23656463623046875	-0.04230499267578125	0.24031758054739133
100.0	100.0	-0.2682647705078125	-0.00019073486328125	0.2682648383135542
100.0	120.0	-0.22121429443359375	-0.059356689453125	0.22903925568466954
100.0	140.0	-0.21363067626953125	-0.067291259765625	0.2239780781331559
100.0	160.0	-0.24079132080078125	-0.0202178955078125	0.241638621647595
100.0	180.0	-0.233001708984375	-0.00958251953125	0.23319867295978802
100.0	200.0	-0.279876708984375	0.0972900390625	0.2963044446725484
100.0	220.0	-0.25791168212890625	0.1343231201171875	0.29079397582580413
100.0	240.0	-0.384490966796875	0.587921142578125	0.7024845716731177
100.0	260.0	-0.46051788330078125	1.28887939453125	1.3686806839022292
100.0	280.0	-0.33684539794921875	1.398223876953125	1.4382262799022256
100.0	300.0	-0.212799072265625	1.27862548828125	1.2962123994313492
100.0	320.0	-0.1732635498046875	1.23980712890625	1.2518554128083963
100.0	340.0	-0.0621795654296875	0.51019287109375	0.5139679601608534
100.0	360.0	0.00276947021484375	-0.075897216796875	0.07594772862161679
100.0	380.0	-0.04897308349609375	-0.010467529296875	0.05007925794873868
100.0	400.0	0.0045318603515625	0.010284423828125	0.011238644567854679
100.0	420.0	-0.0120697021484375	0.013519287109375	0.018123157393172686
100.0	440.0	-0.007293701171875	0.011810302734375	0.01388096997555273
100.0	460.0	0.01729583740234375	-0.011962890625	0.021029901177942466
100.0	480.0	-0.0033721923828125	-0.026580810546875	0.026793864424445382
100.0	500.0	-0.0201873779296875	-0.0362548828125	0.04149634629005477
100.0	520.0	-0.10701751708984375	-0.00732421875	0.10726785699534064
100.0	540.0	-0.1605224609375	-0.0108642578125	0.16088969066800918
100.0	560.0	-0.1484222412109375	-0.0567626953125	0.15890615238315167
100.0	580.0	-0.24863433837890625	-0.1632080078125	0.297415345998221
100.0	600.0	-0.27384185791015625	-0.1605224609375	0.31742215362056475
100.0	620.0	-0.36153411865234375	-0.2138671875	0.4200548688432109
100.0	640.0	-0.4056549072265625	-0.241943359375	0.472326680278228
100.0	660.0	-0.40430450439453125	-0.2491455078125	0.4749059026131977
100.0	680.0	-0.41693115234375	-0.24072265625	0.48143429772580904
100.0	700.0	-0.4000091552734375	-0.274169921875	0.4849499668661837
100.0	720.0	-0.3443603515625	-0.29052734375	0.4505443254494271
100.0	740.0	-0.2794036865234375	-0.2147216796875	0.3523802204589649
100.0	760.0	0.4556884765625	-0.2288818359375	0.509940077356127
100.0	780.0	0.5150222778320312	-0.1922607421875	0.5497382464862549
100.0	800.0	0.4974822998046875	-0.1917724609375	0.5331653734002105
120.0	0.0	-0.31842041015625	0.014892525970935822	0.3187684817134051
120.0	20.0	-0.28339385986328125	-0.014444351196289062	0.28376172943103306
120.0	40.0	-0.28795623779296875	-0.009906768798828125	0.2881266022982158
120.0	60.0	-0.2625732421875	-0.014507293701171875	0.26297370416714216
120.0	80.0	-0.1976165771484375	-0.07593536376953125	0.21170378134241105
120.0	100.0	-0.2193450927734375	-0.0480804443359375	0.22455288653528613
120.0	120.0	-0.1902923583984375	-0.0763397216796875	0.2050339844293417
120.0	140.0	-0.184173583984375	-0.068572998046875	0.19652522763957395
120.0	160.0	-0.20740509033203125	-0.01861572265625	0.2082388451409882
120.0	180.0	-0.18166351318359375	-0.0076904296875	0.18182622124155834
120.0	200.0	-0.1781463623046875	0.0941619873046875	0.2015008840068974
120.0	220.0	-0.0986480712890625	0.1164703369140625	0.15263283182175186
120.0	240.0	-0.3006744384765625	0.7021484375	0.7638177441228291
120.0	260.0	0.18228912353515625	1.2672119140625	1.2802559742884079
120.0	280.0	1.4548416137695312	0.819610595703125	1.669828029991222
120.0	300.0	1.7271270751953125	0.566131591796875	1.817545848968652
120.0	320.0	2.1530838012695312	0.065277099609375	2.1540731080960707
120.0	340.0	2.0791015625	-0.918487548828125	2.2729458164554295
120.0	360.0	1.2133102416992188	-0.57177734375	1.3412870958292347
120.0	380.0	-0.0278167724609375	-0.024261474609375	0.03691059441901361
120.0	400.0	-0.0131378173828125	0.02850341796875	0.031385459714418563
120.0	420.0	-0.0224151611328125	0.0313720703125	0.03855705181030303
120.0	440.0	-0.02394866943359375	0.0347900390625	0.042236069722570345
120.0	460.0	0.002044677734375	0.00909423828125	0.009321259408127306
120.0	480.0	-0.03025054931640625	-0.0164794921875	0.034448068112772304
120.0	500.0	-0.0670623779296875	-0.039154052734375	0.0776556654669217
120.0	520.0	-0.04012298583984375	-0.03662109375	0.05432272544847682
120.0	540.0	-0.0615081787109375	-0.0240478515625	0.06604207153859318
120.0	560.0	-0.0347747802734375	-0.0545654296875	0.06470449335283729
120.0	580.0	-0.0169219970703125	-0.073486328125	0.07540951137716535
120.0	600.0	-0.0453033447265625	-0.0855712890625	0.0968237499543975
120.0	620.0	-0.43022918701171875	-0.09765625	0.4411733180064576
120.0	640.0	-0.448883056640625	-0.337646484375	0.561694887772559
120.0	660.0	-0.435760498046875	-0.4224853515625	0.606944053387913
120.0	680.0	-0.44849395751953125	-0.4615478515625	0.6435629333744219
120.0	700.0	-0.4261627197265625	-0.50439453125	0.6603245465978437
120.0	720.0	-0.2667236328125	-0.49951171875	0.5662627071150602
120.0	740.0	0.37491607666015625	-0.039794921875	0.37702214834845116
120.0	760.0	0.5161590576171875	-0.1484375	0.5370790111021962
120.0	780.0	0.49983978271484375	-0.1531982421875	0.5227901202143764
120.0	800.0	0.4892425537109375	-0.1571044921875	0.5138483218101347
140.0	0.0	-0.3239593505859375	0.049858611077070236	0.3277736138413172
140.0	20.0	-0.283905029296875	0.010494232177734375	0.28409891687414024
140.0	40.0	-0.2780303955078125	0.002376556396484375	0.27804055252163545
140.0	60.0	-0.22918701171875	-0.031925201416015625	0.23139988078221566
140.0	80.0	-0.1663818359375	-0.097381591796875	0.19278508695131572
140.0	100.0	-0.193939208984375	-0.060333251953125	0.20310715908781832
140.0	120.0	-0.1787261962890625	-0.05626678466796875	0.18737396910144177
140.0	140.0	-0.16668701171875	-0.041015625	0.17165908472861938
140.0	160.0	-0.192474365234375	0.0166015625	0.19318900887425502
140.0	180.0	-0.15679931640625	0.0403594970703125	0.16191020545115697
140.0	200.0	-0.094146728515625	0.132843017578125	0.16282160117581704
140.0	220.0	-0.0793304443359375	0.1289520263671875	0.1513999488201403
140.0	240.0	-0.0155792236328125	0.65570068359375	0.655885735989366
140.0	260.0	0.67095947265625	1.113067626953125	1.299656168422331
140.0	280.0	2.096221923828125	0.679595947265625	2.203632683883035
140.0	300.0	2.5324249267578125	0.067596435546875	2.533326920822292
140.0	320.0	2.8392486572265625	-0.282379150390625	2.8532561963725183
140.0	340.0	2.4099578857421875	-1.02215576171875	2.617766111069855
140.0	360.0	1.469146728515625	-0.7874755859375	1.6668862913695621
140.0	380.0	-0.0287322998046875	-0.111358642578125	0.11500561868408447
140.0	400.0	-0.0447998046875	0.00909423828125	0.0457135392411734
140.0	420.0	-0.0427093505859375	0.0423583984375	0.060152494093449874
140.0	440.0	-0.049041748046875	0.055938720703125	0.074392429220959
140.0	460.0	-0.0234527587890625	0.019805908203125	0.030697001393760963
140.0	480.0	-0.0509490966796875	-0.010406494140625	0.052001015112928387
140.0	500.0	-0.088775634765625	-0.04962158203125	0.10170257976729852
140.0	520.0	-0.030426025390625	-0.0328369140625	0.04476612498551742
140.0	540.0	-0.0230560302734375	-0.029541015625	0.037473352347050036
140.0	560.0	0.000518798828125	-0.052978515625	0.052981055765739825
140.0	580.0	0.0049591064453125	-0.110595703125	0.11070683035137929
140.0	600.0	-0.0352020263671875	-0.1236572265625	0.1285701844965839
140.0	620.0	-0.0524444580078125	-0.127197265625	0.13758475772486578
140.0	640.0	-0.062225341796875	-0.1253662109375	0.13995956561294287
140.0	660.0	-0.017425537109375	-0.1568603515625	0.157825280724798
140.0	680.0	0.0378875732421875	-0.0625	0.0730870590883374
140.0	700.0	0.086334228515625	-0.0213623046875	0.08893788323852632
140.0	720.0	0.1026153564453125	-0.0870361328125	0.1345555639628242
140.0	740.0	0.32183837890625	-0.027099609375	0.3229772917176694
140.0	760.0	0.4661102294921875	-0.1131591796875	0.47964960751032376
140.0	780.0	0.45794677734375	-0.1158447265625	0.472371941960852
140.0	800.0	0.4481048583984375	-0.1173095703125	0.4632056772182171
160.0	0.0	-0.300933837890625	0.06199958547949791	0.3072541674041388
160.0	20.0	-0.280120849609375	0.03892707824707031	0.28281267264168275
160.0	40.0	-0.2775115966796875	0.03237152099609375	0.2793932741912555
160.0	60.0	-0.236297607421875	-0.005016326904296875	0.23635084685465657
160.0	80.0	-0.197357177734375	-0.0383148193359375	0.2010419881119942
160.0	100.0	-0.177734375	-0.04759979248046875	0.18399795732785817
160.0	120.0	-0.180084228515625	-0.02814483642578125	0.18227029702478084
160.0	140.0	-0.170562744140625	-0.0121612548828125	0.17099574792697342
160.0	160.0	-0.1643218994140625	0.0131072998046875	0.1648438289267003
160.0	180.0	-0.0812225341796875	0.0451812744140625	0.09294324943883403
160.0	200.0	-0.128448486328125	0.1190032958984375	0.17510225034155782
160.0	220.0	-0.1866607666015625	0.112457275390625	0.21791943597707356
160.0	240.0	0.1502227783203125	0.610626220703125	0.628833256544575
160.0	260.0	1.5037384033203125	0.85772705078125	1.7311628690744911
160.0	280.0	2.9477081298828125	0.577484130859375	3.003742855234388
160.0	300.0	3.1257171630859375	0.19329833984375	3.1316883676056197
160.0	320.0	3.303619384765625	0.02239990234375	3.3036953241823337
160.0	340.0	3.32037353515625	-0.725860595703125	3.398787139166045
160.0	360.0	1.9139251708984375	-0.737945556640625	2.051261369100548
160.0	380.0	0.0417327880859375	-0.136383056640625	0.14262525631901837
160.0	400.0	0.009246826171875	-0.01141357421875	0.014689229751753055
160.0	420.0	0.00927734375	0.03778076171875	0.038903149783849504
160.0	440.0	-0.011810302734375	0.063812255859375	0.06489597251401603
160.0	460.0	-0.0182342529296875	0.024871826171875	0.03083983976981371
160.0	480.0	-0.06634521484375	0.003082275390625	0.06641677464501719
160.0	500.0	-0.0806732177734375	-0.02392578125	0.08414636697055508
160.0	520.0	-0.0380401611328125	-0.00390625	0.03824019675776837
160.0	540.0	0.0048828125	-0.010009765625	0.01113720188277055
160.0	560.0	0.0376434326171875	-0.0418701171875	0.056303949528427565
160.0	580.0	0.0143890380859375	-0.1207275390625	0.12158200156736203
160.0	600.0	-0.0413970947265625	-0.1070556640625	0.11478081137395241
160.0	620.0	-0.0625762939453125	-0.101318359375	0.11908485424423966
160.0	640.0	-0.0792388916015625	-0.0986328125	0.12651969666381724
160.0	660.0	-0.1111602783203125	-0.0921630859375	0.14439751343348106
160.0	680.0	-0.0508575439453125	0.0074462890625	0.05139977623445164
160.0	700.0	0.082427978515625	-0.045654296875	0.09422678210213363
160.0	720.0	0.1653289794921875	-0.1279296875	0.20904467561690207
160.0	740.0	0.319305419921875	-0.028076171875	0.3205373965992728
160.0	760.0	0.3186798095703125	-0.1053466796875	0.3356407960140593
160.0	780.0	0.32257080078125	-0.1048583984375	0.33918609234391434
160.0	800.0	0.3208465576171875	-0.1041259765625	0.3373199260789281
180.0	0.0	-0.3017730712890625	0.09147215634584427	0.315331796591768
180.0	20.0	-0.299224853515625	0.07946395874023438	0.3095965660341163
180.0	40.0	-0.2941436767578125	0.0691070556640625	0.3021527556041154
180.0	60.0	-0.25537109375	0.03029632568359375	0.25716193900536227
180.0	80.0	-0.2127838134765625	0.0003814697265625	0.21278415541759876
180.0	100.0	-0.179443359375	-0.0104522705078125	0.17974751509423958
180.0	120.0	-0.16241455078125	0.00363922119140625	0.16245531766105786
180.0	140.0	-0.098663330078125	0.03460693359375	0.10455664758812454
180.0	160.0	-0.0488739013671875	0.040283203125	0.06333557206546399
180.0	180.0	-0.0206298828125	0.0518035888671875	0.055760235691557795
180.0	200.0	-0.097503662109375	0.11376953125	0.14983481025977874
180.0	220.0	-0.1295928955078125	0.1140594482421875	0.17263799205102873
180.0	240.0	0.2782135009765625	0.5377960205078125	0.6054975737355809
180.0	260.0	1.721221923828125	0.872528076171875	1.929743546374695
180.0	280.0	3.20306396484375	0.790740966796875	3.299225672707373
180.0	300.0	3.337005615234375	0.34844970703125	3.3551488304449197
180.0	320.0	3.434234619140625	0.215789794921875	3.441007505789021
180.0	340.0	3.667724609375	-0.57891845703125	3.713132153601113
180.0	360.0	1.9515533447265625	-0.845245361328125	2.1267346280530974
180.0	380.0	0.0986328125	-0.184173583984375	0.2089218531875251
180.0	400.0	0.0262298583984375	-0.036285400390625	0.04477315884668013
180.0	420.0	0.1050567626953125	0.023162841796875	0.10757992669697383
180.0	440.0	0.1349029541015625	0.063018798828125	0.14889652793489835
180.0	460.0	0.3213653564453125	-0.0406494140625	0.32392602116354796
180.0	480.0	0.304168701171875	-0.07568359375	0.3134431449808728
180.0	500.0	0.28607177734375	-0.10772705078125	0.30568313539127095
180.0	520.0	0.2794952392578125	-0.0850830078125	0.2921587017122779
180.0	540.0	0.1280517578125	-0.0443115234375	0.13550189588423944
180.0	560.0	0.0346221923828125	-0.021728515625	0.04087572135948611
180.0	580.0	0.0081634521484375	-0.1241455078125	0.12441362088213383
180.0	600.0	-0.0478057861328125	-0.0975341796875	0.10862002299341382
180.0	620.0	-0.06976318359375	-0.09033203125	0.11413490988688012
180.0	640.0	-0.0870208740234375	-0.0894775390625	0.12481531361369162
180.0	660.0	-0.1119537353515625	-0.0799560546875	0.13757401477153375
180.0	680.0	-0.091400146484375	0.0230712890625	0.09426702051285296
180.0	700.0	0.0099945068359375	-0.0289306640625	0.030608389209346356
180.0	720.0	0.140533447265625	-0.1175537109375	0.18321715191416307
180.0	740.0	0.1894073486328125	-0.076904296875	0.20442459390677511
180.0	760.0	0.161041259765625	-0.1126708984375	0.19654266382038518
180.0	780.0	0.1584014892578125	-0.1116943359375	0.19382119718857377
180.0	800.0	0.1398468017578125	-0.111572265625	0.17890080608701703
200.0	0.0	-0.295928955078125	0.11410229653120041	0.31716443767756325
200.0	20.0	-0.29840087890625	0.10293197631835938	0.3156549956532064
200.0	40.0	-0.2924957275390625	0.09247589111328125	0.30676626454973976
200.0	60.0	-0.2353973388671875	0.0410614013671875	0.23895176464715798
200.0	80.0	-0.2418060302734375	0.04392242431640625	0.24576276291258814
200.0	100.0	-0.1789093017578125	0.0227508544921875	0.18035004750648861
200.0	120.0	-0.109710693359375	0.02205657958984375	0.11190589323444017
200.0	140.0	-0.017578125	0.0501251220703125	0.05311796627393931
200.0	160.0	-0.0213775634765625	0.0530548095703125	0.057199764324134955
200.0	180.0	-0.0576019287109375	0.0523223876953125	0.07781782858290583
200.0	200.0	-0.0717926025390625	0.1264801025390625	0.14543518871863015
200.0	220.0	-0.0919036865234375	0.1378021240234375	0.16563729345159295
200.0	240.0	0.2510223388671875	0.4063720703125	0.47765099616814427
200.0	260.0	1.2098388671875	0.763702392578125	1.4307171030595411
200.0	280.0	2.013214111328125	1.02703857421875	2.2600529398631295
200.0	300.0	1.9530029296875	0.46539306640625	2.0076880110283497
200.0	320.0	2.0039825439453125	0.35528564453125	2.0352331379101294
200.0	340.0	1.956787109375	-0.2408447265625	1.9715531881562651
200.0	360.0	1.08343505859375	-0.553863525390625	1.216797571886209
200.0	380.0	0.1539306640625	-0.20245361328125	0.25432678755757554
200.0	400.0	0.2392120361328125	-0.126983642578125	0.2708269626776754
200.0	420.0	0.5042724609375	-0.057159423828125	0.5075016399897893
200.0	440.0	0.4739532470703125	0.014068603515625	0.47416200397477287
200.0	460.0	0.4879608154296875	-0.012481689453125	0.48812042568039476
200.0	480.0	0.445159912109375	0.005462646484375	0.4451934274625354
200.0	500.0	0.3704986572265625	-0.02752685546875	0.3715198282443123
200.0	520.0	0.3163604736328125	-0.042236328125	0.31916744303055117
200.0	540.0	0.1832427978515625	-0.045166015625	0.18872703021005321
200.0	560.0	0.032958984375	0.000244140625	0.03295988858713375
200.0	580.0	-0.008087158203125	-0.12646484375	0.12672315823287505
200.0	600.0	-0.0773773193359375	-0.090576171875	0.11912721124556383
200.0	620.0	-0.100372314453125	-0.081298828125	0.12916694996466896
200.0	640.0	-0.0929718017578125	-0.078125	0.12143834463255
200.0	660.0	-0.1041259765625	-0.0712890625	0.12619171695172074
200.0	680.0	-0.0710906982421875	-0.0057373046875	0.07132183425599044
200.0	700.0	-0.003570556640625	-0.059814453125	0.05992092854226087
200.0	720.0	0.0734405517578125	-0.121337890625	0.14183228949649088
200.0	740.0	0.1541290283203125	-0.079345703125	0.1733536788630813
200.0	760.0	0.119110107421875	-0.1226806640625	0.17099053489847496
200.0	780.0	0.1239471435546875	-0.119384765625	0.17209188434874695
200.0	800.0	0.1127777099609375	-0.1182861328125	0.16343323125903658
220.0	0.0	-0.298004150390625	0.12720510363578796	0.32401791932087615
220.0	20.0	-0.303741455078125	0.12104225158691406	0.32697109689115705
220.0	40.0	-0.301239013671875	0.11392974853515625	0.3220635511188561
220.0	60.0	-0.2438507080078125	0.06976318359375	0.2536337311578385
220.0	80.0	-0.2559814453125	0.07318115234375	0.2662367018324776
220.0	100.0	-0.12091064453125	0.03277587890625	0.12527426790462382
220.0	120.0	-0.020172119140625	0.0389404296875	0.043855118912969566
220.0	140.0	-0.0730438232421875	0.0553741455078125	0.09166076644102603
220.0	160.0	-0.08172607421875	0.0492401123046875	0.0954135203573732
220.0	180.0	-0.085479736328125	0.060882568359375	0.10494509256158548
220.0	200.0	-0.064239501953125	0.129058837890625	0.14416274570381965
220.0	220.0	-0.0680084228515625	0.142791748046875	0.15816013685198668
220.0	240.0	0.1964111328125	0.312774658203125	0.3693309084097501
220.0	260.0	1.0554656982421875	0.650970458984375	1.2400686991599281
220.0	280.0	1.7956695556640625	1.10748291015625	2.109726889771974
220.0	300.0	1.5224151611328125	0.571624755859375	1.6261927266958052
220.0	320.0	1.451019287109375	0.50384521484375	1.5360068268352012
220.0	340.0	1.2357177734375	0.168121337890625	1.247101920391219
220.0	360.0	0.3968505859375	-0.154449462890625	0.4258462447247124
220.0	380.0	0.1024322509765625	-0.0823974609375	0.13145990875195498
220.0	400.0	0.24884033203125	-0.08648681640625	0.2634416069217449
220.0	420.0	0.491302490234375	0.000335693359375	0.4913026049193406
220.0	440.0	0.4581451416015625	0.08203125	0.46543108700394975
220.0	460.0	0.4840850830078125	0.058258056640625	0.48757806426686484
220.0	480.0	0.4175567626953125	0.12005615234375	0.4344733936481902
220.0	500.0	0.3446044921875	0.083465576171875	0.3545684115111043
220.0	520.0	0.3021392822265625	0.063232421875	0.3086850904085916
220.0	540.0	0.1622467041015625	0.0404052734375	0.16720221025267315
220.0	560.0	-0.037567138671875	0.0684814453125	0.07810888720293495
220.0	580.0	-0.0669097900390625	-0.1209716796875	0.13824278386044794
220.0	600.0	-0.0829010009765625	-0.0726318359375	0.11021778238817878
220.0	620.0	-0.0877838134765625	-0.063720703125	0.10847269663483203
220.0	640.0	-0.0509490966796875	-0.062255859375	0.08044627075878608
220.0	660.0	-0.0552978515625	-0.053955078125	0.07725932204532432
220.0	680.0	-0.0626068115234375	-0.0045166015625	0.0627695191857131
220.0	700.0	-0.0126800537109375	-0.081787109375	0.0827642134139537
220.0	720.0	-0.0002593994140625	-0.0965576171875	0.09655796562160893
220.0	740.0	0.08551025390625	-0.0780029296875	0.11574307997865105
220.0	760.0	0.078033447265625	-0.1114501953125	0.1360528019827283
220.0	780.0	0.0981597900390625	-0.10107421875	0.1408947908066004
220.0	800.0	0.09442138671875	-0.097412109375	0.1356632497133203
240.0	0.0	-0.267486572265625	0.10593484342098236	0.28769994333166193
240.0	20.0	-0.2764892578125	0.10605621337890625	0.29613211592459737
240.0	40.0	-0.281707763671875	0.10290908813476562	0.29991589576702654
240.0	60.0	-0.21533203125	0.06537246704101562	0.22503653732067522
240.0	80.0	-0.186126708984375	0.04735565185546875	0.19205652699143183
240.0	100.0	-0.010162353515625	0.0399169921875	0.041190286406791
240.0	120.0	-0.075897216796875	0.03252410888671875	0.08257242382531217
240.0	140.0	-0.139923095703125	0.0478973388671875	0.14789397479851593
240.0	160.0	-0.138824462890625	0.0518646240234375	0.14819639240535867
240.0	180.0	-0.1341552734375	0.0496673583984375	0.14305412920069532
240.0	200.0	-0.071746826171875	0.0890960693359375	0.11439281724326676
240.0	220.0	-0.082305908203125	0.09075927734375	0.1225214632180867
240.0	240.0	0.0531005859375	0.1555328369140625	0.16434760596200415
240.0	260.0	0.71661376953125	0.470306396484375	0.8571600791310253
240.0	280.0	1.397064208984375	1.212615966796875	1.8499259139100293
240.0	300.0	1.081207275390625	0.647247314453125	1.2601342223844256
240.0	320.0	0.9342041015625	0.5892333984375	1.1045059081826605
240.0	340.0	0.6128997802734375	0.456207275390625	0.7640492253635007
240.0	360.0	0.0959014892578125	0.015289306640625	0.09711260752043159
240.0	380.0	0.0662078857421875	0.021240234375	0.06953151580941902
240.0	400.0	0.15478515625	0.0242919921875	0.15667975453061725
240.0	420.0	0.3910064697265625	0.12030029296875	0.4090943899106859
240.0	440.0	0.4015655517578125	0.168121337890625	0.43533857698656814
240.0	460.0	0.468231201171875	0.13421630859375	0.4870877490179666
240.0	480.0	0.4318084716796875	0.162200927734375	0.46126748982801663
240.0	500.0	0.369842529296875	0.12933349609375	0.3918043512884229
240.0	520.0	0.3404083251953125	0.107666015625	0.35702912875960185
240.0	540.0	0.18267822265625	0.0631103515625	0.1932724747789731
240.0	560.0	-0.066680908203125	0.03125	0.07364038307066023
240.0	580.0	-0.1051788330078125	-0.1240234375	0.1626173421323867
240.0	600.0	-0.0737457275390625	-0.073974609375	0.10445417733364941
240.0	620.0	-0.0696258544921875	-0.06298828125	0.09388973952779062
240.0	640.0	-0.02935791015625	-0.0615234375	0.06816905640067826
240.0	660.0	-0.02838134765625	-0.0611572265625	0.06742186036888839
240.0	680.0	-0.0429229736328125	-0.025390625	0.049870487298338505
240.0	700.0	0.0189208984375	-0.1090087890625	0.11063867538322578
240.0	720.0	0.0140228271484375	-0.125	0.1257840994769806
240.0	740.0	0.050750732421875	-0.123046875	0.13310210474903234
240.0	760.0	0.0985870361328125	-0.1781005859375	0.20356626047735243
240.0	780.0	0.1244049072265625	-0.123046875	0.1749774682332421
240.0	800.0	0.200653076171875	-0.1015625	0.22489241513107167
260.0	0.0	-0.28179931640625	0.13474132120609283	0.31235569206818253
260.0	20.0	-0.289093017578125	0.1321697235107422	0.3178735733358974
260.0	40.0	-0.28411865234375	0.1181488037109375	0.3077052947675004
260.0	60.0	-0.1710205078125	0.059108734130859375	0.18094710979454187
260.0	80.0	-0.123046875	0.02793121337890625	0.12617720130072477
260.0	100.0	-0.05230712890625	0.02736663818359375	0.05903362279148033
260.0	120.0	-0.114776611328125	0.02443695068359375	0.11734920138918656
260.0	140.0	-0.15740966796875	0.0397491455078125	0.1623508489002548
260.0	160.0	-0.1549072265625	0.050140380859375	0.16281985945826413
260.0	180.0	-0.162628173828125	0.0521697998046875	0.17079113248155484
260.0	200.0	-0.0924072265625	0.082244873046875	0.12370656677585791
260.0	220.0	-0.08331298828125	0.059326171875	0.10227731266362908
260.0	240.0	-0.048004150390625	0.084259033203125	0.09697413640270824
260.0	260.0	0.00518798828125	0.10223388671875	0.10236543760483123
260.0	280.0	-0.0054931640625	0.13714599609375	0.13725596196874085
260.0	300.0	0.077484130859375	0.160430908203125	0.17816247315838504
260.0	320.0	0.0819091796875	0.18035888671875	0.19808695498569828
260.0	340.0	0.030181884765625	0.1785888671875	0.18112131197437806
260.0	360.0	0.067047119140625	0.131591796875	0.1476879046836552
260.0	380.0	0.045562744140625	0.097412109375	0.10754107450881742
260.0	400.0	0.100128173828125	0.094573974609375	0.13773121602443625
260.0	420.0	0.300689697265625	0.14111328125	0.3321554638822532
260.0	440.0	0.3284912109375	0.145538330078125	0.3592880198185216
260.0	460.0	0.4251708984375	0.128326416015625	0.44411480714514145
260.0	480.0	0.41973876953125	0.173980712890625	0.4543676078964453
260.0	500.0	0.37664794921875	0.149322509765625	0.4051677301728202
260.0	520.0	0.372314453125	0.14892578125	0.4009949380312558
260.0	540.0	0.189239501953125	0.0716552734375	0.2023513462047379
260.0	560.0	-0.08837890625	0.0155029296875	0.08972832272388612
260.0	580.0	-0.098846435546875	-0.121826171875	0.15688286705067434
260.0	600.0	-0.077117919921875	-0.0830078125	0.11330256179412662
260.0	620.0	-0.05657958984375	-0.066162109375	0.08705558398997988
260.0	640.0	0.006378173828125	-0.059326171875	0.059668046479869105
260.0	660.0	-0.016143798828125	-0.0648193359375	0.06679946520730125
260.0	680.0	-0.02410888671875	-0.0526123046875	0.057873076843622674
260.0	700.0	0.004974365234375	-0.1136474609375	0.11375627317658375
260.0	720.0	-0.00921630859375	-0.1468505859375	0.14713950840709747
260.0	740.0	0.020904541015625	-0.1578369140625	0.1592152356900776
260.0	760.0	0.079742431640625	-0.248779296875	0.26124699798768813
260.0	780.0	0.115264892578125	-0.1884765625	0.22092851801626495
260.0	800.0	0.19586181640625	-0.16796875	0.258021999260757
280.0	0.0	-0.229034423828125	0.11440304666757584	0.2560172345470217
280.0	20.0	-0.23590087890625	0.11351394653320312	0.26179121590741755
280.0	40.0	-0.22821044921875	0.09547042846679688	0.24737544713301168
280.0	60.0	-0.136810302734375	0.052410125732421875	0.14650556376315407
280.0	80.0	-0.073699951171875	0.020843505859375	0.07659069486071111
280.0	100.0	-0.06982421875	0.01949310302734375	0.07249415555534452
280.0	120.0	-0.13226318359375	0.0144195556640625	0.13304688391654657
280.0	140.0	-0.172943115234375	0.0243988037109375	0.17465572630032825
280.0	160.0	-0.178192138671875	0.04119873046875	0.18289279285060261
280.0	180.0	-0.203216552734375	0.04443359375	0.20801757511994762
280.0	200.0	-0.127838134765625	0.0606231689453125	0.14148412389143172
280.0	220.0	-0.085906982421875	0.0237274169921875	0.08912350950200226
280.0	240.0	-0.0775146484375	0.0437164306640625	0.08899239873379639
280.0	260.0	-0.045196533203125	0.036773681640625	0.05826688832422082
280.0	280.0	-0.009185791015625	0.0244140625	0.02608496126768532
280.0	300.0	0.069580078125	0.053955078125	0.08804849645142135
280.0	320.0	0.074920654296875	0.065032958984375	0.09920882115283527
280.0	340.0	0.0523681640625	0.065765380859375	0.08406848355272958
280.0	360.0	0.03094482421875	0.095458984375	0.10034938885631457
280.0	380.0	-0.009552001953125	0.100250244140625	0.10070428089990724
280.0	400.0	0.02203369140625	0.1090087890625	0.11121330698193663
280.0	420.0	0.01947021484375	0.111175537109375	0.11286757425239456
280.0	440.0	0.018768310546875	0.11865234375	0.12012754953861376
280.0	460.0	0.0242919921875	0.11810302734375	0.12057539530184473
280.0	480.0	0.02362060546875	0.1182861328125	0.12062148323763364
280.0	500.0	-0.02142333984375	0.08013916015625	0.08295326684712238
280.0	520.0	-0.017913818359375	0.060302734375	0.06290727033749348
280.0	540.0	-0.04571533203125	0.054931640625	0.07146591302489308
280.0	560.0	-0.10369873046875	0.0264892578125	0.1070285358224037
280.0	580.0	-0.117523193359375	-0.102294921875	0.15580741965258715
280.0	600.0	-0.0970458984375	-0.076171875	0.12336961110645193
280.0	620.0	-0.04962158203125	-0.057861328125	0.07622489551106638
280.0	640.0	0.01416015625	-0.050537109375	0.05248342070602036
280.0	660.0	-0.006195068359375	-0.058349609375	0.058677557772903406
280.0	680.0	-0.000518798828125	-0.062744140625	0.06274628542785493
280.0	700.0	0.00726318359375	-0.1328125	0.1330109544066447
280.0	720.0	-0.009674072265625	-0.1883544921875	0.18860276350417438
280.0	740.0	0.001800537109375	-0.2034912109375	0.20349917656514574
280.0	760.0	0.05535888671875	-0.2852783203125	0.290599942152542
280.0	780.0	0.07440185546875	-0.216796875	0.22920846648184354
280.0	800.0	0.121734619140625	-0.200927734375	0.2349282272064887
300.0	0.0	-0.137969970703125	0.07381415367126465	0.1564744135570613
300.0	20.0	-0.15167236328125	0.07975959777832031	0.1713653968019183
300.0	40.0	-0.15704345703125	0.06892013549804688	0.17150111507915977
300.0	60.0	-0.11004638671875	0.046070098876953125	0.1193007176859591
300.0	80.0	-0.09307861328125	0.02744293212890625	0.09703990299970545
300.0	100.0	-0.11981201171875	0.0207977294921875	0.12160371583189426
300.0	120.0	-0.14764404296875	0.01354217529296875	0.14826379846686644
300.0	140.0	-0.156280517578125	0.0101776123046875	0.1566115703475039
300.0	160.0	-0.17120361328125	0.0213165283203125	0.1725255679028082
300.0	180.0	-0.18255615234375	0.0103302001953125	0.18284819330425361
300.0	200.0	-0.135955810546875	0.01702880859375	0.13701811100573655
300.0	220.0	-0.114837646484375	0.0100250244140625	0.11527439509523715
300.0	240.0	-0.125640869140625	0.0606842041015625	0.13952849395679634
300.0	260.0	-0.111968994140625	0.05633544921875	0.12534248476690446
300.0	280.0	-0.090545654296875	0.0430908203125	0.1002762898558446
300.0	300.0	-0.04693603515625	0.0550537109375	0.07234571503674936
300.0	320.0	-0.0299072265625	0.05999755859375	0.06703841613486382
300.0	340.0	-0.0286865234375	0.059814453125	0.06633766222571504
300.0	360.0	-0.025909423828125	0.07958984375	0.08370090484131475
300.0	380.0	-0.039794921875	0.096435546875	0.10432377729030748
300.0	400.0	-0.057830810546875	0.117767333984375	0.13120041006908428
300.0	420.0	-0.06951904296875	0.121185302734375	0.13970960931200482
300.0	440.0	-0.081756591796875	0.13330078125	0.1563753132182353
300.0	460.0	-0.086517333984375	0.12652587890625	0.15327767976050174
300.0	480.0	-0.1009521484375	0.109619140625	0.14902245557469035
300.0	500.0	-0.075531005859375	0.077178955078125	0.1079885362113969
300.0	520.0	-0.07940673828125	0.0572509765625	0.09789333175363304
300.0	540.0	-0.08831787109375	0.05517578125	0.10413651228594173
300.0	560.0	-0.100067138671875	0.0445556640625	0.1095383012558923
300.0	580.0	-0.053314208984375	-0.0733642578125	0.09069023764445973
300.0	600.0	-0.034515380859375	-0.0712890625	0.07920506264120127
300.0	620.0	-0.009552001953125	-0.05517578125	0.05599649612127847
300.0	640.0	0.01690673828125	-0.0513916015625	0.05410115073147185
300.0	660.0	-0.003936767578125	-0.060546875	0.060674724648982145
300.0	680.0	0.04449462890625	-0.0650634765625	0.0788227631075179
300.0	700.0	0.036834716796875	-0.1639404296875	0.16802755978597117
300.0	720.0	0.016998291015625	-0.2103271484375	0.21101291729963367
300.0	740.0	0.02337646484375	-0.226806640625	0.22800813875866138
300.0	760.0	0.035186767578125	-0.28173828125	0.2839270465001548
300.0	780.0	0.043609619140625	-0.239501953125	0.24343989901468507
300.0	800.0	0.08135986328125	-0.2298583984375	0.24383254640305135
320.0	0.0	-0.11614990234375	0.09607844054698944	0.15073774096888956
320.0	20.0	-0.123870849609375	0.09079360961914062	0.1535821178738635
320.0	40.0	-0.11865234375	0.06685256958007812	0.1361897380011701
320.0	60.0	-0.056304931640625	0.042263031005859375	0.07040176927363179
320.0	80.0	-0.06707763671875	0.0277862548828125	0.0726049950635989
320.0	100.0	-0.10455322265625	0.02083587646484375	0.10660914649252952
320.0	120.0	-0.13922119140625	0.0257720947265625	0.14158651419951904
320.0	140.0	-0.15496826171875	0.0183258056640625	0.15604806084462564
320.0	160.0	-0.157257080078125	0.0253143310546875	0.15928152620892397
320.0	180.0	-0.1656494140625	0.0215301513671875	0.1670427364393423
320.0	200.0	-0.14971923828125	0.01019287109375	0.15006580200915703
320.0	220.0	-0.141204833984375	0.0262298583984375	0.14362036976751238
320.0	240.0	-0.164886474609375	0.058441162109375	0.17493689987479003
320.0	260.0	-0.165618896484375	0.07049560546875	0.17999791460766365
320.0	280.0	-0.164794921875	0.059478759765625	0.17520014023694241
320.0	300.0	-0.0906982421875	0.065093994140625	0.1116395951671365
320.0	320.0	-0.07452392578125	0.064727783203125	0.098709176028574
320.0	340.0	-0.07122802734375	0.065399169921875	0.09669789711132439
320.0	360.0	-0.0604248046875	0.07586669921875	0.09698924204194403
320.0	380.0	-0.066375732421875	0.0960693359375	0.11676923893736987
320.0	400.0	-0.082916259765625	0.1182861328125	0.14445315970672637
320.0	420.0	-0.117950439453125	0.132720947265625	0.17755888040385398
320.0	440.0	-0.1473388671875	0.14434814453125	0.2062647052059814
320.0	460.0	-0.18646240234375	0.140625	0.23354575164794264
320.0	480.0	-0.22705078125	0.12811279296875	0.2607008726270189
320.0	500.0	-0.206085205078125	0.0804443359375	0.2212292994531199
320.0	520.0	-0.17950439453125	0.05615234375	0.18808219842571178
320.0	540.0	-0.160797119140625	0.045166015625	0.16702000626081323
320.0	560.0	-0.1531982421875	0.0294189453125	0.1559973581591681
320.0	580.0	-0.0706787109375	-0.0748291015625	0.10293140735673258
320.0	600.0	-0.0372314453125	-0.08447265625	0.09231365107062087
320.0	620.0	0.00054931640625	-0.0660400390625	0.0660423236106264
320.0	640.0	0.0262451171875	-0.0645751953125	0.06970482067858097
320.0	660.0	0.013885498046875	-0.0740966796875	0.0753865040754759
320.0	680.0	0.037811279296875	-0.090087890625	0.0977011815656712
320.0	700.0	0.037445068359375	-0.1959228515625	0.19946903746902594
320.0	720.0	0.01116943359375	-0.2373046875	0.23756740297498277
320.0	740.0	0.0128173828125	-0.261474609375	0.26178857242051456
320.0	760.0	0.03094482421875	-0.313720703125	0.3152431786972935
320.0	780.0	0.048828125	-0.2923583984375	0.2964078590860162
320.0	800.0	0.104949951171875	-0.285400390625	0.3040853091155203
340.0	0.0	-0.0791015625	0.10924069583415985	0.13487248354009365
340.0	20.0	-0.08258056640625	0.09255409240722656	0.12403955002055796
340.0	40.0	-0.081085205078125	0.06497573852539062	0.10390696357550595
340.0	60.0	-0.0205078125	0.043956756591796875	0.04850532778577663
340.0	80.0	-0.058258056640625	0.0233001708984375	0.06274471394020906
340.0	100.0	-0.10968017578125	0.0169830322265625	0.11098722603531615
340.0	120.0	-0.1409912109375	0.02396392822265625	0.14301325609006754
340.0	140.0	-0.141876220703125	0.021575927734375	0.14350743067381844
340.0	160.0	-0.16015625	0.0296173095703125	0.16287175765075487
340.0	180.0	-0.154815673828125	0.0367279052734375	0.1591126389971299
340.0	200.0	-0.152008056640625	0.0216064453125	0.15353594941479182
340.0	220.0	-0.17047119140625	0.034759521484375	0.17397888214748666
340.0	240.0	-0.207489013671875	0.05120849609375	0.21371476520519386
340.0	260.0	-0.20947265625	0.057647705078125	0.21726033143950862
340.0	280.0	-0.1666259765625	0.09539794921875	0.19200256451555536
340.0	300.0	-0.085693359375	0.11419677734375	0.1427734421966176
340.0	320.0	-0.083343505859375	0.11260986328125	0.14009682821946218
340.0	340.0	-0.08709716796875	0.121124267578125	0.14918781741319856
340.0	360.0	-0.087921142578125	0.115814208984375	0.14540652775896779
340.0	380.0	-0.095001220703125	0.094146728515625	0.13374916233486722
340.0	400.0	-0.097076416015625	0.114227294921875	0.14990565516886847
340.0	420.0	-0.14361572265625	0.1165771484375	0.18497488297575926
340.0	440.0	-0.191070556640625	0.14361572265625	0.23902600990067002
340.0	460.0	-0.258056640625	0.146026611328125	0.2965080116736067
340.0	480.0	-0.30401611328125	0.125244140625	0.32880372853046025
340.0	500.0	-0.240936279296875	0.066253662109375	0.2498796478793841
340.0	520.0	-0.19189453125	0.0345458984375	0.1949793071649176
340.0	540.0	-0.13958740234375	0.01318359375	0.14020859473384997
340.0	560.0	-0.124420166015625	0.00244140625	0.12444411667826336
340.0	580.0	-0.067108154296875	-0.0609130859375	0.09063061520017639
340.0	600.0	-0.0643310546875	-0.10595703125	0.12395715819798223
340.0	620.0	-0.04925537109375	-0.0872802734375	0.10021944777790283
340.0	640.0	-0.040557861328125	-0.0870361328125	0.09602202107051568
340.0	660.0	-0.01849365234375	-0.0936279296875	0.09543691316560346
340.0	680.0	0.0262451171875	-0.096923828125	0.10041431488881528
340.0	700.0	0.042205810546875	-0.214599609375	0.21871059139378982
340.0	720.0	0.024688720703125	-0.25537109375	0.25656174393901404
340.0	740.0	0.016815185546875	-0.2843017578125	0.28479859543237435
340.0	760.0	0.027984619140625	-0.2977294921875	0.29904178541914916
340.0	780.0	0.036590576171875	-0.2919921875	0.29427590425589545
340.0	800.0	0.088165283203125	-0.26953125	0.2835845762534516
360.0	0.0	-0.06475830078125	0.11026304215192795	0.1278732809646827
360.0	20.0	-0.062652587890625	0.08143806457519531	0.10274972083244885
360.0	40.0	-0.067230224609375	0.062221527099609375	0.09160470258471688
360.0	60.0	-0.0147705078125	0.038990020751953125	0.04169399979945387
360.0	80.0	-0.0540771484375	0.02201080322265625	0.05838504467445326
360.0	100.0	-0.08734130859375	0.022186279296875	0.09011512179377894
360.0	120.0	-0.128753662109375	0.02776336669921875	0.1317129835553443
360.0	140.0	-0.149200439453125	0.0324249267578125	0.1526831588887757
360.0	160.0	-0.150177001953125	0.0453948974609375	0.1568879492858452
360.0	180.0	-0.166107177734375	0.05267333984375	0.1742586446210759
360.0	200.0	-0.157989501953125	0.048187255859375	0.16517473885147618
360.0	220.0	-0.1688232421875	0.047760009765625	0.17544886900607787
360.0	240.0	-0.193817138671875	0.036834716796875	0.197286288435002
360.0	260.0	-0.003326416015625	0.15264892578125	0.15268516491682674
360.0	280.0	0.239288330078125	0.478118896484375	0.5346555751949232
360.0	300.0	0.3109130859375	0.282989501953125	0.42041646640308583
360.0	320.0	0.26373291015625	0.278594970703125	0.383627691389138
360.0	340.0	0.207000732421875	0.2772216796875	0.3459785584569534
360.0	360.0	0.0001220703125	0.1192626953125	0.11926275778449617
360.0	380.0	-0.128082275390625	0.063323974609375	0.14288105203129164
360.0	400.0	-0.1219482421875	0.0987548828125	0.15692004541145074
360.0	420.0	-0.19000244140625	0.0579833984375	0.19865296935786625
360.0	440.0	-0.235992431640625	0.062286376953125	0.2440738014322755
360.0	460.0	-0.276885986328125	0.030670166015625	0.27857944739037127
360.0	480.0	-0.2979736328125	0.06915283203125	0.3058927917251743
360.0	500.0	-0.24249267578125	0.040283203125	0.2458158543738797
360.0	520.0	-0.18353271484375	0.0184326171875	0.1844560077479131
360.0	540.0	-0.141937255859375	0.006591796875	0.14209024029443734
360.0	560.0	-0.124969482421875	-0.003173828125	0.12500977850455686
360.0	580.0	-0.067291259765625	-0.051025390625	0.08444941757809026
360.0	600.0	-0.07415771484375	-0.113525390625	0.13560007738716737
360.0	620.0	-0.077606201171875	-0.1015625	0.12781887132414968
360.0	640.0	-0.089752197265625	-0.10693359375	0.13960748685617724
360.0	660.0	-0.069305419921875	-0.11083984375	0.1307238011728233
360.0	680.0	0.008087158203125	-0.09912109375	0.09945045678124692
360.0	700.0	0.02398681640625	-0.2255859375	0.22685762618669236
360.0	720.0	0.01446533203125	-0.2547607421875	0.25517108298296687
360.0	740.0	-0.008056640625	-0.2989501953125	0.2990587379354469
360.0	760.0	-0.039093017578125	-0.1949462890625	0.1988273614033124
360.0	780.0	-0.096160888671875	-0.15625	0.1834692862856471
360.0	800.0	-0.1829833984375	-0.104736328125	0.2108379058254102
380.0	0.0	-0.0498046875	0.05012092739343643	0.07065843374821425
380.0	20.0	-0.029876708984375	0.03953361511230469	0.04955324876922682
380.0	40.0	-0.023529052734375	0.036945343017578125	0.043801537567344694
380.0	60.0	-0.005035400390625	0.0404510498046875	0.04076325167838325
380.0	80.0	-0.066650390625	0.02567291259765625	0.0714238966432943
380.0	100.0	-0.095733642578125	0.0303955078125	0.10044310437484465
380.0	120.0	-0.140655517578125	0.03432464599609375	0.1447831341970721
380.0	140.0	-0.162933349609375	0.04327392578125	0.1685820544051233
380.0	160.0	-0.158294677734375	0.0481414794921875	0.16545333797396275
380.0	180.0	-0.165557861328125	0.05926513671875	0.17584584691665253
380.0	200.0	-0.1607666015625	0.062347412109375	0.17243288542123242
380.0	220.0	-0.162567138671875	0.0722808837890625	0.17791177796112487
380.0	240.0	-0.129913330078125	0.1383056640625	0.18975228600403465
380.0	260.0	0.185455322265625	0.9200439453125	0.9385491664600407
380.0	280.0	1.4931640625	0.482757568359375	1.569265365497423
380.0	300.0	1.943603515625	0.012054443359375	1.9436408967591117
380.0	320.0	1.777008056640625	0.060211181640625	1.7780278456087946
380.0	340.0	1.75982666015625	-0.02276611328125	1.7599739116562598
380.0	360.0	0.8690185546875	-0.147918701171875	0.8815175497671761
380.0	380.0	-0.121551513671875	-0.021026611328125	0.1233567544152652
380.0	400.0	-0.112884521484375	0.046844482421875	0.12221833219337301
380.0	420.0	-0.177276611328125	0.009033203125	0.17750660743386598
380.0	440.0	-0.219635009765625	0.01513671875	0.220155985086172
380.0	460.0	-0.269775390625	-0.000396728515625	0.2697756823369861
380.0	480.0	-0.288604736328125	-0.01837158203125	0.28918888093659045
380.0	500.0	-0.23699951171875	-0.027618408203125	0.23860332149113173
380.0	520.0	-0.1688232421875	-0.039794921875	0.17345005883463008
380.0	540.0	-0.112060546875	-0.0599365234375	0.12708246538251475
380.0	560.0	-0.0927734375	-0.0672607421875	0.11459021836605317
380.0	580.0	-0.06927490234375	-0.0538330078125	0.0877325756197593
380.0	600.0	-0.101348876953125	-0.1119384765625	0.15100270658101805
380.0	620.0	-0.092041015625	-0.1021728515625	0.13751669045499224
380.0	640.0	-0.107421875	-0.105224609375	0.150371798042841
380.0	660.0	-0.0931396484375	-0.10888671875	0.14328751387054875
380.0	680.0	-0.03466796875	-0.0955810546875	0.1016740186695984
380.0	700.0	-0.02154541015625	-0.23193359375	0.23293217169079733
380.0	720.0	-0.012603759765625	-0.263916015625	0.2642168012515571
380.0	740.0	-0.02435302734375	-0.291748046875	0.29276269023935175
380.0	760.0	-0.07159423828125	-0.114990234375	0.13545659436398744
380.0	780.0	-0.150634765625	-0.0743408203125	0.16798032676368413
380.0	800.0	-0.297821044921875	-0.014892578125	0.29819316504837384
400.0	0.0	-0.0953369140625	0.041615650057792664	0.10402398527596013
400.0	20.0	-0.08160400390625	0.03740501403808594	0.08976830470004807
400.0	40.0	-0.08209228515625	0.03067779541015625	0.08763715201558336
400.0	60.0	-0.070343017578125	0.030200958251953125	0.07655219135552305
400.0	80.0	-0.102752685546875	0.0118255615234375	0.1034309348910643
400.0	100.0	-0.132843017578125	0.021240234375	0.13453034927319174
400.0	120.0	-0.15899658203125	0.0222015380859375	0.16053915843494804
400.0	140.0	-0.170166015625	0.03472900390625	0.17367376481785632
400.0	160.0	-0.17926025390625	0.0421142578125	0.18414084104736497
400.0	180.0	-0.175750732421875	0.0529327392578125	0.18354888948768136
400.0	200.0	-0.174285888671875	0.0652618408203125	0.18610394637782673
400.0	220.0	-0.17266845703125	0.063629150390625	0.18401919691430402
400.0	240.0	-0.139739990234375	0.2344818115234375	0.27296333967405967
400.0	260.0	0.07440185546875	1.784088134765625	1.7856388517022919
400.0	280.0	1.80419921875	1.245147705078125	2.1921513698646433
400.0	300.0	3.126861572265625	0.119384765625	3.1291398202021576
400.0	320.0	3.13232421875	0.085662841796875	3.1334953540467416
400.0	340.0	2.98687744140625	-0.5140380859375	3.030787357070079
400.0	360.0	1.683502197265625	-0.501007080078125	1.7564702509540535
400.0	380.0	-0.1854248046875	-0.18487548828125	0.26184213633528913
400.0	400.0	-0.102264404296875	-0.011016845703125	0.10285610956788697
400.0	420.0	-0.13299560546875	-0.015899658203125	0.1339426377408464
400.0	440.0	-0.15582275390625	0.009765625	0.1561284665478028
400.0	460.0	-0.205352783203125	-0.000885009765625	0.20535469025945063
400.0	480.0	-0.222412109375	-0.01837158203125	0.22316957996771852
400.0	500.0	-0.20318603515625	-0.038360595703125	0.20677548255345815
400.0	520.0	-0.152130126953125	-0.046875	0.15918806849690065
400.0	540.0	-0.094451904296875	-0.0645751953125	0.11441642397380525
400.0	560.0	-0.071197509765625	-0.0670166015625	0.09777683918911034
400.0	580.0	-0.045806884765625	-0.0567626953125	0.07294021024833255
400.0	600.0	-0.084747314453125	-0.10546875	0.13529879723626279
400.0	620.0	-0.048065185546875	-0.0965576171875	0.10785933199581442
400.0	640.0	-0.06829833984375	-0.098876953125	0.12017202288675936
400.0	660.0	-0.067626953125	-0.1016845703125	0.12211943591668242
400.0	680.0	-0.024749755859375	-0.0882568359375	0.09166143957410586
400.0	700.0	-0.042572021484375	-0.23095703125	0.2348478811849908
400.0	720.0	-0.01568603515625	-0.256591796875	0.2570708111055481
400.0	740.0	-0.0057373046875	-0.2252197265625	0.22529279149134904
400.0	760.0	-0.1270751953125	-0.030517578125	0.13068828500797422
400.0	780.0	-0.227203369140625	0.00537109375	0.22726684667351374
400.0	800.0	-0.352691650390625	0.0494384765625	0.35613980853041927
420.0	0.0	-0.224700927734375	0.02156998962163925	0.2257338507556331
420.0	20.0	-0.20794677734375	0.029222488403320312	0.20999003794497806
420.0	40.0	-0.214752197265625	0.018970489501953125	0.21558846375063215
420.0	60.0	-0.132232666015625	0.0316619873046875	0.13597043576337475
420.0	80.0	-0.1195068359375	0.0127105712890625	0.12018087392878653
420.0	100.0	-0.139373779296875	0.02051544189453125	0.14087559657947119
420.0	120.0	-0.14666748046875	0.0223388671875	0.14835893911143988
420.0	140.0	-0.154449462890625	0.0308990478515625	0.15750996078132867
420.0	160.0	-0.157135009765625	0.03643798828125	0.16130448934864638
420.0	180.0	-0.1697998046875	0.0527496337890625	0.17780466117847796
420.0	200.0	-0.170501708984375	0.07330322265625	0.18559147399162568
420.0	220.0	-0.148590087890625	0.0656280517578125	0.16243785087494164
420.0	240.0	0.1099853515625	0.2269744873046875	0.25221854698961466
420.0	260.0	0.404571533203125	1.632476806640625	1.6818616618788538
420.0	280.0	1.696044921875	1.5010986328125	2.2649206349118574
420.0	300.0	2.639678955078125	0.389129638671875	2.6682066751987645
420.0	320.0	2.85980224609375	0.2802734375	2.873503451630244
420.0	340.0	3.2025146484375	-0.51458740234375	3.243593727350522
420.0	360.0	2.132537841796875	-0.474517822265625	2.1846932989194126
420.0	380.0	-0.455291748046875	-0.422027587890625	0.6208042048668472
420.0	400.0	-0.149658203125	-0.08148193359375	0.17040212224259427
420.0	420.0	-0.124114990234375	-0.047698974609375	0.13296511940980912
420.0	440.0	-0.09552001953125	-0.01806640625	0.09721352357589154
420.0	460.0	-0.0950927734375	-0.02490234375	0.0982993503756707
420.0	480.0	-0.097869873046875	-0.02838134765625	0.10190197713978054
420.0	500.0	-0.09783935546875	-0.0411376953125	0.1061359950919786
420.0	520.0	-0.090850830078125	-0.04638671875	0.10200784774847445
420.0	540.0	-0.10955810546875	-0.053955078125	0.12212341679373617
420.0	560.0	-0.106658935546875	-0.058837890625	0.12181143585555462
420.0	580.0	-0.09246826171875	-0.0765380859375	0.1200352365943575
420.0	600.0	-0.078033447265625	-0.100830078125	0.12749871978514404
420.0	620.0	-0.02337646484375	-0.100341796875	0.10302880814944353
420.0	640.0	-0.034515380859375	-0.103759765625	0.10934989930687015
420.0	660.0	-0.04266357421875	-0.10107421875	0.10970951764109457
420.0	680.0	-0.03790283203125	-0.0826416015625	0.09091896933426023
420.0	700.0	-0.08807373046875	-0.226806640625	0.24330687255044794
420.0	720.0	-0.079345703125	-0.255615234375	0.26764694776699177
420.0	740.0	-0.098724365234375	-0.150634765625	0.1801036726605789
420.0	760.0	-0.2366943359375	0.0186767578125	0.23743005274665818
420.0	780.0	-0.32806396484375	0.045654296875	0.33122542150648987
420.0	800.0	-0.40460205078125	0.07470703125	0.41144132025670643
440.0	0.0	-0.312591552734375	-0.01522209495306015	0.3129619641676086
440.0	20.0	-0.306182861328125	-0.015363693237304688	0.3065680799446802
440.0	40.0	-0.31634521484375	-0.021450042724609375	0.31707159962290205
440.0	60.0	-0.2635498046875	0.0141448974609375	0.2639291148679884
440.0	80.0	-0.18170166015625	0.0073089599609375	0.18184860241213832
440.0	100.0	-0.177398681640625	0.0180206298828125	0.1783116242683161
440.0	120.0	-0.153228759765625	0.02252197265625	0.15487508538057532
440.0	140.0	-0.151214599609375	0.0277557373046875	0.15374080814263472
440.0	160.0	-0.16070556640625	0.0297088623046875	0.163428564129385
440.0	180.0	-0.154083251953125	0.0503692626953125	0.162107097799324
440.0	200.0	-0.138153076171875	0.0663909912109375	0.15327764406371425
440.0	220.0	-0.07330322265625	0.0462799072265625	0.08669020858603926
440.0	240.0	0.232879638671875	0.2881927490234375	0.37052393539099343
440.0	260.0	0.61505126953125	1.738739013671875	1.8443159766744546
440.0	280.0	2.487091064453125	1.732269287109375	3.0309039651471967
440.0	300.0	2.9312744140625	0.7061767578125	3.015137692347072
440.0	320.0	3.105804443359375	0.63006591796875	3.1690699426451037
440.0	340.0	3.619476318359375	-0.491607666015625	3.6527095308071877
440.0	360.0	2.770843505859375	-0.531158447265625	2.8212945663409026
440.0	380.0	-0.66302490234375	-0.439544677734375	0.795488243063689
440.0	400.0	-0.2593994140625	-0.11627197265625	0.28426612116350425
440.0	420.0	-0.200714111328125	-0.0906982421875	0.22025513756128678
440.0	440.0	-0.160675048828125	-0.048095703125	0.16771901494764535
440.0	460.0	-0.1199951171875	-0.05340576171875	0.13134307569720516
440.0	480.0	-0.097320556640625	-0.04913330078125	0.10902005315767316
440.0	500.0	-0.075531005859375	-0.055023193359375	0.09344776430494263
440.0	520.0	-0.07958984375	-0.065185546875	0.10287710507951824
440.0	540.0	-0.103363037109375	-0.0716552734375	0.1257712035876135
440.0	560.0	-0.116241455078125	-0.07958984375	0.14087802918421724
440.0	580.0	-0.098602294921875	-0.1005859375	0.1408543339291139
440.0	600.0	-0.037933349609375	-0.1112060546875	0.1174977685394336
440.0	620.0	0.002044677734375	-0.113037109375	0.11305560049326686
440.0	640.0	0.00360107421875	-0.1077880859375	0.10784822300621755
440.0	660.0	-0.0072021484375	-0.0994873046875	0.09974765529123601
440.0	680.0	-0.03900146484375	-0.1051025390625	0.11210556621926766
440.0	700.0	-0.069000244140625	-0.2095947265625	0.22066033421137338
440.0	720.0	-0.0653076171875	-0.2518310546875	0.2601614209826808
440.0	740.0	-0.189056396484375	-0.0472412109375	0.19486932304110507
440.0	760.0	-0.26141357421875	0.05419921875	0.26697305500542984
440.0	780.0	-0.32110595703125	0.0672607421875	0.32807475227540495
440.0	800.0	-0.368316650390625	0.0855712890625	0.37812643449881655
460.0	0.0	-0.30120849609375	-0.046817585825920105	0.30482526873870874
460.0	20.0	-0.2833251953125	-0.04963111877441406	0.2876393822995493
460.0	40.0	-0.299896240234375	-0.050403594970703125	0.304102412507176
460.0	60.0	-0.273895263671875	-0.03582763671875	0.2762285919573436
460.0	80.0	-0.23187255859375	-0.02230072021484375	0.23294249408579956
460.0	100.0	-0.23284912109375	0.0066680908203125	0.23294457845015365
460.0	120.0	-0.193328857421875	0.01433563232421875	0.19385963341083376
460.0	140.0	-0.1805419921875	0.017852783203125	0.18142252564422395
460.0	160.0	-0.183197021484375	0.0249481201171875	0.18488795898632276
460.0	180.0	-0.166839599609375	0.04949951171875	0.17402773818621914
460.0	200.0	-0.145111083984375	0.06707763671875	0.15986443019913132
460.0	220.0	-0.054931640625	0.0491485595703125	0.07370933488772441
460.0	240.0	0.302215576171875	0.2613067626953125	0.399519059259008
460.0	260.0	0.827606201171875	1.80999755859375	1.9902319428482393
460.0	280.0	1.955596923828125	2.00823974609375	2.803102960341756
460.0	300.0	2.095489501953125	1.058258056640625	2.3475490127451115
460.0	320.0	2.159576416015625	1.03692626953125	2.3956181634506963
460.0	340.0	2.8228759765625	-0.2752685546875	2.8362654241543463
460.0	360.0	2.103515625	-0.48272705078125	2.1581944745956294
460.0	380.0	-0.705352783203125	-0.307220458984375	0.7693548980743313
460.0	400.0	-0.302642822265625	-0.08447265625	0.3142106101372666
460.0	420.0	-0.221588134765625	-0.0966796875	0.2417607566252357
460.0	440.0	-0.19122314453125	-0.069580078125	0.20348876695360957
460.0	460.0	-0.165252685546875	-0.059234619140625	0.17554825600156
460.0	480.0	-0.1468505859375	-0.05670166015625	0.15741719364371207
460.0	500.0	-0.121795654296875	-0.066680908203125	0.13885432987270319
460.0	520.0	-0.10394287109375	-0.1004638671875	0.14455832408228717
460.0	540.0	-0.111419677734375	-0.1136474609375	0.15915429609021733
460.0	560.0	-0.104888916015625	-0.1185302734375	0.1582754258376876
460.0	580.0	-0.0814208984375	-0.129150390625	0.15267346233370022
460.0	600.0	-0.0467529296875	-0.14697265625	0.15422969272985337
460.0	620.0	-0.01824951171875	-0.1634521484375	0.16446777649985825
460.0	640.0	-0.000274658203125	-0.1661376953125	0.1661379223442909
460.0	660.0	-0.0133056640625	-0.1707763671875	0.1712939236689496
460.0	680.0	-0.085357666015625	-0.24169921875	0.25632878006965065
460.0	700.0	-0.102752685546875	-0.24365234375	0.2644325604042799
460.0	720.0	-0.120330810546875	-0.2354736328125	0.2644377728630764
460.0	740.0	0.2794189453125	-0.0379638671875	0.2819861737947093
460.0	760.0	0.402923583984375	0.0107421875	0.4030667551697843
460.0	780.0	0.421630859375	0.011962890625	0.42180053618909347
460.0	800.0	0.426483154296875	0.0263671875	0.4272974484778399
480.0	0.0	-0.318450927734375	-0.059189118444919586	0.32390483960134164
480.0	20.0	-0.27728271484375	-0.07114601135253906	0.2862646657946034
480.0	40.0	-0.274932861328125	-0.07011032104492188	0.2837314493585299
480.0	60.0	-0.26556396484375	-0.06320571899414062	0.27298201834021735
480.0	80.0	-0.256866455078125	-0.04996490478515625	0.26168085037807437
480.0	100.0	-0.265594482421875	-0.01425933837890625	0.2659769873954283
480.0	120.0	-0.254608154296875	0.00949859619140625	0.25478527344426466
480.0	140.0	-0.241058349609375	0.0135650634765625	0.24143972097299737
480.0	160.0	-0.222503662109375	0.023406982421875	0.22373146063569355
480.0	180.0	-0.152923583984375	0.0531463623046875	0.1618955168151586
480.0	200.0	-0.122283935546875	0.0602264404296875	0.13631061961440485
480.0	220.0	-0.04132080078125	0.037750244140625	0.055968647561653144
480.0	240.0	0.350616455078125	0.243560791015625	0.4269118849267467
480.0	260.0	0.7850341796875	1.6728515625	1.8478936694075008
480.0	280.0	1.743316650390625	2.17572021484375	2.7879941529366454
480.0	300.0	1.297088623046875	1.39447021484375	1.904464774188279
480.0	320.0	1.222503662109375	1.4451904296875	1.8929053283065094
480.0	340.0	1.668975830078125	0.2867431640625	1.6934290547647812
480.0	360.0	0.74993896484375	-0.07183837890625	0.7533718893579673
480.0	380.0	-0.786590576171875	-0.232208251953125	0.820149624640241
480.0	400.0	-0.37652587890625	-0.066680908203125	0.382384729042515
480.0	420.0	-0.27947998046875	-0.09698486328125	0.29582955090473234
480.0	440.0	-0.22735595703125	-0.07745361328125	0.24018699675027586
480.0	460.0	-0.18878173828125	-0.080169677734375	0.20509929774751526
480.0	480.0	-0.184661865234375	-0.0760498046875	0.19970873106813675
480.0	500.0	-0.17120361328125	-0.074066162109375	0.1865381289982507
480.0	520.0	-0.162445068359375	-0.1099853515625	0.19617639458560945
480.0	540.0	-0.176300048828125	-0.104736328125	0.20506439390081088
480.0	560.0	-0.191802978515625	-0.1099853515625	0.22109988721343127
480.0	580.0	-0.12152099609375	-0.12060546875	0.17121048911799894
480.0	600.0	-0.059722900390625	-0.13623046875	0.14874664852329697
480.0	620.0	-0.032318115234375	-0.168212890625	0.171289337510309
480.0	640.0	-0.10064697265625	-0.2449951171875	0.26486302224090247
480.0	660.0	-0.14068603515625	-0.2911376953125	0.3233476737504999
480.0	680.0	-0.17803955078125	-0.3223876953125	0.36828237499409966
480.0	700.0	-0.2230224609375	-0.2530517578125	0.3373043287813171
480.0	720.0	-0.27801513671875	-0.1907958984375	0.3371876200356681
480.0	740.0	0.30572509765625	-0.0089111328125	0.30585493885978954
480.0	760.0	0.4320068359375	0.03515625	0.43343496422276845
480.0	780.0	0.44427490234375	0.03857421875	0.44594636359625295
480.0	800.0	0.447662353515625	0.0538330078125	0.4508875419495299
500.0	0.0	-0.32080078125	-0.03771326690912247	0.32300995611833555
500.0	20.0	-0.267547607421875	-0.056491851806640625	0.2734466155535906
500.0	40.0	-0.245147705078125	-0.06072998046875	0.2525579692522216
500.0	60.0	-0.24224853515625	-0.07508087158203125	0.25361681738967223
500.0	80.0	-0.233978271484375	-0.06282806396484375	0.24226678919816144
500.0	100.0	-0.23785400390625	-0.029296875	0.239651484574997
500.0	120.0	-0.24676513671875	0.0024261474609375	0.24677706313862638
500.0	140.0	-0.270965576171875	0.0042724609375	0.2709992571809352
500.0	160.0	-0.275146484375	0.0147857666015625	0.27554347525920114
500.0	180.0	-0.19268798828125	0.0409088134765625	0.19698271966833872
500.0	200.0	-0.161224365234375	0.03448486328125	0.16487116709950728
500.0	220.0	-0.127471923828125	0.0168914794921875	0.1285862101622032
500.0	240.0	0.138397216796875	0.187591552734375	0.23311881149837527
500.0	260.0	1.046661376953125	1.606903076171875	1.9177167502569419
500.0	280.0	1.72381591796875	2.51788330078125	3.0514386173402746
500.0	300.0	1.336700439453125	2.214599609375	2.5867391624742684
500.0	320.0	1.2686767578125	2.264862060546875	2.595985529450862
500.0	340.0	1.27008056640625	2.071075439453125	2.4294975038202398
500.0	360.0	0.418853759765625	0.65069580078125	0.7738497898327247
500.0	380.0	-0.751068115234375	-0.036895751953125	0.7519738095398688
500.0	400.0	-0.376953125	-0.03594970703125	0.37866349161610274
500.0	420.0	-0.276519775390625	-0.083343505859375	0.2888067280224153
500.0	440.0	-0.2374267578125	-0.076080322265625	0.24931843245415466
500.0	460.0	-0.202423095703125	-0.084747314453125	0.2194475267143682
500.0	480.0	-0.191986083984375	-0.092041015625	0.2129089124506933
500.0	500.0	-0.2000732421875	-0.109710693359375	0.22817918063840276
500.0	520.0	-0.171112060546875	-0.14697265625	0.2255666175429735
500.0	540.0	-0.16961669921875	-0.15087890625	0.22701160544135227
500.0	560.0	-0.212188720703125	-0.1383056640625	0.25328345762287335
500.0	580.0	-0.118133544921875	-0.11865234375	0.16743330944939488
500.0	600.0	-0.18890380859375	-0.16162109375	0.24860817936296953
500.0	620.0	-0.215728759765625	-0.232177734375	0.3169312198719508
500.0	640.0	-0.20404052734375	-0.2769775390625	0.3440190313686647
500.0	660.0	-0.208465576171875	-0.322265625	0.3838137953556548
500.0	680.0	-0.217193603515625	-0.3411865234375	0.4044518576832974
500.0	700.0	-0.23638916015625	-0.2677001953125	0.35713194985849117
500.0	720.0	-0.27435302734375	-0.2264404296875	0.3557314321362959
500.0	740.0	0.375	0.034423828125	0.37657668534148464
500.0	760.0	0.471923828125	0.07275390625	0.47749893238287805
500.0	780.0	0.47381591796875	0.0791015625	0.48037337697931454
500.0	800.0	0.46575927734375	0.08544921875	0.4735327585466053
520.0	0.0	-0.2572021484375	-0.07169631123542786	0.2670080639337193
520.0	20.0	-0.233642578125	-0.07722282409667969	0.24607360458684605
520.0	40.0	-0.2205810546875	-0.08094406127929688	0.2349637051619599
520.0	60.0	-0.215576171875	-0.08436203002929688	0.23149522239334341
520.0	80.0	-0.21630859375	-0.06853485107421875	0.2269062219108764
520.0	100.0	-0.2305908203125	-0.06888580322265625	0.2406603006272995
520.0	120.0	-0.227783203125	-0.03844451904296875	0.23100469404393106
520.0	140.0	-0.232666015625	-0.0253753662109375	0.23404568792684888
520.0	160.0	-0.276611328125	-0.0091400146484375	0.27676229279807985
520.0	180.0	-0.2105712890625	0.031890869140625	0.2129725224342037
520.0	200.0	-0.207763671875	0.02001953125	0.2087259566571738
520.0	220.0	-0.218017578125	0.0080413818359375	0.21816582728127204
520.0	240.0	-0.1561279296875	0.04632568359375	0.16285576252909562
520.0	260.0	0.255126953125	0.971710205078125	1.004644456941767
520.0	280.0	0.2667236328125	2.537994384765625	2.5519711976044204
520.0	300.0	0.006103515625	2.4830322265625	2.483039728045226
520.0	320.0	-0.0367431640625	2.505828857421875	2.5060982268844816
520.0	340.0	-0.610595703125	2.167755126953125	2.2521077689813764
520.0	360.0	-0.746337890625	0.507232666015625	0.9023886216347661
520.0	380.0	-0.5152587890625	0.03497314453125	0.5164443247287722
520.0	400.0	-0.39794921875	-0.01116943359375	0.39810593684412765
520.0	420.0	-0.3330078125	-0.059661865234375	0.3383101259928232
520.0	440.0	-0.3013916015625	-0.069091796875	0.309209595400636
520.0	460.0	-0.3001708984375	-0.08245849609375	0.3112908155516621
520.0	480.0	-0.25341796875	-0.104888916015625	0.27426693491616666
520.0	500.0	-0.267333984375	-0.108612060546875	0.2885550881513802
520.0	520.0	-0.255859375	-0.152099609375	0.29765468406765955
520.0	540.0	-0.22998046875	-0.16357421875	0.2822189594023452
520.0	560.0	-0.238525390625	-0.14697265625	0.28017016910797177
520.0	580.0	-0.2506103515625	-0.1767578125	0.3066738863843236
520.0	600.0	-0.26806640625	-0.1837158203125	0.32497861590093097
520.0	620.0	-0.259521484375	-0.249755859375	0.36017966370180887
520.0	640.0	-0.260498046875	-0.265625	0.3720428376554099
520.0	660.0	-0.2237548828125	-0.3482666015625	0.41395153502110454
520.0	680.0	-0.2001953125	-0.385986328125	0.434814453125
520.0	700.0	-0.20263671875	-0.3802490234375	0.43087232402527204
520.0	720.0	-0.025146484375	-0.5859375	0.5864768534074232
520.0	740.0	0.420166015625	0.06591796875	0.4253053718098488
520.0	760.0	0.486572265625	0.0887451171875	0.4945990957331692
520.0	780.0	0.4737548828125	0.0933837890625	0.4828708119656386
520.0	800.0	0.4588623046875	0.09375	0.46834141089927556
540.0	0.0	-0.2310791015625	-0.0869693011045456	0.24690324119692172
540.0	20.0	-0.2210693359375	-0.08560371398925781	0.23706464759765822
540.0	40.0	-0.2056884765625	-0.08583831787109375	0.22288105842700282
540.0	60.0	-0.1983642578125	-0.06908035278320312	0.21004874176760918
540.0	80.0	-0.2032470703125	-0.05487823486328125	0.2105255144924809
540.0	100.0	-0.21484375	-0.080291748046875	0.2293569308272269
540.0	120.0	-0.2137451171875	-0.06803131103515625	0.22431057577087238
540.0	140.0	-0.2159423828125	-0.0619964599609375	0.22466569329211886
540.0	160.0	-0.2138671875	-0.0393829345703125	0.21746307600263928
540.0	180.0	-0.228271484375	-0.035003662109375	0.23093966082038217
540.0	200.0	-0.2412109375	-0.03094482421875	0.24318778447026948
540.0	220.0	-0.2520751953125	-0.0406494140625	0.2553317037805129
540.0	240.0	-0.257568359375	-0.044342041015625	0.261357372868187
540.0	260.0	-0.2425537109375	0.09130859375	0.25917091268534526
540.0	280.0	0.0784912109375	2.401092529296875	2.40237511734527
540.0	300.0	0.1131591796875	2.65655517578125	2.658964159577503
540.0	320.0	0.12841796875	2.61944580078125	2.622591748238448
540.0	340.0	0.077392578125	2.513763427734375	2.5149545088855403
540.0	360.0	-0.1273193359375	0.96356201171875	0.9719372221141911
540.0	380.0	-0.341796875	-0.01373291015625	0.34207264810435406
540.0	400.0	-0.3448486328125	-0.07220458984375	0.3523266699345291
540.0	420.0	-0.31884765625	-0.10211181640625	0.33479941897485704
540.0	440.0	-0.3011474609375	-0.1160888671875	0.32274822743739445
540.0	460.0	-0.2880859375	-0.148223876953125	0.3239812110050042
540.0	480.0	-0.2772216796875	-0.152587890625	0.3164410277668587
540.0	500.0	-0.2666015625	-0.156646728515625	0.30921609059376154
540.0	520.0	-0.2471923828125	-0.3128662109375	0.3987346737705536
540.0	540.0	-0.263427734375	-0.38037109375	0.46268384475634855
540.0	560.0	-0.268310546875	-0.374755859375	0.4609040070342808
540.0	580.0	-0.2711181640625	-0.376220703125	0.46373168572407264
540.0	600.0	-0.29296875	-0.3646240234375	0.4677407048187201
540.0	620.0	-0.3067626953125	-0.3712158203125	0.48156467528845176
540.0	640.0	-0.3134765625	-0.3763427734375	0.4897973441694492
540.0	660.0	-0.319091796875	-0.4085693359375	0.5184095650172034
540.0	680.0	-0.3348388671875	-0.4403076171875	0.5531616985409803
540.0	700.0	-0.3555908203125	-0.4281005859375	0.556520388818368
540.0	720.0	-0.370849609375	-0.432373046875	0.5696278473157373
540.0	740.0	-0.3707275390625	-0.3746337890625	0.5270572873290561
540.0	760.0	0.0185546875	-0.2384033203125	0.2391242764008856
540.0	780.0	0.4124755859375	0.1236572265625	0.4306126085887563
540.0	800.0	0.451416015625	0.1759033203125	0.48447744762755696
560.0	0.0	-0.141845703125	-0.07432161271572113	0.16013714625810987
560.0	20.0	-0.152099609375	-0.07155418395996094	0.1680901318168426
560.0	40.0	-0.168212890625	-0.07307052612304688	0.1833981416490284
560.0	60.0	-0.180419921875	-0.07115936279296875	0.19394587678649539
560.0	80.0	-0.1925048828125	-0.0615997314453125	0.20212040179256763
560.0	100.0	-0.2064208984375	-0.08000946044921875	0.2213845095599956
560.0	120.0	-0.2030029296875	-0.0717926025390625	0.21532386593464245
560.0	140.0	-0.2108154296875	-0.077606201171875	0.22464609467928615
560.0	160.0	-0.2088623046875	-0.0518951416015625	0.21521284357867748
560.0	180.0	-0.2301025390625	-0.064117431640625	0.2388686323551076
560.0	200.0	-0.2431640625	-0.058197021484375	0.2500313072420266
560.0	220.0	-0.25537109375	-0.056884765625	0.26163002901670607
560.0	240.0	-0.263916015625	-0.076751708984375	0.27484993748479813
560.0	260.0	-0.2664794921875	-0.078399658203125	0.2777729759405596
560.0	280.0	-0.22265625	0.26898193359375	0.34918059262206286
560.0	300.0	0.0693359375	2.494598388671875	2.4955617790376015
560.0	320.0	0.08203125	2.3389892578125	2.340427284522814
560.0	340.0	0.1131591796875	2.137969970703125	2.1409625395078424
560.0	360.0	-0.204345703125	0.17242431640625	0.26737111151695736
560.0	380.0	-0.2841796875	-0.22882080078125	0.3648520983326945
560.0	400.0	-0.28857421875	-0.24627685546875	0.37937760775610946
560.0	420.0	-0.288818359375	-0.213226318359375	0.35900070689785585
560.0	440.0	-0.2772216796875	-0.18743896484375	0.33464193585152385
560.0	460.0	-0.2646484375	-0.190155029296875	0.32587993285577865
560.0	480.0	-0.2677001953125	-0.230224609375	0.35308181110363357
560.0	500.0	-0.26220703125	-0.244781494140625	0.35870671461607084
560.0	520.0	-0.277099609375	-0.3271484375	0.428731027188923
560.0	540.0	-0.279296875	-0.390380859375	0.48000412472303733
560.0	560.0	-0.27880859375	-0.378662109375	0.47023316027815076
560.0	580.0	-0.2841796875	-0.37939453125	0.4740235280342157
560.0	600.0	-0.297607421875	-0.36962890625	0.47454789630832367
560.0	620.0	-0.310791015625	-0.36279296875	0.47771308708016097
560.0	640.0	-0.32958984375	-0.364013671875	0.4910554127744338
560.0	660.0	-0.338134765625	-0.40771484375	0.5296852966982948
560.0	680.0	-0.3582763671875	-0.4366455078125	0.5648196657145609
560.0	700.0	-0.3775634765625	-0.4246826171875	0.5682512685205253
560.0	720.0	-0.3895263671875	-0.440185546875	0.5877874670422413
560.0	740.0	-0.4012451171875	-0.4224853515625	0.5826590052094791
560.0	760.0	-0.338134765625	0.011962890625	0.33834631736784043
560.0	780.0	0.3717041015625	0.165283203125	0.4067953740563495
560.0	800.0	0.4410400390625	0.1815185546875	0.4769332256742976
580.0	0.0	-0.1070556640625	-0.07435615360736847	0.13034474591308018
580.0	20.0	-0.1119384765625	-0.07369804382324219	0.13402098417227762
580.0	40.0	-0.1431884765625	-0.07789230346679688	0.16300352989936504
580.0	60.0	-0.16455078125	-0.06993865966796875	0.1787970238178961
580.0	80.0	-0.1912841796875	-0.074462890625	0.20526655713717834
580.0	100.0	-0.20849609375	-0.08461761474609375	0.22501280371198243
580.0	120.0	-0.205810546875	-0.07390594482421875	0.218678005033307
580.0	140.0	-0.2095947265625	-0.0791168212890625	0.22402995517049634
580.0	160.0	-0.206298828125	-0.0538787841796875	0.21321850264559508
580.0	180.0	-0.2294921875	-0.0587921142578125	0.23690330690481895
580.0	200.0	-0.2421875	-0.0568695068359375	0.2487748499426997
580.0	220.0	-0.254150390625	-0.0496826171875	0.2589609690772719
580.0	240.0	-0.2646484375	-0.0751953125	0.2751238457370863
580.0	260.0	-0.2657470703125	-0.08099365234375	0.27781554510080436
580.0	280.0	-0.262939453125	-0.082763671875	0.2756573623031076
580.0	300.0	-0.2669677734375	-0.15972900390625	0.31110311271837054
580.0	320.0	-0.27685546875	-0.233367919921875	0.36209050888616906
580.0	340.0	-0.2777099609375	-0.280853271484375	0.39497010330831855
580.0	360.0	-0.2969970703125	-0.3079833984375	0.4278563234163075
580.0	380.0	-0.30712890625	-0.31488037109375	0.43986112939706207
580.0	400.0	-0.2998046875	-0.31634521484375	0.4358407342155056
580.0	420.0	-0.3006591796875	-0.304931640625	0.4282280324600604
580.0	440.0	-0.264892578125	-0.23260498046875	0.3525239777441767
580.0	460.0	-0.2403564453125	-0.198883056640625	0.3119706573092714
580.0	480.0	-0.232421875	-0.20068359375	0.30707300887399835
580.0	500.0	-0.2098388671875	-0.184326171875	0.2792999960985057
580.0	520.0	-0.2381591796875	-0.3289794921875	0.4061370472505165
580.0	540.0	-0.257568359375	-0.3927001953125	0.46963273219570717
580.0	560.0	-0.268798828125	-0.37255859375	0.4594047407007799
580.0	580.0	-0.277099609375	-0.3739013671875	0.46538846773470793
580.0	600.0	-0.29443359375	-0.35986328125	0.4649652915224497
580.0	620.0	-0.31298828125	-0.3570556640625	0.4748161870018144
580.0	640.0	-0.3341064453125	-0.3638916015625	0.49400831418820856
580.0	660.0	-0.3416748046875	-0.4044189453125	0.5294302177680418
580.0	680.0	-0.3629150390625	-0.4322509765625	0.5644007727820461
580.0	700.0	-0.3804931640625	-0.4078369140625	0.5577687660404763
580.0	720.0	-0.3896484375	-0.41162109375	0.5667961094310172
580.0	740.0	-0.400634765625	-0.3897705078125	0.5589537227604918
580.0	760.0	-0.316650390625	0.1529541015625	0.3516566892123007
580.0	780.0	0.3953857421875	0.16015625	0.42659103312097724
580.0	800.0	0.457275390625	0.1571044921875	0.4835107075719612
600.0	0.0	-0.054931640625	-0.05607102811336517	0.07849487458072621
600.0	20.0	-0.07373046875	-0.054370880126953125	0.09160990463849547
600.0	40.0	-0.1026611328125	-0.059581756591796875	0.1186983315338084
600.0	60.0	-0.146728515625	-0.045993804931640625	0.15376829123589064
600.0	80.0	-0.173828125	-0.05329132080078125	0.18181359111383122
600.0	100.0	-0.1951904296875	-0.07080841064453125	0.20763702670669182
600.0	120.0	-0.19873046875	-0.0698089599609375	0.2106349688452098
600.0	140.0	-0.2083740234375	-0.0750579833984375	0.22148009959220247
600.0	160.0	-0.20361328125	-0.0597076416015625	0.21218711263178128
600.0	180.0	-0.2281494140625	-0.049407958984375	0.2334380036499279
600.0	200.0	-0.24072265625	-0.0762939453125	0.25252358963748794
600.0	220.0	-0.25146484375	-0.0715179443359375	0.2614371511553975
600.0	240.0	-0.2657470703125	-0.1042022705078125	0.2854463497028122
600.0	260.0	-0.2689208984375	-0.1204833984375	0.2946772792657784
600.0	280.0	-0.2645263671875	-0.0997314453125	0.2827022464034134
600.0	300.0	-0.2672119140625	-0.161651611328125	0.3123034589336533
600.0	320.0	-0.2781982421875	-0.22760009765625	0.35943854329961533
600.0	340.0	-0.2850341796875	-0.31170654296875	0.4223806961967547
600.0	360.0	-0.305908203125	-0.34564208984375	0.4615715361790859
600.0	380.0	-0.3121337890625	-0.313507080078125	0.4423959669047912
600.0	400.0	-0.3018798828125	-0.30438232421875	0.4286957696825302
600.0	420.0	-0.299072265625	-0.28070068359375	0.410167153531422
600.0	440.0	-0.2623291015625	-0.226531982421875	0.34660250516488356
600.0	460.0	-0.2332763671875	-0.20050048828125	0.30760089286154063
600.0	480.0	-0.21923828125	-0.202178955078125	0.29823104104357845
600.0	500.0	-0.1763916015625	-0.169403076171875	0.24456369174159487
600.0	520.0	-0.197509765625	-0.3197021484375	0.37579192544917156
600.0	540.0	-0.229248046875	-0.389892578125	0.4522951353629192
600.0	560.0	-0.2581787109375	-0.3619384765625	0.4445848710850748
600.0	580.0	-0.277099609375	-0.3663330078125	0.45933001875419677
600.0	600.0	-0.3040771484375	-0.3602294921875	0.4714108603368674
600.0	620.0	-0.3250732421875	-0.3631591796875	0.48739840231333437
600.0	640.0	-0.343505859375	-0.3726806640625	0.5068403622355102
600.0	660.0	-0.34619140625	-0.40478515625	0.532634501775551
600.0	680.0	-0.3641357421875	-0.42041015625	0.5561830078459705
600.0	700.0	-0.38037109375	-0.3896484375	0.544525549269052
600.0	720.0	-0.3919677734375	-0.3914794921875	0.5539809818188114
600.0	740.0	-0.4097900390625	-0.366943359375	0.5500684549256171
600.0	760.0	-0.3466796875	0.142578125	0.3748537414160532
600.0	780.0	0.4091796875	0.1455078125	0.43428163691449445
600.0	800.0	0.4794921875	0.141845703125	0.5000329602821806
620.0	0.0	-0.03857421875	-0.03291057050228119	0.05070577879254466
620.0	20.0	-0.0673828125	-0.04097557067871094	0.07886343140427121
620.0	40.0	-0.095947265625	-0.0461883544921875	0.10648587639499561
620.0	60.0	-0.17041015625	-0.06450271606445312	0.1822092800403999
620.0	80.0	-0.2127685546875	-0.0993804931640625	0.234833856769717
620.0	100.0	-0.225341796875	-0.1011962890625	0.2470214855814668
620.0	120.0	-0.2279052734375	-0.1287689208984375	0.2617675469762623
620.0	140.0	-0.233154296875	-0.1425018310546875	0.27325390757538004
620.0	160.0	-0.212890625	-0.060577392578125	0.22134145274768324
620.0	180.0	-0.222900390625	-0.01861572265625	0.22367639408482962
620.0	200.0	-0.233642578125	-0.0374603271484375	0.23662656322349926
620.0	220.0	-0.2462158203125	-0.06036376953125	0.253507425619407
620.0	240.0	-0.2666015625	-0.128173828125	0.29581231100760236
620.0	260.0	-0.2720947265625	-0.168670654296875	0.32013330011740043
620.0	280.0	-0.2762451171875	-0.192352294921875	0.3366166515959179
620.0	300.0	-0.27197265625	-0.17926025390625	0.32573511382442927
620.0	320.0	-0.287109375	-0.269561767578125	0.39382145669418994
620.0	340.0	-0.2904052734375	-0.329925537109375	0.43952938795627616
620.0	360.0	-0.3104248046875	-0.3504638671875	0.46817569519283053
620.0	380.0	-0.3145751953125	-0.309112548828125	0.441030748756725
620.0	400.0	-0.2991943359375	-0.285369873046875	0.41346488980307766
620.0	420.0	-0.3013916015625	-0.270599365234375	0.40504433579258386
620.0	440.0	-0.260009765625	-0.207916259765625	0.33291778158472446
620.0	460.0	-0.225830078125	-0.17315673828125	0.2845742085961848
620.0	480.0	-0.205322265625	-0.165374755859375	0.2636399867943612
620.0	500.0	-0.1578369140625	-0.125823974609375	0.20185183681917204
620.0	520.0	-0.198486328125	-0.2747802734375	0.33897053134886584
620.0	540.0	-0.2227783203125	-0.3822021484375	0.4423897176376273
620.0	560.0	-0.2608642578125	-0.34521484375	0.4326932508711031
620.0	580.0	-0.2889404296875	-0.3450927734375	0.45008398570353825
620.0	600.0	-0.3126220703125	-0.3433837890625	0.4643759096221435
620.0	620.0	-0.3367919921875	-0.3443603515625	0.4816771716926947
620.0	640.0	-0.37841796875	-0.367431640625	0.527452528295443
620.0	660.0	-0.405517578125	-0.40771484375	0.575044259150939
620.0	680.0	-0.430908203125	-0.4105224609375	0.5951559211287387
620.0	700.0	-0.451904296875	-0.3487548828125	0.5708305018301394
620.0	720.0	-0.468505859375	-0.34033203125	0.5790713529121072
620.0	740.0	-0.4862060546875	-0.2998046875	0.5712085243251862
620.0	760.0	-0.3621826171875	0.1715087890625	0.4007387090342937
620.0	780.0	0.4215087890625	0.156005859375	0.4494524306489702
620.0	800.0	0.482666015625	0.1556396484375	0.507139214422491
