# Supplementary material for: Real-time emotion detection by quantitative facial motion analysis
Source: PLoS One. 2023 Mar 10;18(3):e0282730. doi: 10.1371/journal.pone.0282730 (PMC10004542; doi:10.1371/journal.pone.0282730)
Supplement: S1 Dataset — Data from each participant is organized into folders by Study ID and subsequently by emotions. The data files (.csv) contain the pixel displacement results after DISC-processing of videos. (ZIP) [file pone.0282730.s004.zip › S1_Dataset/1/neutral/result/100009_cropped_result.csv]

pos_x	pos_y	disp_x	disp_y	disp_xy_indi
0.0	0.0	-0.37796294689178467	-0.24109776318073273	0.44831252562679386
0.0	20.0	-0.32322263717651367	-0.32567787170410156	0.4588452345846619
0.0	40.0	-0.3196510076522827	-0.2940254211425781	0.4343129228692028
0.0	60.0	-0.25537896156311035	-0.3456764221191406	0.42977971429343065
0.0	80.0	-0.2600095272064209	-0.36061859130859375	0.4445792647385853
0.0	100.0	-0.2676687240600586	-0.35993194580078125	0.44855050044323475
0.0	120.0	-0.23994266986846924	-0.4616851806640625	0.520313070053422
0.0	140.0	-0.24766123294830322	-0.4588775634765625	0.5214448240875159
0.0	160.0	-0.30151987075805664	-0.3250579833984375	0.4433699640627611
0.0	180.0	-0.31844449043273926	-0.2501983642578125	0.4049766844699235
0.0	200.0	-0.3365234136581421	-0.1770782470703125	0.38026926450296195
0.0	220.0	-0.34709084033966064	-0.1749420166015625	0.38868594085754266
0.0	240.0	-0.35863208770751953	-0.1600189208984375	0.39271240033764454
0.0	260.0	-0.36007988452911377	-0.207763671875	0.41572017823709567
0.0	280.0	-0.3335843086242676	-0.263885498046875	0.4253399194053832
0.0	300.0	-0.31497371196746826	-0.26910400390625	0.41427696550609794
0.0	320.0	-0.31503093242645264	-0.303131103515625	0.43718755049072555
0.0	340.0	-0.31205272674560547	-0.194549560546875	0.36773147237943843
0.0	360.0	-0.2972714900970459	-0.263153076171875	0.3970137029413956
0.0	380.0	-0.29256725311279297	-0.31365966796875	0.4289265495445946
0.0	400.0	-0.3061714172363281	-0.2877197265625	0.42014709065481043
0.0	420.0	-0.3169214725494385	-0.309661865234375	0.4430910634884625
0.0	440.0	-0.2848557233810425	-0.2645263671875	0.3887376777215621
0.0	460.0	-0.2681938409805298	-0.12103271484375	0.2942394507919327
0.0	480.0	-0.23542273044586182	-0.12255859375	0.26541377302725355
0.0	500.0	-0.21653544902801514	-0.129791259765625	0.2524546925634619
0.0	520.0	-0.2038872241973877	-0.13885498046875	0.2466793582606635
0.0	540.0	-0.13341867923736572	-0.14105224609375	0.19415529891696207
0.0	560.0	-0.04766404628753662	-0.1163330078125	0.12571885306191596
0.0	580.0	0.05898284912109375	-0.03179931640625	0.06700875326661816
0.0	600.0	-0.12488341331481934	-0.23321533203125	0.26454726990767863
0.0	620.0	-0.1361095905303955	-0.2637939453125	0.296838451380353
0.0	640.0	-0.26070690155029297	-0.17041015625	0.31146060725090674
0.0	660.0	-0.3079822063446045	-0.20074462890625	0.3676294948172665
0.0	680.0	-0.34007883071899414	-0.187744140625	0.38846038851112996
0.0	700.0	-0.3760817050933838	-0.182861328125	0.4181814369739358
0.0	720.0	-0.38939368724823	-0.10418701171875	0.40309102827978605
0.0	740.0	-0.039795875549316406	-0.00823974609375	0.04063994496091435
0.0	760.0	0.37399983406066895	-0.1484375	0.4023798793225848
0.0	780.0	0.455857515335083	-0.1883544921875	0.49323776114029066
0.0	800.0	0.46856337785720825	-0.20574951171875	0.5117465199114313
20.0	0.0	-0.38807106018066406	-0.148037850856781	0.41534847181136847
20.0	20.0	-0.3467121124267578	-0.1911468505859375	0.39591212079494037
20.0	40.0	-0.3192901611328125	-0.1964874267578125	0.37490467571120545
20.0	60.0	-0.2765007019042969	-0.21779251098632812	0.3519747377231762
20.0	80.0	-0.2817707061767578	-0.2225799560546875	0.3590773839949481
20.0	100.0	-0.2966270446777344	-0.21381378173828125	0.36565548935503756
20.0	120.0	-0.2834053039550781	-0.2387847900390625	0.37058972228580406
20.0	140.0	-0.3033103942871094	-0.2012176513671875	0.3639859042659877
20.0	160.0	-0.33344268798828125	-0.12872314453125	0.3574264597240436
20.0	180.0	-0.32515907287597656	-0.110870361328125	0.3435413507783213
20.0	200.0	-0.31304931640625	-0.1373443603515625	0.34185281602291984
20.0	220.0	-0.3132781982421875	-0.15478515625	0.34943049965509343
20.0	240.0	-0.3141498565673828	-0.175628662109375	0.35991048794892905
20.0	260.0	-0.3297119140625	-0.2147216796875	0.3934658130035934
20.0	280.0	-0.31809043884277344	-0.26300048828125	0.4127357315757434
20.0	300.0	-0.30934906005859375	-0.254119873046875	0.4003420423044466
20.0	320.0	-0.31329345703125	-0.2703857421875	0.4138372141275805
20.0	340.0	-0.3085956573486328	-0.165557861328125	0.35020092116094936
20.0	360.0	-0.2887458801269531	-0.2359619140625	0.3728970476932305
20.0	380.0	-0.27931976318359375	-0.286346435546875	0.4000172636966304
20.0	400.0	-0.2854900360107422	-0.26153564453125	0.38717625704811914
20.0	420.0	-0.2957592010498047	-0.26739501953125	0.3987149376129973
20.0	440.0	-0.2781028747558594	-0.20947265625	0.34816663060078556
20.0	460.0	-0.27062034606933594	-0.062225341796875	0.2776821291844779
20.0	480.0	-0.2538433074951172	-0.05438232421875	0.25960327799836014
20.0	500.0	-0.24110794067382812	-0.1048583984375	0.26292265550699834
20.0	520.0	-0.24782752990722656	-0.2177734375	0.32991476878200476
20.0	540.0	-0.26244163513183594	-0.2359619140625	0.35292157307071825
20.0	560.0	-0.2720470428466797	-0.2308349609375	0.3567833694451583
20.0	580.0	-0.30086517333984375	-0.23492431640625	0.38171885854350723
20.0	600.0	-0.3276252746582031	-0.26171875	0.41932687094488175
20.0	620.0	-0.3470458984375	-0.25897216796875	0.4330212920916546
20.0	640.0	-0.39089012145996094	-0.26483154296875	0.4721555180300151
20.0	660.0	-0.4378623962402344	-0.28533935546875	0.5226299128643151
20.0	680.0	-0.4780101776123047	-0.291015625	0.5596282908280171
20.0	700.0	-0.5091724395751953	-0.3135986328125	0.5979972204992471
20.0	720.0	-0.5424976348876953	-0.30291748046875	0.6213394272314278
20.0	740.0	-0.5372047424316406	-0.27801513671875	0.6048812706108453
20.0	760.0	-0.4747753143310547	-0.2022705078125	0.5160668148882259
20.0	780.0	0.4725055694580078	-0.178466796875	0.5050860429230437
20.0	800.0	0.49477386474609375	-0.21185302734375	0.5382219639056897
40.0	0.0	-0.3551368713378906	-0.12677839398384094	0.3770874680558709
40.0	20.0	-0.3173866271972656	-0.1262664794921875	0.34158087617284294
40.0	40.0	-0.32959747314453125	-0.09411239624023438	0.34277053174002414
40.0	60.0	-0.2908210754394531	-0.12878036499023438	0.3180586114645822
40.0	80.0	-0.3079338073730469	-0.1163177490234375	0.3291702423688085
40.0	100.0	-0.31793975830078125	-0.10292816162109375	0.33418542212828073
40.0	120.0	-0.297576904296875	-0.1510162353515625	0.33370333727829277
40.0	140.0	-0.31642913818359375	-0.11846923828125	0.3378792090534004
40.0	160.0	-0.338043212890625	-0.0543212890625	0.34237992964954606
40.0	180.0	-0.31844329833984375	-0.067047119140625	0.3254250304488207
40.0	200.0	-0.3111000061035156	-0.0925445556640625	0.32457311746456485
40.0	220.0	-0.326629638671875	-0.066864013671875	0.3334032351121271
40.0	240.0	-0.3191490173339844	-0.091522216796875	0.3320126675786062
40.0	260.0	-0.33649444580078125	-0.114532470703125	0.3554521049313636
40.0	280.0	-0.330078125	-0.11041259765625	0.34805532652829285
40.0	300.0	-0.31512451171875	-0.129974365234375	0.34087650770339
40.0	320.0	-0.3212013244628906	-0.19244384765625	0.3744394815420205
40.0	340.0	-0.3102836608886719	-0.11590576171875	0.3312251436924437
40.0	360.0	-0.29349517822265625	-0.160247802734375	0.33439314873535303
40.0	380.0	-0.2827644348144531	-0.182647705078125	0.3366242857641778
40.0	400.0	-0.2837562561035156	-0.169921875	0.3307431881103518
40.0	420.0	-0.2913017272949219	-0.1724853515625	0.33853787502825183
40.0	440.0	-0.2725563049316406	-0.136932373046875	0.30502035038049186
40.0	460.0	-0.2657470703125	-0.0380859375	0.26846236983035576
40.0	480.0	-0.25041961669921875	-0.047607421875	0.25490478819623585
40.0	500.0	-0.23792266845703125	-0.087493896484375	0.25350025263840065
40.0	520.0	-0.24546051025390625	-0.1904296875	0.31066755217668884
40.0	540.0	-0.2526283264160156	-0.2108154296875	0.32903528184995934
40.0	560.0	-0.240081787109375	-0.209228515625	0.31845853144840086
40.0	580.0	-0.2911109924316406	-0.22576904296875	0.36839825010111005
40.0	600.0	-0.32215118408203125	-0.22998046875	0.3958186471250748
40.0	620.0	-0.4022064208984375	-0.2322998046875	0.46447088635325867
40.0	640.0	-0.4793510437011719	-0.25396728515625	0.5424728610972523
40.0	660.0	-0.5201988220214844	-0.26483154296875	0.5837315826505782
40.0	680.0	-0.5593528747558594	-0.266845703125	0.619743711362947
40.0	700.0	-0.5707321166992188	-0.29736328125	0.6435526940878558
40.0	720.0	-0.5774574279785156	-0.29974365234375	0.6506176590348078
40.0	740.0	-0.5607032775878906	-0.27447509765625	0.6242793803508259
40.0	760.0	-0.4728965759277344	-0.183837890625	0.5073731778027145
40.0	780.0	0.497100830078125	-0.1578369140625	0.5215570215279762
40.0	800.0	0.513519287109375	-0.18048095703125	0.5443118904490666
60.0	0.0	-0.3565101623535156	-0.07339812815189362	0.3639873364246782
60.0	20.0	-0.3156700134277344	-0.08306121826171875	0.3264149557795826
60.0	40.0	-0.3386497497558594	-0.05025482177734375	0.34235829202982476
60.0	60.0	-0.2931480407714844	-0.07188034057617188	0.30183200156627915
60.0	80.0	-0.3020172119140625	-0.05663299560546875	0.3072811293971577
60.0	100.0	-0.3113212585449219	-0.0502777099609375	0.31535499701274794
60.0	120.0	-0.29291534423828125	-0.07775115966796875	0.3030588090122852
60.0	140.0	-0.3026847839355469	-0.064727783203125	0.30952829328592796
60.0	160.0	-0.3096733093261719	-0.025634765625	0.31073252117805694
60.0	180.0	-0.27066802978515625	-0.0616455078125	0.2775992632937617
60.0	200.0	-0.2830543518066406	-0.0726318359375	0.2922244850595675
60.0	220.0	-0.3243560791015625	-0.0015411376953125	0.3243597403432414
60.0	240.0	-0.3212013244628906	-0.0130462646484375	0.3214661659615086
60.0	260.0	-0.3776817321777344	0.0980224609375	0.390194686879534
60.0	280.0	-0.4787025451660156	0.552642822265625	0.7311430884239667
60.0	300.0	-0.4332427978515625	0.514739990234375	0.6727975768659801
60.0	320.0	-0.4381866455078125	0.553924560546875	0.7062860292250144
60.0	340.0	-0.40885162353515625	0.485809326171875	0.6349569681977704
60.0	360.0	-0.29888153076171875	-0.0416259765625	0.3017662859818009
60.0	380.0	-0.2822303771972656	-0.003814697265625	0.2822561562271746
60.0	400.0	-0.27557373046875	0.012054443359375	0.27583725370074225
60.0	420.0	-0.2748298645019531	-0.017242431640625	0.27537021602025796
60.0	440.0	-0.264556884765625	0.0277099609375	0.26600411126907414
60.0	460.0	-0.2659339904785156	0.056396484375	0.27184821268804926
60.0	480.0	-0.26515960693359375	0.029632568359375	0.2668102439126934
60.0	500.0	-0.2604331970214844	-0.035064697265625	0.26278314844213513
60.0	520.0	-0.2626991271972656	-0.175048828125	0.3156785131397779
60.0	540.0	-0.2625579833984375	-0.1973876953125	0.32847921837923705
60.0	560.0	-0.24776840209960938	-0.19525146484375	0.31545572685025686
60.0	580.0	-0.2971076965332031	-0.208984375	0.3632457189471151
60.0	600.0	-0.3267173767089844	-0.2144775390625	0.39082586788224066
60.0	620.0	-0.4119224548339844	-0.2235107421875	0.46865462834550453
60.0	640.0	-0.4810752868652344	-0.26055908203125	0.5471055353964491
60.0	660.0	-0.5110015869140625	-0.273193359375	0.5794456259523305
60.0	680.0	-0.5482406616210938	-0.2781982421875	0.6147862108171828
60.0	700.0	-0.5580787658691406	-0.31304931640625	0.6398841953169678
60.0	720.0	-0.5608482360839844	-0.3079833984375	0.6398472611738121
60.0	740.0	-0.5783843994140625	-0.34033203125	0.6710844991357771
60.0	760.0	-0.5294418334960938	-0.32281494140625	0.6200952680442143
60.0	780.0	0.6845321655273438	-0.32879638671875	0.7594019683677812
60.0	800.0	0.6595840454101562	-0.15447998046875	0.6774327843596385
80.0	0.0	-0.37053680419921875	-0.013842707499861717	0.3707952855917897
80.0	20.0	-0.311248779296875	-0.04894447326660156	0.31507358517835143
80.0	40.0	-0.31768035888671875	-0.031871795654296875	0.3192751505842941
80.0	60.0	-0.29058837890625	-0.037822723388671875	0.29303952695822166
80.0	80.0	-0.28000640869140625	-0.0483551025390625	0.28415102472069687
80.0	100.0	-0.294097900390625	-0.0308074951171875	0.2957070793362403
80.0	120.0	-0.2557525634765625	-0.0753936767578125	0.26663379421951494
80.0	140.0	-0.24755096435546875	-0.080780029296875	0.2603975673590799
80.0	160.0	-0.2520751953125	-0.038970947265625	0.25506987047202406
80.0	180.0	-0.23600006103515625	-0.0529327392578125	0.24186339883068922
80.0	200.0	-0.30062103271484375	0.0229034423828125	0.30149224365399846
80.0	220.0	-0.32045745849609375	0.0771331787109375	0.3296096326927189
80.0	240.0	-0.36397552490234375	0.1992034912109375	0.41492193680084294
80.0	260.0	-0.4913330078125	0.684661865234375	0.8427158443225639
80.0	280.0	-0.49139404296875	0.978668212890625	1.0951071072674596
80.0	300.0	-0.4496002197265625	0.9349365234375	1.0374230865156087
80.0	320.0	-0.44609832763671875	0.956451416015625	1.055368669763591
80.0	340.0	-0.37345123291015625	0.614898681640625	0.7194207475778652
80.0	360.0	-0.2546234130859375	0.024169921875	0.2557679956815856
80.0	380.0	-0.2535400390625	0.081878662109375	0.2664332312543524
80.0	400.0	-0.24457550048828125	0.113739013671875	0.26972900969332947
80.0	420.0	-0.24068450927734375	0.106109619140625	0.26303665957475253
80.0	440.0	-0.25254058837890625	0.0885009765625	0.26759890065409525
80.0	460.0	-0.2570648193359375	0.076751708984375	0.2682781134797253
80.0	480.0	-0.27957916259765625	0.042877197265625	0.28284794891277193
80.0	500.0	-0.26263427734375	-0.010406494140625	0.26284036744033945
80.0	520.0	-0.2640533447265625	-0.1575927734375	0.307505530195813
80.0	540.0	-0.26786041259765625	-0.1800537109375	0.3227515134888626
80.0	560.0	-0.25554656982421875	-0.1785888671875	0.3117659904996676
80.0	580.0	-0.30854034423828125	-0.19677734375	0.36594872186685223
80.0	600.0	-0.3375091552734375	-0.20086669921875	0.3927592911038835
80.0	620.0	-0.42702484130859375	-0.21343994140625	0.47739587732000066
80.0	640.0	-0.49059295654296875	-0.2469482421875	0.5492402783200331
80.0	660.0	-0.51361083984375	-0.2606201171875	0.5759504668700499
80.0	680.0	-0.546173095703125	-0.271240234375	0.6098166242517007
80.0	700.0	-0.5499954223632812	-0.30621337890625	0.6294931278749172
80.0	720.0	-0.5501480102539062	-0.30938720703125	0.6311761062183276
80.0	740.0	-0.558624267578125	-0.35186767578125	0.6602059781514368
80.0	760.0	0.0	-0.074951171875	0.074951171875
80.0	780.0	0.5570144653320312	-0.211669921875	0.5958768919967423
80.0	800.0	0.5318374633789062	-0.1988525390625	0.5677969881435728
100.0	0.0	-0.31970977783203125	-0.00906444899737835	0.31983825017816875
100.0	20.0	-0.27936553955078125	-0.03830146789550781	0.28197891256519475
100.0	40.0	-0.29718017578125	-0.0155487060546875	0.297586658197826
100.0	60.0	-0.29051971435546875	-0.003299713134765625	0.2905384527665054
100.0	80.0	-0.2751922607421875	-0.01378631591796875	0.2755373711114087
100.0	100.0	-0.2920379638671875	0.00928497314453125	0.2921855285019903
100.0	120.0	-0.26108551025390625	-0.030853271484375	0.2629022023982133
100.0	140.0	-0.247711181640625	-0.050506591796875	0.25280772402110435
100.0	160.0	-0.24603271484375	-0.0242156982421875	0.24722155410631713
100.0	180.0	-0.23046875	-0.0178985595703125	0.23116272009399466
100.0	200.0	-0.28265380859375	0.0717010498046875	0.2916062688894848
100.0	220.0	-0.267791748046875	0.105682373046875	0.28789092430088836
100.0	240.0	-0.4065093994140625	0.5290679931640625	0.667205240688823
100.0	260.0	-0.38434600830078125	0.996002197265625	1.0675871070103353
100.0	280.0	-0.26631927490234375	1.059234619140625	1.0922014166675005
100.0	300.0	-0.16748046875	0.965179443359375	0.9796025037208882
100.0	320.0	-0.13117218017578125	0.9342041015625	0.9433681382303865
100.0	340.0	-0.1316070556640625	0.463043212890625	0.48138283528251846
100.0	360.0	-0.06839752197265625	-0.03497314453125	0.07682019168424208
100.0	380.0	-0.10286712646484375	0.068145751953125	0.12339160918146337
100.0	400.0	-0.03624725341796875	0.09136962890625	0.09829685888578679
100.0	420.0	-0.02065277099609375	0.085723876953125	0.08817664106605336
100.0	440.0	0.0013885498046875	0.071380615234375	0.07139411951833279
100.0	460.0	0.059844970703125	0.016754150390625	0.06214597391440228
100.0	480.0	0.03462982177734375	0.002777099609375	0.03474099651090887
100.0	500.0	0.018157958984375	-0.00421142578125	0.018639945858001356
100.0	520.0	-0.10260772705078125	0.02508544921875	0.10562966161563764
100.0	540.0	-0.1603851318359375	0.009765625	0.16068216436702512
100.0	560.0	-0.1462554931640625	-0.02166748046875	0.1478517804780409
100.0	580.0	-0.2838134765625	-0.1322021484375	0.3130934325883945
100.0	600.0	-0.3324432373046875	-0.13751220703125	0.3597611890021298
100.0	620.0	-0.4560546875	-0.18853759765625	0.49348992261312963
100.0	640.0	-0.5330352783203125	-0.24127197265625	0.5850972335633209
100.0	660.0	-0.5623855590820312	-0.25836181640625	0.6188928382529125
100.0	680.0	-0.594085693359375	-0.25994873046875	0.6484683134329727
100.0	700.0	-0.58551025390625	-0.3077392578125	0.6614572610746289
100.0	720.0	-0.54974365234375	-0.334716796875	0.6436252150145346
100.0	740.0	-0.488433837890625	-0.255615234375	0.5512773911935366
100.0	760.0	0.464599609375	-0.22418212890625	0.5158589186515448
100.0	780.0	0.5485687255859375	-0.17864990234375	0.5769258481801721
100.0	800.0	0.5258102416992188	-0.1763916015625	0.5546083369167601
120.0	0.0	-0.29975128173828125	0.009813489392399788	0.299911879520964
120.0	20.0	-0.27553558349609375	-0.013708114624023438	0.27587636756177253
120.0	40.0	-0.28676605224609375	-0.005840301513671875	0.2868255181161188
120.0	60.0	-0.28057861328125	0.004856109619140625	0.2806206336523784
120.0	80.0	-0.23213958740234375	-0.04311370849609375	0.236109254159206
120.0	100.0	-0.2495574951171875	-0.02783966064453125	0.25110553572943733
120.0	120.0	-0.21854400634765625	-0.06443023681640625	0.22784367036787
120.0	140.0	-0.20563507080078125	-0.069427490234375	0.21703907192827412
120.0	160.0	-0.212005615234375	-0.03033447265625	0.2141647989802214
120.0	180.0	-0.17230224609375	-0.0197296142578125	0.1734281456042048
120.0	200.0	-0.202972412109375	0.08892822265625	0.2215988015813658
120.0	220.0	-0.1375732421875	0.108642578125	0.17529862163641577
120.0	240.0	-0.284271240234375	0.6092529296875	0.6723089099195336
120.0	260.0	0.24184417724609375	1.015594482421875	1.0439927005461274
120.0	280.0	1.2793655395507812	0.699493408203125	1.4581039784287282
120.0	300.0	1.4281082153320312	0.56982421875	1.537593156518618
120.0	320.0	1.6649093627929688	0.341094970703125	1.699490795901718
120.0	340.0	1.8102340698242188	-0.551788330078125	1.8924634075095772
120.0	360.0	1.1296234130859375	-0.529541015625	1.2475827598284128
120.0	380.0	-0.0940399169921875	0.066680908203125	0.11528160957711815
120.0	400.0	-0.0619354248046875	0.123382568359375	0.13805526074979158
120.0	420.0	-0.0402984619140625	0.11785888671875	0.12455795121638076
120.0	440.0	-0.0243988037109375	0.10980224609375	0.1124803754872702
120.0	460.0	0.04746246337890625	0.046142578125	0.06619533930735415
120.0	480.0	0.0263824462890625	0.021881103515625	0.03427559136261203
120.0	500.0	-0.00334930419921875	-0.00677490234375	0.007557588265197674
120.0	520.0	-0.0214385986328125	-0.00177001953125	0.021511542959068194
120.0	540.0	-0.0487060546875	0.001220703125	0.048721349317738784
120.0	560.0	-0.038238525390625	-0.0323486328125	0.05008611453174846
120.0	580.0	-0.03204345703125	-0.0443115234375	0.05468358298306428
120.0	600.0	-0.052886962890625	-0.052978515625	0.07485822574455472
120.0	620.0	-0.5336151123046875	-0.068115234375	0.5379449537210155
120.0	640.0	-0.576385498046875	-0.41046142578125	0.7076007521287133
120.0	660.0	-0.5750503540039062	-0.60369873046875	0.8337476037804237
120.0	680.0	-0.5917510986328125	-0.661376953125	0.887462019952431
120.0	700.0	-0.5764236450195312	-0.7161865234375	0.9193407175204932
120.0	720.0	-0.40386962890625	-0.72247314453125	0.8276944615748885
120.0	740.0	0.40245819091796875	-0.02642822265625	0.40332498855108456
120.0	760.0	0.5468978881835938	-0.13287353515625	0.5628078503757689
120.0	780.0	0.533721923828125	-0.13922119140625	0.5515810295064276
120.0	800.0	0.5168304443359375	-0.140869140625	0.5356844434673351
140.0	0.0	-0.3027801513671875	0.05039382725954056	0.306945203395983
140.0	20.0	-0.2859344482421875	0.028858184814453125	0.28738702740790045
140.0	40.0	-0.2815704345703125	0.020740509033203125	0.28233327529547597
140.0	60.0	-0.266754150390625	0.0178680419921875	0.26735190980290147
140.0	80.0	-0.203765869140625	-0.047698974609375	0.20927427363491222
140.0	100.0	-0.221282958984375	-0.02581024169921875	0.222783115413742
140.0	120.0	-0.199554443359375	-0.036346435546875	0.20283747001339064
140.0	140.0	-0.1777496337890625	-0.02581787109375	0.1796148512232753
140.0	160.0	-0.2017059326171875	0.0218963623046875	0.20289094098837318
140.0	180.0	-0.1674957275390625	0.0458984375	0.17367062304483527
140.0	200.0	-0.1388397216796875	0.1323699951171875	0.19182878804657377
140.0	220.0	-0.143951416015625	0.1230621337890625	0.1893839986525278
140.0	240.0	-0.05352783203125	0.553466796875	0.5560492100929901
140.0	260.0	0.64776611328125	0.91680908203125	1.1225594997194939
140.0	280.0	1.8340301513671875	0.5948486328125	1.9280849286488522
140.0	300.0	2.0456695556640625	0.171173095703125	2.052818589077806
140.0	320.0	2.4815673828125	-0.192840576171875	2.489048847101475
140.0	340.0	2.250274658203125	-0.866973876953125	2.4115098466874074
140.0	360.0	1.4009552001953125	-0.72039794921875	1.5753249436839591
140.0	380.0	-0.088165283203125	-0.001007080078125	0.0881710347708985
140.0	400.0	-0.084747314453125	0.11724853515625	0.14466971453384167
140.0	420.0	-0.0503692626953125	0.138458251953125	0.14733550202983814
140.0	440.0	-0.0431976318359375	0.13934326171875	0.14588550299002728
140.0	460.0	0.03057861328125	0.065704345703125	0.07247146082755611
140.0	480.0	0.013092041015625	0.0321044921875	0.03467131316480609
140.0	500.0	-0.0194091796875	-0.0111083984375	0.02236320129113708
140.0	520.0	0.0068359375	-0.00115966796875	0.006933604495617774
140.0	540.0	0.0107879638671875	-0.00750732421875	0.01314306209850556
140.0	560.0	0.01776123046875	-0.0361328125	0.04026215899482055
140.0	580.0	0.0153961181640625	-0.07861328125	0.08010673157365351
140.0	600.0	-0.014556884765625	-0.09942626953125	0.10048624765101172
140.0	620.0	-0.026031494140625	-0.107421875	0.11053098170064816
140.0	640.0	-0.036590576171875	-0.11663818359375	0.12224293900524119
140.0	660.0	0.0102386474609375	-0.17022705078125	0.17053468479905087
140.0	680.0	0.0622406005859375	-0.08624267578125	0.10635643604036386
140.0	700.0	0.1267242431640625	-0.00531005859375	0.12683544665342375
140.0	720.0	0.1500701904296875	-0.05096435546875	0.15848794144649547
140.0	740.0	0.3575286865234375	-0.00531005859375	0.35756811716013426
140.0	760.0	0.495025634765625	-0.089599609375	0.5030690500073152
140.0	780.0	0.488525390625	-0.093017578125	0.49730204818153456
140.0	800.0	0.471099853515625	-0.09423828125	0.480433060514571
160.0	0.0	-0.2751617431640625	0.0604710653424263	0.28172812185639806
160.0	20.0	-0.2706298828125	0.05513763427734375	0.27618959463529685
160.0	40.0	-0.268402099609375	0.047031402587890625	0.27249154097715605
160.0	60.0	-0.2538909912109375	0.034175872802734375	0.25618084569284455
160.0	80.0	-0.2052459716796875	-0.00605010986328125	0.2053351229578049
160.0	100.0	-0.18756103515625	-0.0113677978515625	0.18790521210673758
160.0	120.0	-0.1801300048828125	-0.01178741455078125	0.18051526750076854
160.0	140.0	-0.1674346923828125	0.0059051513671875	0.16753879260038987
160.0	160.0	-0.1501312255859375	0.034698486328125	0.15408883752367897
160.0	180.0	-0.0808258056640625	0.054962158203125	0.09774277311182725
160.0	200.0	-0.1115264892578125	0.133514404296875	0.17396624373976222
160.0	220.0	-0.1732177734375	0.1239013671875	0.2129693541934538
160.0	240.0	0.1689605712890625	0.5041046142578125	0.5316663773141427
160.0	260.0	1.4331207275390625	0.686248779296875	1.5889532424802635
160.0	280.0	2.83758544921875	0.3900146484375	2.864263012995455
160.0	300.0	2.9796295166015625	0.054290771484375	2.980124081992498
160.0	320.0	3.1956634521484375	-0.098968505859375	3.1971955937273067
160.0	340.0	3.21612548828125	-0.66644287109375	3.284449612462336
160.0	360.0	1.8713836669921875	-0.635467529296875	1.9763339317726145
160.0	380.0	-0.0181732177734375	0.003021240234375	0.01842264196022359
160.0	400.0	-0.0371551513671875	0.126007080078125	0.1313708091736274
160.0	420.0	-0.0054473876953125	0.153717041015625	0.15381353234128128
160.0	440.0	-0.0030670166015625	0.15362548828125	0.15365610056384596
160.0	460.0	0.04693603515625	0.06756591796875	0.08226873444479738
160.0	480.0	0.0074462890625	0.044647216796875	0.04526390602355771
160.0	500.0	-0.0069732666015625	0.009552001953125	0.011826545920469375
160.0	520.0	0.005950927734375	0.02972412109375	0.030313972284998665
160.0	540.0	0.0452728271484375	0.013427734375	0.047222165647689815
160.0	560.0	0.05841064453125	-0.01605224609375	0.06057621644845737
160.0	580.0	0.0315704345703125	-0.0762939453125	0.08256790193716396
160.0	600.0	-0.0171051025390625	-0.0618896484375	0.0642099144726824
160.0	620.0	-0.0289764404296875	-0.0614013671875	0.06789522805374049
160.0	640.0	-0.045135498046875	-0.06134033203125	0.07615674308715842
160.0	660.0	-0.069091796875	-0.05963134765625	0.09126649998064357
160.0	680.0	0.01483154296875	-0.03118896484375	0.03453586823663987
160.0	700.0	0.11920166015625	-0.0616455078125	0.13419837710444607
160.0	720.0	0.208221435546875	-0.1011962890625	0.2315099460956753
160.0	740.0	0.3466644287109375	-0.01190185546875	0.3468686787490039
160.0	760.0	0.3412628173828125	-0.0804443359375	0.35061603173910943
160.0	780.0	0.3419647216796875	-0.08038330078125	0.3512852771152743
160.0	800.0	0.3244781494140625	-0.08050537109375	0.33431599456519734
180.0	0.0	-0.276214599609375	0.08100708574056625	0.2878483159192473
180.0	20.0	-0.2757568359375	0.08142662048339844	0.2875276110038977
180.0	40.0	-0.2746124267578125	0.07252120971679688	0.284026954334624
180.0	60.0	-0.2521820068359375	0.047367095947265625	0.2565919062446793
180.0	80.0	-0.18792724609375	0.006256103515625	0.1880313501934693
180.0	100.0	-0.16802978515625	0.00457763671875	0.16809212788701433
180.0	120.0	-0.14630126953125	0.0033721923828125	0.1463401282899607
180.0	140.0	-0.0599822998046875	0.047576904296875	0.07656002946925645
180.0	160.0	-0.033050537109375	0.061370849609375	0.06970451337606982
180.0	180.0	-0.05072021484375	0.05828857421875	0.07726640976679895
180.0	200.0	-0.1205291748046875	0.12286376953125	0.17211271842175707
180.0	220.0	-0.150421142578125	0.11761474609375	0.1909443600455533
180.0	240.0	0.298858642578125	0.442779541015625	0.5342005336815445
180.0	260.0	1.684112548828125	0.699554443359375	1.8236259200680958
180.0	280.0	3.1168670654296875	0.594390869140625	3.173036528134843
180.0	300.0	3.2287445068359375	0.21917724609375	3.2361751738168443
180.0	320.0	3.358642578125	0.105133056640625	3.360287625664319
180.0	340.0	3.585357666015625	-0.491607666015625	3.6189042112968863
180.0	360.0	1.9536285400390625	-0.70892333984375	2.0782773573876936
180.0	380.0	0.09466552734375	-0.03289794921875	0.10021894596367362
180.0	400.0	0.0443267822265625	0.09808349609375	0.10763473337419371
180.0	420.0	0.1393890380859375	0.141204833984375	0.19841398408145994
180.0	440.0	0.18499755859375	0.14666748046875	0.23608355832776481
180.0	460.0	0.392181396484375	0.008514404296875	0.392273811041427
180.0	480.0	0.371337890625	-0.025238037109375	0.3721945560200453
180.0	500.0	0.3428497314453125	-0.074127197265625	0.3507716917406246
180.0	520.0	0.3208770751953125	-0.051025390625	0.3249087377623632
180.0	540.0	0.1595001220703125	-0.01611328125	0.16031196703018208
180.0	560.0	0.0708770751953125	-0.00494384765625	0.07104928865154239
180.0	580.0	0.0406341552734375	-0.08306884765625	0.09247468856786217
180.0	600.0	-0.009552001953125	-0.05169677734375	0.05257183208755205
180.0	620.0	-0.021759033203125	-0.04730224609375	0.052066860971719656
180.0	640.0	-0.0425567626953125	-0.048095703125	0.06422051627161897
180.0	660.0	-0.0587615966796875	-0.03631591796875	0.0690780076598858
180.0	680.0	-0.0393829345703125	0.05877685546875	0.07075121394127341
180.0	700.0	0.0379180908203125	-0.02337646484375	0.044544816982995304
180.0	720.0	0.1768341064453125	-0.0826416015625	0.19519204776610935
180.0	740.0	0.23193359375	-0.05438232421875	0.2382239053857175
180.0	760.0	0.2000885009765625	-0.0823974609375	0.2163902719439917
180.0	780.0	0.1944122314453125	-0.08111572265625	0.21065582402960387
180.0	800.0	0.155487060546875	-0.0838623046875	0.1766610091248396
200.0	0.0	-0.262451171875	0.11118576675653458	0.28503138835538677
200.0	20.0	-0.2574310302734375	0.10309410095214844	0.27730692201741963
200.0	40.0	-0.25830078125	0.0929107666015625	0.2745026487027955
200.0	60.0	-0.2122955322265625	0.049907684326171875	0.2180829428409298
200.0	80.0	-0.2241058349609375	0.05828857421875	0.2315620503191179
200.0	100.0	-0.19366455078125	0.05043792724609375	0.20012481788670192
200.0	120.0	-0.1480255126953125	0.0396270751953125	0.15323791142287563
200.0	140.0	-0.059478759765625	0.0650634765625	0.08815315561938732
200.0	160.0	-0.08245849609375	0.0640411376953125	0.10440627804568535
200.0	180.0	-0.12872314453125	0.06024169921875	0.14212216668336936
200.0	200.0	-0.1211395263671875	0.1232147216796875	0.17279077662615377
200.0	220.0	-0.111572265625	0.13177490234375	0.17266440091808272
200.0	240.0	0.278350830078125	0.3351287841796875	0.4356494997023832
200.0	260.0	1.2303924560546875	0.615325927734375	1.3756785937341816
200.0	280.0	2.03863525390625	0.8350830078125	2.203042743209167
200.0	300.0	1.98760986328125	0.352386474609375	2.0186057554907877
200.0	320.0	2.0549774169921875	0.265655517578125	2.0720774692003157
200.0	340.0	1.9932098388671875	-0.166107177734375	2.0001192605071925
200.0	360.0	1.1313934326171875	-0.454010009765625	1.2190882610937919
200.0	380.0	0.1683807373046875	-0.052490234375	0.17637260955151912
200.0	400.0	0.2978363037109375	0.000152587890625	0.2978363427979503
200.0	420.0	0.58935546875	0.04278564453125	0.590906489999464
200.0	440.0	0.5693359375	0.078216552734375	0.5746835989052177
200.0	460.0	0.5750274658203125	0.044464111328125	0.5767440018274403
200.0	480.0	0.528289794921875	0.049041748046875	0.5305612127456076
200.0	500.0	0.4383392333984375	0.005584716796875	0.43837480835243164
200.0	520.0	0.3648681640625	-0.01568603515625	0.3652051873197621
200.0	540.0	0.224334716796875	-0.024169921875	0.2256329991020323
200.0	560.0	0.0766143798828125	0.01702880859375	0.07848403357977009
200.0	580.0	0.057098388671875	-0.07672119140625	0.09563664151212627
200.0	600.0	-0.0062713623046875	-0.03369140625	0.03427011584834802
200.0	620.0	-0.0083770751953125	-0.02362060546875	0.025062090725601133
200.0	640.0	-0.0154876708984375	-0.0250244140625	0.029429394302801334
200.0	660.0	-0.0418701171875	-0.01837158203125	0.04572331724214605
200.0	680.0	-0.042938232421875	0.04046630859375	0.05900181297824299
200.0	700.0	-0.0040130615234375	-0.050537109375	0.05069619400676551
200.0	720.0	0.0670013427734375	-0.06951904296875	0.09655090506429535
200.0	740.0	0.1816558837890625	-0.0587158203125	0.19090942268561592
200.0	760.0	0.159698486328125	-0.08160400390625	0.1793399564765911
200.0	780.0	0.1650543212890625	-0.07708740234375	0.18216859382533604
200.0	800.0	0.139434814453125	-0.080078125	0.16079357445213108
220.0	0.0	-0.2458343505859375	0.11416079103946686	0.27104836125453047
220.0	20.0	-0.234619140625	0.10485076904296875	0.25698214902307026
220.0	40.0	-0.243499755859375	0.102386474609375	0.2641498084165715
220.0	60.0	-0.2167510986328125	0.08246231079101562	0.23190746313891078
220.0	80.0	-0.2303619384765625	0.096923828125	0.24992169004927145
220.0	100.0	-0.1268768310546875	0.08229827880859375	0.1512307407683264
220.0	120.0	-0.0657196044921875	0.06253814697265625	0.09071982275877255
220.0	140.0	-0.101226806640625	0.072174072265625	0.12432201369854874
220.0	160.0	-0.096893310546875	0.0676727294921875	0.11818592109746381
220.0	180.0	-0.1127777099609375	0.0672607421875	0.13131191607636636
220.0	200.0	-0.095306396484375	0.1246795654296875	0.15693407293055456
220.0	220.0	-0.0681915283203125	0.1381378173828125	0.1540523973391756
220.0	240.0	0.2272796630859375	0.2559051513671875	0.34226231423970765
220.0	260.0	1.0855712890625	0.520843505859375	1.2040527319153023
220.0	280.0	1.8443450927734375	0.961334228515625	2.0798491099484098
220.0	300.0	1.605682373046875	0.487030029296875	1.6779195846495025
220.0	320.0	1.5442047119140625	0.439788818359375	1.6056096652211358
220.0	340.0	1.2996978759765625	0.23138427734375	1.320133801029228
220.0	360.0	0.42138671875	-0.061370849609375	0.4258323002317557
220.0	380.0	0.1299285888671875	0.057952880859375	0.14226726469894455
220.0	400.0	0.314453125	0.0328369140625	0.31616298130460124
220.0	420.0	0.579498291015625	0.09552001953125	0.5873179236335976
220.0	440.0	0.55413818359375	0.145172119140625	0.5728386078926249
220.0	460.0	0.57183837890625	0.112091064453125	0.5827208064934378
220.0	480.0	0.49676513671875	0.167877197265625	0.5243647150800289
220.0	500.0	0.4045257568359375	0.11895751953125	0.421653862067829
220.0	520.0	0.3435516357421875	0.09234619140625	0.35574646236944146
220.0	540.0	0.194610595703125	0.06298828125	0.20455025674575497
220.0	560.0	0.001556396484375	0.09161376953125	0.09162698913388766
220.0	580.0	0.00335693359375	-0.06512451171875	0.06521097323118598
220.0	600.0	-0.0242156982421875	-0.0162353515625	0.02915453106662246
220.0	620.0	-0.0163726806640625	-0.00341796875	0.01672564445704089
220.0	640.0	-0.0040435791015625	-0.00677490234375	0.00788985638132547
220.0	660.0	-0.0228118896484375	0.00115966796875	0.022841347139129834
220.0	680.0	-0.048919677734375	0.03631591796875	0.060926027012665813
220.0	700.0	-0.014373779296875	-0.08636474609375	0.08755269784029032
220.0	720.0	0.008514404296875	-0.08953857421875	0.08994248914532689
220.0	740.0	0.0888671875	-0.07763671875	0.11800354703324285
220.0	760.0	0.098175048828125	-0.0865478515625	0.1308773120998795
220.0	780.0	0.1264801025390625	-0.06719970703125	0.1432236606269285
220.0	800.0	0.1040496826171875	-0.07073974609375	0.1258191087639142
240.0	0.0	-0.226898193359375	0.10675065219402313	0.25075584119537003
240.0	20.0	-0.226318359375	0.10147476196289062	0.24802646452670524
240.0	40.0	-0.2365875244140625	0.0975799560546875	0.25592089506722454
240.0	60.0	-0.20062255859375	0.07783126831054688	0.21519088582821297
240.0	80.0	-0.1773223876953125	0.0733489990234375	0.1918939937457839
240.0	100.0	-0.0400848388671875	0.061767578125	0.073634421396765
240.0	120.0	-0.07672119140625	0.05892181396484375	0.09673634979521455
240.0	140.0	-0.117095947265625	0.07025146484375	0.1365530269848555
240.0	160.0	-0.109527587890625	0.0646514892578125	0.12718532766161209
240.0	180.0	-0.1267242431640625	0.0650634765625	0.14245100837798036
240.0	200.0	-0.0720062255859375	0.1010284423828125	0.12406305934253832
240.0	220.0	-0.0650787353515625	0.100341796875	0.11959815213899616
240.0	240.0	0.1098785400390625	0.20159912109375	0.22959856094254671
240.0	260.0	0.8220672607421875	0.487884521484375	0.9559424080394181
240.0	280.0	1.4482269287109375	1.178436279296875	1.8671029166616866
240.0	300.0	1.1511077880859375	0.661163330078125	1.3274735736850265
240.0	320.0	0.9898681640625	0.603912353515625	1.159546942970937
240.0	340.0	0.6717071533203125	0.50238037109375	0.8387946930459037
240.0	360.0	0.1120452880859375	0.0994873046875	0.14983948203408937
240.0	380.0	0.090484619140625	0.130157470703125	0.15851950504861792
240.0	400.0	0.215972900390625	0.117431640625	0.24583426108461362
240.0	420.0	0.4833221435546875	0.189544677734375	0.5191603599156296
240.0	440.0	0.4962615966796875	0.221588134765625	0.5434858542850786
240.0	460.0	0.556915283203125	0.18353271484375	0.5863777707955292
240.0	480.0	0.5118408203125	0.2069091796875	0.5520800974289212
240.0	500.0	0.4302825927734375	0.163970947265625	0.4604666993290809
240.0	520.0	0.383880615234375	0.1400146484375	0.40861770462107855
240.0	540.0	0.2151641845703125	0.0897216796875	0.23312144072940577
240.0	560.0	-0.0350341796875	0.0540771484375	0.06443393305943264
240.0	580.0	-0.0501861572265625	-0.0821533203125	0.09626950927234165
240.0	600.0	-0.0326385498046875	-0.01043701171875	0.03426669150896233
240.0	620.0	-0.01519775390625	0.00274658203125	0.015443944983368806
240.0	640.0	0.0117950439453125	0.001220703125	0.011858042747065716
240.0	660.0	-0.009918212890625	0.0018310546875	0.010085817181189418
240.0	680.0	-0.0622100830078125	0.01702880859375	0.06449864145826248
240.0	700.0	-0.019439697265625	-0.10394287109375	0.10574508159243662
240.0	720.0	-0.019134521484375	-0.13238525390625	0.13376092614907498
240.0	740.0	0.027679443359375	-0.15185546875	0.15435749082557373
240.0	760.0	0.0949249267578125	-0.17529296875	0.19934484345767398
240.0	780.0	0.1434783935546875	-0.10382080078125	0.17710112391482385
240.0	800.0	0.217742919921875	-0.0726318359375	0.22953727969058965
260.0	0.0	-0.251190185546875	0.1466122716665268	0.290846467261153
260.0	20.0	-0.249664306640625	0.13660812377929688	0.2845945282201394
260.0	40.0	-0.252105712890625	0.12392044067382812	0.28091558534350847
260.0	60.0	-0.14935302734375	0.07513046264648438	0.16718526607993217
260.0	80.0	-0.131622314453125	0.073486328125	0.15074705331545452
260.0	100.0	-0.074462890625	0.06043243408203125	0.09589995395885112
260.0	120.0	-0.11102294921875	0.05572509765625	0.12422311283343265
260.0	140.0	-0.14617919921875	0.06878662109375	0.16155481275941652
260.0	160.0	-0.11279296875	0.0689239501953125	0.13218458575024697
260.0	180.0	-0.14849853515625	0.068206787109375	0.16341352683096838
260.0	200.0	-0.091644287109375	0.078033447265625	0.12036566890913138
260.0	220.0	-0.06915283203125	0.059906005859375	0.09149231506506843
260.0	240.0	-0.025848388671875	0.1022796630859375	0.10549534908186807
260.0	260.0	0.066650390625	0.095550537109375	0.11649969833589757
260.0	280.0	0.032257080078125	0.1600341796875	0.16325274234577994
260.0	300.0	0.11236572265625	0.203338623046875	0.23232014818060964
260.0	320.0	0.09368896484375	0.2132568359375	0.23292938888763526
260.0	340.0	0.043853759765625	0.22637939453125	0.2305879062611838
260.0	360.0	0.068115234375	0.179840087890625	0.19230741630646725
260.0	380.0	0.090728759765625	0.131439208984375	0.1597121582943725
260.0	400.0	0.161285400390625	0.13006591796875	0.20719585757494724
260.0	420.0	0.39404296875	0.167083740234375	0.4280033147909273
260.0	440.0	0.422271728515625	0.17535400390625	0.4572334626747334
260.0	460.0	0.5107421875	0.161163330078125	0.5355662433855927
260.0	480.0	0.49591064453125	0.211700439453125	0.5392072360642484
260.0	500.0	0.425506591796875	0.173919677734375	0.459678054692435
260.0	520.0	0.397918701171875	0.1605224609375	0.4290766285965051
260.0	540.0	0.2008056640625	0.07647705078125	0.21487590375791207
260.0	560.0	-0.083251953125	0.01336669921875	0.08431818515084234
260.0	580.0	-0.0640869140625	-0.0802001953125	0.10266062478972846
260.0	600.0	-0.02838134765625	-0.0296630859375	0.04105361813677861
260.0	620.0	-0.0103759765625	-0.01226806640625	0.016067555600454884
260.0	640.0	0.02685546875	-0.01239013671875	0.029575863295794827
260.0	660.0	0.003448486328125	-0.01629638671875	0.016657259019488065
260.0	680.0	-0.024993896484375	-0.029296875	0.03850976170060363
260.0	700.0	0.00543212890625	-0.10943603515625	0.10957077080669873
260.0	720.0	-0.010589599609375	-0.148681640625	0.14905827678739791
260.0	740.0	0.01263427734375	-0.1728515625	0.17331268742561867
260.0	760.0	0.06597900390625	-0.247802734375	0.25643600394676985
260.0	780.0	0.074005126953125	-0.1683349609375	0.1838842513353925
260.0	800.0	0.12835693359375	-0.13519287109375	0.18642053212069118
280.0	0.0	-0.20111083984375	0.13022583723068237	0.2395920252952728
280.0	20.0	-0.208831787109375	0.12909889221191406	0.24551423436867917
280.0	40.0	-0.198822021484375	0.10428619384765625	0.22451237483569633
280.0	60.0	-0.10784912109375	0.06803131103515625	0.12751349811630344
280.0	80.0	-0.058624267578125	0.06700897216796875	0.08903374135730346
280.0	100.0	-0.071807861328125	0.05107879638671875	0.08812157731699485
280.0	120.0	-0.1505126953125	0.0423736572265625	0.15636367313729768
280.0	140.0	-0.15380859375	0.0625	0.16602208742017593
280.0	160.0	-0.128814697265625	0.0677947998046875	0.14556565911021827
280.0	180.0	-0.15814208984375	0.069610595703125	0.17278470885553682
280.0	200.0	-0.09552001953125	0.080474853515625	0.12490106556635809
280.0	220.0	-0.060150146484375	0.0476226806640625	0.07672000935690143
280.0	240.0	-0.0540771484375	0.054901123046875	0.07706147737319548
280.0	260.0	-0.01611328125	0.050689697265625	0.05318912709870611
280.0	280.0	0.003875732421875	0.05120849609375	0.05135495471704344
280.0	300.0	0.076934814453125	0.0760498046875	0.10817827169974416
280.0	320.0	0.07110595703125	0.086456298828125	0.1119408269238173
280.0	340.0	0.06201171875	0.089508056640625	0.10889052055119598
280.0	360.0	0.046600341796875	0.1060791015625	0.11586357341240933
280.0	380.0	0.046234130859375	0.115325927734375	0.12424839823561548
280.0	400.0	0.08734130859375	0.12982177734375	0.1564678818785468
280.0	420.0	0.09136962890625	0.131622314453125	0.16022747189063163
280.0	440.0	0.082244873046875	0.137908935546875	0.16057114823706253
280.0	460.0	0.090850830078125	0.1402587890625	0.1671119422278468
280.0	480.0	0.066253662109375	0.135711669921875	0.15102054527741313
280.0	500.0	-0.00335693359375	0.096923828125	0.09698194399761942
280.0	520.0	0.00225830078125	0.08062744140625	0.08065906167404176
280.0	540.0	-0.028076171875	0.07061767578125	0.07599426004574479
280.0	560.0	-0.068023681640625	0.0323486328125	0.07532367030876187
280.0	580.0	-0.098297119140625	-0.086669921875	0.13104960507061755
280.0	600.0	-0.055938720703125	-0.028076171875	0.06258923151035461
280.0	620.0	-0.007049560546875	-0.01116943359375	0.013208048709375945
280.0	640.0	0.027801513671875	-0.00982666015625	0.029487071951516036
280.0	660.0	0.016021728515625	-0.014404296875	0.02154482659692405
280.0	680.0	0.008209228515625	-0.04644775390625	0.04716762953294677
280.0	700.0	0.012481689453125	-0.12554931640625	0.12616823459841597
280.0	720.0	-0.004669189453125	-0.1904296875	0.19048692136600043
280.0	740.0	-0.007110595703125	-0.2138671875	0.21398536038807295
280.0	760.0	0.02911376953125	-0.29443359375	0.29586948593063594
280.0	780.0	0.021759033203125	-0.2093505859375	0.21047832039977246
280.0	800.0	0.0419921875	-0.18231201171875	0.18708557781927712
300.0	0.0	-0.10552978515625	0.09392893314361572	0.14127696215810318
300.0	20.0	-0.122467041015625	0.0970001220703125	0.1562280378702181
300.0	40.0	-0.12481689453125	0.07685470581054688	0.1465807046157539
300.0	60.0	-0.0892333984375	0.0501556396484375	0.1023630186407647
300.0	80.0	-0.07806396484375	0.06282806396484375	0.10020652787466859
300.0	100.0	-0.108917236328125	0.0513458251953125	0.12041328055635815
300.0	120.0	-0.158599853515625	0.04361724853515625	0.16448823029309817
300.0	140.0	-0.124786376953125	0.0534210205078125	0.13574035989779729
300.0	160.0	-0.138763427734375	0.0469970703125	0.14650601862910337
300.0	180.0	-0.14208984375	0.038177490234375	0.14712934601056044
300.0	200.0	-0.09112548828125	0.0501861572265625	0.10403126929757939
300.0	220.0	-0.0875244140625	0.04400634765625	0.09796469614624795
300.0	240.0	-0.090576171875	0.079193115234375	0.12031455611044965
300.0	260.0	-0.082855224609375	0.08636474609375	0.11968231955016533
300.0	280.0	-0.079681396484375	0.07806396484375	0.1115486779519435
300.0	300.0	-0.029571533203125	0.08282470703125	0.08794548124148231
300.0	320.0	-0.01727294921875	0.08660888671875	0.08831451768183296
300.0	340.0	-0.002410888671875	0.089691162109375	0.08972355847110813
300.0	360.0	0.005126953125	0.09124755859375	0.09139147989646401
300.0	380.0	0.00909423828125	0.11761474609375	0.11796581567815921
300.0	400.0	-0.006317138671875	0.14483642578125	0.1449741234637659
300.0	420.0	-0.014892578125	0.145660400390625	0.14641974294871035
300.0	440.0	-0.03131103515625	0.15301513671875	0.15618582838277512
300.0	460.0	-0.03271484375	0.152191162109375	0.1556676293446681
300.0	480.0	-0.062774658203125	0.109588623046875	0.12629459217967026
300.0	500.0	-0.06573486328125	0.07830810546875	0.1022410467117268
300.0	520.0	-0.068695068359375	0.06134033203125	0.09209586717439171
300.0	540.0	-0.08917236328125	0.05255126953125	0.10350529601189162
300.0	560.0	-0.099029541015625	0.04296875	0.10794981922322915
300.0	580.0	-0.0765380859375	-0.0599365234375	0.09721350441553953
300.0	600.0	-0.05029296875	-0.0330810546875	0.06019749899228241
300.0	620.0	-0.0113525390625	-0.02197265625	0.024732120124369695
300.0	640.0	0.008575439453125	-0.019775390625	0.021554680145749107
300.0	660.0	-0.000732421875	-0.02734375	0.027353557462704528
300.0	680.0	0.049102783203125	-0.0545654296875	0.07340619480176452
300.0	700.0	0.0455322265625	-0.1380615234375	0.14537595368430845
300.0	720.0	0.024078369140625	-0.19207763671875	0.19358095564371072
300.0	740.0	0.019500732421875	-0.21307373046875	0.21396423341497778
300.0	760.0	0.037261962890625	-0.28204345703125	0.28449422759100207
300.0	780.0	0.024932861328125	-0.24176025390625	0.24304252291074904
300.0	800.0	0.048065185546875	-0.23065185546875	0.23560674967587975
320.0	0.0	-0.08197021484375	0.08152218163013458	0.11560701630639546
320.0	20.0	-0.09857177734375	0.08215522766113281	0.12831943235830803
320.0	40.0	-0.099365234375	0.0589752197265625	0.11554880503144552
320.0	60.0	-0.052398681640625	0.042835235595703125	0.06767923792578462
320.0	80.0	-0.04974365234375	0.057861328125	0.07630441822650103
320.0	100.0	-0.08843994140625	0.0510406494140625	0.10211156216878758
320.0	120.0	-0.138641357421875	0.0561065673828125	0.14956394248368213
320.0	140.0	-0.1231689453125	0.0581512451171875	0.13620630087508007
320.0	160.0	-0.130645751953125	0.0531463623046875	0.14104200909522868
320.0	180.0	-0.123443603515625	0.048583984375	0.1326601929241514
320.0	200.0	-0.09503173828125	0.0411529541015625	0.10355962974075036
320.0	220.0	-0.114532470703125	0.0518341064453125	0.12571579628808058
320.0	240.0	-0.1380615234375	0.070281982421875	0.15492108089937956
320.0	260.0	-0.165069580078125	0.09246826171875	0.18920450759021512
320.0	280.0	-0.165863037109375	0.0894775390625	0.18845895329176357
320.0	300.0	-0.087158203125	0.08416748046875	0.12116400926197586
320.0	320.0	-0.074371337890625	0.08392333984375	0.11213484235584883
320.0	340.0	-0.0533447265625	0.091827392578125	0.10619759827663232
320.0	360.0	-0.039215087890625	0.08538818359375	0.09396257241960439
320.0	380.0	-0.019012451171875	0.12030029296875	0.12179340617590927
320.0	400.0	-0.023590087890625	0.15130615234375	0.1531340719231272
320.0	420.0	-0.063507080078125	0.16534423828125	0.1771210499993046
320.0	440.0	-0.108367919921875	0.168701171875	0.2005085820113249
320.0	460.0	-0.16064453125	0.173126220703125	0.2361765308312394
320.0	480.0	-0.222991943359375	0.13116455078125	0.25870745289774283
320.0	500.0	-0.22039794921875	0.090118408203125	0.2381104439475425
320.0	520.0	-0.181243896484375	0.06781005859375	0.1935137050943076
320.0	540.0	-0.1539306640625	0.04644775390625	0.16078570577528897
320.0	560.0	-0.154388427734375	0.03497314453125	0.15830005513800693
320.0	580.0	-0.09674072265625	-0.0728759765625	0.1211184353432273
320.0	600.0	-0.053314208984375	-0.08197021484375	0.09778303023101782
320.0	620.0	-0.001373291015625	-0.063720703125	0.06373549980158609
320.0	640.0	0.022125244140625	-0.06292724609375	0.06670355859491782
320.0	660.0	0.01898193359375	-0.0699462890625	0.07247618337476348
320.0	680.0	0.032440185546875	-0.0794677734375	0.0858340995958454
320.0	700.0	0.037628173828125	-0.16754150390625	0.1717149818647388
320.0	720.0	0.0145263671875	-0.20916748046875	0.20967129090390746
320.0	740.0	0.00653076171875	-0.2373046875	0.23739453565341337
320.0	760.0	0.028076171875	-0.3001708984375	0.3014810768455136
320.0	780.0	0.051483154296875	-0.27960205078125	0.28430234254651604
320.0	800.0	0.077972412109375	-0.2666015625	0.27776985109546287
340.0	0.0	-0.03790283203125	0.11288613826036453	0.11907940580691226
340.0	20.0	-0.050811767578125	0.09769439697265625	0.11011825881416915
340.0	40.0	-0.05487060546875	0.058177947998046875	0.07997160107044665
340.0	60.0	-0.036224365234375	0.042163848876953125	0.05558772156467593
340.0	80.0	-0.073760986328125	0.0460968017578125	0.086980447437323
340.0	100.0	-0.11614990234375	0.04207611083984375	0.12353622512392662
340.0	120.0	-0.136444091796875	0.05478668212890625	0.14703254988256126
340.0	140.0	-0.10467529296875	0.057708740234375	0.1195291414573543
340.0	160.0	-0.131866455078125	0.0493621826171875	0.14080265284291957
340.0	180.0	-0.10943603515625	0.0599822998046875	0.12479632238403261
340.0	200.0	-0.10430908203125	0.050811767578125	0.116026808620316
340.0	220.0	-0.138397216796875	0.066375732421875	0.15349113157333086
340.0	240.0	-0.174835205078125	0.07672119140625	0.1909279710925156
340.0	260.0	-0.216461181640625	0.1044921875	0.24036235230541161
340.0	280.0	-0.180389404296875	0.1348876953125	0.22524437291372953
340.0	300.0	-0.082305908203125	0.130126953125	0.1539717066695605
340.0	320.0	-0.07989501953125	0.133514404296875	0.15559341342308874
340.0	340.0	-0.0692138671875	0.142425537109375	0.1583527487350404
340.0	360.0	-0.06011962890625	0.12213134765625	0.1361265435547271
340.0	380.0	-0.0601806640625	0.1307373046875	0.14392343507558347
340.0	400.0	-0.056640625	0.163909912109375	0.17342035546063692
340.0	420.0	-0.107940673828125	0.173004150390625	0.2039157304350296
340.0	440.0	-0.16748046875	0.1785888671875	0.2448340068210179
340.0	460.0	-0.240386962890625	0.177825927734375	0.29901162603211584
340.0	480.0	-0.291534423828125	0.1263427734375	0.31773387713096674
340.0	500.0	-0.2301025390625	0.075286865234375	0.24210594903849075
340.0	520.0	-0.18072509765625	0.04669189453125	0.18665929909270118
340.0	540.0	-0.1282958984375	0.0240478515625	0.13053021382292052
340.0	560.0	-0.118927001953125	0.01544189453125	0.11992532635049548
340.0	580.0	-0.069427490234375	-0.06298828125	0.09374273291873529
340.0	600.0	-0.05474853515625	-0.10064697265625	0.11457405992031126
340.0	620.0	-0.01800537109375	-0.0865478515625	0.08840092758737422
340.0	640.0	-0.001922607421875	-0.08538818359375	0.08540982564517156
340.0	660.0	0.015533447265625	-0.0909423828125	0.09225944382863603
340.0	680.0	0.042022705078125	-0.0927734375	0.10184703455501039
340.0	700.0	0.040435791015625	-0.1944580078125	0.1986176477493015
340.0	720.0	0.017364501953125	-0.2398681640625	0.24049586703058848
340.0	740.0	0.001953125	-0.274169921875	0.27417687859885126
340.0	760.0	0.01068115234375	-0.2906494140625	0.2908456100928205
340.0	780.0	0.036773681640625	-0.2908935546875	0.2932087376258347
340.0	800.0	0.07696533203125	-0.2618408203125	0.2729180783982686
360.0	0.0	-0.01702880859375	0.12053833901882172	0.12173525165513469
360.0	20.0	-0.0301513671875	0.09515190124511719	0.09981477472717146
360.0	40.0	-0.042022705078125	0.06635665893554688	0.07854370711375651
360.0	60.0	-0.039337158203125	0.04346466064453125	0.05862242523507492
360.0	80.0	-0.08123779296875	0.03910064697265625	0.09015785933635392
360.0	100.0	-0.1104736328125	0.0381622314453125	0.11687933716306179
360.0	120.0	-0.123077392578125	0.0477142333984375	0.13200262358237608
360.0	140.0	-0.11224365234375	0.053924560546875	0.12452508069316078
360.0	160.0	-0.1231689453125	0.056427001953125	0.1354791335918989
360.0	180.0	-0.119171142578125	0.0713958740234375	0.1389213160423783
360.0	200.0	-0.10693359375	0.0712890625	0.12851818511175353
360.0	220.0	-0.141937255859375	0.0726470947265625	0.1594483771416311
360.0	240.0	-0.154052734375	0.0666656494140625	0.1678587316174318
360.0	260.0	-0.0172119140625	0.2113037109375	0.21200355714386832
360.0	280.0	0.178131103515625	0.450439453125	0.48438248417056057
360.0	300.0	0.26171875	0.253509521484375	0.3643676461828071
360.0	320.0	0.2139892578125	0.257720947265625	0.33497983389845376
360.0	340.0	0.159881591796875	0.26153564453125	0.30653387538064847
360.0	360.0	-0.027923583984375	0.117889404296875	0.12115130287373922
360.0	380.0	-0.156707763671875	0.125335693359375	0.20066479318733393
360.0	400.0	-0.146759033203125	0.157196044921875	0.21505536581493634
360.0	420.0	-0.202117919921875	0.107696533203125	0.2290200795072722
360.0	440.0	-0.23895263671875	0.072784423828125	0.24979178318518613
360.0	460.0	-0.281494140625	0.049041748046875	0.2857342196127381
360.0	480.0	-0.30230712890625	0.069488525390625	0.31019067579233195
360.0	500.0	-0.247589111328125	0.053192138671875	0.25323856670092465
360.0	520.0	-0.189117431640625	0.03240966796875	0.19187441082174322
360.0	540.0	-0.14019775390625	0.018310546875	0.14138842359690912
360.0	560.0	-0.12451171875	0.00848388671875	0.12480041842852806
360.0	580.0	-0.072174072265625	-0.04644775390625	0.08582826195571726
360.0	600.0	-0.06805419921875	-0.10186767578125	0.12250876458596414
360.0	620.0	-0.069183349609375	-0.09808349609375	0.12002794703378743
360.0	640.0	-0.063079833984375	-0.10150146484375	0.11950570204355661
360.0	660.0	-0.049713134765625	-0.10528564453125	0.11643222368651183
360.0	680.0	0.028961181640625	-0.09375	0.09812141734617001
360.0	700.0	0.030731201171875	-0.2066650390625	0.2089374190904322
360.0	720.0	0.01104736328125	-0.2431640625	0.24341488353626164
360.0	740.0	-0.01324462890625	-0.2900390625	0.2903413128900935
360.0	760.0	-0.044281005859375	-0.17779541015625	0.18322667751325725
360.0	780.0	-0.088714599609375	-0.13623046875	0.16257004890107046
360.0	800.0	-0.196075439453125	-0.0748291015625	0.20986894100220504
380.0	0.0	0.031768798828125	0.06545817106962204	0.07276007654450194
380.0	20.0	0.0213623046875	0.06861686706542969	0.07186530809393663
380.0	40.0	-0.009063720703125	0.05376434326171875	0.05452298267105514
380.0	60.0	-0.0328369140625	0.055423736572265625	0.06442090887887181
380.0	80.0	-0.082672119140625	0.04693603515625	0.09506666439604596
380.0	100.0	-0.12127685546875	0.0462493896484375	0.1297963085578364
380.0	120.0	-0.131256103515625	0.052764892578125	0.1414648316681059
380.0	140.0	-0.128326416015625	0.061981201171875	0.14251083589020064
380.0	160.0	-0.125640869140625	0.06036376953125	0.1393894281157417
380.0	180.0	-0.112060546875	0.0765380859375	0.13570425477817638
380.0	200.0	-0.10968017578125	0.0785064697265625	0.1348814544269655
380.0	220.0	-0.14044189453125	0.086761474609375	0.16508022054722357
380.0	240.0	-0.113494873046875	0.1581878662109375	0.19469074765970706
380.0	260.0	0.151336669921875	0.839691162109375	0.8532198048496268
380.0	280.0	1.413726806640625	0.334442138671875	1.4527474067895343
380.0	300.0	1.845916748046875	-0.075775146484375	1.847471383687628
380.0	320.0	1.67779541015625	-0.014068603515625	1.6778543929513845
380.0	340.0	1.663787841796875	-0.07568359375	1.6655083274706308
380.0	360.0	0.817413330078125	-0.148101806640625	0.8307217929726093
380.0	380.0	-0.1845703125	0.054107666015625	0.192337827215569
380.0	400.0	-0.17999267578125	0.09161376953125	0.20196644796257415
380.0	420.0	-0.223114013671875	0.0418701171875	0.22700874390663592
380.0	440.0	-0.258026123046875	0.023529052734375	0.2590966933350908
380.0	460.0	-0.296783447265625	-0.001953125	0.2967898739312607
380.0	480.0	-0.310821533203125	-0.01275634765625	0.3110831880836193
380.0	500.0	-0.243133544921875	-0.00140380859375	0.2431375975550579
380.0	520.0	-0.172454833984375	-0.01885986328125	0.1734830372329404
380.0	540.0	-0.096954345703125	-0.038330078125	0.10425612710910413
380.0	560.0	-0.07012939453125	-0.04803466796875	0.08500271351073314
380.0	580.0	-0.055694580078125	-0.047119140625	0.07295272211039971
380.0	600.0	-0.063812255859375	-0.0919189453125	0.11189770554048328
380.0	620.0	-0.060943603515625	-0.09039306640625	0.10901848129466132
380.0	640.0	-0.056854248046875	-0.0927734375	0.10880862202299042
380.0	660.0	-0.053558349609375	-0.0960693359375	0.10999006373464953
380.0	680.0	-0.0028076171875	-0.08673095703125	0.08677638861941697
380.0	700.0	-0.006378173828125	-0.21307373046875	0.2131691715920745
380.0	720.0	-0.016510009765625	-0.2532958984375	0.253833395335841
380.0	740.0	-0.031494140625	-0.28607177734375	0.2878001783986927
380.0	760.0	-0.08624267578125	-0.07598876953125	0.11494386552044973
380.0	780.0	-0.170806884765625	-0.0313720703125	0.17366403968303265
380.0	800.0	-0.34539794921875	0.03857421875	0.347545268528707
400.0	0.0	-0.0159912109375	0.05662143975496292	0.0588362665978435
400.0	20.0	-0.04345703125	0.05732154846191406	0.07193242303116891
400.0	40.0	-0.078521728515625	0.043670654296875	0.0898486944579535
400.0	60.0	-0.102691650390625	0.055816650390625	0.11688059514213474
400.0	80.0	-0.1436767578125	0.03972625732421875	0.1490677237248286
400.0	100.0	-0.173492431640625	0.044281005859375	0.17905426919371384
400.0	120.0	-0.164031982421875	0.0453643798828125	0.17018935988892617
400.0	140.0	-0.1453857421875	0.054901123046875	0.15540639415165106
400.0	160.0	-0.15155029296875	0.0571136474609375	0.16195511731713266
400.0	180.0	-0.1187744140625	0.0702972412109375	0.13801834500441934
400.0	200.0	-0.115386962890625	0.0833587646484375	0.14234758462592917
400.0	220.0	-0.14422607421875	0.0860595703125	0.16795061812010253
400.0	240.0	-0.16143798828125	0.2531585693359375	0.3002523693303946
400.0	260.0	0.216278076171875	1.314178466796875	1.3318563168845177
400.0	280.0	1.769317626953125	0.8721923828125	1.9726136007041988
400.0	300.0	2.8892822265625	0.021087646484375	2.8893591804350334
400.0	320.0	2.88958740234375	-0.000885009765625	2.8895875378721416
400.0	340.0	2.851165771484375	-0.56097412109375	2.9058283192613077
400.0	360.0	1.626983642578125	-0.495697021484375	1.700820775486137
400.0	380.0	-0.241851806640625	-0.0767822265625	0.25374752548789387
400.0	400.0	-0.19036865234375	0.04681396484375	0.19604022826850465
400.0	420.0	-0.209747314453125	0.019683837890625	0.21066890941570496
400.0	440.0	-0.222198486328125	0.019866943359375	0.223084877938767
400.0	460.0	-0.2454833984375	-0.00775146484375	0.24560574935381352
400.0	480.0	-0.253326416015625	-0.01861572265625	0.2540094844318533
400.0	500.0	-0.212310791015625	-0.01702880859375	0.21299261091362529
400.0	520.0	-0.164703369140625	-0.03179931640625	0.16774503369750707
400.0	540.0	-0.090179443359375	-0.03900146484375	0.09825195298092039
400.0	560.0	-0.057708740234375	-0.0438232421875	0.0724622333030307
400.0	580.0	-0.044189453125	-0.04119873046875	0.06041558705932834
400.0	600.0	-0.05010986328125	-0.08001708984375	0.094412568364219
400.0	620.0	-0.028961181640625	-0.08135986328125	0.08636073989472859
400.0	640.0	-0.037384033203125	-0.08441162109375	0.09231948718557298
400.0	660.0	-0.041168212890625	-0.0880126953125	0.09716509809998024
400.0	680.0	0.00494384765625	-0.076171875	0.07633214375781565
400.0	700.0	-0.037078857421875	-0.2115478515625	0.21477275238824237
400.0	720.0	-0.039215087890625	-0.2479248046875	0.2510070355539949
400.0	740.0	-0.02337646484375	-0.20709228515625	0.20840747030715728
400.0	760.0	-0.164703369140625	0.0235595703125	0.16637984601382047
400.0	780.0	-0.269134521484375	0.062744140625	0.2763516199290196
400.0	800.0	-0.405364990234375	0.1121826171875	0.4206016106801686
420.0	0.0	-0.228973388671875	0.042184554040431976	0.23282686554491872
420.0	20.0	-0.222137451171875	0.05324745178222656	0.2284301607372321
420.0	40.0	-0.22186279296875	0.04068756103515625	0.22556279951907848
420.0	60.0	-0.1671142578125	0.06439971923828125	0.1790935481869522
420.0	80.0	-0.1614990234375	0.0441131591796875	0.1674153678252944
420.0	100.0	-0.16986083984375	0.04877471923828125	0.17672486567882079
420.0	120.0	-0.165069580078125	0.05048370361328125	0.1726168317334151
420.0	140.0	-0.144378662109375	0.0562286376953125	0.15494146562351796
420.0	160.0	-0.139678955078125	0.058441162109375	0.151411954351072
420.0	180.0	-0.1234130859375	0.07415771484375	0.14397970847124153
420.0	200.0	-0.103790283203125	0.0914306640625	0.1383184341232022
420.0	220.0	-0.105316162109375	0.084930419921875	0.13529475314865014
420.0	240.0	0.112396240234375	0.2115631103515625	0.2395659919113119
420.0	260.0	0.523040771484375	1.164764404296875	1.2768115625071792
420.0	280.0	1.708984375	1.033050537109375	1.9969529303957338
420.0	300.0	2.49993896484375	0.252044677734375	2.5126124547009363
420.0	320.0	2.736968994140625	0.164154052734375	2.7418872748375827
420.0	340.0	3.120391845703125	-0.52490234375	3.1642325674963905
420.0	360.0	2.09063720703125	-0.429718017578125	2.1343433430576955
420.0	380.0	-0.4627685546875	-0.306671142578125	0.5551593689182687
420.0	400.0	-0.218994140625	0.000701904296875	0.2189952654687408
420.0	420.0	-0.19146728515625	0.001800537109375	0.19147575099470687
420.0	440.0	-0.1334228515625	0.016510009765625	0.1344404616978458
420.0	460.0	-0.120758056640625	-0.001953125	0.12077385040183997
420.0	480.0	-0.123809814453125	-0.00653076171875	0.12398193821498489
420.0	500.0	-0.126495361328125	-0.00750732421875	0.12671794014447335
420.0	520.0	-0.13726806640625	-0.0316162109375	0.14086201350596672
420.0	540.0	-0.12054443359375	-0.02850341796875	0.12386850005687186
420.0	560.0	-0.085601806640625	-0.03790283203125	0.0936178080074945
420.0	580.0	-0.079498291015625	-0.05029296875	0.09407104219733871
420.0	600.0	-0.048980712890625	-0.0711669921875	0.08639358200867425
420.0	620.0	-0.016143798828125	-0.07550048828125	0.07720716269433904
420.0	640.0	-0.018951416015625	-0.076171875	0.07849401703322943
420.0	660.0	-0.03399658203125	-0.07830810546875	0.08536935616433092
420.0	680.0	-0.0069580078125	-0.05206298828125	0.05252588525186783
420.0	700.0	-0.072479248046875	-0.18695068359375	0.20050885140963443
420.0	720.0	-0.1021728515625	-0.23492431640625	0.2561810415221168
420.0	740.0	-0.123382568359375	-0.10906982421875	0.16467994635068614
420.0	760.0	-0.27691650390625	0.08416748046875	0.2894251455974715
420.0	780.0	-0.370391845703125	0.11273193359375	0.3871674162622072
420.0	800.0	-0.4564208984375	0.14581298828125	0.4791465997813223
440.0	0.0	-0.293121337890625	0.012618079781532288	0.29339279927115297
440.0	20.0	-0.3106689453125	0.016010284423828125	0.31108121574423775
440.0	40.0	-0.310821533203125	0.00991058349609375	0.31097949316309326
440.0	60.0	-0.264892578125	0.056652069091796875	0.27088288037100267
440.0	80.0	-0.226409912109375	0.05010986328125	0.231888867131306
440.0	100.0	-0.19403076171875	0.0559234619140625	0.20192912144020222
440.0	120.0	-0.17120361328125	0.05840301513671875	0.180891098116009
440.0	140.0	-0.149261474609375	0.059661865234375	0.16074366539870186
440.0	160.0	-0.1402587890625	0.0587615966796875	0.1520705532100976
440.0	180.0	-0.103790283203125	0.0760345458984375	0.12866108602590953
440.0	200.0	-0.0797119140625	0.091766357421875	0.12155267828388933
440.0	220.0	-0.029388427734375	0.0711822509765625	0.07701034046664718
440.0	240.0	0.240692138671875	0.2444000244140625	0.34302197823468317
440.0	260.0	0.67578125	1.22674560546875	1.4005659850176473
440.0	280.0	2.43310546875	1.22418212890625	2.723715129523386
440.0	300.0	2.825958251953125	0.48834228515625	2.867842085829272
440.0	320.0	3.029083251953125	0.422943115234375	3.058467954055932
440.0	340.0	3.5760498046875	-0.479888916015625	3.608105538550689
440.0	360.0	2.805145263671875	-0.47613525390625	2.8452670753925933
440.0	380.0	-0.623809814453125	-0.32232666015625	0.7021632007272418
440.0	400.0	-0.282257080078125	-0.03021240234375	0.2838694215825468
440.0	420.0	-0.240142822265625	-0.032623291015625	0.24234862121000342
440.0	440.0	-0.190460205078125	-0.00848388671875	0.19064906517541075
440.0	460.0	-0.131866455078125	-0.026092529296875	0.13442314555157323
440.0	480.0	-0.10577392578125	-0.0213623046875	0.10790955211073285
440.0	500.0	-0.06707763671875	-0.02093505859375	0.07026867030260601
440.0	520.0	-0.08233642578125	-0.04168701171875	0.09228810300613233
440.0	540.0	-0.089019775390625	-0.04144287109375	0.09819384896769504
440.0	560.0	-0.064605712890625	-0.0550537109375	0.08488114764831868
440.0	580.0	-0.072052001953125	-0.07135009765625	0.10140181172449307
440.0	600.0	-0.014007568359375	-0.0762939453125	0.07756918242890862
440.0	620.0	0.019683837890625	-0.07476806640625	0.07731569845919918
440.0	640.0	0.016876220703125	-0.0718994140625	0.07385345332312773
440.0	660.0	-0.00115966796875	-0.07012939453125	0.0701389820792793
440.0	680.0	-0.0064697265625	-0.04949951171875	0.04992052706240376
440.0	700.0	-0.0421142578125	-0.13763427734375	0.14393333530156943
440.0	720.0	-0.085357666015625	-0.21075439453125	0.2273836976607355
440.0	740.0	-0.221221923828125	0.016357421875	0.22182584347323797
440.0	760.0	-0.2978515625	0.12982177734375	0.3249142150728121
440.0	780.0	-0.352142333984375	0.14111328125	0.37936418060895616
440.0	800.0	-0.403167724609375	0.16168212890625	0.4343792409569754
460.0	0.0	-0.2816162109375	-0.012663507834076881	0.28190078874217117
460.0	20.0	-0.29669189453125	-0.013820648193359375	0.2970136202214083
460.0	40.0	-0.305999755859375	-0.016948699951171875	0.30646877331309297
460.0	60.0	-0.28570556640625	0.0124969482421875	0.28597874814552926
460.0	80.0	-0.267608642578125	0.02716827392578125	0.26898420156323855
460.0	100.0	-0.222320556640625	0.04998779296875	0.2278710366652242
460.0	120.0	-0.20245361328125	0.05649566650390625	0.21018854836635253
460.0	140.0	-0.16827392578125	0.0540008544921875	0.17672636018353358
460.0	160.0	-0.15185546875	0.0581512451171875	0.16260888874216395
460.0	180.0	-0.104400634765625	0.0807647705078125	0.13199409340817128
460.0	200.0	-0.063690185546875	0.0964813232421875	0.1156074628627358
460.0	220.0	0.019805908203125	0.0767822265625	0.07929555041517584
460.0	240.0	0.319976806640625	0.2324066162109375	0.3954718599932869
460.0	260.0	0.79083251953125	1.26739501953125	1.4938896242630386
460.0	280.0	1.8935546875	1.453277587890625	2.386957289525394
460.0	300.0	2.0992431640625	0.753875732421875	2.230504535256038
460.0	320.0	2.219818115234375	0.72662353515625	2.3357170690316194
460.0	340.0	2.822265625	-0.251678466796875	2.833465247485112
460.0	360.0	2.218902587890625	-0.4261474609375	2.2594535518596506
460.0	380.0	-0.63531494140625	-0.23480224609375	0.6773161518409972
460.0	400.0	-0.29803466796875	-0.02679443359375	0.29923670393662094
460.0	420.0	-0.234405517578125	-0.047760009765625	0.23922158181042374
460.0	440.0	-0.200286865234375	-0.0357666015625	0.20345534687676145
460.0	460.0	-0.161895751953125	-0.021820068359375	0.163359572366224
460.0	480.0	-0.132415771484375	-0.01531982421875	0.13329903807565763
460.0	500.0	-0.112030029296875	-0.0224609375	0.11425944677635008
460.0	520.0	-0.11865234375	-0.0538330078125	0.13029340508064424
460.0	540.0	-0.1141357421875	-0.0732421875	0.13561484312005315
460.0	560.0	-0.090087890625	-0.07952880859375	0.12016929488685238
460.0	580.0	-0.089111328125	-0.0928955078125	0.12872608194124321
460.0	600.0	-0.043670654296875	-0.11767578125	0.12551778973322872
460.0	620.0	-0.00750732421875	-0.11492919921875	0.1151741322953577
460.0	640.0	-0.0030517578125	-0.1153564453125	0.11539680541887612
460.0	660.0	-0.01519775390625	-0.1390380859375	0.1398662256048921
460.0	680.0	-0.0830078125	-0.1793212890625	0.19760167420108524
460.0	700.0	-0.11273193359375	-0.15850830078125	0.19450802108999227
460.0	720.0	-0.15155029296875	-0.18927001953125	0.2424677949589877
460.0	740.0	0.295440673828125	0.02923583984375	0.2968836911711149
460.0	760.0	0.425537109375	0.08538818359375	0.43401955411325727
460.0	780.0	0.451873779296875	0.0849609375	0.45979155420355405
460.0	800.0	0.454559326171875	0.10174560546875	0.4658072017927928
480.0	0.0	-0.304351806640625	-0.027720637619495392	0.30561160965422074
480.0	20.0	-0.275665283203125	-0.04333686828613281	0.27905094967820615
480.0	40.0	-0.273590087890625	-0.041629791259765625	0.27673918355074256
480.0	60.0	-0.2657470703125	-0.0275726318359375	0.2671736427981566
480.0	80.0	-0.2545166015625	-0.004547119140625	0.2545572170719255
480.0	100.0	-0.238250732421875	0.034637451171875	0.24075540393362702
480.0	120.0	-0.234954833984375	0.05605316162109375	0.24154860989114732
480.0	140.0	-0.220977783203125	0.0550537109375	0.22773250044154242
480.0	160.0	-0.19024658203125	0.06085205078125	0.19974166830898596
480.0	180.0	-0.13067626953125	0.088897705078125	0.1580477440103502
480.0	200.0	-0.076080322265625	0.0956573486328125	0.12222333567490616
480.0	220.0	0.005645751953125	0.0697021484375	0.06993042264936984
480.0	240.0	0.379150390625	0.2125091552734375	0.4346437159169796
480.0	260.0	0.735321044921875	1.15045166015625	1.365370301955213
480.0	280.0	1.688507080078125	1.64093017578125	2.354508016818681
480.0	300.0	1.39068603515625	1.04302978515625	1.7383666992616096
480.0	320.0	1.38018798828125	1.06695556640625	1.7445094048703567
480.0	340.0	1.734588623046875	0.4228515625	1.785385430407772
480.0	360.0	0.89923095703125	0.002471923828125	0.8992343545988164
480.0	380.0	-0.699432373046875	-0.175506591796875	0.7211159464539235
480.0	400.0	-0.349365234375	-0.008880615234375	0.3494780856031458
480.0	420.0	-0.2593994140625	-0.045989990234375	0.26344474794105543
480.0	440.0	-0.21282958984375	-0.03924560546875	0.21641777159389575
480.0	460.0	-0.16973876953125	-0.027740478515625	0.1719906509966709
480.0	480.0	-0.1517333984375	-0.0186767578125	0.1528785317949512
480.0	500.0	-0.1580810546875	-0.029296875	0.1607729042341339
480.0	520.0	-0.15960693359375	-0.0545654296875	0.16867649322943973
480.0	540.0	-0.15155029296875	-0.062255859375	0.1638391995995883
480.0	560.0	-0.14312744140625	-0.0771484375	0.16259565151685618
480.0	580.0	-0.114898681640625	-0.0909423828125	0.14653403711891988
480.0	600.0	-0.0687255859375	-0.12811279296875	0.14538257765188542
480.0	620.0	-0.03778076171875	-0.1510009765625	0.15565564840017093
480.0	640.0	-0.11181640625	-0.2164306640625	0.24360858164933305
480.0	660.0	-0.1207275390625	-0.27264404296875	0.2981776531774859
480.0	680.0	-0.156280517578125	-0.28289794921875	0.32319475528953295
480.0	700.0	-0.19561767578125	-0.22222900390625	0.2960608134407901
480.0	720.0	-0.2276611328125	-0.1817626953125	0.29131987367966417
480.0	740.0	0.3369140625	0.064697265625	0.3430697038352494
480.0	760.0	0.462493896484375	0.11627197265625	0.4768854955968734
480.0	780.0	0.48052978515625	0.11920166015625	0.49509383979839405
480.0	800.0	0.480438232421875	0.13690185546875	0.4995628220789074
500.0	0.0	-0.3182373046875	-0.01399869192391634	0.3185450446488619
500.0	20.0	-0.27117919921875	-0.03536224365234375	0.2734751293354667
500.0	40.0	-0.239410400390625	-0.038547515869140625	0.24249381599307027
500.0	60.0	-0.22607421875	-0.03534698486328125	0.22882080701358407
500.0	80.0	-0.223236083984375	-0.01416015625	0.22368473174918163
500.0	100.0	-0.216949462890625	0.02315521240234375	0.21818165209276497
500.0	120.0	-0.249481201171875	0.047882080078125	0.25403457113308325
500.0	140.0	-0.2803955078125	0.0459747314453125	0.28413960782139885
500.0	160.0	-0.287841796875	0.05194091796875	0.2924906135035194
500.0	180.0	-0.21337890625	0.073394775390625	0.22564873296140306
500.0	200.0	-0.16363525390625	0.0669403076171875	0.1767979103520361
500.0	220.0	-0.129119873046875	0.04608154296875	0.13709649965634377
500.0	240.0	0.20465087890625	0.1798553466796875	0.27245169840977534
500.0	260.0	0.875091552734375	1.132598876953125	1.4312810491802577
500.0	280.0	1.657806396484375	1.93505859375	2.5480921901434876
500.0	300.0	1.3868408203125	1.74951171875	2.2325139898617943
500.0	320.0	1.34417724609375	1.800750732421875	2.247112740659466
500.0	340.0	1.40435791015625	1.767547607421875	2.2575308822519404
500.0	360.0	0.57879638671875	0.72601318359375	0.9284936187344601
500.0	380.0	-0.64691162109375	-0.015899658203125	0.6471069808286106
500.0	400.0	-0.328369140625	0.002593994140625	0.32837938625986046
500.0	420.0	-0.241851806640625	-0.042022705078125	0.24547546540829154
500.0	440.0	-0.215606689453125	-0.0467529296875	0.22061749924088206
500.0	460.0	-0.178436279296875	-0.03814697265625	0.182468346000475
500.0	480.0	-0.148956298828125	-0.039337158203125	0.15406294485070496
500.0	500.0	-0.1685791015625	-0.07952880859375	0.18639674052933708
500.0	520.0	-0.1593017578125	-0.1009521484375	0.1885958279398021
500.0	540.0	-0.143280029296875	-0.11474609375	0.18356424713488503
500.0	560.0	-0.1741943359375	-0.11236572265625	0.20729139466164026
500.0	580.0	-0.118438720703125	-0.09881591796875	0.15424758087503213
500.0	600.0	-0.253021240234375	-0.1815185546875	0.3113980309918164
500.0	620.0	-0.2529296875	-0.22540283203125	0.3387917701281357
500.0	640.0	-0.242950439453125	-0.2625732421875	0.35772842149222933
500.0	660.0	-0.221832275390625	-0.3275146484375	0.39556971995606705
500.0	680.0	-0.24078369140625	-0.29913330078125	0.3840019761453136
500.0	700.0	-0.187469482421875	-0.2822265625	0.3388165276666593
500.0	720.0	-0.180023193359375	-0.2822265625	0.3347539136856705
500.0	740.0	0.4095458984375	0.11749267578125	0.42606615893452154
500.0	760.0	0.503082275390625	0.15966796875	0.5278121219306731
500.0	780.0	0.511016845703125	0.1661376953125	0.5373452804260223
500.0	800.0	0.49908447265625	0.1734619140625	0.5283695169829475
520.0	0.0	-0.25421142578125	-0.04764453321695328	0.25863768198620507
520.0	20.0	-0.23638916015625	-0.05452919006347656	0.24259692415271047
520.0	40.0	-0.20892333984375	-0.05987548828125	0.21733392746735417
520.0	60.0	-0.18829345703125	-0.055767059326171875	0.19637818327570902
520.0	80.0	-0.191162109375	-0.03582000732421875	0.19448913847669372
520.0	100.0	-0.207275390625	-0.05155181884765625	0.2135899753856625
520.0	120.0	-0.22296142578125	-0.0357666015625	0.2258119730522243
520.0	140.0	-0.23699951171875	-0.005035400390625	0.23705299789713655
520.0	160.0	-0.31097412109375	0.0125274658203125	0.3112263507319221
520.0	180.0	-0.24786376953125	0.077178955078125	0.25960169366395097
520.0	200.0	-0.22344970703125	0.0531768798828125	0.22969012196092048
520.0	220.0	-0.205322265625	0.0372467041015625	0.20867330861375732
520.0	240.0	-0.1429443359375	0.06768798828125	0.15816051003387505
520.0	260.0	0.268798828125	0.78619384765625	0.8308751868324822
520.0	280.0	0.23077392578125	1.93634033203125	1.950043713938583
520.0	300.0	0.0081787109375	1.926910400390625	1.926927757453859
520.0	320.0	-0.01837158203125	1.9617919921875	1.961878012425169
520.0	340.0	-0.404296875	1.84442138671875	1.8882124390333526
520.0	360.0	-0.50152587890625	0.712432861328125	0.8712570166792724
520.0	380.0	-0.42767333984375	0.037384033203125	0.42930414807178374
520.0	400.0	-0.3162841796875	0.009002685546875	0.31641227957784873
520.0	420.0	-0.2769775390625	-0.038330078125	0.2796171526108284
520.0	440.0	-0.2606201171875	-0.0535888671875	0.2660725693664526
520.0	460.0	-0.243896484375	-0.05169677734375	0.24931516576055673
520.0	480.0	-0.18829345703125	-0.071380615234375	0.20136935762925073
520.0	500.0	-0.17022705078125	-0.102508544921875	0.1987089595355034
520.0	520.0	-0.16644287109375	-0.1187744140625	0.20447638194623083
520.0	540.0	-0.21783447265625	-0.13983154296875	0.2588526953432162
520.0	560.0	-0.29364013671875	-0.1417236328125	0.32605232400609957
520.0	580.0	-0.31256103515625	-0.17205810546875	0.35678900257076596
520.0	600.0	-0.32427978515625	-0.1905517578125	0.37612145839664257
520.0	620.0	-0.3179931640625	-0.22235107421875	0.3880201703477696
520.0	640.0	-0.3006591796875	-0.2564697265625	0.39518687095272276
520.0	660.0	-0.2291259765625	-0.3634033203125	0.42960526806577776
520.0	680.0	-0.2091064453125	-0.372314453125	0.42701704588575545
520.0	700.0	-0.125244140625	-0.4637451171875	0.4803598947415811
520.0	720.0	0.15875244140625	-0.79608154296875	0.8117562199995455
520.0	740.0	0.46722412109375	0.15838623046875	0.49334022472724354
520.0	760.0	0.52423095703125	0.18695068359375	0.5565686430316307
520.0	780.0	0.51348876953125	0.19110107421875	0.5478962830703247
520.0	800.0	0.4925537109375	0.19244384765625	0.5288135707969721
540.0	0.0	-0.20587158203125	-0.07309634983539581	0.2184632340859859
540.0	20.0	-0.218017578125	-0.07091903686523438	0.2292622388475323
540.0	40.0	-0.19110107421875	-0.0717315673828125	0.20412015659105096
540.0	60.0	-0.17498779296875	-0.05045318603515625	0.18211603902230084
540.0	80.0	-0.1805419921875	-0.03069305419921875	0.18313239614854465
540.0	100.0	-0.19073486328125	-0.06298828125	0.20086640248121693
540.0	120.0	-0.20599365234375	-0.07098388671875	0.21788092385433397
540.0	140.0	-0.18902587890625	-0.01593017578125	0.18969594986899907
540.0	160.0	-0.19720458984375	0.0049896240234375	0.1972677028895935
540.0	180.0	-0.2025146484375	0.029205322265625	0.204609710620985
540.0	200.0	-0.20220947265625	0.002777099609375	0.202228541789133
540.0	220.0	-0.20660400390625	-0.0190887451171875	0.2074839623205676
540.0	240.0	-0.212890625	-0.0294952392578125	0.21492414325004586
540.0	260.0	-0.1689453125	0.155242919921875	0.22944036872702317
540.0	280.0	0.07830810546875	1.892059326171875	1.8936791315151769
540.0	300.0	0.08795166015625	2.121978759765625	2.123800685427119
540.0	320.0	0.10345458984375	2.1085205078125	2.111056982657176
540.0	340.0	0.0487060546875	2.03131103515625	2.0318948794932226
540.0	360.0	-0.107666015625	1.017730712890625	1.023409876286829
540.0	380.0	-0.30535888671875	0.02691650390625	0.30654289729277623
540.0	400.0	-0.334228515625	-0.019378662109375	0.33478983437679255
540.0	420.0	-0.32672119140625	-0.052490234375	0.3309108061376387
540.0	440.0	-0.31927490234375	-0.076080322265625	0.3282143791832595
540.0	460.0	-0.30657958984375	-0.092987060546875	0.3203710947290816
540.0	480.0	-0.275634765625	-0.118316650390625	0.2999555863470558
540.0	500.0	-0.2415771484375	-0.140838623046875	0.27963375402288915
540.0	520.0	-0.22735595703125	-0.33013916015625	0.4008523372343857
540.0	540.0	-0.28485107421875	-0.43975830078125	0.5239537170300332
540.0	560.0	-0.28759765625	-0.43878173828125	0.5246349452043855
540.0	580.0	-0.294677734375	-0.44305419921875	0.532101485227913
540.0	600.0	-0.302734375	-0.43707275390625	0.53167724609375
540.0	620.0	-0.3096923828125	-0.4432373046875	0.5407112725278841
540.0	640.0	-0.3087158203125	-0.436279296875	0.534457746312058
540.0	660.0	-0.3021240234375	-0.4674072265625	0.5565504837666672
540.0	680.0	-0.30780029296875	-0.51470947265625	0.5997223204064722
540.0	700.0	-0.3265380859375	-0.49615478515625	0.5939669118740292
540.0	720.0	-0.33935546875	-0.50616455078125	0.6093969860756754
540.0	740.0	-0.32232666015625	-0.42108154296875	0.530286848485257
540.0	760.0	0.03955078125	-0.22418212890625	0.22764422070068865
540.0	780.0	0.44976806640625	0.171875	0.481489697899983
540.0	800.0	0.482421875	0.2335205078125	0.5359689291810893
560.0	0.0	-0.10980224609375	-0.05935920774936676	0.1248200656619957
560.0	20.0	-0.129150390625	-0.059421539306640625	0.14216449181198773
560.0	40.0	-0.13818359375	-0.05869293212890625	0.15013182828285757
560.0	60.0	-0.145263671875	-0.05844879150390625	0.15658159404883695
560.0	80.0	-0.1656494140625	-0.048370361328125	0.17256714703054848
560.0	100.0	-0.1787109375	-0.0604400634765625	0.18865471225278158
560.0	120.0	-0.18927001953125	-0.0679473876953125	0.20109696116047318
560.0	140.0	-0.1810302734375	-0.02362060546875	0.1825647635869703
560.0	160.0	-0.19024658203125	-0.01177978515625	0.19061092653072265
560.0	180.0	-0.197509765625	-0.02435302734375	0.1990054709249167
560.0	200.0	-0.200439453125	-0.0353851318359375	0.20353889535932868
560.0	220.0	-0.20782470703125	-0.0444488525390625	0.21252484406455688
560.0	240.0	-0.213623046875	-0.0626068115234375	0.22260821863823824
560.0	260.0	-0.20819091796875	-0.052032470703125	0.21459458598050035
560.0	280.0	-0.03204345703125	1.263336181640625	1.2637424939364934
560.0	300.0	0.04803466796875	1.955352783203125	1.9559426975520207
560.0	320.0	0.07574462890625	1.91839599609375	1.919890738202744
560.0	340.0	0.12255859375	1.818206787109375	1.8223327164907548
560.0	360.0	-0.0238037109375	0.78082275390625	0.7811855027278325
560.0	380.0	-0.1812744140625	-0.176239013671875	0.25282524227959924
560.0	400.0	-0.1981201171875	-0.22601318359375	0.30055538589845776
560.0	420.0	-0.21746826171875	-0.2567138671875	0.3364438355228643
560.0	440.0	-0.2274169921875	-0.27069091796875	0.35354216354824497
560.0	460.0	-0.24053955078125	-0.28302001953125	0.37142914121742615
560.0	480.0	-0.24285888671875	-0.322174072265625	0.40345578654728304
560.0	500.0	-0.23529052734375	-0.3377685546875	0.4116421125120493
560.0	520.0	-0.2913818359375	-0.4053955078125	0.4992483270566491
560.0	540.0	-0.30755615234375	-0.4564208984375	0.5503733490776844
560.0	560.0	-0.3001708984375	-0.4498291015625	0.5407853445511461
560.0	580.0	-0.3095703125	-0.44927978515625	0.5456061800707483
560.0	600.0	-0.3109130859375	-0.4447021484375	0.5426112308385328
560.0	620.0	-0.3111572265625	-0.44183349609375	0.5404032364008313
560.0	640.0	-0.31719970703125	-0.43475341796875	0.5381692936021355
560.0	660.0	-0.31536865234375	-0.47552490234375	0.5705973358070874
560.0	680.0	-0.32574462890625	-0.51483154296875	0.6092299080781035
560.0	700.0	-0.3426513671875	-0.4954833984375	0.6024232379005954
560.0	720.0	-0.35260009765625	-0.51214599609375	0.6217880267278041
560.0	740.0	-0.34539794921875	-0.4864501953125	0.5966016559179899
560.0	760.0	-0.3079833984375	0.037109375	0.3102110240239739
560.0	780.0	0.40191650390625	0.2293701171875	0.462760766239782
560.0	800.0	0.45770263671875	0.2569580078125	0.524899153588825
580.0	0.0	-0.0831298828125	-0.0572860911488533	0.10095679103227634
580.0	20.0	-0.088623046875	-0.059123992919921875	0.10653492843290138
580.0	40.0	-0.114990234375	-0.0648345947265625	0.13200863106242347
580.0	60.0	-0.13287353515625	-0.06753158569335938	0.14904996280166843
580.0	80.0	-0.1575927734375	-0.07137298583984375	0.1730016917472709
580.0	100.0	-0.181396484375	-0.0848236083984375	0.2002491675022423
580.0	120.0	-0.1861572265625	-0.077301025390625	0.20156875136757682
580.0	140.0	-0.1766357421875	-0.0341949462890625	0.17991520160853788
580.0	160.0	-0.183837890625	-0.027374267578125	0.18586479105760792
580.0	180.0	-0.194091796875	-0.0468597412109375	0.19966837746754565
580.0	200.0	-0.19757080078125	-0.056640625	0.20552951545151613
580.0	220.0	-0.207275390625	-0.0526123046875	0.2138484093073331
580.0	240.0	-0.21319580078125	-0.0717926025390625	0.22495916796185533
580.0	260.0	-0.20721435546875	-0.059295654296875	0.21553135208322707
580.0	280.0	-0.20062255859375	-0.05474853515625	0.20795868127697337
580.0	300.0	-0.21490478515625	-0.150421142578125	0.2623177211275719
580.0	320.0	-0.21099853515625	-0.193634033203125	0.28638177430240247
580.0	340.0	-0.20361328125	-0.217529296875	0.2979553041990082
580.0	360.0	-0.20843505859375	-0.25433349609375	0.32883232944199625
580.0	380.0	-0.20062255859375	-0.26611328125	0.3332651939137123
580.0	400.0	-0.211669921875	-0.318511962890625	0.38243172767306777
580.0	420.0	-0.22540283203125	-0.340667724609375	0.40848615065658817
580.0	440.0	-0.21319580078125	-0.314727783203125	0.3801394835987334
580.0	460.0	-0.210693359375	-0.31439208984375	0.37846278263660676
580.0	480.0	-0.19793701171875	-0.305389404296875	0.36392547158030686
580.0	500.0	-0.17120361328125	-0.305908203125	0.3505574217438879
580.0	520.0	-0.233642578125	-0.42401123046875	0.4841222757491336
580.0	540.0	-0.28240966796875	-0.45489501953125	0.5354294532023391
580.0	560.0	-0.287841796875	-0.43792724609375	0.5240545514538393
580.0	580.0	-0.29986572265625	-0.4393310546875	0.531912800407159
580.0	600.0	-0.30621337890625	-0.43048095703125	0.52828069034153
580.0	620.0	-0.31451416015625	-0.4359130859375	0.537530813470582
580.0	640.0	-0.3232421875	-0.43536376953125	0.5422426796188626
580.0	660.0	-0.32000732421875	-0.47003173828125	0.5686251159994058
580.0	680.0	-0.33135986328125	-0.50750732421875	0.6061048119999083
580.0	700.0	-0.3466796875	-0.47210693359375	0.5857232814840051
580.0	720.0	-0.35345458984375	-0.47479248046875	0.5919105055591444
580.0	740.0	-0.34613037109375	-0.442626953125	0.5618939877113992
580.0	760.0	-0.2952880859375	0.26629638671875	0.3976289970262411
580.0	780.0	0.4259033203125	0.2821044921875	0.5108586720078061
580.0	800.0	0.47552490234375	0.28070068359375	0.5521927258838453
600.0	0.0	-0.04254150390625	-0.053376078605651855	0.06825529519328306
600.0	20.0	-0.06231689453125	-0.053585052490234375	0.08218730555505582
600.0	40.0	-0.09051513671875	-0.058990478515625	0.10804104095535372
600.0	60.0	-0.1339111328125	-0.04695892333984375	0.14190606742618278
600.0	80.0	-0.14581298828125	-0.04732513427734375	0.15330067151149915
600.0	100.0	-0.1669921875	-0.07050323486328125	0.18126526642526458
600.0	120.0	-0.1728515625	-0.06232452392578125	0.1837444120001114
600.0	140.0	-0.1636962890625	-0.0332183837890625	0.16703273952848588
600.0	160.0	-0.17181396484375	-0.057525634765625	0.18118840241725584
600.0	180.0	-0.1826171875	-0.0892791748046875	0.20327274343653678
600.0	200.0	-0.1868896484375	-0.1427459716796875	0.23516835059988514
600.0	220.0	-0.20050048828125	-0.104644775390625	0.22616581266313002
600.0	240.0	-0.21014404296875	-0.12200927734375	0.24299543730941936
600.0	260.0	-0.20660400390625	-0.0885009765625	0.22476128955540797
600.0	280.0	-0.1998291015625	-0.06109619140625	0.2089603178491674
600.0	300.0	-0.211669921875	-0.13665771484375	0.2519513581088308
600.0	320.0	-0.21337890625	-0.203887939453125	0.29512853045222087
600.0	340.0	-0.21002197265625	-0.248687744140625	0.3255070246310755
600.0	360.0	-0.2186279296875	-0.298858642578125	0.37028996730006325
600.0	380.0	-0.213623046875	-0.306182861328125	0.37333999347409363
600.0	400.0	-0.21978759765625	-0.328521728515625	0.3952633478965633
600.0	420.0	-0.22906494140625	-0.332763671875	0.40398317873542877
600.0	440.0	-0.21636962890625	-0.3310546875	0.39549086263623207
600.0	460.0	-0.20599365234375	-0.332611083984375	0.3912333293511414
600.0	480.0	-0.17803955078125	-0.31304931640625	0.3601360245029782
600.0	500.0	-0.134765625	-0.305084228515625	0.33352385247627303
600.0	520.0	-0.18402099609375	-0.41693115234375	0.45573601218032267
600.0	540.0	-0.2474365234375	-0.4522705078125	0.515532196247541
600.0	560.0	-0.2744140625	-0.4224853515625	0.5037826416051303
600.0	580.0	-0.2974853515625	-0.42730712890625	0.5206619986213386
600.0	600.0	-0.31610107421875	-0.42645263671875	0.5308311788945915
600.0	620.0	-0.324951171875	-0.4351806640625	0.5431164465165959
600.0	640.0	-0.33038330078125	-0.433349609375	0.5449266091691422
600.0	660.0	-0.32366943359375	-0.46148681640625	0.5636771983677137
600.0	680.0	-0.33197021484375	-0.48931884765625	0.5913012415131952
600.0	700.0	-0.3466796875	-0.44970703125	0.5678232292543042
600.0	720.0	-0.3563232421875	-0.4501953125	0.5741446440749791
600.0	740.0	-0.35748291015625	-0.41229248046875	0.5456914150917679
600.0	760.0	-0.33233642578125	0.271728515625	0.4292829907005659
600.0	780.0	0.436767578125	0.2803955078125	0.5190255852100238
600.0	800.0	0.4964599609375	0.2781982421875	0.5690929227905395
620.0	0.0	-0.0450439453125	-0.04285508021712303	0.06217326523298853
620.0	20.0	-0.06475830078125	-0.05099678039550781	0.08242759932681828
620.0	40.0	-0.09588623046875	-0.0569610595703125	0.11152906123911799
620.0	60.0	-0.15277099609375	-0.06967544555664062	0.16790963331802308
620.0	80.0	-0.17901611328125	-0.09882354736328125	0.20448193643397458
620.0	100.0	-0.19769287109375	-0.10150146484375	0.22222740300583335
620.0	120.0	-0.1973876953125	-0.09658050537109375	0.2197491667299701
620.0	140.0	-0.1929931640625	-0.0774993896484375	0.20797239425158182
620.0	160.0	-0.1866455078125	-0.065948486328125	0.1979539048252317
620.0	180.0	-0.18560791015625	-0.069671630859375	0.1982534551002216
620.0	200.0	-0.18438720703125	-0.091888427734375	0.20601486661957313
620.0	220.0	-0.2034912109375	-0.0985260009765625	0.22608857953740988
620.0	240.0	-0.20343017578125	-0.1368255615234375	0.2451633551422281
620.0	260.0	-0.20635986328125	-0.13616943359375	0.2472377556496962
620.0	280.0	-0.20770263671875	-0.148681640625	0.25543417069543123
620.0	300.0	-0.2032470703125	-0.1400146484375	0.24680655049591177
620.0	320.0	-0.21405029296875	-0.237030029296875	0.3193755825176451
620.0	340.0	-0.20733642578125	-0.25604248046875	0.32946342021586256
620.0	360.0	-0.21661376953125	-0.299530029296875	0.36964816190686556
620.0	380.0	-0.2147216796875	-0.3037109375	0.37194856268703375
620.0	400.0	-0.2169189453125	-0.3140869140625	0.3817124813531667
620.0	420.0	-0.22198486328125	-0.306488037109375	0.37843387324227845
620.0	440.0	-0.20703125	-0.300201416015625	0.36466810753663237
620.0	460.0	-0.1923828125	-0.294769287109375	0.35199443059284236
620.0	480.0	-0.15899658203125	-0.267303466796875	0.3110161675206742
620.0	500.0	-0.11724853515625	-0.265045166015625	0.2898209085358346
620.0	520.0	-0.18121337890625	-0.415283203125	0.45309869509013173
620.0	540.0	-0.23138427734375	-0.4534912109375	0.5091099706344883
620.0	560.0	-0.27252197265625	-0.41888427734375	0.4997321916649452
620.0	580.0	-0.3013916015625	-0.4190673828125	0.5161921820695536
620.0	600.0	-0.33038330078125	-0.4224853515625	0.5363273233017344
620.0	620.0	-0.334228515625	-0.43658447265625	0.5498315218514002
620.0	640.0	-0.35369873046875	-0.4573974609375	0.578199990666964
620.0	660.0	-0.36834716796875	-0.49346923828125	0.6157852915428198
620.0	680.0	-0.375732421875	-0.493896484375	0.6205711805474353
620.0	700.0	-0.3934326171875	-0.41802978515625	0.5740541137774264
620.0	720.0	-0.40655517578125	-0.40606689453125	0.5746106801903149
620.0	740.0	-0.42523193359375	-0.33673095703125	0.5424112229398106
620.0	760.0	-0.3546142578125	0.31011962890625	0.4710896476010277
620.0	780.0	0.4478759765625	0.2965087890625	0.5371315968858313
620.0	800.0	0.5013427734375	0.296142578125	0.5822757105156682
