# Supplementary material for: Real-time emotion detection by quantitative facial motion analysis
Source: PLoS One. 2023 Mar 10;18(3):e0282730. doi: 10.1371/journal.pone.0282730 (PMC10004542; doi:10.1371/journal.pone.0282730)
Supplement: S1 Dataset — Data from each participant is organized into folders by Study ID and subsequently by emotions. The data files (.csv) contain the pixel displacement results after DISC-processing of videos. (ZIP) [file pone.0282730.s004.zip › S1_Dataset/1/neutral/result/100010_cropped_result.csv]

pos_x	pos_y	disp_x	disp_y	disp_xy_indi
0.0	0.0	-0.3867093324661255	-0.3007541298866272	0.48989504433118997
0.0	20.0	-0.40952205657958984	-0.37194061279296875	0.5532161731818638
0.0	40.0	-0.41189146041870117	-0.3112335205078125	0.5162566023340888
0.0	60.0	-0.32085204124450684	-0.3845939636230469	0.5008578133822534
0.0	80.0	-0.29181790351867676	-0.39923858642578125	0.49451909741211386
0.0	100.0	-0.3121602535247803	-0.3368682861328125	0.4592649192815771
0.0	120.0	-0.2733304500579834	-0.44268798828125	0.5202712656849309
0.0	140.0	-0.2873256206512451	-0.3867034912109375	0.48176301476696076
0.0	160.0	-0.33358728885650635	-0.27484130859375	0.43222473806592693
0.0	180.0	-0.33772265911102295	-0.261810302734375	0.4273186505348032
0.0	200.0	-0.37015581130981445	-0.1705474853515625	0.40755584820508756
0.0	220.0	-0.3934321403503418	-0.1721343994140625	0.42944045049609736
0.0	240.0	-0.42676639556884766	-0.1513671875	0.4528151740373619
0.0	260.0	-0.37925469875335693	-0.246612548828125	0.45238465465354133
0.0	280.0	-0.3186988830566406	-0.353424072265625	0.47589657796454893
0.0	300.0	-0.2922990322113037	-0.345947265625	0.45289980660746487
0.0	320.0	-0.29280757904052734	-0.35235595703125	0.4581386239982204
0.0	340.0	-0.288665771484375	-0.264129638671875	0.3912702309805905
0.0	360.0	-0.2668722867965698	-0.32598876953125	0.4212950217134414
0.0	380.0	-0.25391602516174316	-0.37884521484375	0.45606693000473747
0.0	400.0	-0.24355769157409668	-0.381011962890625	0.4522062195400123
0.0	420.0	-0.25807785987854004	-0.397369384765625	0.47382128456676437
0.0	440.0	-0.21514976024627686	-0.36871337890625	0.42689457143244897
0.0	460.0	-0.19305825233459473	-0.264892578125	0.32777975340188004
0.0	480.0	-0.16325771808624268	-0.24871826171875	0.2975127833003545
0.0	500.0	-0.13411712646484375	-0.2462158203125	0.2803740961346896
0.0	520.0	-0.09861671924591064	-0.2747802734375	0.2919408432974291
0.0	540.0	-0.010165691375732422	-0.29888916015625	0.2990619857823042
0.0	560.0	0.0980459451675415	-0.259033203125	0.2769678820459045
0.0	580.0	0.20922160148620605	-0.168212890625	0.2684571755436443
0.0	600.0	-0.053206443786621094	-0.39984130859375	0.40336583608231036
0.0	620.0	-0.0832970142364502	-0.3529052734375	0.36260243325259695
0.0	640.0	-0.27052760124206543	-0.2947998046875	0.40011511828169416
0.0	660.0	-0.3353860378265381	-0.308349609375	0.455591128064078
0.0	680.0	-0.37137603759765625	-0.293701171875	0.47347707406218104
0.0	700.0	-0.4411752223968506	-0.36737060546875	0.5741051633798345
0.0	720.0	-0.39776611328125	-0.14605712890625	0.42373407436647004
0.0	740.0	0.06174135208129883	-0.0181884765625	0.0643647048971058
0.0	760.0	0.5356680154800415	-0.21185302734375	0.5760398666785466
0.0	780.0	0.631219208240509	-0.25714111328125	0.6815858280446386
0.0	800.0	0.6507433652877808	-0.3092041015625	0.7204679756166397
20.0	0.0	-0.3974151611328125	-0.18548130989074707	0.43856826904942253
20.0	20.0	-0.42113494873046875	-0.213958740234375	0.472369545551886
20.0	40.0	-0.38521575927734375	-0.21556854248046875	0.4414306034959222
20.0	60.0	-0.34204673767089844	-0.23233795166015625	0.4134935241729204
20.0	80.0	-0.32747459411621094	-0.23194122314453125	0.4012933350871384
20.0	100.0	-0.34932708740234375	-0.1797637939453125	0.3928669438965532
20.0	120.0	-0.3214893341064453	-0.2246856689453125	0.392223204022414
20.0	140.0	-0.34551048278808594	-0.1512451171875	0.3771638625180266
20.0	160.0	-0.3652172088623047	-0.1114044189453125	0.38183053074592527
20.0	180.0	-0.35563087463378906	-0.104248046875	0.37059543206851053
20.0	200.0	-0.3501873016357422	-0.1134185791015625	0.36809634650773115
20.0	220.0	-0.3179130554199219	-0.1844635009765625	0.36755338931774334
20.0	240.0	-0.3324928283691406	-0.1912841796875	0.3835897786902443
20.0	260.0	-0.3271903991699219	-0.26409912109375	0.4204781838234465
20.0	280.0	-0.2927417755126953	-0.355072021484375	0.4601889694150934
20.0	300.0	-0.28816795349121094	-0.3277587890625	0.4364247853032972
20.0	320.0	-0.2893524169921875	-0.316925048828125	0.42914602152872183
20.0	340.0	-0.28452301025390625	-0.2181396484375	0.3585223139281299
20.0	360.0	-0.2546539306640625	-0.293975830078125	0.3889349728075116
20.0	380.0	-0.23429298400878906	-0.34039306640625	0.41323194699005594
20.0	400.0	-0.2267608642578125	-0.3291015625	0.39966026572439184
20.0	420.0	-0.24093055725097656	-0.33721923828125	0.4144446260771788
20.0	440.0	-0.2179737091064453	-0.2872314453125	0.3605751531067122
20.0	460.0	-0.21216583251953125	-0.177520751953125	0.2766368700349046
20.0	480.0	-0.19411659240722656	-0.156585693359375	0.2493999414848158
20.0	500.0	-0.17197036743164062	-0.2381591796875	0.293757726951984
20.0	520.0	-0.1792736053466797	-0.369873046875	0.4110293132838496
20.0	540.0	-0.19169235229492188	-0.411865234375	0.45428947733260794
20.0	560.0	-0.20153236389160156	-0.40728759765625	0.45442103923601107
20.0	580.0	-0.25952911376953125	-0.412353515625	0.48722764981299593
20.0	600.0	-0.30985260009765625	-0.46649169921875	0.5600206596432624
20.0	620.0	-0.35836029052734375	-0.44805908203125	0.5737412646982337
20.0	640.0	-0.4224052429199219	-0.44818115234375	0.6158673027222746
20.0	660.0	-0.48299217224121094	-0.46392822265625	0.6697095148071817
20.0	680.0	-0.5341434478759766	-0.46124267578125	0.7057294303560561
20.0	700.0	-0.5738906860351562	-0.48333740234375	0.7503103118192541
20.0	720.0	-0.6139850616455078	-0.46441650390625	0.7698443641570301
20.0	740.0	-0.6113452911376953	-0.3978271484375	0.729389816922437
20.0	760.0	-0.5369987487792969	-0.29541015625	0.612890542108605
20.0	780.0	0.6323680877685547	-0.25347900390625	0.6812789471643486
20.0	800.0	0.6704578399658203	-0.34283447265625	0.753026686654014
40.0	0.0	-0.3944282531738281	-0.15658077597618103	0.4243715191987564
40.0	20.0	-0.3929901123046875	-0.13208389282226562	0.41459303312083606
40.0	40.0	-0.4004631042480469	-0.09264755249023438	0.4110404686237266
40.0	60.0	-0.3585205078125	-0.124847412109375	0.3796364456062418
40.0	80.0	-0.35028839111328125	-0.1150665283203125	0.3687034891188587
40.0	100.0	-0.3623237609863281	-0.0818634033203125	0.37145676003871836
40.0	120.0	-0.3267059326171875	-0.15137481689453125	0.36007096744547334
40.0	140.0	-0.34832000732421875	-0.089874267578125	0.35972796871392726
40.0	160.0	-0.3705024719238281	-0.0416412353515625	0.37283518367137947
40.0	180.0	-0.3455009460449219	-0.058624267578125	0.3504393078223498
40.0	200.0	-0.3371849060058594	-0.075775146484375	0.34559446416704753
40.0	220.0	-0.32715606689453125	-0.0928802490234375	0.3400850375487795
40.0	240.0	-0.3256111145019531	-0.111602783203125	0.34420601259403905
40.0	260.0	-0.3318138122558594	-0.154327392578125	0.3659471957861262
40.0	280.0	-0.3105659484863281	-0.1712646484375	0.3546586924969316
40.0	300.0	-0.300567626953125	-0.1700439453125	0.3453343911481644
40.0	320.0	-0.30461883544921875	-0.2020263671875	0.3655233069852274
40.0	340.0	-0.2918128967285156	-0.1358642578125	0.32189107357618474
40.0	360.0	-0.2647895812988281	-0.185699462890625	0.32341585131572526
40.0	380.0	-0.24106979370117188	-0.20684814453125	0.31764886326122194
40.0	400.0	-0.227081298828125	-0.215484619140625	0.3130487779302906
40.0	420.0	-0.23799896240234375	-0.225067138671875	0.32756483787875834
40.0	440.0	-0.21326828002929688	-0.185546875	0.2826853411284713
40.0	460.0	-0.20866012573242188	-0.123046875	0.24223868707936752
40.0	480.0	-0.19244003295898438	-0.126617431640625	0.23035872086926368
40.0	500.0	-0.16946029663085938	-0.19488525390625	0.2582577284890471
40.0	520.0	-0.1769561767578125	-0.33184814453125	0.3760806821967536
40.0	540.0	-0.18202972412109375	-0.379150390625	0.42058273760901266
40.0	560.0	-0.17509078979492188	-0.3778076171875	0.4164077091936532
40.0	580.0	-0.259063720703125	-0.4058837890625	0.48151392670231125
40.0	600.0	-0.3066978454589844	-0.43267822265625	0.5303527248635144
40.0	620.0	-0.4195289611816406	-0.43310546875	0.6029800132104743
40.0	640.0	-0.5173149108886719	-0.46319580078125	0.6943810674904219
40.0	660.0	-0.5801467895507812	-0.478515625	0.7520289228448724
40.0	680.0	-0.6296119689941406	-0.482666015625	0.7933332932254837
40.0	700.0	-0.6518402099609375	-0.50830078125	0.8265986592907585
40.0	720.0	-0.6658515930175781	-0.50384521484375	0.8349960146282083
40.0	740.0	-0.6440773010253906	-0.423828125	0.7710161147713888
40.0	760.0	-0.53765869140625	-0.2783203125	0.6054246978731367
40.0	780.0	0.6513633728027344	-0.23675537109375	0.6930565266777979
40.0	800.0	0.679962158203125	-0.315185546875	0.7494601160483088
60.0	0.0	-0.4150390625	-0.050909265875816345	0.4181497061494764
60.0	20.0	-0.39800262451171875	-0.052082061767578125	0.4013958523405268
60.0	40.0	-0.4041099548339844	-0.028034210205078125	0.40508119252533487
60.0	60.0	-0.3733634948730469	-0.020290374755859375	0.37391442685666587
60.0	80.0	-0.35372161865234375	-0.01702880859375	0.35413128049376924
60.0	100.0	-0.3524436950683594	-0.0120391845703125	0.3526492594045204
60.0	120.0	-0.3274993896484375	-0.05683135986328125	0.3323938231736698
60.0	140.0	-0.33687591552734375	-0.023223876953125	0.3376754816730405
60.0	160.0	-0.34552001953125	-0.0052642822265625	0.34556012004315007
60.0	180.0	-0.31728363037109375	-0.0292816162109375	0.31863194307756637
60.0	200.0	-0.31394195556640625	-0.0431365966796875	0.3168916493660971
60.0	220.0	-0.3108024597167969	-0.0374298095703125	0.31304817458417006
60.0	240.0	-0.3147468566894531	-0.0383148193359375	0.3170703536703434
60.0	260.0	-0.37735748291015625	0.082550048828125	0.3862812194112143
60.0	280.0	-0.4340095520019531	0.436798095703125	0.615757149888503
60.0	300.0	-0.3985481262207031	0.41156005859375	0.5729068778987773
60.0	320.0	-0.3969001770019531	0.453582763671875	0.6027164125892025
60.0	340.0	-0.3699073791503906	0.39373779296875	0.5402415374273003
60.0	360.0	-0.2717437744140625	-0.029815673828125	0.27337456600537297
60.0	380.0	-0.242584228515625	0.013702392578125	0.24297091078334054
60.0	400.0	-0.21699142456054688	0.01275634765625	0.21736605700601605
60.0	420.0	-0.2159881591796875	-0.022796630859375	0.2171878709421146
60.0	440.0	-0.19611740112304688	0.014739990234375	0.1966705426223448
60.0	460.0	-0.20168304443359375	0.020904541015625	0.2027635328333892
60.0	480.0	-0.2046356201171875	-0.000732421875	0.20463693083739518
60.0	500.0	-0.18397140502929688	-0.10614013671875	0.21239398883002442
60.0	520.0	-0.1988372802734375	-0.30438232421875	0.3635723632557153
60.0	540.0	-0.19374465942382812	-0.3565673828125	0.40580449916309586
60.0	560.0	-0.1867218017578125	-0.35906982421875	0.4047173951242618
60.0	580.0	-0.2667427062988281	-0.38525390625	0.4685853643089023
60.0	600.0	-0.3118705749511719	-0.41259765625	0.5172041003930341
60.0	620.0	-0.4293060302734375	-0.42156982421875	0.601684954374767
60.0	640.0	-0.519500732421875	-0.46697998046875	0.6985351194789412
60.0	660.0	-0.5701026916503906	-0.484130859375	0.7479303229754737
60.0	680.0	-0.6173362731933594	-0.4920654296875	0.789450733924423
60.0	700.0	-0.6373291015625	-0.5225830078125	0.8241852848436587
60.0	720.0	-0.6483535766601562	-0.51666259765625	0.8290371524756421
60.0	740.0	-0.6653671264648438	-0.52532958984375	0.8477526708571822
60.0	760.0	-0.6025314331054688	-0.4764404296875	0.768140358867401
60.0	780.0	0.8189315795898438	-0.599365234375	1.0148337874878404
60.0	800.0	0.7770195007324219	-0.574951171875	0.966606514854363
80.0	0.0	-0.43199920654296875	0.03319041430950165	0.43327233705348756
80.0	20.0	-0.3644866943359375	-0.0050487518310546875	0.36452165949774606
80.0	40.0	-0.35773468017578125	-0.000102996826171875	0.35773469500289556
80.0	60.0	-0.3415985107421875	0.008514404296875	0.3417046057954312
80.0	80.0	-0.31972503662109375	-0.0007171630859375	0.31972584094072154
80.0	100.0	-0.322998046875	0.002044677734375	0.32300451853202017
80.0	120.0	-0.29936981201171875	-0.03167724609375	0.30104108069168206
80.0	140.0	-0.30045318603515625	-0.01739501953125	0.30095631527377653
80.0	160.0	-0.31697845458984375	0.010467529296875	0.31715124127732275
80.0	180.0	-0.317169189453125	0.0200347900390625	0.3178013334620571
80.0	200.0	-0.3303680419921875	0.053375244140625	0.33465199813660623
80.0	220.0	-0.314208984375	0.062713623046875	0.3204064362300397
80.0	240.0	-0.365875244140625	0.2132110595703125	0.42346623265386496
80.0	260.0	-0.4460906982421875	0.568511962890625	0.7226359823645331
80.0	280.0	-0.40834808349609375	0.746551513671875	0.8509332052874071
80.0	300.0	-0.38550567626953125	0.704620361328125	0.8031839640046395
80.0	320.0	-0.37566375732421875	0.72039794921875	0.8124632076626794
80.0	340.0	-0.3363494873046875	0.484375	0.5897034154853829
80.0	360.0	-0.23487091064453125	0.026947021484375	0.23641168886895325
80.0	380.0	-0.217529296875	0.11907958984375	0.2479898056700872
80.0	400.0	-0.19794464111328125	0.1473388671875	0.2467606587962544
80.0	420.0	-0.1951751708984375	0.132843017578125	0.236094503651602
80.0	440.0	-0.198486328125	0.116851806640625	0.23032838984311765
80.0	460.0	-0.21538543701171875	0.082122802734375	0.23051039283658803
80.0	480.0	-0.24629974365234375	0.02215576171875	0.24729424073469294
80.0	500.0	-0.2140960693359375	-0.086395263671875	0.2308706748160783
80.0	520.0	-0.21610260009765625	-0.28753662109375	0.3596910371957832
80.0	540.0	-0.20220947265625	-0.33038330078125	0.38735228961119184
80.0	560.0	-0.19544219970703125	-0.333251953125	0.386334722343139
80.0	580.0	-0.27823638916015625	-0.364501953125	0.45855987840719514
80.0	600.0	-0.32263946533203125	-0.39227294921875	0.5079116963395458
80.0	620.0	-0.44588470458984375	-0.40692138671875	0.6036540273669039
80.0	640.0	-0.530426025390625	-0.44970703125	0.6954050491385466
80.0	660.0	-0.5738677978515625	-0.4683837890625	0.7407480160402364
80.0	680.0	-0.6164169311523438	-0.48309326171875	0.783165967422828
80.0	700.0	-0.62957763671875	-0.51409912109375	0.8128135745456843
80.0	720.0	-0.6376495361328125	-0.5185546875	0.8218855728497816
80.0	740.0	-0.64727783203125	-0.54473876953125	0.8459958149243384
80.0	760.0	0.06978607177734375	-0.07830810546875	0.10489163549214707
80.0	780.0	0.726165771484375	-0.2177734375	0.7581174036757525
80.0	800.0	0.6984786987304688	-0.205078125	0.7279625882789064
100.0	0.0	-0.36431121826171875	0.029796048998832703	0.36552765734931536
100.0	20.0	-0.30738067626953125	-0.0068492889404296875	0.3074569773202486
100.0	40.0	-0.3195648193359375	0.009979248046875	0.319720595440443
100.0	60.0	-0.3155364990234375	0.02451324462890625	0.3164872531054045
100.0	80.0	-0.28524017333984375	0.01175689697265625	0.28548236567845964
100.0	100.0	-0.2878265380859375	0.008514404296875	0.2879524459126303
100.0	120.0	-0.27541351318359375	-0.01441192626953125	0.27579033134417164
100.0	140.0	-0.26192474365234375	-0.023284912109375	0.26295771232136794
100.0	160.0	-0.30100250244140625	0.0329742431640625	0.302803248311889
100.0	180.0	-0.2883758544921875	0.0370025634765625	0.2907401299407021
100.0	200.0	-0.29199981689453125	0.0900726318359375	0.3055764586356287
100.0	220.0	-0.26177978515625	0.1000823974609375	0.28025906265093636
100.0	240.0	-0.36780548095703125	0.4818572998046875	0.6061908356261232
100.0	260.0	-0.27043914794921875	0.80291748046875	0.8472389351214833
100.0	280.0	-0.160369873046875	0.82244873046875	0.8379381901015907
100.0	300.0	-0.0950164794921875	0.75390625	0.7598702291603164
100.0	320.0	-0.0790557861328125	0.727142333984375	0.7314272289116132
100.0	340.0	-0.13787841796875	0.3834228515625	0.4074598645779535
100.0	360.0	-0.10659027099609375	-0.0108642578125	0.1071425124254475
100.0	380.0	-0.132904052734375	0.1119384765625	0.17376337291948177
100.0	400.0	-0.06005859375	0.14605712890625	0.1579231445595118
100.0	420.0	-0.05672454833984375	0.14373779296875	0.1545258150338852
100.0	440.0	-0.00658416748046875	0.130279541015625	0.13044581276780323
100.0	460.0	0.02923583984375	0.087005615234375	0.09178622671011978
100.0	480.0	0.01450347900390625	0.046875	0.049067469144197254
100.0	500.0	0.00832366943359375	0.035003662109375	0.03597971419990768
100.0	520.0	-0.07927703857421875	0.04534912109375	0.09133121935610938
100.0	540.0	-0.06291961669921875	0.040283203125	0.07471020425341252
100.0	560.0	-0.068084716796875	-0.0174560546875	0.07028685870462319
100.0	580.0	-0.26058197021484375	-0.27392578125	0.3780718143877861
100.0	600.0	-0.319610595703125	-0.3277587890625	0.4577955402725356
100.0	620.0	-0.48326873779296875	-0.40179443359375	0.6284802620567583
100.0	640.0	-0.5785293579101562	-0.4635009765625	0.7413024843060549
100.0	660.0	-0.6341171264648438	-0.4920654296875	0.802641213226417
100.0	680.0	-0.6749649047851562	-0.49578857421875	0.8374866763223735
100.0	700.0	-0.6768264770507812	-0.54437255859375	0.8685825018884951
100.0	720.0	-0.6498794555664062	-0.58056640625	0.871435975177367
100.0	740.0	-0.5856781005859375	-0.41107177734375	0.7155409447645195
100.0	760.0	0.6352615356445312	-0.22845458984375	0.6750916369576238
100.0	780.0	0.716033935546875	-0.16998291015625	0.735933955324752
100.0	800.0	0.6904220581054688	-0.16741943359375	0.7104307742936277
120.0	0.0	-0.33225250244140625	0.04633917659521103	0.3354683959273941
120.0	20.0	-0.29721832275390625	0.020660400390625	0.2979355358545639
120.0	40.0	-0.30640411376953125	0.02631378173828125	0.3075319431282899
120.0	60.0	-0.29949951171875	0.0382232666015625	0.30192875919571455
120.0	80.0	-0.252044677734375	0.00644683837890625	0.25212711337598875
120.0	100.0	-0.25057220458984375	-0.00557708740234375	0.25063426265558325
120.0	120.0	-0.24443817138671875	-0.01689910888671875	0.24502163070236893
120.0	140.0	-0.23894500732421875	-0.003448486328125	0.23896989053670803
120.0	160.0	-0.2604827880859375	0.0401458740234375	0.26355829353319377
120.0	180.0	-0.24842071533203125	0.0510711669921875	0.25361607974263384
120.0	200.0	-0.2382965087890625	0.1341400146484375	0.27345707091047905
120.0	220.0	-0.16005706787109375	0.1348419189453125	0.20928594811966267
120.0	240.0	-0.26993560791015625	0.553253173828125	0.6155926467792797
120.0	260.0	0.27204132080078125	0.8359375	0.8790892924665182
120.0	280.0	1.168548583984375	0.57574462890625	1.3026847933580417
120.0	300.0	1.2462921142578125	0.48529052734375	1.3374419351847704
120.0	320.0	1.4131927490234375	0.35198974609375	1.4563689529949349
120.0	340.0	1.6682052612304688	-0.390106201171875	1.7132109157338942
120.0	360.0	1.0548782348632812	-0.493316650390625	1.1645296938854321
120.0	380.0	-0.11508941650390625	0.09918212890625	0.15192981434065403
120.0	400.0	-0.071533203125	0.16619873046875	0.18093926372887317
120.0	420.0	-0.06171417236328125	0.166839599609375	0.17788786093576298
120.0	440.0	-0.01982879638671875	0.16302490234375	0.1642263680117635
120.0	460.0	0.0389404296875	0.11785888671875	0.12412523612396585
120.0	480.0	0.02581787109375	0.07421875	0.07858107481687936
120.0	500.0	0.000823974609375	0.0477294921875	0.047736603970470276
120.0	520.0	-0.04634857177734375	0.04193115234375	0.06250129312801742
120.0	540.0	-0.05124664306640625	0.05621337890625	0.07606682847097856
120.0	560.0	-0.01338958740234375	-0.0064697265625	0.01487072333810701
120.0	580.0	0.00591278076171875	-0.04412841796875	0.04452278347948216
120.0	600.0	-0.01457977294921875	-0.06195068359375	0.06364320055578362
120.0	620.0	-0.5830230712890625	-0.1024169921875	0.5919502867167695
120.0	640.0	-0.6451187133789062	-0.55352783203125	0.8500418902529869
120.0	660.0	-0.6530609130859375	-0.831787109375	1.057524634002942
120.0	680.0	-0.6731414794921875	-0.92181396484375	1.1414291205299982
120.0	700.0	-0.6627120971679688	-0.98895263671875	1.1904682446019865
120.0	720.0	-0.48284149169921875	-1.0299072265625	1.1374729893197408
120.0	740.0	0.5578765869140625	-0.023681640625	0.5583789988256858
120.0	760.0	0.7304229736328125	-0.12725830078125	0.7414259204589029
120.0	780.0	0.7056045532226562	-0.13201904296875	0.717848739801728
120.0	800.0	0.6841812133789062	-0.13238525390625	0.6968714287387988
140.0	0.0	-0.319244384765625	0.07201230525970459	0.3272655638975774
140.0	20.0	-0.2921905517578125	0.05580711364746094	0.297472271766959
140.0	40.0	-0.293304443359375	0.054317474365234375	0.2982916098648615
140.0	60.0	-0.282684326171875	0.058063507080078125	0.28858586091089994
140.0	80.0	-0.235595703125	0.0251617431640625	0.2369355369082852
140.0	100.0	-0.23992919921875	0.02703094482421875	0.24144708036304888
140.0	120.0	-0.2242584228515625	0.016143798828125	0.22483874768480894
140.0	140.0	-0.203399658203125	0.033599853515625	0.20615618136116978
140.0	160.0	-0.220733642578125	0.0593719482421875	0.228579021793078
140.0	180.0	-0.2360687255859375	0.086883544921875	0.25154958473024785
140.0	200.0	-0.2020416259765625	0.1635589599609375	0.2599468253523338
140.0	220.0	-0.1876373291015625	0.141510009765625	0.23501670182400944
140.0	240.0	-0.0693206787109375	0.480560302734375	0.48553430472120007
140.0	260.0	0.6271209716796875	0.75189208984375	0.9790926554162671
140.0	280.0	1.637420654296875	0.484405517578125	1.7075699413430003
140.0	300.0	1.7365570068359375	0.173583984375	1.7452110581882325
140.0	320.0	2.11138916015625	-0.103240966796875	2.1139117490686474
140.0	340.0	2.1486358642578125	-0.760345458984375	2.2792018985103266
140.0	360.0	1.2975921630859375	-0.6680908203125	1.45948304748218
140.0	380.0	-0.139617919921875	0.038482666015625	0.14482430440703398
140.0	400.0	-0.100189208984375	0.165618896484375	0.19356522536245216
140.0	420.0	-0.099945068359375	0.19866943359375	0.22239280683920867
140.0	440.0	-0.060333251953125	0.203369140625	0.21212993341296812
140.0	460.0	0.007476806640625	0.146453857421875	0.14664458732352922
140.0	480.0	0.0012969970703125	0.088165283203125	0.08817482273125155
140.0	500.0	-0.0148468017578125	0.04449462890625	0.046906284482366355
140.0	520.0	-0.0091705322265625	0.04345703125	0.044414099409780874
140.0	540.0	0.0021514892578125	0.04400634765625	0.04405890988289681
140.0	560.0	0.015106201171875	-0.00274658203125	0.01535386031913613
140.0	580.0	0.0378570556640625	-0.08135986328125	0.08973619123127312
140.0	600.0	0.01898193359375	-0.10272216796875	0.10446127318369053
140.0	620.0	0.0063629150390625	-0.1123046875	0.11248479684947199
140.0	640.0	0.0008544921875	-0.1171875	0.117190615294692
140.0	660.0	0.084381103515625	-0.14337158203125	0.1663597943153876
140.0	680.0	0.14703369140625	-0.095458984375	0.1753035199488443
140.0	700.0	0.2162933349609375	-0.030029296875	0.21836795877447587
140.0	720.0	0.2294158935546875	-0.1358642578125	0.26662848453688737
140.0	740.0	0.5197296142578125	0.005859375	0.5197626421858011
140.0	760.0	0.678436279296875	-0.08319091796875	0.6835177495125278
140.0	780.0	0.6619415283203125	-0.08563232421875	0.6674574756987416
140.0	800.0	0.641082763671875	-0.0859375	0.6468171022657171
160.0	0.0	-0.2976531982421875	0.0904090479016304	0.31108073287537796
160.0	20.0	-0.2853546142578125	0.09020423889160156	0.29927255235359973
160.0	40.0	-0.2880859375	0.08622360229492188	0.30071251549938316
160.0	60.0	-0.2832183837890625	0.09166336059570312	0.29768242237624076
160.0	80.0	-0.2403717041015625	0.0731353759765625	0.2512515459692184
160.0	100.0	-0.2115936279296875	0.0571746826171875	0.219182133653323
160.0	120.0	-0.186920166015625	0.03571319580078125	0.19030128958473652
160.0	140.0	-0.1732025146484375	0.0601043701171875	0.1833347931728347
160.0	160.0	-0.15869140625	0.076995849609375	0.17638402216377772
160.0	180.0	-0.1624298095703125	0.0934906005859375	0.1874138080157577
160.0	200.0	-0.2274322509765625	0.15509033203125	0.27527884022174587
160.0	220.0	-0.2749786376953125	0.1347808837890625	0.30623379601822315
160.0	240.0	0.136138916015625	0.4242706298828125	0.4455775710637463
160.0	260.0	1.274261474609375	0.565216064453125	1.393991214172291
160.0	280.0	2.6578369140625	0.26336669921875	2.670853623845877
160.0	300.0	2.772064208984375	-0.01995849609375	2.772136057320869
160.0	320.0	3.0343170166015625	-0.156097412109375	3.0383295014374347
160.0	340.0	3.1456756591796875	-0.618011474609375	3.2058093417270492
160.0	360.0	1.8074951171875	-0.5694580078125	1.895078104279197
160.0	380.0	-0.0460968017578125	0.04205322265625	0.06239702451299424
160.0	400.0	-0.03289794921875	0.170867919921875	0.1740060950691893
160.0	420.0	-0.0272979736328125	0.2093505859375	0.21112282490728543
160.0	440.0	-0.0079498291015625	0.220184326171875	0.22032779505660807
160.0	460.0	0.028564453125	0.153076171875	0.15571847153833376
160.0	480.0	0.0106658935546875	0.1063232421875	0.10685688145637465
160.0	500.0	-0.0125885009765625	0.080108642578125	0.08109170717494296
160.0	520.0	-0.0082550048828125	0.08319091796875	0.08359948527412445
160.0	540.0	0.0324554443359375	0.061767578125	0.06977527910708144
160.0	560.0	0.0593414306640625	0.00830078125	0.059919181925474324
160.0	580.0	0.0497589111328125	-0.08660888671875	0.09988517655680648
160.0	600.0	0.0111083984375	-0.06890869140625	0.06979831134897209
160.0	620.0	0.0016937255859375	-0.0704345703125	0.07045493170436663
160.0	640.0	-0.0094146728515625	-0.0650634765625	0.06574109861647381
160.0	660.0	-0.0162353515625	-0.0482177734375	0.05087769959056769
160.0	680.0	0.0967559814453125	-0.03338623046875	0.1023540928852293
160.0	700.0	0.2405242919921875	-0.06903076171875	0.2502342524552023
160.0	720.0	0.3607635498046875	-0.150390625	0.39085506131502235
160.0	740.0	0.5155792236328125	0.01416015625	0.5157736382046276
160.0	760.0	0.50018310546875	-0.06927490234375	0.5049575735555402
160.0	780.0	0.49688720703125	-0.068359375	0.5015674437816982
160.0	800.0	0.4754180908203125	-0.06707763671875	0.4801268274393793
180.0	0.0	-0.2973175048828125	0.1180134117603302	0.31988257855821794
180.0	20.0	-0.301971435546875	0.13088035583496094	0.3291145931582592
180.0	40.0	-0.2988739013671875	0.12321853637695312	0.32327761541022576
180.0	60.0	-0.277496337890625	0.10760116577148438	0.2976276674270898
180.0	80.0	-0.220672607421875	0.0872344970703125	0.2372893953498119
180.0	100.0	-0.170166015625	0.0670013427734375	0.1828815266972895
180.0	120.0	-0.134033203125	0.050567626953125	0.1432549630400913
180.0	140.0	-0.0312347412109375	0.09930419921875	0.10410059097330536
180.0	160.0	0.0066986083984375	0.1104583740234375	0.11066130193693381
180.0	180.0	-0.071929931640625	0.1080169677734375	0.1297751146899621
180.0	200.0	-0.185821533203125	0.163482666015625	0.2474999480596642
180.0	220.0	-0.2201995849609375	0.1465606689453125	0.26451443608745934
180.0	240.0	0.2766876220703125	0.3681640625	0.4605440447160597
180.0	260.0	1.585784912109375	0.56353759765625	1.6829404063857745
180.0	280.0	3.0154266357421875	0.435882568359375	3.046767370335814
180.0	300.0	3.106597900390625	0.11590576171875	3.1087593442257706
180.0	320.0	3.2528228759765625	0.036529541015625	3.2530279847925145
180.0	340.0	3.539825439453125	-0.423980712890625	3.5651260548124735
180.0	360.0	1.8839874267578125	-0.62921142578125	1.9862818638136928
180.0	380.0	0.0648040771484375	0.013427734375	0.06618060490435393
180.0	400.0	0.0444793701171875	0.142303466796875	0.1490928939568585
180.0	420.0	0.1377716064453125	0.194671630859375	0.23849121452156438
180.0	440.0	0.2226409912109375	0.212066650390625	0.3074756497274025
180.0	460.0	0.455718994140625	0.06927490234375	0.46095424253962464
180.0	480.0	0.43902587890625	0.01544189453125	0.43929736449940093
180.0	500.0	0.407135009765625	-0.030364990234375	0.4082657820694618
180.0	520.0	0.37884521484375	-0.02203369140625	0.37948541522302665
180.0	540.0	0.18798828125	0.0018310546875	0.18799719851263136
180.0	560.0	0.0810699462890625	0.00408935546875	0.08117301903626152
180.0	580.0	0.070098876953125	-0.08941650390625	0.11361850078620903
180.0	600.0	0.0271148681640625	-0.05694580078125	0.06307170762055125
180.0	620.0	0.0145416259765625	-0.05511474609375	0.05700082563455347
180.0	640.0	-0.0048980712890625	-0.0521240234375	0.05235365241953791
180.0	660.0	-0.0135955810546875	-0.034423828125	0.037011346462863505
180.0	680.0	0.02313232421875	0.0367431640625	0.04341848142306637
180.0	700.0	0.11871337890625	-6.103515625e-05	0.1187133945965205
180.0	720.0	0.3188629150390625	-0.12384033203125	0.34206722500821185
180.0	740.0	0.3874053955078125	-0.026611328125	0.388318301465616
180.0	760.0	0.336700439453125	-0.07440185546875	0.3448228850078258
180.0	780.0	0.332794189453125	-0.0721435546875	0.3405241034298611
180.0	800.0	0.2867431640625	-0.072998046875	0.295889095750652
200.0	0.0	-0.31768798828125	0.18837252259254456	0.3693370617282625
200.0	20.0	-0.2992401123046875	0.17534255981445312	0.34682799496927447
200.0	40.0	-0.2957305908203125	0.16437149047851562	0.3383409068218915
200.0	60.0	-0.2518310546875	0.1345062255859375	0.28550097167329175
200.0	80.0	-0.251068115234375	0.144683837890625	0.28977337944349213
200.0	100.0	-0.1806640625	0.11748504638671875	0.21550461619996303
200.0	120.0	-0.1069793701171875	0.09949493408203125	0.1460952687072991
200.0	140.0	0.0183258056640625	0.1317291259765625	0.13299773601000153
200.0	160.0	-0.063232421875	0.1189422607421875	0.1347056070348985
200.0	180.0	-0.1461181640625	0.11468505859375	0.18575031772152514
200.0	200.0	-0.175994873046875	0.168792724609375	0.24385483226674423
200.0	220.0	-0.1780242919921875	0.166351318359375	0.24365017886146065
200.0	240.0	0.2620086669921875	0.2716522216796875	0.377416840009204
200.0	260.0	1.2012786865234375	0.502288818359375	1.302061649747942
200.0	280.0	2.0341339111328125	0.692657470703125	2.1488311101948714
200.0	300.0	2.0167236328125	0.2713623046875	2.03489845239259
200.0	320.0	2.062164306640625	0.216888427734375	2.0735385739521943
200.0	340.0	1.979278564453125	-0.100860595703125	1.9818467386428278
200.0	360.0	1.107269287109375	-0.383575439453125	1.1718256661839088
200.0	380.0	0.1527252197265625	0.019012451171875	0.15390408064794683
200.0	400.0	0.32379150390625	0.05914306640625	0.3291486598876034
200.0	420.0	0.649505615234375	0.08526611328125	0.6550785100238558
200.0	440.0	0.6454010009765625	0.140716552734375	0.6605630933340092
200.0	460.0	0.656219482421875	0.0963134765625	0.6632497982491882
200.0	480.0	0.604034423828125	0.104949951171875	0.6130840704343523
200.0	500.0	0.5128021240234375	0.068634033203125	0.5173747664089123
200.0	520.0	0.42572021484375	0.03790283203125	0.4274041717187583
200.0	540.0	0.261871337890625	0.0123291015625	0.2621614089715806
200.0	560.0	0.095062255859375	0.0169677734375	0.09656468207631405
200.0	580.0	0.0772552490234375	-0.081298828125	0.1121511166068873
200.0	600.0	0.0222320556640625	-0.04058837890625	0.046278297303242406
200.0	620.0	0.02325439453125	-0.0335693359375	0.04083708094734195
200.0	640.0	0.0111541748046875	-0.03271484375	0.034564094334445385
200.0	660.0	-0.026519775390625	-0.0262451171875	0.037310918816812956
200.0	680.0	-0.031097412109375	0.0125732421875	0.03354303890535013
200.0	700.0	0.0127410888671875	-0.02783203125	0.03060975839536382
200.0	720.0	0.1732635498046875	-0.1025390625	0.20133185795919217
200.0	740.0	0.3065032958984375	-0.04876708984375	0.3103586625960898
200.0	760.0	0.2823028564453125	-0.0755615234375	0.29224039176913685
200.0	780.0	0.2890777587890625	-0.0703125	0.2975059634406635
200.0	800.0	0.2576141357421875	-0.07159423828125	0.2673775942169923
220.0	0.0	-0.276824951171875	0.18584440648555756	0.3334219504071082
220.0	20.0	-0.2639312744140625	0.17540931701660156	0.3169040014106193
220.0	40.0	-0.2726593017578125	0.17405319213867188	0.3234773694228381
220.0	60.0	-0.2568817138671875	0.17090606689453125	0.3085402706628449
220.0	80.0	-0.2555084228515625	0.1836090087890625	0.31463760464476415
220.0	100.0	-0.0713348388671875	0.13787841796875	0.15523890420179126
220.0	120.0	0.0812835693359375	0.12557220458984375	0.14958408073569773
220.0	140.0	-0.024749755859375	0.131103515625	0.1334191973605496
220.0	160.0	-0.1065826416015625	0.1209716796875	0.16122656969985505
220.0	180.0	-0.1679840087890625	0.1224365234375	0.20786853893820806
220.0	200.0	-0.1614990234375	0.1630401611328125	0.22948644559860096
220.0	220.0	-0.1415557861328125	0.1713409423828125	0.22225156720326816
220.0	240.0	0.19781494140625	0.2100982666015625	0.2885689392026442
220.0	260.0	1.0960540771484375	0.438018798828125	1.1803368197936326
220.0	280.0	1.871917724609375	0.86785888671875	2.063311662101353
220.0	300.0	1.6691131591796875	0.445465087890625	1.7275352044679724
220.0	320.0	1.6109771728515625	0.416412353515625	1.6639250883405885
220.0	340.0	1.333282470703125	0.289398193359375	1.3643289416427036
220.0	360.0	0.479156494140625	-0.0050048828125	0.4791826319151203
220.0	380.0	0.1301422119140625	0.135498046875	0.18787420266983024
220.0	400.0	0.3481597900390625	0.0911865234375	0.35990307230789487
220.0	420.0	0.652801513671875	0.13775634765625	0.6671781078331939
220.0	440.0	0.639892578125	0.20318603515625	0.6713770002181905
220.0	460.0	0.65191650390625	0.177337646484375	0.675606223273561
220.0	480.0	0.55633544921875	0.279327392578125	0.6225214247734148
220.0	500.0	0.45831298828125	0.234100341796875	0.514639451710324
220.0	520.0	0.383819580078125	0.19879150390625	0.43224475945540025
220.0	540.0	0.20013427734375	0.14990234375	0.2500488784810846
220.0	560.0	-0.0043792724609375	0.09991455078125	0.10001047687670582
220.0	580.0	0.025299072265625	-0.06298828125	0.06787905886450118
220.0	600.0	0.0018310546875	-0.01806640625	0.018158959112753538
220.0	620.0	0.0015716552734375	-0.0091552734375	0.009289194368400144
220.0	640.0	0.0132904052734375	-0.0103759765625	0.016861072384571647
220.0	660.0	-0.046783447265625	-0.01080322265625	0.04801458692747474
220.0	680.0	-0.0789337158203125	-0.0045166015625	0.07906283060247862
220.0	700.0	-0.0472259521484375	-0.09271240234375	0.1040474896606155
220.0	720.0	-0.0005645751953125	-0.10345458984375	0.10345613033981942
220.0	740.0	0.129913330078125	-0.09771728515625	0.1625611920179467
220.0	760.0	0.165313720703125	-0.08160400390625	0.184357911970824
220.0	780.0	0.1881561279296875	-0.065673828125	0.1992881837392397
220.0	800.0	0.1784515380859375	-0.0596923828125	0.18817048655692753
240.0	0.0	-0.2232513427734375	0.16463477909564972	0.27739101019682716
240.0	20.0	-0.2402801513671875	0.1665477752685547	0.2923571661306484
240.0	40.0	-0.2534637451171875	0.16501998901367188	0.30244911450176704
240.0	60.0	-0.2285919189453125	0.16253280639648438	0.2804838294130651
240.0	80.0	-0.1809234619140625	0.125579833984375	0.22023531454903505
240.0	100.0	0.074066162109375	0.1001129150390625	0.12453269501312
240.0	120.0	0.03125	0.10832977294921875	0.11274707183439084
240.0	140.0	-0.0707244873046875	0.121429443359375	0.1405242428162435
240.0	160.0	-0.1327667236328125	0.127655029296875	0.18418145783161136
240.0	180.0	-0.1745452880859375	0.1305694580078125	0.21797807448790996
240.0	200.0	-0.14385986328125	0.1452484130859375	0.2044327805594863
240.0	220.0	-0.137359619140625	0.1403656005859375	0.19639288886899264
240.0	240.0	0.0522308349609375	0.1757354736328125	0.18333307615830163
240.0	260.0	0.83648681640625	0.44427490234375	0.9471485537517396
240.0	280.0	1.479583740234375	1.11676025390625	1.853731779160808
240.0	300.0	1.2017059326171875	0.636260986328125	1.3597518859007267
240.0	320.0	1.0526885986328125	0.58612060546875	1.204861257509166
240.0	340.0	0.7237701416015625	0.521697998046875	0.8921950566104158
240.0	360.0	0.14227294921875	0.14990234375	0.20666955446108695
240.0	380.0	0.0730743408203125	0.227996826171875	0.23942099329584984
240.0	400.0	0.227020263671875	0.191925048828125	0.29727668002271185
240.0	420.0	0.5366973876953125	0.273956298828125	0.6025745925830075
240.0	440.0	0.56536865234375	0.3214111328125	0.650343624054855
240.0	460.0	0.63128662109375	0.280914306640625	0.6909671813098991
240.0	480.0	0.5684356689453125	0.3382568359375	0.6614656429382811
240.0	500.0	0.4835357666015625	0.298828125	0.5684233333299895
240.0	520.0	0.4242095947265625	0.26007080078125	0.4975847683330701
240.0	540.0	0.219207763671875	0.1888427734375	0.2893330895932775
240.0	560.0	-0.0489501953125	0.080322265625	0.09406268110289517
240.0	580.0	-0.011505126953125	-0.0733642578125	0.07426090674497915
240.0	600.0	0.0103607177734375	-0.00054931640625	0.010375269697458429
240.0	620.0	0.0163421630859375	0.0093994140625	0.0188524608220174
240.0	640.0	0.0208587646484375	0.00714111328125	0.022047302818135172
240.0	660.0	-0.0378265380859375	0.00103759765625	0.03784076627743069
240.0	680.0	-0.0732269287109375	0.0028076171875	0.07328073282049155
240.0	700.0	-0.0477294921875	-0.117919921875	0.1272132555965876
240.0	720.0	-0.019134521484375	-0.1531982421875	0.15438857251032512
240.0	740.0	0.0507659912109375	-0.18011474609375	0.18713232650732747
240.0	760.0	0.119598388671875	-0.21368408203125	0.24487682921511145
240.0	780.0	0.166748046875	-0.12506103515625	0.20843505859375
240.0	800.0	0.2213592529296875	-0.07037353515625	0.2322764587899026
260.0	0.0	-0.226348876953125	0.19539771974086761	0.29902187708907113
260.0	20.0	-0.236236572265625	0.19128990173339844	0.3039729339612083
260.0	40.0	-0.249755859375	0.18850326538085938	0.3129080861073927
260.0	60.0	-0.18310546875	0.18371963500976562	0.25938488193084563
260.0	80.0	-0.117828369140625	0.1295166015625	0.17509447351255483
260.0	100.0	-0.01617431640625	0.1104278564453125	0.11160609298024922
260.0	120.0	-0.07904052734375	0.097412109375	0.12544530288402614
260.0	140.0	-0.126495361328125	0.1062774658203125	0.1652149393327389
260.0	160.0	-0.14788818359375	0.117523193359375	0.1888984272672585
260.0	180.0	-0.1864013671875	0.1259307861328125	0.2249534009198291
260.0	200.0	-0.13226318359375	0.1247406005859375	0.18180695027664484
260.0	220.0	-0.122344970703125	0.1065673828125	0.16224949594946184
260.0	240.0	-0.0926513671875	0.139404296875	0.16738528558068086
260.0	260.0	0.05755615234375	0.127899169921875	0.14025301543753566
260.0	280.0	0.066497802734375	0.178070068359375	0.19008131684627066
260.0	300.0	0.163787841796875	0.215850830078125	0.2709576313114169
260.0	320.0	0.169586181640625	0.23248291015625	0.28776340371591047
260.0	340.0	0.103668212890625	0.2601318359375	0.28002798151640196
260.0	360.0	0.094512939453125	0.236419677734375	0.25461138965901703
260.0	380.0	0.069610595703125	0.241729736328125	0.2515529774409533
260.0	400.0	0.161590576171875	0.225616455078125	0.2775145025211802
260.0	420.0	0.434783935546875	0.275177001953125	0.5145478141179295
260.0	440.0	0.48028564453125	0.29217529296875	0.5621749746868613
260.0	460.0	0.576629638671875	0.280853271484375	0.6413893515629435
260.0	480.0	0.554534912109375	0.361572265625	0.6619996012214416
260.0	500.0	0.4873046875	0.337738037109375	0.5929020493892446
260.0	520.0	0.443267822265625	0.30621337890625	0.538751330093293
260.0	540.0	0.220062255859375	0.203857421875	0.29997540717105253
260.0	560.0	-0.06207275390625	0.0843505859375	0.10472844945622678
260.0	580.0	-0.02252197265625	-0.0770263671875	0.08025148281765546
260.0	600.0	-0.016265869140625	-0.00408935546875	0.01677204003840118
260.0	620.0	0.00323486328125	0.01373291015625	0.014108761880760974
260.0	640.0	0.031097412109375	0.014892578125	0.03447952904419565
260.0	660.0	-0.04071044921875	-0.0023193359375	0.0407764637356331
260.0	680.0	-0.030609130859375	-0.0189208984375	0.03598498700358988
260.0	700.0	-0.02099609375	-0.1243896484375	0.1261491997246262
260.0	720.0	-0.028411865234375	-0.17755126953125	0.17981014264566633
260.0	740.0	0.007080078125	-0.200927734375	0.20105243581545254
260.0	760.0	0.085174560546875	-0.293701171875	0.3058023612157067
260.0	780.0	0.1171875	-0.19573974609375	0.22813802479441195
260.0	800.0	0.190216064453125	-0.14813232421875	0.2410919672126889
280.0	0.0	-0.170074462890625	0.17293225228786469	0.24255079222482095
280.0	20.0	-0.183563232421875	0.17375564575195312	0.2527577589864365
280.0	40.0	-0.186248779296875	0.1616668701171875	0.24662681257937796
280.0	60.0	-0.114166259765625	0.14658737182617188	0.18580041024652377
280.0	80.0	-0.049468994140625	0.11466217041015625	0.12487831959332614
280.0	100.0	-0.025360107421875	0.10015869140625	0.10331940046603763
280.0	120.0	-0.1307373046875	0.0832366943359375	0.1549857739307918
280.0	140.0	-0.154998779296875	0.0916748046875	0.18008023600054682
280.0	160.0	-0.155670166015625	0.1137847900390625	0.1928216249064554
280.0	180.0	-0.194366455078125	0.123748779296875	0.2304171852034988
280.0	200.0	-0.1593017578125	0.1370086669921875	0.2101152656832162
280.0	220.0	-0.12261962890625	0.1045684814453125	0.16115253862376827
280.0	240.0	-0.11236572265625	0.1097259521484375	0.15705362206247422
280.0	260.0	-0.06378173828125	0.1094970703125	0.12671905359967947
280.0	280.0	-0.013824462890625	0.09381103515625	0.09482418516022925
280.0	300.0	0.08477783203125	0.119140625	0.14622506395727602
280.0	320.0	0.089691162109375	0.13250732421875	0.16000842331622145
280.0	340.0	0.066497802734375	0.14251708984375	0.15726753850057984
280.0	360.0	0.0423583984375	0.17559814453125	0.18063483130616798
280.0	380.0	0.01904296875	0.203521728515625	0.20441068620989766
280.0	400.0	0.06988525390625	0.21624755859375	0.2272596649458464
280.0	420.0	0.082427978515625	0.243988037109375	0.2575355002609506
280.0	440.0	0.073272705078125	0.26007080078125	0.27019568969261243
280.0	460.0	0.082916259765625	0.26953125	0.2819968100175658
280.0	480.0	0.038970947265625	0.29443359375	0.2970014745069798
280.0	500.0	-0.06243896484375	0.24853515625	0.25625836224984144
280.0	520.0	-0.07891845703125	0.225830078125	0.2392223799023345
280.0	540.0	-0.10577392578125	0.21209716796875	0.2370091391392778
280.0	560.0	-0.087188720703125	0.13690185546875	0.16230832094699907
280.0	580.0	-0.078155517578125	-0.04364013671875	0.08951394562153876
280.0	600.0	-0.06695556640625	0.0108642578125	0.06783126101288565
280.0	620.0	-0.005340576171875	0.02935791015625	0.029839715859740452
280.0	640.0	0.025360107421875	0.03094482421875	0.04000896392533023
280.0	660.0	-0.02911376953125	0.01629638671875	0.033364409127179105
280.0	680.0	0.01361083984375	-0.02008056640625	0.024258691400156535
280.0	700.0	-0.00811767578125	-0.13616943359375	0.13641118467828137
280.0	720.0	-0.023590087890625	-0.20440673828125	0.20576347319547958
280.0	740.0	-0.015625	-0.2371826171875	0.2376967280399799
280.0	760.0	0.053192138671875	-0.3475341796875	0.351581298802356
280.0	780.0	0.090789794921875	-0.22772216796875	0.24515336556193493
280.0	800.0	0.169708251953125	-0.184814453125	0.25091287903349674
300.0	0.0	-0.10565185546875	0.14255665242671967	0.17743932403811224
300.0	20.0	-0.134735107421875	0.1542072296142578	0.20477650948604587
300.0	40.0	-0.142333984375	0.14101409912109375	0.20035952500192347
300.0	60.0	-0.122222900390625	0.13233184814453125	0.18013926671673758
300.0	80.0	-0.11224365234375	0.11191558837890625	0.15850468893272965
300.0	100.0	-0.097320556640625	0.10260009765625	0.14141453526392941
300.0	120.0	-0.16680908203125	0.09181976318359375	0.1904104481355987
300.0	140.0	-0.186492919921875	0.093170166015625	0.20847131461274476
300.0	160.0	-0.169403076171875	0.1076812744140625	0.20073031429241253
300.0	180.0	-0.178955078125	0.1096649169921875	0.2098840489547222
300.0	200.0	-0.146636962890625	0.127410888671875	0.19425738966109746
300.0	220.0	-0.09686279296875	0.116912841796875	0.15182560139425777
300.0	240.0	-0.109832763671875	0.1482391357421875	0.18449411194233986
300.0	260.0	-0.10308837890625	0.145660400390625	0.17844933764930526
300.0	280.0	-0.061279296875	0.124267578125	0.13855534344999965
300.0	300.0	-0.006561279296875	0.1356201171875	0.1357787412372159
300.0	320.0	0.00579833984375	0.140777587890625	0.14089694814738277
300.0	340.0	0.008697509765625	0.145172119140625	0.14543242709898974
300.0	360.0	0.00604248046875	0.170501708984375	0.17060874636667292
300.0	380.0	-0.00909423828125	0.201934814453125	0.20213949257414834
300.0	400.0	-0.026824951171875	0.225738525390625	0.22732676888326928
300.0	420.0	-0.0299072265625	0.261138916015625	0.2628459161913617
300.0	440.0	-0.053863525390625	0.278167724609375	0.2833347179253958
300.0	460.0	-0.057342529296875	0.280303955078125	0.28610919750787894
300.0	480.0	-0.10302734375	0.246002197265625	0.26670529544742105
300.0	500.0	-0.124053955078125	0.203155517578125	0.23803686288674136
300.0	520.0	-0.145355224609375	0.17303466796875	0.2259848172782796
300.0	540.0	-0.159210205078125	0.16387939453125	0.22848270252460626
300.0	560.0	-0.147796630859375	0.14385986328125	0.2062510711649331
300.0	580.0	-0.1064453125	-0.03924560546875	0.11344964566639879
300.0	600.0	-0.05645751953125	0.00927734375	0.057214688836671475
300.0	620.0	-0.002166748046875	0.02252197265625	0.02262595963550517
300.0	640.0	0.013275146484375	0.02435302734375	0.0277362480337022
300.0	660.0	-0.021209716796875	0.010498046875	0.023665609537752007
300.0	680.0	0.055572509765625	-0.03466796875	0.06549940380569477
300.0	700.0	0.04254150390625	-0.14971923828125	0.1556458475710907
300.0	720.0	0.01104736328125	-0.21246337890625	0.2127503974419993
300.0	740.0	0.00335693359375	-0.2481689453125	0.24819164857156548
300.0	760.0	0.04534912109375	-0.34344482421875	0.3464258796144187
300.0	780.0	0.076416015625	-0.26141357421875	0.27235356474594224
300.0	800.0	0.1380615234375	-0.22772216796875	0.2663050319432041
320.0	0.0	-0.08953857421875	0.126336470246315	0.15484850657150245
320.0	20.0	-0.112548828125	0.1308765411376953	0.17261491167473814
320.0	40.0	-0.123291015625	0.11978912353515625	0.17190145040448299
320.0	60.0	-0.114959716796875	0.10607147216796875	0.15641896845938433
320.0	80.0	-0.13043212890625	0.1115264892578125	0.17161205685262787
320.0	100.0	-0.137542724609375	0.103759765625	0.1722907137820414
320.0	120.0	-0.184661865234375	0.10836029052734375	0.21410734932507294
320.0	140.0	-0.2025146484375	0.10260009765625	0.22702194358879993
320.0	160.0	-0.15753173828125	0.109161376953125	0.19165712818524255
320.0	180.0	-0.16387939453125	0.1112823486328125	0.19809143613282204
320.0	200.0	-0.145477294921875	0.1109619140625	0.18296499586040996
320.0	220.0	-0.10028076171875	0.1255340576171875	0.1606705660434669
320.0	240.0	-0.125701904296875	0.1436004638671875	0.19084564958817413
320.0	260.0	-0.133880615234375	0.154693603515625	0.20458281967013786
320.0	280.0	-0.101837158203125	0.1395263671875	0.17273799214830937
320.0	300.0	-0.059356689453125	0.143646240234375	0.1554266994962786
320.0	320.0	-0.0430908203125	0.139801025390625	0.14629130355381464
320.0	340.0	-0.040283203125	0.1497802734375	0.15510276195162445
320.0	360.0	-0.035797119140625	0.16162109375	0.1655379463558564
320.0	380.0	-0.03582763671875	0.197357177734375	0.2005828386381258
320.0	400.0	-0.04962158203125	0.2322998046875	0.2375405242503576
320.0	420.0	-0.101531982421875	0.28179931640625	0.29953229906229767
320.0	440.0	-0.155059814453125	0.299102783203125	0.33690654635683936
320.0	460.0	-0.210205078125	0.307342529296875	0.37235145384990487
320.0	480.0	-0.281951904296875	0.274993896484375	0.3938508847778475
320.0	500.0	-0.276702880859375	0.214263916015625	0.3499621550714138
320.0	520.0	-0.2548828125	0.177490234375	0.31059303180593506
320.0	540.0	-0.2298583984375	0.15380859375	0.276571811368413
320.0	560.0	-0.200897216796875	0.12738037109375	0.23787696537645686
320.0	580.0	-0.119049072265625	-0.04827880859375	0.12846604596755498
320.0	600.0	-0.0860595703125	-0.03521728515625	0.0929865948196231
320.0	620.0	0.002960205078125	-0.01458740234375	0.014884727785317407
320.0	640.0	0.00909423828125	-0.01416015625	0.0168289986315457
320.0	660.0	-0.01873779296875	-0.02691650390625	0.03279638803092359
320.0	680.0	0.038299560546875	-0.06146240234375	0.07241880446368022
320.0	700.0	0.043121337890625	-0.1796875	0.18478919729715657
320.0	720.0	-0.002044677734375	-0.23223876953125	0.2322477702377926
320.0	740.0	-0.003082275390625	-0.27337646484375	0.27339384036962083
320.0	760.0	0.039703369140625	-0.35455322265625	0.35676931652967175
320.0	780.0	0.073883056640625	-0.31427001953125	0.32283796436406614
320.0	800.0	0.178466796875	-0.276123046875	0.32877702870236536
340.0	0.0	-0.065032958984375	0.1402045637369156	0.154552921185341
340.0	20.0	-0.086578369140625	0.13641738891601562	0.1615720210980657
340.0	40.0	-0.09210205078125	0.10977935791015625	0.14329792455328214
340.0	60.0	-0.081817626953125	0.09848403930664062	0.1280360499171724
340.0	80.0	-0.09771728515625	0.09828948974609375	0.138598310281386
340.0	100.0	-0.115264892578125	0.09259796142578125	0.1478525546659819
340.0	120.0	-0.1446533203125	0.10604095458984375	0.17935793020593216
340.0	140.0	-0.160003662109375	0.1045684814453125	0.19114324262235824
340.0	160.0	-0.14959716796875	0.10382080078125	0.18209357852250144
340.0	180.0	-0.1463623046875	0.115509033203125	0.18645176584027628
340.0	200.0	-0.14874267578125	0.1041717529296875	0.181593330568636
340.0	220.0	-0.135498046875	0.118804931640625	0.18020636084520789
340.0	240.0	-0.172882080078125	0.1480712890625	0.2276253945779549
340.0	260.0	-0.18756103515625	0.156585693359375	0.24433219450927923
340.0	280.0	-0.124267578125	0.180877685546875	0.21945197219858192
340.0	300.0	-0.072113037109375	0.1837158203125	0.19736208540201658
340.0	320.0	-0.05792236328125	0.18255615234375	0.19152479976921932
340.0	340.0	-0.0587158203125	0.193817138671875	0.20251575444375336
340.0	360.0	-0.05377197265625	0.19073486328125	0.1981696574005759
340.0	380.0	-0.059234619140625	0.202850341796875	0.21132203214961737
340.0	400.0	-0.061553955078125	0.233612060546875	0.24158535596909972
340.0	420.0	-0.130889892578125	0.28143310546875	0.3103816309527638
340.0	440.0	-0.194976806640625	0.29254150390625	0.351562919881358
340.0	460.0	-0.270660400390625	0.293792724609375	0.39946366214339635
340.0	480.0	-0.336395263671875	0.257781982421875	0.42380812153877157
340.0	500.0	-0.266693115234375	0.179779052734375	0.321629795752018
340.0	520.0	-0.2220458984375	0.13348388671875	0.2590797734800242
340.0	540.0	-0.170654296875	0.1072998046875	0.20158406962822306
340.0	560.0	-0.143890380859375	0.0899658203125	0.16970059083090144
340.0	580.0	-0.084259033203125	-0.028076171875	0.08881360314433742
340.0	600.0	-0.066436767578125	-0.055908203125	0.08683070460900373
340.0	620.0	-0.0159912109375	-0.03594970703125	0.039345905287339944
340.0	640.0	-0.026763916015625	-0.0391845703125	0.047452478871674184
340.0	660.0	-0.031005859375	-0.04962158203125	0.05851209036486688
340.0	680.0	0.02191162109375	-0.07904052734375	0.08202148561038236
340.0	700.0	0.028533935546875	-0.22283935546875	0.22465877197100748
340.0	720.0	3.0517578125e-05	-0.2757568359375	0.2757568376261663
340.0	740.0	3.0517578125e-05	-0.321044921875	0.32104492332545526
340.0	760.0	0.019683837890625	-0.3568115234375	0.35735404955295247
340.0	780.0	0.047698974609375	-0.3377685546875	0.3411199037207716
340.0	800.0	0.12506103515625	-0.292236328125	0.31787156838939756
360.0	0.0	-0.0361328125	0.13301292061805725	0.1378332949272626
360.0	20.0	-0.058013916015625	0.12355995178222656	0.13650156092841628
360.0	40.0	-0.07177734375	0.10919570922851562	0.13067398359935384
360.0	60.0	-0.077789306640625	0.08550262451171875	0.1155935769237251
360.0	80.0	-0.133819580078125	0.08058929443359375	0.15621240152302304
360.0	100.0	-0.140228271484375	0.08040618896484375	0.16164505358143733
360.0	120.0	-0.17144775390625	0.09127044677734375	0.19422828520695434
360.0	140.0	-0.187042236328125	0.10455322265625	0.21428059767144936
360.0	160.0	-0.157470703125	0.110198974609375	0.1921999904985418
360.0	180.0	-0.1629638671875	0.1297760009765625	0.20832434432435853
360.0	200.0	-0.16375732421875	0.121124267578125	0.2036849268640712
360.0	220.0	-0.152008056640625	0.1228485107421875	0.19544361303259009
360.0	240.0	-0.170623779296875	0.1383514404296875	0.2196670096544269
360.0	260.0	-0.03076171875	0.261505126953125	0.26330821248723735
360.0	280.0	0.178375244140625	0.47247314453125	0.5050233658213004
360.0	300.0	0.22918701171875	0.294891357421875	0.3734803863962423
360.0	320.0	0.197845458984375	0.289215087890625	0.3504114620047694
360.0	340.0	0.14501953125	0.290283203125	0.3244919143221904
360.0	360.0	-0.03155517578125	0.153472900390625	0.1566833120434218
360.0	380.0	-0.119476318359375	0.1932373046875	0.22718989099781803
360.0	400.0	-0.10931396484375	0.218780517578125	0.244569944559042
360.0	420.0	-0.20111083984375	0.17755126953125	0.2682722930434991
360.0	440.0	-0.259918212890625	0.150299072265625	0.3002453805076172
360.0	460.0	-0.29925537109375	0.11474609375	0.3205003013404852
360.0	480.0	-0.3385009765625	0.17132568359375	0.3793881930063611
360.0	500.0	-0.284912109375	0.133575439453125	0.3146701576152518
360.0	520.0	-0.231689453125	0.10205078125	0.2531686486180643
360.0	540.0	-0.18389892578125	0.08868408203125	0.2041658181704841
360.0	560.0	-0.157745361328125	0.0740966796875	0.17428114344716897
360.0	580.0	-0.06951904296875	-0.00384521484375	0.06962530439779423
360.0	600.0	-0.042327880859375	-0.07257080078125	0.08401291938789725
360.0	620.0	-0.037506103515625	-0.06439208984375	0.07451878310446534
360.0	640.0	-0.066497802734375	-0.0718994140625	0.09793611954243783
360.0	660.0	-0.06695556640625	-0.0782470703125	0.10298374573334897
360.0	680.0	0.007598876953125	-0.0887451171875	0.08906985323650109
360.0	700.0	0.025238037109375	-0.23553466796875	0.23688296336436584
360.0	720.0	-0.00189208984375	-0.2857666015625	0.2857728653538636
360.0	740.0	-0.01708984375	-0.348876953125	0.34929527792568693
360.0	760.0	-0.06402587890625	-0.2044677734375	0.21425775025470284
360.0	780.0	-0.142669677734375	-0.149658203125	0.20676608693747187
360.0	800.0	-0.290283203125	-0.06475830078125	0.2974188553817408
380.0	0.0	0.0146484375	0.096003457903862	0.0971145748623244
380.0	20.0	-0.007537841796875	0.11149215698242188	0.11174667837366674
380.0	40.0	-0.028106689453125	0.09932708740234375	0.10322720709118911
380.0	60.0	-0.025604248046875	0.09666824340820312	0.10000163399501785
380.0	80.0	-0.11712646484375	0.08661651611328125	0.1456743959328355
380.0	100.0	-0.134033203125	0.0876007080078125	0.16012115282940456
380.0	120.0	-0.154510498046875	0.096405029296875	0.18211925675343804
380.0	140.0	-0.161376953125	0.1111602783203125	0.19595695567179489
380.0	160.0	-0.135406494140625	0.111846923828125	0.17562645878474437
380.0	180.0	-0.12457275390625	0.1274871826171875	0.1782452039956622
380.0	200.0	-0.13287353515625	0.1246185302734375	0.18216792920937225
380.0	220.0	-0.130126953125	0.1318206787109375	0.18522881866871624
380.0	240.0	-0.110504150390625	0.195953369140625	0.22496419744287294
380.0	260.0	0.158203125	0.791534423828125	0.8071895520041668
380.0	280.0	1.431884765625	0.27618408203125	1.4582769384435885
380.0	300.0	1.799407958984375	-0.073883056640625	1.800924126362595
380.0	320.0	1.65234375	-0.01373291015625	1.652400817291441
380.0	340.0	1.633209228515625	-0.0677490234375	1.6346138119706861
380.0	360.0	0.792633056640625	-0.130615234375	0.8033227881308338
380.0	380.0	-0.1488037109375	0.12890625	0.19687398425854433
380.0	400.0	-0.124114990234375	0.18328857421875	0.22135770201197252
380.0	420.0	-0.2259521484375	0.123321533203125	0.2574151781365883
380.0	440.0	-0.276885986328125	0.111236572265625	0.29839474598977817
380.0	460.0	-0.3104248046875	0.063232421875	0.31679946108137635
380.0	480.0	-0.33917236328125	0.05316162109375	0.34331334079977677
380.0	500.0	-0.265472412109375	0.06683349609375	0.2737559456729354
380.0	520.0	-0.1968994140625	0.033203125	0.19967930981431564
380.0	540.0	-0.1202392578125	0.01385498046875	0.121034869368667
380.0	560.0	-0.0863037109375	0.00628662109375	0.08653237617423862
380.0	580.0	-0.053619384765625	0.002685546875	0.053686595949659174
380.0	600.0	-0.074188232421875	-0.0699462890625	0.10196262640544795
380.0	620.0	-0.067047119140625	-0.0633544921875	0.09224482568357513
380.0	640.0	-0.10333251953125	-0.06939697265625	0.12447308707720105
380.0	660.0	-0.105621337890625	-0.077392578125	0.13094074295894234
380.0	680.0	-0.028594970703125	-0.078369140625	0.08342298575221102
380.0	700.0	-0.010650634765625	-0.2457275390625	0.2459582474214337
380.0	720.0	-0.01531982421875	-0.30133056640625	0.3017197495438521
380.0	740.0	-0.044891357421875	-0.35235595703125	0.35520410249121087
380.0	760.0	-0.128021240234375	-0.06744384765625	0.14470007096690388
380.0	780.0	-0.269561767578125	-0.000244140625	0.2695618781365196
380.0	800.0	-0.526519775390625	0.098876953125	0.5357235534645436
400.0	0.0	-0.09930419921875	0.08530167490243912	0.13091103744008217
400.0	20.0	-0.097625732421875	0.1056976318359375	0.14388458224088127
400.0	40.0	-0.092987060546875	0.08761978149414062	0.12776470380441207
400.0	60.0	-0.060882568359375	0.09775161743164062	0.11516104306811309
400.0	80.0	-0.138824462890625	0.08023834228515625	0.1603447007840933
400.0	100.0	-0.137969970703125	0.0879974365234375	0.16364370336348902
400.0	120.0	-0.149810791015625	0.092742919921875	0.17619455808952383
400.0	140.0	-0.14837646484375	0.1057586669921875	0.18220996395228498
400.0	160.0	-0.134063720703125	0.107666015625	0.1719449101582488
400.0	180.0	-0.114837646484375	0.123016357421875	0.16828757899327207
400.0	200.0	-0.116424560546875	0.1276397705078125	0.17276165463962193
400.0	220.0	-0.125396728515625	0.137908935546875	0.1863953165347603
400.0	240.0	-0.1591796875	0.28741455078125	0.3285502958656184
400.0	260.0	0.2294921875	1.130340576171875	1.1534021338042086
400.0	280.0	1.719390869140625	0.736968994140625	1.8706758829922405
400.0	300.0	2.753875732421875	-0.012939453125	2.75390613112889
400.0	320.0	2.736724853515625	-0.0260009765625	2.7368483652976323
400.0	340.0	2.740753173828125	-0.52325439453125	2.790255027993894
400.0	360.0	1.528167724609375	-0.45751953125	1.5951867339007726
400.0	380.0	-0.202117919921875	0.00140380859375	0.2021227949344491
400.0	400.0	-0.131805419921875	0.131744384765625	0.18635785907241703
400.0	420.0	-0.1920166015625	0.10308837890625	0.21793941621728377
400.0	440.0	-0.21783447265625	0.111236572265625	0.24459238027140612
400.0	460.0	-0.240631103515625	0.061981201171875	0.24848540656919044
400.0	480.0	-0.263031005859375	0.046600341796875	0.2671271268497083
400.0	500.0	-0.2269287109375	0.0380859375	0.2301025390625
400.0	520.0	-0.174957275390625	0.00994873046875	0.17523990826878114
400.0	540.0	-0.10430908203125	0.0035400390625	0.10436913562335404
400.0	560.0	-0.06134033203125	0.0054931640625	0.06158580343814259
400.0	580.0	-0.02459716796875	0.0064697265625	0.02543379707940635
400.0	600.0	-0.057861328125	-0.05767822265625	0.08169890244778609
400.0	620.0	-0.028228759765625	-0.05401611328125	0.06094754606969998
400.0	640.0	-0.061676025390625	-0.0618896484375	0.08737425645865243
400.0	660.0	-0.076171875	-0.071533203125	0.10449475436756686
400.0	680.0	-0.012603759765625	-0.06915283203125	0.07029202613505933
400.0	700.0	-0.034454345703125	-0.25128173828125	0.2536328329130065
400.0	720.0	-0.00537109375	-0.2928466796875	0.2928959310950982
400.0	740.0	-0.00958251953125	-0.262939453125	0.2631140070202285
400.0	760.0	-0.211822509765625	0.05364990234375	0.21851106989098334
400.0	780.0	-0.379913330078125	0.112060546875	0.3960955750030217
400.0	800.0	-0.60174560546875	0.18304443359375	0.6289698231001304
420.0	0.0	-0.2593994140625	0.054837360978126526	0.26513240498855223
420.0	20.0	-0.2545166015625	0.08724784851074219	0.2690555473144492
420.0	40.0	-0.248016357421875	0.07757568359375	0.2598655426058885
420.0	60.0	-0.14019775390625	0.106170654296875	0.17586249752060268
420.0	80.0	-0.167572021484375	0.086822509765625	0.18872872220825818
420.0	100.0	-0.156463623046875	0.09572601318359375	0.18342392138698857
420.0	120.0	-0.1549072265625	0.097259521484375	0.18290889360732382
420.0	140.0	-0.145294189453125	0.106231689453125	0.1799877032824903
420.0	160.0	-0.124481201171875	0.10919189453125	0.16558514207656566
420.0	180.0	-0.106414794921875	0.1259765625	0.16490664897929713
420.0	200.0	-0.089630126953125	0.1387786865234375	0.1652061847837539
420.0	220.0	-0.0875244140625	0.1459197998046875	0.17015613721527656
420.0	240.0	0.120635986328125	0.222320556640625	0.25294163576279194
420.0	260.0	0.558563232421875	0.948028564453125	1.1003413305118674
420.0	280.0	1.72589111328125	0.811248779296875	1.90704607097308
420.0	300.0	2.446563720703125	0.182647705078125	2.4533720108518042
420.0	320.0	2.697662353515625	0.107086181640625	2.6997869589791397
420.0	340.0	3.071624755859375	-0.468963623046875	3.1072182930314725
420.0	360.0	2.0267333984375	-0.357208251953125	2.0579713320659803
420.0	380.0	-0.3829345703125	-0.18939208984375	0.4272098416888381
420.0	400.0	-0.171844482421875	0.079315185546875	0.1892654876018798
420.0	420.0	-0.167083740234375	0.07525634765625	0.18324981340581623
420.0	440.0	-0.1292724609375	0.095458984375	0.1606978122276217
420.0	460.0	-0.11077880859375	0.06121826171875	0.12656863751070432
420.0	480.0	-0.13006591796875	0.050872802734375	0.13966096475072853
420.0	500.0	-0.15814208984375	0.041351318359375	0.16345902272498475
420.0	520.0	-0.154876708984375	0.02069091796875	0.15625270900762114
420.0	540.0	-0.143646240234375	0.01702880859375	0.1446520744946105
420.0	560.0	-0.102508544921875	0.01995849609375	0.10443343979934923
420.0	580.0	-0.05535888671875	0.000732421875	0.05536373163491035
420.0	600.0	-0.06744384765625	-0.04949951171875	0.08365927472237689
420.0	620.0	-0.0257568359375	-0.0574951171875	0.06300081823211226
420.0	640.0	-0.04376220703125	-0.06591796875	0.0791221168092207
420.0	660.0	-0.06005859375	-0.07440185546875	0.09561731422927702
420.0	680.0	-0.0357666015625	-0.06231689453125	0.07185154926199966
420.0	700.0	-0.068634033203125	-0.23492431640625	0.24474489770508298
420.0	720.0	-0.070587158203125	-0.28399658203125	0.29263732760641714
420.0	740.0	-0.13555908203125	-0.13726806640625	0.19292171152067314
420.0	760.0	-0.347900390625	0.1280517578125	0.3707181334597739
420.0	780.0	-0.508209228515625	0.173095703125	0.536878703608911
420.0	800.0	-0.63214111328125	0.21563720703125	0.66790852079959
440.0	0.0	-0.3184814453125	0.015030138194561005	0.3188359077370153
440.0	20.0	-0.3245849609375	0.030162811279296875	0.3259834229697407
440.0	40.0	-0.327362060546875	0.02617645263671875	0.3284069508371256
440.0	60.0	-0.22503662109375	0.09840011596679688	0.2456095756593604
440.0	80.0	-0.183929443359375	0.0966796875	0.20779076521729062
440.0	100.0	-0.161865234375	0.10219573974609375	0.1914270705034296
440.0	120.0	-0.138153076171875	0.10321807861328125	0.17245360016065017
440.0	140.0	-0.13214111328125	0.106231689453125	0.16954776808697108
440.0	160.0	-0.123046875	0.1051483154296875	0.1618539517125445
440.0	180.0	-0.089385986328125	0.1241912841796875	0.15301414842442396
440.0	200.0	-0.048004150390625	0.1393280029296875	0.14736584019066545
440.0	220.0	0.00860595703125	0.1261138916015625	0.1264071839387081
440.0	240.0	0.277740478515625	0.2252960205078125	0.35762839689088594
440.0	260.0	0.732269287109375	0.96575927734375	1.211985680863926
440.0	280.0	2.4288330078125	0.946533203125	2.606751788041506
440.0	300.0	2.810455322265625	0.368682861328125	2.834534559797829
440.0	320.0	3.028167724609375	0.3162841796875	3.044640446865034
440.0	340.0	3.585662841796875	-0.406982421875	3.6086857312265477
440.0	360.0	2.820037841796875	-0.37957763671875	2.845468785888077
440.0	380.0	-0.51812744140625	-0.202056884765625	0.5561322057023637
440.0	400.0	-0.235748291015625	0.0472412109375	0.2404349989656855
440.0	420.0	-0.223541259765625	0.041839599609375	0.2274230571271863
440.0	440.0	-0.181976318359375	0.07196044921875	0.19568772750327726
440.0	460.0	-0.130279541015625	0.0396728515625	0.1361862473172019
440.0	480.0	-0.122772216796875	0.0341796875	0.12744123451542885
440.0	500.0	-0.105987548828125	0.02593994140625	0.10911572327925002
440.0	520.0	-0.10626220703125	-0.00787353515625	0.10655350392647321
440.0	540.0	-0.1346435546875	-0.021484375	0.13634685617214073
440.0	560.0	-0.10418701171875	-0.023193359375	0.1067373661375474
440.0	580.0	-0.06524658203125	-0.04425048828125	0.07883668042155047
440.0	600.0	-0.053192138671875	-0.06488037109375	0.08389795092700829
440.0	620.0	-0.001800537109375	-0.0701904296875	0.07021351973514871
440.0	640.0	-0.012725830078125	-0.07525634765625	0.07632473133746148
440.0	660.0	-0.041656494140625	-0.0809326171875	0.09102390910582969
440.0	680.0	-0.0511474609375	-0.07489013671875	0.09068955473540576
440.0	700.0	-0.0546875	-0.1959228515625	0.2034121098180524
440.0	720.0	-0.061676025390625	-0.25665283203125	0.26395948230295885
440.0	740.0	-0.27716064453125	0.03369140625	0.27920088418928846
440.0	760.0	-0.354248046875	0.18280029296875	0.3986321936625453
440.0	780.0	-0.456207275390625	0.20367431640625	0.49960815173783024
440.0	800.0	-0.526885986328125	0.22900390625	0.574501202493711
460.0	0.0	-0.279876708984375	0.0024858862161636353	0.27988774868186755
460.0	20.0	-0.2847900390625	0.00841522216796875	0.2849143420632885
460.0	40.0	-0.29388427734375	0.007007598876953125	0.29396781271404265
460.0	60.0	-0.24957275390625	0.053318023681640625	0.25520456724295826
460.0	80.0	-0.23187255859375	0.0816497802734375	0.2458283345090892
460.0	100.0	-0.20709228515625	0.102264404296875	0.23096584803263073
460.0	120.0	-0.182159423828125	0.10364532470703125	0.20958150925837998
460.0	140.0	-0.139190673828125	0.1020355224609375	0.17258415780309605
460.0	160.0	-0.124267578125	0.102691650390625	0.1612079589629598
460.0	180.0	-0.074432373046875	0.1266021728515625	0.1468614596418205
460.0	200.0	-0.013519287109375	0.142608642578125	0.14324802289009478
460.0	220.0	0.073577880859375	0.1262054443359375	0.14608736677682913
460.0	240.0	0.379669189453125	0.22381591796875	0.4407292349688039
460.0	260.0	0.81109619140625	0.993438720703125	1.2824965978535716
460.0	280.0	1.906341552734375	1.136932373046875	2.2196290988729865
460.0	300.0	2.1033935546875	0.59619140625	2.186254477133728
460.0	320.0	2.233306884765625	0.57806396484375	2.306906497670076
460.0	340.0	2.837890625	-0.178955078125	2.843527407894922
460.0	360.0	2.26025390625	-0.32098388671875	2.2829319692560834
460.0	380.0	-0.527740478515625	-0.12713623046875	0.5428384969414973
460.0	400.0	-0.256805419921875	0.04144287109375	0.2601279209653276
460.0	420.0	-0.225616455078125	0.021148681640625	0.2266054975881126
460.0	440.0	-0.19183349609375	0.037353515625	0.19543637162283256
460.0	460.0	-0.171478271484375	0.041259765625	0.17637223662101398
460.0	480.0	-0.173614501953125	0.031829833984375	0.17650816870588318
460.0	500.0	-0.14862060546875	0.0208740234375	0.15007934309680043
460.0	520.0	-0.14068603515625	-0.02838134765625	0.14352024729204774
460.0	540.0	-0.15045166015625	-0.05828857421875	0.1613482566631151
460.0	560.0	-0.117431640625	-0.0535888671875	0.1290812027613574
460.0	580.0	-0.08709716796875	-0.06768798828125	0.11030675602944404
460.0	600.0	-0.06927490234375	-0.08538818359375	0.10995523631085541
460.0	620.0	-0.023406982421875	-0.0989990234375	0.10172852828816821
460.0	640.0	-0.027099609375	-0.12896728515625	0.13178372232127566
460.0	660.0	-0.046356201171875	-0.15240478515625	0.15929882587643282
460.0	680.0	-0.142120361328125	-0.2376708984375	0.27692174538689673
460.0	700.0	-0.16259765625	-0.24163818359375	0.2912507675328599
460.0	720.0	-0.18023681640625	-0.2154541015625	0.28090172635347815
460.0	740.0	0.417572021484375	0.05255126953125	0.4208658088463512
460.0	760.0	0.596710205078125	0.12701416015625	0.610078409488957
460.0	780.0	0.62567138671875	0.1279296875	0.6386162299083944
460.0	800.0	0.63153076171875	0.14794921875	0.6486293813309724
480.0	0.0	-0.272430419921875	-0.007941924035549164	0.27254615729486187
480.0	20.0	-0.251556396484375	-0.01410675048828125	0.2519516243677399
480.0	40.0	-0.24981689453125	-0.010860443115234375	0.25005285444860836
480.0	60.0	-0.23773193359375	0.01611328125	0.23827738055229825
480.0	80.0	-0.23040771484375	0.0487060546875	0.23549945822175591
480.0	100.0	-0.230743408203125	0.07831573486328125	0.24367165357581036
480.0	120.0	-0.242706298828125	0.088104248046875	0.2582028388975466
480.0	140.0	-0.205657958984375	0.087005615234375	0.2233051122924215
480.0	160.0	-0.18017578125	0.0871429443359375	0.2001429611467367
480.0	180.0	-0.095794677734375	0.126861572265625	0.15896691102219718
480.0	200.0	-0.027679443359375	0.1443328857421875	0.14696303443843353
480.0	220.0	0.03289794921875	0.122039794921875	0.1263961494958322
480.0	240.0	0.42706298828125	0.2082061767578125	0.47511325807623656
480.0	260.0	0.745849609375	0.86785888671875	1.1443210594328623
480.0	280.0	1.64276123046875	1.230621337890625	2.052582114704041
480.0	300.0	1.441436767578125	0.835296630859375	1.665971313213735
480.0	320.0	1.450164794921875	0.865234375	1.6886706180047204
480.0	340.0	1.76708984375	0.48663330078125	1.8328716499836135
480.0	360.0	0.960662841796875	0.125	0.968761113799087
480.0	380.0	-0.5860595703125	-0.061981201171875	0.5893279980228163
480.0	400.0	-0.2784423828125	0.055572509765625	0.28393390848567784
480.0	420.0	-0.216766357421875	0.0213623046875	0.2178164405445779
480.0	440.0	-0.186737060546875	0.02911376953125	0.1889929664246953
480.0	460.0	-0.1751708984375	0.030120849609375	0.1777416924657564
480.0	480.0	-0.199249267578125	0.020355224609375	0.20028630956537533
480.0	500.0	-0.20294189453125	0.012939453125	0.20335398201930316
480.0	520.0	-0.197418212890625	-0.0262451171875	0.19915510778564968
480.0	540.0	-0.180145263671875	-0.06195068359375	0.19049987722080636
480.0	560.0	-0.180145263671875	-0.05889892578125	0.18952941587414487
480.0	580.0	-0.118896484375	-0.0809326171875	0.1438278920152591
480.0	600.0	-0.077545166015625	-0.1171875	0.14052104087516873
480.0	620.0	-0.05072021484375	-0.14068603515625	0.14954965958430588
480.0	640.0	-0.14990234375	-0.26702880859375	0.30622719879321747
480.0	660.0	-0.193756103515625	-0.33734130859375	0.3890251741639624
480.0	680.0	-0.27117919921875	-0.33966064453125	0.43463491752539474
480.0	700.0	-0.332916259765625	-0.2623291015625	0.4238511455014856
480.0	720.0	-0.4273681640625	-0.15020751953125	0.452996519388265
480.0	740.0	0.459808349609375	0.09967041015625	0.47048688507886416
480.0	760.0	0.6446533203125	0.1654052734375	0.6655349786982385
480.0	780.0	0.663848876953125	0.1705322265625	0.6854024888547525
480.0	800.0	0.667510986328125	0.193359375	0.694952347121108
500.0	0.0	-0.27972412109375	-0.004050681367516518	0.2797534484885076
500.0	20.0	-0.249969482421875	-0.015207290649414062	0.2504316350446881
500.0	40.0	-0.21771240234375	-0.018695831298828125	0.2185136706072211
500.0	60.0	-0.205780029296875	-0.000293731689453125	0.2057802389339854
500.0	80.0	-0.20416259765625	0.0328369140625	0.2067864338076747
500.0	100.0	-0.204376220703125	0.0567779541015625	0.2121164200641987
500.0	120.0	-0.248626708984375	0.077850341796875	0.2605300676280789
500.0	140.0	-0.25433349609375	0.0712738037109375	0.2641315625416523
500.0	160.0	-0.25213623046875	0.073333740234375	0.26258430298049695
500.0	180.0	-0.17193603515625	0.108795166015625	0.20346593900114743
500.0	200.0	-0.102935791015625	0.107574462890625	0.1488893620720395
500.0	220.0	-0.070068359375	0.0885467529296875	0.11291635151693165
500.0	240.0	0.2747802734375	0.19366455078125	0.33616983341711465
500.0	260.0	0.80438232421875	0.854888916015625	1.1738253627528792
500.0	280.0	1.604248046875	1.488861083984375	2.188679767189659
500.0	300.0	1.42169189453125	1.35113525390625	1.961319534732717
500.0	320.0	1.394378662109375	1.41607666015625	1.9873512424292819
500.0	340.0	1.505462646484375	1.416778564453125	2.067287904635829
500.0	360.0	0.65789794921875	0.797607421875	1.0339280976046261
500.0	380.0	-0.57666015625	0.06982421875	0.5808720662334541
500.0	400.0	-0.2674560546875	0.067718505859375	0.27589588113059826
500.0	420.0	-0.206451416015625	0.024658203125	0.20791876816730717
500.0	440.0	-0.192535400390625	0.02105712890625	0.19368346104237374
500.0	460.0	-0.182281494140625	0.015869140625	0.18297096144010047
500.0	480.0	-0.203948974609375	-0.007171630859375	0.2040750267264435
500.0	500.0	-0.20458984375	-0.034393310546875	0.20746060825135743
500.0	520.0	-0.184906005859375	-0.0716552734375	0.19830458697233938
500.0	540.0	-0.140289306640625	-0.108154296875	0.17713961016732804
500.0	560.0	-0.166168212890625	-0.08184814453125	0.18523226970069892
500.0	580.0	-0.135528564453125	-0.089111328125	0.16219994014464453
500.0	600.0	-0.296295166015625	-0.18212890625	0.34779557774078734
500.0	620.0	-0.298492431640625	-0.21038818359375	0.3651861436892296
500.0	640.0	-0.2779541015625	-0.29852294921875	0.40789022271400055
500.0	660.0	-0.276824951171875	-0.36224365234375	0.4559084527124394
500.0	680.0	-0.322540283203125	-0.30908203125	0.44672579546112856
500.0	700.0	-0.36273193359375	-0.22113037109375	0.4248212526095184
500.0	720.0	-0.45928955078125	-0.17242431640625	0.49058845924563393
500.0	740.0	0.555450439453125	0.1651611328125	0.5794854532087738
500.0	760.0	0.6949462890625	0.219970703125	0.7289289779635919
500.0	780.0	0.70166015625	0.229248046875	0.7381609864147364
500.0	800.0	0.688995361328125	0.23883056640625	0.7292150899299902
520.0	0.0	-0.1942138671875	-0.04038777947425842	0.19836884568597263
520.0	20.0	-0.210205078125	-0.03528594970703125	0.21314613089677348
520.0	40.0	-0.1829833984375	-0.039989471435546875	0.18730211405489072
520.0	60.0	-0.169189453125	-0.026981353759765625	0.17132736062709364
520.0	80.0	-0.1715087890625	0.012054443359375	0.17193188863730166
520.0	100.0	-0.1881103515625	-0.0016632080078125	0.18811770417970924
520.0	120.0	-0.2083740234375	0.0117034912109375	0.20870243254465504
520.0	140.0	-0.2037353515625	0.0382537841796875	0.20729555103851502
520.0	160.0	-0.2525634765625	0.0558929443359375	0.25867417907451973
520.0	180.0	-0.1826171875	0.1092681884765625	0.21281112326041546
520.0	200.0	-0.1693115234375	0.0904083251953125	0.1919376389178227
520.0	220.0	-0.18408203125	0.0767059326171875	0.1994241568311083
520.0	240.0	-0.1087646484375	0.120941162109375	0.16265458321885398
520.0	260.0	0.2640380859375	0.68963623046875	0.7384539533381114
520.0	280.0	0.21044921875	1.50628662109375	1.520916913759102
520.0	300.0	0.0225830078125	1.51568603515625	1.5158542639084842
520.0	320.0	-0.0064697265625	1.567413330078125	1.5674266823900858
520.0	340.0	-0.3515625	1.458404541015625	1.5001799880885112
520.0	360.0	-0.46044921875	0.812835693359375	0.9341923503468123
520.0	380.0	-0.4354248046875	0.126495361328125	0.45342677134756876
520.0	400.0	-0.315673828125	0.0780029296875	0.3251682991973927
520.0	420.0	-0.260009765625	0.0244140625	0.2611534504235419
520.0	440.0	-0.24658203125	0.010040283203125	0.24678635582660344
520.0	460.0	-0.2406005859375	0.002044677734375	0.24060927384559758
520.0	480.0	-0.22412109375	-0.037506103515625	0.22723770035938373
520.0	500.0	-0.229736328125	-0.049591064453125	0.2350277731119275
520.0	520.0	-0.2293701171875	-0.09954833984375	0.25004104187963666
520.0	540.0	-0.22314453125	-0.1522216796875	0.27012019841853013
520.0	560.0	-0.3175048828125	-0.11688232421875	0.3383353784701747
520.0	580.0	-0.3302001953125	-0.15228271484375	0.363623698656449
520.0	600.0	-0.35302734375	-0.20355224609375	0.4075068371512204
520.0	620.0	-0.3475341796875	-0.232666015625	0.41822659035249815
520.0	640.0	-0.3062744140625	-0.34918212890625	0.4644697792718367
520.0	660.0	-0.2664794921875	-0.43621826171875	0.5111728588388039
520.0	680.0	-0.284423828125	-0.389404296875	0.4822163626734297
520.0	700.0	-0.3175048828125	-0.36651611328125	0.48491588126661045
520.0	720.0	-0.0545654296875	-0.73480224609375	0.7368254386090382
520.0	740.0	0.6229248046875	0.21112060546875	0.657728836488451
520.0	760.0	0.720703125	0.25811767578125	0.7655310110867358
520.0	780.0	0.7041015625	0.2652587890625	0.7524102840138784
520.0	800.0	0.68017578125	0.26654052734375	0.7305360676350842
540.0	0.0	-0.1689453125	-0.05801672115921974	0.17862938881883159
540.0	20.0	-0.2025146484375	-0.052127838134765625	0.2091159829864005
540.0	40.0	-0.171142578125	-0.051975250244140625	0.17886086404021637
540.0	60.0	-0.1588134765625	-0.0230255126953125	0.16047396852059756
540.0	80.0	-0.16650390625	0.0042724609375	0.1665587125279589
540.0	100.0	-0.175537109375	-0.02725982666015625	0.17764114083531574
540.0	120.0	-0.1966552734375	-0.03391265869140625	0.19955792389754334
540.0	140.0	-0.1881103515625	-0.016387939453125	0.1888228506417765
540.0	160.0	-0.1990966796875	-0.000244140625	0.19909682937513534
540.0	180.0	-0.1942138671875	0.0355072021484375	0.1974329952473342
540.0	200.0	-0.1954345703125	0.0169677734375	0.1961697647667903
540.0	220.0	-0.2003173828125	0.0140838623046875	0.20081187473420756
540.0	240.0	-0.1990966796875	0.0296783447265625	0.20129652756144517
540.0	260.0	-0.153076171875	0.225189208984375	0.2722911938328397
540.0	280.0	0.008544921875	1.46832275390625	1.4683476173334038
540.0	300.0	0.0096435546875	1.719146728515625	1.7191737760659878
540.0	320.0	0.015625	1.727020263671875	1.7270909448428802
540.0	340.0	-0.043212890625	1.669403076171875	1.6699622704265769
540.0	360.0	-0.174560546875	1.049346923828125	1.0637670567717576
540.0	380.0	-0.326904296875	0.113525390625	0.3460555354735667
540.0	400.0	-0.3394775390625	0.051177978515625	0.3433135374739496
540.0	420.0	-0.3148193359375	-0.0023193359375	0.31482787932347966
540.0	440.0	-0.3121337890625	-0.033050537109375	0.3138787031286631
540.0	460.0	-0.28759765625	-0.0694580078125	0.29586623114132926
540.0	480.0	-0.2867431640625	-0.107330322265625	0.3061722394571668
540.0	500.0	-0.2701416015625	-0.118865966796875	0.29513658356311623
540.0	520.0	-0.273681640625	-0.44061279296875	0.518691887099571
540.0	540.0	-0.2984619140625	-0.57049560546875	0.6438514968570057
540.0	560.0	-0.3052978515625	-0.6041259765625	0.676886233961271
540.0	580.0	-0.309326171875	-0.60040283203125	0.6754008005014411
540.0	600.0	-0.3277587890625	-0.591552734375	0.6762843051219329
540.0	620.0	-0.333984375	-0.5997314453125	0.6864571139122683
540.0	640.0	-0.332763671875	-0.5992431640625	0.6854371094384728
540.0	660.0	-0.345947265625	-0.63458251953125	0.7227547887686692
540.0	680.0	-0.35595703125	-0.6734619140625	0.7617455991267948
540.0	700.0	-0.3861083984375	-0.6588134765625	0.7636195991750991
540.0	720.0	-0.40771484375	-0.6573486328125	0.7735235089346347
540.0	740.0	-0.4000244140625	-0.55865478515625	0.6871060331739361
540.0	760.0	0.1246337890625	-0.3214111328125	0.344729890888345
540.0	780.0	0.626220703125	0.20086669921875	0.6576471697478863
540.0	800.0	0.666259765625	0.299072265625	0.7303056177770718
560.0	0.0	-0.1068115234375	-0.05145340412855148	0.11855865356630721
560.0	20.0	-0.12841796875	-0.0536956787109375	0.13919195598203296
560.0	40.0	-0.1292724609375	-0.05092620849609375	0.13894188665994525
560.0	60.0	-0.130615234375	-0.03989410400390625	0.13657188211747934
560.0	80.0	-0.15576171875	-0.02256011962890625	0.15738701352279566
560.0	100.0	-0.1663818359375	-0.0332489013671875	0.169671461277547
560.0	120.0	-0.1839599609375	-0.0371246337890625	0.18766860595767884
560.0	140.0	-0.1842041015625	-0.02093505859375	0.1853899342218222
560.0	160.0	-0.1990966796875	-0.01629638671875	0.1997625092019872
560.0	180.0	-0.201416015625	-0.0209503173828125	0.2025026596089316
560.0	200.0	-0.202880859375	-0.0291748046875	0.20496783242570601
560.0	220.0	-0.209716796875	-0.0142059326171875	0.21019739154669376
560.0	240.0	-0.2083740234375	-0.003570556640625	0.2084046125167476
560.0	260.0	-0.201416015625	0.025421142578125	0.2030139055341471
560.0	280.0	-0.0699462890625	1.139312744140625	1.1414578451764463
560.0	300.0	-0.0345458984375	1.609375	1.6097457282825303
560.0	320.0	-0.0264892578125	1.550750732421875	1.5509769549823875
560.0	340.0	0.0018310546875	1.4459228515625	1.4459240109465987
560.0	360.0	-0.0670166015625	0.87872314453125	0.8812749795721395
560.0	380.0	-0.196533203125	-0.14666748046875	0.2452277507902066
560.0	400.0	-0.20947265625	-0.222930908203125	0.30590355269055114
560.0	420.0	-0.226806640625	-0.311004638671875	0.3849222486516224
560.0	440.0	-0.2265625	-0.30572509765625	0.38052385174016834
560.0	460.0	-0.23193359375	-0.322235107421875	0.3970247553553523
560.0	480.0	-0.28076171875	-0.29901123046875	0.41016442881104404
560.0	500.0	-0.2664794921875	-0.321563720703125	0.41762967594382616
560.0	520.0	-0.321044921875	-0.49322509765625	0.588507297167794
560.0	540.0	-0.32373046875	-0.57208251953125	0.6573277915548055
560.0	560.0	-0.3192138671875	-0.59716796875	0.6771315056219138
560.0	580.0	-0.327880859375	-0.591796875	0.6765570184428318
560.0	600.0	-0.3319091796875	-0.59246826171875	0.6791040750171261
560.0	620.0	-0.33837890625	-0.58990478515625	0.6800646585032836
560.0	640.0	-0.34765625	-0.58502197265625	0.6805259559007817
560.0	660.0	-0.36474609375	-0.629150390625	0.7272344373924229
560.0	680.0	-0.3797607421875	-0.662109375	0.7632870009175392
560.0	700.0	-0.40478515625	-0.64678955078125	0.7630122841213948
560.0	720.0	-0.421630859375	-0.6502685546875	0.7749979192182849
560.0	740.0	-0.4171142578125	-0.62017822265625	0.747399044639166
560.0	760.0	-0.3448486328125	0.02703857421875	0.3459070164775981
560.0	780.0	0.5673828125	0.2872314453125	0.6359443050273489
560.0	800.0	0.633544921875	0.3321533203125	0.7153355829456676
580.0	0.0	-0.04296875	-0.05446288734674454	0.06937232571210718
580.0	20.0	-0.060546875	-0.05947113037109375	0.0848689543937078
580.0	40.0	-0.0909423828125	-0.0626678466796875	0.11044354213390711
580.0	60.0	-0.1151123046875	-0.05153656005859375	0.12612239972796616
580.0	80.0	-0.1466064453125	-0.050811767578125	0.15516212660175951
580.0	100.0	-0.1651611328125	-0.0552978515625	0.1741724782488225
580.0	120.0	-0.176513671875	-0.04285430908203125	0.18164131734187966
580.0	140.0	-0.176513671875	-0.0167999267578125	0.17731134734658985
580.0	160.0	-0.19189453125	-0.0203857421875	0.1929743237018657
580.0	180.0	-0.1982421875	-0.0314788818359375	0.20072589495734244
580.0	200.0	-0.200439453125	-0.031219482421875	0.20285618169466474
580.0	220.0	-0.2086181640625	0.0001220703125	0.20861819977645613
580.0	240.0	-0.209228515625	0.004547119140625	0.2092779205819857
580.0	260.0	-0.200439453125	0.0399169921875	0.20437548931891517
580.0	280.0	-0.1964111328125	0.077178955078125	0.21103062384317767
580.0	300.0	-0.2122802734375	0.099029541015625	0.23424296037333783
580.0	320.0	-0.2130126953125	0.041259765625	0.21697183371056689
580.0	340.0	-0.21435546875	-0.021270751953125	0.21540824466970523
580.0	360.0	-0.2391357421875	-0.165771484375	0.2909743772627709
580.0	380.0	-0.2117919921875	-0.177001953125	0.27601728091700123
580.0	400.0	-0.2188720703125	-0.2606201171875	0.34033487721023564
580.0	420.0	-0.2359619140625	-0.350311279296875	0.42236952694370816
580.0	440.0	-0.21923828125	-0.308807373046875	0.37871812422112294
580.0	460.0	-0.21533203125	-0.30950927734375	0.377046252393657
580.0	480.0	-0.2218017578125	-0.29510498046875	0.36916523301385823
580.0	500.0	-0.18994140625	-0.340576171875	0.38996136559569217
580.0	520.0	-0.2611083984375	-0.5302734375	0.5910731885753766
580.0	540.0	-0.298828125	-0.5765380859375	0.6493800218881789
580.0	560.0	-0.30908203125	-0.5869140625	0.6633248214878438
580.0	580.0	-0.3199462890625	-0.58270263671875	0.6647616044296243
580.0	600.0	-0.3284912109375	-0.57916259765625	0.6658346567933517
580.0	620.0	-0.34423828125	-0.58929443359375	0.6824719215781209
580.0	640.0	-0.3555908203125	-0.58905029296875	0.6880589212684383
580.0	660.0	-0.37109375	-0.6273193359375	0.7288622095637339
580.0	680.0	-0.3870849609375	-0.65625	0.7619047378012463
580.0	700.0	-0.4090576171875	-0.619384765625	0.7422705854790768
580.0	720.0	-0.4217529296875	-0.605224609375	0.7376803925095954
580.0	740.0	-0.4173583984375	-0.5672607421875	0.704253350984877
580.0	760.0	-0.330810546875	0.3516845703125	0.482822591558871
580.0	780.0	0.5882568359375	0.36871337890625	0.6942590732656381
580.0	800.0	0.6456298828125	0.36907958984375	0.7436784851128296
600.0	0.0	0.0247802734375	-0.05121203511953354	0.05689230609424797
600.0	20.0	-0.0157470703125	-0.05425262451171875	0.05649174709491967
600.0	40.0	-0.05322265625	-0.059932708740234375	0.08015348224030837
600.0	60.0	-0.1075439453125	-0.02312469482421875	0.11000205309034573
600.0	80.0	-0.137939453125	-0.030120849609375	0.141189795345183
600.0	100.0	-0.1580810546875	-0.0546417236328125	0.16725829669309988
600.0	120.0	-0.1712646484375	-0.04062652587890625	0.17601731281158087
600.0	140.0	-0.175048828125	-0.016082763671875	0.17578608453248276
600.0	160.0	-0.1895751953125	-0.0405120849609375	0.1938555743476435
600.0	180.0	-0.19677734375	-0.0473480224609375	0.2023935726357611
600.0	200.0	-0.1956787109375	-0.118499755859375	0.2287626500390594
600.0	220.0	-0.20458984375	-0.066986083984375	0.21527689056935756
600.0	240.0	-0.20947265625	-0.06317138671875	0.21879080834532452
600.0	260.0	-0.2003173828125	0.011199951171875	0.20063023890506151
600.0	280.0	-0.1968994140625	0.0435791015625	0.2016643680751523
600.0	300.0	-0.2159423828125	0.050689697265625	0.22181198818734077
600.0	320.0	-0.21728515625	0.01025390625	0.2175269677993299
600.0	340.0	-0.224609375	-0.074188232421875	0.23654442535763293
600.0	360.0	-0.249755859375	-0.217926025390625	0.3314660492941926
600.0	380.0	-0.214599609375	-0.171051025390625	0.27442930898700824
600.0	400.0	-0.2159423828125	-0.227874755859375	0.3139395117737015
600.0	420.0	-0.2279052734375	-0.292388916015625	0.3707183457416342
600.0	440.0	-0.2117919921875	-0.291748046875	0.36051736547651525
600.0	460.0	-0.2069091796875	-0.317352294921875	0.37884546682141373
600.0	480.0	-0.19580078125	-0.30609130859375	0.3633590994247215
600.0	500.0	-0.138427734375	-0.333984375	0.36153533767577434
600.0	520.0	-0.190185546875	-0.53680419921875	0.5694991576280216
600.0	540.0	-0.256591796875	-0.57586669921875	0.6304457197036392
600.0	560.0	-0.292724609375	-0.57159423828125	0.6421897462355411
600.0	580.0	-0.3231201171875	-0.57293701171875	0.6577715633321912
600.0	600.0	-0.342529296875	-0.5780029296875	0.6718732811661846
600.0	620.0	-0.3602294921875	-0.5946044921875	0.6952120461925404
600.0	640.0	-0.3668212890625	-0.59173583984375	0.6962105732212506
600.0	660.0	-0.376220703125	-0.62042236328125	0.7255797174117815
600.0	680.0	-0.3883056640625	-0.6363525390625	0.7454702158465553
600.0	700.0	-0.4091796875	-0.5936279296875	0.7209869177507072
600.0	720.0	-0.4246826171875	-0.5771484375	0.7165581932054899
600.0	740.0	-0.4307861328125	-0.533203125	0.6854795873936105
600.0	760.0	-0.3759765625	0.36285400390625	0.5225145009472113
600.0	780.0	0.6024169921875	0.36993408203125	0.7069352569539434
600.0	800.0	0.67041015625	0.3695068359375	0.7654966227278158
620.0	0.0	0.035400390625	-0.04021282494068146	0.05357479767682264
620.0	20.0	-0.01220703125	-0.05381202697753906	0.05517921582779035
620.0	40.0	-0.0557861328125	-0.06148529052734375	0.08302128380966989
620.0	60.0	-0.1295166015625	-0.042758941650390625	0.13639236478396027
620.0	80.0	-0.1668701171875	-0.07718658447265625	0.18385702279957783
620.0	100.0	-0.17578125	-0.05782318115234375	0.18504747534116553
620.0	120.0	-0.181396484375	-0.04351043701171875	0.1865417987276856
620.0	140.0	-0.1873779296875	-0.01824951171875	0.18826452988267994
620.0	160.0	-0.2017822265625	-0.02838134765625	0.2037684172076355
620.0	180.0	-0.2269287109375	-0.010894775390625	0.22719008776477814
620.0	200.0	-0.2230224609375	-0.0486907958984375	0.22827573609089954
620.0	220.0	-0.2362060546875	-0.0463714599609375	0.24071479507903762
620.0	240.0	-0.22119140625	-0.0513763427734375	0.22707964857209526
620.0	260.0	-0.1988525390625	0.05914306640625	0.2074614050746239
620.0	280.0	-0.1976318359375	0.027984619140625	0.19960331030439538
620.0	300.0	-0.2066650390625	0.03851318359375	0.21022298561582306
620.0	320.0	-0.2166748046875	-0.0235595703125	0.2179518853776583
620.0	340.0	-0.2171630859375	-0.056640625	0.22442808713324772
620.0	360.0	-0.2449951171875	-0.21148681640625	0.3236499358247546
620.0	380.0	-0.2132568359375	-0.16131591796875	0.26739727647112316
620.0	400.0	-0.2132568359375	-0.21282958984375	0.3012887525068479
620.0	420.0	-0.2264404296875	-0.277008056640625	0.3577830790309616
620.0	440.0	-0.2056884765625	-0.25946044921875	0.3311003988209583
620.0	460.0	-0.2042236328125	-0.2933349609375	0.3574250851679824
620.0	480.0	-0.1802978515625	-0.25921630859375	0.31575371718955825
620.0	500.0	-0.1126708984375	-0.27215576171875	0.29455642921421094
620.0	520.0	-0.18310546875	-0.49237060546875	0.5253155488045453
620.0	540.0	-0.24609375	-0.56829833984375	0.6192940633158248
620.0	560.0	-0.2877197265625	-0.55615234375	0.6261693624825618
620.0	580.0	-0.32080078125	-0.557373046875	0.6431001901984879
620.0	600.0	-0.340087890625	-0.57196044921875	0.6654310849519102
620.0	620.0	-0.364501953125	-0.576171875	0.6817886060744601
620.0	640.0	-0.39697265625	-0.57928466796875	0.7022521031323763
620.0	660.0	-0.429443359375	-0.61529541015625	0.7503399500697223
620.0	680.0	-0.4476318359375	-0.60723876953125	0.7543959065150099
620.0	700.0	-0.46484375	-0.519775390625	0.697313536806388
620.0	720.0	-0.481689453125	-0.50244140625	0.6960402976597972
620.0	740.0	-0.4930419921875	-0.422119140625	0.6490569889787855
620.0	760.0	-0.4049072265625	0.4111328125	0.5770442371575127
620.0	780.0	0.615966796875	0.3885498046875	0.7282760778545057
620.0	800.0	0.6767578125	0.3907470703125	0.7814629931977501
