# Supplementary material for: Real-time emotion detection by quantitative facial motion analysis
Source: PLoS One. 2023 Mar 10;18(3):e0282730. doi: 10.1371/journal.pone.0282730 (PMC10004542; doi:10.1371/journal.pone.0282730)
Supplement: S1 Dataset — Data from each participant is organized into folders by Study ID and subsequently by emotions. The data files (.csv) contain the pixel displacement results after DISC-processing of videos. (ZIP) [file pone.0282730.s004.zip › S1_Dataset/1/neutral/result/100011_cropped_result.csv]

pos_x	pos_y	disp_x	disp_y	disp_xy_indi
0.0	0.0	-0.3783998489379883	-0.3743318021297455	0.5322694277919738
0.0	20.0	-0.3497352600097656	-0.4237194061279297	0.549411400703975
0.0	40.0	-0.3712623119354248	-0.34546661376953125	0.507132019786784
0.0	60.0	-0.2673780918121338	-0.4393653869628906	0.5143277041363302
0.0	80.0	-0.23567652702331543	-0.453033447265625	0.5106689042140194
0.0	100.0	-0.2727029323577881	-0.3744964599609375	0.4632650298045498
0.0	120.0	-0.2504708766937256	-0.4555816650390625	0.5198945216017264
0.0	140.0	-0.26903295516967773	-0.396331787109375	0.4790173446135753
0.0	160.0	-0.3225533962249756	-0.285980224609375	0.43107468295400353
0.0	180.0	-0.312269926071167	-0.294097900390625	0.4289593007998149
0.0	200.0	-0.29030871391296387	-0.2919464111328125	0.41171817587656767
0.0	220.0	-0.3018760681152344	-0.2962646484375	0.4229679685443203
0.0	240.0	-0.3223152160644531	-0.2978668212890625	0.438875542416669
0.0	260.0	-0.27762603759765625	-0.40399169921875	0.49018925915387845
0.0	280.0	-0.2190796136856079	-0.4833984375	0.5307258487299037
0.0	300.0	-0.20777595043182373	-0.507354736328125	0.5482514697220874
0.0	320.0	-0.2072824239730835	-0.5355224609375	0.5742388958061909
0.0	340.0	-0.21792638301849365	-0.403076171875	0.4582164431236921
0.0	360.0	-0.19730210304260254	-0.4461669921875	0.48784536974606457
0.0	380.0	-0.19190740585327148	-0.480865478515625	0.5177451697982254
0.0	400.0	-0.17449736595153809	-0.482330322265625	0.5129248195407263
0.0	420.0	-0.18190622329711914	-0.52667236328125	0.5572016262704895
0.0	440.0	-0.1540839672088623	-0.54425048828125	0.5656416382703813
0.0	460.0	-0.12959420680999756	-0.480499267578125	0.4976687699482729
0.0	480.0	-0.09377396106719971	-0.449859619140625	0.4595293600060619
0.0	500.0	-0.06946456432342529	-0.414093017578125	0.4198789741146854
0.0	520.0	-0.025179743766784668	-0.4840087890625	0.48466331343099256
0.0	540.0	0.0738455057144165	-0.47430419921875	0.48001836643065815
0.0	560.0	0.22173118591308594	-0.42681884765625	0.48097717983396326
0.0	580.0	0.3465006351470947	-0.32952880859375	0.47817562239260625
0.0	600.0	0.12485277652740479	-0.4766845703125	0.49276403620862474
0.0	620.0	0.1109086275100708	-0.520263671875	0.5319539565874337
0.0	640.0	-0.043093085289001465	-0.50164794921875	0.5034954607095309
0.0	660.0	-0.10299980640411377	-0.54595947265625	0.5555904119964414
0.0	680.0	-0.14569807052612305	-0.5616455078125	0.5802358177508488
0.0	700.0	-0.21112453937530518	-0.58447265625	0.621435320069889
0.0	720.0	-0.19595324993133545	-0.23333740234375	0.3047031661981567
0.0	740.0	0.2395251989364624	-0.02972412109375	0.24136247492174048
0.0	760.0	0.6765947341918945	-0.18304443359375	0.700917754808549
0.0	780.0	0.7638991475105286	-0.2218017578125	0.7954482555993364
0.0	800.0	0.7445745468139648	-0.16650390625	0.7629644857788139
20.0	0.0	-0.3871135711669922	-0.25474461913108826	0.46341313960429
20.0	20.0	-0.38910675048828125	-0.2548408508300781	0.4651321559808005
20.0	40.0	-0.3462371826171875	-0.25762176513671875	0.43156593991978365
20.0	60.0	-0.2911720275878906	-0.2708015441894531	0.39763629862606314
20.0	80.0	-0.2759685516357422	-0.2737579345703125	0.38871846911631663
20.0	100.0	-0.3077583312988281	-0.2235260009765625	0.3803670117089723
20.0	120.0	-0.30555152893066406	-0.21132659912109375	0.3715113300129
20.0	140.0	-0.32503700256347656	-0.1614532470703125	0.3629272709855197
20.0	160.0	-0.3576469421386719	-0.108306884765625	0.3736866555133818
20.0	180.0	-0.3340721130371094	-0.1317901611328125	0.3591278648065224
20.0	200.0	-0.2729988098144531	-0.224761962890625	0.35361884865283216
20.0	220.0	-0.23394203186035156	-0.2971038818359375	0.37815286706956547
20.0	240.0	-0.23963356018066406	-0.3292236328125	0.4072007411180876
20.0	260.0	-0.22833824157714844	-0.412322998046875	0.4713264338915307
20.0	280.0	-0.1990795135498047	-0.46160888671875	0.5027080832978028
20.0	300.0	-0.2010517120361328	-0.4671630859375	0.5085893626250043
20.0	320.0	-0.20391082763671875	-0.47540283203125	0.5172885832210339
20.0	340.0	-0.21604347229003906	-0.345489501953125	0.40747733419044946
20.0	360.0	-0.18851089477539062	-0.407012939453125	0.4485486487899519
20.0	380.0	-0.18538665771484375	-0.427978515625	0.4664052129803643
20.0	400.0	-0.1687183380126953	-0.421295166015625	0.45382319739067895
20.0	420.0	-0.17281723022460938	-0.462921142578125	0.4941272905925581
20.0	440.0	-0.1605682373046875	-0.451416015625	0.47912271705053255
20.0	460.0	-0.1465625762939453	-0.386199951171875	0.4130750428857657
20.0	480.0	-0.11898040771484375	-0.35498046875	0.3743894638126989
20.0	500.0	-0.09822273254394531	-0.4288330078125	0.4399380112901306
20.0	520.0	-0.09153938293457031	-0.56072998046875	0.5681527696179318
20.0	540.0	-0.1051177978515625	-0.60760498046875	0.616630816384968
20.0	560.0	-0.11118125915527344	-0.60345458984375	0.6136112078432406
20.0	580.0	-0.1679668426513672	-0.6083984375	0.6311588698439645
20.0	600.0	-0.19889259338378906	-0.6641845703125	0.6933248929211538
20.0	620.0	-0.24022674560546875	-0.65753173828125	0.700040624643568
20.0	640.0	-0.27568817138671875	-0.6651611328125	0.7200300691269504
20.0	660.0	-0.3167381286621094	-0.711181640625	0.7785257658616326
20.0	680.0	-0.3599262237548828	-0.73431396484375	0.8177798514948862
20.0	700.0	-0.39548301696777344	-0.76397705078125	0.8602719051732125
20.0	720.0	-0.4395732879638672	-0.74212646484375	0.8625406456004532
20.0	740.0	-0.43265724182128906	-0.65997314453125	0.7891494411091423
20.0	760.0	-0.35576438903808594	-0.50445556640625	0.6172873876776466
20.0	780.0	0.7717475891113281	-0.22906494140625	0.8050248994165311
20.0	800.0	0.7731971740722656	-0.2283935546875	0.8062242155977017
40.0	0.0	-0.3880424499511719	-0.18921875953674316	0.43171829000487294
40.0	20.0	-0.3935127258300781	-0.13253402709960938	0.41523190355445744
40.0	40.0	-0.3800392150878906	-0.1148681640625	0.39701952108140653
40.0	60.0	-0.3244667053222656	-0.146575927734375	0.3560381235961659
40.0	80.0	-0.3162498474121094	-0.1400909423828125	0.3458893437587908
40.0	100.0	-0.33312225341796875	-0.0992431640625	0.347591198587366
40.0	120.0	-0.3174324035644531	-0.1196441650390625	0.33923156849061126
40.0	140.0	-0.33338165283203125	-0.085357666015625	0.34413552213140103
40.0	160.0	-0.3577308654785156	-0.0398406982421875	0.35994256951968445
40.0	180.0	-0.3226509094238281	-0.089019775390625	0.3347060348464316
40.0	200.0	-0.2662467956542969	-0.1799774169921875	0.3213708555911078
40.0	220.0	-0.24684524536132812	-0.2091827392578125	0.32355833100214904
40.0	240.0	-0.2523155212402344	-0.2284698486328125	0.3403844796594454
40.0	260.0	-0.24880599975585938	-0.283050537109375	0.3768581060192528
40.0	280.0	-0.22684097290039062	-0.268798828125	0.3517238078205242
40.0	300.0	-0.22930908203125	-0.265411376953125	0.3507504157063372
40.0	320.0	-0.22998428344726562	-0.311431884765625	0.3871467286203278
40.0	340.0	-0.23083114624023438	-0.21759033203125	0.3172200666226052
40.0	360.0	-0.20315170288085938	-0.272705078125	0.34005686880072766
40.0	380.0	-0.19390106201171875	-0.28076171875	0.34121073336682495
40.0	400.0	-0.16921615600585938	-0.297515869140625	0.3422715294088903
40.0	420.0	-0.16983795166015625	-0.323577880859375	0.36544161613801107
40.0	440.0	-0.15500640869140625	-0.291473388671875	0.3301268287178023
40.0	460.0	-0.14007568359375	-0.25958251953125	0.2949648819443565
40.0	480.0	-0.1137237548828125	-0.257537841796875	0.28152945206858593
40.0	500.0	-0.09279632568359375	-0.354949951171875	0.3668795795588684
40.0	520.0	-0.08749008178710938	-0.51556396484375	0.5229347150998129
40.0	540.0	-0.09358978271484375	-0.57220458984375	0.5798078475381873
40.0	560.0	-0.08367538452148438	-0.5738525390625	0.5799209485466932
40.0	580.0	-0.1707305908203125	-0.60443115234375	0.6280811671794072
40.0	600.0	-0.21120071411132812	-0.64605712890625	0.6797025492461551
40.0	620.0	-0.3439788818359375	-0.66259765625	0.7465635439914643
40.0	640.0	-0.43909454345703125	-0.69354248046875	0.8208563761758114
40.0	660.0	-0.4857063293457031	-0.72747802734375	0.8747199086761605
40.0	680.0	-0.5249099731445312	-0.7501220703125	0.9155400593510389
40.0	700.0	-0.5318756103515625	-0.7861328125	0.949155658349044
40.0	720.0	-0.5296211242675781	-0.7987060546875	0.9583474824221772
40.0	740.0	-0.4927520751953125	-0.70123291015625	0.8570485411547529
40.0	760.0	-0.3586578369140625	-0.49420166015625	0.6106314149149779
40.0	780.0	0.7974891662597656	-0.226806640625	0.8291141191255242
40.0	800.0	0.80853271484375	-0.25933837890625	0.8491063218150754
60.0	0.0	-0.3809776306152344	-0.0703587532043457	0.3874200681194354
60.0	20.0	-0.40345001220703125	-0.02725982666015625	0.4043698931663872
60.0	40.0	-0.3967094421386719	-0.02217864990234375	0.3973289241843173
60.0	60.0	-0.34276580810546875	-0.02201080322265625	0.3434717960250907
60.0	80.0	-0.32596588134765625	-0.02223968505859375	0.32672367437065186
60.0	100.0	-0.3113822937011719	-0.02965545654296875	0.3127912705517447
60.0	120.0	-0.29465484619140625	-0.0420379638671875	0.297638486742189
60.0	140.0	-0.28705596923828125	-0.0511474609375	0.29157707769247254
60.0	160.0	-0.2953643798828125	-0.0390167236328125	0.2979302294608549
60.0	180.0	-0.28202056884765625	-0.0696563720703125	0.2904954585241453
60.0	200.0	-0.25576019287109375	-0.127410888671875	0.285739060699821
60.0	220.0	-0.23642349243164062	-0.145294189453125	0.2775003950671325
60.0	240.0	-0.2517852783203125	-0.1380462646484375	0.28714560341788914
60.0	260.0	-0.30809783935546875	-0.023529052734375	0.3089949755871206
60.0	280.0	-0.36830902099609375	0.383148193359375	0.5314640844136639
60.0	300.0	-0.34413909912109375	0.39007568359375	0.5201833892724848
60.0	320.0	-0.33878326416015625	0.42083740234375	0.5402575490323532
60.0	340.0	-0.313812255859375	0.35638427734375	0.4748556465552208
60.0	360.0	-0.205810546875	-0.08380126953125	0.22221753751681209
60.0	380.0	-0.18988418579101562	-0.02923583984375	0.19212167588506598
60.0	400.0	-0.15425491333007812	-0.010589599609375	0.15461797407273448
60.0	420.0	-0.14453887939453125	-0.04376220703125	0.15101860289670554
60.0	440.0	-0.12784194946289062	0.001617431640625	0.12785218076976385
60.0	460.0	-0.11957550048828125	-0.026092529296875	0.12238921685398281
60.0	480.0	-0.10795211791992188	-0.04522705078125	0.11704335045514754
60.0	500.0	-0.0854949951171875	-0.22332763671875	0.2391330749028036
60.0	520.0	-0.09752655029296875	-0.46942138671875	0.4794453736568966
60.0	540.0	-0.10434722900390625	-0.544921875	0.5548226690162446
60.0	560.0	-0.09366989135742188	-0.5487060546875	0.5566438565165639
60.0	580.0	-0.17715835571289062	-0.5799560546875	0.6064108412352022
60.0	600.0	-0.2170867919921875	-0.62725830078125	0.6637617427635012
60.0	620.0	-0.3548583984375	-0.6512451171875	0.7416499751245113
60.0	640.0	-0.449798583984375	-0.6968994140625	0.8294501549068544
60.0	660.0	-0.48509979248046875	-0.73065185546875	0.8770256225245195
60.0	680.0	-0.5221443176269531	-0.75567626953125	0.9185212641865091
60.0	700.0	-0.5298919677734375	-0.79278564453125	0.9535693869276819
60.0	720.0	-0.5160598754882812	-0.818603515625	0.9676928804546358
60.0	740.0	-0.5166969299316406	-0.85931396484375	1.0026944736938905
60.0	760.0	-0.4299736022949219	-0.804443359375	0.9121438576852925
60.0	780.0	0.9583892822265625	-0.66632080078125	1.167258936928954
60.0	800.0	0.8907394409179688	-0.70233154296875	1.1343219771545117
80.0	0.0	-0.38071441650390625	0.0014511942863464355	0.3807171823004138
80.0	20.0	-0.36277008056640625	0.008035659790039062	0.36285906793467093
80.0	40.0	-0.32859039306640625	-0.006343841552734375	0.3286516251917546
80.0	60.0	-0.294647216796875	-0.00421905517578125	0.2946774215862507
80.0	80.0	-0.28498077392578125	-0.006072998046875	0.2850454749905962
80.0	100.0	-0.27044677734375	-0.019195556640625	0.27112714502676294
80.0	120.0	-0.2538604736328125	-0.029266357421875	0.25554189431445645
80.0	140.0	-0.24675750732421875	-0.0479278564453125	0.2513689456641459
80.0	160.0	-0.25018310546875	-0.0373382568359375	0.25295401100898585
80.0	180.0	-0.281005859375	-0.023895263671875	0.2820199933143583
80.0	200.0	-0.3009796142578125	0.006072998046875	0.30104087679924624
80.0	220.0	-0.2629852294921875	-0.0117034912109375	0.26324551779200916
80.0	240.0	-0.320953369140625	0.12896728515625	0.34589539719876555
80.0	260.0	-0.40279388427734375	0.51123046875	0.6508452238355713
80.0	280.0	-0.36386871337890625	0.686279296875	0.7767752016479832
80.0	300.0	-0.3516387939453125	0.658721923828125	0.7467023599394474
80.0	320.0	-0.33867645263671875	0.663177490234375	0.7446516790581729
80.0	340.0	-0.2935791015625	0.449462890625	0.5368478172845871
80.0	360.0	-0.17348480224609375	-0.00213623046875	0.17349795414062344
80.0	380.0	-0.16490936279296875	0.09808349609375	0.19187357854263223
80.0	400.0	-0.1297607421875	0.155364990234375	0.20242561696479594
80.0	420.0	-0.11629486083984375	0.15350341796875	0.1925819150020255
80.0	440.0	-0.1245880126953125	0.140289306640625	0.18762532469012455
80.0	460.0	-0.12062835693359375	0.09735107421875	0.1550110710499191
80.0	480.0	-0.1352996826171875	0.057098388671875	0.14685445211241016
80.0	500.0	-0.102630615234375	-0.15155029296875	0.1830315122657852
80.0	520.0	-0.1087493896484375	-0.43450927734375	0.44791153350488255
80.0	540.0	-0.1116790771484375	-0.51055908203125	0.5226306463625333
80.0	560.0	-0.1020965576171875	-0.52093505859375	0.5308455918149395
80.0	580.0	-0.188934326171875	-0.559326171875	0.5903744118357117
80.0	600.0	-0.22795867919921875	-0.60906982421875	0.6503316155594093
80.0	620.0	-0.37430572509765625	-0.64044189453125	0.7418022621370597
80.0	640.0	-0.4628448486328125	-0.6812744140625	0.82362623875283
80.0	660.0	-0.49074554443359375	-0.71575927734375	0.8678378491890473
80.0	680.0	-0.5228347778320312	-0.7469482421875	0.9117499006951773
80.0	700.0	-0.52288818359375	-0.783935546875	0.9423200062591139
80.0	720.0	-0.5071029663085938	-0.81988525390625	0.9640359163495367
80.0	740.0	-0.5001602172851562	-0.86444091796875	0.9987083376108311
80.0	760.0	0.28331756591796875	-0.191162109375	0.34177740595068895
80.0	780.0	0.94671630859375	-0.189697265625	0.9655344745491888
80.0	800.0	0.9204940795898438	-0.1712646484375	0.9362910500289822
100.0	0.0	-0.32004547119140625	0.033602647483348846	0.3218046636517555
100.0	20.0	-0.30155181884765625	0.03049468994140625	0.30308979785692586
100.0	40.0	-0.29776763916015625	0.03337860107421875	0.2996326049359196
100.0	60.0	-0.275726318359375	0.039630889892578125	0.27855988596654235
100.0	80.0	-0.2564697265625	0.025238037109375	0.2577085158860252
100.0	100.0	-0.23906707763671875	0.00139617919921875	0.23907115452542
100.0	120.0	-0.227691650390625	-0.014373779296875	0.2281448951628808
100.0	140.0	-0.225372314453125	-0.03131103515625	0.22753694435083324
100.0	160.0	-0.25791168212890625	0.0091705322265625	0.25807466834209125
100.0	180.0	-0.2917938232421875	0.0412445068359375	0.29469432404855145
100.0	200.0	-0.3104095458984375	0.096343994140625	0.3250173093726594
100.0	220.0	-0.26596832275390625	0.08868408203125	0.2803640760052035
100.0	240.0	-0.36525726318359375	0.42791748046875	0.5626066462450404
100.0	260.0	-0.25438690185546875	0.726348876953125	0.7696072939406758
100.0	280.0	-0.1349639892578125	0.74169921875	0.7538786437423091
100.0	300.0	-0.07553863525390625	0.69158935546875	0.6957024665858988
100.0	320.0	-0.0633087158203125	0.667388916015625	0.6703849332430795
100.0	340.0	-0.10431671142578125	0.35760498046875	0.3725094607372339
100.0	360.0	-0.1042938232421875	-0.01593017578125	0.10550342206248181
100.0	380.0	-0.141326904296875	0.1124267578125	0.1805908905520115
100.0	400.0	-0.03066253662109375	0.159271240234375	0.1621959281789648
100.0	420.0	-0.01903533935546875	0.169281005859375	0.17034788841996137
100.0	440.0	0.01873779296875	0.1649169921875	0.16597806842324583
100.0	460.0	0.0833282470703125	0.121307373046875	0.14717022632089935
100.0	480.0	0.07232666015625	0.093170166015625	0.11794840229836437
100.0	500.0	0.0839080810546875	0.057861328125	0.10192398814150143
100.0	520.0	0.0362396240234375	0.0419921875	0.055467595588733286
100.0	540.0	0.02451324462890625	0.013916015625	0.028187845840217114
100.0	560.0	0.030303955078125	-0.077392578125	0.08311402313816392
100.0	580.0	-0.17642974853515625	-0.4144287109375	0.45042048423389497
100.0	600.0	-0.2509765625	-0.5535888671875	0.6078238797532193
100.0	620.0	-0.4342498779296875	-0.6463623046875	0.7786894023953871
100.0	640.0	-0.5506515502929688	-0.70806884765625	0.896983067209911
100.0	660.0	-0.607940673828125	-0.743408203125	0.9603372425185519
100.0	680.0	-0.6457901000976562	-0.7412109375	0.9830760434746489
100.0	700.0	-0.6451797485351562	-0.78070068359375	1.0127933971366698
100.0	720.0	-0.5903244018554688	-0.8428955078125	1.029055749955516
100.0	740.0	-0.5121536254882812	-0.537353515625	0.7423275132011057
100.0	760.0	0.8455886840820312	-0.2098388671875	0.871236232505349
100.0	780.0	0.9436874389648438	-0.14398193359375	0.9546081812248525
100.0	800.0	0.9197845458984375	-0.13922119140625	0.9302613347926326
120.0	0.0	-0.260955810546875	0.03869093582034111	0.26380849791625416
120.0	20.0	-0.25732421875	0.03887748718261719	0.26024452456282804
120.0	40.0	-0.263671875	0.043121337890625	0.26717467590977456
120.0	60.0	-0.248687744140625	0.053081512451171875	0.25428967940098723
120.0	80.0	-0.218902587890625	0.02474212646484375	0.22029642713220549
120.0	100.0	-0.20380401611328125	0.00069427490234375	0.2038051986617187
120.0	120.0	-0.194183349609375	-0.00974273681640625	0.19442760654338806
120.0	140.0	-0.1915435791015625	-0.0246734619140625	0.1931261826316184
120.0	160.0	-0.22808074951171875	0.0384063720703125	0.23129175885325157
120.0	180.0	-0.24896240234375	0.0622100830078125	0.2566171705256883
120.0	200.0	-0.266204833984375	0.139678955078125	0.3006247230823931
120.0	220.0	-0.18497467041015625	0.138214111328125	0.23090857338689108
120.0	240.0	-0.26293182373046875	0.4963836669921875	0.5617204721094302
120.0	260.0	0.1776123046875	0.75054931640625	0.7712784238744751
120.0	280.0	0.9340133666992188	0.531707763671875	1.0747530484356653
120.0	300.0	0.9901580810546875	0.459228515625	1.0914686688316078
120.0	320.0	1.0887527465820312	0.36083984375	1.1469908177607357
120.0	340.0	1.2709503173828125	-0.23016357421875	1.2916230023318034
120.0	360.0	0.9155120849609375	-0.44189453125	1.0165791432339049
120.0	380.0	-0.13442230224609375	0.109344482421875	0.17327888266389507
120.0	400.0	-0.0463104248046875	0.1885986328125	0.19420118368417535
120.0	420.0	-0.03069305419921875	0.201446533203125	0.20377136529854709
120.0	440.0	-0.00855255126953125	0.20355224609375	0.20373184096509933
120.0	460.0	0.063262939453125	0.156707763671875	0.16899562924315523
120.0	480.0	0.0533294677734375	0.122039794921875	0.13318312084333891
120.0	500.0	0.03680419921875	0.080078125	0.08813089800773088
120.0	520.0	0.03119659423828125	0.07305908203125	0.07944090230678955
120.0	540.0	0.02814483642578125	0.06243896484375	0.06848909510420642
120.0	560.0	0.04938507080078125	0.01373291015625	0.051258931313067885
120.0	580.0	0.03449249267578125	-0.03985595703125	0.05270891159818868
120.0	600.0	0.0091705322265625	-0.0572509765625	0.057980798361857225
120.0	620.0	-0.5765609741210938	-0.1224365234375	0.5894177289078825
120.0	640.0	-0.662200927734375	-0.6676025390625	0.9403208063501327
120.0	660.0	-0.673095703125	-1.06805419921875	1.262456968785132
120.0	680.0	-0.6914215087890625	-1.19195556640625	1.377977421840789
120.0	700.0	-0.6734161376953125	-1.2666015625	1.434492527912193
120.0	720.0	-0.46849822998046875	-1.298583984375	1.3805111212772183
120.0	740.0	0.7877655029296875	-0.00384521484375	0.7877748874413668
120.0	760.0	0.953033447265625	-0.0950927734375	0.9577658310709547
120.0	780.0	0.9315109252929688	-0.09979248046875	0.9368410447339872
120.0	800.0	0.9115829467773438	-0.09820556640625	0.9168575691613381
140.0	0.0	-0.2776336669921875	0.09172604978084564	0.29239377773120795
140.0	20.0	-0.260498046875	0.08428955078125	0.2737954725640923
140.0	40.0	-0.258087158203125	0.0798492431640625	0.27015714475697
140.0	60.0	-0.23211669921875	0.078643798828125	0.2450775574187205
140.0	80.0	-0.1934814453125	0.03934478759765625	0.1974413381015197
140.0	100.0	-0.205078125	0.0482635498046875	0.21068081923436974
140.0	120.0	-0.1973724365234375	0.05454254150390625	0.20477003573009334
140.0	140.0	-0.2058258056640625	0.0769500732421875	0.21973979168379687
140.0	160.0	-0.2320098876953125	0.1195526123046875	0.2610007952042799
140.0	180.0	-0.2230682373046875	0.130889892578125	0.25863410926119834
140.0	200.0	-0.192962646484375	0.1898956298828125	0.2707303699012063
140.0	220.0	-0.1448822021484375	0.17279052734375	0.22549372239402127
140.0	240.0	-0.0715179443359375	0.446868896484375	0.452555661777865
140.0	260.0	0.431732177734375	0.695220947265625	0.8183671784768612
140.0	280.0	1.2353668212890625	0.486297607421875	1.3276356978200317
140.0	300.0	1.2640380859375	0.226470947265625	1.2841656328744857
140.0	320.0	1.50445556640625	0.032318115234375	1.5048026488091562
140.0	340.0	1.6087493896484375	-0.580963134765625	1.710436424615344
140.0	360.0	1.0750579833984375	-0.6136474609375	1.2378662585205866
140.0	380.0	-0.1456146240234375	0.0469970703125	0.15301092558195029
140.0	400.0	-0.08966064453125	0.181671142578125	0.20259179456088688
140.0	420.0	-0.0552520751953125	0.216705322265625	0.22363807482545733
140.0	440.0	-0.0251007080078125	0.231536865234375	0.23289346385215406
140.0	460.0	0.05401611328125	0.18206787109375	0.18991169047381787
140.0	480.0	0.049560546875	0.138641357421875	0.14723339904494892
140.0	500.0	0.029510498046875	0.093231201171875	0.09779021611043326
140.0	520.0	0.0672607421875	0.09649658203125	0.11762481788860335
140.0	540.0	0.074127197265625	0.08197021484375	0.11051677472667855
140.0	560.0	0.0848846435546875	0.03704833984375	0.09261739683549923
140.0	580.0	0.0731353759765625	-0.0587158203125	0.09378875611821996
140.0	600.0	0.0345458984375	-0.0782470703125	0.08553375422219806
140.0	620.0	0.0267181396484375	-0.09320068359375	0.09695476475457876
140.0	640.0	0.0321044921875	-0.1070556640625	0.11176588757970879
140.0	660.0	0.18658447265625	-0.13739013671875	0.2317106279478948
140.0	680.0	0.2797393798828125	-0.12310791015625	0.30562996940787696
140.0	700.0	0.3492584228515625	-0.07342529296875	0.3568931486878217
140.0	720.0	0.3662567138671875	-0.18792724609375	0.4116559610611411
140.0	740.0	0.7267303466796875	0.02386474609375	0.7271220825221154
140.0	760.0	0.8952484130859375	-0.0482177734375	0.8965459691550454
140.0	780.0	0.883453369140625	-0.05078125	0.8849116288067888
140.0	800.0	0.8649749755859375	-0.04974365234375	0.8664041431909182
160.0	0.0	-0.247100830078125	0.11268377304077148	0.27158139283095684
160.0	20.0	-0.2439422607421875	0.11578178405761719	0.27002453239580676
160.0	40.0	-0.2486572265625	0.11432647705078125	0.2736803969534487
160.0	60.0	-0.229034423828125	0.1103363037109375	0.2542260160071613
160.0	80.0	-0.196746826171875	0.08405303955078125	0.21394912261196866
160.0	100.0	-0.191802978515625	0.0859527587890625	0.21018149136143283
160.0	120.0	-0.157928466796875	0.06957244873046875	0.17257382839574878
160.0	140.0	-0.173675537109375	0.1041259765625	0.2024979288420605
160.0	160.0	-0.1524810791015625	0.129180908203125	0.19984540657258343
160.0	180.0	-0.0757904052734375	0.1486358642578125	0.16684365638279078
160.0	200.0	-0.159881591796875	0.1919708251953125	0.2498297842965722
160.0	220.0	-0.2048187255859375	0.17431640625	0.2689552376113219
160.0	240.0	0.07208251953125	0.4121551513671875	0.41841099223189904
160.0	260.0	0.911376953125	0.5455322265625	1.0621738844961532
160.0	280.0	1.8450775146484375	0.306671142578125	1.8703898590271033
160.0	300.0	1.9404144287109375	0.015716552734375	1.9404780764490606
160.0	320.0	2.15753173828125	-0.1400146484375	2.1620701430499403
160.0	340.0	2.194305419921875	-0.6220703125	2.2807778825638336
160.0	360.0	1.3730621337890625	-0.572235107421875	1.48753240012159
160.0	380.0	-0.0470428466796875	0.041595458984375	0.06279499686957081
160.0	400.0	-0.032440185546875	0.179290771484375	0.18220193845779484
160.0	420.0	0.005035400390625	0.219696044921875	0.2197537426562024
160.0	440.0	0.0372161865234375	0.246307373046875	0.24910312434130516
160.0	460.0	0.0871124267578125	0.191192626953125	0.2101028212491971
160.0	480.0	0.0606536865234375	0.1497802734375	0.16159517319491845
160.0	500.0	0.0338897705078125	0.125518798828125	0.13001340471015868
160.0	520.0	0.056396484375	0.12646484375	0.1384699250905103
160.0	540.0	0.0983428955078125	0.0980224609375	0.13885146000350246
160.0	560.0	0.1246337890625	0.0528564453125	0.13537867330990155
160.0	580.0	0.091461181640625	-0.06884765625	0.11447771625175601
160.0	600.0	0.0344085693359375	-0.0577392578125	0.06721437001478449
160.0	620.0	0.0165252685546875	-0.0621337890625	0.06429379631090225
160.0	640.0	0.006591796875	-0.0635986328125	0.06393932969354982
160.0	660.0	0.0012359619140625	-0.0469970703125	0.047013319599992956
160.0	680.0	0.1233062744140625	-0.03985595703125	0.12958755580978032
160.0	700.0	0.3477935791015625	-0.0997314453125	0.3618103575747867
160.0	720.0	0.50537109375	-0.19085693359375	0.540209507042296
160.0	740.0	0.71807861328125	0.0362548828125	0.718993262402139
160.0	760.0	0.715118408203125	-0.0352783203125	0.7159880569081042
160.0	780.0	0.7163238525390625	-0.0341796875	0.7171388378508043
160.0	800.0	0.6962127685546875	-0.0318603515625	0.6969413900036853
180.0	0.0	-0.2629852294921875	0.16553282737731934	0.3107448275846083
180.0	20.0	-0.2608795166015625	0.16800308227539062	0.31029527524004713
180.0	40.0	-0.2632598876953125	0.16118621826171875	0.30868554457062447
180.0	60.0	-0.2374725341796875	0.1505279541015625	0.28116164293111706
180.0	80.0	-0.18743896484375	0.11785888671875	0.22141382684981462
180.0	100.0	-0.164703369140625	0.11441802978515625	0.20054596816238887
180.0	120.0	-0.1273193359375	0.1175689697265625	0.17329938241705117
180.0	140.0	-0.0405426025390625	0.1634674072265625	0.16841999835534738
180.0	160.0	0.0229339599609375	0.17584228515625	0.17733154194463494
180.0	180.0	0.0264434814453125	0.1803741455078125	0.18230219438784082
180.0	200.0	-0.11968994140625	0.2033538818359375	0.23596288549595248
180.0	220.0	-0.1591796875	0.186492919921875	0.24518927809670743
180.0	240.0	0.20330810546875	0.3683319091796875	0.42071674683716354
180.0	260.0	1.1208648681640625	0.536895751953125	1.242817404589167
180.0	280.0	2.08404541015625	0.408172607421875	2.1236407768365404
180.0	300.0	2.144989013671875	0.086151123046875	2.146718399039632
180.0	320.0	2.2832794189453125	-0.0157470703125	2.2833337196307224
180.0	340.0	2.4278717041015625	-0.49560546875	2.47793982821051
180.0	360.0	1.4506072998046875	-0.626251220703125	1.5800164966476777
180.0	380.0	0.071014404296875	0.0177001953125	0.07318703800360188
180.0	400.0	0.0497283935546875	0.168121337890625	0.17532169683089308
180.0	420.0	0.1818084716796875	0.22430419921875	0.28873291146259794
180.0	440.0	0.2818603515625	0.252532958984375	0.378441743411506
180.0	460.0	0.5521087646484375	0.108795166015625	0.5627259334258473
180.0	480.0	0.532135009765625	0.034820556640625	0.5332730443056585
180.0	500.0	0.4996185302734375	-0.02899169921875	0.5004589837500975
180.0	520.0	0.48211669921875	-0.01116943359375	0.4822460657303363
180.0	540.0	0.2774200439453125	0.0198974609375	0.27813268368600347
180.0	560.0	0.1455841064453125	0.056640625	0.1562142517501867
180.0	580.0	0.11602783203125	-0.06097412109375	0.13107364818691533
180.0	600.0	0.05401611328125	-0.03375244140625	0.0636943309478573
180.0	620.0	0.0285491943359375	-0.03399658203125	0.0443939645339165
180.0	640.0	0.015167236328125	-0.0350341796875	0.03817641685922387
180.0	660.0	0.014129638671875	-0.01531982421875	0.020840914161599163
180.0	680.0	0.05999755859375	0.045654296875	0.07539245227714177
180.0	700.0	0.2093963623046875	-0.020751953125	0.2104221473726997
180.0	720.0	0.45684814453125	-0.1640625	0.4854139790610648
180.0	740.0	0.534423828125	-0.037353515625	0.5357276483413252
180.0	760.0	0.5155029296875	-0.04742431640625	0.5176797623077376
180.0	780.0	0.513946533203125	-0.0452880859375	0.5159380289525024
180.0	800.0	0.474365234375	-0.0438232421875	0.4763851930313042
200.0	0.0	-0.2865447998046875	0.23978184163570404	0.3736351882161506
200.0	20.0	-0.269134521484375	0.223114013671875	0.3495901225026204
200.0	40.0	-0.26702880859375	0.2099761962890625	0.3396974942901706
200.0	60.0	-0.2093963623046875	0.17545318603515625	0.2731861216026962
200.0	80.0	-0.2170867919921875	0.175384521484375	0.2790813602406339
200.0	100.0	-0.169219970703125	0.1618194580078125	0.2341387099022899
200.0	120.0	-0.097869873046875	0.17608642578125	0.20145704602874304
200.0	140.0	0.0472259521484375	0.2117919921875	0.2169934066073819
200.0	160.0	0.026275634765625	0.206756591796875	0.20841952219932786
200.0	180.0	-0.0443878173828125	0.1971588134765625	0.20209373088618032
200.0	200.0	-0.0997161865234375	0.223785400390625	0.2449963740196359
200.0	220.0	-0.12286376953125	0.211822509765625	0.24487605335523605
200.0	240.0	0.2074432373046875	0.3000640869140625	0.3647891897507641
200.0	260.0	0.8535308837890625	0.48577880859375	0.9820875828868326
200.0	280.0	1.337982177734375	0.58282470703125	1.45941116449782
200.0	300.0	1.335174560546875	0.182586669921875	1.3476012018266756
200.0	320.0	1.3379058837890625	0.1226806640625	1.3435187751617796
200.0	340.0	1.278289794921875	-0.178131103515625	1.2906415032227592
200.0	360.0	0.8851165771484375	-0.389862060546875	0.9671730876098762
200.0	380.0	0.161651611328125	0.0133056640625	0.16219828649256224
200.0	400.0	0.369598388671875	0.069000244140625	0.3759840456725687
200.0	420.0	0.759613037109375	0.10614013671875	0.7669926301922357
200.0	440.0	0.752105712890625	0.176727294921875	0.7725901501657386
200.0	460.0	0.7649078369140625	0.14532470703125	0.7785905659884845
200.0	480.0	0.7020263671875	0.15350341796875	0.7186127744164915
200.0	500.0	0.6044921875	0.0982666015625	0.6124272444390259
200.0	520.0	0.51934814453125	0.07427978515625	0.5246331877711424
200.0	540.0	0.34002685546875	0.0555419921875	0.34453327174036835
200.0	560.0	0.1596527099609375	0.08197021484375	0.17946616371729174
200.0	580.0	0.134918212890625	-0.0537109375	0.14521635230485896
200.0	600.0	0.0386810302734375	-0.01788330078125	0.042614956879565714
200.0	620.0	0.0116729736328125	-0.01446533203125	0.018587741772647992
200.0	640.0	0.01397705078125	-0.013916015625	0.019723423623115875
200.0	660.0	-0.0034027099609375	-0.004150390625	0.005366952339862091
200.0	680.0	0.02227783203125	0.01568603515625	0.027246164848207525
200.0	700.0	0.114044189453125	-0.0390625	0.12054856305352739
200.0	720.0	0.2921600341796875	-0.12432861328125	0.31751392040714493
200.0	740.0	0.423492431640625	-0.077392578125	0.4305060403823896
200.0	760.0	0.443511962890625	-0.05206298828125	0.4465572930496922
200.0	780.0	0.4575653076171875	-0.0455322265625	0.45982517807374385
200.0	800.0	0.44573974609375	-0.04302978515625	0.44781188423077134
220.0	0.0	-0.250823974609375	0.25338268280029297	0.35653253733974727
220.0	20.0	-0.2447052001953125	0.240814208984375	0.34332509120569416
220.0	40.0	-0.2552642822265625	0.23763275146484375	0.3487537503015478
220.0	60.0	-0.21356201171875	0.21611785888671875	0.30383492521291755
220.0	80.0	-0.217315673828125	0.2121429443359375	0.303695128250179
220.0	100.0	-0.083770751953125	0.1753387451171875	0.19432244960905068
220.0	120.0	0.019256591796875	0.194305419921875	0.19525729829803457
220.0	140.0	-0.0029754638671875	0.2150726318359375	0.21509321316597058
220.0	160.0	-0.0362396240234375	0.2094573974609375	0.2125693103448126
220.0	180.0	-0.0570220947265625	0.211883544921875	0.2194223231479999
220.0	200.0	-0.0648651123046875	0.236968994140625	0.24568635895856997
220.0	220.0	-0.0678863525390625	0.2337646484375	0.24342240595344924
220.0	240.0	0.193389892578125	0.27667236328125	0.33756073106185014
220.0	260.0	0.8248748779296875	0.468292236328125	0.9485337014807188
220.0	280.0	1.2083587646484375	0.717926025390625	1.405542131007064
220.0	300.0	1.06451416015625	0.331756591796875	1.1150124812637052
220.0	320.0	0.9930267333984375	0.29815673828125	1.0368218428575302
220.0	340.0	0.8208770751953125	0.169097900390625	0.8381129234761437
220.0	360.0	0.352142333984375	-0.0400390625	0.354411272266899
220.0	380.0	0.15966796875	0.1331787109375	0.20791928552138966
220.0	400.0	0.4232940673828125	0.103546142578125	0.4357747940442338
220.0	420.0	0.74658203125	0.18359375	0.768824683802776
220.0	440.0	0.72882080078125	0.265716552734375	0.775748055781297
220.0	460.0	0.7561492919921875	0.23565673828125	0.7920201071170125
220.0	480.0	0.6435089111328125	0.334991455078125	0.7254812152514339
220.0	500.0	0.53955078125	0.269927978515625	0.6033043669102828
220.0	520.0	0.4651336669921875	0.23541259765625	0.5213141272830256
220.0	540.0	0.2601470947265625	0.1893310546875	0.3217495286146542
220.0	560.0	0.01947021484375	0.18023681640625	0.18128540827745088
220.0	580.0	0.0755157470703125	-0.03631591796875	0.08379423580115991
220.0	600.0	0.0369415283203125	0.01251220703125	0.039002972187172
220.0	620.0	0.01275634765625	0.0145263671875	0.019332349810439277
220.0	640.0	0.0222625732421875	0.01171875	0.025158522789032405
220.0	660.0	0.003509521484375	0.01690673828125	0.017267152062803347
220.0	680.0	-0.0350494384765625	0.00189208984375	0.03510047209795278
220.0	700.0	0.046234130859375	-0.10113525390625	0.11120222317473454
220.0	720.0	0.10198974609375	-0.1058349609375	0.14697941102382248
220.0	740.0	0.2480316162109375	-0.1236572265625	0.27714760024459756
220.0	760.0	0.3023529052734375	-0.0697021484375	0.31028320744779525
220.0	780.0	0.3396148681640625	-0.0498046875	0.3432473824737287
220.0	800.0	0.355987548828125	-0.03558349609375	0.35776154085495354
240.0	0.0	-0.220184326171875	0.24656949937343597	0.3305717100918188
240.0	20.0	-0.23052978515625	0.24687957763671875	0.3377773048892886
240.0	40.0	-0.2431640625	0.2434234619140625	0.3440693870453036
240.0	60.0	-0.195281982421875	0.23308181762695312	0.3040759549305103
240.0	80.0	-0.1332550048828125	0.1952362060546875	0.23637697113074865
240.0	100.0	0.0798492431640625	0.177337646484375	0.19448532719588577
240.0	120.0	0.0370330810546875	0.2008209228515625	0.20420698359105222
240.0	140.0	-0.0308380126953125	0.20947265625	0.21173043414546458
240.0	160.0	-0.064239501953125	0.2192840576171875	0.22849991583421547
240.0	180.0	-0.0812530517578125	0.224273681640625	0.23853876560550524
240.0	200.0	-0.0511932373046875	0.227325439453125	0.2330184605740293
240.0	220.0	-0.0567169189453125	0.2218780517578125	0.2290123986741584
240.0	240.0	0.11260986328125	0.2774658203125	0.2994465941531317
240.0	260.0	0.6453399658203125	0.510284423828125	0.8227112887803131
240.0	280.0	0.9810638427734375	0.940643310546875	1.3591527144783875
240.0	300.0	0.8281097412109375	0.555267333984375	0.997039395249035
240.0	320.0	0.7209014892578125	0.526336669921875	0.8925969120037223
240.0	340.0	0.50115966796875	0.4407958984375	0.6674294246419397
240.0	360.0	0.1641845703125	0.14154052734375	0.21677244753299968
240.0	380.0	0.118438720703125	0.247711181640625	0.27456977268371613
240.0	400.0	0.2835235595703125	0.242767333984375	0.37325807061777194
240.0	420.0	0.608245849609375	0.3614501953125	0.7075374599683573
240.0	440.0	0.637115478515625	0.4140625	0.7598446465366745
240.0	460.0	0.72650146484375	0.3619384765625	0.8116673205424115
240.0	480.0	0.653564453125	0.40057373046875	0.7665545042136476
240.0	500.0	0.560333251953125	0.3453369140625	0.6582028087592567
240.0	520.0	0.50567626953125	0.31298828125	0.5947017351302
240.0	540.0	0.278564453125	0.23370361328125	0.36361453959590556
240.0	560.0	-0.0445098876953125	0.16363525390625	0.1695807371832433
240.0	580.0	0.0239105224609375	-0.012451171875	0.02695820404655673
240.0	600.0	0.0457000732421875	0.04638671875	0.06511700523467663
240.0	620.0	0.0354156494140625	0.05108642578125	0.06216181402213863
240.0	640.0	0.0562896728515625	0.050537109375	0.07564738391852455
240.0	660.0	0.041046142578125	0.04644775390625	0.06198531812840302
240.0	680.0	-0.0191497802734375	0.00726318359375	0.020480916005820034
240.0	700.0	0.042236328125	-0.13128662109375	0.13791332166145717
240.0	720.0	0.0763092041015625	-0.16778564453125	0.18432340367240646
240.0	740.0	0.1367950439453125	-0.2115478515625	0.25192335649699
240.0	760.0	0.21990966796875	-0.24652099609375	0.33035263519636193
240.0	780.0	0.29266357421875	-0.15069580078125	0.3291826120067644
240.0	800.0	0.3650054931640625	-0.1075439453125	0.3805190011199421
260.0	0.0	-0.23748779296875	0.27995064854621887	0.36711417492466347
260.0	20.0	-0.243927001953125	0.27783775329589844	0.3697217865346217
260.0	40.0	-0.25439453125	0.2719078063964844	0.3723579362780593
260.0	60.0	-0.153228759765625	0.24766159057617188	0.2912306925206047
260.0	80.0	-0.05364990234375	0.204681396484375	0.21159580829564614
260.0	100.0	0.034912109375	0.18656158447265625	0.18980010585339518
260.0	120.0	-0.006622314453125	0.18961334228515625	0.1897289504036321
260.0	140.0	-0.04864501953125	0.198394775390625	0.20427144887989668
260.0	160.0	-0.063446044921875	0.2180023193359375	0.22704715777141243
260.0	180.0	-0.084564208984375	0.22650146484375	0.2417726597808726
260.0	200.0	-0.0384521484375	0.2294921875	0.23269128011808843
260.0	220.0	-0.027252197265625	0.2021484375	0.2039771385216881
260.0	240.0	0.01959228515625	0.2295684814453125	0.23040300629711974
260.0	260.0	0.0810546875	0.238067626953125	0.25148768830464635
260.0	280.0	0.05963134765625	0.293060302734375	0.29906560929345266
260.0	300.0	0.147247314453125	0.2967529296875	0.3312764297256474
260.0	320.0	0.1326904296875	0.3106689453125	0.33781939510962733
260.0	340.0	0.083160400390625	0.32025146484375	0.3308725629720553
260.0	360.0	0.114501953125	0.2713623046875	0.294530469857961
260.0	380.0	0.087005615234375	0.313446044921875	0.3252974026325421
260.0	400.0	0.182220458984375	0.31524658203125	0.3641218246066307
260.0	420.0	0.47406005859375	0.39556884765625	0.617420158716901
260.0	440.0	0.527374267578125	0.408782958984375	0.6672534193689719
260.0	460.0	0.652679443359375	0.385650634765625	0.7581008296256067
260.0	480.0	0.63787841796875	0.446502685546875	0.7786228382926401
260.0	500.0	0.573516845703125	0.412139892578125	0.7062441952749562
260.0	520.0	0.5498046875	0.39776611328125	0.6786037689785144
260.0	540.0	0.314483642578125	0.28814697265625	0.426530935923958
260.0	560.0	-0.04827880859375	0.1839599609375	0.19018967003325515
260.0	580.0	0.005645751953125	-0.008544921875	0.010241591915618796
260.0	600.0	0.03436279296875	0.0390625	0.052025767143437436
260.0	620.0	0.049407958984375	0.0548095703125	0.07379183836199342
260.0	640.0	0.088653564453125	0.05877685546875	0.10636810249806432
260.0	660.0	0.053863525390625	0.04339599609375	0.06917002128433436
260.0	680.0	0.006134033203125	-0.0137939453125	0.015096333681436718
260.0	700.0	0.0350341796875	-0.13763427734375	0.14202319545170194
260.0	720.0	0.0361328125	-0.198974609375	0.20222876975122506
260.0	740.0	0.07257080078125	-0.23809814453125	0.24891212818031966
260.0	760.0	0.1475830078125	-0.3228759765625	0.35500653576543134
260.0	780.0	0.20709228515625	-0.21661376953125	0.29968106333529826
260.0	800.0	0.282073974609375	-0.1732177734375	0.33101378247223395
280.0	0.0	-0.196746826171875	0.26908549666404724	0.33334114376062696
280.0	20.0	-0.207427978515625	0.2707080841064453	0.34104139495325325
280.0	40.0	-0.204010009765625	0.2532081604003906	0.3251683511320257
280.0	60.0	-0.090576171875	0.20782852172851562	0.22670848540667735
280.0	80.0	0.037384033203125	0.19673919677734375	0.20025952533431896
280.0	100.0	0.048065185546875	0.18570709228515625	0.1918264480895767
280.0	120.0	-0.038787841796875	0.1744232177734375	0.17868395442708168
280.0	140.0	-0.078582763671875	0.1877899169921875	0.2035689162672986
280.0	160.0	-0.07952880859375	0.209930419921875	0.2244896714882805
280.0	180.0	-0.104248046875	0.212677001953125	0.23685261754310788
280.0	200.0	-0.061065673828125	0.2378387451171875	0.24555301912011065
280.0	220.0	-0.01800537109375	0.2082672119140625	0.20904407417260282
280.0	240.0	-0.00616455078125	0.2124176025390625	0.2125070341301147
280.0	260.0	0.022796630859375	0.211151123046875	0.2123781607004241
280.0	280.0	0.0582275390625	0.193389892578125	0.2019655833469002
280.0	300.0	0.139373779296875	0.219818115234375	0.2602788007900125
280.0	320.0	0.119415283203125	0.228912353515625	0.2581876748695511
280.0	340.0	0.091033935546875	0.23651123046875	0.2534260041096706
280.0	360.0	0.065948486328125	0.27484130859375	0.2826427918035339
280.0	380.0	0.041839599609375	0.311065673828125	0.31386685955930144
280.0	400.0	0.090423583984375	0.336456298828125	0.34839527201398685
280.0	420.0	0.091339111328125	0.380706787109375	0.39151052477469184
280.0	440.0	0.08734130859375	0.390869140625	0.4005086631769589
280.0	460.0	0.08734130859375	0.40167236328125	0.41105862308290425
280.0	480.0	0.056884765625	0.41143798828125	0.4153517723100904
280.0	500.0	-0.009033203125	0.3695068359375	0.3696172352085872
280.0	520.0	-0.0164794921875	0.353515625	0.3538995207426799
280.0	540.0	-0.020477294921875	0.3311767578125	0.331809229109916
280.0	560.0	-0.033233642578125	0.26763916015625	0.2696946329613428
280.0	580.0	-0.02264404296875	0.03924560546875	0.045309714527674703
280.0	600.0	0.003662109375	0.047607421875	0.047748064491230334
280.0	620.0	0.05755615234375	0.06475830078125	0.08663918393366712
280.0	640.0	0.087860107421875	0.06866455078125	0.11150882929245681
280.0	660.0	0.07080078125	0.05267333984375	0.08824529084265932
280.0	680.0	0.0599365234375	-0.02032470703125	0.06328886598510144
280.0	700.0	0.065032958984375	-0.15484619140625	0.1679482918855813
280.0	720.0	0.05279541015625	-0.234375	0.24024778034056146
280.0	740.0	0.063201904296875	-0.28607177734375	0.2929702075286213
280.0	760.0	0.1151123046875	-0.399658203125	0.4159056648034162
280.0	780.0	0.159820556640625	-0.26934814453125	0.3131948806850878
280.0	800.0	0.217254638671875	-0.22357177734375	0.3117433522131471
300.0	0.0	-0.112060546875	0.23270463943481445	0.25828088465933957
300.0	20.0	-0.13665771484375	0.24493408203125	0.28047822654674426
300.0	40.0	-0.13946533203125	0.2278594970703125	0.2671526328594247
300.0	60.0	-0.103912353515625	0.20634078979492188	0.23102878337200403
300.0	80.0	0.0006103515625	0.1969451904296875	0.19694613619570128
300.0	100.0	-0.02850341796875	0.19109344482421875	0.19320752959107984
300.0	120.0	-0.08380126953125	0.18077850341796875	0.19925742162612098
300.0	140.0	-0.095001220703125	0.184356689453125	0.20739484294745575
300.0	160.0	-0.10076904296875	0.20086669921875	0.22472612415087295
300.0	180.0	-0.092559814453125	0.200775146484375	0.22108364638167874
300.0	200.0	-0.064697265625	0.2165069580078125	0.2259668096096161
300.0	220.0	-0.025970458984375	0.2044677734375	0.20611049248970303
300.0	240.0	-0.040191650390625	0.2421875	0.24549980431228907
300.0	260.0	-0.049468994140625	0.241363525390625	0.2463808693268941
300.0	280.0	-0.022735595703125	0.217529296875	0.21871420235299727
300.0	300.0	0.0130615234375	0.2298583984375	0.2302292047650794
300.0	320.0	0.00970458984375	0.2320556640625	0.23225849884885433
300.0	340.0	0.010772705078125	0.241119384765625	0.2413599156538918
300.0	360.0	0.01190185546875	0.27130126953125	0.27156220836645695
300.0	380.0	-0.001739501953125	0.3162841796875	0.31628896311385846
300.0	400.0	-0.014373779296875	0.35272216796875	0.35301491938422425
300.0	420.0	-0.026275634765625	0.39630126953125	0.3971713801552385
300.0	440.0	-0.045257568359375	0.408935546875	0.41143228968052425
300.0	460.0	-0.05548095703125	0.41143798828125	0.4151618416883052
300.0	480.0	-0.09881591796875	0.390960693359375	0.4032553153971439
300.0	500.0	-0.1070556640625	0.355438232421875	0.3712105228506456
300.0	520.0	-0.1209716796875	0.3331298828125	0.35441453992335736
300.0	540.0	-0.122344970703125	0.31768798828125	0.3404320045978876
300.0	560.0	-0.118011474609375	0.29754638671875	0.32009461162110037
300.0	580.0	-0.01873779296875	0.05279541015625	0.05602196193374882
300.0	600.0	0.0240478515625	0.03900146484375	0.04581935644168631
300.0	620.0	0.076568603515625	0.05474853515625	0.09412838650528396
300.0	640.0	0.1007080078125	0.0595703125	0.11700737142979589
300.0	660.0	0.0716552734375	0.04144287109375	0.08277674658922077
300.0	680.0	0.091827392578125	-0.02569580078125	0.09535483315221507
300.0	700.0	0.0650634765625	-0.17755126953125	0.18909708959832663
300.0	720.0	0.037353515625	-0.25408935546875	0.2568203373801847
300.0	740.0	0.04150390625	-0.30938720703125	0.3121586425338987
300.0	760.0	0.07177734375	-0.41650390625	0.42264345611557086
300.0	780.0	0.1241455078125	-0.3212890625	0.34443978979228346
300.0	800.0	0.179443359375	-0.28643798828125	0.3380039058271293
320.0	0.0	-0.09197998046875	0.23934613168239594	0.25641155894061884
320.0	20.0	-0.111602783203125	0.24703025817871094	0.2710703408241564
320.0	40.0	-0.108001708984375	0.21718597412109375	0.24255744989275022
320.0	60.0	-0.065277099609375	0.19105148315429688	0.2018954406341779
320.0	80.0	-0.007232666015625	0.1924896240234375	0.1926254573372323
320.0	100.0	-0.044342041015625	0.18341827392578125	0.18870209275825295
320.0	120.0	-0.089324951171875	0.19310760498046875	0.2127662896305489
320.0	140.0	-0.096038818359375	0.194671630859375	0.21707256504061906
320.0	160.0	-0.072418212890625	0.2075958251953125	0.21986455875559988
320.0	180.0	-0.0714111328125	0.210205078125	0.22200388455858575
320.0	200.0	-0.057220458984375	0.2117462158203125	0.2193413796815478
320.0	220.0	-0.036224365234375	0.2169036865234375	0.21990773943654424
320.0	240.0	-0.079864501953125	0.2272796630859375	0.24090326673724866
320.0	260.0	-0.11212158203125	0.247589111328125	0.271793335469141
320.0	280.0	-0.099212646484375	0.234893798828125	0.25498675642146834
320.0	300.0	-0.064727783203125	0.242767333984375	0.25124821266682046
320.0	320.0	-0.057891845703125	0.23626708984375	0.2432562507771364
320.0	340.0	-0.052490234375	0.246978759765625	0.25249501476288344
320.0	360.0	-0.042022705078125	0.260589599609375	0.26395614629452646
320.0	380.0	-0.03594970703125	0.308349609375	0.31043817909101934
320.0	400.0	-0.047607421875	0.355712890625	0.35888455967675376
320.0	420.0	-0.101837158203125	0.417236328125	0.42948452858993763
320.0	440.0	-0.1634521484375	0.43304443359375	0.46286508433383294
320.0	460.0	-0.235504150390625	0.439697265625	0.4987944368668439
320.0	480.0	-0.3118896484375	0.4224853515625	0.5251371488357651
320.0	500.0	-0.302978515625	0.3544921875	0.46632680807440563
320.0	520.0	-0.26708984375	0.315673828125	0.4135056836338425
320.0	540.0	-0.215179443359375	0.28515625	0.35723420855023524
320.0	560.0	-0.194091796875	0.26031494140625	0.32470832193447957
320.0	580.0	-0.0562744140625	0.0284423828125	0.06305377719162028
320.0	600.0	-0.00946044921875	-0.00555419921875	0.010970379591523284
320.0	620.0	0.069732666015625	0.0157470703125	0.0714885650511571
320.0	640.0	0.100799560546875	0.020263671875	0.10281618454455886
320.0	660.0	0.06768798828125	0.0023193359375	0.06772771276777045
320.0	680.0	0.0894775390625	-0.05517578125	0.1051218190159829
320.0	700.0	0.077117919921875	-0.2049560546875	0.2189843782696433
320.0	720.0	0.04425048828125	-0.2750244140625	0.27856154444494036
320.0	740.0	0.04827880859375	-0.3399658203125	0.34337676441480863
320.0	760.0	0.07861328125	-0.4462890625	0.4531599886309696
320.0	780.0	0.13665771484375	-0.4156494140625	0.43753830282252465
320.0	800.0	0.212432861328125	-0.37274169921875	0.42902691629842465
340.0	0.0	-0.062591552734375	0.24367059767246246	0.25158112537262234
340.0	20.0	-0.075225830078125	0.23293495178222656	0.24478075347692504
340.0	40.0	-0.07373046875	0.19757843017578125	0.210887216523005
340.0	60.0	-0.036773681640625	0.1732177734375	0.17707823326442784
340.0	80.0	-0.007659912109375	0.17473602294921875	0.17490383634910142
340.0	100.0	-0.05157470703125	0.170501708984375	0.1781313649303563
340.0	120.0	-0.076446533203125	0.18717193603515625	0.20218161656769174
340.0	140.0	-0.077606201171875	0.1939239501953125	0.20887608987072592
340.0	160.0	-0.0860595703125	0.19989013671875	0.21762885010910824
340.0	180.0	-0.076385498046875	0.2126312255859375	0.22593535005847798
340.0	200.0	-0.07318115234375	0.2049102783203125	0.2175860823206923
340.0	220.0	-0.07342529296875	0.2158966064453125	0.22804082599865516
340.0	240.0	-0.1322021484375	0.230560302734375	0.2657733268190347
340.0	260.0	-0.171600341796875	0.254791259765625	0.3071892956431889
340.0	280.0	-0.14459228515625	0.273193359375	0.30909794650450884
340.0	300.0	-0.10552978515625	0.27294921875	0.2926393882773808
340.0	320.0	-0.08477783203125	0.260772705078125	0.27420737502423526
340.0	340.0	-0.08343505859375	0.27496337890625	0.2873434682432933
340.0	360.0	-0.070404052734375	0.271331787109375	0.2803170871306133
340.0	380.0	-0.06671142578125	0.300048828125	0.3073755253577503
340.0	400.0	-0.07196044921875	0.345733642578125	0.35314311243758245
340.0	420.0	-0.13995361328125	0.416717529296875	0.43959130234090116
340.0	440.0	-0.2158203125	0.428955078125	0.4801883654742402
340.0	460.0	-0.307769775390625	0.416961669921875	0.5182463399079963
340.0	480.0	-0.37969970703125	0.407684326171875	0.557116125530246
340.0	500.0	-0.30682373046875	0.299407958984375	0.42870260960478107
340.0	520.0	-0.249298095703125	0.2479248046875	0.35159102562571115
340.0	540.0	-0.174346923828125	0.21710205078125	0.2784423644163267
340.0	560.0	-0.144989013671875	0.19879150390625	0.24604852389488494
340.0	580.0	-0.0413818359375	0.0367431640625	0.05534000768776562
340.0	600.0	-0.021759033203125	-0.0386962890625	0.04439435001374897
340.0	620.0	0.0404052734375	-0.01995849609375	0.045065815069555516
340.0	640.0	0.031005859375	-0.02386474609375	0.03912658203448688
340.0	660.0	0.024139404296875	-0.0372314453125	0.044372191289879584
340.0	680.0	0.075531005859375	-0.07281494140625	0.10491400544314644
340.0	700.0	0.049468994140625	-0.2418212890625	0.24682932813005504
340.0	720.0	0.03277587890625	-0.310546875	0.3122717083091947
340.0	740.0	0.03863525390625	-0.37921142578125	0.3811744853573608
340.0	760.0	0.0506591796875	-0.43304443359375	0.4359975159942338
340.0	780.0	0.10174560546875	-0.44110107421875	0.45268347209627363
340.0	800.0	0.160675048828125	-0.399169921875	0.4302941991772768
360.0	0.0	-0.032257080078125	0.23820367455482483	0.24037784795314954
360.0	20.0	-0.043060302734375	0.2119464874267578	0.21627645087738245
360.0	40.0	-0.051239013671875	0.19035720825195312	0.19713270468276958
360.0	60.0	-0.035919189453125	0.1600189208984375	0.16400074151195135
360.0	80.0	-0.04217529296875	0.156768798828125	0.16234288288376864
360.0	100.0	-0.067138671875	0.1549224853515625	0.1688448332897516
360.0	120.0	-0.092010498046875	0.16997528076171875	0.19328095566004194
360.0	140.0	-0.095367431640625	0.1850128173828125	0.2081458373680704
360.0	160.0	-0.093994140625	0.1986083984375	0.21972754584198365
360.0	180.0	-0.094482421875	0.218841552734375	0.23836642642485897
360.0	200.0	-0.0849609375	0.208251953125	0.22491606630309027
360.0	220.0	-0.088043212890625	0.213226318359375	0.23068825322759168
360.0	240.0	-0.11895751953125	0.20733642578125	0.2390382498864387
360.0	260.0	-0.053924560546875	0.312530517578125	0.317148518280985
360.0	280.0	0.060394287109375	0.474334716796875	0.4781640863492586
360.0	300.0	0.1094970703125	0.3272705078125	0.34510229453145075
360.0	320.0	0.098876953125	0.310638427734375	0.3259952218124799
360.0	340.0	0.05364990234375	0.31817626953125	0.32266770912862747
360.0	360.0	-0.050872802734375	0.21795654296875	0.223814871447228
360.0	380.0	-0.13348388671875	0.263916015625	0.29575261844473894
360.0	400.0	-0.135833740234375	0.294586181640625	0.324394548967246
360.0	420.0	-0.2337646484375	0.26171875	0.3509168205724406
360.0	440.0	-0.31195068359375	0.238037109375	0.39239634865046036
360.0	460.0	-0.36553955078125	0.19122314453125	0.41253539749914475
360.0	480.0	-0.39019775390625	0.298553466796875	0.4913129956452558
360.0	500.0	-0.331878662109375	0.244659423828125	0.41231259989408375
360.0	520.0	-0.272247314453125	0.2110595703125	0.3444774919315279
360.0	540.0	-0.213226318359375	0.19390869140625	0.2882118030962261
360.0	560.0	-0.18218994140625	0.17926025390625	0.2555922795785233
360.0	580.0	-0.07318115234375	0.06646728515625	0.09886041196758892
360.0	600.0	-0.041595458984375	-0.046875	0.06266935322085926
360.0	620.0	-0.014251708984375	-0.0401611328125	0.04261487765744
360.0	640.0	-0.01776123046875	-0.04876708984375	0.05190077417141711
360.0	660.0	-0.034698486328125	-0.06060791015625	0.06983769560181055
360.0	680.0	0.044708251953125	-0.0789794921875	0.0907556498456128
360.0	700.0	0.0272216796875	-0.27911376953125	0.28043807906016005
360.0	720.0	0.015411376953125	-0.34130859375	0.341656357627359
360.0	740.0	-0.02410888671875	-0.43804931640625	0.4387122542428014
360.0	760.0	-0.084136962890625	-0.2738037109375	0.2864393489861413
360.0	780.0	-0.183349609375	-0.20892333984375	0.27796769810435196
360.0	800.0	-0.41094970703125	-0.10003662109375	0.4229503366459527
380.0	0.0	0.0633544921875	0.17004644870758057	0.1814651106918237
380.0	20.0	0.0501708984375	0.17029762268066406	0.17753422019630966
380.0	40.0	0.032379150390625	0.17010879516601562	0.17316296247423169
380.0	60.0	0.057037353515625	0.16146469116210938	0.1712428281363682
380.0	80.0	-0.042205810546875	0.15645599365234375	0.16204878399315722
380.0	100.0	-0.057647705078125	0.1559906005859375	0.16630191030753666
380.0	120.0	-0.08056640625	0.1649627685546875	0.18358556812905374
380.0	140.0	-0.091094970703125	0.1858673095703125	0.20699021825755337
380.0	160.0	-0.077117919921875	0.1903076171875	0.20533914077121482
380.0	180.0	-0.079345703125	0.2105712890625	0.22502446174103732
380.0	200.0	-0.074951171875	0.2040863037109375	0.2174141152911393
380.0	220.0	-0.083038330078125	0.221832275390625	0.2368647771770757
380.0	240.0	-0.091339111328125	0.2578582763671875	0.27355753316125014
380.0	260.0	0.04388427734375	0.74224853515625	0.743544697876047
380.0	280.0	0.858551025390625	0.419952392578125	0.9557561798028749
380.0	300.0	1.172943115234375	0.09423828125	1.176722739318262
380.0	320.0	1.087310791015625	0.1103515625	1.0928962547310772
380.0	340.0	1.0836181640625	0.04522705078125	1.0845615757570213
380.0	360.0	0.612701416015625	-0.009857177734375	0.6127807023237913
380.0	380.0	-0.113189697265625	0.19268798828125	0.22347386512735437
380.0	400.0	-0.1220703125	0.2432861328125	0.27219350398697806
380.0	420.0	-0.245574951171875	0.1893310546875	0.3100859637457812
380.0	440.0	-0.316802978515625	0.176605224609375	0.3627030914614588
380.0	460.0	-0.3853759765625	0.136444091796875	0.4088173595846617
380.0	480.0	-0.4080810546875	0.122955322265625	0.4262020160303164
380.0	500.0	-0.32025146484375	0.12969970703125	0.3455184723550388
380.0	520.0	-0.242706298828125	0.10101318359375	0.2628878292173142
380.0	540.0	-0.1513671875	0.07464599609375	0.16877218427361868
380.0	560.0	-0.11444091796875	0.06512451171875	0.1316735574522682
380.0	580.0	-0.075347900390625	0.0552978515625	0.09346206974331261
380.0	600.0	-0.07635498046875	-0.04766845703125	0.09001313703078746
380.0	620.0	-0.069793701171875	-0.043212890625	0.08208845618865784
380.0	640.0	-0.084075927734375	-0.05133056640625	0.09850679505487064
380.0	660.0	-0.09552001953125	-0.06072998046875	0.1131910096208402
380.0	680.0	0.000152587890625	-0.07012939453125	0.07012956053180487
380.0	700.0	0.002349853515625	-0.29681396484375	0.2968232665035067
380.0	720.0	0.008636474609375	-0.36834716796875	0.368448401875048
380.0	740.0	0.0072021484375	-0.4324951171875	0.43255508011482785
380.0	760.0	-0.101715087890625	-0.09808349609375	0.14130226930438958
380.0	780.0	-0.276641845703125	-0.013671875	0.27697947750699375
380.0	800.0	-0.5723876953125	0.10357666015625	0.5816835894833879
400.0	0.0	-0.026947021484375	0.11417023837566376	0.11730722611005365
400.0	20.0	-0.02996826171875	0.1281566619873047	0.13161393057792842
400.0	40.0	-0.0235595703125	0.1346588134765625	0.13670424060805605
400.0	60.0	0.01190185546875	0.14914703369140625	0.14962116101188525
400.0	80.0	-0.065673828125	0.14495849609375	0.159141500842344
400.0	100.0	-0.076202392578125	0.153961181640625	0.17178722329325952
400.0	120.0	-0.087921142578125	0.1556396484375	0.1787563354904983
400.0	140.0	-0.087738037109375	0.1767730712890625	0.19734913703579765
400.0	160.0	-0.081451416015625	0.18023681640625	0.19778686295912246
400.0	180.0	-0.069305419921875	0.195648193359375	0.20756073037868897
400.0	200.0	-0.06903076171875	0.2024078369140625	0.21385550848107832
400.0	220.0	-0.08343505859375	0.2210235595703125	0.23624737646728264
400.0	240.0	-0.1182861328125	0.315155029296875	0.33662189724801106
400.0	260.0	0.123291015625	0.91815185546875	0.926392737576538
400.0	280.0	1.0440673828125	0.692291259765625	1.252734564143905
400.0	300.0	1.75762939453125	0.128875732421875	1.7623478779536017
400.0	320.0	1.732757568359375	0.110809326171875	1.7362970648691884
400.0	340.0	1.8143310546875	-0.3131103515625	1.8411505284085405
400.0	360.0	1.09649658203125	-0.280242919921875	1.1317423949700534
400.0	380.0	-0.11773681640625	0.077392578125	0.14089559640497373
400.0	400.0	-0.08984375	0.201385498046875	0.2205176143478121
400.0	420.0	-0.160186767578125	0.171600341796875	0.2347476896839084
400.0	440.0	-0.20806884765625	0.16748046875	0.2670998928822689
400.0	460.0	-0.2730712890625	0.132110595703125	0.3033498613932269
400.0	480.0	-0.302978515625	0.112274169921875	0.3231121634386029
400.0	500.0	-0.2740478515625	0.0811767578125	0.2858179332284301
400.0	520.0	-0.2188720703125	0.06292724609375	0.22773849359259254
400.0	540.0	-0.1356201171875	0.04656982421875	0.14339304276608578
400.0	560.0	-0.092315673828125	0.04620361328125	0.10323254096739101
400.0	580.0	-0.043670654296875	0.05255126953125	0.06832833947977407
400.0	600.0	-0.05047607421875	-0.036376953125	0.06221829945598968
400.0	620.0	-0.036590576171875	-0.03704833984375	0.05207158293894838
400.0	640.0	-0.0819091796875	-0.04766845703125	0.09477022482203622
400.0	660.0	-0.1077880859375	-0.060302734375	0.12350988318013945
400.0	680.0	-0.03985595703125	-0.06719970703125	0.07813000662973654
400.0	700.0	-0.05401611328125	-0.31787109375	0.3224279341741874
400.0	720.0	-0.01483154296875	-0.379638671875	0.37992827724433437
400.0	740.0	0.02978515625	-0.3424072265625	0.3437002536150652
400.0	760.0	-0.23004150390625	0.045654296875	0.234528054489436
400.0	780.0	-0.44354248046875	0.12042236328125	0.4595992575696928
400.0	800.0	-0.68109130859375	0.2012939453125	0.7102144908838587
420.0	0.0	-0.133544921875	0.09667933732271194	0.16486703862130409
420.0	20.0	-0.13665771484375	0.12036895751953125	0.18210990352162182
420.0	40.0	-0.1279296875	0.12353515625	0.1778396462366015
420.0	60.0	-0.0592041015625	0.15515518188476562	0.1660670229380822
420.0	80.0	-0.08319091796875	0.14437103271484375	0.16662449975809013
420.0	100.0	-0.07257080078125	0.153778076171875	0.17004181202620391
420.0	120.0	-0.08184814453125	0.15522003173828125	0.17547756841272172
420.0	140.0	-0.07940673828125	0.1702880859375	0.18789215602766476
420.0	160.0	-0.066070556640625	0.17352294921875	0.18567587985620246
420.0	180.0	-0.071807861328125	0.19281005859375	0.20574763095463466
420.0	200.0	-0.06207275390625	0.20751953125	0.21660420731769178
420.0	220.0	-0.077239990234375	0.228240966796875	0.24095633425120525
420.0	240.0	0.028656005859375	0.2927398681640625	0.2941390777923349
420.0	260.0	0.309417724609375	0.81280517578125	0.8697077567086726
420.0	280.0	1.072723388671875	0.73248291015625	1.2989482985379517
420.0	300.0	1.45697021484375	0.206939697265625	1.4715930977162919
420.0	320.0	1.600616455078125	0.153717041015625	1.6079807103835115
420.0	340.0	1.873748779296875	-0.345123291015625	1.90526758590965
420.0	360.0	1.1201171875	-0.30084228515625	1.1598140343481556
420.0	380.0	-0.30914306640625	-0.124786376953125	0.3333782767070262
420.0	400.0	-0.086822509765625	0.15380859375	0.17662171925715872
420.0	420.0	-0.113189697265625	0.15606689453125	0.19279207228439696
420.0	440.0	-0.08831787109375	0.161590576171875	0.18415091816792764
420.0	460.0	-0.10296630859375	0.141448974609375	0.17495677501447884
420.0	480.0	-0.133331298828125	0.11810302734375	0.17811670419967165
420.0	500.0	-0.145965576171875	0.104156494140625	0.17931682770686497
420.0	520.0	-0.15069580078125	0.082275390625	0.1716929360096056
420.0	540.0	-0.15283203125	0.06646728515625	0.1666599225130122
420.0	560.0	-0.122772216796875	0.06793212890625	0.14031319023867372
420.0	580.0	-0.082977294921875	0.04437255859375	0.09409652187359317
420.0	600.0	-0.053924560546875	-0.0213623046875	0.05800177834976417
420.0	620.0	-0.032470703125	-0.031005859375	0.044896657748814225
420.0	640.0	-0.059661865234375	-0.0421142578125	0.07302841141872417
420.0	660.0	-0.097808837890625	-0.05413818359375	0.11179227027100372
420.0	680.0	-0.076202392578125	-0.05572509765625	0.09440387250229346
420.0	700.0	-0.099395751953125	-0.324951171875	0.33981285968789193
420.0	720.0	-0.07843017578125	-0.383544921875	0.3914817997930142
420.0	740.0	-0.127410888671875	-0.18206787109375	0.22222116064130187
420.0	760.0	-0.413482666015625	0.13726806640625	0.4356723965897995
420.0	780.0	-0.635223388671875	0.19891357421875	0.6656390640010982
420.0	800.0	-0.77154541015625	0.248779296875	0.8106623578819948
440.0	0.0	-0.233551025390625	0.022364027798175812	0.23461933253755954
440.0	20.0	-0.242095947265625	0.03432464599609375	0.2445171343795715
440.0	40.0	-0.24737548828125	0.040889739990234375	0.2507321340372148
440.0	60.0	-0.155914306640625	0.13507843017578125	0.20628973147973279
440.0	80.0	-0.12701416015625	0.14056396484375	0.189448740013737
440.0	100.0	-0.103271484375	0.155914306640625	0.18701409171568517
440.0	120.0	-0.077545166015625	0.15926361083984375	0.17713878883557954
440.0	140.0	-0.07379150390625	0.1703643798828125	0.1856588483794978
440.0	160.0	-0.067138671875	0.169952392578125	0.18273318528435942
440.0	180.0	-0.06640625	0.1912841796875	0.2024831534666089
440.0	200.0	-0.039031982421875	0.20758056640625	0.21121834011591212
440.0	220.0	-0.00555419921875	0.2060546875	0.20612953056193628
440.0	240.0	0.1226806640625	0.2980194091796875	0.3222826610021488
440.0	260.0	0.39483642578125	0.85418701171875	0.9410267021252482
440.0	280.0	1.426513671875	0.846405029296875	1.658717193998223
440.0	300.0	1.5950927734375	0.340179443359375	1.6309638284023438
440.0	320.0	1.722198486328125	0.305084228515625	1.7490122963546766
440.0	340.0	2.14129638671875	-0.325286865234375	2.1658628212490236
440.0	360.0	1.39532470703125	-0.344573974609375	1.4372411982788227
440.0	380.0	-0.488800048828125	-0.16168212890625	0.5148461892080339
440.0	400.0	-0.160736083984375	0.105712890625	0.19238322156291401
440.0	420.0	-0.147918701171875	0.11334228515625	0.18635025023008459
440.0	440.0	-0.1158447265625	0.131317138671875	0.17511194014489373
440.0	460.0	-0.0841064453125	0.110504150390625	0.1388706642767234
440.0	480.0	-0.08013916015625	0.098968505859375	0.12734618228508554
440.0	500.0	-0.076202392578125	0.0784912109375	0.10939686846096555
440.0	520.0	-0.071624755859375	0.04266357421875	0.08336837660068633
440.0	540.0	-0.1104736328125	0.02337646484375	0.11291980630244704
440.0	560.0	-0.105987548828125	0.010498046875	0.10650619463103486
440.0	580.0	-0.0804443359375	-0.0120849609375	0.08134701878548627
440.0	600.0	-0.029266357421875	-0.033203125	0.044260221265946725
440.0	620.0	-0.017730712890625	-0.0416259765625	0.04524489036777053
440.0	640.0	-0.04290771484375	-0.048828125	0.06500198292458614
440.0	660.0	-0.0767822265625	-0.05670166015625	0.09544940324784618
440.0	680.0	-0.10369873046875	-0.08087158203125	0.1315052830918502
440.0	700.0	-0.11309814453125	-0.2996826171875	0.3203136920906772
440.0	720.0	-0.08392333984375	-0.36474609375	0.37427642174790193
440.0	740.0	-0.291412353515625	0.01971435546875	0.2920784408220912
440.0	760.0	-0.424774169921875	0.19744873046875	0.4684219215584802
440.0	780.0	-0.55010986328125	0.22552490234375	0.5945438110488356
440.0	800.0	-0.60198974609375	0.25213623046875	0.6526594311867471
460.0	0.0	-0.21990966796875	0.007796641439199448	0.22004783499016142
460.0	20.0	-0.23883056640625	0.010534286499023438	0.23906277552553784
460.0	40.0	-0.254058837890625	0.01222991943359375	0.25435303033321044
460.0	60.0	-0.21112060546875	0.07723236083984375	0.22480379804262077
460.0	80.0	-0.18243408203125	0.1134185791015625	0.21481612688995733
460.0	100.0	-0.141021728515625	0.15254974365234375	0.20774636507513297
460.0	120.0	-0.105682373046875	0.15850830078125	0.19050891157470318
460.0	140.0	-0.08135986328125	0.16278076171875	0.18198077848740002
460.0	160.0	-0.07366943359375	0.1638031005859375	0.17960690746068397
460.0	180.0	-0.06121826171875	0.1889495849609375	0.19861928714194882
460.0	200.0	-0.01373291015625	0.205718994140625	0.20617685944739322
460.0	220.0	0.042816162109375	0.2041778564453125	0.20861884095253458
460.0	240.0	0.180572509765625	0.296783447265625	0.3474001235663637
460.0	260.0	0.4500732421875	0.888580322265625	0.9960627050797806
460.0	280.0	1.1064453125	0.98895263671875	1.483997488955487
460.0	300.0	1.1275634765625	0.493438720703125	1.2308050880488137
460.0	320.0	1.149078369140625	0.48052978515625	1.2455079176180255
460.0	340.0	1.4398193359375	-0.142791748046875	1.4468825810858965
460.0	360.0	1.028533935546875	-0.301116943359375	1.0717058692335488
460.0	380.0	-0.500213623046875	-0.0850830078125	0.5073980556723716
460.0	400.0	-0.18743896484375	0.09539794921875	0.2103191248004797
460.0	420.0	-0.1591796875	0.08489990234375	0.18040556069749053
460.0	440.0	-0.13494873046875	0.091705322265625	0.16315951086887173
460.0	460.0	-0.117279052734375	0.100738525390625	0.1546047434852822
460.0	480.0	-0.116790771484375	0.089324951171875	0.14703411578872896
460.0	500.0	-0.107940673828125	0.070648193359375	0.12900525683635264
460.0	520.0	-0.092315673828125	0.024658203125	0.09555213558939707
460.0	540.0	-0.109283447265625	-0.009033203125	0.10965614713711289
460.0	560.0	-0.108917236328125	-0.016845703125	0.1102122592234288
460.0	580.0	-0.09716796875	-0.037109375	0.10401307544675141
460.0	600.0	-0.054473876953125	-0.062744140625	0.08309169906238516
460.0	620.0	-0.046722412109375	-0.07562255859375	0.08889181718011745
460.0	640.0	-0.05731201171875	-0.09869384765625	0.11412774532270942
460.0	660.0	-0.081756591796875	-0.1390380859375	0.16129392314468788
460.0	680.0	-0.181976318359375	-0.2559814453125	0.3140730500821569
460.0	700.0	-0.210845947265625	-0.32330322265625	0.3859805529534558
460.0	720.0	-0.2191162109375	-0.302734375	0.3737111393874253
460.0	740.0	0.541229248046875	0.0247802734375	0.5417962355840275
460.0	760.0	0.774169921875	0.1119384765625	0.7822207428028721
460.0	780.0	0.8226318359375	0.11328125	0.8303949536813579
460.0	800.0	0.837432861328125	0.13702392578125	0.848569003363142
480.0	0.0	-0.223602294921875	0.00020705163478851318	0.22360239078486757
480.0	20.0	-0.204986572265625	-0.0077342987060546875	0.20513243084818347
480.0	40.0	-0.199676513671875	-0.00548553466796875	0.19975184905964694
480.0	60.0	-0.1790771484375	0.038303375244140625	0.1831277522594537
480.0	80.0	-0.164520263671875	0.07407379150390625	0.1804268376556754
480.0	100.0	-0.152252197265625	0.1228179931640625	0.1956143936857881
480.0	120.0	-0.165283203125	0.14952850341796875	0.2228840742845426
480.0	140.0	-0.153106689453125	0.1505279541015625	0.21470985846322418
480.0	160.0	-0.1263427734375	0.1533050537109375	0.19865783622397806
480.0	180.0	-0.096435546875	0.1964263916015625	0.21882216985189298
480.0	200.0	-0.037811279296875	0.2105865478515625	0.21395417027509586
480.0	220.0	0.013702392578125	0.196807861328125	0.1972842868626783
480.0	240.0	0.23883056640625	0.28009033203125	0.36809052357715766
480.0	260.0	0.432220458984375	0.81195068359375	0.919825221307299
480.0	280.0	0.985443115234375	1.09857177734375	1.475790663793153
480.0	300.0	0.737823486328125	0.713165283203125	1.0261521418111363
480.0	320.0	0.699737548828125	0.726959228515625	1.009010583276521
480.0	340.0	0.801177978515625	0.382904052734375	0.8879761634519208
480.0	360.0	0.23309326171875	0.039642333984375	0.236440231987736
480.0	380.0	-0.57415771484375	-0.035125732421875	0.575231169698557
480.0	400.0	-0.247467041015625	0.0994873046875	0.26671644153109964
480.0	420.0	-0.18927001953125	0.07861328125	0.20494679378378028
480.0	440.0	-0.1566162109375	0.082763671875	0.17713967062928665
480.0	460.0	-0.140228271484375	0.08197021484375	0.16242870511404722
480.0	480.0	-0.140899658203125	0.07379150390625	0.1590531349282483
480.0	500.0	-0.1544189453125	0.06146240234375	0.16620119606455866
480.0	520.0	-0.140167236328125	0.0238037109375	0.14217408622621952
480.0	540.0	-0.1448974609375	-0.00311279296875	0.14493089272546636
480.0	560.0	-0.158233642578125	-0.01361083984375	0.15881794799327317
480.0	580.0	-0.137237548828125	-0.04022216796875	0.14301037586293636
480.0	600.0	-0.090911865234375	-0.07818603515625	0.11990839559366777
480.0	620.0	-0.06085205078125	-0.1019287109375	0.1187115588208
480.0	640.0	-0.179840087890625	-0.224853515625	0.28792631123506207
480.0	660.0	-0.185943603515625	-0.330810546875	0.3794873405162714
480.0	680.0	-0.253631591796875	-0.37481689453125	0.4525667782587083
480.0	700.0	-0.315399169921875	-0.3436279296875	0.4664298344324956
480.0	720.0	-0.402252197265625	-0.24420166015625	0.4705754785665015
480.0	740.0	0.599334716796875	0.0794677734375	0.6045802095446924
480.0	760.0	0.833343505859375	0.15374755859375	0.8474076412987629
480.0	780.0	0.86944580078125	0.1602783203125	0.8840956625039766
480.0	800.0	0.881134033203125	0.1865234375	0.900659856552751
500.0	0.0	-0.228515625	0.01761012151837349	0.22919316579914092
500.0	20.0	-0.192840576171875	0.001956939697265625	0.19285050539544732
500.0	40.0	-0.16204833984375	-0.000873565673828125	0.1620506944233871
500.0	60.0	-0.1396484375	0.027530670166015625	0.14233630561448948
500.0	80.0	-0.132781982421875	0.05489349365234375	0.14368142016712887
500.0	100.0	-0.125762939453125	0.1003875732421875	0.1609160706745785
500.0	120.0	-0.162353515625	0.14170074462890625	0.21549423441053736
500.0	140.0	-0.18408203125	0.14569091796875	0.23475953187826692
500.0	160.0	-0.201141357421875	0.148101806640625	0.24978388818282804
500.0	180.0	-0.16375732421875	0.1809234619140625	0.24402819571978568
500.0	200.0	-0.085479736328125	0.176422119140625	0.19603966293787248
500.0	220.0	-0.04254150390625	0.1630096435546875	0.168469354621046
500.0	240.0	0.19525146484375	0.254241943359375	0.32056528241027876
500.0	260.0	0.568878173828125	0.84765625	1.0208542965683618
500.0	280.0	0.990447998046875	1.32861328125	1.6571664032163318
500.0	300.0	0.77740478515625	1.176300048828125	1.4099787249660487
500.0	320.0	0.72943115234375	1.21710205078125	1.4189458086993512
500.0	340.0	0.7352294921875	1.172332763671875	1.3838086988311735
500.0	360.0	0.095184326171875	0.632476806640625	0.6395990672969407
500.0	380.0	-0.545074462890625	0.084075927734375	0.5515205632792844
500.0	400.0	-0.2591552734375	0.113372802734375	0.2828689593262451
500.0	420.0	-0.188995361328125	0.07843017578125	0.20462291923591136
500.0	440.0	-0.1781005859375	0.07159423828125	0.19195195666195547
500.0	460.0	-0.165771484375	0.061614990234375	0.17685189298809612
500.0	480.0	-0.15570068359375	0.038787841796875	0.16045933921969283
500.0	500.0	-0.17626953125	0.006927490234375	0.1764056058294126
500.0	520.0	-0.159393310546875	-0.03131103515625	0.1624395529717084
500.0	540.0	-0.13995361328125	-0.06329345703125	0.15360037621517847
500.0	560.0	-0.18939208984375	-0.05279541015625	0.19661312018517416
500.0	580.0	-0.1864013671875	-0.05865478515625	0.19541200963885266
500.0	600.0	-0.34136962890625	-0.15374755859375	0.3743948922102563
500.0	620.0	-0.352264404296875	-0.2015380859375	0.4058421005982294
500.0	640.0	-0.340972900390625	-0.27972412109375	0.44103072763977114
500.0	660.0	-0.29351806640625	-0.40625	0.5011905005153866
500.0	680.0	-0.33099365234375	-0.36834716796875	0.4952135236869585
500.0	700.0	-0.3343505859375	-0.32818603515625	0.4685044161887153
500.0	720.0	-0.410888671875	-0.25909423828125	0.48575644615974223
500.0	740.0	0.713165283203125	0.14990234375	0.7287492256105228
500.0	760.0	0.89678955078125	0.2115478515625	0.9214032732149077
500.0	780.0	0.917205810546875	0.22314453125	0.9439597346962063
500.0	800.0	0.9068603515625	0.23193359375	0.9360496189550269
520.0	0.0	-0.1551513671875	-0.01861492544412613	0.15626407837196887
520.0	20.0	-0.15802001953125	-0.018499374389648438	0.15909919366692282
520.0	40.0	-0.12591552734375	-0.024127960205078125	0.12820639020701147
520.0	60.0	-0.10345458984375	-0.008174896240234375	0.10377707400132814
520.0	80.0	-0.090087890625	0.03043365478515625	0.09508961762907676
520.0	100.0	-0.1029052734375	0.01879119873046875	0.10460690441349756
520.0	120.0	-0.110107421875	0.0493316650390625	0.1206534604869893
520.0	140.0	-0.11053466796875	0.0888214111328125	0.14179970345027496
520.0	160.0	-0.1893310546875	0.105316162109375	0.21665119955940532
520.0	180.0	-0.155517578125	0.1702423095703125	0.23058222193764114
520.0	200.0	-0.14617919921875	0.1558990478515625	0.2137121227381797
520.0	220.0	-0.13897705078125	0.1495208740234375	0.20413503475049746
520.0	240.0	-0.05908203125	0.192108154296875	0.20098813239586538
520.0	260.0	0.18756103515625	0.701385498046875	0.7260308249512185
520.0	280.0	0.0704345703125	1.37115478515625	1.3729626628397396
520.0	300.0	-0.10955810546875	1.36749267578125	1.371874337098433
520.0	320.0	-0.13995361328125	1.39605712890625	1.4030547106369158
520.0	340.0	-0.40625	1.302032470703125	1.3639382747270068
520.0	360.0	-0.44207763671875	0.75689697265625	0.8765418781227918
520.0	380.0	-0.39923095703125	0.144500732421875	0.4245772235089232
520.0	400.0	-0.30010986328125	0.116119384765625	0.32179130124513594
520.0	420.0	-0.25347900390625	0.073150634765625	0.2638230861541851
520.0	440.0	-0.23834228515625	0.05242919921875	0.24404070526086946
520.0	460.0	-0.2431640625	0.024810791015625	0.24442654651719997
520.0	480.0	-0.19732666015625	-0.012176513671875	0.19770199365110494
520.0	500.0	-0.2210693359375	-0.023681640625	0.2223341435644532
520.0	520.0	-0.2314453125	-0.06732177734375	0.2410376617521505
520.0	540.0	-0.27313232421875	-0.118408203125	0.2976940864384572
520.0	560.0	-0.34661865234375	-0.1046142578125	0.36206164266635266
520.0	580.0	-0.367919921875	-0.13592529296875	0.39222538696666054
520.0	600.0	-0.3887939453125	-0.16827392578125	0.4236470771874779
520.0	620.0	-0.37750244140625	-0.22967529296875	0.44188101732022883
520.0	640.0	-0.3458251953125	-0.3272705078125	0.4761313379696619
520.0	660.0	-0.26458740234375	-0.5096435546875	0.5742325716236621
520.0	680.0	-0.2681884765625	-0.5048828125	0.5716919741598834
520.0	700.0	-0.276611328125	-0.48736572265625	0.560391982872101
520.0	720.0	0.10693359375	-0.95806884765625	0.9640180031107639
520.0	740.0	0.799560546875	0.19488525390625	0.8229686083376161
520.0	760.0	0.930419921875	0.242919921875	0.961608714324926
520.0	780.0	0.92205810546875	0.25042724609375	0.9554605985841175
520.0	800.0	0.89971923828125	0.2503662109375	0.9339046778513284
540.0	0.0	-0.0941162109375	-0.04378659278154373	0.10380330856311244
540.0	20.0	-0.1234130859375	-0.03685569763183594	0.1287988052294977
540.0	40.0	-0.09869384765625	-0.037738800048828125	0.10566310895634537
540.0	60.0	-0.08709716796875	-0.011749267578125	0.08788607373639484
540.0	80.0	-0.08062744140625	0.0248870849609375	0.08438098900564747
540.0	100.0	-0.09027099609375	-0.01227569580078125	0.091101841052479
540.0	120.0	-0.102294921875	-0.01154327392578125	0.10294415094767635
540.0	140.0	-0.09649658203125	0.019775390625	0.09850206301436076
540.0	160.0	-0.1180419921875	0.04156494140625	0.12514613966758545
540.0	180.0	-0.1287841796875	0.10321044921875	0.16503866748649682
540.0	200.0	-0.14520263671875	0.0936126708984375	0.17276324222130254
540.0	220.0	-0.14495849609375	0.1043853759765625	0.17863166658666668
540.0	240.0	-0.1463623046875	0.1150970458984375	0.18619681578368524
540.0	260.0	-0.10711669921875	0.313385009765625	0.33118597735610883
540.0	280.0	0.0062255859375	1.34014892578125	1.3401633860066853
540.0	300.0	-0.010986328125	1.5235595703125	1.5235991807875455
540.0	320.0	-0.01800537109375	1.513153076171875	1.513260197493026
540.0	340.0	-0.0772705078125	1.445556640625	1.4476203689616407
540.0	360.0	-0.14996337890625	0.960296630859375	0.9719355093075086
540.0	380.0	-0.2911376953125	0.101348876953125	0.3082738271270102
540.0	400.0	-0.31439208984375	0.066741943359375	0.32139830920480367
540.0	420.0	-0.32373046875	0.0257568359375	0.32475349265959563
540.0	440.0	-0.31005859375	-0.00750732421875	0.3101494663467164
540.0	460.0	-0.29144287109375	-0.05999755859375	0.29755445576999623
540.0	480.0	-0.27227783203125	-0.087310791015625	0.28593424426502634
540.0	500.0	-0.265380859375	-0.0860595703125	0.2789861110610807
540.0	520.0	-0.252685546875	-0.49395751953125	0.5548369280256885
540.0	540.0	-0.30694580078125	-0.69171142578125	0.7567565137965927
540.0	560.0	-0.32476806640625	-0.730224609375	0.7991885116129521
540.0	580.0	-0.3236083984375	-0.7249755859375	0.7939219078377326
540.0	600.0	-0.34466552734375	-0.70098876953125	0.7811399239240567
540.0	620.0	-0.359375	-0.70794677734375	0.7939389335310375
540.0	640.0	-0.39764404296875	-0.69134521484375	0.7975456043361308
540.0	660.0	-0.445556640625	-0.7486572265625	0.8712108601763926
540.0	680.0	-0.48248291015625	-0.8140869140625	0.9463230221444727
540.0	700.0	-0.5357666015625	-0.80828857421875	0.9697299987947214
540.0	720.0	-0.56878662109375	-0.82208251953125	0.9996688898100676
540.0	740.0	-0.58831787109375	-0.718994140625	0.9290158726853727
540.0	760.0	0.12725830078125	-0.51287841796875	0.5284306451520946
540.0	780.0	0.8345947265625	0.109130859375	0.8416994131362218
540.0	800.0	0.8929443359375	0.2860107421875	0.9376309144484878
560.0	0.0	-0.0245361328125	-0.036371707916259766	0.04387394386350915
560.0	20.0	-0.0345458984375	-0.03466987609863281	0.04894302205165325
560.0	40.0	-0.05029296875	-0.03435516357421875	0.06090697800662748
560.0	60.0	-0.0611572265625	-0.0288848876953125	0.06763536869114983
560.0	80.0	-0.06658935546875	-0.00315093994140625	0.06666386340633053
560.0	100.0	-0.07891845703125	-0.01385498046875	0.08012542258224101
560.0	120.0	-0.0875244140625	-0.016326904296875	0.08903421174415632
560.0	140.0	-0.086181640625	0.01275634765625	0.08712060368445437
560.0	160.0	-0.11322021484375	0.01361083984375	0.11403539805918651
560.0	180.0	-0.12530517578125	0.007781982421875	0.12554659026825193
560.0	200.0	-0.14080810546875	0.026702880859375	0.14331771143821898
560.0	220.0	-0.148681640625	0.06219482421875	0.16116583514672972
560.0	240.0	-0.15203857421875	0.0652313232421875	0.16544139017306733
560.0	260.0	-0.15057373046875	0.09039306640625	0.1756227626522271
560.0	280.0	-0.036865234375	1.15155029296875	1.1521402357100188
560.0	300.0	-0.0306396484375	1.4342041015625	1.4345313496034415
560.0	320.0	-0.0272216796875	1.371673583984375	1.371943672621274
560.0	340.0	-0.0159912109375	1.31549072265625	1.315587914288479
560.0	360.0	-0.0518798828125	0.921905517578125	0.9233641240494614
560.0	380.0	-0.1953125	-0.04107666015625	0.19958523158250477
560.0	400.0	-0.2103271484375	-0.079010009765625	0.22467774926105682
560.0	420.0	-0.23736572265625	-0.1900634765625	0.3040832310653578
560.0	440.0	-0.259521484375	-0.258087158203125	0.3660059864012722
560.0	460.0	-0.248291015625	-0.29949951171875	0.38903519887005555
560.0	480.0	-0.2451171875	-0.350006103515625	0.4273016593767225
560.0	500.0	-0.247314453125	-0.361236572265625	0.4377856780055007
560.0	520.0	-0.30474853515625	-0.61639404296875	0.6876141984334249
560.0	540.0	-0.31585693359375	-0.72320556640625	0.7891716503906051
560.0	560.0	-0.32684326171875	-0.735107421875	0.8044932811569407
560.0	580.0	-0.33270263671875	-0.72711181640625	0.7996140556776155
560.0	600.0	-0.3468017578125	-0.70849609375	0.7888207490177022
560.0	620.0	-0.36431884765625	-0.70037841796875	0.789467004449196
560.0	640.0	-0.41192626953125	-0.68316650390625	0.7977466537625967
560.0	660.0	-0.458251953125	-0.75933837890625	0.8868988816222788
560.0	680.0	-0.5008544921875	-0.8123779296875	0.954365298503538
560.0	700.0	-0.5472412109375	-0.80792236328125	0.975813244447062
560.0	720.0	-0.580078125	-0.830322265625	1.0128799020101784
560.0	740.0	-0.6044921875	-0.79638671875	0.9998212893062074
560.0	760.0	-0.49859619140625	-0.0177001953125	0.49891027149069456
560.0	780.0	0.7734375	0.24639892578125	0.8117376405171833
560.0	800.0	0.85406494140625	0.3564453125	0.9254621466826636
580.0	0.0	0.04144287109375	-0.050864554941654205	0.0656103232266519
580.0	20.0	0.02459716796875	-0.048671722412109375	0.05453400072105778
580.0	40.0	-0.013427734375	-0.054424285888671875	0.056056283723927375
580.0	60.0	-0.05078125	-0.042255401611328125	0.06606250310801984
580.0	80.0	-0.0595703125	-0.02887725830078125	0.06620059046804413
580.0	100.0	-0.0777587890625	-0.0345458984375	0.0850872985546047
580.0	120.0	-0.08514404296875	-0.02593994140625	0.08900780085601503
580.0	140.0	-0.08392333984375	0.008575439453125	0.0843603291384272
580.0	160.0	-0.1092529296875	0.0	0.1092529296875
580.0	180.0	-0.1214599609375	-0.0013427734375	0.12146738307646
580.0	200.0	-0.1334228515625	0.023834228515625	0.13553496880142754
580.0	220.0	-0.14306640625	0.087188720703125	0.16754065063481632
580.0	240.0	-0.148681640625	0.094757080078125	0.17630976854353206
580.0	260.0	-0.14666748046875	0.11090087890625	0.1838759222117727
580.0	280.0	-0.15484619140625	0.1746826171875	0.23343384446239943
580.0	300.0	-0.1834716796875	0.13623046875	0.22851826592900035
580.0	320.0	-0.1904296875	0.063323974609375	0.2006823152190457
580.0	340.0	-0.1903076171875	0.068389892578125	0.20222306141098625
580.0	360.0	-0.197998046875	-0.010650634765625	0.1982842973793574
580.0	380.0	-0.18603515625	-0.007080078125	0.1861698333974063
580.0	400.0	-0.19781494140625	-0.05841064453125	0.20625846513080176
580.0	420.0	-0.231201171875	-0.220489501953125	0.3194833365731465
580.0	440.0	-0.23822021484375	-0.2479248046875	0.3438249257100733
580.0	460.0	-0.228271484375	-0.25225830078125	0.34020893711337075
580.0	480.0	-0.21759033203125	-0.2589111328125	0.33820190314030113
580.0	500.0	-0.18768310546875	-0.318267822265625	0.36948525649624697
580.0	520.0	-0.248779296875	-0.6439208984375	0.6903080920851041
580.0	540.0	-0.28497314453125	-0.7381591796875	0.7912576493538319
580.0	560.0	-0.313232421875	-0.72967529296875	0.7940658557592746
580.0	580.0	-0.32220458984375	-0.723388671875	0.7919008576289431
580.0	600.0	-0.34210205078125	-0.6986083984375	0.7778737092331542
580.0	620.0	-0.36907958984375	-0.701171875	0.7923772724720506
580.0	640.0	-0.41815185546875	-0.69256591796875	0.8090108311783321
580.0	660.0	-0.46612548828125	-0.7655029296875	0.8962520327372091
580.0	680.0	-0.5108642578125	-0.8150634765625	0.9619307463307665
580.0	700.0	-0.5533447265625	-0.78704833984375	0.9620995144294227
580.0	720.0	-0.58050537109375	-0.78607177734375	0.9771874564304714
580.0	740.0	-0.6038818359375	-0.741455078125	0.9562577605711734
580.0	760.0	-0.46978759765625	0.33575439453125	0.5774351914792489
580.0	780.0	0.8021240234375	0.33935546875	0.8709564186261534
580.0	800.0	0.87420654296875	0.34423828125	0.9395408847130214
600.0	0.0	0.13177490234375	-0.05560030788183212	0.1430245402868311
600.0	20.0	0.08502197265625	-0.048694610595703125	0.09797908417324223
600.0	40.0	0.03668212890625	-0.05860137939453125	0.06913537624137539
600.0	60.0	-0.04144287109375	-0.011234283447265625	0.04293856878223453
600.0	80.0	-0.05474853515625	-0.00528717041015625	0.055003238747378995
600.0	100.0	-0.07171630859375	-0.02263641357421875	0.0752039635778398
600.0	120.0	-0.08270263671875	-0.0230255126953125	0.08584812377166745
600.0	140.0	-0.08233642578125	0.00286865234375	0.08238638344229338
600.0	160.0	-0.1031494140625	-0.021759033203125	0.10541943439125334
600.0	180.0	-0.1136474609375	-0.0325927734375	0.11822873702230263
600.0	200.0	-0.1236572265625	-0.08905029296875	0.152384593574776
600.0	220.0	-0.13775634765625	0.0438995361328125	0.14458208945877676
600.0	240.0	-0.14801025390625	0.0710601806640625	0.16418460505602162
600.0	260.0	-0.14599609375	0.1126708984375	0.18441689387084967
600.0	280.0	-0.15191650390625	0.186187744140625	0.24030085357166858
600.0	300.0	-0.18511962890625	0.107452392578125	0.21404507393806382
600.0	320.0	-0.19036865234375	0.06744384765625	0.20196261134639504
600.0	340.0	-0.19189453125	0.060546875	0.20121986779620657
600.0	360.0	-0.1968994140625	-0.017730712890625	0.19769612398265576
600.0	380.0	-0.1768798828125	0.06463623046875	0.18831976856658755
600.0	400.0	-0.1915283203125	-0.009002685546875	0.19173978676524994
600.0	420.0	-0.2196044921875	-0.1417236328125	0.26136511069096824
600.0	440.0	-0.22918701171875	-0.22698974609375	0.3225694207023901
600.0	460.0	-0.21435546875	-0.261474609375	0.338108323368179
600.0	480.0	-0.17919921875	-0.25555419921875	0.3121222656891797
600.0	500.0	-0.11492919921875	-0.2978515625	0.31925581297253547
600.0	520.0	-0.171875	-0.64166259765625	0.6642830005772891
600.0	540.0	-0.2344970703125	-0.74554443359375	0.7815531833776708
600.0	560.0	-0.29449462890625	-0.7200927734375	0.7779850183721667
600.0	580.0	-0.32708740234375	-0.7181396484375	0.7891202211513264
600.0	600.0	-0.3609619140625	-0.70770263671875	0.7944410144386647
600.0	620.0	-0.39117431640625	-0.7196044921875	0.8190530941229187
600.0	640.0	-0.43658447265625	-0.71649169921875	0.8390270298470173
600.0	660.0	-0.47515869140625	-0.77410888671875	0.908306308750436
600.0	680.0	-0.51275634765625	-0.79840087890625	0.9488746152680287
600.0	700.0	-0.55328369140625	-0.7613525390625	0.9411591427134106
600.0	720.0	-0.5838623046875	-0.75640869140625	0.955536131849505
600.0	740.0	-0.61962890625	-0.70556640625	0.939022861856468
600.0	760.0	-0.5257568359375	0.3377685546875	0.6249062706283991
600.0	780.0	0.81689453125	0.33416748046875	0.8826010311511027
600.0	800.0	0.899658203125	0.3360595703125	0.960375404333496
620.0	0.0	0.1397705078125	-0.05114598572254181	0.14883449435428123
620.0	20.0	0.08941650390625	-0.05129814147949219	0.10308642243315275
620.0	40.0	0.04046630859375	-0.061634063720703125	0.07373113278617316
620.0	60.0	-0.04766845703125	-0.016368865966796875	0.05040061079767872
620.0	80.0	-0.076416015625	-0.04547119140625	0.08892151984702054
620.0	100.0	-0.0897216796875	-0.0185546875	0.09162017372920118
620.0	120.0	-0.0999755859375	-0.0279693603515625	0.10381427118668225
620.0	140.0	-0.0946044921875	0.013885498046875	0.09561807882437566
620.0	160.0	-0.1053466796875	0.025146484375	0.10830636452952727
620.0	180.0	-0.11541748046875	0.0288543701171875	0.1189696157538299
620.0	200.0	-0.107421875	-0.01519775390625	0.10849161696790477
620.0	220.0	-0.13653564453125	0.0229949951171875	0.13845848485377607
620.0	240.0	-0.14666748046875	0.0294189453125	0.14958885042124975
620.0	260.0	-0.14556884765625	0.0751953125	0.16384329229462272
620.0	280.0	-0.16876220703125	0.113006591796875	0.20310384612705892
620.0	300.0	-0.1810302734375	0.106658935546875	0.21011446507284656
620.0	320.0	-0.1873779296875	0.053680419921875	0.19491556124887138
620.0	340.0	-0.17926025390625	0.101715087890625	0.20610724813827094
620.0	360.0	-0.19439697265625	-0.00994873046875	0.19465138123284573
620.0	380.0	-0.1717529296875	0.091094970703125	0.19441543802806022
620.0	400.0	-0.17645263671875	0.046112060546875	0.1823783296690641
620.0	420.0	-0.19586181640625	-0.067291259765625	0.20709892507398583
620.0	440.0	-0.21185302734375	-0.170654296875	0.27203785441848405
620.0	460.0	-0.20086669921875	-0.2161865234375	0.29510005721962934
620.0	480.0	-0.15155029296875	-0.18707275390625	0.2407565296165035
620.0	500.0	-0.0784912109375	-0.226104736328125	0.239341224999886
620.0	520.0	-0.166015625	-0.61029052734375	0.6324679561129188
620.0	540.0	-0.2039794921875	-0.75384521484375	0.7809546985426812
620.0	560.0	-0.27642822265625	-0.7130126953125	0.7647219533645476
620.0	580.0	-0.3154296875	-0.70977783203125	0.7767113096893394
620.0	600.0	-0.35528564453125	-0.71002197265625	0.7939515670773994
620.0	620.0	-0.3994140625	-0.6956787109375	0.8021848054995904
620.0	640.0	-0.45404052734375	-0.70806884765625	0.8411386886190888
620.0	660.0	-0.500732421875	-0.78515625	0.9312375074227119
620.0	680.0	-0.554443359375	-0.77996826171875	0.9569524168126667
620.0	700.0	-0.6002197265625	-0.71966552734375	0.9371137558491606
620.0	720.0	-0.643310546875	-0.69195556640625	0.9448020774750687
620.0	740.0	-0.7059326171875	-0.5897216796875	0.9198437473302951
620.0	760.0	-0.5521240234375	0.385009765625	0.6731073145371624
620.0	780.0	0.83685302734375	0.3497314453125	0.9069923225776332
620.0	800.0	0.90692138671875	0.35546875	0.9740967271859725
