# Supplementary material for: Real-time emotion detection by quantitative facial motion analysis
Source: PLoS One. 2023 Mar 10;18(3):e0282730. doi: 10.1371/journal.pone.0282730 (PMC10004542; doi:10.1371/journal.pone.0282730)
Supplement: S1 Dataset — Data from each participant is organized into folders by Study ID and subsequently by emotions. The data files (.csv) contain the pixel displacement results after DISC-processing of videos. (ZIP) [file pone.0282730.s004.zip › S1_Dataset/1/neutral/result/100012_cropped_result.csv]

pos_x	pos_y	disp_x	disp_y	disp_xy_indi
0.0	0.0	-0.2508838176727295	-0.4646700620651245	0.52807287049199
0.0	20.0	-0.23413944244384766	-0.5122795104980469	0.5632508991417895
0.0	40.0	-0.2342531681060791	-0.44654083251953125	0.504255155526417
0.0	60.0	-0.12282776832580566	-0.5434074401855469	0.5571160621638067
0.0	80.0	-0.08773338794708252	-0.5474929809570312	0.5544778729200016
0.0	100.0	-0.12450575828552246	-0.45989227294921875	0.47644788441617797
0.0	120.0	-0.09658288955688477	-0.5502700805664062	0.5586818559088138
0.0	140.0	-0.15519118309020996	-0.4059600830078125	0.43461234716083375
0.0	160.0	-0.21547865867614746	-0.3019561767578125	0.3709563114802968
0.0	180.0	-0.2074282169342041	-0.3084259033203125	0.3716893905123658
0.0	200.0	-0.2136859893798828	-0.2890472412109375	0.35945793872011406
0.0	220.0	-0.2237379550933838	-0.304962158203125	0.378233513170471
0.0	240.0	-0.22539162635803223	-0.3378143310546875	0.406103321210557
0.0	260.0	-0.18172073364257812	-0.44793701171875	0.4833942402461167
0.0	280.0	-0.12413287162780762	-0.517669677734375	0.5323446863303676
0.0	300.0	-0.1052478551864624	-0.528564453125	0.5389410840979567
0.0	320.0	-0.09958970546722412	-0.53057861328125	0.5398442129971411
0.0	340.0	-0.09726560115814209	-0.43511962890625	0.4458583728362264
0.0	360.0	-0.06747996807098389	-0.5379638671875	0.542179553736759
0.0	380.0	-0.06700026988983154	-0.560638427734375	0.5646277382645865
0.0	400.0	-0.05604124069213867	-0.57989501953125	0.582596648064047
0.0	420.0	-0.06833171844482422	-0.60394287109375	0.6077961955216441
0.0	440.0	-0.029119491577148438	-0.587371826171875	0.588093195820352
0.0	460.0	0.007271885871887207	-0.565032958984375	0.5650797510641946
0.0	480.0	0.049634337425231934	-0.5626220703125	0.5648071896270137
0.0	500.0	0.08243060111999512	-0.54248046875	0.5487074475312171
0.0	520.0	0.12910115718841553	-0.59393310546875	0.6078023054901497
0.0	540.0	0.22019624710083008	-0.58380126953125	0.62394736119611
0.0	560.0	0.37233877182006836	-0.51080322265625	0.6321044955357361
0.0	580.0	0.5437442064285278	-0.3839111328125	0.6656166463678372
0.0	600.0	0.3335144519805908	-0.56341552734375	0.6547281467387436
0.0	620.0	0.3243272304534912	-0.5931396484375	0.676019818468507
0.0	640.0	0.1824413537979126	-0.61846923828125	0.6448170641940276
0.0	660.0	0.12051916122436523	-0.68145751953125	0.6920326720234447
0.0	680.0	0.0795125961303711	-0.68023681640625	0.6848681474108004
0.0	700.0	0.009507179260253906	-0.79949951171875	0.7995560366203274
0.0	720.0	0.1097421646118164	-0.2454833984375	0.26889671177259006
0.0	740.0	0.4599553346633911	0.0074462890625	0.46001560528542335
0.0	760.0	0.8239089250564575	-0.13311767578125	0.8345934533610297
0.0	780.0	0.9210885167121887	-0.1756591796875	0.9376887559459938
0.0	800.0	0.8661370873451233	-0.00360107421875	0.8661445732729742
20.0	0.0	-0.22867584228515625	-0.33845606446266174	0.408466826580053
20.0	20.0	-0.24171066284179688	-0.3415966033935547	0.4184641967736718
20.0	40.0	-0.20447349548339844	-0.33518218994140625	0.3926277000023257
20.0	60.0	-0.1449756622314453	-0.3563385009765625	0.38470127361066764
20.0	80.0	-0.12894439697265625	-0.35102081298828125	0.37395490190876746
20.0	100.0	-0.1634502410888672	-0.28993988037109375	0.3328379719046686
20.0	120.0	-0.1522216796875	-0.2974700927734375	0.3341554965304646
20.0	140.0	-0.20038604736328125	-0.1921844482421875	0.2776498336466875
20.0	160.0	-0.23450660705566406	-0.1623382568359375	0.28521405713128944
20.0	180.0	-0.2143230438232422	-0.180511474609375	0.2802119904274448
20.0	200.0	-0.18074989318847656	-0.2454986572265625	0.30486081182679237
20.0	220.0	-0.141387939453125	-0.3262786865234375	0.3555957405569703
20.0	240.0	-0.1388874053955078	-0.366455078125	0.391891612134141
20.0	260.0	-0.12838363647460938	-0.45977783203125	0.47736570147194385
20.0	280.0	-0.1034088134765625	-0.502655029296875	0.5131817038652808
20.0	300.0	-0.09500312805175781	-0.4974365234375	0.5064273780012344
20.0	320.0	-0.09543609619140625	-0.4764404296875	0.48590485848267145
20.0	340.0	-0.09303855895996094	-0.3841552734375	0.3952612396418178
20.0	360.0	-0.0560302734375	-0.494171142578125	0.49733742036815465
20.0	380.0	-0.05757904052734375	-0.5009765625	0.504274589963014
20.0	400.0	-0.046039581298828125	-0.5181884765625	0.5202296995446685
20.0	420.0	-0.0550079345703125	-0.53875732421875	0.5415582399567374
20.0	440.0	-0.03380584716796875	-0.500335693359375	0.501476461413844
20.0	460.0	-0.011760711669921875	-0.469451904296875	0.46959919589682575
20.0	480.0	0.015565872192382812	-0.464019775390625	0.46428078608819867
20.0	500.0	0.04660987854003906	-0.54156494140625	0.5435669844075082
20.0	520.0	0.055065155029296875	-0.69720458984375	0.699375729774484
20.0	540.0	0.031061172485351562	-0.77679443359375	0.7774151969818957
20.0	560.0	0.023488998413085938	-0.76922607421875	0.7695846193268417
20.0	580.0	-0.03827095031738281	-0.7684326171875	0.7693850484613192
20.0	600.0	-0.05884742736816406	-0.81964111328125	0.8217509198587966
20.0	620.0	-0.09278678894042969	-0.79193115234375	0.7973483167690113
20.0	640.0	-0.126708984375	-0.80487060546875	0.8147833198274105
20.0	660.0	-0.1533794403076172	-0.88934326171875	0.9024725424485905
20.0	680.0	-0.1988067626953125	-0.928955078125	0.949990350512896
20.0	700.0	-0.23575592041015625	-0.96826171875	0.9965498532462609
20.0	720.0	-0.27782249450683594	-0.9461669921875	0.9861122225990009
20.0	740.0	-0.2566356658935547	-0.8363037109375	0.8747946970212278
20.0	760.0	-0.19292449951171875	-0.60565185546875	0.6356367142830776
20.0	780.0	0.9243831634521484	-0.18084716796875	0.941907602175563
20.0	800.0	0.8951358795166016	-0.06414794921875	0.8974314470682043
40.0	0.0	-0.25569915771484375	-0.24172258377075195	0.3518691045842029
40.0	20.0	-0.24409866333007812	-0.1978607177734375	0.3142181106768843
40.0	40.0	-0.24980545043945312	-0.15301895141601562	0.29294634758213833
40.0	60.0	-0.18505096435546875	-0.20033645629882812	0.2727243207549727
40.0	80.0	-0.17604446411132812	-0.1893310546875	0.25853027214105084
40.0	100.0	-0.19783401489257812	-0.14307403564453125	0.24414847352406163
40.0	120.0	-0.16623687744140625	-0.19921875	0.259466394303832
40.0	140.0	-0.20666885375976562	-0.1218109130859375	0.23989563076722595
40.0	160.0	-0.2335357666015625	-0.0868072509765625	0.24914745253421192
40.0	180.0	-0.20523452758789062	-0.1259613037109375	0.24080585820694578
40.0	200.0	-0.1716461181640625	-0.1944732666015625	0.25938820579099914
40.0	220.0	-0.1542816162109375	-0.2264862060546875	0.2740416366790006
40.0	240.0	-0.15410614013671875	-0.2547607421875	0.2977444175593622
40.0	260.0	-0.15204620361328125	-0.313507080078125	0.34843182588897254
40.0	280.0	-0.13387680053710938	-0.29058837890625	0.3199446884657023
40.0	300.0	-0.12595367431640625	-0.27685546875	0.3041599556986185
40.0	320.0	-0.12128448486328125	-0.310791015625	0.333618017591632
40.0	340.0	-0.10951614379882812	-0.245361328125	0.26869307228104994
40.0	360.0	-0.07520675659179688	-0.3306884765625	0.3391326064657966
40.0	380.0	-0.0675048828125	-0.335693359375	0.34241340618031046
40.0	400.0	-0.0474090576171875	-0.384063720703125	0.3869787595004121
40.0	420.0	-0.05254364013671875	-0.39434814453125	0.39783324799978276
40.0	440.0	-0.029022216796875	-0.348358154296875	0.34956500501756493
40.0	460.0	-0.006198883056640625	-0.34161376953125	0.3416700070016388
40.0	480.0	0.02024078369140625	-0.3489990234375	0.3495854797968173
40.0	500.0	0.05246734619140625	-0.453460693359375	0.45648595031866424
40.0	520.0	0.060054779052734375	-0.644775390625	0.6475661208268187
40.0	540.0	0.03913116455078125	-0.73699951171875	0.7380376198492704
40.0	560.0	0.045940399169921875	-0.7362060546875	0.737638038088076
40.0	580.0	-0.047344207763671875	-0.757080078125	0.7585589750985258
40.0	600.0	-0.08050537109375	-0.79205322265625	0.7961340479436195
40.0	620.0	-0.22254180908203125	-0.80596923828125	0.8361287399947221
40.0	640.0	-0.3201141357421875	-0.85247802734375	0.9105997183207664
40.0	660.0	-0.3538093566894531	-0.905029296875	0.9717299465813851
40.0	680.0	-0.39044952392578125	-0.93927001953125	1.01719172250078
40.0	700.0	-0.3914680480957031	-0.98529052734375	1.0602097226271718
40.0	720.0	-0.37884521484375	-1.00732421875	1.0762089845798097
40.0	740.0	-0.3236045837402344	-0.87969970703125	0.9373321189250678
40.0	760.0	-0.19681549072265625	-0.602294921875	0.6336367337085282
40.0	780.0	0.9441413879394531	-0.18017578125	0.9611796255483596
40.0	800.0	0.9196128845214844	-0.08282470703125	0.9233351447187188
60.0	0.0	-0.25493621826171875	-0.10251468420028687	0.2747757919800637
60.0	20.0	-0.2669715881347656	-0.06869125366210938	0.27566704046888013
60.0	40.0	-0.2704582214355469	-0.044612884521484375	0.27411304056430186
60.0	60.0	-0.19919967651367188	-0.06307220458984375	0.20894643838786683
60.0	80.0	-0.18233108520507812	-0.0531768798828125	0.18992736818618988
60.0	100.0	-0.18155670166015625	-0.04677581787109375	0.1874855009200037
60.0	120.0	-0.15060806274414062	-0.09069061279296875	0.17580550563707378
60.0	140.0	-0.16138076782226562	-0.0722198486328125	0.17680344668430634
60.0	160.0	-0.17389678955078125	-0.0747222900390625	0.18927100687836604
60.0	180.0	-0.15619659423828125	-0.108856201171875	0.19038657669386777
60.0	200.0	-0.15546798706054688	-0.1394805908203125	0.20886629746381252
60.0	220.0	-0.14697265625	-0.1497039794921875	0.209790951094126
60.0	240.0	-0.15784835815429688	-0.1533203125	0.22005277184599342
60.0	260.0	-0.20348739624023438	-0.06005859375	0.2121653956512647
60.0	280.0	-0.2639045715332031	0.348907470703125	0.43747233739812114
60.0	300.0	-0.2285919189453125	0.36212158203125	0.42823627307821044
60.0	320.0	-0.21641159057617188	0.405914306640625	0.460000435729411
60.0	340.0	-0.18813323974609375	0.34600830078125	0.3938475086970707
60.0	360.0	-0.08388137817382812	-0.078125	0.11462809964987106
60.0	380.0	-0.06354904174804688	-0.042755126953125	0.07659296043288077
60.0	400.0	-0.034832000732421875	-0.081329345703125	0.08847446381596136
60.0	420.0	-0.029453277587890625	-0.113250732421875	0.11701804969644841
60.0	440.0	-0.009067535400390625	-0.07244873046875	0.07301396266996417
60.0	460.0	0.0062255859375	-0.10333251953125	0.10351988945580148
60.0	480.0	0.016155242919921875	-0.11871337890625	0.11980758826193176
60.0	500.0	0.050861358642578125	-0.306732177734375	0.3109204185328477
60.0	520.0	0.04106903076171875	-0.6011962890625	0.6025974139259378
60.0	540.0	0.025104522705078125	-0.71240234375	0.7128445387605512
60.0	560.0	0.032680511474609375	-0.71728515625	0.7180292551190578
60.0	580.0	-0.05582427978515625	-0.7362060546875	0.738319514283664
60.0	600.0	-0.08707046508789062	-0.77471923828125	0.7795967958205715
60.0	620.0	-0.23563766479492188	-0.79852294921875	0.8325647179042686
60.0	640.0	-0.3333740234375	-0.859130859375	0.9215443955845712
60.0	660.0	-0.35683441162109375	-0.90814208984375	0.9757319573851959
60.0	680.0	-0.39115142822265625	-0.9439697265625	1.021801489755767
60.0	700.0	-0.3937416076660156	-0.9891357421875	1.064622923893824
60.0	720.0	-0.3677787780761719	-1.0316162109375	1.0952137856474629
60.0	740.0	-0.35051727294921875	-1.08251953125	1.1378536347762294
60.0	760.0	-0.28090667724609375	-1.009521484375	1.047875082601044
60.0	780.0	1.0636329650878906	-0.8370361328125	1.353493469528155
60.0	800.0	0.9623947143554688	-0.60882568359375	1.1388030115971512
80.0	0.0	-0.2713775634765625	-0.0040766894817352295	0.27140818218249463
80.0	20.0	-0.2351531982421875	-0.011159896850585938	0.23541786240904758
80.0	40.0	-0.21715545654296875	-0.003154754638671875	0.2171783708917981
80.0	60.0	-0.15363311767578125	-0.033538818359375	0.1572513503399052
80.0	80.0	-0.14620208740234375	-0.02504730224609375	0.14833211961881262
80.0	100.0	-0.14226531982421875	-0.02429962158203125	0.14432564856503216
80.0	120.0	-0.11086273193359375	-0.06797027587890625	0.1300403927048611
80.0	140.0	-0.11551666259765625	-0.069976806640625	0.1350587013313847
80.0	160.0	-0.130462646484375	-0.064697265625	0.14562361864429413
80.0	180.0	-0.1643218994140625	-0.0490570068359375	0.17148841519690622
80.0	200.0	-0.206390380859375	0.0052947998046875	0.2064582868674677
80.0	220.0	-0.17575836181640625	-0.0084075927734375	0.17595934008921132
80.0	240.0	-0.2285919189453125	0.115325927734375	0.256035808071634
80.0	260.0	-0.3072509765625	0.458038330078125	0.5515453511900607
80.0	280.0	-0.26650238037109375	0.631011962890625	0.6849814713220633
80.0	300.0	-0.2429351806640625	0.611419677734375	0.6579145266104767
80.0	320.0	-0.219146728515625	0.625579833984375	0.6628539939587142
80.0	340.0	-0.15265655517578125	0.449310302734375	0.4745353221641062
80.0	360.0	-0.0329437255859375	0.034637451171875	0.04780211375206726
80.0	380.0	-0.03070831298828125	0.094451904296875	0.09931849128884448
80.0	400.0	-0.0090179443359375	0.097381591796875	0.09779825019364743
80.0	420.0	-0.000457763671875	0.088134765625	0.08813595440768184
80.0	440.0	-0.01033782958984375	0.070648193359375	0.07140054583525456
80.0	460.0	0.00174713134765625	0.01910400390625	0.019183728344510573
80.0	480.0	-0.01677703857421875	-0.017547607421875	0.02427730523664162
80.0	500.0	0.03482818603515625	-0.232025146484375	0.2346245322714467
80.0	520.0	0.032196044921875	-0.56280517578125	0.5637253331142527
80.0	540.0	0.01898956298828125	-0.67608642578125	0.6763530576763526
80.0	560.0	0.0235443115234375	-0.69000244140625	0.6904040148722327
80.0	580.0	-0.070220947265625	-0.717529296875	0.720957192424636
80.0	600.0	-0.100799560546875	-0.75823974609375	0.7649104940859144
80.0	620.0	-0.25948333740234375	-0.7906494140625	0.8321406722104341
80.0	640.0	-0.349151611328125	-0.8460693359375	0.9152814697713203
80.0	660.0	-0.364288330078125	-0.89410400390625	0.9654677401302938
80.0	680.0	-0.39386749267578125	-0.93463134765625	1.014232398323207
80.0	700.0	-0.3884429931640625	-0.97784423828125	1.052172663244058
80.0	720.0	-0.36125946044921875	-1.02862548828125	1.0902196076506332
80.0	740.0	-0.3363037109375	-1.06536865234375	1.1171886820886934
80.0	760.0	0.47719573974609375	-0.23486328125	0.5318613869339813
80.0	780.0	1.1521453857421875	-0.1890869140625	1.1675585000147501
80.0	800.0	1.1249237060546875	-0.16259765625	1.1366139812010962
100.0	0.0	-0.20569610595703125	0.023582980036735535	0.20704358225576394
100.0	20.0	-0.1716156005859375	0.008792877197265625	0.1718407083722545
100.0	40.0	-0.17650604248046875	0.026493072509765625	0.17848323709280023
100.0	60.0	-0.13045501708984375	0.00885009765625	0.13075486879056009
100.0	80.0	-0.1186065673828125	0.00905609130859375	0.11895179954974716
100.0	100.0	-0.11266326904296875	0.00782012939453125	0.11293434648146494
100.0	120.0	-0.09175872802734375	-0.02425384521484375	0.09491002674586936
100.0	140.0	-0.10455322265625	-0.0221710205078125	0.10687811056603326
100.0	160.0	-0.14562225341796875	0.0123443603515625	0.1461445309377547
100.0	180.0	-0.17584991455078125	0.0450286865234375	0.18152348348779304
100.0	200.0	-0.2148590087890625	0.1204681396484375	0.24632695006469324
100.0	220.0	-0.176513671875	0.1125030517578125	0.2093179710718031
100.0	240.0	-0.23785400390625	0.31011962890625	0.3908307963904388
100.0	260.0	-0.17542266845703125	0.588348388671875	0.6139437588748478
100.0	280.0	-0.04834747314453125	0.627288818359375	0.6291492190237242
100.0	300.0	0.00272369384765625	0.5909423828125	0.5909486596247521
100.0	320.0	0.023193359375	0.608123779296875	0.6085659067557204
100.0	340.0	0.07163238525390625	0.3748779296875	0.3816603998110758
100.0	360.0	0.0248260498046875	0.03106689453125	0.03976788509237869
100.0	380.0	0.0218505859375	0.102813720703125	0.10510998654091945
100.0	400.0	0.09552001953125	0.111572265625	0.1468756092342971
100.0	420.0	0.11016845703125	0.1171875	0.1608415340665973
100.0	440.0	0.134246826171875	0.11700439453125	0.17807930445968737
100.0	460.0	0.1808929443359375	0.087188720703125	0.2008086908686278
100.0	480.0	0.18817901611328125	0.0714111328125	0.20127317753473034
100.0	500.0	0.219451904296875	0.03448486328125	0.22214487186305087
100.0	520.0	0.17252349853515625	0.0352783203125	0.1760934905976976
100.0	540.0	0.14023590087890625	-0.0086669921875	0.1405034684585993
100.0	560.0	0.15126800537109375	-0.10430908203125	0.18374545992527622
100.0	580.0	-0.0585174560546875	-0.47344970703125	0.47705232181710294
100.0	600.0	-0.1357574462890625	-0.6708984375	0.6844960172731972
100.0	620.0	-0.3334808349609375	-0.80853271484375	0.8746054071744862
100.0	640.0	-0.45087432861328125	-0.884521484375	0.992807089279398
100.0	660.0	-0.5066757202148438	-0.9168701171875	1.0475548182537515
100.0	680.0	-0.5412521362304688	-0.91290283203125	1.061294236159192
100.0	700.0	-0.5401153564453125	-0.9434814453125	1.0871438892423628
100.0	720.0	-0.4797210693359375	-1.00250244140625	1.1113700776025541
100.0	740.0	-0.38141632080078125	-0.62481689453125	0.7320345357050305
100.0	760.0	1.038299560546875	-0.197509765625	1.0569182016358107
100.0	780.0	1.147979736328125	-0.13232421875	1.1555808815863082
100.0	800.0	1.1221694946289062	-0.1248779296875	1.1290964848048775
120.0	0.0	-0.14876556396484375	0.045462094247341156	0.15555704752640476
120.0	20.0	-0.13909149169921875	0.04126167297363281	0.14508262721531084
120.0	40.0	-0.14752197265625	0.050807952880859375	0.15602621732367608
120.0	60.0	-0.10327911376953125	0.029876708984375	0.10751368787627374
120.0	80.0	-0.09326171875	0.0287017822265625	0.09757838124905086
120.0	100.0	-0.0850830078125	0.02053070068359375	0.08752501293333953
120.0	120.0	-0.0727386474609375	0.00408172607421875	0.07285308038917439
120.0	140.0	-0.07855224609375	0.001129150390625	0.07856036116883444
120.0	160.0	-0.1127777099609375	0.0496826171875	0.1232362540595624
120.0	180.0	-0.11179351806640625	0.06365966796875	0.12864814031907104
120.0	200.0	-0.14398193359375	0.158416748046875	0.21407163114981423
120.0	220.0	-0.08475494384765625	0.1566162109375	0.17807874110920388
120.0	240.0	-0.185791015625	0.3395843505859375	0.38708633746212473
120.0	260.0	-0.20001983642578125	0.557373046875	0.5921761970448637
120.0	280.0	0.0946807861328125	0.50457763671875	0.5133839135962542
120.0	300.0	0.1230010986328125	0.454193115234375	0.47055356357293177
120.0	320.0	0.1391143798828125	0.44732666015625	0.4684591247662112
120.0	340.0	0.2588958740234375	0.178955078125	0.3147252668170836
120.0	360.0	0.39453125	-0.133026123046875	0.4163542441712884
120.0	380.0	0.0341339111328125	0.1009521484375	0.10656669349928136
120.0	400.0	0.0792388916015625	0.1514892578125	0.17096139088936502
120.0	420.0	0.1051025390625	0.156585693359375	0.18858850198837826
120.0	440.0	0.12453460693359375	0.16241455078125	0.20466400423518527
120.0	460.0	0.17833709716796875	0.12908935546875	0.22015490437788304
120.0	480.0	0.18036651611328125	0.0987548828125	0.20563221297781423
120.0	500.0	0.15758514404296875	0.057769775390625	0.16784047358049986
120.0	520.0	0.127105712890625	0.06475830078125	0.14265167285913208
120.0	540.0	0.1085205078125	0.04815673828125	0.11872561668726629
120.0	560.0	0.12143707275390625	-0.0084228515625	0.12172882595129811
120.0	580.0	0.110198974609375	-0.04998779296875	0.12100658432847482
120.0	600.0	0.08681488037109375	-0.07855224609375	0.11707808855725473
120.0	620.0	-0.5164031982421875	-0.18756103515625	0.5494100518407394
120.0	640.0	-0.583465576171875	-0.7813720703125	0.975179158330417
120.0	660.0	-0.5986251831054688	-1.2301025390625	1.368029373389353
120.0	680.0	-0.6165237426757812	-1.34356689453125	1.4782670683483752
120.0	700.0	-0.5910720825195312	-1.4195556640625	1.5376945373206932
120.0	720.0	-0.393798828125	-1.44415283203125	1.4968817319001868
120.0	740.0	0.9604263305664062	-0.0010986328125	0.9604269589298858
120.0	760.0	1.1471023559570312	-0.08038330078125	1.1499153403997446
120.0	780.0	1.1381454467773438	-0.08599853515625	1.1413898571780898
120.0	800.0	1.11566162109375	-0.083740234375	1.1187999283315646
140.0	0.0	-0.1668701171875	0.11005055904388428	0.199891874662382
140.0	20.0	-0.1489410400390625	0.10114288330078125	0.18003698578434674
140.0	40.0	-0.150604248046875	0.10192489624023438	0.18185247868353951
140.0	60.0	-0.0944976806640625	0.07071685791015625	0.11802832559844421
140.0	80.0	-0.0904998779296875	0.0723724365234375	0.11587923659408242
140.0	100.0	-0.09088134765625	0.0773773193359375	0.11935941060273306
140.0	120.0	-0.071868896484375	0.074676513671875	0.10364226925375353
140.0	140.0	-0.0655364990234375	0.078460693359375	0.10223068573908177
140.0	160.0	-0.0862274169921875	0.1090545654296875	0.13902541379978905
140.0	180.0	-0.09576416015625	0.1324310302734375	0.16342812533256332
140.0	200.0	-0.0901031494140625	0.20904541015625	0.2276369061504036
140.0	220.0	-0.0813446044921875	0.1993255615234375	0.215284983583677
140.0	240.0	-0.1470184326171875	0.3379058837890625	0.36850346786493327
140.0	260.0	-0.1710052490234375	0.525848388671875	0.5529550823189666
140.0	280.0	0.125274658203125	0.471099853515625	0.4874718576188303
140.0	300.0	0.15948486328125	0.286224365234375	0.3276580669992117
140.0	320.0	0.1917724609375	0.238128662109375	0.30574815860774346
140.0	340.0	0.2956085205078125	-0.152740478515625	0.3327372103838101
140.0	360.0	0.4469451904296875	-0.329559326171875	0.555310141015892
140.0	380.0	0.0355682373046875	0.044036865234375	0.05660693424513528
140.0	400.0	0.0648651123046875	0.1600341796875	0.17268011310672332
140.0	420.0	0.1142578125	0.18585205078125	0.21816469122404175
140.0	440.0	0.13311767578125	0.204620361328125	0.24411023713776206
140.0	460.0	0.1798858642578125	0.17059326171875	0.24791326125002283
140.0	480.0	0.1728363037109375	0.124603271484375	0.2130689164215848
140.0	500.0	0.153045654296875	0.0908203125	0.17796432637401302
140.0	520.0	0.1782989501953125	0.1109619140625	0.21000729038098692
140.0	540.0	0.1774444580078125	0.08746337890625	0.19782916450155824
140.0	560.0	0.1737213134765625	0.04827880859375	0.18030512503879095
140.0	580.0	0.1663818359375	-0.05133056640625	0.1741199080447713
140.0	600.0	0.125213623046875	-0.0760498046875	0.14649922931378104
140.0	620.0	0.1138916015625	-0.09259033203125	0.14677965285463912
140.0	640.0	0.12677001953125	-0.10906982421875	0.1672329644748981
140.0	660.0	0.3094329833984375	-0.1622314453125	0.34938204456302613
140.0	680.0	0.38909912109375	-0.17523193359375	0.42673687043297903
140.0	700.0	0.45477294921875	-0.1412353515625	0.47619939087750074
140.0	720.0	0.495758056640625	-0.2259521484375	0.5448214607627082
140.0	740.0	0.8820343017578125	0.02801513671875	0.88247909740841
140.0	760.0	1.0842742919921875	-0.03021240234375	1.0846951320673197
140.0	780.0	1.08526611328125	-0.03271484375	1.0857590882134849
140.0	800.0	1.065185546875	-0.03131103515625	1.0656456400670669
160.0	0.0	-0.1444244384765625	0.1482711136341095	0.20698488246142374
160.0	20.0	-0.1390838623046875	0.1519908905029297	0.20602318206809359
160.0	40.0	-0.14251708984375	0.14977645874023438	0.20674648362256767
160.0	60.0	-0.1082305908203125	0.13352584838867188	0.17188081038099773
160.0	80.0	-0.0981292724609375	0.13173675537109375	0.1642678508699018
160.0	100.0	-0.073760986328125	0.11882781982421875	0.13985969350844024
160.0	120.0	-0.0372314453125	0.10772705078125	0.11397937528379287
160.0	140.0	-0.0335845947265625	0.1297149658203125	0.1339921541013215
160.0	160.0	0.009124755859375	0.147613525390625	0.14789528068110183
160.0	180.0	0.06451416015625	0.1591644287109375	0.17174222610512938
160.0	200.0	-0.0534820556640625	0.2139129638671875	0.22049736140937956
160.0	220.0	-0.1376800537109375	0.2023162841796875	0.244719586535534
160.0	240.0	-0.1147918701171875	0.33837890625	0.3573198254224743
160.0	260.0	-0.114105224609375	0.436065673828125	0.450747461639367
160.0	280.0	0.050048828125	0.276763916015625	0.281252822928037
160.0	300.0	0.0822906494140625	0.06536865234375	0.10509429903770326
160.0	320.0	0.0972442626953125	-0.04229736328125	0.10604486582433391
160.0	340.0	0.0781707763671875	-0.523590087890625	0.5293932852002954
160.0	360.0	0.256866455078125	-0.43255615234375	0.5030757404952378
160.0	380.0	0.126678466796875	0.039764404296875	0.13277289557395475
160.0	400.0	0.1223297119140625	0.172271728515625	0.21128678818785318
160.0	420.0	0.161895751953125	0.20904541015625	0.2644054046494938
160.0	440.0	0.1829376220703125	0.23297119140625	0.29621233869301944
160.0	460.0	0.199371337890625	0.190460205078125	0.2757245366134454
160.0	480.0	0.1706390380859375	0.15325927734375	0.22936016962590194
160.0	500.0	0.1640625	0.13238525390625	0.21081356540334942
160.0	520.0	0.169708251953125	0.15667724609375	0.23097326733738444
160.0	540.0	0.20672607421875	0.1337890625	0.24624212272989573
160.0	560.0	0.22589111328125	0.0787353515625	0.23921967027214336
160.0	580.0	0.18841552734375	-0.0455322265625	0.19383909461190288
160.0	600.0	0.127716064453125	-0.040283203125	0.133918369066401
160.0	620.0	0.1059722900390625	-0.04522705078125	0.11521984368368562
160.0	640.0	0.102203369140625	-0.0465087890625	0.1122880052532548
160.0	660.0	0.0846099853515625	-0.0306396484375	0.08998687502944647
160.0	680.0	0.2265625	-0.04779052734375	0.2315480531337798
160.0	700.0	0.4393768310546875	-0.14569091796875	0.46290154811389045
160.0	720.0	0.6273193359375	-0.22381591796875	0.6660503842632779
160.0	740.0	0.876983642578125	0.031982421875	0.8775666269056652
160.0	760.0	0.8924713134765625	-0.018310546875	0.8926591295144202
160.0	780.0	0.89923095703125	-0.016357421875	0.8993797192141563
160.0	800.0	0.8766021728515625	-0.01385498046875	0.8767116572350742
180.0	0.0	-0.1409149169921875	0.18969962000846863	0.23631115010145518
180.0	20.0	-0.1381683349609375	0.1953105926513672	0.23924196201274164
180.0	40.0	-0.14459228515625	0.19227981567382812	0.24057941816013195
180.0	60.0	-0.0943145751953125	0.15919113159179688	0.1850325794873677
180.0	80.0	-0.0721435546875	0.158538818359375	0.17418165635259988
180.0	100.0	-0.061798095703125	0.15673065185546875	0.16847403913829795
180.0	120.0	-0.0172271728515625	0.1589813232421875	0.15991196523179407
180.0	140.0	0.0782470703125	0.1881103515625	0.20373538813239261
180.0	160.0	0.135467529296875	0.1975250244140625	0.23951531634443687
180.0	180.0	0.1138763427734375	0.1927337646484375	0.2238618446252347
180.0	200.0	-0.04803466796875	0.2248077392578125	0.22988225020013325
180.0	220.0	-0.094390869140625	0.217071533203125	0.23670590762437255
180.0	240.0	-0.01861572265625	0.334136962890625	0.3346551286022453
180.0	260.0	-0.099273681640625	0.411651611328125	0.42345284622437696
180.0	280.0	-0.0616455078125	0.24420166015625	0.2518623025713249
180.0	300.0	-0.051788330078125	0.01275634765625	0.05333624975387697
180.0	320.0	-0.0796051025390625	-0.098602294921875	0.12672562848183105
180.0	340.0	-0.1065673828125	-0.5496826171875	0.5599174820610673
180.0	360.0	0.2929229736328125	-0.481109619140625	0.5632675510905334
180.0	380.0	0.248260498046875	0.016143798828125	0.24878484103957257
180.0	400.0	0.20452880859375	0.183746337890625	0.27494499492261093
180.0	420.0	0.35772705078125	0.234588623046875	0.42778553613192655
180.0	440.0	0.4413299560546875	0.262176513671875	0.5133309404588537
180.0	460.0	0.6786651611328125	0.133026123046875	0.6915796052142578
180.0	480.0	0.65362548828125	0.0797119140625	0.6584681223676738
180.0	500.0	0.62310791015625	0.028656005859375	0.6237664902598583
180.0	520.0	0.5955810546875	0.05010986328125	0.59768536129032
180.0	540.0	0.397674560546875	0.08294677734375	0.40623296761570665
180.0	560.0	0.2586669921875	0.098876953125	0.27692104417434876
180.0	580.0	0.213531494140625	-0.03436279296875	0.21627875654012102
180.0	600.0	0.13116455078125	-0.01806640625	0.1324029245010742
180.0	620.0	0.105072021484375	-0.01922607421875	0.1068165325625104
180.0	640.0	0.0998687744140625	-0.0225830078125	0.10239025512628798
180.0	660.0	0.0873565673828125	-0.00811767578125	0.08773292725651728
180.0	680.0	0.169525146484375	0.03521728515625	0.17314454211532465
180.0	700.0	0.2808380126953125	-0.046875	0.2847231198895736
180.0	720.0	0.55462646484375	-0.19085693359375	0.586546574967312
180.0	740.0	0.64874267578125	-0.061767578125	0.6516765248858087
180.0	760.0	0.6790924072265625	-0.0322265625	0.6798566384785353
180.0	780.0	0.688201904296875	-0.02801513671875	0.6887718845620917
180.0	800.0	0.650604248046875	-0.0257568359375	0.6511138933966553
200.0	0.0	-0.1624298095703125	0.26045680046081543	0.3069547001486262
200.0	20.0	-0.1418304443359375	0.2465381622314453	0.284423874484875
200.0	40.0	-0.1504669189453125	0.24242782592773438	0.28532708332884055
200.0	60.0	-0.074127197265625	0.19542694091796875	0.20901323070803945
200.0	80.0	-0.093353271484375	0.2153472900390625	0.23471107477919215
200.0	100.0	-0.0677490234375	0.21344757080078125	0.2239415005252252
200.0	120.0	0.0359954833984375	0.2327423095703125	0.2355093575406514
200.0	140.0	0.1892242431640625	0.2545013427734375	0.31713837307159
200.0	160.0	0.10833740234375	0.24017333984375	0.26347718291778705
200.0	180.0	0.02978515625	0.22247314453125	0.22445813767929948
200.0	200.0	-0.036865234375	0.25067138671875	0.2533676964907421
200.0	220.0	-0.041046142578125	0.2481231689453125	0.25149531365019084
200.0	240.0	0.0295867919921875	0.337371826171875	0.338666690648689
200.0	260.0	-0.047393798828125	0.4071044921875	0.40985392486421673
200.0	280.0	-0.288848876953125	0.276641845703125	0.3999554781611488
200.0	300.0	-0.3084869384765625	0.016876220703125	0.30894821254680055
200.0	320.0	-0.377471923828125	-0.058929443359375	0.3820441500313172
200.0	340.0	-0.3253173828125	-0.333404541015625	0.465821840975511
200.0	360.0	0.143341064453125	-0.3243408203125	0.3546034806365278
200.0	380.0	0.3159942626953125	0.027862548828125	0.3172202636710868
200.0	400.0	0.4864044189453125	0.11541748046875	0.49991044554728137
200.0	420.0	0.8900909423828125	0.153717041015625	0.9032667459895347
200.0	440.0	0.88433837890625	0.213836669921875	0.9098244280133454
200.0	460.0	0.89117431640625	0.186431884765625	0.9104660948543939
200.0	480.0	0.833343505859375	0.20562744140625	0.8583379540817678
200.0	500.0	0.7420501708984375	0.15155029296875	0.7573677755419188
200.0	520.0	0.652099609375	0.1312255859375	0.6651721994729394
200.0	540.0	0.491180419921875	0.11572265625	0.5046285149336937
200.0	560.0	0.2873687744140625	0.12841796875	0.3147570288430686
200.0	580.0	0.24554443359375	-0.023193359375	0.24663738724689208
200.0	600.0	0.1178436279296875	-0.002685546875	0.11787422451769702
200.0	620.0	0.0881195068359375	0.00372314453125	0.08819812520801909
200.0	640.0	0.0901336669921875	0.0010986328125	0.09014036232185475
200.0	660.0	0.0583953857421875	0.0045166015625	0.058569793969701245
200.0	680.0	0.12103271484375	0.03118896484375	0.12498667765195287
200.0	700.0	0.175079345703125	-0.0694580078125	0.18835390131641996
200.0	720.0	0.3717803955078125	-0.157470703125	0.40375448582848883
200.0	740.0	0.5233917236328125	-0.10760498046875	0.5343385894627174
200.0	760.0	0.5802459716796875	-0.04901123046875	0.5823121914940178
200.0	780.0	0.6055755615234375	-0.03857421875	0.6068028766136492
200.0	800.0	0.6007843017578125	-0.0333251953125	0.6017078575864192
220.0	0.0	-0.12457275390625	0.28338080644607544	0.3095529881584334
220.0	20.0	-0.110595703125	0.267669677734375	0.28961779283762473
220.0	40.0	-0.12420654296875	0.2679328918457031	0.2953223659817339
220.0	60.0	-0.0721893310546875	0.23194503784179688	0.24291932837375427
220.0	80.0	-0.0879669189453125	0.2460784912109375	0.26132891662688734
220.0	100.0	0.0056304931640625	0.23473358154296875	0.23480110041748126
220.0	120.0	0.1217803955078125	0.2588653564453125	0.2860799494854505
220.0	140.0	0.080230712890625	0.265167236328125	0.2770390414956592
220.0	160.0	0.019989013671875	0.256866455078125	0.25764304068221366
220.0	180.0	-0.001190185546875	0.24945068359375	0.24945352289960782
220.0	200.0	-0.0128021240234375	0.2710418701171875	0.27134404311894117
220.0	220.0	0.015045166015625	0.2799835205078125	0.2803874618744326
220.0	240.0	0.07452392578125	0.373870849609375	0.3812259536042702
220.0	260.0	0.06536865234375	0.48553466796875	0.48991527278577707
220.0	280.0	-0.3744354248046875	0.29022216796875	0.47374127340685457
220.0	300.0	-0.462432861328125	0.0667724609375	0.4672287585067585
220.0	320.0	-0.5255584716796875	0.031402587890625	0.5264958021489985
220.0	340.0	-0.4888916015625	-0.119384765625	0.5032571115659296
220.0	360.0	-0.046295166015625	-0.118316650390625	0.12705145475779356
220.0	380.0	0.2907867431640625	0.168365478515625	0.3360117027065543
220.0	400.0	0.5360565185546875	0.157928466796875	0.5588362834585668
220.0	420.0	0.8782958984375	0.2393798828125	0.9103331332580735
220.0	440.0	0.8538818359375	0.32525634765625	0.9137318432859167
220.0	460.0	0.874755859375	0.30474853515625	0.9263203998567531
220.0	480.0	0.77099609375	0.410858154296875	0.8736357361795553
220.0	500.0	0.6731414794921875	0.341461181640625	0.7547947999160719
220.0	520.0	0.5980072021484375	0.305419921875	0.6714863680667935
220.0	540.0	0.411651611328125	0.262451171875	0.48819838869828575
220.0	560.0	0.1644287109375	0.217529296875	0.27268259199937905
220.0	580.0	0.1666717529296875	-0.0050048828125	0.16674688026053636
220.0	600.0	0.0709686279296875	0.017822265625	0.07317225773632025
220.0	620.0	0.047332763671875	0.0244140625	0.05325821030199453
220.0	640.0	0.055755615234375	0.0213623046875	0.059707928214980416
220.0	660.0	0.0258331298828125	0.01922607421875	0.03220236838195513
220.0	680.0	0.0224151611328125	0.0338134765625	0.04056834536744979
220.0	700.0	0.0860137939453125	-0.0960693359375	0.1289484007513816
220.0	720.0	0.1552734375	-0.13079833984375	0.20302227980925525
220.0	740.0	0.3141937255859375	-0.15972900390625	0.3524642561827429
220.0	760.0	0.4229583740234375	-0.05987548828125	0.4271754443474814
220.0	780.0	0.480743408203125	-0.0311279296875	0.4817501142058883
220.0	800.0	0.52081298828125	-0.00738525390625	0.5208653479909229
240.0	0.0	-0.0946197509765625	0.2749895751476288	0.29081293594807656
240.0	20.0	-0.1073455810546875	0.2786998748779297	0.2986581558051649
240.0	40.0	-0.121337890625	0.27907562255859375	0.3043124821754624
240.0	60.0	-0.0665435791015625	0.2568778991699219	0.26535693509233643
240.0	80.0	-0.0306243896484375	0.2445526123046875	0.2464626410358903
240.0	100.0	0.1436614990234375	0.2410430908203125	0.2806071950857115
240.0	120.0	0.0780181884765625	0.2569122314453125	0.2684971739131983
240.0	140.0	0.001678466796875	0.2600860595703125	0.26009147551121387
240.0	160.0	-0.039276123046875	0.2706756591796875	0.27351037697672753
240.0	180.0	-0.037445068359375	0.2739105224609375	0.27645814775343847
240.0	200.0	0.00909423828125	0.2859954833984375	0.2861400386073611
240.0	220.0	0.0322113037109375	0.2770843505859375	0.2789503637323117
240.0	240.0	0.072113037109375	0.3512420654296875	0.3585683737426531
240.0	260.0	0.0792694091796875	0.5223388671875	0.5283195353253725
240.0	280.0	-0.15631103515625	0.4400634765625	0.4670000033360732
240.0	300.0	-0.15814208984375	0.275421142578125	0.3175936497463206
240.0	320.0	-0.16314697265625	0.2879638671875	0.33096846298775856
240.0	340.0	-0.139312744140625	0.215179443359375	0.25634007397291925
240.0	360.0	0.1535797119140625	0.139892578125	0.20774181410121956
240.0	380.0	0.23016357421875	0.324462890625	0.39780829339002066
240.0	400.0	0.387176513671875	0.33526611328125	0.5121611264571175
240.0	420.0	0.734771728515625	0.45635986328125	0.8649588532640847
240.0	440.0	0.752044677734375	0.519775390625	0.9141868813366177
240.0	460.0	0.8326416015625	0.467987060546875	0.9551460231251918
240.0	480.0	0.7767791748046875	0.49432373046875	0.9207289703896542
240.0	500.0	0.692474365234375	0.431610107421875	0.8159706069065681
240.0	520.0	0.6380767822265625	0.3875732421875	0.7465621193687332
240.0	540.0	0.42633056640625	0.31341552734375	0.5291380203996259
240.0	560.0	0.084197998046875	0.2135009765625	0.22950374695904802
240.0	580.0	0.0932464599609375	0.02593994140625	0.09678730730527843
240.0	600.0	0.0682830810546875	0.029541015625	0.07439926587324311
240.0	620.0	0.0708770751953125	0.03778076171875	0.08031777975200104
240.0	640.0	0.08074951171875	0.0361328125	0.08846504271166493
240.0	660.0	0.0588836669921875	0.025146484375	0.06402836804783447
240.0	680.0	0.0260772705078125	0.0205078125	0.03317520777135818
240.0	700.0	0.0391693115234375	-0.13690185546875	0.1423950595912885
240.0	720.0	0.100616455078125	-0.20147705078125	0.2252036256901712
240.0	740.0	0.143524169921875	-0.24346923828125	0.2826242334638262
240.0	760.0	0.2591552734375	-0.3153076171875	0.40814255990636955
240.0	780.0	0.364105224609375	-0.203857421875	0.4172894235915465
240.0	800.0	0.4561920166015625	-0.1478271484375	0.4795456410250884
260.0	0.0	-0.1187744140625	0.3222455382347107	0.3434378376767309
260.0	20.0	-0.125	0.32015228271484375	0.3436895170463092
260.0	40.0	-0.1314697265625	0.31352996826171875	0.33997842578700915
260.0	60.0	-0.03045654296875	0.2807044982910156	0.282351937075732
260.0	80.0	0.050689697265625	0.26602935791015625	0.2708155547212359
260.0	100.0	0.113922119140625	0.25666046142578125	0.28080748153990787
260.0	120.0	0.035430908203125	0.25829315185546875	0.26071191294517115
260.0	140.0	-0.0262451171875	0.26629638671875	0.26758656871309455
260.0	160.0	-0.045745849609375	0.2867584228515625	0.29038435879502716
260.0	180.0	-0.05218505859375	0.285064697265625	0.28980193575539753
260.0	200.0	0.03155517578125	0.282196044921875	0.2839548148704904
260.0	220.0	0.05517578125	0.24566650390625	0.25178641341038915
260.0	240.0	0.09393310546875	0.265350341796875	0.28148575842255624
260.0	260.0	0.024322509765625	0.3450927734375	0.3459488499187194
260.0	280.0	0.001373291015625	0.397308349609375	0.3973107229833332
260.0	300.0	0.0501708984375	0.341949462890625	0.34561040814942606
260.0	320.0	0.054473876953125	0.36767578125	0.3716892295831318
260.0	340.0	0.074920654296875	0.374969482421875	0.38238098434414947
260.0	360.0	0.170989990234375	0.296051025390625	0.3418827085349479
260.0	380.0	0.18646240234375	0.412933349609375	0.45308076400065894
260.0	400.0	0.27398681640625	0.416656494140625	0.498669639815769
260.0	420.0	0.575439453125	0.504425048828125	0.765228850800893
260.0	440.0	0.632843017578125	0.519317626953125	0.8186458834939635
260.0	460.0	0.759490966796875	0.493682861328125	0.905841761134458
260.0	480.0	0.762908935546875	0.542999267578125	0.936417774568406
260.0	500.0	0.711578369140625	0.49871826171875	0.8689440027991465
260.0	520.0	0.68414306640625	0.4749755859375	0.8328586570051476
260.0	540.0	0.455169677734375	0.368896484375	0.5858874053203819
260.0	560.0	0.06549072265625	0.26104736328125	0.26913706662243825
260.0	580.0	0.060272216796875	0.08038330078125	0.10046997144469788
260.0	600.0	0.05023193359375	0.03369140625	0.06048436167861449
260.0	620.0	0.070281982421875	0.05316162109375	0.08812329436910647
260.0	640.0	0.098876953125	0.055908203125	0.11358863955497357
260.0	660.0	0.06341552734375	0.0384521484375	0.07416263768061002
260.0	680.0	0.02825927734375	0.0186767578125	0.03387341196835302
260.0	700.0	0.0455322265625	-0.11688232421875	0.12543787853162944
260.0	720.0	0.0758056640625	-0.20458984375	0.21818226983328873
260.0	740.0	0.09417724609375	-0.2518310546875	0.2688647127958992
260.0	760.0	0.1917724609375	-0.37335205078125	0.4197242316052172
260.0	780.0	0.262939453125	-0.25787353515625	0.3682878169905377
260.0	800.0	0.343017578125	-0.21881103515625	0.40686524551611697
280.0	0.0	-0.074371337890625	0.3173098564147949	0.3259089456851703
280.0	20.0	-0.08404541015625	0.32004737854003906	0.3308987087896889
280.0	40.0	-0.074798583984375	0.2989044189453125	0.30812120964176176
280.0	60.0	0.032318115234375	0.2586517333984375	0.2606629620071074
280.0	80.0	0.150482177734375	0.26107025146484375	0.3013346346100905
280.0	100.0	0.11224365234375	0.248870849609375	0.27301160648726414
280.0	120.0	0.01751708984375	0.245330810546875	0.24595539237874148
280.0	140.0	-0.01806640625	0.2617645263671875	0.26238723730209906
280.0	160.0	-0.00946044921875	0.288909912109375	0.2890647633567041
280.0	180.0	-0.03973388671875	0.288848876953125	0.2915689549160884
280.0	200.0	0.030487060546875	0.2936859130859375	0.2952640790985413
280.0	220.0	0.072662353515625	0.238067626953125	0.2489096475059212
280.0	240.0	0.08563232421875	0.247894287109375	0.26226794034454604
280.0	260.0	0.1318359375	0.26507568359375	0.2960503883618425
280.0	280.0	0.15740966796875	0.261749267578125	0.30543490738243556
280.0	300.0	0.21405029296875	0.291015625	0.36125838663503484
280.0	320.0	0.190185546875	0.3017578125	0.35669078996369946
280.0	340.0	0.15948486328125	0.31402587890625	0.35220402359808695
280.0	360.0	0.138336181640625	0.3502197265625	0.3765511333463495
280.0	380.0	0.12017822265625	0.405670166015625	0.42309702054724985
280.0	400.0	0.16876220703125	0.441497802734375	0.47265314168144446
280.0	420.0	0.168212890625	0.4912109375	0.519214562288123
280.0	440.0	0.154815673828125	0.50750732421875	0.5305954928177696
280.0	460.0	0.149871826171875	0.517608642578125	0.5388694379454655
280.0	480.0	0.13336181640625	0.50494384765625	0.5222582343640668
280.0	500.0	0.075927734375	0.4443359375	0.4507764925118927
280.0	520.0	0.07257080078125	0.42169189453125	0.42789084477163886
280.0	540.0	0.05078125	0.40142822265625	0.40462742528963397
280.0	560.0	0.0286865234375	0.34002685546875	0.34123478583945166
280.0	580.0	0.000152587890625	0.1531982421875	0.1531983181774665
280.0	600.0	0.0384521484375	0.05133056640625	0.06413575264270292
280.0	620.0	0.09454345703125	0.06964111328125	0.11742380476918515
280.0	640.0	0.12445068359375	0.0732421875	0.14440356878116561
280.0	660.0	0.08953857421875	0.0540771484375	0.10460159777105707
280.0	680.0	0.073333740234375	-0.00213623046875	0.07336484810437766
280.0	700.0	0.070465087890625	-0.141357421875	0.1579469826574102
280.0	720.0	0.076416015625	-0.25	0.2614180702323392
280.0	740.0	0.080718994140625	-0.31427001953125	0.3244706476574522
280.0	760.0	0.158721923828125	-0.4693603515625	0.4954712794124143
280.0	780.0	0.2071533203125	-0.3253173828125	0.38567330433472824
280.0	800.0	0.26922607421875	-0.2921142578125	0.39725737080208795
300.0	0.0	-0.0093994140625	0.2917231619358063	0.2918745487269196
300.0	20.0	-0.03106689453125	0.30620384216308594	0.30777580296581447
300.0	40.0	-0.031524658203125	0.2865257263183594	0.28825474136098306
300.0	60.0	0.006256103515625	0.2675628662109375	0.26763599572219404
300.0	80.0	0.112274169921875	0.26282501220703125	0.2858014630355698
300.0	100.0	0.057159423828125	0.25135040283203125	0.25776777288130415
300.0	120.0	0.0035400390625	0.2466888427734375	0.24671424163485536
300.0	140.0	0.0107421875	0.249725341796875	0.24995627803248152
300.0	160.0	0.013824462890625	0.272705078125	0.27305526072459513
300.0	180.0	0.007049560546875	0.2677764892578125	0.26786926756002344
300.0	200.0	0.038665771484375	0.2723236083984375	0.27505488466054817
300.0	220.0	0.063995361328125	0.244171142578125	0.25241821079197974
300.0	240.0	0.056884765625	0.2735443115234375	0.27939643327544933
300.0	260.0	0.084686279296875	0.292144775390625	0.3041715563447494
300.0	280.0	0.099761962890625	0.2823486328125	0.29945483748117746
300.0	300.0	0.126953125	0.300048828125	0.32580115900108675
300.0	320.0	0.11688232421875	0.301788330078125	0.32363200380388885
300.0	340.0	0.102813720703125	0.313751220703125	0.330167366130454
300.0	360.0	0.1029052734375	0.33929443359375	0.3545563537280784
300.0	380.0	0.08013916015625	0.3997802734375	0.4077334325516015
300.0	400.0	0.06121826171875	0.45172119140625	0.4558505350806855
300.0	420.0	0.0438232421875	0.505767822265625	0.5076628473653918
300.0	440.0	0.01715087890625	0.52142333984375	0.5217053306044205
300.0	460.0	0.005279541015625	0.524566650390625	0.5245932178892287
300.0	480.0	-0.039276123046875	0.479705810546875	0.481310999784991
300.0	500.0	-0.0164794921875	0.423309326171875	0.4236299792116284
300.0	520.0	-0.0355224609375	0.39654541015625	0.39813327862293146
300.0	540.0	-0.049835205078125	0.38372802734375	0.38695057389065146
300.0	560.0	-0.041717529296875	0.36279296875	0.3651836393173633
300.0	580.0	0.005950927734375	0.1512451171875	0.15136214524761588
300.0	600.0	0.077880859375	0.04833984375	0.09166334464093562
300.0	620.0	0.12103271484375	0.0609130859375	0.13549657597473733
300.0	640.0	0.135345458984375	0.0643310546875	0.14985619061252442
300.0	660.0	0.105377197265625	0.04693603515625	0.11535746659729998
300.0	680.0	0.11102294921875	-0.0126953125	0.11174643713650023
300.0	700.0	0.0921630859375	-0.1654052734375	0.18934872297023064
300.0	720.0	0.076904296875	-0.25811767578125	0.26933066187969135
300.0	740.0	0.0718994140625	-0.33599853515625	0.343605211499588
300.0	760.0	0.12591552734375	-0.4779052734375	0.4942147007178422
300.0	780.0	0.14556884765625	-0.394775390625	0.4207587176174605
300.0	800.0	0.181915283203125	-0.3714599609375	0.41361295052568436
320.0	0.0	0.01324462890625	0.2874939441680908	0.2877988674894145
320.0	20.0	-0.002197265625	0.29639434814453125	0.29640249254729356
320.0	40.0	0.001800537109375	0.2658424377441406	0.2658485351466687
320.0	60.0	0.048004150390625	0.24750518798828125	0.2521174657492816
320.0	80.0	0.11370849609375	0.2547149658203125	0.27894324852332475
320.0	100.0	0.057861328125	0.24628448486328125	0.25299008039202
320.0	120.0	0.0137939453125	0.25905609130859375	0.2594230740920528
320.0	140.0	0.017303466796875	0.2560272216796875	0.25661127840414655
320.0	160.0	0.055023193359375	0.2703704833984375	0.27591257691625426
320.0	180.0	0.044036865234375	0.2668914794921875	0.2705001059615305
320.0	200.0	0.05426025390625	0.2505035400390625	0.2563126971612466
320.0	220.0	0.07623291015625	0.2537384033203125	0.26494269929634306
320.0	240.0	0.02691650390625	0.26690673828125	0.2682605172634819
320.0	260.0	0.0302734375	0.3026123046875	0.3041228172405792
320.0	280.0	0.030548095703125	0.300445556640625	0.3019945672626948
320.0	300.0	0.044586181640625	0.314117431640625	0.31726595854864975
320.0	320.0	0.053619384765625	0.3128662109375	0.3174276364292063
320.0	340.0	0.0467529296875	0.327117919921875	0.3304420826232315
320.0	360.0	0.055450439453125	0.341094970703125	0.34557275684652916
320.0	380.0	0.05029296875	0.394439697265625	0.3976330689023316
320.0	400.0	0.03472900390625	0.447479248046875	0.44882488917719016
320.0	420.0	-0.0377197265625	0.5185546875	0.519924746189458
320.0	440.0	-0.10675048828125	0.537933349609375	0.5484231535687086
320.0	460.0	-0.174560546875	0.55023193359375	0.5772577979305399
320.0	480.0	-0.251739501953125	0.504791259765625	0.5640806615896118
320.0	500.0	-0.22149658203125	0.41375732421875	0.46931424354709933
320.0	520.0	-0.189910888671875	0.37152099609375	0.4172457263707245
320.0	540.0	-0.1500244140625	0.3399658203125	0.371596668170676
320.0	560.0	-0.13250732421875	0.317138671875	0.343707911125496
320.0	580.0	-0.054901123046875	0.102294921875	0.11609644418853
320.0	600.0	0.025115966796875	0.0185546875	0.031226402552397607
320.0	620.0	0.1116943359375	0.03948974609375	0.1184696785133983
320.0	640.0	0.139892578125	0.04229736328125	0.14614718729761877
320.0	660.0	0.129150390625	0.02642822265625	0.1318266830021844
320.0	680.0	0.13800048828125	-0.046142578125	0.14551038547775602
320.0	700.0	0.135894775390625	-0.20147705078125	0.24302343913700755
320.0	720.0	0.093719482421875	-0.281982421875	0.2971488307766238
320.0	740.0	0.084625244140625	-0.36737060546875	0.3769915034962146
320.0	760.0	0.125	-0.48992919921875	0.505623990972665
320.0	780.0	0.138641357421875	-0.4716796875	0.4916331493988966
320.0	800.0	0.19677734375	-0.44036865234375	0.4823337775652419
340.0	0.0	0.02752685546875	0.2868801951408386	0.2881978038362595
340.0	20.0	0.018585205078125	0.28488922119140625	0.2854947953971175
340.0	40.0	0.016937255859375	0.2520790100097656	0.2526473786199838
340.0	60.0	0.0623779296875	0.24309158325195312	0.2509671770571601
340.0	80.0	0.098907470703125	0.23535919189453125	0.25529715425389354
340.0	100.0	0.048095703125	0.23210906982421875	0.23703969489043852
340.0	120.0	0.029998779296875	0.25028228759765625	0.25207370002524765
340.0	140.0	0.0445556640625	0.2499542236328125	0.2538943109089536
340.0	160.0	0.0440673828125	0.2558746337890625	0.2596416038400438
340.0	180.0	0.0306396484375	0.2686309814453125	0.2703726913884711
340.0	200.0	0.0318603515625	0.253814697265625	0.25580653343831344
340.0	220.0	0.028717041015625	0.2603302001953125	0.2619093002900519
340.0	240.0	-0.029266357421875	0.261566162109375	0.2631983602482599
340.0	260.0	-0.036529541015625	0.29345703125	0.2957218905608371
340.0	280.0	-0.0338134765625	0.314544677734375	0.3163569273593745
340.0	300.0	-0.03424072265625	0.317138671875	0.3189817616834247
340.0	320.0	-0.014129638671875	0.314239501953125	0.31455700799178804
340.0	340.0	-0.014404296875	0.3309326171875	0.3312459522575809
340.0	360.0	0.001373291015625	0.3321533203125	0.33215615924265474
340.0	380.0	0.01513671875	0.38238525390625	0.3826847301101311
340.0	400.0	0.010589599609375	0.43206787109375	0.43219762244993
340.0	420.0	-0.07421875	0.510986328125	0.5163481871588518
340.0	440.0	-0.171112060546875	0.538970947265625	0.5654812280359115
340.0	460.0	-0.26519775390625	0.5423583984375	0.6037238450091316
340.0	480.0	-0.33056640625	0.49151611328125	0.5923362546359514
340.0	500.0	-0.24395751953125	0.374542236328125	0.4469867538635941
340.0	520.0	-0.1810302734375	0.316650390625	0.36474570564137027
340.0	540.0	-0.100006103515625	0.274169921875	0.29183962513908474
340.0	560.0	-0.082550048828125	0.2576904296875	0.27058985220080634
340.0	580.0	-0.02862548828125	0.0931396484375	0.09743927693903048
340.0	600.0	-0.00018310546875	0.0006103515625	0.0006372257390692475
340.0	620.0	0.06292724609375	0.012451171875	0.06414725233401791
340.0	640.0	0.097320556640625	0.01153564453125	0.09800184610298143
340.0	660.0	0.118682861328125	-0.00054931640625	0.1186841325601073
340.0	680.0	0.1431884765625	-0.06268310546875	0.1563077462299807
340.0	700.0	0.127197265625	-0.2503662109375	0.2808244717998728
340.0	720.0	0.08636474609375	-0.33685302734375	0.34774822989986176
340.0	740.0	0.081695556640625	-0.43218994140625	0.43984350561030156
340.0	760.0	0.107269287109375	-0.49945068359375	0.5108401758859787
340.0	780.0	0.118743896484375	-0.52667236328125	0.539892481144671
340.0	800.0	0.175201416015625	-0.48455810546875	0.5152592490672481
360.0	0.0	0.045562744140625	0.2829361855983734	0.28658131267509623
360.0	20.0	0.040557861328125	0.2674427032470703	0.27050053537028707
360.0	40.0	0.031158447265625	0.24573135375976562	0.24769890402787778
360.0	60.0	0.07275390625	0.22412872314453125	0.2356412854595555
360.0	80.0	0.082244873046875	0.21736907958984375	0.23240812357624768
360.0	100.0	0.05303955078125	0.21619415283203125	0.22260526872883418
360.0	120.0	0.025604248046875	0.23097991943359375	0.2323947088459532
360.0	140.0	0.0311279296875	0.2418365478515625	0.24383163019467147
360.0	160.0	0.03790283203125	0.253265380859375	0.2560858797705048
360.0	180.0	0.01007080078125	0.273406982421875	0.2735923958472002
360.0	200.0	0.016815185546875	0.2606201171875	0.2611620109200457
360.0	220.0	0.01708984375	0.2584228515625	0.2589873220238653
360.0	240.0	-0.023773193359375	0.2356719970703125	0.23686801161324342
360.0	260.0	-0.04339599609375	0.310272216796875	0.31329229322314295
360.0	280.0	0.007080078125	0.40533447265625	0.40539630268390014
360.0	300.0	0.027740478515625	0.310333251953125	0.311570636318761
360.0	320.0	0.0318603515625	0.298248291015625	0.29994520348794884
360.0	340.0	0.019500732421875	0.3062744140625	0.30689459961738863
360.0	360.0	-0.017181396484375	0.254364013671875	0.2549436248201141
360.0	380.0	-0.04913330078125	0.330078125	0.3337149230243928
360.0	400.0	-0.052703857421875	0.36065673828125	0.3644872829809229
360.0	420.0	-0.166717529296875	0.3348388671875	0.3740478599781887
360.0	440.0	-0.255279541015625	0.324493408203125	0.412872396786741
360.0	460.0	-0.30828857421875	0.290008544921875	0.42325736983723383
360.0	480.0	-0.322509765625	0.369110107421875	0.4901579544641508
360.0	500.0	-0.251861572265625	0.30560302734375	0.39601447183881733
360.0	520.0	-0.18927001953125	0.26300048828125	0.3240253032242014
360.0	540.0	-0.12664794921875	0.23760986328125	0.26925480528645984
360.0	560.0	-0.1143798828125	0.22186279296875	0.2496114109893529
360.0	580.0	-0.041351318359375	0.10345458984375	0.11141267293174921
360.0	600.0	-0.009368896484375	0.00311279296875	0.009872471899237479
360.0	620.0	0.01312255859375	0.00286865234375	0.013432449899988623
360.0	640.0	0.0482177734375	-0.00396728515625	0.04838070924222879
360.0	660.0	0.055633544921875	-0.0186767578125	0.05868485837898106
360.0	680.0	0.097137451171875	-0.0572509765625	0.11275353093153369
360.0	700.0	0.093963623046875	-0.29107666015625	0.30586726621822785
360.0	720.0	0.068206787109375	-0.37103271484375	0.3772498393533218
360.0	740.0	0.023895263671875	-0.49591064453125	0.4964860028090905
360.0	760.0	-0.03363037109375	-0.3046875	0.30653788430820966
360.0	780.0	-0.15618896484375	-0.23663330078125	0.28353185319747004
360.0	800.0	-0.377044677734375	-0.118408203125	0.3952001917700825
380.0	0.0	0.102081298828125	0.21948009729385376	0.2420580605527452
380.0	20.0	0.122589111328125	0.22195816040039062	0.2535616595318483
380.0	40.0	0.100006103515625	0.21887588500976562	0.24064054890891945
380.0	60.0	0.125640869140625	0.2263641357421875	0.2588944764739471
380.0	80.0	0.05914306640625	0.21942138671875	0.22725238668386596
380.0	100.0	0.044097900390625	0.22362518310546875	0.22793167252011273
380.0	120.0	0.020751953125	0.235504150390625	0.23641668386497666
380.0	140.0	0.0291748046875	0.250946044921875	0.2526362735049848
380.0	160.0	0.0372314453125	0.2556915283203125	0.25838796058414726
380.0	180.0	0.018157958984375	0.2760009765625	0.2765976329217803
380.0	200.0	0.023193359375	0.267181396484375	0.26818618634530506
380.0	220.0	0.0244140625	0.2686309814453125	0.26973811491894456
380.0	240.0	-0.053558349609375	0.26458740234375	0.2699536817528027
380.0	260.0	-0.172271728515625	0.438018798828125	0.47067825164606303
380.0	280.0	-0.25164794921875	0.580474853515625	0.6326750713517871
380.0	300.0	-0.067626953125	0.28350830078125	0.29146245281483973
380.0	320.0	-0.060791015625	0.2679443359375	0.27475391669948374
380.0	340.0	-0.02520751953125	0.220611572265625	0.2220470329872242
380.0	360.0	0.067779541015625	0.144989013671875	0.1600496181371013
380.0	380.0	-0.049407958984375	0.2476806640625	0.25256060215608184
380.0	400.0	-0.0457763671875	0.30853271484375	0.31191010230792393
380.0	420.0	-0.185150146484375	0.248046875	0.3095283976317054
380.0	440.0	-0.26373291015625	0.251190185546875	0.3642136148121843
380.0	460.0	-0.3260498046875	0.22015380859375	0.393416032432704
380.0	480.0	-0.332061767578125	0.21527099609375	0.39573554205593414
380.0	500.0	-0.244964599609375	0.202117919921875	0.3175835458825392
380.0	520.0	-0.1600341796875	0.1610107421875	0.22701409156266186
380.0	540.0	-0.0699462890625	0.1256103515625	0.14377219401980917
380.0	560.0	-0.049713134765625	0.11199951171875	0.1225368776877541
380.0	580.0	-0.02801513671875	0.09619140625	0.10018799589632879
380.0	600.0	-0.040252685546875	0.00567626953125	0.04065093762174492
380.0	620.0	-0.020263671875	0.0067138671875	0.021346953189367687
380.0	640.0	-0.00372314453125	0.0003662109375	0.0037411115529106336
380.0	660.0	0.014190673828125	-0.01165771484375	0.018365117453324958
380.0	680.0	0.060943603515625	-0.04296875	0.07456833299754126
380.0	700.0	0.07611083984375	-0.30548095703125	0.31481975009590707
380.0	720.0	0.07366943359375	-0.40533447265625	0.41197478098731266
380.0	740.0	0.07244873046875	-0.4822998046875	0.48771089812319574
380.0	760.0	-0.036041259765625	-0.11279296875	0.11841125877606291
380.0	780.0	-0.22174072265625	-0.0252685546875	0.22317582292916757
380.0	800.0	-0.531097412109375	0.10113525390625	0.5406411015932445
400.0	0.0	0.09735107421875	0.18102803826332092	0.20554411275687504
400.0	20.0	0.095245361328125	0.19170570373535156	0.21406250418789247
400.0	40.0	0.085479736328125	0.19271087646484375	0.2108180903778754
400.0	60.0	0.076751708984375	0.22382354736328125	0.23661742367438876
400.0	80.0	0.0400390625	0.21099853515625	0.21476384324173883
400.0	100.0	0.040985107421875	0.2222747802734375	0.226021806416964
400.0	120.0	0.027587890625	0.22882843017578125	0.23048544892432876
400.0	140.0	0.0419921875	0.24468994140625	0.2482670160058102
400.0	160.0	0.035888671875	0.2503662109375	0.25292535726603643
400.0	180.0	0.02008056640625	0.26873779296875	0.26948697652560233
400.0	200.0	0.02362060546875	0.27459716796875	0.27561120742663614
400.0	220.0	0.01544189453125	0.274993896484375	0.27542711415249843
400.0	240.0	-0.081817626953125	0.329254150390625	0.33926747505426014
400.0	260.0	-0.269744873046875	0.584442138671875	0.6436885193868459
400.0	280.0	-0.30712890625	0.610504150390625	0.6834057965063657
400.0	300.0	-0.007537841796875	0.221405029296875	0.22153330687936024
400.0	320.0	-0.01513671875	0.2017822265625	0.20234917151062587
400.0	340.0	0.0357666015625	-0.078826904296875	0.08656171571982223
400.0	360.0	0.118377685546875	-0.108612060546875	0.16065446191025276
400.0	380.0	-0.09228515625	0.10321044921875	0.13845196600995988
400.0	400.0	-0.029052734375	0.2552490234375	0.25689711041672253
400.0	420.0	-0.100921630859375	0.221588134765625	0.24348814559280857
400.0	440.0	-0.152496337890625	0.23614501953125	0.2811042570283597
400.0	460.0	-0.20989990234375	0.20947265625	0.2965413339154366
400.0	480.0	-0.217010498046875	0.205291748046875	0.29872773235622824
400.0	500.0	-0.192047119140625	0.17572021484375	0.26030691476591067
400.0	520.0	-0.132080078125	0.1402587890625	0.1926594792549408
400.0	540.0	-0.0506591796875	0.11431884765625	0.12504059907111492
400.0	560.0	-0.02764892578125	0.1004638671875	0.10419909647940673
400.0	580.0	0.00225830078125	0.09124755859375	0.09127549984381589
400.0	600.0	-0.01617431640625	0.02197265625	0.027283807173672667
400.0	620.0	0.002960205078125	0.017578125	0.017825635826533147
400.0	640.0	0.00372314453125	0.0086669921875	0.009432844681153338
400.0	660.0	0.007110595703125	-0.00384521484375	0.008083702644697852
400.0	680.0	0.06072998046875	-0.0302734375	0.06785728808168776
400.0	700.0	0.0606689453125	-0.32257080078125	0.32822651087623617
400.0	720.0	0.0869140625	-0.41278076171875	0.42183173363957027
400.0	740.0	0.115386962890625	-0.3780517578125	0.3952686210543959
400.0	760.0	-0.157501220703125	0.047119140625	0.16439844262100847
400.0	780.0	-0.39208984375	0.126953125	0.4121304908874919
400.0	800.0	-0.655242919921875	0.2154541015625	0.6897563004336015
420.0	0.0	-0.00433349609375	0.16527019441127777	0.16532699824631214
420.0	20.0	-0.00738525390625	0.18289566040039062	0.18304470647509805
420.0	40.0	-0.008148193359375	0.17432403564453125	0.1745143617540332
420.0	60.0	0.02777099609375	0.2256317138671875	0.2273343320457415
420.0	80.0	0.030487060546875	0.2073516845703125	0.20958096753983935
420.0	100.0	0.040313720703125	0.2216339111328125	0.22527047441011216
420.0	120.0	0.029205322265625	0.23105621337890625	0.2328946641502069
420.0	140.0	0.042236328125	0.242401123046875	0.2460532703864529
420.0	160.0	0.04840087890625	0.2490234375	0.25368349868135665
420.0	180.0	0.026214599609375	0.271697998046875	0.27295971749574977
420.0	200.0	0.0208740234375	0.283477783203125	0.28424527863137367
420.0	220.0	0.028778076171875	0.2817230224609375	0.2831890517881652
420.0	240.0	-0.002655029296875	0.3262786865234375	0.3262894887366537
420.0	260.0	-0.21429443359375	0.626373291015625	0.6620163169945368
420.0	280.0	-0.2744140625	0.64251708984375	0.6986639309704169
420.0	300.0	-0.276397705078125	0.1392822265625	0.3095080451436792
420.0	320.0	-0.33984375	0.112030029296875	0.35783306426086614
420.0	340.0	-0.3037109375	-0.310302734375	0.4341982502472007
420.0	360.0	-0.426300048828125	-0.393798828125	0.5803526933369786
420.0	380.0	-0.266998291015625	-0.146484375	0.304541884679932
420.0	400.0	-0.039093017578125	0.20721435546875	0.2108697539612855
420.0	420.0	-0.0545654296875	0.1986083984375	0.20596767233449587
420.0	440.0	-0.0201416015625	0.22076416015625	0.2216810738944507
420.0	460.0	-0.0263671875	0.205078125	0.20676621080383464
420.0	480.0	-0.037933349609375	0.196563720703125	0.2001904975498168
420.0	500.0	-0.06610107421875	0.177459716796875	0.18937080846450377
420.0	520.0	-0.078704833984375	0.1448974609375	0.1648930716514262
420.0	540.0	-0.10198974609375	0.1226806640625	0.15953825134770525
420.0	560.0	-0.065093994140625	0.10247802734375	0.12140417686985112
420.0	580.0	-0.038299560546875	0.0733642578125	0.08275971642328599
420.0	600.0	-0.01263427734375	0.031494140625	0.033933845312697324
420.0	620.0	0.024078369140625	0.0242919921875	0.03420334406033661
420.0	640.0	0.0074462890625	0.015869140625	0.017529313876428036
420.0	660.0	-0.003936767578125	0.00274658203125	0.00480019289389099
420.0	680.0	0.02178955078125	-0.01165771484375	0.024712078800191245
420.0	700.0	0.01654052734375	-0.33770751953125	0.33811234492807113
420.0	720.0	0.043304443359375	-0.42230224609375	0.4245167392111782
420.0	740.0	-0.037628173828125	-0.1998291015625	0.20334096807312474
420.0	760.0	-0.341796875	0.146728515625	0.371960160578094
420.0	780.0	-0.589813232421875	0.21356201171875	0.6272865230413454
420.0	800.0	-0.7515869140625	0.2689208984375	0.7982489204542803
440.0	0.0	-0.09564208984375	0.10735908150672913	0.14378241106494374
440.0	20.0	-0.101898193359375	0.11179351806640625	0.15126477610986794
440.0	40.0	-0.114410400390625	0.11069488525390625	0.15919515488518673
440.0	60.0	-0.045684814453125	0.20664215087890625	0.21163194652858325
440.0	80.0	-0.004119873046875	0.20430755615234375	0.20434909066317242
440.0	100.0	0.013671875	0.2269134521484375	0.22732495448572482
440.0	120.0	0.03094482421875	0.2388458251953125	0.24084208593839887
440.0	140.0	0.04638671875	0.2464141845703125	0.25074225418513657
440.0	160.0	0.041961669921875	0.250579833984375	0.25406895706140353
440.0	180.0	0.041717529296875	0.2741546630859375	0.27731053269286315
440.0	200.0	0.05718994140625	0.2846221923828125	0.290311008738644
440.0	220.0	0.090972900390625	0.274658203125	0.2893323299414297
440.0	240.0	0.04827880859375	0.35601806640625	0.35927664405980664
440.0	260.0	-0.256072998046875	0.7279052734375	0.7716342834703733
440.0	280.0	-0.402984619140625	0.713714599609375	0.819624995323767
440.0	300.0	-0.529754638671875	0.18646240234375	0.5616121479118587
440.0	320.0	-0.62335205078125	0.154449462890625	0.6422012268754963
440.0	340.0	-0.67608642578125	-0.4105224609375	0.7909624176026614
440.0	360.0	-0.72943115234375	-0.509765625	0.8899049378676195
440.0	380.0	-0.420074462890625	-0.20135498046875	0.4658394385755867
440.0	400.0	-0.094970703125	0.167266845703125	0.19234768551643638
440.0	420.0	-0.091156005859375	0.16241455078125	0.186246889127603
440.0	440.0	-0.05267333984375	0.18853759765625	0.19575726413159025
440.0	460.0	-0.029022216796875	0.17169189453125	0.17412752716194727
440.0	480.0	-0.023284912109375	0.166473388671875	0.16809395071756295
440.0	500.0	-0.02362060546875	0.15118408203125	0.15301816775253216
440.0	520.0	-0.0340576171875	0.12384033203125	0.12843811399308439
440.0	540.0	-0.07391357421875	0.09893798828125	0.12349875294484323
440.0	560.0	-0.052459716796875	0.06658935546875	0.08477124599858064
440.0	580.0	-0.02703857421875	0.032958984375	0.042630730076018475
440.0	600.0	0.02703857421875	0.0084228515625	0.02832011518738511
440.0	620.0	0.052825927734375	0.00054931640625	0.05282878372167568
440.0	640.0	0.039031982421875	-0.00390625	0.039226960637348124
440.0	660.0	0.022003173828125	-0.0107421875	0.024485388516334413
440.0	680.0	0.0054931640625	-0.05206298828125	0.0523519779969307
440.0	700.0	0.0244140625	-0.3045654296875	0.3055423823440627
440.0	720.0	0.05517578125	-0.40533447265625	0.40907261159856223
440.0	740.0	-0.219818115234375	0.0201416015625	0.22073895872431643
440.0	760.0	-0.356781005859375	0.20770263671875	0.41283540478252156
440.0	780.0	-0.51300048828125	0.24072265625	0.566671772906377
440.0	800.0	-0.595367431640625	0.27239990234375	0.6547244347473514
460.0	0.0	-0.067901611328125	0.07907190173864365	0.10422569004579182
460.0	20.0	-0.0718994140625	0.07833099365234375	0.10632624468631599
460.0	40.0	-0.09429931640625	0.07941055297851562	0.12328177886062355
460.0	60.0	-0.058074951171875	0.154510498046875	0.1650642116278057
460.0	80.0	-0.03375244140625	0.1793060302734375	0.18245514460628734
460.0	100.0	-0.024932861328125	0.22382354736328125	0.2252079659521184
460.0	120.0	-0.000701904296875	0.2372589111328125	0.2372599493837293
460.0	140.0	0.023345947265625	0.2379913330078125	0.23913366103617625
460.0	160.0	0.037628173828125	0.2441558837890625	0.24703840805522082
460.0	180.0	0.051177978515625	0.2702484130859375	0.2750516138116868
460.0	200.0	0.07366943359375	0.28192138671875	0.29138780642890144
460.0	220.0	0.125335693359375	0.2784576416015625	0.3053648542255305
460.0	240.0	0.111083984375	0.36651611328125	0.38298004240354266
460.0	260.0	-0.17645263671875	0.78436279296875	0.8039654992589778
460.0	280.0	-0.409210205078125	0.7841796875	0.8845285604363936
460.0	300.0	-0.658477783203125	0.252685546875	0.7052963749882878
460.0	320.0	-0.788330078125	0.223388671875	0.8193697643912943
460.0	340.0	-0.90985107421875	-0.35528564453125	0.9767583459930091
460.0	360.0	-0.90423583984375	-0.49591064453125	1.0312952154535246
460.0	380.0	-0.3865966796875	-0.115570068359375	0.40350146647315926
460.0	400.0	-0.1038818359375	0.16162109375	0.1921270771720945
460.0	420.0	-0.08740234375	0.150238037109375	0.17381207520615793
460.0	440.0	-0.06536865234375	0.167755126953125	0.18004122674625703
460.0	460.0	-0.058319091796875	0.17181396484375	0.18144187770011005
460.0	480.0	-0.0521240234375	0.1683349609375	0.17622023973750206
460.0	500.0	-0.046783447265625	0.155609130859375	0.16248966904042117
460.0	520.0	-0.049896240234375	0.1082763671875	0.11921999195121928
460.0	540.0	-0.072265625	0.06939697265625	0.10019111921968402
460.0	560.0	-0.060302734375	0.03607177734375	0.07026800761256066
460.0	580.0	-0.025634765625	-0.0023193359375	0.025739474117387494
460.0	600.0	0.02020263671875	-0.0482177734375	0.05227906087201516
460.0	620.0	0.031585693359375	-0.0633544921875	0.0707915793391309
460.0	640.0	0.0263671875	-0.09173583984375	0.09544994965162792
460.0	660.0	0.001800537109375	-0.13116455078125	0.1311769084691713
460.0	680.0	-0.089508056640625	-0.26593017578125	0.2805896480532164
460.0	700.0	-0.082916259765625	-0.3721923828125	0.3813165036517134
460.0	720.0	-0.08489990234375	-0.3438720703125	0.3541976766707868
460.0	740.0	0.701202392578125	0.024658203125	0.7016358188823035
460.0	760.0	0.9388427734375	0.1182861328125	0.9462649536211057
460.0	780.0	0.988861083984375	0.119873046875	0.9961002915298485
460.0	800.0	1.006072998046875	0.14508056640625	1.0164798316483143
480.0	0.0	-0.064361572265625	0.05856497585773468	0.08701878177566218
480.0	20.0	-0.048980712890625	0.0480499267578125	0.0686141799973226
480.0	40.0	-0.047882080078125	0.053760528564453125	0.07199227753125578
480.0	60.0	-0.039031982421875	0.0949554443359375	0.1026646582852
480.0	80.0	-0.01947021484375	0.13167572021484375	0.13310741737468876
480.0	100.0	-0.018829345703125	0.196807861328125	0.1977065465283289
480.0	120.0	-0.0406494140625	0.22553253173828125	0.2291665283934445
480.0	140.0	-0.0343017578125	0.2255706787109375	0.22816384832646122
480.0	160.0	-0.021484375	0.2352142333984375	0.23619338255411657
480.0	180.0	0.0364990234375	0.27227783203125	0.27471329878170947
480.0	200.0	0.072052001953125	0.2822418212890625	0.2912935575498027
480.0	220.0	0.11065673828125	0.2691497802734375	0.29100948085635414
480.0	240.0	0.177734375	0.347625732421875	0.39042689187411983
480.0	260.0	-0.04669189453125	0.826934814453125	0.8282519667163741
480.0	280.0	-0.2774658203125	0.933013916015625	0.9733972718887701
480.0	300.0	-0.698089599609375	0.390716552734375	0.7999928210074208
480.0	320.0	-0.8348388671875	0.36273193359375	0.9102364472023569
480.0	340.0	-0.9659423828125	-0.084014892578125	0.96958918573198
480.0	360.0	-1.0538330078125	-0.340789794921875	1.1075656606621724
480.0	380.0	-0.36767578125	-0.08782958984375	0.3780205245352681
480.0	400.0	-0.130767822265625	0.1571044921875	0.20440656742283586
480.0	420.0	-0.10406494140625	0.14373779296875	0.1774544030375507
480.0	440.0	-0.079254150390625	0.153564453125	0.1728099002306295
480.0	460.0	-0.079833984375	0.147796630859375	0.16798008558924507
480.0	480.0	-0.08001708984375	0.14117431640625	0.1622742193937002
480.0	500.0	-0.088592529296875	0.127166748046875	0.1549839283798002
480.0	520.0	-0.1019287109375	0.09130859375	0.1368456115700572
480.0	540.0	-0.125030517578125	0.06219482421875	0.13964535969897116
480.0	560.0	-0.12213134765625	0.0439453125	0.129796982133848
480.0	580.0	-0.0843505859375	0.00140380859375	0.08436226660401829
480.0	600.0	-0.005523681640625	-0.06256103515625	0.06280441209571606
480.0	620.0	0.021026611328125	-0.108642578125	0.11065861089671586
480.0	640.0	-0.07672119140625	-0.23687744140625	0.24899209517164567
480.0	660.0	-0.120758056640625	-0.3795166015625	0.3982654379997965
480.0	680.0	-0.181549072265625	-0.4273681640625	0.464331361523924
480.0	700.0	-0.235565185546875	-0.39630126953125	0.46102673769946806
480.0	720.0	-0.345733642578125	-0.2830810546875	0.4468407268069083
480.0	740.0	0.753326416015625	0.07928466796875	0.7574871270469627
480.0	760.0	1.000732421875	0.16015625	1.0134670219626614
480.0	780.0	1.0380859375	0.1668701171875	1.0514124070246764
480.0	800.0	1.051544189453125	0.19451904296875	1.0693843277559794
500.0	0.0	-0.0660400390625	0.06966903060674667	0.0959951070891654
500.0	20.0	-0.045654296875	0.05592536926269531	0.07219391768230521
500.0	40.0	-0.015838623046875	0.056087493896484375	0.058280948444660474
500.0	60.0	-0.014434814453125	0.07379913330078125	0.07519757937754797
500.0	80.0	0.00225830078125	0.111297607421875	0.11132051625936883
500.0	100.0	0.00860595703125	0.173370361328125	0.17358382609986547
500.0	120.0	-0.03167724609375	0.21131134033203125	0.2136724841270011
500.0	140.0	-0.042205810546875	0.2129974365234375	0.21713875381763267
500.0	160.0	-0.0509033203125	0.2274322509765625	0.23305917017595143
500.0	180.0	0.004364013671875	0.2525482177734375	0.2525859198686022
500.0	200.0	0.048553466796875	0.2459259033203125	0.25067307207178624
500.0	220.0	0.063934326171875	0.240997314453125	0.24933371941370086
500.0	240.0	0.167388916015625	0.3267364501953125	0.36711817864431595
500.0	260.0	0.159210205078125	0.908203125	0.9220524961523526
500.0	280.0	-0.2135009765625	1.122406005859375	1.1425313601745628
500.0	300.0	-0.54058837890625	0.852630615234375	1.0095616679744908
500.0	320.0	-0.628814697265625	0.85614013671875	1.0622541396474101
500.0	340.0	-0.819671630859375	0.665924072265625	1.0560854380486935
500.0	360.0	-1.02471923828125	0.13104248046875	1.0330642037119997
500.0	380.0	-0.33740234375	0.052825927734375	0.34151269406713214
500.0	400.0	-0.164154052734375	0.173492431640625	0.2388434149515052
500.0	420.0	-0.125274658203125	0.146240234375	0.19256153857394454
500.0	440.0	-0.116363525390625	0.141998291015625	0.1835864501881682
500.0	460.0	-0.116851806640625	0.124420166015625	0.17068896398576475
500.0	480.0	-0.09088134765625	0.10125732421875	0.1360605198423012
500.0	500.0	-0.090301513671875	0.07073974609375	0.11471039642874592
500.0	520.0	-0.099334716796875	0.03717041015625	0.10606142254514227
500.0	540.0	-0.103057861328125	0.00384521484375	0.10312957121370009
500.0	560.0	-0.153228759765625	0.007080078125	0.1533922433683259
500.0	580.0	-0.109344482421875	-0.0128173828125	0.11009314755365068
500.0	600.0	-0.231903076171875	-0.1451416015625	0.27357836398755286
500.0	620.0	-0.244171142578125	-0.21356201171875	0.32438908692689794
500.0	640.0	-0.228515625	-0.29052734375	0.36962890625
500.0	660.0	-0.210906982421875	-0.416015625	0.4664233650648751
500.0	680.0	-0.25579833984375	-0.3743896484375	0.45343180250614695
500.0	700.0	-0.3040771484375	-0.31573486328125	0.43835079114005376
500.0	720.0	-0.372344970703125	-0.3055419921875	0.48166034318575296
500.0	740.0	0.872589111328125	0.1510009765625	0.8855580456024527
500.0	760.0	1.06463623046875	0.21734619140625	1.0865954491647347
500.0	780.0	1.085845947265625	0.22882080078125	1.109693822666124
500.0	800.0	1.07745361328125	0.23748779296875	1.1033162468585285
520.0	0.0	0.04071044921875	0.023403465747833252	0.04695809711436811
520.0	20.0	-0.00238037109375	0.031646728515625	0.03173612440556712
520.0	40.0	0.022216796875	0.031131744384765625	0.03824619682822589
520.0	60.0	0.0228271484375	0.04570770263671875	0.051090828786724184
520.0	80.0	0.04205322265625	0.097625732421875	0.10629796407591104
520.0	100.0	0.03631591796875	0.09922027587890625	0.10565750822066193
520.0	120.0	0.025390625	0.11511993408203125	0.11788673827425138
520.0	140.0	0.024169921875	0.142608642578125	0.14464235223965008
520.0	160.0	-0.029052734375	0.174285888671875	0.17669078177655312
520.0	180.0	-0.00909423828125	0.234893798828125	0.2350697809115919
520.0	200.0	-0.0274658203125	0.227264404296875	0.22891806557336622
520.0	220.0	-0.044189453125	0.22637939453125	0.23065198467783
520.0	240.0	0.00909423828125	0.2707366943359375	0.27088939224315706
520.0	260.0	0.1038818359375	0.726287841796875	0.7336794020413195
520.0	280.0	-0.09478759765625	1.185516357421875	1.1892996772825064
520.0	300.0	-0.26837158203125	1.143402099609375	1.1744750603708378
520.0	320.0	-0.29644775390625	1.1455078125	1.1832452912623805
520.0	340.0	-0.4952392578125	1.031219482421875	1.1439735763579137
520.0	360.0	-0.3680419921875	0.473358154296875	0.5996022433686251
520.0	380.0	-0.25103759765625	0.148529052734375	0.29168605544864845
520.0	400.0	-0.2384033203125	0.182586669921875	0.3002899185273861
520.0	420.0	-0.2080078125	0.149932861328125	0.25641199848500446
520.0	440.0	-0.1883544921875	0.131744384765625	0.22985647183510854
520.0	460.0	-0.19537353515625	0.088958740234375	0.21467295056326371
520.0	480.0	-0.1136474609375	0.037506103515625	0.11967645206332517
520.0	500.0	-0.12615966796875	0.036773681640625	0.13140991394636586
520.0	520.0	-0.15313720703125	-0.01861572265625	0.15426454326042113
520.0	540.0	-0.1903076171875	-0.06671142578125	0.20166160638394032
520.0	560.0	-0.26739501953125	-0.05560302734375	0.27311498150029667
520.0	580.0	-0.27935791015625	-0.1182861328125	0.303368507236008
520.0	600.0	-0.27685546875	-0.2020263671875	0.34272963632542897
520.0	620.0	-0.270263671875	-0.26739501953125	0.38018751795064926
520.0	640.0	-0.2474365234375	-0.34014892578125	0.4206258727669695
520.0	660.0	-0.185546875	-0.500244140625	0.5335464769370241
520.0	680.0	-0.22418212890625	-0.4482421875	0.5011772995415132
520.0	700.0	-0.2728271484375	-0.44049072265625	0.5181377516363415
520.0	720.0	0.14788818359375	-1.00433349609375	1.015163379078734
520.0	740.0	0.96539306640625	0.1925048828125	0.9843992597375907
520.0	760.0	1.09808349609375	0.24462890625	1.1250025182934231
520.0	780.0	1.08819580078125	0.25140380859375	1.116858977585527
520.0	800.0	1.0670166015625	0.2501220703125	1.0959404537051263
540.0	0.0	0.09600830078125	-7.204711437225342e-05	0.09600832781425608
540.0	20.0	0.0350341796875	0.014062881469726562	0.03775126993370708
540.0	40.0	0.05462646484375	0.0177764892578125	0.0574460984894412
540.0	60.0	0.04986572265625	0.04709625244140625	0.06859043147593336
540.0	80.0	0.06292724609375	0.09619903564453125	0.11495256743492582
540.0	100.0	0.0609130859375	0.087188720703125	0.10635918886620374
540.0	120.0	0.0499267578125	0.0843048095703125	0.09797949817362142
540.0	140.0	0.06427001953125	0.1145782470703125	0.1313727906084545
540.0	160.0	0.04449462890625	0.1280517578125	0.13556188505762248
540.0	180.0	0.03045654296875	0.17205810546875	0.17473291809817296
540.0	200.0	0.001708984375	0.17767333984375	0.17768155874717745
540.0	220.0	-0.01318359375	0.1875457763671875	0.18800857793551906
540.0	240.0	-0.02239990234375	0.198638916015625	0.19989791039646226
540.0	260.0	-0.0074462890625	0.3638916015625	0.3639677800417553
540.0	280.0	0.05548095703125	1.065216064453125	1.0666599273255313
540.0	300.0	0.0286865234375	1.171539306640625	1.1718904657138083
540.0	320.0	0.02301025390625	1.16156005859375	1.1617879503184503
540.0	340.0	-0.02081298828125	1.120086669921875	1.1202800224130889
540.0	360.0	-0.052978515625	0.717987060546875	0.7199389850748259
540.0	380.0	-0.1646728515625	0.132843017578125	0.2115760273778369
540.0	400.0	-0.23468017578125	0.144622802734375	0.2756638169500385
540.0	420.0	-0.22265625	0.108642578125	0.24774788686426616
540.0	440.0	-0.21673583984375	0.0775146484375	0.23018024458055664
540.0	460.0	-0.18701171875	0.014923095703125	0.18760618789153446
540.0	480.0	-0.171875	-0.03692626953125	0.17579694254023454
540.0	500.0	-0.18536376953125	-0.048980712890625	0.19172594318481836
540.0	520.0	-0.17852783203125	-0.529541015625	0.5588254414742896
540.0	540.0	-0.25494384765625	-0.71759033203125	0.7615328292874135
540.0	560.0	-0.29473876953125	-0.76123046875	0.8162982107159981
540.0	580.0	-0.30035400390625	-0.74383544921875	0.8021868256067132
540.0	600.0	-0.38134765625	-0.7010498046875	0.7980581830792477
540.0	620.0	-0.4129638671875	-0.714111328125	0.8249206898598838
540.0	640.0	-0.52471923828125	-0.69171142578125	0.8682136693111812
540.0	660.0	-0.61932373046875	-0.76226806640625	0.9821478952705911
540.0	680.0	-0.68084716796875	-0.85174560546875	1.0904235152299289
540.0	700.0	-0.75946044921875	-0.85693359375	1.1450394569729183
540.0	720.0	-0.8017578125	-0.8699951171875	1.1830921746993668
540.0	740.0	-0.83447265625	-0.78741455078125	1.147330069688304
540.0	760.0	0.0716552734375	-0.6448974609375	0.6488660981551103
540.0	780.0	0.98175048828125	0.05792236328125	0.9834576866386057
540.0	800.0	1.0494384765625	0.2774658203125	1.0854991467207653
560.0	0.0	0.13409423828125	0.018965035676956177	0.13542871674226584
560.0	20.0	0.109375	0.025281906127929688	0.11225892126001144
560.0	40.0	0.09942626953125	0.02996826171875	0.10384449808894196
560.0	60.0	0.08135986328125	0.042934417724609375	0.09199343225738968
560.0	80.0	0.0826416015625	0.082672119140625	0.11689445492416095
560.0	100.0	0.0760498046875	0.08817291259765625	0.11643897676019326
560.0	120.0	0.06134033203125	0.07552337646484375	0.09729551236493135
560.0	140.0	0.06365966796875	0.091552734375	0.11150989416832392
560.0	160.0	0.035888671875	0.074981689453125	0.08312791662369684
560.0	180.0	0.02392578125	0.085845947265625	0.08911772927064132
560.0	200.0	-0.00067138671875	0.1214447021484375	0.12144655795883559
560.0	220.0	-0.0185546875	0.1604156494140625	0.16148516032489818
560.0	240.0	-0.0247802734375	0.174346923828125	0.17609915331984788
560.0	260.0	-0.03271484375	0.19146728515625	0.19424207136120555
560.0	280.0	0.04156494140625	0.918914794921875	0.9198543605812914
560.0	300.0	0.0355224609375	1.080535888671875	1.0811196288750726
560.0	320.0	0.0382080078125	1.039337158203125	1.0400392205502385
560.0	340.0	0.0494384765625	1.011627197265625	1.0128345122537663
560.0	360.0	0.01275634765625	0.647705078125	0.6478306820724374
560.0	380.0	-0.06512451171875	-0.017730712890625	0.06749503838220541
560.0	400.0	-0.08892822265625	-0.078857421875	0.11885588655834975
560.0	420.0	-0.11663818359375	-0.19775390625	0.22958892244440524
560.0	440.0	-0.13385009765625	-0.26226806640625	0.29444929495426003
560.0	460.0	-0.125732421875	-0.3284912109375	0.3517315987706224
560.0	480.0	-0.13348388671875	-0.358612060546875	0.38264939302606976
560.0	500.0	-0.15203857421875	-0.384857177734375	0.41380040515221667
560.0	520.0	-0.22589111328125	-0.65625	0.6940395216120206
560.0	540.0	-0.2587890625	-0.762451171875	0.8051730052375016
560.0	560.0	-0.2933349609375	-0.77532958984375	0.8289640355259583
560.0	580.0	-0.30633544921875	-0.75555419921875	0.8152935394108921
560.0	600.0	-0.38055419921875	-0.707763671875	0.8035862827158057
560.0	620.0	-0.4210205078125	-0.71246337890625	0.8275640967811534
560.0	640.0	-0.5426025390625	-0.69488525390625	0.8816365642901985
560.0	660.0	-0.633544921875	-0.79412841796875	1.015883414698335
560.0	680.0	-0.699951171875	-0.8702392578125	1.1168025827545514
560.0	700.0	-0.77288818359375	-0.87445068359375	1.1670561864693674
560.0	720.0	-0.81829833984375	-0.89599609375	1.2134336294195476
560.0	740.0	-0.85699462890625	-0.8751220703125	1.2248585354734634
560.0	760.0	-0.7352294921875	-0.03887939453125	0.736256757864677
560.0	780.0	0.938232421875	0.2001953125	0.959353032311047
560.0	800.0	1.0384521484375	0.33319091796875	1.0905957328044695
580.0	0.0	0.21832275390625	0.015183717012405396	0.21885010883141412
580.0	20.0	0.1973876953125	0.024370193481445312	0.1988864213341459
580.0	40.0	0.16009521484375	0.021923065185546875	0.16158928987713328
580.0	60.0	0.10992431640625	0.043701171875	0.1182926361217369
580.0	80.0	0.09698486328125	0.0573577880859375	0.11267643746495568
580.0	100.0	0.0860595703125	0.0755157470703125	0.11449400725784534
580.0	120.0	0.06304931640625	0.06421661376953125	0.08999438751011407
580.0	140.0	0.06329345703125	0.083526611328125	0.10479864742889743
580.0	160.0	0.03765869140625	0.0664520263671875	0.07638094557372638
580.0	180.0	0.02532958984375	0.0728912353515625	0.0771668342795626
580.0	200.0	0.00640869140625	0.12420654296875	0.12437176786469059
580.0	220.0	-0.011962890625	0.1834716796875	0.1838612737893935
580.0	240.0	-0.01953125	0.2032928466796875	0.2042289187105818
580.0	260.0	-0.02716064453125	0.21234130859375	0.21407132443804586
580.0	280.0	-0.040283203125	0.23944091796875	0.24280586823989175
580.0	300.0	-0.066650390625	0.180206298828125	0.19213689054368652
580.0	320.0	-0.0745849609375	0.100616455078125	0.1252461074466458
580.0	340.0	-0.0782470703125	0.092559814453125	0.12120199364732515
580.0	360.0	-0.0875244140625	0.020904541015625	0.08998623723691249
580.0	380.0	-0.07904052734375	-0.037994384765625	0.08769822253897994
580.0	400.0	-0.09844970703125	-0.1279296875	0.16142598848508444
580.0	420.0	-0.12066650390625	-0.25146484375	0.27891750179429214
580.0	440.0	-0.1171875	-0.268096923828125	0.2925899361262336
580.0	460.0	-0.10870361328125	-0.2872314453125	0.307112973865819
580.0	480.0	-0.10528564453125	-0.2999267578125	0.3178696698275549
580.0	500.0	-0.09417724609375	-0.3797607421875	0.3912640732147581
580.0	520.0	-0.165771484375	-0.6982421875	0.7176505677811981
580.0	540.0	-0.22698974609375	-0.77880859375	0.8112133939541172
580.0	560.0	-0.27880859375	-0.77105712890625	0.8199166591709196
580.0	580.0	-0.29473876953125	-0.75238037109375	0.8080514618958153
580.0	600.0	-0.37530517578125	-0.69708251953125	0.7916931312094545
580.0	620.0	-0.43023681640625	-0.72296142578125	0.8412948005063642
580.0	640.0	-0.55950927734375	-0.73138427734375	0.92085481623292
580.0	660.0	-0.648681640625	-0.82745361328125	1.0514120757420176
580.0	680.0	-0.7191162109375	-0.895263671875	1.148314054173428
580.0	700.0	-0.78314208984375	-0.86309814453125	1.1654398053859851
580.0	720.0	-0.81787109375	-0.8492431640625	1.1790365039720812
580.0	740.0	-0.85467529296875	-0.81427001953125	1.180468348207033
580.0	760.0	-0.6910400390625	0.36627197265625	0.78210708572484
580.0	780.0	0.96575927734375	0.34320068359375	1.0249281394296574
580.0	800.0	1.052978515625	0.350341796875	1.1097311066224251
600.0	0.0	0.3109130859375	-0.004824399948120117	0.3109505134937691
600.0	20.0	0.26251220703125	0.012811660766601562	0.2628246516063825
600.0	40.0	0.2139892578125	0.00420379638671875	0.21403054539762678
600.0	60.0	0.13153076171875	0.07215499877929688	0.15002228210220947
600.0	80.0	0.11370849609375	0.07411956787109375	0.1357325768756345
600.0	100.0	0.09722900390625	0.082366943359375	0.12742759732086323
600.0	120.0	0.07110595703125	0.07407379150390625	0.10267903249005683
600.0	140.0	0.0697021484375	0.093963623046875	0.11699381160086418
600.0	160.0	0.0428466796875	0.068206787109375	0.08054814565231672
600.0	180.0	0.03155517578125	0.0713958740234375	0.07805831119205785
600.0	200.0	0.016845703125	0.0154266357421875	0.022842040278787962
600.0	220.0	-0.00421142578125	0.126617431640625	0.12668745045338675
600.0	240.0	-0.01678466796875	0.1632080078125	0.16406882364710929
600.0	260.0	-0.02581787109375	0.179443359375	0.18129115171899288
600.0	280.0	-0.0411376953125	0.207916259765625	0.21194688261578876
600.0	300.0	-0.0750732421875	0.10821533203125	0.13170630121287558
600.0	320.0	-0.080078125	0.07049560546875	0.1066870961921885
600.0	340.0	-0.08636474609375	0.04754638671875	0.09858766787913605
600.0	360.0	-0.09442138671875	-0.02496337890625	0.09766559556112248
600.0	380.0	-0.07342529296875	0.016021728515625	0.07515297354180445
600.0	400.0	-0.08612060546875	-0.05230712890625	0.10076107592080956
600.0	420.0	-0.10406494140625	-0.1544189453125	0.1862114999169254
600.0	440.0	-0.1033935546875	-0.212738037109375	0.23653266071320228
600.0	460.0	-0.08843994140625	-0.247711181640625	0.263025574318802
600.0	480.0	-0.072021484375	-0.260009765625	0.2698002454260296
600.0	500.0	-0.0350341796875	-0.326934814453125	0.3288065793865374
600.0	520.0	-0.09857177734375	-0.682373046875	0.6894558509362124
600.0	540.0	-0.18145751953125	-0.781494140625	0.8022841910605252
600.0	560.0	-0.26324462890625	-0.75994873046875	0.8042510849163053
600.0	580.0	-0.3065185546875	-0.75128173828125	0.8114048771375549
600.0	600.0	-0.40765380859375	-0.724609375	0.8314086684650819
600.0	620.0	-0.471435546875	-0.773681640625	0.9059993134089683
600.0	640.0	-0.597900390625	-0.80828857421875	1.005393105368297
600.0	660.0	-0.6671142578125	-0.86944580078125	1.0958911595011942
600.0	680.0	-0.72271728515625	-0.88421630859375	1.141997703433233
600.0	700.0	-0.78253173828125	-0.8382568359375	1.1467477684362082
600.0	720.0	-0.82159423828125	-0.8201904296875	1.1609174963484328
600.0	740.0	-0.87420654296875	-0.7774658203125	1.1699103305482697
600.0	760.0	-0.7640380859375	0.35833740234375	0.8438956633858864
600.0	780.0	0.98406982421875	0.33740234375	1.0403046479305544
600.0	800.0	1.083740234375	0.341552734375	1.1362883287098478
620.0	0.0	0.312255859375	-0.006092235445976257	0.31231528468320113
620.0	20.0	0.25732421875	0.0018310546875	0.25733073333079837
620.0	40.0	0.207763671875	-0.007671356201171875	0.20790525019091732
620.0	60.0	0.1146240234375	0.06687545776367188	0.13270641883534198
620.0	80.0	0.0831298828125	0.0351715087890625	0.09026412602423559
620.0	100.0	0.08148193359375	0.096466064453125	0.1262735407488471
620.0	120.0	0.05474853515625	0.083526611328125	0.09987040052845889
620.0	140.0	0.046875	0.0984954833984375	0.10908082267241972
620.0	160.0	0.02978515625	0.107452392578125	0.11150413536546708
620.0	180.0	0.0147705078125	0.1098785400390625	0.11086686367961793
620.0	200.0	0.01507568359375	0.0631561279296875	0.06493052233649377
620.0	220.0	-0.00994873046875	0.0944671630859375	0.09498958963720681
620.0	240.0	-0.00927734375	0.1159210205078125	0.11629166824252006
620.0	260.0	-0.0262451171875	0.080718994140625	0.08487851430874518
620.0	280.0	-0.059326171875	0.076690673828125	0.09695903321276413
620.0	300.0	-0.069580078125	0.08978271484375	0.11358839358224603
620.0	320.0	-0.08367919921875	0.0157470703125	0.08514798062971353
620.0	340.0	-0.08197021484375	0.05096435546875	0.0965219231567401
620.0	360.0	-0.09521484375	-0.029144287109375	0.09957537818884042
620.0	380.0	-0.070068359375	0.03485107421875	0.07825709143397147
620.0	400.0	-0.0762939453125	-0.016754150390625	0.07811189183894102
620.0	420.0	-0.0941162109375	-0.11749267578125	0.15054032690103314
620.0	440.0	-0.0889892578125	-0.16375732421875	0.18637475483901889
620.0	460.0	-0.07672119140625	-0.207305908203125	0.22104723655073577
620.0	480.0	-0.04791259765625	-0.19830322265625	0.2040092770685293
620.0	500.0	0.00286865234375	-0.25067138671875	0.25068780043267047
620.0	520.0	-0.0943603515625	-0.64453125	0.6514018791602931
620.0	540.0	-0.15875244140625	-0.7864990234375	0.8023609234755803
620.0	560.0	-0.25128173828125	-0.75250244140625	0.7933488742766409
620.0	580.0	-0.29974365234375	-0.7447509765625	0.8028077442396581
620.0	600.0	-0.3812255859375	-0.72686767578125	0.8207737602220398
620.0	620.0	-0.47454833984375	-0.76300048828125	0.8985354038466626
620.0	640.0	-0.59698486328125	-0.80731201171875	1.0040635494092531
620.0	660.0	-0.6717529296875	-0.89935302734375	1.1225363541267193
620.0	680.0	-0.7420654296875	-0.88494873046875	1.1549005833817672
620.0	700.0	-0.82867431640625	-0.8048095703125	1.1551707956566235
620.0	720.0	-0.89630126953125	-0.75860595703125	1.174239738642254
620.0	740.0	-0.97772216796875	-0.65972900390625	1.179484207750424
620.0	760.0	-0.80645751953125	0.4088134765625	0.9041582767566828
620.0	780.0	1.00787353515625	0.35089111328125	1.0672083377898205
620.0	800.0	1.08978271484375	0.3603515625	1.1478151480828285
