# Supplementary material for: Real-time emotion detection by quantitative facial motion analysis
Source: PLoS One. 2023 Mar 10;18(3):e0282730. doi: 10.1371/journal.pone.0282730 (PMC10004542; doi:10.1371/journal.pone.0282730)
Supplement: S1 Dataset — Data from each participant is organized into folders by Study ID and subsequently by emotions. The data files (.csv) contain the pixel displacement results after DISC-processing of videos. (ZIP) [file pone.0282730.s004.zip › S1_Dataset/1/neutral/result/100013_cropped_result.csv]

pos_x	pos_y	disp_x	disp_y	disp_xy_indi
0.0	0.0	-0.35019373893737793	-0.44727665185928345	0.5680599071307454
0.0	20.0	-0.24236297607421875	-0.5626735687255859	0.612651089213052
0.0	40.0	-0.23694443702697754	-0.5025672912597656	0.5556226673581716
0.0	60.0	-0.1370382308959961	-0.5892791748046875	0.605003655018379
0.0	80.0	-0.10476243495941162	-0.595001220703125	0.6041536397447539
0.0	100.0	-0.14528846740722656	-0.49828338623046875	0.5190328233886978
0.0	120.0	-0.12028670310974121	-0.5589141845703125	0.5717114277840775
0.0	140.0	-0.1743001937866211	-0.4139556884765625	0.44915461655888445
0.0	160.0	-0.2285149097442627	-0.311065673828125	0.3859804624713199
0.0	180.0	-0.22297406196594238	-0.3104095458984375	0.3821930382600736
0.0	200.0	-0.2485044002532959	-0.29083251953125	0.38254148972646773
0.0	220.0	-0.26616716384887695	-0.3005218505859375	0.40144531606552775
0.0	240.0	-0.2559318542480469	-0.338958740234375	0.42472831504400316
0.0	260.0	-0.2004612684249878	-0.454925537109375	0.49713374905834784
0.0	280.0	-0.12463700771331787	-0.564453125	0.5780499234616291
0.0	300.0	-0.08573436737060547	-0.575347900390625	0.5817006001650149
0.0	320.0	-0.08725941181182861	-0.564208984375	0.570916791659884
0.0	340.0	-0.0780256986618042	-0.477752685546875	0.48408226387558745
0.0	360.0	-0.04312705993652344	-0.594482421875	0.5960447073979719
0.0	380.0	-0.0357593297958374	-0.611328125	0.6123730938598324
0.0	400.0	-0.01489722728729248	-0.64404296875	0.6442152380820891
0.0	420.0	-0.009446024894714355	-0.699951171875	0.700014907266622
0.0	440.0	0.03144359588623047	-0.61968994140625	0.6204871660254853
0.0	460.0	0.07760488986968994	-0.570953369140625	0.5762033223305099
0.0	480.0	0.13661956787109375	-0.60552978515625	0.6207505352689264
0.0	500.0	0.1802082061767578	-0.600311279296875	0.6267763792809167
0.0	520.0	0.24478459358215332	-0.6666259765625	0.7101476535785264
0.0	540.0	0.37425553798675537	-0.69976806640625	0.7935632013114631
0.0	560.0	0.5315661430358887	-0.588134765625	0.7927578867213019
0.0	580.0	0.6879669427871704	-0.43804931640625	0.8155891845604064
0.0	600.0	0.429585337638855	-0.7467041015625	0.861458401552013
0.0	620.0	0.42928826808929443	-0.78045654296875	0.8907305050248578
0.0	640.0	0.2491779327392578	-0.73297119140625	0.774168204975965
0.0	660.0	0.18466520309448242	-0.7860107421875	0.8074119915310095
0.0	680.0	0.1394418478012085	-0.77825927734375	0.7906525986106865
0.0	700.0	0.07045102119445801	-0.7684326171875	0.7716553852238529
0.0	720.0	0.21309936046600342	-0.11492919921875	0.24211579515612522
0.0	740.0	0.5419684648513794	0.11444091796875	0.5539192545839972
0.0	760.0	0.9383529424667358	-0.03546142578125	0.9390227672183569
0.0	780.0	1.0453184843063354	-0.08392333984375	1.0486819635156428
0.0	800.0	1.0228334665298462	0.024658203125	1.0231306501296966
20.0	0.0	-0.2710742950439453	-0.37066298723220825	0.45920836614490823
20.0	20.0	-0.2661876678466797	-0.3903350830078125	0.4724588358157461
20.0	40.0	-0.21197891235351562	-0.395538330078125	0.4487601027760503
20.0	60.0	-0.15634727478027344	-0.3999481201171875	0.42942166819629696
20.0	80.0	-0.14985275268554688	-0.37896728515625	0.4075193869083214
20.0	100.0	-0.1886272430419922	-0.3032989501953125	0.3571701135414348
20.0	120.0	-0.17926979064941406	-0.2985382080078125	0.3482279705595182
20.0	140.0	-0.23295974731445312	-0.179473876953125	0.294076718523244
20.0	160.0	-0.2688884735107422	-0.14105224609375	0.3036391728928086
20.0	180.0	-0.2467041015625	-0.1659698486328125	0.2973363489097137
20.0	200.0	-0.2245464324951172	-0.22955322265625	0.3211164623281623
20.0	220.0	-0.18268966674804688	-0.3151702880859375	0.364290851969529
20.0	240.0	-0.16954421997070312	-0.3727264404296875	0.40947556938217883
20.0	260.0	-0.14542770385742188	-0.47760009765625	0.4992505085931326
20.0	280.0	-0.1080474853515625	-0.555999755859375	0.5664009071377629
20.0	300.0	-0.08769416809082031	-0.556396484375	0.5632648710349338
20.0	320.0	-0.08567428588867188	-0.527130126953125	0.5340470522380509
20.0	340.0	-0.07869148254394531	-0.443817138671875	0.45073939477690916
20.0	360.0	-0.036281585693359375	-0.567047119140625	0.568206642680378
20.0	380.0	-0.02740478515625	-0.569000244140625	0.5696598108358629
20.0	400.0	-0.010698318481445312	-0.58245849609375	0.5825567386015919
20.0	420.0	-0.008245468139648438	-0.613372802734375	0.6134282214563204
20.0	440.0	0.017385482788085938	-0.52203369140625	0.5223231087890049
20.0	460.0	0.04802513122558594	-0.469940185546875	0.4723877551557259
20.0	480.0	0.09076499938964844	-0.499053955078125	0.5072407073503882
20.0	500.0	0.12210655212402344	-0.609619140625	0.6217278397240873
20.0	520.0	0.12735557556152344	-0.8466796875	0.8562043773841059
20.0	540.0	0.09530448913574219	-0.9306640625	0.9355311554825038
20.0	560.0	0.09218025207519531	-0.9215087890625	0.926107794585534
20.0	580.0	0.0287322998046875	-0.91876220703125	0.9192113674890013
20.0	600.0	0.0041255950927734375	-0.955322265625	0.9553311738521635
20.0	620.0	-0.034763336181640625	-0.9248046875	0.9254578324075335
20.0	640.0	-0.08711433410644531	-0.932373046875	0.9364338768678653
20.0	660.0	-0.11306190490722656	-1.016845703125	1.023112006725083
20.0	680.0	-0.16266632080078125	-1.05950927734375	1.0719236170083846
20.0	700.0	-0.198974609375	-1.095703125	1.1136230211838742
20.0	720.0	-0.23136138916015625	-1.0634765625	1.0883521908743206
20.0	740.0	-0.19730377197265625	-0.9461669921875	0.9665199198877272
20.0	760.0	-0.14977645874023438	-0.62744140625	0.6450703107954533
20.0	780.0	1.050394058227539	-0.096923828125	1.0548563437824714
20.0	800.0	1.0607109069824219	-0.06304931640625	1.062583100040071
40.0	0.0	-0.3121070861816406	-0.2657272219657898	0.409904610535732
40.0	20.0	-0.2661705017089844	-0.22856903076171875	0.35084261115686044
40.0	40.0	-0.2726554870605469	-0.17840957641601562	0.3258389043395005
40.0	60.0	-0.20728302001953125	-0.21414947509765625	0.2980373266438603
40.0	80.0	-0.20916366577148438	-0.18166351318359375	0.2770398366682506
40.0	100.0	-0.23020553588867188	-0.1345977783203125	0.26666674086311287
40.0	120.0	-0.20062637329101562	-0.181182861328125	0.2703297447543509
40.0	140.0	-0.24673843383789062	-0.0908660888671875	0.26293820726321754
40.0	160.0	-0.2678985595703125	-0.065216064453125	0.275722275637284
40.0	180.0	-0.238983154296875	-0.107269287109375	0.26195352258489957
40.0	200.0	-0.21369171142578125	-0.177398681640625	0.27773087653322087
40.0	220.0	-0.19052886962890625	-0.220306396484375	0.291266473343568
40.0	240.0	-0.18116378784179688	-0.2626953125	0.31910679283691257
40.0	260.0	-0.17191696166992188	-0.32379150390625	0.36660111799023265
40.0	280.0	-0.14333343505859375	-0.31988525390625	0.3505296696035332
40.0	300.0	-0.12511062622070312	-0.3056640625	0.330277440793858
40.0	320.0	-0.11349868774414062	-0.3529052734375	0.3707075452963408
40.0	340.0	-0.09906005859375	-0.28485107421875	0.3015842000041995
40.0	360.0	-0.05760955810546875	-0.38653564453125	0.3908051505268274
40.0	380.0	-0.0382537841796875	-0.394287109375	0.3961384563802905
40.0	400.0	-0.013019561767578125	-0.433197021484375	0.4333926261619524
40.0	420.0	-0.006198883056640625	-0.457794189453125	0.4578361563356411
40.0	440.0	0.021480560302734375	-0.36285400390625	0.3634892606690276
40.0	460.0	0.052677154541015625	-0.340606689453125	0.3446560597331136
40.0	480.0	0.09552001953125	-0.372802734375	0.3848453623063778
40.0	500.0	0.12914657592773438	-0.50360107421875	0.5198969898240775
40.0	520.0	0.13257598876953125	-0.7923583984375	0.8033730294033146
40.0	540.0	0.10226058959960938	-0.89202880859375	0.8978711619973351
40.0	560.0	0.10868453979492188	-0.89111328125	0.8977166642157065
40.0	580.0	0.007816314697265625	-0.90899658203125	0.9090301870234793
40.0	600.0	-0.028438568115234375	-0.9134521484375	0.9138947311597377
40.0	620.0	-0.17845535278320312	-0.92364501953125	0.9407265463682104
40.0	640.0	-0.2923622131347656	-0.9810791015625	1.0237147391689445
40.0	660.0	-0.3271141052246094	-1.03009033203125	1.0807819992862333
40.0	680.0	-0.3650627136230469	-1.070068359375	1.1306268520662894
40.0	700.0	-0.3646240234375	-1.11883544921875	1.1767512230273112
40.0	720.0	-0.3405952453613281	-1.13079833984375	1.1809784107070393
40.0	740.0	-0.2795066833496094	-1.01519775390625	1.0529722055084805
40.0	760.0	-0.15244293212890625	-0.627197265625	0.6454574018194656
40.0	780.0	1.0717124938964844	-0.11175537109375	1.0775235183243677
40.0	800.0	1.0931129455566406	-0.11572265625	1.0992213812117515
60.0	0.0	-0.3262748718261719	-0.08568796515464783	0.3373391755452204
60.0	20.0	-0.3137054443359375	-0.057971954345703125	0.31901701098322055
60.0	40.0	-0.3125572204589844	-0.03525543212890625	0.3145392845983504
60.0	60.0	-0.24092483520507812	-0.04627227783203125	0.24532814741557632
60.0	80.0	-0.22798538208007812	-0.02101898193359375	0.2289522483919386
60.0	100.0	-0.22516632080078125	-0.01593017578125	0.225729135300213
60.0	120.0	-0.19509506225585938	-0.055877685546875	0.2029393975025379
60.0	140.0	-0.21514892578125	-0.0239410400390625	0.21647686634598584
60.0	160.0	-0.2266387939453125	-0.0372772216796875	0.22968398763767225
60.0	180.0	-0.20394515991210938	-0.0786895751953125	0.21859935383251847
60.0	200.0	-0.20086669921875	-0.1160125732421875	0.23196195378835233
60.0	220.0	-0.183563232421875	-0.1372833251953125	0.2292207924117034
60.0	240.0	-0.18314361572265625	-0.1484375	0.23574408876198355
60.0	260.0	-0.21300125122070312	-0.084075927734375	0.22899409303731164
60.0	280.0	-0.22756195068359375	0.1688232421875	0.28334736367508634
60.0	300.0	-0.19162750244140625	0.17291259765625	0.25810824496742324
60.0	320.0	-0.18021392822265625	0.205657958984375	0.27344516089896265
60.0	340.0	-0.15128707885742188	0.160919189453125	0.2208682090375673
60.0	360.0	-0.06962966918945312	-0.11676025390625	0.1359457528710796
60.0	380.0	-0.037883758544921875	-0.085479736328125	0.09349847316515769
60.0	400.0	-0.00342559814453125	-0.111328125	0.11138081584664139
60.0	420.0	0.013408660888671875	-0.13653564453125	0.13719247214913527
60.0	440.0	0.03699493408203125	-0.068939208984375	0.0782383517408513
60.0	460.0	0.05988311767578125	-0.086456298828125	0.10516976461716321
60.0	480.0	0.084686279296875	-0.10089111328125	0.13172236955156227
60.0	500.0	0.11284255981445312	-0.339996337890625	0.3582330988120926
60.0	520.0	0.10356903076171875	-0.746826171875	0.7539733915267759
60.0	540.0	0.07932662963867188	-0.8743896484375	0.8779806213490625
60.0	560.0	0.08722686767578125	-0.88031005859375	0.8846210068192253
60.0	580.0	-0.002674102783203125	-0.89154052734375	0.8915445377108577
60.0	600.0	-0.036128997802734375	-0.89801025390625	0.8987367359816765
60.0	620.0	-0.1931304931640625	-0.91827392578125	0.9383636769182312
60.0	640.0	-0.310516357421875	-0.98858642578125	1.0362063160710306
60.0	660.0	-0.3346824645996094	-1.0333251953125	1.0861737022125353
60.0	680.0	-0.370025634765625	-1.0748291015625	1.1367394459370865
60.0	700.0	-0.3716583251953125	-1.12139892578125	1.1813828598004654
60.0	720.0	-0.3308448791503906	-1.1611328125	1.2073473991872417
60.0	740.0	-0.3083381652832031	-1.25274658203125	1.290134265478284
60.0	760.0	-0.24524307250976562	-1.11297607421875	1.1396753513160713
60.0	780.0	1.2291069030761719	-0.83038330078125	1.4833206684348001
60.0	800.0	1.1678543090820312	-0.7664794921875	1.396916067337432
80.0	0.0	-0.36479949951171875	0.049515724182128906	0.3681446479106835
80.0	20.0	-0.30052947998046875	0.030725479125976562	0.3020960499656554
80.0	40.0	-0.2705841064453125	0.033130645751953125	0.2726048391880629
80.0	60.0	-0.211212158203125	0.012908935546875	0.21160627682036107
80.0	80.0	-0.1936187744140625	0.02005767822265625	0.1946549261161588
80.0	100.0	-0.17337799072265625	0.0014801025390625	0.1733843083169628
80.0	120.0	-0.149200439453125	-0.0345306396484375	0.15314416804937714
80.0	140.0	-0.16300201416015625	-0.02423095703125	0.16479319130024173
80.0	160.0	-0.1812286376953125	-0.0270233154296875	0.1832323080073796
80.0	180.0	-0.21060943603515625	-0.0184173583984375	0.21141318226975125
80.0	200.0	-0.2413177490234375	0.021331787109375	0.24225874831472746
80.0	220.0	-0.2098388671875	0.0036773681640625	0.2098710871443404
80.0	240.0	-0.22809600830078125	0.06353759765625	0.23678009907650088
80.0	260.0	-0.25345611572265625	0.271240234375	0.3712293998877533
80.0	280.0	-0.20835113525390625	0.38690185546875	0.4394351389303694
80.0	300.0	-0.1873321533203125	0.36468505859375	0.4099860090651289
80.0	320.0	-0.16289520263671875	0.379425048828125	0.4129142946427051
80.0	340.0	-0.12020111083984375	0.259796142578125	0.2862557296293052
80.0	360.0	-0.02185821533203125	0.0079345703125	0.023253795035336755
80.0	380.0	-0.00688934326171875	0.069000244140625	0.0693433251441236
80.0	400.0	0.01778411865234375	0.070892333984375	0.07308897245134051
80.0	420.0	0.03572845458984375	0.0755615234375	0.0835826913396212
80.0	440.0	0.02306365966796875	0.053741455078125	0.05848141919613456
80.0	460.0	0.032958984375	0.0250244140625	0.041382556110068185
80.0	480.0	0.0360870361328125	0.006622314453125	0.03668963376169055
80.0	500.0	0.08014678955078125	-0.26446533203125	0.27634293861377485
80.0	520.0	0.08470916748046875	-0.71038818359375	0.7154208652568511
80.0	540.0	0.070404052734375	-0.834228515625	0.8371940915482595
80.0	560.0	0.0772552490234375	-0.85064697265625	0.8541479061561389
80.0	580.0	-0.0182342529296875	-0.873291015625	0.8734813598189991
80.0	600.0	-0.05167388916015625	-0.8828125	0.8843235273231094
80.0	620.0	-0.21807861328125	-0.91241455078125	0.9381143821773671
80.0	640.0	-0.32703399658203125	-0.97772216796875	1.03096647504074
80.0	660.0	-0.34264373779296875	-1.02142333984375	1.077362692052355
80.0	680.0	-0.37300872802734375	-1.06781005859375	1.131085245425191
80.0	700.0	-0.36682891845703125	-1.112060546875	1.1710004762305946
80.0	720.0	-0.32540130615234375	-1.160400390625	1.2051618466447998
80.0	740.0	-0.29644012451171875	-1.2391357421875	1.2741013048368994
80.0	760.0	0.5498275756835938	-0.1878662109375	0.5810370695524609
80.0	780.0	1.2138519287109375	-0.091552734375	1.2172996377255694
80.0	800.0	1.1898117065429688	-0.064453125	1.1915561683567237
100.0	0.0	-0.29235076904296875	0.08954459428787231	0.3057567767461498
100.0	20.0	-0.2326507568359375	0.06287002563476562	0.24099588125038696
100.0	40.0	-0.23155975341796875	0.07806396484375	0.24436428137130992
100.0	60.0	-0.19048309326171875	0.0725555419921875	0.20383354849566038
100.0	80.0	-0.1576080322265625	0.05289459228515625	0.16624719460893791
100.0	100.0	-0.14084625244140625	0.032562255859375	0.14456129265276974
100.0	120.0	-0.1215362548828125	0.0010223388671875	0.12154055466262825
100.0	140.0	-0.1317291259765625	-0.0008392333984375	0.13173179928645218
100.0	160.0	-0.171783447265625	0.01568603515625	0.17249812884024243
100.0	180.0	-0.1993408203125	0.05267333984375	0.20618254866296418
100.0	200.0	-0.227783203125	0.1209716796875	0.257913425226955
100.0	220.0	-0.18953704833984375	0.1097564697265625	0.2190223169912557
100.0	240.0	-0.15856170654296875	0.2005767822265625	0.2556811693304386
100.0	260.0	-0.086578369140625	0.3902587890625	0.39974709060051855
100.0	280.0	0.01964569091796875	0.397186279296875	0.3976718416399878
100.0	300.0	0.053955078125	0.36309814453125	0.3670850215107004
100.0	320.0	0.07192230224609375	0.371490478515625	0.37838868004757553
100.0	340.0	0.10870361328125	0.19842529296875	0.22625002194504604
100.0	360.0	0.07318115234375	0.0029296875	0.07323977148521699
100.0	380.0	0.06304168701171875	0.08587646484375	0.10653178640829852
100.0	400.0	0.12006378173828125	0.099029541015625	0.155634705895128
100.0	420.0	0.14609527587890625	0.110137939453125	0.182959545640871
100.0	440.0	0.15972900390625	0.107452392578125	0.1925081072569317
100.0	460.0	0.19403839111328125	0.096466064453125	0.2166947134032235
100.0	480.0	0.21533966064453125	0.090362548828125	0.23353063969684396
100.0	500.0	0.21900177001953125	0.06005859375	0.22708767019570922
100.0	520.0	0.20247650146484375	0.05084228515625	0.20876223701941957
100.0	540.0	0.180419921875	0.01104736328125	0.1807578281703147
100.0	560.0	0.19998931884765625	-0.129150390625	0.23806627449460288
100.0	580.0	-0.01092529296875	-0.54571533203125	0.5458246839786842
100.0	600.0	-0.095062255859375	-0.7767333984375	0.7825289801261941
100.0	620.0	-0.29398345947265625	-0.9124755859375	0.958664680363001
100.0	640.0	-0.4311676025390625	-1.0140380859375	1.1018977907279204
100.0	660.0	-0.49616241455078125	-1.041015625	1.1532088592735499
100.0	680.0	-0.5311965942382812	-1.04388427734375	1.1712660697791226
100.0	700.0	-0.5337600708007812	-1.080078125	1.204769093762274
100.0	720.0	-0.45825958251953125	-1.1353759765625	1.2243694104012177
100.0	740.0	-0.369537353515625	-0.68780517578125	0.7807905067781038
100.0	760.0	1.121612548828125	-0.11358642578125	1.1273493628021805
100.0	780.0	1.2126312255859375	-0.04638671875	1.213518115621866
100.0	800.0	1.1889114379882812	-0.0367431640625	1.1894790740003316
120.0	0.0	-0.21273040771484375	0.10151858627796173	0.23571221802528525
120.0	20.0	-0.19005584716796875	0.09008407592773438	0.2103244298185261
120.0	40.0	-0.1923980712890625	0.0970001220703125	0.21546703116116558
120.0	60.0	-0.16146087646484375	0.09410858154296875	0.18688509771735448
120.0	80.0	-0.1308746337890625	0.06749725341796875	0.1472550474122728
120.0	100.0	-0.1168975830078125	0.04892730712890625	0.1267238189763658
120.0	120.0	-0.0985565185546875	0.02712249755859375	0.1022204344709823
120.0	140.0	-0.10349273681640625	0.0243988037109375	0.10632990264396365
120.0	160.0	-0.1400604248046875	0.0686187744140625	0.15596621043853542
120.0	180.0	-0.13864898681640625	0.1052398681640625	0.17406599724358934
120.0	200.0	-0.1430206298828125	0.1793212890625	0.22937093382360618
120.0	220.0	-0.081634521484375	0.1754608154296875	0.1935218149181992
120.0	240.0	-0.031890869140625	0.2053985595703125	0.20785955789451607
120.0	260.0	-0.09212493896484375	0.350067138671875	0.36198619581026836
120.0	280.0	0.1026763916015625	0.277740478515625	0.29611182819739873
120.0	300.0	0.125091552734375	0.2276611328125	0.25976429307926
120.0	320.0	0.122314453125	0.229949951171875	0.260456916758253
120.0	340.0	0.1999664306640625	0.069183349609375	0.211596099339516
120.0	360.0	0.36827850341796875	-0.13067626953125	0.390775310758475
120.0	380.0	0.0673675537109375	0.0875244140625	0.11044867744785357
120.0	400.0	0.09075927734375	0.132415771484375	0.16053405545790572
120.0	420.0	0.12371063232421875	0.142364501953125	0.18860533387584608
120.0	440.0	0.135498046875	0.145416259765625	0.19876018039628418
120.0	460.0	0.176971435546875	0.1312255859375	0.2203157811055802
120.0	480.0	0.1959991455078125	0.1134033203125	0.22644199720390237
120.0	500.0	0.17313385009765625	0.08148193359375	0.19134951150137278
120.0	520.0	0.1608734130859375	0.09002685546875	0.1843504536026692
120.0	540.0	0.13343048095703125	0.0828857421875	0.1570787684774661
120.0	560.0	0.1502532958984375	0.02081298828125	0.15168794747618833
120.0	580.0	0.146575927734375	-0.050537109375	0.15504354876992926
120.0	600.0	0.11907958984375	-0.08795166015625	0.14803865455210075
120.0	620.0	-0.48769378662109375	-0.19366455078125	0.524739161620442
120.0	640.0	-0.58551025390625	-0.85028076171875	1.0323757219047622
120.0	660.0	-0.5999298095703125	-1.30877685546875	1.4397265830086423
120.0	680.0	-0.6141510009765625	-1.423828125	1.5506347028044771
120.0	700.0	-0.5900421142578125	-1.490234375	1.602793869787837
120.0	720.0	-0.37534332275390625	-1.50909423828125	1.5550717121565838
120.0	740.0	1.0697402954101562	0.06201171875	1.0715361649923616
120.0	760.0	1.220306396484375	0.00201416015625	1.2203080587055941
120.0	780.0	1.2045516967773438	-0.002685546875	1.2045546904857396
120.0	800.0	1.1832199096679688	0.00286865234375	1.1832233871086835
140.0	0.0	-0.217864990234375	0.15590929985046387	0.2679045795608693
140.0	20.0	-0.1949310302734375	0.14698219299316406	0.2441349455128117
140.0	40.0	-0.1907501220703125	0.14768600463867188	0.24124005686447045
140.0	60.0	-0.1640472412109375	0.152130126953125	0.2237299105521956
140.0	80.0	-0.1492919921875	0.141632080078125	0.2057856774378843
140.0	100.0	-0.15283203125	0.15001678466796875	0.2141557037720842
140.0	120.0	-0.117950439453125	0.11472320556640625	0.1645409373457475
140.0	140.0	-0.111541748046875	0.1230621337890625	0.16608988629675697
140.0	160.0	-0.13018798828125	0.1565704345703125	0.2036251783897448
140.0	180.0	-0.124908447265625	0.1869659423828125	0.22485191528960252
140.0	200.0	-0.054595947265625	0.2502593994140625	0.2561454361352514
140.0	220.0	-0.0533905029296875	0.240264892578125	0.24612550540052308
140.0	240.0	-0.00836181640625	0.2216949462890625	0.22185258435213717
140.0	260.0	-0.0769500732421875	0.3304443359375	0.33928568040097623
140.0	280.0	0.12548828125	0.244842529296875	0.27512755747756384
140.0	300.0	0.15496826171875	0.1011962890625	0.1850833624617622
140.0	320.0	0.1559295654296875	0.07562255859375	0.17329974247919802
140.0	340.0	0.2160797119140625	-0.166351318359375	0.27269617346190683
140.0	360.0	0.3922882080078125	-0.296630859375	0.49181287587407857
140.0	380.0	0.0576629638671875	0.04693603515625	0.07435058034835577
140.0	400.0	0.0655975341796875	0.145355224609375	0.15947155800235077
140.0	420.0	0.110321044921875	0.173858642578125	0.2059066792305742
140.0	440.0	0.13446044921875	0.188201904296875	0.231299738834868
140.0	460.0	0.1840362548828125	0.169677734375	0.25031954908461423
140.0	480.0	0.1941680908203125	0.13800048828125	0.2382128927213398
140.0	500.0	0.1682281494140625	0.105621337890625	0.19863679737925125
140.0	520.0	0.1883544921875	0.12408447265625	0.2255534772101522
140.0	540.0	0.17034912109375	0.11480712890625	0.20542516862621632
140.0	560.0	0.1746826171875	0.05548095703125	0.18328162303018292
140.0	580.0	0.1836395263671875	-0.04498291015625	0.18906860620021032
140.0	600.0	0.1520843505859375	-0.07366943359375	0.16898767747729504
140.0	620.0	0.1383819580078125	-0.08624267578125	0.16305632593673203
140.0	640.0	0.156341552734375	-0.09808349609375	0.1845617872620658
140.0	660.0	0.3604583740234375	-0.126220703125	0.3819187155678414
140.0	680.0	0.44378662109375	-0.15118408203125	0.4688317307109656
140.0	700.0	0.53125	-0.10675048828125	0.5418691993906697
140.0	720.0	0.5631866455078125	-0.2174072265625	0.6036928853646866
140.0	740.0	0.9864044189453125	0.08770751953125	0.9902960601240238
140.0	760.0	1.16259765625	0.0428466796875	1.1633869297350028
140.0	780.0	1.1575927734375	0.0406494140625	1.1583062651899747
140.0	800.0	1.1392974853515625	0.043212890625	1.1401167107119174
160.0	0.0	-0.1865692138671875	0.18899890780448914	0.26557232294482447
160.0	20.0	-0.178314208984375	0.1925983428955078	0.26246919592938706
160.0	40.0	-0.1771087646484375	0.19157791137695312	0.26090153438194136
160.0	60.0	-0.150115966796875	0.1875457763671875	0.2402253561149022
160.0	80.0	-0.1367340087890625	0.1821746826171875	0.22778016627046443
160.0	100.0	-0.1145172119140625	0.172210693359375	0.20681081870126375
160.0	120.0	-0.0968475341796875	0.16786956787109375	0.19380308742100444
160.0	140.0	-0.09625244140625	0.193084716796875	0.21574577710164575
160.0	160.0	-0.0438995361328125	0.2082061767578125	0.2127838840532374
160.0	180.0	0.04119873046875	0.227325439453125	0.23102854978290693
160.0	200.0	-0.021484375	0.2859649658203125	0.28677088423644603
160.0	220.0	-0.0971832275390625	0.2719268798828125	0.28877120306171583
160.0	240.0	0.008941650390625	0.2517242431640625	0.2518830040082662
160.0	260.0	-0.0642547607421875	0.2864990234375	0.29361601575642454
160.0	280.0	0.0131683349609375	0.11163330078125	0.11240729019490009
160.0	300.0	0.0349578857421875	-0.0562744140625	0.06624849774630014
160.0	320.0	0.0093841552734375	-0.13153076171875	0.13186509639973185
160.0	340.0	-0.0255584716796875	-0.49298095703125	0.49364304863944813
160.0	360.0	0.1889190673828125	-0.3985595703125	0.44106705284851677
160.0	380.0	0.12176513671875	0.052459716796875	0.13258495543063778
160.0	400.0	0.106781005859375	0.17010498046875	0.20084294260096294
160.0	420.0	0.150238037109375	0.20404052734375	0.2533850914974942
160.0	440.0	0.1858062744140625	0.225677490234375	0.2923256766179124
160.0	460.0	0.213531494140625	0.19842529296875	0.2914932175534485
160.0	480.0	0.214569091796875	0.168243408203125	0.2726641515827468
160.0	500.0	0.1973724365234375	0.14654541015625	0.24582806173637278
160.0	520.0	0.193084716796875	0.16204833984375	0.25207414049569804
160.0	540.0	0.1954193115234375	0.15521240234375	0.24955880500918504
160.0	560.0	0.2102813720703125	0.083251953125	0.2261617632114244
160.0	580.0	0.1921234130859375	-0.02349853515625	0.19355512654094
160.0	600.0	0.1512451171875	-0.02386474609375	0.1531163334826816
160.0	620.0	0.12518310546875	-0.02874755859375	0.12844155098682541
160.0	640.0	0.1249847412109375	-0.0281982421875	0.12812621276706
160.0	660.0	0.124969482421875	-0.0035400390625	0.1250196121148812
160.0	680.0	0.2223968505859375	-0.04461669921875	0.2268281486053268
160.0	700.0	0.497100830078125	-0.13214111328125	0.5143641794327917
160.0	720.0	0.694366455078125	-0.2158203125	0.7271335374092983
160.0	740.0	0.9715728759765625	0.0931396484375	0.9760270731103876
160.0	760.0	0.993072509765625	0.0518798828125	0.9944267353067475
160.0	780.0	1.0052642822265625	0.0550537109375	1.0067706730971437
160.0	800.0	0.9846954345703125	0.058349609375	0.9864227165763325
180.0	0.0	-0.1979217529296875	0.2604856789112091	0.3271479928115008
180.0	20.0	-0.20263671875	0.2712669372558594	0.3385962064671442
180.0	40.0	-0.1958770751953125	0.26018524169921875	0.32567497383918065
180.0	60.0	-0.1627044677734375	0.24568557739257812	0.29467634240325785
180.0	80.0	-0.1333160400390625	0.23491668701171875	0.27010926746089026
180.0	100.0	-0.099456787109375	0.21173095703125	0.2339265924761197
180.0	120.0	-0.0720367431640625	0.21778106689453125	0.22938588767272802
180.0	140.0	0.017486572265625	0.255950927734375	0.2565475737902976
180.0	160.0	0.1008148193359375	0.2685394287109375	0.28683976811128264
180.0	180.0	0.0885009765625	0.2607269287109375	0.2753378909768041
180.0	200.0	-0.0370941162109375	0.296966552734375	0.2992743004342486
180.0	220.0	-0.0822296142578125	0.28338623046875	0.29507535491849557
180.0	240.0	0.0455474853515625	0.269012451171875	0.2728411118349858
180.0	260.0	-0.09173583984375	0.281951904296875	0.2965001528641635
180.0	280.0	-0.1089019775390625	0.090484619140625	0.14158780672410473
180.0	300.0	-0.0947113037109375	-0.092193603515625	0.13217371743210413
180.0	320.0	-0.1575775146484375	-0.1710205078125	0.2325482470697724
180.0	340.0	-0.1907958984375	-0.5072021484375	0.541901369476207
180.0	360.0	0.216827392578125	-0.424560546875	0.4767240041523265
180.0	380.0	0.212188720703125	0.05291748046875	0.21868770640525115
180.0	400.0	0.172607421875	0.197296142578125	0.26214326228713575
180.0	420.0	0.3195648193359375	0.253387451171875	0.40783191901638804
180.0	440.0	0.454620361328125	0.276947021484375	0.5323338479217546
180.0	460.0	0.6987152099609375	0.16339111328125	0.7175650496854228
180.0	480.0	0.6854248046875	0.111114501953125	0.6943728072333971
180.0	500.0	0.6552276611328125	0.0543212890625	0.6574755435443872
180.0	520.0	0.626434326171875	0.071044921875	0.630450113752576
180.0	540.0	0.3817291259765625	0.1029052734375	0.3953563214621425
180.0	560.0	0.2361907958984375	0.11529541015625	0.26282907691165996
180.0	580.0	0.2133026123046875	-0.01470947265625	0.21380919765489226
180.0	600.0	0.163604736328125	-0.006103515625	0.16371854706165678
180.0	620.0	0.1298370361328125	-0.00775146484375	0.13006821732835872
180.0	640.0	0.12139892578125	-0.010498046875	0.12185199288083533
180.0	660.0	0.1215362548828125	0.00726318359375	0.12175309066654728
180.0	680.0	0.155517578125	0.04736328125	0.16256997729172531
180.0	700.0	0.3202667236328125	-0.03350830078125	0.3220148761901273
180.0	720.0	0.6166534423828125	-0.1910400390625	0.6455677846110153
180.0	740.0	0.7226715087890625	-0.025146484375	0.7231088820446628
180.0	760.0	0.7846221923828125	0.03466796875	0.7853877086107613
180.0	780.0	0.8044586181640625	0.040771484375	0.805491143512189
180.0	800.0	0.7769927978515625	0.0452880859375	0.7783115177363633
200.0	0.0	-0.21966552734375	0.33855170011520386	0.4035717997508036
200.0	20.0	-0.2082366943359375	0.32991600036621094	0.39013726836281143
200.0	40.0	-0.2019500732421875	0.31841278076171875	0.3770550769250233
200.0	60.0	-0.1396942138671875	0.2831611633300781	0.31574470352868106
200.0	80.0	-0.1540069580078125	0.29825592041015625	0.33567057835701
200.0	100.0	-0.100250244140625	0.27300262451171875	0.290827344726285
200.0	120.0	0.000701904296875	0.27790069580078125	0.277901582212481
200.0	140.0	0.1741180419921875	0.3055572509765625	0.3516849814415554
200.0	160.0	0.12945556640625	0.3036041259765625	0.33005182772339775
200.0	180.0	0.0385284423828125	0.2834930419921875	0.2860991886224599
200.0	200.0	-0.0369720458984375	0.3223114013671875	0.32442498613577286
200.0	220.0	-0.0511932373046875	0.318878173828125	0.32296135572184786
200.0	240.0	0.0357818603515625	0.3050537109375	0.30714509289089825
200.0	260.0	-0.0643768310546875	0.30474853515625	0.31147398937395065
200.0	280.0	-0.3024749755859375	0.131866455078125	0.32996950287956106
200.0	300.0	-0.2901153564453125	-0.05926513671875	0.2961068666473016
200.0	320.0	-0.373748779296875	-0.11651611328125	0.3914896610129995
200.0	340.0	-0.3386688232421875	-0.2979736328125	0.4510929590314247
200.0	360.0	0.10601806640625	-0.266021728515625	0.2863693252549248
200.0	380.0	0.261474609375	0.095672607421875	0.27842812206871104
200.0	400.0	0.48162841796875	0.154052734375	0.505666073573752
200.0	420.0	0.92816162109375	0.191253662109375	0.9476613098262612
200.0	440.0	0.9328460693359375	0.26025390625	0.9684698677779772
200.0	460.0	0.9335784912109375	0.252105712890625	0.967019177536713
200.0	480.0	0.8701171875	0.272216796875	0.9117049437640421
200.0	500.0	0.7703399658203125	0.21295166015625	0.7992321768443406
200.0	520.0	0.6717681884765625	0.1785888671875	0.6951017785421045
200.0	540.0	0.467010498046875	0.15264892578125	0.49132524851483034
200.0	560.0	0.255035400390625	0.1561279296875	0.29903007521135955
200.0	580.0	0.24188232421875	-0.0025634765625	0.24189590774039765
200.0	600.0	0.1672821044921875	0.009033203125	0.16752582261261292
200.0	620.0	0.1278839111328125	0.01171875	0.12841971744318542
200.0	640.0	0.11962890625	0.0089111328125	0.1199603413573557
200.0	660.0	0.1267242431640625	0.01629638671875	0.12776778164150573
200.0	680.0	0.134185791015625	0.03961181640625	0.13991040886757297
200.0	700.0	0.2069854736328125	-0.0399169921875	0.21079931821591988
200.0	720.0	0.43487548828125	-0.14776611328125	0.45929458361938347
200.0	740.0	0.601806640625	-0.0721435546875	0.6061154388260509
200.0	760.0	0.6819305419921875	0.01007080078125	0.6820049011041888
200.0	780.0	0.7162017822265625	0.0220947265625	0.7165425108159154
200.0	800.0	0.72418212890625	0.03033447265625	0.7248171742298338
220.0	0.0	-0.1563262939453125	0.35495227575302124	0.3878518122181783
220.0	20.0	-0.16363525390625	0.3502368927001953	0.3865777765589365
220.0	40.0	-0.1669158935546875	0.3462257385253906	0.3843607388100558
220.0	60.0	-0.111907958984375	0.3082466125488281	0.3279319524411672
220.0	80.0	-0.1369781494140625	0.33045196533203125	0.35771708766664084
220.0	100.0	0.0072784423828125	0.28833770751953125	0.2884295569131892
220.0	120.0	0.2050323486328125	0.3182373046875	0.37856736003075053
220.0	140.0	0.1265716552734375	0.320648193359375	0.344725467326232
220.0	160.0	0.05731201171875	0.3110809326171875	0.3163163184618038
220.0	180.0	0.0140838623046875	0.3047637939453125	0.30508904483340316
220.0	200.0	-0.0181427001953125	0.34844970703125	0.3489217045420662
220.0	220.0	-0.00390625	0.35760498046875	0.35762631453112836
220.0	240.0	0.073150634765625	0.391876220703125	0.3986451902621907
220.0	260.0	0.0431060791015625	0.4195556640625	0.4217642579717199
220.0	280.0	-0.38311767578125	0.173431396484375	0.4205444123782261
220.0	300.0	-0.423187255859375	0.012054443359375	0.4233589058074632
220.0	320.0	-0.48541259765625	-0.01708984375	0.4857133441885119
220.0	340.0	-0.465484619140625	-0.102569580078125	0.47665128701588083
220.0	360.0	-0.0493011474609375	-0.07147216796875	0.08682668907149643
220.0	380.0	0.25634765625	0.238983154296875	0.35046692982726935
220.0	400.0	0.5369720458984375	0.210906982421875	0.5769061737498177
220.0	420.0	0.9111785888671875	0.29913330078125	0.9590240624959756
220.0	440.0	0.8880157470703125	0.405303955078125	0.9761369079421267
220.0	460.0	0.909515380859375	0.39605712890625	0.9920078010667234
220.0	480.0	0.7965087890625	0.507904052734375	0.9446654316941067
220.0	500.0	0.691162109375	0.43890380859375	0.8187439249446671
220.0	520.0	0.617462158203125	0.38641357421875	0.7284057709500731
220.0	540.0	0.3918914794921875	0.32611083984375	0.5098305714275788
220.0	560.0	0.147979736328125	0.2655029296875	0.3039569180597589
220.0	580.0	0.1837921142578125	0.01739501953125	0.18461345554387246
220.0	600.0	0.1136322021484375	0.03863525390625	0.12002066576012553
220.0	620.0	0.0767974853515625	0.04144287109375	0.08726606053224034
220.0	640.0	0.0688629150390625	0.036376953125	0.0778805738700967
220.0	660.0	0.0585784912109375	0.03424072265625	0.06785179968558029
220.0	680.0	0.0296630859375	0.03363037109375	0.04484306554238733
220.0	700.0	0.09906005859375	-0.093017578125	0.13588658892193026
220.0	720.0	0.1945648193359375	-0.1510009765625	0.24628593919680974
220.0	740.0	0.363433837890625	-0.1478271484375	0.39234808568294527
220.0	760.0	0.479736328125	-0.03759765625	0.4812073651538917
220.0	780.0	0.5494842529296875	-0.00347900390625	0.5494952662997894
220.0	800.0	0.60723876953125	0.027099609375	0.6078431640235038
240.0	0.0	-0.107208251953125	0.3457900285720825	0.362028110989639
240.0	20.0	-0.1234130859375	0.35303497314453125	0.37398460134579964
240.0	40.0	-0.13116455078125	0.3500175476074219	0.37378660090319044
240.0	60.0	-0.0637359619140625	0.32192230224609375	0.32817105528144336
240.0	80.0	-0.0557403564453125	0.33118438720703125	0.3358423524011635
240.0	100.0	0.2014923095703125	0.31719207763671875	0.37577914382184235
240.0	120.0	0.169647216796875	0.3289031982421875	0.37007768371095495
240.0	140.0	0.090362548828125	0.336578369140625	0.3484973296943294
240.0	160.0	0.033355712890625	0.33758544921875	0.3392293311414375
240.0	180.0	0.0043792724609375	0.3314971923828125	0.33152611750052896
240.0	200.0	0.022552490234375	0.3580780029296875	0.35878750117288766
240.0	220.0	0.0367584228515625	0.3529815673828125	0.3548903613266515
240.0	240.0	0.09185791015625	0.3964691162109375	0.40697129599930704
240.0	260.0	0.0794525146484375	0.49884033203125	0.5051280817228517
240.0	280.0	-0.1581268310546875	0.35882568359375	0.39212238638710706
240.0	300.0	-0.12628173828125	0.258026123046875	0.28727087843694704
240.0	320.0	-0.1358795166015625	0.266632080078125	0.2992589332980086
240.0	340.0	-0.11383056640625	0.238800048828125	0.2645427397769264
240.0	360.0	0.1603240966796875	0.20343017578125	0.25901284214213793
240.0	380.0	0.1963958740234375	0.410064697265625	0.45466954513908076
240.0	400.0	0.365386962890625	0.424346923828125	0.5599803071651962
240.0	420.0	0.7454376220703125	0.56036376953125	0.9325689264612638
240.0	440.0	0.768646240234375	0.635009765625	0.9970227906450072
240.0	460.0	0.8619537353515625	0.585357666015625	1.0419250640280093
240.0	480.0	0.8016815185546875	0.596343994140625	0.9991593549278031
240.0	500.0	0.7132415771484375	0.53131103515625	0.8893845981643692
240.0	520.0	0.6622772216796875	0.47540283203125	0.8152416642070612
240.0	540.0	0.409912109375	0.373779296875	0.5547421925404912
240.0	560.0	0.09942626953125	0.27215576171875	0.2897487561830314
240.0	580.0	0.1261749267578125	0.0274658203125	0.12912971551032662
240.0	600.0	0.0989227294921875	0.0589599609375	0.11516068514877822
240.0	620.0	0.0855560302734375	0.06793212890625	0.10924563356896567
240.0	640.0	0.0782470703125	0.06231689453125	0.10002999228485553
240.0	660.0	0.0649871826171875	0.05352783203125	0.08419360252706491
240.0	680.0	0.0139923095703125	0.0440673828125	0.046235472908307956
240.0	700.0	0.062713623046875	-0.11737060546875	0.13307463148085927
240.0	720.0	0.1397247314453125	-0.21490478515625	0.25633389799345435
240.0	740.0	0.212127685546875	-0.26165771484375	0.3368425666579672
240.0	760.0	0.3175201416015625	-0.38421630859375	0.498438774687608
240.0	780.0	0.413360595703125	-0.277587890625	0.4979176830578317
240.0	800.0	0.5260009765625	-0.21978759765625	0.5700733421483671
260.0	0.0	-0.0997314453125	0.37171462178230286	0.3848611713733676
260.0	20.0	-0.103973388671875	0.36743927001953125	0.38186657709781147
260.0	40.0	-0.108551025390625	0.3618965148925781	0.3778259025063662
260.0	60.0	0.003997802734375	0.3194122314453125	0.3194372489606947
260.0	80.0	0.028778076171875	0.33766937255859375	0.3388934682643922
260.0	100.0	0.154998779296875	0.33172607421875	0.36615134835216023
260.0	120.0	0.0931396484375	0.3248748779296875	0.3379625429258255
260.0	140.0	0.031768798828125	0.3336029052734375	0.3351121528471625
260.0	160.0	0.011322021484375	0.3396148681640625	0.3398035415480336
260.0	180.0	-0.029876708984375	0.32647705078125	0.32784124576776474
260.0	200.0	0.015472412109375	0.341705322265625	0.34205543819845485
260.0	220.0	0.045196533203125	0.3242645263671875	0.32739915954949794
260.0	240.0	0.079345703125	0.3393402099609375	0.3484932118431201
260.0	260.0	0.02655029296875	0.3885498046875	0.3894558624278506
260.0	280.0	0.017364501953125	0.403778076171875	0.4041512844531619
260.0	300.0	0.08599853515625	0.364288330078125	0.37430166374213425
260.0	320.0	0.077423095703125	0.377197265625	0.38506118077940815
260.0	340.0	0.101837158203125	0.39642333984375	0.40929484624627466
260.0	360.0	0.1741943359375	0.349884033203125	0.39084844040010197
260.0	380.0	0.166900634765625	0.4874267578125	0.5152093420317357
260.0	400.0	0.2633056640625	0.514678955078125	0.5781213536340832
260.0	420.0	0.586151123046875	0.614105224609375	0.8489395537620118
260.0	440.0	0.6444091796875	0.6383056640625	0.9070266322659912
260.0	460.0	0.783538818359375	0.616302490234375	0.9968760401098511
260.0	480.0	0.78839111328125	0.6541748046875	1.0244536214923434
260.0	500.0	0.735748291015625	0.6060791015625	0.9532352412092305
260.0	520.0	0.714569091796875	0.5660400390625	0.9115976704518761
260.0	540.0	0.45501708984375	0.43621826171875	0.6303387374315521
260.0	560.0	0.0986328125	0.30059814453125	0.316366363884169
260.0	580.0	0.124542236328125	0.08648681640625	0.1516269700340244
260.0	600.0	0.096466064453125	0.07537841796875	0.12242388446110522
260.0	620.0	0.109710693359375	0.09478759765625	0.14498663699402764
260.0	640.0	0.117645263671875	0.0921630859375	0.1494471226686817
260.0	660.0	0.072906494140625	0.07525634765625	0.10478012574164698
260.0	680.0	0.027313232421875	0.026611328125	0.03813365245957669
260.0	700.0	0.062774658203125	-0.11810302734375	0.13374970198201463
260.0	720.0	0.09832763671875	-0.23846435546875	0.2579410261509805
260.0	740.0	0.142791748046875	-0.29486083984375	0.3276162361416842
260.0	760.0	0.230804443359375	-0.48828125	0.5400826512451529
260.0	780.0	0.286468505859375	-0.34814453125	0.45085343459774707
260.0	800.0	0.350311279296875	-0.297607421875	0.4596609293356326
280.0	0.0	-0.036285400390625	0.35487404465675354	0.35672428828515657
280.0	20.0	-0.04608154296875	0.35695838928222656	0.35992054717859934
280.0	40.0	-0.040008544921875	0.3412933349609375	0.34363035976980316
280.0	60.0	0.067291259765625	0.2969017028808594	0.3044318229331469
280.0	80.0	0.1240234375	0.3285369873046875	0.35116714692088835
280.0	100.0	0.1646728515625	0.31792449951171875	0.3580406896310837
280.0	120.0	0.05633544921875	0.3133544921875	0.3183782665521696
280.0	140.0	0.008056640625	0.329864501953125	0.3299628753465208
280.0	160.0	0.00567626953125	0.333740234375	0.33378850201358246
280.0	180.0	-0.048828125	0.3268585205078125	0.3304855189256735
280.0	200.0	0.008880615234375	0.3450164794921875	0.3451307526838547
280.0	220.0	0.05938720703125	0.32281494140625	0.32823212328182194
280.0	240.0	0.07806396484375	0.3295440673828125	0.33866395579443337
280.0	260.0	0.111114501953125	0.336090087890625	0.3539816093000017
280.0	280.0	0.112884521484375	0.333892822265625	0.35245897910432156
280.0	300.0	0.178436279296875	0.349578857421875	0.39248551989302227
280.0	320.0	0.146331787109375	0.35772705078125	0.3864992041120841
280.0	340.0	0.12982177734375	0.3792724609375	0.40087565840080347
280.0	360.0	0.120819091796875	0.418365478515625	0.43546173948606504
280.0	380.0	0.102874755859375	0.4921875	0.5028237768337691
280.0	400.0	0.15087890625	0.549224853515625	0.5695721061204244
280.0	420.0	0.14898681640625	0.605926513671875	0.6239743676092974
280.0	440.0	0.133758544921875	0.628570556640625	0.6426447642478094
280.0	460.0	0.126556396484375	0.6435546875	0.6558804443603521
280.0	480.0	0.10345458984375	0.626007080078125	0.6344980035174883
280.0	500.0	0.052001953125	0.567779541015625	0.5701559526346528
280.0	520.0	0.068939208984375	0.532958984375	0.5373991938600419
280.0	540.0	0.0556640625	0.50640869140625	0.5094587820283349
280.0	560.0	0.076629638671875	0.41015625	0.4172532216017566
280.0	580.0	0.06378173828125	0.130126953125	0.14491768031463179
280.0	600.0	0.0745849609375	0.08880615234375	0.11597175989071536
280.0	620.0	0.135711669921875	0.11297607421875	0.17658213584296817
280.0	640.0	0.155670166015625	0.11376953125	0.19281262102927021
280.0	660.0	0.100372314453125	0.09521484375	0.1383490801523954
280.0	680.0	0.070892333984375	0.02728271484375	0.07596097384181924
280.0	700.0	0.086578369140625	-0.13079833984375	0.15685668525418814
280.0	720.0	0.086517333984375	-0.26422119140625	0.2780253352986056
280.0	740.0	0.104400634765625	-0.34197998046875	0.35756090331700424
280.0	760.0	0.1885986328125	-0.55462646484375	0.5858156363599555
280.0	780.0	0.212860107421875	-0.392822265625	0.446787150332695
280.0	800.0	0.2503662109375	-0.35003662109375	0.4303590079061088
300.0	0.0	0.068267822265625	0.31728556752204895	0.32454680234856675
300.0	20.0	0.050628662109375	0.3260669708251953	0.3299741366987783
300.0	40.0	0.044647216796875	0.3155670166015625	0.3187097675543032
300.0	60.0	0.09619140625	0.2996673583984375	0.31472736189573686
300.0	80.0	0.115264892578125	0.3238372802734375	0.3437391155454142
300.0	100.0	0.0960693359375	0.318450927734375	0.33262638302208736
300.0	120.0	0.0250244140625	0.3192138671875	0.3201932452503805
300.0	140.0	0.01507568359375	0.3319854736328125	0.3323275958132603
300.0	160.0	0.001251220703125	0.3331298828125	0.33313223256826696
300.0	180.0	-0.032928466796875	0.3278045654296875	0.32945427154938994
300.0	200.0	0.00152587890625	0.338043212890625	0.3380466566730885
300.0	220.0	0.03338623046875	0.323089599609375	0.3248099902414622
300.0	240.0	0.0263671875	0.35595703125	0.3569322578206874
300.0	260.0	0.018646240234375	0.36431884765625	0.3647957031441789
300.0	280.0	0.029937744140625	0.355133056640625	0.3563926997612927
300.0	300.0	0.061981201171875	0.36273193359375	0.367989300044674
300.0	320.0	0.05572509765625	0.363555908203125	0.3678018282964315
300.0	340.0	0.06280517578125	0.381927490234375	0.3870569698398962
300.0	360.0	0.071563720703125	0.40838623046875	0.4146090681079586
300.0	380.0	0.05712890625	0.4853515625	0.4887022111168648
300.0	400.0	0.02960205078125	0.557769775390625	0.5585547455261337
300.0	420.0	0.011199951171875	0.6187744140625	0.6188757665352899
300.0	440.0	-0.017822265625	0.642059326171875	0.6423066335297264
300.0	460.0	-0.04095458984375	0.648468017578125	0.6497599928057846
300.0	480.0	-0.081024169921875	0.5838623046875	0.5894574683100792
300.0	500.0	-0.030548095703125	0.521759033203125	0.5226525374282105
300.0	520.0	-0.023834228515625	0.480224609375	0.4808157088722314
300.0	540.0	-0.02716064453125	0.45947265625	0.4602747249771419
300.0	560.0	-0.0126953125	0.43341064453125	0.4335965379848716
300.0	580.0	0.0499267578125	0.15185546875	0.1598523210183395
300.0	600.0	0.07806396484375	0.08795166015625	0.11759879732108969
300.0	620.0	0.13165283203125	0.108642578125	0.17069176302181444
300.0	640.0	0.139373779296875	0.111083984375	0.17822654667618756
300.0	660.0	0.102996826171875	0.0926513671875	0.13853743913900093
300.0	680.0	0.10479736328125	0.02069091796875	0.10682041676145917
300.0	700.0	0.105987548828125	-0.16143798828125	0.19312064769695444
300.0	720.0	0.085052490234375	-0.2734375	0.286359900302606
300.0	740.0	0.093505859375	-0.3612060546875	0.37311279752960297
300.0	760.0	0.15948486328125	-0.5411376953125	0.5641501811609769
300.0	780.0	0.149444580078125	-0.45513916015625	0.4790462792074099
300.0	800.0	0.16375732421875	-0.42779541015625	0.45806699748621815
320.0	0.0	0.10394287109375	0.3005779981613159	0.3180428484180645
320.0	20.0	0.087677001953125	0.3082008361816406	0.3204294182726529
320.0	40.0	0.08392333984375	0.2931556701660156	0.30493175289073343
320.0	60.0	0.132720947265625	0.2810096740722656	0.31077529947742916
320.0	80.0	0.117156982421875	0.304595947265625	0.3263501947614601
320.0	100.0	0.08843994140625	0.29979705810546875	0.312569831053214
320.0	120.0	0.025054931640625	0.32061767578125	0.32159515484983153
320.0	140.0	0.01153564453125	0.323394775390625	0.32360045093402473
320.0	160.0	0.015716552734375	0.3343963623046875	0.3347654957615259
320.0	180.0	-0.007904052734375	0.3383636474609375	0.3384559527807088
320.0	200.0	0.000762939453125	0.329864501953125	0.3298653842484724
320.0	220.0	0.021240234375	0.3427886962890625	0.34344612075238246
320.0	240.0	-0.00311279296875	0.3520965576171875	0.3521103170399012
320.0	260.0	-0.04150390625	0.37677001953125	0.37904910216433346
320.0	280.0	-0.02569580078125	0.37408447265625	0.3749659542682433
320.0	300.0	-0.0111083984375	0.378021240234375	0.3781844187485536
320.0	320.0	-0.016387939453125	0.378326416015625	0.3786811872997483
320.0	340.0	0.0009765625	0.39990234375	0.39990353613222723
320.0	360.0	0.005157470703125	0.41888427734375	0.4189160265612301
320.0	380.0	0.018463134765625	0.489349365234375	0.48969754808520266
320.0	400.0	0.001190185546875	0.552154541015625	0.5521558237543198
320.0	420.0	-0.08251953125	0.635986328125	0.6413174585177297
320.0	440.0	-0.146759033203125	0.657684326171875	0.6738596936446557
320.0	460.0	-0.23138427734375	0.668792724609375	0.7076880614312501
320.0	480.0	-0.302215576171875	0.605865478515625	0.6770577763661426
320.0	500.0	-0.248046875	0.505126953125	0.5627437169534739
320.0	520.0	-0.203857421875	0.45452880859375	0.49815086700233246
320.0	540.0	-0.152862548828125	0.41986083984375	0.44682220588118715
320.0	560.0	-0.1275634765625	0.39251708984375	0.4127252189679206
320.0	580.0	-0.038604736328125	0.13916015625	0.14441563196028492
320.0	600.0	0.047637939453125	0.0528564453125	0.07115600527301197
320.0	620.0	0.156829833984375	0.076904296875	0.17467074083945702
320.0	640.0	0.17376708984375	0.07928466796875	0.19100015729752898
320.0	660.0	0.146453857421875	0.06011962890625	0.1583133037163084
320.0	680.0	0.11541748046875	-0.02032470703125	0.11719338084405805
320.0	700.0	0.119537353515625	-0.199951171875	0.23295847273646283
320.0	720.0	0.071929931640625	-0.30059814453125	0.3090843890613941
320.0	740.0	0.07464599609375	-0.39337158203125	0.40039134141811383
320.0	760.0	0.128082275390625	-0.547119140625	0.561911401652857
320.0	780.0	0.130584716796875	-0.515625	0.5319036650427594
320.0	800.0	0.17291259765625	-0.47271728515625	0.5033491810996891
340.0	0.0	0.13238525390625	0.3172314763069153	0.3437465127265835
340.0	20.0	0.1195068359375	0.31365394592285156	0.3356496411867107
340.0	40.0	0.1158447265625	0.28575897216796875	0.3083475163623575
340.0	60.0	0.149444580078125	0.2732658386230469	0.3114609141980486
340.0	80.0	0.107513427734375	0.28995513916015625	0.30924605069196964
340.0	100.0	0.07073974609375	0.285675048828125	0.2943031518695643
340.0	120.0	0.037811279296875	0.316070556640625	0.31832418949426516
340.0	140.0	0.0364990234375	0.323974609375	0.3260241190948532
340.0	160.0	0.0196533203125	0.3368682861328125	0.33744109886225204
340.0	180.0	0.005035400390625	0.3550262451171875	0.3550619523112878
340.0	200.0	-0.007965087890625	0.349609375	0.34970009681582304
340.0	220.0	0.000823974609375	0.3677215576171875	0.3677224807794153
340.0	240.0	-0.035919189453125	0.35400390625	0.35582151960108915
340.0	260.0	-0.073455810546875	0.3780517578125	0.38512191276038754
340.0	280.0	-0.0662841796875	0.395538330078125	0.40105381563804693
340.0	300.0	-0.08221435546875	0.386688232421875	0.3953314929760795
340.0	320.0	-0.077484130859375	0.382080078125	0.38985763636876325
340.0	340.0	-0.05560302734375	0.400390625	0.40423303828074275
340.0	360.0	-0.047149658203125	0.39459228515625	0.3973992473237749
340.0	380.0	-0.0186767578125	0.45550537109375	0.455888105106551
340.0	400.0	-0.02117919921875	0.5108642578125	0.5113030885784516
340.0	420.0	-0.120941162109375	0.6219482421875	0.6335979645267867
340.0	440.0	-0.20831298828125	0.642913818359375	0.6758198568583906
340.0	460.0	-0.30767822265625	0.635345458984375	0.7059247417033738
340.0	480.0	-0.368499755859375	0.5787353515625	0.6860952391735344
340.0	500.0	-0.273162841796875	0.45013427734375	0.5265347146944108
340.0	520.0	-0.19793701171875	0.3841552734375	0.43215082403946536
340.0	540.0	-0.121551513671875	0.34600830078125	0.36673766466706414
340.0	560.0	-0.096466064453125	0.32501220703125	0.33902601125931114
340.0	580.0	-0.0322265625	0.14605712890625	0.14957017160818978
340.0	600.0	0.002655029296875	0.0235595703125	0.02370870164890722
340.0	620.0	0.0791015625	0.03515625	0.08656222677359858
340.0	640.0	0.10784912109375	0.039306640625	0.11478869682123433
340.0	660.0	0.125946044921875	0.02593994140625	0.12858960607927314
340.0	680.0	0.1119384765625	-0.03277587890625	0.11663824747144706
340.0	700.0	0.09454345703125	-0.24407958984375	0.26175047554056713
340.0	720.0	0.054046630859375	-0.35418701171875	0.3582868649246125
340.0	740.0	0.05535888671875	-0.46734619140625	0.4706135027394206
340.0	760.0	0.091217041015625	-0.5498046875	0.5573201440542221
340.0	780.0	0.10699462890625	-0.57818603515625	0.5880025015801298
340.0	800.0	0.142181396484375	-0.52606201171875	0.5449374181315
360.0	0.0	0.160186767578125	0.3127242922782898	0.35136346350764114
360.0	20.0	0.14825439453125	0.2947063446044922	0.3298957336007382
360.0	40.0	0.13720703125	0.2767601013183594	0.3089043915294618
360.0	60.0	0.160614013671875	0.2599830627441406	0.3055945914142019
360.0	80.0	0.094818115234375	0.2667694091796875	0.28311904324979403
360.0	100.0	0.0792236328125	0.2736358642578125	0.28487360390904914
360.0	120.0	0.049896240234375	0.29703521728515625	0.3011968709949797
360.0	140.0	0.035552978515625	0.315399169921875	0.31739667715453523
360.0	160.0	0.026214599609375	0.3341064453125	0.3351332899489909
360.0	180.0	-0.0030517578125	0.3551483154296875	0.35516142692906694
360.0	200.0	-0.01617431640625	0.348602294921875	0.3489773180824327
360.0	220.0	0.0010986328125	0.3555755615234375	0.35557725875928087
360.0	240.0	-0.02581787109375	0.3147125244140625	0.3157697507534333
360.0	260.0	-0.072357177734375	0.38336181640625	0.39013054667378105
360.0	280.0	-0.039093017578125	0.463653564453125	0.46529871249924143
360.0	300.0	-0.022430419921875	0.342376708984375	0.3431106739710134
360.0	320.0	-0.0355224609375	0.333099365234375	0.3349881077748877
360.0	340.0	-0.031463623046875	0.338775634765625	0.3402335819493543
360.0	360.0	-0.08502197265625	0.2781982421875	0.2909003227749585
360.0	380.0	-0.109130859375	0.39056396484375	0.40552404996793473
360.0	400.0	-0.099151611328125	0.433013916015625	0.4442207711174144
360.0	420.0	-0.216644287109375	0.428741455078125	0.4803685901884481
360.0	440.0	-0.29827880859375	0.40167236328125	0.5003108384595035
360.0	460.0	-0.341949462890625	0.346038818359375	0.4864897727421815
360.0	480.0	-0.3531494140625	0.436248779296875	0.5612731118543811
360.0	500.0	-0.2802734375	0.363037109375	0.4586383570433486
360.0	520.0	-0.20391845703125	0.316650390625	0.3766300665121823
360.0	540.0	-0.145355224609375	0.29931640625	0.3327438239421686
360.0	560.0	-0.128204345703125	0.2825927734375	0.3103144048481549
360.0	580.0	-0.0518798828125	0.16058349609375	0.16875598199272865
360.0	600.0	-0.027587890625	0.0211181640625	0.03474289225881503
360.0	620.0	0.007415771484375	0.0177001953125	0.01919089838462797
360.0	640.0	0.02362060546875	0.01165771484375	0.026340753939257916
360.0	660.0	0.044464111328125	-0.00396728515625	0.044640749856055234
360.0	680.0	0.071380615234375	-0.0396728515625	0.08166472544702545
360.0	700.0	0.06390380859375	-0.3004150390625	0.30713660225982514
360.0	720.0	0.03912353515625	-0.396484375	0.398409978065639
360.0	740.0	0.007110595703125	-0.52301025390625	0.5230585877913997
360.0	760.0	-0.046783447265625	-0.322265625	0.3256437071320374
360.0	780.0	-0.1622314453125	-0.2457275390625	0.29445044625861094
360.0	800.0	-0.384246826171875	-0.11767578125	0.4018621814950456
380.0	0.0	0.23040771484375	0.24451681971549988	0.3359705198128269
380.0	20.0	0.2015380859375	0.25051307678222656	0.3215188979239772
380.0	40.0	0.175872802734375	0.24592208862304688	0.3023390752356799
380.0	60.0	0.138031005859375	0.2648048400878906	0.2986204311706152
380.0	80.0	0.065521240234375	0.2636260986328125	0.271646374542728
380.0	100.0	0.056304931640625	0.27587890625	0.28156600689847444
380.0	120.0	0.03546142578125	0.2963409423828125	0.29845513373164234
380.0	140.0	0.01922607421875	0.3181610107421875	0.3187413852739478
380.0	160.0	0.019134521484375	0.331146240234375	0.3316986016458291
380.0	180.0	0.003021240234375	0.3532257080078125	0.3532386285362548
380.0	200.0	-0.0133056640625	0.3500213623046875	0.3502741708515965
380.0	220.0	0.013702392578125	0.3615264892578125	0.3617860666159551
380.0	240.0	-0.0433349609375	0.3289031982421875	0.33174573494378845
380.0	260.0	-0.165313720703125	0.4320068359375	0.46255651822176375
380.0	280.0	-0.228607177734375	0.536102294921875	0.5828094991780566
380.0	300.0	-0.066192626953125	0.270172119140625	0.2781626103988306
380.0	320.0	-0.076873779296875	0.261993408203125	0.27303868569357337
380.0	340.0	-0.03173828125	0.23126220703125	0.23342991860014184
380.0	360.0	0.0264892578125	0.168060302734375	0.17013508202198294
380.0	380.0	-0.0989990234375	0.3094482421875	0.3248984783505647
380.0	400.0	-0.0736083984375	0.3643798828125	0.37174036008884614
380.0	420.0	-0.22314453125	0.3114013671875	0.38309828153233266
380.0	440.0	-0.2984619140625	0.292144775390625	0.4176458834154718
380.0	460.0	-0.3594970703125	0.25201416015625	0.4390322089352108
380.0	480.0	-0.369903564453125	0.247100830078125	0.44484544194632997
380.0	500.0	-0.280731201171875	0.233428955078125	0.3651014713477187
380.0	520.0	-0.191070556640625	0.19921875	0.27603635261776804
380.0	540.0	-0.098358154296875	0.17437744140625	0.20020444197888823
380.0	560.0	-0.070556640625	0.1583251953125	0.1733352445610144
380.0	580.0	-0.045166015625	0.1524658203125	0.15901507894222258
380.0	600.0	-0.049224853515625	0.01898193359375	0.05275793785386493
380.0	620.0	-0.0140380859375	0.01116943359375	0.017939456613672175
380.0	640.0	-0.013916015625	0.00244140625	0.01412855107053739
380.0	660.0	0.012603759765625	-0.0128173828125	0.01797609697325195
380.0	680.0	0.047760009765625	-0.038818359375	0.06154578423725906
380.0	700.0	0.042724609375	-0.324462890625	0.3272637462949067
380.0	720.0	0.05792236328125	-0.4322509765625	0.4361145570917348
380.0	740.0	0.055816650390625	-0.5162353515625	0.5192441012314798
380.0	760.0	-0.06988525390625	-0.11383056640625	0.13357150355487027
380.0	780.0	-0.25506591796875	-0.02142333984375	0.2559640248146249
380.0	800.0	-0.579132080078125	0.11279296875	0.5900137455814519
400.0	0.0	0.1505126953125	0.20097847282886505	0.25109045778534933
400.0	20.0	0.119049072265625	0.20683670043945312	0.23865058612118695
400.0	40.0	0.126373291015625	0.20944595336914062	0.2446176936871658
400.0	60.0	0.085540771484375	0.2575492858886719	0.27138323133146397
400.0	80.0	0.052459716796875	0.25223541259765625	0.25763292734958826
400.0	100.0	0.051361083984375	0.27370452880859375	0.27848183071501154
400.0	120.0	0.038482666015625	0.28673553466796875	0.28930638158360084
400.0	140.0	0.025390625	0.3096466064453125	0.310685861797715
400.0	160.0	0.0211181640625	0.3204345703125	0.3211297100934873
400.0	180.0	0.0113525390625	0.34600830078125	0.34619448920035334
400.0	200.0	-0.00396728515625	0.3532257080078125	0.3532479867587803
400.0	220.0	0.007110595703125	0.3698883056640625	0.3699566450792366
400.0	240.0	-0.062255859375	0.3714599609375	0.3766408031615916
400.0	260.0	-0.2138671875	0.5076904296875	0.5508981269576423
400.0	280.0	-0.2452392578125	0.512847900390625	0.5684674682930398
400.0	300.0	0.02239990234375	0.18621826171875	0.18756064785173462
400.0	320.0	0.015380859375	0.1708984375	0.17158918023889191
400.0	340.0	0.076141357421875	-0.061248779296875	0.09771857180394637
400.0	360.0	0.134521484375	-0.07781982421875	0.15540899201748437
400.0	380.0	-0.096771240234375	0.15509033203125	0.18280504376537998
400.0	400.0	-0.038909912109375	0.311920166015625	0.3143376707102958
400.0	420.0	-0.131256103515625	0.2845458984375	0.3133600692936299
400.0	440.0	-0.194793701171875	0.274200439453125	0.336348728275468
400.0	460.0	-0.241302490234375	0.23858642578125	0.33933814162334086
400.0	480.0	-0.258697509765625	0.223876953125	0.34211882687082434
400.0	500.0	-0.2283935546875	0.194427490234375	0.29994276917710494
400.0	520.0	-0.162872314453125	0.1702880859375	0.23563833098113518
400.0	540.0	-0.0792236328125	0.154541015625	0.1736643587683331
400.0	560.0	-0.03265380859375	0.1416015625	0.14531783688907107
400.0	580.0	0.00885009765625	0.1441650390625	0.14443643140294388
400.0	600.0	-0.018463134765625	0.0284423828125	0.03390953384265885
400.0	620.0	0.005828857421875	0.01507568359375	0.016163286010691336
400.0	640.0	-0.007781982421875	0.00262451171875	0.008212631257777716
400.0	660.0	-0.002532958984375	-0.0150146484375	0.015226803634323495
400.0	680.0	0.056549072265625	-0.03448486328125	0.06623445757028122
400.0	700.0	0.041107177734375	-0.3480224609375	0.3504417688836181
400.0	720.0	0.08135986328125	-0.44085693359375	0.44830153161775815
400.0	740.0	0.119049072265625	-0.4051513671875	0.4222798976285829
400.0	760.0	-0.196319580078125	0.0565185546875	0.20429323176751418
400.0	780.0	-0.44085693359375	0.14190673828125	0.4631331971121346
400.0	800.0	-0.712249755859375	0.23553466796875	0.7501841737446135
420.0	0.0	0.04254150390625	0.1650916337966919	0.17048468290220828
420.0	20.0	0.037872314453125	0.18435096740722656	0.188200933541831
420.0	40.0	0.037750244140625	0.18344879150390625	0.18729265879078244
420.0	60.0	0.05328369140625	0.2593040466308594	0.2647220058268964
420.0	80.0	0.047149658203125	0.24839019775390625	0.2528255932632141
420.0	100.0	0.048431396484375	0.27301788330078125	0.2772802999988743
420.0	120.0	0.04486083984375	0.285003662109375	0.28851270746232544
420.0	140.0	0.035552978515625	0.301055908203125	0.3031479410211142
420.0	160.0	0.0386962890625	0.3108673095703125	0.3132664791302974
420.0	180.0	0.01263427734375	0.3394622802734375	0.3396973133429828
420.0	200.0	0.00946044921875	0.355865478515625	0.35599120620961316
420.0	220.0	0.022491455078125	0.36846923828125	0.36915504210439265
420.0	240.0	0.010589599609375	0.36767578125	0.36782824760706556
420.0	260.0	-0.14898681640625	0.53228759765625	0.5527451113140047
420.0	280.0	-0.217376708984375	0.527191162109375	0.5702483274987407
420.0	300.0	-0.21405029296875	0.107666015625	0.23960279389141198
420.0	320.0	-0.265777587890625	0.0848388671875	0.27898989159218146
420.0	340.0	-0.2291259765625	-0.266876220703125	0.3517408567575032
420.0	360.0	-0.36309814453125	-0.334228515625	0.4935068015933797
420.0	380.0	-0.252044677734375	-0.08599853515625	0.2663123497385086
420.0	400.0	-0.040496826171875	0.259674072265625	0.2628128930189843
420.0	420.0	-0.066192626953125	0.2567138671875	0.26511030434390315
420.0	440.0	-0.043365478515625	0.2642822265625	0.26781646701374007
420.0	460.0	-0.039886474609375	0.2427978515625	0.24605228627291822
420.0	480.0	-0.0572509765625	0.222991943359375	0.23022398033339322
420.0	500.0	-0.08349609375	0.2015380859375	0.21814948488332472
420.0	520.0	-0.09814453125	0.17547607421875	0.2010577072322931
420.0	540.0	-0.10882568359375	0.165771484375	0.1983008180556446
420.0	560.0	-0.054412841796875	0.1505126953125	0.16004633329959547
420.0	580.0	-0.02276611328125	0.12249755859375	0.12459513544020859
420.0	600.0	-0.0247802734375	0.03790283203125	0.04528450758953242
420.0	620.0	0.01397705078125	0.02215576171875	0.02619610134885856
420.0	640.0	-0.005950927734375	0.00799560546875	0.009967108292361354
420.0	660.0	-0.010498046875	-0.00994873046875	0.01446327162607174
420.0	680.0	0.0308837890625	-0.019775390625	0.0366725306084586
420.0	700.0	0.01654052734375	-0.36553955078125	0.3659135857414526
420.0	720.0	0.049713134765625	-0.44842529296875	0.4511725159429976
420.0	740.0	-0.042327880859375	-0.2161865234375	0.22029131261590454
420.0	760.0	-0.39910888671875	0.16064453125	0.43022618339474905
420.0	780.0	-0.6612548828125	0.23236083984375	0.7008919887802014
420.0	800.0	-0.840576171875	0.29266357421875	0.8900675639514808
440.0	0.0	-0.079681396484375	0.08659787476062775	0.11767887176021674
440.0	20.0	-0.083282470703125	0.09579277038574219	0.12693393866335512
440.0	40.0	-0.089691162109375	0.10295486450195312	0.13654379768098482
440.0	60.0	-0.021575927734375	0.23215484619140625	0.23315529860535975
440.0	80.0	0.0184326171875	0.24334716796875	0.2440442696208865
440.0	100.0	0.0118408203125	0.27317047119140625	0.2734269762781424
440.0	120.0	0.0277099609375	0.28781890869140625	0.2891497296133438
440.0	140.0	0.0284423828125	0.300384521484375	0.3017280727533481
440.0	160.0	0.030792236328125	0.30731201171875	0.3088508286612038
440.0	180.0	0.025482177734375	0.3377227783203125	0.33868276658028706
440.0	200.0	0.053741455078125	0.3568572998046875	0.3608812497454069
440.0	220.0	0.08203125	0.36468505859375	0.37379716149014475
440.0	240.0	0.059783935546875	0.38336181640625	0.3879953623792071
440.0	260.0	-0.182037353515625	0.610565185546875	0.6371243551119848
440.0	280.0	-0.327056884765625	0.57501220703125	0.6615173800494923
440.0	300.0	-0.428955078125	0.138916015625	0.45088814405165956
440.0	320.0	-0.507415771484375	0.112335205078125	0.5197018024319598
440.0	340.0	-0.547149658203125	-0.362396240234375	0.6562802628510226
440.0	360.0	-0.60870361328125	-0.444671630859375	0.753825542226307
440.0	380.0	-0.34759521484375	-0.141571044921875	0.3753195893402638
440.0	400.0	-0.063934326171875	0.21160888671875	0.22105637064197103
440.0	420.0	-0.081268310546875	0.21478271484375	0.22964353440668636
440.0	440.0	-0.06011962890625	0.2362060546875	0.24373688693109102
440.0	460.0	-0.0419921875	0.217376708984375	0.22139552258325554
440.0	480.0	-0.0491943359375	0.19769287109375	0.2037217562500914
440.0	500.0	-0.048797607421875	0.186126708984375	0.19241714655262315
440.0	520.0	-0.06640625	0.1533203125	0.1670835367837303
440.0	540.0	-0.092193603515625	0.1348876953125	0.1633840594302703
440.0	560.0	-0.030517578125	0.11627197265625	0.12021020838510857
440.0	580.0	-0.017120361328125	0.07757568359375	0.07944239080644018
440.0	600.0	0.0096435546875	0.0126953125	0.01594268191000057
440.0	620.0	0.037384033203125	-0.00518798828125	0.0377422993594553
440.0	640.0	0.017059326171875	-0.02294921875	0.028595231257567598
440.0	660.0	0.0078125	-0.03961181640625	0.04037488272741429
440.0	680.0	0.01397705078125	-0.0765380859375	0.07780383375848375
440.0	700.0	0.05841064453125	-0.3092041015625	0.3146728139157065
440.0	720.0	0.072357177734375	-0.4302978515625	0.43633909087885675
440.0	740.0	-0.2249755859375	0.017822265625	0.22568040991616775
440.0	760.0	-0.422698974609375	0.22918701171875	0.480833764908817
440.0	780.0	-0.619903564453125	0.26953125	0.6759641439812116
440.0	800.0	-0.7205810546875	0.305908203125	0.7828262164195295
460.0	0.0	-0.053466796875	0.05890741944313049	0.07955364500462199
460.0	20.0	-0.064117431640625	0.06061744689941406	0.08823559320814647
460.0	40.0	-0.08544921875	0.06500625610351562	0.10736564775374484
460.0	60.0	-0.046844482421875	0.15542984008789062	0.16233558058269484
460.0	80.0	-0.0181884765625	0.2026214599609375	0.20343617356892654
460.0	100.0	-0.0230712890625	0.264434814453125	0.26543936308291594
460.0	120.0	-0.00048828125	0.281219482421875	0.28121990632280347
460.0	140.0	0.0108642578125	0.2871246337890625	0.28733010184510727
460.0	160.0	0.02874755859375	0.2957763671875	0.29717012217202443
460.0	180.0	0.03143310546875	0.3358306884765625	0.33729851977447445
460.0	200.0	0.065093994140625	0.3601837158203125	0.36601849299633393
460.0	220.0	0.113128662109375	0.3673095703125	0.3843363300987958
460.0	240.0	0.095428466796875	0.4058074951171875	0.4168768587586608
460.0	260.0	-0.1138916015625	0.667327880859375	0.6769769549096449
460.0	280.0	-0.312042236328125	0.6397705078125	0.7118122364214607
460.0	300.0	-0.508575439453125	0.19720458984375	0.5454710146931557
460.0	320.0	-0.620086669921875	0.169403076171875	0.6428101433792831
460.0	340.0	-0.72186279296875	-0.323089599609375	0.790868371632341
460.0	360.0	-0.74871826171875	-0.434295654296875	0.8655586350862069
460.0	380.0	-0.29327392578125	-0.074371337890625	0.3025569226489251
460.0	400.0	-0.04193115234375	0.199005126953125	0.20337468399607697
460.0	420.0	-0.058135986328125	0.197357177734375	0.20574170337980002
460.0	440.0	-0.056243896484375	0.212646484375	0.21995886708380777
460.0	460.0	-0.0687255859375	0.20556640625	0.21675044069388358
460.0	480.0	-0.09368896484375	0.183990478515625	0.20647062337752092
460.0	500.0	-0.092498779296875	0.177642822265625	0.20028229196289027
460.0	520.0	-0.094085693359375	0.12896728515625	0.15963921302577208
460.0	540.0	-0.1142578125	0.08929443359375	0.14501152915583568
460.0	560.0	-0.05120849609375	0.073974609375	0.08996973326829111
460.0	580.0	-0.03643798828125	0.02099609375	0.04205428566440406
460.0	600.0	-0.02655029296875	-0.03717041015625	0.04567885121049246
460.0	620.0	0.007232666015625	-0.05615234375	0.05661622705825372
460.0	640.0	-0.007598876953125	-0.089111328125	0.08943473447799882
460.0	660.0	-0.028778076171875	-0.12713623046875	0.13035259401315094
460.0	680.0	-0.103363037109375	-0.278076171875	0.29666525715885333
460.0	700.0	-0.0703125	-0.37274169921875	0.37931546500601726
460.0	720.0	-0.081390380859375	-0.38018798828125	0.38880239264924543
460.0	740.0	0.743408203125	0.02227783203125	0.7437419298880182
460.0	760.0	0.9931640625	0.1243896484375	1.0009233935121653
460.0	780.0	1.052703857421875	0.12567138671875	1.0601786212099868
460.0	800.0	1.07666015625	0.1531982421875	1.0875048475595934
480.0	0.0	-0.045379638671875	0.047917723655700684	0.06599560475011976
480.0	20.0	-0.04254150390625	0.043468475341796875	0.06082177162123681
480.0	40.0	-0.0537109375	0.048641204833984375	0.07246262219124099
480.0	60.0	-0.047698974609375	0.08615493774414062	0.098477741020408
480.0	80.0	-0.0286865234375	0.13851165771484375	0.14145103728797562
480.0	100.0	-0.031707763671875	0.22943115234375	0.23161182168199554
480.0	120.0	-0.0478515625	0.26531982421875	0.2696004101576253
480.0	140.0	-0.056976318359375	0.2700042724609375	0.27595037235153175
480.0	160.0	-0.052398681640625	0.27978515625	0.28464953099471724
480.0	180.0	-0.01312255859375	0.3331756591796875	0.3334339835917534
480.0	200.0	0.03656005859375	0.3582000732421875	0.3600610092124485
480.0	220.0	0.076873779296875	0.354461669921875	0.36270187949222005
480.0	240.0	0.120330810546875	0.3917694091796875	0.4098326169741366
480.0	260.0	-0.028564453125	0.69769287109375	0.6982773591900072
480.0	280.0	-0.21820068359375	0.748382568359375	0.7795434605876406
480.0	300.0	-0.55657958984375	0.30255126953125	0.6334967328452515
480.0	320.0	-0.67559814453125	0.278045654296875	0.7305766481126023
480.0	340.0	-0.780181884765625	-0.06610107421875	0.7829770911906144
480.0	360.0	-0.922943115234375	-0.2852783203125	0.9660267667093154
480.0	380.0	-0.283111572265625	-0.04150390625	0.28613761826212747
480.0	400.0	-0.062591552734375	0.195892333984375	0.20564899461836902
480.0	420.0	-0.06097412109375	0.19134521484375	0.2008253835717889
480.0	440.0	-0.0474853515625	0.2041015625	0.20955263402772017
480.0	460.0	-0.083221435546875	0.184326171875	0.2022422927396115
480.0	480.0	-0.1119384765625	0.168731689453125	0.20248606263355307
480.0	500.0	-0.127166748046875	0.1654052734375	0.20863912933520293
480.0	520.0	-0.13067626953125	0.11749267578125	0.1757293836580605
480.0	540.0	-0.145965576171875	0.09234619140625	0.17272454514175803
480.0	560.0	-0.1392822265625	0.06622314453125	0.15422400431779226
480.0	580.0	-0.121795654296875	-0.000244140625	0.12179589898780936
480.0	600.0	-0.073211669921875	-0.07183837890625	0.10257046990546315
480.0	620.0	-0.02227783203125	-0.10455322265625	0.10690031883871992
480.0	640.0	-0.12786865234375	-0.2320556640625	0.2649532477168277
480.0	660.0	-0.147674560546875	-0.32501220703125	0.3569883899401166
480.0	680.0	-0.20208740234375	-0.384521484375	0.4343916322076175
480.0	700.0	-0.21136474609375	-0.409912109375	0.4611973474593467
480.0	720.0	-0.292388916015625	-0.343017578125	0.45072423621493074
480.0	740.0	0.803466796875	0.07403564453125	0.8068706032206961
480.0	760.0	1.06158447265625	0.16741943359375	1.074705010377127
480.0	780.0	1.106719970703125	0.1724853515625	1.1200804837406841
480.0	800.0	1.12652587890625	0.205078125	1.1450404329974617
500.0	0.0	-0.0633544921875	0.0681217610836029	0.0930288450614511
500.0	20.0	-0.041473388671875	0.05562400817871094	0.0693835157209096
500.0	40.0	-0.01861572265625	0.054843902587890625	0.05791717172898255
500.0	60.0	-0.015625	0.062473297119140625	0.06439762012634026
500.0	80.0	-0.00555419921875	0.09912872314453125	0.0992842025763751
500.0	100.0	0.001617431640625	0.17928314208984375	0.17929043790096336
500.0	120.0	-0.036376953125	0.2400970458984375	0.24283713506754862
500.0	140.0	-0.078948974609375	0.246429443359375	0.25876709826846833
500.0	160.0	-0.109405517578125	0.2607269287109375	0.28275094806485745
500.0	180.0	-0.049346923828125	0.3097991943359375	0.31370473331222587
500.0	200.0	0.00384521484375	0.3061676025390625	0.30619174796475485
500.0	220.0	0.02349853515625	0.3068695068359375	0.30776789205539457
500.0	240.0	0.100860595703125	0.3627166748046875	0.37647874567757295
500.0	260.0	0.114959716796875	0.76654052734375	0.7751129701833482
500.0	280.0	-0.15985107421875	0.92108154296875	0.9348494930878347
500.0	300.0	-0.428955078125	0.68231201171875	0.8059479762273198
500.0	320.0	-0.4991455078125	0.678253173828125	0.8421244597904298
500.0	340.0	-0.66064453125	0.496551513671875	0.8264469749477957
500.0	360.0	-0.887298583984375	0.12689208984375	0.8963260453683086
500.0	380.0	-0.256805419921875	0.093902587890625	0.2734350374655873
500.0	400.0	-0.07708740234375	0.213226318359375	0.2267331701388236
500.0	420.0	-0.06243896484375	0.190155029296875	0.20014384701422733
500.0	440.0	-0.06793212890625	0.190704345703125	0.20244239083697954
500.0	460.0	-0.107177734375	0.15618896484375	0.1894256040896273
500.0	480.0	-0.13128662109375	0.12640380859375	0.18224735856856544
500.0	500.0	-0.14715576171875	0.1116943359375	0.18474426347668993
500.0	520.0	-0.1309814453125	0.07086181640625	0.14892124106568716
500.0	540.0	-0.140472412109375	0.02838134765625	0.1433108490610917
500.0	560.0	-0.15203857421875	0.026123046875	0.15426646307121908
500.0	580.0	-0.146392822265625	-0.02789306640625	0.14902644585588942
500.0	600.0	-0.296844482421875	-0.1630859375	0.33869406513041345
500.0	620.0	-0.2794189453125	-0.23394775390625	0.3644262594233972
500.0	640.0	-0.26129150390625	-0.32257080078125	0.415120671046681
500.0	660.0	-0.22918701171875	-0.43212890625	0.48914423021987263
500.0	680.0	-0.252410888671875	-0.41204833984375	0.48321329771449395
500.0	700.0	-0.234954833984375	-0.4183349609375	0.4797998682317502
500.0	720.0	-0.28778076171875	-0.4205322265625	0.5095734690827592
500.0	740.0	0.93896484375	0.15155029296875	0.9511164329867169
500.0	760.0	1.13323974609375	0.2265625	1.1556655608491917
500.0	780.0	1.160003662109375	0.23870849609375	1.1843100279126666
500.0	800.0	1.156646728515625	0.251220703125	1.1836145894101329
520.0	0.0	0.02392578125	0.030602693557739258	0.03884543552866601
520.0	20.0	-0.0069580078125	0.038532257080078125	0.039155442896282526
520.0	40.0	0.0103759765625	0.036525726318359375	0.03797090429143399
520.0	60.0	0.0234375	0.04510498046875	0.050830853517684696
520.0	80.0	0.0380859375	0.08506011962890625	0.09319743873378575
520.0	100.0	0.03076171875	0.08753204345703125	0.09278007314190752
520.0	120.0	0.0291748046875	0.12802886962890625	0.13131093133097962
520.0	140.0	0.0216064453125	0.1636962890625	0.165116060793236
520.0	160.0	-0.0738525390625	0.1995391845703125	0.21276767542313219
520.0	180.0	-0.048583984375	0.2958526611328125	0.2998152775245401
520.0	200.0	-0.0430908203125	0.281494140625	0.2847731904541076
520.0	220.0	-0.05908203125	0.2848358154296875	0.2908988280624743
520.0	240.0	-0.0303955078125	0.32427978515625	0.325701191210845
520.0	260.0	0.05615234375	0.645233154296875	0.6476719147164813
520.0	280.0	-0.0714111328125	0.9818115234375	0.9844051084001084
520.0	300.0	-0.203369140625	0.93701171875	0.9588273924087589
520.0	320.0	-0.216064453125	0.93084716796875	0.9555942120061462
520.0	340.0	-0.3699951171875	0.83709716796875	0.9152202223311576
520.0	360.0	-0.3404541015625	0.430450439453125	0.5488137900017797
520.0	380.0	-0.2274169921875	0.196807861328125	0.3007520949489129
520.0	400.0	-0.19482421875	0.224609375	0.2973312085023005
520.0	420.0	-0.157958984375	0.18798828125	0.24554151305249913
520.0	440.0	-0.1451416015625	0.176910400390625	0.22883044873988853
520.0	460.0	-0.184326171875	0.108978271484375	0.21413173817492395
520.0	480.0	-0.1641845703125	0.073211669921875	0.17976796639404316
520.0	500.0	-0.185791015625	0.0833740234375	0.20364068667907648
520.0	520.0	-0.2000732421875	0.0308837890625	0.20244285778035
520.0	540.0	-0.254150390625	-0.041748046875	0.25755644133416133
520.0	560.0	-0.2991943359375	-0.045654296875	0.3026575052435215
520.0	580.0	-0.308837890625	-0.126220703125	0.33363529277201603
520.0	600.0	-0.3143310546875	-0.22882080078125	0.38879682458982173
520.0	620.0	-0.289306640625	-0.31500244140625	0.42769717137435087
520.0	640.0	-0.262451171875	-0.40386962890625	0.481654746443376
520.0	660.0	-0.190673828125	-0.56915283203125	0.600242829978863
520.0	680.0	-0.158447265625	-0.6151123046875	0.635191847682263
520.0	700.0	-0.116943359375	-0.7225341796875	0.7319367391507267
520.0	720.0	0.325927734375	-1.32098388671875	1.360598146774203
520.0	740.0	1.0401611328125	0.192626953125	1.0578470235738267
520.0	760.0	1.166259765625	0.248291015625	1.1923968590011356
520.0	780.0	1.16259765625	0.25799560546875	1.1908799447296021
520.0	800.0	1.144775390625	0.25714111328125	1.1732997260377
540.0	0.0	0.0743408203125	0.005019232630729675	0.07451006818502312
540.0	20.0	0.024169921875	0.017862319946289062	0.03005407788149887
540.0	40.0	0.03955078125	0.01996612548828125	0.04430474539481235
540.0	60.0	0.05126953125	0.0496063232421875	0.07133969540307218
540.0	80.0	0.0631103515625	0.08881378173828125	0.10895322070043366
540.0	100.0	0.060302734375	0.07895660400390625	0.09935071760652497
540.0	120.0	0.0550537109375	0.09503173828125	0.10982687452871362
540.0	140.0	0.0604248046875	0.128143310546875	0.14167520975610154
540.0	160.0	0.03271484375	0.1741180419921875	0.17716476384648297
540.0	180.0	0.0142822265625	0.2454071044921875	0.24582235238241051
540.0	200.0	0.0	0.2247772216796875	0.2247772216796875
540.0	220.0	-0.0068359375	0.2406463623046875	0.24074343549094507
540.0	240.0	-0.0169677734375	0.2553253173828125	0.25588849726406276
540.0	260.0	0.005859375	0.36126708984375	0.3613146031916822
540.0	280.0	0.0477294921875	0.89404296875	0.8953161086430815
540.0	300.0	0.018798828125	0.962310791015625	0.9624943919026184
540.0	320.0	0.013671875	0.95367431640625	0.9537723113715054
540.0	340.0	-0.031494140625	0.927154541015625	0.9276892927158324
540.0	360.0	-0.090576171875	0.61236572265625	0.6190281263366317
540.0	380.0	-0.1689453125	0.191375732421875	0.2552786508420392
540.0	400.0	-0.2373046875	0.19342041015625	0.30614534093218637
540.0	420.0	-0.2308349609375	0.132232666015625	0.2660267978092
540.0	440.0	-0.2117919921875	0.106597900390625	0.2371053780968278
540.0	460.0	-0.201171875	-0.00323486328125	0.20119788177678213
540.0	480.0	-0.206787109375	-0.0224609375	0.20800337092712493
540.0	500.0	-0.1890869140625	-0.00848388671875	0.18927714442989635
540.0	520.0	-0.19482421875	-0.5792236328125	0.6111108680264635
540.0	540.0	-0.3194580078125	-0.8072509765625	0.8681633244480218
540.0	560.0	-0.3707275390625	-0.87591552734375	0.9511398000615983
540.0	580.0	-0.3768310546875	-0.85504150390625	0.9343969269957791
540.0	600.0	-0.5028076171875	-0.80059814453125	0.9453956256132412
540.0	620.0	-0.540283203125	-0.8118896484375	0.9752285582462079
540.0	640.0	-0.7152099609375	-0.7967529296875	1.0706729282044234
540.0	660.0	-0.86279296875	-0.845947265625	1.2083205216923416
540.0	680.0	-0.9385986328125	-0.94384765625	1.3310957109562453
540.0	700.0	-1.0361328125	-0.9490966796875	1.4051176863640273
540.0	720.0	-1.0843505859375	-0.9423828125	1.4366285388082787
540.0	740.0	-1.1259765625	-0.86907958984375	1.422365126394168
540.0	760.0	-0.0196533203125	-0.72088623046875	0.7211540822034841
540.0	780.0	1.0513916015625	0.0233154296875	1.0516500887166185
540.0	800.0	1.125732421875	0.3248291015625	1.171660117475394
560.0	0.0	0.1279296875	0.022079184651374817	0.12982101270101523
560.0	20.0	0.105224609375	0.026144027709960938	0.10842383779880024
560.0	40.0	0.090576171875	0.028240203857421875	0.0948765093447176
560.0	60.0	0.083251953125	0.0418853759765625	0.09319480897466981
560.0	80.0	0.0821533203125	0.0727996826171875	0.1097677631526281
560.0	100.0	0.0750732421875	0.07965087890625	0.10945434757505583
560.0	120.0	0.0701904296875	0.0872650146484375	0.11199053174848261
560.0	140.0	0.0653076171875	0.10491943359375	0.12358467707746928
560.0	160.0	0.034912109375	0.1451263427734375	0.14926657612407823
560.0	180.0	0.01416015625	0.1396636962890625	0.14037969257035685
560.0	200.0	-0.0018310546875	0.151580810546875	0.15159186946309564
560.0	220.0	-0.0125732421875	0.1950836181640625	0.19548837432207386
560.0	240.0	-0.02294921875	0.2018890380859375	0.20318919838539762
560.0	260.0	-0.0181884765625	0.2159423828125	0.2167070219776113
560.0	280.0	0.0404052734375	0.82037353515625	0.8213679585340069
560.0	300.0	0.0284423828125	0.922119140625	0.9225576831001091
560.0	320.0	0.0355224609375	0.89154052734375	0.8922479235769776
560.0	340.0	0.0499267578125	0.87359619140625	0.8750217064651444
560.0	360.0	0.0140380859375	0.537139892578125	0.5373233031012412
560.0	380.0	-0.0377197265625	0.025054931640625	0.04528274915976458
560.0	400.0	-0.054931640625	-0.03521728515625	0.06525137788223921
560.0	420.0	-0.097900390625	-0.1878662109375	0.21184475376213788
560.0	440.0	-0.1142578125	-0.249847412109375	0.2747336474752174
560.0	460.0	-0.1424560546875	-0.38250732421875	0.40817346875821797
560.0	480.0	-0.179443359375	-0.3734130859375	0.414291264659481
560.0	500.0	-0.17724609375	-0.41192626953125	0.44844111015780636
560.0	520.0	-0.29931640625	-0.76519775390625	0.8216555930763114
560.0	540.0	-0.3367919921875	-0.87896728515625	0.9412822819837701
560.0	560.0	-0.3775634765625	-0.89825439453125	0.974379359453321
560.0	580.0	-0.3892822265625	-0.8724365234375	0.9553460835452088
560.0	600.0	-0.5015869140625	-0.81097412109375	0.9535556918410807
560.0	620.0	-0.5496826171875	-0.8133544921875	0.9816804518781485
560.0	640.0	-0.7359619140625	-0.813232421875	1.0968075997818472
560.0	660.0	-0.8739013671875	-0.90155029296875	1.2555861301894906
560.0	680.0	-0.954345703125	-0.98077392578125	1.3684638155850215
560.0	700.0	-1.045166015625	-0.98358154296875	1.4352019550872361
560.0	720.0	-1.099853515625	-0.97930908203125	1.4726588314954558
560.0	740.0	-1.1392822265625	-0.96240234375	1.4913692577684108
560.0	760.0	-1.0057373046875	-0.0057373046875	1.0057536689991016
560.0	780.0	1.0172119140625	0.167236328125	1.0308676285321154
560.0	800.0	1.113525390625	0.35491943359375	1.1687200690965596
580.0	0.0	0.215576171875	0.013468131422996521	0.21599647322191778
580.0	20.0	0.19140625	0.0230865478515625	0.19279351968042127
580.0	40.0	0.1485595703125	0.01786041259765625	0.14962934294313116
580.0	60.0	0.1068115234375	0.041996002197265625	0.11477092724027436
580.0	80.0	0.1031494140625	0.0618438720703125	0.12026830893500687
580.0	100.0	0.087158203125	0.08261871337890625	0.12009331443658561
580.0	120.0	0.074951171875	0.07965850830078125	0.10937621363962745
580.0	140.0	0.069580078125	0.10015869140625	0.1219555276979831
580.0	160.0	0.0394287109375	0.1225738525390625	0.1287593591645313
580.0	180.0	0.0186767578125	0.10211181640625	0.10380580105259285
580.0	200.0	0.00830078125	0.1297760009765625	0.1300411988518604
580.0	220.0	-0.0035400390625	0.195404052734375	0.1954361166764793
580.0	240.0	-0.0169677734375	0.201751708984375	0.2024639657162288
580.0	260.0	-0.0145263671875	0.217803955078125	0.21828783335619045
580.0	280.0	-0.030029296875	0.25921630859375	0.2609499057516157
580.0	300.0	-0.0611572265625	0.154205322265625	0.16588998696685167
580.0	320.0	-0.0675048828125	0.069305419921875	0.09674787043690826
580.0	340.0	-0.0635986328125	0.072998046875	0.09681684224959983
580.0	360.0	-0.077392578125	-0.016754150390625	0.07918530611259837
580.0	380.0	-0.0611572265625	-0.028045654296875	0.06728123873530256
580.0	400.0	-0.0732421875	-0.084930419921875	0.11214987408771879
580.0	420.0	-0.1116943359375	-0.243743896484375	0.2681169740130319
580.0	440.0	-0.109619140625	-0.26092529296875	0.28301654457326614
580.0	460.0	-0.127685546875	-0.34130859375	0.36441069557351136
580.0	480.0	-0.130615234375	-0.3572998046875	0.3804254064604017
580.0	500.0	-0.0909423828125	-0.441802978515625	0.4510658364550491
580.0	520.0	-0.2152099609375	-0.831787109375	0.8591770030727885
580.0	540.0	-0.2928466796875	-0.90972900390625	0.9557018564135213
580.0	560.0	-0.35791015625	-0.90203857421875	0.970450034430158
580.0	580.0	-0.375244140625	-0.8763427734375	0.9533020621133284
580.0	600.0	-0.4954833984375	-0.80706787109375	0.9470281657263274
580.0	620.0	-0.5631103515625	-0.83648681640625	1.0083667299441734
580.0	640.0	-0.760986328125	-0.87451171875	1.1592544750072131
580.0	660.0	-0.8951416015625	-0.95928955078125	1.3120651390407299
580.0	680.0	-0.97998046875	-1.0272216796875	1.419699298566946
580.0	700.0	-1.0587158203125	-0.98492431640625	1.4460135190337222
580.0	720.0	-1.099365234375	-0.93365478515625	1.4423297738026357
580.0	740.0	-1.135986328125	-0.9017333984375	1.4503751444176651
580.0	760.0	-0.9544677734375	0.3807373046875	1.027603827217202
580.0	780.0	1.0455322265625	0.33990478515625	1.0993966071226777
580.0	800.0	1.1302490234375	0.35235595703125	1.183899309669885
600.0	0.0	0.3072509765625	-0.03881385922431946	0.3096928773260619
600.0	20.0	0.2489013671875	-0.01845550537109375	0.2495846474972152
600.0	40.0	0.1966552734375	-0.029201507568359375	0.19881153038755786
600.0	60.0	0.119384765625	0.06414031982421875	0.1355238093121989
600.0	80.0	0.1141357421875	0.07619476318359375	0.13723195539412605
600.0	100.0	0.0938720703125	0.0923309326171875	0.13166991570861797
600.0	120.0	0.0811767578125	0.09222412109375	0.12286152579413925
600.0	140.0	0.0736083984375	0.1052093505859375	0.12840250687291296
600.0	160.0	0.045654296875	0.1118316650390625	0.1207917055453714
600.0	180.0	0.02685546875	0.084716796875	0.08887154704708497
600.0	200.0	0.0194091796875	0.0050048828125	0.02004407912847384
600.0	220.0	0.005615234375	0.1361083984375	0.13622417913978205
600.0	240.0	-0.0113525390625	0.1650390625	0.16542905516880793
600.0	260.0	-0.0115966796875	0.19769287109375	0.19803271007857395
600.0	280.0	-0.028076171875	0.2449951171875	0.24659861895978127
600.0	300.0	-0.066650390625	0.099334716796875	0.11962299332310845
600.0	320.0	-0.0733642578125	0.039642333984375	0.08338962146519015
600.0	340.0	-0.0731201171875	0.014251708984375	0.07449605859700933
600.0	360.0	-0.0872802734375	-0.085906982421875	0.12246573300379625
600.0	380.0	-0.053466796875	0.031890869140625	0.062255328307037124
600.0	400.0	-0.0655517578125	-0.034576416015625	0.07411181752456368
600.0	420.0	-0.096435546875	-0.156219482421875	0.18358742165311553
600.0	440.0	-0.0966796875	-0.2099609375	0.23115050778870586
600.0	460.0	-0.1104736328125	-0.314361572265625	0.33320807562858806
600.0	480.0	-0.0980224609375	-0.336883544921875	0.35085456486608907
600.0	500.0	-0.028564453125	-0.387298583984375	0.38835051324625836
600.0	520.0	-0.1351318359375	-0.8214111328125	0.8324523182694333
600.0	540.0	-0.23583984375	-0.922119140625	0.9518004735274158
600.0	560.0	-0.3397216796875	-0.89825439453125	0.9603498200887002
600.0	580.0	-0.394287109375	-0.88720703125	0.970875193276011
600.0	600.0	-0.540283203125	-0.85321044921875	1.0098881176818901
600.0	620.0	-0.620361328125	-0.91375732421875	1.1044458452076424
600.0	640.0	-0.817626953125	-0.99114990234375	1.2848704072366584
600.0	660.0	-0.9200439453125	-1.0257568359375	1.3779179757078075
600.0	680.0	-0.984619140625	-1.02178955078125	1.4189886321499767
600.0	700.0	-1.05810546875	-0.96343994140625	1.4310149208500713
600.0	720.0	-1.1033935546875	-0.90814208984375	1.4290554194542948
600.0	740.0	-1.1556396484375	-0.8675537109375	1.4450440956601207
600.0	760.0	-1.0322265625	0.368896484375	1.0961643546999698
600.0	780.0	1.0631103515625	0.330078125	1.1131734762393766
600.0	800.0	1.159423828125	0.33837890625	1.207792986160698
620.0	0.0	0.3089599609375	-0.0540279746055603	0.31364833731821473
620.0	20.0	0.2425537109375	-0.043964385986328125	0.24650592269701585
620.0	40.0	0.193115234375	-0.05340576171875	0.2003638418788956
620.0	60.0	0.099853515625	0.049198150634765625	0.11131568895961255
620.0	80.0	0.0753173828125	0.0283966064453125	0.08049270408760432
620.0	100.0	0.06689453125	0.10791778564453125	0.12696899924617908
620.0	120.0	0.05712890625	0.09313201904296875	0.1092578825547209
620.0	140.0	0.0545654296875	0.133514404296875	0.14423412311839004
620.0	160.0	0.0399169921875	0.16693115234375	0.17163733826912256
620.0	180.0	0.0213623046875	0.1506500244140625	0.15215708303434058
620.0	200.0	0.0201416015625	0.114654541015625	0.11641025680328232
620.0	220.0	-0.000244140625	0.107391357421875	0.10739163493288331
620.0	240.0	-0.01220703125	0.105010986328125	0.10571811037634059
620.0	260.0	-0.0106201171875	0.12896728515625	0.12940381574609666
620.0	280.0	-0.0430908203125	0.14434814453125	0.1506426421197491
620.0	300.0	-0.0572509765625	0.1083984375	0.12258831742789086
620.0	320.0	-0.0679931640625	0.028717041015625	0.07380879896003681
620.0	340.0	-0.0675048828125	0.02117919921875	0.07074932991256425
620.0	360.0	-0.08203125	-0.080291748046875	0.11478628306982222
620.0	380.0	-0.047119140625	0.054473876953125	0.07202511147886359
620.0	400.0	-0.0465087890625	0.02569580078125	0.05313512621467844
620.0	420.0	-0.0709228515625	-0.08038330078125	0.10719853505643309
620.0	440.0	-0.072509765625	-0.1407470703125	0.15832688941725676
620.0	460.0	-0.0926513671875	-0.262908935546875	0.2787568550405601
620.0	480.0	-0.071533203125	-0.271240234375	0.2805142846507597
620.0	500.0	0.0067138671875	-0.318756103515625	0.31882680179225087
620.0	520.0	-0.1356201171875	-0.79998779296875	0.8114020489775478
620.0	540.0	-0.2113037109375	-0.93408203125	0.9576839245597081
620.0	560.0	-0.3287353515625	-0.89764404296875	0.9559454792215943
620.0	580.0	-0.394287109375	-0.88128662109375	0.9654679865941346
620.0	600.0	-0.488525390625	-0.85809326171875	0.987411314039105
620.0	620.0	-0.604248046875	-0.89697265625	1.0815154405797602
620.0	640.0	-0.7818603515625	-0.9691162109375	1.2451874716874134
620.0	660.0	-0.8800048828125	-1.0517578125	1.3713508267138015
620.0	680.0	-0.9716796875	-1.02032470703125	1.4089797453755337
620.0	700.0	-1.090576171875	-0.92510986328125	1.4300995230408906
620.0	720.0	-1.17529296875	-0.8336181640625	1.4409138787061917
620.0	740.0	-1.2584228515625	-0.7373046875	1.4585082363648711
620.0	760.0	-1.08544921875	0.41693115234375	1.162768933313783
620.0	780.0	1.097412109375	0.3387451171875	1.1485040671330946
620.0	800.0	1.1712646484375	0.35272216796875	1.2232227125327568
