# Supplementary material for: Real-time emotion detection by quantitative facial motion analysis
Source: PLoS One. 2023 Mar 10;18(3):e0282730. doi: 10.1371/journal.pone.0282730 (PMC10004542; doi:10.1371/journal.pone.0282730)
Supplement: S1 Dataset — Data from each participant is organized into folders by Study ID and subsequently by emotions. The data files (.csv) contain the pixel displacement results after DISC-processing of videos. (ZIP) [file pone.0282730.s004.zip › S1_Dataset/1/neutral/result/100014_cropped_result.csv]

pos_x	pos_y	disp_x	disp_y	disp_xy_indi
0.0	0.0	-0.24131786823272705	-0.6467379331588745	0.6902928854587744
0.0	20.0	-0.23723745346069336	-0.6544990539550781	0.6961685291311343
0.0	40.0	-0.2636427879333496	-0.5502700805664062	0.6101677484068037
0.0	60.0	-0.17282414436340332	-0.6047210693359375	0.6289322352795588
0.0	80.0	-0.14216876029968262	-0.575408935546875	0.5927119026241471
0.0	100.0	-0.16855812072753906	-0.4926300048828125	0.5206689560306429
0.0	120.0	-0.14294886589050293	-0.5587158203125	0.5767128801464823
0.0	140.0	-0.171669602394104	-0.4613800048828125	0.4922823999411454
0.0	160.0	-0.2111145257949829	-0.375762939453125	0.43100711092520666
0.0	180.0	-0.20643842220306396	-0.3779296875	0.43063635570576037
0.0	200.0	-0.20261621475219727	-0.3677520751953125	0.41987488528246997
0.0	220.0	-0.2172384262084961	-0.3839263916015625	0.44112584144407196
0.0	240.0	-0.20839393138885498	-0.4312591552734375	0.47897023879032574
0.0	260.0	-0.1752108335494995	-0.5341796875	0.5621803756186337
0.0	280.0	-0.12626612186431885	-0.649200439453125	0.6613655147622876
0.0	300.0	-0.07903361320495605	-0.697723388671875	0.7021853310316265
0.0	320.0	-0.06284189224243164	-0.68475341796875	0.6876309670459112
0.0	340.0	-0.06023430824279785	-0.54400634765625	0.5473308671907525
0.0	360.0	-0.015910863876342773	-0.656036376953125	0.6562292918447593
0.0	380.0	-0.004218101501464844	-0.6405029296875	0.6405168189193374
0.0	400.0	0.014406800270080566	-0.66009521484375	0.660252412758665
0.0	420.0	0.038014888763427734	-0.755859375	0.7568147240527806
0.0	440.0	0.09535741806030273	-0.6854248046875	0.692026155618431
0.0	460.0	0.1640239953994751	-0.618408203125	0.639791041480809
0.0	480.0	0.23666346073150635	-0.641845703125	0.6840873484179041
0.0	500.0	0.29321837425231934	-0.6556396484375	0.7182202751262469
0.0	520.0	0.38179612159729004	-0.700439453125	0.797736614404016
0.0	540.0	0.5082900524139404	-0.735107421875	0.8937235025882868
0.0	560.0	0.6382664442062378	-0.63433837890625	0.899871786841372
0.0	580.0	0.8101234436035156	-0.4647216796875	0.9339519438641315
0.0	600.0	0.5776488780975342	-0.80609130859375	0.9916962358291597
0.0	620.0	0.5957447290420532	-0.94891357421875	1.1204234706208152
0.0	640.0	0.4110344648361206	-0.94769287109375	1.0329913403339988
0.0	660.0	0.360495924949646	-1.0159912109375	1.07805169291994
0.0	680.0	0.32390081882476807	-1.02508544921875	1.0750404265121203
0.0	700.0	0.24860286712646484	-1.035888671875	1.0653021759399772
0.0	720.0	0.3746529817581177	-0.159423828125	0.4071619011084878
0.0	740.0	0.6703066825866699	0.12091064453125	0.6811243885527143
0.0	760.0	1.0213894844055176	0.01483154296875	1.0214971627571967
0.0	780.0	1.1184444427490234	-0.02490234375	1.118721635725535
0.0	800.0	1.0454379320144653	0.17510986328125	1.0600018556177437
20.0	0.0	-0.23108291625976562	-0.47191399335861206	0.5254542142896848
20.0	20.0	-0.2689018249511719	-0.43825340270996094	0.5141733525270732
20.0	40.0	-0.23647499084472656	-0.4141502380371094	0.4769075811530027
20.0	60.0	-0.19010162353515625	-0.3946380615234375	0.4380386134505481
20.0	80.0	-0.1866283416748047	-0.35013580322265625	0.39676846978390595
20.0	100.0	-0.21236610412597656	-0.2908935546875	0.360164437917425
20.0	120.0	-0.20008277893066406	-0.2986907958984375	0.35951260058454004
20.0	140.0	-0.23047256469726562	-0.2147064208984375	0.31498642868090726
20.0	160.0	-0.24974822998046875	-0.1975250244140625	0.3184184568271021
20.0	180.0	-0.2312450408935547	-0.2159881591796875	0.31642558974218854
20.0	200.0	-0.19291305541992188	-0.286102294921875	0.3450651679190663
20.0	220.0	-0.16491127014160156	-0.3622283935546875	0.398001427280011
20.0	240.0	-0.14304733276367188	-0.4364776611328125	0.45932046337907806
20.0	260.0	-0.12127113342285156	-0.56060791015625	0.5735746827845709
20.0	280.0	-0.10027694702148438	-0.653656005859375	0.6613029866105103
20.0	300.0	-0.07245254516601562	-0.675048828125	0.6789258366375295
20.0	320.0	-0.06036186218261719	-0.64306640625	0.6458931469317841
20.0	340.0	-0.059642791748046875	-0.5042724609375	0.5077873348828852
20.0	360.0	-0.0062160491943359375	-0.636566162109375	0.6365965111514872
20.0	380.0	0.00333404541015625	-0.59844970703125	0.5984589941713516
20.0	400.0	0.015481948852539062	-0.598968505859375	0.5991685587142276
20.0	420.0	0.025926589965820312	-0.64678955078125	0.6473089765074072
20.0	440.0	0.0629425048828125	-0.548736572265625	0.5523346672650109
20.0	460.0	0.10651206970214844	-0.48681640625	0.4983322530063656
20.0	480.0	0.16447067260742188	-0.511322021484375	0.5371227157762045
20.0	500.0	0.2127208709716797	-0.687835693359375	0.7199778538303259
20.0	520.0	0.19779396057128906	-0.9815673828125	1.0012976469760915
20.0	540.0	0.15945816040039062	-1.07672119140625	1.08846471184948
20.0	560.0	0.15217018127441406	-1.07110595703125	1.0818612365996474
20.0	580.0	0.09346580505371094	-1.08734130859375	1.091350987578564
20.0	600.0	0.08517074584960938	-1.13446044921875	1.1376530959788167
20.0	620.0	0.05782318115234375	-1.11993408203125	1.121425819380736
20.0	640.0	0.024560928344726562	-1.16485595703125	1.16511486121856
20.0	660.0	-0.006290435791015625	-1.2392578125	1.239273777429639
20.0	680.0	-0.042926788330078125	-1.28741455078125	1.288130014680049
20.0	700.0	-0.07635116577148438	-1.33770751953125	1.3398846623217666
20.0	720.0	-0.10896682739257812	-1.27276611328125	1.2774221497175722
20.0	740.0	-0.05097770690917969	-1.1826171875	1.1837153960188778
20.0	760.0	-0.00970458984375	-0.8492431640625	0.8492986110732325
20.0	780.0	1.1203784942626953	-0.055419921875	1.121748339935021
20.0	800.0	1.082712173461914	0.064208984375	1.0846144219201084
40.0	0.0	-0.3082237243652344	-0.3120054602622986	0.4385764146589107
40.0	20.0	-0.3026123046875	-0.21977996826171875	0.3740019269969106
40.0	40.0	-0.31087493896484375	-0.16228485107421875	0.3506844743705896
40.0	60.0	-0.2522430419921875	-0.18330764770507812	0.31181444152033994
40.0	80.0	-0.2535667419433594	-0.1378936767578125	0.28863603155108386
40.0	100.0	-0.2619476318359375	-0.10186767578125	0.28105797479084227
40.0	120.0	-0.2274017333984375	-0.16449737548828125	0.28066160210322083
40.0	140.0	-0.2496337890625	-0.108001708984375	0.2719952164749343
40.0	160.0	-0.2577781677246094	-0.0943603515625	0.27450584639030084
40.0	180.0	-0.22834396362304688	-0.14361572265625	0.2697525560901329
40.0	200.0	-0.18802261352539062	-0.221954345703125	0.29088869825660246
40.0	220.0	-0.18311309814453125	-0.237945556640625	0.300247389059598
40.0	240.0	-0.1701202392578125	-0.2897796630859375	0.33602551829189226
40.0	260.0	-0.16489028930664062	-0.3538818359375	0.39041152815218366
40.0	280.0	-0.151641845703125	-0.337188720703125	0.3697181125366465
40.0	300.0	-0.12247848510742188	-0.353790283203125	0.37439089706235695
40.0	320.0	-0.0974273681640625	-0.4212646484375	0.4323840839930932
40.0	340.0	-0.08430099487304688	-0.32403564453125	0.3348219775692272
40.0	360.0	-0.0321197509765625	-0.43939208984375	0.4405645094876055
40.0	380.0	-0.00959014892578125	-0.41326904296875	0.4133803004894224
40.0	400.0	0.01232147216796875	-0.46234130859375	0.46250546408509297
40.0	420.0	0.027385711669921875	-0.500518798828125	0.5012674387829487
40.0	440.0	0.06615447998046875	-0.41168212890625	0.4169635361542643
40.0	460.0	0.1099395751953125	-0.3736572265625	0.3894951002984572
40.0	480.0	0.16721725463867188	-0.399566650390625	0.43314560871983726
40.0	500.0	0.21724319458007812	-0.5845947265625	0.6236550327833824
40.0	520.0	0.20206069946289062	-0.93572998046875	0.9572978233629699
40.0	540.0	0.16342544555664062	-1.04522705078125	1.0579260200695775
40.0	560.0	0.15843582153320312	-1.0458984375	1.057830539883323
40.0	580.0	0.058238983154296875	-1.07476806640625	1.076344821943914
40.0	600.0	0.027835845947265625	-1.09637451171875	1.096727816856182
40.0	620.0	-0.11938095092773438	-1.11395263671875	1.1203313296954012
40.0	640.0	-0.2224578857421875	-1.19097900390625	1.2115768645341523
40.0	660.0	-0.2494354248046875	-1.24554443359375	1.2702751541315254
40.0	680.0	-0.26953887939453125	-1.2943115234375	1.3220792439216198
40.0	700.0	-0.2609977722167969	-1.35693359375	1.3818062870566992
40.0	720.0	-0.22883224487304688	-1.3568115234375	1.3759730035238438
40.0	740.0	-0.14220809936523438	-1.26055908203125	1.2685552186706497
40.0	760.0	-0.0151519775390625	-0.8564453125	0.8565793341696768
40.0	780.0	1.1415481567382812	-0.06396484375	1.1433388366484056
40.0	800.0	1.1231689453125	0.00750732421875	1.1231940347203233
60.0	0.0	-0.3365974426269531	-0.0934411883354187	0.3493266294752523
60.0	20.0	-0.35088348388671875	-0.03279876708984375	0.3524130791941398
60.0	40.0	-0.3457450866699219	-0.00933837890625	0.345871175840064
60.0	60.0	-0.2761344909667969	-0.008434295654296875	0.27626327016937324
60.0	80.0	-0.27570343017578125	0.04224395751953125	0.2789210163426267
60.0	100.0	-0.2614593505859375	0.03627777099609375	0.26396414278698005
60.0	120.0	-0.2397308349609375	-0.000732421875	0.23973195380022086
60.0	140.0	-0.240753173828125	-0.0017242431640625	0.24075934815247402
60.0	160.0	-0.24532699584960938	-0.0291748046875	0.24705567008499932
60.0	180.0	-0.23465347290039062	-0.0666046142578125	0.24392299396458375
60.0	200.0	-0.21328353881835938	-0.1172332763671875	0.24337935207956318
60.0	220.0	-0.19886398315429688	-0.1265106201171875	0.2356943376460873
60.0	240.0	-0.18649673461914062	-0.1514739990234375	0.24026111712833292
60.0	260.0	-0.210479736328125	-0.10107421875	0.23349029337572016
60.0	280.0	-0.21471023559570312	0.104217529296875	0.23866666856163082
60.0	300.0	-0.17477798461914062	0.089324951171875	0.19628115245582398
60.0	320.0	-0.15270614624023438	0.1112060546875	0.1889072621650716
60.0	340.0	-0.12445831298828125	0.090667724609375	0.15398216766148748
60.0	360.0	-0.048191070556640625	-0.145721435546875	0.15348327615488652
60.0	380.0	-0.00875091552734375	-0.0836181640625	0.0840748231264858
60.0	400.0	0.019870758056640625	-0.113037109375	0.11477035820106715
60.0	420.0	0.0419464111328125	-0.153839111328125	0.15945524005547818
60.0	440.0	0.06982421875	-0.088653564453125	0.11284890790030819
60.0	460.0	0.09961318969726562	-0.108184814453125	0.1470603333326853
60.0	480.0	0.13463973999023438	-0.129180908203125	0.1865892993416882
60.0	500.0	0.18669891357421875	-0.4227294921875	0.46212196214299883
60.0	520.0	0.14894866943359375	-0.93023681640625	0.9420861110979576
60.0	540.0	0.13232421875	-1.04364013671875	1.051995453335293
60.0	560.0	0.13179779052734375	-1.04461669921875	1.0528982409874974
60.0	580.0	0.045337677001953125	-1.064208984375	1.0651742896730105
60.0	600.0	0.019168853759765625	-1.085693359375	1.0858625675219844
60.0	620.0	-0.13452529907226562	-1.11065673828125	1.1187740819218273
60.0	640.0	-0.2438201904296875	-1.19598388671875	1.2205841808544207
60.0	660.0	-0.2613983154296875	-1.2467041015625	1.2738132501125268
60.0	680.0	-0.27944183349609375	-1.29534912109375	1.325147947900916
60.0	700.0	-0.2745628356933594	-1.3531494140625	1.3807237549639195
60.0	720.0	-0.22248077392578125	-1.39111328125	1.4087916297440002
60.0	740.0	-0.17287445068359375	-1.53509521484375	1.544798658186669
60.0	760.0	-0.11227798461914062	-1.41986083984375	1.4242932108073587
60.0	780.0	1.2602348327636719	-0.78961181640625	1.4871713601059084
60.0	800.0	1.1968231201171875	-0.79791259765625	1.438419304078468
80.0	0.0	-0.41410064697265625	0.07905945181846619	0.4215800549658497
80.0	20.0	-0.33980560302734375	0.06902885437011719	0.3467460606617292
80.0	40.0	-0.3007659912109375	0.06875991821289062	0.30852570042338634
80.0	60.0	-0.23819732666015625	0.0524139404296875	0.24389585396109548
80.0	80.0	-0.238800048828125	0.08902740478515625	0.2548555318667714
80.0	100.0	-0.2140045166015625	0.0654296875	0.22378332630519213
80.0	120.0	-0.213470458984375	0.0472259521484375	0.21863194509340633
80.0	140.0	-0.205963134765625	0.020233154296875	0.20695456848130742
80.0	160.0	-0.2140045166015625	0.0013885498046875	0.2140090212968335
80.0	180.0	-0.2517242431640625	0.0130462646484375	0.25206209476594676
80.0	200.0	-0.26314544677734375	0.0406951904296875	0.2662735899103709
80.0	220.0	-0.223541259765625	0.0256195068359375	0.22500456428285912
80.0	240.0	-0.221435546875	0.0622406005859375	0.2300165076274495
80.0	260.0	-0.218719482421875	0.187774658203125	0.2882664292875487
80.0	280.0	-0.16834259033203125	0.27117919921875	0.31918237076727873
80.0	300.0	-0.14482879638671875	0.2449951171875	0.28460145415746296
80.0	320.0	-0.12158203125	0.254791259765625	0.28231325929865597
80.0	340.0	-0.0890350341796875	0.192962646484375	0.21251310606556012
80.0	360.0	-0.00659942626953125	0.017578125	0.018776125947665673
80.0	380.0	0.018890380859375	0.07958984375	0.08180091513645588
80.0	400.0	0.03664398193359375	0.07403564453125	0.08260785721169114
80.0	420.0	0.05394744873046875	0.0777587890625	0.09464014212263697
80.0	440.0	0.04654693603515625	0.054595947265625	0.07174492812799964
80.0	460.0	0.050872802734375	0.014312744140625	0.052847863749499166
80.0	480.0	0.0603790283203125	-0.008697509765625	0.0610022437048691
80.0	500.0	0.14176177978515625	-0.353240966796875	0.38062525248785856
80.0	520.0	0.1104888916015625	-0.9168701171875	0.9235034417687689
80.0	540.0	0.1158294677734375	-1.018310546875	1.0248769855360884
80.0	560.0	0.11824798583984375	-1.0274658203125	1.0342478417021803
80.0	580.0	0.02715301513671875	-1.0565185546875	1.0568674196085235
80.0	600.0	0.00140380859375	-1.0797119140625	1.0797128266567344
80.0	620.0	-0.16278076171875	-1.11279296875	1.1246358378093662
80.0	640.0	-0.26214599609375	-1.191650390625	1.220143916406872
80.0	660.0	-0.27081298828125	-1.240234375	1.2694569624660228
80.0	680.0	-0.283721923828125	-1.29278564453125	1.3235531167153103
80.0	700.0	-0.2703704833984375	-1.34771728515625	1.3745697796045269
80.0	720.0	-0.217559814453125	-1.39459228515625	1.4114602065528483
80.0	740.0	-0.16119384765625	-1.5135498046875	1.5221092167751287
80.0	760.0	0.6748580932617188	-0.32415771484375	0.7486732732865282
80.0	780.0	1.2774581909179688	-0.06854248046875	1.279295705133187
80.0	800.0	1.258514404296875	-0.037109375	1.2590614010188736
100.0	0.0	-0.3401947021484375	0.12150746583938599	0.3612429924919979
100.0	20.0	-0.26746368408203125	0.09704208374023438	0.2845241436493207
100.0	40.0	-0.257598876953125	0.11010360717773438	0.2801427952331812
100.0	60.0	-0.19677734375	0.09178924560546875	0.21713265213257707
100.0	80.0	-0.19089508056640625	0.11279296875	0.22172772849576847
100.0	100.0	-0.1763916015625	0.09722137451171875	0.2014100115777059
100.0	120.0	-0.1824951171875	0.0940704345703125	0.20531369768606966
100.0	140.0	-0.17693328857421875	0.0648956298828125	0.18845909737546435
100.0	160.0	-0.2073516845703125	0.068206787109375	0.2182816687262812
100.0	180.0	-0.2489166259765625	0.117828369140625	0.2753960988501749
100.0	200.0	-0.2583465576171875	0.1657562255859375	0.30694962152305544
100.0	220.0	-0.20867919921875	0.1518402099609375	0.2580745193690387
100.0	240.0	-0.1356353759765625	0.17694091796875	0.22294627978041567
100.0	260.0	-0.046875	0.289154052734375	0.2929288852908052
100.0	280.0	0.05934906005859375	0.279541015625	0.28577174518572523
100.0	300.0	0.0883941650390625	0.247955322265625	0.26324013799723434
100.0	320.0	0.097442626953125	0.2532958984375	0.2713924791013675
100.0	340.0	0.10971832275390625	0.154144287109375	0.18920510457275663
100.0	360.0	0.0309906005859375	0.028778076171875	0.04229178398733434
100.0	380.0	0.04273223876953125	0.11090087890625	0.11884885010985574
100.0	400.0	0.11358642578125	0.12103271484375	0.16598431909131633
100.0	420.0	0.13177490234375	0.131256103515625	0.1859913696863629
100.0	440.0	0.15972900390625	0.13140869140625	0.20683713125545392
100.0	460.0	0.18804168701171875	0.12054443359375	0.22336211971740239
100.0	480.0	0.18236541748046875	0.116180419921875	0.21622912723786514
100.0	500.0	0.2317352294921875	0.06732177734375	0.24131605477571993
100.0	520.0	0.2246856689453125	0.03717041015625	0.2277395205505325
100.0	540.0	0.22369384765625	-0.02099609375	0.22467704251217208
100.0	560.0	0.2308349609375	-0.18316650390625	0.2946773614383288
100.0	580.0	0.036590576171875	-0.65472412109375	0.6557457929766483
100.0	600.0	-0.061859130859375	-0.97552490234375	0.9774842132553652
100.0	620.0	-0.25025177001953125	-1.10455322265625	1.1325474692383608
100.0	640.0	-0.38348388671875	-1.21063232421875	1.2699175232337774
100.0	660.0	-0.4470977783203125	-1.25244140625	1.3298518336523197
100.0	680.0	-0.4675750732421875	-1.256103515625	1.3403068645213012
100.0	700.0	-0.4660797119140625	-1.28948974609375	1.3711360629561238
100.0	720.0	-0.3738250732421875	-1.359375	1.4098388475317052
100.0	740.0	-0.2636871337890625	-0.8431396484375	0.8834112130221136
100.0	760.0	1.1888885498046875	-0.0640869140625	1.1906145960850418
100.0	780.0	1.27520751953125	0.0113525390625	1.2752580515378873
100.0	800.0	1.2570877075195312	0.02178955078125	1.257276536375335
120.0	0.0	-0.24175262451171875	0.12905731797218323	0.2740440161369653
120.0	20.0	-0.2097930908203125	0.12218284606933594	0.24277930066120326
120.0	40.0	-0.21128082275390625	0.133819580078125	0.2500945142858061
120.0	60.0	-0.1663665771484375	0.1249847412109375	0.2080841741403032
120.0	80.0	-0.169708251953125	0.1454620361328125	0.2235175490579856
120.0	100.0	-0.1547088623046875	0.12583160400390625	0.19942022124600764
120.0	120.0	-0.1655120849609375	0.139801025390625	0.21665312591418284
120.0	140.0	-0.15688323974609375	0.1102447509765625	0.19174528946264785
120.0	160.0	-0.19199371337890625	0.1536712646484375	0.245919587580314
120.0	180.0	-0.19397735595703125	0.1825103759765625	0.26634048127009724
120.0	200.0	-0.192230224609375	0.23614501953125	0.30449454757480504
120.0	220.0	-0.12055206298828125	0.226531982421875	0.25661165006818226
120.0	240.0	-0.0103302001953125	0.19384765625	0.19412271085499863
120.0	260.0	-0.07033538818359375	0.26873779296875	0.27778961139799946
120.0	280.0	0.1018524169921875	0.19281005859375	0.2180587846019411
120.0	300.0	0.11212158203125	0.151702880859375	0.18863990356821128
120.0	320.0	0.10549163818359375	0.151885986328125	0.18492657615801367
120.0	340.0	0.17340850830078125	0.057525634765625	0.18270114779686034
120.0	360.0	0.30401611328125	-0.084716796875	0.31559900634729166
120.0	380.0	0.0635528564453125	0.11676025390625	0.13293578319854465
120.0	400.0	0.1064605712890625	0.164031982421875	0.1955513858208217
120.0	420.0	0.1230316162109375	0.172760009765625	0.2120914886592441
120.0	440.0	0.149261474609375	0.17584228515625	0.23065016161177307
120.0	460.0	0.1913604736328125	0.163818359375	0.2519033261735362
120.0	480.0	0.17380523681640625	0.151336669921875	0.230458343324449
120.0	500.0	0.17302703857421875	0.101318359375	0.20050876794845116
120.0	520.0	0.15970611572265625	0.0999755859375	0.1884175182480783
120.0	540.0	0.13472747802734375	0.09033203125	0.16220779637662108
120.0	560.0	0.116302490234375	0.0211181640625	0.11820425579515975
120.0	580.0	0.13268280029296875	-0.026611328125	0.13532512064712984
120.0	600.0	0.1221771240234375	-0.067626953125	0.13964474363043305
120.0	620.0	-0.4367523193359375	-0.18115234375	0.4728305828639248
120.0	640.0	-0.5349349975585938	-0.8934326171875	1.0413343810071376
120.0	660.0	-0.5512771606445312	-1.44122314453125	1.5430588647815224
120.0	680.0	-0.5579071044921875	-1.57354736328125	1.66952437590238
120.0	700.0	-0.532562255859375	-1.65704345703125	1.7405216387210194
120.0	720.0	-0.32000732421875	-1.68804931640625	1.7181138443576003
120.0	740.0	1.24261474609375	0.06744384765625	1.244443682854437
120.0	760.0	1.2978363037109375	0.04705810546875	1.2986891608542734
120.0	780.0	1.2758407592773438	0.0457763671875	1.2766617088431351
120.0	800.0	1.2556991577148438	0.054443359375	1.2568788541724312
140.0	0.0	-0.2406005859375	0.18293491005897522	0.3022479499876776
140.0	20.0	-0.207061767578125	0.17843246459960938	0.2733362764355809
140.0	40.0	-0.2061004638671875	0.18701553344726562	0.2783023732504543
140.0	60.0	-0.159332275390625	0.17847824096679688	0.2392514503190231
140.0	80.0	-0.15679931640625	0.1926116943359375	0.24836523593375123
140.0	100.0	-0.146209716796875	0.18083953857421875	0.23255154266862807
140.0	120.0	-0.142730712890625	0.18416595458984375	0.23300033311618765
140.0	140.0	-0.14373779296875	0.197174072265625	0.24400444238033278
140.0	160.0	-0.1877899169921875	0.248748779296875	0.3116745227406599
140.0	180.0	-0.1589813232421875	0.25787353515625	0.3029419437347998
140.0	200.0	-0.1201629638671875	0.3151702880859375	0.33730023477240545
140.0	220.0	-0.1202545166015625	0.2996368408203125	0.3228674420561057
140.0	240.0	-0.005401611328125	0.2008209228515625	0.20089355504817308
140.0	260.0	-0.07373046875	0.25103759765625	0.2616410851894556
140.0	280.0	0.1078338623046875	0.152862548828125	0.1870697749337856
140.0	300.0	0.132080078125	0.045379638671875	0.13965836402985693
140.0	320.0	0.125640869140625	0.027191162109375	0.12854955190614228
140.0	340.0	0.187042236328125	-0.13079833984375	0.22823891840899369
140.0	360.0	0.353668212890625	-0.22454833984375	0.4189309749061684
140.0	380.0	0.1122283935546875	0.087127685546875	0.14207901290697705
140.0	400.0	0.124481201171875	0.18426513671875	0.2223717834060168
140.0	420.0	0.1504364013671875	0.211517333984375	0.25955865123737865
140.0	440.0	0.175262451171875	0.226776123046875	0.2866083334010811
140.0	460.0	0.1975555419921875	0.213165283203125	0.2906331538811349
140.0	480.0	0.1814117431640625	0.19189453125	0.26407145184870134
140.0	500.0	0.1571044921875	0.134246826171875	0.20664953859787316
140.0	520.0	0.1851348876953125	0.137451171875	0.23058133335499378
140.0	540.0	0.1666107177734375	0.1282958984375	0.21028306834565963
140.0	560.0	0.14508056640625	0.06170654296875	0.15765807367183104
140.0	580.0	0.160797119140625	-0.01300048828125	0.16132180949727556
140.0	600.0	0.1350860595703125	-0.04486083984375	0.1423402207449483
140.0	620.0	0.1274871826171875	-0.06036376953125	0.141055898152789
140.0	640.0	0.150543212890625	-0.076416015625	0.1688273271465028
140.0	660.0	0.4454193115234375	-0.15423583984375	0.47136722135753134
140.0	680.0	0.555816650390625	-0.221923828125	0.5984833617913774
140.0	700.0	0.642425537109375	-0.1959228515625	0.6716370556294898
140.0	720.0	0.688262939453125	-0.2911376953125	0.7473065177398964
140.0	740.0	1.1240997314453125	0.0926513671875	1.127911557737191
140.0	760.0	1.2432403564453125	0.08819580078125	1.246364747242842
140.0	780.0	1.234283447265625	0.08819580078125	1.2374304535889527
140.0	800.0	1.2175750732421875	0.09197998046875	1.2210443791229497
160.0	0.0	-0.2025146484375	0.2146204560995102	0.29508324758977084
160.0	20.0	-0.18853759765625	0.23116302490234375	0.2982997985450067
160.0	40.0	-0.1938934326171875	0.24187469482421875	0.30999682451338884
160.0	60.0	-0.1573028564453125	0.2358245849609375	0.28347384979544943
160.0	80.0	-0.1509857177734375	0.248565673828125	0.29082912711279446
160.0	100.0	-0.11285400390625	0.21862030029296875	0.24603020525508595
160.0	120.0	-0.0888519287109375	0.199615478515625	0.21849714986396382
160.0	140.0	-0.0997161865234375	0.2397613525390625	0.25967060678124043
160.0	160.0	-0.0621337890625	0.267059326171875	0.27419207034237725
160.0	180.0	0.0513153076171875	0.2881011962890625	0.2926355414146332
160.0	200.0	-0.0407257080078125	0.3486328125	0.3510034490491479
160.0	220.0	-0.1428680419921875	0.32672119140625	0.3565922241673266
160.0	240.0	0.0148468017578125	0.2281494140625	0.2286319808327301
160.0	260.0	-0.0531158447265625	0.224029541015625	0.23024015333709258
160.0	280.0	-0.0045013427734375	0.039947509765625	0.040200318695735274
160.0	300.0	0.0164794921875	-0.091033935546875	0.09251351838466887
160.0	320.0	-0.017822265625	-0.153076171875	0.15411017989708725
160.0	340.0	-0.056396484375	-0.42388916015625	0.42762434863771565
160.0	360.0	0.1360626220703125	-0.321197509765625	0.3488278621387452
160.0	380.0	0.1445159912109375	0.092315673828125	0.17148485457911591
160.0	400.0	0.140533447265625	0.208526611328125	0.2514617216046035
160.0	420.0	0.178497314453125	0.2393798828125	0.2986034486778477
160.0	440.0	0.2257232666015625	0.26715087890625	0.34974359920613546
160.0	460.0	0.2271728515625	0.24774169921875	0.3361301147157619
160.0	480.0	0.1877899169921875	0.22882080078125	0.29601353312662104
160.0	500.0	0.1613616943359375	0.190460205078125	0.2496250911213974
160.0	520.0	0.163543701171875	0.19378662109375	0.2535740458089672
160.0	540.0	0.1725616455078125	0.1727294921875	0.24415773379460165
160.0	560.0	0.1804656982421875	0.0931396484375	0.20308338768373294
160.0	580.0	0.17059326171875	-0.01007080078125	0.1708902629532109
160.0	600.0	0.138580322265625	-0.015625	0.13945840363436146
160.0	620.0	0.1199493408203125	-0.0211181640625	0.12179417562674397
160.0	640.0	0.116485595703125	-0.02252197265625	0.11864288119664308
160.0	660.0	0.1221160888671875	-0.0087890625	0.12243196796526527
160.0	680.0	0.259765625	-0.06591796875	0.2679988032356984
160.0	700.0	0.537261962890625	-0.19970703125	0.5731782576997978
160.0	720.0	0.7603912353515625	-0.306884765625	0.8199835914042345
160.0	740.0	1.06243896484375	0.080078125	1.0654525142500602
160.0	760.0	1.1049346923828125	0.09539794921875	1.1090452845336134
160.0	780.0	1.119873046875	0.0987548828125	1.1242189146231292
160.0	800.0	1.0964508056640625	0.10357666015625	1.1013321450727274
180.0	0.0	-0.2126312255859375	0.3061465620994568	0.3727435520294005
180.0	20.0	-0.2082672119140625	0.32399559020996094	0.38516019269124624
180.0	40.0	-0.2129974365234375	0.3266105651855469	0.3899261074311108
180.0	60.0	-0.182861328125	0.32233428955078125	0.3705909598787399
180.0	80.0	-0.1441497802734375	0.31158447265625	0.34331333028787814
180.0	100.0	-0.105560302734375	0.2733154296875	0.29299198217465894
180.0	120.0	-0.0819244384765625	0.2807159423828125	0.29242615123748866
180.0	140.0	-0.022064208984375	0.319244384765625	0.32000594763611595
180.0	160.0	0.0418701171875	0.3312530517578125	0.3338887404692752
180.0	180.0	0.00982666015625	0.3177947998046875	0.31794669055162034
180.0	200.0	-0.0971527099609375	0.3525848388671875	0.365724920742017
180.0	220.0	-0.1262359619140625	0.3401031494140625	0.36277495823407213
180.0	240.0	0.0205841064453125	0.2581787109375	0.25899797724982554
180.0	260.0	-0.10540771484375	0.234161376953125	0.2567924002091277
180.0	280.0	-0.129425048828125	0.03350830078125	0.1336923688376014
180.0	300.0	-0.107147216796875	-0.11126708984375	0.15446971013636837
180.0	320.0	-0.1691436767578125	-0.177276611328125	0.2450236321482776
180.0	340.0	-0.1996612548828125	-0.428131103515625	0.4723990458276628
180.0	360.0	0.1677398681640625	-0.335418701171875	0.37502315724168905
180.0	380.0	0.1990509033203125	0.113800048828125	0.22928522243248917
180.0	400.0	0.1670989990234375	0.256866455078125	0.30643506852029384
180.0	420.0	0.311187744140625	0.305816650390625	0.4363045218187325
180.0	440.0	0.4444122314453125	0.33447265625	0.556214157710079
180.0	460.0	0.6894073486328125	0.216766357421875	0.7226826039547876
180.0	480.0	0.672760009765625	0.1591796875	0.6913350878209795
180.0	500.0	0.6460723876953125	0.093597412109375	0.6528169771811195
180.0	520.0	0.617645263671875	0.09649658203125	0.6251377944741573
180.0	540.0	0.352142333984375	0.12799072265625	0.3746809956083071
180.0	560.0	0.195465087890625	0.1265869140625	0.23287517556827847
180.0	580.0	0.172760009765625	0.0108642578125	0.17310127981050663
180.0	600.0	0.1344146728515625	0.01190185546875	0.13494057374041207
180.0	620.0	0.1154632568359375	0.00799560546875	0.11573976579366994
180.0	640.0	0.1061553955078125	0.0042724609375	0.10624133808401776
180.0	660.0	0.1117095947265625	0.016845703125	0.11297261291015834
180.0	680.0	0.170074462890625	0.02032470703125	0.17128460714098254
180.0	700.0	0.281890869140625	-0.06646728515625	0.2896210663969374
180.0	720.0	0.638397216796875	-0.2786865234375	0.6965753259767937
180.0	740.0	0.7613372802734375	-0.06170654296875	0.7638338508990741
180.0	760.0	0.8987884521484375	0.07672119140625	0.9020569953867541
180.0	780.0	0.9395294189453125	0.08599853515625	0.9434570881141003
180.0	800.0	0.90924072265625	0.092041015625	0.9138874330538423
200.0	0.0	-0.2321319580078125	0.4109882414340973	0.47201332663986584
200.0	20.0	-0.208953857421875	0.3984031677246094	0.44987420306623993
200.0	40.0	-0.2134246826171875	0.3960533142089844	0.44989812496404974
200.0	60.0	-0.1537628173828125	0.36746978759765625	0.3983428784433917
200.0	80.0	-0.1414642333984375	0.356597900390625	0.38363288687755864
200.0	100.0	-0.0857086181640625	0.3245391845703125	0.3356659791357421
200.0	120.0	-0.00299072265625	0.3415679931640625	0.34158108609249965
200.0	140.0	0.0915985107421875	0.3666534423828125	0.37792199457209824
200.0	160.0	0.069183349609375	0.3658294677734375	0.3723137592872033
200.0	180.0	-0.026611328125	0.3447418212890625	0.3457673873144723
200.0	200.0	-0.0751800537109375	0.38037109375	0.38772955708399476
200.0	220.0	-0.086578369140625	0.3728790283203125	0.3827983591450605
200.0	240.0	0.0073089599609375	0.289459228515625	0.2895514908760986
200.0	260.0	-0.057098388671875	0.25445556640625	0.2607831690582236
200.0	280.0	-0.289886474609375	0.061248779296875	0.2962863161315573
200.0	300.0	-0.2566680908203125	-0.079986572265625	0.26884263164191097
200.0	320.0	-0.3271636962890625	-0.122772216796875	0.34944112721135273
200.0	340.0	-0.3110809326171875	-0.238372802734375	0.3919093514084863
200.0	360.0	0.083282470703125	-0.195465087890625	0.21246781052786945
200.0	380.0	0.249420166015625	0.1505126953125	0.2913151054536915
200.0	400.0	0.4331817626953125	0.220489501953125	0.48606795821505777
200.0	420.0	0.8910980224609375	0.249481201171875	0.925362931704072
200.0	440.0	0.904998779296875	0.330322265625	0.9633979394292199
200.0	460.0	0.9163055419921875	0.316497802734375	0.9694259669625546
200.0	480.0	0.8632354736328125	0.320587158203125	0.9208428796178106
200.0	500.0	0.7635955810546875	0.2515869140625	0.8039739963044437
200.0	520.0	0.6615142822265625	0.20648193359375	0.6929905731612357
200.0	540.0	0.441497802734375	0.17401123046875	0.4745526505547404
200.0	560.0	0.214996337890625	0.16015625	0.2680922410672161
200.0	580.0	0.1796112060546875	0.02435302734375	0.18125466968115567
200.0	600.0	0.107421875	0.03082275390625	0.11175643778718465
200.0	620.0	0.0881500244140625	0.03192138671875	0.09375180923186391
200.0	640.0	0.078125	0.0299072265625	0.08365379743717978
200.0	660.0	0.0898284912109375	0.02899169921875	0.09439108250689757
200.0	680.0	0.1191558837890625	0.0238037109375	0.12151025181419313
200.0	700.0	0.165740966796875	-0.05999755859375	0.17626620524642064
200.0	720.0	0.448883056640625	-0.220458984375	0.5000981526967352
200.0	740.0	0.5939483642578125	-0.147705078125	0.6120387647105725
200.0	760.0	0.766998291015625	0.03839111328125	0.7679584988785938
200.0	780.0	0.82879638671875	0.0562744140625	0.8307046769557359
200.0	800.0	0.839813232421875	0.06597900390625	0.842401029384069
220.0	0.0	-0.1479949951171875	0.4214634895324707	0.4466922784072089
220.0	20.0	-0.151214599609375	0.4186515808105469	0.44512357975082995
220.0	40.0	-0.1581573486328125	0.4197654724121094	0.44857195493691127
220.0	60.0	-0.1260528564453125	0.40122222900390625	0.4205574867540531
220.0	80.0	-0.12237548828125	0.39562225341796875	0.4141168042129972
220.0	100.0	0.0245819091796875	0.35468292236328125	0.35553374758955836
220.0	120.0	0.132659912109375	0.38356781005859375	0.4058607115674201
220.0	140.0	0.044891357421875	0.3806304931640625	0.38326858245556206
220.0	160.0	0.003082275390625	0.3788909912109375	0.3789035281471926
220.0	180.0	-0.0228271484375	0.377593994140625	0.3782833635211282
220.0	200.0	-0.036285400390625	0.40826416015625	0.4098734618752428
220.0	220.0	-0.024261474609375	0.4087677001953125	0.40948705946975444
220.0	240.0	0.05902099609375	0.3894500732421875	0.393896988473184
220.0	260.0	0.056640625	0.368438720703125	0.3727670201529985
220.0	280.0	-0.358184814453125	0.10552978515625	0.37340714623577287
220.0	300.0	-0.379669189453125	-0.0096435546875	0.3797916423079946
220.0	320.0	-0.4278411865234375	-0.031768798828125	0.4290190409116648
220.0	340.0	-0.4390716552734375	-0.063873291015625	0.44369326766328454
220.0	360.0	-0.0831298828125	-0.013336181640625	0.08419282129238648
220.0	380.0	0.2432861328125	0.288238525390625	0.37718641271687314
220.0	400.0	0.474151611328125	0.281463623046875	0.5513996024878243
220.0	420.0	0.8649139404296875	0.362335205078125	0.9377435284706666
220.0	440.0	0.85223388671875	0.487274169921875	0.9817019478155269
220.0	460.0	0.889373779296875	0.47161865234375	1.0066826076471875
220.0	480.0	0.7764892578125	0.575531005859375	0.9665254814042468
220.0	500.0	0.6685638427734375	0.491912841796875	0.8300336473834438
220.0	520.0	0.5877227783203125	0.43121337890625	0.7289465291119043
220.0	540.0	0.3374786376953125	0.35546875	0.4901528977036109
220.0	560.0	0.0667724609375	0.2877197265625	0.29536621775831057
220.0	580.0	0.1100616455078125	0.04718017578125	0.11974779663374618
220.0	600.0	0.08294677734375	0.06475830078125	0.10523214999128586
220.0	620.0	0.0641021728515625	0.067138671875	0.09282612684708176
220.0	640.0	0.0668487548828125	0.06268310546875	0.09164020809987712
220.0	660.0	0.0721282958984375	0.05303955078125	0.08953035807082062
220.0	680.0	0.0448150634765625	0.0318603515625	0.05498610657333743
220.0	700.0	0.116790771484375	-0.10015869140625	0.15385658181607934
220.0	720.0	0.2125396728515625	-0.159912109375	0.2659793135952704
220.0	740.0	0.3528289794921875	-0.1971435546875	0.4041705950762893
220.0	760.0	0.5320892333984375	-0.02862548828125	0.5328586781482281
220.0	780.0	0.608642578125	0.002197265625	0.608646544295516
220.0	800.0	0.6650543212890625	0.03387451171875	0.6659164608338191
240.0	0.0	-0.0932464599609375	0.4093237817287445	0.419810505566461
240.0	20.0	-0.1082763671875	0.41902732849121094	0.4327905656478703
240.0	40.0	-0.1131439208984375	0.4184074401855469	0.43343550020607896
240.0	60.0	-0.0581207275390625	0.4010810852050781	0.4052703491238325
240.0	80.0	-0.0317535400390625	0.38198089599609375	0.3832984375274584
240.0	100.0	0.2192535400390625	0.36969757080078125	0.4298236948746072
240.0	120.0	0.1309051513671875	0.3919219970703125	0.41320577251781987
240.0	140.0	0.016998291015625	0.398162841796875	0.3985255204942529
240.0	160.0	-0.0122833251953125	0.4074554443359375	0.407640551462744
240.0	180.0	-0.031219482421875	0.41229248046875	0.4134727869325433
240.0	200.0	-0.0086517333984375	0.4185028076171875	0.4185922269635048
240.0	220.0	0.0046844482421875	0.4082794189453125	0.4083062918810531
240.0	240.0	0.0629730224609375	0.4296875	0.43427750254199876
240.0	260.0	0.0797576904296875	0.48370361328125	0.4902351218385061
240.0	280.0	-0.15631103515625	0.3203125	0.3564172237250445
240.0	300.0	-0.115570068359375	0.244598388671875	0.2705269162975622
240.0	320.0	-0.111175537109375	0.259246826171875	0.28207962870747755
240.0	340.0	-0.1092529296875	0.257049560546875	0.2793039190964627
240.0	360.0	0.143341064453125	0.255035400390625	0.29255720160502174
240.0	380.0	0.173736572265625	0.4959716796875	0.5255209830203251
240.0	400.0	0.3273773193359375	0.509552001953125	0.6056559682773892
240.0	420.0	0.7017822265625	0.6483154296875	0.9554115290752503
240.0	440.0	0.7289886474609375	0.736053466796875	1.0359532586514826
240.0	460.0	0.84063720703125	0.678436279296875	1.0802530716973167
240.0	480.0	0.7836151123046875	0.67919921875	1.036997696710508
240.0	500.0	0.6963043212890625	0.607452392578125	0.9240336125351234
240.0	520.0	0.6439666748046875	0.53369140625	0.8363728805766653
240.0	540.0	0.3639678955078125	0.41253662109375	0.5501446107196126
240.0	560.0	0.0077362060546875	0.3106689453125	0.31076525298961866
240.0	580.0	0.0606689453125	0.105224609375	0.12146167849759221
240.0	600.0	0.0872955322265625	0.108154296875	0.138988711337448
240.0	620.0	0.090850830078125	0.110595703125	0.14312680697758012
240.0	640.0	0.1056060791015625	0.1053466796875	0.14916623902340034
240.0	660.0	0.09466552734375	0.08526611328125	0.1274043646872478
240.0	680.0	0.043975830078125	0.03485107421875	0.0561112377805101
240.0	700.0	0.07275390625	-0.1588134765625	0.17468500568881556
240.0	720.0	0.13934326171875	-0.26580810546875	0.30011746620166274
240.0	740.0	0.17724609375	-0.3336181640625	0.37777937627941915
240.0	760.0	0.25830078125	-0.42840576171875	0.5002507274039517
240.0	780.0	0.3685150146484375	-0.3182373046875	0.4869068680108166
240.0	800.0	0.4435272216796875	-0.2401123046875	0.504351380719083
260.0	0.0	-0.065277099609375	0.4387376606464386	0.44356717033942195
260.0	20.0	-0.072540283203125	0.44065284729003906	0.4465837262059692
260.0	40.0	-0.076263427734375	0.4365730285644531	0.443184069749506
260.0	60.0	0.011566162109375	0.40447235107421875	0.40463768841946296
260.0	80.0	0.0450439453125	0.39026641845703125	0.39285726973621615
260.0	100.0	0.16473388671875	0.38111114501953125	0.4151902675780878
260.0	120.0	0.088531494140625	0.39220428466796875	0.4020721656204077
260.0	140.0	0.017974853515625	0.4012603759765625	0.40166277483451274
260.0	160.0	-0.001739501953125	0.4182586669921875	0.418262284196324
260.0	180.0	-0.031036376953125	0.422119140625	0.42325858003868627
260.0	200.0	0.003814697265625	0.416748046875	0.41676550539764634
260.0	220.0	0.01080322265625	0.39520263671875	0.39535026709136395
260.0	240.0	0.043914794921875	0.4280242919921875	0.43027119790713825
260.0	260.0	0.0447998046875	0.445037841796875	0.4472870478018098
260.0	280.0	0.044281005859375	0.452789306640625	0.45494940783346005
260.0	300.0	0.0980224609375	0.390625	0.4027360096555108
260.0	320.0	0.105438232421875	0.409637451171875	0.4229894351622031
260.0	340.0	0.11004638671875	0.43328857421875	0.4470449594597504
260.0	360.0	0.160125732421875	0.40557861328125	0.4360438759285396
260.0	380.0	0.13629150390625	0.599273681640625	0.6145765367666882
260.0	400.0	0.2213134765625	0.627410888671875	0.6652999910808749
260.0	420.0	0.53875732421875	0.730316162109375	0.9075357574429308
260.0	440.0	0.597991943359375	0.761627197265625	0.9683338019182296
260.0	460.0	0.75714111328125	0.73828125	1.0575073850911554
260.0	480.0	0.769927978515625	0.76055908203125	1.0822380557720996
260.0	500.0	0.724853515625	0.702728271484375	1.0095739906799004
260.0	520.0	0.708648681640625	0.6431884765625	0.957013255066922
260.0	540.0	0.434478759765625	0.4893798828125	0.6544191794171774
260.0	560.0	0.05242919921875	0.3726806640625	0.3763504992646952
260.0	580.0	0.098602294921875	0.1751708984375	0.20101556214199276
260.0	600.0	0.124176025390625	0.131103515625	0.18057634698666314
260.0	620.0	0.144134521484375	0.13922119140625	0.20039286519261473
260.0	640.0	0.167724609375	0.13330078125	0.2142443531854613
260.0	660.0	0.119781494140625	0.10333251953125	0.1581936026874562
260.0	680.0	0.063385009765625	0.01739501953125	0.06572857953341868
260.0	700.0	0.072235107421875	-0.149658203125	0.1661790856481452
260.0	720.0	0.08026123046875	-0.263916015625	0.2758505545032184
260.0	740.0	0.097686767578125	-0.319580078125	0.3341767958644701
260.0	760.0	0.15521240234375	-0.5301513671875	0.5524050705524829
260.0	780.0	0.233734130859375	-0.35736083984375	0.4270110230221437
260.0	800.0	0.308319091796875	-0.2979736328125	0.4287761049987842
280.0	0.0	0.00054931640625	0.4264630973339081	0.4264634511140955
280.0	20.0	0.00262451171875	0.425811767578125	0.4258198556546759
280.0	40.0	0.012542724609375	0.4081001281738281	0.408292829420407
280.0	60.0	0.11834716796875	0.3624763488769531	0.38130716707320117
280.0	80.0	0.18878173828125	0.3776702880859375	0.4222243375403713
280.0	100.0	0.181976318359375	0.3721160888671875	0.4142291202190464
280.0	120.0	0.057220458984375	0.38405609130859375	0.38829532858073046
280.0	140.0	0.0074462890625	0.404205322265625	0.40427390438743394
280.0	160.0	-0.00634765625	0.4230804443359375	0.42312805995273167
280.0	180.0	-0.0447998046875	0.4279022216796875	0.4302410182891103
280.0	200.0	0.012908935546875	0.4261016845703125	0.42629718062709665
280.0	220.0	0.04766845703125	0.39825439453125	0.40109705129705536
280.0	240.0	0.06463623046875	0.416351318359375	0.4213386554646974
280.0	260.0	0.101226806640625	0.4208984375	0.4328999434887927
280.0	280.0	0.090362548828125	0.433258056640625	0.4425809913165344
280.0	300.0	0.152984619140625	0.446563720703125	0.4720417887664404
280.0	320.0	0.128082275390625	0.46160888671875	0.47904888431867126
280.0	340.0	0.103790283203125	0.4896240234375	0.5005038533463159
280.0	360.0	0.094512939453125	0.533599853515625	0.5419054339974517
280.0	380.0	0.068450927734375	0.617218017578125	0.6210021020340972
280.0	400.0	0.108734130859375	0.678436279296875	0.6870945322733482
280.0	420.0	0.10430908203125	0.73358154296875	0.7409603665369788
280.0	440.0	0.088470458984375	0.75811767578125	0.7632623614753125
280.0	460.0	0.093994140625	0.775848388671875	0.781521350109245
280.0	480.0	0.061553955078125	0.747161865234375	0.7496930987052436
280.0	500.0	0.018096923828125	0.6783447265625	0.6785860790697035
280.0	520.0	0.0328369140625	0.62982177734375	0.630677202807893
280.0	540.0	0.024749755859375	0.59283447265625	0.5933508762820804
280.0	560.0	0.022003173828125	0.510009765625	0.5104841826064527
280.0	580.0	-0.009368896484375	0.2454833984375	0.2456621157805153
280.0	600.0	0.07061767578125	0.1412353515625	0.15790592345991558
280.0	620.0	0.12335205078125	0.15411376953125	0.1974000567149648
280.0	640.0	0.155517578125	0.14984130859375	0.2159586415658167
280.0	660.0	0.117950439453125	0.12158203125	0.16939449958620642
280.0	680.0	0.084320068359375	0.02056884765625	0.08679257699847202
280.0	700.0	0.08544921875	-0.16424560546875	0.1851436952768893
280.0	720.0	0.067413330078125	-0.2882080078125	0.29598718357299236
280.0	740.0	0.071868896484375	-0.36224365234375	0.36930421327845886
280.0	760.0	0.12347412109375	-0.6085205078125	0.6209211439532857
280.0	780.0	0.17474365234375	-0.412841796875	0.44830089591859185
280.0	800.0	0.231536865234375	-0.3604736328125	0.4284280101902795
300.0	0.0	0.167236328125	0.36604318022727966	0.40243707487709607
300.0	20.0	0.15960693359375	0.3711833953857422	0.4040439162532805
300.0	40.0	0.1524658203125	0.3652381896972656	0.39578373081381113
300.0	60.0	0.20416259765625	0.3502540588378906	0.40541370476855415
300.0	80.0	0.1688232421875	0.38140869140625	0.417101758546913
300.0	100.0	0.1104736328125	0.382781982421875	0.3984049066133746
300.0	120.0	0.016845703125	0.39463043212890625	0.39498981718016846
300.0	140.0	0.008941650390625	0.4136505126953125	0.4137471447210277
300.0	160.0	0.003662109375	0.4190826416015625	0.41909864177400785
300.0	180.0	-0.0240478515625	0.42828369140625	0.42895829574602706
300.0	200.0	0.022552490234375	0.4256134033203125	0.426210492481908
300.0	220.0	0.041839599609375	0.42047119140625	0.4225477190780517
300.0	240.0	0.0374755859375	0.455230712890625	0.456770644306599
300.0	260.0	0.034393310546875	0.442413330078125	0.44374818809904987
300.0	280.0	-0.015411376953125	0.452911376953125	0.4531735053080299
300.0	300.0	0.020416259765625	0.462615966796875	0.46306625486880904
300.0	320.0	0.018463134765625	0.471649169921875	0.47201040966632013
300.0	340.0	0.016082763671875	0.501068115234375	0.5013261527108418
300.0	360.0	0.031280517578125	0.54486083984375	0.5457580100879803
300.0	380.0	0.016693115234375	0.612884521484375	0.6131118142487221
300.0	400.0	-0.014923095703125	0.686004638671875	0.686166935275006
300.0	420.0	-0.03631591796875	0.742095947265625	0.7429840111644249
300.0	440.0	-0.06427001953125	0.770782470703125	0.7734573372551075
300.0	460.0	-0.071319580078125	0.781646728515625	0.7848936811452232
300.0	480.0	-0.12652587890625	0.70989990234375	0.7210871440960966
300.0	500.0	-0.076812744140625	0.644378662109375	0.6489407198229136
300.0	520.0	-0.068450927734375	0.59014892578125	0.594105448643976
300.0	540.0	-0.059844970703125	0.55865478515625	0.5618510385292829
300.0	560.0	-0.04925537109375	0.5357666015625	0.5380259686403749
300.0	580.0	-0.013427734375	0.22894287109375	0.22933630823551465
300.0	600.0	0.078460693359375	0.13238525390625	0.1538893623817324
300.0	620.0	0.122467041015625	0.13922119140625	0.18542037717494395
300.0	640.0	0.139007568359375	0.13665771484375	0.19493187293898862
300.0	660.0	0.115081787109375	0.113037109375	0.16131089802038553
300.0	680.0	0.108673095703125	0.01348876953125	0.10950702549684994
300.0	700.0	0.093719482421875	-0.18450927734375	0.2069468888660494
300.0	720.0	0.06195068359375	-0.29168701171875	0.2981932259511392
300.0	740.0	0.0634765625	-0.3751220703125	0.38045478262515325
300.0	760.0	0.104888916015625	-0.5819091796875	0.5912867139616043
300.0	780.0	0.12225341796875	-0.48114013671875	0.49642897716267465
300.0	800.0	0.162506103515625	-0.44329833984375	0.47214579505493415
320.0	0.0	0.195220947265625	0.37944677472114563	0.42672130612094794
320.0	20.0	0.193878173828125	0.3754711151123047	0.42257224775250707
320.0	40.0	0.194183349609375	0.353424072265625	0.40325642973464726
320.0	60.0	0.260345458984375	0.3274726867675781	0.41835166856672296
320.0	80.0	0.16802978515625	0.371917724609375	0.4081137128035156
320.0	100.0	0.081787109375	0.368438720703125	0.37740723651418445
320.0	120.0	0.003570556640625	0.4094085693359375	0.4094241389078361
320.0	140.0	-0.008544921875	0.4261016845703125	0.4261873546733971
320.0	160.0	0.003814697265625	0.43951416015625	0.439530714391022
320.0	180.0	-0.013702392578125	0.4544219970703125	0.45462853736180725
320.0	200.0	0.000274658203125	0.4526519775390625	0.45265206086701126
320.0	220.0	0.020050048828125	0.449127197265625	0.4495745141594281
320.0	240.0	0.014251708984375	0.445281982421875	0.445509994364358
320.0	260.0	-0.018768310546875	0.4508056640625	0.45119618375116555
320.0	280.0	-0.078125	0.469512939453125	0.47596839804646046
320.0	300.0	-0.06207275390625	0.478912353515625	0.48291828410962123
320.0	320.0	-0.067840576171875	0.482818603515625	0.4875614296435991
320.0	340.0	-0.057891845703125	0.5096435546875	0.5129210647199286
320.0	360.0	-0.040008544921875	0.54107666015625	0.5425538091586932
320.0	380.0	-0.02581787109375	0.598968505859375	0.5995246729528533
320.0	400.0	-0.04705810546875	0.67352294921875	0.6751648897970265
320.0	420.0	-0.129547119140625	0.75439453125	0.7654368457668749
320.0	440.0	-0.18359375	0.779937744140625	0.8012549842429871
320.0	460.0	-0.249969482421875	0.793212890625	0.83166786158654
320.0	480.0	-0.329833984375	0.715545654296875	0.7879061115588777
320.0	500.0	-0.291748046875	0.607391357421875	0.6738257815831664
320.0	520.0	-0.25079345703125	0.54547119140625	0.6003633722537037
320.0	540.0	-0.19189453125	0.50592041015625	0.541090540054366
320.0	560.0	-0.160980224609375	0.47906494140625	0.5053888115103643
320.0	580.0	-0.062042236328125	0.20263671875	0.21192186974062285
320.0	600.0	0.03253173828125	0.11004638671875	0.11475417737691479
320.0	620.0	0.113922119140625	0.12127685546875	0.16639208184850274
320.0	640.0	0.123382568359375	0.11663818359375	0.1697872905932749
320.0	660.0	0.120147705078125	0.09332275390625	0.15213351843754422
320.0	680.0	0.1268310546875	-0.00494384765625	0.12692737318164204
320.0	700.0	0.11236572265625	-0.211669921875	0.2396460128077033
320.0	720.0	0.0418701171875	-0.3157958984375	0.31855950179400205
320.0	740.0	0.04461669921875	-0.4044189453125	0.406872625248801
320.0	760.0	0.07257080078125	-0.58941650390625	0.5938672715372504
320.0	780.0	0.087554931640625	-0.55072021484375	0.5576366389434437
320.0	800.0	0.197052001953125	-0.4990234375	0.5365201605233961
340.0	0.0	0.248260498046875	0.4080928564071655	0.47767463229801294
340.0	20.0	0.247833251953125	0.3855552673339844	0.4583385047567369
340.0	40.0	0.2440185546875	0.3401374816894531	0.41861505166658725
340.0	60.0	0.281982421875	0.3204193115234375	0.4268285621225976
340.0	80.0	0.1514892578125	0.3510589599609375	0.3823498249004924
340.0	100.0	0.062408447265625	0.35157012939453125	0.3570663386159409
340.0	120.0	0.028076171875	0.40057373046875	0.4015564530284694
340.0	140.0	0.012542724609375	0.425872802734375	0.4260574656656758
340.0	160.0	0.00579833984375	0.4405059814453125	0.44054414130032604
340.0	180.0	-0.003082275390625	0.464691162109375	0.4647013842933385
340.0	200.0	-0.01812744140625	0.4583587646484375	0.4587170819382888
340.0	220.0	-0.00726318359375	0.4649658203125	0.46502254557687045
340.0	240.0	-0.03485107421875	0.4588775634765625	0.46019910434114003
340.0	260.0	-0.0673828125	0.45904541015625	0.4639645805510696
340.0	280.0	-0.118133544921875	0.48394775390625	0.4981575683924846
340.0	300.0	-0.131591796875	0.47607421875	0.49392617136897504
340.0	320.0	-0.127105712890625	0.47528076171875	0.4919833988148271
340.0	340.0	-0.109405517578125	0.496734619140625	0.5086401961399818
340.0	360.0	-0.083465576171875	0.5032958984375	0.510169838181084
340.0	380.0	-0.04217529296875	0.557952880859375	0.5595446118016648
340.0	400.0	-0.052398681640625	0.620025634765625	0.6222358151088635
340.0	420.0	-0.15118408203125	0.716339111328125	0.7321190812142514
340.0	440.0	-0.2294921875	0.74322509765625	0.7778497347879457
340.0	460.0	-0.31805419921875	0.742462158203125	0.8077181005798512
340.0	480.0	-0.3978271484375	0.665618896484375	0.7754450047495243
340.0	500.0	-0.30621337890625	0.532684326171875	0.6144259310692927
340.0	520.0	-0.236114501953125	0.45867919921875	0.5158843531534234
340.0	540.0	-0.160552978515625	0.4189453125	0.44865625346802135
340.0	560.0	-0.116302490234375	0.3985595703125	0.41518188823984303
340.0	580.0	-0.066986083984375	0.2003173828125	0.21122071229974443
340.0	600.0	-0.034088134765625	0.06170654296875	0.07049608767125734
340.0	620.0	0.015533447265625	0.06884765625	0.0705782385376124
340.0	640.0	0.01348876953125	0.0635986328125	0.0650133293954892
340.0	660.0	0.033050537109375	0.04412841796875	0.055133068803059314
340.0	680.0	0.0794677734375	-0.02288818359375	0.08269822225014899
340.0	700.0	0.070770263671875	-0.25616455078125	0.26576062029041536
340.0	720.0	0.0330810546875	-0.37493896484375	0.37639551476783056
340.0	740.0	0.039306640625	-0.48687744140625	0.48846151838964685
340.0	760.0	0.059356689453125	-0.5810546875	0.5840785618806407
340.0	780.0	0.081512451171875	-0.6092529296875	0.6146815533500652
340.0	800.0	0.12445068359375	-0.540283203125	0.5544311609442255
360.0	0.0	0.28302001953125	0.39632710814476013	0.4870066817876912
360.0	20.0	0.27911376953125	0.36460304260253906	0.45917303385213365
360.0	40.0	0.2642822265625	0.33661651611328125	0.42796702466086745
360.0	60.0	0.260009765625	0.32199859619140625	0.41386975507954643
360.0	80.0	0.10784912109375	0.33535003662109375	0.35226563837885644
360.0	100.0	0.061431884765625	0.3450927734375	0.35051804339383547
360.0	120.0	0.03594970703125	0.38465118408203125	0.3863274710026992
360.0	140.0	0.016754150390625	0.4169769287109375	0.41731338420007325
360.0	160.0	0.01995849609375	0.44097900390625	0.44143042877952204
360.0	180.0	-0.005340576171875	0.46954345703125	0.46957382784255014
360.0	200.0	-0.017486572265625	0.4700775146484375	0.47040264666310383
360.0	220.0	-0.0135498046875	0.4686737060546875	0.46886953404343196
360.0	240.0	-0.03533935546875	0.4411468505859375	0.44256006804369297
360.0	260.0	-0.0784912109375	0.465911865234375	0.47247723369556077
360.0	280.0	-0.099151611328125	0.531097412109375	0.5402735447699053
360.0	300.0	-0.083770751953125	0.42608642578125	0.43424322806214566
360.0	320.0	-0.09613037109375	0.4163818359375	0.4273346247910474
360.0	340.0	-0.094635009765625	0.4232177734375	0.4336693081447372
360.0	360.0	-0.1112060546875	0.37060546875	0.3869304847987122
360.0	380.0	-0.123321533203125	0.455810546875	0.47219853366360215
360.0	400.0	-0.120361328125	0.49029541015625	0.5048528880062977
360.0	420.0	-0.236053466796875	0.48529052734375	0.539655570819387
360.0	440.0	-0.323944091796875	0.49505615234375	0.5916251926545221
360.0	460.0	-0.3621826171875	0.444976806640625	0.5737426310122644
360.0	480.0	-0.392608642578125	0.511962890625	0.6451724944572138
360.0	500.0	-0.323486328125	0.43878173828125	0.5451355962812469
360.0	520.0	-0.244415283203125	0.38433837890625	0.4554720849443443
360.0	540.0	-0.188812255859375	0.36163330078125	0.40795675285089733
360.0	560.0	-0.154754638671875	0.34686279296875	0.3798194246435331
360.0	580.0	-0.083038330078125	0.20709228515625	0.22312009957285606
360.0	600.0	-0.066741943359375	0.04681396484375	0.08152321330625947
360.0	620.0	-0.053009033203125	0.04339599609375	0.06850671556934235
360.0	640.0	-0.054351806640625	0.0341796875	0.06420568450454792
360.0	660.0	-0.04412841796875	0.0137939453125	0.046234080500307764
360.0	680.0	0.0140380859375	-0.0244140625	0.028162285144187813
360.0	700.0	0.025848388671875	-0.31744384765625	0.3184944828591804
360.0	720.0	0.0020751953125	-0.42474365234375	0.42474872176605005
360.0	740.0	-0.037261962890625	-0.56182861328125	0.563062913518547
360.0	760.0	-0.08734130859375	-0.35162353515625	0.3623087283831943
360.0	780.0	-0.231109619140625	-0.26531982421875	0.351861144747176
360.0	800.0	-0.486572265625	-0.11083984375	0.4990371134875341
380.0	0.0	0.214141845703125	0.2694703936576843	0.3441961986123152
380.0	20.0	0.209381103515625	0.2858734130859375	0.3543501867063483
380.0	40.0	0.186859130859375	0.2809181213378906	0.3373889827506685
380.0	60.0	0.188079833984375	0.323944091796875	0.37458483493287903
380.0	80.0	0.094696044921875	0.3297271728515625	0.3430558984196744
380.0	100.0	0.067230224609375	0.347259521484375	0.3537076170547987
380.0	120.0	0.040191650390625	0.38063812255859375	0.3827541627547025
380.0	140.0	0.007080078125	0.4134979248046875	0.4135585343382955
380.0	160.0	0.003173828125	0.4334259033203125	0.4334375235878822
380.0	180.0	-0.014801025390625	0.4602508544921875	0.4604887831569871
380.0	200.0	-0.032623291015625	0.46551513671875	0.4666568564062535
380.0	220.0	-0.0181884765625	0.47198486328125	0.4723351901417942
380.0	240.0	-0.08941650390625	0.447784423828125	0.45662479279371404
380.0	260.0	-0.172943115234375	0.486602783203125	0.5164219105808716
380.0	280.0	-0.25885009765625	0.5609130859375	0.617759551146382
380.0	300.0	-0.10882568359375	0.33062744140625	0.3480769087723147
380.0	320.0	-0.118743896484375	0.328948974609375	0.34972495028071876
380.0	340.0	-0.082489013671875	0.306640625	0.3175419819125487
380.0	360.0	0.01416015625	0.252227783203125	0.25262494857908835
380.0	380.0	-0.0828857421875	0.3631591796875	0.37249783361688243
380.0	400.0	-0.067230224609375	0.39727783203125	0.40292626983665025
380.0	420.0	-0.225982666015625	0.343658447265625	0.41130194956570515
380.0	440.0	-0.322418212890625	0.36041259765625	0.48358116645803145
380.0	460.0	-0.3818359375	0.3336181640625	0.5070500592238769
380.0	480.0	-0.409698486328125	0.29632568359375	0.5056300628491744
380.0	500.0	-0.312225341796875	0.290252685546875	0.42629952560066087
380.0	520.0	-0.218536376953125	0.24407958984375	0.3276171458121378
380.0	540.0	-0.134185791015625	0.21624755859375	0.25449721630746047
380.0	560.0	-0.099945068359375	0.20843505859375	0.2311583663645773
380.0	580.0	-0.088470458984375	0.19775390625	0.2166417077804728
380.0	600.0	-0.10675048828125	0.0390625	0.11367297679983265
380.0	620.0	-0.082794189453125	0.029052734375	0.08774359909340546
380.0	640.0	-0.103363037109375	0.01617431640625	0.10462086766837446
380.0	660.0	-0.07879638671875	-0.0020751953125	0.0788237083339513
380.0	680.0	-0.022186279296875	-0.0313720703125	0.03842444254288393
380.0	700.0	-0.012603759765625	-0.36505126953125	0.3652687834275014
380.0	720.0	0.00152587890625	-0.483642578125	0.4836449851718027
380.0	740.0	0.01641845703125	-0.5595703125	0.5598111291879027
380.0	760.0	-0.103607177734375	-0.1304931640625	0.1666220668012641
380.0	780.0	-0.31884765625	-0.0235595703125	0.31971687670410487
380.0	800.0	-0.666748046875	0.12841796875	0.6790023068513856
400.0	0.0	0.1353759765625	0.2336229830980301	0.27001176504343843
400.0	20.0	0.1314697265625	0.2561073303222656	0.2878806239523886
400.0	40.0	0.1273193359375	0.2531166076660156	0.2833341320418662
400.0	60.0	0.113311767578125	0.3145637512207031	0.334349981686435
400.0	80.0	0.0712890625	0.3108978271484375	0.3189664392342063
400.0	100.0	0.055511474609375	0.33962249755859375	0.34412928480622557
400.0	120.0	0.041015625	0.3607635498046875	0.36308762077743695
400.0	140.0	0.01214599609375	0.3974761962890625	0.3976617304161047
400.0	160.0	0.001800537109375	0.4177093505859375	0.4177132311775722
400.0	180.0	-0.0133056640625	0.4467010498046875	0.44689917049906686
400.0	200.0	-0.02337646484375	0.4617462158203125	0.4623375681609377
400.0	220.0	-0.021575927734375	0.4729461669921875	0.47343806092265234
400.0	240.0	-0.096710205078125	0.44744873046875	0.4577807664858246
400.0	260.0	-0.18817138671875	0.47552490234375	0.5114023890525838
400.0	280.0	-0.236602783203125	0.461761474609375	0.5188492425097
400.0	300.0	-0.00390625	0.194091796875	0.1941311010714892
400.0	320.0	-0.003662109375	0.185302734375	0.18533891769384614
400.0	340.0	0.062652587890625	0.00750732421875	0.06310076613099021
400.0	360.0	0.158050537109375	0.005340576171875	0.1581407412225247
400.0	380.0	-0.048187255859375	0.241119384765625	0.24588731023989502
400.0	400.0	-0.033172607421875	0.355010986328125	0.35655746002129024
400.0	420.0	-0.1385498046875	0.31103515625	0.34049804228865443
400.0	440.0	-0.227874755859375	0.3238525390625	0.3959891051723492
400.0	460.0	-0.27587890625	0.300689697265625	0.40807286721293967
400.0	480.0	-0.30560302734375	0.262939453125	0.40315055045396986
400.0	500.0	-0.265838623046875	0.245330810546875	0.3617421458816282
400.0	520.0	-0.196746826171875	0.2152099609375	0.2915898504671009
400.0	540.0	-0.1246337890625	0.1954345703125	0.23179355609961907
400.0	560.0	-0.081573486328125	0.19085693359375	0.20755867308434475
400.0	580.0	-0.056640625	0.1881103515625	0.1964527036346356
400.0	600.0	-0.087432861328125	0.039306640625	0.09586196971294736
400.0	620.0	-0.051483154296875	0.0233154296875	0.05651658551141068
400.0	640.0	-0.06396484375	0.0074462890625	0.06439680470927281
400.0	660.0	-0.053497314453125	-0.0157470703125	0.055766772159802795
400.0	680.0	-0.0107421875	-0.04058837890625	0.04198584397773226
400.0	700.0	-0.0322265625	-0.4046630859375	0.405944287373313
400.0	720.0	0.028533935546875	-0.48492431640625	0.48576308846994753
400.0	740.0	0.076171875	-0.4410400390625	0.4475695148211808
400.0	760.0	-0.24298095703125	0.05010986328125	0.2480942237898491
400.0	780.0	-0.50775146484375	0.14312744140625	0.527538637954106
400.0	800.0	-0.79351806640625	0.24481201171875	0.8304238934393056
420.0	0.0	0.00299072265625	0.1841800957918167	0.18420437591949163
420.0	20.0	0.006927490234375	0.22334861755371094	0.22345602494473313
420.0	40.0	0.013946533203125	0.22196578979492188	0.22240350183319801
420.0	60.0	0.05487060546875	0.31618499755859375	0.32091079138233286
420.0	80.0	0.045257568359375	0.30419158935546875	0.30753986819339313
420.0	100.0	0.043426513671875	0.33770751953125	0.34048822422756875
420.0	120.0	0.036224365234375	0.35576629638671875	0.35760573580600746
420.0	140.0	0.018157958984375	0.3836212158203125	0.38405071110718314
420.0	160.0	0.014801025390625	0.4019622802734375	0.4022346890998282
420.0	180.0	-0.0107421875	0.437225341796875	0.43735728426731313
420.0	200.0	-0.004119873046875	0.461822509765625	0.4618408858905231
420.0	220.0	0.001251220703125	0.4710693359375	0.4710709976360731
420.0	240.0	-0.021453857421875	0.4380340576171875	0.4385591221612608
420.0	260.0	-0.11309814453125	0.480682373046875	0.49380839812055305
420.0	280.0	-0.202911376953125	0.4610595703125	0.5037350040187403
420.0	300.0	-0.205078125	0.113006591796875	0.2341527858964338
420.0	320.0	-0.240509033203125	0.096527099609375	0.25915647013204224
420.0	340.0	-0.204345703125	-0.187591552734375	0.27739458726324207
420.0	360.0	-0.318328857421875	-0.2406005859375	0.39902619390333854
420.0	380.0	-0.195892333984375	0.012359619140625	0.1962818552468547
420.0	400.0	-0.044769287109375	0.299072265625	0.30240454549221346
420.0	420.0	-0.090301513671875	0.28985595703125	0.3035965072228824
420.0	440.0	-0.11456298828125	0.306884765625	0.32757127111003037
420.0	460.0	-0.1083984375	0.293853759765625	0.31320959975842866
420.0	480.0	-0.12786865234375	0.260406494140625	0.290106763869473
420.0	500.0	-0.1378173828125	0.24505615234375	0.28115146950853803
420.0	520.0	-0.1239013671875	0.22552490234375	0.25731892734132417
420.0	540.0	-0.13287353515625	0.20379638671875	0.24328654624647353
420.0	560.0	-0.11236572265625	0.1903076171875	0.22100462616797265
420.0	580.0	-0.082122802734375	0.15948486328125	0.17938666713217033
420.0	600.0	-0.073822021484375	0.049072265625	0.08864410927754918
420.0	620.0	-0.025665283203125	0.02447509765625	0.03546459032865859
420.0	640.0	-0.031524658203125	0.006103515625	0.03211007595457344
420.0	660.0	-0.0250244140625	-0.01373291015625	0.02854494912468898
420.0	680.0	-0.015350341796875	-0.02850341796875	0.03237403016589297
420.0	700.0	-0.05322265625	-0.43890380859375	0.4421189934128648
420.0	720.0	-0.013153076171875	-0.49822998046875	0.49840356825636206
420.0	740.0	-0.109100341796875	-0.23931884765625	0.2630140593651038
420.0	760.0	-0.48095703125	0.15582275390625	0.5055693785661284
420.0	780.0	-0.75469970703125	0.23236083984375	0.7896601849440982
420.0	800.0	-0.9312744140625	0.2955322265625	0.977042133802039
440.0	0.0	-0.081695556640625	0.12501773238182068	0.14934388967987308
440.0	20.0	-0.09442138671875	0.13873672485351562	0.1678191797530063
440.0	40.0	-0.087677001953125	0.1451873779296875	0.16960728575620268
440.0	60.0	-0.02166748046875	0.279815673828125	0.28065332891264855
440.0	80.0	0.01141357421875	0.2907867431640625	0.2910106521700011
440.0	100.0	0.021881103515625	0.3328399658203125	0.3335584289720892
440.0	120.0	0.031402587890625	0.35213470458984375	0.3535321381470219
440.0	140.0	0.017547607421875	0.3750457763671875	0.3754560598753184
440.0	160.0	0.01080322265625	0.3867950439453125	0.3869458820564146
440.0	180.0	0.007415771484375	0.4210968017578125	0.42116209482498174
440.0	200.0	0.031280517578125	0.4479522705078125	0.4490431019769258
440.0	220.0	0.063323974609375	0.444366455078125	0.4488557364666604
440.0	240.0	0.02593994140625	0.4287872314453125	0.4295711470882276
440.0	260.0	-0.150909423828125	0.54644775390625	0.5669028152596547
440.0	280.0	-0.31060791015625	0.4979248046875	0.5868614700035419
440.0	300.0	-0.40118408203125	0.134124755859375	0.4230107774154149
440.0	320.0	-0.4569091796875	0.11676025390625	0.47159193735151594
440.0	340.0	-0.48626708984375	-0.277435302734375	0.5598446479769401
440.0	360.0	-0.540283203125	-0.342376708984375	0.6396309486211416
440.0	380.0	-0.25628662109375	-0.029296875	0.2579556920023611
440.0	400.0	-0.059173583984375	0.265777587890625	0.2722852167608715
440.0	420.0	-0.10479736328125	0.259124755859375	0.2795140898950945
440.0	440.0	-0.124725341796875	0.2822265625	0.3085583307365298
440.0	460.0	-0.099334716796875	0.263214111328125	0.28133441731037806
440.0	480.0	-0.11224365234375	0.2315673828125	0.25733653116900357
440.0	500.0	-0.096527099609375	0.220306396484375	0.24052523628702424
440.0	520.0	-0.094696044921875	0.19964599609375	0.2209657545415384
440.0	540.0	-0.127197265625	0.17340087890625	0.21505117806684246
440.0	560.0	-0.109405517578125	0.1458740234375	0.182342529296875
440.0	580.0	-0.096832275390625	0.0977783203125	0.13761209787100728
440.0	600.0	-0.058685302734375	0.0181884765625	0.06143928252095603
440.0	620.0	-0.01348876953125	-0.0167236328125	0.021485502040085192
440.0	640.0	-0.016876220703125	-0.03656005859375	0.04026716664478665
440.0	660.0	-0.010955810546875	-0.05859375	0.0596092050257468
440.0	680.0	-0.034423828125	-0.1268310546875	0.13141961944825117
440.0	700.0	-0.034759521484375	-0.4036865234375	0.40518024820921117
440.0	720.0	-0.006439208984375	-0.4844970703125	0.484539858581046
440.0	740.0	-0.3094482421875	-0.0040283203125	0.30947446091313213
440.0	760.0	-0.482879638671875	0.2080078125	0.5257756132656931
440.0	780.0	-0.654083251953125	0.24627685546875	0.6989114321751725
440.0	800.0	-0.72589111328125	0.2801513671875	0.77807627960099
460.0	0.0	-0.061004638671875	0.10812845826148987	0.12415043062951003
460.0	20.0	-0.06561279296875	0.11133766174316406	0.12923278811352507
460.0	40.0	-0.082763671875	0.11498641967773438	0.14167463461232827
460.0	60.0	-0.05865478515625	0.19841384887695312	0.20690200397263492
460.0	80.0	-0.03582763671875	0.24417877197265625	0.24679321756264935
460.0	100.0	-0.036865234375	0.31397247314453125	0.31612933966656287
460.0	120.0	-0.019989013671875	0.337127685546875	0.33771976108863844
460.0	140.0	-0.007781982421875	0.3561553955078125	0.3562404033791517
460.0	160.0	0.01708984375	0.3687896728515625	0.36918543519667985
460.0	180.0	0.011627197265625	0.4127044677734375	0.4128682228464793
460.0	200.0	0.040191650390625	0.4457550048828125	0.4475632839489835
460.0	220.0	0.09100341796875	0.4360504150390625	0.44544537997125266
460.0	240.0	0.059661865234375	0.4411773681640625	0.4451932258507686
460.0	260.0	-0.110748291015625	0.59088134765625	0.6011704841149037
460.0	280.0	-0.301239013671875	0.551666259765625	0.6285543775376942
460.0	300.0	-0.463531494140625	0.1783447265625	0.4966571126571059
460.0	320.0	-0.539031982421875	0.162841796875	0.5630922916211296
460.0	340.0	-0.623260498046875	-0.249725341796875	0.6714286222385851
460.0	360.0	-0.63739013671875	-0.349609375	0.7269751725294595
460.0	380.0	-0.22149658203125	0.01580810546875	0.22205997399359792
460.0	400.0	-0.0584716796875	0.241180419921875	0.24816714584966632
460.0	420.0	-0.086395263671875	0.23468017578125	0.2500778408609032
460.0	440.0	-0.1123046875	0.254150390625	0.27785745246315197
460.0	460.0	-0.1209716796875	0.249664306640625	0.27742821287093195
460.0	480.0	-0.148345947265625	0.2210693359375	0.26622954637301777
460.0	500.0	-0.13916015625	0.2120361328125	0.25362348216520597
460.0	520.0	-0.127655029296875	0.17010498046875	0.2126770107112187
460.0	540.0	-0.141815185546875	0.130126953125	0.19246966197635026
460.0	560.0	-0.097747802734375	0.10711669921875	0.14501248287964194
460.0	580.0	-0.08184814453125	0.04534912109375	0.09357169201838765
460.0	600.0	-0.052490234375	-0.016845703125	0.0551271477451724
460.0	620.0	-0.020263671875	-0.0496826171875	0.05365611659873771
460.0	640.0	-0.016082763671875	-0.0908203125	0.09223331529291917
460.0	660.0	-0.02667236328125	-0.15057373046875	0.15291783176033705
460.0	680.0	-0.120819091796875	-0.32275390625	0.34462637296390347
460.0	700.0	-0.12518310546875	-0.44964599609375	0.4667465390315614
460.0	720.0	-0.146209716796875	-0.423828125	0.4483386675570578
460.0	740.0	0.75384521484375	-0.0120849609375	0.7539420761727524
460.0	760.0	1.0350341796875	0.08697509765625	1.0386820595031427
460.0	780.0	1.105682373046875	0.08905029296875	1.1092625770052775
460.0	800.0	1.137847900390625	0.1180419921875	1.1439544380537834
480.0	0.0	-0.068939208984375	0.08501648902893066	0.10945509555154397
480.0	20.0	-0.043853759765625	0.074310302734375	0.08628541787611399
480.0	40.0	-0.048858642578125	0.08092117309570312	0.09452726172783023
480.0	60.0	-0.04486083984375	0.11809921264648438	0.12633257291453429
480.0	80.0	-0.024932861328125	0.17063140869140625	0.17244339710763418
480.0	100.0	-0.02337646484375	0.2765960693359375	0.27758214042096047
480.0	120.0	-0.056488037109375	0.31634521484375	0.32134902098965307
480.0	140.0	-0.06439208984375	0.3311767578125	0.33737869842307006
480.0	160.0	-0.04327392578125	0.3435211181640625	0.3462360340536625
480.0	180.0	-0.012908935546875	0.400054931640625	0.4002631496240174
480.0	200.0	0.02642822265625	0.42547607421875	0.42629607162788585
480.0	220.0	0.0592041015625	0.4084320068359375	0.4127006540458279
480.0	240.0	0.067535400390625	0.420623779296875	0.42601102569758476
480.0	260.0	-0.057342529296875	0.61602783203125	0.6186909208185335
480.0	280.0	-0.230926513671875	0.650238037109375	0.6900264919700544
480.0	300.0	-0.5177001953125	0.27655029296875	0.5869357347850803
480.0	320.0	-0.60302734375	0.264617919921875	0.6585321714646601
480.0	340.0	-0.6959228515625	-0.01751708984375	0.696143278185946
480.0	360.0	-0.846710205078125	-0.208221435546875	0.8719371179188565
480.0	380.0	-0.26531982421875	0.037994384765625	0.2680264583901872
480.0	400.0	-0.1112060546875	0.231109619140625	0.25647308369200067
480.0	420.0	-0.117034912109375	0.223907470703125	0.2526494133955587
480.0	440.0	-0.123260498046875	0.236419677734375	0.2666222316289274
480.0	460.0	-0.14288330078125	0.22039794921875	0.2626611765411399
480.0	480.0	-0.17315673828125	0.1939697265625	0.26001444351214864
480.0	500.0	-0.170013427734375	0.190826416015625	0.2555763812627449
480.0	520.0	-0.160888671875	0.1483154296875	0.21882100315346598
480.0	540.0	-0.173004150390625	0.121337890625	0.21131332128786026
480.0	560.0	-0.17254638671875	0.09393310546875	0.19645784248204431
480.0	580.0	-0.164459228515625	0.018310546875	0.1654754180258087
480.0	600.0	-0.111358642578125	-0.0577392578125	0.12543751101477155
480.0	620.0	-0.07708740234375	-0.11004638671875	0.1343602427430074
480.0	640.0	-0.18017578125	-0.2607421875	0.316938165091131
480.0	660.0	-0.186279296875	-0.40435791015625	0.4452025336295542
480.0	680.0	-0.235260009765625	-0.484375	0.5384852948966405
480.0	700.0	-0.25762939453125	-0.5137939453125	0.5747670164217173
480.0	720.0	-0.350982666015625	-0.4088134765625	0.5388109969762621
480.0	740.0	0.81829833984375	0.03466796875	0.8190323809522359
480.0	760.0	1.105987548828125	0.1241455078125	1.112933315734985
480.0	780.0	1.16241455078125	0.1324462890625	1.169935727873289
480.0	800.0	1.189849853515625	0.1639404296875	1.2010908118861272
500.0	0.0	-0.052215576171875	0.10277774930000305	0.11528110055917734
500.0	20.0	-0.021514892578125	0.08733940124511719	0.08995032858474634
500.0	40.0	0.00396728515625	0.088287353515625	0.08837644563063138
500.0	60.0	-0.00213623046875	0.08507156372070312	0.08509838091586272
500.0	80.0	0.00799560546875	0.1236114501953125	0.1238697716402195
500.0	100.0	0.024017333984375	0.22309112548828125	0.22438021883255455
500.0	120.0	-0.020538330078125	0.283416748046875	0.2841599480501498
500.0	140.0	-0.06475830078125	0.3014068603515625	0.30828514882663605
500.0	160.0	-0.086181640625	0.31488037109375	0.32646121252141785
500.0	180.0	-0.061981201171875	0.3583526611328125	0.363673341117653
500.0	200.0	-0.028167724609375	0.3553924560546875	0.3565069684175228
500.0	220.0	-0.02716064453125	0.3402099609375	0.3412924231981252
500.0	240.0	0.045318603515625	0.3869171142578125	0.38956209919626367
500.0	260.0	0.0574951171875	0.7144775390625	0.7167871666856283
500.0	280.0	-0.17254638671875	0.828155517578125	0.8459396059204158
500.0	300.0	-0.413360595703125	0.60662841796875	0.7340742602539002
500.0	320.0	-0.46551513671875	0.61431884765625	0.7707736302572756
500.0	340.0	-0.600677490234375	0.4630126953125	0.7584155874550665
500.0	360.0	-0.823516845703125	0.163299560546875	0.8395515121966174
500.0	380.0	-0.250579833984375	0.15338134765625	0.293796002369815
500.0	400.0	-0.121978759765625	0.238861083984375	0.26820409257904826
500.0	420.0	-0.1138916015625	0.213836669921875	0.24227550084510852
500.0	440.0	-0.126373291015625	0.215972900390625	0.25022889998011555
500.0	460.0	-0.158111572265625	0.192718505859375	0.24927834198938725
500.0	480.0	-0.178314208984375	0.160675048828125	0.24002589119018747
500.0	500.0	-0.173370361328125	0.137115478515625	0.22103831485878966
500.0	520.0	-0.152984619140625	0.087158203125	0.17607057126499262
500.0	540.0	-0.157623291015625	0.0479736328125	0.16476216591142817
500.0	560.0	-0.21197509765625	0.0367431640625	0.21513600844977235
500.0	580.0	-0.21942138671875	-0.02276611328125	0.22059927666135704
500.0	600.0	-0.3621826171875	-0.16949462890625	0.3998808290239163
500.0	620.0	-0.37451171875	-0.253662109375	0.4523311764776485
500.0	640.0	-0.335479736328125	-0.376953125	0.5046189769856598
500.0	660.0	-0.278228759765625	-0.5301513671875	0.5987250745471525
500.0	680.0	-0.299957275390625	-0.50665283203125	0.5887881276529388
500.0	700.0	-0.3260498046875	-0.49835205078125	0.5955360960131926
500.0	720.0	-0.35455322265625	-0.48193359375	0.5983042507627055
500.0	740.0	0.956268310546875	0.10430908203125	0.9619404692341291
500.0	760.0	1.17791748046875	0.17657470703125	1.191078594366056
500.0	780.0	1.215606689453125	0.190673828125	1.2304698826769505
500.0	800.0	1.218780517578125	0.20135498046875	1.2353014928298165
520.0	0.0	0.0406494140625	0.06288868188858032	0.07488231549109324
520.0	20.0	0.0240478515625	0.06639862060546875	0.0706192323880755
520.0	40.0	0.0374755859375	0.06600189208984375	0.07589907312212928
520.0	60.0	0.03271484375	0.06293487548828125	0.07092996231715042
520.0	80.0	0.0399169921875	0.101531982421875	0.10909679060271604
520.0	100.0	0.0394287109375	0.11656951904296875	0.12305720627456966
520.0	120.0	0.03125	0.15265655517578125	0.1558222908897708
520.0	140.0	0.022216796875	0.195404052734375	0.1966629855575355
520.0	160.0	-0.0589599609375	0.230621337890625	0.23803881717949565
520.0	180.0	-0.0482177734375	0.33599853515625	0.3394406712555463
520.0	200.0	-0.0616455078125	0.33135986328125	0.33704529017215135
520.0	220.0	-0.0740966796875	0.323028564453125	0.3314178199695344
520.0	240.0	-0.041259765625	0.353973388671875	0.35636993159816416
520.0	260.0	-0.013916015625	0.6231689453125	0.6233243055527106
520.0	280.0	-0.1212158203125	0.8848876953125	0.8931514476333228
520.0	300.0	-0.2197265625	0.839752197265625	0.8680227618447062
520.0	320.0	-0.23876953125	0.843963623046875	0.8770892121556122
520.0	340.0	-0.3421630859375	0.7630615234375	0.836264590861667
520.0	360.0	-0.2847900390625	0.424835205078125	0.5114590089371707
520.0	380.0	-0.255859375	0.229461669921875	0.34368106979978713
520.0	400.0	-0.2393798828125	0.24249267578125	0.3407424630169781
520.0	420.0	-0.2076416015625	0.201385498046875	0.2892596645283056
520.0	440.0	-0.189208984375	0.18585205078125	0.26521882389418616
520.0	460.0	-0.2459716796875	0.145294189453125	0.28567896089339634
520.0	480.0	-0.2171630859375	0.106201171875	0.24174055266239733
520.0	500.0	-0.222412109375	0.110107421875	0.2481749196607026
520.0	520.0	-0.2469482421875	0.04022216796875	0.2502024322735542
520.0	540.0	-0.3004150390625	-0.03466796875	0.3024087693043546
520.0	560.0	-0.3931884765625	-0.0616455078125	0.39799164153911654
520.0	580.0	-0.400634765625	-0.1331787109375	0.42219045995187154
520.0	600.0	-0.3944091796875	-0.237548828125	0.46042159676249705
520.0	620.0	-0.3675537109375	-0.34228515625	0.5022497970263544
520.0	640.0	-0.31884765625	-0.47406005859375	0.5713114448792601
520.0	660.0	-0.213623046875	-0.6939697265625	0.726105217954939
520.0	680.0	-0.201171875	-0.7177734375	0.745431976018994
520.0	700.0	-0.207275390625	-0.77801513671875	0.8051525572972128
520.0	720.0	0.24658203125	-1.28265380859375	1.3061406856979183
520.0	740.0	1.0673828125	0.14825439453125	1.077629543914901
520.0	760.0	1.214111328125	0.20196533203125	1.2307949920372379
520.0	780.0	1.2186279296875	0.21258544921875	1.2370313675222548
520.0	800.0	1.2066650390625	0.211669921875	1.2250896588912474
540.0	0.0	0.0980224609375	0.03372925519943237	0.10366323120833225
540.0	20.0	0.0526123046875	0.046077728271484375	0.06993719787917646
540.0	40.0	0.0699462890625	0.0479736328125	0.08481717278265873
540.0	60.0	0.069580078125	0.06824111938476562	0.09745890234743534
540.0	80.0	0.0802001953125	0.1191864013671875	0.1436574731749917
540.0	100.0	0.083251953125	0.11606597900390625	0.14283626703769042
540.0	120.0	0.071533203125	0.12764739990234375	0.14632449504833897
540.0	140.0	0.0728759765625	0.1550445556640625	0.17131760622015654
540.0	160.0	0.0499267578125	0.183441162109375	0.19011402131801333
540.0	180.0	0.028564453125	0.265960693359375	0.2674902211194454
540.0	200.0	0.01416015625	0.28265380859375	0.2830082782138655
540.0	220.0	0.004150390625	0.28826904296875	0.2882989193119862
540.0	240.0	-0.00830078125	0.296051025390625	0.29616737261926884
540.0	260.0	-0.004150390625	0.4039306640625	0.40395198614725525
540.0	280.0	0.0263671875	0.80560302734375	0.8060344076043373
540.0	300.0	-0.001220703125	0.852325439453125	0.8523263136000684
540.0	320.0	-0.00830078125	0.853240966796875	0.8532813430456723
540.0	340.0	-0.0443115234375	0.823089599609375	0.8242815053696603
540.0	360.0	-0.0946044921875	0.57281494140625	0.5805746868752549
540.0	380.0	-0.2191162109375	0.218231201171875	0.30925195401246275
540.0	400.0	-0.27783203125	0.193511962890625	0.3385816258604173
540.0	420.0	-0.2503662109375	0.129974365234375	0.2820932030327556
540.0	440.0	-0.2303466796875	0.071929931640625	0.24131619901879922
540.0	460.0	-0.221923828125	0.012054443359375	0.2222509732135248
540.0	480.0	-0.211181640625	-0.010009765625	0.21141873319300275
540.0	500.0	-0.208251953125	0.011322021484375	0.20855949786780234
540.0	520.0	-0.2310791015625	-0.697265625	0.7345589853684814
540.0	540.0	-0.328857421875	-0.94732666015625	1.0027836281895846
540.0	560.0	-0.3953857421875	-1.0238037109375	1.0974989401610173
540.0	580.0	-0.39306640625	-1.0174560546875	1.0907419598340127
540.0	600.0	-0.5220947265625	-0.954833984375	1.088251276692019
540.0	620.0	-0.56103515625	-0.96514892578125	1.1163659326068502
540.0	640.0	-0.7393798828125	-0.96661376953125	1.216973619498483
540.0	660.0	-0.8770751953125	-1.017333984375	1.3432160414455945
540.0	680.0	-0.947998046875	-1.12750244140625	1.4730791059056771
540.0	700.0	-1.03662109375	-1.1405029296875	1.541210636036884
540.0	720.0	-1.0753173828125	-1.13385009765625	1.562665516908149
540.0	740.0	-1.1270751953125	-1.044677734375	1.5367661060121
540.0	760.0	0.048095703125	-0.8612060546875	0.8625480075274056
540.0	780.0	1.1158447265625	-0.0721435546875	1.1181744704116119
540.0	800.0	1.1939697265625	0.2249755859375	1.214980543965891
560.0	0.0	0.1768798828125	0.05981507897377014	0.18671994166773428
560.0	20.0	0.13720703125	0.06692886352539062	0.15266054564699696
560.0	40.0	0.1219482421875	0.06707763671875	0.13917896076776026
560.0	60.0	0.1007080078125	0.07607650756835938	0.12621306525618178
560.0	80.0	0.09521484375	0.1111602783203125	0.14636418259460288
560.0	100.0	0.0926513671875	0.1078643798828125	0.1421935311088962
560.0	120.0	0.0859375	0.1148681640625	0.14345713304447227
560.0	140.0	0.0753173828125	0.1224212646484375	0.1437347355090183
560.0	160.0	0.04931640625	0.13134765625	0.1403008008807619
560.0	180.0	0.0240478515625	0.151153564453125	0.15305456285801167
560.0	200.0	0.0113525390625	0.208282470703125	0.2085916291354083
560.0	220.0	-0.000244140625	0.2452392578125	0.24523937933592682
560.0	240.0	-0.0123291015625	0.2525177001953125	0.2528185033917972
560.0	260.0	-0.017578125	0.27911376953125	0.2796667424283041
560.0	280.0	0.025390625	0.744842529296875	0.7452751688385013
560.0	300.0	0.0103759765625	0.81494140625	0.8150074579476884
560.0	320.0	0.0147705078125	0.79339599609375	0.7935334741008931
560.0	340.0	0.0306396484375	0.776031494140625	0.7766361232614052
560.0	360.0	0.0068359375	0.489898681640625	0.4899463728967961
560.0	380.0	-0.0302734375	0.006805419921875	0.031028934212754704
560.0	400.0	-0.051513671875	-0.092620849609375	0.10598245219095295
560.0	420.0	-0.087158203125	-0.27099609375	0.28466723590841564
560.0	440.0	-0.098388671875	-0.367889404296875	0.3808187817679637
560.0	460.0	-0.1239013671875	-0.474700927734375	0.4906042392629807
560.0	480.0	-0.173583984375	-0.45184326171875	0.48403897858761236
560.0	500.0	-0.18017578125	-0.4637451171875	0.4975166789810126
560.0	520.0	-0.322265625	-0.92413330078125	0.9787121592529077
560.0	540.0	-0.3494873046875	-1.05487060546875	1.1112575625928225
560.0	560.0	-0.40087890625	-1.0693359375	1.14200842584685
560.0	580.0	-0.4052734375	-1.0531005859375	1.128391511508737
560.0	600.0	-0.522216796875	-0.9776611328125	1.108391480276985
560.0	620.0	-0.5758056640625	-0.97076416015625	1.1286873869279863
560.0	640.0	-0.7635498046875	-0.98187255859375	1.2438175210044906
560.0	660.0	-0.8905029296875	-1.07879638671875	1.3988556436528579
560.0	680.0	-0.96533203125	-1.17071533203125	1.5173794249330952
560.0	700.0	-1.045166015625	-1.18060302734375	1.576767423683869
560.0	720.0	-1.0885009765625	-1.18359375	1.6080200685988277
560.0	740.0	-1.1275634765625	-1.17169189453125	1.6261184733554752
560.0	760.0	-0.97412109375	-0.1407470703125	0.9842365788214986
560.0	780.0	1.0833740234375	0.0887451171875	1.087002746309217
560.0	800.0	1.1890869140625	0.28399658203125	1.2225308780558926
580.0	0.0	0.31640625	0.05557021498680115	0.3212490682208149
580.0	20.0	0.256591796875	0.06895065307617188	0.26569445380581785
580.0	40.0	0.2093505859375	0.062591552734375	0.21850714017183653
580.0	60.0	0.127685546875	0.07876968383789062	0.15002753738127234
580.0	80.0	0.11865234375	0.10793304443359375	0.1603992542316587
580.0	100.0	0.1080322265625	0.12490081787109375	0.16513986884129303
580.0	120.0	0.0960693359375	0.113677978515625	0.14883548000013683
580.0	140.0	0.083251953125	0.116668701171875	0.14332645789336826
580.0	160.0	0.0576171875	0.0916290283203125	0.10823871362102742
580.0	180.0	0.0340576171875	0.084625244140625	0.0912214516128234
580.0	200.0	0.017822265625	0.1855926513671875	0.18644641426831052
580.0	220.0	0.0057373046875	0.2512664794921875	0.2513319724616729
580.0	240.0	-0.007080078125	0.2630767822265625	0.26317203660901795
580.0	260.0	-0.0133056640625	0.282623291015625	0.282936327325861
580.0	280.0	-0.025634765625	0.3046875	0.30576398392370985
580.0	300.0	-0.0540771484375	0.219573974609375	0.22613506651753476
580.0	320.0	-0.0631103515625	0.10992431640625	0.12675279804297698
580.0	340.0	-0.0611572265625	0.079864501953125	0.10059097888497588
580.0	360.0	-0.078857421875	-0.05059814453125	0.09369453140272911
580.0	380.0	-0.0618896484375	-0.104248046875	0.1212352418274882
580.0	400.0	-0.0732421875	-0.17974853515625	0.19409779473400207
580.0	420.0	-0.099853515625	-0.309661865234375	0.3253631745651378
580.0	440.0	-0.0894775390625	-0.312835693359375	0.3253803943637694
580.0	460.0	-0.110107421875	-0.39678955078125	0.411783428468346
580.0	480.0	-0.1173095703125	-0.418212890625	0.4343541840155584
580.0	500.0	-0.09912109375	-0.47833251953125	0.48849461662060306
580.0	520.0	-0.2353515625	-1.0057373046875	1.032907490538852
580.0	540.0	-0.3057861328125	-1.09552001953125	1.1373958291703792
580.0	560.0	-0.3828125	-1.07977294921875	1.1456242979357618
580.0	580.0	-0.391845703125	-1.063232421875	1.1331399904617716
580.0	600.0	-0.5162353515625	-0.9801025390625	1.1077454244002172
580.0	620.0	-0.5875244140625	-0.99945068359375	1.1593474915035173
580.0	640.0	-0.786865234375	-1.0478515625	1.3104006235124108
580.0	660.0	-0.91064453125	-1.1419677734375	1.4606039360022736
580.0	680.0	-0.9901123046875	-1.2239990234375	1.5743239772262718
580.0	700.0	-1.0574951171875	-1.18585205078125	1.5888804263434995
580.0	720.0	-1.088134765625	-1.14251708984375	1.5777777310973828
580.0	740.0	-1.1246337890625	-1.11029052734375	1.5803626845159113
580.0	760.0	-0.9212646484375	0.3111572265625	0.9723926018346383
580.0	780.0	1.1131591796875	0.263671875	1.143960758500292
580.0	800.0	1.2064208984375	0.27752685546875	1.2379307491508227
600.0	0.0	0.4371337890625	-0.006394028663635254	0.43718054982202675
600.0	20.0	0.32861328125	0.0142822265625	0.32892350267117454
600.0	40.0	0.2701416015625	0.001522064208984375	0.27014588942682205
600.0	60.0	0.1434326171875	0.10253524780273438	0.17631333674802954
600.0	80.0	0.132080078125	0.12468719482421875	0.1816371206296741
600.0	100.0	0.11865234375	0.14371490478515625	0.1863661786236298
600.0	120.0	0.1019287109375	0.125946044921875	0.16202428319496862
600.0	140.0	0.091796875	0.120819091796875	0.15173634766392438
600.0	160.0	0.066650390625	0.076629638671875	0.10155971688345339
600.0	180.0	0.0440673828125	0.0527801513671875	0.06875811665750194
600.0	200.0	0.0316162109375	0.013092041015625	0.034219677555454873
600.0	220.0	0.0142822265625	0.1820526123046875	0.1826119811034956
600.0	240.0	-0.003662109375	0.216766357421875	0.2167972895472232
600.0	260.0	-0.01025390625	0.26318359375	0.2633832694241394
600.0	280.0	-0.0244140625	0.30322265625	0.30420392126180684
600.0	300.0	-0.059326171875	0.17657470703125	0.18627458718921863
600.0	320.0	-0.070068359375	0.0693359375	0.09857508414659384
600.0	340.0	-0.0771484375	-0.00701904296875	0.07746707928461331
600.0	360.0	-0.088623046875	-0.124725341796875	0.15300475588606957
600.0	380.0	-0.0537109375	-0.05487060546875	0.07678312413308098
600.0	400.0	-0.0604248046875	-0.11175537109375	0.1270449526341928
600.0	420.0	-0.0792236328125	-0.20635986328125	0.22104474019859874
600.0	440.0	-0.0706787109375	-0.25701904296875	0.2665600657044465
600.0	460.0	-0.089111328125	-0.37811279296875	0.3884715086165654
600.0	480.0	-0.0780029296875	-0.40484619140625	0.4122922455443215
600.0	500.0	-0.0284423828125	-0.48834228515625	0.48916986478285945
600.0	520.0	-0.1446533203125	-1.0242919921875	1.0344557353202062
600.0	540.0	-0.2471923828125	-1.1197509765625	1.146711089871025
600.0	560.0	-0.360107421875	-1.08319091796875	1.141481458482547
600.0	580.0	-0.4053955078125	-1.0792236328125	1.152852621706506
600.0	600.0	-0.56005859375	-1.03363037109375	1.175609362195041
600.0	620.0	-0.644775390625	-1.08758544921875	1.2643486124119294
600.0	640.0	-0.8443603515625	-1.18072509765625	1.4515702392671563
600.0	660.0	-0.936767578125	-1.2215576171875	1.539394851081093
600.0	680.0	-0.9949951171875	-1.22552490234375	1.5785837226741015
600.0	700.0	-1.0567626953125	-1.16876220703125	1.575675249151518
600.0	720.0	-1.0916748046875	-1.1209716796875	1.5647144742255394
600.0	740.0	-1.143310546875	-1.07806396484375	1.5714263962687651
600.0	760.0	-0.99853515625	0.2930908203125	1.0406606974507426
600.0	780.0	1.134765625	0.25213623046875	1.1624395478460938
600.0	800.0	1.2406005859375	0.2613525390625	1.267830810283014
620.0	0.0	0.4488525390625	-0.01930573582649231	0.44926752971771217
620.0	20.0	0.336181640625	-0.006183624267578125	0.33623850568071356
620.0	40.0	0.2763671875	-0.019886016845703125	0.2770817135659583
620.0	60.0	0.125	0.09933090209960938	0.15966097867645113
620.0	80.0	0.0970458984375	0.08548736572265625	0.12932902265826007
620.0	100.0	0.0872802734375	0.15619659423828125	0.1789279804361605
620.0	120.0	0.07080078125	0.11566162109375	0.13561106599258244
620.0	140.0	0.06640625	0.12139892578125	0.13837445291636727
620.0	160.0	0.0504150390625	0.1009521484375	0.11284065064426221
620.0	180.0	0.0244140625	0.117767333984375	0.1202713241032177
620.0	200.0	0.015380859375	0.0947113037109375	0.09595208119545386
620.0	220.0	-0.0013427734375	0.123504638671875	0.1235119379411353
620.0	240.0	-0.0089111328125	0.15887451171875	0.15912422430878728
620.0	260.0	-0.018310546875	0.208404541015625	0.209207382381203
620.0	280.0	-0.03857421875	0.219451904296875	0.22281631145788594
620.0	300.0	-0.0435791015625	0.2164306640625	0.22077447868702899
620.0	320.0	-0.0643310546875	0.057037353515625	0.08597525395875545
620.0	340.0	-0.06494140625	0.011749267578125	0.06599569330153232
620.0	360.0	-0.0821533203125	-0.1234130859375	0.1482563921690562
620.0	380.0	-0.051513671875	-0.05511474609375	0.07544066295456116
620.0	400.0	-0.0472412109375	-0.07684326171875	0.09020320882550509
620.0	420.0	-0.06201171875	-0.15875244140625	0.17043412485407358
620.0	440.0	-0.0469970703125	-0.198272705078125	0.20376650901695106
620.0	460.0	-0.0731201171875	-0.339080810546875	0.34687511818900973
620.0	480.0	-0.0535888671875	-0.353729248046875	0.35776549248110434
620.0	500.0	0.0048828125	-0.43023681640625	0.4302645233449946
620.0	520.0	-0.1429443359375	-1.02130126953125	1.0312562078953784
620.0	540.0	-0.2308349609375	-1.14215087890625	1.1652439269858206
620.0	560.0	-0.3486328125	-1.09930419921875	1.1532625721715057
620.0	580.0	-0.4061279296875	-1.08514404296875	1.1586533084848198
620.0	600.0	-0.5079345703125	-1.0491943359375	1.165678464363941
620.0	620.0	-0.63232421875	-1.0797119140625	1.2512440749055738
620.0	640.0	-0.8121337890625	-1.14306640625	1.4021990231184385
620.0	660.0	-0.9027099609375	-1.23486328125	1.5296315232615008
620.0	680.0	-0.9862060546875	-1.20831298828125	1.5596867185276178
620.0	700.0	-1.0841064453125	-1.109375	1.5511285167235835
620.0	720.0	-1.155517578125	-1.035400390625	1.551539507154835
620.0	740.0	-1.22802734375	-0.9283447265625	1.5394398618764176
620.0	760.0	-1.0487060546875	0.33892822265625	1.1021146624789757
620.0	780.0	1.166015625	0.25665283203125	1.1939275999547885
620.0	800.0	1.24951171875	0.2713623046875	1.2786387432339483
