# Supplementary material for: Real-time emotion detection by quantitative facial motion analysis
Source: PLoS One. 2023 Mar 10;18(3):e0282730. doi: 10.1371/journal.pone.0282730 (PMC10004542; doi:10.1371/journal.pone.0282730)
Supplement: S1 Dataset — Data from each participant is organized into folders by Study ID and subsequently by emotions. The data files (.csv) contain the pixel displacement results after DISC-processing of videos. (ZIP) [file pone.0282730.s004.zip › S1_Dataset/1/neutral/result/100015_cropped_result.csv]

pos_x	pos_y	disp_x	disp_y	disp_xy_indi
0.0	0.0	-0.34779977798461914	-0.7143440246582031	0.7945137324999675
0.0	20.0	-0.28917407989501953	-0.7673816680908203	0.8200587009507192
0.0	40.0	-0.27769601345062256	-0.6660614013671875	0.7216320851220447
0.0	60.0	-0.1830120086669922	-0.7086143493652344	0.731865897171498
0.0	80.0	-0.1501086950302124	-0.6797714233398438	0.6961478350990904
0.0	100.0	-0.17685091495513916	-0.5946807861328125	0.6204204086875365
0.0	120.0	-0.15027070045471191	-0.6571044921875	0.6740679469223723
0.0	140.0	-0.18964827060699463	-0.52581787109375	0.5589730763693251
0.0	160.0	-0.24646282196044922	-0.394134521484375	0.46485045297861693
0.0	180.0	-0.24047315120697021	-0.40087890625	0.4674732440767136
0.0	200.0	-0.2401127815246582	-0.39453125	0.46185393262163604
0.0	220.0	-0.24476885795593262	-0.4279327392578125	0.49298907001448466
0.0	240.0	-0.2161778211593628	-0.5137786865234375	0.557405946404376
0.0	260.0	-0.17988264560699463	-0.611663818359375	0.6375659910005725
0.0	280.0	-0.13753926753997803	-0.72015380859375	0.7331702108975222
0.0	300.0	-0.08555030822753906	-0.756805419921875	0.7616254321258925
0.0	320.0	-0.06942617893218994	-0.737274169921875	0.7405357492755594
0.0	340.0	-0.061663269996643066	-0.638031005859375	0.641003840319701
0.0	360.0	-0.020305395126342773	-0.6978759765625	0.6981713168945713
0.0	380.0	-0.02192366123199463	-0.6767578125	0.6771128293730672
0.0	400.0	0.00986933708190918	-0.70880126953125	0.7088699764438807
0.0	420.0	0.05437970161437988	-0.77740478515625	0.7793044026126789
0.0	440.0	0.14082372188568115	-0.735565185546875	0.7489242036643924
0.0	460.0	0.23765850067138672	-0.691162109375	0.7308807182961328
0.0	480.0	0.324626088142395	-0.6964111328125	0.7683557528956385
0.0	500.0	0.3791316747665405	-0.70684814453125	0.8021066800859801
0.0	520.0	0.45691126585006714	-0.78192138671875	0.9056318014893712
0.0	540.0	0.5730207562446594	-0.81494140625	0.9962340501648842
0.0	560.0	0.7188737988471985	-0.72625732421875	1.021875354263122
0.0	580.0	0.9569981098175049	-0.5418701171875	1.0997584307906314
0.0	600.0	0.6749955415725708	-0.91070556640625	1.133579997100415
0.0	620.0	0.7095876932144165	-1.0408935546875	1.2597515971616533
0.0	640.0	0.5446540117263794	-1.03729248046875	1.1715902366128914
0.0	660.0	0.4972204566001892	-1.1356201171875	1.2397020742995681
0.0	680.0	0.4762725234031677	-1.132080078125	1.2281859874775998
0.0	700.0	0.41345763206481934	-1.0836181640625	1.159817028241451
0.0	720.0	0.5264756679534912	-0.05816650390625	0.5296791209059977
0.0	740.0	0.7378253936767578	0.22515869140625	0.7714160666398111
0.0	760.0	1.0056555271148682	0.13726806640625	1.0149805718690352
0.0	780.0	1.1140222549438477	0.09844970703125	1.1183639520856858
0.0	800.0	1.089524269104004	0.19732666015625	1.107249269033416
20.0	0.0	-0.30696678161621094	-0.5116875171661377	0.59670153363257
20.0	20.0	-0.330078125	-0.48220062255859375	0.5843534966092109
20.0	40.0	-0.26725006103515625	-0.4752006530761719	0.5451956124248571
20.0	60.0	-0.2066974639892578	-0.443023681640625	0.48886994601223377
20.0	80.0	-0.2030010223388672	-0.39897918701171875	0.44765366829632625
20.0	100.0	-0.22712326049804688	-0.33890533447265625	0.4079727946729863
20.0	120.0	-0.2187347412109375	-0.334014892578125	0.3992628651359805
20.0	140.0	-0.25373077392578125	-0.241729736328125	0.35044624561013743
20.0	160.0	-0.286376953125	-0.2064208984375	0.3530174876587605
20.0	180.0	-0.25964927673339844	-0.242584228515625	0.35533766312156934
20.0	200.0	-0.2264728546142578	-0.3184967041015625	0.39080699123824414
20.0	220.0	-0.18162918090820312	-0.4195556640625	0.4571828021746992
20.0	240.0	-0.15027427673339844	-0.51812744140625	0.5394797528971157
20.0	260.0	-0.1295185089111328	-0.631195068359375	0.6443463808168393
20.0	280.0	-0.10572242736816406	-0.7275390625	0.7351804670364928
20.0	300.0	-0.08052825927734375	-0.729278564453125	0.7337111319266254
20.0	320.0	-0.06836128234863281	-0.69622802734375	0.6995761080706795
20.0	340.0	-0.05861663818359375	-0.608306884765625	0.6111245178563904
20.0	360.0	-0.012979507446289062	-0.680877685546875	0.6810013878761316
20.0	380.0	-0.017934799194335938	-0.638427734375	0.638679598109519
20.0	400.0	0.0054721832275390625	-0.64117431640625	0.6411976675006684
20.0	420.0	0.03434181213378906	-0.673919677734375	0.6747941108947502
20.0	440.0	0.09178352355957031	-0.585601806640625	0.592750952034473
20.0	460.0	0.1563568115234375	-0.5447998046875	0.5667929778122819
20.0	480.0	0.22483062744140625	-0.564056396484375	0.607213660461155
20.0	500.0	0.27045249938964844	-0.74261474609375	0.7903298144078791
20.0	520.0	0.210662841796875	-1.107666015625	1.1275206583848023
20.0	540.0	0.15853500366210938	-1.22015380859375	1.2304099577018948
20.0	560.0	0.15186309814453125	-1.223388671875	1.2327782619149852
20.0	580.0	0.11450958251953125	-1.2232666015625	1.2286145135831115
20.0	600.0	0.14061546325683594	-1.29937744140625	1.3069638264857935
20.0	620.0	0.16173744201660156	-1.304931640625	1.3149165703018302
20.0	640.0	0.1713733673095703	-1.33795166015625	1.3488823061846005
20.0	660.0	0.17619705200195312	-1.42584228515625	1.4366877264297124
20.0	680.0	0.16767120361328125	-1.4735107421875	1.4830197368420568
20.0	700.0	0.14882850646972656	-1.51104736328125	1.5183590018230957
20.0	720.0	0.12406158447265625	-1.43115234375	1.436519511793343
20.0	740.0	0.21011924743652344	-1.31646728515625	1.3331302303338404
20.0	760.0	0.24297523498535156	-0.9287109375	0.9599692548453391
20.0	780.0	1.1070327758789062	0.05279541015625	1.108290991664068
20.0	800.0	1.1331672668457031	0.03948974609375	1.1338551471405462
40.0	0.0	-0.3720207214355469	-0.32168489694595337	0.49181357250542956
40.0	20.0	-0.3671722412109375	-0.22338485717773438	0.4297862830898395
40.0	40.0	-0.3486061096191406	-0.18745803833007812	0.39581149023032836
40.0	60.0	-0.2681121826171875	-0.22026443481445312	0.3469878437523173
40.0	80.0	-0.2726707458496094	-0.1711578369140625	0.3219384114691552
40.0	100.0	-0.28411865234375	-0.12885284423828125	0.3119718962950404
40.0	120.0	-0.25101470947265625	-0.1852874755859375	0.3119933220129101
40.0	140.0	-0.2775726318359375	-0.1239166259765625	0.3039768019730193
40.0	160.0	-0.29701995849609375	-0.1018524169921875	0.31399804233811984
40.0	180.0	-0.2608299255371094	-0.167083740234375	0.30975672116421
40.0	200.0	-0.22028732299804688	-0.25872802734375	0.33980390934601395
40.0	220.0	-0.2039642333984375	-0.286346435546875	0.35156178639922303
40.0	240.0	-0.18309783935546875	-0.3538665771484375	0.39842988492254455
40.0	260.0	-0.176727294921875	-0.415557861328125	0.45157598793780934
40.0	280.0	-0.16114425659179688	-0.395965576171875	0.4274999519832111
40.0	300.0	-0.13390350341796875	-0.3857421875	0.408322401350809
40.0	320.0	-0.10738372802734375	-0.465057373046875	0.47729406582348244
40.0	340.0	-0.08795928955078125	-0.38800048828125	0.3978457182436008
40.0	360.0	-0.038631439208984375	-0.48040771484375	0.4819584635388731
40.0	380.0	-0.029285430908203125	-0.45458984375	0.4555321750481831
40.0	400.0	0.0026702880859375	-0.4981689453125	0.49817610190798045
40.0	420.0	0.036808013916015625	-0.526214599609375	0.5275003646733303
40.0	440.0	0.0956268310546875	-0.42388916015625	0.434541725172086
40.0	460.0	0.16013336181640625	-0.41357421875	0.44349332349123016
40.0	480.0	0.22906112670898438	-0.4405517578125	0.4965428995372636
40.0	500.0	0.2755775451660156	-0.64910888671875	0.7051846071894808
40.0	520.0	0.21589279174804688	-1.06396484375	1.0856476805413104
40.0	540.0	0.16176223754882812	-1.19293212890625	1.2038496939708052
40.0	560.0	0.15367507934570312	-1.20147705078125	1.211265096321164
40.0	580.0	0.07514190673828125	-1.21435546875	1.2166780636763765
40.0	600.0	0.06903076171875	-1.27838134765625	1.280243772138291
40.0	620.0	-0.038898468017578125	-1.30938720703125	1.3099648654644185
40.0	640.0	-0.10442733764648438	-1.384765625	1.3886975570762603
40.0	660.0	-0.0943450927734375	-1.45556640625	1.4586207730366274
40.0	680.0	-0.08504104614257812	-1.5089111328125	1.511305656131322
40.0	700.0	-0.058246612548828125	-1.57177734375	1.5728562191755542
40.0	720.0	-0.012989044189453125	-1.56341552734375	1.5634694836831615
40.0	740.0	0.10177993774414062	-1.42724609375	1.4308705629272813
40.0	760.0	0.2358551025390625	-0.95111083984375	0.9799180879349024
40.0	780.0	1.132904052734375	0.02142333984375	1.1331065934818456
40.0	800.0	1.1796836853027344	-0.0498046875	1.180734561307669
60.0	0.0	-0.43719482421875	-0.03542608022689819	0.4386277709902855
60.0	20.0	-0.4254112243652344	-0.0066070556640625	0.4254625283153333
60.0	40.0	-0.395477294921875	-0.003448486328125	0.3954923297065051
60.0	60.0	-0.3037147521972656	-0.0177764892578125	0.3042345382637869
60.0	80.0	-0.2884559631347656	0.01244354248046875	0.28872423593711094
60.0	100.0	-0.27887725830078125	0.016265869140625	0.2793512192496403
60.0	120.0	-0.2606620788574219	-0.00994110107421875	0.2608515762744029
60.0	140.0	-0.25408935546875	-0.0219879150390625	0.255038955789679
60.0	160.0	-0.2745399475097656	-0.0424346923828125	0.27780008260669903
60.0	180.0	-0.2569732666015625	-0.0987548828125	0.2752958165813428
60.0	200.0	-0.2559318542480469	-0.1326141357421875	0.28824923767026833
60.0	220.0	-0.23477554321289062	-0.1452484130859375	0.2760736445133635
60.0	240.0	-0.2180023193359375	-0.17535400390625	0.2797749772974724
60.0	260.0	-0.24258804321289062	-0.098907470703125	0.26197642350171285
60.0	280.0	-0.24429702758789062	0.1339111328125	0.27859150952497747
60.0	300.0	-0.19594573974609375	0.1329345703125	0.23678330369519915
60.0	320.0	-0.17248916625976562	0.1495361328125	0.2282839624097731
60.0	340.0	-0.14212799072265625	0.12176513671875	0.1871553212361202
60.0	360.0	-0.057376861572265625	-0.132232666015625	0.14414431034724456
60.0	380.0	-0.031768798828125	-0.07501220703125	0.08146218621348797
60.0	400.0	0.007415771484375	-0.122894287109375	0.12311782759141733
60.0	420.0	0.045459747314453125	-0.145416259765625	0.15235641512623502
60.0	440.0	0.07990264892578125	-0.086669921875	0.11788175712626299
60.0	460.0	0.12906265258789062	-0.121337890625	0.17714415597006583
60.0	480.0	0.1667327880859375	-0.150146484375	0.22437421730912457
60.0	500.0	0.2076568603515625	-0.492523193359375	0.5345095580511022
60.0	520.0	0.13909530639648438	-1.08319091796875	1.092085193119802
60.0	540.0	0.12300872802734375	-1.2064208984375	1.2126757733861304
60.0	560.0	0.12334060668945312	-1.2132568359375	1.2195101701944089
60.0	580.0	0.060245513916015625	-1.21478271484375	1.2162756949927744
60.0	600.0	0.059780120849609375	-1.27532958984375	1.2767298953106023
60.0	620.0	-0.055332183837890625	-1.31085205078125	1.3120193404083946
60.0	640.0	-0.13344955444335938	-1.3814697265625	1.3879003526873965
60.0	660.0	-0.11898422241210938	-1.44378662109375	1.448681142430011
60.0	680.0	-0.10845184326171875	-1.49365234375	1.4975844304401447
60.0	700.0	-0.08948898315429688	-1.5447998046875	1.5473896453926943
60.0	720.0	-0.016666412353515625	-1.5982666015625	1.5983534962488368
60.0	740.0	0.06840133666992188	-1.74761962890625	1.7489577211003846
60.0	760.0	0.1317596435546875	-1.62054443359375	1.6258920212982615
60.0	780.0	1.2282447814941406	-1.1385498046875	1.674777866172566
60.0	800.0	1.1652603149414062	-1.234130859375	1.6973245357441284
80.0	0.0	-0.4888153076171875	0.12542322278022766	0.5046497694178254
80.0	20.0	-0.39492034912109375	0.09036827087402344	0.405127765687181
80.0	40.0	-0.334716796875	0.07507705688476562	0.343033378231242
80.0	60.0	-0.24648284912109375	0.03153228759765625	0.24849160966115771
80.0	80.0	-0.22975921630859375	0.0459747314453125	0.23431383529405125
80.0	100.0	-0.20558929443359375	0.02861785888671875	0.20757152943735577
80.0	120.0	-0.2234649658203125	0.03154754638671875	0.2256808335506044
80.0	140.0	-0.211761474609375	-0.0048980712890625	0.21181811355757493
80.0	160.0	-0.24619293212890625	-0.0103302001953125	0.24640956326064836
80.0	180.0	-0.27500152587890625	-0.020843505859375	0.2757903025348001
80.0	200.0	-0.32271575927734375	0.0490875244140625	0.326427704613217
80.0	220.0	-0.2722015380859375	0.0254974365234375	0.27339311733402655
80.0	240.0	-0.2687225341796875	0.075347900390625	0.2790861989945559
80.0	260.0	-0.267120361328125	0.2293701171875	0.35208512904505856
80.0	280.0	-0.19922637939453125	0.308013916015625	0.36682928278142435
80.0	300.0	-0.17218017578125	0.2955322265625	0.34203115336040807
80.0	320.0	-0.15193939208984375	0.301544189453125	0.3376602983200326
80.0	340.0	-0.115203857421875	0.2337646484375	0.26061051326450296
80.0	360.0	-0.0301055908203125	0.05841064453125	0.06571263191499889
80.0	380.0	-0.00914764404296875	0.111846923828125	0.11222038032973894
80.0	400.0	0.01920318603515625	0.097686767578125	0.09955635044417525
80.0	420.0	0.05121612548828125	0.10443115234375	0.11631404511010222
80.0	440.0	0.046112060546875	0.07135009765625	0.08495386138036974
80.0	460.0	0.0649566650390625	0.006988525390625	0.06533152240788802
80.0	480.0	0.07848358154296875	-0.030426025390625	0.08417491070908707
80.0	500.0	0.14824676513671875	-0.4140625	0.4398009291483494
80.0	520.0	0.084930419921875	-1.0872802734375	1.090592302024194
80.0	540.0	0.1039276123046875	-1.18646240234375	1.1910054495150961
80.0	560.0	0.10974884033203125	-1.19879150390625	1.2038047506934146
80.0	580.0	0.03998565673828125	-1.21246337890625	1.2131225403616703
80.0	600.0	0.0405426025390625	-1.27825927734375	1.278902061432386
80.0	620.0	-0.08612060546875	-1.3240966796875	1.3268944102097069
80.0	640.0	-0.15299224853515625	-1.38568115234375	1.3941014611829894
80.0	660.0	-0.13059234619140625	-1.44146728515625	1.4473708215448817
80.0	680.0	-0.1161346435546875	-1.49176025390625	1.4962740091868247
80.0	700.0	-0.08953857421875	-1.53692626953125	1.5395322387817578
80.0	720.0	-0.0182037353515625	-1.595458984375	1.5955628307289111
80.0	740.0	0.07451629638671875	-1.69879150390625	1.7004250210377556
80.0	760.0	0.8324508666992188	-0.36651611328125	0.9095650096409132
80.0	780.0	1.3303756713867188	0.044189453125	1.3311093624436534
80.0	800.0	1.3184967041015625	0.08056640625	1.320955905601214
100.0	0.0	-0.38890838623046875	0.1523437201976776	0.4176821063489023
100.0	20.0	-0.29288482666015625	0.10537147521972656	0.31126302298495273
100.0	40.0	-0.26764678955078125	0.10625839233398438	0.28796814042224034
100.0	60.0	-0.1935577392578125	0.0728912353515625	0.20682778009172803
100.0	80.0	-0.17082977294921875	0.0705718994140625	0.18483290917147355
100.0	100.0	-0.1897430419921875	0.09033966064453125	0.21015155547798856
100.0	120.0	-0.20960235595703125	0.10372161865234375	0.23386175787973598
100.0	140.0	-0.19622802734375	0.059783935546875	0.20513302431518043
100.0	160.0	-0.2550811767578125	0.0761260986328125	0.2661984027547932
100.0	180.0	-0.28087615966796875	0.0983123779296875	0.29758484626071935
100.0	200.0	-0.327972412109375	0.1908416748046875	0.3794554624025062
100.0	220.0	-0.27371978759765625	0.1736297607421875	0.3241447453498133
100.0	240.0	-0.1969451904296875	0.2156829833984375	0.29207286310274794
100.0	260.0	-0.11297607421875	0.325408935546875	0.3444627246591868
100.0	280.0	0.01158905029296875	0.305419921875	0.305639713984986
100.0	300.0	0.0576324462890625	0.28363037109375	0.2894264781806254
100.0	320.0	0.08056640625	0.2840576171875	0.2952620458140198
100.0	340.0	0.12938690185546875	0.177032470703125	0.21927486416598121
100.0	360.0	0.09774017333984375	0.0301513671875	0.10228512319872404
100.0	380.0	0.0767059326171875	0.113983154296875	0.13738980880013527
100.0	400.0	0.1134796142578125	0.12652587890625	0.16996005673422493
100.0	420.0	0.14253997802734375	0.145050048828125	0.20336460360907718
100.0	440.0	0.1760101318359375	0.145599365234375	0.22842666583732518
100.0	460.0	0.19536590576171875	0.129425048828125	0.23434734988529166
100.0	480.0	0.21450042724609375	0.1263427734375	0.2489436275316888
100.0	500.0	0.2266998291015625	0.097869873046875	0.24692372215906894
100.0	520.0	0.19698333740234375	0.07183837890625	0.20967400386801302
100.0	540.0	0.22371673583984375	0.01995849609375	0.22460525252352997
100.0	560.0	0.23285675048828125	-0.184326171875	0.29698216088858553
100.0	580.0	0.05275726318359375	-0.7796630859375	0.7814460035038944
100.0	600.0	-0.0338134765625	-1.1746826171875	1.1751691802969126
100.0	620.0	-0.1778717041015625	-1.3302001953125	1.3420398290398863
100.0	640.0	-0.28403472900390625	-1.4261474609375	1.4541569061207944
100.0	660.0	-0.3219146728515625	-1.47113037109375	1.5059394494306746
100.0	680.0	-0.3181915283203125	-1.46484375	1.4990040228794848
100.0	700.0	-0.31456756591796875	-1.470703125	1.50396822952226
100.0	720.0	-0.209716796875	-1.54498291015625	1.5591514767867762
100.0	740.0	-0.085205078125	-0.926025390625	0.9299370566981785
100.0	760.0	1.2327804565429688	0.034912109375	1.2332747096309493
100.0	780.0	1.329437255859375	0.110595703125	1.3340295449564146
100.0	800.0	1.31884765625	0.12164306640625	1.3244456108126272
120.0	0.0	-0.2911224365234375	0.16547751426696777	0.33486576530800727
120.0	20.0	-0.2374420166015625	0.13878440856933594	0.2750269501517207
120.0	40.0	-0.224700927734375	0.14066696166992188	0.2650994172572548
120.0	60.0	-0.16583251953125	0.11713790893554688	0.20303131345650818
120.0	80.0	-0.15069580078125	0.1074981689453125	0.18510829451890354
120.0	100.0	-0.1675872802734375	0.12609100341796875	0.2097246710627958
120.0	120.0	-0.19034576416015625	0.14990234375	0.24228541556490144
120.0	140.0	-0.182220458984375	0.1229400634765625	0.21981481951883386
120.0	160.0	-0.239990234375	0.1831207275390625	0.3018749963971892
120.0	180.0	-0.24103546142578125	0.2003936767578125	0.3134576835064885
120.0	200.0	-0.262908935546875	0.28082275390625	0.38468497176505495
120.0	220.0	-0.21099853515625	0.2685546875	0.34152891827238574
120.0	240.0	-0.10668182373046875	0.2421722412109375	0.2646288078187772
120.0	260.0	-0.15100860595703125	0.306610107421875	0.34177969080438303
120.0	280.0	0.05182647705078125	0.220184326171875	0.22620150577584092
120.0	300.0	0.08331298828125	0.18841552734375	0.20601326404038917
120.0	320.0	0.0910186767578125	0.182281494140625	0.20374234372089142
120.0	340.0	0.1796417236328125	0.078338623046875	0.1959798171512775
120.0	360.0	0.3383941650390625	-0.08209228515625	0.34820935400224295
120.0	380.0	0.08170318603515625	0.110382080078125	0.13733031060428338
120.0	400.0	0.09698486328125	0.158782958984375	0.18605937699969993
120.0	420.0	0.1251678466796875	0.17840576171875	0.21793486562933698
120.0	440.0	0.14815521240234375	0.185546875	0.23743969715329663
120.0	460.0	0.1620330810546875	0.18511962890625	0.24601625223237314
120.0	480.0	0.1660919189453125	0.17431640625	0.24077527910242633
120.0	500.0	0.1680908203125	0.150848388671875	0.225853404309588
120.0	520.0	0.1737518310546875	0.153076171875	0.23156427442669392
120.0	540.0	0.14337158203125	0.1446533203125	0.20366637820606073
120.0	560.0	0.103485107421875	0.06695556640625	0.12325670501396166
120.0	580.0	0.110504150390625	-0.01055908203125	0.11100748383283235
120.0	600.0	0.1082916259765625	-0.07476806640625	0.1315953647009541
120.0	620.0	-0.331817626953125	-0.20843505859375	0.3918521547826211
120.0	640.0	-0.4264678955078125	-0.8458251953125	0.9472566320297215
120.0	660.0	-0.45081329345703125	-1.39617919921875	1.4671567680001634
120.0	680.0	-0.449676513671875	-1.5238037109375	1.5887689310957047
120.0	700.0	-0.43175506591796875	-1.58685302734375	1.6445409594582476
120.0	720.0	-0.2645416259765625	-1.64971923828125	1.6707949715717938
120.0	740.0	1.2777328491210938	0.1192626953125	1.2832867272033597
120.0	760.0	1.3444290161132812	0.14208984375	1.3519167515288155
120.0	780.0	1.3326568603515625	0.142333984375	1.3402362741509972
120.0	800.0	1.3177413940429688	0.15277099609375	1.3265675100882666
140.0	0.0	-0.2740325927734375	0.2059859037399292	0.34281781523381777
140.0	20.0	-0.2288360595703125	0.1960601806640625	0.3013395702553723
140.0	40.0	-0.22442626953125	0.20731353759765625	0.30552586359745076
140.0	60.0	-0.1826171875	0.20803451538085938	0.2768165398962988
140.0	80.0	-0.175079345703125	0.2190399169921875	0.2804126647064621
140.0	100.0	-0.1995086669921875	0.248138427734375	0.31839658842941015
140.0	120.0	-0.1868896484375	0.224639892578125	0.29221708031975796
140.0	140.0	-0.1869354248046875	0.243896484375	0.3072952133330319
140.0	160.0	-0.227874755859375	0.286529541015625	0.36609572823592806
140.0	180.0	-0.1972808837890625	0.2719573974609375	0.3359770425822573
140.0	200.0	-0.158721923828125	0.341217041015625	0.3763266110483815
140.0	220.0	-0.1687164306640625	0.324066162109375	0.3653547747057935
140.0	240.0	-0.0723114013671875	0.2476348876953125	0.2579766973421369
140.0	260.0	-0.1442108154296875	0.28302001953125	0.3176430240731953
140.0	280.0	0.0579986572265625	0.18280029296875	0.19178058126292433
140.0	300.0	0.0934906005859375	0.083831787109375	0.12557173618243425
140.0	320.0	0.1017608642578125	0.05889892578125	0.11757702561590057
140.0	340.0	0.178955078125	-0.1070556640625	0.20853257585947502
140.0	360.0	0.3621063232421875	-0.21734619140625	0.42232730938311086
140.0	380.0	0.1240386962890625	0.06829833984375	0.14159894562638048
140.0	400.0	0.109619140625	0.163665771484375	0.19698436675771808
140.0	420.0	0.1488800048828125	0.198394775390625	0.24804383232848748
140.0	440.0	0.1687774658203125	0.22076416015625	0.27788963164936753
140.0	460.0	0.15289306640625	0.228118896484375	0.27461704369604406
140.0	480.0	0.1453857421875	0.20196533203125	0.2488513800924224
140.0	500.0	0.13177490234375	0.16314697265625	0.20971780938824447
140.0	520.0	0.1721343994140625	0.1678466796875	0.24042204421341698
140.0	540.0	0.1566619873046875	0.14886474609375	0.2161103673954832
140.0	560.0	0.1219482421875	0.091552734375	0.15249025196438118
140.0	580.0	0.13970947265625	-0.0087890625	0.13998565772791288
140.0	600.0	0.1205291748046875	-0.04168701171875	0.12753465774109451
140.0	620.0	0.116485595703125	-0.06689453125	0.13432710939147435
140.0	640.0	0.141448974609375	-0.0938720703125	0.16976388898348954
140.0	660.0	0.408447265625	-0.17022705078125	0.4425001893945601
140.0	680.0	0.521759033203125	-0.24993896484375	0.5785343333599355
140.0	700.0	0.608245849609375	-0.238037109375	0.6531651238443738
140.0	720.0	0.663818359375	-0.31732177734375	0.7357634977490478
140.0	740.0	1.151458740234375	0.1328125	1.1590929171634101
140.0	760.0	1.296875	0.173828125	1.3084727672619005
140.0	780.0	1.2975311279296875	0.175048828125	1.3092857290043387
140.0	800.0	1.28692626953125	0.17999267578125	1.2994524179609324
160.0	0.0	-0.2280426025390625	0.23565062880516052	0.32792475879240407
160.0	20.0	-0.2141571044921875	0.26084327697753906	0.337494415581738
160.0	40.0	-0.2103271484375	0.2694435119628906	0.34181473857741496
160.0	60.0	-0.178558349609375	0.2784423828125	0.3307767294740163
160.0	80.0	-0.1781463623046875	0.3014678955078125	0.35016998504198266
160.0	100.0	-0.162139892578125	0.29483795166015625	0.33647995854790896
160.0	120.0	-0.15850830078125	0.2873077392578125	0.32813201375969764
160.0	140.0	-0.1505584716796875	0.3054351806640625	0.34052680214898173
160.0	160.0	-0.115814208984375	0.325653076171875	0.34563399286366714
160.0	180.0	-0.0234527587890625	0.3159027099609375	0.31677208534762363
160.0	200.0	-0.092620849609375	0.376251220703125	0.387483680769854
160.0	220.0	-0.16888427734375	0.356781005859375	0.3947335623885408
160.0	240.0	-0.03338623046875	0.27374267578125	0.2757710879131296
160.0	260.0	-0.128662109375	0.25927734375	0.28944546873440624
160.0	280.0	-0.062469482421875	0.07305908203125	0.09612526047458007
160.0	300.0	-0.0324859619140625	-0.0584716796875	0.06689002202839762
160.0	320.0	-0.055694580078125	-0.13299560546875	0.144186397846947
160.0	340.0	-0.0802459716796875	-0.43194580078125	0.4393365347696143
160.0	360.0	0.1512451171875	-0.326690673828125	0.36000261365625524
160.0	380.0	0.1641845703125	0.05218505859375	0.17227841846596276
160.0	400.0	0.160003662109375	0.1695556640625	0.23313149745173087
160.0	420.0	0.2011566162109375	0.214599609375	0.29413768304883514
160.0	440.0	0.2402496337890625	0.25244140625	0.34849182217844965
160.0	460.0	0.1956634521484375	0.26287841796875	0.3277029892149242
160.0	480.0	0.1800384521484375	0.240234375	0.30021059139151945
160.0	500.0	0.156585693359375	0.21478271484375	0.26580198261203364
160.0	520.0	0.1582794189453125	0.2147216796875	0.2667541455900678
160.0	540.0	0.17279052734375	0.18804931640625	0.2553803276303583
160.0	560.0	0.156005859375	0.12542724609375	0.2001744794472922
160.0	580.0	0.1544036865234375	-0.0103759765625	0.1547519282647344
160.0	600.0	0.1234130859375	-0.01300048828125	0.12409594061115649
160.0	620.0	0.106689453125	-0.023681640625	0.10928613594964012
160.0	640.0	0.1075897216796875	-0.0302734375	0.1117677468198184
160.0	660.0	0.120697021484375	-0.02069091796875	0.12245768690282052
160.0	680.0	0.23150634765625	-0.07177734375	0.24237816750058605
160.0	700.0	0.5122528076171875	-0.24053955078125	0.5659171444670473
160.0	720.0	0.7529449462890625	-0.30645751953125	0.8129220770894869
160.0	740.0	1.0712738037109375	0.11224365234375	1.0771379670259353
160.0	760.0	1.16143798828125	0.17559814453125	1.1746373521157987
160.0	780.0	1.1899566650390625	0.18096923828125	1.203638953289143
160.0	800.0	1.17156982421875	0.18658447265625	1.1863345305841704
180.0	0.0	-0.2644805908203125	0.36560752987861633	0.4512414529103071
180.0	20.0	-0.2454376220703125	0.3733787536621094	0.4468235893658701
180.0	40.0	-0.24163818359375	0.3735084533691406	0.44485680449858733
180.0	60.0	-0.2113189697265625	0.37701416015625	0.43219831550414256
180.0	80.0	-0.162078857421875	0.359375	0.39423336572159956
180.0	100.0	-0.141448974609375	0.34185028076171875	0.3699586826591715
180.0	120.0	-0.1202850341796875	0.3434906005859375	0.36394269073371516
180.0	140.0	-0.0279541015625	0.378448486328125	0.3794794969405008
180.0	160.0	0.0416412353515625	0.384979248046875	0.38722475890410407
180.0	180.0	0.0093994140625	0.3572235107421875	0.35734714999799855
180.0	200.0	-0.09674072265625	0.389801025390625	0.4016262028499089
180.0	220.0	-0.1384735107421875	0.3766632080078125	0.40131046017267397
180.0	240.0	-0.0190277099609375	0.299652099609375	0.3002556153457656
180.0	260.0	-0.164794921875	0.264434814453125	0.311581670466422
180.0	280.0	-0.178131103515625	0.059600830078125	0.18783756010365935
180.0	300.0	-0.1480865478515625	-0.084808349609375	0.17065193177359314
180.0	320.0	-0.2007293701171875	-0.164093017578125	0.2592658836899635
180.0	340.0	-0.2115478515625	-0.433013916015625	0.48192690832106094
180.0	360.0	0.17327880859375	-0.327117919921875	0.3701779018818974
180.0	380.0	0.2201995849609375	0.078125	0.23364796776768493
180.0	400.0	0.192138671875	0.21905517578125	0.2913802314269849
180.0	420.0	0.3598785400390625	0.28472900390625	0.4588934181769144
180.0	440.0	0.471954345703125	0.321563720703125	0.5710903001281865
180.0	460.0	0.6630859375	0.253875732421875	0.7100252446378209
180.0	480.0	0.6497802734375	0.206298828125	0.6817430676099762
180.0	500.0	0.619537353515625	0.140228271484375	0.6352090211297696
180.0	520.0	0.585357666015625	0.12420654296875	0.5983902259224393
180.0	540.0	0.3357391357421875	0.15380859375	0.36929371884756385
180.0	560.0	0.166290283203125	0.15313720703125	0.22606074950133967
180.0	580.0	0.1494598388671875	0.017578125	0.15048997944288942
180.0	600.0	0.1077880859375	0.0220947265625	0.11002930705926275
180.0	620.0	0.089752197265625	0.01654052734375	0.09126360697899796
180.0	640.0	0.082061767578125	0.01031494140625	0.08270750700063796
180.0	660.0	0.0771331787109375	0.01788330078125	0.07917916206228807
180.0	680.0	0.133575439453125	0.0240478515625	0.13572286907469758
180.0	700.0	0.2598114013671875	-0.102294921875	0.2792243100480224
180.0	720.0	0.6235504150390625	-0.291259765625	0.6882204379174721
180.0	740.0	0.773681640625	-0.0364990234375	0.7745420968237187
180.0	760.0	0.9774169921875	0.154052734375	0.9894828050983371
180.0	780.0	1.040374755859375	0.16796875	1.053846826443965
180.0	800.0	1.0233306884765625	0.17620849609375	1.0383906452166913
200.0	0.0	-0.271392822265625	0.46379730105400085	0.5373657976111585
200.0	20.0	-0.2324371337890625	0.439788818359375	0.49743464487107236
200.0	40.0	-0.2282257080078125	0.4349517822265625	0.491192453787444
200.0	60.0	-0.1725311279296875	0.4157142639160156	0.45009481148745195
200.0	80.0	-0.152740478515625	0.40374755859375	0.43167319218083916
200.0	100.0	-0.1120758056640625	0.38266754150390625	0.39874231470448745
200.0	120.0	-0.043975830078125	0.40810394287109375	0.4104664442046305
200.0	140.0	0.1032257080078125	0.43603515625	0.44808727306148305
200.0	160.0	0.0777130126953125	0.431060791015625	0.43800995181981667
200.0	180.0	-0.0144500732421875	0.394256591796875	0.3945213109478274
200.0	200.0	-0.069976806640625	0.4230194091796875	0.4287682054564579
200.0	220.0	-0.0763092041015625	0.4144134521484375	0.4213805927569508
200.0	240.0	-0.0084686279296875	0.3343353271484375	0.3344425640352379
200.0	260.0	-0.098663330078125	0.286346435546875	0.3028675186488404
200.0	280.0	-0.3442535400390625	0.094512939453125	0.3569918704305414
200.0	300.0	-0.29931640625	-0.04547119140625	0.3027506239437317
200.0	320.0	-0.3638458251953125	-0.098968505859375	0.377065710008342
200.0	340.0	-0.3287811279296875	-0.222686767578125	0.39709750255713194
200.0	360.0	0.0754547119140625	-0.173492431640625	0.18919047911195505
200.0	380.0	0.246124267578125	0.127197265625	0.2770492726454002
200.0	400.0	0.4496917724609375	0.1922607421875	0.4890673606013265
200.0	420.0	0.91253662109375	0.241302490234375	0.9439014655304382
200.0	440.0	0.9229888916015625	0.331817626953125	0.9808218143866316
200.0	460.0	0.906219482421875	0.367095947265625	0.9777490397948839
200.0	480.0	0.8447113037109375	0.391876220703125	0.9311842776645212
200.0	500.0	0.7375335693359375	0.30914306640625	0.7997031958198412
200.0	520.0	0.621368408203125	0.24468994140625	0.6678112503831299
200.0	540.0	0.40277099609375	0.2073974609375	0.4530322086757998
200.0	560.0	0.20343017578125	0.17877197265625	0.27081959793522564
200.0	580.0	0.17510986328125	0.02301025390625	0.17661522019126258
200.0	600.0	0.10205078125	0.03704833984375	0.10856768137393993
200.0	620.0	0.07696533203125	0.03729248046875	0.08552421548422796
200.0	640.0	0.064117431640625	0.0330810546875	0.0721484665078031
200.0	660.0	0.0260772705078125	0.02587890625	0.036738832668362184
200.0	680.0	0.0367584228515625	0.0228271484375	0.04326962394477136
200.0	700.0	0.0990447998046875	-0.08843994140625	0.1327836420809866
200.0	720.0	0.3809051513671875	-0.23858642578125	0.4494576920079708
200.0	740.0	0.5750732421875	-0.1502685546875	0.5943819246981803
200.0	760.0	0.830352783203125	0.1060791015625	0.8371012605183934
200.0	780.0	0.920379638671875	0.1322021484375	0.9298258370970673
200.0	800.0	0.952667236328125	0.14617919921875	0.9638170062088044
220.0	0.0	-0.1907501220703125	0.4947463870048523	0.5302448458252038
220.0	20.0	-0.17181396484375	0.4730510711669922	0.5032865530168356
220.0	40.0	-0.16607666015625	0.469757080078125	0.49825010921441903
220.0	60.0	-0.102386474609375	0.4258079528808594	0.43794452036704873
220.0	80.0	-0.0940093994140625	0.41890716552734375	0.4293261935968339
220.0	100.0	0.012664794921875	0.4179840087890625	0.41817583458849966
220.0	120.0	0.18328857421875	0.45697784423828125	0.49236516079410925
220.0	140.0	0.091888427734375	0.4561614990234375	0.46532439904093253
220.0	160.0	0.0431365966796875	0.44610595703125	0.4481866696722176
220.0	180.0	0.00616455078125	0.4261932373046875	0.42623781766824054
220.0	200.0	-0.02581787109375	0.4578399658203125	0.45856733068346506
220.0	220.0	-0.0114593505859375	0.4634552001953125	0.463596849971965
220.0	240.0	0.0508270263671875	0.4309234619140625	0.43391060903984735
220.0	260.0	0.0305023193359375	0.406768798828125	0.4079108323947124
220.0	280.0	-0.4014892578125	0.12896728515625	0.42169442109115646
220.0	300.0	-0.40692138671875	0.013214111328125	0.4071358835908505
220.0	320.0	-0.4534454345703125	-0.0146484375	0.45368197986458636
220.0	340.0	-0.4357757568359375	-0.06048583984375	0.43995346011542846
220.0	360.0	-0.0668487548828125	-0.006500244140625	0.06716404695423049
220.0	380.0	0.2344207763671875	0.274261474609375	0.3607942029017426
220.0	400.0	0.487274169921875	0.265411376953125	0.5548687373507415
220.0	420.0	0.879364013671875	0.373931884765625	0.9555658653308428
220.0	440.0	0.85980224609375	0.513214111328125	1.0013234374837006
220.0	460.0	0.8785552978515625	0.528289794921875	1.0251582896322131
220.0	480.0	0.7498321533203125	0.664337158203125	1.0017944489376953
220.0	500.0	0.634246826171875	0.570098876953125	0.8528081648368002
220.0	520.0	0.5430755615234375	0.493896484375	0.734074112608517
220.0	540.0	0.2903289794921875	0.4144287109375	0.5060060007374348
220.0	560.0	0.0433502197265625	0.33135986328125	0.33418348335025466
220.0	580.0	0.13751220703125	0.03973388671875	0.14313765694737293
220.0	600.0	0.0819091796875	0.0682373046875	0.10660883391208194
220.0	620.0	0.0560455322265625	0.069580078125	0.08934477575348074
220.0	640.0	0.04156494140625	0.063232421875	0.07567022882404265
220.0	660.0	0.0068206787109375	0.0511474609375	0.05160023661216026
220.0	680.0	-0.018524169921875	0.0418701171875	0.045784840117548534
220.0	700.0	0.0291290283203125	-0.09478759765625	0.09916243724479899
220.0	720.0	0.1262359619140625	-0.1661376953125	0.20865582159172488
220.0	740.0	0.3194427490234375	-0.231201171875	0.39433190560747705
220.0	760.0	0.554779052734375	0.0078125	0.5548340585338111
220.0	780.0	0.6820831298828125	0.06378173828125	0.685058761135796
220.0	800.0	0.778778076171875	0.10723876953125	0.7861268635637274
240.0	0.0	-0.1154632568359375	0.4720330834388733	0.4859495812735844
240.0	20.0	-0.106414794921875	0.4662590026855469	0.4782484356101811
240.0	40.0	-0.1064300537109375	0.4663887023925781	0.4783782792438907
240.0	60.0	-0.0528564453125	0.4486961364746094	0.45179865725598894
240.0	80.0	-0.017608642578125	0.430999755859375	0.4313593094443251
240.0	100.0	0.157928466796875	0.44113922119140625	0.46855652070819814
240.0	120.0	0.147674560546875	0.4557342529296875	0.47906313271435635
240.0	140.0	0.0276947021484375	0.461212158203125	0.4620429107793724
240.0	160.0	-0.000885009765625	0.46343994140625	0.46344078643653464
240.0	180.0	-0.0305633544921875	0.4603729248046875	0.4613863332729282
240.0	200.0	-0.006256103515625	0.4813995361328125	0.48144018550603485
240.0	220.0	0.00579833984375	0.470489501953125	0.470525230134414
240.0	240.0	0.0605926513671875	0.4947662353515625	0.4984627338564672
240.0	260.0	0.061431884765625	0.522613525390625	0.5262117191654653
240.0	280.0	-0.1964569091796875	0.32843017578125	0.3827031454379997
240.0	300.0	-0.1444549560546875	0.26422119140625	0.3011313207172245
240.0	320.0	-0.1381378173828125	0.27459716796875	0.3073852001117574
240.0	340.0	-0.1160125732421875	0.271636962890625	0.2953735884582721
240.0	360.0	0.1379241943359375	0.283935546875	0.3156619681913277
240.0	380.0	0.15728759765625	0.522430419921875	0.5455941092389296
240.0	400.0	0.318206787109375	0.548980712890625	0.6345355643999554
240.0	420.0	0.6903076171875	0.71832275390625	0.9962490577795008
240.0	440.0	0.7157745361328125	0.819549560546875	1.088115190946583
240.0	460.0	0.8179168701171875	0.769989013671875	1.1233303555044185
240.0	480.0	0.7559814453125	0.77825927734375	1.0849863816787713
240.0	500.0	0.6643218994140625	0.6954345703125	0.9617446790218489
240.0	520.0	0.6053009033203125	0.6121826171875	0.8609046058344232
240.0	540.0	0.3270111083984375	0.48333740234375	0.5835677420149085
240.0	560.0	-0.01708984375	0.37066650390625	0.37106026448204
240.0	580.0	0.0653839111328125	0.138671875	0.15331322431884065
240.0	600.0	0.032684326171875	0.1556396484375	0.15903447847261962
240.0	620.0	0.03729248046875	0.15325927734375	0.15773121184927408
240.0	640.0	0.027923583984375	0.146484375	0.14912209313737876
240.0	660.0	0.0005340576171875	0.12109375	0.12109492766669039
240.0	680.0	-0.03271484375	0.02593994140625	0.04175094683652812
240.0	700.0	-0.04156494140625	-0.1429443359375	0.14886479614307022
240.0	720.0	0.0286865234375	-0.26385498046875	0.26540981019000537
240.0	740.0	0.1039276123046875	-0.332275390625	0.3481492263589706
240.0	760.0	0.204376220703125	-0.47039794921875	0.5128780266477578
240.0	780.0	0.3704833984375	-0.30181884765625	0.47786249624588245
240.0	800.0	0.49639892578125	-0.21337890625	0.5403169913571341
260.0	0.0	-0.064422607421875	0.48977401852607727	0.4939927748158016
260.0	20.0	-0.05780029296875	0.4845771789550781	0.48801220910068954
260.0	40.0	-0.05743408203125	0.4827308654785156	0.4861355389851776
260.0	60.0	0.016143798828125	0.4564666748046875	0.4567520634303159
260.0	80.0	0.052398681640625	0.4384307861328125	0.44155087596641857
260.0	100.0	0.14190673828125	0.44362640380859375	0.4657702314723094
260.0	120.0	0.10369873046875	0.4532012939453125	0.46491379796101556
260.0	140.0	0.044219970703125	0.46490478515625	0.4670030675168678
260.0	160.0	0.02630615234375	0.4721527099609375	0.4728849703411917
260.0	180.0	-0.035430908203125	0.47320556640625	0.4745301437569147
260.0	200.0	-0.0145263671875	0.475128173828125	0.4753501834531202
260.0	220.0	0.004425048828125	0.4541778564453125	0.4541994125297722
260.0	240.0	0.033111572265625	0.477264404296875	0.4784116301123465
260.0	260.0	0.030029296875	0.4942626953125	0.4951740811556922
260.0	280.0	0.030364990234375	0.495697021484375	0.49662618712711337
260.0	300.0	0.084136962890625	0.43157958984375	0.43970441309379404
260.0	320.0	0.087127685546875	0.4449462890625	0.45339655241217364
260.0	340.0	0.105560302734375	0.470733642578125	0.48242423215282504
260.0	360.0	0.14300537109375	0.44561767578125	0.4680017618880771
260.0	380.0	0.103729248046875	0.66741943359375	0.6754320522739294
260.0	400.0	0.186187744140625	0.720855712890625	0.7445124813428087
260.0	420.0	0.515106201171875	0.83831787109375	0.9839264461741424
260.0	440.0	0.574005126953125	0.87286376953125	1.044688013681011
260.0	460.0	0.73114013671875	0.851806640625	1.1225597768199074
260.0	480.0	0.745391845703125	0.8670654296875	1.1434209474204504
260.0	500.0	0.695556640625	0.798614501953125	1.0590487066454373
260.0	520.0	0.678466796875	0.73565673828125	1.0007537314646546
260.0	540.0	0.39727783203125	0.56640625	0.6918422622697407
260.0	560.0	0.004180908203125	0.46319580078125	0.4632146693000842
260.0	580.0	0.05999755859375	0.224609375	0.232484576639185
260.0	600.0	0.019866943359375	0.1829833984375	0.1840587393800726
260.0	620.0	0.0465087890625	0.18609619140625	0.19181986319453925
260.0	640.0	0.0509033203125	0.18048095703125	0.18752206235468105
260.0	660.0	0.002655029296875	0.1439208984375	0.14394538612829677
260.0	680.0	-0.0242919921875	0.0189208984375	0.03079125333791645
260.0	700.0	-0.039764404296875	-0.13568115234375	0.14138805801910298
260.0	720.0	-0.0218505859375	-0.2764892578125	0.2773513255629386
260.0	740.0	0.03070068359375	-0.34002685546875	0.34141000924561327
260.0	760.0	0.10394287109375	-0.58721923828125	0.5963476790084987
260.0	780.0	0.22137451171875	-0.4017333984375	0.4586898711099452
260.0	800.0	0.335205078125	-0.3173828125	0.4616213752321241
280.0	0.0	0.019866943359375	0.4754013419151306	0.47581627897030965
280.0	20.0	0.02886962890625	0.4733448028564453	0.47422437502135173
280.0	40.0	0.04345703125	0.4582862854003906	0.460342082533361
280.0	60.0	0.119903564453125	0.43585968017578125	0.45205146341041635
280.0	80.0	0.17523193359375	0.44080352783203125	0.4743563857482776
280.0	100.0	0.1763916015625	0.44130706787109375	0.4752535378666485
280.0	120.0	0.087615966796875	0.44402313232421875	0.45258490880359875
280.0	140.0	0.066375732421875	0.4660186767578125	0.4707219401532532
280.0	160.0	0.043365478515625	0.47747802734375	0.4794432514103916
280.0	180.0	-0.021881103515625	0.48046875	0.48096673732974926
280.0	200.0	-0.0042724609375	0.4892730712890625	0.48929172505887986
280.0	220.0	0.015655517578125	0.4565277099609375	0.4567960652116181
280.0	240.0	0.015899658203125	0.488616943359375	0.4888755633786934
280.0	260.0	0.04669189453125	0.497528076171875	0.4997142379342462
280.0	280.0	0.055267333984375	0.504364013671875	0.507383027399364
280.0	300.0	0.121673583984375	0.5147705078125	0.52895475870167
280.0	320.0	0.10504150390625	0.523101806640625	0.5335440166036656
280.0	340.0	0.086883544921875	0.54998779296875	0.5568081561838225
280.0	360.0	0.074615478515625	0.5946044921875	0.5992678631160446
280.0	380.0	0.041534423828125	0.703582763671875	0.7048076430480077
280.0	400.0	0.071380615234375	0.794281005859375	0.7974819800473353
280.0	420.0	0.082427978515625	0.861846923828125	0.8657797016297935
280.0	440.0	0.082244873046875	0.88323974609375	0.8870606902699772
280.0	460.0	0.095123291015625	0.902191162109375	0.9071920047497706
280.0	480.0	0.064849853515625	0.86895751953125	0.8713740151340874
280.0	500.0	0.023193359375	0.79791259765625	0.7982496134779162
280.0	520.0	0.023406982421875	0.75897216796875	0.7593330221828117
280.0	540.0	0.022491455078125	0.71856689453125	0.7189188045028562
280.0	560.0	0.022796630859375	0.6456298828125	0.6460322220748909
280.0	580.0	-0.032318115234375	0.28875732421875	0.2905602396445093
280.0	600.0	-0.005035400390625	0.19061279296875	0.19067929122073393
280.0	620.0	0.054168701171875	0.201416015625	0.20857291180040166
280.0	640.0	0.06756591796875	0.19708251953125	0.208342681118741
280.0	660.0	0.0364990234375	0.1646728515625	0.16866928218741056
280.0	680.0	0.02423095703125	0.045654296875	0.05168611130469111
280.0	700.0	-0.01214599609375	-0.14276123046875	0.14327698400671668
280.0	720.0	-0.029388427734375	-0.28668212890625	0.28818452893748187
280.0	740.0	-0.008392333984375	-0.36767578125	0.3677715478221543
280.0	760.0	0.04681396484375	-0.64056396484375	0.642272325700506
280.0	780.0	0.127197265625	-0.4637451171875	0.4808728294442564
280.0	800.0	0.2557373046875	-0.39544677734375	0.47093494531663777
300.0	0.0	0.3096923828125	0.3416018784046173	0.46108699320371965
300.0	20.0	0.3018798828125	0.3532581329345703	0.46467491015903506
300.0	40.0	0.283050537109375	0.3687477111816406	0.4648574846763299
300.0	60.0	0.319061279296875	0.3907623291015625	0.5044752697520825
300.0	80.0	0.18487548828125	0.43970489501953125	0.4769898750197614
300.0	100.0	0.142547607421875	0.43756866455078125	0.4602022996231713
300.0	120.0	0.071929931640625	0.44962310791015625	0.45534037184573584
300.0	140.0	0.0755615234375	0.4688873291015625	0.4749367023258919
300.0	160.0	0.048614501953125	0.4722442626953125	0.4747399429675048
300.0	180.0	-0.019805908203125	0.485107421875	0.4855115701586934
300.0	200.0	-0.029815673828125	0.499908447265625	0.5007967951708091
300.0	220.0	-0.024810791015625	0.480621337890625	0.4812613071779149
300.0	240.0	-0.0286865234375	0.515625	0.5164223632376218
300.0	260.0	-0.02813720703125	0.51690673828125	0.5176719796358309
300.0	280.0	-0.042877197265625	0.51458740234375	0.5163706504984997
300.0	300.0	-0.011749267578125	0.53045654296875	0.5305866463330751
300.0	320.0	-0.003021240234375	0.536163330078125	0.536171842241849
300.0	340.0	-0.0023193359375	0.566253662109375	0.5662584120094546
300.0	360.0	0.00909423828125	0.621337890625	0.6214044411623082
300.0	380.0	-0.0030517578125	0.704193115234375	0.704199727896312
300.0	400.0	-0.04901123046875	0.806671142578125	0.8081586681960162
300.0	420.0	-0.054656982421875	0.87017822265625	0.8718930696551357
300.0	440.0	-0.070648193359375	0.8919677734375	0.8947612397036402
300.0	460.0	-0.0694580078125	0.9046630859375	0.9073255831878884
300.0	480.0	-0.09674072265625	0.824859619140625	0.8305131899668243
300.0	500.0	-0.05413818359375	0.751708984375	0.7536559826027552
300.0	520.0	-0.048858642578125	0.7047119140625	0.7064036018992325
300.0	540.0	-0.036163330078125	0.669677734375	0.6706534532528499
300.0	560.0	-0.043609619140625	0.652099609375	0.6535561945453642
300.0	580.0	-0.050689697265625	0.30029296875	0.30454115073265414
300.0	600.0	-0.0428466796875	0.18499755859375	0.18989453558723376
300.0	620.0	0.000152587890625	0.19305419921875	0.1930542595206259
300.0	640.0	0.01800537109375	0.19207763671875	0.19291970328528849
300.0	660.0	-0.002960205078125	0.161865234375	0.16189230035235844
300.0	680.0	0.01251220703125	0.03326416015625	0.03553955086510678
300.0	700.0	-0.01715087890625	-0.18572998046875	0.18652018199696008
300.0	720.0	-0.0531005859375	-0.30865478515625	0.3131891579010306
300.0	740.0	-0.03704833984375	-0.408935546875	0.41061035177298355
300.0	760.0	0.013397216796875	-0.62664794921875	0.6267911435860972
300.0	780.0	0.05706787109375	-0.54754638671875	0.5505122955211189
300.0	800.0	0.1722412109375	-0.5091552734375	0.5374998857808546
320.0	0.0	0.3507080078125	0.35533931851387024	0.4992615927804925
320.0	20.0	0.345733642578125	0.3643989562988281	0.5023130009884414
320.0	40.0	0.3267822265625	0.37902069091796875	0.5004431113933725
320.0	60.0	0.37542724609375	0.3860435485839844	0.5384934897590241
320.0	80.0	0.18389892578125	0.4319000244140625	0.4694213949026668
320.0	100.0	0.11175537109375	0.43011474609375	0.4443961720982673
320.0	120.0	0.047760009765625	0.463958740234375	0.4664104749817277
320.0	140.0	0.04107666015625	0.480133056640625	0.48188696194093245
320.0	160.0	0.036712646484375	0.49102783203125	0.49239836539249004
320.0	180.0	-0.007537841796875	0.509185791015625	0.5092415819934213
320.0	200.0	-0.04150390625	0.52899169921875	0.5306173688038767
320.0	220.0	-0.04248046875	0.5217742919921875	0.5235007182508619
320.0	240.0	-0.061248779296875	0.5001678466796875	0.5039040462405047
320.0	260.0	-0.084808349609375	0.518402099609375	0.5252934351796854
320.0	280.0	-0.104949951171875	0.517913818359375	0.5284403613451253
320.0	300.0	-0.0806884765625	0.534637451171875	0.5406919959140658
320.0	320.0	-0.0693359375	0.54022216796875	0.5446535256416323
320.0	340.0	-0.061859130859375	0.571807861328125	0.5751441404963816
320.0	360.0	-0.0447998046875	0.616241455078125	0.6178677475454135
320.0	380.0	-0.037384033203125	0.69171142578125	0.6927209124134063
320.0	400.0	-0.080963134765625	0.787109375	0.7912624074249751
320.0	420.0	-0.151885986328125	0.869415283203125	0.8825827369204756
320.0	440.0	-0.205780029296875	0.89361572265625	0.9170029881281057
320.0	460.0	-0.26861572265625	0.909881591796875	0.9487038091780566
320.0	480.0	-0.32867431640625	0.82574462890625	0.8887524955985419
320.0	500.0	-0.293182373046875	0.71466064453125	0.7724608344163597
320.0	520.0	-0.266387939453125	0.6571044921875	0.7090478460153969
320.0	540.0	-0.20367431640625	0.611328125	0.6443642631148696
320.0	560.0	-0.179962158203125	0.587890625	0.614818481625282
320.0	580.0	-0.13006591796875	0.2430419921875	0.27565658523518427
320.0	600.0	-0.060516357421875	0.15185546875	0.16346960850535597
320.0	620.0	0.009521484375	0.16619873046875	0.166471248791278
320.0	640.0	0.0321044921875	0.16339111328125	0.16651532757648324
320.0	660.0	0.01959228515625	0.13238525390625	0.1338271761992537
320.0	680.0	0.02020263671875	0.00115966796875	0.020235892868552416
320.0	700.0	0.0	-0.22894287109375	0.22894287109375
320.0	720.0	-0.073516845703125	-0.35400390625	0.3615570387122838
320.0	740.0	-0.0565185546875	-0.45806884765625	0.46154243165400155
320.0	760.0	-0.0205078125	-0.65545654296875	0.6557772869611146
320.0	780.0	0.0069580078125	-0.6419677734375	0.6420054797313027
320.0	800.0	0.1636962890625	-0.58843994140625	0.6107847736273593
340.0	0.0	0.46832275390625	0.3847006857395172	0.606069978991526
340.0	20.0	0.45849609375	0.3882427215576172	0.6007920429120831
340.0	40.0	0.436279296875	0.3864288330078125	0.5828094610260923
340.0	60.0	0.435333251953125	0.3848152160644531	0.5810316607301316
340.0	80.0	0.16961669921875	0.41407012939453125	0.4474638496132037
340.0	100.0	0.08721923828125	0.41535186767578125	0.4244106142736314
340.0	120.0	0.050018310546875	0.458831787109375	0.46155004089691776
340.0	140.0	0.0499267578125	0.4833221435546875	0.4858939962542921
340.0	160.0	0.03192138671875	0.5033416748046875	0.5043528690562152
340.0	180.0	0.0030517578125	0.524169921875	0.5241788055846877
340.0	200.0	-0.03448486328125	0.5316619873046875	0.5327791986745506
340.0	220.0	-0.046478271484375	0.531585693359375	0.5336136983853982
340.0	240.0	-0.08367919921875	0.50982666015625	0.5166482669940621
340.0	260.0	-0.106170654296875	0.5218505859375	0.5325413053248909
340.0	280.0	-0.134429931640625	0.52703857421875	0.5439127367836094
340.0	300.0	-0.139984130859375	0.52069091796875	0.539179551677912
340.0	320.0	-0.1199951171875	0.526153564453125	0.5396632297420036
340.0	340.0	-0.115203857421875	0.55072021484375	0.5626408124215891
340.0	360.0	-0.09295654296875	0.5625	0.5701290808937052
340.0	380.0	-0.061279296875	0.64434814453125	0.6472555010089593
340.0	400.0	-0.09454345703125	0.729095458984375	0.7351997372000729
340.0	420.0	-0.182037353515625	0.82415771484375	0.8440222372730736
340.0	440.0	-0.26495361328125	0.856475830078125	0.8965217591887011
340.0	460.0	-0.34716796875	0.8546142578125	0.9224376012405453
340.0	480.0	-0.406494140625	0.772216796875	0.8726719129995776
340.0	500.0	-0.321258544921875	0.627716064453125	0.7051485731800357
340.0	520.0	-0.25909423828125	0.54779052734375	0.6059738328988182
340.0	540.0	-0.178070068359375	0.50201416015625	0.5326604605589733
340.0	560.0	-0.14422607421875	0.48345947265625	0.5045138473675541
340.0	580.0	-0.13720703125	0.2293701171875	0.2672759249970823
340.0	600.0	-0.11083984375	0.1029052734375	0.151244723093968
340.0	620.0	-0.058685302734375	0.10821533203125	0.12310370767632843
340.0	640.0	-0.05352783203125	0.1024169921875	0.1155615381115194
340.0	660.0	-0.028167724609375	0.08087158203125	0.08563663637665125
340.0	680.0	-0.00146484375	-0.0172119140625	0.0172741353736388
340.0	700.0	-0.023529052734375	-0.28863525390625	0.28959269003222854
340.0	720.0	-0.08465576171875	-0.43780517578125	0.44591475635263855
340.0	740.0	-0.0682373046875	-0.55419921875	0.5583843692423034
340.0	760.0	-0.03546142578125	-0.665283203125	0.6662276285765242
340.0	780.0	-0.015716552734375	-0.69970703125	0.6998835186018748
340.0	800.0	0.102813720703125	-0.6279296875	0.6362910918822201
360.0	0.0	0.507659912109375	0.377949059009552	0.6329013174019344
360.0	20.0	0.497222900390625	0.3672981262207031	0.6181735405192501
360.0	40.0	0.464935302734375	0.378173828125	0.5993165107081749
360.0	60.0	0.4061279296875	0.375244140625	0.5529448981097933
360.0	80.0	0.121368408203125	0.39374542236328125	0.4120263925306231
360.0	100.0	0.090362548828125	0.40978240966796875	0.41962723160443516
360.0	120.0	0.064453125	0.44860076904296875	0.45320729838365204
360.0	140.0	0.0526123046875	0.479949951171875	0.48282503066267757
360.0	160.0	0.053802490234375	0.50897216796875	0.5118079480842687
360.0	180.0	-0.001495361328125	0.531219482421875	0.5312215871084932
360.0	200.0	-0.030670166015625	0.5407562255859375	0.5416252898391796
360.0	220.0	-0.04791259765625	0.53106689453125	0.5332238399408221
360.0	240.0	-0.0792236328125	0.4836883544921875	0.4901334596488694
360.0	260.0	-0.110107421875	0.5201416015625	0.5316680637653175
360.0	280.0	-0.12017822265625	0.561370849609375	0.5740906165336329
360.0	300.0	-0.097747802734375	0.468597412109375	0.4786837866222353
360.0	320.0	-0.098541259765625	0.467315673828125	0.47759220982092127
360.0	340.0	-0.093475341796875	0.47393798828125	0.4830681693716953
360.0	360.0	-0.109161376953125	0.4320068359375	0.44558513497987373
360.0	380.0	-0.128326416015625	0.51678466796875	0.5324791658788036
360.0	400.0	-0.14727783203125	0.554473876953125	0.5737003050646342
360.0	420.0	-0.27117919921875	0.546661376953125	0.6102268587510788
360.0	440.0	-0.37139892578125	0.56829833984375	0.6788962845241008
360.0	460.0	-0.40655517578125	0.533660888671875	0.6708808053988268
360.0	480.0	-0.42431640625	0.61102294921875	0.7439041988622555
360.0	500.0	-0.360504150390625	0.51947021484375	0.6323073197098688
360.0	520.0	-0.286956787109375	0.45916748046875	0.5414600380343457
360.0	540.0	-0.22308349609375	0.43011474609375	0.48452548027601317
360.0	560.0	-0.18731689453125	0.41217041015625	0.45273840789710207
360.0	580.0	-0.14166259765625	0.23797607421875	0.27694927960780935
360.0	600.0	-0.12921142578125	0.076904296875	0.15036576548623565
360.0	620.0	-0.119903564453125	0.07366943359375	0.14072686386965583
360.0	640.0	-0.137176513671875	0.06097412109375	0.15011741853071348
360.0	660.0	-0.11224365234375	0.039794921875	0.11908935006331157
360.0	680.0	-0.03997802734375	-0.03094482421875	0.05055516606863199
360.0	700.0	-0.043853759765625	-0.37298583984375	0.37555504119839567
360.0	720.0	-0.080963134765625	-0.503662109375	0.5101279737586945
360.0	740.0	-0.11370849609375	-0.64117431640625	0.6511790276897164
360.0	760.0	-0.156524658203125	-0.4278564453125	0.45558874703075514
360.0	780.0	-0.294647216796875	-0.32861328125	0.4413656884942873
360.0	800.0	-0.53851318359375	-0.15771484375	0.5611331578541432
380.0	0.0	0.258453369140625	0.2815100848674774	0.3821597465749559
380.0	20.0	0.251220703125	0.30733680725097656	0.396948050467367
380.0	40.0	0.21575927734375	0.3259468078613281	0.3908879472622388
380.0	60.0	0.139801025390625	0.3674583435058594	0.3931538641706836
380.0	80.0	0.062774658203125	0.38312530517578125	0.3882340237260958
380.0	100.0	0.054931640625	0.40445709228515625	0.4081703377776459
380.0	120.0	0.04010009765625	0.43915557861328125	0.4409825847572743
380.0	140.0	0.020263671875	0.4764404296875	0.4768711560145647
380.0	160.0	0.03179931640625	0.5003814697265625	0.5013908772301502
380.0	180.0	-0.004730224609375	0.530487060546875	0.5305081492611767
380.0	200.0	-0.020355224609375	0.5437164306640625	0.5440973186323991
380.0	220.0	-0.02032470703125	0.5424041748046875	0.5427848400254562
380.0	240.0	-0.0877685546875	0.4999542236328125	0.5075997881404414
380.0	260.0	-0.18304443359375	0.52197265625	0.5531371606955524
380.0	280.0	-0.25469970703125	0.57708740234375	0.6307945867758076
380.0	300.0	-0.100921630859375	0.364044189453125	0.37777420167329945
380.0	320.0	-0.10235595703125	0.366973876953125	0.38098106029800277
380.0	340.0	-0.05462646484375	0.34674072265625	0.3510173491574226
380.0	360.0	0.028411865234375	0.308441162109375	0.30974696862032086
380.0	380.0	-0.108154296875	0.40521240234375	0.41939771452133445
380.0	400.0	-0.103271484375	0.448516845703125	0.46025249631533416
380.0	420.0	-0.277984619140625	0.39276123046875	0.4811827434957377
380.0	440.0	-0.3697509765625	0.422088623046875	0.5611368731196777
380.0	460.0	-0.42730712890625	0.4000244140625	0.5853297483129907
380.0	480.0	-0.4488525390625	0.373779296875	0.584105782025159
380.0	500.0	-0.363433837890625	0.353302001953125	0.5068594076348933
380.0	520.0	-0.276611328125	0.301513671875	0.4091751717475311
380.0	540.0	-0.191162109375	0.272705078125	0.33303304895439706
380.0	560.0	-0.1514892578125	0.2606201171875	0.3014495657907112
380.0	580.0	-0.1427001953125	0.23199462890625	0.27236896589658355
380.0	600.0	-0.15350341796875	0.05523681640625	0.16313922034503697
380.0	620.0	-0.12548828125	0.0455322265625	0.13349341701678752
380.0	640.0	-0.144683837890625	0.03033447265625	0.14782960859751146
380.0	660.0	-0.11553955078125	0.0103759765625	0.11600452010313476
380.0	680.0	-0.051849365234375	-0.0421142578125	0.06679795944716674
380.0	700.0	-0.05523681640625	-0.41473388671875	0.418396107390519
380.0	720.0	-0.065277099609375	-0.5555419921875	0.5593639287772036
380.0	740.0	-0.0662841796875	-0.6458740234375	0.6492663911124532
380.0	760.0	-0.185455322265625	-0.17022705078125	0.2517358245747496
380.0	780.0	-0.42498779296875	-0.0482177734375	0.427714364790007
380.0	800.0	-0.779449462890625	0.11065673828125	0.7872651261979847
400.0	0.0	0.1632080078125	0.24852657318115234	0.2973252619460575
400.0	20.0	0.162628173828125	0.27387428283691406	0.3185200868424232
400.0	40.0	0.151702880859375	0.2891654968261719	0.32654318032346125
400.0	60.0	0.09320068359375	0.347381591796875	0.35966698172291683
400.0	80.0	0.046417236328125	0.35445404052734375	0.3574803864193123
400.0	100.0	0.0513916015625	0.38964080810546875	0.39301533818954376
400.0	120.0	0.048248291015625	0.41613006591796875	0.41891780738806206
400.0	140.0	0.0299072265625	0.4611358642578125	0.46210467159017166
400.0	160.0	0.02252197265625	0.4849090576171875	0.48543180098909644
400.0	180.0	-0.011810302734375	0.5230865478515625	0.5232198579889171
400.0	200.0	-0.017242431640625	0.5427703857421875	0.5430441907318452
400.0	220.0	-0.0272216796875	0.5514373779296875	0.5521088675460465
400.0	240.0	-0.0946044921875	0.5286407470703125	0.5370391507191192
400.0	260.0	-0.2086181640625	0.515777587890625	0.5563704328476483
400.0	280.0	-0.25457763671875	0.49237060546875	0.5542910663604163
400.0	300.0	-0.0283203125	0.243560791015625	0.2452017516663668
400.0	320.0	-0.016204833984375	0.23138427734375	0.23195103027654473
400.0	340.0	0.064544677734375	0.062408447265625	0.08978212357669327
400.0	360.0	0.157012939453125	0.074310302734375	0.17370977015753938
400.0	380.0	-0.084808349609375	0.273834228515625	0.28666642787430396
400.0	400.0	-0.078460693359375	0.392120361328125	0.3998930584175389
400.0	420.0	-0.18658447265625	0.36224365234375	0.4074729795946604
400.0	440.0	-0.26953125	0.3907470703125	0.4746897594054082
400.0	460.0	-0.3206787109375	0.36505126953125	0.48589841020002733
400.0	480.0	-0.34832763671875	0.33416748046875	0.48270078465329
400.0	500.0	-0.333831787109375	0.294586181640625	0.4452243035799398
400.0	520.0	-0.272552490234375	0.25335693359375	0.37212174853532404
400.0	540.0	-0.197052001953125	0.236328125	0.307701924172973
400.0	560.0	-0.152252197265625	0.2291259765625	0.27509897256792887
400.0	580.0	-0.1156005859375	0.21990966796875	0.24844266448261093
400.0	600.0	-0.15130615234375	0.04534912109375	0.15795598919017184
400.0	620.0	-0.126800537109375	0.02801513671875	0.12985847718418786
400.0	640.0	-0.142913818359375	0.006103515625	0.14304409243670654
400.0	660.0	-0.123046875	-0.0157470703125	0.12405040778124207
400.0	680.0	-0.054962158203125	-0.05584716796875	0.07835652496426265
400.0	700.0	-0.0693359375	-0.4554443359375	0.4606918876717434
400.0	720.0	-0.020904541015625	-0.55902099609375	0.5594117212829227
400.0	740.0	0.007598876953125	-0.5218505859375	0.5219059081618648
400.0	760.0	-0.3436279296875	0.02734375	0.34471413479197505
400.0	780.0	-0.6444091796875	0.13330078125	0.6580518894033942
400.0	800.0	-0.98614501953125	0.2489013671875	1.0170712315929973
420.0	0.0	0.034088134765625	0.20314285159111023	0.20598305533312017
420.0	20.0	0.042144775390625	0.2388134002685547	0.24250365407670696
420.0	40.0	0.048492431640625	0.24350738525390625	0.24828886926242788
420.0	60.0	0.042449951171875	0.3388481140136719	0.3414967682498869
420.0	80.0	0.0067138671875	0.34296417236328125	0.34302988140604
420.0	100.0	0.029052734375	0.386871337890625	0.3879606854514339
420.0	120.0	0.033966064453125	0.4135894775390625	0.4149818664296893
420.0	140.0	0.022796630859375	0.452423095703125	0.45299706831737624
420.0	160.0	0.019927978515625	0.4744873046875	0.4749055976058059
420.0	180.0	-0.02215576171875	0.51483154296875	0.5153080587502217
420.0	200.0	-0.02252197265625	0.54425048828125	0.5447162869299099
420.0	220.0	-0.018402099609375	0.5434722900390625	0.5437837505022894
420.0	240.0	-0.040679931640625	0.499298095703125	0.500952537882635
420.0	260.0	-0.1441650390625	0.51019287109375	0.5301700898794424
420.0	280.0	-0.224395751953125	0.481201171875	0.5309501118829166
420.0	300.0	-0.221923828125	0.155548095703125	0.27100810977998996
420.0	320.0	-0.24383544921875	0.137420654296875	0.2798931269665099
420.0	340.0	-0.2005615234375	-0.125823974609375	0.2367627446835154
420.0	360.0	-0.308929443359375	-0.16552734375	0.3504806735089168
420.0	380.0	-0.221282958984375	0.0667724609375	0.23113785816376026
420.0	400.0	-0.0755615234375	0.348846435546875	0.3569360999085913
420.0	420.0	-0.13323974609375	0.349884033203125	0.37439506758184254
420.0	440.0	-0.1429443359375	0.3648681640625	0.39186969814333983
420.0	460.0	-0.149444580078125	0.349761962890625	0.38035130235064274
420.0	480.0	-0.176727294921875	0.319854736328125	0.36543068990157046
420.0	500.0	-0.201690673828125	0.2933349609375	0.3559838861766748
420.0	520.0	-0.19891357421875	0.26837158203125	0.3340507686721198
420.0	540.0	-0.21075439453125	0.250244140625	0.32716898497776126
420.0	560.0	-0.175445556640625	0.23553466796875	0.29369665159835934
420.0	580.0	-0.13677978515625	0.20159912109375	0.24362043274972317
420.0	600.0	-0.149078369140625	0.0439453125	0.1554205605328687
420.0	620.0	-0.1273193359375	0.02044677734375	0.12895070378757484
420.0	640.0	-0.140716552734375	-0.00537109375	0.14081902166084462
420.0	660.0	-0.129974365234375	-0.02685546875	0.13271982451714187
420.0	680.0	-0.09429931640625	-0.0557861328125	0.10956483783066509
420.0	700.0	-0.0904541015625	-0.4853515625	0.4937085007478304
420.0	720.0	-0.062591552734375	-0.57293701171875	0.576345835302825
420.0	740.0	-0.18463134765625	-0.31201171875	0.36254661379564995
420.0	760.0	-0.595123291015625	0.1322021484375	0.6096303302500287
420.0	780.0	-0.933074951171875	0.22454833984375	0.9597139268714303
420.0	800.0	-1.153228759765625	0.29742431640625	1.1909650693199556
440.0	0.0	-0.055908203125	0.12268641591072083	0.13482464101819308
440.0	20.0	-0.0550537109375	0.1425323486328125	0.15279522732983322
440.0	40.0	-0.050079345703125	0.1525421142578125	0.16055228895377552
440.0	60.0	0.0023193359375	0.292572021484375	0.2925812144937617
440.0	80.0	-0.0101318359375	0.317962646484375	0.3181240303070676
440.0	100.0	-0.005615234375	0.37119293212890625	0.3712354020288757
440.0	120.0	0.011016845703125	0.40181732177734375	0.40196832085322826
440.0	140.0	0.009674072265625	0.4351959228515625	0.4353034331829048
440.0	160.0	-0.00146484375	0.45355224609375	0.4535546116002983
440.0	180.0	-0.00848388671875	0.4980010986328125	0.4980733586263622
440.0	200.0	0.00390625	0.5314178466796875	0.5314322031630548
440.0	220.0	0.043304443359375	0.5207366943359375	0.5225341899269224
440.0	240.0	-0.001800537109375	0.48333740234375	0.4833407560285872
440.0	260.0	-0.182159423828125	0.5623779296875	0.5911437993322718
440.0	280.0	-0.322418212890625	0.50811767578125	0.6017782618580734
440.0	300.0	-0.3990478515625	0.1654052734375	0.4319700132157106
440.0	320.0	-0.440032958984375	0.145416259765625	0.4634381227270458
440.0	340.0	-0.461181640625	-0.21392822265625	0.5083835069103134
440.0	360.0	-0.5284423828125	-0.26483154296875	0.5910897546936181
440.0	380.0	-0.296173095703125	0.034576416015625	0.2981845588940816
440.0	400.0	-0.09967041015625	0.32684326171875	0.3417026607910252
440.0	420.0	-0.13580322265625	0.319488525390625	0.3471533279980174
440.0	440.0	-0.134124755859375	0.33697509765625	0.36268673338678403
440.0	460.0	-0.1158447265625	0.314971923828125	0.33559993067986554
440.0	480.0	-0.130645751953125	0.28363037109375	0.3122731174952077
440.0	500.0	-0.14227294921875	0.274017333984375	0.30875085652238365
440.0	520.0	-0.149688720703125	0.2510986328125	0.29233069716682997
440.0	540.0	-0.190093994140625	0.22705078125	0.29612123171865157
440.0	560.0	-0.17840576171875	0.20416259765625	0.27112908751403864
440.0	580.0	-0.148223876953125	0.1531982421875	0.21316664633181956
440.0	600.0	-0.142333984375	0.01898193359375	0.14359413954274136
440.0	620.0	-0.113922119140625	-0.01763916015625	0.11527961311744846
440.0	640.0	-0.108306884765625	-0.0543212890625	0.12116593470545281
440.0	660.0	-0.107330322265625	-0.08538818359375	0.13715298019030747
440.0	680.0	-0.1075439453125	-0.15386962890625	0.18772736314433514
440.0	700.0	-0.070556640625	-0.44281005859375	0.44839601640523713
440.0	720.0	-0.0589599609375	-0.55517578125	0.5582977924730667
440.0	740.0	-0.42095947265625	-0.04571533203125	0.4234344922201727
440.0	760.0	-0.61358642578125	0.18585205078125	0.641115657804897
440.0	780.0	-0.842193603515625	0.2344970703125	0.8742304855058415
440.0	800.0	-0.95965576171875	0.2767333984375	0.9987595079951742
460.0	0.0	-0.026763916015625	0.10787627100944519	0.11114673655755572
460.0	20.0	-0.03753662109375	0.1147613525390625	0.12074421708608137
460.0	40.0	-0.0482177734375	0.1181182861328125	0.1275808888283157
460.0	60.0	-0.025482177734375	0.20058441162109375	0.20219655676461618
460.0	80.0	-0.019134521484375	0.2559661865234375	0.25668038210152955
460.0	100.0	-0.011627197265625	0.34820556640625	0.34839963862287676
460.0	120.0	-0.010589599609375	0.38399505615234375	0.3841410454108341
460.0	140.0	-0.000946044921875	0.410736083984375	0.4107371734915331
460.0	160.0	-0.006805419921875	0.4309539794921875	0.43100771011719247
460.0	180.0	-0.020233154296875	0.48419189453125	0.4846144563078595
460.0	200.0	-0.008514404296875	0.5220184326171875	0.522087865280008
460.0	220.0	0.044586181640625	0.5138397216796875	0.5157704791563293
460.0	240.0	0.01983642578125	0.498077392578125	0.49847223873070273
460.0	260.0	-0.145294189453125	0.595672607421875	0.6131364095546894
460.0	280.0	-0.321441650390625	0.547943115234375	0.6352687558337812
460.0	300.0	-0.4605712890625	0.1988525390625	0.5016654708072861
460.0	320.0	-0.521697998046875	0.179046630859375	0.5515673097530441
460.0	340.0	-0.59515380859375	-0.1947021484375	0.6261924484452238
460.0	360.0	-0.63104248046875	-0.272979736328125	0.6875554876531241
460.0	380.0	-0.26025390625	0.075408935546875	0.2709586744850523
460.0	400.0	-0.093353271484375	0.293670654296875	0.3081514018984663
460.0	420.0	-0.118896484375	0.27899169921875	0.3032700813296625
460.0	440.0	-0.123321533203125	0.290252685546875	0.3153645858664897
460.0	460.0	-0.130340576171875	0.288116455078125	0.31622738256451094
460.0	480.0	-0.174072265625	0.253875732421875	0.30782144365291386
460.0	500.0	-0.18963623046875	0.255340576171875	0.3180577144893391
460.0	520.0	-0.179229736328125	0.21575927734375	0.280491290674321
460.0	540.0	-0.2047119140625	0.18365478515625	0.2750200863026567
460.0	560.0	-0.176971435546875	0.158447265625	0.23753826004153739
460.0	580.0	-0.1417236328125	0.09893798828125	0.17284187462161213
460.0	600.0	-0.132720947265625	0.00836181640625	0.13298409610437123
460.0	620.0	-0.12255859375	-0.04290771484375	0.1298525351893066
460.0	640.0	-0.110443115234375	-0.11322021484375	0.15816604803793494
460.0	660.0	-0.12725830078125	-0.1883544921875	0.22731495737179747
460.0	680.0	-0.204803466796875	-0.3770751953125	0.4291039069176354
460.0	700.0	-0.1827392578125	-0.49957275390625	0.5319460243213948
460.0	720.0	-0.2119140625	-0.50421142578125	0.5469339373028655
460.0	740.0	0.7432861328125	-0.06085205078125	0.7457729194035174
460.0	760.0	1.0614013671875	0.0452880859375	1.0623671083930342
460.0	780.0	1.14215087890625	0.046630859375	1.1431023870294255
460.0	800.0	1.18475341796875	0.076904296875	1.1872467865892389
480.0	0.0	-0.042724609375	0.073465496301651	0.08498571287630784
480.0	20.0	-0.018402099609375	0.0710906982421875	0.07343381133098785
480.0	40.0	-0.020294189453125	0.076507568359375	0.07915340890842143
480.0	60.0	-0.00762939453125	0.12102508544921875	0.12126532467652971
480.0	80.0	0.0142822265625	0.18878173828125	0.18932122623750605
480.0	100.0	0.017547607421875	0.3187255859375	0.3192082669002088
480.0	120.0	-0.00958251953125	0.37075042724609375	0.3708742428151729
480.0	140.0	-0.04693603515625	0.3866424560546875	0.38948091123980605
480.0	160.0	-0.057952880859375	0.4047698974609375	0.40889754987091664
480.0	180.0	-0.02978515625	0.4688873291015625	0.4698323987602748
480.0	200.0	-0.00457763671875	0.4972686767578125	0.49728974616655297
480.0	220.0	0.040283203125	0.4812164306640625	0.48289956470789086
480.0	240.0	0.027008056640625	0.4736480712890625	0.4744174644333322
480.0	260.0	-0.08953857421875	0.6077880859375	0.6143480395351616
480.0	280.0	-0.25494384765625	0.636932373046875	0.686060648407192
480.0	300.0	-0.514434814453125	0.2886962890625	0.5899056921575513
480.0	320.0	-0.585723876953125	0.273040771484375	0.6462381317484927
480.0	340.0	-0.67535400390625	0.02508544921875	0.6758197321436461
480.0	360.0	-0.85906982421875	-0.1409912109375	0.8705627400968047
480.0	380.0	-0.30133056640625	0.09454345703125	0.3158141471152476
480.0	400.0	-0.131591796875	0.284454345703125	0.31341773369448034
480.0	420.0	-0.126678466796875	0.26226806640625	0.29125928758836195
480.0	440.0	-0.12213134765625	0.2684326171875	0.29491038647437073
480.0	460.0	-0.139801025390625	0.259063720703125	0.2943778831448058
480.0	480.0	-0.192779541015625	0.230194091796875	0.3002553435534215
480.0	500.0	-0.214263916015625	0.238372802734375	0.3205161755509261
480.0	520.0	-0.199249267578125	0.2000732421875	0.28236425565187473
480.0	540.0	-0.202667236328125	0.1715087890625	0.26549816083461897
480.0	560.0	-0.211700439453125	0.1292724609375	0.24804927982456168
480.0	580.0	-0.19183349609375	0.055908203125	0.19981445743543447
480.0	600.0	-0.165740966796875	-0.0306396484375	0.16854926915040722
480.0	620.0	-0.1600341796875	-0.09844970703125	0.18789168018512686
480.0	640.0	-0.267791748046875	-0.28045654296875	0.3877735071094766
480.0	660.0	-0.2933349609375	-0.45123291015625	0.5381974902545376
480.0	680.0	-0.344024658203125	-0.513427734375	0.6180299376868588
480.0	700.0	-0.371002197265625	-0.509521484375	0.6302815033107231
480.0	720.0	-0.45953369140625	-0.44549560546875	0.6400293337257463
480.0	740.0	0.8199462890625	-0.01507568359375	0.8200848695002144
480.0	760.0	1.141998291015625	0.07806396484375	1.1446633038975846
480.0	780.0	1.2052001953125	0.08563232421875	1.2082385549767864
480.0	800.0	1.243865966796875	0.12164306640625	1.249799815554571
500.0	0.0	-0.028472900390625	0.09139031171798706	0.09572301255479425
500.0	20.0	0.00836181640625	0.08073997497558594	0.08117181489082324
500.0	40.0	0.02825927734375	0.07938766479492188	0.08426736068954492
500.0	60.0	0.028656005859375	0.07735824584960938	0.08249524151574526
500.0	80.0	0.039642333984375	0.11943817138671875	0.12584510887568073
500.0	100.0	0.060302734375	0.23638153076171875	0.24395214255741882
500.0	120.0	0.030914306640625	0.3295135498046875	0.33096053217862226
500.0	140.0	-0.0440673828125	0.344970703125	0.347773949919341
500.0	160.0	-0.07073974609375	0.37030029296875	0.3769965764435405
500.0	180.0	-0.051422119140625	0.43426513671875	0.4372990319063916
500.0	200.0	-0.042999267578125	0.4323883056640625	0.4345210971716954
500.0	220.0	-0.025848388671875	0.4202728271484375	0.4210669643136027
500.0	240.0	0.015380859375	0.4394378662109375	0.439706958206412
500.0	260.0	0.022308349609375	0.7022705078125	0.7026247423806827
500.0	280.0	-0.18988037109375	0.813934326171875	0.8357892333881577
500.0	300.0	-0.412689208984375	0.606903076171875	0.7339235158237088
500.0	320.0	-0.4500732421875	0.609161376953125	0.7573925709330632
500.0	340.0	-0.57666015625	0.479888916015625	0.7502201726966065
500.0	360.0	-0.797607421875	0.203643798828125	0.8231940210128073
500.0	380.0	-0.280670166015625	0.19171142578125	0.33989559112515455
500.0	400.0	-0.1334228515625	0.27899169921875	0.3092539822735261
500.0	420.0	-0.107635498046875	0.238555908203125	0.26171419865650514
500.0	440.0	-0.126708984375	0.24371337890625	0.27468414184158024
500.0	460.0	-0.1551513671875	0.228546142578125	0.2762341145251453
500.0	480.0	-0.196990966796875	0.190093994140625	0.2737538449189408
500.0	500.0	-0.236358642578125	0.177978515625	0.295874567926093
500.0	520.0	-0.213165283203125	0.1253662109375	0.24729764416163416
500.0	540.0	-0.2222900390625	0.0753173828125	0.23470315213079787
500.0	560.0	-0.288482666015625	0.05535888671875	0.2937462424103873
500.0	580.0	-0.24078369140625	0.00677490234375	0.2408789848637435
500.0	600.0	-0.43017578125	-0.1402587890625	0.4524640656265719
500.0	620.0	-0.455780029296875	-0.2515869140625	0.5206067714055898
500.0	640.0	-0.412200927734375	-0.404052734375	0.5772072565214281
500.0	660.0	-0.37158203125	-0.548095703125	0.662179813745454
500.0	680.0	-0.3900146484375	-0.54339599609375	0.6688726594551054
500.0	700.0	-0.429840087890625	-0.50177001953125	0.6607084483024348
500.0	720.0	-0.5118408203125	-0.4306640625	0.668918948802601
500.0	740.0	0.9713134765625	0.0546875	0.9728517833710232
500.0	760.0	1.22186279296875	0.12921142578125	1.2286758227432564
500.0	780.0	1.265411376953125	0.14239501953125	1.2733979325056677
500.0	800.0	1.27728271484375	0.15570068359375	1.2867376719868666
520.0	0.0	0.0582275390625	0.05908140540122986	0.08295214746743713
520.0	20.0	0.053466796875	0.06268310546875	0.08238853123632528
520.0	40.0	0.060791015625	0.05986785888671875	0.08532120550249547
520.0	60.0	0.0693359375	0.04821014404296875	0.08444933521140176
520.0	80.0	0.080810546875	0.07462310791015625	0.10999523953520624
520.0	100.0	0.0838623046875	0.08760833740234375	0.12127698433710325
520.0	120.0	0.1014404296875	0.1623687744140625	0.19145176854735332
520.0	140.0	0.079833984375	0.210845947265625	0.22545393884234194
520.0	160.0	-0.0389404296875	0.27593994140625	0.2786740180345699
520.0	180.0	-0.0484619140625	0.4098968505859375	0.4127517234789838
520.0	200.0	-0.074462890625	0.40216064453125	0.4089962176964735
520.0	220.0	-0.0904541015625	0.3848114013671875	0.39529958147164507
520.0	240.0	-0.051513671875	0.40887451171875	0.4121068122747929
520.0	260.0	-0.028076171875	0.615447998046875	0.6160880697814727
520.0	280.0	-0.129150390625	0.861358642578125	0.8709871035455233
520.0	300.0	-0.2213134765625	0.82659912109375	0.8557135980578667
520.0	320.0	-0.2196044921875	0.82513427734375	0.8538575458684676
520.0	340.0	-0.3270263671875	0.75640869140625	0.8240754536271355
520.0	360.0	-0.2672119140625	0.454376220703125	0.5271242329445687
520.0	380.0	-0.23681640625	0.2474365234375	0.34250086627627896
520.0	400.0	-0.217529296875	0.253814697265625	0.3342766751464612
520.0	420.0	-0.19091796875	0.204132080078125	0.27949879589838666
520.0	440.0	-0.1842041015625	0.19683837890625	0.26958579050626585
520.0	460.0	-0.2313232421875	0.155975341796875	0.2789959670403656
520.0	480.0	-0.2489013671875	0.122589111328125	0.277452664078084
520.0	500.0	-0.2886962890625	0.135467529296875	0.3188996688807598
520.0	520.0	-0.3021240234375	0.0638427734375	0.3087957662570117
520.0	540.0	-0.352294921875	-0.01116943359375	0.3524719396288413
520.0	560.0	-0.459716796875	-0.05108642578125	0.46254659898016026
520.0	580.0	-0.4627685546875	-0.1519775390625	0.4870851132882747
520.0	600.0	-0.4644775390625	-0.2547607421875	0.5297569443183185
520.0	620.0	-0.4375	-0.3692626953125	0.5725043127780368
520.0	640.0	-0.3902587890625	-0.5189208984375	0.6492925544588595
520.0	660.0	-0.3209228515625	-0.693359375	0.7640279442241605
520.0	680.0	-0.3177490234375	-0.71630859375	0.7836213648029178
520.0	700.0	-0.345703125	-0.7296142578125	0.807370804425111
520.0	720.0	0.151123046875	-1.29345703125	1.3022554538134394
520.0	740.0	1.09130859375	0.0953369140625	1.0954650035375677
520.0	760.0	1.2646484375	0.152099609375	1.273762129144692
520.0	780.0	1.269775390625	0.1585693359375	1.2796381429671948
520.0	800.0	1.2645263671875	0.1566162109375	1.2741882007148064
540.0	0.0	0.087646484375	0.03363591432571411	0.09387907624078913
540.0	20.0	0.0751953125	0.04358482360839844	0.08691358852876725
540.0	40.0	0.08837890625	0.042285919189453125	0.0979741293997719
540.0	60.0	0.103271484375	0.0570068359375	0.11796092076879067
540.0	80.0	0.1181640625	0.0949859619140625	0.15160830659051514
540.0	100.0	0.116455078125	0.0825042724609375	0.1427190954126618
540.0	120.0	0.1170654296875	0.1074676513671875	0.1589138474718247
540.0	140.0	0.1116943359375	0.1445159912109375	0.1826485597977681
540.0	160.0	0.0721435546875	0.1954803466796875	0.2083680839787109
540.0	180.0	0.0506591796875	0.33697509765625	0.3407617480396672
540.0	200.0	0.0394287109375	0.3642578125	0.36638555813988916
540.0	220.0	0.0272216796875	0.351165771484375	0.35221927673996656
540.0	240.0	0.031005859375	0.352783203125	0.35414312321816627
540.0	260.0	0.0391845703125	0.431549072265625	0.43332439617900226
540.0	280.0	0.0615234375	0.791473388671875	0.7938609817452659
540.0	300.0	0.039794921875	0.83404541015625	0.834994240704536
540.0	320.0	0.0343017578125	0.8311767578125	0.8318842547594747
540.0	340.0	-0.0089111328125	0.80712890625	0.8071780965761666
540.0	360.0	-0.0787353515625	0.569915771484375	0.5753288122215858
540.0	380.0	-0.2174072265625	0.21405029296875	0.3050957719825136
540.0	400.0	-0.288818359375	0.198944091796875	0.3507061396282507
540.0	420.0	-0.265625	0.1331787109375	0.29714173330579835
540.0	440.0	-0.265380859375	0.104766845703125	0.28531227187276037
540.0	460.0	-0.267578125	0.029815673828125	0.26923414973650867
540.0	480.0	-0.270263671875	0.017974853515625	0.27086075332957676
540.0	500.0	-0.265869140625	0.024658203125	0.2670101625744417
540.0	520.0	-0.2841796875	-0.7978515625	0.8469505360830047
540.0	540.0	-0.345703125	-1.05133056640625	1.1067098131375053
540.0	560.0	-0.386962890625	-1.160888671875	1.2236841043376174
540.0	580.0	-0.3857421875	-1.14947509765625	1.2124726946818765
540.0	600.0	-0.4747314453125	-1.10272216796875	1.200569083767442
540.0	620.0	-0.499755859375	-1.1220703125	1.22833126849946
540.0	640.0	-0.6318359375	-1.12994384765625	1.2946002281680298
540.0	660.0	-0.7332763671875	-1.18963623046875	1.397472214936524
540.0	680.0	-0.7843017578125	-1.29266357421875	1.5119882153706659
540.0	700.0	-0.85693359375	-1.29193115234375	1.5502971607061466
540.0	720.0	-0.8790283203125	-1.27301025390625	1.5470119244730696
540.0	740.0	-0.9161376953125	-1.1568603515625	1.4756809105595323
540.0	760.0	0.1268310546875	-0.86566162109375	0.8749035139189937
540.0	780.0	1.1656494140625	-0.0833740234375	1.1686273076941196
540.0	800.0	1.25146484375	0.15625	1.2611813183052674
560.0	0.0	0.1939697265625	0.05877995491027832	0.20268038366350447
560.0	20.0	0.1810302734375	0.0655364990234375	0.19252790084843557
560.0	40.0	0.15625	0.06172943115234375	0.1680017415695205
560.0	60.0	0.143798828125	0.0619659423828125	0.1565818667199792
560.0	80.0	0.1414794921875	0.089508056640625	0.16741606527813932
560.0	100.0	0.128173828125	0.06519317626953125	0.1438008360487769
560.0	120.0	0.126220703125	0.07942962646484375	0.14913326744128552
560.0	140.0	0.1143798828125	0.0975799560546875	0.15034828038868944
560.0	160.0	0.0714111328125	0.1322021484375	0.1502563074917499
560.0	180.0	0.048095703125	0.2165985107421875	0.22187408932730665
560.0	200.0	0.037109375	0.289154052734375	0.2915255939460622
560.0	220.0	0.0255126953125	0.303802490234375	0.30487185946675366
560.0	240.0	0.0277099609375	0.2972869873046875	0.2985756097805968
560.0	260.0	0.0283203125	0.312469482421875	0.31375024708371485
560.0	280.0	0.0667724609375	0.717071533203125	0.7201736910426056
560.0	300.0	0.058837890625	0.76641845703125	0.7686736294757103
560.0	320.0	0.054931640625	0.751922607421875	0.7539264504537995
560.0	340.0	0.068359375	0.730499267578125	0.7336907959641907
560.0	360.0	0.030029296875	0.45477294921875	0.455763309198894
560.0	380.0	-0.0205078125	-0.02288818359375	0.03073173151249963
560.0	400.0	-0.043212890625	-0.145751953125	0.1520229777235021
560.0	420.0	-0.07373046875	-0.302520751953125	0.31137595826328485
560.0	440.0	-0.0989990234375	-0.3929443359375	0.4052234664810782
560.0	460.0	-0.1285400390625	-0.508148193359375	0.5241537255963996
560.0	480.0	-0.201171875	-0.483245849609375	0.5234469165595518
560.0	500.0	-0.22314453125	-0.492523193359375	0.5407148766435953
560.0	520.0	-0.3431396484375	-1.0574951171875	1.1117736915421301
560.0	540.0	-0.359130859375	-1.1827392578125	1.2360611336524943
560.0	560.0	-0.39404296875	-1.213623046875	1.275990110121341
560.0	580.0	-0.3956298828125	-1.19525146484375	1.25902703242836
560.0	600.0	-0.477294921875	-1.1361083984375	1.2322957175320717
560.0	620.0	-0.5159912109375	-1.13397216796875	1.2458490307788077
560.0	640.0	-0.6578369140625	-1.14776611328125	1.3229196711441025
560.0	660.0	-0.7529296875	-1.23809814453125	1.4490652607148415
560.0	680.0	-0.806884765625	-1.33050537109375	1.5560551299703453
560.0	700.0	-0.87109375	-1.32916259765625	1.5891751106462033
560.0	720.0	-0.8955078125	-1.3275146484375	1.6013211370817142
560.0	740.0	-0.9195556640625	-1.321533203125	1.6099790763457915
560.0	760.0	-0.78857421875	-0.22088623046875	0.8189261415340621
560.0	780.0	1.1141357421875	0.0631103515625	1.115921757335179
560.0	800.0	1.2308349609375	0.22088623046875	1.2504980719204293
580.0	0.0	0.375732421875	0.061118483543395996	0.38067088393873433
580.0	20.0	0.318115234375	0.07598686218261719	0.3270646810125197
580.0	40.0	0.2650146484375	0.0674591064453125	0.2734657107003577
580.0	60.0	0.1812744140625	0.07781219482421875	0.19726923444132102
580.0	80.0	0.169189453125	0.096405029296875	0.19472801730225647
580.0	100.0	0.1434326171875	0.07942962646484375	0.16395725428781896
580.0	120.0	0.1295166015625	0.06560516357421875	0.14518466712397482
580.0	140.0	0.1204833984375	0.0882110595703125	0.14932327457421565
580.0	160.0	0.08203125	0.097686767578125	0.1275610855097475
580.0	180.0	0.0582275390625	0.139495849609375	0.15116063761282675
580.0	200.0	0.047119140625	0.2467803955078125	0.2512384863436151
580.0	220.0	0.03515625	0.2893218994140625	0.2914500358459806
580.0	240.0	0.0322265625	0.2855224609375	0.28733539119010837
580.0	260.0	0.029541015625	0.2977294921875	0.29919144727478947
580.0	280.0	0.0130615234375	0.2811279296875	0.2814311927361434
580.0	300.0	-0.01416015625	0.1290283203125	0.12980299483328386
580.0	320.0	-0.0328369140625	0.04107666015625	0.052588543759454556
580.0	340.0	-0.0341796875	0.01068115234375	0.03580974801626022
580.0	360.0	-0.055908203125	-0.077911376953125	0.09589530663905402
580.0	380.0	-0.0467529296875	-0.12457275390625	0.13305715858288664
580.0	400.0	-0.061767578125	-0.228271484375	0.23648066366236764
580.0	420.0	-0.0865478515625	-0.3345947265625	0.3456069467668708
580.0	440.0	-0.0858154296875	-0.3607177734375	0.3707851130320065
580.0	460.0	-0.1038818359375	-0.46539306640625	0.47684603605016773
580.0	480.0	-0.12646484375	-0.509307861328125	0.5247740983655163
580.0	500.0	-0.09814453125	-0.5848388671875	0.5930167363468256
580.0	520.0	-0.2406005859375	-1.15252685546875	1.177372835821412
580.0	540.0	-0.3092041015625	-1.23492431640625	1.2730456565553794
580.0	560.0	-0.3709716796875	-1.234619140625	1.2891487150549306
580.0	580.0	-0.3795166015625	-1.21624755859375	1.2740843671620834
580.0	600.0	-0.4703369140625	-1.14764404296875	1.2402837022598876
580.0	620.0	-0.5240478515625	-1.1649169921875	1.2773635932710952
580.0	640.0	-0.6761474609375	-1.20916748046875	1.385374095598504
580.0	660.0	-0.7696533203125	-1.294677734375	1.506172855071568
580.0	680.0	-0.8272705078125	-1.38037109375	1.6092858197215691
580.0	700.0	-0.88134765625	-1.335205078125	1.5998582099136647
580.0	720.0	-0.8951416015625	-1.29327392578125	1.5728432642680972
580.0	740.0	-0.9169921875	-1.2685546875	1.5652813380074069
580.0	760.0	-0.7357177734375	0.22088623046875	0.7681610306195742
580.0	780.0	1.1478271484375	0.19012451171875	1.1634665842414451
580.0	800.0	1.2529296875	0.19891357421875	1.2686210670753209
600.0	0.0	0.487060546875	-0.027345895767211914	0.48782760719078344
600.0	20.0	0.381591796875	-0.000423431396484375	0.3815920318041754
600.0	40.0	0.3214111328125	-0.016056060791015625	0.32181192237693634
600.0	60.0	0.1920166015625	0.09487533569335938	0.21417680686418758
600.0	80.0	0.173583984375	0.1086273193359375	0.204771321570214
600.0	100.0	0.1448974609375	0.10919952392578125	0.18143817187061714
600.0	120.0	0.1280517578125	0.10298919677734375	0.16432902157474677
600.0	140.0	0.1263427734375	0.1118011474609375	0.16870682550940774
600.0	160.0	0.0963134765625	0.0792388916015625	0.12472003732279513
600.0	180.0	0.0728759765625	0.0976409912109375	0.12183870946703443
600.0	200.0	0.0643310546875	0.086181640625	0.10754422242976498
600.0	220.0	0.046875	0.225433349609375	0.2302552078479501
600.0	240.0	0.03857421875	0.232574462890625	0.2357516726155629
600.0	260.0	0.0338134765625	0.271453857421875	0.2735517280268183
600.0	280.0	0.0179443359375	0.276763916015625	0.27734502771916025
600.0	300.0	-0.0177001953125	0.068634033203125	0.07087966864925592
600.0	320.0	-0.040283203125	-0.0220947265625	0.04594467755770686
600.0	340.0	-0.0474853515625	-0.0855712890625	0.09786370177360017
600.0	360.0	-0.066650390625	-0.1585693359375	0.1720072930724881
600.0	380.0	-0.0406494140625	-0.0880126953125	0.09694642541009715
600.0	400.0	-0.048828125	-0.164703369140625	0.1717887819308601
600.0	420.0	-0.069091796875	-0.251739501953125	0.2610487564402935
600.0	440.0	-0.0703125	-0.32513427734375	0.3326501855705067
600.0	460.0	-0.0859375	-0.459228515625	0.46720026056220354
600.0	480.0	-0.0885009765625	-0.509765625	0.5173909694652167
600.0	500.0	-0.025634765625	-0.595916748046875	0.5964678631841043
600.0	520.0	-0.148681640625	-1.173583984375	1.1829647495341702
600.0	540.0	-0.2486572265625	-1.2701416015625	1.2942527204304062
600.0	560.0	-0.3466796875	-1.24566650390625	1.2930088339524666
600.0	580.0	-0.387451171875	-1.23553466796875	1.2948607362724225
600.0	600.0	-0.5042724609375	-1.19586181640625	1.297835197087218
600.0	620.0	-0.5694580078125	-1.240966796875	1.365386763378047
600.0	640.0	-0.7242431640625	-1.3270263671875	1.5117959981102327
600.0	660.0	-0.7918701171875	-1.36602783203125	1.5789522856560745
600.0	680.0	-0.8316650390625	-1.38739013671875	1.6175654943968425
600.0	700.0	-0.880859375	-1.3260498046875	1.591955188765421
600.0	720.0	-0.899658203125	-1.27880859375	1.5635652534828715
600.0	740.0	-0.9364013671875	-1.244140625	1.5571555526812373
600.0	760.0	-0.8155517578125	0.2001953125	0.8397635576863474
600.0	780.0	1.1702880859375	0.1734619140625	1.1830736408683458
600.0	800.0	1.2886962890625	0.17889404296875	1.3010538820714397
620.0	0.0	0.4898681640625	-0.06696021556854248	0.4944233900524429
620.0	20.0	0.388427734375	-0.035701751708984375	0.39006502010150246
620.0	40.0	0.328125	-0.053066253662109375	0.3323883916485823
620.0	60.0	0.194580078125	0.10239410400390625	0.21987714601088917
620.0	80.0	0.143310546875	0.07317352294921875	0.16091077436396675
620.0	100.0	0.11474609375	0.0954742431640625	0.14927155502182698
620.0	120.0	0.0955810546875	0.092254638671875	0.1328407180485452
620.0	140.0	0.100830078125	0.129058837890625	0.16377694676715715
620.0	160.0	0.0885009765625	0.1284332275390625	0.15597280785001202
620.0	180.0	0.0653076171875	0.170501708984375	0.18258126308387054
620.0	200.0	0.0557861328125	0.1247406005859375	0.13664666131565117
620.0	220.0	0.0423583984375	0.1478118896484375	0.15376146669316038
620.0	240.0	0.0286865234375	0.12060546875	0.12397014043445084
620.0	260.0	0.0189208984375	0.169464111328125	0.17051711182726892
620.0	280.0	0.001708984375	0.1373291015625	0.13733973483139333
620.0	300.0	-0.003662109375	0.08270263671875	0.08278367692551472
620.0	320.0	-0.0345458984375	-0.04638671875	0.05783724384205792
620.0	340.0	-0.031005859375	-0.073944091796875	0.08018161901113591
620.0	360.0	-0.05517578125	-0.15374755859375	0.16334833519227077
620.0	380.0	-0.03662109375	-0.09478759765625	0.10161591005787145
620.0	400.0	-0.0335693359375	-0.138641357421875	0.14264755975152474
620.0	420.0	-0.0482177734375	-0.209381103515625	0.21486135107247872
620.0	440.0	-0.0423583984375	-0.269989013671875	0.273291605106527
620.0	460.0	-0.062255859375	-0.41766357421875	0.42227793365945737
620.0	480.0	-0.055419921875	-0.4561767578125	0.45953085000786986
620.0	500.0	0.0191650390625	-0.53564453125	0.5359872783754288
620.0	520.0	-0.14306640625	-1.15771484375	1.1665211768486576
620.0	540.0	-0.2193603515625	-1.29107666015625	1.3095792859685285
620.0	560.0	-0.3355712890625	-1.2510986328125	1.2953207630036565
620.0	580.0	-0.3841552734375	-1.23828125	1.2965013413843438
620.0	600.0	-0.4765625	-1.20648193359375	1.2971933057545293
620.0	620.0	-0.579833984375	-1.23895263671875	1.3679221781477668
620.0	640.0	-0.729248046875	-1.3016357421875	1.4919980962491226
620.0	660.0	-0.8013916015625	-1.37408447265625	1.5907031894888226
620.0	680.0	-0.85400390625	-1.36553955078125	1.6105964536897865
620.0	700.0	-0.928466796875	-1.2586669921875	1.5640630390497854
620.0	720.0	-0.9757080078125	-1.19366455078125	1.5417007414868946
620.0	740.0	-1.028076171875	-1.10906982421875	1.512275269311035
620.0	760.0	-0.857177734375	0.23809814453125	0.8896316061929691
620.0	780.0	1.2000732421875	0.170166015625	1.2120776623171081
620.0	800.0	1.297607421875	0.18109130859375	1.3101828434815046
